# Supplementary material for: The pocketome of G-protein-coupled receptors reveals previously untargeted allosteric sites
Source: Nat Commun. 2022 May 10;13:2567. doi: 10.1038/s41467-022-29609-6 (PMC9091257; doi:10.1038/s41467-022-29609-6)
Supplement: Supplementary file 4 — Supplementary Data 1 [file 41467_2022_29609_MOESM4_ESM.zip › docking_files/2r4r/mols.mol2]

# TRIPOS MOL2 file generated by SEED

@<TRIPOS>MOLECULE
methanamine
 8 7 0 0 0
****
USER_CHARGES
INVALID_CHARGES
Pose:   1 Cluster:   1 Fr_nu: 895589 TotEn:   -66.48
@<TRIPOS>ATOM
      1 C1        -63.5740    1.9035  -41.5213 C.3    1 LIG       0.04000
      2 N1        -63.8568    0.5420  -41.0277 N.4    1 LIG      -0.30000
      3 H1        -62.7294    1.8404  -42.2098 H      1 LIG       0.09000
      4 H2        -64.4689    2.2672  -42.0298 H      1 LIG       0.09000
      5 H3        -63.3314    2.5276  -40.6591 H      1 LIG       0.09000
      6 H4        -64.6480    0.5382  -40.3707 H      1 LIG       0.33000
      7 H5        -63.0447    0.1457  -40.5364 H      1 LIG       0.33000
      8 H6        -64.0927   -0.0952  -41.8000 H      1 LIG       0.33000
@<TRIPOS>BOND
      1       1       2 1
      2       1       3 1
      3       1       4 1
      4       1       5 1
      5       2       6 1
      6       2       7 1
      7       2       8 1
@<TRIPOS>ALT_TYPE
CGenFF_4.0_ALT_TYPE_SET
CGenFF_4.0 1 CG334 2 NG3P3 3 HGA3 4 HGA3 5 HGA3 6 HGP2 7 HGP2 8 HGP2
@<TRIPOS>MOLECULE
methanamine
 8 7 0 0 0
****
USER_CHARGES
INVALID_CHARGES
Pose:   2 Cluster:   2 Fr_nu: 806669 TotEn:   -57.43
@<TRIPOS>ATOM
      1 C1        -63.2765    2.2640  -42.7649 C.3    1 LIG       0.04000
      2 N1        -63.2621    0.9741  -42.0483 N.4    1 LIG      -0.30000
      3 H1        -63.3053    3.0602  -42.0188 H      1 LIG       0.09000
      4 H2        -62.3675    2.3222  -43.3665 H      1 LIG       0.09000
      5 H3        -64.1670    2.2854  -43.3960 H      1 LIG       0.09000
      6 H4        -63.2349    0.1817  -42.7032 H      1 LIG       0.33000
      7 H5        -64.0997    0.8623  -41.4618 H      1 LIG       0.33000
      8 H6        -62.4410    0.8960  -41.4337 H      1 LIG       0.33000
@<TRIPOS>BOND
      1       1       2 1
      2       1       3 1
      3       1       4 1
      4       1       5 1
      5       2       6 1
      6       2       7 1
      7       2       8 1
@<TRIPOS>ALT_TYPE
CGenFF_4.0_ALT_TYPE_SET
CGenFF_4.0 1 CG334 2 NG3P3 3 HGA3 4 HGA3 5 HGA3 6 HGP2 7 HGP2 8 HGP2
@<TRIPOS>MOLECULE
methanamine
 8 7 0 0 0
****
USER_CHARGES
INVALID_CHARGES
Pose:   3 Cluster:   3 Fr_nu: 897030 TotEn:   -46.94
@<TRIPOS>ATOM
      1 C1        -63.5831    2.1835  -41.4973 C.3    1 LIG       0.04000
      2 N1        -64.0536    1.6862  -40.1902 N.4    1 LIG      -0.30000
      3 H1        -64.2770    2.9580  -41.8294 H      1 LIG       0.09000
      4 H2        -62.5791    2.5890  -41.3589 H      1 LIG       0.09000
      5 H3        -63.5740    1.3411  -42.1916 H      1 LIG       0.09000
      6 H4        -63.4356    0.9498  -39.8247 H      1 LIG       0.33000
      7 H5        -65.0002    1.2897  -40.2592 H      1 LIG       0.33000
      8 H6        -64.0839    2.4401  -39.4911 H      1 LIG       0.33000
@<TRIPOS>BOND
      1       1       2 1
      2       1       3 1
      3       1       4 1
      4       1       5 1
      5       2       6 1
      6       2       7 1
      7       2       8 1
@<TRIPOS>ALT_TYPE
CGenFF_4.0_ALT_TYPE_SET
CGenFF_4.0 1 CG334 2 NG3P3 3 HGA3 4 HGA3 5 HGA3 6 HGP2 7 HGP2 8 HGP2
@<TRIPOS>MOLECULE
methanamine
 8 7 0 0 0
****
USER_CHARGES
INVALID_CHARGES
Pose:   4 Cluster:   4 Fr_nu: 733542 TotEn:   -46.39
@<TRIPOS>ATOM
      1 C1        -63.5086    2.4550  -42.5486 C.3    1 LIG       0.04000
      2 N1        -63.6303    1.9479  -41.1683 N.4    1 LIG      -0.30000
      3 H1        -64.2746    3.2192  -42.6924 H      1 LIG       0.09000
      4 H2        -62.5078    2.8757  -42.6630 H      1 LIG       0.09000
      5 H3        -63.6609    1.6141  -43.2280 H      1 LIG       0.09000
      6 H4        -62.9299    1.2205  -40.9729 H      1 LIG       0.33000
      7 H5        -64.5582    1.5368  -41.0009 H      1 LIG       0.33000
      8 H6        -63.4959    2.6999  -40.4795 H      1 LIG       0.33000
@<TRIPOS>BOND
      1       1       2 1
      2       1       3 1
      3       1       4 1
      4       1       5 1
      5       2       6 1
      6       2       7 1
      7       2       8 1
@<TRIPOS>ALT_TYPE
CGenFF_4.0_ALT_TYPE_SET
CGenFF_4.0 1 CG334 2 NG3P3 3 HGA3 4 HGA3 5 HGA3 6 HGP2 7 HGP2 8 HGP2
@<TRIPOS>MOLECULE
methanamine
 8 7 0 0 0
****
USER_CHARGES
INVALID_CHARGES
Pose:   5 Cluster:   5 Fr_nu: 1301283 TotEn:   -24.54
@<TRIPOS>ATOM
      1 C1        -52.0578    3.9038  -35.5879 C.3    1 LIG       0.04000
      2 N1        -51.2996    3.0064  -34.6951 N.4    1 LIG      -0.30000
      3 H1        -51.3456    4.5785  -36.0665 H      1 LIG       0.09000
      4 H2        -52.5702    3.2851  -36.3270 H      1 LIG       0.09000
      5 H3        -52.7726    4.4576  -34.9761 H      1 LIG       0.09000
      6 H4        -51.9214    2.3438  -34.2134 H      1 LIG       0.33000
      7 H5        -50.7935    3.5364  -33.9734 H      1 LIG       0.33000
      8 H6        -50.6061    2.4556  -35.2182 H      1 LIG       0.33000
@<TRIPOS>BOND
      1       1       2 1
      2       1       3 1
      3       1       4 1
      4       1       5 1
      5       2       6 1
      6       2       7 1
      7       2       8 1
@<TRIPOS>ALT_TYPE
CGenFF_4.0_ALT_TYPE_SET
CGenFF_4.0 1 CG334 2 NG3P3 3 HGA3 4 HGA3 5 HGA3 6 HGP2 7 HGP2 8 HGP2
@<TRIPOS>MOLECULE
methanol
 6 5 0 0 0
****
USER_CHARGES
INVALID_CHARGES
Pose:   1 Cluster:   1 Fr_nu: 921879 TotEn:   -13.69
@<TRIPOS>ATOM
      1 C1        -59.6139  -12.0101  -29.6761 C.3    1 LIG      -0.04000
      2 O1        -59.5925  -11.7643  -31.0702 O.3    1 LIG      -0.65000
      3 H1        -58.6047  -12.2497  -29.3321 H      1 LIG       0.09000
      4 H2        -60.2901  -12.8417  -29.4621 H      1 LIG       0.09000
      5 H3        -59.9682  -11.1134  -29.1623 H      1 LIG       0.09000
      6 H4        -60.5041  -11.5558  -31.3374 H      1 LIG       0.42000
@<TRIPOS>BOND
      1       1       2 1
      2       1       3 1
      3       1       4 1
      4       1       5 1
      5       2       6 1
@<TRIPOS>ALT_TYPE
CGenFF_4.0_ALT_TYPE_SET
CGenFF_4.0 1 CG331 2 OG311 3 HGA3 4 HGA3 5 HGA3 6 HGP1
@<TRIPOS>MOLECULE
methanol
 6 5 0 0 0
****
USER_CHARGES
INVALID_CHARGES
Pose:   2 Cluster:   2 Fr_nu: 2092016 TotEn:   -13.50
@<TRIPOS>ATOM
      1 C1        -64.3154  -10.7725  -35.1419 C.3    1 LIG      -0.04000
      2 O1        -63.4319  -11.1664  -34.1081 O.3    1 LIG      -0.65000
      3 H1        -63.7483  -10.5958  -36.0592 H      1 LIG       0.09000
      4 H2        -64.8418   -9.8618  -34.8453 H      1 LIG       0.09000
      5 H3        -65.0409  -11.5712  -35.3130 H      1 LIG       0.09000
      6 H4        -63.9712  -11.3135  -33.3123 H      1 LIG       0.42000
@<TRIPOS>BOND
      1       1       2 1
      2       1       3 1
      3       1       4 1
      4       1       5 1
      5       2       6 1
@<TRIPOS>ALT_TYPE
CGenFF_4.0_ALT_TYPE_SET
CGenFF_4.0 1 CG331 2 OG311 3 HGA3 4 HGA3 5 HGA3 6 HGP1
@<TRIPOS>MOLECULE
methanol
 6 5 0 0 0
****
USER_CHARGES
INVALID_CHARGES
Pose:   3 Cluster:   3 Fr_nu: 195404 TotEn:   -13.40
@<TRIPOS>ATOM
      1 C1        -58.1315  -13.2038  -28.8627 C.3    1 LIG      -0.04000
      2 O1        -58.5817  -12.4039  -29.9406 O.3    1 LIG      -0.65000
      3 H1        -57.0687  -13.4237  -28.9902 H      1 LIG       0.09000
      4 H2        -58.7057  -14.1333  -28.8328 H      1 LIG       0.09000
      5 H3        -58.2785  -12.6568  -27.9284 H      1 LIG       0.09000
      6 H4        -59.5270  -12.2303  -29.7920 H      1 LIG       0.42000
@<TRIPOS>BOND
      1       1       2 1
      2       1       3 1
      3       1       4 1
      4       1       5 1
      5       2       6 1
@<TRIPOS>ALT_TYPE
CGenFF_4.0_ALT_TYPE_SET
CGenFF_4.0 1 CG331 2 OG311 3 HGA3 4 HGA3 5 HGA3 6 HGP1
@<TRIPOS>MOLECULE
methanol
 6 5 0 0 0
****
USER_CHARGES
INVALID_CHARGES
Pose:   4 Cluster:   4 Fr_nu: 922419 TotEn:   -13.09
@<TRIPOS>ATOM
      1 C1        -59.2937  -12.4435  -29.2565 C.3    1 LIG      -0.04000
      2 O1        -58.3599  -13.5075  -29.2740 O.3    1 LIG      -0.65000
      3 H1        -59.0297  -11.7133  -30.0254 H      1 LIG       0.09000
      4 H2        -59.2888  -11.9694  -28.2717 H      1 LIG       0.09000
      5 H3        -60.2901  -12.8417  -29.4621 H      1 LIG       0.09000
      6 H4        -58.6271  -14.1335  -28.5794 H      1 LIG       0.42000
@<TRIPOS>BOND
      1       1       2 1
      2       1       3 1
      3       1       4 1
      4       1       5 1
      5       2       6 1
@<TRIPOS>ALT_TYPE
CGenFF_4.0_ALT_TYPE_SET
CGenFF_4.0 1 CG331 2 OG311 3 HGA3 4 HGA3 5 HGA3 6 HGP1
@<TRIPOS>MOLECULE
methanol
 6 5 0 0 0
****
USER_CHARGES
INVALID_CHARGES
Pose:   5 Cluster:   5 Fr_nu: 145939 TotEn:   -12.98
@<TRIPOS>ATOM
      1 C1        -59.0770  -12.4190  -28.7380 C.3    1 LIG      -0.04000
      2 O1        -58.3104  -13.3309  -27.9731 O.3    1 LIG      -0.65000
      3 H1        -58.4195  -11.8655  -29.4129 H      1 LIG       0.09000
      4 H2        -59.5960  -11.7274  -28.0694 H      1 LIG       0.09000
      5 H3        -59.8115  -12.9762  -29.3242 H      1 LIG       0.09000
      6 H4        -58.9276  -13.8021  -27.3876 H      1 LIG       0.42000
@<TRIPOS>BOND
      1       1       2 1
      2       1       3 1
      3       1       4 1
      4       1       5 1
      5       2       6 1
@<TRIPOS>ALT_TYPE
CGenFF_4.0_ALT_TYPE_SET
CGenFF_4.0 1 CG331 2 OG311 3 HGA3 4 HGA3 5 HGA3 6 HGP1
@<TRIPOS>MOLECULE
methanol
 6 5 0 0 0
****
USER_CHARGES
INVALID_CHARGES
Pose:   6 Cluster:   6 Fr_nu: 170767 TotEn:   -12.57
@<TRIPOS>ATOM
      1 C1        -59.3670  -12.2703  -28.6740 C.3    1 LIG      -0.04000
      2 O1        -59.5026  -11.9428  -30.0447 O.3    1 LIG      -0.65000
      3 H1        -58.4639  -12.8684  -28.5291 H      1 LIG       0.09000
      4 H2        -60.2450  -12.8311  -28.3438 H      1 LIG       0.09000
      5 H3        -59.2870  -11.3477  -28.0943 H      1 LIG       0.09000
      6 H4        -60.3135  -11.4133  -30.1329 H      1 LIG       0.42000
@<TRIPOS>BOND
      1       1       2 1
      2       1       3 1
      3       1       4 1
      4       1       5 1
      5       2       6 1
@<TRIPOS>ALT_TYPE
CGenFF_4.0_ALT_TYPE_SET
CGenFF_4.0 1 CG331 2 OG311 3 HGA3 4 HGA3 5 HGA3 6 HGP1
@<TRIPOS>MOLECULE
methanol
 6 5 0 0 0
****
USER_CHARGES
INVALID_CHARGES
Pose:   7 Cluster:   7 Fr_nu: 380016 TotEn:   -12.41
@<TRIPOS>ATOM
      1 C1        -63.8263  -12.0309  -35.1712 C.3    1 LIG      -0.04000
      2 O1        -63.6321  -13.1974  -35.9496 O.3    1 LIG      -0.65000
      3 H1        -63.5209  -11.1533  -35.7462 H      1 LIG       0.09000
      4 H2        -63.2367  -12.1017  -34.2536 H      1 LIG       0.09000
      5 H3        -64.8852  -11.9461  -34.9160 H      1 LIG       0.09000
      6 H4        -63.9137  -13.9534  -35.4064 H      1 LIG       0.42000
@<TRIPOS>BOND
      1       1       2 1
      2       1       3 1
      3       1       4 1
      4       1       5 1
      5       2       6 1
@<TRIPOS>ALT_TYPE
CGenFF_4.0_ALT_TYPE_SET
CGenFF_4.0 1 CG331 2 OG311 3 HGA3 4 HGA3 5 HGA3 6 HGP1
@<TRIPOS>MOLECULE
methanol
 6 5 0 0 0
****
USER_CHARGES
INVALID_CHARGES
Pose:   8 Cluster:   8 Fr_nu: 575052 TotEn:   -11.86
@<TRIPOS>ATOM
      1 C1        -65.2914  -11.1526  -35.5559 C.3    1 LIG      -0.04000
      2 O1        -64.7503  -12.3377  -36.1102 O.3    1 LIG      -0.65000
      3 H1        -65.0499  -10.3043  -36.2011 H      1 LIG       0.09000
      4 H2        -64.8766  -10.9940  -34.5572 H      1 LIG       0.09000
      5 H3        -66.3767  -11.2564  -35.4854 H      1 LIG       0.09000
      6 H4        -64.9850  -13.0665  -35.5106 H      1 LIG       0.42000
@<TRIPOS>BOND
      1       1       2 1
      2       1       3 1
      3       1       4 1
      4       1       5 1
      5       2       6 1
@<TRIPOS>ALT_TYPE
CGenFF_4.0_ALT_TYPE_SET
CGenFF_4.0 1 CG331 2 OG311 3 HGA3 4 HGA3 5 HGA3 6 HGP1
@<TRIPOS>MOLECULE
methanol
 6 5 0 0 0
****
USER_CHARGES
INVALID_CHARGES
Pose:   9 Cluster:   9 Fr_nu: 3656077 TotEn:   -11.71
@<TRIPOS>ATOM
      1 C1        -64.5869  -11.2459  -35.3073 C.3    1 LIG      -0.04000
      2 O1        -63.7572  -12.3926  -35.3411 O.3    1 LIG      -0.65000
      3 H1        -64.0078  -10.3674  -35.6024 H      1 LIG       0.09000
      4 H2        -64.9836  -11.1117  -34.2978 H      1 LIG       0.09000
      5 H3        -65.4148  -11.3855  -36.0064 H      1 LIG       0.09000
      6 H4        -64.3056  -13.1499  -35.0736 H      1 LIG       0.42000
@<TRIPOS>BOND
      1       1       2 1
      2       1       3 1
      3       1       4 1
      4       1       5 1
      5       2       6 1
@<TRIPOS>ALT_TYPE
CGenFF_4.0_ALT_TYPE_SET
CGenFF_4.0 1 CG331 2 OG311 3 HGA3 4 HGA3 5 HGA3 6 HGP1
@<TRIPOS>MOLECULE
methanol
 6 5 0 0 0
****
USER_CHARGES
INVALID_CHARGES
Pose:  10 Cluster:  10 Fr_nu: 164607 TotEn:   -11.38
@<TRIPOS>ATOM
      1 C1        -64.9091  -12.0688  -36.3605 C.3    1 LIG      -0.04000
      2 O1        -64.1405  -13.2169  -36.6694 O.3    1 LIG      -0.65000
      3 H1        -64.2720  -11.1818  -36.3988 H      1 LIG       0.09000
      4 H2        -65.3421  -12.1766  -35.3627 H      1 LIG       0.09000
      5 H3        -65.7117  -11.9701  -37.0951 H      1 LIG       0.09000
      6 H4        -64.7394  -13.9819  -36.6251 H      1 LIG       0.42000
@<TRIPOS>BOND
      1       1       2 1
      2       1       3 1
      3       1       4 1
      4       1       5 1
      5       2       6 1
@<TRIPOS>ALT_TYPE
CGenFF_4.0_ALT_TYPE_SET
CGenFF_4.0 1 CG331 2 OG311 3 HGA3 4 HGA3 5 HGA3 6 HGP1
@<TRIPOS>MOLECULE
methanol
 6 5 0 0 0
****
USER_CHARGES
INVALID_CHARGES
Pose:  11 Cluster:  11 Fr_nu: 194887 TotEn:   -11.23
@<TRIPOS>ATOM
      1 C1        -58.1315  -13.2038  -28.8627 C.3    1 LIG      -0.04000
      2 O1        -57.1872  -13.5389  -29.8629 O.3    1 LIG      -0.65000
      3 H1        -59.0076  -13.8502  -28.9564 H      1 LIG       0.09000
      4 H2        -58.4246  -12.1567  -28.9732 H      1 LIG       0.09000
      5 H3        -57.6763  -13.3510  -27.8805 H      1 LIG       0.09000
      6 H4        -56.4259  -12.9449  -29.7474 H      1 LIG       0.42000
@<TRIPOS>BOND
      1       1       2 1
      2       1       3 1
      3       1       4 1
      4       1       5 1
      5       2       6 1
@<TRIPOS>ALT_TYPE
CGenFF_4.0_ALT_TYPE_SET
CGenFF_4.0 1 CG331 2 OG311 3 HGA3 4 HGA3 5 HGA3 6 HGP1
@<TRIPOS>MOLECULE
methanol
 6 5 0 0 0
****
USER_CHARGES
INVALID_CHARGES
Pose:  12 Cluster:  12 Fr_nu: 574974 TotEn:   -11.02
@<TRIPOS>ATOM
      1 C1        -65.8176  -11.0720  -36.0767 C.3    1 LIG      -0.04000
      2 O1        -65.7917  -11.9511  -37.1861 O.3    1 LIG      -0.65000
      3 H1        -65.0499  -10.3043  -36.2011 H      1 LIG       0.09000
      4 H2        -65.6375  -11.6370  -35.1586 H      1 LIG       0.09000
      5 H3        -66.7997  -10.5964  -36.0228 H      1 LIG       0.09000
      6 H4        -66.4854  -12.6167  -37.0392 H      1 LIG       0.42000
@<TRIPOS>BOND
      1       1       2 1
      2       1       3 1
      3       1       4 1
      4       1       5 1
      5       2       6 1
@<TRIPOS>ALT_TYPE
CGenFF_4.0_ALT_TYPE_SET
CGenFF_4.0 1 CG331 2 OG311 3 HGA3 4 HGA3 5 HGA3 6 HGP1
@<TRIPOS>MOLECULE
methanol
 6 5 0 0 0
****
USER_CHARGES
INVALID_CHARGES
Pose:  13 Cluster:  13 Fr_nu: 5708286 TotEn:   -10.79
@<TRIPOS>ATOM
      1 C1        -69.9309   -3.8029  -46.6944 C.3    1 LIG      -0.04000
      2 O1        -68.7463   -3.3781  -46.0457 O.3    1 LIG      -0.65000
      3 H1        -70.0948   -4.8650  -46.4964 H      1 LIG       0.09000
      4 H2        -69.8398   -3.6318  -47.7700 H      1 LIG       0.09000
      5 H3        -70.7747   -3.2278  -46.3060 H      1 LIG       0.09000
      6 H4        -68.6351   -2.4327  -46.2446 H      1 LIG       0.42000
@<TRIPOS>BOND
      1       1       2 1
      2       1       3 1
      3       1       4 1
      4       1       5 1
      5       2       6 1
@<TRIPOS>ALT_TYPE
CGenFF_4.0_ALT_TYPE_SET
CGenFF_4.0 1 CG331 2 OG311 3 HGA3 4 HGA3 5 HGA3 6 HGP1
@<TRIPOS>MOLECULE
methanol
 6 5 0 0 0
****
USER_CHARGES
INVALID_CHARGES
Pose:  14 Cluster:  14 Fr_nu: 2706700 TotEn:   -10.63
@<TRIPOS>ATOM
      1 C1        -60.2769  -12.2972  -28.8586 C.3    1 LIG      -0.04000
      2 O1        -58.9060  -12.6481  -28.9030 O.3    1 LIG      -0.65000
      3 H1        -60.4125  -11.3001  -29.2848 H      1 LIG       0.09000
      4 H2        -60.6246  -12.3125  -27.8226 H      1 LIG       0.09000
      5 H3        -60.8484  -13.0217  -29.4435 H      1 LIG       0.09000
      6 H4        -58.8262  -13.5371  -28.5168 H      1 LIG       0.42000
@<TRIPOS>BOND
      1       1       2 1
      2       1       3 1
      3       1       4 1
      4       1       5 1
      5       2       6 1
@<TRIPOS>ALT_TYPE
CGenFF_4.0_ALT_TYPE_SET
CGenFF_4.0 1 CG331 2 OG311 3 HGA3 4 HGA3 5 HGA3 6 HGP1
@<TRIPOS>MOLECULE
methanol
 6 5 0 0 0
****
USER_CHARGES
INVALID_CHARGES
Pose:  15 Cluster:  15 Fr_nu: 8704545 TotEn:   -10.37
@<TRIPOS>ATOM
      1 C1        -66.2494    0.4490  -55.7296 C.3    1 LIG      -0.04000
      2 O1        -66.4553   -0.7692  -55.0382 O.3    1 LIG      -0.65000
      3 H1        -66.3653    1.2861  -55.0368 H      1 LIG       0.09000
      4 H2        -66.9732    0.5335  -56.5442 H      1 LIG       0.09000
      5 H3        -65.2376    0.4574  -56.1415 H      1 LIG       0.09000
      6 H4        -66.3444   -1.4869  -55.6851 H      1 LIG       0.42000
@<TRIPOS>BOND
      1       1       2 1
      2       1       3 1
      3       1       4 1
      4       1       5 1
      5       2       6 1
@<TRIPOS>ALT_TYPE
CGenFF_4.0_ALT_TYPE_SET
CGenFF_4.0 1 CG331 2 OG311 3 HGA3 4 HGA3 5 HGA3 6 HGP1
@<TRIPOS>MOLECULE
methanol
 6 5 0 0 0
****
USER_CHARGES
INVALID_CHARGES
Pose:  16 Cluster:  16 Fr_nu: 195705 TotEn:   -10.27
@<TRIPOS>ATOM
      1 C1        -58.1315  -13.2038  -28.8627 C.3    1 LIG      -0.04000
      2 O1        -59.4885  -13.1747  -29.2654 O.3    1 LIG      -0.65000
      3 H1        -57.4994  -12.8563  -29.6836 H      1 LIG       0.09000
      4 H2        -57.8553  -14.2235  -28.5826 H      1 LIG       0.09000
      5 H3        -58.0020  -12.5438  -28.0017 H      1 LIG       0.09000
      6 H4        -60.0168  -13.4893  -28.5120 H      1 LIG       0.42000
@<TRIPOS>BOND
      1       1       2 1
      2       1       3 1
      3       1       4 1
      4       1       5 1
      5       2       6 1
@<TRIPOS>ALT_TYPE
CGenFF_4.0_ALT_TYPE_SET
CGenFF_4.0 1 CG331 2 OG311 3 HGA3 4 HGA3 5 HGA3 6 HGP1
@<TRIPOS>MOLECULE
methanol
 6 5 0 0 0
****
USER_CHARGES
INVALID_CHARGES
Pose:  17 Cluster:  17 Fr_nu: 3655952 TotEn:   -10.14
@<TRIPOS>ATOM
      1 C1        -63.4544  -11.2071  -35.1746 C.3    1 LIG      -0.04000
      2 O1        -62.1871  -11.3051  -35.7981 O.3    1 LIG      -0.65000
      3 H1        -64.0078  -10.3674  -35.6024 H      1 LIG       0.09000
      4 H2        -63.3223  -11.0602  -34.0997 H      1 LIG       0.09000
      5 H3        -64.0087  -12.1323  -35.3487 H      1 LIG       0.09000
      6 H4        -61.7270  -12.0598  -35.3926 H      1 LIG       0.42000
@<TRIPOS>BOND
      1       1       2 1
      2       1       3 1
      3       1       4 1
      4       1       5 1
      5       2       6 1
@<TRIPOS>ALT_TYPE
CGenFF_4.0_ALT_TYPE_SET
CGenFF_4.0 1 CG331 2 OG311 3 HGA3 4 HGA3 5 HGA3 6 HGP1
@<TRIPOS>MOLECULE
methanol
 6 5 0 0 0
****
USER_CHARGES
INVALID_CHARGES
Pose:  18 Cluster:  18 Fr_nu: 365047 TotEn:   -10.05
@<TRIPOS>ATOM
      1 C1        -65.3964  -11.0703  -36.0385 C.3    1 LIG      -0.04000
      2 O1        -64.3028  -11.3084  -35.1715 O.3    1 LIG      -0.65000
      3 H1        -65.0477  -11.0687  -37.0741 H      1 LIG       0.09000
      4 H2        -65.8526  -10.1073  -35.7951 H      1 LIG       0.09000
      5 H3        -66.1345  -11.8648  -35.9062 H      1 LIG       0.09000
      6 H4        -64.6515  -11.3023  -34.2637 H      1 LIG       0.42000
@<TRIPOS>BOND
      1       1       2 1
      2       1       3 1
      3       1       4 1
      4       1       5 1
      5       2       6 1
@<TRIPOS>ALT_TYPE
CGenFF_4.0_ALT_TYPE_SET
CGenFF_4.0 1 CG331 2 OG311 3 HGA3 4 HGA3 5 HGA3 6 HGP1
@<TRIPOS>MOLECULE
methanol
 6 5 0 0 0
****
USER_CHARGES
INVALID_CHARGES
Pose:  19 Cluster:  19 Fr_nu: 8712737 TotEn:    -9.21
@<TRIPOS>ATOM
      1 C1        -60.7250    6.6854  -21.2318 C.3    1 LIG      -0.04000
      2 O1        -59.7945    5.6406  -21.0146 O.3    1 LIG      -0.65000
      3 H1        -61.6863    6.2615  -21.5325 H      1 LIG       0.09000
      4 H2        -60.3493    7.3528  -22.0115 H      1 LIG       0.09000
      5 H3        -60.8515    7.2474  -20.3036 H      1 LIG       0.09000
      6 H4        -58.9558    6.0557  -20.7501 H      1 LIG       0.42000
@<TRIPOS>BOND
      1       1       2 1
      2       1       3 1
      3       1       4 1
      4       1       5 1
      5       2       6 1
@<TRIPOS>ALT_TYPE
CGenFF_4.0_ALT_TYPE_SET
CGenFF_4.0 1 CG331 2 OG311 3 HGA3 4 HGA3 5 HGA3 6 HGP1
@<TRIPOS>MOLECULE
methanol
 6 5 0 0 0
****
USER_CHARGES
INVALID_CHARGES
Pose:  20 Cluster:  20 Fr_nu: 2091862 TotEn:    -8.88
@<TRIPOS>ATOM
      1 C1        -64.3348  -10.7879  -35.1574 C.3    1 LIG      -0.04000
      2 O1        -65.5931  -11.3278  -35.5175 O.3    1 LIG      -0.65000
      3 H1        -63.7483  -10.5958  -36.0592 H      1 LIG       0.09000
      4 H2        -63.8068  -11.4925  -34.5098 H      1 LIG       0.09000
      5 H3        -64.4912   -9.8494  -34.6204 H      1 LIG       0.09000
      6 H4        -66.0833  -11.4845  -34.6924 H      1 LIG       0.42000
@<TRIPOS>BOND
      1       1       2 1
      2       1       3 1
      3       1       4 1
      4       1       5 1
      5       2       6 1
@<TRIPOS>ALT_TYPE
CGenFF_4.0_ALT_TYPE_SET
CGenFF_4.0 1 CG331 2 OG311 3 HGA3 4 HGA3 5 HGA3 6 HGP1
@<TRIPOS>MOLECULE
methanol
 6 5 0 0 0
****
USER_CHARGES
INVALID_CHARGES
Pose:  21 Cluster:  21 Fr_nu:  62068 TotEn:    -8.64
@<TRIPOS>ATOM
      1 C1        -63.7761    1.5533  -41.1734 C.3    1 LIG      -0.04000
      2 O1        -64.0311    0.5884  -40.1692 O.3    1 LIG      -0.65000
      3 H1        -64.6377    2.2190  -41.2673 H      1 LIG       0.09000
      4 H2        -63.5863    1.0493  -42.1245 H      1 LIG       0.09000
      5 H3        -62.8968    2.1368  -40.8906 H      1 LIG       0.09000
      6 H4        -63.2457    0.0175  -40.1157 H      1 LIG       0.42000
@<TRIPOS>BOND
      1       1       2 1
      2       1       3 1
      3       1       4 1
      4       1       5 1
      5       2       6 1
@<TRIPOS>ALT_TYPE
CGenFF_4.0_ALT_TYPE_SET
CGenFF_4.0 1 CG331 2 OG311 3 HGA3 4 HGA3 5 HGA3 6 HGP1
@<TRIPOS>MOLECULE
methanol
 6 5 0 0 0
****
USER_CHARGES
INVALID_CHARGES
Pose:  22 Cluster:  22 Fr_nu: 500884 TotEn:    -8.37
@<TRIPOS>ATOM
      1 C1        -65.5443  -10.8110  -36.1420 C.3    1 LIG      -0.04000
      2 O1        -66.3336   -9.6777  -36.4537 O.3    1 LIG      -0.65000
      3 H1        -65.8079  -11.6345  -36.8103 H      1 LIG       0.09000
      4 H2        -65.7170  -11.1018  -35.1027 H      1 LIG       0.09000
      5 H3        -64.4901  -10.5582  -36.2773 H      1 LIG       0.09000
      6 H4        -66.0713   -8.9698  -35.8408 H      1 LIG       0.42000
@<TRIPOS>BOND
      1       1       2 1
      2       1       3 1
      3       1       4 1
      4       1       5 1
      5       2       6 1
@<TRIPOS>ALT_TYPE
CGenFF_4.0_ALT_TYPE_SET
CGenFF_4.0 1 CG331 2 OG311 3 HGA3 4 HGA3 5 HGA3 6 HGP1
@<TRIPOS>MOLECULE
methanol
 6 5 0 0 0
****
USER_CHARGES
INVALID_CHARGES
Pose:  23 Cluster:  23 Fr_nu: 158895 TotEn:    -7.90
@<TRIPOS>ATOM
      1 C1        -59.6182  -12.1738  -29.3125 C.3    1 LIG      -0.04000
      2 O1        -60.7080  -12.8841  -29.8712 O.3    1 LIG      -0.65000
      3 H1        -59.6076  -11.1539  -29.7046 H      1 LIG       0.09000
      4 H2        -58.6837  -12.6819  -29.5640 H      1 LIG       0.09000
      5 H3        -59.7331  -12.1431  -28.2265 H      1 LIG       0.09000
      6 H4        -60.6837  -13.7827  -29.5000 H      1 LIG       0.42000
@<TRIPOS>BOND
      1       1       2 1
      2       1       3 1
      3       1       4 1
      4       1       5 1
      5       2       6 1
@<TRIPOS>ALT_TYPE
CGenFF_4.0_ALT_TYPE_SET
CGenFF_4.0 1 CG331 2 OG311 3 HGA3 4 HGA3 5 HGA3 6 HGP1
@<TRIPOS>MOLECULE
methanol
 6 5 0 0 0
****
USER_CHARGES
INVALID_CHARGES
Pose:  24 Cluster:  24 Fr_nu: 145699 TotEn:    -7.72
@<TRIPOS>ATOM
      1 C1        -59.0770  -12.4190  -28.7380 C.3    1 LIG      -0.04000
      2 O1        -60.3780  -12.9599  -28.5993 O.3    1 LIG      -0.65000
      3 H1        -58.9752  -11.9612  -29.7250 H      1 LIG       0.09000
      4 H2        -58.3362  -13.2131  -28.6148 H      1 LIG       0.09000
      5 H3        -58.9243  -11.6585  -27.9687 H      1 LIG       0.09000
      6 H4        -60.4294  -13.3563  -27.7128 H      1 LIG       0.42000
@<TRIPOS>BOND
      1       1       2 1
      2       1       3 1
      3       1       4 1
      4       1       5 1
      5       2       6 1
@<TRIPOS>ALT_TYPE
CGenFF_4.0_ALT_TYPE_SET
CGenFF_4.0 1 CG331 2 OG311 3 HGA3 4 HGA3 5 HGA3 6 HGP1
@<TRIPOS>MOLECULE
methanol
 6 5 0 0 0
****
USER_CHARGES
INVALID_CHARGES
Pose:  25 Cluster:  25 Fr_nu:  62089 TotEn:    -7.03
@<TRIPOS>ATOM
      1 C1        -63.7593    1.4603  -41.3863 C.3    1 LIG      -0.04000
      2 O1        -63.8405    0.0537  -41.5259 O.3    1 LIG      -0.65000
      3 H1        -64.5520    1.9318  -41.9724 H      1 LIG       0.09000
      4 H2        -62.7816    1.8058  -41.7317 H      1 LIG       0.09000
      5 H3        -63.8842    1.7207  -40.3327 H      1 LIG       0.09000
      6 H4        -63.1225   -0.3281  -40.9926 H      1 LIG       0.42000
@<TRIPOS>BOND
      1       1       2 1
      2       1       3 1
      3       1       4 1
      4       1       5 1
      5       2       6 1
@<TRIPOS>ALT_TYPE
CGenFF_4.0_ALT_TYPE_SET
CGenFF_4.0 1 CG331 2 OG311 3 HGA3 4 HGA3 5 HGA3 6 HGP1
@<TRIPOS>MOLECULE
furan
 9 9 0 0 0
****
USER_CHARGES
INVALID_CHARGES
Pose:   1 Cluster:   1 Fr_nu:   1854 TotEn:   -12.38
@<TRIPOS>ATOM
      1 C1        -60.6751  -11.9134  -30.1919 C.2    1 LIG      -0.26000
      2 C2        -60.4414  -12.3508  -28.8663 C.2    1 LIG      -0.26000
      3 C3        -59.4369  -11.7954  -30.7791 C.2    1 LIG       0.09300
      4 C4        -59.0770  -12.4690  -28.7380 C.2    1 LIG       0.09300
      5 O1        -58.4574  -12.1323  -29.8996 O.3    1 LIG      -0.29200
      6 H1        -61.6270  -11.7092  -30.6606 H      1 LIG       0.17500
      7 H2        -61.1756  -12.5546  -28.1003 H      1 LIG       0.17500
      8 H3        -59.1009  -11.5008  -31.7627 H      1 LIG       0.13800
      9 H4        -58.4251  -12.7650  -27.9290 H      1 LIG       0.13800
@<TRIPOS>BOND
      1       1       2 1
      2       1       3 2
      3       2       4 2
      4       3       5 1
      5       4       5 1
      6       1       6 1
      7       2       7 1
      8       3       8 1
      9       4       9 1
@<TRIPOS>ALT_TYPE
CGenFF_4.0_ALT_TYPE_SET
CGenFF_4.0 1 CG2R51 2 CG2R51 3 CG2R51 4 CG2R51 5 OG2R50 6 HGR51 7 HGR51 8 HGR52 9 HGR52
@<TRIPOS>MOLECULE
furan
 9 9 0 0 0
****
USER_CHARGES
INVALID_CHARGES
Pose:   2 Cluster:   2 Fr_nu: 1062022 TotEn:   -10.36
@<TRIPOS>ATOM
      1 C1        -64.4790  -11.6235  -35.0090 C.2    1 LIG      -0.26000
      2 C2        -63.6079  -10.5083  -34.9824 C.2    1 LIG      -0.26000
      3 C3        -63.8101  -12.6146  -35.6891 C.2    1 LIG       0.09300
      4 C4        -62.4688  -10.8974  -35.6481 C.2    1 LIG       0.09300
      5 O1        -62.5840  -12.1800  -36.0819 O.3    1 LIG      -0.29200
      6 H1        -65.4705  -11.6958  -34.5859 H      1 LIG       0.17500
      7 H2        -63.7878   -9.5419  -34.5340 H      1 LIG       0.17500
      8 H3        -64.0554  -13.6308  -35.9615 H      1 LIG       0.13800
      9 H4        -61.5367  -10.4054  -35.8853 H      1 LIG       0.13800
@<TRIPOS>BOND
      1       1       2 1
      2       1       3 2
      3       2       4 2
      4       3       5 1
      5       4       5 1
      6       1       6 1
      7       2       7 1
      8       3       8 1
      9       4       9 1
@<TRIPOS>ALT_TYPE
CGenFF_4.0_ALT_TYPE_SET
CGenFF_4.0 1 CG2R51 2 CG2R51 3 CG2R51 4 CG2R51 5 OG2R50 6 HGR51 7 HGR51 8 HGR52 9 HGR52
@<TRIPOS>MOLECULE
furan
 9 9 0 0 0
****
USER_CHARGES
INVALID_CHARGES
Pose:   3 Cluster:   3 Fr_nu: 1107304 TotEn:   -10.30
@<TRIPOS>ATOM
      1 C1        -51.4307    4.5824  -35.4852 C.2    1 LIG      -0.26000
      2 C2        -52.3453    5.1429  -36.4085 C.2    1 LIG      -0.26000
      3 C3        -51.7479    3.2469  -35.3962 C.2    1 LIG       0.09300
      4 C4        -53.1561    4.1100  -36.8180 C.2    1 LIG       0.09300
      5 O1        -52.7984    2.9508  -36.2056 O.3    1 LIG      -0.29200
      6 H1        -50.6397    5.0885  -34.9510 H      1 LIG       0.17500
      7 H2        -52.4058    6.1711  -36.7348 H      1 LIG       0.17500
      8 H3        -51.3431    2.4182  -34.8337 H      1 LIG       0.13800
      9 H4        -53.9883    4.0394  -37.5032 H      1 LIG       0.13800
@<TRIPOS>BOND
      1       1       2 1
      2       1       3 2
      3       2       4 2
      4       3       5 1
      5       4       5 1
      6       1       6 1
      7       2       7 1
      8       3       8 1
      9       4       9 1
@<TRIPOS>ALT_TYPE
CGenFF_4.0_ALT_TYPE_SET
CGenFF_4.0 1 CG2R51 2 CG2R51 3 CG2R51 4 CG2R51 5 OG2R50 6 HGR51 7 HGR51 8 HGR52 9 HGR52
@<TRIPOS>MOLECULE
furan
 9 9 0 0 0
****
USER_CHARGES
INVALID_CHARGES
Pose:   4 Cluster:   4 Fr_nu: 500618 TotEn:   -10.12
@<TRIPOS>ATOM
      1 C1        -64.3920  -12.3996  -36.2611 C.2    1 LIG      -0.26000
      2 C2        -64.8126  -11.0514  -36.1673 C.2    1 LIG      -0.26000
      3 C3        -63.2197  -12.4846  -35.5465 C.2    1 LIG       0.09300
      4 C4        -63.8675  -10.4088  -35.4020 C.2    1 LIG       0.09300
      5 O1        -62.8932  -11.2754  -35.0195 O.3    1 LIG      -0.29200
      6 H1        -64.8816  -13.2080  -36.7846 H      1 LIG       0.17500
      7 H2        -65.6944  -10.6042  -36.6029 H      1 LIG       0.17500
      8 H3        -62.5340  -13.2903  -35.3281 H      1 LIG       0.13800
      9 H4        -63.7502   -9.3916  -35.0575 H      1 LIG       0.13800
@<TRIPOS>BOND
      1       1       2 1
      2       1       3 2
      3       2       4 2
      4       3       5 1
      5       4       5 1
      6       1       6 1
      7       2       7 1
      8       3       8 1
      9       4       9 1
@<TRIPOS>ALT_TYPE
CGenFF_4.0_ALT_TYPE_SET
CGenFF_4.0 1 CG2R51 2 CG2R51 3 CG2R51 4 CG2R51 5 OG2R50 6 HGR51 7 HGR51 8 HGR52 9 HGR52
@<TRIPOS>MOLECULE
furan
 9 9 0 0 0
****
USER_CHARGES
INVALID_CHARGES
Pose:   5 Cluster:   5 Fr_nu: 125724 TotEn:   -10.05
@<TRIPOS>ATOM
      1 C1        -62.6534   -1.4677  -25.3382 C.2    1 LIG      -0.26000
      2 C2        -61.5414   -1.1941  -24.5064 C.2    1 LIG      -0.26000
      3 C3        -62.3389   -2.6131  -26.0318 C.2    1 LIG       0.09300
      4 C4        -60.6268   -2.1919  -24.7510 C.2    1 LIG       0.09300
      5 O1        -61.1053   -3.0609  -25.6796 O.3    1 LIG      -0.29200
      6 H1        -63.5693   -0.9007  -25.4220 H      1 LIG       0.17500
      7 H2        -61.4217   -0.3725  -23.8150 H      1 LIG       0.17500
      8 H3        -62.8577   -3.2054  -26.7714 H      1 LIG       0.13800
      9 H4        -59.6419   -2.4137  -24.3666 H      1 LIG       0.13800
@<TRIPOS>BOND
      1       1       2 1
      2       1       3 2
      3       2       4 2
      4       3       5 1
      5       4       5 1
      6       1       6 1
      7       2       7 1
      8       3       8 1
      9       4       9 1
@<TRIPOS>ALT_TYPE
CGenFF_4.0_ALT_TYPE_SET
CGenFF_4.0 1 CG2R51 2 CG2R51 3 CG2R51 4 CG2R51 5 OG2R50 6 HGR51 7 HGR51 8 HGR52 9 HGR52
@<TRIPOS>MOLECULE
furan
 9 9 0 0 0
****
USER_CHARGES
INVALID_CHARGES
Pose:   6 Cluster:   6 Fr_nu: 1072693 TotEn:    -9.73
@<TRIPOS>ATOM
      1 C1        -65.3030  -11.2272  -36.0076 C.2    1 LIG      -0.26000
      2 C2        -64.0812  -11.0657  -35.3116 C.2    1 LIG      -0.26000
      3 C3        -65.1780  -12.3884  -36.7343 C.2    1 LIG       0.09300
      4 C4        -63.2968  -12.1398  -35.6625 C.2    1 LIG       0.09300
      5 O1        -63.9581  -12.9508  -36.5294 O.3    1 LIG      -0.29200
      6 H1        -66.1664  -10.5782  -35.9831 H      1 LIG       0.17500
      7 H2        -63.8068  -10.2666  -34.6382 H      1 LIG       0.17500
      8 H3        -65.8316  -12.9224  -37.4086 H      1 LIG       0.13800
      9 H4        -62.2984  -12.4549  -35.3962 H      1 LIG       0.13800
@<TRIPOS>BOND
      1       1       2 1
      2       1       3 2
      3       2       4 2
      4       3       5 1
      5       4       5 1
      6       1       6 1
      7       2       7 1
      8       3       8 1
      9       4       9 1
@<TRIPOS>ALT_TYPE
CGenFF_4.0_ALT_TYPE_SET
CGenFF_4.0 1 CG2R51 2 CG2R51 3 CG2R51 4 CG2R51 5 OG2R50 6 HGR51 7 HGR51 8 HGR52 9 HGR52
@<TRIPOS>MOLECULE
furan
 9 9 0 0 0
****
USER_CHARGES
INVALID_CHARGES
Pose:   7 Cluster:   7 Fr_nu: 1183650 TotEn:    -9.18
@<TRIPOS>ATOM
      1 C1        -72.4948   -3.1511  -31.5899 C.2    1 LIG      -0.26000
      2 C2        -71.9003   -2.4150  -30.5373 C.2    1 LIG      -0.26000
      3 C3        -71.5023   -3.9534  -32.1029 C.2    1 LIG       0.09300
      4 C4        -70.5870   -2.8201  -30.4820 C.2    1 LIG       0.09300
      5 O1        -70.3363   -3.7578  -31.4330 O.3    1 LIG      -0.29200
      6 H1        -73.5184   -3.1025  -31.9322 H      1 LIG       0.17500
      7 H2        -72.3704   -1.6812  -29.8986 H      1 LIG       0.17500
      8 H3        -71.4667   -4.6810  -32.9007 H      1 LIG       0.13800
      9 H4        -69.7476   -2.5518  -29.8571 H      1 LIG       0.13800
@<TRIPOS>BOND
      1       1       2 1
      2       1       3 2
      3       2       4 2
      4       3       5 1
      5       4       5 1
      6       1       6 1
      7       2       7 1
      8       3       8 1
      9       4       9 1
@<TRIPOS>ALT_TYPE
CGenFF_4.0_ALT_TYPE_SET
CGenFF_4.0 1 CG2R51 2 CG2R51 3 CG2R51 4 CG2R51 5 OG2R50 6 HGR51 7 HGR51 8 HGR52 9 HGR52
@<TRIPOS>MOLECULE
furan
 9 9 0 0 0
****
USER_CHARGES
INVALID_CHARGES
Pose:   8 Cluster:   8 Fr_nu: 606773 TotEn:    -9.16
@<TRIPOS>ATOM
      1 C1        -61.9055   -2.6212  -24.6701 C.2    1 LIG      -0.26000
      2 C2        -62.3389   -1.2743  -24.7066 C.2    1 LIG      -0.26000
      3 C3        -60.9061   -2.6754  -23.7265 C.2    1 LIG       0.09300
      4 C4        -61.5736   -0.6016  -23.7825 C.2    1 LIG       0.09300
      5 O1        -60.6978   -1.4485  -23.1807 O.3    1 LIG      -0.29200
      6 H1        -62.2748   -3.4487  -25.2584 H      1 LIG       0.17500
      7 H2        -63.1125   -0.8474  -25.3284 H      1 LIG       0.17500
      8 H3        -60.2788   -3.4687  -23.3466 H      1 LIG       0.13800
      9 H4        -61.5320    0.4262  -23.4526 H      1 LIG       0.13800
@<TRIPOS>BOND
      1       1       2 1
      2       1       3 2
      3       2       4 2
      4       3       5 1
      5       4       5 1
      6       1       6 1
      7       2       7 1
      8       3       8 1
      9       4       9 1
@<TRIPOS>ALT_TYPE
CGenFF_4.0_ALT_TYPE_SET
CGenFF_4.0 1 CG2R51 2 CG2R51 3 CG2R51 4 CG2R51 5 OG2R50 6 HGR51 7 HGR51 8 HGR52 9 HGR52
@<TRIPOS>MOLECULE
furan
 9 9 0 0 0
****
USER_CHARGES
INVALID_CHARGES
Pose:   9 Cluster:   9 Fr_nu:  19892 TotEn:    -8.99
@<TRIPOS>ATOM
      1 C1        -70.2157   -2.6815  -30.9849 C.2    1 LIG      -0.26000
      2 C2        -69.6195   -1.5333  -30.4110 C.2    1 LIG      -0.26000
      3 C3        -69.6760   -3.7617  -30.3262 C.2    1 LIG       0.09300
      4 C4        -68.7581   -1.9937  -29.4425 C.2    1 LIG       0.09300
      5 O1        -68.7867   -3.3511  -29.3845 O.3    1 LIG      -0.29200
      6 H1        -70.9469   -2.7172  -31.7795 H      1 LIG       0.17500
      7 H2        -69.7958   -0.4994  -30.6706 H      1 LIG       0.17500
      8 H3        -69.8138   -4.8303  -30.4046 H      1 LIG       0.13800
      9 H4        -68.0894   -1.5098  -28.7456 H      1 LIG       0.13800
@<TRIPOS>BOND
      1       1       2 1
      2       1       3 2
      3       2       4 2
      4       3       5 1
      5       4       5 1
      6       1       6 1
      7       2       7 1
      8       3       8 1
      9       4       9 1
@<TRIPOS>ALT_TYPE
CGenFF_4.0_ALT_TYPE_SET
CGenFF_4.0 1 CG2R51 2 CG2R51 3 CG2R51 4 CG2R51 5 OG2R50 6 HGR51 7 HGR51 8 HGR52 9 HGR52
@<TRIPOS>MOLECULE
furan
 9 9 0 0 0
****
USER_CHARGES
INVALID_CHARGES
Pose:  10 Cluster:  10 Fr_nu:  56258 TotEn:    -8.98
@<TRIPOS>ATOM
      1 C1        -63.9522  -11.1319  -34.7748 C.2    1 LIG      -0.26000
      2 C2        -64.0296  -12.3612  -35.4719 C.2    1 LIG      -0.26000
      3 C3        -64.9122  -10.3174  -35.3290 C.2    1 LIG       0.09300
      4 C4        -65.0315  -12.2104  -36.4023 C.2    1 LIG       0.09300
      5 O1        -65.5746  -10.9674  -36.3216 O.3    1 LIG      -0.29200
      6 H1        -63.2805  -10.8718  -33.9696 H      1 LIG       0.17500
      7 H2        -63.4303  -13.2465  -35.3155 H      1 LIG       0.17500
      8 H3        -65.2330   -9.3035  -35.1390 H      1 LIG       0.13800
      9 H4        -65.4562  -12.8584  -37.1550 H      1 LIG       0.13800
@<TRIPOS>BOND
      1       1       2 1
      2       1       3 2
      3       2       4 2
      4       3       5 1
      5       4       5 1
      6       1       6 1
      7       2       7 1
      8       3       8 1
      9       4       9 1
@<TRIPOS>ALT_TYPE
CGenFF_4.0_ALT_TYPE_SET
CGenFF_4.0 1 CG2R51 2 CG2R51 3 CG2R51 4 CG2R51 5 OG2R50 6 HGR51 7 HGR51 8 HGR52 9 HGR52
@<TRIPOS>MOLECULE
furan
 9 9 0 0 0
****
USER_CHARGES
INVALID_CHARGES
Pose:  11 Cluster:  11 Fr_nu: 1566995 TotEn:    -8.97
@<TRIPOS>ATOM
      1 C1        -62.4643   -1.0688  -24.9544 C.2    1 LIG      -0.26000
      2 C2        -62.0460   -2.3924  -25.2304 C.2    1 LIG      -0.26000
      3 C3        -61.3251   -0.3666  -24.6363 C.2    1 LIG       0.09300
      4 C4        -60.6810   -2.4047  -25.0614 C.2    1 LIG       0.09300
      5 O1        -60.2337   -1.1737  -24.6994 O.3    1 LIG      -0.29200
      6 H1        -63.4704   -0.6758  -24.9832 H      1 LIG       0.17500
      7 H2        -62.6623   -3.2323  -25.5169 H      1 LIG       0.17500
      8 H3        -61.1324    0.6594  -24.3583 H      1 LIG       0.13800
      9 H4        -59.9229   -3.1685  -25.1559 H      1 LIG       0.13800
@<TRIPOS>BOND
      1       1       2 1
      2       1       3 2
      3       2       4 2
      4       3       5 1
      5       4       5 1
      6       1       6 1
      7       2       7 1
      8       3       8 1
      9       4       9 1
@<TRIPOS>ALT_TYPE
CGenFF_4.0_ALT_TYPE_SET
CGenFF_4.0 1 CG2R51 2 CG2R51 3 CG2R51 4 CG2R51 5 OG2R50 6 HGR51 7 HGR51 8 HGR52 9 HGR52
@<TRIPOS>MOLECULE
furan
 9 9 0 0 0
****
USER_CHARGES
INVALID_CHARGES
Pose:  12 Cluster:  12 Fr_nu:   1968 TotEn:    -8.83
@<TRIPOS>ATOM
      1 C1        -58.5948  -12.7796  -29.5654 C.2    1 LIG      -0.26000
      2 C2        -59.2392  -12.1764  -30.6718 C.2    1 LIG      -0.26000
      3 C3        -59.5808  -13.0318  -28.6400 C.2    1 LIG       0.09300
      4 C4        -60.5730  -12.1031  -30.3437 C.2    1 LIG       0.09300
      5 O1        -60.7895  -12.6225  -29.1068 O.3    1 LIG      -0.29200
      6 H1        -57.5432  -13.0022  -29.4559 H      1 LIG       0.17500
      7 H2        -58.7879  -11.8377  -31.5932 H      1 LIG       0.17500
      8 H3        -59.5857  -13.4744  -27.6546 H      1 LIG       0.13800
      9 H4        -61.4488  -11.7295  -30.8539 H      1 LIG       0.13800
@<TRIPOS>BOND
      1       1       2 1
      2       1       3 2
      3       2       4 2
      4       3       5 1
      5       4       5 1
      6       1       6 1
      7       2       7 1
      8       3       8 1
      9       4       9 1
@<TRIPOS>ALT_TYPE
CGenFF_4.0_ALT_TYPE_SET
CGenFF_4.0 1 CG2R51 2 CG2R51 3 CG2R51 4 CG2R51 5 OG2R50 6 HGR51 7 HGR51 8 HGR52 9 HGR52
@<TRIPOS>MOLECULE
furan
 9 9 0 0 0
****
USER_CHARGES
INVALID_CHARGES
Pose:  13 Cluster:  13 Fr_nu: 1568981 TotEn:    -8.58
@<TRIPOS>ATOM
      1 C1        -61.2165   -3.0779  -23.2763 C.2    1 LIG      -0.26000
      2 C2        -62.2723   -3.2732  -24.1984 C.2    1 LIG      -0.26000
      3 C3        -60.4202   -2.0918  -23.8106 C.2    1 LIG       0.09300
      4 C4        -62.0460   -2.3924  -25.2304 C.2    1 LIG       0.09300
      5 O1        -60.9189   -1.6685  -25.0016 O.3    1 LIG      -0.29200
      6 H1        -61.0558   -3.5919  -22.3397 H      1 LIG       0.17500
      7 H2        -63.0955   -3.9687  -24.1204 H      1 LIG       0.17500
      8 H3        -59.5129   -1.6047  -23.4841 H      1 LIG       0.13800
      9 H4        -62.5658   -2.1700  -26.1509 H      1 LIG       0.13800
@<TRIPOS>BOND
      1       1       2 1
      2       1       3 2
      3       2       4 2
      4       3       5 1
      5       4       5 1
      6       1       6 1
      7       2       7 1
      8       3       8 1
      9       4       9 1
@<TRIPOS>ALT_TYPE
CGenFF_4.0_ALT_TYPE_SET
CGenFF_4.0 1 CG2R51 2 CG2R51 3 CG2R51 4 CG2R51 5 OG2R50 6 HGR51 7 HGR51 8 HGR52 9 HGR52
@<TRIPOS>MOLECULE
furan
 9 9 0 0 0
****
USER_CHARGES
INVALID_CHARGES
Pose:  14 Cluster:  14 Fr_nu: 120843 TotEn:    -8.39
@<TRIPOS>ATOM
      1 C1        -60.9214   -1.5155  -22.9031 C.2    1 LIG      -0.26000
      2 C2        -61.8578   -0.9726  -23.8150 C.2    1 LIG      -0.26000
      3 C3        -60.2319   -2.4841  -23.5949 C.2    1 LIG       0.09300
      4 C4        -61.6737   -1.6480  -24.9990 C.2    1 LIG       0.09300
      5 O1        -60.6843   -2.5710  -24.8732 O.3    1 LIG      -0.29200
      6 H1        -60.7685   -1.2363  -21.8706 H      1 LIG       0.17500
      7 H2        -62.5767   -0.1871  -23.6321 H      1 LIG       0.17500
      8 H3        -59.4324   -3.1625  -23.3348 H      1 LIG       0.13800
      9 H4        -62.1407   -1.5928  -25.9716 H      1 LIG       0.13800
@<TRIPOS>BOND
      1       1       2 1
      2       1       3 2
      3       2       4 2
      4       3       5 1
      5       4       5 1
      6       1       6 1
      7       2       7 1
      8       3       8 1
      9       4       9 1
@<TRIPOS>ALT_TYPE
CGenFF_4.0_ALT_TYPE_SET
CGenFF_4.0 1 CG2R51 2 CG2R51 3 CG2R51 4 CG2R51 5 OG2R50 6 HGR51 7 HGR51 8 HGR52 9 HGR52
@<TRIPOS>MOLECULE
furan
 9 9 0 0 0
****
USER_CHARGES
INVALID_CHARGES
Pose:  15 Cluster:  15 Fr_nu: 1570129 TotEn:    -8.35
@<TRIPOS>ATOM
      1 C1        -60.2053   -2.4067  -24.6009 C.2    1 LIG      -0.26000
      2 C2        -61.5530   -2.7652  -24.8429 C.2    1 LIG      -0.26000
      3 C3        -60.0494   -2.4073  -23.2343 C.2    1 LIG       0.09300
      4 C4        -62.1245   -2.9593  -23.6069 C.2    1 LIG       0.09300
      5 O1        -61.2145   -2.7432  -22.6210 O.3    1 LIG      -0.29200
      6 H1        -59.4432   -2.1763  -25.3312 H      1 LIG       0.17500
      7 H2        -62.0460   -2.8692  -25.7987 H      1 LIG       0.17500
      8 H3        -59.2170   -2.2029  -22.5767 H      1 LIG       0.13800
      9 H4        -63.1143   -3.2388  -23.2766 H      1 LIG       0.13800
@<TRIPOS>BOND
      1       1       2 1
      2       1       3 2
      3       2       4 2
      4       3       5 1
      5       4       5 1
      6       1       6 1
      7       2       7 1
      8       3       8 1
      9       4       9 1
@<TRIPOS>ALT_TYPE
CGenFF_4.0_ALT_TYPE_SET
CGenFF_4.0 1 CG2R51 2 CG2R51 3 CG2R51 4 CG2R51 5 OG2R50 6 HGR51 7 HGR51 8 HGR52 9 HGR52
@<TRIPOS>MOLECULE
furan
 9 9 0 0 0
****
USER_CHARGES
INVALID_CHARGES
Pose:  16 Cluster:  16 Fr_nu: 1453363 TotEn:    -8.24
@<TRIPOS>ATOM
      1 C1        -63.6656  -11.5811  -36.0788 C.2    1 LIG      -0.26000
      2 C2        -64.2712  -10.5064  -35.3848 C.2    1 LIG      -0.26000
      3 C3        -62.3090  -11.4290  -35.9096 C.2    1 LIG       0.09300
      4 C4        -63.2415   -9.7743  -34.8409 C.2    1 LIG       0.09300
      5 O1        -62.0422  -10.3301  -35.1561 O.3    1 LIG      -0.29200
      6 H1        -64.1564  -12.3678  -36.6334 H      1 LIG       0.17500
      7 H2        -65.3262  -10.2925  -35.2925 H      1 LIG       0.17500
      8 H3        -61.4467  -11.9882  -36.2425 H      1 LIG       0.13800
      9 H4        -63.1981   -8.8802  -34.2362 H      1 LIG       0.13800
@<TRIPOS>BOND
      1       1       2 1
      2       1       3 2
      3       2       4 2
      4       3       5 1
      5       4       5 1
      6       1       6 1
      7       2       7 1
      8       3       8 1
      9       4       9 1
@<TRIPOS>ALT_TYPE
CGenFF_4.0_ALT_TYPE_SET
CGenFF_4.0 1 CG2R51 2 CG2R51 3 CG2R51 4 CG2R51 5 OG2R50 6 HGR51 7 HGR51 8 HGR52 9 HGR52
@<TRIPOS>MOLECULE
furan
 9 9 0 0 0
****
USER_CHARGES
INVALID_CHARGES
Pose:  17 Cluster:  17 Fr_nu:    257 TotEn:    -7.86
@<TRIPOS>ATOM
      1 C1        -59.6943  -12.3348  -29.5660 C.2    1 LIG      -0.26000
      2 C2        -58.3881  -12.4298  -30.1027 C.2    1 LIG      -0.26000
      3 C3        -59.6587  -12.9885  -28.3563 C.2    1 LIG       0.09300
      4 C4        -57.6474  -13.1347  -29.1826 C.2    1 LIG       0.09300
      5 O1        -58.4147  -13.4789  -28.1151 O.3    1 LIG      -0.29200
      6 H1        -60.5542  -11.8508  -30.0061 H      1 LIG       0.17500
      7 H2        -58.0311  -12.0338  -31.0424 H      1 LIG       0.17500
      8 H3        -60.3941  -13.1813  -27.5888 H      1 LIG       0.13800
      9 H4        -56.6171  -13.4566  -29.1411 H      1 LIG       0.13800
@<TRIPOS>BOND
      1       1       2 1
      2       1       3 2
      3       2       4 2
      4       3       5 1
      5       4       5 1
      6       1       6 1
      7       2       7 1
      8       3       8 1
      9       4       9 1
@<TRIPOS>ALT_TYPE
CGenFF_4.0_ALT_TYPE_SET
CGenFF_4.0 1 CG2R51 2 CG2R51 3 CG2R51 4 CG2R51 5 OG2R50 6 HGR51 7 HGR51 8 HGR52 9 HGR52
@<TRIPOS>MOLECULE
furan
 9 9 0 0 0
****
USER_CHARGES
INVALID_CHARGES
Pose:  18 Cluster:  18 Fr_nu:  47659 TotEn:    -7.78
@<TRIPOS>ATOM
      1 C1        -60.4406   -1.9333  -24.4680 C.2    1 LIG      -0.26000
      2 C2        -61.5910   -1.1960  -24.0991 C.2    1 LIG      -0.26000
      3 C3        -59.8648   -2.3561  -23.2925 C.2    1 LIG       0.09300
      4 C4        -61.6363   -1.2209  -22.7246 C.2    1 LIG       0.09300
      5 O1        -60.5876   -1.9261  -22.2252 O.3    1 LIG      -0.29200
      6 H1        -60.0763   -2.1314  -25.4656 H      1 LIG       0.17500
      7 H2        -62.2988   -0.7078  -24.7534 H      1 LIG       0.17500
      8 H3        -58.9870   -2.9404  -23.0578 H      1 LIG       0.13800
      9 H4        -62.3135   -0.8076  -21.9914 H      1 LIG       0.13800
@<TRIPOS>BOND
      1       1       2 1
      2       1       3 2
      3       2       4 2
      4       3       5 1
      5       4       5 1
      6       1       6 1
      7       2       7 1
      8       3       8 1
      9       4       9 1
@<TRIPOS>ALT_TYPE
CGenFF_4.0_ALT_TYPE_SET
CGenFF_4.0 1 CG2R51 2 CG2R51 3 CG2R51 4 CG2R51 5 OG2R50 6 HGR51 7 HGR51 8 HGR52 9 HGR52
@<TRIPOS>MOLECULE
furan
 9 9 0 0 0
****
USER_CHARGES
INVALID_CHARGES
Pose:  19 Cluster:  19 Fr_nu:   1164 TotEn:    -7.47
@<TRIPOS>ATOM
      1 C1        -61.9699   -2.8123  -24.9946 C.2    1 LIG      -0.26000
      2 C2        -60.7988   -2.1358  -24.5772 C.2    1 LIG      -0.26000
      3 C3        -62.9210   -1.8396  -25.1978 C.2    1 LIG       0.09300
      4 C4        -61.1178   -0.7980  -24.5551 C.2    1 LIG       0.09300
      5 O1        -62.4096   -0.6090  -24.9322 O.3    1 LIG      -0.29200
      6 H1        -62.1040   -3.8758  -25.1300 H      1 LIG       0.17500
      7 H2        -59.8420   -2.5692  -24.3243 H      1 LIG       0.17500
      8 H3        -63.9534   -1.8582  -25.5154 H      1 LIG       0.13800
      9 H4        -60.5671    0.0978  -24.3076 H      1 LIG       0.13800
@<TRIPOS>BOND
      1       1       2 1
      2       1       3 2
      3       2       4 2
      4       3       5 1
      5       4       5 1
      6       1       6 1
      7       2       7 1
      8       3       8 1
      9       4       9 1
@<TRIPOS>ALT_TYPE
CGenFF_4.0_ALT_TYPE_SET
CGenFF_4.0 1 CG2R51 2 CG2R51 3 CG2R51 4 CG2R51 5 OG2R50 6 HGR51 7 HGR51 8 HGR52 9 HGR52
@<TRIPOS>MOLECULE
furan
 9 9 0 0 0
****
USER_CHARGES
INVALID_CHARGES
Pose:  20 Cluster:  20 Fr_nu:   5245 TotEn:    -6.68
@<TRIPOS>ATOM
      1 C1        -61.7237  -22.1285  -27.0104 C.2    1 LIG      -0.26000
      2 C2        -63.1214  -21.9556  -27.1507 C.2    1 LIG      -0.26000
      3 C3        -61.1608  -21.6460  -28.1690 C.2    1 LIG       0.09300
      4 C4        -63.3130  -21.3796  -28.3850 C.2    1 LIG       0.09300
      5 O1        -62.1228  -21.1875  -29.0121 O.3    1 LIG      -0.29200
      6 H1        -61.1929  -22.5523  -26.1701 H      1 LIG       0.17500
      7 H2        -63.8926  -22.2178  -26.4409 H      1 LIG       0.17500
      8 H3        -60.1454  -21.5610  -28.5279 H      1 LIG       0.13800
      9 H4        -64.1874  -21.0616  -28.9339 H      1 LIG       0.13800
@<TRIPOS>BOND
      1       1       2 1
      2       1       3 2
      3       2       4 2
      4       3       5 1
      5       4       5 1
      6       1       6 1
      7       2       7 1
      8       3       8 1
      9       4       9 1
@<TRIPOS>ALT_TYPE
CGenFF_4.0_ALT_TYPE_SET
CGenFF_4.0 1 CG2R51 2 CG2R51 3 CG2R51 4 CG2R51 5 OG2R50 6 HGR51 7 HGR51 8 HGR52 9 HGR52
@<TRIPOS>MOLECULE
furan
 9 9 0 0 0
****
USER_CHARGES
INVALID_CHARGES
Pose:  21 Cluster:  21 Fr_nu:  33871 TotEn:    -6.58
@<TRIPOS>ATOM
      1 C1        -61.0250   -2.5228  -25.3121 C.2    1 LIG      -0.26000
      2 C2        -60.1099   -2.4621  -24.2341 C.2    1 LIG      -0.26000
      3 C3        -62.2531   -2.1895  -24.7899 C.2    1 LIG       0.09300
      4 C4        -60.8440   -2.0960  -23.1300 C.2    1 LIG       0.09300
      5 O1        -62.1514   -1.9278  -23.4604 O.3    1 LIG      -0.29200
      6 H1        -60.8157   -2.7780  -26.3409 H      1 LIG       0.17500
      7 H2        -59.0481   -2.6602  -24.2589 H      1 LIG       0.17500
      8 H3        -63.2440   -2.0968  -25.2101 H      1 LIG       0.13800
      9 H4        -60.5977   -1.9220  -22.0927 H      1 LIG       0.13800
@<TRIPOS>BOND
      1       1       2 1
      2       1       3 2
      3       2       4 2
      4       3       5 1
      5       4       5 1
      6       1       6 1
      7       2       7 1
      8       3       8 1
      9       4       9 1
@<TRIPOS>ALT_TYPE
CGenFF_4.0_ALT_TYPE_SET
CGenFF_4.0 1 CG2R51 2 CG2R51 3 CG2R51 4 CG2R51 5 OG2R50 6 HGR51 7 HGR51 8 HGR52 9 HGR52
@<TRIPOS>MOLECULE
furan
 9 9 0 0 0
****
USER_CHARGES
INVALID_CHARGES
Pose:  22 Cluster:  22 Fr_nu:   1872 TotEn:    -6.51
@<TRIPOS>ATOM
      1 C1        -59.2551  -12.9944  -29.2504 C.2    1 LIG      -0.26000
      2 C2        -60.6657  -12.9215  -29.3419 C.2    1 LIG      -0.26000
      3 C3        -58.7653  -12.1723  -30.2385 C.2    1 LIG       0.09300
      4 C4        -60.9371  -12.0600  -30.3793 C.2    1 LIG       0.09300
      5 O1        -59.7841  -11.5989  -30.9310 O.3    1 LIG      -0.29200
      6 H1        -58.6689  -13.5740  -28.5520 H      1 LIG       0.17500
      7 H2        -61.3933  -13.4327  -28.7283 H      1 LIG       0.17500
      8 H3        -57.7703  -11.9012  -30.5604 H      1 LIG       0.13800
      9 H4        -61.8492  -11.6911  -30.8254 H      1 LIG       0.13800
@<TRIPOS>BOND
      1       1       2 1
      2       1       3 2
      3       2       4 2
      4       3       5 1
      5       4       5 1
      6       1       6 1
      7       2       7 1
      8       3       8 1
      9       4       9 1
@<TRIPOS>ALT_TYPE
CGenFF_4.0_ALT_TYPE_SET
CGenFF_4.0 1 CG2R51 2 CG2R51 3 CG2R51 4 CG2R51 5 OG2R50 6 HGR51 7 HGR51 8 HGR52 9 HGR52
@<TRIPOS>MOLECULE
furan
 9 9 0 0 0
****
USER_CHARGES
INVALID_CHARGES
Pose:  23 Cluster:  23 Fr_nu:  50226 TotEn:    -6.42
@<TRIPOS>ATOM
      1 C1        -61.0337   -2.5745  -23.7259 C.2    1 LIG      -0.26000
      2 C2        -61.2924   -1.2131  -23.4377 C.2    1 LIG      -0.26000
      3 C3        -61.3563   -2.7524  -25.0511 C.2    1 LIG       0.09300
      4 C4        -61.7544   -0.6562  -24.6075 C.2    1 LIG       0.09300
      5 O1        -61.7963   -1.5879  -25.5958 O.3    1 LIG      -0.29200
      6 H1        -60.6595   -3.3314  -23.0518 H      1 LIG       0.17500
      7 H2        -61.1585   -0.7018  -22.4954 H      1 LIG       0.17500
      8 H3        -61.3294   -3.6005  -25.7198 H      1 LIG       0.13800
      9 H4        -62.0780    0.3361  -24.8862 H      1 LIG       0.13800
@<TRIPOS>BOND
      1       1       2 1
      2       1       3 2
      3       2       4 2
      4       3       5 1
      5       4       5 1
      6       1       6 1
      7       2       7 1
      8       3       8 1
      9       4       9 1
@<TRIPOS>ALT_TYPE
CGenFF_4.0_ALT_TYPE_SET
CGenFF_4.0 1 CG2R51 2 CG2R51 3 CG2R51 4 CG2R51 5 OG2R50 6 HGR51 7 HGR51 8 HGR52 9 HGR52
@<TRIPOS>MOLECULE
furan
 9 9 0 0 0
****
USER_CHARGES
INVALID_CHARGES
Pose:  24 Cluster:  24 Fr_nu: 808455 TotEn:    -6.23
@<TRIPOS>ATOM
      1 C1        -65.6082  -11.5118  -36.3921 C.2    1 LIG      -0.26000
      2 C2        -64.5206  -12.3740  -36.1146 C.2    1 LIG      -0.26000
      3 C3        -65.2959  -10.3043  -35.8120 C.2    1 LIG       0.09300
      4 C4        -63.6213  -11.6320  -35.3848 C.2    1 LIG       0.09300
      5 O1        -64.0864  -10.3692  -35.1961 O.3    1 LIG      -0.29200
      6 H1        -66.5073  -11.7417  -36.9453 H      1 LIG       0.17500
      7 H2        -64.4065  -13.4071  -36.4098 H      1 LIG       0.17500
      8 H3        -65.8006   -9.3510  -35.7519 H      1 LIG       0.13800
      9 H4        -62.6561  -11.8449  -34.9489 H      1 LIG       0.13800
@<TRIPOS>BOND
      1       1       2 1
      2       1       3 2
      3       2       4 2
      4       3       5 1
      5       4       5 1
      6       1       6 1
      7       2       7 1
      8       3       8 1
      9       4       9 1
@<TRIPOS>ALT_TYPE
CGenFF_4.0_ALT_TYPE_SET
CGenFF_4.0 1 CG2R51 2 CG2R51 3 CG2R51 4 CG2R51 5 OG2R50 6 HGR51 7 HGR51 8 HGR52 9 HGR52
@<TRIPOS>MOLECULE
furan
 9 9 0 0 0
****
USER_CHARGES
INVALID_CHARGES
Pose:  25 Cluster:  25 Fr_nu: 857031 TotEn:    -6.13
@<TRIPOS>ATOM
      1 C1        -63.3955  -12.1435  -34.8766 C.2    1 LIG      -0.26000
      2 C2        -64.5554  -11.4900  -35.3570 C.2    1 LIG      -0.26000
      3 C3        -62.5188  -11.1478  -34.5135 C.2    1 LIG       0.09300
      4 C4        -64.3048  -10.1415  -35.2531 C.2    1 LIG       0.09300
      5 O1        -63.0655   -9.9245  -34.7397 O.3    1 LIG      -0.29200
      6 H1        -63.2203  -13.2072  -34.8046 H      1 LIG       0.17500
      7 H2        -65.4608  -11.9450  -35.7319 H      1 LIG       0.17500
      8 H3        -61.5211  -11.1446  -34.0991 H      1 LIG       0.13800
      9 H4        -64.8751   -9.2549  -35.4890 H      1 LIG       0.13800
@<TRIPOS>BOND
      1       1       2 1
      2       1       3 2
      3       2       4 2
      4       3       5 1
      5       4       5 1
      6       1       6 1
      7       2       7 1
      8       3       8 1
      9       4       9 1
@<TRIPOS>ALT_TYPE
CGenFF_4.0_ALT_TYPE_SET
CGenFF_4.0 1 CG2R51 2 CG2R51 3 CG2R51 4 CG2R51 5 OG2R50 6 HGR51 7 HGR51 8 HGR52 9 HGR52
@<TRIPOS>MOLECULE
furan
 9 9 0 0 0
****
USER_CHARGES
INVALID_CHARGES
Pose:  26 Cluster:  26 Fr_nu:  88096 TotEn:    -5.64
@<TRIPOS>ATOM
      1 C1        -63.5964  -10.1305  -35.2686 C.2    1 LIG      -0.26000
      2 C2        -62.7685  -11.2756  -35.3484 C.2    1 LIG      -0.26000
      3 C3        -64.7935  -10.4836  -35.8467 C.2    1 LIG       0.09300
      4 C4        -63.5187  -12.2469  -35.9694 C.2    1 LIG       0.09300
      5 O1        -64.7544  -11.7722  -36.2764 O.3    1 LIG      -0.29200
      6 H1        -63.3512   -9.1680  -34.8435 H      1 LIG       0.17500
      7 H2        -61.7521  -11.3800  -34.9970 H      1 LIG       0.17500
      8 H3        -65.7233   -9.9613  -36.0195 H      1 LIG       0.13800
      9 H4        -63.3286  -13.2725  -36.2507 H      1 LIG       0.13800
@<TRIPOS>BOND
      1       1       2 1
      2       1       3 2
      3       2       4 2
      4       3       5 1
      5       4       5 1
      6       1       6 1
      7       2       7 1
      8       3       8 1
      9       4       9 1
@<TRIPOS>ALT_TYPE
CGenFF_4.0_ALT_TYPE_SET
CGenFF_4.0 1 CG2R51 2 CG2R51 3 CG2R51 4 CG2R51 5 OG2R50 6 HGR51 7 HGR51 8 HGR52 9 HGR52
@<TRIPOS>MOLECULE
furan
 9 9 0 0 0
****
USER_CHARGES
INVALID_CHARGES
Pose:  27 Cluster:  27 Fr_nu:  60693 TotEn:    -5.35
@<TRIPOS>ATOM
      1 C1        -64.8154  -11.0799  -36.0411 C.2    1 LIG      -0.26000
      2 C2        -63.9773  -12.1909  -35.7832 C.2    1 LIG      -0.26000
      3 C3        -65.6605  -11.4662  -37.0553 C.2    1 LIG       0.09300
      4 C4        -64.3701  -13.1769  -36.6582 C.2    1 LIG       0.09300
      5 O1        -65.3956  -12.7431  -37.4370 O.3    1 LIG      -0.29200
      6 H1        -64.8045  -10.1178  -35.5496 H      1 LIG       0.17500
      7 H2        -63.1861  -12.2639  -35.0511 H      1 LIG       0.17500
      8 H3        -66.4626  -10.9760  -37.5875 H      1 LIG       0.13800
      9 H4        -64.0386  -14.1885  -36.8422 H      1 LIG       0.13800
@<TRIPOS>BOND
      1       1       2 1
      2       1       3 2
      3       2       4 2
      4       3       5 1
      5       4       5 1
      6       1       6 1
      7       2       7 1
      8       3       8 1
      9       4       9 1
@<TRIPOS>ALT_TYPE
CGenFF_4.0_ALT_TYPE_SET
CGenFF_4.0 1 CG2R51 2 CG2R51 3 CG2R51 4 CG2R51 5 OG2R50 6 HGR51 7 HGR51 8 HGR52 9 HGR52
@<TRIPOS>MOLECULE
pyrimidine
 10 10 0 0 0
****
USER_CHARGES
INVALID_CHARGES
Pose:   1 Cluster:   1 Fr_nu:  60280 TotEn:   -20.81
@<TRIPOS>ATOM
      1 C1        -65.4257  -11.0533  -36.0851 C.ar   1 LIG      -0.13100
      2 C2        -65.2314  -12.2937  -36.6579 C.ar   1 LIG       0.28900
      3 C3        -64.3766  -10.5747  -35.3273 C.ar   1 LIG       0.28900
      4 C4        -63.1541  -12.4445  -35.7474 C.ar   1 LIG       0.50700
      5 N1        -64.1039  -13.0196  -36.5093 N.ar   1 LIG      -0.71900
      6 N2        -63.2220  -11.2462  -35.1365 N.ar   1 LIG      -0.71900
      7 H1        -66.3410  -10.4929  -36.2210 H      1 LIG       0.11500
      8 H2        -66.0004  -12.7517  -37.2705 H      1 LIG       0.11400
      9 H3        -64.4374   -9.6090  -34.8373 H      1 LIG       0.11400
     10 H4        -62.2381  -13.0060  -35.6103 H      1 LIG       0.14100
@<TRIPOS>BOND
      1       1       2 ar
      2       1       3 ar
      3       2       5 ar
      4       3       6 ar
      5       4       5 ar
      6       4       6 ar
      7       1       7 1
      8       2       8 1
      9       3       9 1
     10       4      10 1
@<TRIPOS>ALT_TYPE
CGenFF_4.0_ALT_TYPE_SET
CGenFF_4.0 1 CG2R61 2 CG2R61 3 CG2R61 4 CG2R64 5 NG2R62 6 NG2R62 7 HGR61 8 HGR62 9 HGR62 10 HGR62
@<TRIPOS>MOLECULE
pyrimidine
 10 10 0 0 0
****
USER_CHARGES
INVALID_CHARGES
Pose:   2 Cluster:   2 Fr_nu: 1624165 TotEn:   -20.28
@<TRIPOS>ATOM
      1 C1        -64.2896  -10.5383  -35.2837 C.ar   1 LIG      -0.13100
      2 C2        -64.2567  -11.8190  -35.7968 C.ar   1 LIG       0.28900
      3 C3        -63.0731   -9.8904  -35.2173 C.ar   1 LIG       0.28900
      4 C4        -62.0074  -11.6938  -36.0998 C.ar   1 LIG       0.50700
      5 N1        -63.1290  -12.4298  -36.2158 N.ar   1 LIG      -0.71900
      6 N2        -61.9080  -10.4402  -35.6178 N.ar   1 LIG      -0.71900
      7 H1        -65.2090  -10.0728  -34.9548 H      1 LIG       0.11500
      8 H2        -65.1636  -12.4069  -35.8875 H      1 LIG       0.11400
      9 H3        -62.9994   -8.8808  -34.8277 H      1 LIG       0.11400
     10 H4        -61.0865  -12.1601  -36.4280 H      1 LIG       0.14100
@<TRIPOS>BOND
      1       1       2 ar
      2       1       3 ar
      3       2       5 ar
      4       3       6 ar
      5       4       5 ar
      6       4       6 ar
      7       1       7 1
      8       2       8 1
      9       3       9 1
     10       4      10 1
@<TRIPOS>ALT_TYPE
CGenFF_4.0_ALT_TYPE_SET
CGenFF_4.0 1 CG2R61 2 CG2R61 3 CG2R61 4 CG2R64 5 NG2R62 6 NG2R62 7 HGR61 8 HGR62 9 HGR62 10 HGR62
@<TRIPOS>MOLECULE
pyrimidine
 10 10 0 0 0
****
USER_CHARGES
INVALID_CHARGES
Pose:   3 Cluster:   3 Fr_nu: 935977 TotEn:   -15.79
@<TRIPOS>ATOM
      1 C1        -73.4981   -0.2620  -39.6219 C.ar   1 LIG      -0.13100
      2 C2        -74.3068   -0.3290  -38.5057 C.ar   1 LIG       0.28900
      3 C3        -73.9764    0.5107  -40.6603 C.ar   1 LIG       0.28900
      4 C4        -75.8489    1.0276  -39.4798 C.ar   1 LIG       0.50700
      5 N1        -75.4928    0.3056  -38.4003 N.ar   1 LIG      -0.71900
      6 N2        -75.1520    1.1717  -40.6231 N.ar   1 LIG      -0.71900
      7 H1        -72.5511   -0.7817  -39.6793 H      1 LIG       0.11500
      8 H2        -74.0145   -0.9124  -37.6394 H      1 LIG       0.11400
      9 H3        -73.4107    0.6226  -41.5789 H      1 LIG       0.11400
     10 H4        -76.7976    1.5471  -39.4230 H      1 LIG       0.14100
@<TRIPOS>BOND
      1       1       2 ar
      2       1       3 ar
      3       2       5 ar
      4       3       6 ar
      5       4       5 ar
      6       4       6 ar
      7       1       7 1
      8       2       8 1
      9       3       9 1
     10       4      10 1
@<TRIPOS>ALT_TYPE
CGenFF_4.0_ALT_TYPE_SET
CGenFF_4.0 1 CG2R61 2 CG2R61 3 CG2R61 4 CG2R64 5 NG2R62 6 NG2R62 7 HGR61 8 HGR62 9 HGR62 10 HGR62
@<TRIPOS>MOLECULE
pyrimidine
 10 10 0 0 0
****
USER_CHARGES
INVALID_CHARGES
Pose:   4 Cluster:   4 Fr_nu: 390968 TotEn:   -15.53
@<TRIPOS>ATOM
      1 C1        -69.4126   -6.8431  -44.2333 C.ar   1 LIG      -0.13100
      2 C2        -69.9460   -7.8866  -43.5044 C.ar   1 LIG       0.28900
      3 C3        -69.8592   -6.7340  -45.5343 C.ar   1 LIG       0.28900
      4 C4        -71.2030   -8.5494  -45.2786 C.ar   1 LIG       0.50700
      5 N1        -70.8466   -8.7618  -43.9974 N.ar   1 LIG      -0.71900
      6 N2        -70.7570   -7.5728  -46.0916 N.ar   1 LIG      -0.71900
      7 H1        -68.6912   -6.1558  -43.8122 H      1 LIG       0.11500
      8 H2        -69.6548   -8.0525  -42.4729 H      1 LIG       0.11400
      9 H3        -69.4960   -5.9455  -46.1845 H      1 LIG       0.11400
     10 H4        -71.9244   -9.2382  -45.7007 H      1 LIG       0.14100
@<TRIPOS>BOND
      1       1       2 ar
      2       1       3 ar
      3       2       5 ar
      4       3       6 ar
      5       4       5 ar
      6       4       6 ar
      7       1       7 1
      8       2       8 1
      9       3       9 1
     10       4      10 1
@<TRIPOS>ALT_TYPE
CGenFF_4.0_ALT_TYPE_SET
CGenFF_4.0 1 CG2R61 2 CG2R61 3 CG2R61 4 CG2R64 5 NG2R62 6 NG2R62 7 HGR61 8 HGR62 9 HGR62 10 HGR62
@<TRIPOS>MOLECULE
pyrimidine
 10 10 0 0 0
****
USER_CHARGES
INVALID_CHARGES
Pose:   5 Cluster:   5 Fr_nu: 1543797 TotEn:   -15.34
@<TRIPOS>ATOM
      1 C1        -63.0221    2.4342  -41.4391 C.ar   1 LIG      -0.13100
      2 C2        -62.2221    3.4682  -40.9970 C.ar   1 LIG       0.28900
      3 C3        -63.5740    2.6003  -42.6928 C.ar   1 LIG       0.28900
      4 C4        -62.5688    4.6262  -42.9221 C.ar   1 LIG       0.50700
      5 N1        -61.9731    4.5829  -41.7152 N.ar   1 LIG      -0.71900
      6 N2        -63.3679    3.6876  -43.4646 N.ar   1 LIG      -0.71900
      7 H1        -63.2049    1.5512  -40.8415 H      1 LIG       0.11500
      8 H2        -61.7452    3.4275  -40.0238 H      1 LIG       0.11400
      9 H3        -64.2172    1.8410  -43.1242 H      1 LIG       0.11400
     10 H4        -62.3869    5.5108  -43.5201 H      1 LIG       0.14100
@<TRIPOS>BOND
      1       1       2 ar
      2       1       3 ar
      3       2       5 ar
      4       3       6 ar
      5       4       5 ar
      6       4       6 ar
      7       1       7 1
      8       2       8 1
      9       3       9 1
     10       4      10 1
@<TRIPOS>ALT_TYPE
CGenFF_4.0_ALT_TYPE_SET
CGenFF_4.0 1 CG2R61 2 CG2R61 3 CG2R61 4 CG2R64 5 NG2R62 6 NG2R62 7 HGR61 8 HGR62 9 HGR62 10 HGR62
@<TRIPOS>MOLECULE
pyrimidine
 10 10 0 0 0
****
USER_CHARGES
INVALID_CHARGES
Pose:   6 Cluster:   6 Fr_nu:  33712 TotEn:   -15.23
@<TRIPOS>ATOM
      1 C1        -62.2411   -3.3617  -25.0420 C.ar   1 LIG      -0.13100
      2 C2        -62.6900   -3.2737  -23.7400 C.ar   1 LIG       0.28900
      3 C3        -61.0275   -2.7567  -25.2972 C.ar   1 LIG       0.28900
      4 C4        -60.8440   -2.0960  -23.1300 C.ar   1 LIG       0.50700
      5 N1        -62.0145   -2.6462  -22.7550 N.ar   1 LIG      -0.71900
      6 N2        -60.2994   -2.1126  -24.3616 N.ar   1 LIG      -0.71900
      7 H1        -62.8040   -3.8715  -25.8123 H      1 LIG       0.11500
      8 H2        -63.6338   -3.7189  -23.4442 H      1 LIG       0.11400
      9 H3        -60.5942   -2.7730  -26.2914 H      1 LIG       0.11400
     10 H4        -60.2808   -1.5845  -22.3591 H      1 LIG       0.14100
@<TRIPOS>BOND
      1       1       2 ar
      2       1       3 ar
      3       2       5 ar
      4       3       6 ar
      5       4       5 ar
      6       4       6 ar
      7       1       7 1
      8       2       8 1
      9       3       9 1
     10       4      10 1
@<TRIPOS>ALT_TYPE
CGenFF_4.0_ALT_TYPE_SET
CGenFF_4.0 1 CG2R61 2 CG2R61 3 CG2R61 4 CG2R64 5 NG2R62 6 NG2R62 7 HGR61 8 HGR62 9 HGR62 10 HGR62
@<TRIPOS>MOLECULE
pyrimidine
 10 10 0 0 0
****
USER_CHARGES
INVALID_CHARGES
Pose:   7 Cluster:   7 Fr_nu: 745032 TotEn:   -14.96
@<TRIPOS>ATOM
      1 C1        -59.8486  -20.6455  -40.1294 C.ar   1 LIG      -0.13100
      2 C2        -58.6943  -20.4584  -40.8622 C.ar   1 LIG       0.28900
      3 C3        -59.9636  -21.8670  -39.4980 C.ar   1 LIG       0.28900
      4 C4        -57.9501  -22.5351  -40.3144 C.ar   1 LIG       0.50700
      5 N1        -57.7207  -21.3853  -40.9766 N.ar   1 LIG      -0.71900
      6 N2        -59.0302  -22.8386  -39.5694 N.ar   1 LIG      -0.71900
      7 H1        -60.6136  -19.8842  -40.0549 H      1 LIG       0.11500
      8 H2        -58.5155  -19.5300  -41.3936 H      1 LIG       0.11400
      9 H3        -60.8362  -22.1058  -38.8997 H      1 LIG       0.11400
     10 H4        -57.1848  -23.2979  -40.3897 H      1 LIG       0.14100
@<TRIPOS>BOND
      1       1       2 ar
      2       1       3 ar
      3       2       5 ar
      4       3       6 ar
      5       4       5 ar
      6       4       6 ar
      7       1       7 1
      8       2       8 1
      9       3       9 1
     10       4      10 1
@<TRIPOS>ALT_TYPE
CGenFF_4.0_ALT_TYPE_SET
CGenFF_4.0 1 CG2R61 2 CG2R61 3 CG2R61 4 CG2R64 5 NG2R62 6 NG2R62 7 HGR61 8 HGR62 9 HGR62 10 HGR62
@<TRIPOS>MOLECULE
pyrimidine
 10 10 0 0 0
****
USER_CHARGES
INVALID_CHARGES
Pose:   8 Cluster:   8 Fr_nu: 1261412 TotEn:   -14.86
@<TRIPOS>ATOM
      1 C1        -60.3644  -19.9914  -39.8207 C.ar   1 LIG      -0.13100
      2 C2        -59.2679  -20.7111  -39.3917 C.ar   1 LIG       0.28900
      3 C3        -61.1867  -20.6364  -40.7217 C.ar   1 LIG       0.28900
      4 C4        -59.8637  -22.4844  -40.6829 C.ar   1 LIG       0.50700
      5 N1        -58.9861  -21.9645  -39.8038 N.ar   1 LIG      -0.71900
      6 N2        -60.9655  -21.8873  -41.1761 N.ar   1 LIG      -0.71900
      7 H1        -60.5661  -18.9869  -39.4734 H      1 LIG       0.11500
      8 H2        -58.5645  -20.2867  -38.6835 H      1 LIG       0.11400
      9 H3        -62.0725  -20.1501  -41.1157 H      1 LIG       0.11400
     10 H4        -59.6613  -23.4897  -41.0317 H      1 LIG       0.14100
@<TRIPOS>BOND
      1       1       2 ar
      2       1       3 ar
      3       2       5 ar
      4       3       6 ar
      5       4       5 ar
      6       4       6 ar
      7       1       7 1
      8       2       8 1
      9       3       9 1
     10       4      10 1
@<TRIPOS>ALT_TYPE
CGenFF_4.0_ALT_TYPE_SET
CGenFF_4.0 1 CG2R61 2 CG2R61 3 CG2R61 4 CG2R64 5 NG2R62 6 NG2R62 7 HGR61 8 HGR62 9 HGR62 10 HGR62
@<TRIPOS>MOLECULE
pyrimidine
 10 10 0 0 0
****
USER_CHARGES
INVALID_CHARGES
Pose:   9 Cluster:   9 Fr_nu: 406063 TotEn:   -14.57
@<TRIPOS>ATOM
      1 C1        -62.7957   -4.4545  -24.3923 C.ar   1 LIG      -0.13100
      2 C2        -62.3305   -4.4529  -23.0930 C.ar   1 LIG       0.28900
      3 C3        -62.3835   -3.3957  -25.1753 C.ar   1 LIG       0.28900
      4 C4        -61.1929   -2.5176  -23.4496 C.ar   1 LIG       0.50700
      5 N1        -61.5246   -3.4967  -22.5867 N.ar   1 LIG      -0.71900
      6 N2        -61.5794   -2.4059  -24.7348 N.ar   1 LIG      -0.71900
      7 H1        -63.4416   -5.2348  -24.7721 H      1 LIG       0.11500
      8 H2        -62.6015   -5.2444  -22.4027 H      1 LIG       0.11400
      9 H3        -62.6986   -3.3110  -26.2097 H      1 LIG       0.11400
     10 H4        -60.5471   -1.7356  -23.0692 H      1 LIG       0.14100
@<TRIPOS>BOND
      1       1       2 ar
      2       1       3 ar
      3       2       5 ar
      4       3       6 ar
      5       4       5 ar
      6       4       6 ar
      7       1       7 1
      8       2       8 1
      9       3       9 1
     10       4      10 1
@<TRIPOS>ALT_TYPE
CGenFF_4.0_ALT_TYPE_SET
CGenFF_4.0 1 CG2R61 2 CG2R61 3 CG2R61 4 CG2R64 5 NG2R62 6 NG2R62 7 HGR61 8 HGR62 9 HGR62 10 HGR62
@<TRIPOS>MOLECULE
pyrimidine
 10 10 0 0 0
****
USER_CHARGES
INVALID_CHARGES
Pose:  10 Cluster:  10 Fr_nu: 3343261 TotEn:   -14.36
@<TRIPOS>ATOM
      1 C1        -58.7598  -22.4767  -23.4244 C.ar   1 LIG      -0.13100
      2 C2        -59.0753  -22.7528  -22.1096 C.ar   1 LIG       0.28900
      3 C3        -58.3617  -23.5586  -24.1827 C.ar   1 LIG       0.28900
      4 C4        -58.6093  -24.9575  -22.4082 C.ar   1 LIG       0.50700
      5 N1        -59.0110  -23.9862  -21.5665 N.ar   1 LIG      -0.71900
      6 N2        -58.2747  -24.8175  -23.7052 N.ar   1 LIG      -0.71900
      7 H1        -58.8202  -21.4772  -23.8338 H      1 LIG       0.11500
      8 H2        -59.3981  -21.9660  -21.4366 H      1 LIG       0.11400
      9 H3        -58.0930  -23.4395  -25.2268 H      1 LIG       0.11400
     10 H4        -58.5476  -25.9581  -21.9982 H      1 LIG       0.14100
@<TRIPOS>BOND
      1       1       2 ar
      2       1       3 ar
      3       2       5 ar
      4       3       6 ar
      5       4       5 ar
      6       4       6 ar
      7       1       7 1
      8       2       8 1
      9       3       9 1
     10       4      10 1
@<TRIPOS>ALT_TYPE
CGenFF_4.0_ALT_TYPE_SET
CGenFF_4.0 1 CG2R61 2 CG2R61 3 CG2R61 4 CG2R64 5 NG2R62 6 NG2R62 7 HGR61 8 HGR62 9 HGR62 10 HGR62
@<TRIPOS>MOLECULE
pyrimidine
 10 10 0 0 0
****
USER_CHARGES
INVALID_CHARGES
Pose:  11 Cluster:  11 Fr_nu: 1877155 TotEn:   -14.31
@<TRIPOS>ATOM
      1 C1        -63.2750   -2.2461  -25.7722 C.ar   1 LIG      -0.13100
      2 C2        -63.7703   -1.2390  -24.9691 C.ar   1 LIG       0.28900
      3 C3        -61.9170   -2.4717  -25.6778 C.ar   1 LIG       0.28900
      4 C4        -61.6989   -0.8190  -24.1326 C.ar   1 LIG       0.50700
      5 N1        -63.0078   -0.5028  -24.1343 N.ar   1 LIG      -0.71900
      6 N2        -61.0959   -1.7744  -24.8656 N.ar   1 LIG      -0.71900
      7 H1        -63.9100   -2.8210  -26.4329 H      1 LIG       0.11500
      8 H2        -64.8256   -0.9890  -24.9752 H      1 LIG       0.11400
      9 H3        -61.4370   -3.2424  -26.2712 H      1 LIG       0.11400
     10 H4        -61.0627   -0.2427  -23.4720 H      1 LIG       0.14100
@<TRIPOS>BOND
      1       1       2 ar
      2       1       3 ar
      3       2       5 ar
      4       3       6 ar
      5       4       5 ar
      6       4       6 ar
      7       1       7 1
      8       2       8 1
      9       3       9 1
     10       4      10 1
@<TRIPOS>ALT_TYPE
CGenFF_4.0_ALT_TYPE_SET
CGenFF_4.0 1 CG2R61 2 CG2R61 3 CG2R61 4 CG2R64 5 NG2R62 6 NG2R62 7 HGR61 8 HGR62 9 HGR62 10 HGR62
@<TRIPOS>MOLECULE
pyrimidine
 10 10 0 0 0
****
USER_CHARGES
INVALID_CHARGES
Pose:  12 Cluster:  12 Fr_nu: 977499 TotEn:   -13.76
@<TRIPOS>ATOM
      1 C1        -62.3461    2.1714  -43.2710 C.ar   1 LIG      -0.13100
      2 C2        -61.5700    3.2662  -43.5925 C.ar   1 LIG       0.28900
      3 C3        -63.5937    2.4550  -42.7543 C.ar   1 LIG       0.28900
      4 C4        -63.2077    4.6893  -42.9145 C.ar   1 LIG       0.50700
      5 N1        -61.9708    4.5438  -43.4267 N.ar   1 LIG      -0.71900
      6 N2        -64.0586    3.7069  -42.5617 N.ar   1 LIG      -0.71900
      7 H1        -61.9990    1.1569  -43.4145 H      1 LIG       0.11500
      8 H2        -60.5744    3.1424  -44.0046 H      1 LIG       0.11400
      9 H3        -64.2745    1.6594  -42.4715 H      1 LIG       0.11400
     10 H4        -63.5550    5.7050  -42.7697 H      1 LIG       0.14100
@<TRIPOS>BOND
      1       1       2 ar
      2       1       3 ar
      3       2       5 ar
      4       3       6 ar
      5       4       5 ar
      6       4       6 ar
      7       1       7 1
      8       2       8 1
      9       3       9 1
     10       4      10 1
@<TRIPOS>ALT_TYPE
CGenFF_4.0_ALT_TYPE_SET
CGenFF_4.0 1 CG2R61 2 CG2R61 3 CG2R61 4 CG2R64 5 NG2R62 6 NG2R62 7 HGR61 8 HGR62 9 HGR62 10 HGR62
@<TRIPOS>MOLECULE
pyrimidine
 10 10 0 0 0
****
USER_CHARGES
INVALID_CHARGES
Pose:  13 Cluster:  13 Fr_nu: 646684 TotEn:   -13.71
@<TRIPOS>ATOM
      1 C1        -62.6731   -2.8704  -24.3926 C.ar   1 LIG      -0.13100
      2 C2        -62.9828   -2.4280  -23.1226 C.ar   1 LIG       0.28900
      3 C3        -61.5943   -2.2543  -24.9930 C.ar   1 LIG       0.28900
      4 C4        -61.2676   -0.9370  -23.1695 C.ar   1 LIG       0.50700
      5 N1        -62.2987   -1.4596  -22.4788 N.ar   1 LIG      -0.71900
      6 N2        -60.8663   -1.2803  -24.4084 N.ar   1 LIG      -0.71900
      7 H1        -63.2395   -3.6492  -24.8855 H      1 LIG       0.11500
      8 H2        -63.8147   -2.8528  -22.5715 H      1 LIG       0.11400
      9 H3        -61.2761   -2.5348  -25.9912 H      1 LIG       0.11400
     10 H4        -60.7011   -0.1564  -22.6767 H      1 LIG       0.14100
@<TRIPOS>BOND
      1       1       2 ar
      2       1       3 ar
      3       2       5 ar
      4       3       6 ar
      5       4       5 ar
      6       4       6 ar
      7       1       7 1
      8       2       8 1
      9       3       9 1
     10       4      10 1
@<TRIPOS>ALT_TYPE
CGenFF_4.0_ALT_TYPE_SET
CGenFF_4.0 1 CG2R61 2 CG2R61 3 CG2R61 4 CG2R64 5 NG2R62 6 NG2R62 7 HGR61 8 HGR62 9 HGR62 10 HGR62
@<TRIPOS>MOLECULE
pyrimidine
 10 10 0 0 0
****
USER_CHARGES
INVALID_CHARGES
Pose:  14 Cluster:  14 Fr_nu: 338564 TotEn:   -13.46
@<TRIPOS>ATOM
      1 C1        -72.9354  -22.7699  -39.8747 C.ar   1 LIG      -0.13100
      2 C2        -72.3719  -21.9679  -38.9033 C.ar   1 LIG       0.28900
      3 C3        -72.0759  -23.6581  -40.4883 C.ar   1 LIG       0.28900
      4 C4        -70.3360  -22.9278  -39.2208 C.ar   1 LIG       0.50700
      5 N1        -71.0709  -22.0206  -38.5498 N.ar   1 LIG      -0.71900
      6 N2        -70.7655  -23.7641  -40.1851 N.ar   1 LIG      -0.71900
      7 H1        -73.9827  -22.7062  -40.1383 H      1 LIG       0.11500
      8 H2        -72.9691  -21.2389  -38.3664 H      1 LIG       0.11400
      9 H3        -72.4277  -24.3289  -41.2646 H      1 LIG       0.11400
     10 H4        -69.2872  -22.9909  -38.9579 H      1 LIG       0.14100
@<TRIPOS>BOND
      1       1       2 ar
      2       1       3 ar
      3       2       5 ar
      4       3       6 ar
      5       4       5 ar
      6       4       6 ar
      7       1       7 1
      8       2       8 1
      9       3       9 1
     10       4      10 1
@<TRIPOS>ALT_TYPE
CGenFF_4.0_ALT_TYPE_SET
CGenFF_4.0 1 CG2R61 2 CG2R61 3 CG2R61 4 CG2R64 5 NG2R62 6 NG2R62 7 HGR61 8 HGR62 9 HGR62 10 HGR62
@<TRIPOS>MOLECULE
pyrimidine
 10 10 0 0 0
****
USER_CHARGES
INVALID_CHARGES
Pose:  15 Cluster:  15 Fr_nu: 130390 TotEn:   -13.29
@<TRIPOS>ATOM
      1 C1        -62.5636   -1.0839  -24.9433 C.ar   1 LIG      -0.13100
      2 C2        -62.1148   -2.0616  -25.8076 C.ar   1 LIG       0.28900
      3 C3        -61.7945   -0.8856  -23.8150 C.ar   1 LIG       0.28900
      4 C4        -60.3386   -2.5073  -24.4609 C.ar   1 LIG       0.50700
      5 N1        -61.0023   -2.7952  -25.5968 N.ar   1 LIG      -0.71900
      6 N2        -60.6719   -1.5820  -23.5410 N.ar   1 LIG      -0.71900
      7 H1        -63.4601   -0.5105  -25.1376 H      1 LIG       0.11500
      8 H2        -62.6539   -2.2889  -26.7209 H      1 LIG       0.11400
      9 H3        -62.0683   -0.1390  -23.0774 H      1 LIG       0.11400
     10 H4        -59.4416   -3.0821  -24.2657 H      1 LIG       0.14100
@<TRIPOS>BOND
      1       1       2 ar
      2       1       3 ar
      3       2       5 ar
      4       3       6 ar
      5       4       5 ar
      6       4       6 ar
      7       1       7 1
      8       2       8 1
      9       3       9 1
     10       4      10 1
@<TRIPOS>ALT_TYPE
CGenFF_4.0_ALT_TYPE_SET
CGenFF_4.0 1 CG2R61 2 CG2R61 3 CG2R61 4 CG2R64 5 NG2R62 6 NG2R62 7 HGR61 8 HGR62 9 HGR62 10 HGR62
@<TRIPOS>MOLECULE
pyrimidine
 10 10 0 0 0
****
USER_CHARGES
INVALID_CHARGES
Pose:  16 Cluster:  16 Fr_nu: 1660810 TotEn:   -13.14
@<TRIPOS>ATOM
      1 C1        -76.9364  -21.1633  -28.5345 C.ar   1 LIG      -0.13100
      2 C2        -78.0740  -21.3000  -27.7653 C.ar   1 LIG       0.28900
      3 C3        -76.5728  -22.2757  -29.2655 C.ar   1 LIG       0.28900
      4 C4        -78.3501  -23.4450  -28.4650 C.ar   1 LIG       0.50700
      5 N1        -78.8077  -22.4307  -27.7067 N.ar   1 LIG      -0.71900
      6 N2        -77.2589  -23.4373  -29.2543 N.ar   1 LIG      -0.71900
      7 H1        -76.3668  -20.2441  -28.5625 H      1 LIG       0.11500
      8 H2        -78.4375  -20.4793  -27.1565 H      1 LIG       0.11400
      9 H3        -75.6926  -22.2635  -29.8991 H      1 LIG       0.11400
     10 H4        -78.9196  -24.3659  -28.4363 H      1 LIG       0.14100
@<TRIPOS>BOND
      1       1       2 ar
      2       1       3 ar
      3       2       5 ar
      4       3       6 ar
      5       4       5 ar
      6       4       6 ar
      7       1       7 1
      8       2       8 1
      9       3       9 1
     10       4      10 1
@<TRIPOS>ALT_TYPE
CGenFF_4.0_ALT_TYPE_SET
CGenFF_4.0 1 CG2R61 2 CG2R61 3 CG2R61 4 CG2R64 5 NG2R62 6 NG2R62 7 HGR61 8 HGR62 9 HGR62 10 HGR62
@<TRIPOS>MOLECULE
pyrimidine
 10 10 0 0 0
****
USER_CHARGES
INVALID_CHARGES
Pose:  17 Cluster:  17 Fr_nu: 1126406 TotEn:   -13.10
@<TRIPOS>ATOM
      1 C1        -63.0501   -4.6575  -24.1205 C.ar   1 LIG      -0.13100
      2 C2        -64.1476   -3.8525  -23.8926 C.ar   1 LIG       0.28900
      3 C3        -62.3698   -5.0726  -22.9940 C.ar   1 LIG       0.28900
      4 C4        -63.8122   -3.9456  -21.6463 C.ar   1 LIG       0.50700
      5 N1        -64.5584   -3.4757  -22.6640 N.ar   1 LIG      -0.71900
      6 N2        -62.7243   -4.7342  -21.7370 N.ar   1 LIG      -0.71900
      7 H1        -62.7429   -4.9443  -25.1174 H      1 LIG       0.11500
      8 H2        -64.7445   -3.4771  -24.7166 H      1 LIG       0.11400
      9 H3        -61.4940   -5.7074  -23.0735 H      1 LIG       0.11400
     10 H4        -64.1189   -3.6577  -20.6482 H      1 LIG       0.14100
@<TRIPOS>BOND
      1       1       2 ar
      2       1       3 ar
      3       2       5 ar
      4       3       6 ar
      5       4       5 ar
      6       4       6 ar
      7       1       7 1
      8       2       8 1
      9       3       9 1
     10       4      10 1
@<TRIPOS>ALT_TYPE
CGenFF_4.0_ALT_TYPE_SET
CGenFF_4.0 1 CG2R61 2 CG2R61 3 CG2R61 4 CG2R64 5 NG2R62 6 NG2R62 7 HGR61 8 HGR62 9 HGR62 10 HGR62
@<TRIPOS>MOLECULE
pyrimidine
 10 10 0 0 0
****
USER_CHARGES
INVALID_CHARGES
Pose:  18 Cluster:  18 Fr_nu: 1694429 TotEn:   -12.86
@<TRIPOS>ATOM
      1 C1        -61.1023    4.5444  -38.2014 C.ar   1 LIG      -0.13100
      2 C2        -60.7382    5.3906  -37.1739 C.ar   1 LIG       0.28900
      3 C3        -60.0761    4.1292  -39.0250 C.ar   1 LIG       0.28900
      4 C4        -58.5623    5.3313  -37.8290 C.ar   1 LIG       0.50700
      5 N1        -59.4728    5.8058  -36.9576 N.ar   1 LIG      -0.71900
      6 N2        -58.7898    4.5045  -38.8674 N.ar   1 LIG      -0.71900
      7 H1        -62.1257    4.2275  -38.3516 H      1 LIG       0.11500
      8 H2        -61.4764    5.7695  -36.4754 H      1 LIG       0.11400
      9 H3        -60.2655    3.4635  -39.8602 H      1 LIG       0.11400
     10 H4        -57.5378    5.6494  -37.6795 H      1 LIG       0.14100
@<TRIPOS>BOND
      1       1       2 ar
      2       1       3 ar
      3       2       5 ar
      4       3       6 ar
      5       4       5 ar
      6       4       6 ar
      7       1       7 1
      8       2       8 1
      9       3       9 1
     10       4      10 1
@<TRIPOS>ALT_TYPE
CGenFF_4.0_ALT_TYPE_SET
CGenFF_4.0 1 CG2R61 2 CG2R61 3 CG2R61 4 CG2R64 5 NG2R62 6 NG2R62 7 HGR61 8 HGR62 9 HGR62 10 HGR62
@<TRIPOS>MOLECULE
pyrimidine
 10 10 0 0 0
****
USER_CHARGES
INVALID_CHARGES
Pose:  19 Cluster:  19 Fr_nu: 3400417 TotEn:   -12.71
@<TRIPOS>ATOM
      1 C1        -58.7533  -22.0918  -24.4828 C.ar   1 LIG      -0.13100
      2 C2        -58.6226  -22.4339  -23.1523 C.ar   1 LIG       0.28900
      3 C3        -58.5983  -23.1258  -25.3832 C.ar   1 LIG       0.28900
      4 C4        -58.2317  -24.6058  -23.6973 C.ar   1 LIG       0.50700
      5 N1        -58.3610  -23.6858  -22.7225 N.ar   1 LIG      -0.71900
      6 N2        -58.3358  -24.3996  -25.0241 N.ar   1 LIG      -0.71900
      7 H1        -58.9633  -21.0789  -24.7993 H      1 LIG       0.11500
      8 H2        -58.7277  -21.6882  -22.3718 H      1 LIG       0.11400
      9 H3        -58.6828  -22.9534  -26.4507 H      1 LIG       0.11400
     10 H4        -58.0204  -25.6199  -23.3807 H      1 LIG       0.14100
@<TRIPOS>BOND
      1       1       2 ar
      2       1       3 ar
      3       2       5 ar
      4       3       6 ar
      5       4       5 ar
      6       4       6 ar
      7       1       7 1
      8       2       8 1
      9       3       9 1
     10       4      10 1
@<TRIPOS>ALT_TYPE
CGenFF_4.0_ALT_TYPE_SET
CGenFF_4.0 1 CG2R61 2 CG2R61 3 CG2R61 4 CG2R64 5 NG2R62 6 NG2R62 7 HGR61 8 HGR62 9 HGR62 10 HGR62
@<TRIPOS>MOLECULE
pyrimidine
 10 10 0 0 0
****
USER_CHARGES
INVALID_CHARGES
Pose:  20 Cluster:  20 Fr_nu: 338446 TotEn:   -12.66
@<TRIPOS>ATOM
      1 C1        -72.0759  -23.6581  -40.4883 C.ar   1 LIG      -0.13100
      2 C2        -71.3712  -24.5627  -41.2560 C.ar   1 LIG       0.28900
      3 C3        -71.4064  -23.1574  -39.3905 C.ar   1 LIG       0.28900
      4 C4        -69.5655  -24.3956  -39.8854 C.ar   1 LIG       0.50700
      5 N1        -70.1097  -24.9553  -40.9827 N.ar   1 LIG      -0.71900
      6 N2        -70.1461  -23.5057  -39.0580 N.ar   1 LIG      -0.71900
      7 H1        -73.0874  -23.3610  -40.7310 H      1 LIG       0.11500
      8 H2        -71.8152  -25.0102  -42.1387 H      1 LIG       0.11400
      9 H3        -71.8795  -22.4412  -38.7274 H      1 LIG       0.11400
     10 H4        -68.5532  -24.6937  -39.6415 H      1 LIG       0.14100
@<TRIPOS>BOND
      1       1       2 ar
      2       1       3 ar
      3       2       5 ar
      4       3       6 ar
      5       4       5 ar
      6       4       6 ar
      7       1       7 1
      8       2       8 1
      9       3       9 1
     10       4      10 1
@<TRIPOS>ALT_TYPE
CGenFF_4.0_ALT_TYPE_SET
CGenFF_4.0 1 CG2R61 2 CG2R61 3 CG2R61 4 CG2R64 5 NG2R62 6 NG2R62 7 HGR61 8 HGR62 9 HGR62 10 HGR62
@<TRIPOS>MOLECULE
pyrimidine
 10 10 0 0 0
****
USER_CHARGES
INVALID_CHARGES
Pose:  21 Cluster:  21 Fr_nu: 937133 TotEn:   -12.62
@<TRIPOS>ATOM
      1 C1        -61.8946   -8.1478  -53.0257 C.ar   1 LIG      -0.13100
      2 C2        -61.9697   -8.0485  -54.4001 C.ar   1 LIG       0.28900
      3 C3        -62.5940   -7.1912  -52.3189 C.ar   1 LIG       0.28900
      4 C4        -63.3096   -6.2188  -54.2449 C.ar   1 LIG       0.50700
      5 N1        -62.6706   -7.0931  -55.0453 N.ar   1 LIG      -0.71900
      6 N2        -63.3146   -6.2086  -52.8982 N.ar   1 LIG      -0.71900
      7 H1        -61.3245   -8.9249  -52.5345 H      1 LIG       0.11500
      8 H2        -61.4525   -8.7557  -55.0394 H      1 LIG       0.11400
      9 H3        -62.5939   -7.1878  -51.2343 H      1 LIG       0.11400
     10 H4        -63.8796   -5.4400  -54.7365 H      1 LIG       0.14100
@<TRIPOS>BOND
      1       1       2 ar
      2       1       3 ar
      3       2       5 ar
      4       3       6 ar
      5       4       5 ar
      6       4       6 ar
      7       1       7 1
      8       2       8 1
      9       3       9 1
     10       4      10 1
@<TRIPOS>ALT_TYPE
CGenFF_4.0_ALT_TYPE_SET
CGenFF_4.0 1 CG2R61 2 CG2R61 3 CG2R61 4 CG2R64 5 NG2R62 6 NG2R62 7 HGR61 8 HGR62 9 HGR62 10 HGR62
@<TRIPOS>MOLECULE
pyrimidine
 10 10 0 0 0
****
USER_CHARGES
INVALID_CHARGES
Pose:  22 Cluster:  22 Fr_nu:   1910 TotEn:   -12.54
@<TRIPOS>ATOM
      1 C1        -59.4127  -12.9401  -28.7891 C.ar   1 LIG      -0.13100
      2 C2        -58.4204  -12.4509  -29.6141 C.ar   1 LIG       0.28900
      3 C3        -60.6990  -12.8411  -29.2787 C.ar   1 LIG       0.28900
      4 C4        -59.9500  -11.8658  -31.1905 C.ar   1 LIG       0.50700
      5 N1        -58.6544  -11.9052  -30.8256 N.ar   1 LIG      -0.71900
      6 N2        -61.0050  -12.3075  -30.4795 N.ar   1 LIG      -0.71900
      7 H1        -59.1963  -13.3728  -27.8215 H      1 LIG       0.11500
      8 H2        -57.3787  -12.4853  -29.3143 H      1 LIG       0.11400
      9 H3        -61.5447  -13.1982  -28.7011 H      1 LIG       0.11400
     10 H4        -60.1671  -11.4316  -32.1587 H      1 LIG       0.14100
@<TRIPOS>BOND
      1       1       2 ar
      2       1       3 ar
      3       2       5 ar
      4       3       6 ar
      5       4       5 ar
      6       4       6 ar
      7       1       7 1
      8       2       8 1
      9       3       9 1
     10       4      10 1
@<TRIPOS>ALT_TYPE
CGenFF_4.0_ALT_TYPE_SET
CGenFF_4.0 1 CG2R61 2 CG2R61 3 CG2R61 4 CG2R64 5 NG2R62 6 NG2R62 7 HGR61 8 HGR62 9 HGR62 10 HGR62
@<TRIPOS>MOLECULE
pyrimidine
 10 10 0 0 0
****
USER_CHARGES
INVALID_CHARGES
Pose:  23 Cluster:  23 Fr_nu: 486842 TotEn:   -12.36
@<TRIPOS>ATOM
      1 C1        -69.4974   -4.3228  -46.8170 C.ar   1 LIG      -0.13100
      2 C2        -70.0960   -5.2358  -45.9727 C.ar   1 LIG       0.28900
      3 C3        -69.1528   -4.8003  -48.0649 C.ar   1 LIG       0.28900
      4 C4        -69.9616   -6.8625  -47.5548 C.ar   1 LIG       0.50700
      5 N1        -70.3440   -6.5183  -46.3103 N.ar   1 LIG      -0.71900
      6 N2        -69.3709   -6.0690  -48.4687 N.ar   1 LIG      -0.71900
      7 H1        -69.3103   -3.2997  -46.5197 H      1 LIG       0.11500
      8 H2        -70.4017   -4.9524  -44.9714 H      1 LIG       0.11400
      9 H3        -68.6769   -4.1564  -48.7966 H      1 LIG       0.11400
     10 H4        -70.1478   -7.8872  -47.8522 H      1 LIG       0.14100
@<TRIPOS>BOND
      1       1       2 ar
      2       1       3 ar
      3       2       5 ar
      4       3       6 ar
      5       4       5 ar
      6       4       6 ar
      7       1       7 1
      8       2       8 1
      9       3       9 1
     10       4      10 1
@<TRIPOS>ALT_TYPE
CGenFF_4.0_ALT_TYPE_SET
CGenFF_4.0 1 CG2R61 2 CG2R61 3 CG2R61 4 CG2R64 5 NG2R62 6 NG2R62 7 HGR61 8 HGR62 9 HGR62 10 HGR62
@<TRIPOS>MOLECULE
pyrimidine
 10 10 0 0 0
****
USER_CHARGES
INVALID_CHARGES
Pose:  24 Cluster:  24 Fr_nu: 1780186 TotEn:   -12.34
@<TRIPOS>ATOM
      1 C1        -68.5473    3.0077  -46.6063 C.ar   1 LIG      -0.13100
      2 C2        -69.8512    2.6935  -46.9313 C.ar   1 LIG       0.28900
      3 C3        -68.3489    4.2714  -46.0890 C.ar   1 LIG       0.28900
      4 C4        -70.5665    4.7423  -46.2546 C.ar   1 LIG       0.50700
      5 N1        -70.8891    3.5399  -46.7679 N.ar   1 LIG      -0.71900
      6 N2        -69.3392    5.1678  -45.8991 N.ar   1 LIG      -0.71900
      7 H1        -67.7338    2.3090  -46.7482 H      1 LIG       0.11500
      8 H2        -70.1047    1.7233  -47.3446 H      1 LIG       0.11400
      9 H3        -67.3579    4.6086  -45.8049 H      1 LIG       0.11400
     10 H4        -71.3807    5.4425  -46.1135 H      1 LIG       0.14100
@<TRIPOS>BOND
      1       1       2 ar
      2       1       3 ar
      3       2       5 ar
      4       3       6 ar
      5       4       5 ar
      6       4       6 ar
      7       1       7 1
      8       2       8 1
      9       3       9 1
     10       4      10 1
@<TRIPOS>ALT_TYPE
CGenFF_4.0_ALT_TYPE_SET
CGenFF_4.0 1 CG2R61 2 CG2R61 3 CG2R61 4 CG2R64 5 NG2R62 6 NG2R62 7 HGR61 8 HGR62 9 HGR62 10 HGR62
@<TRIPOS>MOLECULE
pyrimidine
 10 10 0 0 0
****
USER_CHARGES
INVALID_CHARGES
Pose:  25 Cluster:  25 Fr_nu: 681454 TotEn:   -12.14
@<TRIPOS>ATOM
      1 C1        -61.4619   -8.7051  -52.6477 C.ar   1 LIG      -0.13100
      2 C2        -62.4958   -7.7914  -52.6168 C.ar   1 LIG       0.28900
      3 C3        -60.3232   -8.2958  -53.3109 C.ar   1 LIG       0.28900
      4 C4        -61.2699   -6.2885  -53.8023 C.ar   1 LIG       0.50700
      5 N1        -62.4336   -6.5697  -53.1858 N.ar   1 LIG      -0.71900
      6 N2        -60.1922   -7.0901  -53.9019 N.ar   1 LIG      -0.71900
      7 H1        -61.5393   -9.6787  -52.1827 H      1 LIG       0.11500
      8 H2        -63.4307   -8.0239  -52.1187 H      1 LIG       0.11400
      9 H3        -59.4585   -8.9461  -53.3881 H      1 LIG       0.11400
     10 H4        -61.1926   -5.3141  -54.2690 H      1 LIG       0.14100
@<TRIPOS>BOND
      1       1       2 ar
      2       1       3 ar
      3       2       5 ar
      4       3       6 ar
      5       4       5 ar
      6       4       6 ar
      7       1       7 1
      8       2       8 1
      9       3       9 1
     10       4      10 1
@<TRIPOS>ALT_TYPE
CGenFF_4.0_ALT_TYPE_SET
CGenFF_4.0 1 CG2R61 2 CG2R61 3 CG2R61 4 CG2R64 5 NG2R62 6 NG2R62 7 HGR61 8 HGR62 9 HGR62 10 HGR62
@<TRIPOS>MOLECULE
pyrimidine
 10 10 0 0 0
****
USER_CHARGES
INVALID_CHARGES
Pose:  26 Cluster:  26 Fr_nu: 270981 TotEn:   -11.96
@<TRIPOS>ATOM
      1 C1        -74.0424    0.3686  -39.0485 C.ar   1 LIG      -0.13100
      2 C2        -74.5979    1.4808  -39.6476 C.ar   1 LIG       0.28900
      3 C3        -74.8047   -0.2210  -38.0609 C.ar   1 LIG       0.28900
      4 C4        -76.4497    1.3229  -38.3388 C.ar   1 LIG       0.50700
      5 N1        -75.8038    1.9870  -39.3161 N.ar   1 LIG      -0.71900
      6 N2        -76.0171    0.2314  -37.6791 N.ar   1 LIG      -0.71900
      7 H1        -73.0725   -0.0158  -39.3343 H      1 LIG       0.11500
      8 H2        -74.0726    2.0115  -40.4342 H      1 LIG       0.11400
      9 H3        -74.4506   -1.0997  -37.5328 H      1 LIG       0.11400
     10 H4        -77.4204    1.7083  -38.0516 H      1 LIG       0.14100
@<TRIPOS>BOND
      1       1       2 ar
      2       1       3 ar
      3       2       5 ar
      4       3       6 ar
      5       4       5 ar
      6       4       6 ar
      7       1       7 1
      8       2       8 1
      9       3       9 1
     10       4      10 1
@<TRIPOS>ALT_TYPE
CGenFF_4.0_ALT_TYPE_SET
CGenFF_4.0 1 CG2R61 2 CG2R61 3 CG2R61 4 CG2R64 5 NG2R62 6 NG2R62 7 HGR61 8 HGR62 9 HGR62 10 HGR62
@<TRIPOS>MOLECULE
pyrimidine
 10 10 0 0 0
****
USER_CHARGES
INVALID_CHARGES
Pose:  27 Cluster:  27 Fr_nu: 377603 TotEn:   -11.83
@<TRIPOS>ATOM
      1 C1        -72.1417  -22.7467  -39.7349 C.ar   1 LIG      -0.13100
      2 C2        -70.8981  -23.3400  -39.6565 C.ar   1 LIG       0.28900
      3 C3        -72.2830  -21.5624  -39.0411 C.ar   1 LIG       0.28900
      4 C4        -70.1283  -21.6667  -38.3244 C.ar   1 LIG       0.50700
      5 N1        -69.8650  -22.8256  -38.9577 N.ar   1 LIG      -0.71900
      6 N2        -71.2937  -20.9918  -38.3227 N.ar   1 LIG      -0.71900
      7 H1        -72.9529  -23.1819  -40.3031 H      1 LIG       0.11500
      8 H2        -70.6923  -24.2736  -40.1688 H      1 LIG       0.11400
      9 H3        -73.2243  -21.0236  -39.0431 H      1 LIG       0.11400
     10 H4        -69.3166  -21.2314  -37.7545 H      1 LIG       0.14100
@<TRIPOS>BOND
      1       1       2 ar
      2       1       3 ar
      3       2       5 ar
      4       3       6 ar
      5       4       5 ar
      6       4       6 ar
      7       1       7 1
      8       2       8 1
      9       3       9 1
     10       4      10 1
@<TRIPOS>ALT_TYPE
CGenFF_4.0_ALT_TYPE_SET
CGenFF_4.0 1 CG2R61 2 CG2R61 3 CG2R61 4 CG2R64 5 NG2R62 6 NG2R62 7 HGR61 8 HGR62 9 HGR62 10 HGR62
@<TRIPOS>MOLECULE
pyrimidine
 10 10 0 0 0
****
USER_CHARGES
INVALID_CHARGES
Pose:  28 Cluster:  28 Fr_nu: 1470621 TotEn:   -11.16
@<TRIPOS>ATOM
      1 C1        -59.8860  -20.4471  -40.1422 C.ar   1 LIG      -0.13100
      2 C2        -60.2567  -20.8499  -41.4090 C.ar   1 LIG       0.28900
      3 C3        -58.8346  -21.1408  -39.5789 C.ar   1 LIG       0.28900
      4 C4        -58.6422  -22.4499  -41.4273 C.ar   1 LIG       0.50700
      5 N1        -59.6544  -21.8513  -42.0834 N.ar   1 LIG      -0.71900
      6 N2        -58.1873  -22.1515  -40.1953 N.ar   1 LIG      -0.71900
      7 H1        -60.3872  -19.6404  -39.6244 H      1 LIG       0.11500
      8 H2        -61.0730  -20.3639  -41.9322 H      1 LIG       0.11400
      9 H3        -58.4730  -20.8961  -38.5861 H      1 LIG       0.11400
     10 H4        -58.1409  -23.2584  -41.9451 H      1 LIG       0.14100
@<TRIPOS>BOND
      1       1       2 ar
      2       1       3 ar
      3       2       5 ar
      4       3       6 ar
      5       4       5 ar
      6       4       6 ar
      7       1       7 1
      8       2       8 1
      9       3       9 1
     10       4      10 1
@<TRIPOS>ALT_TYPE
CGenFF_4.0_ALT_TYPE_SET
CGenFF_4.0 1 CG2R61 2 CG2R61 3 CG2R61 4 CG2R64 5 NG2R62 6 NG2R62 7 HGR61 8 HGR62 9 HGR62 10 HGR62
@<TRIPOS>MOLECULE
pyrimidine
 10 10 0 0 0
****
USER_CHARGES
INVALID_CHARGES
Pose:  29 Cluster:  29 Fr_nu: 1787268 TotEn:   -11.11
@<TRIPOS>ATOM
      1 C1        -61.2970   -8.1177  -53.3315 C.ar   1 LIG      -0.13100
      2 C2        -62.3750   -7.8495  -52.5126 C.ar   1 LIG       0.28900
      3 C3        -60.8530   -7.0607  -54.0994 C.ar   1 LIG       0.28900
      4 C4        -62.4547   -5.6969  -53.2384 C.ar   1 LIG       0.50700
      5 N1        -62.9805   -6.6460  -52.4408 N.ar   1 LIG      -0.71900
      6 N2        -61.4104   -5.8323  -54.0779 N.ar   1 LIG      -0.71900
      7 H1        -60.8306   -9.0931  -53.3691 H      1 LIG       0.11500
      8 H2        -62.7940   -8.6184  -51.8726 H      1 LIG       0.11400
      9 H3        -60.0117   -7.1761  -54.7741 H      1 LIG       0.11400
     10 H4        -62.9222   -4.7205  -53.2017 H      1 LIG       0.14100
@<TRIPOS>BOND
      1       1       2 ar
      2       1       3 ar
      3       2       5 ar
      4       3       6 ar
      5       4       5 ar
      6       4       6 ar
      7       1       7 1
      8       2       8 1
      9       3       9 1
     10       4      10 1
@<TRIPOS>ALT_TYPE
CGenFF_4.0_ALT_TYPE_SET
CGenFF_4.0 1 CG2R61 2 CG2R61 3 CG2R61 4 CG2R64 5 NG2R62 6 NG2R62 7 HGR61 8 HGR62 9 HGR62 10 HGR62
@<TRIPOS>MOLECULE
pyrimidine
 10 10 0 0 0
****
USER_CHARGES
INVALID_CHARGES
Pose:  30 Cluster:  30 Fr_nu:  19216 TotEn:   -11.04
@<TRIPOS>ATOM
      1 C1        -69.1935   -0.3908  -29.5631 C.ar   1 LIG      -0.13100
      2 C2        -68.4567   -1.0666  -28.6118 C.ar   1 LIG       0.28900
      3 C3        -69.8484   -1.1824  -30.4843 C.ar   1 LIG       0.28900
      4 C4        -69.0444   -3.0712  -29.5081 C.ar   1 LIG       0.50700
      5 N1        -68.3599   -2.4111  -28.5546 N.ar   1 LIG      -0.71900
      6 N2        -69.7955   -2.5305  -30.4865 N.ar   1 LIG      -0.71900
      7 H1        -69.2534    0.6890  -29.5854 H      1 LIG       0.11500
      8 H2        -67.9074   -0.5291  -27.8465 H      1 LIG       0.11400
      9 H3        -70.4515   -0.7411  -31.2704 H      1 LIG       0.11400
     10 H4        -68.9836   -4.1524  -29.4866 H      1 LIG       0.14100
@<TRIPOS>BOND
      1       1       2 ar
      2       1       3 ar
      3       2       5 ar
      4       3       6 ar
      5       4       5 ar
      6       4       6 ar
      7       1       7 1
      8       2       8 1
      9       3       9 1
     10       4      10 1
@<TRIPOS>ALT_TYPE
CGenFF_4.0_ALT_TYPE_SET
CGenFF_4.0 1 CG2R61 2 CG2R61 3 CG2R61 4 CG2R64 5 NG2R62 6 NG2R62 7 HGR61 8 HGR62 9 HGR62 10 HGR62
@<TRIPOS>MOLECULE
pyrimidine
 10 10 0 0 0
****
USER_CHARGES
INVALID_CHARGES
Pose:  31 Cluster:  31 Fr_nu: 359234 TotEn:   -10.92
@<TRIPOS>ATOM
      1 C1        -63.3634   -5.3464  -23.5485 C.ar   1 LIG      -0.13100
      2 C2        -64.6897   -5.4991  -23.1992 C.ar   1 LIG       0.28900
      3 C3        -62.5799   -4.6691  -22.6366 C.ar   1 LIG       0.28900
      4 C4        -64.3547   -4.3885  -21.2444 C.ar   1 LIG       0.50700
      5 N1        -65.2209   -5.0311  -22.0507 N.ar   1 LIG      -0.71900
      6 N2        -63.0444   -4.1747  -21.4704 N.ar   1 LIG      -0.71900
      7 H1        -62.9640   -5.7322  -24.4769 H      1 LIG       0.11500
      8 H2        -65.3825   -6.0176  -23.8530 H      1 LIG       0.11400
      9 H3        -61.5252   -4.4996  -22.8245 H      1 LIG       0.11400
     10 H4        -64.7546   -4.0011  -20.3153 H      1 LIG       0.14100
@<TRIPOS>BOND
      1       1       2 ar
      2       1       3 ar
      3       2       5 ar
      4       3       6 ar
      5       4       5 ar
      6       4       6 ar
      7       1       7 1
      8       2       8 1
      9       3       9 1
     10       4      10 1
@<TRIPOS>ALT_TYPE
CGenFF_4.0_ALT_TYPE_SET
CGenFF_4.0 1 CG2R61 2 CG2R61 3 CG2R61 4 CG2R64 5 NG2R62 6 NG2R62 7 HGR61 8 HGR62 9 HGR62 10 HGR62
@<TRIPOS>MOLECULE
pyrimidine
 10 10 0 0 0
****
USER_CHARGES
INVALID_CHARGES
Pose:  32 Cluster:  32 Fr_nu: 3059596 TotEn:   -10.91
@<TRIPOS>ATOM
      1 C1        -72.5730    0.4893  -40.7008 C.ar   1 LIG      -0.13100
      2 C2        -73.1404    1.5672  -41.3494 C.ar   1 LIG       0.28900
      3 C3        -73.3004   -0.0235  -39.6464 C.ar   1 LIG       0.28900
      4 C4        -74.9385    1.5210  -39.9596 C.ar   1 LIG       0.50700
      5 N1        -74.3261    2.1105  -41.0040 N.ar   1 LIG      -0.71900
      6 N2        -74.4911    0.4695  -39.2469 N.ar   1 LIG      -0.71900
      7 H1        -71.6199    0.0737  -40.9993 H      1 LIG       0.11500
      8 H2        -72.6421    2.0377  -42.1900 H      1 LIG       0.11400
      9 H3        -72.9346   -0.8704  -39.0759 H      1 LIG       0.11400
     10 H4        -75.8923    1.9377  -39.6598 H      1 LIG       0.14100
@<TRIPOS>BOND
      1       1       2 ar
      2       1       3 ar
      3       2       5 ar
      4       3       6 ar
      5       4       5 ar
      6       4       6 ar
      7       1       7 1
      8       2       8 1
      9       3       9 1
     10       4      10 1
@<TRIPOS>ALT_TYPE
CGenFF_4.0_ALT_TYPE_SET
CGenFF_4.0 1 CG2R61 2 CG2R61 3 CG2R61 4 CG2R64 5 NG2R62 6 NG2R62 7 HGR61 8 HGR62 9 HGR62 10 HGR62
@<TRIPOS>MOLECULE
pyrimidine
 10 10 0 0 0
****
USER_CHARGES
INVALID_CHARGES
Pose:  33 Cluster:  33 Fr_nu: 659267 TotEn:   -10.84
@<TRIPOS>ATOM
      1 C1        -62.5763   -2.0670  -25.7267 C.ar   1 LIG      -0.13100
      2 C2        -62.5994   -0.7606  -25.2825 C.ar   1 LIG       0.28900
      3 C3        -61.8649   -2.9518  -24.9425 C.ar   1 LIG       0.28900
      4 C4        -61.3190   -1.2972  -23.4825 C.ar   1 LIG       0.50700
      5 N1        -61.9795   -0.3394  -24.1606 N.ar   1 LIG      -0.71900
      6 N2        -61.2216   -2.5999  -23.8099 N.ar   1 LIG      -0.71900
      7 H1        -63.0827   -2.3771  -26.6309 H      1 LIG       0.11500
      8 H2        -63.1330    0.0064  -25.8333 H      1 LIG       0.11400
      9 H3        -61.7896   -3.9998  -25.2116 H      1 LIG       0.11400
     10 H4        -60.8110   -0.9867  -22.5778 H      1 LIG       0.14100
@<TRIPOS>BOND
      1       1       2 ar
      2       1       3 ar
      3       2       5 ar
      4       3       6 ar
      5       4       5 ar
      6       4       6 ar
      7       1       7 1
      8       2       8 1
      9       3       9 1
     10       4      10 1
@<TRIPOS>ALT_TYPE
CGenFF_4.0_ALT_TYPE_SET
CGenFF_4.0 1 CG2R61 2 CG2R61 3 CG2R61 4 CG2R64 5 NG2R62 6 NG2R62 7 HGR61 8 HGR62 9 HGR62 10 HGR62
@<TRIPOS>MOLECULE
pyrimidine
 10 10 0 0 0
****
USER_CHARGES
INVALID_CHARGES
Pose:  34 Cluster:  34 Fr_nu:  34810 TotEn:   -10.70
@<TRIPOS>ATOM
      1 C1        -62.1969   -3.5328  -24.4890 C.ar   1 LIG      -0.13100
      2 C2        -62.3059   -2.4772  -25.3712 C.ar   1 LIG       0.28900
      3 C3        -61.4337   -3.2945  -23.3644 C.ar   1 LIG       0.28900
      4 C4        -61.0020   -1.1694  -24.0459 C.ar   1 LIG       0.50700
      5 N1        -61.7195   -1.2772  -25.1803 N.ar   1 LIG      -0.71900
      6 N2        -60.8195   -2.1205  -23.1100 N.ar   1 LIG      -0.71900
      7 H1        -62.6781   -4.4850  -24.6675 H      1 LIG       0.11500
      8 H2        -62.8852   -2.5703  -26.2834 H      1 LIG       0.11400
      9 H3        -61.2899   -4.0647  -22.6143 H      1 LIG       0.11400
     10 H4        -60.5191   -0.2164  -23.8674 H      1 LIG       0.14100
@<TRIPOS>BOND
      1       1       2 ar
      2       1       3 ar
      3       2       5 ar
      4       3       6 ar
      5       4       5 ar
      6       4       6 ar
      7       1       7 1
      8       2       8 1
      9       3       9 1
     10       4      10 1
@<TRIPOS>ALT_TYPE
CGenFF_4.0_ALT_TYPE_SET
CGenFF_4.0 1 CG2R61 2 CG2R61 3 CG2R61 4 CG2R64 5 NG2R62 6 NG2R62 7 HGR61 8 HGR62 9 HGR62 10 HGR62
@<TRIPOS>MOLECULE
pyrimidine
 10 10 0 0 0
****
USER_CHARGES
INVALID_CHARGES
Pose:  35 Cluster:  35 Fr_nu: 378207 TotEn:   -10.68
@<TRIPOS>ATOM
      1 C1        -73.2545  -21.1152  -38.6065 C.ar   1 LIG      -0.13100
      2 C2        -73.2376  -20.2665  -37.5184 C.ar   1 LIG       0.28900
      3 C3        -72.0790  -21.7949  -38.8517 C.ar   1 LIG       0.28900
      4 C4        -71.0764  -20.8070  -37.0668 C.ar   1 LIG       0.50700
      5 N1        -72.1619  -20.0876  -36.7240 N.ar   1 LIG      -0.71900
      6 N2        -70.9665  -21.6643  -38.0996 N.ar   1 LIG      -0.71900
      7 H1        -74.1319  -21.2393  -39.2269 H      1 LIG       0.11500
      8 H2        -74.1152  -19.6896  -37.2475 H      1 LIG       0.11400
      9 H3        -71.9964  -22.4838  -39.6854 H      1 LIG       0.11400
     10 H4        -70.1974  -20.6820  -36.4464 H      1 LIG       0.14100
@<TRIPOS>BOND
      1       1       2 ar
      2       1       3 ar
      3       2       5 ar
      4       3       6 ar
      5       4       5 ar
      6       4       6 ar
      7       1       7 1
      8       2       8 1
      9       3       9 1
     10       4      10 1
@<TRIPOS>ALT_TYPE
CGenFF_4.0_ALT_TYPE_SET
CGenFF_4.0 1 CG2R61 2 CG2R61 3 CG2R61 4 CG2R64 5 NG2R62 6 NG2R62 7 HGR61 8 HGR62 9 HGR62 10 HGR62
@<TRIPOS>MOLECULE
pyrimidine
 10 10 0 0 0
****
USER_CHARGES
INVALID_CHARGES
Pose:  36 Cluster:  36 Fr_nu: 1223033 TotEn:   -10.48
@<TRIPOS>ATOM
      1 C1        -51.4524    3.6267  -35.2050 C.ar   1 LIG      -0.13100
      2 C2        -50.9695    4.9009  -35.4231 C.ar   1 LIG       0.28900
      3 C3        -52.5766    3.2825  -35.9272 C.ar   1 LIG       0.28900
      4 C4        -52.6240    5.3253  -36.9229 C.ar   1 LIG       0.50700
      5 N1        -51.5327    5.7797  -36.2781 N.ar   1 LIG      -0.71900
      6 N2        -53.1907    4.1100  -36.7980 N.ar   1 LIG      -0.71900
      7 H1        -50.9805    2.9423  -34.5127 H      1 LIG       0.11500
      8 H2        -50.0901    5.2611  -34.9004 H      1 LIG       0.11400
      9 H3        -53.0288    2.3022  -35.8219 H      1 LIG       0.11400
     10 H4        -53.0974    6.0107  -37.6153 H      1 LIG       0.14100
@<TRIPOS>BOND
      1       1       2 ar
      2       1       3 ar
      3       2       5 ar
      4       3       6 ar
      5       4       5 ar
      6       4       6 ar
      7       1       7 1
      8       2       8 1
      9       3       9 1
     10       4      10 1
@<TRIPOS>ALT_TYPE
CGenFF_4.0_ALT_TYPE_SET
CGenFF_4.0 1 CG2R61 2 CG2R61 3 CG2R61 4 CG2R64 5 NG2R62 6 NG2R62 7 HGR61 8 HGR62 9 HGR62 10 HGR62
@<TRIPOS>MOLECULE
pyrimidine
 10 10 0 0 0
****
USER_CHARGES
INVALID_CHARGES
Pose:  37 Cluster:  37 Fr_nu: 1169775 TotEn:   -10.29
@<TRIPOS>ATOM
      1 C1        -64.0741  -12.7134  -35.7617 C.ar   1 LIG      -0.13100
      2 C2        -65.2962  -12.2310  -36.1837 C.ar   1 LIG       0.28900
      3 C3        -63.2491  -11.7938  -35.1472 C.ar   1 LIG       0.28900
      4 C4        -64.7993  -10.1522  -35.4098 C.ar   1 LIG       0.50700
      5 N1        -65.6928  -10.9514  -36.0233 N.ar   1 LIG      -0.71900
      6 N2        -63.5808  -10.5003  -34.9542 N.ar   1 LIG      -0.71900
      7 H1        -63.7818  -13.7452  -35.9036 H      1 LIG       0.11500
      8 H2        -66.0116  -12.8797  -36.6775 H      1 LIG       0.11400
      9 H3        -62.2685  -12.0800  -34.7827 H      1 LIG       0.11400
     10 H4        -65.0913   -9.1188  -35.2687 H      1 LIG       0.14100
@<TRIPOS>BOND
      1       1       2 ar
      2       1       3 ar
      3       2       5 ar
      4       3       6 ar
      5       4       5 ar
      6       4       6 ar
      7       1       7 1
      8       2       8 1
      9       3       9 1
     10       4      10 1
@<TRIPOS>ALT_TYPE
CGenFF_4.0_ALT_TYPE_SET
CGenFF_4.0 1 CG2R61 2 CG2R61 3 CG2R61 4 CG2R64 5 NG2R62 6 NG2R62 7 HGR61 8 HGR62 9 HGR62 10 HGR62
@<TRIPOS>MOLECULE
pyrimidine
 10 10 0 0 0
****
USER_CHARGES
INVALID_CHARGES
Pose:  38 Cluster:  38 Fr_nu: 485242 TotEn:   -10.03
@<TRIPOS>ATOM
      1 C1        -69.2206   -4.7143  -48.2808 C.ar   1 LIG      -0.13100
      2 C2        -69.4700   -4.3160  -46.9832 C.ar   1 LIG       0.28900
      3 C3        -69.3274   -6.0690  -48.5205 C.ar   1 LIG       0.28900
      4 C4        -69.8716   -6.4615  -46.3486 C.ar   1 LIG       0.50700
      5 N1        -69.7993   -5.1660  -45.9885 N.ar   1 LIG      -0.71900
      6 N2        -69.6520   -6.9745  -47.5744 N.ar   1 LIG      -0.71900
      7 H1        -68.9582   -4.0105  -49.0592 H      1 LIG       0.11500
      8 H2        -69.4100   -3.2710  -46.6993 H      1 LIG       0.11400
      9 H3        -69.1489   -6.4762  -49.5097 H      1 LIG       0.11400
     10 H4        -70.1332   -7.1666  -45.5692 H      1 LIG       0.14100
@<TRIPOS>BOND
      1       1       2 ar
      2       1       3 ar
      3       2       5 ar
      4       3       6 ar
      5       4       5 ar
      6       4       6 ar
      7       1       7 1
      8       2       8 1
      9       3       9 1
     10       4      10 1
@<TRIPOS>ALT_TYPE
CGenFF_4.0_ALT_TYPE_SET
CGenFF_4.0 1 CG2R61 2 CG2R61 3 CG2R61 4 CG2R64 5 NG2R62 6 NG2R62 7 HGR61 8 HGR62 9 HGR62 10 HGR62
@<TRIPOS>MOLECULE
pyrimidine
 10 10 0 0 0
****
USER_CHARGES
INVALID_CHARGES
Pose:  39 Cluster:  39 Fr_nu:  40082 TotEn:    -9.75
@<TRIPOS>ATOM
      1 C1        -61.9521   -0.3820  -24.4733 C.ar   1 LIG      -0.13100
      2 C2        -63.0698   -0.5602  -25.2629 C.ar   1 LIG       0.28900
      3 C3        -61.1375   -1.4870  -24.3335 C.ar   1 LIG       0.28900
      4 C4        -62.5055   -2.7260  -25.6604 C.ar   1 LIG       0.50700
      5 N1        -63.3782   -1.7229  -25.8738 N.ar   1 LIG      -0.71900
      6 N2        -61.3849   -2.6791  -24.9148 N.ar   1 LIG      -0.71900
      7 H1        -61.7291    0.5623  -23.9950 H      1 LIG       0.11500
      8 H2        -63.7691    0.2516  -25.4309 H      1 LIG       0.11400
      9 H3        -60.2365   -1.4432  -23.7313 H      1 LIG       0.11400
     10 H4        -62.7291   -3.6719  -26.1383 H      1 LIG       0.14100
@<TRIPOS>BOND
      1       1       2 ar
      2       1       3 ar
      3       2       5 ar
      4       3       6 ar
      5       4       5 ar
      6       4       6 ar
      7       1       7 1
      8       2       8 1
      9       3       9 1
     10       4      10 1
@<TRIPOS>ALT_TYPE
CGenFF_4.0_ALT_TYPE_SET
CGenFF_4.0 1 CG2R61 2 CG2R61 3 CG2R61 4 CG2R64 5 NG2R62 6 NG2R62 7 HGR61 8 HGR62 9 HGR62 10 HGR62
@<TRIPOS>MOLECULE
pyrimidine
 10 10 0 0 0
****
USER_CHARGES
INVALID_CHARGES
Pose:  40 Cluster:  40 Fr_nu: 2889234 TotEn:    -9.58
@<TRIPOS>ATOM
      1 C1        -63.2552   -2.7856  -25.3128 C.ar   1 LIG      -0.13100
      2 C2        -63.2843   -3.8370  -24.4195 C.ar   1 LIG       0.28900
      3 C3        -62.2464   -1.8645  -25.1183 C.ar   1 LIG       0.28900
      4 C4        -61.4651   -3.0237  -23.3258 C.ar   1 LIG       0.50700
      5 N1        -62.4015   -3.9878  -23.4104 N.ar   1 LIG      -0.71900
      6 N2        -61.3308   -1.9527  -24.1312 N.ar   1 LIG      -0.71900
      7 H1        -63.9765   -2.6896  -26.1133 H      1 LIG       0.11500
      8 H2        -64.0412   -4.6104  -24.4928 H      1 LIG       0.11400
      9 H3        -62.1436   -1.0037  -25.7701 H      1 LIG       0.11400
     10 H4        -60.7435   -3.1190  -22.5237 H      1 LIG       0.14100
@<TRIPOS>BOND
      1       1       2 ar
      2       1       3 ar
      3       2       5 ar
      4       3       6 ar
      5       4       5 ar
      6       4       6 ar
      7       1       7 1
      8       2       8 1
      9       3       9 1
     10       4      10 1
@<TRIPOS>ALT_TYPE
CGenFF_4.0_ALT_TYPE_SET
CGenFF_4.0 1 CG2R61 2 CG2R61 3 CG2R61 4 CG2R64 5 NG2R62 6 NG2R62 7 HGR61 8 HGR62 9 HGR62 10 HGR62
@<TRIPOS>MOLECULE
pyrimidine
 10 10 0 0 0
****
USER_CHARGES
INVALID_CHARGES
Pose:  41 Cluster:  41 Fr_nu: 980837 TotEn:    -9.32
@<TRIPOS>ATOM
      1 C1        -76.7433  -21.5657  -34.3462 C.ar   1 LIG      -0.13100
      2 C2        -77.5938  -22.6147  -34.6306 C.ar   1 LIG       0.28900
      3 C3        -77.3104  -20.3085  -34.3904 C.ar   1 LIG       0.28900
      4 C4        -79.3327  -21.1851  -34.9460 C.ar   1 LIG       0.50700
      5 N1        -78.8989  -22.4599  -34.9356 N.ar   1 LIG      -0.71900
      6 N2        -78.6065  -20.0807  -34.6880 N.ar   1 LIG      -0.71900
      7 H1        -75.7001  -21.7190  -34.1048 H      1 LIG       0.11500
      8 H2        -77.2383  -23.6393  -34.6207 H      1 LIG       0.11400
      9 H3        -76.7202  -19.4227  -34.1821 H      1 LIG       0.11400
     10 H4        -80.3770  -21.0313  -35.1889 H      1 LIG       0.14100
@<TRIPOS>BOND
      1       1       2 ar
      2       1       3 ar
      3       2       5 ar
      4       3       6 ar
      5       4       5 ar
      6       4       6 ar
      7       1       7 1
      8       2       8 1
      9       3       9 1
     10       4      10 1
@<TRIPOS>ALT_TYPE
CGenFF_4.0_ALT_TYPE_SET
CGenFF_4.0 1 CG2R61 2 CG2R61 3 CG2R61 4 CG2R64 5 NG2R62 6 NG2R62 7 HGR61 8 HGR62 9 HGR62 10 HGR62
@<TRIPOS>MOLECULE
pyrimidine
 10 10 0 0 0
****
USER_CHARGES
INVALID_CHARGES
Pose:  42 Cluster:  42 Fr_nu:  84379 TotEn:    -9.23
@<TRIPOS>ATOM
      1 C1        -74.1866  -21.2271  -35.9605 C.ar   1 LIG      -0.13100
      2 C2        -74.9409  -21.4693  -37.0905 C.ar   1 LIG       0.28900
      3 C3        -72.8565  -20.9341  -36.1821 C.ar   1 LIG       0.28900
      4 C4        -73.1347  -21.1339  -38.4292 C.ar   1 LIG       0.50700
      5 N1        -74.4455  -21.4309  -38.3448 N.ar   1 LIG      -0.71900
      6 N2        -72.2951  -20.8789  -37.4076 N.ar   1 LIG      -0.71900
      7 H1        -74.6103  -21.2648  -34.9659 H      1 LIG       0.11500
      8 H2        -75.9963  -21.7081  -37.0159 H      1 LIG       0.11400
      9 H3        -72.1850  -20.7301  -35.3551 H      1 LIG       0.11400
     10 H4        -72.7100  -21.0972  -39.4249 H      1 LIG       0.14100
@<TRIPOS>BOND
      1       1       2 ar
      2       1       3 ar
      3       2       5 ar
      4       3       6 ar
      5       4       5 ar
      6       4       6 ar
      7       1       7 1
      8       2       8 1
      9       3       9 1
     10       4      10 1
@<TRIPOS>ALT_TYPE
CGenFF_4.0_ALT_TYPE_SET
CGenFF_4.0 1 CG2R61 2 CG2R61 3 CG2R61 4 CG2R64 5 NG2R62 6 NG2R62 7 HGR61 8 HGR62 9 HGR62 10 HGR62
@<TRIPOS>MOLECULE
pyrimidine
 10 10 0 0 0
****
USER_CHARGES
INVALID_CHARGES
Pose:  43 Cluster:  43 Fr_nu: 1312043 TotEn:    -8.84
@<TRIPOS>ATOM
      1 C1        -71.7896   -2.5750  -29.8423 C.ar   1 LIG      -0.13100
      2 C2        -72.9201   -2.9708  -30.5278 C.ar   1 LIG       0.28900
      3 C3        -70.5870   -2.9133  -30.4282 C.ar   1 LIG       0.28900
      4 C4        -71.6575   -3.9156  -32.1649 C.ar   1 LIG       0.50700
      5 N1        -72.8905   -3.6451  -31.6960 N.ar   1 LIG      -0.71900
      6 N2        -70.4836   -3.5859  -31.5932 N.ar   1 LIG      -0.71900
      7 H1        -71.8428   -2.0350  -28.9064 H      1 LIG       0.11500
      8 H2        -73.9104   -2.7499  -30.1447 H      1 LIG       0.11400
      9 H3        -69.6447   -2.6453  -29.9627 H      1 LIG       0.11400
     10 H4        -71.6040   -4.4573  -33.1014 H      1 LIG       0.14100
@<TRIPOS>BOND
      1       1       2 ar
      2       1       3 ar
      3       2       5 ar
      4       3       6 ar
      5       4       5 ar
      6       4       6 ar
      7       1       7 1
      8       2       8 1
      9       3       9 1
     10       4      10 1
@<TRIPOS>ALT_TYPE
CGenFF_4.0_ALT_TYPE_SET
CGenFF_4.0 1 CG2R61 2 CG2R61 3 CG2R61 4 CG2R64 5 NG2R62 6 NG2R62 7 HGR61 8 HGR62 9 HGR62 10 HGR62
@<TRIPOS>MOLECULE
pyrimidine
 10 10 0 0 0
****
USER_CHARGES
INVALID_CHARGES
Pose:  44 Cluster:  44 Fr_nu:   3554 TotEn:    -8.70
@<TRIPOS>ATOM
      1 C1        -64.3853  -10.4061  -35.0697 C.ar   1 LIG      -0.13100
      2 C2        -63.6117  -11.4735  -34.6615 C.ar   1 LIG       0.28900
      3 C3        -65.0875  -10.5918  -36.2430 C.ar   1 LIG       0.28900
      4 C4        -64.2552  -12.6952  -36.4671 C.ar   1 LIG       0.50700
      5 N1        -63.5231  -12.6372  -35.3384 N.ar   1 LIG      -0.71900
      6 N2        -65.0454  -11.7275  -36.9701 N.ar   1 LIG      -0.71900
      7 H1        -64.4377   -9.4838  -34.5068 H      1 LIG       0.11500
      8 H2        -63.0242  -11.4206  -33.7514 H      1 LIG       0.11400
      9 H3        -65.7220   -9.8085  -36.6433 H      1 LIG       0.11400
     10 H4        -64.2021  -13.6181  -37.0315 H      1 LIG       0.14100
@<TRIPOS>BOND
      1       1       2 ar
      2       1       3 ar
      3       2       5 ar
      4       3       6 ar
      5       4       5 ar
      6       4       6 ar
      7       1       7 1
      8       2       8 1
      9       3       9 1
     10       4      10 1
@<TRIPOS>ALT_TYPE
CGenFF_4.0_ALT_TYPE_SET
CGenFF_4.0 1 CG2R61 2 CG2R61 3 CG2R61 4 CG2R64 5 NG2R62 6 NG2R62 7 HGR61 8 HGR62 9 HGR62 10 HGR62
@<TRIPOS>MOLECULE
pyrimidine
 10 10 0 0 0
****
USER_CHARGES
INVALID_CHARGES
Pose:  45 Cluster:  45 Fr_nu:  32355 TotEn:    -8.52
@<TRIPOS>ATOM
      1 C1        -60.7781   -2.1619  -23.0762 C.ar   1 LIG      -0.13100
      2 C2        -62.0942   -2.5737  -23.0232 C.ar   1 LIG       0.28900
      3 C3        -60.1609   -2.2915  -24.3035 C.ar   1 LIG       0.28900
      4 C4        -62.0547   -3.1507  -25.2215 C.ar   1 LIG       0.50700
      5 N1        -62.7659   -3.0748  -24.0805 N.ar   1 LIG      -0.71900
      6 N2        -60.7714   -2.7838  -25.4014 N.ar   1 LIG      -0.71900
      7 H1        -60.2638   -1.7636  -22.2119 H      1 LIG       0.11500
      8 H2        -62.6617   -2.5102  -22.1011 H      1 LIG       0.11400
      9 H3        -59.1270   -1.9947  -24.4421 H      1 LIG       0.11400
     10 H4        -62.5691   -3.5504  -26.0867 H      1 LIG       0.14100
@<TRIPOS>BOND
      1       1       2 ar
      2       1       3 ar
      3       2       5 ar
      4       3       6 ar
      5       4       5 ar
      6       4       6 ar
      7       1       7 1
      8       2       8 1
      9       3       9 1
     10       4      10 1
@<TRIPOS>ALT_TYPE
CGenFF_4.0_ALT_TYPE_SET
CGenFF_4.0 1 CG2R61 2 CG2R61 3 CG2R61 4 CG2R64 5 NG2R62 6 NG2R62 7 HGR61 8 HGR62 9 HGR62 10 HGR62
@<TRIPOS>MOLECULE
pyrimidine
 10 10 0 0 0
****
USER_CHARGES
INVALID_CHARGES
Pose:  46 Cluster:  46 Fr_nu:  19288 TotEn:    -8.36
@<TRIPOS>ATOM
      1 C1        -70.0162   -0.9337  -29.8257 C.ar   1 LIG      -0.13100
      2 C2        -71.0163   -1.5607  -30.5408 C.ar   1 LIG       0.28900
      3 C3        -69.0339   -1.7614  -29.3216 C.ar   1 LIG       0.28900
      4 C4        -70.0482   -3.5908  -30.2112 C.ar   1 LIG       0.50700
      5 N1        -71.0636   -2.8921  -30.7537 N.ar   1 LIG      -0.71900
      6 N2        -69.0186   -3.0992  -29.4957 N.ar   1 LIG      -0.71900
      7 H1        -70.0034    0.1367  -29.6702 H      1 LIG       0.11500
      8 H2        -71.8315   -0.9923  -30.9752 H      1 LIG       0.11400
      9 H3        -68.2074   -1.3595  -28.7456 H      1 LIG       0.11400
     10 H4        -70.0615   -4.6627  -30.3657 H      1 LIG       0.14100
@<TRIPOS>BOND
      1       1       2 ar
      2       1       3 ar
      3       2       5 ar
      4       3       6 ar
      5       4       5 ar
      6       4       6 ar
      7       1       7 1
      8       2       8 1
      9       3       9 1
     10       4      10 1
@<TRIPOS>ALT_TYPE
CGenFF_4.0_ALT_TYPE_SET
CGenFF_4.0 1 CG2R61 2 CG2R61 3 CG2R61 4 CG2R64 5 NG2R62 6 NG2R62 7 HGR61 8 HGR62 9 HGR62 10 HGR62
@<TRIPOS>MOLECULE
pyrimidine
 10 10 0 0 0
****
USER_CHARGES
INVALID_CHARGES
Pose:  47 Cluster:  47 Fr_nu:  49177 TotEn:    -8.30
@<TRIPOS>ATOM
      1 C1        -60.4655   -1.9726  -22.6090 C.ar   1 LIG      -0.13100
      2 C2        -60.0734   -2.5644  -23.7924 C.ar   1 LIG       0.28900
      3 C3        -61.5670   -1.1456  -22.6914 C.ar   1 LIG       0.28900
      4 C4        -61.7617   -1.5431  -24.9210 C.ar   1 LIG       0.50700
      5 N1        -60.7009   -2.3711  -24.9710 N.ar   1 LIG      -0.71900
      6 N2        -62.2417   -0.9072  -23.8352 N.ar   1 LIG      -0.71900
      7 H1        -59.9432   -2.1454  -21.6776 H      1 LIG       0.11500
      8 H2        -59.2179   -3.2303  -23.8262 H      1 LIG       0.11400
      9 H3        -61.9487   -0.6358  -21.8134 H      1 LIG       0.11400
     10 H4        -62.2841   -1.3690  -25.8537 H      1 LIG       0.14100
@<TRIPOS>BOND
      1       1       2 ar
      2       1       3 ar
      3       2       5 ar
      4       3       6 ar
      5       4       5 ar
      6       4       6 ar
      7       1       7 1
      8       2       8 1
      9       3       9 1
     10       4      10 1
@<TRIPOS>ALT_TYPE
CGenFF_4.0_ALT_TYPE_SET
CGenFF_4.0 1 CG2R61 2 CG2R61 3 CG2R61 4 CG2R64 5 NG2R62 6 NG2R62 7 HGR61 8 HGR62 9 HGR62 10 HGR62
@<TRIPOS>MOLECULE
pyrimidine
 10 10 0 0 0
****
USER_CHARGES
INVALID_CHARGES
Pose:  48 Cluster:  48 Fr_nu: 133160 TotEn:    -7.97
@<TRIPOS>ATOM
      1 C1        -59.6869   -2.5495  -23.7128 C.ar   1 LIG      -0.13100
      2 C2        -60.2451   -2.1439  -24.9080 C.ar   1 LIG       0.28900
      3 C3        -60.3170   -2.0917  -22.5738 C.ar   1 LIG       0.28900
      4 C4        -61.8578   -0.9726  -23.8150 C.ar   1 LIG       0.50700
      5 N1        -61.3344   -1.3527  -24.9961 N.ar   1 LIG      -0.71900
      6 N2        -61.4084   -1.2987  -22.5880 N.ar   1 LIG      -0.71900
      7 H1        -58.8122   -3.1846  -23.6716 H      1 LIG       0.11500
      8 H2        -59.8188   -2.4533  -25.8560 H      1 LIG       0.11400
      9 H3        -59.9501   -2.3574  -21.5883 H      1 LIG       0.11400
     10 H4        -62.7329   -0.3357  -23.8560 H      1 LIG       0.14100
@<TRIPOS>BOND
      1       1       2 ar
      2       1       3 ar
      3       2       5 ar
      4       3       6 ar
      5       4       5 ar
      6       4       6 ar
      7       1       7 1
      8       2       8 1
      9       3       9 1
     10       4      10 1
@<TRIPOS>ALT_TYPE
CGenFF_4.0_ALT_TYPE_SET
CGenFF_4.0 1 CG2R61 2 CG2R61 3 CG2R61 4 CG2R64 5 NG2R62 6 NG2R62 7 HGR61 8 HGR62 9 HGR62 10 HGR62
@<TRIPOS>MOLECULE
pyrimidine
 10 10 0 0 0
****
USER_CHARGES
INVALID_CHARGES
Pose:  49 Cluster:  49 Fr_nu:  42942 TotEn:    -7.75
@<TRIPOS>ATOM
      1 C1        -62.1407   -3.0472  -24.9307 C.ar   1 LIG      -0.13100
      2 C2        -63.0604   -2.1574  -25.4472 C.ar   1 LIG       0.28900
      3 C3        -61.1617   -2.4962  -24.1294 C.ar   1 LIG       0.28900
      4 C4        -62.0325   -0.4153  -24.4101 C.ar   1 LIG       0.50700
      5 N1        -63.0360   -0.8301  -25.2065 N.ar   1 LIG      -0.71900
      6 N2        -61.0771   -1.1796  -23.8471 N.ar   1 LIG      -0.71900
      7 H1        -62.1842   -4.1075  -25.1406 H      1 LIG       0.11500
      8 H2        -63.8664   -2.4977  -26.0882 H      1 LIG       0.11400
      9 H3        -60.3946   -3.1169  -23.6792 H      1 LIG       0.11400
     10 H4        -61.9881    0.6464  -24.2007 H      1 LIG       0.14100
@<TRIPOS>BOND
      1       1       2 ar
      2       1       3 ar
      3       2       5 ar
      4       3       6 ar
      5       4       5 ar
      6       4       6 ar
      7       1       7 1
      8       2       8 1
      9       3       9 1
     10       4      10 1
@<TRIPOS>ALT_TYPE
CGenFF_4.0_ALT_TYPE_SET
CGenFF_4.0 1 CG2R61 2 CG2R61 3 CG2R61 4 CG2R64 5 NG2R62 6 NG2R62 7 HGR61 8 HGR62 9 HGR62 10 HGR62
@<TRIPOS>MOLECULE
pyrimidine
 10 10 0 0 0
****
USER_CHARGES
INVALID_CHARGES
Pose:  50 Cluster:  50 Fr_nu: 884742 TotEn:    -2.08
@<TRIPOS>ATOM
      1 C1        -63.6581  -11.6320  -35.2837 C.ar   1 LIG      -0.13100
      2 C2        -63.9975  -12.7812  -35.9683 C.ar   1 LIG       0.28900
      3 C3        -64.3078  -10.4832  -35.6865 C.ar   1 LIG       0.28900
      4 C4        -65.4650  -11.6325  -37.2698 C.ar   1 LIG       0.50700
      5 N1        -64.9002  -12.8177  -36.9703 N.ar   1 LIG      -0.71900
      6 N2        -65.2202  -10.4469  -36.6797 N.ar   1 LIG      -0.71900
      7 H1        -62.9301  -11.6317  -34.4836 H      1 LIG       0.11500
      8 H2        -63.5389  -13.7328  -35.7224 H      1 LIG       0.11400
      9 H3        -64.1060   -9.5312  -35.2077 H      1 LIG       0.11400
     10 H4        -66.1932  -11.6323  -38.0716 H      1 LIG       0.14100
@<TRIPOS>BOND
      1       1       2 ar
      2       1       3 ar
      3       2       5 ar
      4       3       6 ar
      5       4       5 ar
      6       4       6 ar
      7       1       7 1
      8       2       8 1
      9       3       9 1
     10       4      10 1
@<TRIPOS>ALT_TYPE
CGenFF_4.0_ALT_TYPE_SET
CGenFF_4.0 1 CG2R61 2 CG2R61 3 CG2R61 4 CG2R64 5 NG2R62 6 NG2R62 7 HGR61 8 HGR62 9 HGR62 10 HGR62
@<TRIPOS>MOLECULE
naphtalene
 18 19 0 0 0
****
USER_CHARGES
INVALID_CHARGES
Pose:   1 Cluster:   1 Fr_nu: 123347 TotEn:   -15.26
@<TRIPOS>ATOM
      1 C1        -69.8068  -24.2482  -40.1155 C.ar   1 LIG      -0.11500
      2 C2        -70.9883  -24.5289  -40.7953 C.ar   1 LIG      -0.11500
      3 C3        -72.0337  -20.6336  -37.7388 C.ar   1 LIG      -0.11500
      4 C4        -73.2151  -20.9144  -38.4187 C.ar   1 LIG      -0.11500
      5 C5        -69.7666  -23.2100  -39.1842 C.ar   1 LIG      -0.11700
      6 C6        -72.1340  -23.7728  -40.5467 C.ar   1 LIG      -0.11700
      7 C7        -70.8880  -21.3899  -37.9874 C.ar   1 LIG      -0.11700
      8 C8        -73.2554  -21.9525  -39.3500 C.ar   1 LIG      -0.11700
      9 C9        -70.9104  -22.4385  -38.9214 C.ar   1 LIG       0.00400
     10 C10       -72.1117  -22.7241  -39.6128 C.ar   1 LIG       0.00400
     11 H1        -68.9151  -24.8368  -40.3098 H      1 LIG       0.11500
     12 H2        -71.0186  -25.3375  -41.5199 H      1 LIG       0.11500
     13 H3        -72.0028  -19.8251  -37.0139 H      1 LIG       0.11500
     14 H4        -74.1062  -20.3246  -38.2250 H      1 LIG       0.11500
     15 H5        -68.8321  -23.0081  -38.6649 H      1 LIG       0.11500
     16 H6        -73.0467  -24.0102  -41.0893 H      1 LIG       0.11500
     17 H7        -69.9757  -21.1528  -37.4441 H      1 LIG       0.11500
     18 H8        -74.1897  -22.1541  -39.8701 H      1 LIG       0.11500
@<TRIPOS>BOND
      1       1       2 ar
      2       1       5 ar
      3       2       6 ar
      4       3       4 ar
      5       3       7 ar
      6       4       8 ar
      7       5       9 ar
      8       6      10 ar
      9       7       9 ar
     10       8      10 ar
     11       9      10 ar
     12       1      11 1
     13       2      12 1
     14       3      13 1
     15       4      14 1
     16       5      15 1
     17       6      16 1
     18       7      17 1
     19       8      18 1
@<TRIPOS>ALT_TYPE
CGenFF_4.0_ALT_TYPE_SET
CGenFF_4.0 1 CG2R61 2 CG2R61 3 CG2R61 4 CG2R61 5 CG2R61 6 CG2R61 7 CG2R61 8 CG2R61 9 CG2R61 10 CG2R61 11 HGR61 12 HGR61 13 HGR61 14 HGR61 15 HGR61 16 HGR61 17 HGR61 18 HGR61
@<TRIPOS>MOLECULE
naphtalene
 18 19 0 0 0
****
USER_CHARGES
INVALID_CHARGES
Pose:   2 Cluster:   2 Fr_nu:  50971 TotEn:   -13.64
@<TRIPOS>ATOM
      1 C1        -72.2981  -23.7082  -41.0253 C.ar   1 LIG      -0.11500
      2 C2        -71.8173  -23.0464  -39.8994 C.ar   1 LIG      -0.11500
      3 C3        -68.3617  -26.5679  -41.0250 C.ar   1 LIG      -0.11500
      4 C4        -67.8810  -25.9060  -39.8991 C.ar   1 LIG      -0.11500
      5 C5        -71.5623  -24.7503  -41.5903 C.ar   1 LIG      -0.11700
      6 C6        -70.5990  -23.4240  -39.3341 C.ar   1 LIG      -0.11700
      7 C7        -69.5801  -26.1903  -41.5902 C.ar   1 LIG      -0.11700
      8 C8        -68.6167  -24.8639  -39.3340 C.ar   1 LIG      -0.11700
      9 C9        -70.3339  -25.1436  -41.0346 C.ar   1 LIG       0.00400
     10 C10       -69.8451  -24.4705  -39.8897 C.ar   1 LIG       0.00400
     11 H1        -73.2463  -23.4135  -41.4652 H      1 LIG       0.11500
     12 H2        -72.3910  -22.2355  -39.4601 H      1 LIG       0.11500
     13 H3        -67.7885  -27.3792  -41.4648 H      1 LIG       0.11500
     14 H4        -66.9321  -26.2002  -39.4605 H      1 LIG       0.11500
     15 H5        -71.9573  -25.2532  -42.4706 H      1 LIG       0.11500
     16 H6        -70.2427  -22.8931  -38.4538 H      1 LIG       0.11500
     17 H7        -69.9366  -26.7219  -42.4700 H      1 LIG       0.11500
     18 H8        -68.2215  -24.3603  -38.4541 H      1 LIG       0.11500
@<TRIPOS>BOND
      1       1       2 ar
      2       1       5 ar
      3       2       6 ar
      4       3       4 ar
      5       3       7 ar
      6       4       8 ar
      7       5       9 ar
      8       6      10 ar
      9       7       9 ar
     10       8      10 ar
     11       9      10 ar
     12       1      11 1
     13       2      12 1
     14       3      13 1
     15       4      14 1
     16       5      15 1
     17       6      16 1
     18       7      17 1
     19       8      18 1
@<TRIPOS>ALT_TYPE
CGenFF_4.0_ALT_TYPE_SET
CGenFF_4.0 1 CG2R61 2 CG2R61 3 CG2R61 4 CG2R61 5 CG2R61 6 CG2R61 7 CG2R61 8 CG2R61 9 CG2R61 10 CG2R61 11 HGR61 12 HGR61 13 HGR61 14 HGR61 15 HGR61 16 HGR61 17 HGR61 18 HGR61
@<TRIPOS>MOLECULE
naphtalene
 18 19 0 0 0
****
USER_CHARGES
INVALID_CHARGES
Pose:   3 Cluster:   3 Fr_nu:  20010 TotEn:   -12.86
@<TRIPOS>ATOM
      1 C1        -76.8481    0.8937  -36.6117 C.ar   1 LIG      -0.11500
      2 C2        -75.9138   -0.1170  -36.4067 C.ar   1 LIG      -0.11500
      3 C3        -74.8039    1.9116  -40.9080 C.ar   1 LIG      -0.11500
      4 C4        -73.8696    0.9008  -40.7028 C.ar   1 LIG      -0.11500
      5 C5        -76.8097    1.6538  -37.7811 C.ar   1 LIG      -0.11700
      6 C6        -74.9374   -0.3718  -37.3700 C.ar   1 LIG      -0.11700
      7 C7        -75.7804    2.1663  -39.9445 C.ar   1 LIG      -0.11700
      8 C8        -73.9079    0.1407  -39.5335 C.ar   1 LIG      -0.11700
      9 C9        -75.8339    1.4112  -38.7616 C.ar   1 LIG       0.00400
     10 C10       -74.8837    0.3833  -38.5530 C.ar   1 LIG       0.00400
     11 H1        -77.6077    1.0920  -35.8611 H      1 LIG       0.11500
     12 H2        -75.9447   -0.7083  -35.4961 H      1 LIG       0.11500
     13 H3        -74.7736    2.5032  -41.8186 H      1 LIG       0.11500
     14 H4        -73.1094    0.7039  -41.4531 H      1 LIG       0.11500
     15 H5        -77.5499    2.4391  -37.9200 H      1 LIG       0.11500
     16 H6        -74.2174   -1.1672  -37.1890 H      1 LIG       0.11500
     17 H7        -76.5007    2.9611  -40.1261 H      1 LIG       0.11500
     18 H8        -73.1673   -0.6442  -39.3940 H      1 LIG       0.11500
@<TRIPOS>BOND
      1       1       2 ar
      2       1       5 ar
      3       2       6 ar
      4       3       4 ar
      5       3       7 ar
      6       4       8 ar
      7       5       9 ar
      8       6      10 ar
      9       7       9 ar
     10       8      10 ar
     11       9      10 ar
     12       1      11 1
     13       2      12 1
     14       3      13 1
     15       4      14 1
     16       5      15 1
     17       6      16 1
     18       7      17 1
     19       8      18 1
@<TRIPOS>ALT_TYPE
CGenFF_4.0_ALT_TYPE_SET
CGenFF_4.0 1 CG2R61 2 CG2R61 3 CG2R61 4 CG2R61 5 CG2R61 6 CG2R61 7 CG2R61 8 CG2R61 9 CG2R61 10 CG2R61 11 HGR61 12 HGR61 13 HGR61 14 HGR61 15 HGR61 16 HGR61 17 HGR61 18 HGR61
@<TRIPOS>MOLECULE
naphtalene
 18 19 0 0 0
****
USER_CHARGES
INVALID_CHARGES
Pose:   4 Cluster:   4 Fr_nu:  71581 TotEn:   -12.83
@<TRIPOS>ATOM
      1 C1        -72.7511  -20.9939  -37.4479 C.ar   1 LIG      -0.11500
      2 C2        -73.3442  -21.3238  -38.6629 C.ar   1 LIG      -0.11500
      3 C3        -76.8625  -22.1631  -35.1237 C.ar   1 LIG      -0.11500
      4 C4        -77.4556  -22.4930  -36.3387 C.ar   1 LIG      -0.11500
      5 C5        -73.4740  -21.1185  -36.2611 C.ar   1 LIG      -0.11700
      6 C6        -74.6623  -21.7796  -38.6959 C.ar   1 LIG      -0.11700
      7 C7        -75.5443  -21.7073  -35.0907 C.ar   1 LIG      -0.11700
      8 C8        -76.7328  -22.3683  -37.5256 C.ar   1 LIG      -0.11700
      9 C9        -74.8019  -21.5757  -36.2755 C.ar   1 LIG       0.00400
     10 C10       -75.4049  -21.9111  -37.5111 C.ar   1 LIG       0.00400
     11 H1        -71.7251  -20.6386  -37.4228 H      1 LIG       0.11500
     12 H2        -72.7805  -21.2267  -39.5862 H      1 LIG       0.11500
     13 H3        -77.4258  -22.2601  -34.1998 H      1 LIG       0.11500
     14 H4        -78.4820  -22.8469  -36.3633 H      1 LIG       0.11500
     15 H5        -72.9903  -20.8544  -35.3229 H      1 LIG       0.11500
     16 H6        -75.1056  -22.0323  -39.6569 H      1 LIG       0.11500
     17 H7        -75.1010  -21.4554  -34.1296 H      1 LIG       0.11500
     18 H8        -77.2165  -22.6316  -38.4640 H      1 LIG       0.11500
@<TRIPOS>BOND
      1       1       2 ar
      2       1       5 ar
      3       2       6 ar
      4       3       4 ar
      5       3       7 ar
      6       4       8 ar
      7       5       9 ar
      8       6      10 ar
      9       7       9 ar
     10       8      10 ar
     11       9      10 ar
     12       1      11 1
     13       2      12 1
     14       3      13 1
     15       4      14 1
     16       5      15 1
     17       6      16 1
     18       7      17 1
     19       8      18 1
@<TRIPOS>ALT_TYPE
CGenFF_4.0_ALT_TYPE_SET
CGenFF_4.0 1 CG2R61 2 CG2R61 3 CG2R61 4 CG2R61 5 CG2R61 6 CG2R61 7 CG2R61 8 CG2R61 9 CG2R61 10 CG2R61 11 HGR61 12 HGR61 13 HGR61 14 HGR61 15 HGR61 16 HGR61 17 HGR61 18 HGR61
@<TRIPOS>MOLECULE
naphtalene
 18 19 0 0 0
****
USER_CHARGES
INVALID_CHARGES
Pose:   5 Cluster:   5 Fr_nu:  57294 TotEn:   -12.70
@<TRIPOS>ATOM
      1 C1        -64.4473   -0.6504  -26.2542 C.ar   1 LIG      -0.11500
      2 C2        -64.5913    0.2458  -25.1992 C.ar   1 LIG      -0.11500
      3 C3        -60.5216   -2.5540  -24.1006 C.ar   1 LIG      -0.11500
      4 C4        -60.6657   -1.6578  -23.0458 C.ar   1 LIG      -0.11500
      5 C5        -63.4005   -1.5728  -26.2491 C.ar   1 LIG      -0.11700
      6 C6        -63.6893    0.2232  -24.1352 C.ar   1 LIG      -0.11700
      7 C7        -61.4237   -2.5314  -25.1647 C.ar   1 LIG      -0.11700
      8 C8        -61.7123   -0.7353  -23.0508 C.ar   1 LIG      -0.11700
      9 C9        -62.4832   -1.6098  -25.1863 C.ar   1 LIG       0.00400
     10 C10       -62.6297   -0.6983  -24.1136 C.ar   1 LIG       0.00400
     11 H1        -65.1495   -0.6319  -27.0825 H      1 LIG       0.11500
     12 H2        -65.4067    0.9633  -25.2040 H      1 LIG       0.11500
     13 H3        -59.7063   -3.2721  -24.0964 H      1 LIG       0.11500
     14 H4        -59.9623   -1.6757  -22.2184 H      1 LIG       0.11500
     15 H5        -63.3070   -2.2636  -27.0845 H      1 LIG       0.11500
     16 H6        -63.8213    0.9327  -23.3210 H      1 LIG       0.11500
     17 H7        -61.2920   -3.2415  -25.9784 H      1 LIG       0.11500
     18 H8        -61.8056   -0.0438  -22.2158 H      1 LIG       0.11500
@<TRIPOS>BOND
      1       1       2 ar
      2       1       5 ar
      3       2       6 ar
      4       3       4 ar
      5       3       7 ar
      6       4       8 ar
      7       5       9 ar
      8       6      10 ar
      9       7       9 ar
     10       8      10 ar
     11       9      10 ar
     12       1      11 1
     13       2      12 1
     14       3      13 1
     15       4      14 1
     16       5      15 1
     17       6      16 1
     18       7      17 1
     19       8      18 1
@<TRIPOS>ALT_TYPE
CGenFF_4.0_ALT_TYPE_SET
CGenFF_4.0 1 CG2R61 2 CG2R61 3 CG2R61 4 CG2R61 5 CG2R61 6 CG2R61 7 CG2R61 8 CG2R61 9 CG2R61 10 CG2R61 11 HGR61 12 HGR61 13 HGR61 14 HGR61 15 HGR61 16 HGR61 17 HGR61 18 HGR61
@<TRIPOS>MOLECULE
naphtalene
 18 19 0 0 0
****
USER_CHARGES
INVALID_CHARGES
Pose:   6 Cluster:   6 Fr_nu: 142980 TotEn:   -12.65
@<TRIPOS>ATOM
      1 C1        -71.4325  -20.7854  -36.9690 C.ar   1 LIG      -0.11500
      2 C2        -70.7182  -21.4348  -37.9714 C.ar   1 LIG      -0.11500
      3 C3        -75.5896  -22.5208  -38.8076 C.ar   1 LIG      -0.11500
      4 C4        -74.8751  -23.1702  -39.8099 C.ar   1 LIG      -0.11500
      5 C5        -72.8230  -20.8902  -36.9223 C.ar   1 LIG      -0.11700
      6 C6        -71.3913  -22.1915  -38.9308 C.ar   1 LIG      -0.11700
      7 C7        -74.9163  -21.7641  -37.8480 C.ar   1 LIG      -0.11700
      8 C8        -73.4847  -23.0654  -39.8568 C.ar   1 LIG      -0.11700
      9 C9        -73.5171  -21.6476  -37.8799 C.ar   1 LIG       0.00400
     10 C10       -72.7906  -22.3080  -38.8992 C.ar   1 LIG       0.00400
     11 H1        -70.9080  -20.1960  -36.2227 H      1 LIG       0.11500
     12 H2        -69.6357  -21.3528  -38.0067 H      1 LIG       0.11500
     13 H3        -76.6723  -22.6025  -38.7716 H      1 LIG       0.11500
     14 H4        -75.4003  -23.7583  -40.5568 H      1 LIG       0.11500
     15 H5        -73.3609  -20.3737  -36.1300 H      1 LIG       0.11500
     16 H6        -70.8126  -22.6911  -39.7050 H      1 LIG       0.11500
     17 H7        -75.4951  -21.2653  -37.0735 H      1 LIG       0.11500
     18 H8        -72.9466  -23.5812  -40.6495 H      1 LIG       0.11500
@<TRIPOS>BOND
      1       1       2 ar
      2       1       5 ar
      3       2       6 ar
      4       3       4 ar
      5       3       7 ar
      6       4       8 ar
      7       5       9 ar
      8       6      10 ar
      9       7       9 ar
     10       8      10 ar
     11       9      10 ar
     12       1      11 1
     13       2      12 1
     14       3      13 1
     15       4      14 1
     16       5      15 1
     17       6      16 1
     18       7      17 1
     19       8      18 1
@<TRIPOS>ALT_TYPE
CGenFF_4.0_ALT_TYPE_SET
CGenFF_4.0 1 CG2R61 2 CG2R61 3 CG2R61 4 CG2R61 5 CG2R61 6 CG2R61 7 CG2R61 8 CG2R61 9 CG2R61 10 CG2R61 11 HGR61 12 HGR61 13 HGR61 14 HGR61 15 HGR61 16 HGR61 17 HGR61 18 HGR61
@<TRIPOS>MOLECULE
naphtalene
 18 19 0 0 0
****
USER_CHARGES
INVALID_CHARGES
Pose:   7 Cluster:   7 Fr_nu:   4439 TotEn:   -12.42
@<TRIPOS>ATOM
      1 C1        -63.6705   -4.6856  -21.3402 C.ar   1 LIG      -0.11500
      2 C2        -62.9344   -3.8222  -20.5344 C.ar   1 LIG      -0.11500
      3 C3        -61.2937   -3.0538  -25.2595 C.ar   1 LIG      -0.11500
      4 C4        -60.5576   -2.1903  -24.4535 C.ar   1 LIG      -0.11500
      5 C5        -63.4500   -4.7140  -22.7176 C.ar   1 LIG      -0.11700
      6 C6        -61.9750   -2.9838  -21.1026 C.ar   1 LIG      -0.11700
      7 C7        -62.2531   -3.8923  -24.6912 C.ar   1 LIG      -0.11700
      8 C8        -60.7781   -2.1619  -23.0762 C.ar   1 LIG      -0.11700
      9 C9        -62.4883   -3.8770  -23.3067 C.ar   1 LIG       0.00400
     10 C10       -61.7398   -2.9989  -22.4871 C.ar   1 LIG       0.00400
     11 H1        -64.4177   -5.3377  -20.8974 H      1 LIG       0.11500
     12 H2        -63.1066   -3.8011  -19.4622 H      1 LIG       0.11500
     13 H3        -61.1218   -3.0755  -26.3319 H      1 LIG       0.11500
     14 H4        -59.8116   -1.5375  -24.8971 H      1 LIG       0.11500
     15 H5        -64.0374   -5.3966  -23.3282 H      1 LIG       0.11500
     16 H6        -61.4109   -2.3172  -20.4535 H      1 LIG       0.11500
     17 H7        -62.8165   -4.5593  -25.3403 H      1 LIG       0.11500
     18 H8        -60.1914   -1.4787  -22.4654 H      1 LIG       0.11500
@<TRIPOS>BOND
      1       1       2 ar
      2       1       5 ar
      3       2       6 ar
      4       3       4 ar
      5       3       7 ar
      6       4       8 ar
      7       5       9 ar
      8       6      10 ar
      9       7       9 ar
     10       8      10 ar
     11       9      10 ar
     12       1      11 1
     13       2      12 1
     14       3      13 1
     15       4      14 1
     16       5      15 1
     17       6      16 1
     18       7      17 1
     19       8      18 1
@<TRIPOS>ALT_TYPE
CGenFF_4.0_ALT_TYPE_SET
CGenFF_4.0 1 CG2R61 2 CG2R61 3 CG2R61 4 CG2R61 5 CG2R61 6 CG2R61 7 CG2R61 8 CG2R61 9 CG2R61 10 CG2R61 11 HGR61 12 HGR61 13 HGR61 14 HGR61 15 HGR61 16 HGR61 17 HGR61 18 HGR61
@<TRIPOS>MOLECULE
naphtalene
 18 19 0 0 0
****
USER_CHARGES
INVALID_CHARGES
Pose:   8 Cluster:   8 Fr_nu:  12448 TotEn:   -12.28
@<TRIPOS>ATOM
      1 C1        -62.2508   -4.5245  -22.9455 C.ar   1 LIG      -0.11500
      2 C2        -62.6423   -4.5909  -24.2794 C.ar   1 LIG      -0.11500
      3 C3        -61.9244    0.3183  -23.2826 C.ar   1 LIG      -0.11500
      4 C4        -62.3158    0.2518  -24.6165 C.ar   1 LIG      -0.11500
      5 C5        -61.9733   -3.2890  -22.3597 C.ar   1 LIG      -0.11700
      6 C6        -62.7578   -3.4223  -25.0326 C.ar   1 LIG      -0.11700
      7 C7        -61.8089   -0.8504  -22.5294 C.ar   1 LIG      -0.11700
      8 C8        -62.5933   -0.9836  -25.2024 C.ar   1 LIG      -0.11700
      9 C9        -62.0843   -2.1025  -23.1029 C.ar   1 LIG       0.00400
     10 C10       -62.4823   -2.1701  -24.4593 C.ar   1 LIG       0.00400
     11 H1        -62.1605   -5.4346  -22.3598 H      1 LIG       0.11500
     12 H2        -62.8583   -5.5531  -24.7344 H      1 LIG       0.11500
     13 H3        -61.7082    1.2805  -22.8268 H      1 LIG       0.11500
     14 H4        -62.4045    1.1621  -25.2021 H      1 LIG       0.11500
     15 H5        -61.6685   -3.2611  -21.3156 H      1 LIG       0.11500
     16 H6        -63.0659   -3.4978  -26.0734 H      1 LIG       0.11500
     17 H7        -61.5016   -0.7746  -21.4885 H      1 LIG       0.11500
     18 H8        -62.8974   -1.0119  -26.2468 H      1 LIG       0.11500
@<TRIPOS>BOND
      1       1       2 ar
      2       1       5 ar
      3       2       6 ar
      4       3       4 ar
      5       3       7 ar
      6       4       8 ar
      7       5       9 ar
      8       6      10 ar
      9       7       9 ar
     10       8      10 ar
     11       9      10 ar
     12       1      11 1
     13       2      12 1
     14       3      13 1
     15       4      14 1
     16       5      15 1
     17       6      16 1
     18       7      17 1
     19       8      18 1
@<TRIPOS>ALT_TYPE
CGenFF_4.0_ALT_TYPE_SET
CGenFF_4.0 1 CG2R61 2 CG2R61 3 CG2R61 4 CG2R61 5 CG2R61 6 CG2R61 7 CG2R61 8 CG2R61 9 CG2R61 10 CG2R61 11 HGR61 12 HGR61 13 HGR61 14 HGR61 15 HGR61 16 HGR61 17 HGR61 18 HGR61
@<TRIPOS>MOLECULE
naphtalene
 18 19 0 0 0
****
USER_CHARGES
INVALID_CHARGES
Pose:   9 Cluster:   9 Fr_nu: 157925 TotEn:   -11.38
@<TRIPOS>ATOM
      1 C1        -46.1766  -14.7017  -40.2077 C.ar   1 LIG      -0.11500
      2 C2        -47.4018  -15.3618  -40.2101 C.ar   1 LIG      -0.11500
      3 C3        -47.9512  -11.3971  -43.3066 C.ar   1 LIG      -0.11500
      4 C4        -49.1764  -12.0572  -43.3089 C.ar   1 LIG      -0.11500
      5 C5        -46.0021  -13.5501  -40.9758 C.ar   1 LIG      -0.11700
      6 C6        -48.4573  -14.8729  -40.9803 C.ar   1 LIG      -0.11700
      7 C7        -46.8957  -11.8860  -42.5362 C.ar   1 LIG      -0.11700
      8 C8        -49.3509  -13.2089  -42.5409 C.ar   1 LIG      -0.11700
      9 C9        -47.0536  -13.0439  -41.7572 C.ar   1 LIG       0.00400
     10 C10       -48.2995  -13.7151  -41.7595 C.ar   1 LIG       0.00400
     11 H1        -45.3551  -15.0831  -39.6083 H      1 LIG       0.11500
     12 H2        -47.5367  -16.2580  -39.6116 H      1 LIG       0.11500
     13 H3        -47.8157  -10.5005  -43.9049 H      1 LIG       0.11500
     14 H4        -49.9970  -11.6762  -43.9096 H      1 LIG       0.11500
     15 H5        -45.0356  -13.0508  -40.9590 H      1 LIG       0.11500
     16 H6        -49.4064  -15.4046  -40.9666 H      1 LIG       0.11500
     17 H7        -45.9469  -11.3537  -42.5495 H      1 LIG       0.11500
     18 H8        -50.3172  -13.7089  -42.5581 H      1 LIG       0.11500
@<TRIPOS>BOND
      1       1       2 ar
      2       1       5 ar
      3       2       6 ar
      4       3       4 ar
      5       3       7 ar
      6       4       8 ar
      7       5       9 ar
      8       6      10 ar
      9       7       9 ar
     10       8      10 ar
     11       9      10 ar
     12       1      11 1
     13       2      12 1
     14       3      13 1
     15       4      14 1
     16       5      15 1
     17       6      16 1
     18       7      17 1
     19       8      18 1
@<TRIPOS>ALT_TYPE
CGenFF_4.0_ALT_TYPE_SET
CGenFF_4.0 1 CG2R61 2 CG2R61 3 CG2R61 4 CG2R61 5 CG2R61 6 CG2R61 7 CG2R61 8 CG2R61 9 CG2R61 10 CG2R61 11 HGR61 12 HGR61 13 HGR61 14 HGR61 15 HGR61 16 HGR61 17 HGR61 18 HGR61
@<TRIPOS>MOLECULE
naphtalene
 18 19 0 0 0
****
USER_CHARGES
INVALID_CHARGES
Pose:  10 Cluster:  10 Fr_nu:  45149 TotEn:   -11.17
@<TRIPOS>ATOM
      1 C1        -68.0345   -6.4061  -22.6076 C.ar   1 LIG      -0.11500
      2 C2        -67.5266   -6.9398  -23.7883 C.ar   1 LIG      -0.11500
      3 C3        -63.6947   -4.4340  -21.6328 C.ar   1 LIG      -0.11500
      4 C4        -63.1869   -4.9679  -22.8135 C.ar   1 LIG      -0.11500
      5 C5        -67.2121   -5.6486  -21.7730 C.ar   1 LIG      -0.11700
      6 C6        -66.1947   -6.7183  -24.1390 C.ar   1 LIG      -0.11700
      7 C7        -65.0268   -4.6556  -21.2821 C.ar   1 LIG      -0.11700
      8 C8        -64.0092   -5.7254  -23.6481 C.ar   1 LIG      -0.11700
      9 C9        -65.8688   -5.4156  -22.1103 C.ar   1 LIG       0.00400
     10 C10       -65.3525   -5.9584  -23.3109 C.ar   1 LIG       0.00400
     11 H1        -69.0713   -6.5793  -22.3348 H      1 LIG       0.11500
     12 H2        -68.1677   -7.5291  -24.4375 H      1 LIG       0.11500
     13 H3        -63.0540   -3.8444  -20.9831 H      1 LIG       0.11500
     14 H4        -62.1496   -4.7955  -23.0851 H      1 LIG       0.11500
     15 H5        -67.6303   -5.2415  -20.8547 H      1 LIG       0.11500
     16 H6        -65.8191   -7.1447  -25.0669 H      1 LIG       0.11500
     17 H7        -65.4023   -4.2284  -20.3547 H      1 LIG       0.11500
     18 H8        -63.5910   -6.1333  -24.5662 H      1 LIG       0.11500
@<TRIPOS>BOND
      1       1       2 ar
      2       1       5 ar
      3       2       6 ar
      4       3       4 ar
      5       3       7 ar
      6       4       8 ar
      7       5       9 ar
      8       6      10 ar
      9       7       9 ar
     10       8      10 ar
     11       9      10 ar
     12       1      11 1
     13       2      12 1
     14       3      13 1
     15       4      14 1
     16       5      15 1
     17       6      16 1
     18       7      17 1
     19       8      18 1
@<TRIPOS>ALT_TYPE
CGenFF_4.0_ALT_TYPE_SET
CGenFF_4.0 1 CG2R61 2 CG2R61 3 CG2R61 4 CG2R61 5 CG2R61 6 CG2R61 7 CG2R61 8 CG2R61 9 CG2R61 10 CG2R61 11 HGR61 12 HGR61 13 HGR61 14 HGR61 15 HGR61 16 HGR61 17 HGR61 18 HGR61
@<TRIPOS>MOLECULE
naphtalene
 18 19 0 0 0
****
USER_CHARGES
INVALID_CHARGES
Pose:  11 Cluster:  11 Fr_nu: 285944 TotEn:   -10.86
@<TRIPOS>ATOM
      1 C1        -61.2542  -20.6260  -41.0757 C.ar   1 LIG      -0.11500
      2 C2        -60.3423  -20.2440  -40.0963 C.ar   1 LIG      -0.11500
      3 C3        -58.2121  -24.1287  -42.5418 C.ar   1 LIG      -0.11500
      4 C4        -57.3003  -23.7466  -41.5624 C.ar   1 LIG      -0.11500
      5 C5        -60.9568  -21.6872  -41.9313 C.ar   1 LIG      -0.11700
      6 C6        -59.1295  -20.9216  -39.9685 C.ar   1 LIG      -0.11700
      7 C7        -59.4250  -23.4511  -42.6695 C.ar   1 LIG      -0.11700
      8 C8        -57.5975  -22.6854  -40.7068 C.ar   1 LIG      -0.11700
      9 C9        -59.7408  -22.3806  -41.8170 C.ar   1 LIG       0.00400
     10 C10       -58.8135  -21.9920  -40.8211 C.ar   1 LIG       0.00400
     11 H1        -62.1980  -20.0977  -41.1751 H      1 LIG       0.11500
     12 H2        -60.5749  -19.4179  -39.4307 H      1 LIG       0.11500
     13 H3        -57.9802  -24.9550  -43.2078 H      1 LIG       0.11500
     14 H4        -56.3561  -24.2743  -41.4644 H      1 LIG       0.11500
     15 H5        -61.6844  -21.9683  -42.6899 H      1 LIG       0.11500
     16 H6        -58.4318  -20.6063  -39.1955 H      1 LIG       0.11500
     17 H7        -60.1229  -23.7671  -43.4420 H      1 LIG       0.11500
     18 H8        -56.8697  -22.4037  -39.9486 H      1 LIG       0.11500
@<TRIPOS>BOND
      1       1       2 ar
      2       1       5 ar
      3       2       6 ar
      4       3       4 ar
      5       3       7 ar
      6       4       8 ar
      7       5       9 ar
      8       6      10 ar
      9       7       9 ar
     10       8      10 ar
     11       9      10 ar
     12       1      11 1
     13       2      12 1
     14       3      13 1
     15       4      14 1
     16       5      15 1
     17       6      16 1
     18       7      17 1
     19       8      18 1
@<TRIPOS>ALT_TYPE
CGenFF_4.0_ALT_TYPE_SET
CGenFF_4.0 1 CG2R61 2 CG2R61 3 CG2R61 4 CG2R61 5 CG2R61 6 CG2R61 7 CG2R61 8 CG2R61 9 CG2R61 10 CG2R61 11 HGR61 12 HGR61 13 HGR61 14 HGR61 15 HGR61 16 HGR61 17 HGR61 18 HGR61
@<TRIPOS>MOLECULE
naphtalene
 18 19 0 0 0
****
USER_CHARGES
INVALID_CHARGES
Pose:  12 Cluster:  12 Fr_nu:  78936 TotEn:   -10.81
@<TRIPOS>ATOM
      1 C1        -59.0731   -6.1532  -56.3071 C.ar   1 LIG      -0.11500
      2 C2        -58.3717   -7.3450  -56.1509 C.ar   1 LIG      -0.11500
      3 C3        -62.1634   -7.5132  -52.8038 C.ar   1 LIG      -0.11500
      4 C4        -61.4619   -8.7051  -52.6477 C.ar   1 LIG      -0.11500
      5 C5        -60.1923   -5.8926  -55.5158 C.ar   1 LIG      -0.11700
      6 C6        -58.7865   -8.2808  -55.2031 C.ar   1 LIG      -0.11700
      7 C7        -61.7484   -6.5774  -53.7517 C.ar   1 LIG      -0.11700
      8 C8        -60.3428   -8.9658  -53.4390 C.ar   1 LIG      -0.11700
      9 C9        -60.6242   -6.8232  -54.5567 C.ar   1 LIG       0.00400
     10 C10       -59.9109   -8.0352  -54.3980 C.ar   1 LIG       0.00400
     11 H1        -58.7499   -5.4253  -57.0455 H      1 LIG       0.11500
     12 H2        -57.5004   -7.5468  -56.7672 H      1 LIG       0.11500
     13 H3        -63.0349   -7.3107  -52.1876 H      1 LIG       0.11500
     14 H4        -61.7864   -9.4332  -51.9101 H      1 LIG       0.11500
     15 H5        -60.7255   -4.9545  -55.6554 H      1 LIG       0.11500
     16 H6        -58.2229   -9.2055  -55.0978 H      1 LIG       0.11500
     17 H7        -62.3117   -5.6525  -53.8562 H      1 LIG       0.11500
     18 H8        -59.8098   -9.9042  -53.3001 H      1 LIG       0.11500
@<TRIPOS>BOND
      1       1       2 ar
      2       1       5 ar
      3       2       6 ar
      4       3       4 ar
      5       3       7 ar
      6       4       8 ar
      7       5       9 ar
      8       6      10 ar
      9       7       9 ar
     10       8      10 ar
     11       9      10 ar
     12       1      11 1
     13       2      12 1
     14       3      13 1
     15       4      14 1
     16       5      15 1
     17       6      16 1
     18       7      17 1
     19       8      18 1
@<TRIPOS>ALT_TYPE
CGenFF_4.0_ALT_TYPE_SET
CGenFF_4.0 1 CG2R61 2 CG2R61 3 CG2R61 4 CG2R61 5 CG2R61 6 CG2R61 7 CG2R61 8 CG2R61 9 CG2R61 10 CG2R61 11 HGR61 12 HGR61 13 HGR61 14 HGR61 15 HGR61 16 HGR61 17 HGR61 18 HGR61
@<TRIPOS>MOLECULE
naphtalene
 18 19 0 0 0
****
USER_CHARGES
INVALID_CHARGES
Pose:  13 Cluster:  13 Fr_nu:  17025 TotEn:   -10.76
@<TRIPOS>ATOM
      1 C1        -69.2629   -0.8536  -28.6342 C.ar   1 LIG      -0.11500
      2 C2        -68.6085   -2.0364  -28.9651 C.ar   1 LIG      -0.11500
      3 C3        -73.0793   -2.2115  -31.3293 C.ar   1 LIG      -0.11500
      4 C4        -72.4248   -3.3943  -31.6602 C.ar   1 LIG      -0.11500
      5 C5        -70.5388   -0.5970  -29.1371 C.ar   1 LIG      -0.11700
      6 C6        -69.2272   -2.9671  -29.8000 C.ar   1 LIG      -0.11700
      7 C7        -72.4606   -1.2808  -30.4943 C.ar   1 LIG      -0.11700
      8 C8        -71.1489   -3.6510  -31.1573 C.ar   1 LIG      -0.11700
      9 C9        -71.1767   -1.5226  -29.9790 C.ar   1 LIG       0.00400
     10 C10       -70.5110   -2.7254  -30.3154 C.ar   1 LIG       0.00400
     11 H1        -68.7806   -0.1291  -27.9846 H      1 LIG       0.11500
     12 H2        -67.6154   -2.2353  -28.5728 H      1 LIG       0.11500
     13 H3        -74.0727   -2.0121  -31.7213 H      1 LIG       0.11500
     14 H4        -72.9070   -4.1178  -32.3109 H      1 LIG       0.11500
     15 H5        -71.0313    0.3344  -28.8656 H      1 LIG       0.11500
     16 H6        -68.6972   -3.8853  -30.0450 H      1 LIG       0.11500
     17 H7        -72.9910   -0.3631  -30.2487 H      1 LIG       0.11500
     18 H8        -70.6558   -4.5820  -31.4294 H      1 LIG       0.11500
@<TRIPOS>BOND
      1       1       2 ar
      2       1       5 ar
      3       2       6 ar
      4       3       4 ar
      5       3       7 ar
      6       4       8 ar
      7       5       9 ar
      8       6      10 ar
      9       7       9 ar
     10       8      10 ar
     11       9      10 ar
     12       1      11 1
     13       2      12 1
     14       3      13 1
     15       4      14 1
     16       5      15 1
     17       6      16 1
     18       7      17 1
     19       8      18 1
@<TRIPOS>ALT_TYPE
CGenFF_4.0_ALT_TYPE_SET
CGenFF_4.0 1 CG2R61 2 CG2R61 3 CG2R61 4 CG2R61 5 CG2R61 6 CG2R61 7 CG2R61 8 CG2R61 9 CG2R61 10 CG2R61 11 HGR61 12 HGR61 13 HGR61 14 HGR61 15 HGR61 16 HGR61 17 HGR61 18 HGR61
@<TRIPOS>MOLECULE
naphtalene
 18 19 0 0 0
****
USER_CHARGES
INVALID_CHARGES
Pose:  14 Cluster:  14 Fr_nu: 119477 TotEn:   -10.31
@<TRIPOS>ATOM
      1 C1        -70.1318   -4.5933  -48.5459 C.ar   1 LIG      -0.11500
      2 C2        -71.1382   -5.4817  -48.9129 C.ar   1 LIG      -0.11500
      3 C3        -69.4595   -7.0642  -44.4088 C.ar   1 LIG      -0.11500
      4 C4        -70.4660   -7.9525  -44.7759 C.ar   1 LIG      -0.11500
      5 C5        -69.4598   -4.7608  -47.3348 C.ar   1 LIG      -0.11700
      6 C6        -71.4766   -6.5409  -48.0703 C.ar   1 LIG      -0.11700
      7 C7        -69.1212   -6.0050  -45.2515 C.ar   1 LIG      -0.11700
      8 C8        -71.1382   -7.7852  -45.9869 C.ar   1 LIG      -0.11700
      9 C9        -69.7872   -5.8213  -46.4742 C.ar   1 LIG       0.00400
     10 C10       -70.8107   -6.7246  -46.8475 C.ar   1 LIG       0.00400
     11 H1        -69.8692   -3.7686  -49.2020 H      1 LIG       0.11500
     12 H2        -71.6606   -5.3506  -49.8561 H      1 LIG       0.11500
     13 H3        -68.9366   -7.1949  -43.4656 H      1 LIG       0.11500
     14 H4        -70.7291   -8.7762  -44.1187 H      1 LIG       0.11500
     15 H5        -68.6767   -4.0540  -47.0681 H      1 LIG       0.11500
     16 H6        -72.2662   -7.2235  -48.3776 H      1 LIG       0.11500
     17 H7        -68.3311   -5.3230  -44.9444 H      1 LIG       0.11500
     18 H8        -71.9218   -8.4915  -46.2535 H      1 LIG       0.11500
@<TRIPOS>BOND
      1       1       2 ar
      2       1       5 ar
      3       2       6 ar
      4       3       4 ar
      5       3       7 ar
      6       4       8 ar
      7       5       9 ar
      8       6      10 ar
      9       7       9 ar
     10       8      10 ar
     11       9      10 ar
     12       1      11 1
     13       2      12 1
     14       3      13 1
     15       4      14 1
     16       5      15 1
     17       6      16 1
     18       7      17 1
     19       8      18 1
@<TRIPOS>ALT_TYPE
CGenFF_4.0_ALT_TYPE_SET
CGenFF_4.0 1 CG2R61 2 CG2R61 3 CG2R61 4 CG2R61 5 CG2R61 6 CG2R61 7 CG2R61 8 CG2R61 9 CG2R61 10 CG2R61 11 HGR61 12 HGR61 13 HGR61 14 HGR61 15 HGR61 16 HGR61 17 HGR61 18 HGR61
@<TRIPOS>MOLECULE
naphtalene
 18 19 0 0 0
****
USER_CHARGES
INVALID_CHARGES
Pose:  15 Cluster:  15 Fr_nu:  62399 TotEn:   -10.26
@<TRIPOS>ATOM
      1 C1        -45.5493  -14.9250  -41.4994 C.ar   1 LIG      -0.11500
      2 C2        -46.1250  -13.7601  -41.0009 C.ar   1 LIG      -0.11500
      3 C3        -44.6190  -12.6647  -45.7063 C.ar   1 LIG      -0.11500
      4 C4        -45.1948  -11.4999  -45.2077 C.ar   1 LIG      -0.11500
      5 C5        -45.0294  -14.9486  -42.7939 C.ar   1 LIG      -0.11700
      6 C6        -46.1831  -12.6144  -41.7948 C.ar   1 LIG      -0.11700
      7 C7        -44.5609  -13.8104  -44.9123 C.ar   1 LIG      -0.11700
      8 C8        -45.7148  -11.4762  -43.9133 C.ar   1 LIG      -0.11700
      9 C9        -45.0793  -13.8046  -43.6071 C.ar   1 LIG       0.00400
     10 C10       -45.6648  -12.6201  -43.1001 C.ar   1 LIG       0.00400
     11 H1        -45.5048  -15.8168  -40.8810 H      1 LIG       0.11500
     12 H2        -46.5292  -13.7427  -39.9929 H      1 LIG       0.11500
     13 H3        -44.2144  -12.6827  -46.7144 H      1 LIG       0.11500
     14 H4        -45.2403  -10.6088  -45.8270 H      1 LIG       0.11500
     15 H5        -44.5843  -15.8703  -43.1629 H      1 LIG       0.11500
     16 H6        -46.6372  -11.7148  -41.3844 H      1 LIG       0.11500
     17 H7        -44.1061  -14.7096  -45.3225 H      1 LIG       0.11500
     18 H8        -46.1606  -10.5547  -43.5443 H      1 LIG       0.11500
@<TRIPOS>BOND
      1       1       2 ar
      2       1       5 ar
      3       2       6 ar
      4       3       4 ar
      5       3       7 ar
      6       4       8 ar
      7       5       9 ar
      8       6      10 ar
      9       7       9 ar
     10       8      10 ar
     11       9      10 ar
     12       1      11 1
     13       2      12 1
     14       3      13 1
     15       4      14 1
     16       5      15 1
     17       6      16 1
     18       7      17 1
     19       8      18 1
@<TRIPOS>ALT_TYPE
CGenFF_4.0_ALT_TYPE_SET
CGenFF_4.0 1 CG2R61 2 CG2R61 3 CG2R61 4 CG2R61 5 CG2R61 6 CG2R61 7 CG2R61 8 CG2R61 9 CG2R61 10 CG2R61 11 HGR61 12 HGR61 13 HGR61 14 HGR61 15 HGR61 16 HGR61 17 HGR61 18 HGR61
@<TRIPOS>MOLECULE
naphtalene
 18 19 0 0 0
****
USER_CHARGES
INVALID_CHARGES
Pose:  16 Cluster:  16 Fr_nu:  15650 TotEn:   -10.17
@<TRIPOS>ATOM
      1 C1        -48.6390  -15.6840  -41.8561 C.ar   1 LIG      -0.11500
      2 C2        -47.5909  -15.5691  -40.9478 C.ar   1 LIG      -0.11500
      3 C3        -47.0583  -11.7135  -44.1819 C.ar   1 LIG      -0.11500
      4 C4        -46.0102  -11.5987  -43.2735 C.ar   1 LIG      -0.11500
      5 C5        -48.7727  -14.7561  -42.8893 C.ar   1 LIG      -0.11700
      6 C6        -46.6724  -14.5261  -41.0691 C.ar   1 LIG      -0.11700
      7 C7        -47.9768  -12.7567  -44.0606 C.ar   1 LIG      -0.11700
      8 C8        -45.8764  -12.5266  -42.2402 C.ar   1 LIG      -0.11700
      9 C9        -47.8575  -13.6997  -43.0266 C.ar   1 LIG       0.00400
     10 C10       -46.7917  -13.5829  -42.1029 C.ar   1 LIG       0.00400
     11 H1        -49.3541  -16.4959  -41.7608 H      1 LIG       0.11500
     12 H2        -47.4875  -16.2922  -40.1439 H      1 LIG       0.11500
     13 H3        -47.1622  -10.9907  -44.9863 H      1 LIG       0.11500
     14 H4        -45.2964  -10.7858  -43.3685 H      1 LIG       0.11500
     15 H5        -49.6001  -14.8652  -43.5876 H      1 LIG       0.11500
     16 H6        -45.8606  -14.4560  -40.3481 H      1 LIG       0.11500
     17 H7        -48.7880  -12.8271  -44.7821 H      1 LIG       0.11500
     18 H8        -45.0496  -12.4172  -41.5413 H      1 LIG       0.11500
@<TRIPOS>BOND
      1       1       2 ar
      2       1       5 ar
      3       2       6 ar
      4       3       4 ar
      5       3       7 ar
      6       4       8 ar
      7       5       9 ar
      8       6      10 ar
      9       7       9 ar
     10       8      10 ar
     11       9      10 ar
     12       1      11 1
     13       2      12 1
     14       3      13 1
     15       4      14 1
     16       5      15 1
     17       6      16 1
     18       7      17 1
     19       8      18 1
@<TRIPOS>ALT_TYPE
CGenFF_4.0_ALT_TYPE_SET
CGenFF_4.0 1 CG2R61 2 CG2R61 3 CG2R61 4 CG2R61 5 CG2R61 6 CG2R61 7 CG2R61 8 CG2R61 9 CG2R61 10 CG2R61 11 HGR61 12 HGR61 13 HGR61 14 HGR61 15 HGR61 16 HGR61 17 HGR61 18 HGR61
@<TRIPOS>MOLECULE
naphtalene
 18 19 0 0 0
****
USER_CHARGES
INVALID_CHARGES
Pose:  17 Cluster:  17 Fr_nu: 171223 TotEn:   -10.14
@<TRIPOS>ATOM
      1 C1        -74.5725  -23.4156  -40.9718 C.ar   1 LIG      -0.11500
      2 C2        -75.8744  -23.8972  -40.8724 C.ar   1 LIG      -0.11500
      3 C3        -75.0170  -21.3136  -36.6064 C.ar   1 LIG      -0.11500
      4 C4        -76.3190  -21.7953  -36.5071 C.ar   1 LIG      -0.11500
      5 C5        -74.0293  -22.6521  -39.9381 C.ar   1 LIG      -0.11700
      6 C6        -76.6382  -23.6173  -39.7391 C.ar   1 LIG      -0.11700
      7 C7        -74.2532  -21.5936  -37.7398 C.ar   1 LIG      -0.11700
      8 C8        -76.8622  -22.5587  -37.5408 C.ar   1 LIG      -0.11700
      9 C9        -74.7838  -22.3605  -38.7899 C.ar   1 LIG       0.00400
     10 C10       -76.1077  -22.8503  -38.6890 C.ar   1 LIG       0.00400
     11 H1        -73.9785  -23.6334  -41.8546 H      1 LIG       0.11500
     12 H2        -76.2962  -24.4917  -41.6776 H      1 LIG       0.11500
     13 H3        -74.5945  -20.7190  -35.8013 H      1 LIG       0.11500
     14 H4        -76.9129  -21.5760  -35.6248 H      1 LIG       0.11500
     15 H5        -73.0097  -22.2857  -40.0374 H      1 LIG       0.11500
     16 H6        -77.6535  -24.0044  -39.6825 H      1 LIG       0.11500
     17 H7        -73.2377  -21.2071  -37.7958 H      1 LIG       0.11500
     18 H8        -77.8822  -22.9247  -37.4420 H      1 LIG       0.11500
@<TRIPOS>BOND
      1       1       2 ar
      2       1       5 ar
      3       2       6 ar
      4       3       4 ar
      5       3       7 ar
      6       4       8 ar
      7       5       9 ar
      8       6      10 ar
      9       7       9 ar
     10       8      10 ar
     11       9      10 ar
     12       1      11 1
     13       2      12 1
     14       3      13 1
     15       4      14 1
     16       5      15 1
     17       6      16 1
     18       7      17 1
     19       8      18 1
@<TRIPOS>ALT_TYPE
CGenFF_4.0_ALT_TYPE_SET
CGenFF_4.0 1 CG2R61 2 CG2R61 3 CG2R61 4 CG2R61 5 CG2R61 6 CG2R61 7 CG2R61 8 CG2R61 9 CG2R61 10 CG2R61 11 HGR61 12 HGR61 13 HGR61 14 HGR61 15 HGR61 16 HGR61 17 HGR61 18 HGR61
@<TRIPOS>MOLECULE
naphtalene
 18 19 0 0 0
****
USER_CHARGES
INVALID_CHARGES
Pose:  18 Cluster:  18 Fr_nu: 342693 TotEn:   -10.06
@<TRIPOS>ATOM
      1 C1        -45.0412  -11.4392  -44.2355 C.ar   1 LIG      -0.11500
      2 C2        -45.7024  -11.2256  -45.4414 C.ar   1 LIG      -0.11500
      3 C3        -49.0602  -13.4697  -42.3921 C.ar   1 LIG      -0.11500
      4 C4        -49.7212  -13.2560  -43.5980 C.ar   1 LIG      -0.11500
      5 C5        -45.7070  -12.0505  -43.1726 C.ar   1 LIG      -0.11700
      6 C6        -47.0316  -11.6223  -45.5892 C.ar   1 LIG      -0.11700
      7 C7        -47.7308  -13.0730  -42.2444 C.ar   1 LIG      -0.11700
      8 C8        -49.0556  -12.6447  -44.6609 C.ar   1 LIG      -0.11700
      9 C9        -47.0452  -12.4562  -43.3036 C.ar   1 LIG       0.00400
     10 C10       -47.7174  -12.2389  -44.5299 C.ar   1 LIG       0.00400
     11 H1        -44.0066  -11.1296  -44.1208 H      1 LIG       0.11500
     12 H2        -45.1831  -10.7499  -46.2682 H      1 LIG       0.11500
     13 H3        -49.5790  -13.9456  -41.5647 H      1 LIG       0.11500
     14 H4        -50.7563  -13.5645  -43.7117 H      1 LIG       0.11500
     15 H5        -45.1706  -12.2070  -42.2390 H      1 LIG       0.11500
     16 H6        -47.5286  -11.4459  -46.5409 H      1 LIG       0.11500
     17 H7        -47.2338  -13.2502  -41.2929 H      1 LIG       0.11500
     18 H8        -49.5920  -12.4873  -45.5944 H      1 LIG       0.11500
@<TRIPOS>BOND
      1       1       2 ar
      2       1       5 ar
      3       2       6 ar
      4       3       4 ar
      5       3       7 ar
      6       4       8 ar
      7       5       9 ar
      8       6      10 ar
      9       7       9 ar
     10       8      10 ar
     11       9      10 ar
     12       1      11 1
     13       2      12 1
     14       3      13 1
     15       4      14 1
     16       5      15 1
     17       6      16 1
     18       7      17 1
     19       8      18 1
@<TRIPOS>ALT_TYPE
CGenFF_4.0_ALT_TYPE_SET
CGenFF_4.0 1 CG2R61 2 CG2R61 3 CG2R61 4 CG2R61 5 CG2R61 6 CG2R61 7 CG2R61 8 CG2R61 9 CG2R61 10 CG2R61 11 HGR61 12 HGR61 13 HGR61 14 HGR61 15 HGR61 16 HGR61 17 HGR61 18 HGR61
@<TRIPOS>MOLECULE
naphtalene
 18 19 0 0 0
****
USER_CHARGES
INVALID_CHARGES
Pose:  19 Cluster:  19 Fr_nu:  10120 TotEn:   -10.02
@<TRIPOS>ATOM
      1 C1        -71.2444   -8.1723  -49.4587 C.ar   1 LIG      -0.11500
      2 C2        -70.9589   -7.2562  -50.4667 C.ar   1 LIG      -0.11500
      3 C3        -69.1844   -5.2164  -46.1890 C.ar   1 LIG      -0.11500
      4 C4        -68.8990   -4.3003  -47.1970 C.ar   1 LIG      -0.11500
      5 C5        -70.8764   -7.8984  -48.1411 C.ar   1 LIG      -0.11700
      6 C6        -70.3044   -6.0627  -50.1612 C.ar   1 LIG      -0.11700
      7 C7        -69.8391   -6.4099  -46.4946 C.ar   1 LIG      -0.11700
      8 C8        -69.2669   -4.5741  -48.5146 C.ar   1 LIG      -0.11700
      9 C9        -70.2168   -6.7020  -47.8153 C.ar   1 LIG       0.00400
     10 C10       -69.9265   -5.7705  -48.8404 C.ar   1 LIG       0.00400
     11 H1        -71.7535   -9.1016  -49.6973 H      1 LIG       0.11500
     12 H2        -71.2461   -7.4703  -51.4921 H      1 LIG       0.11500
     13 H3        -68.8976   -5.0028  -45.1631 H      1 LIG       0.11500
     14 H4        -68.3886   -3.3719  -46.9581 H      1 LIG       0.11500
     15 H5        -71.1093   -8.6292  -47.3695 H      1 LIG       0.11500
     16 H6        -70.0918   -5.3608  -50.9649 H      1 LIG       0.11500
     17 H7        -70.0523   -7.1112  -45.6906 H      1 LIG       0.11500
     18 H8        -69.0334   -3.8438  -49.2867 H      1 LIG       0.11500
@<TRIPOS>BOND
      1       1       2 ar
      2       1       5 ar
      3       2       6 ar
      4       3       4 ar
      5       3       7 ar
      6       4       8 ar
      7       5       9 ar
      8       6      10 ar
      9       7       9 ar
     10       8      10 ar
     11       9      10 ar
     12       1      11 1
     13       2      12 1
     14       3      13 1
     15       4      14 1
     16       5      15 1
     17       6      16 1
     18       7      17 1
     19       8      18 1
@<TRIPOS>ALT_TYPE
CGenFF_4.0_ALT_TYPE_SET
CGenFF_4.0 1 CG2R61 2 CG2R61 3 CG2R61 4 CG2R61 5 CG2R61 6 CG2R61 7 CG2R61 8 CG2R61 9 CG2R61 10 CG2R61 11 HGR61 12 HGR61 13 HGR61 14 HGR61 15 HGR61 16 HGR61 17 HGR61 18 HGR61
@<TRIPOS>MOLECULE
naphtalene
 18 19 0 0 0
****
USER_CHARGES
INVALID_CHARGES
Pose:  20 Cluster:  20 Fr_nu: 148452 TotEn:    -9.93
@<TRIPOS>ATOM
      1 C1        -57.3922    4.5276  -40.7438 C.ar   1 LIG      -0.11500
      2 C2        -58.6113    4.0868  -41.2500 C.ar   1 LIG      -0.11500
      3 C3        -59.5608    5.7095  -36.5517 C.ar   1 LIG      -0.11500
      4 C4        -60.7798    5.2687  -37.0581 C.ar   1 LIG      -0.11500
      5 C5        -57.3186    5.0423  -39.4491 C.ar   1 LIG      -0.11700
      6 C6        -59.7614    4.1588  -40.4638 C.ar   1 LIG      -0.11700
      7 C7        -58.4106    5.6374  -37.3381 C.ar   1 LIG      -0.11700
      8 C8        -60.8536    4.7541  -38.3528 C.ar   1 LIG      -0.11700
      9 C9        -58.4663    5.1223  -38.6435 C.ar   1 LIG       0.00400
     10 C10       -59.7059    4.6740  -39.1584 C.ar   1 LIG       0.00400
     11 H1        -56.4973    4.4718  -41.3566 H      1 LIG       0.11500
     12 H2        -58.6675    3.6861  -42.2580 H      1 LIG       0.11500
     13 H3        -59.5039    6.1103  -35.5436 H      1 LIG       0.11500
     14 H4        -61.6747    5.3260  -36.4454 H      1 LIG       0.11500
     15 H5        -56.3551    5.3814  -39.0742 H      1 LIG       0.11500
     16 H6        -60.7036    3.8080  -40.8798 H      1 LIG       0.11500
     17 H7        -57.4684    5.9875  -36.9216 H      1 LIG       0.11500
     18 H8        -61.8171    4.4155  -38.7282 H      1 LIG       0.11500
@<TRIPOS>BOND
      1       1       2 ar
      2       1       5 ar
      3       2       6 ar
      4       3       4 ar
      5       3       7 ar
      6       4       8 ar
      7       5       9 ar
      8       6      10 ar
      9       7       9 ar
     10       8      10 ar
     11       9      10 ar
     12       1      11 1
     13       2      12 1
     14       3      13 1
     15       4      14 1
     16       5      15 1
     17       6      16 1
     18       7      17 1
     19       8      18 1
@<TRIPOS>ALT_TYPE
CGenFF_4.0_ALT_TYPE_SET
CGenFF_4.0 1 CG2R61 2 CG2R61 3 CG2R61 4 CG2R61 5 CG2R61 6 CG2R61 7 CG2R61 8 CG2R61 9 CG2R61 10 CG2R61 11 HGR61 12 HGR61 13 HGR61 14 HGR61 15 HGR61 16 HGR61 17 HGR61 18 HGR61
@<TRIPOS>MOLECULE
naphtalene
 18 19 0 0 0
****
USER_CHARGES
INVALID_CHARGES
Pose:  21 Cluster:  21 Fr_nu: 423591 TotEn:    -9.89
@<TRIPOS>ATOM
      1 C1        -61.7377   -3.3665  -20.5984 C.ar   1 LIG      -0.11500
      2 C2        -62.7130   -4.2989  -20.9391 C.ar   1 LIG      -0.11500
      3 C3        -62.3565   -1.1528  -24.8868 C.ar   1 LIG      -0.11500
      4 C4        -63.3318   -2.0854  -25.2273 C.ar   1 LIG      -0.11500
      5 C5        -61.4017   -2.3490  -21.4919 C.ar   1 LIG      -0.11700
      6 C6        -63.3562   -4.2176  -22.1744 C.ar   1 LIG      -0.11700
      7 C7        -61.7133   -1.2342  -23.6513 C.ar   1 LIG      -0.11700
      8 C8        -63.6678   -3.1029  -24.3340 C.ar   1 LIG      -0.11700
      9 C9        -62.0389   -2.2518  -22.7398 C.ar   1 LIG       0.00400
     10 C10       -63.0307   -3.2001  -23.0861 C.ar   1 LIG       0.00400
     11 H1        -61.2369   -3.4307  -19.6368 H      1 LIG       0.11500
     12 H2        -62.9740   -5.0905  -20.2427 H      1 LIG       0.11500
     13 H3        -62.0951   -0.3607  -25.5828 H      1 LIG       0.11500
     14 H4        -63.8312   -2.0215  -26.1896 H      1 LIG       0.11500
     15 H5        -60.6360   -1.6313  -21.2047 H      1 LIG       0.11500
     16 H6        -64.1159   -4.9569  -22.4195 H      1 LIG       0.11500
     17 H7        -60.9543   -0.4943  -23.4061 H      1 LIG       0.11500
     18 H8        -64.4330   -3.8212  -24.6213 H      1 LIG       0.11500
@<TRIPOS>BOND
      1       1       2 ar
      2       1       5 ar
      3       2       6 ar
      4       3       4 ar
      5       3       7 ar
      6       4       8 ar
      7       5       9 ar
      8       6      10 ar
      9       7       9 ar
     10       8      10 ar
     11       9      10 ar
     12       1      11 1
     13       2      12 1
     14       3      13 1
     15       4      14 1
     16       5      15 1
     17       6      16 1
     18       7      17 1
     19       8      18 1
@<TRIPOS>ALT_TYPE
CGenFF_4.0_ALT_TYPE_SET
CGenFF_4.0 1 CG2R61 2 CG2R61 3 CG2R61 4 CG2R61 5 CG2R61 6 CG2R61 7 CG2R61 8 CG2R61 9 CG2R61 10 CG2R61 11 HGR61 12 HGR61 13 HGR61 14 HGR61 15 HGR61 16 HGR61 17 HGR61 18 HGR61
@<TRIPOS>MOLECULE
naphtalene
 18 19 0 0 0
****
USER_CHARGES
INVALID_CHARGES
Pose:  22 Cluster:  22 Fr_nu: 155904 TotEn:    -9.73
@<TRIPOS>ATOM
      1 C1        -61.1436   -1.2244  -24.3695 C.ar   1 LIG      -0.11500
      2 C2        -61.5302   -2.5517  -24.5297 C.ar   1 LIG      -0.11500
      3 C3        -65.4307    0.2383  -26.1453 C.ar   1 LIG      -0.11500
      4 C4        -65.8172   -1.0890  -26.3054 C.ar   1 LIG      -0.11500
      5 C5        -62.0137   -0.1951  -24.7300 C.ar   1 LIG      -0.11700
      6 C6        -62.7883   -2.8549  -25.0508 C.ar   1 LIG      -0.11700
      7 C7        -64.1725    0.5415  -25.6241 C.ar   1 LIG      -0.11700
      8 C8        -64.9471   -2.1184  -25.9451 C.ar   1 LIG      -0.11700
      9 C9        -63.2839   -0.4819  -25.2561 C.ar   1 LIG       0.00400
     10 C10       -63.6769   -1.8316  -25.4190 C.ar   1 LIG       0.00400
     11 H1        -60.1638   -0.9890  -23.9643 H      1 LIG       0.11500
     12 H2        -60.8521   -3.3523  -24.2485 H      1 LIG       0.11500
     13 H3        -66.1085    1.0395  -26.4262 H      1 LIG       0.11500
     14 H4        -66.7965   -1.3238  -26.7120 H      1 LIG       0.11500
     15 H5        -61.6902    0.8351  -24.5964 H      1 LIG       0.11500
     16 H6        -63.0697   -3.8995  -25.1668 H      1 LIG       0.11500
     17 H7        -63.8916    1.5861  -25.5075 H      1 LIG       0.11500
     18 H8        -65.2701   -3.1488  -26.0793 H      1 LIG       0.11500
@<TRIPOS>BOND
      1       1       2 ar
      2       1       5 ar
      3       2       6 ar
      4       3       4 ar
      5       3       7 ar
      6       4       8 ar
      7       5       9 ar
      8       6      10 ar
      9       7       9 ar
     10       8      10 ar
     11       9      10 ar
     12       1      11 1
     13       2      12 1
     14       3      13 1
     15       4      14 1
     16       5      15 1
     17       6      16 1
     18       7      17 1
     19       8      18 1
@<TRIPOS>ALT_TYPE
CGenFF_4.0_ALT_TYPE_SET
CGenFF_4.0 1 CG2R61 2 CG2R61 3 CG2R61 4 CG2R61 5 CG2R61 6 CG2R61 7 CG2R61 8 CG2R61 9 CG2R61 10 CG2R61 11 HGR61 12 HGR61 13 HGR61 14 HGR61 15 HGR61 16 HGR61 17 HGR61 18 HGR61
@<TRIPOS>MOLECULE
naphtalene
 18 19 0 0 0
****
USER_CHARGES
INVALID_CHARGES
Pose:  23 Cluster:  23 Fr_nu:  57000 TotEn:    -9.68
@<TRIPOS>ATOM
      1 C1        -64.0142   -5.5626  -23.6713 C.ar   1 LIG      -0.11500
      2 C2        -64.6233   -5.1416  -22.4929 C.ar   1 LIG      -0.11500
      3 C3        -61.4532   -1.4284  -23.8238 C.ar   1 LIG      -0.11500
      4 C4        -62.0625   -1.0076  -22.6454 C.ar   1 LIG      -0.11500
      5 C5        -63.0727   -4.7476  -24.3006 C.ar   1 LIG      -0.11700
      6 C6        -64.2935   -3.9044  -21.9393 C.ar   1 LIG      -0.11700
      7 C7        -61.7831   -2.6658  -24.3774 C.ar   1 LIG      -0.11700
      8 C8        -63.0040   -1.8224  -22.0161 C.ar   1 LIG      -0.11700
      9 C9        -62.7286   -3.4990  -23.7575 C.ar   1 LIG       0.00400
     10 C10       -63.3481   -3.0710  -22.5592 C.ar   1 LIG       0.00400
     11 H1        -64.2717   -6.5257  -24.1021 H      1 LIG       0.11500
     12 H2        -65.3559   -5.7769  -22.0036 H      1 LIG       0.11500
     13 H3        -60.7203   -0.7935  -24.3136 H      1 LIG       0.11500
     14 H4        -61.8056   -0.0438  -22.2158 H      1 LIG       0.11500
     15 H5        -62.6095   -5.0968  -25.2212 H      1 LIG       0.11500
     16 H6        -64.7818   -3.5958  -21.0172 H      1 LIG       0.11500
     17 H7        -61.2941   -2.9745  -25.2990 H      1 LIG       0.11500
     18 H8        -63.4679   -1.4731  -21.0959 H      1 LIG       0.11500
@<TRIPOS>BOND
      1       1       2 ar
      2       1       5 ar
      3       2       6 ar
      4       3       4 ar
      5       3       7 ar
      6       4       8 ar
      7       5       9 ar
      8       6      10 ar
      9       7       9 ar
     10       8      10 ar
     11       9      10 ar
     12       1      11 1
     13       2      12 1
     14       3      13 1
     15       4      14 1
     16       5      15 1
     17       6      16 1
     18       7      17 1
     19       8      18 1
@<TRIPOS>ALT_TYPE
CGenFF_4.0_ALT_TYPE_SET
CGenFF_4.0 1 CG2R61 2 CG2R61 3 CG2R61 4 CG2R61 5 CG2R61 6 CG2R61 7 CG2R61 8 CG2R61 9 CG2R61 10 CG2R61 11 HGR61 12 HGR61 13 HGR61 14 HGR61 15 HGR61 16 HGR61 17 HGR61 18 HGR61
@<TRIPOS>MOLECULE
naphtalene
 18 19 0 0 0
****
USER_CHARGES
INVALID_CHARGES
Pose:  24 Cluster:  24 Fr_nu:   8783 TotEn:    -9.47
@<TRIPOS>ATOM
      1 C1        -64.1210   -5.4346  -23.4600 C.ar   1 LIG      -0.11500
      2 C2        -65.0764   -4.6522  -24.1017 C.ar   1 LIG      -0.11500
      3 C3        -60.8978   -1.8097  -23.8401 C.ar   1 LIG      -0.11500
      4 C4        -61.8533   -1.0274  -24.4819 C.ar   1 LIG      -0.11500
      5 C5        -62.8413   -4.9275  -23.2322 C.ar   1 LIG      -0.11700
      6 C6        -64.7561   -3.3598  -24.5182 C.ar   1 LIG      -0.11700
      7 C7        -61.2182   -3.1022  -23.4236 C.ar   1 LIG      -0.11700
      8 C8        -63.1330   -1.5345  -24.7097 C.ar   1 LIG      -0.11700
      9 C9        -62.5013   -3.6287  -23.6447 C.ar   1 LIG       0.00400
     10 C10       -63.4730   -2.8332  -24.2973 C.ar   1 LIG       0.00400
     11 H1        -64.3708   -6.4408  -23.1365 H      1 LIG       0.11500
     12 H2        -66.0724   -5.0478  -24.2783 H      1 LIG       0.11500
     13 H3        -59.9014   -1.4146  -23.6630 H      1 LIG       0.11500
     14 H4        -61.6025   -0.0218  -24.8064 H      1 LIG       0.11500
     15 H5        -62.1102   -5.5570  -22.7291 H      1 LIG       0.11500
     16 H6        -65.5187   -2.7658  -25.0175 H      1 LIG       0.11500
     17 H7        -60.4556   -3.6956  -22.9236 H      1 LIG       0.11500
     18 H8        -63.8640   -0.9053  -25.2135 H      1 LIG       0.11500
@<TRIPOS>BOND
      1       1       2 ar
      2       1       5 ar
      3       2       6 ar
      4       3       4 ar
      5       3       7 ar
      6       4       8 ar
      7       5       9 ar
      8       6      10 ar
      9       7       9 ar
     10       8      10 ar
     11       9      10 ar
     12       1      11 1
     13       2      12 1
     14       3      13 1
     15       4      14 1
     16       5      15 1
     17       6      16 1
     18       7      17 1
     19       8      18 1
@<TRIPOS>ALT_TYPE
CGenFF_4.0_ALT_TYPE_SET
CGenFF_4.0 1 CG2R61 2 CG2R61 3 CG2R61 4 CG2R61 5 CG2R61 6 CG2R61 7 CG2R61 8 CG2R61 9 CG2R61 10 CG2R61 11 HGR61 12 HGR61 13 HGR61 14 HGR61 15 HGR61 16 HGR61 17 HGR61 18 HGR61
@<TRIPOS>MOLECULE
naphtalene
 18 19 0 0 0
****
USER_CHARGES
INVALID_CHARGES
Pose:  25 Cluster:  25 Fr_nu: 149383 TotEn:    -9.47
@<TRIPOS>ATOM
      1 C1        -58.5684  -21.6282  -44.6651 C.ar   1 LIG      -0.11500
      2 C2        -57.3848  -21.9648  -44.0150 C.ar   1 LIG      -0.11500
      3 C3        -60.5797  -20.4516  -40.3939 C.ar   1 LIG      -0.11500
      4 C4        -59.3960  -20.7882  -39.7439 C.ar   1 LIG      -0.11500
      5 C5        -59.6617  -21.1672  -43.9312 C.ar   1 LIG      -0.11700
      6 C6        -57.2899  -21.8417  -42.6286 C.ar   1 LIG      -0.11700
      7 C7        -60.6745  -20.5747  -41.7804 C.ar   1 LIG      -0.11700
      8 C8        -58.3027  -21.2493  -40.4777 C.ar   1 LIG      -0.11700
      9 C9        -59.5840  -21.0371  -42.5349 C.ar   1 LIG       0.00400
     10 C10       -58.3804  -21.3794  -41.8739 C.ar   1 LIG       0.00400
     11 H1        -58.6419  -21.7248  -45.7444 H      1 LIG       0.11500
     12 H2        -56.5341  -22.3234  -44.5873 H      1 LIG       0.11500
     13 H3        -61.4308  -20.0928  -39.8221 H      1 LIG       0.11500
     14 H4        -59.3236  -20.6928  -38.6645 H      1 LIG       0.11500
     15 H5        -60.5771  -20.9103  -44.4604 H      1 LIG       0.11500
     16 H6        -56.3547  -22.1100  -42.1413 H      1 LIG       0.11500
     17 H7        -61.6094  -20.3055  -42.2675 H      1 LIG       0.11500
     18 H8        -57.3874  -21.5070  -39.9486 H      1 LIG       0.11500
@<TRIPOS>BOND
      1       1       2 ar
      2       1       5 ar
      3       2       6 ar
      4       3       4 ar
      5       3       7 ar
      6       4       8 ar
      7       5       9 ar
      8       6      10 ar
      9       7       9 ar
     10       8      10 ar
     11       9      10 ar
     12       1      11 1
     13       2      12 1
     14       3      13 1
     15       4      14 1
     16       5      15 1
     17       6      16 1
     18       7      17 1
     19       8      18 1
@<TRIPOS>ALT_TYPE
CGenFF_4.0_ALT_TYPE_SET
CGenFF_4.0 1 CG2R61 2 CG2R61 3 CG2R61 4 CG2R61 5 CG2R61 6 CG2R61 7 CG2R61 8 CG2R61 9 CG2R61 10 CG2R61 11 HGR61 12 HGR61 13 HGR61 14 HGR61 15 HGR61 16 HGR61 17 HGR61 18 HGR61
@<TRIPOS>MOLECULE
naphtalene
 18 19 0 0 0
****
USER_CHARGES
INVALID_CHARGES
Pose:  26 Cluster:  26 Fr_nu:  87345 TotEn:    -9.32
@<TRIPOS>ATOM
      1 C1        -72.6669   -3.4378  -47.9172 C.ar   1 LIG      -0.11500
      2 C2        -71.5963   -2.7436  -47.3616 C.ar   1 LIG      -0.11500
      3 C3        -71.0712   -7.5467  -45.8575 C.ar   1 LIG      -0.11500
      4 C4        -70.0006   -6.8524  -45.3019 C.ar   1 LIG      -0.11500
      5 C5        -72.8082   -4.8062  -47.6848 C.ar   1 LIG      -0.11700
      6 C6        -70.6629   -3.4149  -46.5715 C.ar   1 LIG      -0.11700
      7 C7        -72.0047   -6.8753  -46.6476 C.ar   1 LIG      -0.11700
      8 C8        -69.8592   -5.4840  -45.5343 C.ar   1 LIG      -0.11700
      9 C9        -71.8780   -5.4981  -46.8920 C.ar   1 LIG       0.00400
     10 C10       -70.7894   -4.7921  -46.3271 C.ar   1 LIG       0.00400
     11 H1        -73.3930   -2.9147  -48.5327 H      1 LIG       0.11500
     12 H2        -71.4874   -1.6782  -47.5429 H      1 LIG       0.11500
     13 H3        -71.1807   -8.6123  -45.6764 H      1 LIG       0.11500
     14 H4        -69.2741   -7.3763  -44.6877 H      1 LIG       0.11500
     15 H5        -73.6526   -5.3287  -48.1296 H      1 LIG       0.11500
     16 H6        -69.8342   -2.8521  -46.1468 H      1 LIG       0.11500
     17 H7        -72.8337   -7.4381  -47.0715 H      1 LIG       0.11500
     18 H8        -69.0144   -4.9615  -45.0902 H      1 LIG       0.11500
@<TRIPOS>BOND
      1       1       2 ar
      2       1       5 ar
      3       2       6 ar
      4       3       4 ar
      5       3       7 ar
      6       4       8 ar
      7       5       9 ar
      8       6      10 ar
      9       7       9 ar
     10       8      10 ar
     11       9      10 ar
     12       1      11 1
     13       2      12 1
     14       3      13 1
     15       4      14 1
     16       5      15 1
     17       6      16 1
     18       7      17 1
     19       8      18 1
@<TRIPOS>ALT_TYPE
CGenFF_4.0_ALT_TYPE_SET
CGenFF_4.0 1 CG2R61 2 CG2R61 3 CG2R61 4 CG2R61 5 CG2R61 6 CG2R61 7 CG2R61 8 CG2R61 9 CG2R61 10 CG2R61 11 HGR61 12 HGR61 13 HGR61 14 HGR61 15 HGR61 16 HGR61 17 HGR61 18 HGR61
@<TRIPOS>MOLECULE
naphtalene
 18 19 0 0 0
****
USER_CHARGES
INVALID_CHARGES
Pose:  27 Cluster:  27 Fr_nu: 220568 TotEn:    -9.28
@<TRIPOS>ATOM
      1 C1        -69.5049   -3.0758  -30.1072 C.ar   1 LIG      -0.11500
      2 C2        -69.7654   -1.7596  -30.4769 C.ar   1 LIG      -0.11500
      3 C3        -67.0819   -1.4969  -26.1946 C.ar   1 LIG      -0.11500
      4 C4        -67.3424   -0.1808  -26.5644 C.ar   1 LIG      -0.11500
      5 C5        -68.7727   -3.3445  -28.9504 C.ar   1 LIG      -0.11700
      6 C6        -69.2949   -0.7071  -29.6914 C.ar   1 LIG      -0.11700
      7 C7        -67.5525   -2.5495  -26.9802 C.ar   1 LIG      -0.11700
      8 C8        -68.0746    0.0881  -27.7212 C.ar   1 LIG      -0.11700
      9 C9        -68.2912   -2.2974  -28.1478 C.ar   1 LIG       0.00400
     10 C10       -68.5561   -0.9590  -28.5238 C.ar   1 LIG       0.00400
     11 H1        -69.8710   -3.8947  -30.7195 H      1 LIG       0.11500
     12 H2        -70.3358   -1.5515  -31.3775 H      1 LIG       0.11500
     13 H3        -66.5116   -1.7057  -25.2938 H      1 LIG       0.11500
     14 H4        -66.9748    0.6378  -25.9526 H      1 LIG       0.11500
     15 H5        -68.5806   -4.3810  -28.6810 H      1 LIG       0.11500
     16 H6        -69.5108    0.3139  -29.9992 H      1 LIG       0.11500
     17 H7        -67.3372   -3.5703  -26.6718 H      1 LIG       0.11500
     18 H8        -68.2661    1.1246  -27.9913 H      1 LIG       0.11500
@<TRIPOS>BOND
      1       1       2 ar
      2       1       5 ar
      3       2       6 ar
      4       3       4 ar
      5       3       7 ar
      6       4       8 ar
      7       5       9 ar
      8       6      10 ar
      9       7       9 ar
     10       8      10 ar
     11       9      10 ar
     12       1      11 1
     13       2      12 1
     14       3      13 1
     15       4      14 1
     16       5      15 1
     17       6      16 1
     18       7      17 1
     19       8      18 1
@<TRIPOS>ALT_TYPE
CGenFF_4.0_ALT_TYPE_SET
CGenFF_4.0 1 CG2R61 2 CG2R61 3 CG2R61 4 CG2R61 5 CG2R61 6 CG2R61 7 CG2R61 8 CG2R61 9 CG2R61 10 CG2R61 11 HGR61 12 HGR61 13 HGR61 14 HGR61 15 HGR61 16 HGR61 17 HGR61 18 HGR61
@<TRIPOS>MOLECULE
naphtalene
 18 19 0 0 0
****
USER_CHARGES
INVALID_CHARGES
Pose:  28 Cluster:  28 Fr_nu: 316293 TotEn:    -9.26
@<TRIPOS>ATOM
      1 C1        -71.1323  -22.6401  -39.1563 C.ar   1 LIG      -0.11500
      2 C2        -71.9948  -21.9008  -38.3525 C.ar   1 LIG      -0.11500
      3 C3        -74.8921  -24.0249  -41.9166 C.ar   1 LIG      -0.11500
      4 C4        -75.7546  -23.2855  -41.1126 C.ar   1 LIG      -0.11500
      5 C5        -71.6327  -23.3550  -40.2450 C.ar   1 LIG      -0.11700
      6 C6        -73.3609  -21.8733  -38.6340 C.ar   1 LIG      -0.11700
      7 C7        -73.5259  -24.0523  -41.6350 C.ar   1 LIG      -0.11700
      8 C8        -75.2543  -22.5707  -40.0239 C.ar   1 LIG      -0.11700
      9 C9        -73.0050  -23.3388  -40.5432 C.ar   1 LIG       0.00400
     10 C10       -73.8820  -22.5869  -39.7257 C.ar   1 LIG       0.00400
     11 H1        -70.0690  -22.6616  -38.9363 H      1 LIG       0.11500
     12 H2        -71.6043  -21.3444  -37.5053 H      1 LIG       0.11500
     13 H3        -75.2821  -24.5815  -42.7641 H      1 LIG       0.11500
     14 H4        -76.8180  -23.2655  -41.3323 H      1 LIG       0.11500
     15 H5        -70.9400  -23.9264  -40.8594 H      1 LIG       0.11500
     16 H6        -74.0167  -21.2882  -37.9926 H      1 LIG       0.11500
     17 H7        -72.8703  -24.6368  -42.2770 H      1 LIG       0.11500
     18 H8        -75.9469  -21.9997  -39.4088 H      1 LIG       0.11500
@<TRIPOS>BOND
      1       1       2 ar
      2       1       5 ar
      3       2       6 ar
      4       3       4 ar
      5       3       7 ar
      6       4       8 ar
      7       5       9 ar
      8       6      10 ar
      9       7       9 ar
     10       8      10 ar
     11       9      10 ar
     12       1      11 1
     13       2      12 1
     14       3      13 1
     15       4      14 1
     16       5      15 1
     17       6      16 1
     18       7      17 1
     19       8      18 1
@<TRIPOS>ALT_TYPE
CGenFF_4.0_ALT_TYPE_SET
CGenFF_4.0 1 CG2R61 2 CG2R61 3 CG2R61 4 CG2R61 5 CG2R61 6 CG2R61 7 CG2R61 8 CG2R61 9 CG2R61 10 CG2R61 11 HGR61 12 HGR61 13 HGR61 14 HGR61 15 HGR61 16 HGR61 17 HGR61 18 HGR61
@<TRIPOS>MOLECULE
naphtalene
 18 19 0 0 0
****
USER_CHARGES
INVALID_CHARGES
Pose:  29 Cluster:  29 Fr_nu:    227 TotEn:    -8.87
@<TRIPOS>ATOM
      1 C1        -65.1396   -2.5475  -25.2064 C.ar   1 LIG      -0.11500
      2 C2        -64.2358   -2.5170  -26.2643 C.ar   1 LIG      -0.11500
      3 C3        -61.4402   -2.5466  -22.0462 C.ar   1 LIG      -0.11500
      4 C4        -60.5365   -2.5161  -23.1041 C.ar   1 LIG      -0.11500
      5 C5        -64.6749   -2.5626  -23.8910 C.ar   1 LIG      -0.11700
      6 C6        -62.8640   -2.5014  -26.0110 C.ar   1 LIG      -0.11700
      7 C7        -62.8121   -2.5621  -22.2996 C.ar   1 LIG      -0.11700
      8 C8        -61.0010   -2.5010  -24.4196 C.ar   1 LIG      -0.11700
      9 C9        -63.2974   -2.5473  -23.6174 C.ar   1 LIG       0.00400
     10 C10       -62.3785   -2.5163  -24.6932 C.ar   1 LIG       0.00400
     11 H1        -66.2074   -2.5602  -25.4043 H      1 LIG       0.11500
     12 H2        -64.5986   -2.5050  -27.2880 H      1 LIG       0.11500
     13 H3        -61.0780   -2.5585  -21.0220 H      1 LIG       0.11500
     14 H4        -59.4688   -2.5049  -22.9057 H      1 LIG       0.11500
     15 H5        -65.3995   -2.5869  -23.0797 H      1 LIG       0.11500
     16 H6        -62.1757   -2.4770  -26.8532 H      1 LIG       0.11500
     17 H7        -63.5002   -2.5857  -21.4572 H      1 LIG       0.11500
     18 H8        -60.2765   -2.4775  -25.2311 H      1 LIG       0.11500
@<TRIPOS>BOND
      1       1       2 ar
      2       1       5 ar
      3       2       6 ar
      4       3       4 ar
      5       3       7 ar
      6       4       8 ar
      7       5       9 ar
      8       6      10 ar
      9       7       9 ar
     10       8      10 ar
     11       9      10 ar
     12       1      11 1
     13       2      12 1
     14       3      13 1
     15       4      14 1
     16       5      15 1
     17       6      16 1
     18       7      17 1
     19       8      18 1
@<TRIPOS>ALT_TYPE
CGenFF_4.0_ALT_TYPE_SET
CGenFF_4.0 1 CG2R61 2 CG2R61 3 CG2R61 4 CG2R61 5 CG2R61 6 CG2R61 7 CG2R61 8 CG2R61 9 CG2R61 10 CG2R61 11 HGR61 12 HGR61 13 HGR61 14 HGR61 15 HGR61 16 HGR61 17 HGR61 18 HGR61
@<TRIPOS>MOLECULE
naphtalene
 18 19 0 0 0
****
USER_CHARGES
INVALID_CHARGES
Pose:  30 Cluster:  30 Fr_nu: 201006 TotEn:    -8.70
@<TRIPOS>ATOM
      1 C1        -63.7175    1.3162  -24.8854 C.ar   1 LIG      -0.11500
      2 C2        -64.6355    0.5675  -25.6159 C.ar   1 LIG      -0.11500
      3 C3        -61.8917   -2.7748  -22.9872 C.ar   1 LIG      -0.11500
      4 C4        -62.8097   -3.5234  -23.7177 C.ar   1 LIG      -0.11500
      5 C5        -62.8035    0.6765  -24.0476 C.ar   1 LIG      -0.11700
      6 C6        -64.6431   -0.8236  -25.5115 C.ar   1 LIG      -0.11700
      7 C7        -61.8841   -1.3835  -23.0917 C.ar   1 LIG      -0.11700
      8 C8        -63.7238   -2.8838  -24.5555 C.ar   1 LIG      -0.11700
      9 C9        -62.7969   -0.7230  -23.9301 C.ar   1 LIG       0.00400
     10 C10       -63.7304   -1.4842  -24.6730 C.ar   1 LIG       0.00400
     11 H1        -63.7124    2.3993  -24.9667 H      1 LIG       0.11500
     12 H2        -65.3464    1.0665  -26.2680 H      1 LIG       0.11500
     13 H3        -61.1803   -3.2732  -22.3349 H      1 LIG       0.11500
     14 H4        -62.8153   -4.6062  -23.6350 H      1 LIG       0.11500
     15 H5        -62.0953    1.2819  -23.4856 H      1 LIG       0.11500
     16 H6        -65.3692   -1.3888  -26.0921 H      1 LIG       0.11500
     17 H7        -61.1574   -0.8186  -22.5117 H      1 LIG       0.11500
     18 H8        -64.4327   -3.4889  -25.1170 H      1 LIG       0.11500
@<TRIPOS>BOND
      1       1       2 ar
      2       1       5 ar
      3       2       6 ar
      4       3       4 ar
      5       3       7 ar
      6       4       8 ar
      7       5       9 ar
      8       6      10 ar
      9       7       9 ar
     10       8      10 ar
     11       9      10 ar
     12       1      11 1
     13       2      12 1
     14       3      13 1
     15       4      14 1
     16       5      15 1
     17       6      16 1
     18       7      17 1
     19       8      18 1
@<TRIPOS>ALT_TYPE
CGenFF_4.0_ALT_TYPE_SET
CGenFF_4.0 1 CG2R61 2 CG2R61 3 CG2R61 4 CG2R61 5 CG2R61 6 CG2R61 7 CG2R61 8 CG2R61 9 CG2R61 10 CG2R61 11 HGR61 12 HGR61 13 HGR61 14 HGR61 15 HGR61 16 HGR61 17 HGR61 18 HGR61
@<TRIPOS>MOLECULE
naphtalene
 18 19 0 0 0
****
USER_CHARGES
INVALID_CHARGES
Pose:  31 Cluster:  31 Fr_nu:  55939 TotEn:    -8.62
@<TRIPOS>ATOM
      1 C1        -60.7079  -22.2432  -44.6181 C.ar   1 LIG      -0.11500
      2 C2        -59.9780  -21.0710  -44.4451 C.ar   1 LIG      -0.11500
      3 C3        -60.6433  -22.9925  -39.8111 C.ar   1 LIG      -0.11500
      4 C4        -59.9134  -21.8202  -39.6383 C.ar   1 LIG      -0.11500
      5 C5        -61.0582  -23.0176  -43.5117 C.ar   1 LIG      -0.11700
      6 C6        -59.5957  -20.6685  -43.1653 C.ar   1 LIG      -0.11700
      7 C7        -61.0258  -23.3949  -41.0911 C.ar   1 LIG      -0.11700
      8 C8        -59.5630  -21.0458  -40.7446 C.ar   1 LIG      -0.11700
      9 C9        -60.6817  -22.6277  -42.2160 C.ar   1 LIG       0.00400
     10 C10       -59.9395  -21.4357  -42.0402 C.ar   1 LIG       0.00400
     11 H1        -61.0048  -22.5563  -45.6148 H      1 LIG       0.11500
     12 H2        -59.7060  -20.4687  -45.3071 H      1 LIG       0.11500
     13 H3        -60.9158  -23.5953  -38.9494 H      1 LIG       0.11500
     14 H4        -59.6156  -21.5084  -38.6415 H      1 LIG       0.11500
     15 H5        -61.6287  -23.9304  -43.6706 H      1 LIG       0.11500
     16 H6        -59.0260  -19.7483  -43.0535 H      1 LIG       0.11500
     17 H7        -61.5961  -24.3147  -41.2026 H      1 LIG       0.11500
     18 H8        -58.9919  -20.1333  -40.5860 H      1 LIG       0.11500
@<TRIPOS>BOND
      1       1       2 ar
      2       1       5 ar
      3       2       6 ar
      4       3       4 ar
      5       3       7 ar
      6       4       8 ar
      7       5       9 ar
      8       6      10 ar
      9       7       9 ar
     10       8      10 ar
     11       9      10 ar
     12       1      11 1
     13       2      12 1
     14       3      13 1
     15       4      14 1
     16       5      15 1
     17       6      16 1
     18       7      17 1
     19       8      18 1
@<TRIPOS>ALT_TYPE
CGenFF_4.0_ALT_TYPE_SET
CGenFF_4.0 1 CG2R61 2 CG2R61 3 CG2R61 4 CG2R61 5 CG2R61 6 CG2R61 7 CG2R61 8 CG2R61 9 CG2R61 10 CG2R61 11 HGR61 12 HGR61 13 HGR61 14 HGR61 15 HGR61 16 HGR61 17 HGR61 18 HGR61
@<TRIPOS>MOLECULE
naphtalene
 18 19 0 0 0
****
USER_CHARGES
INVALID_CHARGES
Pose:  32 Cluster:  32 Fr_nu: 178805 TotEn:    -8.54
@<TRIPOS>ATOM
      1 C1        -69.5249    2.2815  -28.9824 C.ar   1 LIG      -0.11500
      2 C2        -70.7555    2.0677  -29.5962 C.ar   1 LIG      -0.11500
      3 C3        -68.6606   -2.5061  -29.0489 C.ar   1 LIG      -0.11500
      4 C4        -69.8912   -2.7197  -29.6627 C.ar   1 LIG      -0.11500
      5 C5        -68.6927    1.2003  -28.6908 C.ar   1 LIG      -0.11700
      6 C6        -71.1587    0.7723  -29.9208 C.ar   1 LIG      -0.11700
      7 C7        -68.2574   -1.2105  -28.7243 C.ar   1 LIG      -0.11700
      8 C8        -70.7236   -1.6387  -29.9543 C.ar   1 LIG      -0.11700
      9 C9        -69.0824   -0.1106  -29.0105 C.ar   1 LIG       0.00400
     10 C10       -70.3338   -0.3278  -29.6346 C.ar   1 LIG       0.00400
     11 H1        -69.2119    3.2902  -28.7294 H      1 LIG       0.11500
     12 H2        -71.4026    2.9101  -29.8230 H      1 LIG       0.11500
     13 H3        -68.0129   -3.3483  -28.8220 H      1 LIG       0.11500
     14 H4        -70.2044   -3.7288  -29.9142 H      1 LIG       0.11500
     15 H5        -67.7353    1.3909  -28.2103 H      1 LIG       0.11500
     16 H6        -72.1246    0.6287  -30.4007 H      1 LIG       0.11500
     17 H7        -67.2912   -1.0671  -28.2452 H      1 LIG       0.11500
     18 H8        -71.6814   -1.8291  -30.4341 H      1 LIG       0.11500
@<TRIPOS>BOND
      1       1       2 ar
      2       1       5 ar
      3       2       6 ar
      4       3       4 ar
      5       3       7 ar
      6       4       8 ar
      7       5       9 ar
      8       6      10 ar
      9       7       9 ar
     10       8      10 ar
     11       9      10 ar
     12       1      11 1
     13       2      12 1
     14       3      13 1
     15       4      14 1
     16       5      15 1
     17       6      16 1
     18       7      17 1
     19       8      18 1
@<TRIPOS>ALT_TYPE
CGenFF_4.0_ALT_TYPE_SET
CGenFF_4.0 1 CG2R61 2 CG2R61 3 CG2R61 4 CG2R61 5 CG2R61 6 CG2R61 7 CG2R61 8 CG2R61 9 CG2R61 10 CG2R61 11 HGR61 12 HGR61 13 HGR61 14 HGR61 15 HGR61 16 HGR61 17 HGR61 18 HGR61
@<TRIPOS>MOLECULE
naphtalene
 18 19 0 0 0
****
USER_CHARGES
INVALID_CHARGES
Pose:  33 Cluster:  33 Fr_nu: 388371 TotEn:    -8.38
@<TRIPOS>ATOM
      1 C1        -60.8691   -1.4828  -23.7957 C.ar   1 LIG      -0.11500
      2 C2        -61.8696   -0.5200  -23.8896 C.ar   1 LIG      -0.11500
      3 C3        -62.1194   -2.3303  -19.1706 C.ar   1 LIG      -0.11500
      4 C4        -63.1198   -1.3674  -19.2646 C.ar   1 LIG      -0.11500
      5 C5        -60.6773   -2.1765  -22.6004 C.ar   1 LIG      -0.11700
      6 C6        -62.6821   -0.2471  -22.7889 C.ar   1 LIG      -0.11700
      7 C7        -61.3069   -2.6033  -20.2714 C.ar   1 LIG      -0.11700
      8 C8        -63.3117   -0.6737  -20.4598 C.ar   1 LIG      -0.11700
      9 C9        -61.4858   -1.9147  -21.4823 C.ar   1 LIG       0.00400
     10 C10       -62.5032   -0.9355  -21.5779 C.ar   1 LIG       0.00400
     11 H1        -60.2366   -1.6945  -24.6527 H      1 LIG       0.11500
     12 H2        -62.0183    0.0192  -24.8207 H      1 LIG       0.11500
     13 H3        -61.9703   -2.8701  -18.2397 H      1 LIG       0.11500
     14 H4        -63.7512   -1.1552  -18.4068 H      1 LIG       0.11500
     15 H5        -59.8889   -2.9246  -22.5496 H      1 LIG       0.11500
     16 H6        -63.4584    0.5092  -22.8851 H      1 LIG       0.11500
     17 H7        -60.5313   -3.3602  -20.1752 H      1 LIG       0.11500
     18 H8        -64.0997    0.0750  -20.5106 H      1 LIG       0.11500
@<TRIPOS>BOND
      1       1       2 ar
      2       1       5 ar
      3       2       6 ar
      4       3       4 ar
      5       3       7 ar
      6       4       8 ar
      7       5       9 ar
      8       6      10 ar
      9       7       9 ar
     10       8      10 ar
     11       9      10 ar
     12       1      11 1
     13       2      12 1
     14       3      13 1
     15       4      14 1
     16       5      15 1
     17       6      16 1
     18       7      17 1
     19       8      18 1
@<TRIPOS>ALT_TYPE
CGenFF_4.0_ALT_TYPE_SET
CGenFF_4.0 1 CG2R61 2 CG2R61 3 CG2R61 4 CG2R61 5 CG2R61 6 CG2R61 7 CG2R61 8 CG2R61 9 CG2R61 10 CG2R61 11 HGR61 12 HGR61 13 HGR61 14 HGR61 15 HGR61 16 HGR61 17 HGR61 18 HGR61
@<TRIPOS>MOLECULE
naphtalene
 18 19 0 0 0
****
USER_CHARGES
INVALID_CHARGES
Pose:  34 Cluster:  34 Fr_nu:  51249 TotEn:    -7.44
@<TRIPOS>ATOM
      1 C1        -61.8393   -1.4069  -23.6025 C.ar   1 LIG      -0.11500
      2 C2        -61.2840   -1.8210  -24.8095 C.ar   1 LIG      -0.11500
      3 C3        -66.2985   -1.8970  -25.4863 C.ar   1 LIG      -0.11500
      4 C4        -65.7430   -2.3111  -26.6933 C.ar   1 LIG      -0.11500
      5 C5        -63.2250   -1.3208  -23.4643 C.ar   1 LIG      -0.11700
      6 C6        -62.1119   -2.1506  -25.8829 C.ar   1 LIG      -0.11700
      7 C7        -65.4704   -1.5675  -24.4128 C.ar   1 LIG      -0.11700
      8 C8        -64.3574   -2.3973  -26.8317 C.ar   1 LIG      -0.11700
      9 C9        -64.0736   -1.6485  -24.5343 C.ar   1 LIG       0.00400
     10 C10       -63.5088   -2.0695  -25.7617 C.ar   1 LIG       0.00400
     11 H1        -61.1943   -1.1500  -22.7674 H      1 LIG       0.11500
     12 H2        -60.2052   -1.8881  -24.9160 H      1 LIG       0.11500
     13 H3        -67.3775   -1.8299  -25.3791 H      1 LIG       0.11500
     14 H4        -66.3885   -2.5665  -27.5285 H      1 LIG       0.11500
     15 H5        -63.6371   -0.9943  -22.5117 H      1 LIG       0.11500
     16 H6        -61.6561   -2.4723  -26.8170 H      1 LIG       0.11500
     17 H7        -65.9265   -1.2466  -23.4787 H      1 LIG       0.11500
     18 H8        -63.9450   -2.7230  -27.7845 H      1 LIG       0.11500
@<TRIPOS>BOND
      1       1       2 ar
      2       1       5 ar
      3       2       6 ar
      4       3       4 ar
      5       3       7 ar
      6       4       8 ar
      7       5       9 ar
      8       6      10 ar
      9       7       9 ar
     10       8      10 ar
     11       9      10 ar
     12       1      11 1
     13       2      12 1
     14       3      13 1
     15       4      14 1
     16       5      15 1
     17       6      16 1
     18       7      17 1
     19       8      18 1
@<TRIPOS>ALT_TYPE
CGenFF_4.0_ALT_TYPE_SET
CGenFF_4.0 1 CG2R61 2 CG2R61 3 CG2R61 4 CG2R61 5 CG2R61 6 CG2R61 7 CG2R61 8 CG2R61 9 CG2R61 10 CG2R61 11 HGR61 12 HGR61 13 HGR61 14 HGR61 15 HGR61 16 HGR61 17 HGR61 18 HGR61
# TRIPOS MOL2 file generated by SEED

@<TRIPOS>MOLECULE
pyrazole
 9 9 0 0 0
****
USER_CHARGES
INVALID_CHARGES
Pose:   1 Cluster:   1 Fr_nu: 8186805 TotEn:   -25.07
@<TRIPOS>ATOM
      1 C1        -60.1109  -23.7547  -21.8652 C.2    1 LIG      -0.25100
      2 C2        -60.5347  -24.4086  -20.6928 C.2    1 LIG       0.13200
      3 C3        -58.9000  -24.3313  -22.1613 C.2    1 LIG      -0.03800
      4 N1        -59.6640  -25.3302  -20.2729 N.2    1 LIG      -0.57800
      5 N2        -58.6809  -25.2597  -21.1865 N.pl3  1 LIG      -0.05900
      6 H1        -60.6126  -22.9750  -22.4191 H      1 LIG       0.15700
      7 H2        -61.4416  -24.2516  -20.1265 H      1 LIG       0.15600
      8 H3        -58.1896  -24.1667  -22.9585 H      1 LIG       0.15900
      9 H4        -57.8845  -25.8759  -21.0823 H      1 LIG       0.32200
@<TRIPOS>BOND
      1       1       2 1
      2       1       3 2
      3       2       4 2
      4       3       5 1
      5       4       5 1
      6       1       6 1
      7       2       7 1
      8       3       8 1
      9       5       9 1
@<TRIPOS>ALT_TYPE
CGenFF_4.0_ALT_TYPE_SET
CGenFF_4.0 1 CG2R51 2 CG2R52 3 CG2R51 4 NG2R50 5 NG2R51 6 HGR51 7 HGR52 8 HGR52 9 HGP1
@<TRIPOS>MOLECULE
pyrazole
 9 9 0 0 0
****
USER_CHARGES
INVALID_CHARGES
Pose:   2 Cluster:   2 Fr_nu: 2864025 TotEn:   -22.18
@<TRIPOS>ATOM
      1 C1        -63.1001  -11.9622  -35.5827 C.2    1 LIG      -0.25100
      2 C2        -61.9091  -11.2495  -35.8181 C.2    1 LIG       0.13200
      3 C3        -63.9605  -11.0292  -35.0578 C.2    1 LIG      -0.03800
      4 N1        -62.0010   -9.9629  -35.4714 N.2    1 LIG      -0.57800
      5 N2        -63.2600   -9.8597  -35.0128 N.pl3  1 LIG      -0.05900
      6 H1        -63.3070  -13.0059  -35.7679 H      1 LIG       0.15700
      7 H2        -60.9778  -11.6141  -36.2274 H      1 LIG       0.15600
      8 H3        -64.9842  -11.0911  -34.7177 H      1 LIG       0.15900
      9 H4        -63.5768   -8.9574  -34.6809 H      1 LIG       0.32200
@<TRIPOS>BOND
      1       1       2 1
      2       1       3 2
      3       2       4 2
      4       3       5 1
      5       4       5 1
      6       1       6 1
      7       2       7 1
      8       3       8 1
      9       5       9 1
@<TRIPOS>ALT_TYPE
CGenFF_4.0_ALT_TYPE_SET
CGenFF_4.0 1 CG2R51 2 CG2R52 3 CG2R51 4 NG2R50 5 NG2R51 6 HGR51 7 HGR52 8 HGR52 9 HGP1
@<TRIPOS>MOLECULE
pyrazole
 9 9 0 0 0
****
USER_CHARGES
INVALID_CHARGES
Pose:   3 Cluster:   3 Fr_nu: 227899 TotEn:   -18.71
@<TRIPOS>ATOM
      1 C1        -60.4837  -12.1217  -30.4436 C.2    1 LIG      -0.25100
      2 C2        -59.0861  -12.0196  -30.5774 C.2    1 LIG       0.13200
      3 C3        -60.6657  -12.9215  -29.3419 C.2    1 LIG      -0.03800
      4 N1        -58.4269  -12.6999  -29.6358 N.2    1 LIG      -0.57800
      5 N2        -59.4146  -13.2372  -28.8997 N.pl3  1 LIG      -0.05900
      6 H1        -61.2524  -11.6775  -31.0587 H      1 LIG       0.15700
      7 H2        -58.5203  -11.4782  -31.3221 H      1 LIG       0.15600
      8 H3        -61.5525  -13.2880  -28.8454 H      1 LIG       0.15900
      9 H4        -59.1623  -13.8135  -28.1067 H      1 LIG       0.32200
@<TRIPOS>BOND
      1       1       2 1
      2       1       3 2
      3       2       4 2
      4       3       5 1
      5       4       5 1
      6       1       6 1
      7       2       7 1
      8       3       8 1
      9       5       9 1
@<TRIPOS>ALT_TYPE
CGenFF_4.0_ALT_TYPE_SET
CGenFF_4.0 1 CG2R51 2 CG2R52 3 CG2R51 4 NG2R50 5 NG2R51 6 HGR51 7 HGR52 8 HGR52 9 HGP1
@<TRIPOS>MOLECULE
pyrazole
 9 9 0 0 0
****
USER_CHARGES
INVALID_CHARGES
Pose:   4 Cluster:   4 Fr_nu: 8127385 TotEn:   -17.47
@<TRIPOS>ATOM
      1 C1        -72.7604  -16.0648  -51.2113 C.2    1 LIG      -0.25100
      2 C2        -73.5268  -15.4767  -50.1874 C.2    1 LIG       0.13200
      3 C3        -71.9197  -16.9312  -50.5564 C.2    1 LIG      -0.03800
      4 N1        -73.2020  -15.9313  -48.9742 N.2    1 LIG      -0.57800
      5 N2        -72.2222  -16.8143  -49.2316 N.pl3  1 LIG      -0.05900
      6 H1        -72.8102  -15.8867  -52.2754 H      1 LIG       0.15700
      7 H2        -74.3083  -14.7353  -50.2745 H      1 LIG       0.15600
      8 H3        -71.1493  -17.6035  -50.9056 H      1 LIG       0.15900
      9 H4        -71.8003  -17.3031  -48.4519 H      1 LIG       0.32200
@<TRIPOS>BOND
      1       1       2 1
      2       1       3 2
      3       2       4 2
      4       3       5 1
      5       4       5 1
      6       1       6 1
      7       2       7 1
      8       3       8 1
      9       5       9 1
@<TRIPOS>ALT_TYPE
CGenFF_4.0_ALT_TYPE_SET
CGenFF_4.0 1 CG2R51 2 CG2R52 3 CG2R51 4 NG2R50 5 NG2R51 6 HGR51 7 HGR52 8 HGR52 9 HGP1
@<TRIPOS>MOLECULE
pyrazole
 9 9 0 0 0
****
USER_CHARGES
INVALID_CHARGES
Pose:   5 Cluster:   5 Fr_nu: 2833318 TotEn:   -17.45
@<TRIPOS>ATOM
      1 C1        -63.6079  -10.5083  -34.9824 C.2    1 LIG      -0.25100
      2 C2        -62.6930  -11.3691  -35.6178 C.2    1 LIG       0.13200
      3 C3        -64.8287  -11.1113  -35.1628 C.2    1 LIG      -0.03800
      4 N1        -63.2821  -12.4376  -36.1610 N.2    1 LIG      -0.57800
      5 N2        -64.5804  -12.2524  -35.8674 N.pl3  1 LIG      -0.05900
      6 H1        -63.4109   -9.5809  -34.4653 H      1 LIG       0.15700
      7 H2        -61.6214  -11.2620  -35.7081 H      1 LIG       0.15600
      8 H3        -65.8294  -10.8363  -34.8620 H      1 LIG       0.15900
      9 H4        -65.2468  -12.9465  -36.1819 H      1 LIG       0.32200
@<TRIPOS>BOND
      1       1       2 1
      2       1       3 2
      3       2       4 2
      4       3       5 1
      5       4       5 1
      6       1       6 1
      7       2       7 1
      8       3       8 1
      9       5       9 1
@<TRIPOS>ALT_TYPE
CGenFF_4.0_ALT_TYPE_SET
CGenFF_4.0 1 CG2R51 2 CG2R52 3 CG2R51 4 NG2R50 5 NG2R51 6 HGR51 7 HGR52 8 HGR52 9 HGP1
@<TRIPOS>MOLECULE
pyrazole
 9 9 0 0 0
****
USER_CHARGES
INVALID_CHARGES
Pose:   6 Cluster:   6 Fr_nu: 2292687 TotEn:   -16.47
@<TRIPOS>ATOM
      1 C1        -64.5554  -11.4900  -35.3570 C.2    1 LIG      -0.25100
      2 C2        -63.4070  -12.0455  -34.7617 C.2    1 LIG       0.13200
      3 C3        -64.5578  -10.1806  -34.9424 C.2    1 LIG      -0.03800
      4 N1        -62.7291  -11.1613  -34.0251 N.2    1 LIG      -0.57800
      5 N2        -63.4535  -10.0369  -34.1549 N.pl3  1 LIG      -0.05900
      6 H1        -65.2800  -11.9705  -35.9977 H      1 LIG       0.15700
      7 H2        -63.0361  -13.0579  -34.8334 H      1 LIG       0.15600
      8 H3        -65.2319   -9.3574  -35.1306 H      1 LIG       0.15900
      9 H4        -63.1362   -9.2040  -33.6749 H      1 LIG       0.32200
@<TRIPOS>BOND
      1       1       2 1
      2       1       3 2
      3       2       4 2
      4       3       5 1
      5       4       5 1
      6       1       6 1
      7       2       7 1
      8       3       8 1
      9       5       9 1
@<TRIPOS>ALT_TYPE
CGenFF_4.0_ALT_TYPE_SET
CGenFF_4.0 1 CG2R51 2 CG2R52 3 CG2R51 4 NG2R50 5 NG2R51 6 HGR51 7 HGR52 8 HGR52 9 HGP1
@<TRIPOS>MOLECULE
pyrazole
 9 9 0 0 0
****
USER_CHARGES
INVALID_CHARGES
Pose:   7 Cluster:   7 Fr_nu: 349211 TotEn:   -16.21
@<TRIPOS>ATOM
      1 C1        -64.6095  -12.2227  -36.1091 C.2    1 LIG      -0.25100
      2 C2        -63.3349  -11.8391  -35.6509 C.2    1 LIG       0.13200
      3 C3        -65.3709  -11.0850  -35.9980 C.2    1 LIG      -0.03800
      4 N1        -63.2853  -10.5579  -35.2769 N.2    1 LIG      -0.57800
      5 N2        -64.5383  -10.1263  -35.4999 N.pl3  1 LIG      -0.05900
      6 H1        -64.9319  -13.1881  -36.4701 H      1 LIG       0.15700
      7 H2        -62.4400  -12.4400  -35.5735 H      1 LIG       0.15600
      8 H3        -66.4073  -10.8765  -36.2213 H      1 LIG       0.15900
      9 H4        -64.7581   -9.1614  -35.2869 H      1 LIG       0.32200
@<TRIPOS>BOND
      1       1       2 1
      2       1       3 2
      3       2       4 2
      4       3       5 1
      5       4       5 1
      6       1       6 1
      7       2       7 1
      8       3       8 1
      9       5       9 1
@<TRIPOS>ALT_TYPE
CGenFF_4.0_ALT_TYPE_SET
CGenFF_4.0 1 CG2R51 2 CG2R52 3 CG2R51 4 NG2R50 5 NG2R51 6 HGR51 7 HGR52 8 HGR52 9 HGP1
@<TRIPOS>MOLECULE
pyrazole
 9 9 0 0 0
****
USER_CHARGES
INVALID_CHARGES
Pose:   8 Cluster:   8 Fr_nu: 7934217 TotEn:   -16.06
@<TRIPOS>ATOM
      1 C1        -62.5186   -1.9216  -24.1827 C.2    1 LIG      -0.25100
      2 C2        -61.1807   -1.9304  -24.6205 C.2    1 LIG       0.13200
      3 C3        -63.1736   -2.7466  -25.0640 C.2    1 LIG      -0.03800
      4 N1        -60.9951   -2.7000  -25.6962 N.2    1 LIG      -0.57800
      5 N2        -62.2251   -3.1827  -25.9418 N.pl3  1 LIG      -0.05900
      6 H1        -62.9486   -1.3924  -23.3452 H      1 LIG       0.15700
      7 H2        -60.3331   -1.4075  -24.2008 H      1 LIG       0.15600
      8 H3        -64.2063   -3.0538  -25.1452 H      1 LIG       0.15900
      9 H4        -62.3468   -3.8064  -26.7298 H      1 LIG       0.32200
@<TRIPOS>BOND
      1       1       2 1
      2       1       3 2
      3       2       4 2
      4       3       5 1
      5       4       5 1
      6       1       6 1
      7       2       7 1
      8       3       8 1
      9       5       9 1
@<TRIPOS>ALT_TYPE
CGenFF_4.0_ALT_TYPE_SET
CGenFF_4.0 1 CG2R51 2 CG2R52 3 CG2R51 4 NG2R50 5 NG2R51 6 HGR51 7 HGR52 8 HGR52 9 HGP1
@<TRIPOS>MOLECULE
pyrazole
 9 9 0 0 0
****
USER_CHARGES
INVALID_CHARGES
Pose:   9 Cluster:   9 Fr_nu: 227562 TotEn:   -15.75
@<TRIPOS>ATOM
      1 C1        -60.4794  -12.5690  -28.6153 C.2    1 LIG      -0.25100
      2 C2        -59.0770  -12.5690  -28.7380 C.2    1 LIG       0.13200
      3 C3        -60.9268  -12.0165  -29.7905 C.2    1 LIG      -0.03800
      4 N1        -58.6610  -12.0573  -29.8995 N.2    1 LIG      -0.57800
      5 N2        -59.8088  -11.7307  -30.5175 N.pl3  1 LIG      -0.05900
      6 H1        -61.0823  -12.9207  -27.7912 H      1 LIG       0.15700
      7 H2        -58.3407  -12.9201  -28.0292 H      1 LIG       0.15600
      8 H3        -61.9176  -11.8037  -30.1654 H      1 LIG       0.15900
      9 H4        -59.7555  -11.3124  -31.4378 H      1 LIG       0.32200
@<TRIPOS>BOND
      1       1       2 1
      2       1       3 2
      3       2       4 2
      4       3       5 1
      5       4       5 1
      6       1       6 1
      7       2       7 1
      8       3       8 1
      9       5       9 1
@<TRIPOS>ALT_TYPE
CGenFF_4.0_ALT_TYPE_SET
CGenFF_4.0 1 CG2R51 2 CG2R52 3 CG2R51 4 NG2R50 5 NG2R51 6 HGR51 7 HGR52 8 HGR52 9 HGP1
@<TRIPOS>MOLECULE
pyrazole
 9 9 0 0 0
****
USER_CHARGES
INVALID_CHARGES
Pose:  10 Cluster:  10 Fr_nu: 7625728 TotEn:   -15.64
@<TRIPOS>ATOM
      1 C1        -58.3186  -24.1389  -22.7628 C.2    1 LIG      -0.25100
      2 C2        -58.6091  -25.0146  -21.6994 C.2    1 LIG       0.13200
      3 C3        -59.2525  -23.1382  -22.6483 C.2    1 LIG      -0.03800
      4 N1        -59.6462  -24.6060  -20.9636 N.2    1 LIG      -0.57800
      5 N2        -60.0156  -23.4625  -21.5653 N.pl3  1 LIG      -0.05900
      6 H1        -57.5410  -24.2205  -23.5078 H      1 LIG       0.15700
      7 H2        -58.1086  -25.9337  -21.4304 H      1 LIG       0.15600
      8 H3        -59.4400  -22.2461  -23.2282 H      1 LIG       0.15900
      9 H4        -60.8021  -22.9523  -21.1836 H      1 LIG       0.32200
@<TRIPOS>BOND
      1       1       2 1
      2       1       3 2
      3       2       4 2
      4       3       5 1
      5       4       5 1
      6       1       6 1
      7       2       7 1
      8       3       8 1
      9       5       9 1
@<TRIPOS>ALT_TYPE
CGenFF_4.0_ALT_TYPE_SET
CGenFF_4.0 1 CG2R51 2 CG2R52 3 CG2R51 4 NG2R50 5 NG2R51 6 HGR51 7 HGR52 8 HGR52 9 HGP1
@<TRIPOS>MOLECULE
pyrazole
 9 9 0 0 0
****
USER_CHARGES
INVALID_CHARGES
Pose:  11 Cluster:  11 Fr_nu: 3942551 TotEn:   -15.58
@<TRIPOS>ATOM
      1 C1        -64.2712  -10.5064  -35.3848 C.2    1 LIG      -0.25100
      2 C2        -63.0511   -9.9315  -34.9816 C.2    1 LIG       0.13200
      3 C3        -63.9455  -11.7949  -35.7317 C.2    1 LIG      -0.03800
      4 N1        -62.0268  -10.7848  -35.0639 N.2    1 LIG      -0.57800
      5 N2        -62.6025  -11.9091  -35.5228 N.pl3  1 LIG      -0.05900
      6 H1        -65.2501  -10.0516  -35.4189 H      1 LIG       0.15700
      7 H2        -62.8655   -8.9261  -34.6316 H      1 LIG       0.15600
      8 H3        -64.5347  -12.6214  -36.1021 H      1 LIG       0.15900
      9 H4        -62.0165  -12.7206  -35.6737 H      1 LIG       0.32200
@<TRIPOS>BOND
      1       1       2 1
      2       1       3 2
      3       2       4 2
      4       3       5 1
      5       4       5 1
      6       1       6 1
      7       2       7 1
      8       3       8 1
      9       5       9 1
@<TRIPOS>ALT_TYPE
CGenFF_4.0_ALT_TYPE_SET
CGenFF_4.0 1 CG2R51 2 CG2R52 3 CG2R51 4 NG2R50 5 NG2R51 6 HGR51 7 HGR52 8 HGR52 9 HGP1
@<TRIPOS>MOLECULE
pyrazole
 9 9 0 0 0
****
USER_CHARGES
INVALID_CHARGES
Pose:  12 Cluster:  12 Fr_nu: 231388 TotEn:   -15.55
@<TRIPOS>ATOM
      1 C1        -59.5895  -12.2025  -29.3419 C.2    1 LIG      -0.25100
      2 C2        -58.3858  -12.3162  -30.0630 C.2    1 LIG       0.13200
      3 C3        -59.5869  -13.2849  -28.4965 C.2    1 LIG      -0.03800
      4 N1        -57.6704  -13.3863  -29.7066 N.2    1 LIG      -0.57800
      5 N2        -58.4267  -13.9549  -28.7523 N.pl3  1 LIG      -0.05900
      6 H1        -60.3525  -11.4423  -29.4225 H      1 LIG       0.15700
      7 H2        -58.0003  -11.6642  -30.8337 H      1 LIG       0.15600
      8 H3        -60.2912  -13.6322  -27.7543 H      1 LIG       0.15900
      9 H4        -58.0900  -14.8042  -28.3164 H      1 LIG       0.32200
@<TRIPOS>BOND
      1       1       2 1
      2       1       3 2
      3       2       4 2
      4       3       5 1
      5       4       5 1
      6       1       6 1
      7       2       7 1
      8       3       8 1
      9       5       9 1
@<TRIPOS>ALT_TYPE
CGenFF_4.0_ALT_TYPE_SET
CGenFF_4.0 1 CG2R51 2 CG2R52 3 CG2R51 4 NG2R50 5 NG2R51 6 HGR51 7 HGR52 8 HGR52 9 HGP1
@<TRIPOS>MOLECULE
pyrazole
 9 9 0 0 0
****
USER_CHARGES
INVALID_CHARGES
Pose:  13 Cluster:  13 Fr_nu: 2965813 TotEn:   -14.62
@<TRIPOS>ATOM
      1 C1        -53.1561    4.1100  -36.8180 C.2    1 LIG      -0.25100
      2 C2        -53.0339    5.4964  -36.6063 C.2    1 LIG       0.13200
      3 C3        -52.5311    3.5410  -35.7354 C.2    1 LIG      -0.03800
      4 N1        -52.3826    5.7902  -35.4779 N.2    1 LIG      -0.57800
      5 N2        -52.0900    4.5806  -34.9706 N.pl3  1 LIG      -0.05900
      6 H1        -53.6312    3.5945  -37.6396 H      1 LIG       0.15700
      7 H2        -53.3918    6.3049  -37.2276 H      1 LIG       0.15600
      8 H3        -52.3622    2.5132  -35.4480 H      1 LIG       0.15900
      9 H4        -51.5829    4.5376  -34.0955 H      1 LIG       0.32200
@<TRIPOS>BOND
      1       1       2 1
      2       1       3 2
      3       2       4 2
      4       3       5 1
      5       4       5 1
      6       1       6 1
      7       2       7 1
      8       3       8 1
      9       5       9 1
@<TRIPOS>ALT_TYPE
CGenFF_4.0_ALT_TYPE_SET
CGenFF_4.0 1 CG2R51 2 CG2R52 3 CG2R51 4 NG2R50 5 NG2R51 6 HGR51 7 HGR52 8 HGR52 9 HGP1
@<TRIPOS>MOLECULE
pyrazole
 9 9 0 0 0
****
USER_CHARGES
INVALID_CHARGES
Pose:  14 Cluster:  14 Fr_nu: 359171 TotEn:   -13.71
@<TRIPOS>ATOM
      1 C1        -65.2468  -11.9103  -36.7503 C.2    1 LIG      -0.25100
      2 C2        -64.1662  -12.6501  -36.2337 C.2    1 LIG       0.13200
      3 C3        -65.3710  -10.8419  -35.8961 C.2    1 LIG      -0.03800
      4 N1        -63.6412  -12.0983  -35.1365 N.2    1 LIG      -0.57800
      5 N2        -64.3950  -11.0003  -34.9566 N.pl3  1 LIG      -0.05900
      6 H1        -65.8510  -12.1209  -37.6203 H      1 LIG       0.15700
      7 H2        -63.7396  -13.5686  -36.6107 H      1 LIG       0.15600
      8 H3        -66.0520  -10.0035  -35.8714 H      1 LIG       0.15900
      9 H4        -64.1887  -10.4011  -34.1672 H      1 LIG       0.32200
@<TRIPOS>BOND
      1       1       2 1
      2       1       3 2
      3       2       4 2
      4       3       5 1
      5       4       5 1
      6       1       6 1
      7       2       7 1
      8       3       8 1
      9       5       9 1
@<TRIPOS>ALT_TYPE
CGenFF_4.0_ALT_TYPE_SET
CGenFF_4.0 1 CG2R51 2 CG2R52 3 CG2R51 4 NG2R50 5 NG2R51 6 HGR51 7 HGR52 8 HGR52 9 HGP1
@<TRIPOS>MOLECULE
pyrazole
 9 9 0 0 0
****
USER_CHARGES
INVALID_CHARGES
Pose:  15 Cluster:  15 Fr_nu: 7662181 TotEn:   -13.58
@<TRIPOS>ATOM
      1 C1        -60.3928  -24.4696  -22.6097 C.2    1 LIG      -0.25100
      2 C2        -60.0958  -23.8745  -21.3690 C.2    1 LIG       0.13200
      3 C3        -59.2412  -25.1327  -22.9569 C.2    1 LIG      -0.03800
      4 N1        -58.8530  -24.1365  -20.9557 N.2    1 LIG      -0.57800
      5 N2        -58.3588  -24.9037  -21.9422 N.pl3  1 LIG      -0.05900
      6 H1        -61.3127  -24.4253  -23.1738 H      1 LIG       0.15700
      7 H2        -60.7330  -23.2603  -20.7489 H      1 LIG       0.15600
      8 H3        -58.9752  -25.7314  -23.8161 H      1 LIG       0.15900
      9 H4        -57.4066  -25.2370  -21.8592 H      1 LIG       0.32200
@<TRIPOS>BOND
      1       1       2 1
      2       1       3 2
      3       2       4 2
      4       3       5 1
      5       4       5 1
      6       1       6 1
      7       2       7 1
      8       3       8 1
      9       5       9 1
@<TRIPOS>ALT_TYPE
CGenFF_4.0_ALT_TYPE_SET
CGenFF_4.0 1 CG2R51 2 CG2R52 3 CG2R51 4 NG2R50 5 NG2R51 6 HGR51 7 HGR52 8 HGR52 9 HGP1
@<TRIPOS>MOLECULE
pyrazole
 9 9 0 0 0
****
USER_CHARGES
INVALID_CHARGES
Pose:  16 Cluster:  16 Fr_nu: 8468333 TotEn:   -12.86
@<TRIPOS>ATOM
      1 C1        -69.7044    4.6023  -46.8157 C.2    1 LIG      -0.25100
      2 C2        -68.5123    4.6531  -46.0686 C.2    1 LIG       0.13200
      3 C3        -69.8732    3.2697  -47.1026 C.2    1 LIG      -0.03800
      4 N1        -67.9628    3.4487  -45.8917 N.2    1 LIG      -0.57800
      5 N2        -68.8134    2.6283  -46.5317 N.pl3  1 LIG      -0.05900
      6 H1        -70.3516    5.4168  -47.1055 H      1 LIG       0.15700
      7 H2        -68.0208    5.5178  -45.6460 H      1 LIG       0.15600
      8 H3        -70.6335    2.7325  -47.6510 H      1 LIG       0.15900
      9 H4        -68.6078    1.6372  -46.5413 H      1 LIG       0.32200
@<TRIPOS>BOND
      1       1       2 1
      2       1       3 2
      3       2       4 2
      4       3       5 1
      5       4       5 1
      6       1       6 1
      7       2       7 1
      8       3       8 1
      9       5       9 1
@<TRIPOS>ALT_TYPE
CGenFF_4.0_ALT_TYPE_SET
CGenFF_4.0 1 CG2R51 2 CG2R52 3 CG2R51 4 NG2R50 5 NG2R51 6 HGR51 7 HGR52 8 HGR52 9 HGP1
@<TRIPOS>MOLECULE
pyrazole
 9 9 0 0 0
****
USER_CHARGES
INVALID_CHARGES
Pose:  17 Cluster:  17 Fr_nu:  63247 TotEn:   -12.85
@<TRIPOS>ATOM
      1 C1        -69.7607   -1.4519  -30.3239 C.2    1 LIG      -0.25100
      2 C2        -68.7063   -1.6668  -29.4163 C.2    1 LIG       0.13200
      3 C3        -70.4904   -2.6148  -30.2841 C.2    1 LIG      -0.03800
      4 N1        -68.7580   -2.8714  -28.8416 N.2    1 LIG      -0.57800
      5 N2        -69.8538   -3.4239  -29.3894 N.pl3  1 LIG      -0.05900
      6 H1        -69.9643   -0.5767  -30.9230 H      1 LIG       0.15700
      7 H2        -67.9020   -0.9960  -29.1499 H      1 LIG       0.15600
      8 H3        -71.3838   -2.9331  -30.8017 H      1 LIG       0.15900
      9 H4        -70.1097   -4.3619  -29.1076 H      1 LIG       0.32200
@<TRIPOS>BOND
      1       1       2 1
      2       1       3 2
      3       2       4 2
      4       3       5 1
      5       4       5 1
      6       1       6 1
      7       2       7 1
      8       3       8 1
      9       5       9 1
@<TRIPOS>ALT_TYPE
CGenFF_4.0_ALT_TYPE_SET
CGenFF_4.0 1 CG2R51 2 CG2R52 3 CG2R51 4 NG2R50 5 NG2R51 6 HGR51 7 HGR52 8 HGR52 9 HGP1
@<TRIPOS>MOLECULE
pyrazole
 9 9 0 0 0
****
USER_CHARGES
INVALID_CHARGES
Pose:  18 Cluster:  18 Fr_nu: 6369742 TotEn:   -12.75
@<TRIPOS>ATOM
      1 C1        -46.1759  -20.6082  -25.1447 C.2    1 LIG      -0.25100
      2 C2        -47.5078  -21.0409  -25.0015 C.2    1 LIG       0.13200
      3 C3        -46.1569  -19.3600  -24.5720 C.2    1 LIG      -0.03800
      4 N1        -48.2791  -20.1408  -24.3860 N.2    1 LIG      -0.57800
      5 N2        -47.4291  -19.1300  -24.1372 N.pl3  1 LIG      -0.05900
      6 H1        -45.3451  -21.1280  -25.5986 H      1 LIG       0.15700
      7 H2        -47.9488  -21.9745  -25.3206 H      1 LIG       0.15600
      8 H3        -45.3712  -18.6302  -24.4398 H      1 LIG       0.15900
      9 H4        -47.7864  -18.3080  -23.6666 H      1 LIG       0.32200
@<TRIPOS>BOND
      1       1       2 1
      2       1       3 2
      3       2       4 2
      4       3       5 1
      5       4       5 1
      6       1       6 1
      7       2       7 1
      8       3       8 1
      9       5       9 1
@<TRIPOS>ALT_TYPE
CGenFF_4.0_ALT_TYPE_SET
CGenFF_4.0 1 CG2R51 2 CG2R52 3 CG2R51 4 NG2R50 5 NG2R51 6 HGR51 7 HGR52 8 HGR52 9 HGP1
@<TRIPOS>MOLECULE
pyrazole
 9 9 0 0 0
****
USER_CHARGES
INVALID_CHARGES
Pose:  19 Cluster:  19 Fr_nu: 3943155 TotEn:   -12.61
@<TRIPOS>ATOM
      1 C1        -64.1912  -11.7829  -35.8855 C.2    1 LIG      -0.25100
      2 C2        -65.3822  -11.9490  -36.6176 C.2    1 LIG       0.13200
      3 C3        -64.2712  -10.5064  -35.3848 C.2    1 LIG      -0.03800
      4 N1        -66.1616  -10.8648  -36.5871 N.2    1 LIG      -0.57800
      5 N2        -65.4591  -10.0052  -35.8297 N.pl3  1 LIG      -0.05900
      6 H1        -63.3873  -12.4892  -35.7401 H      1 LIG       0.15700
      7 H2        -65.7144  -12.8147  -37.1725 H      1 LIG       0.15600
      8 H3        -63.6038   -9.9220  -34.7680 H      1 LIG       0.15900
      9 H4        -65.8506   -9.0877  -35.6572 H      1 LIG       0.32200
@<TRIPOS>BOND
      1       1       2 1
      2       1       3 2
      3       2       4 2
      4       3       5 1
      5       4       5 1
      6       1       6 1
      7       2       7 1
      8       3       8 1
      9       5       9 1
@<TRIPOS>ALT_TYPE
CGenFF_4.0_ALT_TYPE_SET
CGenFF_4.0 1 CG2R51 2 CG2R52 3 CG2R51 4 NG2R50 5 NG2R51 6 HGR51 7 HGR52 8 HGR52 9 HGP1
@<TRIPOS>MOLECULE
pyrazole
 9 9 0 0 0
****
USER_CHARGES
INVALID_CHARGES
Pose:  20 Cluster:  20 Fr_nu: 324482 TotEn:   -12.55
@<TRIPOS>ATOM
      1 C1        -61.6363   -1.2209  -22.7246 C.2    1 LIG      -0.25100
      2 C2        -61.2017   -1.0354  -24.0507 C.2    1 LIG       0.13200
      3 C3        -60.8116   -2.1999  -22.2268 C.2    1 LIG      -0.03800
      4 N1        -60.1801   -1.8324  -24.3747 N.2    1 LIG      -0.57800
      5 N2        -59.9658   -2.5282  -23.2452 N.pl3  1 LIG      -0.05900
      6 H1        -62.4350   -0.7156  -22.2018 H      1 LIG       0.15700
      7 H2        -61.5871   -0.3529  -24.7946 H      1 LIG       0.15600
      8 H3        -60.7533   -2.6832  -21.2622 H      1 LIG       0.15900
      9 H4        -59.2234   -3.2164  -23.2395 H      1 LIG       0.32200
@<TRIPOS>BOND
      1       1       2 1
      2       1       3 2
      3       2       4 2
      4       3       5 1
      5       4       5 1
      6       1       6 1
      7       2       7 1
      8       3       8 1
      9       5       9 1
@<TRIPOS>ALT_TYPE
CGenFF_4.0_ALT_TYPE_SET
CGenFF_4.0 1 CG2R51 2 CG2R52 3 CG2R51 4 NG2R50 5 NG2R51 6 HGR51 7 HGR52 8 HGR52 9 HGP1
@<TRIPOS>MOLECULE
pyrazole
 9 9 0 0 0
****
USER_CHARGES
INVALID_CHARGES
Pose:  21 Cluster:  21 Fr_nu: 7471263 TotEn:   -12.50
@<TRIPOS>ATOM
      1 C1        -71.0460   -5.2530  -47.0093 C.2    1 LIG      -0.25100
      2 C2        -69.7415   -5.5697  -46.5855 C.2    1 LIG       0.13200
      3 C3        -71.0797   -3.8800  -47.0203 C.2    1 LIG      -0.03800
      4 N1        -69.0000   -4.4852  -46.3447 N.2    1 LIG      -0.57800
      5 N2        -69.8413   -3.4735  -46.6183 N.pl3  1 LIG      -0.05900
      6 H1        -71.8498   -5.9252  -47.2712 H      1 LIG       0.15700
      7 H2        -69.3003   -6.5456  -46.4414 H      1 LIG       0.15600
      8 H3        -71.8563   -3.1716  -47.2699 H      1 LIG       0.15900
      9 H4        -69.5036   -2.5257  -46.5069 H      1 LIG       0.32200
@<TRIPOS>BOND
      1       1       2 1
      2       1       3 2
      3       2       4 2
      4       3       5 1
      5       4       5 1
      6       1       6 1
      7       2       7 1
      8       3       8 1
      9       5       9 1
@<TRIPOS>ALT_TYPE
CGenFF_4.0_ALT_TYPE_SET
CGenFF_4.0 1 CG2R51 2 CG2R52 3 CG2R51 4 NG2R50 5 NG2R51 6 HGR51 7 HGR52 8 HGR52 9 HGP1
@<TRIPOS>MOLECULE
pyrazole
 9 9 0 0 0
****
USER_CHARGES
INVALID_CHARGES
Pose:  22 Cluster:  22 Fr_nu: 2863279 TotEn:   -11.81
@<TRIPOS>ATOM
      1 C1        -64.0812  -11.0657  -35.3116 C.2    1 LIG      -0.25100
      2 C2        -63.5794  -12.2540  -35.8756 C.2    1 LIG       0.13200
      3 C3        -65.3397  -10.9366  -35.8464 C.2    1 LIG      -0.03800
      4 N1        -64.4483  -12.8381  -36.7050 N.2    1 LIG      -0.57800
      5 N2        -65.5088  -12.0136  -36.6660 N.pl3  1 LIG      -0.05900
      6 H1        -63.5992  -10.3964  -34.6144 H      1 LIG       0.15700
      7 H2        -62.6166  -12.7183  -35.7173 H      1 LIG       0.15600
      8 H3        -66.1117  -10.1910  -35.7222 H      1 LIG       0.15900
      9 H4        -66.3180  -12.2464  -37.2279 H      1 LIG       0.32200
@<TRIPOS>BOND
      1       1       2 1
      2       1       3 2
      3       2       4 2
      4       3       5 1
      5       4       5 1
      6       1       6 1
      7       2       7 1
      8       3       8 1
      9       5       9 1
@<TRIPOS>ALT_TYPE
CGenFF_4.0_ALT_TYPE_SET
CGenFF_4.0 1 CG2R51 2 CG2R52 3 CG2R51 4 NG2R50 5 NG2R51 6 HGR51 7 HGR52 8 HGR52 9 HGP1
@<TRIPOS>MOLECULE
pyrazole
 9 9 0 0 0
****
USER_CHARGES
INVALID_CHARGES
Pose:  23 Cluster:  23 Fr_nu: 262994 TotEn:   -11.77
@<TRIPOS>ATOM
      1 C1        -65.1156  -11.9822  -35.7323 C.2    1 LIG      -0.25100
      2 C2        -64.7020  -12.8877  -36.7277 C.2    1 LIG       0.13200
      3 C3        -64.0402  -11.8913  -34.8827 C.2    1 LIG      -0.03800
      4 N1        -63.4608  -13.3396  -36.5303 N.2    1 LIG      -0.57800
      5 N2        -63.0849  -12.7155  -35.4010 N.pl3  1 LIG      -0.05900
      6 H1        -66.0603  -11.4666  -35.6428 H      1 LIG       0.15700
      7 H2        -65.2537  -13.2376  -37.5886 H      1 LIG       0.15600
      8 H3        -63.8732  -11.3290  -33.9754 H      1 LIG       0.15900
      9 H4        -62.1588  -12.9005  -35.0365 H      1 LIG       0.32200
@<TRIPOS>BOND
      1       1       2 1
      2       1       3 2
      3       2       4 2
      4       3       5 1
      5       4       5 1
      6       1       6 1
      7       2       7 1
      8       3       8 1
      9       5       9 1
@<TRIPOS>ALT_TYPE
CGenFF_4.0_ALT_TYPE_SET
CGenFF_4.0 1 CG2R51 2 CG2R52 3 CG2R51 4 NG2R50 5 NG2R51 6 HGR51 7 HGR52 8 HGR52 9 HGP1
@<TRIPOS>MOLECULE
pyrazole
 9 9 0 0 0
****
USER_CHARGES
INVALID_CHARGES
Pose:  24 Cluster:  24 Fr_nu: 227993 TotEn:   -11.45
@<TRIPOS>ATOM
      1 C1        -58.6078  -12.5991  -29.6345 C.2    1 LIG      -0.25100
      2 C2        -59.3856  -11.8034  -30.4969 C.2    1 LIG       0.13200
      3 C3        -59.5212  -13.1927  -28.7980 C.2    1 LIG      -0.03800
      4 N1        -60.6924  -11.8822  -30.2327 N.2    1 LIG      -0.57800
      5 N2        -60.7431  -12.7346  -29.1950 N.pl3  1 LIG      -0.05900
      6 H1        -57.5353  -12.7258  -29.6210 H      1 LIG       0.15700
      7 H2        -59.0545  -11.1689  -31.3066 H      1 LIG       0.15600
      8 H3        -59.4141  -13.8824  -27.9732 H      1 LIG       0.15900
      9 H4        -61.6489  -12.9596  -28.8030 H      1 LIG       0.32200
@<TRIPOS>BOND
      1       1       2 1
      2       1       3 2
      3       2       4 2
      4       3       5 1
      5       4       5 1
      6       1       6 1
      7       2       7 1
      8       3       8 1
      9       5       9 1
@<TRIPOS>ALT_TYPE
CGenFF_4.0_ALT_TYPE_SET
CGenFF_4.0 1 CG2R51 2 CG2R52 3 CG2R51 4 NG2R50 5 NG2R51 6 HGR51 7 HGR52 8 HGR52 9 HGP1
@<TRIPOS>MOLECULE
pyrazole
 9 9 0 0 0
****
USER_CHARGES
INVALID_CHARGES
Pose:  25 Cluster:  25 Fr_nu: 7657725 TotEn:   -10.01
@<TRIPOS>ATOM
      1 C1        -62.5124   -3.5535  -24.5496 C.2    1 LIG      -0.25100
      2 C2        -61.6924   -3.0784  -25.5906 C.2    1 LIG       0.13200
      3 C3        -61.8538   -3.1900  -23.4005 C.2    1 LIG      -0.03800
      4 N1        -60.5966   -2.4600  -25.1424 N.2    1 LIG      -0.57800
      5 N2        -60.7235   -2.5439  -23.8072 N.pl3  1 LIG      -0.05900
      6 H1        -63.4501   -4.0846  -24.6213 H      1 LIG       0.15700
      7 H2        -61.8473   -3.1574  -26.6571 H      1 LIG       0.15600
      8 H3        -62.0812   -3.3316  -22.3538 H      1 LIG       0.15900
      9 H4        -59.9972   -2.1386  -23.2302 H      1 LIG       0.32200
@<TRIPOS>BOND
      1       1       2 1
      2       1       3 2
      3       2       4 2
      4       3       5 1
      5       4       5 1
      6       1       6 1
      7       2       7 1
      8       3       8 1
      9       5       9 1
@<TRIPOS>ALT_TYPE
CGenFF_4.0_ALT_TYPE_SET
CGenFF_4.0 1 CG2R51 2 CG2R52 3 CG2R51 4 NG2R50 5 NG2R51 6 HGR51 7 HGR52 8 HGR52 9 HGP1
@<TRIPOS>MOLECULE
pyrazole
 9 9 0 0 0
****
USER_CHARGES
INVALID_CHARGES
Pose:  26 Cluster:  26 Fr_nu: 2166382 TotEn:    -9.32
@<TRIPOS>ATOM
      1 C1        -63.8025  -12.8321  -36.0277 C.2    1 LIG      -0.25100
      2 C2        -64.8174  -12.5772  -36.9694 C.2    1 LIG       0.13200
      3 C3        -63.6213  -11.6320  -35.3848 C.2    1 LIG      -0.03800
      4 N1        -65.2507  -11.3143  -36.9314 N.2    1 LIG      -0.57800
      5 N2        -64.5046  -10.7650  -35.9580 N.pl3  1 LIG      -0.05900
      6 H1        -63.2761  -13.7563  -35.8400 H      1 LIG       0.15700
      7 H2        -65.2590  -13.2589  -37.6822 H      1 LIG       0.15600
      8 H3        -62.9569  -11.3232  -34.5908 H      1 LIG       0.15900
      9 H4        -64.6496   -9.7879  -35.7364 H      1 LIG       0.32200
@<TRIPOS>BOND
      1       1       2 1
      2       1       3 2
      3       2       4 2
      4       3       5 1
      5       4       5 1
      6       1       6 1
      7       2       7 1
      8       3       8 1
      9       5       9 1
@<TRIPOS>ALT_TYPE
CGenFF_4.0_ALT_TYPE_SET
CGenFF_4.0 1 CG2R51 2 CG2R52 3 CG2R51 4 NG2R50 5 NG2R51 6 HGR51 7 HGR52 8 HGR52 9 HGP1
@<TRIPOS>MOLECULE
pyrazole
 9 9 0 0 0
****
USER_CHARGES
INVALID_CHARGES
Pose:  27 Cluster:  27 Fr_nu: 8630051 TotEn:    -6.95
@<TRIPOS>ATOM
      1 C1        -54.2902  -26.0940  -30.8385 C.2    1 LIG      -0.25100
      2 C2        -53.4405  -26.9095  -30.0674 C.2    1 LIG       0.13200
      3 C3        -53.4446  -25.4234  -31.6880 C.2    1 LIG      -0.03800
      4 N1        -52.1537  -26.7713  -30.3978 N.2    1 LIG      -0.57800
      5 N2        -52.1886  -25.8613  -31.3860 N.pl3  1 LIG      -0.05900
      6 H1        -55.3653  -26.0048  -30.7870 H      1 LIG       0.15700
      7 H2        -53.7051  -27.5984  -29.2779 H      1 LIG       0.15600
      8 H3        -53.6191  -24.6891  -32.4610 H      1 LIG       0.15900
      9 H4        -51.3135  -25.5813  -31.8110 H      1 LIG       0.32200
@<TRIPOS>BOND
      1       1       2 1
      2       1       3 2
      3       2       4 2
      4       3       5 1
      5       4       5 1
      6       1       6 1
      7       2       7 1
      8       3       8 1
      9       5       9 1
@<TRIPOS>ALT_TYPE
CGenFF_4.0_ALT_TYPE_SET
CGenFF_4.0 1 CG2R51 2 CG2R52 3 CG2R51 4 NG2R50 5 NG2R51 6 HGR51 7 HGR52 8 HGR52 9 HGP1
@<TRIPOS>MOLECULE
4_lactone
 9 9 0 0 0
****
USER_CHARGES
INVALID_CHARGES
Pose:   1 Cluster:   1 Fr_nu: 919647 TotEn:   -25.55
@<TRIPOS>ATOM
      1 C1        -62.4991  -10.2366  -35.7450 C.2    1 LIG       0.04000
      2 C2        -63.1420  -10.7053  -34.4273 C.3    1 LIG       0.11000
      3 C3        -64.3941  -10.8241  -35.2909 C.3    1 LIG       0.08100
      4 O1        -61.4109   -9.8704  -36.1270 O.2    1 LIG      -0.32000
      5 O2        -63.6523  -10.3645  -36.4546 O.3    1 LIG      -0.27100
      6 H1        -62.7396  -11.6446  -34.0447 H      1 LIG       0.09000
      7 H2        -63.1726   -9.9401  -33.6499 H      1 LIG       0.09000
      8 H3        -64.7778  -11.8382  -35.4320 H      1 LIG       0.09000
      9 H4        -65.2084  -10.1397  -35.0376 H      1 LIG       0.09000
@<TRIPOS>BOND
      1       1       2 1
      2       1       4 2
      3       1       5 1
      4       2       3 1
      5       3       5 1
      6       2       6 1
      7       2       7 1
      8       3       8 1
      9       3       9 1
@<TRIPOS>ALT_TYPE
CGenFF_4.0_ALT_TYPE_SET
CGenFF_4.0 1 CG2O4 2 CG3C41 3 CG3C41 4 OG2D1 5 OG3C51 6 HGA2 7 HGA2 8 HGA2 9 HGA2
@<TRIPOS>MOLECULE
4_lactone
 9 9 0 0 0
****
USER_CHARGES
INVALID_CHARGES
Pose:   2 Cluster:   2 Fr_nu: 1973078 TotEn:   -24.49
@<TRIPOS>ATOM
      1 C1        -62.5378  -11.2483  -35.3212 C.2    1 LIG       0.04000
      2 C2        -64.0280  -10.9991  -35.0272 C.3    1 LIG       0.11000
      3 C3        -64.2299  -12.1158  -36.0470 C.3    1 LIG       0.08100
      4 O1        -61.4704  -10.8063  -34.9612 O.2    1 LIG      -0.32000
      5 O2        -62.7909  -12.2358  -36.2215 O.3    1 LIG      -0.27100
      6 H1        -64.3253  -11.2329  -34.0037 H      1 LIG       0.09000
      7 H2        -64.3823  -10.0119  -35.3282 H      1 LIG       0.09000
      8 H3        -64.6672  -13.0393  -35.6578 H      1 LIG       0.09000
      9 H4        -64.7242  -11.8216  -36.9769 H      1 LIG       0.09000
@<TRIPOS>BOND
      1       1       2 1
      2       1       4 2
      3       1       5 1
      4       2       3 1
      5       3       5 1
      6       2       6 1
      7       2       7 1
      8       3       8 1
      9       3       9 1
@<TRIPOS>ALT_TYPE
CGenFF_4.0_ALT_TYPE_SET
CGenFF_4.0 1 CG2O4 2 CG3C41 3 CG3C41 4 OG2D1 5 OG3C51 6 HGA2 7 HGA2 8 HGA2 9 HGA2
@<TRIPOS>MOLECULE
4_lactone
 9 9 0 0 0
****
USER_CHARGES
INVALID_CHARGES
Pose:   3 Cluster:   3 Fr_nu:  35578 TotEn:   -23.95
@<TRIPOS>ATOM
      1 C1        -59.2103  -12.1556  -30.2100 C.2    1 LIG       0.04000
      2 C2        -59.7263  -12.3122  -28.7683 C.3    1 LIG       0.11000
      3 C3        -58.6109  -13.3489  -28.6740 C.3    1 LIG       0.08100
      4 O1        -59.4798  -11.4966  -31.1884 O.2    1 LIG      -0.32000
      5 O2        -58.2367  -13.0928  -30.0560 O.3    1 LIG      -0.27100
      6 H1        -59.5991  -11.4219  -28.1504 H      1 LIG       0.09000
      7 H2        -60.7433  -12.7018  -28.6993 H      1 LIG       0.09000
      8 H3        -57.7971  -13.1077  -27.9847 H      1 LIG       0.09000
      9 H4        -58.9384  -14.3824  -28.5314 H      1 LIG       0.09000
@<TRIPOS>BOND
      1       1       2 1
      2       1       4 2
      3       1       5 1
      4       2       3 1
      5       3       5 1
      6       2       6 1
      7       2       7 1
      8       3       8 1
      9       3       9 1
@<TRIPOS>ALT_TYPE
CGenFF_4.0_ALT_TYPE_SET
CGenFF_4.0 1 CG2O4 2 CG3C41 3 CG3C41 4 OG2D1 5 OG3C51 6 HGA2 7 HGA2 8 HGA2 9 HGA2
@<TRIPOS>MOLECULE
4_lactone
 9 9 0 0 0
****
USER_CHARGES
INVALID_CHARGES
Pose:   4 Cluster:   4 Fr_nu: 5945692 TotEn:   -22.65
@<TRIPOS>ATOM
      1 C1        -55.4136  -24.9441  -25.7338 C.2    1 LIG       0.04000
      2 C2        -56.7800  -24.6571  -25.0859 C.3    1 LIG       0.11000
      3 C3        -57.3027  -24.9399  -26.4912 C.3    1 LIG       0.08100
      4 O1        -54.2528  -24.9757  -25.3934 O.2    1 LIG      -0.32000
      5 O2        -55.9479  -25.1824  -26.9616 O.3    1 LIG      -0.27100
      6 H1        -57.0695  -25.3773  -24.3191 H      1 LIG       0.09000
      7 H2        -56.8988  -23.6314  -24.7330 H      1 LIG       0.09000
      8 H3        -57.9302  -25.8296  -26.5930 H      1 LIG       0.09000
      9 H4        -57.7600  -24.0895  -27.0043 H      1 LIG       0.09000
@<TRIPOS>BOND
      1       1       2 1
      2       1       4 2
      3       1       5 1
      4       2       3 1
      5       3       5 1
      6       2       6 1
      7       2       7 1
      8       3       8 1
      9       3       9 1
@<TRIPOS>ALT_TYPE
CGenFF_4.0_ALT_TYPE_SET
CGenFF_4.0 1 CG2O4 2 CG3C41 3 CG3C41 4 OG2D1 5 OG3C51 6 HGA2 7 HGA2 8 HGA2 9 HGA2
@<TRIPOS>MOLECULE
4_lactone
 9 9 0 0 0
****
USER_CHARGES
INVALID_CHARGES
Pose:   5 Cluster:   5 Fr_nu: 1435664 TotEn:   -21.61
@<TRIPOS>ATOM
      1 C1        -58.9060  -12.6275  -28.8746 C.2    1 LIG       0.04000
      2 C2        -60.4085  -12.8087  -28.5936 C.3    1 LIG       0.11000
      3 C3        -60.5614  -11.9277  -29.8299 C.3    1 LIG       0.08100
      4 O1        -57.8571  -12.9853  -28.3888 O.2    1 LIG      -0.32000
      5 O2        -59.1157  -11.8461  -29.9678 O.3    1 LIG      -0.27100
      6 H1        -60.7604  -13.8362  -28.6977 H      1 LIG       0.09000
      7 H2        -60.7418  -12.3679  -27.6526 H      1 LIG       0.09000
      8 H3        -61.0229  -12.4059  -30.6981 H      1 LIG       0.09000
      9 H4        -61.0045  -10.9434  -29.6556 H      1 LIG       0.09000
@<TRIPOS>BOND
      1       1       2 1
      2       1       4 2
      3       1       5 1
      4       2       3 1
      5       3       5 1
      6       2       6 1
      7       2       7 1
      8       3       8 1
      9       3       9 1
@<TRIPOS>ALT_TYPE
CGenFF_4.0_ALT_TYPE_SET
CGenFF_4.0 1 CG2O4 2 CG3C41 3 CG3C41 4 OG2D1 5 OG3C51 6 HGA2 7 HGA2 8 HGA2 9 HGA2
@<TRIPOS>MOLECULE
4_lactone
 9 9 0 0 0
****
USER_CHARGES
INVALID_CHARGES
Pose:   6 Cluster:   6 Fr_nu: 1973163 TotEn:   -21.56
@<TRIPOS>ATOM
      1 C1        -62.0959  -10.9612  -35.6657 C.2    1 LIG       0.04000
      2 C2        -63.1394  -12.0915  -35.6144 C.3    1 LIG       0.11000
      3 C3        -64.0280  -10.9991  -35.0272 C.3    1 LIG       0.08100
      4 O1        -60.9454  -10.8230  -36.0147 O.2    1 LIG      -0.32000
      5 O2        -62.9421  -10.0376  -35.1361 O.3    1 LIG      -0.27100
      6 H1        -63.4367  -12.4682  -36.5942 H      1 LIG       0.09000
      7 H2        -62.8797  -12.9069  -34.9372 H      1 LIG       0.09000
      8 H3        -64.8870  -10.7080  -35.6379 H      1 LIG       0.09000
      9 H4        -64.3314  -11.1463  -33.9870 H      1 LIG       0.09000
@<TRIPOS>BOND
      1       1       2 1
      2       1       4 2
      3       1       5 1
      4       2       3 1
      5       3       5 1
      6       2       6 1
      7       2       7 1
      8       3       8 1
      9       3       9 1
@<TRIPOS>ALT_TYPE
CGenFF_4.0_ALT_TYPE_SET
CGenFF_4.0 1 CG2O4 2 CG3C41 3 CG3C41 4 OG2D1 5 OG3C51 6 HGA2 7 HGA2 8 HGA2 9 HGA2
@<TRIPOS>MOLECULE
4_lactone
 9 9 0 0 0
****
USER_CHARGES
INVALID_CHARGES
Pose:   7 Cluster:   7 Fr_nu: 5974780 TotEn:   -21.44
@<TRIPOS>ATOM
      1 C1        -54.8926  -25.0192  -24.9251 C.2    1 LIG       0.04000
      2 C2        -56.3898  -25.1686  -25.2495 C.3    1 LIG       0.11000
      3 C3        -55.8654  -25.9233  -26.4674 C.3    1 LIG       0.08100
      4 O1        -54.2121  -24.5158  -24.0603 O.2    1 LIG      -0.32000
      5 O2        -54.4952  -25.7015  -26.0325 O.3    1 LIG      -0.27100
      6 H1        -56.9451  -25.7662  -24.5249 H      1 LIG       0.09000
      7 H2        -56.8966  -24.2250  -25.4580 H      1 LIG       0.09000
      8 H3        -56.1088  -26.9886  -26.5054 H      1 LIG       0.09000
      9 H4        -56.0611  -25.4521  -27.4345 H      1 LIG       0.09000
@<TRIPOS>BOND
      1       1       2 1
      2       1       4 2
      3       1       5 1
      4       2       3 1
      5       3       5 1
      6       2       6 1
      7       2       7 1
      8       3       8 1
      9       3       9 1
@<TRIPOS>ALT_TYPE
CGenFF_4.0_ALT_TYPE_SET
CGenFF_4.0 1 CG2O4 2 CG3C41 3 CG3C41 4 OG2D1 5 OG3C51 6 HGA2 7 HGA2 8 HGA2 9 HGA2
@<TRIPOS>MOLECULE
4_lactone
 9 9 0 0 0
****
USER_CHARGES
INVALID_CHARGES
Pose:   8 Cluster:   8 Fr_nu: 1954344 TotEn:   -21.36
@<TRIPOS>ATOM
      1 C1        -63.7000  -12.1827  -36.0500 C.2    1 LIG       0.04000
      2 C2        -64.7173  -11.0750  -35.7224 C.3    1 LIG       0.11000
      3 C3        -63.5536  -10.4924  -34.9259 C.3    1 LIG       0.08100
      4 O1        -63.6730  -13.2097  -36.6895 O.2    1 LIG      -0.32000
      5 O2        -62.7072  -11.6078  -35.3196 O.3    1 LIG      -0.27100
      6 H1        -65.0368  -10.4933  -36.5884 H      1 LIG       0.09000
      7 H2        -65.5717  -11.4147  -35.1346 H      1 LIG       0.09000
      8 H3        -63.1603   -9.5395  -35.2903 H      1 LIG       0.09000
      9 H4        -63.6944  -10.4579  -33.8421 H      1 LIG       0.09000
@<TRIPOS>BOND
      1       1       2 1
      2       1       4 2
      3       1       5 1
      4       2       3 1
      5       3       5 1
      6       2       6 1
      7       2       7 1
      8       3       8 1
      9       3       9 1
@<TRIPOS>ALT_TYPE
CGenFF_4.0_ALT_TYPE_SET
CGenFF_4.0 1 CG2O4 2 CG3C41 3 CG3C41 4 OG2D1 5 OG3C51 6 HGA2 7 HGA2 8 HGA2 9 HGA2
@<TRIPOS>MOLECULE
4_lactone
 9 9 0 0 0
****
USER_CHARGES
INVALID_CHARGES
Pose:   9 Cluster:   9 Fr_nu: 5211883 TotEn:   -21.06
@<TRIPOS>ATOM
      1 C1        -55.4109  -25.3193  -24.5502 C.2    1 LIG       0.04000
      2 C2        -56.6049  -24.6578  -23.8389 C.3    1 LIG       0.11000
      3 C3        -57.1991  -26.0607  -23.9216 C.3    1 LIG       0.08100
      4 O1        -54.3228  -24.9886  -24.9638 O.2    1 LIG      -0.32000
      5 O2        -56.0015  -26.5437  -24.5909 O.3    1 LIG      -0.27100
      6 H1        -56.3806  -24.2969  -22.8340 H      1 LIG       0.09000
      7 H2        -57.1090  -23.8933  -24.4324 H      1 LIG       0.09000
      8 H3        -57.3574  -26.5652  -22.9645 H      1 LIG       0.09000
      9 H4        -58.0831  -26.1617  -24.5573 H      1 LIG       0.09000
@<TRIPOS>BOND
      1       1       2 1
      2       1       4 2
      3       1       5 1
      4       2       3 1
      5       3       5 1
      6       2       6 1
      7       2       7 1
      8       3       8 1
      9       3       9 1
@<TRIPOS>ALT_TYPE
CGenFF_4.0_ALT_TYPE_SET
CGenFF_4.0 1 CG2O4 2 CG3C41 3 CG3C41 4 OG2D1 5 OG3C51 6 HGA2 7 HGA2 8 HGA2 9 HGA2
@<TRIPOS>MOLECULE
4_lactone
 9 9 0 0 0
****
USER_CHARGES
INVALID_CHARGES
Pose:  10 Cluster:  10 Fr_nu:  12481 TotEn:   -20.55
@<TRIPOS>ATOM
      1 C1        -59.0636  -12.3027  -30.1877 C.2    1 LIG       0.04000
      2 C2        -59.3392  -12.2588  -28.6740 C.3    1 LIG       0.11000
      3 C3        -60.7863  -12.4580  -29.1149 C.3    1 LIG       0.08100
      4 O1        -58.1065  -12.2230  -30.9239 O.2    1 LIG      -0.32000
      5 O2        -60.3734  -12.4778  -30.5094 O.3    1 LIG      -0.27100
      6 H1        -58.8960  -13.0853  -28.1163 H      1 LIG       0.09000
      7 H2        -59.1131  -11.2984  -28.2079 H      1 LIG       0.09000
      8 H3        -61.2462  -13.4042  -28.8171 H      1 LIG       0.09000
      9 H4        -61.4616  -11.6233  -28.9077 H      1 LIG       0.09000
@<TRIPOS>BOND
      1       1       2 1
      2       1       4 2
      3       1       5 1
      4       2       3 1
      5       3       5 1
      6       2       6 1
      7       2       7 1
      8       3       8 1
      9       3       9 1
@<TRIPOS>ALT_TYPE
CGenFF_4.0_ALT_TYPE_SET
CGenFF_4.0 1 CG2O4 2 CG3C41 3 CG3C41 4 OG2D1 5 OG3C51 6 HGA2 7 HGA2 8 HGA2 9 HGA2
@<TRIPOS>MOLECULE
4_lactone
 9 9 0 0 0
****
USER_CHARGES
INVALID_CHARGES
Pose:  11 Cluster:  11 Fr_nu: 3474574 TotEn:   -19.08
@<TRIPOS>ATOM
      1 C1        -64.0098    3.5618  -42.7390 C.2    1 LIG       0.04000
      2 C2        -62.7440    2.6903  -42.8245 C.3    1 LIG       0.11000
      3 C3        -63.5048    1.8070  -41.8403 C.3    1 LIG       0.08100
      4 O1        -64.4139    4.5989  -43.2140 O.2    1 LIG      -0.32000
      5 O2        -64.6296    2.7289  -41.8605 O.3    1 LIG      -0.27100
      6 H1        -62.5669    2.2575  -43.8103 H      1 LIG       0.09000
      7 H2        -61.8453    3.1708  -42.4342 H      1 LIG       0.09000
      8 H3        -63.7872    0.8182  -42.2118 H      1 LIG       0.09000
      9 H4        -63.0673    1.7289  -40.8412 H      1 LIG       0.09000
@<TRIPOS>BOND
      1       1       2 1
      2       1       4 2
      3       1       5 1
      4       2       3 1
      5       3       5 1
      6       2       6 1
      7       2       7 1
      8       3       8 1
      9       3       9 1
@<TRIPOS>ALT_TYPE
CGenFF_4.0_ALT_TYPE_SET
CGenFF_4.0 1 CG2O4 2 CG3C41 3 CG3C41 4 OG2D1 5 OG3C51 6 HGA2 7 HGA2 8 HGA2 9 HGA2
@<TRIPOS>MOLECULE
4_lactone
 9 9 0 0 0
****
USER_CHARGES
INVALID_CHARGES
Pose:  12 Cluster:  12 Fr_nu:   9479 TotEn:   -18.91
@<TRIPOS>ATOM
      1 C1        -65.2860  -11.8151  -37.0152 C.2    1 LIG       0.04000
      2 C2        -65.5191  -11.5917  -35.5103 C.3    1 LIG       0.11000
      3 C3        -65.4897  -10.1192  -35.9086 C.3    1 LIG       0.08100
      4 O1        -65.1513  -12.7524  -37.7686 O.2    1 LIG      -0.32000
      5 O2        -65.2698  -10.4851  -37.2990 O.3    1 LIG      -0.27100
      6 H1        -66.4780  -11.9653  -35.1477 H      1 LIG       0.09000
      7 H2        -64.6964  -11.9286  -34.8774 H      1 LIG       0.09000
      8 H3        -66.4289   -9.5745  -35.7787 H      1 LIG       0.09000
      9 H4        -64.6535   -9.5391  -35.5087 H      1 LIG       0.09000
@<TRIPOS>BOND
      1       1       2 1
      2       1       4 2
      3       1       5 1
      4       2       3 1
      5       3       5 1
      6       2       6 1
      7       2       7 1
      8       3       8 1
      9       3       9 1
@<TRIPOS>ALT_TYPE
CGenFF_4.0_ALT_TYPE_SET
CGenFF_4.0 1 CG2O4 2 CG3C41 3 CG3C41 4 OG2D1 5 OG3C51 6 HGA2 7 HGA2 8 HGA2 9 HGA2
@<TRIPOS>MOLECULE
4_lactone
 9 9 0 0 0
****
USER_CHARGES
INVALID_CHARGES
Pose:  13 Cluster:  13 Fr_nu: 3292353 TotEn:   -18.76
@<TRIPOS>ATOM
      1 C1        -64.2165    4.0633  -43.3626 C.2    1 LIG       0.04000
      2 C2        -64.0097    2.5945  -42.9513 C.3    1 LIG       0.11000
      3 C3        -62.5874    3.0647  -42.6616 C.3    1 LIG       0.08100
      4 O1        -65.1158    4.7546  -43.7839 O.2    1 LIG      -0.32000
      5 O2        -62.9320    4.4131  -43.0843 O.3    1 LIG      -0.27100
      6 H1        -64.5939    2.2889  -42.0819 H      1 LIG       0.09000
      7 H2        -64.1164    1.8831  -43.7718 H      1 LIG       0.09000
      8 H3        -62.2839    3.0365  -41.6116 H      1 LIG       0.09000
      9 H4        -61.8091    2.6314  -43.2958 H      1 LIG       0.09000
@<TRIPOS>BOND
      1       1       2 1
      2       1       4 2
      3       1       5 1
      4       2       3 1
      5       3       5 1
      6       2       6 1
      7       2       7 1
      8       3       8 1
      9       3       9 1
@<TRIPOS>ALT_TYPE
CGenFF_4.0_ALT_TYPE_SET
CGenFF_4.0 1 CG2O4 2 CG3C41 3 CG3C41 4 OG2D1 5 OG3C51 6 HGA2 7 HGA2 8 HGA2 9 HGA2
@<TRIPOS>MOLECULE
4_lactone
 9 9 0 0 0
****
USER_CHARGES
INVALID_CHARGES
Pose:  14 Cluster:  14 Fr_nu: 112163 TotEn:   -18.68
@<TRIPOS>ATOM
      1 C1        -63.1044  -11.5008  -35.9755 C.2    1 LIG       0.04000
      2 C2        -64.2925  -12.4682  -36.1225 C.3    1 LIG       0.11000
      3 C3        -65.1134  -11.2216  -35.8063 C.3    1 LIG       0.08100
      4 O1        -61.8977  -11.5504  -36.0507 O.2    1 LIG      -0.32000
      5 O2        -63.8972  -10.4311  -35.6981 O.3    1 LIG      -0.27100
      6 H1        -64.4151  -12.8736  -37.1281 H      1 LIG       0.09000
      7 H2        -64.3196  -13.2578  -35.3698 H      1 LIG       0.09000
      8 H3        -65.7578  -10.8616  -36.6129 H      1 LIG       0.09000
      9 H4        -65.6623  -11.2457  -34.8609 H      1 LIG       0.09000
@<TRIPOS>BOND
      1       1       2 1
      2       1       4 2
      3       1       5 1
      4       2       3 1
      5       3       5 1
      6       2       6 1
      7       2       7 1
      8       3       8 1
      9       3       9 1
@<TRIPOS>ALT_TYPE
CGenFF_4.0_ALT_TYPE_SET
CGenFF_4.0 1 CG2O4 2 CG3C41 3 CG3C41 4 OG2D1 5 OG3C51 6 HGA2 7 HGA2 8 HGA2 9 HGA2
@<TRIPOS>MOLECULE
4_lactone
 9 9 0 0 0
****
USER_CHARGES
INVALID_CHARGES
Pose:  15 Cluster:  15 Fr_nu: 5824394 TotEn:   -18.35
@<TRIPOS>ATOM
      1 C1        -59.9540  -25.0778  -20.2733 C.2    1 LIG       0.04000
      2 C2        -60.5424  -23.9257  -21.1074 C.3    1 LIG       0.11000
      3 C3        -59.4238  -24.2967  -22.0764 C.3    1 LIG       0.08100
      4 O1        -60.1779  -25.6185  -19.2142 O.2    1 LIG      -0.32000
      5 O2        -58.9796  -25.3536  -21.1812 O.3    1 LIG      -0.27100
      6 H1        -61.5575  -24.1071  -21.4640 H      1 LIG       0.09000
      7 H2        -60.4560  -22.9453  -20.6360 H      1 LIG       0.09000
      8 H3        -59.7465  -24.6954  -23.0421 H      1 LIG       0.09000
      9 H4        -58.6498  -23.5371  -22.2164 H      1 LIG       0.09000
@<TRIPOS>BOND
      1       1       2 1
      2       1       4 2
      3       1       5 1
      4       2       3 1
      5       3       5 1
      6       2       6 1
      7       2       7 1
      8       3       8 1
      9       3       9 1
@<TRIPOS>ALT_TYPE
CGenFF_4.0_ALT_TYPE_SET
CGenFF_4.0 1 CG2O4 2 CG3C41 3 CG3C41 4 OG2D1 5 OG3C51 6 HGA2 7 HGA2 8 HGA2 9 HGA2
@<TRIPOS>MOLECULE
4_lactone
 9 9 0 0 0
****
USER_CHARGES
INVALID_CHARGES
Pose:  16 Cluster:  16 Fr_nu: 5264489 TotEn:   -18.03
@<TRIPOS>ATOM
      1 C1        -59.0504  -24.3526  -20.3669 C.2    1 LIG       0.04000
      2 C2        -58.4539  -24.3076  -21.7852 C.3    1 LIG       0.11000
      3 C3        -59.7538  -23.5792  -22.1133 C.3    1 LIG       0.08100
      4 O1        -58.7338  -24.7746  -19.2779 O.2    1 LIG      -0.32000
      5 O2        -60.1865  -23.6989  -20.7298 O.3    1 LIG      -0.27100
      6 H1        -57.5435  -23.7118  -21.8669 H      1 LIG       0.09000
      7 H2        -58.3299  -25.2883  -22.2474 H      1 LIG       0.09000
      8 H3        -59.6478  -22.5331  -22.4135 H      1 LIG       0.09000
      9 H4        -60.4304  -24.1047  -22.7927 H      1 LIG       0.09000
@<TRIPOS>BOND
      1       1       2 1
      2       1       4 2
      3       1       5 1
      4       2       3 1
      5       3       5 1
      6       2       6 1
      7       2       7 1
      8       3       8 1
      9       3       9 1
@<TRIPOS>ALT_TYPE
CGenFF_4.0_ALT_TYPE_SET
CGenFF_4.0 1 CG2O4 2 CG3C41 3 CG3C41 4 OG2D1 5 OG3C51 6 HGA2 7 HGA2 8 HGA2 9 HGA2
@<TRIPOS>MOLECULE
4_lactone
 9 9 0 0 0
****
USER_CHARGES
INVALID_CHARGES
Pose:  17 Cluster:  17 Fr_nu: 2123157 TotEn:   -17.95
@<TRIPOS>ATOM
      1 C1        -63.2460    4.2720  -42.8199 C.2    1 LIG       0.04000
      2 C2        -62.4598    3.1989  -42.0456 C.3    1 LIG       0.11000
      3 C3        -63.6749    2.3343  -42.3684 C.3    1 LIG       0.08100
      4 O1        -63.0971    5.4285  -43.1435 O.2    1 LIG      -0.32000
      5 O2        -64.2969    3.4459  -43.0706 O.3    1 LIG      -0.27100
      6 H1        -61.5254    2.8999  -42.5231 H      1 LIG       0.09000
      7 H2        -62.3100    3.4315  -40.9901 H      1 LIG       0.09000
      8 H3        -63.4903    1.4883  -43.0361 H      1 LIG       0.09000
      9 H4        -64.2711    2.0186  -41.5079 H      1 LIG       0.09000
@<TRIPOS>BOND
      1       1       2 1
      2       1       4 2
      3       1       5 1
      4       2       3 1
      5       3       5 1
      6       2       6 1
      7       2       7 1
      8       3       8 1
      9       3       9 1
@<TRIPOS>ALT_TYPE
CGenFF_4.0_ALT_TYPE_SET
CGenFF_4.0 1 CG2O4 2 CG3C41 3 CG3C41 4 OG2D1 5 OG3C51 6 HGA2 7 HGA2 8 HGA2 9 HGA2
@<TRIPOS>MOLECULE
4_lactone
 9 9 0 0 0
****
USER_CHARGES
INVALID_CHARGES
Pose:  18 Cluster:  18 Fr_nu: 496401 TotEn:   -17.67
@<TRIPOS>ATOM
      1 C1        -74.2873    0.0765  -38.9453 C.2    1 LIG       0.04000
      2 C2        -73.5416   -0.5860  -40.1176 C.3    1 LIG       0.11000
      3 C3        -73.7916    0.7563  -40.7985 C.3    1 LIG       0.08100
      4 O1        -74.6328   -0.2210  -37.8244 O.2    1 LIG      -0.32000
      5 O2        -74.4762    1.2465  -39.6125 O.3    1 LIG      -0.27100
      6 H1        -72.4978   -0.8222  -39.9051 H      1 LIG       0.09000
      7 H2        -74.0626   -1.4417  -40.5501 H      1 LIG       0.09000
      8 H3        -72.8993    1.3474  -41.0222 H      1 LIG       0.09000
      9 H4        -74.4584    0.7288  -41.6647 H      1 LIG       0.09000
@<TRIPOS>BOND
      1       1       2 1
      2       1       4 2
      3       1       5 1
      4       2       3 1
      5       3       5 1
      6       2       6 1
      7       2       7 1
      8       3       8 1
      9       3       9 1
@<TRIPOS>ALT_TYPE
CGenFF_4.0_ALT_TYPE_SET
CGenFF_4.0 1 CG2O4 2 CG3C41 3 CG3C41 4 OG2D1 5 OG3C51 6 HGA2 7 HGA2 8 HGA2 9 HGA2
@<TRIPOS>MOLECULE
4_lactone
 9 9 0 0 0
****
USER_CHARGES
INVALID_CHARGES
Pose:  19 Cluster:  19 Fr_nu: 5208979 TotEn:   -17.60
@<TRIPOS>ATOM
      1 C1        -56.1064  -24.9101  -24.8141 C.2    1 LIG       0.04000
      2 C2        -57.4231  -24.4373  -24.1722 C.3    1 LIG       0.11000
      3 C3        -57.9878  -24.7073  -25.5637 C.3    1 LIG       0.08100
      4 O1        -54.9549  -25.0681  -24.4772 O.2    1 LIG      -0.32000
      5 O2        -56.6757  -25.1279  -26.0299 O.3    1 LIG      -0.27100
      6 H1        -57.7903  -25.0886  -23.3775 H      1 LIG       0.09000
      7 H2        -57.4153  -23.3924  -23.8578 H      1 LIG       0.09000
      8 H3        -58.7181  -25.5184  -25.6293 H      1 LIG       0.09000
      9 H4        -58.3442  -23.8277  -26.1068 H      1 LIG       0.09000
@<TRIPOS>BOND
      1       1       2 1
      2       1       4 2
      3       1       5 1
      4       2       3 1
      5       3       5 1
      6       2       6 1
      7       2       7 1
      8       3       8 1
      9       3       9 1
@<TRIPOS>ALT_TYPE
CGenFF_4.0_ALT_TYPE_SET
CGenFF_4.0 1 CG2O4 2 CG3C41 3 CG3C41 4 OG2D1 5 OG3C51 6 HGA2 7 HGA2 8 HGA2 9 HGA2
@<TRIPOS>MOLECULE
4_lactone
 9 9 0 0 0
****
USER_CHARGES
INVALID_CHARGES
Pose:  20 Cluster:  20 Fr_nu: 120493 TotEn:   -17.17
@<TRIPOS>ATOM
      1 C1        -63.4469  -10.6328  -35.6783 C.2    1 LIG       0.04000
      2 C2        -63.7985  -12.0410  -35.1660 C.3    1 LIG       0.11000
      3 C3        -65.1561  -11.7321  -35.7900 C.3    1 LIG       0.08100
      4 O1        -62.4891   -9.8932  -35.6710 O.2    1 LIG      -0.32000
      5 O2        -64.6805  -10.4238  -36.2115 O.3    1 LIG      -0.27100
      6 H1        -63.2305  -12.8425  -35.6406 H      1 LIG       0.09000
      7 H2        -63.7864  -12.1353  -34.0789 H      1 LIG       0.09000
      8 H3        -65.4370  -12.3535  -36.6447 H      1 LIG       0.09000
      9 H4        -65.9901  -11.6492  -35.0877 H      1 LIG       0.09000
@<TRIPOS>BOND
      1       1       2 1
      2       1       4 2
      3       1       5 1
      4       2       3 1
      5       3       5 1
      6       2       6 1
      7       2       7 1
      8       3       8 1
      9       3       9 1
@<TRIPOS>ALT_TYPE
CGenFF_4.0_ALT_TYPE_SET
CGenFF_4.0 1 CG2O4 2 CG3C41 3 CG3C41 4 OG2D1 5 OG3C51 6 HGA2 7 HGA2 8 HGA2 9 HGA2
@<TRIPOS>MOLECULE
4_lactone
 9 9 0 0 0
****
USER_CHARGES
INVALID_CHARGES
Pose:  21 Cluster:  21 Fr_nu: 3604231 TotEn:   -16.49
@<TRIPOS>ATOM
      1 C1        -70.0794   -5.2530  -46.1843 C.2    1 LIG       0.04000
      2 C2        -70.3862   -3.7913  -46.5566 C.3    1 LIG       0.11000
      3 C3        -68.9560   -3.5591  -46.0787 C.3    1 LIG       0.08100
      4 O1        -70.6531   -6.3183  -46.2017 O.2    1 LIG      -0.32000
      5 O2        -68.8134   -4.9740  -45.7730 O.3    1 LIG      -0.27100
      6 H1        -70.5619   -3.6303  -47.6214 H      1 LIG       0.09000
      7 H2        -71.1693   -3.3325  -45.9508 H      1 LIG       0.09000
      8 H3        -68.2462   -3.2389  -46.8463 H      1 LIG       0.09000
      9 H4        -68.8527   -2.9420  -45.1819 H      1 LIG       0.09000
@<TRIPOS>BOND
      1       1       2 1
      2       1       4 2
      3       1       5 1
      4       2       3 1
      5       3       5 1
      6       2       6 1
      7       2       7 1
      8       3       8 1
      9       3       9 1
@<TRIPOS>ALT_TYPE
CGenFF_4.0_ALT_TYPE_SET
CGenFF_4.0 1 CG2O4 2 CG3C41 3 CG3C41 4 OG2D1 5 OG3C51 6 HGA2 7 HGA2 8 HGA2 9 HGA2
@<TRIPOS>MOLECULE
4_lactone
 9 9 0 0 0
****
USER_CHARGES
INVALID_CHARGES
Pose:  22 Cluster:  22 Fr_nu: 1065555 TotEn:   -16.44
@<TRIPOS>ATOM
      1 C1        -74.7924    0.2049  -39.6183 C.2    1 LIG       0.04000
      2 C2        -74.1396   -0.0686  -40.9851 C.3    1 LIG       0.11000
      3 C3        -72.8672   -0.1846  -40.1513 C.3    1 LIG       0.08100
      4 O1        -75.8981    0.4440  -39.1885 O.2    1 LIG      -0.32000
      5 O2        -73.6207    0.0890  -38.9376 O.3    1 LIG      -0.27100
      6 H1        -74.4776   -0.9889  -41.4640 H      1 LIG       0.09000
      7 H2        -74.1797    0.7761  -41.6748 H      1 LIG       0.09000
      8 H3        -72.4067   -1.1760  -40.1251 H      1 LIG       0.09000
      9 H4        -72.1106    0.5830  -40.3361 H      1 LIG       0.09000
@<TRIPOS>BOND
      1       1       2 1
      2       1       4 2
      3       1       5 1
      4       2       3 1
      5       3       5 1
      6       2       6 1
      7       2       7 1
      8       3       8 1
      9       3       9 1
@<TRIPOS>ALT_TYPE
CGenFF_4.0_ALT_TYPE_SET
CGenFF_4.0 1 CG2O4 2 CG3C41 3 CG3C41 4 OG2D1 5 OG3C51 6 HGA2 7 HGA2 8 HGA2 9 HGA2
@<TRIPOS>MOLECULE
4_lactone
 9 9 0 0 0
****
USER_CHARGES
INVALID_CHARGES
Pose:  23 Cluster:  23 Fr_nu: 428859 TotEn:   -16.37
@<TRIPOS>ATOM
      1 C1        -71.5810  -23.5669  -39.8968 C.2    1 LIG       0.04000
      2 C2        -72.9168  -23.4707  -40.6554 C.3    1 LIG       0.11000
      3 C3        -73.2464  -22.4410  -39.5788 C.3    1 LIG       0.08100
      4 O1        -70.5443  -24.1843  -39.9887 O.2    1 LIG      -0.32000
      5 O2        -71.9414  -22.6407  -38.9684 O.3    1 LIG      -0.27100
      6 H1        -72.8256  -23.0817  -41.6707 H      1 LIG       0.09000
      7 H2        -73.5089  -24.3870  -40.6326 H      1 LIG       0.09000
      8 H3        -73.3744  -21.4133  -39.9296 H      1 LIG       0.09000
      9 H4        -74.0554  -22.7149  -38.8961 H      1 LIG       0.09000
@<TRIPOS>BOND
      1       1       2 1
      2       1       4 2
      3       1       5 1
      4       2       3 1
      5       3       5 1
      6       2       6 1
      7       2       7 1
      8       3       8 1
      9       3       9 1
@<TRIPOS>ALT_TYPE
CGenFF_4.0_ALT_TYPE_SET
CGenFF_4.0 1 CG2O4 2 CG3C41 3 CG3C41 4 OG2D1 5 OG3C51 6 HGA2 7 HGA2 8 HGA2 9 HGA2
@<TRIPOS>MOLECULE
4_lactone
 9 9 0 0 0
****
USER_CHARGES
INVALID_CHARGES
Pose:  24 Cluster:  24 Fr_nu: 5262222 TotEn:   -16.01
@<TRIPOS>ATOM
      1 C1        -59.4409  -24.6869  -21.3903 C.2    1 LIG       0.04000
      2 C2        -59.3025  -24.5714  -22.9189 C.3    1 LIG       0.11000
      3 C3        -59.2941  -23.0745  -22.6236 C.3    1 LIG       0.08100
      4 O1        -59.5350  -25.5680  -20.5661 O.2    1 LIG      -0.32000
      5 O2        -59.4278  -23.3403  -21.1999 O.3    1 LIG      -0.27100
      6 H1        -58.3719  -24.9814  -23.3143 H      1 LIG       0.09000
      7 H2        -60.1667  -24.9408  -23.4734 H      1 LIG       0.09000
      8 H3        -58.3606  -22.5523  -22.8503 H      1 LIG       0.09000
      9 H4        -60.1492  -22.5129  -23.0095 H      1 LIG       0.09000
@<TRIPOS>BOND
      1       1       2 1
      2       1       4 2
      3       1       5 1
      4       2       3 1
      5       3       5 1
      6       2       6 1
      7       2       7 1
      8       3       8 1
      9       3       9 1
@<TRIPOS>ALT_TYPE
CGenFF_4.0_ALT_TYPE_SET
CGenFF_4.0 1 CG2O4 2 CG3C41 3 CG3C41 4 OG2D1 5 OG3C51 6 HGA2 7 HGA2 8 HGA2 9 HGA2
@<TRIPOS>MOLECULE
4_lactone
 9 9 0 0 0
****
USER_CHARGES
INVALID_CHARGES
Pose:  25 Cluster:  25 Fr_nu: 4462050 TotEn:   -15.89
@<TRIPOS>ATOM
      1 C1        -58.7704  -23.0749  -22.4090 C.2    1 LIG       0.04000
      2 C2        -58.3793  -21.8340  -23.2314 C.3    1 LIG       0.11000
      3 C3        -59.5661  -22.2545  -24.0931 C.3    1 LIG       0.08100
      4 O1        -58.3820  -23.6469  -21.4158 O.2    1 LIG      -0.32000
      5 O2        -59.8140  -23.3922  -23.2214 O.3    1 LIG      -0.27100
      6 H1        -58.4936  -20.8903  -22.6957 H      1 LIG       0.09000
      7 H2        -57.3993  -21.9052  -23.7062 H      1 LIG       0.09000
      8 H3        -60.4126  -21.5625  -24.1035 H      1 LIG       0.09000
      9 H4        -59.3211  -22.5733  -25.1100 H      1 LIG       0.09000
@<TRIPOS>BOND
      1       1       2 1
      2       1       4 2
      3       1       5 1
      4       2       3 1
      5       3       5 1
      6       2       6 1
      7       2       7 1
      8       3       8 1
      9       3       9 1
@<TRIPOS>ALT_TYPE
CGenFF_4.0_ALT_TYPE_SET
CGenFF_4.0 1 CG2O4 2 CG3C41 3 CG3C41 4 OG2D1 5 OG3C51 6 HGA2 7 HGA2 8 HGA2 9 HGA2
@<TRIPOS>MOLECULE
4_lactone
 9 9 0 0 0
****
USER_CHARGES
INVALID_CHARGES
Pose:  26 Cluster:  26 Fr_nu: 1954472 TotEn:   -15.80
@<TRIPOS>ATOM
      1 C1        -64.0442  -11.0948  -35.4206 C.2    1 LIG       0.04000
      2 C2        -65.5510  -11.3000  -35.6586 C.3    1 LIG       0.11000
      3 C3        -65.0654  -12.2903  -36.7130 C.3    1 LIG       0.08100
      4 O1        -63.3365  -10.4286  -34.6996 O.2    1 LIG      -0.32000
      5 O2        -63.6822  -11.9910  -36.3774 O.3    1 LIG      -0.27100
      6 H1        -66.0811  -11.7342  -34.8096 H      1 LIG       0.09000
      7 H2        -66.0661  -10.4165  -36.0391 H      1 LIG       0.09000
      8 H3        -65.3080  -13.3396  -36.5245 H      1 LIG       0.09000
      9 H4        -65.2938  -12.0257  -37.7491 H      1 LIG       0.09000
@<TRIPOS>BOND
      1       1       2 1
      2       1       4 2
      3       1       5 1
      4       2       3 1
      5       3       5 1
      6       2       6 1
      7       2       7 1
      8       3       8 1
      9       3       9 1
@<TRIPOS>ALT_TYPE
CGenFF_4.0_ALT_TYPE_SET
CGenFF_4.0 1 CG2O4 2 CG3C41 3 CG3C41 4 OG2D1 5 OG3C51 6 HGA2 7 HGA2 8 HGA2 9 HGA2
@<TRIPOS>MOLECULE
4_lactone
 9 9 0 0 0
****
USER_CHARGES
INVALID_CHARGES
Pose:  27 Cluster:  27 Fr_nu: 1679516 TotEn:   -15.64
@<TRIPOS>ATOM
      1 C1        -60.9542   -2.4793  -24.6147 C.2    1 LIG       0.04000
      2 C2        -62.2291   -2.4877  -25.4771 C.3    1 LIG       0.11000
      3 C3        -62.6479   -3.6044  -24.5255 C.3    1 LIG       0.08100
      4 O1        -59.9081   -1.8725  -24.5732 O.2    1 LIG      -0.32000
      5 O2        -61.3906   -3.4809  -23.8048 O.3    1 LIG      -0.27100
      6 H1        -62.8144   -1.5689  -25.4159 H      1 LIG       0.09000
      7 H2        -62.0635   -2.7850  -26.5139 H      1 LIG       0.09000
      8 H3        -63.5045   -3.3828  -23.8830 H      1 LIG       0.09000
      9 H4        -62.7561   -4.5939  -24.9781 H      1 LIG       0.09000
@<TRIPOS>BOND
      1       1       2 1
      2       1       4 2
      3       1       5 1
      4       2       3 1
      5       3       5 1
      6       2       6 1
      7       2       7 1
      8       3       8 1
      9       3       9 1
@<TRIPOS>ALT_TYPE
CGenFF_4.0_ALT_TYPE_SET
CGenFF_4.0 1 CG2O4 2 CG3C41 3 CG3C41 4 OG2D1 5 OG3C51 6 HGA2 7 HGA2 8 HGA2 9 HGA2
@<TRIPOS>MOLECULE
4_lactone
 9 9 0 0 0
****
USER_CHARGES
INVALID_CHARGES
Pose:  28 Cluster:  28 Fr_nu: 5264096 TotEn:   -15.50
@<TRIPOS>ATOM
      1 C1        -58.9304  -24.3265  -21.3179 C.2    1 LIG       0.04000
      2 C2        -58.8418  -23.2683  -22.4321 C.3    1 LIG       0.11000
      3 C3        -59.0637  -24.4715  -23.3436 C.3    1 LIG       0.08100
      4 O1        -58.8672  -24.3589  -20.1099 O.2    1 LIG      -0.32000
      5 O2        -59.1237  -25.3533  -22.1885 O.3    1 LIG      -0.27100
      6 H1        -59.6478  -22.5331  -22.4135 H      1 LIG       0.09000
      7 H2        -57.8660  -22.7862  -22.5118 H      1 LIG       0.09000
      8 H3        -60.0032  -24.4751  -23.9029 H      1 LIG       0.09000
      9 H4        -58.2274  -24.7262  -24.0005 H      1 LIG       0.09000
@<TRIPOS>BOND
      1       1       2 1
      2       1       4 2
      3       1       5 1
      4       2       3 1
      5       3       5 1
      6       2       6 1
      7       2       7 1
      8       3       8 1
      9       3       9 1
@<TRIPOS>ALT_TYPE
CGenFF_4.0_ALT_TYPE_SET
CGenFF_4.0 1 CG2O4 2 CG3C41 3 CG3C41 4 OG2D1 5 OG3C51 6 HGA2 7 HGA2 8 HGA2 9 HGA2
@<TRIPOS>MOLECULE
4_lactone
 9 9 0 0 0
****
USER_CHARGES
INVALID_CHARGES
Pose:  29 Cluster:  29 Fr_nu: 3085165 TotEn:   -15.40
@<TRIPOS>ATOM
      1 C1        -61.3259   -2.5600  -25.3949 C.2    1 LIG       0.04000
      2 C2        -62.4666   -3.4377  -24.8494 C.3    1 LIG       0.11000
      3 C3        -63.3480   -2.4369  -25.5907 C.3    1 LIG       0.08100
      4 O1        -60.1171   -2.5345  -25.3459 O.2    1 LIG      -0.32000
      5 O2        -62.1708   -1.7053  -26.0316 O.3    1 LIG      -0.27100
      6 H1        -62.4724   -4.4557  -25.2421 H      1 LIG       0.09000
      7 H2        -62.5525   -3.4309  -23.7616 H      1 LIG       0.09000
      8 H3        -63.9131   -2.8387  -26.4361 H      1 LIG       0.09000
      9 H4        -63.9925   -1.8184  -24.9600 H      1 LIG       0.09000
@<TRIPOS>BOND
      1       1       2 1
      2       1       4 2
      3       1       5 1
      4       2       3 1
      5       3       5 1
      6       2       6 1
      7       2       7 1
      8       3       8 1
      9       3       9 1
@<TRIPOS>ALT_TYPE
CGenFF_4.0_ALT_TYPE_SET
CGenFF_4.0 1 CG2O4 2 CG3C41 3 CG3C41 4 OG2D1 5 OG3C51 6 HGA2 7 HGA2 8 HGA2 9 HGA2
@<TRIPOS>MOLECULE
4_lactone
 9 9 0 0 0
****
USER_CHARGES
INVALID_CHARGES
Pose:  30 Cluster:  30 Fr_nu: 5921920 TotEn:   -15.23
@<TRIPOS>ATOM
      1 C1        -59.6684  -24.7065  -20.6942 C.2    1 LIG       0.04000
      2 C2        -60.0447  -23.3264  -21.2625 C.3    1 LIG       0.11000
      3 C3        -60.6420  -24.1566  -22.3948 C.3    1 LIG       0.08100
      4 O1        -59.1039  -25.1468  -19.7186 O.2    1 LIG      -0.32000
      5 O2        -60.2207  -25.3833  -21.7366 O.3    1 LIG      -0.27100
      6 H1        -60.7604  -22.7733  -20.6523 H      1 LIG       0.09000
      7 H2        -59.1876  -22.7062  -21.5300 H      1 LIG       0.09000
      8 H3        -61.7296  -24.1064  -22.4961 H      1 LIG       0.09000
      9 H4        -60.1619  -24.0386  -23.3701 H      1 LIG       0.09000
@<TRIPOS>BOND
      1       1       2 1
      2       1       4 2
      3       1       5 1
      4       2       3 1
      5       3       5 1
      6       2       6 1
      7       2       7 1
      8       3       8 1
      9       3       9 1
@<TRIPOS>ALT_TYPE
CGenFF_4.0_ALT_TYPE_SET
CGenFF_4.0 1 CG2O4 2 CG3C41 3 CG3C41 4 OG2D1 5 OG3C51 6 HGA2 7 HGA2 8 HGA2 9 HGA2
@<TRIPOS>MOLECULE
4_lactone
 9 9 0 0 0
****
USER_CHARGES
INVALID_CHARGES
Pose:  31 Cluster:  31 Fr_nu: 5116458 TotEn:   -15.06
@<TRIPOS>ATOM
      1 C1        -59.0643  -23.5894  -22.0865 C.2    1 LIG       0.04000
      2 C2        -59.9712  -22.8535  -23.0891 C.3    1 LIG       0.11000
      3 C3        -58.6857  -22.1033  -23.4247 C.3    1 LIG       0.08100
      4 O1        -59.1739  -24.4667  -21.2603 O.2    1 LIG      -0.32000
      5 O2        -57.9568  -22.8809  -22.4349 O.3    1 LIG      -0.27100
      6 H1        -60.3685  -23.4902  -23.8811 H      1 LIG       0.09000
      7 H2        -60.7595  -22.2595  -22.6237 H      1 LIG       0.09000
      8 H3        -58.2929  -22.2638  -24.4324 H      1 LIG       0.09000
      9 H4        -58.6837  -21.0377  -23.1793 H      1 LIG       0.09000
@<TRIPOS>BOND
      1       1       2 1
      2       1       4 2
      3       1       5 1
      4       2       3 1
      5       3       5 1
      6       2       6 1
      7       2       7 1
      8       3       8 1
      9       3       9 1
@<TRIPOS>ALT_TYPE
CGenFF_4.0_ALT_TYPE_SET
CGenFF_4.0 1 CG2O4 2 CG3C41 3 CG3C41 4 OG2D1 5 OG3C51 6 HGA2 7 HGA2 8 HGA2 9 HGA2
@<TRIPOS>MOLECULE
4_lactone
 9 9 0 0 0
****
USER_CHARGES
INVALID_CHARGES
Pose:  32 Cluster:  32 Fr_nu: 5920150 TotEn:   -15.06
@<TRIPOS>ATOM
      1 C1        -60.2036  -25.0479  -21.0415 C.2    1 LIG       0.04000
      2 C2        -59.9128  -25.2374  -22.5411 C.3    1 LIG       0.11000
      3 C3        -61.1179  -24.3164  -22.7062 C.3    1 LIG       0.08100
      4 O1        -59.7415  -25.4229  -19.9878 O.2    1 LIG      -0.32000
      5 O2        -61.2699  -24.2330  -21.2621 O.3    1 LIG      -0.27100
      6 H1        -58.9550  -24.8268  -22.8645 H      1 LIG       0.09000
      7 H2        -60.0459  -26.2611  -22.8946 H      1 LIG       0.09000
      8 H3        -60.9092  -23.3377  -23.1469 H      1 LIG       0.09000
      9 H4        -61.9955  -24.7679  -23.1771 H      1 LIG       0.09000
@<TRIPOS>BOND
      1       1       2 1
      2       1       4 2
      3       1       5 1
      4       2       3 1
      5       3       5 1
      6       2       6 1
      7       2       7 1
      8       3       8 1
      9       3       9 1
@<TRIPOS>ALT_TYPE
CGenFF_4.0_ALT_TYPE_SET
CGenFF_4.0 1 CG2O4 2 CG3C41 3 CG3C41 4 OG2D1 5 OG3C51 6 HGA2 7 HGA2 8 HGA2 9 HGA2
@<TRIPOS>MOLECULE
4_lactone
 9 9 0 0 0
****
USER_CHARGES
INVALID_CHARGES
Pose:  33 Cluster:  33 Fr_nu: 951229 TotEn:   -15.00
@<TRIPOS>ATOM
      1 C1        -69.4397   -5.5695  -46.1597 C.2    1 LIG       0.04000
      2 C2        -69.5817   -4.0435  -46.3024 C.3    1 LIG       0.11000
      3 C3        -69.2111   -4.3266  -47.7551 C.3    1 LIG       0.08100
      4 O1        -69.5475   -6.3985  -45.2848 O.2    1 LIG      -0.32000
      5 O2        -69.1134   -5.7490  -47.4677 O.3    1 LIG      -0.27100
      6 H1        -70.5942   -3.6727  -46.1354 H      1 LIG       0.09000
      7 H2        -68.8498   -3.4726  -45.7286 H      1 LIG       0.09000
      8 H3        -69.9908   -4.1168  -48.4923 H      1 LIG       0.09000
      9 H4        -68.2528   -3.9168  -48.0858 H      1 LIG       0.09000
@<TRIPOS>BOND
      1       1       2 1
      2       1       4 2
      3       1       5 1
      4       2       3 1
      5       3       5 1
      6       2       6 1
      7       2       7 1
      8       3       8 1
      9       3       9 1
@<TRIPOS>ALT_TYPE
CGenFF_4.0_ALT_TYPE_SET
CGenFF_4.0 1 CG2O4 2 CG3C41 3 CG3C41 4 OG2D1 5 OG3C51 6 HGA2 7 HGA2 8 HGA2 9 HGA2
@<TRIPOS>MOLECULE
4_lactone
 9 9 0 0 0
****
USER_CHARGES
INVALID_CHARGES
Pose:  34 Cluster:  34 Fr_nu: 1586652 TotEn:   -14.92
@<TRIPOS>ATOM
      1 C1        -62.1964   -6.6845  -52.6209 C.2    1 LIG       0.04000
      2 C2        -61.8739   -8.1317  -53.0342 C.3    1 LIG       0.11000
      3 C3        -60.6129   -7.4946  -53.6103 C.3    1 LIG       0.08100
      4 O1        -63.0837   -6.0968  -52.0450 O.2    1 LIG      -0.32000
      5 O2        -61.0517   -6.1837  -53.1580 O.3    1 LIG      -0.27100
      6 H1        -61.7201   -8.8111  -52.1945 H      1 LIG       0.09000
      7 H2        -62.5688   -8.5519  -53.7632 H      1 LIG       0.09000
      8 H3        -59.6734   -7.7911  -53.1361 H      1 LIG       0.09000
      9 H4        -60.5200   -7.5336  -54.6992 H      1 LIG       0.09000
@<TRIPOS>BOND
      1       1       2 1
      2       1       4 2
      3       1       5 1
      4       2       3 1
      5       3       5 1
      6       2       6 1
      7       2       7 1
      8       3       8 1
      9       3       9 1
@<TRIPOS>ALT_TYPE
CGenFF_4.0_ALT_TYPE_SET
CGenFF_4.0 1 CG2O4 2 CG3C41 3 CG3C41 4 OG2D1 5 OG3C51 6 HGA2 7 HGA2 8 HGA2 9 HGA2
@<TRIPOS>MOLECULE
4_lactone
 9 9 0 0 0
****
USER_CHARGES
INVALID_CHARGES
Pose:  35 Cluster:  35 Fr_nu: 1973046 TotEn:   -14.67
@<TRIPOS>ATOM
      1 C1        -64.9683  -12.7436  -36.7368 C.2    1 LIG       0.04000
      2 C2        -65.7218  -11.4114  -36.5726 C.3    1 LIG       0.11000
      3 C3        -64.7139  -11.1881  -35.4491 C.3    1 LIG       0.08100
      4 O1        -65.0272  -13.7212  -37.4476 O.2    1 LIG      -0.32000
      5 O2        -64.1027  -12.4795  -35.7216 O.3    1 LIG      -0.27100
      6 H1        -65.6330  -10.7409  -37.4288 H      1 LIG       0.09000
      7 H2        -66.7618  -11.5234  -36.2618 H      1 LIG       0.09000
      8 H3        -64.0078  -10.3674  -35.6024 H      1 LIG       0.09000
      9 H4        -65.1337  -11.1471  -34.4402 H      1 LIG       0.09000
@<TRIPOS>BOND
      1       1       2 1
      2       1       4 2
      3       1       5 1
      4       2       3 1
      5       3       5 1
      6       2       6 1
      7       2       7 1
      8       3       8 1
      9       3       9 1
@<TRIPOS>ALT_TYPE
CGenFF_4.0_ALT_TYPE_SET
CGenFF_4.0 1 CG2O4 2 CG3C41 3 CG3C41 4 OG2D1 5 OG3C51 6 HGA2 7 HGA2 8 HGA2 9 HGA2
@<TRIPOS>MOLECULE
4_lactone
 9 9 0 0 0
****
USER_CHARGES
INVALID_CHARGES
Pose:  36 Cluster:  36 Fr_nu: 167747 TotEn:   -14.31
@<TRIPOS>ATOM
      1 C1        -60.2573  -21.9895  -39.7772 C.2    1 LIG       0.04000
      2 C2        -59.7955  -20.5394  -40.0082 C.3    1 LIG       0.11000
      3 C3        -60.7454  -20.6180  -41.1996 C.3    1 LIG       0.08100
      4 O1        -60.0420  -22.8801  -38.9868 O.2    1 LIG      -0.32000
      5 O2        -61.0850  -21.9900  -40.8564 O.3    1 LIG      -0.27100
      6 H1        -60.0858  -19.8478  -39.2158 H      1 LIG       0.09000
      7 H2        -58.7362  -20.4429  -40.2515 H      1 LIG       0.09000
      8 H3        -61.6193  -19.9625  -41.1527 H      1 LIG       0.09000
      9 H4        -60.2734  -20.5552  -42.1840 H      1 LIG       0.09000
@<TRIPOS>BOND
      1       1       2 1
      2       1       4 2
      3       1       5 1
      4       2       3 1
      5       3       5 1
      6       2       6 1
      7       2       7 1
      8       3       8 1
      9       3       9 1
@<TRIPOS>ALT_TYPE
CGenFF_4.0_ALT_TYPE_SET
CGenFF_4.0 1 CG2O4 2 CG3C41 3 CG3C41 4 OG2D1 5 OG3C51 6 HGA2 7 HGA2 8 HGA2 9 HGA2
@<TRIPOS>MOLECULE
4_lactone
 9 9 0 0 0
****
USER_CHARGES
INVALID_CHARGES
Pose:  37 Cluster:  37 Fr_nu: 2816051 TotEn:   -13.97
@<TRIPOS>ATOM
      1 C1        -59.5212  -22.1326  -39.9037 C.2    1 LIG       0.04000
      2 C2        -58.9318  -20.7437  -40.2079 C.3    1 LIG       0.11000
      3 C3        -59.9276  -20.2880  -39.1455 C.3    1 LIG       0.08100
      4 O1        -59.3642  -23.2716  -40.2809 O.2    1 LIG      -0.32000
      5 O2        -60.3856  -21.6570  -38.9675 O.3    1 LIG      -0.27100
      6 H1        -57.8780  -20.6396  -39.9450 H      1 LIG       0.09000
      7 H2        -59.1251  -20.3903  -41.2221 H      1 LIG       0.09000
      8 H3        -59.4901  -19.8866  -38.2274 H      1 LIG       0.09000
      9 H4        -60.7321  -19.6383  -39.5010 H      1 LIG       0.09000
@<TRIPOS>BOND
      1       1       2 1
      2       1       4 2
      3       1       5 1
      4       2       3 1
      5       3       5 1
      6       2       6 1
      7       2       7 1
      8       3       8 1
      9       3       9 1
@<TRIPOS>ALT_TYPE
CGenFF_4.0_ALT_TYPE_SET
CGenFF_4.0 1 CG2O4 2 CG3C41 3 CG3C41 4 OG2D1 5 OG3C51 6 HGA2 7 HGA2 8 HGA2 9 HGA2
@<TRIPOS>MOLECULE
4_lactone
 9 9 0 0 0
****
USER_CHARGES
INVALID_CHARGES
Pose:  38 Cluster:  38 Fr_nu: 2803395 TotEn:   -13.96
@<TRIPOS>ATOM
      1 C1        -62.9796   -6.4907  -52.5434 C.2    1 LIG       0.04000
      2 C2        -62.1439   -7.5270  -53.3160 C.3    1 LIG       0.11000
      3 C3        -61.9097   -6.3594  -54.2698 C.3    1 LIG       0.08100
      4 O1        -63.6439   -6.4535  -51.5327 O.2    1 LIG      -0.32000
      5 O2        -62.7303   -5.4952  -53.4359 O.3    1 LIG      -0.27100
      6 H1        -61.2643   -7.8816  -52.7765 H      1 LIG       0.09000
      7 H2        -62.7257   -8.3583  -53.7175 H      1 LIG       0.09000
      8 H3        -60.8794   -5.9987  -54.3330 H      1 LIG       0.09000
      9 H4        -62.3358   -6.4748  -55.2702 H      1 LIG       0.09000
@<TRIPOS>BOND
      1       1       2 1
      2       1       4 2
      3       1       5 1
      4       2       3 1
      5       3       5 1
      6       2       6 1
      7       2       7 1
      8       3       8 1
      9       3       9 1
@<TRIPOS>ALT_TYPE
CGenFF_4.0_ALT_TYPE_SET
CGenFF_4.0 1 CG2O4 2 CG3C41 3 CG3C41 4 OG2D1 5 OG3C51 6 HGA2 7 HGA2 8 HGA2 9 HGA2
@<TRIPOS>MOLECULE
4_lactone
 9 9 0 0 0
****
USER_CHARGES
INVALID_CHARGES
Pose:  39 Cluster:  39 Fr_nu: 5720916 TotEn:   -13.82
@<TRIPOS>ATOM
      1 C1        -59.4408  -24.1316  -20.9401 C.2    1 LIG       0.04000
      2 C2        -59.8837  -23.7652  -22.3679 C.3    1 LIG       0.11000
      3 C3        -58.4247  -23.3452  -22.5185 C.3    1 LIG       0.08100
      4 O1        -59.9424  -24.5931  -19.9402 O.2    1 LIG      -0.32000
      5 O2        -58.1555  -23.7365  -21.1437 O.3    1 LIG      -0.27100
      6 H1        -60.1953  -24.6196  -22.9708 H      1 LIG       0.09000
      7 H2        -60.6169  -22.9582  -22.4135 H      1 LIG       0.09000
      8 H3        -57.8338  -23.9314  -23.2276 H      1 LIG       0.09000
      9 H4        -58.2551  -22.2760  -22.6724 H      1 LIG       0.09000
@<TRIPOS>BOND
      1       1       2 1
      2       1       4 2
      3       1       5 1
      4       2       3 1
      5       3       5 1
      6       2       6 1
      7       2       7 1
      8       3       8 1
      9       3       9 1
@<TRIPOS>ALT_TYPE
CGenFF_4.0_ALT_TYPE_SET
CGenFF_4.0 1 CG2O4 2 CG3C41 3 CG3C41 4 OG2D1 5 OG3C51 6 HGA2 7 HGA2 8 HGA2 9 HGA2
@<TRIPOS>MOLECULE
4_lactone
 9 9 0 0 0
****
USER_CHARGES
INVALID_CHARGES
Pose:  40 Cluster:  40 Fr_nu: 3945033 TotEn:   -13.80
@<TRIPOS>ATOM
      1 C1        -59.2093  -22.0387  -23.6261 C.2    1 LIG       0.04000
      2 C2        -59.3896  -21.1514  -24.8708 C.3    1 LIG       0.11000
      3 C3        -60.8004  -21.7324  -24.8578 C.3    1 LIG       0.08100
      4 O1        -58.3328  -22.2969  -22.8327 O.2    1 LIG      -0.32000
      5 O2        -60.4815  -22.5171  -23.6754 O.3    1 LIG      -0.27100
      6 H1        -59.3161  -20.0815  -24.6697 H      1 LIG       0.09000
      7 H2        -58.7653  -21.4403  -25.7179 H      1 LIG       0.09000
      8 H3        -61.6050  -21.0182  -24.6627 H      1 LIG       0.09000
      9 H4        -61.0550  -22.3717  -25.7076 H      1 LIG       0.09000
@<TRIPOS>BOND
      1       1       2 1
      2       1       4 2
      3       1       5 1
      4       2       3 1
      5       3       5 1
      6       2       6 1
      7       2       7 1
      8       3       8 1
      9       3       9 1
@<TRIPOS>ALT_TYPE
CGenFF_4.0_ALT_TYPE_SET
CGenFF_4.0 1 CG2O4 2 CG3C41 3 CG3C41 4 OG2D1 5 OG3C51 6 HGA2 7 HGA2 8 HGA2 9 HGA2
@<TRIPOS>MOLECULE
4_lactone
 9 9 0 0 0
****
USER_CHARGES
INVALID_CHARGES
Pose:  41 Cluster:  41 Fr_nu: 2730038 TotEn:   -13.79
@<TRIPOS>ATOM
      1 C1        -75.3525    0.0218  -38.1872 C.2    1 LIG       0.04000
      2 C2        -74.2482    0.0170  -39.2593 C.3    1 LIG       0.11000
      3 C3        -75.3831    0.4723  -40.1718 C.3    1 LIG       0.08100
      4 O1        -75.4514   -0.2210  -37.0058 O.2    1 LIG      -0.32000
      5 O2        -76.3160    0.4283  -39.0567 O.3    1 LIG      -0.27100
      6 H1        -73.4567    0.7481  -39.0870 H      1 LIG       0.09000
      7 H2        -73.8369   -0.9714  -39.4706 H      1 LIG       0.09000
      8 H3        -75.2878    1.4829  -40.5781 H      1 LIG       0.09000
      9 H4        -75.6656   -0.2311  -40.9599 H      1 LIG       0.09000
@<TRIPOS>BOND
      1       1       2 1
      2       1       4 2
      3       1       5 1
      4       2       3 1
      5       3       5 1
      6       2       6 1
      7       2       7 1
      8       3       8 1
      9       3       9 1
@<TRIPOS>ALT_TYPE
CGenFF_4.0_ALT_TYPE_SET
CGenFF_4.0 1 CG2O4 2 CG3C41 3 CG3C41 4 OG2D1 5 OG3C51 6 HGA2 7 HGA2 8 HGA2 9 HGA2
@<TRIPOS>MOLECULE
4_lactone
 9 9 0 0 0
****
USER_CHARGES
INVALID_CHARGES
Pose:  42 Cluster:  42 Fr_nu: 5830657 TotEn:   -13.49
@<TRIPOS>ATOM
      1 C1        -69.1210    4.1318  -45.9791 C.2    1 LIG       0.04000
      2 C2        -68.8785    3.2435  -47.2125 C.3    1 LIG       0.11000
      3 C3        -70.4010    3.1444  -47.2156 C.3    1 LIG       0.08100
      4 O1        -68.4564    4.7562  -45.1836 O.2    1 LIG      -0.32000
      5 O2        -70.4731    3.9991  -46.0409 O.3    1 LIG      -0.27100
      6 H1        -68.4363    3.7692  -48.0602 H      1 LIG       0.09000
      7 H2        -68.3432    2.3175  -46.9960 H      1 LIG       0.09000
      8 H3        -70.9033    3.5969  -48.0749 H      1 LIG       0.09000
      9 H4        -70.8093    2.1502  -47.0147 H      1 LIG       0.09000
@<TRIPOS>BOND
      1       1       2 1
      2       1       4 2
      3       1       5 1
      4       2       3 1
      5       3       5 1
      6       2       6 1
      7       2       7 1
      8       3       8 1
      9       3       9 1
@<TRIPOS>ALT_TYPE
CGenFF_4.0_ALT_TYPE_SET
CGenFF_4.0 1 CG2O4 2 CG3C41 3 CG3C41 4 OG2D1 5 OG3C51 6 HGA2 7 HGA2 8 HGA2 9 HGA2
@<TRIPOS>MOLECULE
4_lactone
 9 9 0 0 0
****
USER_CHARGES
INVALID_CHARGES
Pose:  43 Cluster:  43 Fr_nu:  35359 TotEn:   -13.42
@<TRIPOS>ATOM
      1 C1        -71.6217  -19.9673  -36.5851 C.2    1 LIG       0.04000
      2 C2        -72.9547  -20.7025  -36.8126 C.3    1 LIG       0.11000
      3 C3        -72.2167  -21.2927  -38.0105 C.3    1 LIG       0.08100
      4 O1        -71.1622  -19.1758  -35.7935 O.2    1 LIG      -0.32000
      5 O2        -71.0255  -20.5307  -37.6699 O.3    1 LIG      -0.27100
      6 H1        -73.2149  -21.4081  -36.0220 H      1 LIG       0.09000
      7 H2        -73.7920  -20.0437  -37.0486 H      1 LIG       0.09000
      8 H3        -72.0319  -22.3696  -37.9693 H      1 LIG       0.09000
      9 H4        -72.6078  -21.0097  -38.9916 H      1 LIG       0.09000
@<TRIPOS>BOND
      1       1       2 1
      2       1       4 2
      3       1       5 1
      4       2       3 1
      5       3       5 1
      6       2       6 1
      7       2       7 1
      8       3       8 1
      9       3       9 1
@<TRIPOS>ALT_TYPE
CGenFF_4.0_ALT_TYPE_SET
CGenFF_4.0 1 CG2O4 2 CG3C41 3 CG3C41 4 OG2D1 5 OG3C51 6 HGA2 7 HGA2 8 HGA2 9 HGA2
@<TRIPOS>MOLECULE
4_lactone
 9 9 0 0 0
****
USER_CHARGES
INVALID_CHARGES
Pose:  44 Cluster:  44 Fr_nu: 785414 TotEn:   -12.91
@<TRIPOS>ATOM
      1 C1        -75.5486  -21.7047  -36.5050 C.2    1 LIG       0.04000
      2 C2        -75.5486  -21.7047  -34.9658 C.3    1 LIG       0.11000
      3 C3        -76.7743  -22.5953  -35.1460 C.3    1 LIG       0.08100
      4 O1        -74.8883  -21.2243  -37.3981 O.2    1 LIG      -0.32000
      5 O2        -76.6473  -22.5015  -36.5919 O.3    1 LIG      -0.27100
      6 H1        -74.6758  -22.1846  -34.5203 H      1 LIG       0.09000
      7 H2        -75.7345  -20.7260  -34.5205 H      1 LIG       0.09000
      8 H3        -76.6662  -23.6261  -34.7977 H      1 LIG       0.09000
      9 H4        -77.7203  -22.1718  -34.7974 H      1 LIG       0.09000
@<TRIPOS>BOND
      1       1       2 1
      2       1       4 2
      3       1       5 1
      4       2       3 1
      5       3       5 1
      6       2       6 1
      7       2       7 1
      8       3       8 1
      9       3       9 1
@<TRIPOS>ALT_TYPE
CGenFF_4.0_ALT_TYPE_SET
CGenFF_4.0 1 CG2O4 2 CG3C41 3 CG3C41 4 OG2D1 5 OG3C51 6 HGA2 7 HGA2 8 HGA2 9 HGA2
@<TRIPOS>MOLECULE
4_lactone
 9 9 0 0 0
****
USER_CHARGES
INVALID_CHARGES
Pose:  45 Cluster:  45 Fr_nu:   9633 TotEn:   -12.21
@<TRIPOS>ATOM
      1 C1        -64.4073  -12.6854  -36.6640 C.2    1 LIG       0.04000
      2 C2        -63.9413  -11.7499  -35.5340 C.3    1 LIG       0.11000
      3 C3        -65.1032  -10.8861  -36.0154 C.3    1 LIG       0.08100
      4 O1        -64.0805  -13.7524  -37.1319 O.2    1 LIG      -0.32000
      5 O2        -65.4249  -11.8656  -37.0413 O.3    1 LIG      -0.27100
      6 H1        -64.0477  -12.1722  -34.5336 H      1 LIG       0.09000
      7 H2        -62.9447  -11.3316  -35.6847 H      1 LIG       0.09000
      8 H3        -65.9256  -10.7603  -35.3059 H      1 LIG       0.09000
      9 H4        -64.8254   -9.9230  -36.4524 H      1 LIG       0.09000
@<TRIPOS>BOND
      1       1       2 1
      2       1       4 2
      3       1       5 1
      4       2       3 1
      5       3       5 1
      6       2       6 1
      7       2       7 1
      8       3       8 1
      9       3       9 1
@<TRIPOS>ALT_TYPE
CGenFF_4.0_ALT_TYPE_SET
CGenFF_4.0 1 CG2O4 2 CG3C41 3 CG3C41 4 OG2D1 5 OG3C51 6 HGA2 7 HGA2 8 HGA2 9 HGA2
@<TRIPOS>MOLECULE
4_lactone
 9 9 0 0 0
****
USER_CHARGES
INVALID_CHARGES
Pose:  46 Cluster:  46 Fr_nu: 305113 TotEn:   -11.87
@<TRIPOS>ATOM
      1 C1        -76.9985  -20.4168  -34.7867 C.2    1 LIG       0.04000
      2 C2        -77.1144  -21.8051  -34.1320 C.3    1 LIG       0.11000
      3 C3        -75.8687  -22.1007  -34.9619 C.3    1 LIG       0.08100
      4 O1        -77.5956  -19.3647  -34.7610 O.2    1 LIG      -0.32000
      5 O2        -75.8888  -20.7493  -35.4993 O.3    1 LIG      -0.27100
      6 H1        -76.9727  -21.8007  -33.0501 H      1 LIG       0.09000
      7 H2        -78.0134  -22.3561  -34.4128 H      1 LIG       0.09000
      8 H3        -74.9554  -22.2947  -34.3928 H      1 LIG       0.09000
      9 H4        -75.9935  -22.8483  -35.7500 H      1 LIG       0.09000
@<TRIPOS>BOND
      1       1       2 1
      2       1       4 2
      3       1       5 1
      4       2       3 1
      5       3       5 1
      6       2       6 1
      7       2       7 1
      8       3       8 1
      9       3       9 1
@<TRIPOS>ALT_TYPE
CGenFF_4.0_ALT_TYPE_SET
CGenFF_4.0 1 CG2O4 2 CG3C41 3 CG3C41 4 OG2D1 5 OG3C51 6 HGA2 7 HGA2 8 HGA2 9 HGA2
@<TRIPOS>MOLECULE
4_lactone
 9 9 0 0 0
****
USER_CHARGES
INVALID_CHARGES
Pose:  47 Cluster:  47 Fr_nu: 6108724 TotEn:   -11.67
@<TRIPOS>ATOM
      1 C1        -59.9965    5.7559  -20.7154 C.2    1 LIG       0.04000
      2 C2        -60.5390    7.1186  -21.1820 C.3    1 LIG       0.11000
      3 C3        -61.8624    6.3630  -21.2561 C.3    1 LIG       0.08100
      4 O1        -58.9341    5.2863  -20.3759 O.2    1 LIG      -0.32000
      5 O2        -61.2081    5.1446  -20.8055 O.3    1 LIG      -0.27100
      6 H1        -60.4831    7.9030  -20.4256 H      1 LIG       0.09000
      7 H2        -60.1317    7.4570  -22.1362 H      1 LIG       0.09000
      8 H3        -62.6342    6.6895  -20.5538 H      1 LIG       0.09000
      9 H4        -62.2831    6.2459  -22.2586 H      1 LIG       0.09000
@<TRIPOS>BOND
      1       1       2 1
      2       1       4 2
      3       1       5 1
      4       2       3 1
      5       3       5 1
      6       2       6 1
      7       2       7 1
      8       3       8 1
      9       3       9 1
@<TRIPOS>ALT_TYPE
CGenFF_4.0_ALT_TYPE_SET
CGenFF_4.0 1 CG2O4 2 CG3C41 3 CG3C41 4 OG2D1 5 OG3C51 6 HGA2 7 HGA2 8 HGA2 9 HGA2
@<TRIPOS>MOLECULE
4_lactone
 9 9 0 0 0
****
USER_CHARGES
INVALID_CHARGES
Pose:  48 Cluster:  48 Fr_nu: 5663427 TotEn:   -11.56
@<TRIPOS>ATOM
      1 C1        -66.1521   -0.9763  -55.5908 C.2    1 LIG       0.04000
      2 C2        -65.4016   -1.2484  -56.9069 C.3    1 LIG       0.11000
      3 C3        -65.4173   -2.6898  -56.4070 C.3    1 LIG       0.08100
      4 O1        -66.6259   -0.0242  -55.0133 O.2    1 LIG      -0.32000
      5 O2        -66.1287   -2.2806  -55.2062 O.3    1 LIG      -0.27100
      6 H1        -65.9903   -1.0518  -57.8043 H      1 LIG       0.09000
      7 H2        -64.4192   -0.7769  -56.9650 H      1 LIG       0.09000
      8 H3        -66.0052   -3.3920  -57.0044 H      1 LIG       0.09000
      9 H4        -64.4393   -3.1170  -56.1687 H      1 LIG       0.09000
@<TRIPOS>BOND
      1       1       2 1
      2       1       4 2
      3       1       5 1
      4       2       3 1
      5       3       5 1
      6       2       6 1
      7       2       7 1
      8       3       8 1
      9       3       9 1
@<TRIPOS>ALT_TYPE
CGenFF_4.0_ALT_TYPE_SET
CGenFF_4.0 1 CG2O4 2 CG3C41 3 CG3C41 4 OG2D1 5 OG3C51 6 HGA2 7 HGA2 8 HGA2 9 HGA2
@<TRIPOS>MOLECULE
4_lactone
 9 9 0 0 0
****
USER_CHARGES
INVALID_CHARGES
Pose:  49 Cluster:  49 Fr_nu: 120609 TotEn:    -9.56
@<TRIPOS>ATOM
      1 C1        -64.3784  -11.4809  -35.6112 C.2    1 LIG       0.04000
      2 C2        -65.6322  -11.7136  -36.4733 C.3    1 LIG       0.11000
      3 C3        -65.7618  -10.1967  -36.3726 C.3    1 LIG       0.08100
      4 O1        -63.5024  -12.1488  -35.1104 O.2    1 LIG      -0.32000
      5 O2        -64.5559  -10.1334  -35.5618 O.3    1 LIG      -0.27100
      6 H1        -65.4214  -12.1059  -37.4694 H      1 LIG       0.09000
      7 H2        -66.4136  -12.2906  -35.9762 H      1 LIG       0.09000
      8 H3        -65.6457   -9.6481  -37.3113 H      1 LIG       0.09000
      9 H4        -66.6347   -9.8334  -35.8235 H      1 LIG       0.09000
@<TRIPOS>BOND
      1       1       2 1
      2       1       4 2
      3       1       5 1
      4       2       3 1
      5       3       5 1
      6       2       6 1
      7       2       7 1
      8       3       8 1
      9       3       9 1
@<TRIPOS>ALT_TYPE
CGenFF_4.0_ALT_TYPE_SET
CGenFF_4.0 1 CG2O4 2 CG3C41 3 CG3C41 4 OG2D1 5 OG3C51 6 HGA2 7 HGA2 8 HGA2 9 HGA2
@<TRIPOS>MOLECULE
4_lactone
 9 9 0 0 0
****
USER_CHARGES
INVALID_CHARGES
Pose:  50 Cluster:  50 Fr_nu: 304721 TotEn:    -9.03
@<TRIPOS>ATOM
      1 C1        -60.5628   -1.9676  -24.5490 C.2    1 LIG       0.04000
      2 C2        -60.6730   -2.0305  -23.0150 C.3    1 LIG       0.11000
      3 C3        -61.7830   -1.0067  -23.2336 C.3    1 LIG       0.08100
      4 O1        -59.8932   -2.4784  -25.4180 O.2    1 LIG      -0.32000
      5 O2        -61.5617   -1.0526  -24.6705 O.3    1 LIG      -0.27100
      6 H1        -60.9923   -3.0004  -22.6307 H      1 LIG       0.09000
      7 H2        -59.7885   -1.6665  -22.4897 H      1 LIG       0.09000
      8 H3        -62.7913   -1.3377  -22.9702 H      1 LIG       0.09000
      9 H4        -61.5908   -0.0091  -22.8292 H      1 LIG       0.09000
@<TRIPOS>BOND
      1       1       2 1
      2       1       4 2
      3       1       5 1
      4       2       3 1
      5       3       5 1
      6       2       6 1
      7       2       7 1
      8       3       8 1
      9       3       9 1
@<TRIPOS>ALT_TYPE
CGenFF_4.0_ALT_TYPE_SET
CGenFF_4.0 1 CG2O4 2 CG3C41 3 CG3C41 4 OG2D1 5 OG3C51 6 HGA2 7 HGA2 8 HGA2 9 HGA2
@<TRIPOS>MOLECULE
4_lactone
 9 9 0 0 0
****
USER_CHARGES
INVALID_CHARGES
Pose:  51 Cluster:  51 Fr_nu: 5828615 TotEn:    -9.01
@<TRIPOS>ATOM
      1 C1        -52.3459  -25.8505  -31.0379 C.2    1 LIG       0.04000
      2 C2        -52.0514  -25.5733  -32.5230 C.3    1 LIG       0.11000
      3 C3        -52.6714  -24.2158  -32.2059 C.3    1 LIG       0.08100
      4 O1        -52.2018  -26.7606  -30.2536 O.2    1 LIG      -0.32000
      5 O2        -52.8881  -24.6213  -30.8260 O.3    1 LIG      -0.27100
      6 H1        -50.9892  -25.5624  -32.7721 H      1 LIG       0.09000
      7 H2        -52.6151  -26.2027  -33.2137 H      1 LIG       0.09000
      8 H3        -51.9953  -23.3590  -32.2729 H      1 LIG       0.09000
      9 H4        -53.6151  -23.9981  -32.7136 H      1 LIG       0.09000
@<TRIPOS>BOND
      1       1       2 1
      2       1       4 2
      3       1       5 1
      4       2       3 1
      5       3       5 1
      6       2       6 1
      7       2       7 1
      8       3       8 1
      9       3       9 1
@<TRIPOS>ALT_TYPE
CGenFF_4.0_ALT_TYPE_SET
CGenFF_4.0 1 CG2O4 2 CG3C41 3 CG3C41 4 OG2D1 5 OG3C51 6 HGA2 7 HGA2 8 HGA2 9 HGA2
@<TRIPOS>MOLECULE
4_lactone
 9 9 0 0 0
****
USER_CHARGES
INVALID_CHARGES
Pose:  52 Cluster:  52 Fr_nu: 930938 TotEn:    -8.74
@<TRIPOS>ATOM
      1 C1        -58.5195  -24.8579  -21.9758 C.2    1 LIG       0.04000
      2 C2        -58.3056  -24.7219  -23.4940 C.3    1 LIG       0.11000
      3 C3        -57.4269  -23.5446  -23.0821 C.3    1 LIG       0.08100
      4 O1        -59.1312  -25.5795  -21.2212 O.2    1 LIG      -0.32000
      5 O2        -57.7229  -23.7958  -21.6804 O.3    1 LIG      -0.27100
      6 H1        -57.7842  -25.5661  -23.9479 H      1 LIG       0.09000
      7 H2        -59.2094  -24.4676  -24.0501 H      1 LIG       0.09000
      8 H3        -56.3598  -23.6529  -23.2945 H      1 LIG       0.09000
      9 H4        -57.7808  -22.5591  -23.3971 H      1 LIG       0.09000
@<TRIPOS>BOND
      1       1       2 1
      2       1       4 2
      3       1       5 1
      4       2       3 1
      5       3       5 1
      6       2       6 1
      7       2       7 1
      8       3       8 1
      9       3       9 1
@<TRIPOS>ALT_TYPE
CGenFF_4.0_ALT_TYPE_SET
CGenFF_4.0 1 CG2O4 2 CG3C41 3 CG3C41 4 OG2D1 5 OG3C51 6 HGA2 7 HGA2 8 HGA2 9 HGA2
@<TRIPOS>MOLECULE
4_lactone
 9 9 0 0 0
****
USER_CHARGES
INVALID_CHARGES
Pose:  53 Cluster:  53 Fr_nu: 107807 TotEn:    -8.12
@<TRIPOS>ATOM
      1 C1        -61.2221   -1.2108  -24.4631 C.2    1 LIG       0.04000
      2 C2        -60.9115   -2.6592  -24.8811 C.3    1 LIG       0.11000
      3 C3        -60.1669   -2.6923  -23.5497 C.3    1 LIG       0.08100
      4 O1        -61.8227   -0.2610  -24.9120 O.2    1 LIG      -0.32000
      5 O2        -60.5390   -1.3102  -23.2912 O.3    1 LIG      -0.27100
      6 H1        -61.7907   -3.3019  -24.9481 H      1 LIG       0.09000
      7 H2        -60.2901   -2.7414  -25.7744 H      1 LIG       0.09000
      8 H3        -60.5769   -3.3682  -22.7944 H      1 LIG       0.09000
      9 H4        -59.0820   -2.8100  -23.6189 H      1 LIG       0.09000
@<TRIPOS>BOND
      1       1       2 1
      2       1       4 2
      3       1       5 1
      4       2       3 1
      5       3       5 1
      6       2       6 1
      7       2       7 1
      8       3       8 1
      9       3       9 1
@<TRIPOS>ALT_TYPE
CGenFF_4.0_ALT_TYPE_SET
CGenFF_4.0 1 CG2O4 2 CG3C41 3 CG3C41 4 OG2D1 5 OG3C51 6 HGA2 7 HGA2 8 HGA2 9 HGA2
@<TRIPOS>MOLECULE
4_lactone
 9 9 0 0 0
****
USER_CHARGES
INVALID_CHARGES
Pose:  54 Cluster:  54 Fr_nu: 4278356 TotEn:    -7.94
@<TRIPOS>ATOM
      1 C1        -40.9714   -2.8819  -46.6096 C.2    1 LIG       0.04000
      2 C2        -40.9667   -3.3292  -48.0823 C.3    1 LIG       0.11000
      3 C3        -42.4443   -3.6009  -47.8162 C.3    1 LIG       0.08100
      4 O1        -40.1779   -2.4483  -45.8054 O.2    1 LIG      -0.32000
      5 O2        -42.2946   -3.1481  -46.4421 O.3    1 LIG      -0.27100
      6 H1        -40.7526   -2.5275  -48.7908 H      1 LIG       0.09000
      7 H2        -40.3505   -4.2081  -48.2788 H      1 LIG       0.09000
      8 H3        -43.1484   -2.9759  -48.3722 H      1 LIG       0.09000
      9 H4        -42.7466   -4.6507  -47.8626 H      1 LIG       0.09000
@<TRIPOS>BOND
      1       1       2 1
      2       1       4 2
      3       1       5 1
      4       2       3 1
      5       3       5 1
      6       2       6 1
      7       2       7 1
      8       3       8 1
      9       3       9 1
@<TRIPOS>ALT_TYPE
CGenFF_4.0_ALT_TYPE_SET
CGenFF_4.0 1 CG2O4 2 CG3C41 3 CG3C41 4 OG2D1 5 OG3C51 6 HGA2 7 HGA2 8 HGA2 9 HGA2
@<TRIPOS>MOLECULE
4_lactone
 9 9 0 0 0
****
USER_CHARGES
INVALID_CHARGES
Pose:  55 Cluster:  55 Fr_nu: 497214 TotEn:    -7.85
@<TRIPOS>ATOM
      1 C1        -64.8611  -11.2981  -36.2104 C.2    1 LIG       0.04000
      2 C2        -63.9996  -10.7786  -35.0455 C.3    1 LIG       0.11000
      3 C3        -63.2835  -12.1148  -35.2171 C.3    1 LIG       0.08100
      4 O1        -65.8016  -10.9125  -36.8669 O.2    1 LIG      -0.32000
      5 O2        -64.1786  -12.4706  -36.3070 O.3    1 LIG      -0.27100
      6 H1        -63.4118   -9.8917  -35.2871 H      1 LIG       0.09000
      7 H2        -64.5465  -10.6501  -34.1100 H      1 LIG       0.09000
      8 H3        -62.2442  -12.0557  -35.5518 H      1 LIG       0.09000
      9 H4        -63.3754  -12.8104  -34.3784 H      1 LIG       0.09000
@<TRIPOS>BOND
      1       1       2 1
      2       1       4 2
      3       1       5 1
      4       2       3 1
      5       3       5 1
      6       2       6 1
      7       2       7 1
      8       3       8 1
      9       3       9 1
@<TRIPOS>ALT_TYPE
CGenFF_4.0_ALT_TYPE_SET
CGenFF_4.0 1 CG2O4 2 CG3C41 3 CG3C41 4 OG2D1 5 OG3C51 6 HGA2 7 HGA2 8 HGA2 9 HGA2
@<TRIPOS>MOLECULE
4_lactone
 9 9 0 0 0
****
USER_CHARGES
INVALID_CHARGES
Pose:  56 Cluster:  56 Fr_nu: 930798 TotEn:    -3.63
@<TRIPOS>ATOM
      1 C1        -58.2178  -23.7180  -21.7731 C.2    1 LIG       0.04000
      2 C2        -57.4269  -23.5446  -23.0821 C.3    1 LIG       0.11000
      3 C3        -58.4361  -22.4279  -23.3321 C.3    1 LIG       0.08100
      4 O1        -58.1830  -24.4319  -20.7966 O.2    1 LIG      -0.32000
      5 O2        -59.0843  -22.7101  -22.0609 O.3    1 LIG      -0.27100
      6 H1        -56.3933  -23.2256  -22.9392 H      1 LIG       0.09000
      7 H2        -57.4890  -24.4001  -23.7567 H      1 LIG       0.09000
      8 H3        -58.0250  -21.4151  -23.3589 H      1 LIG       0.09000
      9 H4        -59.1160  -22.5864  -24.1737 H      1 LIG       0.09000
@<TRIPOS>BOND
      1       1       2 1
      2       1       4 2
      3       1       5 1
      4       2       3 1
      5       3       5 1
      6       2       6 1
      7       2       7 1
      8       3       8 1
      9       3       9 1
@<TRIPOS>ALT_TYPE
CGenFF_4.0_ALT_TYPE_SET
CGenFF_4.0 1 CG2O4 2 CG3C41 3 CG3C41 4 OG2D1 5 OG3C51 6 HGA2 7 HGA2 8 HGA2 9 HGA2
@<TRIPOS>MOLECULE
4_lactone
 9 9 0 0 0
****
USER_CHARGES
INVALID_CHARGES
Pose:  57 Cluster:  57 Fr_nu: 1289650 TotEn:    -0.33
@<TRIPOS>ATOM
      1 C1        -64.5581  -12.4194  -36.4440 C.2    1 LIG       0.04000
      2 C2        -63.2017  -12.4738  -35.7185 C.3    1 LIG       0.11000
      3 C3        -63.6062  -11.0827  -35.2401 C.3    1 LIG       0.08100
      4 O1        -65.2124  -13.1338  -37.1691 O.2    1 LIG      -0.32000
      5 O2        -64.8543  -11.1752  -35.9812 O.3    1 LIG      -0.27100
      6 H1        -63.1404  -13.2414  -34.9455 H      1 LIG       0.09000
      7 H2        -62.3403  -12.5137  -36.3872 H      1 LIG       0.09000
      8 H3        -63.7819  -10.9839  -34.1654 H      1 LIG       0.09000
      9 H4        -62.9839  -10.2598  -35.6024 H      1 LIG       0.09000
@<TRIPOS>BOND
      1       1       2 1
      2       1       4 2
      3       1       5 1
      4       2       3 1
      5       3       5 1
      6       2       6 1
      7       2       7 1
      8       3       8 1
      9       3       9 1
@<TRIPOS>ALT_TYPE
CGenFF_4.0_ALT_TYPE_SET
CGenFF_4.0 1 CG2O4 2 CG3C41 3 CG3C41 4 OG2D1 5 OG3C51 6 HGA2 7 HGA2 8 HGA2 9 HGA2
@<TRIPOS>MOLECULE
pyridine
 11 11 0 0 0
****
USER_CHARGES
INVALID_CHARGES
Pose:   1 Cluster:   1 Fr_nu: 367795 TotEn:   -15.69
@<TRIPOS>ATOM
      1 C1        -69.8592   -6.7340  -45.5343 C.ar   1 LIG      -0.11300
      2 C2        -70.8135   -7.6364  -45.9903 C.ar   1 LIG      -0.11700
      3 C3        -69.3383   -6.8700  -44.2523 C.ar   1 LIG      -0.11700
      4 C4        -71.2106   -8.6493  -45.1323 C.ar   1 LIG       0.17700
      5 C5        -69.8016   -7.9170  -43.4720 C.ar   1 LIG       0.17700
      6 N1        -70.7276   -8.8135  -43.8804 N.ar   1 LIG      -0.60000
      7 H1        -69.5225   -5.9257  -46.1765 H      1 LIG       0.11500
      8 H2        -71.2331   -7.5500  -46.9859 H      1 LIG       0.11500
      9 H3        -68.5939   -6.1779  -43.8756 H      1 LIG       0.11500
     10 H4        -71.9525   -9.3784  -45.4407 H      1 LIG       0.12400
     11 H5        -69.4280   -8.0669  -42.4643 H      1 LIG       0.12400
@<TRIPOS>BOND
      1       1       2 ar
      2       1       3 ar
      3       2       4 ar
      4       3       5 ar
      5       4       6 ar
      6       5       6 ar
      7       1       7 1
      8       2       8 1
      9       3       9 1
     10       4      10 1
     11       5      11 1
@<TRIPOS>ALT_TYPE
CGenFF_4.0_ALT_TYPE_SET
CGenFF_4.0 1 CG2R61 2 CG2R61 3 CG2R61 4 CG2R61 5 CG2R61 6 NG2R60 7 HGR61 8 HGR61 9 HGR61 10 HGR62 11 HGR62
@<TRIPOS>MOLECULE
pyridine
 11 11 0 0 0
****
USER_CHARGES
INVALID_CHARGES
Pose:   2 Cluster:   2 Fr_nu: 1485550 TotEn:   -15.37
@<TRIPOS>ATOM
      1 C1        -64.2896  -10.5383  -35.2837 C.ar   1 LIG      -0.11300
      2 C2        -62.9136  -10.4478  -35.4620 C.ar   1 LIG      -0.11700
      3 C3        -64.9426  -11.7359  -35.5532 C.ar   1 LIG      -0.11700
      4 C4        -62.2419  -11.5745  -35.9083 C.ar   1 LIG       0.17700
      5 C5        -64.1802  -12.8049  -35.9957 C.ar   1 LIG       0.17700
      6 N1        -62.8419  -12.7549  -36.1807 N.ar   1 LIG      -0.60000
      7 H1        -64.8520   -9.6770  -34.9360 H      1 LIG       0.11500
      8 H2        -62.3837   -9.5247  -35.2579 H      1 LIG       0.11500
      9 H3        -66.0146  -11.8293  -35.4219 H      1 LIG       0.11500
     10 H4        -61.1683  -11.5550  -36.0635 H      1 LIG       0.12400
     11 H5        -64.6412  -13.7610  -36.2207 H      1 LIG       0.12400
@<TRIPOS>BOND
      1       1       2 ar
      2       1       3 ar
      3       2       4 ar
      4       3       5 ar
      5       4       6 ar
      6       5       6 ar
      7       1       7 1
      8       2       8 1
      9       3       9 1
     10       4      10 1
     11       5      11 1
@<TRIPOS>ALT_TYPE
CGenFF_4.0_ALT_TYPE_SET
CGenFF_4.0 1 CG2R61 2 CG2R61 3 CG2R61 4 CG2R61 5 CG2R61 6 NG2R60 7 HGR61 8 HGR61 9 HGR61 10 HGR62 11 HGR62
@<TRIPOS>MOLECULE
pyridine
 11 11 0 0 0
****
USER_CHARGES
INVALID_CHARGES
Pose:   3 Cluster:   3 Fr_nu:   2801 TotEn:   -14.16
@<TRIPOS>ATOM
      1 C1        -60.6990  -12.8411  -29.2787 C.ar   1 LIG      -0.11300
      2 C2        -60.9393  -12.1548  -30.4637 C.ar   1 LIG      -0.11700
      3 C3        -59.3908  -13.0558  -28.8592 C.ar   1 LIG      -0.11700
      4 C4        -59.8457  -11.7072  -31.1873 C.ar   1 LIG       0.17700
      5 C5        -58.3665  -12.5681  -29.6547 C.ar   1 LIG       0.17700
      6 N1        -58.5609  -11.8970  -30.8120 N.ar   1 LIG      -0.60000
      7 H1        -61.5295  -13.2085  -28.6834 H      1 LIG       0.11500
      8 H2        -61.9506  -11.9756  -30.8100 H      1 LIG       0.11500
      9 H3        -59.1797  -13.5887  -27.9391 H      1 LIG       0.11500
     10 H4        -59.9802  -11.1671  -32.1186 H      1 LIG       0.12400
     11 H5        -57.3283  -12.7097  -29.3727 H      1 LIG       0.12400
@<TRIPOS>BOND
      1       1       2 ar
      2       1       3 ar
      3       2       4 ar
      4       3       5 ar
      5       4       6 ar
      6       5       6 ar
      7       1       7 1
      8       2       8 1
      9       3       9 1
     10       4      10 1
     11       5      11 1
@<TRIPOS>ALT_TYPE
CGenFF_4.0_ALT_TYPE_SET
CGenFF_4.0 1 CG2R61 2 CG2R61 3 CG2R61 4 CG2R61 5 CG2R61 6 NG2R60 7 HGR61 8 HGR61 9 HGR61 10 HGR62 11 HGR62
@<TRIPOS>MOLECULE
pyridine
 11 11 0 0 0
****
USER_CHARGES
INVALID_CHARGES
Pose:   4 Cluster:   4 Fr_nu: 3040815 TotEn:   -14.09
@<TRIPOS>ATOM
      1 C1        -62.2998   -3.3903  -23.5896 C.ar   1 LIG      -0.11300
      2 C2        -61.1046   -3.0443  -22.9691 C.ar   1 LIG      -0.11700
      3 C3        -62.4955   -3.0805  -24.9308 C.ar   1 LIG      -0.11700
      4 C4        -60.1443   -2.3946  -23.7279 C.ar   1 LIG       0.17700
      5 C5        -61.4732   -2.4290  -25.6017 C.ar   1 LIG       0.17700
      6 N1        -60.2984   -2.0769  -25.0328 N.ar   1 LIG      -0.60000
      7 H1        -63.0776   -3.8998  -23.0286 H      1 LIG       0.11500
      8 H2        -60.9300   -3.2760  -21.9249 H      1 LIG       0.11500
      9 H3        -63.4195   -3.3401  -25.4349 H      1 LIG       0.11500
     10 H4        -59.1953   -2.1032  -23.2902 H      1 LIG       0.12400
     11 H5        -61.5759   -2.1641  -26.6489 H      1 LIG       0.12400
@<TRIPOS>BOND
      1       1       2 ar
      2       1       3 ar
      3       2       4 ar
      4       3       5 ar
      5       4       6 ar
      6       5       6 ar
      7       1       7 1
      8       2       8 1
      9       3       9 1
     10       4      10 1
     11       5      11 1
@<TRIPOS>ALT_TYPE
CGenFF_4.0_ALT_TYPE_SET
CGenFF_4.0 1 CG2R61 2 CG2R61 3 CG2R61 4 CG2R61 5 CG2R61 6 NG2R60 7 HGR61 8 HGR61 9 HGR61 10 HGR62 11 HGR62
@<TRIPOS>MOLECULE
pyridine
 11 11 0 0 0
****
USER_CHARGES
INVALID_CHARGES
Pose:   5 Cluster:   5 Fr_nu: 813529 TotEn:   -13.91
@<TRIPOS>ATOM
      1 C1        -64.8296  -10.9500  -35.5935 C.ar   1 LIG      -0.11300
      2 C2        -65.7359  -11.5073  -36.4886 C.ar   1 LIG      -0.11700
      3 C3        -63.6581  -11.6320  -35.2837 C.ar   1 LIG      -0.11700
      4 C4        -65.4266  -12.7392  -37.0423 C.ar   1 LIG       0.17700
      5 C5        -63.4419  -12.8584  -35.8911 C.ar   1 LIG       0.17700
      6 N1        -64.2990  -13.4316  -36.7656 N.ar   1 LIG      -0.60000
      7 H1        -65.0361   -9.9864  -35.1375 H      1 LIG       0.11500
      8 H2        -66.6551  -10.9935  -36.7450 H      1 LIG       0.11500
      9 H3        -62.9375  -11.2170  -34.5883 H      1 LIG       0.11500
     10 H4        -66.1010  -13.2162  -37.7456 H      1 LIG       0.12400
     11 H5        -62.5442  -13.4312  -35.6829 H      1 LIG       0.12400
@<TRIPOS>BOND
      1       1       2 ar
      2       1       3 ar
      3       2       4 ar
      4       3       5 ar
      5       4       6 ar
      6       5       6 ar
      7       1       7 1
      8       2       8 1
      9       3       9 1
     10       4      10 1
     11       5      11 1
@<TRIPOS>ALT_TYPE
CGenFF_4.0_ALT_TYPE_SET
CGenFF_4.0 1 CG2R61 2 CG2R61 3 CG2R61 4 CG2R61 5 CG2R61 6 NG2R60 7 HGR61 8 HGR61 9 HGR61 10 HGR62 11 HGR62
@<TRIPOS>MOLECULE
pyridine
 11 11 0 0 0
****
USER_CHARGES
INVALID_CHARGES
Pose:   6 Cluster:   6 Fr_nu:   4095 TotEn:   -13.44
@<TRIPOS>ATOM
      1 C1        -65.1080  -11.7503  -36.9818 C.ar   1 LIG      -0.11300
      2 C2        -64.3085  -12.8390  -36.6519 C.ar   1 LIG      -0.11700
      3 C3        -65.1334  -10.6362  -36.1504 C.ar   1 LIG      -0.11700
      4 C4        -63.5592  -12.7645  -35.4888 C.ar   1 LIG       0.17700
      5 C5        -64.3475  -10.6604  -35.0096 C.ar   1 LIG       0.17700
      6 N1        -63.5582  -11.6995  -34.6561 N.ar   1 LIG      -0.60000
      7 H1        -65.7107  -11.7704  -37.8849 H      1 LIG       0.11500
      8 H2        -64.2727  -13.7177  -37.2852 H      1 LIG       0.11500
      9 H3        -65.7496   -9.7763  -36.3874 H      1 LIG       0.11500
     10 H4        -62.9199  -13.5876  -35.1872 H      1 LIG       0.12400
     11 H5        -64.3320   -9.8168  -34.3273 H      1 LIG       0.12400
@<TRIPOS>BOND
      1       1       2 ar
      2       1       3 ar
      3       2       4 ar
      4       3       5 ar
      5       4       6 ar
      6       5       6 ar
      7       1       7 1
      8       2       8 1
      9       3       9 1
     10       4      10 1
     11       5      11 1
@<TRIPOS>ALT_TYPE
CGenFF_4.0_ALT_TYPE_SET
CGenFF_4.0 1 CG2R61 2 CG2R61 3 CG2R61 4 CG2R61 5 CG2R61 6 NG2R60 7 HGR61 8 HGR61 9 HGR61 10 HGR62 11 HGR62
@<TRIPOS>MOLECULE
pyridine
 11 11 0 0 0
****
USER_CHARGES
INVALID_CHARGES
Pose:   7 Cluster:   7 Fr_nu: 257131 TotEn:   -13.09
@<TRIPOS>ATOM
      1 C1        -74.3043    0.8673  -40.1155 C.ar   1 LIG      -0.11300
      2 C2        -75.6117    1.3393  -40.1487 C.ar   1 LIG      -0.11700
      3 C3        -73.8851    0.0715  -39.0552 C.ar   1 LIG      -0.11700
      4 C4        -76.4541    0.9899  -39.1057 C.ar   1 LIG       0.17700
      5 C5        -74.8047   -0.2210  -38.0609 C.ar   1 LIG       0.17700
      6 N1        -76.0830    0.2192  -38.0588 N.ar   1 LIG      -0.60000
      7 H1        -73.6131    1.1198  -40.9141 H      1 LIG       0.11500
      8 H2        -75.9604    1.9607  -40.9654 H      1 LIG       0.11500
      9 H3        -72.8704   -0.3072  -39.0082 H      1 LIG       0.11500
     10 H4        -77.4831    1.3330  -39.0850 H      1 LIG       0.12400
     11 H5        -74.5279   -0.8371  -37.2116 H      1 LIG       0.12400
@<TRIPOS>BOND
      1       1       2 ar
      2       1       3 ar
      3       2       4 ar
      4       3       5 ar
      5       4       6 ar
      6       5       6 ar
      7       1       7 1
      8       2       8 1
      9       3       9 1
     10       4      10 1
     11       5      11 1
@<TRIPOS>ALT_TYPE
CGenFF_4.0_ALT_TYPE_SET
CGenFF_4.0 1 CG2R61 2 CG2R61 3 CG2R61 4 CG2R61 5 CG2R61 6 NG2R60 7 HGR61 8 HGR61 9 HGR61 10 HGR62 11 HGR62
@<TRIPOS>MOLECULE
pyridine
 11 11 0 0 0
****
USER_CHARGES
INVALID_CHARGES
Pose:   8 Cluster:   8 Fr_nu: 1632680 TotEn:   -12.96
@<TRIPOS>ATOM
      1 C1        -60.8530   -7.0607  -54.0994 C.ar   1 LIG      -0.11300
      2 C2        -61.3220   -7.9941  -53.1817 C.ar   1 LIG      -0.11700
      3 C3        -61.5527   -5.8755  -54.2964 C.ar   1 LIG      -0.11700
      4 C4        -62.4863   -7.6970  -52.4919 C.ar   1 LIG       0.17700
      5 C5        -62.7068   -5.6733  -53.5568 C.ar   1 LIG       0.17700
      6 N1        -63.1934   -6.5566  -52.6564 N.ar   1 LIG      -0.60000
      7 H1        -59.9443   -7.2570  -54.6605 H      1 LIG       0.11500
      8 H2        -60.7928   -8.9245  -53.0116 H      1 LIG       0.11500
      9 H3        -61.2060   -5.1337  -55.0069 H      1 LIG       0.11500
     10 H4        -62.8934   -8.3925  -51.7655 H      1 LIG       0.12400
     11 H5        -63.2898   -4.7656  -53.6735 H      1 LIG       0.12400
@<TRIPOS>BOND
      1       1       2 ar
      2       1       3 ar
      3       2       4 ar
      4       3       5 ar
      5       4       6 ar
      6       5       6 ar
      7       1       7 1
      8       2       8 1
      9       3       9 1
     10       4      10 1
     11       5      11 1
@<TRIPOS>ALT_TYPE
CGenFF_4.0_ALT_TYPE_SET
CGenFF_4.0 1 CG2R61 2 CG2R61 3 CG2R61 4 CG2R61 5 CG2R61 6 NG2R60 7 HGR61 8 HGR61 9 HGR61 10 HGR62 11 HGR62
@<TRIPOS>MOLECULE
pyridine
 11 11 0 0 0
****
USER_CHARGES
INVALID_CHARGES
Pose:   9 Cluster:   9 Fr_nu: 1485641 TotEn:   -12.90
@<TRIPOS>ATOM
      1 C1        -63.9382  -11.7661  -35.8336 C.ar   1 LIG      -0.11300
      2 C2        -62.6066  -12.0322  -36.1324 C.ar   1 LIG      -0.11700
      3 C3        -64.2896  -10.5383  -35.2837 C.ar   1 LIG      -0.11700
      4 C4        -61.6720  -11.0451  -35.8643 C.ar   1 LIG       0.17700
      5 C5        -63.2796   -9.6182  -35.0534 C.ar   1 LIG       0.17700
      6 N1        -61.9752   -9.8407  -35.3306 N.ar   1 LIG      -0.60000
      7 H1        -64.7006  -12.5144  -36.0283 H      1 LIG       0.11500
      8 H2        -62.3098  -12.9820  -36.5617 H      1 LIG       0.11500
      9 H3        -65.3212  -10.3092  -35.0423 H      1 LIG       0.11500
     10 H4        -60.6204  -11.2040  -36.0790 H      1 LIG       0.12400
     11 H5        -63.5005   -8.6459  -34.6253 H      1 LIG       0.12400
@<TRIPOS>BOND
      1       1       2 ar
      2       1       3 ar
      3       2       4 ar
      4       3       5 ar
      5       4       6 ar
      6       5       6 ar
      7       1       7 1
      8       2       8 1
      9       3       9 1
     10       4      10 1
     11       5      11 1
@<TRIPOS>ALT_TYPE
CGenFF_4.0_ALT_TYPE_SET
CGenFF_4.0 1 CG2R61 2 CG2R61 3 CG2R61 4 CG2R61 5 CG2R61 6 NG2R60 7 HGR61 8 HGR61 9 HGR61 10 HGR62 11 HGR62
@<TRIPOS>MOLECULE
pyridine
 11 11 0 0 0
****
USER_CHARGES
INVALID_CHARGES
Pose:  10 Cluster:  10 Fr_nu: 1715816 TotEn:   -12.51
@<TRIPOS>ATOM
      1 C1        -63.3208   -0.9469  -25.5373 C.ar   1 LIG      -0.11300
      2 C2        -62.3135   -0.2741  -24.8548 C.ar   1 LIG      -0.11700
      3 C3        -63.1387   -2.2768  -25.9000 C.ar   1 LIG      -0.11700
      4 C4        -61.1523   -0.9705  -24.5608 C.ar   1 LIG       0.17700
      5 C5        -61.9405   -2.8835  -25.5595 C.ar   1 LIG       0.17700
      6 N1        -60.9390   -2.2624  -24.8968 N.ar   1 LIG      -0.60000
      7 H1        -64.2457   -0.4356  -25.7868 H      1 LIG       0.11500
      8 H2        -62.4336    0.7624  -24.5618 H      1 LIG       0.11500
      9 H3        -63.9100   -2.8210  -26.4329 H      1 LIG       0.11500
     10 H4        -60.3368   -0.4903  -24.0302 H      1 LIG       0.12400
     11 H5        -61.7481   -3.9192  -25.8199 H      1 LIG       0.12400
@<TRIPOS>BOND
      1       1       2 ar
      2       1       3 ar
      3       2       4 ar
      4       3       5 ar
      5       4       6 ar
      6       5       6 ar
      7       1       7 1
      8       2       8 1
      9       3       9 1
     10       4      10 1
     11       5      11 1
@<TRIPOS>ALT_TYPE
CGenFF_4.0_ALT_TYPE_SET
CGenFF_4.0 1 CG2R61 2 CG2R61 3 CG2R61 4 CG2R61 5 CG2R61 6 NG2R60 7 HGR61 8 HGR61 9 HGR61 10 HGR62 11 HGR62
@<TRIPOS>MOLECULE
pyridine
 11 11 0 0 0
****
USER_CHARGES
INVALID_CHARGES
Pose:  11 Cluster:  11 Fr_nu: 3040306 TotEn:   -12.43
@<TRIPOS>ATOM
      1 C1        -62.6560   -2.7611  -24.9240 C.ar   1 LIG      -0.11300
      2 C2        -61.8494   -3.3624  -23.9643 C.ar   1 LIG      -0.11700
      3 C3        -62.4817   -1.4152  -25.2264 C.ar   1 LIG      -0.11700
      4 C4        -60.8907   -2.5804  -23.3404 C.ar   1 LIG       0.17700
      5 C5        -61.4949   -0.7203  -24.5459 C.ar   1 LIG       0.17700
      6 N1        -60.6920   -1.2702  -23.6074 N.ar   1 LIG      -0.60000
      7 H1        -63.4195   -3.3401  -25.4349 H      1 LIG       0.11500
      8 H2        -61.9672   -4.4100  -23.7128 H      1 LIG       0.11500
      9 H3        -63.0993   -0.9254  -25.9706 H      1 LIG       0.11500
     10 H4        -60.2369   -3.0025  -22.5845 H      1 LIG       0.12400
     11 H5        -61.3188    0.3319  -24.7440 H      1 LIG       0.12400
@<TRIPOS>BOND
      1       1       2 ar
      2       1       3 ar
      3       2       4 ar
      4       3       5 ar
      5       4       6 ar
      6       5       6 ar
      7       1       7 1
      8       2       8 1
      9       3       9 1
     10       4      10 1
     11       5      11 1
@<TRIPOS>ALT_TYPE
CGenFF_4.0_ALT_TYPE_SET
CGenFF_4.0 1 CG2R61 2 CG2R61 3 CG2R61 4 CG2R61 5 CG2R61 6 NG2R60 7 HGR61 8 HGR61 9 HGR61 10 HGR62 11 HGR62
@<TRIPOS>MOLECULE
pyridine
 11 11 0 0 0
****
USER_CHARGES
INVALID_CHARGES
Pose:  12 Cluster:  12 Fr_nu: 1433296 TotEn:   -12.37
@<TRIPOS>ATOM
      1 C1        -77.2834  -20.9167  -29.0365 C.ar   1 LIG      -0.11300
      2 C2        -76.2809  -21.7179  -28.5015 C.ar   1 LIG      -0.11700
      3 C3        -78.3768  -21.5056  -29.6618 C.ar   1 LIG      -0.11700
      4 C4        -76.4177  -23.0918  -28.6171 C.ar   1 LIG       0.17700
      5 C5        -78.4198  -22.8890  -29.7256 C.ar   1 LIG       0.17700
      6 N1        -77.4650  -23.7002  -29.2175 N.ar   1 LIG      -0.60000
      7 H1        -77.2125  -19.8354  -28.9668 H      1 LIG       0.11500
      8 H2        -75.4198  -21.2808  -28.0094 H      1 LIG       0.11500
      9 H3        -79.1699  -20.9008  -30.0864 H      1 LIG       0.11500
     10 H4        -75.6627  -23.7600  -28.2164 H      1 LIG       0.12400
     11 H5        -79.2505  -23.3978  -30.2034 H      1 LIG       0.12400
@<TRIPOS>BOND
      1       1       2 ar
      2       1       3 ar
      3       2       4 ar
      4       3       5 ar
      5       4       6 ar
      6       5       6 ar
      7       1       7 1
      8       2       8 1
      9       3       9 1
     10       4      10 1
     11       5      11 1
@<TRIPOS>ALT_TYPE
CGenFF_4.0_ALT_TYPE_SET
CGenFF_4.0 1 CG2R61 2 CG2R61 3 CG2R61 4 CG2R61 5 CG2R61 6 NG2R60 7 HGR61 8 HGR61 9 HGR61 10 HGR62 11 HGR62
@<TRIPOS>MOLECULE
pyridine
 11 11 0 0 0
****
USER_CHARGES
INVALID_CHARGES
Pose:  13 Cluster:  13 Fr_nu:  12961 TotEn:   -12.27
@<TRIPOS>ATOM
      1 C1        -72.9511  -21.0297  -37.7114 C.ar   1 LIG      -0.11300
      2 C2        -72.8165  -21.9042  -38.7839 C.ar   1 LIG      -0.11700
      3 C3        -71.8205  -20.6002  -37.0255 C.ar   1 LIG      -0.11700
      4 C4        -71.5393  -22.3166  -39.1281 C.ar   1 LIG       0.17700
      5 C5        -70.5879  -21.0711  -37.4482 C.ar   1 LIG       0.17700
      6 N1        -70.4175  -21.9213  -38.4855 N.ar   1 LIG      -0.60000
      7 H1        -73.9355  -20.6840  -37.4102 H      1 LIG       0.11500
      8 H2        -73.6837  -22.2518  -39.3332 H      1 LIG       0.11500
      9 H3        -71.9016  -19.9191  -36.1861 H      1 LIG       0.11500
     10 H4        -71.3812  -22.9986  -39.9569 H      1 LIG       0.12400
     11 H5        -69.6750  -20.7673  -36.9466 H      1 LIG       0.12400
@<TRIPOS>BOND
      1       1       2 ar
      2       1       3 ar
      3       2       4 ar
      4       3       5 ar
      5       4       6 ar
      6       5       6 ar
      7       1       7 1
      8       2       8 1
      9       3       9 1
     10       4      10 1
     11       5      11 1
@<TRIPOS>ALT_TYPE
CGenFF_4.0_ALT_TYPE_SET
CGenFF_4.0 1 CG2R61 2 CG2R61 3 CG2R61 4 CG2R61 5 CG2R61 6 NG2R60 7 HGR61 8 HGR61 9 HGR61 10 HGR62 11 HGR62
@<TRIPOS>MOLECULE
pyridine
 11 11 0 0 0
****
USER_CHARGES
INVALID_CHARGES
Pose:  14 Cluster:  14 Fr_nu: 1295257 TotEn:   -12.24
@<TRIPOS>ATOM
      1 C1        -73.8541  -21.5044  -37.4399 C.ar   1 LIG      -0.11300
      2 C2        -73.4871  -21.0038  -36.1958 C.ar   1 LIG      -0.11700
      3 C3        -72.9707  -21.4097  -38.5094 C.ar   1 LIG      -0.11700
      4 C4        -72.2353  -20.4223  -36.0742 C.ar   1 LIG       0.17700
      5 C5        -71.7421  -20.8099  -38.2844 C.ar   1 LIG       0.17700
      6 N1        -71.3502  -20.3120  -37.0901 N.ar   1 LIG      -0.60000
      7 H1        -74.8272  -21.9668  -37.5759 H      1 LIG       0.11500
      8 H2        -74.1594  -21.0669  -35.3480 H      1 LIG       0.11500
      9 H3        -73.2357  -21.7926  -39.4883 H      1 LIG       0.11500
     10 H4        -71.9020  -20.0166  -35.1248 H      1 LIG       0.12400
     11 H5        -71.0171  -20.7104  -39.0855 H      1 LIG       0.12400
@<TRIPOS>BOND
      1       1       2 ar
      2       1       3 ar
      3       2       4 ar
      4       3       5 ar
      5       4       6 ar
      6       5       6 ar
      7       1       7 1
      8       2       8 1
      9       3       9 1
     10       4      10 1
     11       5      11 1
@<TRIPOS>ALT_TYPE
CGenFF_4.0_ALT_TYPE_SET
CGenFF_4.0 1 CG2R61 2 CG2R61 3 CG2R61 4 CG2R61 5 CG2R61 6 NG2R60 7 HGR61 8 HGR61 9 HGR61 10 HGR62 11 HGR62
@<TRIPOS>MOLECULE
pyridine
 11 11 0 0 0
****
USER_CHARGES
INVALID_CHARGES
Pose:  15 Cluster:  15 Fr_nu: 915828 TotEn:   -12.16
@<TRIPOS>ATOM
      1 C1        -62.2230   -1.3780  -23.3831 C.ar   1 LIG      -0.11300
      2 C2        -60.8596   -1.6335  -23.2876 C.ar   1 LIG      -0.11700
      3 C3        -62.9269   -1.8002  -24.5054 C.ar   1 LIG      -0.11700
      4 C4        -60.2517   -2.3094  -24.3332 C.ar   1 LIG       0.17700
      5 C5        -62.2263   -2.4684  -25.4966 C.ar   1 LIG       0.17700
      6 N1        -60.9022   -2.7349  -25.4393 N.ar   1 LIG      -0.60000
      7 H1        -62.7359   -0.8501  -22.5847 H      1 LIG       0.11500
      8 H2        -60.2909   -1.3141  -22.4221 H      1 LIG       0.11500
      9 H3        -63.9900   -1.6115  -24.6015 H      1 LIG       0.11500
     10 H4        -59.1902   -2.5327  -24.3067 H      1 LIG       0.12400
     11 H5        -62.7285   -2.8180  -26.3928 H      1 LIG       0.12400
@<TRIPOS>BOND
      1       1       2 ar
      2       1       3 ar
      3       2       4 ar
      4       3       5 ar
      5       4       6 ar
      6       5       6 ar
      7       1       7 1
      8       2       8 1
      9       3       9 1
     10       4      10 1
     11       5      11 1
@<TRIPOS>ALT_TYPE
CGenFF_4.0_ALT_TYPE_SET
CGenFF_4.0 1 CG2R61 2 CG2R61 3 CG2R61 4 CG2R61 5 CG2R61 6 NG2R60 7 HGR61 8 HGR61 9 HGR61 10 HGR62 11 HGR62
@<TRIPOS>MOLECULE
pyridine
 11 11 0 0 0
****
USER_CHARGES
INVALID_CHARGES
Pose:  16 Cluster:  16 Fr_nu: 134319 TotEn:   -12.14
@<TRIPOS>ATOM
      1 C1        -73.4031    1.0428  -41.0046 C.ar   1 LIG      -0.11300
      2 C2        -74.5221    1.7922  -40.6591 C.ar   1 LIG      -0.11700
      3 C3        -73.0387   -0.0511  -40.2275 C.ar   1 LIG      -0.11700
      4 C4        -75.2375    1.4093  -39.5359 C.ar   1 LIG       0.17700
      5 C5        -73.8203   -0.3513  -39.1236 C.ar   1 LIG       0.17700
      6 N1        -74.9143    0.3532  -38.7564 N.ar   1 LIG      -0.60000
      7 H1        -72.8156    1.3112  -41.8776 H      1 LIG       0.11500
      8 H2        -74.8250    2.6485  -41.2503 H      1 LIG       0.11500
      9 H3        -72.1700   -0.6493  -40.4776 H      1 LIG       0.11500
     10 H4        -76.1179    1.9615  -39.2243 H      1 LIG       0.12400
     11 H5        -73.5787   -1.1939  -38.4841 H      1 LIG       0.12400
@<TRIPOS>BOND
      1       1       2 ar
      2       1       3 ar
      3       2       4 ar
      4       3       5 ar
      5       4       6 ar
      6       5       6 ar
      7       1       7 1
      8       2       8 1
      9       3       9 1
     10       4      10 1
     11       5      11 1
@<TRIPOS>ALT_TYPE
CGenFF_4.0_ALT_TYPE_SET
CGenFF_4.0 1 CG2R61 2 CG2R61 3 CG2R61 4 CG2R61 5 CG2R61 6 NG2R60 7 HGR61 8 HGR61 9 HGR61 10 HGR62 11 HGR62
@<TRIPOS>MOLECULE
pyridine
 11 11 0 0 0
****
USER_CHARGES
INVALID_CHARGES
Pose:  17 Cluster:  17 Fr_nu: 3134794 TotEn:   -12.11
@<TRIPOS>ATOM
      1 C1        -58.3617  -23.5586  -24.1827 C.ar   1 LIG      -0.11300
      2 C2        -58.8127  -22.4449  -23.4832 C.ar   1 LIG      -0.11700
      3 C3        -58.1022  -24.7425  -23.5014 C.ar   1 LIG      -0.11700
      4 C4        -58.9866  -22.5658  -22.1139 C.ar   1 LIG       0.17700
      5 C5        -58.3076  -24.7605  -22.1313 C.ar   1 LIG       0.17700
      6 N1        -58.7448  -23.6989  -21.4174 N.ar   1 LIG      -0.60000
      7 H1        -58.2122  -23.5039  -25.2569 H      1 LIG       0.11500
      8 H2        -59.0218  -21.5119  -23.9935 H      1 LIG       0.11500
      9 H3        -57.7494  -25.6231  -24.0261 H      1 LIG       0.11500
     10 H4        -59.3362  -21.7258  -21.5229 H      1 LIG       0.12400
     11 H5        -58.1193  -25.6590  -21.5527 H      1 LIG       0.12400
@<TRIPOS>BOND
      1       1       2 ar
      2       1       3 ar
      3       2       4 ar
      4       3       5 ar
      5       4       6 ar
      6       5       6 ar
      7       1       7 1
      8       2       8 1
      9       3       9 1
     10       4      10 1
     11       5      11 1
@<TRIPOS>ALT_TYPE
CGenFF_4.0_ALT_TYPE_SET
CGenFF_4.0 1 CG2R61 2 CG2R61 3 CG2R61 4 CG2R61 5 CG2R61 6 NG2R60 7 HGR61 8 HGR61 9 HGR61 10 HGR62 11 HGR62
@<TRIPOS>MOLECULE
pyridine
 11 11 0 0 0
****
USER_CHARGES
INVALID_CHARGES
Pose:  18 Cluster:  18 Fr_nu:  84438 TotEn:   -11.97
@<TRIPOS>ATOM
      1 C1        -60.7677  -20.6180  -41.2158 C.ar   1 LIG      -0.11300
      2 C2        -60.2025  -20.2029  -40.0152 C.ar   1 LIG      -0.11700
      3 C3        -60.7849  -21.9702  -41.5389 C.ar   1 LIG      -0.11700
      4 C4        -59.6718  -21.1719  -39.1790 C.ar   1 LIG       0.17700
      5 C5        -60.2279  -22.8601  -40.6346 C.ar   1 LIG       0.17700
      6 N1        -59.6699  -22.4945  -39.4587 N.ar   1 LIG      -0.60000
      7 H1        -61.1935  -19.8889  -41.8987 H      1 LIG       0.11500
      8 H2        -60.1783  -19.1543  -39.7425 H      1 LIG       0.11500
      9 H3        -61.2197  -22.3166  -42.4696 H      1 LIG       0.11500
     10 H4        -59.2193  -20.8992  -38.2313 H      1 LIG       0.12400
     11 H5        -60.2151  -23.9256  -40.8393 H      1 LIG       0.12400
@<TRIPOS>BOND
      1       1       2 ar
      2       1       3 ar
      3       2       4 ar
      4       3       5 ar
      5       4       6 ar
      6       5       6 ar
      7       1       7 1
      8       2       8 1
      9       3       9 1
     10       4      10 1
     11       5      11 1
@<TRIPOS>ALT_TYPE
CGenFF_4.0_ALT_TYPE_SET
CGenFF_4.0 1 CG2R61 2 CG2R61 3 CG2R61 4 CG2R61 5 CG2R61 6 NG2R60 7 HGR61 8 HGR61 9 HGR61 10 HGR62 11 HGR62
@<TRIPOS>MOLECULE
pyridine
 11 11 0 0 0
****
USER_CHARGES
INVALID_CHARGES
Pose:  19 Cluster:  19 Fr_nu: 320121 TotEn:   -11.53
@<TRIPOS>ATOM
      1 C1        -71.5323  -23.7902  -39.7855 C.ar   1 LIG      -0.11300
      2 C2        -71.4419  -22.5690  -39.1270 C.ar   1 LIG      -0.11700
      3 C3        -70.4195  -24.6211  -39.8535 C.ar   1 LIG      -0.11700
      4 C4        -70.2258  -22.2277  -38.5575 C.ar   1 LIG       0.17700
      5 C5        -69.2491  -24.1878  -39.2517 C.ar   1 LIG       0.17700
      6 N1        -69.1231  -23.0083  -38.6031 N.ar   1 LIG      -0.60000
      7 H1        -72.4680  -24.0935  -40.2456 H      1 LIG       0.11500
      8 H2        -72.2963  -21.9055  -39.0612 H      1 LIG       0.11500
      9 H3        -70.4667  -25.5772  -40.3621 H      1 LIG       0.11500
     10 H4        -70.1038  -21.2857  -38.0330 H      1 LIG       0.12400
     11 H5        -68.3523  -24.7981  -39.2769 H      1 LIG       0.12400
@<TRIPOS>BOND
      1       1       2 ar
      2       1       3 ar
      3       2       4 ar
      4       3       5 ar
      5       4       6 ar
      6       5       6 ar
      7       1       7 1
      8       2       8 1
      9       3       9 1
     10       4      10 1
     11       5      11 1
@<TRIPOS>ALT_TYPE
CGenFF_4.0_ALT_TYPE_SET
CGenFF_4.0 1 CG2R61 2 CG2R61 3 CG2R61 4 CG2R61 5 CG2R61 6 NG2R60 7 HGR61 8 HGR61 9 HGR61 10 HGR62 11 HGR62
@<TRIPOS>MOLECULE
pyridine
 11 11 0 0 0
****
USER_CHARGES
INVALID_CHARGES
Pose:  20 Cluster:  20 Fr_nu: 813458 TotEn:   -11.06
@<TRIPOS>ATOM
      1 C1        -63.6581  -11.6320  -35.2837 C.ar   1 LIG      -0.11300
      2 C2        -64.3732  -12.5844  -36.0012 C.ar   1 LIG      -0.11700
      3 C3        -64.1205  -10.3220  -35.2252 C.ar   1 LIG      -0.11700
      4 C4        -65.5354  -12.1791  -36.6376 C.ar   1 LIG       0.17700
      5 C5        -65.2938  -10.0180  -35.8965 C.ar   1 LIG       0.17700
      6 N1        -66.0158  -10.9160  -36.6037 N.ar   1 LIG      -0.60000
      7 H1        -62.7418  -11.9100  -34.7716 H      1 LIG       0.11500
      8 H2        -64.0319  -13.6113  -36.0603 H      1 LIG       0.11500
      9 H3        -63.5791   -9.5628  -34.6723 H      1 LIG       0.11500
     10 H4        -66.1289  -12.8841  -37.2103 H      1 LIG       0.12400
     11 H5        -65.6969   -9.0106  -35.8830 H      1 LIG       0.12400
@<TRIPOS>BOND
      1       1       2 ar
      2       1       3 ar
      3       2       4 ar
      4       3       5 ar
      5       4       6 ar
      6       5       6 ar
      7       1       7 1
      8       2       8 1
      9       3       9 1
     10       4      10 1
     11       5      11 1
@<TRIPOS>ALT_TYPE
CGenFF_4.0_ALT_TYPE_SET
CGenFF_4.0 1 CG2R61 2 CG2R61 3 CG2R61 4 CG2R61 5 CG2R61 6 NG2R60 7 HGR61 8 HGR61 9 HGR61 10 HGR62 11 HGR62
@<TRIPOS>MOLECULE
pyridine
 11 11 0 0 0
****
USER_CHARGES
INVALID_CHARGES
Pose:  21 Cluster:  21 Fr_nu:   1666 TotEn:   -10.98
@<TRIPOS>ATOM
      1 C1        -61.5459   -2.4659  -25.6461 C.ar   1 LIG      -0.11300
      2 C2        -62.7406   -1.8096  -25.9202 C.ar   1 LIG      -0.11700
      3 C3        -60.7770   -2.0723  -24.5566 C.ar   1 LIG      -0.11700
      4 C4        -63.1190   -0.7741  -25.0811 C.ar   1 LIG       0.17700
      5 C5        -61.2431   -1.0248  -23.7787 C.ar   1 LIG       0.17700
      6 N1        -62.3985   -0.3632  -24.0136 N.ar   1 LIG      -0.60000
      7 H1        -61.2144   -3.2823  -26.2808 H      1 LIG       0.11500
      8 H2        -63.3562   -2.0996  -26.7638 H      1 LIG       0.11500
      9 H3        -59.8420   -2.5692  -24.3243 H      1 LIG       0.11500
     10 H4        -64.0421   -0.2304  -25.2526 H      1 LIG       0.12400
     11 H5        -60.6806   -0.6786  -22.9178 H      1 LIG       0.12400
@<TRIPOS>BOND
      1       1       2 ar
      2       1       3 ar
      3       2       4 ar
      4       3       5 ar
      5       4       6 ar
      6       5       6 ar
      7       1       7 1
      8       2       8 1
      9       3       9 1
     10       4      10 1
     11       5      11 1
@<TRIPOS>ALT_TYPE
CGenFF_4.0_ALT_TYPE_SET
CGenFF_4.0 1 CG2R61 2 CG2R61 3 CG2R61 4 CG2R61 5 CG2R61 6 NG2R60 7 HGR61 8 HGR61 9 HGR61 10 HGR62 11 HGR62
@<TRIPOS>MOLECULE
pyridine
 11 11 0 0 0
****
USER_CHARGES
INVALID_CHARGES
Pose:  22 Cluster:  22 Fr_nu: 1033345 TotEn:   -10.82
@<TRIPOS>ATOM
      1 C1        -62.5886   -4.7133  -22.4993 C.ar   1 LIG      -0.11300
      2 C2        -63.0080   -4.8568  -23.8171 C.ar   1 LIG      -0.11700
      3 C3        -61.7152   -3.6855  -22.1615 C.ar   1 LIG      -0.11700
      4 C4        -62.5288   -3.9535  -24.7522 C.ar   1 LIG       0.17700
      5 C5        -61.2937   -2.8349  -23.1707 C.ar   1 LIG       0.17700
      6 N1        -61.6794   -2.9427  -24.4619 N.ar   1 LIG      -0.60000
      7 H1        -62.9412   -5.4017  -21.7370 H      1 LIG       0.11500
      8 H2        -63.6886   -5.6502  -24.1032 H      1 LIG       0.11500
      9 H3        -61.3746   -3.5549  -21.1406 H      1 LIG       0.11500
     10 H4        -62.8259   -4.0230  -25.7934 H      1 LIG       0.12400
     11 H5        -60.6117   -2.0176  -22.9600 H      1 LIG       0.12400
@<TRIPOS>BOND
      1       1       2 ar
      2       1       3 ar
      3       2       4 ar
      4       3       5 ar
      5       4       6 ar
      6       5       6 ar
      7       1       7 1
      8       2       8 1
      9       3       9 1
     10       4      10 1
     11       5      11 1
@<TRIPOS>ALT_TYPE
CGenFF_4.0_ALT_TYPE_SET
CGenFF_4.0 1 CG2R61 2 CG2R61 3 CG2R61 4 CG2R61 5 CG2R61 6 NG2R60 7 HGR61 8 HGR61 9 HGR61 10 HGR62 11 HGR62
@<TRIPOS>MOLECULE
pyridine
 11 11 0 0 0
****
USER_CHARGES
INVALID_CHARGES
Pose:  23 Cluster:  23 Fr_nu: 452488 TotEn:   -10.68
@<TRIPOS>ATOM
      1 C1        -69.4008   -4.4327  -46.7962 C.ar   1 LIG      -0.11300
      2 C2        -69.5329   -5.4601  -45.8687 C.ar   1 LIG      -0.11700
      3 C3        -69.2957   -4.7344  -48.1494 C.ar   1 LIG      -0.11700
      4 C4        -69.5543   -6.7622  -46.3419 C.ar   1 LIG       0.17700
      5 C5        -69.3274   -6.0690  -48.5205 C.ar   1 LIG       0.17700
      6 N1        -69.4545   -7.0943  -47.6485 N.ar   1 LIG      -0.60000
      7 H1        -69.3791   -3.3988  -46.4650 H      1 LIG       0.11500
      8 H2        -69.6167   -5.2484  -44.8091 H      1 LIG       0.11500
      9 H3        -69.1914   -3.9498  -48.8901 H      1 LIG       0.11500
     10 H4        -69.6551   -7.5990  -45.6587 H      1 LIG       0.12400
     11 H5        -69.2484   -6.3580  -49.5634 H      1 LIG       0.12400
@<TRIPOS>BOND
      1       1       2 ar
      2       1       3 ar
      3       2       4 ar
      4       3       5 ar
      5       4       6 ar
      6       5       6 ar
      7       1       7 1
      8       2       8 1
      9       3       9 1
     10       4      10 1
     11       5      11 1
@<TRIPOS>ALT_TYPE
CGenFF_4.0_ALT_TYPE_SET
CGenFF_4.0 1 CG2R61 2 CG2R61 3 CG2R61 4 CG2R61 5 CG2R61 6 NG2R60 7 HGR61 8 HGR61 9 HGR61 10 HGR62 11 HGR62
@<TRIPOS>MOLECULE
pyridine
 11 11 0 0 0
****
USER_CHARGES
INVALID_CHARGES
Pose:  24 Cluster:  24 Fr_nu: 1161532 TotEn:   -10.57
@<TRIPOS>ATOM
      1 C1        -60.7687   -2.1372  -24.4935 C.ar   1 LIG      -0.11300
      2 C2        -60.0704   -2.4152  -23.3238 C.ar   1 LIG      -0.11700
      3 C3        -61.8480   -1.2613  -24.4608 C.ar   1 LIG      -0.11700
      4 C4        -60.4881   -1.7966  -22.1565 C.ar   1 LIG       0.17700
      5 C5        -62.1863   -0.6945  -23.2425 C.ar   1 LIG       0.17700
      6 N1        -61.5318   -0.9404  -22.0854 N.ar   1 LIG      -0.60000
      7 H1        -60.4727   -2.6027  -25.4288 H      1 LIG       0.11500
      8 H2        -59.2258   -3.0944  -23.3257 H      1 LIG       0.11500
      9 H3        -62.4073   -1.0302  -25.3602 H      1 LIG       0.11500
     10 H4        -59.9766   -1.9808  -21.2175 H      1 LIG       0.12400
     11 H5        -63.0206   -0.0053  -23.1627 H      1 LIG       0.12400
@<TRIPOS>BOND
      1       1       2 ar
      2       1       3 ar
      3       2       4 ar
      4       3       5 ar
      5       4       6 ar
      6       5       6 ar
      7       1       7 1
      8       2       8 1
      9       3       9 1
     10       4      10 1
     11       5      11 1
@<TRIPOS>ALT_TYPE
CGenFF_4.0_ALT_TYPE_SET
CGenFF_4.0 1 CG2R61 2 CG2R61 3 CG2R61 4 CG2R61 5 CG2R61 6 NG2R60 7 HGR61 8 HGR61 9 HGR61 10 HGR62 11 HGR62
@<TRIPOS>MOLECULE
pyridine
 11 11 0 0 0
****
USER_CHARGES
INVALID_CHARGES
Pose:  25 Cluster:  25 Fr_nu:   1216 TotEn:   -10.57
@<TRIPOS>ATOM
      1 C1        -62.7133   -1.9345  -23.3445 C.ar   1 LIG      -0.11300
      2 C2        -61.6893   -1.8164  -22.4114 C.ar   1 LIG      -0.11700
      3 C3        -62.4049   -2.1384  -24.6849 C.ar   1 LIG      -0.11700
      4 C4        -60.3838   -1.9086  -22.8661 C.ar   1 LIG       0.17700
      5 C5        -61.0673   -2.2160  -25.0379 C.ar   1 LIG       0.17700
      6 N1        -60.0451   -2.1060  -24.1599 N.ar   1 LIG      -0.60000
      7 H1        -63.7498   -1.8670  -23.0278 H      1 LIG       0.11500
      8 H2        -61.9062   -1.6574  -21.3615 H      1 LIG       0.11500
      9 H3        -63.1868   -2.2328  -25.4298 H      1 LIG       0.11500
     10 H4        -59.5494   -1.8227  -22.1779 H      1 LIG       0.12400
     11 H5        -60.7732   -2.3733  -26.0704 H      1 LIG       0.12400
@<TRIPOS>BOND
      1       1       2 ar
      2       1       3 ar
      3       2       4 ar
      4       3       5 ar
      5       4       6 ar
      6       5       6 ar
      7       1       7 1
      8       2       8 1
      9       3       9 1
     10       4      10 1
     11       5      11 1
@<TRIPOS>ALT_TYPE
CGenFF_4.0_ALT_TYPE_SET
CGenFF_4.0 1 CG2R61 2 CG2R61 3 CG2R61 4 CG2R61 5 CG2R61 6 NG2R60 7 HGR61 8 HGR61 9 HGR61 10 HGR62 11 HGR62
@<TRIPOS>MOLECULE
pyridine
 11 11 0 0 0
****
USER_CHARGES
INVALID_CHARGES
Pose:  26 Cluster:  26 Fr_nu: 3208322 TotEn:   -10.19
@<TRIPOS>ATOM
      1 C1        -58.9770  -23.2030  -23.1401 C.ar   1 LIG      -0.11300
      2 C2        -58.2565  -24.3609  -22.8692 C.ar   1 LIG      -0.11700
      3 C3        -60.2658  -23.0594  -22.6386 C.ar   1 LIG      -0.11700
      4 C4        -58.8651  -25.3380  -22.0981 C.ar   1 LIG       0.17700
      5 C5        -60.7846  -24.0949  -21.8779 C.ar   1 LIG       0.17700
      6 N1        -60.1151  -25.2345  -21.5937 N.ar   1 LIG      -0.60000
      7 H1        -58.5351  -22.4142  -23.7415 H      1 LIG       0.11500
      8 H2        -57.2504  -24.4943  -23.2494 H      1 LIG       0.11500
      9 H3        -60.8462  -22.1657  -22.8374 H      1 LIG       0.11500
     10 H4        -58.3451  -26.2597  -21.8590 H      1 LIG       0.12400
     11 H5        -61.7857  -24.0330  -21.4640 H      1 LIG       0.12400
@<TRIPOS>BOND
      1       1       2 ar
      2       1       3 ar
      3       2       4 ar
      4       3       5 ar
      5       4       6 ar
      6       5       6 ar
      7       1       7 1
      8       2       8 1
      9       3       9 1
     10       4      10 1
     11       5      11 1
@<TRIPOS>ALT_TYPE
CGenFF_4.0_ALT_TYPE_SET
CGenFF_4.0 1 CG2R61 2 CG2R61 3 CG2R61 4 CG2R61 5 CG2R61 6 NG2R60 7 HGR61 8 HGR61 9 HGR61 10 HGR62 11 HGR62
@<TRIPOS>MOLECULE
pyridine
 11 11 0 0 0
****
USER_CHARGES
INVALID_CHARGES
Pose:  27 Cluster:  27 Fr_nu:  44974 TotEn:   -10.12
@<TRIPOS>ATOM
      1 C1        -59.9533  -20.6425  -40.4421 C.ar   1 LIG      -0.11300
      2 C2        -60.9346  -20.7545  -41.4207 C.ar   1 LIG      -0.11700
      3 C3        -58.6122  -20.6273  -40.8087 C.ar   1 LIG      -0.11700
      4 C4        -60.5258  -20.8476  -42.7414 C.ar   1 LIG       0.17700
      5 C5        -58.3074  -20.7263  -42.1567 C.ar   1 LIG       0.17700
      6 N1        -59.2329  -20.8365  -43.1360 N.ar   1 LIG      -0.60000
      7 H1        -60.2332  -20.5680  -39.3956 H      1 LIG       0.11500
      8 H2        -61.9860  -20.7681  -41.1582 H      1 LIG       0.11500
      9 H3        -57.8302  -20.5413  -40.0629 H      1 LIG       0.11500
     10 H4        -61.2526  -20.9370  -43.5419 H      1 LIG       0.12400
     11 H5        -57.2765  -20.7200  -42.4954 H      1 LIG       0.12400
@<TRIPOS>BOND
      1       1       2 ar
      2       1       3 ar
      3       2       4 ar
      4       3       5 ar
      5       4       6 ar
      6       5       6 ar
      7       1       7 1
      8       2       8 1
      9       3       9 1
     10       4      10 1
     11       5      11 1
@<TRIPOS>ALT_TYPE
CGenFF_4.0_ALT_TYPE_SET
CGenFF_4.0 1 CG2R61 2 CG2R61 3 CG2R61 4 CG2R61 5 CG2R61 6 NG2R60 7 HGR61 8 HGR61 9 HGR61 10 HGR62 11 HGR62
@<TRIPOS>MOLECULE
pyridine
 11 11 0 0 0
****
USER_CHARGES
INVALID_CHARGES
Pose:  28 Cluster:  28 Fr_nu: 1489309 TotEn:   -10.11
@<TRIPOS>ATOM
      1 C1        -70.7236   -1.6387  -29.9543 C.ar   1 LIG      -0.11300
      2 C2        -70.6458   -2.9586  -30.3845 C.ar   1 LIG      -0.11700
      3 C3        -69.6800   -1.0911  -29.2164 C.ar   1 LIG      -0.11700
      4 C4        -69.5121   -3.6829  -30.0532 C.ar   1 LIG       0.17700
      5 C5        -68.5896   -1.8992  -28.9372 C.ar   1 LIG       0.17700
      6 N1        -68.4783   -3.1855  -29.3380 N.ar   1 LIG      -0.60000
      7 H1        -71.5962   -1.0381  -30.1930 H      1 LIG       0.11500
      8 H2        -71.4470   -3.4060  -30.9610 H      1 LIG       0.11500
      9 H3        -69.7193   -0.0646  -28.8702 H      1 LIG       0.11500
     10 H4        -69.4035   -4.7165  -30.3649 H      1 LIG       0.12400
     11 H5        -67.7494   -1.5205  -28.3644 H      1 LIG       0.12400
@<TRIPOS>BOND
      1       1       2 ar
      2       1       3 ar
      3       2       4 ar
      4       3       5 ar
      5       4       6 ar
      6       5       6 ar
      7       1       7 1
      8       2       8 1
      9       3       9 1
     10       4      10 1
     11       5      11 1
@<TRIPOS>ALT_TYPE
CGenFF_4.0_ALT_TYPE_SET
CGenFF_4.0 1 CG2R61 2 CG2R61 3 CG2R61 4 CG2R61 5 CG2R61 6 NG2R60 7 HGR61 8 HGR61 9 HGR61 10 HGR62 11 HGR62
@<TRIPOS>MOLECULE
pyridine
 11 11 0 0 0
****
USER_CHARGES
INVALID_CHARGES
Pose:  29 Cluster:  29 Fr_nu: 794165 TotEn:   -10.09
@<TRIPOS>ATOM
      1 C1        -69.2341   -0.6774  -29.0572 C.ar   1 LIG      -0.11300
      2 C2        -68.2587   -0.7101  -28.0669 C.ar   1 LIG      -0.11700
      3 C3        -69.5405   -1.8361  -29.7621 C.ar   1 LIG      -0.11700
      4 C4        -67.6237   -1.9170  -27.8217 C.ar   1 LIG       0.17700
      5 C5        -68.8479   -2.9925  -29.4412 C.ar   1 LIG       0.17700
      6 N1        -67.8940   -3.0631  -28.4857 N.ar   1 LIG      -0.60000
      7 H1        -69.7541    0.2496  -29.2798 H      1 LIG       0.11500
      8 H2        -68.0038    0.1806  -27.5046 H      1 LIG       0.11500
      9 H3        -70.2968   -1.8339  -30.5387 H      1 LIG       0.11500
     10 H4        -66.8554   -1.9946  -27.0596 H      1 LIG       0.12400
     11 H5        -69.0485   -3.9231  -29.9619 H      1 LIG       0.12400
@<TRIPOS>BOND
      1       1       2 ar
      2       1       3 ar
      3       2       4 ar
      4       3       5 ar
      5       4       6 ar
      6       5       6 ar
      7       1       7 1
      8       2       8 1
      9       3       9 1
     10       4      10 1
     11       5      11 1
@<TRIPOS>ALT_TYPE
CGenFF_4.0_ALT_TYPE_SET
CGenFF_4.0 1 CG2R61 2 CG2R61 3 CG2R61 4 CG2R61 5 CG2R61 6 NG2R60 7 HGR61 8 HGR61 9 HGR61 10 HGR62 11 HGR62
@<TRIPOS>MOLECULE
pyridine
 11 11 0 0 0
****
USER_CHARGES
INVALID_CHARGES
Pose:  30 Cluster:  30 Fr_nu: 643412 TotEn:   -10.05
@<TRIPOS>ATOM
      1 C1        -73.1846  -23.0179  -40.4883 C.ar   1 LIG      -0.11300
      2 C2        -73.2812  -22.0605  -39.4847 C.ar   1 LIG      -0.11700
      3 C3        -71.9971  -23.7207  -40.6590 C.ar   1 LIG      -0.11700
      4 C4        -72.1705  -21.8449  -38.6849 C.ar   1 LIG       0.17700
      5 C5        -70.9438  -23.4307  -39.8069 C.ar   1 LIG       0.17700
      6 N1        -71.0000  -22.5076  -38.8207 N.ar   1 LIG      -0.60000
      7 H1        -74.0330  -23.2156  -41.1366 H      1 LIG       0.11500
      8 H2        -74.1969  -21.5009  -39.3331 H      1 LIG       0.11500
      9 H3        -71.8989  -24.4712  -41.4351 H      1 LIG       0.11500
     10 H4        -72.1950  -21.1086  -37.8885 H      1 LIG       0.12400
     11 H5        -69.9955  -23.9500  -39.8985 H      1 LIG       0.12400
@<TRIPOS>BOND
      1       1       2 ar
      2       1       3 ar
      3       2       4 ar
      4       3       5 ar
      5       4       6 ar
      6       5       6 ar
      7       1       7 1
      8       2       8 1
      9       3       9 1
     10       4      10 1
     11       5      11 1
@<TRIPOS>ALT_TYPE
CGenFF_4.0_ALT_TYPE_SET
CGenFF_4.0 1 CG2R61 2 CG2R61 3 CG2R61 4 CG2R61 5 CG2R61 6 NG2R60 7 HGR61 8 HGR61 9 HGR61 10 HGR62 11 HGR62
@<TRIPOS>MOLECULE
pyridine
 11 11 0 0 0
****
USER_CHARGES
INVALID_CHARGES
Pose:  31 Cluster:  31 Fr_nu: 2584936 TotEn:    -9.90
@<TRIPOS>ATOM
      1 C1        -75.4353    2.3430  -36.0471 C.ar   1 LIG      -0.11300
      2 C2        -74.8438    1.9877  -37.2541 C.ar   1 LIG      -0.11700
      3 C3        -76.0646    1.3725  -35.2754 C.ar   1 LIG      -0.11700
      4 C4        -74.9085    0.6590  -37.6418 C.ar   1 LIG       0.17700
      5 C5        -76.0749    0.0715  -35.7517 C.ar   1 LIG       0.17700
      6 N1        -75.5110   -0.3117  -36.9192 N.ar   1 LIG      -0.60000
      7 H1        -75.4066    3.3744  -35.7087 H      1 LIG       0.11500
      8 H2        -74.3476    2.7272  -37.8718 H      1 LIG       0.11500
      9 H3        -76.5328    1.6267  -34.3313 H      1 LIG       0.11500
     10 H4        -74.4627    0.3312  -38.5751 H      1 LIG       0.12400
     11 H5        -76.5533   -0.7229  -35.1883 H      1 LIG       0.12400
@<TRIPOS>BOND
      1       1       2 ar
      2       1       3 ar
      3       2       4 ar
      4       3       5 ar
      5       4       6 ar
      6       5       6 ar
      7       1       7 1
      8       2       8 1
      9       3       9 1
     10       4      10 1
     11       5      11 1
@<TRIPOS>ALT_TYPE
CGenFF_4.0_ALT_TYPE_SET
CGenFF_4.0 1 CG2R61 2 CG2R61 3 CG2R61 4 CG2R61 5 CG2R61 6 NG2R60 7 HGR61 8 HGR61 9 HGR61 10 HGR62 11 HGR62
@<TRIPOS>MOLECULE
pyridine
 11 11 0 0 0
****
USER_CHARGES
INVALID_CHARGES
Pose:  32 Cluster:  32 Fr_nu:  34993 TotEn:    -9.78
@<TRIPOS>ATOM
      1 C1        -61.9540   -0.9466  -22.2422 C.ar   1 LIG      -0.11300
      2 C2        -62.2250   -0.0888  -23.3024 C.ar   1 LIG      -0.11700
      3 C3        -61.1475   -2.0608  -22.4454 C.ar   1 LIG      -0.11700
      4 C4        -61.6699   -0.3872  -24.5363 C.ar   1 LIG       0.17700
      5 C5        -60.6408   -2.2711  -23.7177 C.ar   1 LIG       0.17700
      6 N1        -60.8820   -1.4601  -24.7722 N.ar   1 LIG      -0.60000
      7 H1        -62.3711   -0.7475  -21.2596 H      1 LIG       0.11500
      8 H2        -62.8507    0.7858  -23.1671 H      1 LIG       0.11500
      9 H3        -60.9232   -2.7435  -21.6337 H      1 LIG       0.11500
     10 H4        -61.8516    0.2505  -25.3950 H      1 LIG       0.12400
     11 H5        -60.0070   -3.1261  -23.9293 H      1 LIG       0.12400
@<TRIPOS>BOND
      1       1       2 ar
      2       1       3 ar
      3       2       4 ar
      4       3       5 ar
      5       4       6 ar
      6       5       6 ar
      7       1       7 1
      8       2       8 1
      9       3       9 1
     10       4      10 1
     11       5      11 1
@<TRIPOS>ALT_TYPE
CGenFF_4.0_ALT_TYPE_SET
CGenFF_4.0 1 CG2R61 2 CG2R61 3 CG2R61 4 CG2R61 5 CG2R61 6 NG2R60 7 HGR61 8 HGR61 9 HGR61 10 HGR62 11 HGR62
@<TRIPOS>MOLECULE
pyridine
 11 11 0 0 0
****
USER_CHARGES
INVALID_CHARGES
Pose:  33 Cluster:  33 Fr_nu: 320958 TotEn:    -9.59
@<TRIPOS>ATOM
      1 C1        -72.3833  -21.9475  -38.9788 C.ar   1 LIG      -0.11300
      2 C2        -71.1443  -21.5138  -38.5207 C.ar   1 LIG      -0.11700
      3 C3        -72.4644  -23.0822  -39.7783 C.ar   1 LIG      -0.11700
      4 C4        -70.0252  -22.2440  -38.8874 C.ar   1 LIG       0.17700
      5 C5        -71.2863  -23.7420  -40.0890 C.ar   1 LIG       0.17700
      6 N1        -70.0644  -23.3508  -39.6626 N.ar   1 LIG      -0.60000
      7 H1        -73.2840  -21.4019  -38.7138 H      1 LIG       0.11500
      8 H2        -71.0572  -20.6323  -37.8961 H      1 LIG       0.11500
      9 H3        -73.4194  -23.4383  -40.1473 H      1 LIG       0.11500
     10 H4        -69.0359  -21.9466  -38.5560 H      1 LIG       0.12400
     11 H5        -71.2947  -24.6318  -40.7100 H      1 LIG       0.12400
@<TRIPOS>BOND
      1       1       2 ar
      2       1       3 ar
      3       2       4 ar
      4       3       5 ar
      5       4       6 ar
      6       5       6 ar
      7       1       7 1
      8       2       8 1
      9       3       9 1
     10       4      10 1
     11       5      11 1
@<TRIPOS>ALT_TYPE
CGenFF_4.0_ALT_TYPE_SET
CGenFF_4.0 1 CG2R61 2 CG2R61 3 CG2R61 4 CG2R61 5 CG2R61 6 NG2R60 7 HGR61 8 HGR61 9 HGR61 10 HGR62 11 HGR62
@<TRIPOS>MOLECULE
pyridine
 11 11 0 0 0
****
USER_CHARGES
INVALID_CHARGES
Pose:  34 Cluster:  34 Fr_nu: 1319998 TotEn:    -9.55
@<TRIPOS>ATOM
      1 C1        -61.7538   -3.0532  -22.9653 C.ar   1 LIG      -0.11300
      2 C2        -61.2651   -1.7636  -23.1425 C.ar   1 LIG      -0.11700
      3 C3        -62.2275   -3.7677  -24.0599 C.ar   1 LIG      -0.11700
      4 C4        -61.2717   -1.2380  -24.4245 C.ar   1 LIG       0.17700
      5 C5        -62.1913   -3.1523  -25.3008 C.ar   1 LIG       0.17700
      6 N1        -61.7240   -1.9015  -25.5121 N.ar   1 LIG      -0.60000
      7 H1        -61.7661   -3.5002  -21.9757 H      1 LIG       0.11500
      8 H2        -60.8906   -1.1883  -22.3039 H      1 LIG       0.11500
      9 H3        -62.6136   -4.7742  -23.9453 H      1 LIG       0.11500
     10 H4        -60.9014   -0.2362  -24.6151 H      1 LIG       0.12400
     11 H5        -62.5497   -3.6663  -26.1867 H      1 LIG       0.12400
@<TRIPOS>BOND
      1       1       2 ar
      2       1       3 ar
      3       2       4 ar
      4       3       5 ar
      5       4       6 ar
      6       5       6 ar
      7       1       7 1
      8       2       8 1
      9       3       9 1
     10       4      10 1
     11       5      11 1
@<TRIPOS>ALT_TYPE
CGenFF_4.0_ALT_TYPE_SET
CGenFF_4.0 1 CG2R61 2 CG2R61 3 CG2R61 4 CG2R61 5 CG2R61 6 NG2R60 7 HGR61 8 HGR61 9 HGR61 10 HGR62 11 HGR62
@<TRIPOS>MOLECULE
pyridine
 11 11 0 0 0
****
USER_CHARGES
INVALID_CHARGES
Pose:  35 Cluster:  35 Fr_nu: 140848 TotEn:    -8.89
@<TRIPOS>ATOM
      1 C1        -68.8365   -1.6268  -28.3560 C.ar   1 LIG      -0.11300
      2 C2        -69.3720   -0.7856  -29.3249 C.ar   1 LIG      -0.11700
      3 C3        -68.7484   -2.9927  -28.6008 C.ar   1 LIG      -0.11700
      4 C4        -69.8020   -1.3553  -30.5125 C.ar   1 LIG       0.17700
      5 C5        -69.2065   -3.4636  -29.8207 C.ar   1 LIG       0.17700
      6 N1        -69.7328   -2.6773  -30.7864 N.ar   1 LIG      -0.60000
      7 H1        -68.4890   -1.2188  -27.4116 H      1 LIG       0.11500
      8 H2        -69.4502    0.2821  -29.1560 H      1 LIG       0.11500
      9 H3        -68.3350   -3.6674  -27.8598 H      1 LIG       0.11500
     10 H4        -70.2276   -0.7419  -31.2997 H      1 LIG       0.12400
     11 H5        -69.1610   -4.5208  -30.0610 H      1 LIG       0.12400
@<TRIPOS>BOND
      1       1       2 ar
      2       1       3 ar
      3       2       4 ar
      4       3       5 ar
      5       4       6 ar
      6       5       6 ar
      7       1       7 1
      8       2       8 1
      9       3       9 1
     10       4      10 1
     11       5      11 1
@<TRIPOS>ALT_TYPE
CGenFF_4.0_ALT_TYPE_SET
CGenFF_4.0 1 CG2R61 2 CG2R61 3 CG2R61 4 CG2R61 5 CG2R61 6 NG2R60 7 HGR61 8 HGR61 9 HGR61 10 HGR62 11 HGR62
@<TRIPOS>MOLECULE
pyridine
 11 11 0 0 0
****
USER_CHARGES
INVALID_CHARGES
Pose:  36 Cluster:  36 Fr_nu:  31758 TotEn:    -7.95
@<TRIPOS>ATOM
      1 C1        -60.7331   -2.2113  -24.4650 C.ar   1 LIG      -0.11300
      2 C2        -61.7191   -2.8997  -25.1629 C.ar   1 LIG      -0.11700
      3 C3        -60.7781   -2.1619  -23.0762 C.ar   1 LIG      -0.11700
      4 C4        -62.7207   -3.5170  -24.4311 C.ar   1 LIG       0.17700
      5 C5        -61.8220   -2.8119  -22.4378 C.ar   1 LIG       0.17700
      6 N1        -62.7979   -3.4907  -23.0817 N.ar   1 LIG      -0.60000
      7 H1        -59.9315   -1.7137  -25.0025 H      1 LIG       0.11500
      8 H2        -61.7040   -2.9518  -26.2453 H      1 LIG       0.11500
      9 H3        -60.0205   -1.6306  -22.5114 H      1 LIG       0.11500
     10 H4        -63.5131   -4.0662  -24.9287 H      1 LIG       0.12400
     11 H5        -61.9035   -2.8030  -21.3558 H      1 LIG       0.12400
@<TRIPOS>BOND
      1       1       2 ar
      2       1       3 ar
      3       2       4 ar
      4       3       5 ar
      5       4       6 ar
      6       5       6 ar
      7       1       7 1
      8       2       8 1
      9       3       9 1
     10       4      10 1
     11       5      11 1
@<TRIPOS>ALT_TYPE
CGenFF_4.0_ALT_TYPE_SET
CGenFF_4.0 1 CG2R61 2 CG2R61 3 CG2R61 4 CG2R61 5 CG2R61 6 NG2R60 7 HGR61 8 HGR61 9 HGR61 10 HGR62 11 HGR62
@<TRIPOS>MOLECULE
pyridine
 11 11 0 0 0
****
USER_CHARGES
INVALID_CHARGES
Pose:  37 Cluster:  37 Fr_nu:  41074 TotEn:    -7.49
@<TRIPOS>ATOM
      1 C1        -61.7611   -2.7400  -24.2288 C.ar   1 LIG      -0.11300
      2 C2        -62.6661   -2.8909  -25.2735 C.ar   1 LIG      -0.11700
      3 C3        -61.3921   -1.4649  -23.8149 C.ar   1 LIG      -0.11700
      4 C4        -63.1693   -1.7442  -25.8665 C.ar   1 LIG       0.17700
      5 C5        -61.9521   -0.3820  -24.4733 C.ar   1 LIG       0.17700
      6 N1        -62.8344   -0.4892  -25.4921 N.ar   1 LIG      -0.60000
      7 H1        -61.3436   -3.6144  -23.7387 H      1 LIG       0.11500
      8 H2        -62.9684   -3.8750  -25.6126 H      1 LIG       0.11500
      9 H3        -60.6878   -1.3233  -23.0030 H      1 LIG       0.11500
     10 H4        -63.8780   -1.8086  -26.6855 H      1 LIG       0.12400
     11 H5        -61.6968    0.6337  -24.1895 H      1 LIG       0.12400
@<TRIPOS>BOND
      1       1       2 ar
      2       1       3 ar
      3       2       4 ar
      4       3       5 ar
      5       4       6 ar
      6       5       6 ar
      7       1       7 1
      8       2       8 1
      9       3       9 1
     10       4      10 1
     11       5      11 1
@<TRIPOS>ALT_TYPE
CGenFF_4.0_ALT_TYPE_SET
CGenFF_4.0 1 CG2R61 2 CG2R61 3 CG2R61 4 CG2R61 5 CG2R61 6 NG2R60 7 HGR61 8 HGR61 9 HGR61 10 HGR62 11 HGR62
@<TRIPOS>MOLECULE
pyridine
 11 11 0 0 0
****
USER_CHARGES
INVALID_CHARGES
Pose:  38 Cluster:  38 Fr_nu: 3340639 TotEn:    -5.63
@<TRIPOS>ATOM
      1 C1        -54.7443  -26.3025  -31.2426 C.ar   1 LIG      -0.11300
      2 C2        -53.7346  -25.3835  -31.5054 C.ar   1 LIG      -0.11700
      3 C3        -54.4489  -27.4734  -30.5534 C.ar   1 LIG      -0.11700
      4 C4        -52.4561  -25.6800  -31.0613 C.ar   1 LIG       0.17700
      5 C5        -53.1384  -27.6765  -30.1521 C.ar   1 LIG       0.17700
      6 N1        -52.1308  -26.8068  -30.3891 N.ar   1 LIG      -0.60000
      7 H1        -55.7595  -26.1069  -31.5749 H      1 LIG       0.11500
      8 H2        -53.9418  -24.4641  -32.0407 H      1 LIG       0.11500
      9 H3        -55.2200  -28.2042  -30.3378 H      1 LIG       0.11500
     10 H4        -51.6337  -24.9957  -31.2416 H      1 LIG       0.12400
     11 H5        -52.8552  -28.5740  -29.6120 H      1 LIG       0.12400
@<TRIPOS>BOND
      1       1       2 ar
      2       1       3 ar
      3       2       4 ar
      4       3       5 ar
      5       4       6 ar
      6       5       6 ar
      7       1       7 1
      8       2       8 1
      9       3       9 1
     10       4      10 1
     11       5      11 1
@<TRIPOS>ALT_TYPE
CGenFF_4.0_ALT_TYPE_SET
CGenFF_4.0 1 CG2R61 2 CG2R61 3 CG2R61 4 CG2R61 5 CG2R61 6 NG2R60 7 HGR61 8 HGR61 9 HGR61 10 HGR62 11 HGR62
@<TRIPOS>MOLECULE
cyclopropane
 9 9 0 0 0
****
USER_CHARGES
INVALID_CHARGES
Pose:   1 Cluster:   1 Fr_nu:    884 TotEn:    -8.23
@<TRIPOS>ATOM
      1 C1        -59.5762  -11.8029  -30.1290 C.3    1 LIG      -0.18000
      2 C2        -59.1766  -12.6685  -28.9702 C.3    1 LIG      -0.18000
      3 C3        -60.6291  -12.4417  -29.2718 C.3    1 LIG      -0.18000
      4 H1        -59.4292  -10.7342  -30.0358 H      1 LIG       0.09000
      5 H2        -59.4309  -12.1965  -31.1270 H      1 LIG       0.09000
      6 H3        -58.7623  -13.6449  -29.1882 H      1 LIG       0.09000
      7 H4        -58.7606  -12.1830  -28.0965 H      1 LIG       0.09000
      8 H5        -61.1905  -11.8033  -28.6014 H      1 LIG       0.09000
      9 H6        -61.1918  -13.2653  -29.6932 H      1 LIG       0.09000
@<TRIPOS>BOND
      1       1       2 1
      2       1       3 1
      3       2       3 1
      4       1       4 1
      5       1       5 1
      6       2       6 1
      7       2       7 1
      8       3       8 1
      9       3       9 1
@<TRIPOS>ALT_TYPE
CGenFF_4.0_ALT_TYPE_SET
CGenFF_4.0 1 CG3C31 2 CG3C31 3 CG3C31 4 HGA2 5 HGA2 6 HGA2 7 HGA2 8 HGA2 9 HGA2
@<TRIPOS>MOLECULE
cyclopropane
 9 9 0 0 0
****
USER_CHARGES
INVALID_CHARGES
Pose:   2 Cluster:   2 Fr_nu: 519344 TotEn:    -6.93
@<TRIPOS>ATOM
      1 C1        -63.5819  -11.8987  -35.4352 C.3    1 LIG      -0.18000
      2 C2        -64.7645  -10.9969  -35.6348 C.3    1 LIG      -0.18000
      3 C3        -63.5469  -10.4904  -34.9188 C.3    1 LIG      -0.18000
      4 H1        -63.6734  -12.6995  -34.7122 H      1 LIG       0.09000
      5 H2        -62.9748  -12.1342  -36.3001 H      1 LIG       0.09000
      6 H3        -64.9535  -10.6253  -36.6342 H      1 LIG       0.09000
      7 H4        -65.6525  -11.1901  -35.0463 H      1 LIG       0.09000
      8 H5        -63.6151  -10.3430  -33.8484 H      1 LIG       0.09000
      9 H6        -62.9164   -9.7784  -35.4366 H      1 LIG       0.09000
@<TRIPOS>BOND
      1       1       2 1
      2       1       3 1
      3       2       3 1
      4       1       4 1
      5       1       5 1
      6       2       6 1
      7       2       7 1
      8       3       8 1
      9       3       9 1
@<TRIPOS>ALT_TYPE
CGenFF_4.0_ALT_TYPE_SET
CGenFF_4.0 1 CG3C31 2 CG3C31 3 CG3C31 4 HGA2 5 HGA2 6 HGA2 7 HGA2 8 HGA2 9 HGA2
@<TRIPOS>MOLECULE
cyclopropane
 9 9 0 0 0
****
USER_CHARGES
INVALID_CHARGES
Pose:   3 Cluster:   3 Fr_nu:    991 TotEn:    -6.68
@<TRIPOS>ATOM
      1 C1        -60.0556   -2.5142  -24.1850 C.3    1 LIG      -0.18000
      2 C2        -61.1243   -3.0418  -23.2731 C.3    1 LIG      -0.18000
      3 C3        -60.7937   -1.5780  -23.2738 C.3    1 LIG      -0.18000
      4 H1        -59.0258   -2.7462  -23.9439 H      1 LIG       0.09000
      5 H2        -60.2747   -2.4648  -25.2440 H      1 LIG       0.09000
      6 H3        -62.0627   -3.3476  -23.7184 H      1 LIG       0.09000
      7 H4        -60.8143   -3.6291  -22.4179 H      1 LIG       0.09000
      8 H5        -60.2610   -1.1802  -22.4193 H      1 LIG       0.09000
      9 H6        -61.5095   -0.8990  -23.7200 H      1 LIG       0.09000
@<TRIPOS>BOND
      1       1       2 1
      2       1       3 1
      3       2       3 1
      4       1       4 1
      5       1       5 1
      6       2       6 1
      7       2       7 1
      8       3       8 1
      9       3       9 1
@<TRIPOS>ALT_TYPE
CGenFF_4.0_ALT_TYPE_SET
CGenFF_4.0 1 CG3C31 2 CG3C31 3 CG3C31 4 HGA2 5 HGA2 6 HGA2 7 HGA2 8 HGA2 9 HGA2
@<TRIPOS>MOLECULE
cyclopropane
 9 9 0 0 0
****
USER_CHARGES
INVALID_CHARGES
Pose:   4 Cluster:   4 Fr_nu: 583422 TotEn:    -6.68
@<TRIPOS>ATOM
      1 C1        -72.6434   -0.0412  -40.5352 C.3    1 LIG      -0.18000
      2 C2        -73.8147    0.1476  -39.6163 C.3    1 LIG      -0.18000
      3 C3        -74.0336    0.0251  -41.0958 C.3    1 LIG      -0.18000
      4 H1        -71.9906    0.8064  -40.7024 H      1 LIG       0.09000
      5 H2        -72.1471   -1.0032  -40.5295 H      1 LIG       0.09000
      6 H3        -74.1068   -0.6875  -38.9920 H      1 LIG       0.09000
      7 H4        -73.9508    1.1222  -39.1647 H      1 LIG       0.09000
      8 H5        -74.3168    0.9172  -41.6400 H      1 LIG       0.09000
      9 H6        -74.4725   -0.8925  -41.4670 H      1 LIG       0.09000
@<TRIPOS>BOND
      1       1       2 1
      2       1       3 1
      3       2       3 1
      4       1       4 1
      5       1       5 1
      6       2       6 1
      7       2       7 1
      8       3       8 1
      9       3       9 1
@<TRIPOS>ALT_TYPE
CGenFF_4.0_ALT_TYPE_SET
CGenFF_4.0 1 CG3C31 2 CG3C31 3 CG3C31 4 HGA2 5 HGA2 6 HGA2 7 HGA2 8 HGA2 9 HGA2
@<TRIPOS>MOLECULE
cyclopropane
 9 9 0 0 0
****
USER_CHARGES
INVALID_CHARGES
Pose:   5 Cluster:   5 Fr_nu: 315773 TotEn:    -6.48
@<TRIPOS>ATOM
      1 C1        -60.2322   -1.9980  -24.4270 C.3    1 LIG      -0.18000
      2 C2        -61.2511   -0.8964  -24.4189 C.3    1 LIG      -0.18000
      3 C3        -61.6010   -2.2380  -24.9930 C.3    1 LIG      -0.18000
      4 H1        -59.4057   -1.9167  -25.1218 H      1 LIG       0.09000
      5 H2        -59.9877   -2.4666  -23.4823 H      1 LIG       0.09000
      6 H3        -61.6924   -0.6234  -23.4685 H      1 LIG       0.09000
      7 H4        -61.1110   -0.0732  -25.1081 H      1 LIG       0.09000
      8 H5        -61.6960   -2.3179  -26.0685 H      1 LIG       0.09000
      9 H6        -62.2772   -2.8679  -24.4287 H      1 LIG       0.09000
@<TRIPOS>BOND
      1       1       2 1
      2       1       3 1
      3       2       3 1
      4       1       4 1
      5       1       5 1
      6       2       6 1
      7       2       7 1
      8       3       8 1
      9       3       9 1
@<TRIPOS>ALT_TYPE
CGenFF_4.0_ALT_TYPE_SET
CGenFF_4.0 1 CG3C31 2 CG3C31 3 CG3C31 4 HGA2 5 HGA2 6 HGA2 7 HGA2 8 HGA2 9 HGA2
@<TRIPOS>MOLECULE
cyclopropane
 9 9 0 0 0
****
USER_CHARGES
INVALID_CHARGES
Pose:   6 Cluster:   6 Fr_nu: 142153 TotEn:    -6.25
@<TRIPOS>ATOM
      1 C1        -71.6438   -3.1716  -30.7501 C.3    1 LIG      -0.18000
      2 C2        -70.9515   -3.9515  -31.8291 C.3    1 LIG      -0.18000
      3 C3        -70.1472   -3.1438  -30.8531 C.3    1 LIG      -0.18000
      4 H1        -72.1865   -2.2805  -31.0397 H      1 LIG       0.09000
      5 H2        -72.0829   -3.7249  -29.9297 H      1 LIG       0.09000
      6 H3        -70.9246   -5.0299  -31.7350 H      1 LIG       0.09000
      7 H4        -71.0277   -3.5858  -32.8453 H      1 LIG       0.09000
      8 H5        -69.6823   -2.2343  -31.2122 H      1 LIG       0.09000
      9 H6        -69.5795   -3.6787  -30.1020 H      1 LIG       0.09000
@<TRIPOS>BOND
      1       1       2 1
      2       1       3 1
      3       2       3 1
      4       1       4 1
      5       1       5 1
      6       2       6 1
      7       2       7 1
      8       3       8 1
      9       3       9 1
@<TRIPOS>ALT_TYPE
CGenFF_4.0_ALT_TYPE_SET
CGenFF_4.0 1 CG3C31 2 CG3C31 3 CG3C31 4 HGA2 5 HGA2 6 HGA2 7 HGA2 8 HGA2 9 HGA2
@<TRIPOS>MOLECULE
cyclopropane
 9 9 0 0 0
****
USER_CHARGES
INVALID_CHARGES
Pose:   7 Cluster:   7 Fr_nu: 523762 TotEn:    -6.23
@<TRIPOS>ATOM
      1 C1        -65.3827  -10.5127  -36.8348 C.3    1 LIG      -0.18000
      2 C2        -65.6194  -11.9157  -36.3578 C.3    1 LIG      -0.18000
      3 C3        -64.4945  -11.1068  -35.7813 C.3    1 LIG      -0.18000
      4 H1        -64.9698  -10.3792  -37.8268 H      1 LIG       0.09000
      5 H2        -66.0873   -9.7499  -36.5291 H      1 LIG       0.09000
      6 H3        -66.4834  -12.0972  -35.7309 H      1 LIG       0.09000
      7 H4        -65.3658  -12.7271  -37.0284 H      1 LIG       0.09000
      8 H5        -63.4840  -11.3734  -36.0642 H      1 LIG       0.09000
      9 H6        -64.6019  -10.7436  -34.7669 H      1 LIG       0.09000
@<TRIPOS>BOND
      1       1       2 1
      2       1       3 1
      3       2       3 1
      4       1       4 1
      5       1       5 1
      6       2       6 1
      7       2       7 1
      8       3       8 1
      9       3       9 1
@<TRIPOS>ALT_TYPE
CGenFF_4.0_ALT_TYPE_SET
CGenFF_4.0 1 CG3C31 2 CG3C31 3 CG3C31 4 HGA2 5 HGA2 6 HGA2 7 HGA2 8 HGA2 9 HGA2
@<TRIPOS>MOLECULE
cyclopropane
 9 9 0 0 0
****
USER_CHARGES
INVALID_CHARGES
Pose:   8 Cluster:   8 Fr_nu: 372314 TotEn:    -5.75
@<TRIPOS>ATOM
      1 C1        -61.7650  -21.7513  -27.9647 C.3    1 LIG      -0.18000
      2 C2        -63.1505  -21.6070  -28.5226 C.3    1 LIG      -0.18000
      3 C3        -62.0003  -21.9076  -29.4383 C.3    1 LIG      -0.18000
      4 H1        -61.2606  -20.8549  -27.6261 H      1 LIG       0.09000
      5 H2        -61.5415  -22.6425  -27.3921 H      1 LIG       0.09000
      6 H3        -63.8598  -22.4011  -28.3256 H      1 LIG       0.09000
      7 H4        -63.5794  -20.6135  -28.5600 H      1 LIG       0.09000
      8 H5        -61.6547  -21.1165  -30.0917 H      1 LIG       0.09000
      9 H6        -61.9353  -22.9041  -29.8570 H      1 LIG       0.09000
@<TRIPOS>BOND
      1       1       2 1
      2       1       3 1
      3       2       3 1
      4       1       4 1
      5       1       5 1
      6       2       6 1
      7       2       7 1
      8       3       8 1
      9       3       9 1
@<TRIPOS>ALT_TYPE
CGenFF_4.0_ALT_TYPE_SET
CGenFF_4.0 1 CG3C31 2 CG3C31 3 CG3C31 4 HGA2 5 HGA2 6 HGA2 7 HGA2 8 HGA2 9 HGA2
@<TRIPOS>MOLECULE
cyclopropane
 9 9 0 0 0
****
USER_CHARGES
INVALID_CHARGES
Pose:   9 Cluster:   9 Fr_nu: 119174 TotEn:    -5.72
@<TRIPOS>ATOM
      1 C1        -60.3668  -21.1556  -40.6746 C.3    1 LIG      -0.18000
      2 C2        -60.0079  -20.5814  -39.3354 C.3    1 LIG      -0.18000
      3 C3        -58.9321  -20.8686  -40.3415 C.3    1 LIG      -0.18000
      4 H1        -60.6786  -22.1918  -40.7129 H      1 LIG       0.09000
      5 H2        -60.8590  -20.5060  -41.3870 H      1 LIG       0.09000
      6 H3        -60.2587  -19.5451  -39.1465 H      1 LIG       0.09000
      7 H4        -60.0780  -21.2307  -38.4718 H      1 LIG       0.09000
      8 H5        -58.2784  -21.7113  -40.1553 H      1 LIG       0.09000
      9 H6        -58.4595  -20.0256  -40.8298 H      1 LIG       0.09000
@<TRIPOS>BOND
      1       1       2 1
      2       1       3 1
      3       2       3 1
      4       1       4 1
      5       1       5 1
      6       2       6 1
      7       2       7 1
      8       3       8 1
      9       3       9 1
@<TRIPOS>ALT_TYPE
CGenFF_4.0_ALT_TYPE_SET
CGenFF_4.0 1 CG3C31 2 CG3C31 3 CG3C31 4 HGA2 5 HGA2 6 HGA2 7 HGA2 8 HGA2 9 HGA2
@<TRIPOS>MOLECULE
pyrrole
 10 10 0 0 0
****
USER_CHARGES
INVALID_CHARGES
Pose:   1 Cluster:   1 Fr_nu: 220767 TotEn:   -16.16
@<TRIPOS>ATOM
      1 C1        -59.7470  -11.9040  -30.8120 C.2    1 LIG      -0.25700
      2 C2        -58.6433  -12.3418  -30.0392 C.2    1 LIG      -0.25700
      3 C3        -60.8215  -11.7769  -29.9596 C.2    1 LIG      -0.04700
      4 C4        -59.0770  -12.4690  -28.7380 C.2    1 LIG      -0.04700
      5 N1        -60.4026  -12.1232  -28.7015 N.pl3  1 LIG      -0.36000
      6 H1        -59.7571  -11.7029  -31.8740 H      1 LIG       0.15400
      7 H2        -57.6414  -12.5435  -30.3909 H      1 LIG       0.15400
      8 H3        -61.8437  -11.4726  -30.1352 H      1 LIG       0.14000
      9 H4        -58.5615  -12.7722  -27.8376 H      1 LIG       0.14000
     10 H5        -60.9824  -12.1231  -27.8737 H      1 LIG       0.38000
@<TRIPOS>BOND
      1       1       2 1
      2       1       3 2
      3       2       4 2
      4       3       5 1
      5       4       5 1
      6       1       6 1
      7       2       7 1
      8       3       8 1
      9       4       9 1
     10       5      10 1
@<TRIPOS>ALT_TYPE
CGenFF_4.0_ALT_TYPE_SET
CGenFF_4.0 1 CG2R51 2 CG2R51 3 CG2R51 4 CG2R51 5 NG2R51 6 HGR51 7 HGR51 8 HGR52 9 HGR52 10 HGP1
@<TRIPOS>MOLECULE
pyrrole
 10 10 0 0 0
****
USER_CHARGES
INVALID_CHARGES
Pose:   2 Cluster:   2 Fr_nu: 3176486 TotEn:   -15.02
@<TRIPOS>ATOM
      1 C1        -53.1504    4.6968  -37.3041 C.2    1 LIG      -0.25700
      2 C2        -52.4600    5.4890  -36.3539 C.2    1 LIG      -0.25700
      3 C3        -52.9188    3.3769  -36.9853 C.2    1 LIG      -0.04700
      4 C4        -51.8275    4.6291  -35.4834 C.2    1 LIG      -0.04700
      5 N1        -52.1131    3.3478  -35.8771 N.pl3  1 LIG      -0.36000
      6 H1        -53.7512    5.0501  -38.1303 H      1 LIG       0.15400
      7 H2        -52.4259    6.5683  -36.3079 H      1 LIG       0.15400
      8 H3        -53.2535    2.4586  -37.4469 H      1 LIG       0.14000
      9 H4        -51.2028    4.8143  -34.6209 H      1 LIG       0.14000
     10 H5        -51.7811    2.5099  -35.4199 H      1 LIG       0.38000
@<TRIPOS>BOND
      1       1       2 1
      2       1       3 2
      3       2       4 2
      4       3       5 1
      5       4       5 1
      6       1       6 1
      7       2       7 1
      8       3       8 1
      9       4       9 1
     10       5      10 1
@<TRIPOS>ALT_TYPE
CGenFF_4.0_ALT_TYPE_SET
CGenFF_4.0 1 CG2R51 2 CG2R51 3 CG2R51 4 CG2R51 5 NG2R51 6 HGR51 7 HGR51 8 HGR52 9 HGR52 10 HGP1
@<TRIPOS>MOLECULE
pyrrole
 10 10 0 0 0
****
USER_CHARGES
INVALID_CHARGES
Pose:   3 Cluster:   3 Fr_nu: 1204994 TotEn:   -14.75
@<TRIPOS>ATOM
      1 C1        -61.7613   -3.0633  -23.2821 C.2    1 LIG      -0.25700
      2 C2        -61.6187   -2.0717  -24.2838 C.2    1 LIG      -0.25700
      3 C3        -62.4624   -4.1110  -23.8371 C.2    1 LIG      -0.04700
      4 C4        -62.2372   -2.5437  -25.4206 C.2    1 LIG      -0.04700
      5 N1        -62.7466   -3.7840  -25.1373 N.pl3  1 LIG      -0.36000
      6 H1        -61.3925   -3.0185  -22.2670 H      1 LIG       0.15400
      7 H2        -61.1206   -1.1172  -24.1889 H      1 LIG       0.15400
      8 H3        -62.7841   -5.0568  -23.4244 H      1 LIG       0.14000
      9 H4        -62.3582   -2.1093  -26.4030 H      1 LIG       0.14000
     10 H5        -63.2538   -4.3682  -25.7876 H      1 LIG       0.38000
@<TRIPOS>BOND
      1       1       2 1
      2       1       3 2
      3       2       4 2
      4       3       5 1
      5       4       5 1
      6       1       6 1
      7       2       7 1
      8       3       8 1
      9       4       9 1
     10       5      10 1
@<TRIPOS>ALT_TYPE
CGenFF_4.0_ALT_TYPE_SET
CGenFF_4.0 1 CG2R51 2 CG2R51 3 CG2R51 4 CG2R51 5 NG2R51 6 HGR51 7 HGR51 8 HGR52 9 HGR52 10 HGP1
@<TRIPOS>MOLECULE
pyrrole
 10 10 0 0 0
****
USER_CHARGES
INVALID_CHARGES
Pose:   4 Cluster:   4 Fr_nu: 286476 TotEn:   -14.61
@<TRIPOS>ATOM
      1 C1        -69.6265   -6.1652  -46.8935 C.2    1 LIG      -0.25700
      2 C2        -69.4252   -5.9176  -48.2738 C.2    1 LIG      -0.25700
      3 C3        -69.6582   -4.9441  -46.2568 C.2    1 LIG      -0.04700
      4 C4        -69.3399   -4.5527  -48.4386 C.2    1 LIG      -0.04700
      5 N1        -69.4827   -3.9712  -47.2058 N.pl3  1 LIG      -0.36000
      6 H1        -69.7368   -7.1287  -46.4160 H      1 LIG       0.15400
      7 H2        -69.3497   -6.6524  -49.0628 H      1 LIG       0.15400
      8 H3        -69.7889   -4.6814  -45.2165 H      1 LIG       0.14000
      9 H4        -69.1924   -3.9455  -49.3206 H      1 LIG       0.14000
     10 H5        -69.4623   -2.9772  -47.0244 H      1 LIG       0.38000
@<TRIPOS>BOND
      1       1       2 1
      2       1       3 2
      3       2       4 2
      4       3       5 1
      5       4       5 1
      6       1       6 1
      7       2       7 1
      8       3       8 1
      9       4       9 1
     10       5      10 1
@<TRIPOS>ALT_TYPE
CGenFF_4.0_ALT_TYPE_SET
CGenFF_4.0 1 CG2R51 2 CG2R51 3 CG2R51 4 CG2R51 5 NG2R51 6 HGR51 7 HGR51 8 HGR52 9 HGR52 10 HGP1
@<TRIPOS>MOLECULE
pyrrole
 10 10 0 0 0
****
USER_CHARGES
INVALID_CHARGES
Pose:   5 Cluster:   5 Fr_nu: 220871 TotEn:   -14.55
@<TRIPOS>ATOM
      1 C1        -58.8354  -12.1094  -30.3717 C.2    1 LIG      -0.25700
      2 C2        -60.2521  -12.1086  -30.3742 C.2    1 LIG      -0.25700
      3 C3        -58.4263  -12.9229  -29.3381 C.2    1 LIG      -0.04700
      4 C4        -60.6657  -12.9215  -29.3419 C.2    1 LIG      -0.04700
      5 N1        -59.5474  -13.4108  -28.7189 N.pl3  1 LIG      -0.36000
      6 H1        -58.1846  -11.5756  -31.0498 H      1 LIG       0.15400
      7 H2        -60.9016  -11.5741  -31.0529 H      1 LIG       0.15400
      8 H3        -57.4410  -13.1968  -28.9884 H      1 LIG       0.14000
      9 H4        -61.6529  -13.1956  -28.9975 H      1 LIG       0.14000
     10 H5        -59.5490  -14.0361  -27.9249 H      1 LIG       0.38000
@<TRIPOS>BOND
      1       1       2 1
      2       1       3 2
      3       2       4 2
      4       3       5 1
      5       4       5 1
      6       1       6 1
      7       2       7 1
      8       3       8 1
      9       4       9 1
     10       5      10 1
@<TRIPOS>ALT_TYPE
CGenFF_4.0_ALT_TYPE_SET
CGenFF_4.0 1 CG2R51 2 CG2R51 3 CG2R51 4 CG2R51 5 NG2R51 6 HGR51 7 HGR51 8 HGR52 9 HGR52 10 HGP1
@<TRIPOS>MOLECULE
pyrrole
 10 10 0 0 0
****
USER_CHARGES
INVALID_CHARGES
Pose:   6 Cluster:   6 Fr_nu: 1379087 TotEn:   -14.30
@<TRIPOS>ATOM
      1 C1        -61.8545  -11.1953  -35.8368 C.2    1 LIG      -0.25700
      2 C2        -63.0467  -11.9169  -35.5815 C.2    1 LIG      -0.25700
      3 C3        -62.0761   -9.8886  -35.4613 C.2    1 LIG      -0.04700
      4 C4        -63.9605  -11.0292  -35.0578 C.2    1 LIG      -0.04700
      5 N1        -63.3597   -9.7993  -34.9895 N.pl3  1 LIG      -0.36000
      6 H1        -60.9348  -11.5858  -36.2490 H      1 LIG       0.15400
      7 H2        -63.2221  -12.9684  -35.7597 H      1 LIG       0.15400
      8 H3        -61.4375   -9.0170  -35.4882 H      1 LIG       0.14000
      9 H4        -64.9809  -11.1632  -34.7272 H      1 LIG       0.14000
     10 H5        -63.7960   -8.9558  -34.6437 H      1 LIG       0.38000
@<TRIPOS>BOND
      1       1       2 1
      2       1       3 2
      3       2       4 2
      4       3       5 1
      5       4       5 1
      6       1       6 1
      7       2       7 1
      8       3       8 1
      9       4       9 1
     10       5      10 1
@<TRIPOS>ALT_TYPE
CGenFF_4.0_ALT_TYPE_SET
CGenFF_4.0 1 CG2R51 2 CG2R51 3 CG2R51 4 CG2R51 5 NG2R51 6 HGR51 7 HGR51 8 HGR52 9 HGR52 10 HGP1
@<TRIPOS>MOLECULE
pyrrole
 10 10 0 0 0
****
USER_CHARGES
INVALID_CHARGES
Pose:   7 Cluster:   7 Fr_nu: 2778645 TotEn:   -14.03
@<TRIPOS>ATOM
      1 C1        -70.5893    4.3018  -47.4519 C.2    1 LIG      -0.25700
      2 C2        -69.3114    4.6085  -46.9226 C.2    1 LIG      -0.25700
      3 C3        -70.6974    2.9294  -47.4967 C.2    1 LIG      -0.04700
      4 C4        -68.6776    3.4140  -46.6601 C.2    1 LIG      -0.04700
      5 N1        -69.5294    2.4002  -47.0132 N.pl3  1 LIG      -0.36000
      6 H1        -71.3479    5.0050  -47.7656 H      1 LIG       0.15400
      7 H2        -68.8965    5.5917  -46.7512 H      1 LIG       0.15400
      8 H3        -71.4983    2.2840  -47.8289 H      1 LIG       0.14000
      9 H4        -67.7000    3.1961  -46.2534 H      1 LIG       0.14000
     10 H5        -69.3274    1.4135  -46.9295 H      1 LIG       0.38000
@<TRIPOS>BOND
      1       1       2 1
      2       1       3 2
      3       2       4 2
      4       3       5 1
      5       4       5 1
      6       1       6 1
      7       2       7 1
      8       3       8 1
      9       4       9 1
     10       5      10 1
@<TRIPOS>ALT_TYPE
CGenFF_4.0_ALT_TYPE_SET
CGenFF_4.0 1 CG2R51 2 CG2R51 3 CG2R51 4 CG2R51 5 NG2R51 6 HGR51 7 HGR51 8 HGR52 9 HGR52 10 HGP1
@<TRIPOS>MOLECULE
pyrrole
 10 10 0 0 0
****
USER_CHARGES
INVALID_CHARGES
Pose:   8 Cluster:   8 Fr_nu: 3407378 TotEn:   -13.85
@<TRIPOS>ATOM
      1 C1        -71.6150  -15.2419  -51.3181 C.2    1 LIG      -0.25700
      2 C2        -72.9107  -15.6256  -50.8925 C.2    1 LIG      -0.25700
      3 C3        -70.7084  -16.0020  -50.6127 C.2    1 LIG      -0.04700
      4 C4        -72.7563  -16.6085  -49.9399 C.2    1 LIG      -0.04700
      5 N1        -71.4135  -16.8290  -49.7778 N.pl3  1 LIG      -0.36000
      6 H1        -71.3698  -14.4934  -52.0584 H      1 LIG       0.15400
      7 H2        -73.8542  -15.2295  -51.2406 H      1 LIG       0.15400
      8 H3        -69.6280  -16.0280  -50.6295 H      1 LIG       0.14000
      9 H4        -73.4803  -17.1698  -49.3661 H      1 LIG       0.14000
     10 H5        -71.0057  -17.4991  -49.1405 H      1 LIG       0.38000
@<TRIPOS>BOND
      1       1       2 1
      2       1       3 2
      3       2       4 2
      4       3       5 1
      5       4       5 1
      6       1       6 1
      7       2       7 1
      8       3       8 1
      9       4       9 1
     10       5      10 1
@<TRIPOS>ALT_TYPE
CGenFF_4.0_ALT_TYPE_SET
CGenFF_4.0 1 CG2R51 2 CG2R51 3 CG2R51 4 CG2R51 5 NG2R51 6 HGR51 7 HGR51 8 HGR52 9 HGR52 10 HGP1
@<TRIPOS>MOLECULE
pyrrole
 10 10 0 0 0
****
USER_CHARGES
INVALID_CHARGES
Pose:   9 Cluster:   9 Fr_nu: 1463490 TotEn:   -13.52
@<TRIPOS>ATOM
      1 C1        -63.0322    4.3251  -42.3632 C.2    1 LIG      -0.25700
      2 C2        -64.2108    3.5951  -42.6549 C.2    1 LIG      -0.25700
      3 C3        -62.2392    3.5261  -41.5695 C.2    1 LIG      -0.04700
      4 C4        -64.1021    2.3721  -42.0304 C.2    1 LIG      -0.04700
      5 N1        -62.8997    2.3414  -41.3735 N.pl3  1 LIG      -0.36000
      6 H1        -62.7882    5.3242  -42.6960 H      1 LIG       0.15400
      7 H2        -65.0485    3.9233  -43.2538 H      1 LIG       0.15400
      8 H3        -61.2673    3.6942  -41.1274 H      1 LIG       0.14000
      9 H4        -64.7704    1.5232  -41.9965 H      1 LIG       0.14000
     10 H5        -62.5530    1.5642  -40.8284 H      1 LIG       0.38000
@<TRIPOS>BOND
      1       1       2 1
      2       1       3 2
      3       2       4 2
      4       3       5 1
      5       4       5 1
      6       1       6 1
      7       2       7 1
      8       3       8 1
      9       4       9 1
     10       5      10 1
@<TRIPOS>ALT_TYPE
CGenFF_4.0_ALT_TYPE_SET
CGenFF_4.0 1 CG2R51 2 CG2R51 3 CG2R51 4 CG2R51 5 NG2R51 6 HGR51 7 HGR51 8 HGR52 9 HGR52 10 HGP1
@<TRIPOS>MOLECULE
pyrrole
 10 10 0 0 0
****
USER_CHARGES
INVALID_CHARGES
Pose:  10 Cluster:  10 Fr_nu: 2997842 TotEn:   -13.48
@<TRIPOS>ATOM
      1 C1        -69.7281   -5.5476  -46.5811 C.2    1 LIG      -0.25700
      2 C2        -71.0460   -5.2530  -47.0093 C.2    1 LIG      -0.25700
      3 C3        -69.0855   -4.3472  -46.3723 C.2    1 LIG      -0.04700
      4 C4        -71.1686   -3.8816  -47.0493 C.2    1 LIG      -0.04700
      5 N1        -69.9707   -3.3414  -46.6603 N.pl3  1 LIG      -0.36000
      6 H1        -69.2951   -6.5278  -46.4399 H      1 LIG       0.15400
      7 H2        -71.8221   -5.9615  -47.2620 H      1 LIG       0.15400
      8 H3        -68.0804   -4.1195  -46.0463 H      1 LIG       0.14000
      9 H4        -71.9994   -3.2442  -47.3175 H      1 LIG       0.14000
     10 H5        -69.7707   -2.3529  -46.5953 H      1 LIG       0.38000
@<TRIPOS>BOND
      1       1       2 1
      2       1       3 2
      3       2       4 2
      4       3       5 1
      5       4       5 1
      6       1       6 1
      7       2       7 1
      8       3       8 1
      9       4       9 1
     10       5      10 1
@<TRIPOS>ALT_TYPE
CGenFF_4.0_ALT_TYPE_SET
CGenFF_4.0 1 CG2R51 2 CG2R51 3 CG2R51 4 CG2R51 5 NG2R51 6 HGR51 7 HGR51 8 HGR52 9 HGR52 10 HGP1
@<TRIPOS>MOLECULE
pyrrole
 10 10 0 0 0
****
USER_CHARGES
INVALID_CHARGES
Pose:  11 Cluster:  11 Fr_nu: 885591 TotEn:   -13.02
@<TRIPOS>ATOM
      1 C1        -46.3798  -21.3796  -22.7442 C.2    1 LIG      -0.25700
      2 C2        -46.5362  -21.4531  -24.1504 C.2    1 LIG      -0.25700
      3 C3        -46.7919  -20.1260  -22.3494 C.2    1 LIG      -0.04700
      4 C4        -47.0390  -20.2421  -24.5720 C.2    1 LIG      -0.04700
      5 N1        -47.1903  -19.4431  -23.4689 N.pl3  1 LIG      -0.36000
      6 H1        -46.0078  -22.1562  -22.0908 H      1 LIG       0.15400
      7 H2        -46.3073  -22.2955  -24.7877 H      1 LIG       0.15400
      8 H3        -46.8366  -19.6599  -21.3752 H      1 LIG       0.14000
      9 H4        -47.3033  -19.8795  -25.5555 H      1 LIG       0.14000
     10 H5        -47.5421  -18.4958  -23.4791 H      1 LIG       0.38000
@<TRIPOS>BOND
      1       1       2 1
      2       1       3 2
      3       2       4 2
      4       3       5 1
      5       4       5 1
      6       1       6 1
      7       2       7 1
      8       3       8 1
      9       4       9 1
     10       5      10 1
@<TRIPOS>ALT_TYPE
CGenFF_4.0_ALT_TYPE_SET
CGenFF_4.0 1 CG2R51 2 CG2R51 3 CG2R51 4 CG2R51 5 NG2R51 6 HGR51 7 HGR51 8 HGR52 9 HGR52 10 HGP1
@<TRIPOS>MOLECULE
pyrrole
 10 10 0 0 0
****
USER_CHARGES
INVALID_CHARGES
Pose:  12 Cluster:  12 Fr_nu: 219788 TotEn:   -12.58
@<TRIPOS>ATOM
      1 C1        -61.3194   -0.8899  -24.1922 C.2    1 LIG      -0.25700
      2 C2        -60.7781   -2.1238  -24.6299 C.2    1 LIG      -0.25700
      3 C3        -62.5237   -0.7167  -24.8379 C.2    1 LIG      -0.04700
      4 C4        -61.6682   -2.6670  -25.5300 C.2    1 LIG      -0.04700
      5 N1        -62.7253   -1.8030  -25.6488 N.pl3  1 LIG      -0.36000
      6 H1        -60.8793   -0.2030  -23.4831 H      1 LIG       0.15400
      7 H2        -59.8420   -2.5692  -24.3243 H      1 LIG       0.15400
      8 H3        -63.2526    0.0801  -24.7937 H      1 LIG       0.14000
      9 H4        -61.6441   -3.5893  -26.0934 H      1 LIG       0.14000
     10 H5        -63.5304   -1.9452  -26.2429 H      1 LIG       0.38000
@<TRIPOS>BOND
      1       1       2 1
      2       1       3 2
      3       2       4 2
      4       3       5 1
      5       4       5 1
      6       1       6 1
      7       2       7 1
      8       3       8 1
      9       4       9 1
     10       5      10 1
@<TRIPOS>ALT_TYPE
CGenFF_4.0_ALT_TYPE_SET
CGenFF_4.0 1 CG2R51 2 CG2R51 3 CG2R51 4 CG2R51 5 NG2R51 6 HGR51 7 HGR51 8 HGR52 9 HGR52 10 HGP1
@<TRIPOS>MOLECULE
pyrrole
 10 10 0 0 0
****
USER_CHARGES
INVALID_CHARGES
Pose:  13 Cluster:  13 Fr_nu: 1396271 TotEn:   -12.00
@<TRIPOS>ATOM
      1 C1        -61.9052   -3.0799  -23.9061 C.2    1 LIG      -0.25700
      2 C2        -62.2171   -3.7431  -22.6936 C.2    1 LIG      -0.25700
      3 C3        -62.5294   -3.7674  -24.9234 C.2    1 LIG      -0.04700
      4 C4        -63.0224   -4.8158  -23.0071 C.2    1 LIG      -0.04700
      5 N1        -63.2054   -4.8208  -24.3652 N.pl3  1 LIG      -0.36000
      6 H1        -61.2927   -2.1972  -24.0243 H      1 LIG       0.15400
      7 H2        -61.8910   -3.4705  -21.6999 H      1 LIG       0.15400
      8 H3        -62.5524   -3.6023  -25.9914 H      1 LIG       0.14000
      9 H4        -63.4813   -5.5724  -22.3863 H      1 LIG       0.14000
     10 H5        -63.7549   -5.4973  -24.8768 H      1 LIG       0.38000
@<TRIPOS>BOND
      1       1       2 1
      2       1       3 2
      3       2       4 2
      4       3       5 1
      5       4       5 1
      6       1       6 1
      7       2       7 1
      8       3       8 1
      9       4       9 1
     10       5      10 1
@<TRIPOS>ALT_TYPE
CGenFF_4.0_ALT_TYPE_SET
CGenFF_4.0 1 CG2R51 2 CG2R51 3 CG2R51 4 CG2R51 5 NG2R51 6 HGR51 7 HGR51 8 HGR52 9 HGR52 10 HGP1
@<TRIPOS>MOLECULE
pyrrole
 10 10 0 0 0
****
USER_CHARGES
INVALID_CHARGES
Pose:  14 Cluster:  14 Fr_nu: 280225 TotEn:   -11.73
@<TRIPOS>ATOM
      1 C1        -63.3926  -12.1413  -35.7986 C.2    1 LIG      -0.25700
      2 C2        -64.6587  -12.1808  -36.4330 C.2    1 LIG      -0.25700
      3 C3        -63.3697  -11.0226  -34.9952 C.2    1 LIG      -0.04700
      4 C4        -65.3709  -11.0850  -35.9980 C.2    1 LIG      -0.04700
      5 N1        -64.5775  -10.3880  -35.1246 N.pl3  1 LIG      -0.36000
      6 H1        -62.5858  -12.8513  -35.9144 H      1 LIG       0.15400
      7 H2        -65.0140  -12.9253  -37.1313 H      1 LIG       0.15400
      8 H3        -62.6043  -10.6222  -34.3455 H      1 LIG       0.14000
      9 H4        -66.3691  -10.7412  -36.2304 H      1 LIG       0.14000
     10 H5        -64.8425   -9.5369  -34.6485 H      1 LIG       0.38000
@<TRIPOS>BOND
      1       1       2 1
      2       1       3 2
      3       2       4 2
      4       3       5 1
      5       4       5 1
      6       1       6 1
      7       2       7 1
      8       3       8 1
      9       4       9 1
     10       5      10 1
@<TRIPOS>ALT_TYPE
CGenFF_4.0_ALT_TYPE_SET
CGenFF_4.0 1 CG2R51 2 CG2R51 3 CG2R51 4 CG2R51 5 NG2R51 6 HGR51 7 HGR51 8 HGR52 9 HGR52 10 HGP1
@<TRIPOS>MOLECULE
pyrrole
 10 10 0 0 0
****
USER_CHARGES
INVALID_CHARGES
Pose:  15 Cluster:  15 Fr_nu:  27954 TotEn:   -11.55
@<TRIPOS>ATOM
      1 C1        -79.1023  -20.7570  -34.9448 C.2    1 LIG      -0.25700
      2 C2        -78.4361  -22.0036  -35.0415 C.2    1 LIG      -0.25700
      3 C3        -78.3655  -19.9616  -34.0952 C.2    1 LIG      -0.04700
      4 C4        -77.3126  -21.9320  -34.2478 C.2    1 LIG      -0.04700
      5 N1        -77.2800  -20.6864  -33.6773 N.pl3  1 LIG      -0.36000
      6 H1        -80.0188  -20.4703  -35.4410 H      1 LIG       0.15400
      7 H2        -78.7407  -22.8610  -35.6247 H      1 LIG       0.15400
      8 H3        -78.5164  -18.9482  -33.7510 H      1 LIG       0.14000
      9 H4        -76.5351  -22.6538  -34.0402 H      1 LIG       0.14000
     10 H5        -76.5649  -20.3531  -33.0457 H      1 LIG       0.38000
@<TRIPOS>BOND
      1       1       2 1
      2       1       3 2
      3       2       4 2
      4       3       5 1
      5       4       5 1
      6       1       6 1
      7       2       7 1
      8       3       8 1
      9       4       9 1
     10       5      10 1
@<TRIPOS>ALT_TYPE
CGenFF_4.0_ALT_TYPE_SET
CGenFF_4.0 1 CG2R51 2 CG2R51 3 CG2R51 4 CG2R51 5 NG2R51 6 HGR51 7 HGR51 8 HGR52 9 HGR52 10 HGP1
@<TRIPOS>MOLECULE
pyrrole
 10 10 0 0 0
****
USER_CHARGES
INVALID_CHARGES
Pose:  16 Cluster:  16 Fr_nu: 383253 TotEn:   -11.41
@<TRIPOS>ATOM
      1 C1        -63.7458  -10.1072  -34.9345 C.2    1 LIG      -0.25700
      2 C2        -62.6151  -10.7864  -35.4514 C.2    1 LIG      -0.25700
      3 C3        -64.7847  -11.0107  -34.8924 C.2    1 LIG      -0.04700
      4 C4        -62.9974  -12.0843  -35.7096 C.2    1 LIG      -0.04700
      5 N1        -64.3183  -12.2091  -35.3661 N.pl3  1 LIG      -0.36000
      6 H1        -63.7969   -9.0724  -34.6262 H      1 LIG       0.15400
      7 H2        -61.6293  -10.3759  -35.6186 H      1 LIG       0.15400
      8 H3        -65.8110  -10.9083  -34.5693 H      1 LIG       0.14000
      9 H4        -62.4485  -12.9277  -36.1042 H      1 LIG       0.14000
     10 H5        -64.8646  -13.0553  -35.4490 H      1 LIG       0.38000
@<TRIPOS>BOND
      1       1       2 1
      2       1       3 2
      3       2       4 2
      4       3       5 1
      5       4       5 1
      6       1       6 1
      7       2       7 1
      8       3       8 1
      9       4       9 1
     10       5      10 1
@<TRIPOS>ALT_TYPE
CGenFF_4.0_ALT_TYPE_SET
CGenFF_4.0 1 CG2R51 2 CG2R51 3 CG2R51 4 CG2R51 5 NG2R51 6 HGR51 7 HGR51 8 HGR52 9 HGR52 10 HGP1
@<TRIPOS>MOLECULE
pyrrole
 10 10 0 0 0
****
USER_CHARGES
INVALID_CHARGES
Pose:  17 Cluster:  17 Fr_nu: 175253 TotEn:   -11.29
@<TRIPOS>ATOM
      1 C1        -60.1988  -22.1986  -40.0845 C.2    1 LIG      -0.25700
      2 C2        -58.8862  -22.7236  -39.9909 C.2    1 LIG      -0.25700
      3 C3        -60.1116  -20.8369  -39.8962 C.2    1 LIG      -0.04700
      4 C4        -58.0369  -21.6667  -39.7480 C.2    1 LIG      -0.04700
      5 N1        -58.7928  -20.5249  -39.6923 N.pl3  1 LIG      -0.36000
      6 H1        -61.1081  -22.7529  -40.2696 H      1 LIG       0.15400
      7 H2        -58.5905  -23.7586  -40.0888 H      1 LIG       0.15400
      8 H3        -60.8677  -20.0645  -39.8884 H      1 LIG       0.14000
      9 H4        -56.9654  -21.6255  -39.6120 H      1 LIG       0.14000
     10 H5        -58.4329  -19.5951  -39.5266 H      1 LIG       0.38000
@<TRIPOS>BOND
      1       1       2 1
      2       1       3 2
      3       2       4 2
      4       3       5 1
      5       4       5 1
      6       1       6 1
      7       2       7 1
      8       3       8 1
      9       4       9 1
     10       5      10 1
@<TRIPOS>ALT_TYPE
CGenFF_4.0_ALT_TYPE_SET
CGenFF_4.0 1 CG2R51 2 CG2R51 3 CG2R51 4 CG2R51 5 NG2R51 6 HGR51 7 HGR51 8 HGR52 9 HGR52 10 HGP1
@<TRIPOS>MOLECULE
pyrrole
 10 10 0 0 0
****
USER_CHARGES
INVALID_CHARGES
Pose:  18 Cluster:  18 Fr_nu: 211157 TotEn:   -11.10
@<TRIPOS>ATOM
      1 C1        -50.5018  -21.4010  -36.8501 C.2    1 LIG      -0.25700
      2 C2        -50.6999  -21.9045  -35.5408 C.2    1 LIG      -0.25700
      3 C3        -51.7321  -21.3675  -37.4685 C.2    1 LIG      -0.04700
      4 C4        -52.0454  -22.1635  -35.3990 C.2    1 LIG      -0.04700
      5 N1        -52.6629  -21.8336  -36.5771 N.pl3  1 LIG      -0.36000
      6 H1        -49.5644  -21.0957  -37.2934 H      1 LIG       0.15400
      7 H2        -49.9457  -22.0624  -34.7829 H      1 LIG       0.15400
      8 H3        -52.0276  -21.0554  -38.4603 H      1 LIG       0.14000
      9 H4        -52.6165  -22.5505  -34.5669 H      1 LIG       0.14000
     10 H5        -53.6530  -21.9202  -36.7604 H      1 LIG       0.38000
@<TRIPOS>BOND
      1       1       2 1
      2       1       3 2
      3       2       4 2
      4       3       5 1
      5       4       5 1
      6       1       6 1
      7       2       7 1
      8       3       8 1
      9       4       9 1
     10       5      10 1
@<TRIPOS>ALT_TYPE
CGenFF_4.0_ALT_TYPE_SET
CGenFF_4.0 1 CG2R51 2 CG2R51 3 CG2R51 4 CG2R51 5 NG2R51 6 HGR51 7 HGR51 8 HGR52 9 HGR52 10 HGP1
@<TRIPOS>MOLECULE
pyrrole
 10 10 0 0 0
****
USER_CHARGES
INVALID_CHARGES
Pose:  19 Cluster:  19 Fr_nu: 712213 TotEn:   -10.91
@<TRIPOS>ATOM
      1 C1        -59.0119    5.4633  -37.2170 C.2    1 LIG      -0.25700
      2 C2        -60.1299    6.1440  -37.7590 C.2    1 LIG      -0.25700
      3 C3        -59.1901    4.1196  -37.4619 C.2    1 LIG      -0.04700
      4 C4        -60.9574    5.1955  -38.3184 C.2    1 LIG      -0.04700
      5 N1        -60.3762    3.9685  -38.1316 N.pl3  1 LIG      -0.36000
      6 H1        -58.1687    5.9048  -36.7047 H      1 LIG       0.15400
      7 H2        -60.3140    7.2090  -37.7436 H      1 LIG       0.15400
      8 H3        -58.5813    3.2599  -37.2196 H      1 LIG       0.14000
      9 H4        -61.9042    5.2844  -38.8324 H      1 LIG       0.14000
     10 H5        -60.7626    3.0874  -38.4408 H      1 LIG       0.38000
@<TRIPOS>BOND
      1       1       2 1
      2       1       3 2
      3       2       4 2
      4       3       5 1
      5       4       5 1
      6       1       6 1
      7       2       7 1
      8       3       8 1
      9       4       9 1
     10       5      10 1
@<TRIPOS>ALT_TYPE
CGenFF_4.0_ALT_TYPE_SET
CGenFF_4.0 1 CG2R51 2 CG2R51 3 CG2R51 4 CG2R51 5 NG2R51 6 HGR51 7 HGR51 8 HGR52 9 HGR52 10 HGP1
@<TRIPOS>MOLECULE
pyrrole
 10 10 0 0 0
****
USER_CHARGES
INVALID_CHARGES
Pose:  20 Cluster:  20 Fr_nu: 3152748 TotEn:   -10.42
@<TRIPOS>ATOM
      1 C1        -61.3257   -1.5743  -24.5344 C.2    1 LIG      -0.25700
      2 C2        -62.7313   -1.6413  -24.3711 C.2    1 LIG      -0.25700
      3 C3        -60.9518   -2.6406  -25.3222 C.2    1 LIG      -0.04700
      4 C4        -63.1736   -2.7466  -25.0640 C.2    1 LIG      -0.04700
      5 N1        -62.0833   -3.3465  -25.6379 N.pl3  1 LIG      -0.36000
      6 H1        -60.6589   -0.8296  -24.1230 H      1 LIG       0.15400
      7 H2        -63.3548   -0.9598  -23.8097 H      1 LIG       0.15400
      8 H3        -59.9848   -2.9597  -25.6847 H      1 LIG       0.14000
      9 H4        -64.1642   -3.1573  -25.2005 H      1 LIG       0.14000
     10 H5        -62.1095   -4.1811  -26.2072 H      1 LIG       0.38000
@<TRIPOS>BOND
      1       1       2 1
      2       1       3 2
      3       2       4 2
      4       3       5 1
      5       4       5 1
      6       1       6 1
      7       2       7 1
      8       3       8 1
      9       4       9 1
     10       5      10 1
@<TRIPOS>ALT_TYPE
CGenFF_4.0_ALT_TYPE_SET
CGenFF_4.0 1 CG2R51 2 CG2R51 3 CG2R51 4 CG2R51 5 NG2R51 6 HGR51 7 HGR51 8 HGR52 9 HGR52 10 HGP1
@<TRIPOS>MOLECULE
pyrrole
 10 10 0 0 0
****
USER_CHARGES
INVALID_CHARGES
Pose:  21 Cluster:  21 Fr_nu: 308759 TotEn:   -10.10
@<TRIPOS>ATOM
      1 C1        -60.2065  -22.2709  -39.6990 C.2    1 LIG      -0.25700
      2 C2        -60.9286  -21.9438  -40.8732 C.2    1 LIG      -0.25700
      3 C3        -59.5393  -21.1349  -39.2966 C.2    1 LIG      -0.04700
      4 C4        -60.6807  -20.6180  -41.1526 C.2    1 LIG      -0.04700
      5 N1        -59.8348  -20.1366  -40.1878 N.pl3  1 LIG      -0.36000
      6 H1        -60.1766  -23.2298  -39.2010 H      1 LIG       0.15400
      7 H2        -61.5603  -22.6015  -41.4534 H      1 LIG       0.15400
      8 H3        -58.8823  -20.9484  -38.4588 H      1 LIG       0.14000
      9 H4        -61.0311  -19.9760  -41.9486 H      1 LIG       0.14000
     10 H5        -59.4831  -19.1903  -40.1403 H      1 LIG       0.38000
@<TRIPOS>BOND
      1       1       2 1
      2       1       3 2
      3       2       4 2
      4       3       5 1
      5       4       5 1
      6       1       6 1
      7       2       7 1
      8       3       8 1
      9       4       9 1
     10       5      10 1
@<TRIPOS>ALT_TYPE
CGenFF_4.0_ALT_TYPE_SET
CGenFF_4.0 1 CG2R51 2 CG2R51 3 CG2R51 4 CG2R51 5 NG2R51 6 HGR51 7 HGR51 8 HGR52 9 HGR52 10 HGP1
@<TRIPOS>MOLECULE
pyrrole
 10 10 0 0 0
****
USER_CHARGES
INVALID_CHARGES
Pose:  22 Cluster:  22 Fr_nu:  62331 TotEn:   -10.00
@<TRIPOS>ATOM
      1 C1        -68.8891   -1.4237  -29.4164 C.2    1 LIG      -0.25700
      2 C2        -69.7531   -1.5238  -30.5347 C.2    1 LIG      -0.25700
      3 C3        -68.9708   -2.6127  -28.7258 C.2    1 LIG      -0.04700
      4 C4        -70.3365   -2.7709  -30.4933 C.2    1 LIG      -0.04700
      5 N1        -69.8538   -3.4239  -29.3894 N.pl3  1 LIG      -0.36000
      6 H1        -68.2742   -0.5773  -29.1447 H      1 LIG       0.15400
      7 H2        -69.9323   -0.7702  -31.2886 H      1 LIG       0.15400
      8 H3        -68.4817   -2.9528  -27.8239 H      1 LIG       0.14000
      9 H4        -71.0487   -3.2507  -31.1500 H      1 LIG       0.14000
     10 H5        -70.1093   -4.3604  -29.1080 H      1 LIG       0.38000
@<TRIPOS>BOND
      1       1       2 1
      2       1       3 2
      3       2       4 2
      4       3       5 1
      5       4       5 1
      6       1       6 1
      7       2       7 1
      8       3       8 1
      9       4       9 1
     10       5      10 1
@<TRIPOS>ALT_TYPE
CGenFF_4.0_ALT_TYPE_SET
CGenFF_4.0 1 CG2R51 2 CG2R51 3 CG2R51 4 CG2R51 5 NG2R51 6 HGR51 7 HGR51 8 HGR52 9 HGR52 10 HGP1
@<TRIPOS>MOLECULE
pyrrole
 10 10 0 0 0
****
USER_CHARGES
INVALID_CHARGES
Pose:  23 Cluster:  23 Fr_nu:  41265 TotEn:    -9.86
@<TRIPOS>ATOM
      1 C1        -61.8898  -21.4609  -27.2543 C.2    1 LIG      -0.25700
      2 C2        -62.7631  -21.7210  -26.1695 C.2    1 LIG      -0.25700
      3 C3        -62.6596  -21.3919  -28.3946 C.2    1 LIG      -0.04700
      4 C4        -64.0398  -21.8031  -26.6798 C.2    1 LIG      -0.04700
      5 N1        -63.9648  -21.6018  -28.0333 N.pl3  1 LIG      -0.36000
      6 H1        -60.8170  -21.3369  -27.2090 H      1 LIG       0.15400
      7 H2        -62.4927  -21.8367  -25.1294 H      1 LIG       0.15400
      8 H3        -62.3961  -21.2136  -29.4275 H      1 LIG       0.14000
      9 H4        -64.9921  -21.9848  -26.2016 H      1 LIG       0.14000
     10 H5        -64.7514  -21.6067  -28.6678 H      1 LIG       0.38000
@<TRIPOS>BOND
      1       1       2 1
      2       1       3 2
      3       2       4 2
      4       3       5 1
      5       4       5 1
      6       1       6 1
      7       2       7 1
      8       3       8 1
      9       4       9 1
     10       5      10 1
@<TRIPOS>ALT_TYPE
CGenFF_4.0_ALT_TYPE_SET
CGenFF_4.0 1 CG2R51 2 CG2R51 3 CG2R51 4 CG2R51 5 NG2R51 6 HGR51 7 HGR51 8 HGR52 9 HGR52 10 HGP1
@<TRIPOS>MOLECULE
pyrrole
 10 10 0 0 0
****
USER_CHARGES
INVALID_CHARGES
Pose:  24 Cluster:  24 Fr_nu: 135705 TotEn:    -9.73
@<TRIPOS>ATOM
      1 C1        -58.8811    5.1485  -37.4059 C.2    1 LIG      -0.25700
      2 C2        -59.4110    4.1640  -38.2760 C.2    1 LIG      -0.25700
      3 C3        -59.8971    6.0329  -37.1178 C.2    1 LIG      -0.04700
      4 C4        -60.7347    4.4768  -38.4932 C.2    1 LIG      -0.04700
      5 N1        -61.0192    5.6147  -37.7845 N.pl3  1 LIG      -0.36000
      6 H1        -57.8692    5.2061  -37.0300 H      1 LIG       0.15400
      7 H2        -58.8865    3.3192  -38.6995 H      1 LIG       0.15400
      8 H3        -59.9219    6.9198  -36.5006 H      1 LIG       0.14000
      9 H4        -61.4975    3.9915  -39.0859 H      1 LIG       0.14000
     10 H5        -61.9186    6.0748  -37.7571 H      1 LIG       0.38000
@<TRIPOS>BOND
      1       1       2 1
      2       1       3 2
      3       2       4 2
      4       3       5 1
      5       4       5 1
      6       1       6 1
      7       2       7 1
      8       3       8 1
      9       4       9 1
     10       5      10 1
@<TRIPOS>ALT_TYPE
CGenFF_4.0_ALT_TYPE_SET
CGenFF_4.0 1 CG2R51 2 CG2R51 3 CG2R51 4 CG2R51 5 NG2R51 6 HGR51 7 HGR51 8 HGR52 9 HGR52 10 HGP1
@<TRIPOS>MOLECULE
pyrrole
 10 10 0 0 0
****
USER_CHARGES
INVALID_CHARGES
Pose:  25 Cluster:  25 Fr_nu: 876181 TotEn:    -9.62
@<TRIPOS>ATOM
      1 C1        -63.3751   -0.8873  -25.5918 C.2    1 LIG      -0.25700
      2 C2        -62.3389   -1.2743  -24.7066 C.2    1 LIG      -0.25700
      3 C3        -63.7663   -2.0122  -26.2840 C.2    1 LIG      -0.04700
      4 C4        -62.1283   -2.6238  -24.8849 C.2    1 LIG      -0.04700
      5 N1        -63.0014   -3.0617  -25.8462 N.pl3  1 LIG      -0.36000
      6 H1        -63.7910    0.1032  -25.7111 H      1 LIG       0.15400
      7 H2        -61.8031   -0.6401  -24.0145 H      1 LIG       0.15400
      8 H3        -64.5176   -2.1591  -27.0470 H      1 LIG       0.14000
      9 H4        -61.4383   -3.3095  -24.4136 H      1 LIG       0.14000
     10 H5        -63.0709   -4.0128  -26.1808 H      1 LIG       0.38000
@<TRIPOS>BOND
      1       1       2 1
      2       1       3 2
      3       2       4 2
      4       3       5 1
      5       4       5 1
      6       1       6 1
      7       2       7 1
      8       3       8 1
      9       4       9 1
     10       5      10 1
@<TRIPOS>ALT_TYPE
CGenFF_4.0_ALT_TYPE_SET
CGenFF_4.0 1 CG2R51 2 CG2R51 3 CG2R51 4 CG2R51 5 NG2R51 6 HGR51 7 HGR51 8 HGR52 9 HGR52 10 HGP1
@<TRIPOS>MOLECULE
pyrrole
 10 10 0 0 0
****
USER_CHARGES
INVALID_CHARGES
Pose:  26 Cluster:  26 Fr_nu:  41563 TotEn:    -9.36
@<TRIPOS>ATOM
      1 C1        -61.5246  -23.0133  -28.6161 C.2    1 LIG      -0.25700
      2 C2        -61.3984  -21.6289  -28.3428 C.2    1 LIG      -0.25700
      3 C3        -62.8117  -23.2299  -29.0565 C.2    1 LIG      -0.04700
      4 C4        -62.6122  -21.0418  -28.6244 C.2    1 LIG      -0.04700
      5 N1        -63.4637  -22.0245  -29.0572 N.pl3  1 LIG      -0.36000
      6 H1        -60.7604  -23.7695  -28.5045 H      1 LIG       0.15400
      7 H2        -60.5199  -21.1144  -27.9798 H      1 LIG       0.15400
      8 H3        -63.3205  -24.1313  -29.3678 H      1 LIG       0.14000
      9 H4        -62.9441  -20.0152  -28.5571 H      1 LIG       0.14000
     10 H5        -64.4249  -21.8821  -29.3349 H      1 LIG       0.38000
@<TRIPOS>BOND
      1       1       2 1
      2       1       3 2
      3       2       4 2
      4       3       5 1
      5       4       5 1
      6       1       6 1
      7       2       7 1
      8       3       8 1
      9       4       9 1
     10       5      10 1
@<TRIPOS>ALT_TYPE
CGenFF_4.0_ALT_TYPE_SET
CGenFF_4.0 1 CG2R51 2 CG2R51 3 CG2R51 4 CG2R51 5 NG2R51 6 HGR51 7 HGR51 8 HGR52 9 HGR52 10 HGP1
@<TRIPOS>MOLECULE
pyrrole
 10 10 0 0 0
****
USER_CHARGES
INVALID_CHARGES
Pose:  27 Cluster:  27 Fr_nu: 355183 TotEn:    -9.28
@<TRIPOS>ATOM
      1 C1        -60.8716   -2.3881  -25.0842 C.2    1 LIG      -0.25700
      2 C2        -60.2423   -2.4364  -23.8158 C.2    1 LIG      -0.25700
      3 C3        -61.7748   -1.3485  -25.0559 C.2    1 LIG      -0.04700
      4 C4        -60.7802   -1.4249  -23.0510 C.2    1 LIG      -0.04700
      5 N1        -61.7108   -0.7704  -23.8150 N.pl3  1 LIG      -0.36000
      6 H1        -60.6860   -3.0398  -25.9263 H      1 LIG       0.15400
      7 H2        -59.4806   -3.1321  -23.4930 H      1 LIG       0.15400
      8 H3        -62.4556   -0.9699  -25.8052 H      1 LIG       0.14000
      9 H4        -60.5830   -1.1128  -22.0351 H      1 LIG       0.14000
     10 H5        -62.2647    0.0181  -23.5103 H      1 LIG       0.38000
@<TRIPOS>BOND
      1       1       2 1
      2       1       3 2
      3       2       4 2
      4       3       5 1
      5       4       5 1
      6       1       6 1
      7       2       7 1
      8       3       8 1
      9       4       9 1
     10       5      10 1
@<TRIPOS>ALT_TYPE
CGenFF_4.0_ALT_TYPE_SET
CGenFF_4.0 1 CG2R51 2 CG2R51 3 CG2R51 4 CG2R51 5 NG2R51 6 HGR51 7 HGR51 8 HGR52 9 HGR52 10 HGP1
@<TRIPOS>MOLECULE
pyrrole
 10 10 0 0 0
****
USER_CHARGES
INVALID_CHARGES
Pose:  28 Cluster:  28 Fr_nu: 1785911 TotEn:    -9.24
@<TRIPOS>ATOM
      1 C1        -63.6888  -11.7855  -35.5636 C.2    1 LIG      -0.25700
      2 C2        -64.2712  -10.5064  -35.3848 C.2    1 LIG      -0.25700
      3 C3        -64.5471  -12.5220  -36.3499 C.2    1 LIG      -0.04700
      4 C4        -65.4677  -10.5004  -36.0672 C.2    1 LIG      -0.04700
      5 N1        -65.6251  -11.7308  -36.6498 N.pl3  1 LIG      -0.36000
      6 H1        -62.7463  -12.1315  -35.1632 H      1 LIG       0.15400
      7 H2        -63.8648   -9.6792  -34.8203 H      1 LIG       0.15400
      8 H3        -64.4877  -13.5354  -36.7211 H      1 LIG       0.14000
      9 H4        -66.2178   -9.7319  -36.1910 H      1 LIG       0.14000
     10 H5        -66.4149  -12.0116  -37.2144 H      1 LIG       0.38000
@<TRIPOS>BOND
      1       1       2 1
      2       1       3 2
      3       2       4 2
      4       3       5 1
      5       4       5 1
      6       1       6 1
      7       2       7 1
      8       3       8 1
      9       4       9 1
     10       5      10 1
@<TRIPOS>ALT_TYPE
CGenFF_4.0_ALT_TYPE_SET
CGenFF_4.0 1 CG2R51 2 CG2R51 3 CG2R51 4 CG2R51 5 NG2R51 6 HGR51 7 HGR51 8 HGR52 9 HGR52 10 HGP1
@<TRIPOS>MOLECULE
pyrrole
 10 10 0 0 0
****
USER_CHARGES
INVALID_CHARGES
Pose:  29 Cluster:  29 Fr_nu: 253496 TotEn:    -8.99
@<TRIPOS>ATOM
      1 C1        -60.4625   -2.2784  -24.4821 C.2    1 LIG      -0.25700
      2 C2        -60.8440   -2.0960  -23.1300 C.2    1 LIG      -0.25700
      3 C3        -61.4736   -2.9771  -25.1042 C.2    1 LIG      -0.04700
      4 C4        -62.0766   -2.6889  -22.9669 C.2    1 LIG      -0.04700
      5 N1        -62.4493   -3.2215  -24.1734 N.pl3  1 LIG      -0.36000
      6 H1        -59.5504   -1.9371  -24.9512 H      1 LIG       0.15400
      7 H2        -60.2829   -1.5888  -22.3580 H      1 LIG       0.15400
      8 H3        -61.5854   -3.3218  -26.1225 H      1 LIG       0.14000
      9 H4        -62.7201   -2.7776  -22.1029 H      1 LIG       0.14000
     10 H5        -63.3118   -3.7179  -24.3499 H      1 LIG       0.38000
@<TRIPOS>BOND
      1       1       2 1
      2       1       3 2
      3       2       4 2
      4       3       5 1
      5       4       5 1
      6       1       6 1
      7       2       7 1
      8       3       8 1
      9       4       9 1
     10       5      10 1
@<TRIPOS>ALT_TYPE
CGenFF_4.0_ALT_TYPE_SET
CGenFF_4.0 1 CG2R51 2 CG2R51 3 CG2R51 4 CG2R51 5 NG2R51 6 HGR51 7 HGR51 8 HGR52 9 HGR52 10 HGP1
@<TRIPOS>MOLECULE
pyrrole
 10 10 0 0 0
****
USER_CHARGES
INVALID_CHARGES
Pose:  30 Cluster:  30 Fr_nu: 274057 TotEn:    -8.82
@<TRIPOS>ATOM
      1 C1        -62.1644   -0.6325  -24.4962 C.2    1 LIG      -0.25700
      2 C2        -61.4289   -1.1897  -23.4212 C.2    1 LIG      -0.25700
      3 C3        -62.2744   -1.6040  -25.4666 C.2    1 LIG      -0.04700
      4 C4        -61.1117   -2.4846  -23.7674 C.2    1 LIG      -0.04700
      5 N1        -61.6305   -2.7254  -25.0128 N.pl3  1 LIG      -0.36000
      6 H1        -62.5701    0.3676  -24.5560 H      1 LIG       0.15400
      7 H2        -61.1585   -0.7018  -22.4954 H      1 LIG       0.15400
      8 H3        -62.7511   -1.5974  -26.4366 H      1 LIG       0.14000
      9 H4        -60.5661   -3.2541  -23.2394 H      1 LIG       0.14000
     10 H5        -61.5509   -3.5966  -25.5189 H      1 LIG       0.38000
@<TRIPOS>BOND
      1       1       2 1
      2       1       3 2
      3       2       4 2
      4       3       5 1
      5       4       5 1
      6       1       6 1
      7       2       7 1
      8       3       8 1
      9       4       9 1
[truncated: 3,791,750 more chars]
