# Supplementary material for: The pocketome of G-protein-coupled receptors reveals previously untargeted allosteric sites
Source: Nat Commun. 2022 May 10;13:2567. doi: 10.1038/s41467-022-29609-6 (PMC9091257; doi:10.1038/s41467-022-29609-6)
Supplement: Supplementary file 4 — Supplementary Data 1 [file 41467_2022_29609_MOESM4_ESM.zip › docking_files/2r4s/mols.mol2]

# TRIPOS MOL2 file generated by SEED

@<TRIPOS>MOLECULE
methanamine
 8 7 0 0 0
****
USER_CHARGES
INVALID_CHARGES
Pose:   1 Cluster:   1 Fr_nu:  86186 TotEn:   -70.18
@<TRIPOS>ATOM
      1 C1        -63.7762    1.3499  -41.4553 C.3    1 LIG       0.04000
      2 N1        -63.7033   -0.1178  -41.5883 N.4    1 LIG      -0.30000
      3 H1        -62.8164    1.7621  -41.7723 H      1 LIG       0.09000
      4 H2        -64.5862    1.7037  -42.0959 H      1 LIG       0.09000
      5 H3        -63.9753    1.5808  -40.4071 H      1 LIG       0.09000
      6 H4        -64.5844   -0.5645  -41.3023 H      1 LIG       0.33000
      7 H5        -62.9535   -0.5100  -41.0035 H      1 LIG       0.33000
      8 H6        -63.5160   -0.3973  -42.5604 H      1 LIG       0.33000
@<TRIPOS>BOND
      1       1       2 1
      2       1       3 1
      3       1       4 1
      4       1       5 1
      5       2       6 1
      6       2       7 1
      7       2       8 1
@<TRIPOS>ALT_TYPE
CGenFF_4.0_ALT_TYPE_SET
CGenFF_4.0 1 CG334 2 NG3P3 3 HGA3 4 HGA3 5 HGA3 6 HGP2 7 HGP2 8 HGP2
@<TRIPOS>MOLECULE
methanamine
 8 7 0 0 0
****
USER_CHARGES
INVALID_CHARGES
Pose:   2 Cluster:   2 Fr_nu: 992720 TotEn:   -65.45
@<TRIPOS>ATOM
      1 C1        -63.5280    1.8475  -41.5093 C.3    1 LIG       0.04000
      2 N1        -63.9099    0.7557  -40.5932 N.4    1 LIG      -0.30000
      3 H1        -62.8989    2.5452  -40.9535 H      1 LIG       0.09000
      4 H2        -62.9818    1.4066  -42.3453 H      1 LIG       0.09000
      5 H3        -64.4444    2.3325  -41.8512 H      1 LIG       0.09000
      6 H4        -64.5071    0.0631  -41.0636 H      1 LIG       0.33000
      7 H5        -64.4310    1.1131  -39.7815 H      1 LIG       0.33000
      8 H6        -63.0827    0.2595  -40.2360 H      1 LIG       0.33000
@<TRIPOS>BOND
      1       1       2 1
      2       1       3 1
      3       1       4 1
      4       1       5 1
      5       2       6 1
      6       2       7 1
      7       2       8 1
@<TRIPOS>ALT_TYPE
CGenFF_4.0_ALT_TYPE_SET
CGenFF_4.0 1 CG334 2 NG3P3 3 HGA3 4 HGA3 5 HGA3 6 HGP2 7 HGP2 8 HGP2
@<TRIPOS>MOLECULE
methanamine
 8 7 0 0 0
****
USER_CHARGES
INVALID_CHARGES
Pose:   3 Cluster:   3 Fr_nu: 1389806 TotEn:   -61.83
@<TRIPOS>ATOM
      1 C1        -63.6427    2.0864  -42.5888 C.3    1 LIG       0.04000
      2 N1        -63.4766    1.0368  -41.5650 N.4    1 LIG      -0.30000
      3 H1        -62.8903    1.9209  -43.3619 H      1 LIG       0.09000
      4 H2        -64.6513    1.9983  -42.9971 H      1 LIG       0.09000
      5 H3        -63.4993    3.0531  -42.1023 H      1 LIG       0.09000
      6 H4        -64.1624    1.1416  -40.8059 H      1 LIG       0.33000
      7 H5        -62.5395    1.0712  -41.1423 H      1 LIG       0.33000
      8 H6        -63.6007    0.0982  -41.9670 H      1 LIG       0.33000
@<TRIPOS>BOND
      1       1       2 1
      2       1       3 1
      3       1       4 1
      4       1       5 1
      5       2       6 1
      6       2       7 1
      7       2       8 1
@<TRIPOS>ALT_TYPE
CGenFF_4.0_ALT_TYPE_SET
CGenFF_4.0 1 CG334 2 NG3P3 3 HGA3 4 HGA3 5 HGA3 6 HGP2 7 HGP2 8 HGP2
@<TRIPOS>MOLECULE
methanol
 6 5 0 0 0
****
USER_CHARGES
INVALID_CHARGES
Pose:   1 Cluster:   1 Fr_nu: 3447546 TotEn:   -13.94
@<TRIPOS>ATOM
      1 C1        -63.9944  -11.0948  -35.2737 C.3    1 LIG      -0.04000
      2 O1        -63.2111  -11.2807  -34.1091 O.3    1 LIG      -0.65000
      3 H1        -63.3405  -11.0289  -36.1468 H      1 LIG       0.09000
      4 H2        -64.5826  -10.1788  -35.1759 H      1 LIG       0.09000
      5 H3        -64.6677  -11.9474  -35.3891 H      1 LIG       0.09000
      6 H4        -63.8256  -11.3343  -33.3572 H      1 LIG       0.42000
@<TRIPOS>BOND
      1       1       2 1
      2       1       3 1
      3       1       4 1
      4       1       5 1
      5       2       6 1
@<TRIPOS>ALT_TYPE
CGenFF_4.0_ALT_TYPE_SET
CGenFF_4.0 1 CG331 2 OG311 3 HGA3 4 HGA3 5 HGA3 6 HGP1
@<TRIPOS>MOLECULE
methanol
 6 5 0 0 0
****
USER_CHARGES
INVALID_CHARGES
Pose:   2 Cluster:   2 Fr_nu: 590328 TotEn:   -13.46
@<TRIPOS>ATOM
      1 C1        -60.1307  -12.1521  -29.3078 C.3    1 LIG      -0.04000
      2 O1        -60.1501  -11.8993  -30.7007 O.3    1 LIG      -0.65000
      3 H1        -59.4083  -12.9426  -29.0902 H      1 LIG       0.09000
      4 H2        -61.1278  -12.4541  -28.9775 H      1 LIG       0.09000
      5 H3        -59.8367  -11.2390  -28.7849 H      1 LIG       0.09000
      6 H4        -60.8016  -11.1937  -30.8538 H      1 LIG       0.42000
@<TRIPOS>BOND
      1       1       2 1
      2       1       3 1
      3       1       4 1
      4       1       5 1
      5       2       6 1
@<TRIPOS>ALT_TYPE
CGenFF_4.0_ALT_TYPE_SET
CGenFF_4.0 1 CG331 2 OG311 3 HGA3 4 HGA3 5 HGA3 6 HGP1
@<TRIPOS>MOLECULE
methanol
 6 5 0 0 0
****
USER_CHARGES
INVALID_CHARGES
Pose:   3 Cluster:   3 Fr_nu: 130955 TotEn:   -12.95
@<TRIPOS>ATOM
      1 C1        -58.1984  -13.4034  -28.7356 C.3    1 LIG      -0.04000
      2 O1        -58.5015  -12.5828  -29.8489 O.3    1 LIG      -0.65000
      3 H1        -57.1513  -13.7122  -28.7840 H      1 LIG       0.09000
      4 H2        -58.8490  -14.2816  -28.7413 H      1 LIG       0.09000
      5 H3        -58.3660  -12.8341  -27.8183 H      1 LIG       0.09000
      6 H4        -59.4372  -12.3296  -29.7707 H      1 LIG       0.42000
@<TRIPOS>BOND
      1       1       2 1
      2       1       3 1
      3       1       4 1
      4       1       5 1
      5       2       6 1
@<TRIPOS>ALT_TYPE
CGenFF_4.0_ALT_TYPE_SET
CGenFF_4.0 1 CG331 2 OG311 3 HGA3 4 HGA3 5 HGA3 6 HGP1
@<TRIPOS>MOLECULE
methanol
 6 5 0 0 0
****
USER_CHARGES
INVALID_CHARGES
Pose:   4 Cluster:   4 Fr_nu: 593297 TotEn:   -12.75
@<TRIPOS>ATOM
      1 C1        -59.2557  -12.4425  -29.2255 C.3    1 LIG      -0.04000
      2 O1        -58.3219  -13.5065  -29.2430 O.3    1 LIG      -0.65000
      3 H1        -58.9917  -11.7123  -29.9944 H      1 LIG       0.09000
      4 H2        -59.2508  -11.9684  -28.2407 H      1 LIG       0.09000
      5 H3        -60.2521  -12.8407  -29.4311 H      1 LIG       0.09000
      6 H4        -58.5891  -14.1325  -28.5484 H      1 LIG       0.42000
@<TRIPOS>BOND
      1       1       2 1
      2       1       3 1
      3       1       4 1
      4       1       5 1
      5       2       6 1
@<TRIPOS>ALT_TYPE
CGenFF_4.0_ALT_TYPE_SET
CGenFF_4.0 1 CG331 2 OG311 3 HGA3 4 HGA3 5 HGA3 6 HGP1
@<TRIPOS>MOLECULE
methanol
 6 5 0 0 0
****
USER_CHARGES
INVALID_CHARGES
Pose:   5 Cluster:   5 Fr_nu: 148735 TotEn:   -12.03
@<TRIPOS>ATOM
      1 C1        -59.0240  -12.5010  -28.7380 C.3    1 LIG      -0.04000
      2 O1        -59.3859  -12.0849  -30.0420 O.3    1 LIG      -0.65000
      3 H1        -58.4706  -13.4416  -28.7953 H      1 LIG       0.09000
      4 H2        -59.9249  -12.6323  -28.1332 H      1 LIG       0.09000
      5 H3        -58.3908  -11.7355  -28.2835 H      1 LIG       0.09000
      6 H4        -59.8742  -11.2490  -29.9497 H      1 LIG       0.42000
@<TRIPOS>BOND
      1       1       2 1
      2       1       3 1
      3       1       4 1
      4       1       5 1
      5       2       6 1
@<TRIPOS>ALT_TYPE
CGenFF_4.0_ALT_TYPE_SET
CGenFF_4.0 1 CG331 2 OG311 3 HGA3 4 HGA3 5 HGA3 6 HGP1
@<TRIPOS>MOLECULE
methanol
 6 5 0 0 0
****
USER_CHARGES
INVALID_CHARGES
Pose:   6 Cluster:   6 Fr_nu: 747372 TotEn:   -11.90
@<TRIPOS>ATOM
      1 C1        -64.8724  -11.1965  -35.3684 C.3    1 LIG      -0.04000
      2 O1        -63.9122  -12.1256  -35.8366 O.3    1 LIG      -0.65000
      3 H1        -64.9749  -10.3823  -36.0901 H      1 LIG       0.09000
      4 H2        -64.5561  -10.8012  -34.3997 H      1 LIG       0.09000
      5 H3        -65.8332  -11.7042  -35.2565 H      1 LIG       0.09000
      6 H4        -63.8494  -12.8315  -35.1707 H      1 LIG       0.42000
@<TRIPOS>BOND
      1       1       2 1
      2       1       3 1
      3       1       4 1
      4       1       5 1
      5       2       6 1
@<TRIPOS>ALT_TYPE
CGenFF_4.0_ALT_TYPE_SET
CGenFF_4.0 1 CG331 2 OG311 3 HGA3 4 HGA3 5 HGA3 6 HGP1
@<TRIPOS>MOLECULE
methanol
 6 5 0 0 0
****
USER_CHARGES
INVALID_CHARGES
Pose:   7 Cluster:   7 Fr_nu: 317216 TotEn:   -11.55
@<TRIPOS>ATOM
      1 C1        -63.7653  -12.0089  -35.1212 C.3    1 LIG      -0.04000
      2 O1        -63.5711  -13.1754  -35.8996 O.3    1 LIG      -0.65000
      3 H1        -63.4599  -11.1313  -35.6962 H      1 LIG       0.09000
      4 H2        -63.1757  -12.0797  -34.2036 H      1 LIG       0.09000
      5 H3        -64.8242  -11.9241  -34.8660 H      1 LIG       0.09000
      6 H4        -63.8527  -13.9314  -35.3564 H      1 LIG       0.42000
@<TRIPOS>BOND
      1       1       2 1
      2       1       3 1
      3       1       4 1
      4       1       5 1
      5       2       6 1
@<TRIPOS>ALT_TYPE
CGenFF_4.0_ALT_TYPE_SET
CGenFF_4.0 1 CG331 2 OG311 3 HGA3 4 HGA3 5 HGA3 6 HGP1
@<TRIPOS>MOLECULE
methanol
 6 5 0 0 0
****
USER_CHARGES
INVALID_CHARGES
Pose:   8 Cluster:   8 Fr_nu: 130084 TotEn:   -11.31
@<TRIPOS>ATOM
      1 C1        -57.8266  -13.4928  -28.7840 C.3    1 LIG      -0.04000
      2 O1        -59.1730  -13.0553  -28.7840 O.3    1 LIG      -0.65000
      3 H1        -57.2967  -13.0438  -29.6277 H      1 LIG       0.09000
      4 H2        -57.7966  -14.5828  -28.8597 H      1 LIG       0.09000
      5 H3        -57.3515  -13.1811  -27.8509 H      1 LIG       0.09000
      6 H4        -59.6094  -13.4743  -28.0226 H      1 LIG       0.42000
@<TRIPOS>BOND
      1       1       2 1
      2       1       3 1
      3       1       4 1
      4       1       5 1
      5       2       6 1
@<TRIPOS>ALT_TYPE
CGenFF_4.0_ALT_TYPE_SET
CGenFF_4.0 1 CG331 2 OG311 3 HGA3 4 HGA3 5 HGA3 6 HGP1
@<TRIPOS>MOLECULE
methanol
 6 5 0 0 0
****
USER_CHARGES
INVALID_CHARGES
Pose:   9 Cluster:   9 Fr_nu: 255745 TotEn:   -11.31
@<TRIPOS>ATOM
      1 C1        -65.5314  -11.1083  -35.9865 C.3    1 LIG      -0.04000
      2 O1        -65.2175  -12.3307  -36.6281 O.3    1 LIG      -0.65000
      3 H1        -65.2275  -10.2734  -36.6227 H      1 LIG       0.09000
      4 H2        -65.0123  -11.0560  -35.0260 H      1 LIG       0.09000
      5 H3        -66.6099  -11.0617  -35.8186 H      1 LIG       0.09000
      6 H4        -65.5014  -13.0462  -36.0338 H      1 LIG       0.42000
@<TRIPOS>BOND
      1       1       2 1
      2       1       3 1
      3       1       4 1
      4       1       5 1
      5       2       6 1
@<TRIPOS>ALT_TYPE
CGenFF_4.0_ALT_TYPE_SET
CGenFF_4.0 1 CG331 2 OG311 3 HGA3 4 HGA3 5 HGA3 6 HGP1
@<TRIPOS>MOLECULE
methanol
 6 5 0 0 0
****
USER_CHARGES
INVALID_CHARGES
Pose:  10 Cluster:  10 Fr_nu: 3290171 TotEn:   -11.11
@<TRIPOS>ATOM
      1 C1        -63.9397  -11.0644  -35.0436 C.3    1 LIG      -0.04000
      2 O1        -63.1197   -9.9154  -34.9349 O.3    1 LIG      -0.65000
      3 H1        -63.3145  -11.9445  -35.2128 H      1 LIG       0.09000
      4 H2        -64.6394  -10.9365  -35.8735 H      1 LIG       0.09000
      5 H3        -64.4993  -11.1910  -34.1139 H      1 LIG       0.09000
      6 H4        -63.7095   -9.1567  -34.7857 H      1 LIG       0.42000
@<TRIPOS>BOND
      1       1       2 1
      2       1       3 1
      3       1       4 1
      4       1       5 1
      5       2       6 1
@<TRIPOS>ALT_TYPE
CGenFF_4.0_ALT_TYPE_SET
CGenFF_4.0 1 CG331 2 OG311 3 HGA3 4 HGA3 5 HGA3 6 HGP1
@<TRIPOS>MOLECULE
methanol
 6 5 0 0 0
****
USER_CHARGES
INVALID_CHARGES
Pose:  11 Cluster:  11 Fr_nu: 173440 TotEn:   -10.79
@<TRIPOS>ATOM
      1 C1        -58.0925  -13.2638  -28.8757 C.3    1 LIG      -0.04000
      2 O1        -57.1997  -13.6106  -29.9183 O.3    1 LIG      -0.65000
      3 H1        -59.0124  -13.8455  -28.9740 H      1 LIG       0.09000
      4 H2        -58.3172  -12.1954  -28.9275 H      1 LIG       0.09000
      5 H3        -57.6225  -13.4892  -27.9155 H      1 LIG       0.09000
      6 H4        -56.3973  -13.0748  -29.7972 H      1 LIG       0.42000
@<TRIPOS>BOND
      1       1       2 1
      2       1       3 1
      3       1       4 1
      4       1       5 1
      5       2       6 1
@<TRIPOS>ALT_TYPE
CGenFF_4.0_ALT_TYPE_SET
CGenFF_4.0 1 CG331 2 OG311 3 HGA3 4 HGA3 5 HGA3 6 HGP1
@<TRIPOS>MOLECULE
methanol
 6 5 0 0 0
****
USER_CHARGES
INVALID_CHARGES
Pose:  12 Cluster:  12 Fr_nu: 590524 TotEn:   -10.57
@<TRIPOS>ATOM
      1 C1        -60.1307  -12.1521  -29.3078 C.3    1 LIG      -0.04000
      2 O1        -58.7522  -12.3288  -29.0378 O.3    1 LIG      -0.65000
      3 H1        -60.3135  -12.2862  -30.3768 H      1 LIG       0.09000
      4 H2        -60.4381  -11.1501  -28.9977 H      1 LIG       0.09000
      5 H3        -60.7011  -12.8961  -28.7468 H      1 LIG       0.09000
      6 H4        -58.6300  -12.2022  -28.0814 H      1 LIG       0.42000
@<TRIPOS>BOND
      1       1       2 1
      2       1       3 1
      3       1       4 1
      4       1       5 1
      5       2       6 1
@<TRIPOS>ALT_TYPE
CGenFF_4.0_ALT_TYPE_SET
CGenFF_4.0 1 CG331 2 OG311 3 HGA3 4 HGA3 5 HGA3 6 HGP1
@<TRIPOS>MOLECULE
methanol
 6 5 0 0 0
****
USER_CHARGES
INVALID_CHARGES
Pose:  13 Cluster:  13 Fr_nu: 6122471 TotEn:   -10.57
@<TRIPOS>ATOM
      1 C1        -69.9766   -3.7819  -46.8040 C.3    1 LIG      -0.04000
      2 O1        -68.7828   -3.2891  -46.2239 O.3    1 LIG      -0.65000
      3 H1        -70.0626   -4.8535  -46.6077 H      1 LIG       0.09000
      4 H2        -69.9622   -3.5980  -47.8813 H      1 LIG       0.09000
      5 H3        -70.8287   -3.2628  -46.3590 H      1 LIG       0.09000
      6 H4        -68.7422   -2.3372  -46.4192 H      1 LIG       0.42000
@<TRIPOS>BOND
      1       1       2 1
      2       1       3 1
      3       1       4 1
      4       1       5 1
      5       2       6 1
@<TRIPOS>ALT_TYPE
CGenFF_4.0_ALT_TYPE_SET
CGenFF_4.0 1 CG331 2 OG311 3 HGA3 4 HGA3 5 HGA3 6 HGP1
@<TRIPOS>MOLECULE
methanol
 6 5 0 0 0
****
USER_CHARGES
INVALID_CHARGES
Pose:  14 Cluster:  14 Fr_nu: 3450280 TotEn:   -10.00
@<TRIPOS>ATOM
      1 C1        -63.3724  -11.2821  -35.1176 C.3    1 LIG      -0.04000
      2 O1        -62.1051  -11.3801  -35.7411 O.3    1 LIG      -0.65000
      3 H1        -63.9258  -10.4424  -35.5454 H      1 LIG       0.09000
      4 H2        -63.2403  -11.1352  -34.0427 H      1 LIG       0.09000
      5 H3        -63.9267  -12.2073  -35.2917 H      1 LIG       0.09000
      6 H4        -61.6450  -12.1348  -35.3356 H      1 LIG       0.42000
@<TRIPOS>BOND
      1       1       2 1
      2       1       3 1
      3       1       4 1
      4       1       5 1
      5       2       6 1
@<TRIPOS>ALT_TYPE
CGenFF_4.0_ALT_TYPE_SET
CGenFF_4.0 1 CG331 2 OG311 3 HGA3 4 HGA3 5 HGA3 6 HGP1
@<TRIPOS>MOLECULE
methanol
 6 5 0 0 0
****
USER_CHARGES
INVALID_CHARGES
Pose:  15 Cluster:  15 Fr_nu: 444527 TotEn:    -9.54
@<TRIPOS>ATOM
      1 C1        -63.4904  -12.2760  -35.9231 C.3    1 LIG      -0.04000
      2 O1        -64.2673  -13.1386  -36.7336 O.3    1 LIG      -0.65000
      3 H1        -62.5948  -11.9701  -36.4693 H      1 LIG       0.09000
      4 H2        -63.2095  -12.7943  -35.0027 H      1 LIG       0.09000
      5 H3        -64.0828  -11.3922  -35.6750 H      1 LIG       0.09000
      6 H4        -65.0515  -13.3880  -36.2154 H      1 LIG       0.42000
@<TRIPOS>BOND
      1       1       2 1
      2       1       3 1
      3       1       4 1
      4       1       5 1
      5       2       6 1
@<TRIPOS>ALT_TYPE
CGenFF_4.0_ALT_TYPE_SET
CGenFF_4.0 1 CG331 2 OG311 3 HGA3 4 HGA3 5 HGA3 6 HGP1
@<TRIPOS>MOLECULE
methanol
 6 5 0 0 0
****
USER_CHARGES
INVALID_CHARGES
Pose:  16 Cluster:  16 Fr_nu: 256136 TotEn:    -9.41
@<TRIPOS>ATOM
      1 C1        -65.5314  -11.1083  -35.9865 C.3    1 LIG      -0.04000
      2 O1        -64.4340  -11.3857  -35.1361 O.3    1 LIG      -0.65000
      3 H1        -65.2117  -11.1765  -37.0292 H      1 LIG       0.09000
      4 H2        -65.9123  -10.1057  -35.7760 H      1 LIG       0.09000
      5 H3        -66.3194  -11.8418  -35.8006 H      1 LIG       0.09000
      6 H4        -64.7566  -11.3153  -34.2214 H      1 LIG       0.42000
@<TRIPOS>BOND
      1       1       2 1
      2       1       3 1
      3       1       4 1
      4       1       5 1
      5       2       6 1
@<TRIPOS>ALT_TYPE
CGenFF_4.0_ALT_TYPE_SET
CGenFF_4.0 1 CG331 2 OG311 3 HGA3 4 HGA3 5 HGA3 6 HGP1
@<TRIPOS>MOLECULE
methanol
 6 5 0 0 0
****
USER_CHARGES
INVALID_CHARGES
Pose:  17 Cluster:  17 Fr_nu: 408304 TotEn:    -8.74
@<TRIPOS>ATOM
      1 C1        -65.5603  -10.8440  -36.2030 C.3    1 LIG      -0.04000
      2 O1        -66.2727   -9.6476  -36.4587 O.3    1 LIG      -0.65000
      3 H1        -65.8609  -11.6090  -36.9233 H      1 LIG       0.09000
      4 H2        -65.7703  -11.1839  -35.1857 H      1 LIG       0.09000
      5 H3        -64.4903  -10.6497  -36.3066 H      1 LIG       0.09000
      6 H4        -65.9794   -8.9944  -35.8007 H      1 LIG       0.42000
@<TRIPOS>BOND
      1       1       2 1
      2       1       3 1
      3       1       4 1
      4       1       5 1
      5       2       6 1
@<TRIPOS>ALT_TYPE
CGenFF_4.0_ALT_TYPE_SET
CGenFF_4.0 1 CG331 2 OG311 3 HGA3 4 HGA3 5 HGA3 6 HGP1
@<TRIPOS>MOLECULE
methanol
 6 5 0 0 0
****
USER_CHARGES
INVALID_CHARGES
Pose:  18 Cluster:  18 Fr_nu:  59144 TotEn:    -8.21
@<TRIPOS>ATOM
      1 C1        -63.7776    1.3481  -41.5017 C.3    1 LIG      -0.04000
      2 O1        -64.0846    0.3793  -40.5160 O.3    1 LIG      -0.65000
      3 H1        -64.6590    1.9645  -41.6948 H      1 LIG       0.09000
      4 H2        -63.4618    0.8472  -42.4204 H      1 LIG       0.09000
      5 H3        -62.9657    1.9816  -41.1368 H      1 LIG       0.09000
      6 H4        -63.2795   -0.1470  -40.3724 H      1 LIG       0.42000
@<TRIPOS>BOND
      1       1       2 1
      2       1       3 1
      3       1       4 1
      4       1       5 1
      5       2       6 1
@<TRIPOS>ALT_TYPE
CGenFF_4.0_ALT_TYPE_SET
CGenFF_4.0 1 CG331 2 OG311 3 HGA3 4 HGA3 5 HGA3 6 HGP1
@<TRIPOS>MOLECULE
methanol
 6 5 0 0 0
****
USER_CHARGES
INVALID_CHARGES
Pose:  19 Cluster:  19 Fr_nu: 744391 TotEn:    -7.89
@<TRIPOS>ATOM
      1 C1        -65.0963  -11.0709  -35.9668 C.3    1 LIG      -0.04000
      2 O1        -66.4695  -11.3505  -35.7657 O.3    1 LIG      -0.65000
      3 H1        -64.9252  -10.8169  -37.0158 H      1 LIG       0.09000
      4 H2        -64.5013  -11.9453  -35.6910 H      1 LIG       0.09000
      5 H3        -64.8100  -10.2246  -35.3380 H      1 LIG       0.09000
      6 H4        -66.5812  -11.5712  -34.8251 H      1 LIG       0.42000
@<TRIPOS>BOND
      1       1       2 1
      2       1       3 1
      3       1       4 1
      4       1       5 1
      5       2       6 1
@<TRIPOS>ALT_TYPE
CGenFF_4.0_ALT_TYPE_SET
CGenFF_4.0 1 CG331 2 OG311 3 HGA3 4 HGA3 5 HGA3 6 HGP1
@<TRIPOS>MOLECULE
methanol
 6 5 0 0 0
****
USER_CHARGES
INVALID_CHARGES
Pose:  20 Cluster:  20 Fr_nu: 164030 TotEn:    -7.02
@<TRIPOS>ATOM
      1 C1        -59.6142  -12.2958  -29.3735 C.3    1 LIG      -0.04000
      2 O1        -60.7082  -12.9200  -30.0201 O.3    1 LIG      -0.65000
      3 H1        -59.5326  -11.2600  -29.7120 H      1 LIG       0.09000
      4 H2        -58.6946  -12.8394  -29.6050 H      1 LIG       0.09000
      5 H3        -59.7828  -12.3119  -28.2942 H      1 LIG       0.09000
      6 H4        -60.7478  -13.8355  -29.6946 H      1 LIG       0.42000
@<TRIPOS>BOND
      1       1       2 1
      2       1       3 1
      3       1       4 1
      4       1       5 1
      5       2       6 1
@<TRIPOS>ALT_TYPE
CGenFF_4.0_ALT_TYPE_SET
CGenFF_4.0 1 CG331 2 OG311 3 HGA3 4 HGA3 5 HGA3 6 HGP1
@<TRIPOS>MOLECULE
methanol
 6 5 0 0 0
****
USER_CHARGES
INVALID_CHARGES
Pose:  21 Cluster:  21 Fr_nu: 148052 TotEn:    -6.90
@<TRIPOS>ATOM
      1 C1        -59.0240  -12.5010  -28.7380 C.3    1 LIG      -0.04000
      2 O1        -60.4315  -12.6122  -28.6326 O.3    1 LIG      -0.65000
      3 H1        -58.7592  -12.1540  -29.7398 H      1 LIG       0.09000
      4 H2        -58.5652  -13.4740  -28.5448 H      1 LIG       0.09000
      5 H3        -58.6681  -11.7793  -27.9990 H      1 LIG       0.09000
      6 H4        -60.6267  -12.9220  -27.7317 H      1 LIG       0.42000
@<TRIPOS>BOND
      1       1       2 1
      2       1       3 1
      3       1       4 1
      4       1       5 1
      5       2       6 1
@<TRIPOS>ALT_TYPE
CGenFF_4.0_ALT_TYPE_SET
CGenFF_4.0 1 CG331 2 OG311 3 HGA3 4 HGA3 5 HGA3 6 HGP1
@<TRIPOS>MOLECULE
furan
 9 9 0 0 0
****
USER_CHARGES
INVALID_CHARGES
Pose:   1 Cluster:   1 Fr_nu:   2330 TotEn:   -11.27
@<TRIPOS>ATOM
      1 C1        -60.7428  -11.9954  -30.0471 C.2    1 LIG      -0.26000
      2 C2        -60.3944  -12.4328  -28.7469 C.2    1 LIG      -0.26000
      3 C3        -59.5604  -11.8774  -30.7400 C.2    1 LIG       0.09300
      4 C4        -59.0240  -12.5510  -28.7380 C.2    1 LIG       0.09300
      5 O1        -58.5080  -12.2143  -29.9492 O.3    1 LIG      -0.29200
      6 H1        -61.7318  -11.7912  -30.4310 H      1 LIG       0.17500
      7 H2        -61.0590  -12.6366  -27.9198 H      1 LIG       0.17500
      8 H3        -59.3114  -11.5828  -31.7491 H      1 LIG       0.13800
      9 H4        -58.3041  -12.8470  -27.9889 H      1 LIG       0.13800
@<TRIPOS>BOND
      1       1       2 1
      2       1       3 2
      3       2       4 2
      4       3       5 1
      5       4       5 1
      6       1       6 1
      7       2       7 1
      8       3       8 1
      9       4       9 1
@<TRIPOS>ALT_TYPE
CGenFF_4.0_ALT_TYPE_SET
CGenFF_4.0 1 CG2R51 2 CG2R51 3 CG2R51 4 CG2R51 5 OG2R50 6 HGR51 7 HGR51 8 HGR52 9 HGR52
@<TRIPOS>MOLECULE
furan
 9 9 0 0 0
****
USER_CHARGES
INVALID_CHARGES
Pose:   2 Cluster:   2 Fr_nu: 478722 TotEn:   -10.01
@<TRIPOS>ATOM
      1 C1        -64.3290  -12.4536  -36.2661 C.2    1 LIG      -0.26000
      2 C2        -64.7496  -11.1054  -36.1723 C.2    1 LIG      -0.26000
      3 C3        -63.1567  -12.5386  -35.5515 C.2    1 LIG       0.09300
      4 C4        -63.8045  -10.4628  -35.4070 C.2    1 LIG       0.09300
      5 O1        -62.8302  -11.3294  -35.0245 O.3    1 LIG      -0.29200
      6 H1        -64.8186  -13.2620  -36.7896 H      1 LIG       0.17500
      7 H2        -65.6314  -10.6582  -36.6079 H      1 LIG       0.17500
      8 H3        -62.4710  -13.3443  -35.3331 H      1 LIG       0.13800
      9 H4        -63.6872   -9.4456  -35.0625 H      1 LIG       0.13800
@<TRIPOS>BOND
      1       1       2 1
      2       1       3 2
      3       2       4 2
      4       3       5 1
      5       4       5 1
      6       1       6 1
      7       2       7 1
      8       3       8 1
      9       4       9 1
@<TRIPOS>ALT_TYPE
CGenFF_4.0_ALT_TYPE_SET
CGenFF_4.0 1 CG2R51 2 CG2R51 3 CG2R51 4 CG2R51 5 OG2R50 6 HGR51 7 HGR51 8 HGR52 9 HGR52
@<TRIPOS>MOLECULE
furan
 9 9 0 0 0
****
USER_CHARGES
INVALID_CHARGES
Pose:   3 Cluster:   3 Fr_nu: 1030500 TotEn:    -9.91
@<TRIPOS>ATOM
      1 C1        -65.2210  -11.3022  -35.9506 C.2    1 LIG      -0.26000
      2 C2        -63.9992  -11.1407  -35.2546 C.2    1 LIG      -0.26000
      3 C3        -65.0960  -12.4634  -36.6773 C.2    1 LIG       0.09300
      4 C4        -63.2148  -12.2148  -35.6055 C.2    1 LIG       0.09300
      5 O1        -63.8761  -13.0258  -36.4724 O.3    1 LIG      -0.29200
      6 H1        -66.0844  -10.6532  -35.9261 H      1 LIG       0.17500
      7 H2        -63.7248  -10.3416  -34.5812 H      1 LIG       0.17500
      8 H3        -65.7496  -12.9974  -37.3516 H      1 LIG       0.13800
      9 H4        -62.2164  -12.5299  -35.3392 H      1 LIG       0.13800
@<TRIPOS>BOND
      1       1       2 1
      2       1       3 2
      3       2       4 2
      4       3       5 1
      5       4       5 1
      6       1       6 1
      7       2       7 1
      8       3       8 1
      9       4       9 1
@<TRIPOS>ALT_TYPE
CGenFF_4.0_ALT_TYPE_SET
CGenFF_4.0 1 CG2R51 2 CG2R51 3 CG2R51 4 CG2R51 5 OG2R50 6 HGR51 7 HGR51 8 HGR52 9 HGR52
@<TRIPOS>MOLECULE
furan
 9 9 0 0 0
****
USER_CHARGES
INVALID_CHARGES
Pose:   4 Cluster:   4 Fr_nu: 601539 TotEn:    -9.41
@<TRIPOS>ATOM
      1 C1        -61.9085   -2.6232  -24.6611 C.2    1 LIG      -0.26000
      2 C2        -62.3419   -1.2763  -24.6976 C.2    1 LIG      -0.26000
      3 C3        -60.9091   -2.6774  -23.7175 C.2    1 LIG       0.09300
      4 C4        -61.5766   -0.6036  -23.7735 C.2    1 LIG       0.09300
      5 O1        -60.7008   -1.4505  -23.1717 O.3    1 LIG      -0.29200
      6 H1        -62.2778   -3.4507  -25.2494 H      1 LIG       0.17500
      7 H2        -63.1155   -0.8494  -25.3194 H      1 LIG       0.17500
      8 H3        -60.2818   -3.4707  -23.3376 H      1 LIG       0.13800
      9 H4        -61.5350    0.4242  -23.4436 H      1 LIG       0.13800
@<TRIPOS>BOND
      1       1       2 1
      2       1       3 2
      3       2       4 2
      4       3       5 1
      5       4       5 1
      6       1       6 1
      7       2       7 1
      8       3       8 1
      9       4       9 1
@<TRIPOS>ALT_TYPE
CGenFF_4.0_ALT_TYPE_SET
CGenFF_4.0 1 CG2R51 2 CG2R51 3 CG2R51 4 CG2R51 5 OG2R50 6 HGR51 7 HGR51 8 HGR52 9 HGR52
@<TRIPOS>MOLECULE
furan
 9 9 0 0 0
****
USER_CHARGES
INVALID_CHARGES
Pose:   5 Cluster:   5 Fr_nu: 1729678 TotEn:    -9.40
@<TRIPOS>ATOM
      1 C1        -60.8071   -1.4863  -23.6515 C.2    1 LIG      -0.26000
      2 C2        -62.1189   -1.5361  -24.1807 C.2    1 LIG      -0.26000
      3 C3        -60.0552   -2.3509  -24.4125 C.2    1 LIG       0.09300
      4 C4        -62.0750   -2.4274  -25.2274 C.2    1 LIG       0.09300
      5 O1        -60.8206   -2.9285  -25.3754 O.3    1 LIG      -0.29200
      6 H1        -60.4540   -0.8948  -22.8192 H      1 LIG       0.17500
      7 H2        -62.9876   -0.9904  -23.8417 H      1 LIG       0.17500
      8 H3        -59.0172   -2.6498  -24.3986 H      1 LIG       0.13800
      9 H4        -62.8107   -2.7941  -25.9284 H      1 LIG       0.13800
@<TRIPOS>BOND
      1       1       2 1
      2       1       3 2
      3       2       4 2
      4       3       5 1
      5       4       5 1
      6       1       6 1
      7       2       7 1
      8       3       8 1
      9       4       9 1
@<TRIPOS>ALT_TYPE
CGenFF_4.0_ALT_TYPE_SET
CGenFF_4.0 1 CG2R51 2 CG2R51 3 CG2R51 4 CG2R51 5 OG2R50 6 HGR51 7 HGR51 8 HGR52 9 HGR52
@<TRIPOS>MOLECULE
furan
 9 9 0 0 0
****
USER_CHARGES
INVALID_CHARGES
Pose:   6 Cluster:   6 Fr_nu:  45965 TotEn:    -9.26
@<TRIPOS>ATOM
      1 C1        -60.7847   -2.3080  -22.2783 C.2    1 LIG      -0.26000
      2 C2        -61.6843   -1.2969  -22.6926 C.2    1 LIG      -0.26000
      3 C3        -59.9796   -2.5705  -23.3622 C.2    1 LIG       0.09300
      4 C4        -61.3647   -1.0135  -24.0001 C.2    1 LIG       0.09300
      5 O1        -60.3265   -1.7855  -24.4158 O.3    1 LIG      -0.29200
      6 H1        -60.7304   -2.7860  -21.3109 H      1 LIG       0.17500
      7 H2        -62.4675   -0.8326  -22.1109 H      1 LIG       0.17500
      8 H3        -59.1573   -3.2493  -23.5357 H      1 LIG       0.13800
      9 H4        -61.7592   -0.3258  -24.7339 H      1 LIG       0.13800
@<TRIPOS>BOND
      1       1       2 1
      2       1       3 2
      3       2       4 2
      4       3       5 1
      5       4       5 1
      6       1       6 1
      7       2       7 1
      8       3       8 1
      9       4       9 1
@<TRIPOS>ALT_TYPE
CGenFF_4.0_ALT_TYPE_SET
CGenFF_4.0 1 CG2R51 2 CG2R51 3 CG2R51 4 CG2R51 5 OG2R50 6 HGR51 7 HGR51 8 HGR52 9 HGR52
@<TRIPOS>MOLECULE
furan
 9 9 0 0 0
****
USER_CHARGES
INVALID_CHARGES
Pose:   7 Cluster:   7 Fr_nu: 722499 TotEn:    -9.11
@<TRIPOS>ATOM
      1 C1        -64.7028  -11.6460  -35.3652 C.2    1 LIG      -0.26000
      2 C2        -63.7255  -10.6903  -34.9979 C.2    1 LIG      -0.26000
      3 C3        -64.0268  -12.6542  -36.0124 C.2    1 LIG       0.09300
      4 C4        -62.5221  -11.1827  -35.4467 C.2    1 LIG       0.09300
      5 O1        -62.6972  -12.3794  -36.0662 O.3    1 LIG      -0.29200
      6 H1        -65.7667  -11.6050  -35.1816 H      1 LIG       0.17500
      7 H2        -63.8791   -9.7593  -34.4717 H      1 LIG       0.17500
      8 H3        -64.3306  -13.5855  -36.4678 H      1 LIG       0.13800
      9 H4        -61.5048  -10.8214  -35.4062 H      1 LIG       0.13800
@<TRIPOS>BOND
      1       1       2 1
      2       1       3 2
      3       2       4 2
      4       3       5 1
      5       4       5 1
      6       1       6 1
      7       2       7 1
      8       3       8 1
      9       4       9 1
@<TRIPOS>ALT_TYPE
CGenFF_4.0_ALT_TYPE_SET
CGenFF_4.0 1 CG2R51 2 CG2R51 3 CG2R51 4 CG2R51 5 OG2R50 6 HGR51 7 HGR51 8 HGR52 9 HGR52
@<TRIPOS>MOLECULE
furan
 9 9 0 0 0
****
USER_CHARGES
INVALID_CHARGES
Pose:   8 Cluster:   8 Fr_nu:  24876 TotEn:    -8.86
@<TRIPOS>ATOM
      1 C1        -70.1997   -2.6895  -31.0239 C.2    1 LIG      -0.26000
      2 C2        -69.6035   -1.5413  -30.4500 C.2    1 LIG      -0.26000
      3 C3        -69.6600   -3.7697  -30.3652 C.2    1 LIG       0.09300
      4 C4        -68.7421   -2.0017  -29.4815 C.2    1 LIG       0.09300
      5 O1        -68.7707   -3.3591  -29.4235 O.3    1 LIG      -0.29200
      6 H1        -70.9309   -2.7252  -31.8185 H      1 LIG       0.17500
      7 H2        -69.7798   -0.5074  -30.7096 H      1 LIG       0.17500
      8 H3        -69.7978   -4.8383  -30.4436 H      1 LIG       0.13800
      9 H4        -68.0734   -1.5178  -28.7846 H      1 LIG       0.13800
@<TRIPOS>BOND
      1       1       2 1
      2       1       3 2
      3       2       4 2
      4       3       5 1
      5       4       5 1
      6       1       6 1
      7       2       7 1
      8       3       8 1
      9       4       9 1
@<TRIPOS>ALT_TYPE
CGenFF_4.0_ALT_TYPE_SET
CGenFF_4.0 1 CG2R51 2 CG2R51 3 CG2R51 4 CG2R51 5 OG2R50 6 HGR51 7 HGR51 8 HGR52 9 HGR52
@<TRIPOS>MOLECULE
furan
 9 9 0 0 0
****
USER_CHARGES
INVALID_CHARGES
Pose:   9 Cluster:   9 Fr_nu:  33641 TotEn:    -8.59
@<TRIPOS>ATOM
      1 C1        -61.3151   -2.0348  -24.8816 C.2    1 LIG      -0.26000
      2 C2        -60.6062   -2.2263  -23.6716 C.2    1 LIG      -0.26000
      3 C3        -62.0337   -0.8726  -24.7235 C.2    1 LIG       0.09300
      4 C4        -60.9420   -1.1674  -22.8604 C.2    1 LIG       0.09300
      5 O1        -61.8117   -0.3376  -23.4943 O.3    1 LIG      -0.29200
      6 H1        -61.3041   -2.6653  -25.7589 H      1 LIG       0.17500
      7 H2        -59.9344   -3.0348  -23.4220 H      1 LIG       0.17500
      8 H3        -62.7122   -0.3210  -25.3578 H      1 LIG       0.13800
      9 H4        -60.6627   -0.8752  -21.8586 H      1 LIG       0.13800
@<TRIPOS>BOND
      1       1       2 1
      2       1       3 2
      3       2       4 2
      4       3       5 1
      5       4       5 1
      6       1       6 1
      7       2       7 1
      8       3       8 1
      9       4       9 1
@<TRIPOS>ALT_TYPE
CGenFF_4.0_ALT_TYPE_SET
CGenFF_4.0 1 CG2R51 2 CG2R51 3 CG2R51 4 CG2R51 5 OG2R50 6 HGR51 7 HGR51 8 HGR52 9 HGR52
@<TRIPOS>MOLECULE
furan
 9 9 0 0 0
****
USER_CHARGES
INVALID_CHARGES
Pose:  10 Cluster:  10 Fr_nu: 1728905 TotEn:    -8.53
@<TRIPOS>ATOM
      1 C1        -60.9339   -1.9651  -24.5293 C.2    1 LIG      -0.26000
      2 C2        -62.0750   -2.4274  -25.2274 C.2    1 LIG      -0.26000
      3 C3        -60.7350   -2.8492  -23.4945 C.2    1 LIG       0.09300
      4 C4        -62.4920   -3.5611  -24.5694 C.2    1 LIG       0.09300
      5 O1        -61.6805   -3.8250  -23.5119 O.3    1 LIG      -0.29200
      6 H1        -60.3320   -1.0960  -24.7522 H      1 LIG       0.17500
      7 H2        -62.5357   -1.9892  -26.1010 H      1 LIG       0.17500
      8 H3        -60.0045   -2.9202  -22.7018 H      1 LIG       0.13800
      9 H4        -63.3047   -4.2566  -24.7203 H      1 LIG       0.13800
@<TRIPOS>BOND
      1       1       2 1
      2       1       3 2
      3       2       4 2
      4       3       5 1
      5       4       5 1
      6       1       6 1
      7       2       7 1
      8       3       8 1
      9       4       9 1
@<TRIPOS>ALT_TYPE
CGenFF_4.0_ALT_TYPE_SET
CGenFF_4.0 1 CG2R51 2 CG2R51 3 CG2R51 4 CG2R51 5 OG2R50 6 HGR51 7 HGR51 8 HGR52 9 HGR52
@<TRIPOS>MOLECULE
furan
 9 9 0 0 0
****
USER_CHARGES
INVALID_CHARGES
Pose:  11 Cluster:  11 Fr_nu:   4249 TotEn:    -8.29
@<TRIPOS>ATOM
      1 C1        -63.6455  -12.9694  -36.0322 C.2    1 LIG      -0.26000
      2 C2        -63.7299  -11.6580  -35.5065 C.2    1 LIG      -0.26000
      3 C3        -64.6597  -13.0769  -36.9552 C.2    1 LIG       0.09300
      4 C4        -64.7895  -11.0576  -36.1459 C.2    1 LIG       0.09300
      5 O1        -65.3616  -11.9158  -37.0306 O.3    1 LIG      -0.29200
      6 H1        -62.9348  -13.7399  -35.7707 H      1 LIG       0.17500
      7 H2        -63.0973  -11.2068  -34.7557 H      1 LIG       0.17500
      8 H3        -64.9956  -13.8694  -37.6079 H      1 LIG       0.13800
      9 H4        -65.2399  -10.0774  -36.0871 H      1 LIG       0.13800
@<TRIPOS>BOND
      1       1       2 1
      2       1       3 2
      3       2       4 2
      4       3       5 1
      5       4       5 1
      6       1       6 1
      7       2       7 1
      8       3       8 1
      9       4       9 1
@<TRIPOS>ALT_TYPE
CGenFF_4.0_ALT_TYPE_SET
CGenFF_4.0 1 CG2R51 2 CG2R51 3 CG2R51 4 CG2R51 5 OG2R50 6 HGR51 7 HGR51 8 HGR52 9 HGR52
@<TRIPOS>MOLECULE
furan
 9 9 0 0 0
****
USER_CHARGES
INVALID_CHARGES
Pose:  12 Cluster:  12 Fr_nu: 1221574 TotEn:    -8.25
@<TRIPOS>ATOM
      1 C1        -72.4294   -3.4695  -31.5494 C.2    1 LIG      -0.26000
      2 C2        -71.9454   -2.8045  -30.3976 C.2    1 LIG      -0.26000
      3 C3        -71.3183   -3.8749  -32.2516 C.2    1 LIG       0.09300
      4 C4        -70.5730   -2.8511  -30.4780 C.2    1 LIG       0.09300
      5 O1        -70.1828   -3.5020  -31.6052 O.3    1 LIG      -0.29200
      6 H1        -73.4593   -3.6324  -31.8326 H      1 LIG       0.17500
      7 H2        -72.5244   -2.3485  -29.6075 H      1 LIG       0.17500
      8 H3        -71.1741   -4.4112  -33.1783 H      1 LIG       0.13800
      9 H4        -69.7745   -2.4876  -29.8477 H      1 LIG       0.13800
@<TRIPOS>BOND
      1       1       2 1
      2       1       3 2
      3       2       4 2
      4       3       5 1
      5       4       5 1
      6       1       6 1
      7       2       7 1
      8       3       8 1
      9       4       9 1
@<TRIPOS>ALT_TYPE
CGenFF_4.0_ALT_TYPE_SET
CGenFF_4.0 1 CG2R51 2 CG2R51 3 CG2R51 4 CG2R51 5 OG2R50 6 HGR51 7 HGR51 8 HGR52 9 HGR52
@<TRIPOS>MOLECULE
furan
 9 9 0 0 0
****
USER_CHARGES
INVALID_CHARGES
Pose:  13 Cluster:  13 Fr_nu:  13275 TotEn:    -8.08
@<TRIPOS>ATOM
      1 C1        -61.3897   -3.2319  -23.6731 C.2    1 LIG      -0.26000
      2 C2        -60.7240   -2.1130  -23.1180 C.2    1 LIG      -0.26000
      3 C3        -61.7304   -2.8753  -24.9571 C.2    1 LIG       0.09300
      4 C4        -60.7053   -1.1525  -24.1024 C.2    1 LIG       0.09300
      5 O1        -61.3167   -1.6094  -25.2267 O.3    1 LIG      -0.29200
      6 H1        -61.5958   -4.1794  -23.1967 H      1 LIG       0.17500
      7 H2        -60.3095   -2.0185  -22.1247 H      1 LIG       0.17500
      8 H3        -62.2407   -3.3820  -25.7633 H      1 LIG       0.13800
      9 H4        -60.3162   -0.1463  -24.1578 H      1 LIG       0.13800
@<TRIPOS>BOND
      1       1       2 1
      2       1       3 2
      3       2       4 2
      4       3       5 1
      5       4       5 1
      6       1       6 1
      7       2       7 1
      8       3       8 1
      9       4       9 1
@<TRIPOS>ALT_TYPE
CGenFF_4.0_ALT_TYPE_SET
CGenFF_4.0 1 CG2R51 2 CG2R51 3 CG2R51 4 CG2R51 5 OG2R50 6 HGR51 7 HGR51 8 HGR52 9 HGR52
@<TRIPOS>MOLECULE
furan
 9 9 0 0 0
****
USER_CHARGES
INVALID_CHARGES
Pose:  14 Cluster:  14 Fr_nu: 1732301 TotEn:    -7.99
@<TRIPOS>ATOM
      1 C1        -60.2343   -2.4417  -24.5979 C.2    1 LIG      -0.26000
      2 C2        -61.5820   -2.8002  -24.8399 C.2    1 LIG      -0.26000
      3 C3        -60.0784   -2.4423  -23.2313 C.2    1 LIG       0.09300
      4 C4        -62.1535   -2.9943  -23.6039 C.2    1 LIG       0.09300
      5 O1        -61.2435   -2.7782  -22.6180 O.3    1 LIG      -0.29200
      6 H1        -59.4722   -2.2113  -25.3282 H      1 LIG       0.17500
      7 H2        -62.0750   -2.9042  -25.7957 H      1 LIG       0.17500
      8 H3        -59.2460   -2.2379  -22.5737 H      1 LIG       0.13800
      9 H4        -63.1433   -3.2738  -23.2736 H      1 LIG       0.13800
@<TRIPOS>BOND
      1       1       2 1
      2       1       3 2
      3       2       4 2
      4       3       5 1
      5       4       5 1
      6       1       6 1
      7       2       7 1
      8       3       8 1
      9       4       9 1
@<TRIPOS>ALT_TYPE
CGenFF_4.0_ALT_TYPE_SET
CGenFF_4.0 1 CG2R51 2 CG2R51 3 CG2R51 4 CG2R51 5 OG2R50 6 HGR51 7 HGR51 8 HGR52 9 HGR52
@<TRIPOS>MOLECULE
furan
 9 9 0 0 0
****
USER_CHARGES
INVALID_CHARGES
Pose:  15 Cluster:  15 Fr_nu:   1226 TotEn:    -7.78
@<TRIPOS>ATOM
      1 C1        -61.2398   -0.9212  -24.2535 C.2    1 LIG      -0.26000
      2 C2        -60.6991   -2.1539  -24.6908 C.2    1 LIG      -0.26000
      3 C3        -62.3803   -0.7197  -24.9955 C.2    1 LIG       0.09300
      4 C4        -61.5478   -2.6179  -25.6688 C.2    1 LIG       0.09300
      5 O1        -62.5752   -1.7494  -25.8605 O.3    1 LIG      -0.29200
      6 H1        -60.8471   -0.2619  -23.4930 H      1 LIG       0.17500
      7 H2        -59.8030   -2.6432  -24.3373 H      1 LIG       0.17500
      8 H3        -63.1240    0.0633  -25.0256 H      1 LIG       0.13800
      9 H4        -61.5599   -3.5011  -26.2907 H      1 LIG       0.13800
@<TRIPOS>BOND
      1       1       2 1
      2       1       3 2
      3       2       4 2
      4       3       5 1
      5       4       5 1
      6       1       6 1
      7       2       7 1
      8       3       8 1
      9       4       9 1
@<TRIPOS>ALT_TYPE
CGenFF_4.0_ALT_TYPE_SET
CGenFF_4.0 1 CG2R51 2 CG2R51 3 CG2R51 4 CG2R51 5 OG2R50 6 HGR51 7 HGR51 8 HGR52 9 HGR52
@<TRIPOS>MOLECULE
furan
 9 9 0 0 0
****
USER_CHARGES
INVALID_CHARGES
Pose:  16 Cluster:  16 Fr_nu:  74108 TotEn:    -7.35
@<TRIPOS>ATOM
      1 C1        -62.4870   -2.8024  -25.2044 C.2    1 LIG      -0.26000
      2 C2        -63.0562   -1.5347  -25.4731 C.2    1 LIG      -0.26000
      3 C3        -61.2658   -2.5568  -24.6211 C.2    1 LIG       0.09300
      4 C4        -62.1423   -0.6049  -25.0346 C.2    1 LIG       0.09300
      5 O1        -61.0482   -1.2198  -24.5138 O.3    1 LIG      -0.29200
      6 H1        -62.9133   -3.7735  -25.4107 H      1 LIG       0.17500
      7 H2        -64.0131   -1.3250  -25.9290 H      1 LIG       0.17500
      8 H3        -60.4762   -3.1907  -24.2445 H      1 LIG       0.13800
      9 H4        -62.1221    0.4751  -25.0221 H      1 LIG       0.13800
@<TRIPOS>BOND
      1       1       2 1
      2       1       3 2
      3       2       4 2
      4       3       5 1
      5       4       5 1
      6       1       6 1
      7       2       7 1
      8       3       8 1
      9       4       9 1
@<TRIPOS>ALT_TYPE
CGenFF_4.0_ALT_TYPE_SET
CGenFF_4.0 1 CG2R51 2 CG2R51 3 CG2R51 4 CG2R51 5 OG2R50 6 HGR51 7 HGR51 8 HGR52 9 HGR52
@<TRIPOS>MOLECULE
furan
 9 9 0 0 0
****
USER_CHARGES
INVALID_CHARGES
Pose:  17 Cluster:  17 Fr_nu:  91778 TotEn:    -7.14
@<TRIPOS>ATOM
      1 C1        -63.4150  -10.0771  -34.6866 C.2    1 LIG      -0.26000
      2 C2        -62.3970  -11.0543  -34.7962 C.2    1 LIG      -0.26000
      3 C3        -64.5848  -10.7015  -35.0523 C.2    1 LIG       0.09300
      4 C4        -63.0173  -12.2062  -35.2209 C.2    1 LIG       0.09300
      5 O1        -64.3510  -11.9995  -35.3793 O.3    1 LIG      -0.29200
      6 H1        -63.3092   -9.0466  -34.3799 H      1 LIG       0.17500
      7 H2        -61.3430  -10.9341  -34.5910 H      1 LIG       0.17500
      8 H3        -65.6129  -10.3784  -35.1273 H      1 LIG       0.13800
      9 H4        -62.6689  -13.2039  -35.4447 H      1 LIG       0.13800
@<TRIPOS>BOND
      1       1       2 1
      2       1       3 2
      3       2       4 2
      4       3       5 1
      5       4       5 1
      6       1       6 1
      7       2       7 1
      8       3       8 1
      9       4       9 1
@<TRIPOS>ALT_TYPE
CGenFF_4.0_ALT_TYPE_SET
CGenFF_4.0 1 CG2R51 2 CG2R51 3 CG2R51 4 CG2R51 5 OG2R50 6 HGR51 7 HGR51 8 HGR52 9 HGR52
@<TRIPOS>MOLECULE
furan
 9 9 0 0 0
****
USER_CHARGES
INVALID_CHARGES
Pose:  18 Cluster:  18 Fr_nu: 700317 TotEn:    -7.13
@<TRIPOS>ATOM
      1 C1        -64.3706  -12.5661  -36.0932 C.2    1 LIG      -0.26000
      2 C2        -63.5933  -11.6500  -35.3448 C.2    1 LIG      -0.26000
      3 C3        -65.4253  -11.8450  -36.6027 C.2    1 LIG       0.09300
      4 C4        -64.2285  -10.4345  -35.4505 C.2    1 LIG       0.09300
      5 O1        -65.3460  -10.5449  -36.2157 O.3    1 LIG      -0.29200
      6 H1        -64.1854  -13.6200  -36.2420 H      1 LIG       0.17500
      7 H2        -62.6838  -11.8506  -34.7972 H      1 LIG       0.17500
      8 H3        -66.2710  -12.0964  -37.2262 H      1 LIG       0.13800
      9 H4        -64.0236   -9.4477  -35.0616 H      1 LIG       0.13800
@<TRIPOS>BOND
      1       1       2 1
      2       1       3 2
      3       2       4 2
      4       3       5 1
      5       4       5 1
      6       1       6 1
      7       2       7 1
      8       3       8 1
      9       4       9 1
@<TRIPOS>ALT_TYPE
CGenFF_4.0_ALT_TYPE_SET
CGenFF_4.0 1 CG2R51 2 CG2R51 3 CG2R51 4 CG2R51 5 OG2R50 6 HGR51 7 HGR51 8 HGR52 9 HGR52
@<TRIPOS>MOLECULE
furan
 9 9 0 0 0
****
USER_CHARGES
INVALID_CHARGES
Pose:  19 Cluster:  19 Fr_nu: 475912 TotEn:    -6.55
@<TRIPOS>ATOM
      1 C1        -59.9526  -21.4169  -41.3836 C.2    1 LIG      -0.26000
      2 C2        -59.3882  -20.9105  -40.1885 C.2    1 LIG      -0.26000
      3 C3        -61.1999  -20.8466  -41.4886 C.2    1 LIG       0.09300
      4 C4        -60.3309  -20.0668  -39.6484 C.2    1 LIG       0.09300
      5 O1        -61.4381  -20.0223  -40.4350 O.3    1 LIG      -0.29200
      6 H1        -59.5063  -22.1111  -42.0809 H      1 LIG       0.17500
      7 H2        -58.4160  -21.1326  -39.7728 H      1 LIG       0.17500
      8 H3        -61.9967  -20.9197  -42.2145 H      1 LIG       0.13800
      9 H4        -60.3649  -19.4560  -38.7581 H      1 LIG       0.13800
@<TRIPOS>BOND
      1       1       2 1
      2       1       3 2
      3       2       4 2
      4       3       5 1
      5       4       5 1
      6       1       6 1
      7       2       7 1
      8       3       8 1
      9       4       9 1
@<TRIPOS>ALT_TYPE
CGenFF_4.0_ALT_TYPE_SET
CGenFF_4.0 1 CG2R51 2 CG2R51 3 CG2R51 4 CG2R51 5 OG2R50 6 HGR51 7 HGR51 8 HGR52 9 HGR52
@<TRIPOS>MOLECULE
furan
 9 9 0 0 0
****
USER_CHARGES
INVALID_CHARGES
Pose:  20 Cluster:  20 Fr_nu: 110268 TotEn:    -6.09
@<TRIPOS>ATOM
      1 C1        -58.0900  -12.9904  -29.5452 C.2    1 LIG      -0.26000
      2 C2        -59.0959  -12.2441  -30.2042 C.2    1 LIG      -0.26000
      3 C3        -58.5732  -13.2527  -28.2843 C.2    1 LIG       0.09300
      4 C4        -60.1222  -12.1036  -29.2991 C.2    1 LIG       0.09300
      5 O1        -59.8114  -12.7156  -28.1264 O.3    1 LIG      -0.29200
      6 H1        -57.1324  -13.2982  -29.9396 H      1 LIG       0.17500
      7 H2        -59.0756  -11.8572  -31.2128 H      1 LIG       0.17500
      8 H3        -58.1802  -13.7812  -27.4280 H      1 LIG       0.13800
      9 H4        -61.0887  -11.6224  -29.3337 H      1 LIG       0.13800
@<TRIPOS>BOND
      1       1       2 1
      2       1       3 2
      3       2       4 2
      4       3       5 1
      5       4       5 1
      6       1       6 1
      7       2       7 1
      8       3       8 1
      9       4       9 1
@<TRIPOS>ALT_TYPE
CGenFF_4.0_ALT_TYPE_SET
CGenFF_4.0 1 CG2R51 2 CG2R51 3 CG2R51 4 CG2R51 5 OG2R50 6 HGR51 7 HGR51 8 HGR52 9 HGR52
@<TRIPOS>MOLECULE
furan
 9 9 0 0 0
****
USER_CHARGES
INVALID_CHARGES
Pose:  21 Cluster:  21 Fr_nu: 478967 TotEn:    -5.91
@<TRIPOS>ATOM
      1 C1        -65.2741  -13.0963  -37.0315 C.2    1 LIG      -0.26000
      2 C2        -65.6947  -11.7481  -36.9377 C.2    1 LIG      -0.26000
      3 C3        -64.1019  -13.1812  -36.3169 C.2    1 LIG       0.09300
      4 C4        -64.7496  -11.1054  -36.1723 C.2    1 LIG       0.09300
      5 O1        -63.7753  -11.9721  -35.7898 O.3    1 LIG      -0.29200
      6 H1        -65.7638  -13.9047  -37.5549 H      1 LIG       0.17500
      7 H2        -66.5766  -11.3009  -37.3732 H      1 LIG       0.17500
      8 H3        -63.4161  -13.9870  -36.0985 H      1 LIG       0.13800
      9 H4        -64.6323  -10.0883  -35.8278 H      1 LIG       0.13800
@<TRIPOS>BOND
      1       1       2 1
      2       1       3 2
      3       2       4 2
      4       3       5 1
      5       4       5 1
      6       1       6 1
      7       2       7 1
      8       3       8 1
      9       4       9 1
@<TRIPOS>ALT_TYPE
CGenFF_4.0_ALT_TYPE_SET
CGenFF_4.0 1 CG2R51 2 CG2R51 3 CG2R51 4 CG2R51 5 OG2R50 6 HGR51 7 HGR51 8 HGR52 9 HGR52
@<TRIPOS>MOLECULE
furan
 9 9 0 0 0
****
USER_CHARGES
INVALID_CHARGES
Pose:  22 Cluster:  22 Fr_nu: 551940 TotEn:    -5.30
@<TRIPOS>ATOM
      1 C1        -63.2212  -11.9559  -35.8141 C.2    1 LIG      -0.26000
      2 C2        -64.4965  -11.3594  -35.9584 C.2    1 LIG      -0.26000
      3 C3        -62.4343  -11.0254  -35.1759 C.2    1 LIG       0.09300
      4 C4        -64.3982  -10.1070  -35.3981 C.2    1 LIG       0.09300
      5 O1        -63.1443   -9.8957  -34.9187 O.3    1 LIG      -0.29200
      6 H1        -62.9137  -12.9405  -36.1354 H      1 LIG       0.17500
      7 H2        -65.3773  -11.7887  -36.4138 H      1 LIG       0.17500
      8 H3        -61.4045  -11.0147  -34.8499 H      1 LIG       0.13800
      9 H4        -65.0924   -9.2897  -35.2681 H      1 LIG       0.13800
@<TRIPOS>BOND
      1       1       2 1
      2       1       3 2
      3       2       4 2
      4       3       5 1
      5       4       5 1
      6       1       6 1
      7       2       7 1
      8       3       8 1
      9       4       9 1
@<TRIPOS>ALT_TYPE
CGenFF_4.0_ALT_TYPE_SET
CGenFF_4.0 1 CG2R51 2 CG2R51 3 CG2R51 4 CG2R51 5 OG2R50 6 HGR51 7 HGR51 8 HGR52 9 HGR52
@<TRIPOS>MOLECULE
pyrimidine
 10 10 0 0 0
****
USER_CHARGES
INVALID_CHARGES
Pose:   1 Cluster:   1 Fr_nu:  21625 TotEn:   -20.84
@<TRIPOS>ATOM
      1 C1        -65.5607  -11.0913  -36.0331 C.ar   1 LIG      -0.13100
      2 C2        -65.2650  -12.2879  -36.6538 C.ar   1 LIG       0.28900
      3 C3        -64.5668  -10.5753  -35.2270 C.ar   1 LIG       0.28900
      4 C4        -63.2048  -12.3341  -35.6946 C.ar   1 LIG       0.50700
      5 N1        -64.0927  -12.9391  -36.5063 N.ar   1 LIG      -0.71900
      6 N2        -63.3724  -11.1724  -35.0342 N.ar   1 LIG      -0.71900
      7 H1        -66.5099  -10.5907  -36.1693 H      1 LIG       0.11500
      8 H2        -65.9846  -12.7704  -37.3064 H      1 LIG       0.11400
      9 H3        -64.7078   -9.6394  -34.6973 H      1 LIG       0.11400
     10 H4        -62.2547  -12.8357  -35.5571 H      1 LIG       0.14100
@<TRIPOS>BOND
      1       1       2 ar
      2       1       3 ar
      3       2       5 ar
      4       3       6 ar
      5       4       5 ar
      6       4       6 ar
      7       1       7 1
      8       2       8 1
      9       3       9 1
     10       4      10 1
@<TRIPOS>ALT_TYPE
CGenFF_4.0_ALT_TYPE_SET
CGenFF_4.0 1 CG2R61 2 CG2R61 3 CG2R61 4 CG2R64 5 NG2R62 6 NG2R62 7 HGR61 8 HGR62 9 HGR62 10 HGR62
@<TRIPOS>MOLECULE
pyrimidine
 10 10 0 0 0
****
USER_CHARGES
INVALID_CHARGES
Pose:   2 Cluster:   2 Fr_nu: 102506 TotEn:   -17.41
@<TRIPOS>ATOM
      1 C1        -64.7762  -11.7900  -35.6764 C.ar   1 LIG      -0.13100
      2 C2        -64.1721  -12.8258  -36.3595 C.ar   1 LIG       0.28900
      3 C3        -63.9316  -10.7899  -35.2398 C.ar   1 LIG       0.28900
      4 C4        -62.1300  -11.8550  -36.1268 C.ar   1 LIG       0.50700
      5 N1        -62.8468  -12.8906  -36.6034 N.ar   1 LIG      -0.71900
      6 N2        -62.5986  -10.7904  -35.4481 N.ar   1 LIG      -0.71900
      7 H1        -65.8423  -11.7638  -35.4948 H      1 LIG       0.11500
      8 H2        -64.7550  -13.6572  -36.7408 H      1 LIG       0.11400
      9 H3        -64.3149   -9.9351  -34.6932 H      1 LIG       0.11400
     10 H4        -61.0624  -11.8816  -36.3075 H      1 LIG       0.14100
@<TRIPOS>BOND
      1       1       2 ar
      2       1       3 ar
      3       2       5 ar
      4       3       6 ar
      5       4       5 ar
      6       4       6 ar
      7       1       7 1
      8       2       8 1
      9       3       9 1
     10       4      10 1
@<TRIPOS>ALT_TYPE
CGenFF_4.0_ALT_TYPE_SET
CGenFF_4.0 1 CG2R61 2 CG2R61 3 CG2R61 4 CG2R64 5 NG2R62 6 NG2R62 7 HGR61 8 HGR62 9 HGR62 10 HGR62
@<TRIPOS>MOLECULE
pyrimidine
 10 10 0 0 0
****
USER_CHARGES
INVALID_CHARGES
Pose:   3 Cluster:   3 Fr_nu: 424769 TotEn:   -16.64
@<TRIPOS>ATOM
      1 C1        -62.7675   -3.3033  -25.4222 C.ar   1 LIG      -0.13100
      2 C2        -61.6620   -2.5530  -25.7679 C.ar   1 LIG       0.28900
      3 C3        -62.7989   -3.7546  -24.1186 C.ar   1 LIG       0.28900
      4 C4        -60.8058   -2.7570  -23.6721 C.ar   1 LIG       0.50700
      5 N1        -60.6588   -2.2596  -24.9148 N.ar   1 LIG      -0.71900
      6 N2        -61.8316   -3.4994  -23.2134 N.ar   1 LIG      -0.71900
      7 H1        -63.5577   -3.5236  -26.1273 H      1 LIG       0.11500
      8 H2        -61.5493   -2.1553  -26.7706 H      1 LIG       0.11400
      9 H3        -63.6276   -4.3526  -23.7551 H      1 LIG       0.11400
     10 H4        -60.0141   -2.5376  -22.9662 H      1 LIG       0.14100
@<TRIPOS>BOND
      1       1       2 ar
      2       1       3 ar
      3       2       5 ar
      4       3       6 ar
      5       4       5 ar
      6       4       6 ar
      7       1       7 1
      8       2       8 1
      9       3       9 1
     10       4      10 1
@<TRIPOS>ALT_TYPE
CGenFF_4.0_ALT_TYPE_SET
CGenFF_4.0 1 CG2R61 2 CG2R61 3 CG2R61 4 CG2R64 5 NG2R62 6 NG2R62 7 HGR61 8 HGR62 9 HGR62 10 HGR62
@<TRIPOS>MOLECULE
pyrimidine
 10 10 0 0 0
****
USER_CHARGES
INVALID_CHARGES
Pose:   4 Cluster:   4 Fr_nu: 2202951 TotEn:   -16.40
@<TRIPOS>ATOM
      1 C1        -73.3386  -23.7856  -40.8728 C.ar   1 LIG      -0.13100
      2 C2        -71.9752  -23.9773  -40.7777 C.ar   1 LIG       0.28900
      3 C3        -73.8793  -22.8877  -39.9754 C.ar   1 LIG       0.28900
      4 C4        -71.8360  -22.4951  -39.0599 C.ar   1 LIG       0.50700
      5 N1        -71.1905  -23.3462  -39.8798 N.ar   1 LIG      -0.71900
      6 N2        -73.1548  -22.2223  -39.0519 N.ar   1 LIG      -0.71900
      7 H1        -73.9439  -24.3056  -41.6031 H      1 LIG       0.11500
      8 H2        -71.4610  -24.6644  -41.4410 H      1 LIG       0.11400
      9 H3        -74.9423  -22.6724  -39.9735 H      1 LIG       0.11400
     10 H4        -71.2303  -21.9752  -38.3279 H      1 LIG       0.14100
@<TRIPOS>BOND
      1       1       2 ar
      2       1       3 ar
      3       2       5 ar
      4       3       6 ar
      5       4       5 ar
      6       4       6 ar
      7       1       7 1
      8       2       8 1
      9       3       9 1
     10       4      10 1
@<TRIPOS>ALT_TYPE
CGenFF_4.0_ALT_TYPE_SET
CGenFF_4.0 1 CG2R61 2 CG2R61 3 CG2R61 4 CG2R64 5 NG2R62 6 NG2R62 7 HGR61 8 HGR62 9 HGR62 10 HGR62
@<TRIPOS>MOLECULE
pyrimidine
 10 10 0 0 0
****
USER_CHARGES
INVALID_CHARGES
Pose:   5 Cluster:   5 Fr_nu: 1708625 TotEn:   -16.30
@<TRIPOS>ATOM
      1 C1        -63.0471   -2.4821  -25.8934 C.ar   1 LIG      -0.13100
      2 C2        -62.8111   -1.1437  -25.6537 C.ar   1 LIG       0.28900
      3 C3        -62.1470   -3.3586  -25.3227 C.ar   1 LIG       0.28900
      4 C4        -60.9719   -1.6386  -24.4129 C.ar   1 LIG       0.50700
      5 N1        -61.7792   -0.6851  -24.9153 N.ar   1 LIG      -0.71900
      6 N2        -61.0941   -2.9701  -24.5739 N.ar   1 LIG      -0.71900
      7 H1        -63.8830   -2.8220  -26.4899 H      1 LIG       0.11500
      8 H2        -63.4649   -0.3804  -26.0614 H      1 LIG       0.11400
      9 H3        -62.2504   -4.4300  -25.4564 H      1 LIG       0.11400
     10 H4        -60.1342   -1.2985  -23.8165 H      1 LIG       0.14100
@<TRIPOS>BOND
      1       1       2 ar
      2       1       3 ar
      3       2       5 ar
      4       3       6 ar
      5       4       5 ar
      6       4       6 ar
      7       1       7 1
      8       2       8 1
      9       3       9 1
     10       4      10 1
@<TRIPOS>ALT_TYPE
CGenFF_4.0_ALT_TYPE_SET
CGenFF_4.0 1 CG2R61 2 CG2R61 3 CG2R61 4 CG2R64 5 NG2R62 6 NG2R62 7 HGR61 8 HGR62 9 HGR62 10 HGR62
@<TRIPOS>MOLECULE
pyrimidine
 10 10 0 0 0
****
USER_CHARGES
INVALID_CHARGES
Pose:   6 Cluster:   6 Fr_nu: 1112668 TotEn:   -16.23
@<TRIPOS>ATOM
      1 C1        -73.6541   -0.3082  -39.5584 C.ar   1 LIG      -0.13100
      2 C2        -74.5398   -0.3030  -38.5001 C.ar   1 LIG       0.28900
      3 C3        -74.0324    0.4357  -40.6573 C.ar   1 LIG       0.28900
      4 C4        -75.9628    1.0606  -39.6327 C.ar   1 LIG       0.50700
      5 N1        -75.7075    0.3729  -38.5034 N.ar   1 LIG      -0.71900
      6 N2        -75.1840    1.1349  -40.7289 N.ar   1 LIG      -0.71900
      7 H1        -72.7240   -0.8598  -39.5286 H      1 LIG       0.11500
      8 H2        -74.3285   -0.8591  -37.5933 H      1 LIG       0.11400
      9 H3        -73.4010    0.4914  -41.5374 H      1 LIG       0.11400
     10 H4        -76.8946    1.6121  -39.6632 H      1 LIG       0.14100
@<TRIPOS>BOND
      1       1       2 ar
      2       1       3 ar
      3       2       5 ar
      4       3       6 ar
      5       4       5 ar
      6       4       6 ar
      7       1       7 1
      8       2       8 1
      9       3       9 1
     10       4      10 1
@<TRIPOS>ALT_TYPE
CGenFF_4.0_ALT_TYPE_SET
CGenFF_4.0 1 CG2R61 2 CG2R61 3 CG2R61 4 CG2R64 5 NG2R62 6 NG2R62 7 HGR61 8 HGR62 9 HGR62 10 HGR62
@<TRIPOS>MOLECULE
pyrimidine
 10 10 0 0 0
****
USER_CHARGES
INVALID_CHARGES
Pose:   7 Cluster:   7 Fr_nu: 977235 TotEn:   -14.87
@<TRIPOS>ATOM
      1 C1        -62.2443   -2.4894  -25.5056 C.ar   1 LIG      -0.13100
      2 C2        -63.0079   -1.6199  -24.7537 C.ar   1 LIG       0.28900
      3 C3        -60.8854   -2.4471  -25.2703 C.ar   1 LIG       0.28900
      4 C4        -61.1565   -0.8241  -23.7021 C.ar   1 LIG       0.50700
      5 N1        -62.4950   -0.7704  -23.8396 N.ar   1 LIG      -0.71900
      6 N2        -60.3052   -1.6236  -24.3727 N.ar   1 LIG      -0.71900
      7 H1        -62.6826   -3.1602  -26.2324 H      1 LIG       0.11500
      8 H2        -64.0856   -1.5813  -24.8692 H      1 LIG       0.11400
      9 H3        -60.2047   -3.0932  -25.8140 H      1 LIG       0.11400
     10 H4        -60.7173   -0.1517  -22.9753 H      1 LIG       0.14100
@<TRIPOS>BOND
      1       1       2 ar
      2       1       3 ar
      3       2       5 ar
      4       3       6 ar
      5       4       5 ar
      6       4       6 ar
      7       1       7 1
      8       2       8 1
      9       3       9 1
     10       4      10 1
@<TRIPOS>ALT_TYPE
CGenFF_4.0_ALT_TYPE_SET
CGenFF_4.0 1 CG2R61 2 CG2R61 3 CG2R61 4 CG2R64 5 NG2R62 6 NG2R62 7 HGR61 8 HGR62 9 HGR62 10 HGR62
@<TRIPOS>MOLECULE
pyrimidine
 10 10 0 0 0
****
USER_CHARGES
INVALID_CHARGES
Pose:   8 Cluster:   8 Fr_nu:  84878 TotEn:   -14.56
@<TRIPOS>ATOM
      1 C1        -60.0180  -20.2023  -40.2030 C.ar   1 LIG      -0.13100
      2 C2        -58.8764  -20.9048  -39.8748 C.ar   1 LIG       0.28900
      3 C3        -60.8077  -20.7700  -41.1818 C.ar   1 LIG       0.28900
      4 C4        -59.3755  -22.5226  -41.3916 C.ar   1 LIG       0.50700
      5 N1        -58.5232  -22.0724  -40.4512 N.ar   1 LIG      -0.71900
      6 N2        -60.5156  -21.9332  -41.7997 N.ar   1 LIG      -0.71900
      7 H1        -60.2769  -19.2674  -39.7242 H      1 LIG       0.11500
      8 H2        -58.1937  -20.5368  -39.1166 H      1 LIG       0.11400
      9 H3        -61.7247  -20.2903  -41.5067 H      1 LIG       0.11400
     10 H4        -59.1160  -23.4581  -41.8719 H      1 LIG       0.14100
@<TRIPOS>BOND
      1       1       2 ar
      2       1       3 ar
      3       2       5 ar
      4       3       6 ar
      5       4       5 ar
      6       4       6 ar
      7       1       7 1
      8       2       8 1
      9       3       9 1
     10       4      10 1
@<TRIPOS>ALT_TYPE
CGenFF_4.0_ALT_TYPE_SET
CGenFF_4.0 1 CG2R61 2 CG2R61 3 CG2R61 4 CG2R64 5 NG2R62 6 NG2R62 7 HGR61 8 HGR62 9 HGR62 10 HGR62
@<TRIPOS>MOLECULE
pyrimidine
 10 10 0 0 0
****
USER_CHARGES
INVALID_CHARGES
Pose:   9 Cluster:   9 Fr_nu: 416893 TotEn:   -14.45
@<TRIPOS>ATOM
      1 C1        -69.4286   -6.8781  -44.2523 C.ar   1 LIG      -0.13100
      2 C2        -69.9620   -7.9216  -43.5234 C.ar   1 LIG       0.28900
      3 C3        -69.8752   -6.7690  -45.5533 C.ar   1 LIG       0.28900
      4 C4        -71.2190   -8.5844  -45.2976 C.ar   1 LIG       0.50700
      5 N1        -70.8626   -8.7968  -44.0164 N.ar   1 LIG      -0.71900
      6 N2        -70.7730   -7.6078  -46.1106 N.ar   1 LIG      -0.71900
      7 H1        -68.7072   -6.1908  -43.8312 H      1 LIG       0.11500
      8 H2        -69.6708   -8.0875  -42.4919 H      1 LIG       0.11400
      9 H3        -69.5120   -5.9805  -46.2035 H      1 LIG       0.11400
     10 H4        -71.9404   -9.2732  -45.7197 H      1 LIG       0.14100
@<TRIPOS>BOND
      1       1       2 ar
      2       1       3 ar
      3       2       5 ar
      4       3       6 ar
      5       4       5 ar
      6       4       6 ar
      7       1       7 1
      8       2       8 1
      9       3       9 1
     10       4      10 1
@<TRIPOS>ALT_TYPE
CGenFF_4.0_ALT_TYPE_SET
CGenFF_4.0 1 CG2R61 2 CG2R61 3 CG2R61 4 CG2R64 5 NG2R62 6 NG2R62 7 HGR61 8 HGR62 9 HGR62 10 HGR62
@<TRIPOS>MOLECULE
pyrimidine
 10 10 0 0 0
****
USER_CHARGES
INVALID_CHARGES
Pose:  10 Cluster:  10 Fr_nu: 3175876 TotEn:   -14.28
@<TRIPOS>ATOM
      1 C1        -58.8815  -22.4601  -24.2887 C.ar   1 LIG      -0.13100
      2 C2        -58.9088  -23.6663  -24.9587 C.ar   1 LIG       0.28900
      3 C3        -58.3375  -22.4934  -23.0211 C.ar   1 LIG       0.28900
      4 C4        -57.9375  -24.7241  -23.1967 C.ar   1 LIG       0.50700
      5 N1        -58.4436  -24.8220  -24.4408 N.ar   1 LIG      -0.71900
      6 N2        -57.8544  -23.6120  -22.4417 N.ar   1 LIG      -0.71900
      7 H1        -59.2619  -21.5480  -24.7286 H      1 LIG       0.11500
      8 H2        -59.3179  -23.7386  -25.9605 H      1 LIG       0.11400
      9 H3        -58.2738  -21.5945  -22.4175 H      1 LIG       0.11400
     10 H4        -57.5575  -25.6375  -22.7557 H      1 LIG       0.14100
@<TRIPOS>BOND
      1       1       2 ar
      2       1       3 ar
      3       2       5 ar
      4       3       6 ar
      5       4       5 ar
      6       4       6 ar
      7       1       7 1
      8       2       8 1
      9       3       9 1
     10       4      10 1
@<TRIPOS>ALT_TYPE
CGenFF_4.0_ALT_TYPE_SET
CGenFF_4.0 1 CG2R61 2 CG2R61 3 CG2R61 4 CG2R64 5 NG2R62 6 NG2R62 7 HGR61 8 HGR62 9 HGR62 10 HGR62
@<TRIPOS>MOLECULE
pyrimidine
 10 10 0 0 0
****
USER_CHARGES
INVALID_CHARGES
Pose:  11 Cluster:  11 Fr_nu: 2064074 TotEn:   -14.10
@<TRIPOS>ATOM
      1 C1        -62.8420   -5.0795  -24.1535 C.ar   1 LIG      -0.13100
      2 C2        -62.5222   -5.2300  -22.8195 C.ar   1 LIG       0.28900
      3 C3        -62.7184   -3.8006  -24.6565 C.ar   1 LIG       0.28900
      4 C4        -62.0318   -3.0181  -22.6358 C.ar   1 LIG       0.50700
      5 N1        -62.1122   -4.2171  -22.0282 N.ar   1 LIG      -0.71900
      6 N2        -62.3147   -2.7424  -23.9233 N.ar   1 LIG      -0.71900
      7 H1        -63.1686   -5.9100  -24.7650 H      1 LIG       0.11500
      8 H2        -62.5892   -6.1985  -22.3358 H      1 LIG       0.11400
      9 H3        -62.9482   -3.5847  -25.6943 H      1 LIG       0.11400
     10 H4        -61.7060   -2.1862  -22.0235 H      1 LIG       0.14100
@<TRIPOS>BOND
      1       1       2 ar
      2       1       3 ar
      3       2       5 ar
      4       3       6 ar
      5       4       5 ar
      6       4       6 ar
      7       1       7 1
      8       2       8 1
      9       3       9 1
     10       4      10 1
@<TRIPOS>ALT_TYPE
CGenFF_4.0_ALT_TYPE_SET
CGenFF_4.0 1 CG2R61 2 CG2R61 3 CG2R61 4 CG2R64 5 NG2R62 6 NG2R62 7 HGR61 8 HGR62 9 HGR62 10 HGR62
@<TRIPOS>MOLECULE
pyrimidine
 10 10 0 0 0
****
USER_CHARGES
INVALID_CHARGES
Pose:  12 Cluster:  12 Fr_nu: 2067606 TotEn:   -13.78
@<TRIPOS>ATOM
      1 C1        -61.9905   -3.5044  -24.5094 C.ar   1 LIG      -0.13100
      2 C2        -60.9291   -2.6922  -24.8532 C.ar   1 LIG       0.28900
      3 C3        -62.2099   -3.6591  -23.1559 C.ar   1 LIG       0.28900
      4 C4        -60.4527   -2.3033  -22.6649 C.ar   1 LIG       0.50700
      5 N1        -60.1365   -2.0736  -23.9535 N.ar   1 LIG      -0.71900
      6 N2        -61.4577   -3.0713  -22.2025 N.ar   1 LIG      -0.71900
      7 H1        -62.6100   -3.9884  -25.2525 H      1 LIG       0.11500
      8 H2        -60.6793   -2.5113  -25.8930 H      1 LIG       0.11400
      9 H3        -63.0207   -4.2794  -22.7895 H      1 LIG       0.11400
     10 H4        -59.8319   -1.8197  -21.9207 H      1 LIG       0.14100
@<TRIPOS>BOND
      1       1       2 ar
      2       1       3 ar
      3       2       5 ar
      4       3       6 ar
      5       4       5 ar
      6       4       6 ar
      7       1       7 1
      8       2       8 1
      9       3       9 1
     10       4      10 1
@<TRIPOS>ALT_TYPE
CGenFF_4.0_ALT_TYPE_SET
CGenFF_4.0 1 CG2R61 2 CG2R61 3 CG2R61 4 CG2R64 5 NG2R62 6 NG2R62 7 HGR61 8 HGR62 9 HGR62 10 HGR62
@<TRIPOS>MOLECULE
pyrimidine
 10 10 0 0 0
****
USER_CHARGES
INVALID_CHARGES
Pose:  13 Cluster:  13 Fr_nu: 1404076 TotEn:   -13.41
@<TRIPOS>ATOM
      1 C1        -62.9153   -4.7571  -24.1385 C.ar   1 LIG      -0.13100
      2 C2        -64.0270   -3.9475  -24.0241 C.ar   1 LIG       0.28900
      3 C3        -62.3312   -5.1409  -22.9488 C.ar   1 LIG       0.28900
      4 C4        -63.8791   -3.9796  -21.7561 C.ar   1 LIG       0.50700
      5 N1        -64.5379   -3.5382  -22.8444 N.ar   1 LIG      -0.71900
      6 N2        -62.7883   -4.7692  -21.7350 N.ar   1 LIG      -0.71900
      7 H1        -62.5269   -5.0703  -25.0984 H      1 LIG       0.11500
      8 H2        -64.5532   -3.5951  -24.9046 H      1 LIG       0.11400
      9 H3        -61.4525   -5.7766  -22.9382 H      1 LIG       0.11400
     10 H4        -64.2671   -3.6653  -20.7949 H      1 LIG       0.14100
@<TRIPOS>BOND
      1       1       2 ar
      2       1       3 ar
      3       2       5 ar
      4       3       6 ar
      5       4       5 ar
      6       4       6 ar
      7       1       7 1
      8       2       8 1
      9       3       9 1
     10       4      10 1
@<TRIPOS>ALT_TYPE
CGenFF_4.0_ALT_TYPE_SET
CGenFF_4.0 1 CG2R61 2 CG2R61 3 CG2R61 4 CG2R64 5 NG2R62 6 NG2R62 7 HGR61 8 HGR62 9 HGR62 10 HGR62
@<TRIPOS>MOLECULE
pyrimidine
 10 10 0 0 0
****
USER_CHARGES
INVALID_CHARGES
Pose:  14 Cluster:  14 Fr_nu: 374862 TotEn:   -12.89
@<TRIPOS>ATOM
      1 C1        -63.9509   -2.0294  -26.1534 C.ar   1 LIG      -0.13100
      2 C2        -64.1093   -0.7498  -25.6616 C.ar   1 LIG       0.28900
      3 C3        -62.7614   -2.6500  -25.8310 C.ar   1 LIG       0.28900
      4 C4        -62.0674   -0.8259  -24.6657 C.ar   1 LIG       0.50700
      5 N1        -63.1845   -0.1153  -24.9116 N.ar   1 LIG      -0.71900
      6 N2        -61.7939   -2.0756  -25.0865 N.ar   1 LIG      -0.71900
      7 H1        -64.7096   -2.5143  -26.7530 H      1 LIG       0.11500
      8 H2        -65.0114   -0.1825  -25.8633 H      1 LIG       0.11400
      9 H3        -62.5466   -3.6566  -26.1732 H      1 LIG       0.11400
     10 H4        -61.3071   -0.3402  -24.0664 H      1 LIG       0.14100
@<TRIPOS>BOND
      1       1       2 ar
      2       1       3 ar
      3       2       5 ar
      4       3       6 ar
      5       4       5 ar
      6       4       6 ar
      7       1       7 1
      8       2       8 1
      9       3       9 1
     10       4      10 1
@<TRIPOS>ALT_TYPE
CGenFF_4.0_ALT_TYPE_SET
CGenFF_4.0 1 CG2R61 2 CG2R61 3 CG2R61 4 CG2R64 5 NG2R62 6 NG2R62 7 HGR61 8 HGR62 9 HGR62 10 HGR62
@<TRIPOS>MOLECULE
pyrimidine
 10 10 0 0 0
****
USER_CHARGES
INVALID_CHARGES
Pose:  15 Cluster:  15 Fr_nu: 305363 TotEn:   -12.73
@<TRIPOS>ATOM
      1 C1        -71.7507  -22.8087  -39.5249 C.ar   1 LIG      -0.13100
      2 C2        -70.4735  -23.3101  -39.3764 C.ar   1 LIG       0.28900
      3 C3        -72.0057  -21.6211  -38.8703 C.ar   1 LIG       0.28900
      4 C4        -69.8837  -21.5547  -38.0581 C.ar   1 LIG       0.50700
      5 N1        -69.5116  -22.7068  -38.6476 N.ar   1 LIG      -0.71900
      6 N2        -71.0924  -20.9645  -38.1254 N.ar   1 LIG      -0.71900
      7 H1        -72.5029  -23.3140  -40.1158 H      1 LIG       0.11500
      8 H2        -70.1800  -24.2387  -39.8537 H      1 LIG       0.11400
      9 H3        -72.9813  -21.1507  -38.9279 H      1 LIG       0.11400
     10 H4        -69.1311  -21.0493  -37.4655 H      1 LIG       0.14100
@<TRIPOS>BOND
      1       1       2 ar
      2       1       3 ar
      3       2       5 ar
      4       3       6 ar
      5       4       5 ar
      6       4       6 ar
      7       1       7 1
      8       2       8 1
      9       3       9 1
     10       4      10 1
@<TRIPOS>ALT_TYPE
CGenFF_4.0_ALT_TYPE_SET
CGenFF_4.0 1 CG2R61 2 CG2R61 3 CG2R61 4 CG2R64 5 NG2R62 6 NG2R62 7 HGR61 8 HGR62 9 HGR62 10 HGR62
@<TRIPOS>MOLECULE
pyrimidine
 10 10 0 0 0
****
USER_CHARGES
INVALID_CHARGES
Pose:  16 Cluster:  16 Fr_nu: 188240 TotEn:   -12.69
@<TRIPOS>ATOM
      1 C1        -62.5445   -1.2068  -24.9821 C.ar   1 LIG      -0.13100
      2 C2        -62.0376   -2.2268  -25.7614 C.ar   1 LIG       0.28900
      3 C3        -61.8565   -0.9496  -23.8140 C.ar   1 LIG       0.28900
      4 C4        -60.3617   -2.5997  -24.2718 C.ar   1 LIG       0.50700
      5 N1        -60.9440   -2.9465  -25.4353 N.ar   1 LIG      -0.71900
      6 N2        -60.7573   -1.6290  -23.4262 N.ar   1 LIG      -0.71900
      7 H1        -63.4240   -0.6457  -25.2682 H      1 LIG       0.11500
      8 H2        -62.5114   -2.5015  -26.6976 H      1 LIG       0.11400
      9 H3        -62.1803   -0.1667  -23.1367 H      1 LIG       0.11400
     10 H4        -59.4817   -3.1621  -23.9845 H      1 LIG       0.14100
@<TRIPOS>BOND
      1       1       2 ar
      2       1       3 ar
      3       2       5 ar
      4       3       6 ar
      5       4       5 ar
      6       4       6 ar
      7       1       7 1
      8       2       8 1
      9       3       9 1
     10       4      10 1
@<TRIPOS>ALT_TYPE
CGenFF_4.0_ALT_TYPE_SET
CGenFF_4.0 1 CG2R61 2 CG2R61 3 CG2R61 4 CG2R64 5 NG2R62 6 NG2R62 7 HGR61 8 HGR62 9 HGR62 10 HGR62
@<TRIPOS>MOLECULE
pyrimidine
 10 10 0 0 0
****
USER_CHARGES
INVALID_CHARGES
Pose:  17 Cluster:  17 Fr_nu:  33252 TotEn:   -12.56
@<TRIPOS>ATOM
      1 C1        -60.9377  -20.4272  -40.9326 C.ar   1 LIG      -0.13100
      2 C2        -60.5106  -20.7990  -42.1911 C.ar   1 LIG       0.28900
      3 C3        -60.0467  -20.6636  -39.9058 C.ar   1 LIG       0.28900
      4 C4        -58.5299  -21.5378  -41.3557 C.ar   1 LIG       0.50700
      5 N1        -59.3086  -21.3589  -42.4397 N.ar   1 LIG      -0.71900
      6 N2        -58.8300  -21.2194  -40.0820 N.ar   1 LIG      -0.71900
      7 H1        -61.9077  -19.9799  -40.7621 H      1 LIG       0.11500
      8 H2        -61.1426  -20.6525  -43.0603 H      1 LIG       0.11400
      9 H3        -60.2943  -20.4054  -38.8818 H      1 LIG       0.11400
     10 H4        -57.5590  -21.9867  -41.5260 H      1 LIG       0.14100
@<TRIPOS>BOND
      1       1       2 ar
      2       1       3 ar
      3       2       5 ar
      4       3       6 ar
      5       4       5 ar
      6       4       6 ar
      7       1       7 1
      8       2       8 1
      9       3       9 1
     10       4      10 1
@<TRIPOS>ALT_TYPE
CGenFF_4.0_ALT_TYPE_SET
CGenFF_4.0 1 CG2R61 2 CG2R61 3 CG2R61 4 CG2R64 5 NG2R62 6 NG2R62 7 HGR61 8 HGR62 9 HGR62 10 HGR62
@<TRIPOS>MOLECULE
pyrimidine
 10 10 0 0 0
****
USER_CHARGES
INVALID_CHARGES
Pose:  18 Cluster:  18 Fr_nu: 2421736 TotEn:   -12.51
@<TRIPOS>ATOM
      1 C1        -59.1379  -22.7612  -22.9668 C.ar   1 LIG      -0.13100
      2 C2        -59.4637  -23.3841  -21.7792 C.ar   1 LIG       0.28900
      3 C3        -58.3483  -23.4946  -23.8286 C.ar   1 LIG       0.28900
      4 C4        -58.2908  -25.2387  -22.3721 C.ar   1 LIG       0.50700
      5 N1        -59.0558  -24.6268  -21.4482 N.ar   1 LIG      -0.71900
      6 N2        -57.9050  -24.7407  -23.5624 N.ar   1 LIG      -0.71900
      7 H1        -59.4790  -21.7630  -23.2064 H      1 LIG       0.11500
      8 H2        -60.0801  -22.8857  -21.0390 H      1 LIG       0.11400
      9 H3        -58.0404  -23.0879  -24.7858 H      1 LIG       0.11400
     10 H4        -57.9482  -26.2378  -22.1319 H      1 LIG       0.14100
@<TRIPOS>BOND
      1       1       2 ar
      2       1       3 ar
      3       2       5 ar
      4       3       6 ar
      5       4       5 ar
      6       4       6 ar
      7       1       7 1
      8       2       8 1
      9       3       9 1
     10       4      10 1
@<TRIPOS>ALT_TYPE
CGenFF_4.0_ALT_TYPE_SET
CGenFF_4.0 1 CG2R61 2 CG2R61 3 CG2R61 4 CG2R64 5 NG2R62 6 NG2R62 7 HGR61 8 HGR62 9 HGR62 10 HGR62
@<TRIPOS>MOLECULE
pyrimidine
 10 10 0 0 0
****
USER_CHARGES
INVALID_CHARGES
Pose:  19 Cluster:  19 Fr_nu: 3143679 TotEn:   -12.29
@<TRIPOS>ATOM
      1 C1        -72.6310    0.4343  -40.6738 C.ar   1 LIG      -0.13100
      2 C2        -73.1984    1.5122  -41.3224 C.ar   1 LIG       0.28900
      3 C3        -73.3584   -0.0785  -39.6194 C.ar   1 LIG       0.28900
      4 C4        -74.9965    1.4660  -39.9326 C.ar   1 LIG       0.50700
      5 N1        -74.3841    2.0555  -40.9770 N.ar   1 LIG      -0.71900
      6 N2        -74.5491    0.4145  -39.2199 N.ar   1 LIG      -0.71900
      7 H1        -71.6779    0.0187  -40.9723 H      1 LIG       0.11500
      8 H2        -72.7001    1.9827  -42.1630 H      1 LIG       0.11400
      9 H3        -72.9926   -0.9254  -39.0489 H      1 LIG       0.11400
     10 H4        -75.9503    1.8827  -39.6328 H      1 LIG       0.14100
@<TRIPOS>BOND
      1       1       2 ar
      2       1       3 ar
      3       2       5 ar
      4       3       6 ar
      5       4       5 ar
      6       4       6 ar
      7       1       7 1
      8       2       8 1
      9       3       9 1
     10       4      10 1
@<TRIPOS>ALT_TYPE
CGenFF_4.0_ALT_TYPE_SET
CGenFF_4.0 1 CG2R61 2 CG2R61 3 CG2R61 4 CG2R64 5 NG2R62 6 NG2R62 7 HGR61 8 HGR62 9 HGR62 10 HGR62
@<TRIPOS>MOLECULE
pyrimidine
 10 10 0 0 0
****
USER_CHARGES
INVALID_CHARGES
Pose:  20 Cluster:  20 Fr_nu:  21483 TotEn:   -12.20
@<TRIPOS>ATOM
      1 C1        -72.9876  -22.4265  -39.0805 C.ar   1 LIG      -0.13100
      2 C2        -73.3916  -21.3811  -38.2752 C.ar   1 LIG       0.28900
      3 C3        -71.6388  -22.7161  -39.0510 C.ar   1 LIG       0.28900
      4 C4        -71.2615  -21.0463  -37.5556 C.ar   1 LIG       0.50700
      5 N1        -72.5522  -20.6668  -37.4970 N.ar   1 LIG      -0.71900
      6 N2        -70.7439  -22.0440  -38.2975 N.ar   1 LIG      -0.71900
      7 H1        -73.6829  -22.9825  -39.6949 H      1 LIG       0.11500
      8 H2        -74.4327  -21.0802  -38.2325 H      1 LIG       0.11400
      9 H3        -71.2277  -23.5207  -39.6512 H      1 LIG       0.11400
     10 H4        -70.5649  -20.4890  -36.9413 H      1 LIG       0.14100
@<TRIPOS>BOND
      1       1       2 ar
      2       1       3 ar
      3       2       5 ar
      4       3       6 ar
      5       4       5 ar
      6       4       6 ar
      7       1       7 1
      8       2       8 1
      9       3       9 1
     10       4      10 1
@<TRIPOS>ALT_TYPE
CGenFF_4.0_ALT_TYPE_SET
CGenFF_4.0 1 CG2R61 2 CG2R61 3 CG2R61 4 CG2R64 5 NG2R62 6 NG2R62 7 HGR61 8 HGR62 9 HGR62 10 HGR62
@<TRIPOS>MOLECULE
pyrimidine
 10 10 0 0 0
****
USER_CHARGES
INVALID_CHARGES
Pose:  21 Cluster:  21 Fr_nu: 244312 TotEn:   -12.16
@<TRIPOS>ATOM
      1 C1        -70.9801   -3.6393  -31.1988 C.ar   1 LIG      -0.13100
      2 C2        -69.7974   -4.1176  -30.6724 C.ar   1 LIG       0.28900
      3 C3        -71.3797   -2.4006  -30.7406 C.ar   1 LIG       0.28900
      4 C4        -69.5498   -2.2500  -29.4005 C.ar   1 LIG       0.50700
      5 N1        -69.0540   -3.4469  -29.7681 N.ar   1 LIG      -0.71900
      6 N2        -70.6865   -1.6756  -29.8384 N.ar   1 LIG      -0.71900
      7 H1        -71.5564   -4.1991  -31.9231 H      1 LIG       0.11500
      8 H2        -69.4034   -5.0826  -30.9724 H      1 LIG       0.11400
      9 H3        -72.2965   -1.9433  -31.0966 H      1 LIG       0.11400
     10 H4        -68.9735   -1.6898  -28.6744 H      1 LIG       0.14100
@<TRIPOS>BOND
      1       1       2 ar
      2       1       3 ar
      3       2       5 ar
      4       3       6 ar
      5       4       5 ar
      6       4       6 ar
      7       1       7 1
      8       2       8 1
      9       3       9 1
     10       4      10 1
@<TRIPOS>ALT_TYPE
CGenFF_4.0_ALT_TYPE_SET
CGenFF_4.0 1 CG2R61 2 CG2R61 3 CG2R61 4 CG2R64 5 NG2R62 6 NG2R62 7 HGR61 8 HGR62 9 HGR62 10 HGR62
@<TRIPOS>MOLECULE
pyrimidine
 10 10 0 0 0
****
USER_CHARGES
INVALID_CHARGES
Pose:  22 Cluster:  22 Fr_nu: 422328 TotEn:   -11.84
@<TRIPOS>ATOM
      1 C1        -62.4089   -3.8395  -24.3710 C.ar   1 LIG      -0.13100
      2 C2        -62.4533   -2.8147  -25.2942 C.ar   1 LIG       0.28900
      3 C3        -61.7929   -3.5381  -23.1737 C.ar   1 LIG       0.28900
      4 C4        -61.3649   -1.4170  -23.8699 C.ar   1 LIG       0.50700
      5 N1        -61.9394   -1.5865  -25.0760 N.ar   1 LIG      -0.71900
      6 N2        -61.2579   -2.3329  -22.8883 N.ar   1 LIG      -0.71900
      7 H1        -62.8294   -4.8155  -24.5730 H      1 LIG       0.11500
      8 H2        -62.9174   -2.9575  -26.2641 H      1 LIG       0.11400
      9 H3        -61.7093   -4.2801  -22.3870 H      1 LIG       0.11400
     10 H4        -60.9428   -0.4401  -23.6679 H      1 LIG       0.14100
@<TRIPOS>BOND
      1       1       2 ar
      2       1       3 ar
      3       2       5 ar
      4       3       6 ar
      5       4       5 ar
      6       4       6 ar
      7       1       7 1
      8       2       8 1
      9       3       9 1
     10       4      10 1
@<TRIPOS>ALT_TYPE
CGenFF_4.0_ALT_TYPE_SET
CGenFF_4.0 1 CG2R61 2 CG2R61 3 CG2R61 4 CG2R64 5 NG2R62 6 NG2R62 7 HGR61 8 HGR62 9 HGR62 10 HGR62
@<TRIPOS>MOLECULE
pyrimidine
 10 10 0 0 0
****
USER_CHARGES
INVALID_CHARGES
Pose:  23 Cluster:  23 Fr_nu:  36372 TotEn:   -11.38
@<TRIPOS>ATOM
      1 C1        -61.9538   -8.4760  -53.0498 C.ar   1 LIG      -0.13100
      2 C2        -61.7961   -8.1884  -54.3903 C.ar   1 LIG       0.28900
      3 C3        -62.5272   -7.4781  -52.2885 C.ar   1 LIG       0.28900
      4 C4        -62.7135   -6.1280  -54.1077 C.ar   1 LIG       0.50700
      5 N1        -62.1662   -7.0203  -54.9548 N.ar   1 LIG      -0.71900
      6 N2        -62.9203   -6.2874  -52.7865 N.ar   1 LIG      -0.71900
      7 H1        -61.6476   -9.4218  -52.6234 H      1 LIG       0.11500
      8 H2        -61.3544   -8.9114  -55.0675 H      1 LIG       0.11400
      9 H3        -62.6907   -7.6122  -51.2247 H      1 LIG       0.11400
     10 H4        -63.0192   -5.1804  -54.5342 H      1 LIG       0.14100
@<TRIPOS>BOND
      1       1       2 ar
      2       1       3 ar
      3       2       5 ar
      4       3       6 ar
      5       4       5 ar
      6       4       6 ar
      7       1       7 1
      8       2       8 1
      9       3       9 1
     10       4      10 1
@<TRIPOS>ALT_TYPE
CGenFF_4.0_ALT_TYPE_SET
CGenFF_4.0 1 CG2R61 2 CG2R61 3 CG2R61 4 CG2R64 5 NG2R62 6 NG2R62 7 HGR61 8 HGR62 9 HGR62 10 HGR62
@<TRIPOS>MOLECULE
pyrimidine
 10 10 0 0 0
****
USER_CHARGES
INVALID_CHARGES
Pose:  24 Cluster:  24 Fr_nu:  14279 TotEn:   -11.35
@<TRIPOS>ATOM
      1 C1        -62.8153   -2.0617  -24.8013 C.ar   1 LIG      -0.13100
      2 C2        -61.5483   -2.4208  -25.2139 C.ar   1 LIG       0.28900
      3 C3        -62.9374   -1.7309  -23.4673 C.ar   1 LIG       0.28900
      4 C4        -60.7240   -2.1130  -23.1180 C.ar   1 LIG       0.50700
      5 N1        -60.4759   -2.4574  -24.3960 N.ar   1 LIG      -0.71900
      6 N2        -61.9091   -1.7458  -22.5940 N.ar   1 LIG      -0.71900
      7 H1        -63.6579   -2.0412  -25.4794 H      1 LIG       0.11500
      8 H2        -61.3549   -2.6974  -26.2447 H      1 LIG       0.11400
      9 H3        -63.8946   -1.4364  -23.0509 H      1 LIG       0.11400
     10 H4        -59.8807   -2.1346  -22.4386 H      1 LIG       0.14100
@<TRIPOS>BOND
      1       1       2 ar
      2       1       3 ar
      3       2       5 ar
      4       3       6 ar
      5       4       5 ar
      6       4       6 ar
      7       1       7 1
      8       2       8 1
      9       3       9 1
     10       4      10 1
@<TRIPOS>ALT_TYPE
CGenFF_4.0_ALT_TYPE_SET
CGenFF_4.0 1 CG2R61 2 CG2R61 3 CG2R61 4 CG2R64 5 NG2R62 6 NG2R62 7 HGR61 8 HGR62 9 HGR62 10 HGR62
@<TRIPOS>MOLECULE
pyrimidine
 10 10 0 0 0
****
USER_CHARGES
INVALID_CHARGES
Pose:  25 Cluster:  25 Fr_nu: 537056 TotEn:   -11.28
@<TRIPOS>ATOM
      1 C1        -69.5394   -4.3568  -46.8620 C.ar   1 LIG      -0.13100
      2 C2        -70.1380   -5.2698  -46.0177 C.ar   1 LIG       0.28900
      3 C3        -69.1948   -4.8343  -48.1099 C.ar   1 LIG       0.28900
      4 C4        -70.0036   -6.8965  -47.5998 C.ar   1 LIG       0.50700
      5 N1        -70.3860   -6.5523  -46.3553 N.ar   1 LIG      -0.71900
      6 N2        -69.4129   -6.1030  -48.5137 N.ar   1 LIG      -0.71900
      7 H1        -69.3523   -3.3337  -46.5647 H      1 LIG       0.11500
      8 H2        -70.4437   -4.9864  -45.0164 H      1 LIG       0.11400
      9 H3        -68.7189   -4.1904  -48.8416 H      1 LIG       0.11400
     10 H4        -70.1898   -7.9212  -47.8972 H      1 LIG       0.14100
@<TRIPOS>BOND
      1       1       2 ar
      2       1       3 ar
      3       2       5 ar
      4       3       6 ar
      5       4       5 ar
      6       4       6 ar
      7       1       7 1
      8       2       8 1
      9       3       9 1
     10       4      10 1
@<TRIPOS>ALT_TYPE
CGenFF_4.0_ALT_TYPE_SET
CGenFF_4.0 1 CG2R61 2 CG2R61 3 CG2R61 4 CG2R64 5 NG2R62 6 NG2R62 7 HGR61 8 HGR62 9 HGR62 10 HGR62
@<TRIPOS>MOLECULE
pyrimidine
 10 10 0 0 0
****
USER_CHARGES
INVALID_CHARGES
Pose:  26 Cluster:  26 Fr_nu: 1375396 TotEn:   -11.13
@<TRIPOS>ATOM
      1 C1        -61.1937    4.5330  -38.1304 C.ar   1 LIG      -0.13100
      2 C2        -60.7922    5.4267  -37.1584 C.ar   1 LIG       0.28900
      3 C3        -60.1839    3.9999  -38.9050 C.ar   1 LIG       0.28900
      4 C4        -58.6157    5.1913  -37.7700 C.ar   1 LIG       0.50700
      5 N1        -59.5069    5.7798  -36.9499 N.ar   1 LIG      -0.71900
      6 N2        -58.8793    4.3080  -38.7519 N.ar   1 LIG      -0.71900
      7 H1        -62.2324    4.2679  -38.2756 H      1 LIG       0.11500
      8 H2        -61.5150    5.8976  -36.5010 H      1 LIG       0.11400
      9 H3        -60.4026    3.2892  -39.6947 H      1 LIG       0.11400
     10 H4        -57.5757    5.4574  -37.6255 H      1 LIG       0.14100
@<TRIPOS>BOND
      1       1       2 ar
      2       1       3 ar
      3       2       5 ar
      4       3       6 ar
      5       4       5 ar
      6       4       6 ar
      7       1       7 1
      8       2       8 1
      9       3       9 1
     10       4      10 1
@<TRIPOS>ALT_TYPE
CGenFF_4.0_ALT_TYPE_SET
CGenFF_4.0 1 CG2R61 2 CG2R61 3 CG2R61 4 CG2R64 5 NG2R62 6 NG2R62 7 HGR61 8 HGR62 9 HGR62 10 HGR62
@<TRIPOS>MOLECULE
pyrimidine
 10 10 0 0 0
****
USER_CHARGES
INVALID_CHARGES
Pose:  27 Cluster:  27 Fr_nu: 430626 TotEn:   -11.03
@<TRIPOS>ATOM
      1 C1        -51.7945    3.7953  -35.3223 C.ar   1 LIG      -0.13100
      2 C2        -51.0270    4.9389  -35.4092 C.ar   1 LIG       0.28900
      3 C3        -52.8964    3.7513  -36.1517 C.ar   1 LIG       0.28900
      4 C4        -52.4053    5.8036  -36.9965 C.ar   1 LIG       0.50700
      5 N1        -51.3043    5.9664  -36.2384 N.ar   1 LIG      -0.71900
      6 N2        -53.2329    4.7412  -37.0044 N.ar   1 LIG      -0.71900
      7 H1        -51.5486    2.9862  -34.6477 H      1 LIG       0.11500
      8 H2        -50.1414    5.0641  -34.7957 H      1 LIG       0.11400
      9 H3        -53.5595    2.8930  -36.1533 H      1 LIG       0.11400
     10 H4        -52.6524    6.6141  -37.6712 H      1 LIG       0.14100
@<TRIPOS>BOND
      1       1       2 ar
      2       1       3 ar
      3       2       5 ar
      4       3       6 ar
      5       4       5 ar
      6       4       6 ar
      7       1       7 1
      8       2       8 1
      9       3       9 1
     10       4      10 1
@<TRIPOS>ALT_TYPE
CGenFF_4.0_ALT_TYPE_SET
CGenFF_4.0 1 CG2R61 2 CG2R61 3 CG2R61 4 CG2R64 5 NG2R62 6 NG2R62 7 HGR61 8 HGR62 9 HGR62 10 HGR62
@<TRIPOS>MOLECULE
pyrimidine
 10 10 0 0 0
****
USER_CHARGES
INVALID_CHARGES
Pose:  28 Cluster:  28 Fr_nu: 402211 TotEn:   -10.98
@<TRIPOS>ATOM
      1 C1        -61.4939   -8.7261  -52.6437 C.ar   1 LIG      -0.13100
      2 C2        -62.5278   -7.8124  -52.6128 C.ar   1 LIG       0.28900
      3 C3        -60.3552   -8.3168  -53.3069 C.ar   1 LIG       0.28900
      4 C4        -61.3019   -6.3095  -53.7983 C.ar   1 LIG       0.50700
      5 N1        -62.4656   -6.5907  -53.1818 N.ar   1 LIG      -0.71900
      6 N2        -60.2242   -7.1111  -53.8979 N.ar   1 LIG      -0.71900
      7 H1        -61.5713   -9.6997  -52.1787 H      1 LIG       0.11500
      8 H2        -63.4627   -8.0449  -52.1147 H      1 LIG       0.11400
      9 H3        -59.4905   -8.9671  -53.3841 H      1 LIG       0.11400
     10 H4        -61.2246   -5.3351  -54.2650 H      1 LIG       0.14100
@<TRIPOS>BOND
      1       1       2 ar
      2       1       3 ar
      3       2       5 ar
      4       3       6 ar
      5       4       5 ar
      6       4       6 ar
      7       1       7 1
      8       2       8 1
      9       3       9 1
     10       4      10 1
@<TRIPOS>ALT_TYPE
CGenFF_4.0_ALT_TYPE_SET
CGenFF_4.0 1 CG2R61 2 CG2R61 3 CG2R61 4 CG2R64 5 NG2R62 6 NG2R62 7 HGR61 8 HGR62 9 HGR62 10 HGR62
@<TRIPOS>MOLECULE
pyrimidine
 10 10 0 0 0
****
USER_CHARGES
INVALID_CHARGES
Pose:  29 Cluster:  29 Fr_nu: 1261401 TotEn:   -10.69
@<TRIPOS>ATOM
      1 C1        -64.2616  -10.5563  -35.2437 C.ar   1 LIG      -0.13100
      2 C2        -65.3093  -10.9962  -36.0269 C.ar   1 LIG       0.28900
      3 C3        -63.1966  -11.4261  -35.1277 C.ar   1 LIG       0.28900
      4 C4        -64.2297  -12.9486  -36.4626 C.ar   1 LIG       0.50700
      5 N1        -65.3265  -12.1910  -36.6533 N.ar   1 LIG      -0.71900
      6 N2        -63.1471  -12.6346  -35.7255 N.ar   1 LIG      -0.71900
      7 H1        -64.2744   -9.5926  -34.7525 H      1 LIG       0.11500
      8 H2        -66.1901  -10.3814  -36.1765 H      1 LIG       0.11400
      9 H3        -62.3277  -11.1677  -34.5323 H      1 LIG       0.11400
     10 H4        -64.2171  -13.9141  -36.9533 H      1 LIG       0.14100
@<TRIPOS>BOND
      1       1       2 ar
      2       1       3 ar
      3       2       5 ar
      4       3       6 ar
      5       4       5 ar
      6       4       6 ar
      7       1       7 1
      8       2       8 1
      9       3       9 1
     10       4      10 1
@<TRIPOS>ALT_TYPE
CGenFF_4.0_ALT_TYPE_SET
CGenFF_4.0 1 CG2R61 2 CG2R61 3 CG2R61 4 CG2R64 5 NG2R62 6 NG2R62 7 HGR61 8 HGR62 9 HGR62 10 HGR62
@<TRIPOS>MOLECULE
pyrimidine
 10 10 0 0 0
****
USER_CHARGES
INVALID_CHARGES
Pose:  30 Cluster:  30 Fr_nu: 1115199 TotEn:   -10.57
@<TRIPOS>ATOM
      1 C1        -52.6915    3.3821  -35.5087 C.ar   1 LIG      -0.13100
      2 C2        -53.1237    4.4428  -34.7390 C.ar   1 LIG       0.28900
      3 C3        -53.2438    3.2958  -36.7703 C.ar   1 LIG       0.28900
      4 C4        -54.4898    5.1620  -36.4073 C.ar   1 LIG       0.50700
      5 N1        -54.0251    5.3549  -35.1583 N.ar   1 LIG      -0.71900
      6 N2        -54.1492    4.1715  -37.2538 N.ar   1 LIG      -0.71900
      7 H1        -51.9670    2.6649  -35.1467 H      1 LIG       0.11500
      8 H2        -52.7456    4.5927  -33.7335 H      1 LIG       0.11400
      9 H3        -52.9658    2.4954  -37.4474 H      1 LIG       0.11400
     10 H4        -55.2160    5.8793  -36.7696 H      1 LIG       0.14100
@<TRIPOS>BOND
      1       1       2 ar
      2       1       3 ar
      3       2       5 ar
      4       3       6 ar
      5       4       5 ar
      6       4       6 ar
      7       1       7 1
      8       2       8 1
      9       3       9 1
     10       4      10 1
@<TRIPOS>ALT_TYPE
CGenFF_4.0_ALT_TYPE_SET
CGenFF_4.0 1 CG2R61 2 CG2R61 3 CG2R61 4 CG2R64 5 NG2R62 6 NG2R62 7 HGR61 8 HGR62 9 HGR62 10 HGR62
@<TRIPOS>MOLECULE
pyrimidine
 10 10 0 0 0
****
USER_CHARGES
INVALID_CHARGES
Pose:  31 Cluster:  31 Fr_nu: 1494372 TotEn:   -10.36
@<TRIPOS>ATOM
      1 C1        -61.9912   -3.7004  -23.2626 C.ar   1 LIG      -0.13100
      2 C2        -61.5021   -2.9649  -24.3229 C.ar   1 LIG       0.28900
      3 C3        -62.0806   -3.0285  -22.0607 C.ar   1 LIG       0.28900
      4 C4        -61.2614   -1.1294  -23.0038 C.ar   1 LIG       0.50700
      5 N1        -61.1264   -1.6725  -24.2286 N.ar   1 LIG      -0.71900
      6 N2        -61.7231   -1.7381  -21.8948 N.ar   1 LIG      -0.71900
      7 H1        -62.2852   -4.7362  -23.3668 H      1 LIG       0.11500
      8 H2        -61.3956   -3.4081  -25.3071 H      1 LIG       0.11400
      9 H3        -62.4529   -3.5243  -21.1708 H      1 LIG       0.11400
     10 H4        -60.9661   -0.0926  -22.8989 H      1 LIG       0.14100
@<TRIPOS>BOND
      1       1       2 ar
      2       1       3 ar
      3       2       5 ar
      4       3       6 ar
      5       4       5 ar
      6       4       6 ar
      7       1       7 1
      8       2       8 1
      9       3       9 1
     10       4      10 1
@<TRIPOS>ALT_TYPE
CGenFF_4.0_ALT_TYPE_SET
CGenFF_4.0 1 CG2R61 2 CG2R61 3 CG2R61 4 CG2R64 5 NG2R62 6 NG2R62 7 HGR61 8 HGR62 9 HGR62 10 HGR62
@<TRIPOS>MOLECULE
pyrimidine
 10 10 0 0 0
****
USER_CHARGES
INVALID_CHARGES
Pose:  32 Cluster:  32 Fr_nu: 535398 TotEn:   -10.33
@<TRIPOS>ATOM
      1 C1        -69.2626   -4.7483  -48.3258 C.ar   1 LIG      -0.13100
      2 C2        -69.5120   -4.3500  -47.0282 C.ar   1 LIG       0.28900
      3 C3        -69.3694   -6.1030  -48.5655 C.ar   1 LIG       0.28900
      4 C4        -69.9136   -6.4955  -46.3936 C.ar   1 LIG       0.50700
      5 N1        -69.8413   -5.2000  -46.0335 N.ar   1 LIG      -0.71900
      6 N2        -69.6940   -7.0085  -47.6194 N.ar   1 LIG      -0.71900
      7 H1        -69.0002   -4.0445  -49.1042 H      1 LIG       0.11500
      8 H2        -69.4520   -3.3050  -46.7443 H      1 LIG       0.11400
      9 H3        -69.1909   -6.5102  -49.5547 H      1 LIG       0.11400
     10 H4        -70.1752   -7.2006  -45.6142 H      1 LIG       0.14100
@<TRIPOS>BOND
      1       1       2 ar
      2       1       3 ar
      3       2       5 ar
      4       3       6 ar
      5       4       5 ar
      6       4       6 ar
      7       1       7 1
      8       2       8 1
      9       3       9 1
     10       4      10 1
@<TRIPOS>ALT_TYPE
CGenFF_4.0_ALT_TYPE_SET
CGenFF_4.0 1 CG2R61 2 CG2R61 3 CG2R61 4 CG2R64 5 NG2R62 6 NG2R62 7 HGR61 8 HGR62 9 HGR62 10 HGR62
@<TRIPOS>MOLECULE
pyrimidine
 10 10 0 0 0
****
USER_CHARGES
INVALID_CHARGES
Pose:  33 Cluster:  33 Fr_nu: 187168 TotEn:   -10.29
@<TRIPOS>ATOM
      1 C1        -61.8565   -0.9496  -23.8140 C.ar   1 LIG      -0.13100
      2 C2        -61.1389   -1.4710  -24.8712 C.ar   1 LIG       0.28900
      3 C3        -61.3960   -1.2841  -22.5570 C.ar   1 LIG       0.28900
      4 C4        -59.7043   -2.5129  -23.4487 C.ar   1 LIG       0.50700
      5 N1        -60.0537   -2.2591  -24.7242 N.ar   1 LIG      -0.71900
      6 N2        -60.3192   -2.0665  -22.3368 N.ar   1 LIG      -0.71900
      7 H1        -62.7237   -0.3198  -23.9611 H      1 LIG       0.11500
      8 H2        -61.4255   -1.2630  -25.8963 H      1 LIG       0.11400
      9 H3        -61.8958   -0.9219  -21.6651 H      1 LIG       0.11400
     10 H4        -58.8367   -3.1443  -23.3011 H      1 LIG       0.14100
@<TRIPOS>BOND
      1       1       2 ar
      2       1       3 ar
      3       2       5 ar
      4       3       6 ar
      5       4       5 ar
      6       4       6 ar
      7       1       7 1
      8       2       8 1
      9       3       9 1
     10       4      10 1
@<TRIPOS>ALT_TYPE
CGenFF_4.0_ALT_TYPE_SET
CGenFF_4.0 1 CG2R61 2 CG2R61 3 CG2R61 4 CG2R64 5 NG2R62 6 NG2R62 7 HGR61 8 HGR62 9 HGR62 10 HGR62
@<TRIPOS>MOLECULE
pyrimidine
 10 10 0 0 0
****
USER_CHARGES
INVALID_CHARGES
Pose:  34 Cluster:  34 Fr_nu: 397167 TotEn:   -10.04
@<TRIPOS>ATOM
      1 C1        -59.5287  -20.6076  -39.8368 C.ar   1 LIG      -0.13100
      2 C2        -58.7175  -20.5103  -40.9490 C.ar   1 LIG       0.28900
      3 C3        -59.8796  -21.8890  -39.4640 C.ar   1 LIG       0.28900
      4 C4        -58.6879  -22.7707  -41.1872 C.ar   1 LIG       0.50700
      5 N1        -58.2768  -21.5751  -41.6507 N.ar   1 LIG      -0.71900
      6 N2        -59.4759  -22.9974  -40.1188 N.ar   1 LIG      -0.71900
      7 H1        -59.8675  -19.7362  -39.2928 H      1 LIG       0.11500
      8 H2        -58.3899  -19.5443  -41.3175 H      1 LIG       0.11400
      9 H3        -60.5149  -22.0652  -38.6028 H      1 LIG       0.11400
     10 H4        -58.3496  -23.6434  -41.7324 H      1 LIG       0.14100
@<TRIPOS>BOND
      1       1       2 ar
      2       1       3 ar
      3       2       5 ar
      4       3       6 ar
      5       4       5 ar
      6       4       6 ar
      7       1       7 1
      8       2       8 1
      9       3       9 1
     10       4      10 1
@<TRIPOS>ALT_TYPE
CGenFF_4.0_ALT_TYPE_SET
CGenFF_4.0 1 CG2R61 2 CG2R61 3 CG2R61 4 CG2R64 5 NG2R62 6 NG2R62 7 HGR61 8 HGR62 9 HGR62 10 HGR62
@<TRIPOS>MOLECULE
pyrimidine
 10 10 0 0 0
****
USER_CHARGES
INVALID_CHARGES
Pose:  35 Cluster:  35 Fr_nu: 357022 TotEn:    -9.94
@<TRIPOS>ATOM
      1 C1        -75.7537  -21.9620  -35.0510 C.ar   1 LIG      -0.13100
      2 C2        -76.8702  -22.7732  -35.0510 C.ar   1 LIG       0.28900
      3 C3        -75.2707  -21.6111  -36.2950 C.ar   1 LIG       0.28900
      4 C4        -76.9108  -22.8023  -37.3236 C.ar   1 LIG       0.50700
      5 N1        -77.4766  -23.2136  -36.1729 N.ar   1 LIG      -0.71900
      6 N2        -75.8264  -22.0148  -37.4562 N.ar   1 LIG      -0.71900
      7 H1        -75.2874  -21.6236  -34.1354 H      1 LIG       0.11500
      8 H2        -77.3212  -23.1012  -34.1208 H      1 LIG       0.11400
      9 H3        -74.3966  -20.9769  -36.3955 H      1 LIG       0.11400
     10 H4        -77.3768  -23.1420  -38.2404 H      1 LIG       0.14100
@<TRIPOS>BOND
      1       1       2 ar
      2       1       3 ar
      3       2       5 ar
      4       3       6 ar
      5       4       5 ar
      6       4       6 ar
      7       1       7 1
      8       2       8 1
      9       3       9 1
     10       4      10 1
@<TRIPOS>ALT_TYPE
CGenFF_4.0_ALT_TYPE_SET
CGenFF_4.0 1 CG2R61 2 CG2R61 3 CG2R61 4 CG2R64 5 NG2R62 6 NG2R62 7 HGR61 8 HGR62 9 HGR62 10 HGR62
@<TRIPOS>MOLECULE
pyrimidine
 10 10 0 0 0
****
USER_CHARGES
INVALID_CHARGES
Pose:  36 Cluster:  36 Fr_nu: 1359481 TotEn:    -8.83
@<TRIPOS>ATOM
      1 C1        -71.7756   -2.6060  -29.8383 C.ar   1 LIG      -0.13100
      2 C2        -72.9061   -3.0018  -30.5238 C.ar   1 LIG       0.28900
      3 C3        -70.5730   -2.9443  -30.4242 C.ar   1 LIG       0.28900
      4 C4        -71.6435   -3.9466  -32.1609 C.ar   1 LIG       0.50700
      5 N1        -72.8765   -3.6761  -31.6920 N.ar   1 LIG      -0.71900
      6 N2        -70.4696   -3.6169  -31.5892 N.ar   1 LIG      -0.71900
      7 H1        -71.8288   -2.0660  -28.9024 H      1 LIG       0.11500
      8 H2        -73.8964   -2.7809  -30.1407 H      1 LIG       0.11400
      9 H3        -69.6307   -2.6763  -29.9587 H      1 LIG       0.11400
     10 H4        -71.5900   -4.4883  -33.0974 H      1 LIG       0.14100
@<TRIPOS>BOND
      1       1       2 ar
      2       1       3 ar
      3       2       5 ar
      4       3       6 ar
      5       4       5 ar
      6       4       6 ar
      7       1       7 1
      8       2       8 1
      9       3       9 1
     10       4      10 1
@<TRIPOS>ALT_TYPE
CGenFF_4.0_ALT_TYPE_SET
CGenFF_4.0 1 CG2R61 2 CG2R61 3 CG2R61 4 CG2R64 5 NG2R62 6 NG2R62 7 HGR61 8 HGR62 9 HGR62 10 HGR62
@<TRIPOS>MOLECULE
pyrimidine
 10 10 0 0 0
****
USER_CHARGES
INVALID_CHARGES
Pose:  37 Cluster:  37 Fr_nu: 769881 TotEn:    -8.57
@<TRIPOS>ATOM
      1 C1        -63.9085  -12.7722  -35.9969 C.ar   1 LIG      -0.13100
      2 C2        -64.9194  -12.6322  -36.9258 C.ar   1 LIG       0.28900
      3 C3        -63.6301  -11.6500  -35.2437 C.ar   1 LIG       0.28900
      4 C4        -65.2466  -10.4665  -36.3177 C.ar   1 LIG       0.50700
      5 N1        -65.6118  -11.4896  -37.1135 N.ar   1 LIG      -0.71900
      6 N2        -64.2817  -10.4763  -35.3782 N.ar   1 LIG      -0.71900
      7 H1        -63.3693  -13.7010  -35.8677 H      1 LIG       0.11500
      8 H2        -65.2088  -13.4600  -37.5641 H      1 LIG       0.11400
      9 H3        -62.8514  -11.6638  -34.4888 H      1 LIG       0.11400
     10 H4        -65.7856   -9.5361  -36.4476 H      1 LIG       0.14100
@<TRIPOS>BOND
      1       1       2 ar
      2       1       3 ar
      3       2       5 ar
      4       3       6 ar
      5       4       5 ar
      6       4       6 ar
      7       1       7 1
      8       2       8 1
      9       3       9 1
     10       4      10 1
@<TRIPOS>ALT_TYPE
CGenFF_4.0_ALT_TYPE_SET
CGenFF_4.0 1 CG2R61 2 CG2R61 3 CG2R61 4 CG2R64 5 NG2R62 6 NG2R62 7 HGR61 8 HGR62 9 HGR62 10 HGR62
@<TRIPOS>MOLECULE
pyrimidine
 10 10 0 0 0
****
USER_CHARGES
INVALID_CHARGES
Pose:  38 Cluster:  38 Fr_nu:  53160 TotEn:    -8.08
@<TRIPOS>ATOM
      1 C1        -59.8072   -2.5743  -23.4937 C.ar   1 LIG      -0.13100
      2 C2        -60.2078   -2.2496  -24.7738 C.ar   1 LIG       0.28900
      3 C3        -60.5780   -2.0505  -22.4761 C.ar   1 LIG       0.28900
      4 C4        -61.9470   -1.0247  -23.9729 C.ar   1 LIG       0.50700
      5 N1        -61.2767   -1.4745  -25.0507 N.ar   1 LIG      -0.71900
      6 N2        -61.6586   -1.2689  -22.6803 N.ar   1 LIG      -0.71900
      7 H1        -58.9450   -3.1984  -23.3006 H      1 LIG       0.11500
      8 H2        -59.6635   -2.6149  -25.6379 H      1 LIG       0.11400
      9 H3        -60.3403   -2.2503  -21.4368 H      1 LIG       0.11400
     10 H4        -62.8097   -0.3988  -24.1659 H      1 LIG       0.14100
@<TRIPOS>BOND
      1       1       2 ar
      2       1       3 ar
      3       2       5 ar
      4       3       6 ar
      5       4       5 ar
      6       4       6 ar
      7       1       7 1
      8       2       8 1
      9       3       9 1
     10       4      10 1
@<TRIPOS>ALT_TYPE
CGenFF_4.0_ALT_TYPE_SET
CGenFF_4.0 1 CG2R61 2 CG2R61 3 CG2R61 4 CG2R64 5 NG2R62 6 NG2R62 7 HGR61 8 HGR62 9 HGR62 10 HGR62
@<TRIPOS>MOLECULE
pyrimidine
 10 10 0 0 0
****
USER_CHARGES
INVALID_CHARGES
Pose:  39 Cluster:  39 Fr_nu:  13198 TotEn:    -8.06
@<TRIPOS>ATOM
      1 C1        -60.6581   -2.1789  -23.0642 C.ar   1 LIG      -0.13100
      2 C2        -62.0286   -2.2249  -23.2200 C.ar   1 LIG       0.28900
      3 C3        -59.9197   -2.3784  -24.2126 C.ar   1 LIG       0.28900
      4 C4        -61.8123   -2.6271  -25.4467 C.ar   1 LIG       0.50700
      5 N1        -62.6416   -2.4476  -24.4010 N.ar   1 LIG      -0.71900
      6 N2        -60.4659   -2.6061  -25.4251 N.ar   1 LIG      -0.71900
      7 H1        -60.1931   -1.9984  -22.1043 H      1 LIG       0.11500
      8 H2        -62.6912   -2.0797  -22.3737 H      1 LIG       0.11400
      9 H3        -58.8355   -2.3608  -24.1888 H      1 LIG       0.11400
     10 H4        -62.2777   -2.8089  -26.4077 H      1 LIG       0.14100
@<TRIPOS>BOND
      1       1       2 ar
      2       1       3 ar
      3       2       5 ar
      4       3       6 ar
      5       4       5 ar
      6       4       6 ar
      7       1       7 1
      8       2       8 1
      9       3       9 1
     10       4      10 1
@<TRIPOS>ALT_TYPE
CGenFF_4.0_ALT_TYPE_SET
CGenFF_4.0 1 CG2R61 2 CG2R61 3 CG2R61 4 CG2R64 5 NG2R62 6 NG2R62 7 HGR61 8 HGR62 9 HGR62 10 HGR62
@<TRIPOS>MOLECULE
pyrimidine
 10 10 0 0 0
****
USER_CHARGES
INVALID_CHARGES
Pose:  40 Cluster:  40 Fr_nu:  89584 TotEn:    -8.01
@<TRIPOS>ATOM
      1 C1        -69.0328   -0.8665  -29.5361 C.ar   1 LIG      -0.13100
      2 C2        -68.3003   -1.9080  -29.0040 C.ar   1 LIG       0.28900
      3 C3        -70.1092   -1.2320  -30.3182 C.ar   1 LIG       0.28900
      4 C4        -69.6615   -3.4366  -29.9926 C.ar   1 LIG       0.50700
      5 N1        -68.5876   -3.2096  -29.2125 N.ar   1 LIG      -0.71900
      6 N2        -70.4537   -2.5122  -30.5685 N.ar   1 LIG      -0.71900
      7 H1        -68.7794    0.1690  -29.3524 H      1 LIG       0.11500
      8 H2        -67.4362   -1.7186  -28.3765 H      1 LIG       0.11400
      9 H3        -70.7433   -0.4828  -30.7798 H      1 LIG       0.11400
     10 H4        -69.9147   -4.4734  -30.1776 H      1 LIG       0.14100
@<TRIPOS>BOND
      1       1       2 ar
      2       1       3 ar
      3       2       5 ar
      4       3       6 ar
      5       4       5 ar
      6       4       6 ar
      7       1       7 1
      8       2       8 1
      9       3       9 1
     10       4      10 1
@<TRIPOS>ALT_TYPE
CGenFF_4.0_ALT_TYPE_SET
CGenFF_4.0 1 CG2R61 2 CG2R61 3 CG2R61 4 CG2R64 5 NG2R62 6 NG2R62 7 HGR61 8 HGR62 9 HGR62 10 HGR62
@<TRIPOS>MOLECULE
pyrimidine
 10 10 0 0 0
****
USER_CHARGES
INVALID_CHARGES
Pose:  41 Cluster:  41 Fr_nu: 3264766 TotEn:    -7.57
@<TRIPOS>ATOM
      1 C1        -62.2042   -3.5240  -24.4886 C.ar   1 LIG      -0.13100
      2 C2        -61.1105   -2.7789  -24.0972 C.ar   1 LIG       0.28900
      3 C3        -63.1823   -2.8337  -25.1748 C.ar   1 LIG       0.28900
      4 C4        -61.9931   -0.9021  -25.0276 C.ar   1 LIG       0.50700
      5 N1        -60.9718   -1.4611  -24.3510 N.ar   1 LIG      -0.71900
      6 N2        -63.1092   -1.5176  -25.4625 N.ar   1 LIG      -0.71900
      7 H1        -62.2894   -4.5803  -24.2713 H      1 LIG       0.11500
      8 H2        -60.2912   -3.2350  -23.5523 H      1 LIG       0.11400
      9 H3        -64.0793   -3.3349  -25.5222 H      1 LIG       0.11400
     10 H4        -61.9086    0.1558  -25.2443 H      1 LIG       0.14100
@<TRIPOS>BOND
      1       1       2 ar
      2       1       3 ar
      3       2       5 ar
      4       3       6 ar
      5       4       5 ar
      6       4       6 ar
      7       1       7 1
      8       2       8 1
      9       3       9 1
     10       4      10 1
@<TRIPOS>ALT_TYPE
CGenFF_4.0_ALT_TYPE_SET
CGenFF_4.0 1 CG2R61 2 CG2R61 3 CG2R61 4 CG2R64 5 NG2R62 6 NG2R62 7 HGR61 8 HGR62 9 HGR62 10 HGR62
@<TRIPOS>MOLECULE
pyrimidine
 10 10 0 0 0
****
USER_CHARGES
INVALID_CHARGES
Pose:  42 Cluster:  42 Fr_nu:  36228 TotEn:    -6.63
@<TRIPOS>ATOM
      1 C1        -65.1810  -12.7933  -36.9102 C.ar   1 LIG      -0.13100
      2 C2        -65.8839  -11.6099  -36.8093 C.ar   1 LIG       0.28900
      3 C3        -64.1259  -12.9377  -36.0329 C.ar   1 LIG       0.28900
      4 C4        -64.5374  -10.8957  -35.1230 C.ar   1 LIG       0.50700
      5 N1        -65.5883  -10.6359  -35.9238 N.ar   1 LIG      -0.71900
      6 N2        -63.7746  -12.0055  -35.1229 N.ar   1 LIG      -0.71900
      7 H1        -65.4402  -13.5578  -37.6304 H      1 LIG       0.11500
      8 H2        -66.7294  -11.4065  -37.4575 H      1 LIG       0.11400
      9 H3        -63.5148  -13.8337  -36.0379 H      1 LIG       0.11400
     10 H4        -64.2770  -10.1299  -34.4026 H      1 LIG       0.14100
@<TRIPOS>BOND
      1       1       2 ar
      2       1       3 ar
      3       2       5 ar
      4       3       6 ar
      5       4       5 ar
      6       4       6 ar
      7       1       7 1
      8       2       8 1
      9       3       9 1
     10       4      10 1
@<TRIPOS>ALT_TYPE
CGenFF_4.0_ALT_TYPE_SET
CGenFF_4.0 1 CG2R61 2 CG2R61 3 CG2R61 4 CG2R64 5 NG2R62 6 NG2R62 7 HGR61 8 HGR62 9 HGR62 10 HGR62
@<TRIPOS>MOLECULE
pyrimidine
 10 10 0 0 0
****
USER_CHARGES
INVALID_CHARGES
Pose:  43 Cluster:  43 Fr_nu: 422791 TotEn:    -6.31
@<TRIPOS>ATOM
      1 C1        -60.7194   -2.7028  -23.4057 C.ar   1 LIG      -0.13100
      2 C2        -60.5374   -2.3147  -24.7175 C.ar   1 LIG       0.28900
      3 C3        -61.7929   -3.5381  -23.1737 C.ar   1 LIG       0.28900
      4 C4        -62.3478   -3.5202  -25.3779 C.ar   1 LIG       0.50700
      5 N1        -61.3355   -2.7060  -25.7325 N.ar   1 LIG      -0.71900
      6 N2        -62.6309   -3.9680  -24.1397 N.ar   1 LIG      -0.71900
      7 H1        -60.0634   -2.3734  -22.6111 H      1 LIG       0.11500
      8 H2        -59.7202   -1.6586  -24.9967 H      1 LIG       0.11400
      9 H3        -62.0161   -3.8951  -22.1741 H      1 LIG       0.11400
     10 H4        -63.0054   -3.8492  -26.1732 H      1 LIG       0.14100
@<TRIPOS>BOND
      1       1       2 ar
      2       1       3 ar
      3       2       5 ar
      4       3       6 ar
      5       4       5 ar
      6       4       6 ar
      7       1       7 1
      8       2       8 1
      9       3       9 1
     10       4      10 1
@<TRIPOS>ALT_TYPE
CGenFF_4.0_ALT_TYPE_SET
CGenFF_4.0 1 CG2R61 2 CG2R61 3 CG2R61 4 CG2R64 5 NG2R62 6 NG2R62 7 HGR61 8 HGR62 9 HGR62 10 HGR62
@<TRIPOS>MOLECULE
naphtalene
 18 19 0 0 0
****
USER_CHARGES
INVALID_CHARGES
Pose:   1 Cluster:   1 Fr_nu:  86454 TotEn:   -13.47
@<TRIPOS>ATOM
      1 C1        -72.5862  -21.0163  -37.1844 C.ar   1 LIG      -0.11500
      2 C2        -73.0678  -21.3522  -38.4462 C.ar   1 LIG      -0.11500
      3 C3        -76.8420  -22.3131  -35.2149 C.ar   1 LIG      -0.11500
      4 C4        -77.3236  -22.6490  -36.4767 C.ar   1 LIG      -0.11500
      5 C5        -73.4009  -21.1695  -36.0622 C.ar   1 LIG      -0.11700
      6 C6        -74.3658  -21.8427  -38.5907 C.ar   1 LIG      -0.11700
      7 C7        -75.5439  -21.8226  -35.0704 C.ar   1 LIG      -0.11700
      8 C8        -76.5090  -22.4957  -37.5990 C.ar   1 LIG      -0.11700
      9 C9        -74.7101  -21.6618  -36.1890 C.ar   1 LIG       0.00400
     10 C10       -75.1998  -22.0034  -37.4722 C.ar   1 LIG       0.00400
     11 H1        -71.5758  -20.6339  -37.0726 H      1 LIG       0.11500
     12 H2        -72.4327  -21.2328  -39.3191 H      1 LIG       0.11500
     13 H3        -77.4767  -22.4324  -34.3414 H      1 LIG       0.11500
     14 H4        -78.3345  -23.0299  -36.5881 H      1 LIG       0.11500
     15 H5        -73.0036  -20.9002  -35.0857 H      1 LIG       0.11500
     16 H6        -74.7213  -22.0995  -39.5865 H      1 LIG       0.11500
     17 H7        -75.1884  -21.5667  -34.0745 H      1 LIG       0.11500
     18 H8        -76.9063  -22.7643  -38.5757 H      1 LIG       0.11500
@<TRIPOS>BOND
      1       1       2 ar
      2       1       5 ar
      3       2       6 ar
      4       3       4 ar
      5       3       7 ar
      6       4       8 ar
      7       5       9 ar
      8       6      10 ar
      9       7       9 ar
     10       8      10 ar
     11       9      10 ar
     12       1      11 1
     13       2      12 1
     14       3      13 1
     15       4      14 1
     16       5      15 1
     17       6      16 1
     18       7      17 1
     19       8      18 1
@<TRIPOS>ALT_TYPE
CGenFF_4.0_ALT_TYPE_SET
CGenFF_4.0 1 CG2R61 2 CG2R61 3 CG2R61 4 CG2R61 5 CG2R61 6 CG2R61 7 CG2R61 8 CG2R61 9 CG2R61 10 CG2R61 11 HGR61 12 HGR61 13 HGR61 14 HGR61 15 HGR61 16 HGR61 17 HGR61 18 HGR61
@<TRIPOS>MOLECULE
naphtalene
 18 19 0 0 0
****
USER_CHARGES
INVALID_CHARGES
Pose:   2 Cluster:   2 Fr_nu: 216953 TotEn:   -13.08
@<TRIPOS>ATOM
      1 C1        -71.0455  -20.9875  -37.0522 C.ar   1 LIG      -0.11500
      2 C2        -72.3068  -20.6418  -36.5763 C.ar   1 LIG      -0.11500
      3 C3        -73.1020  -23.5793  -40.6195 C.ar   1 LIG      -0.11500
      4 C4        -74.3633  -23.2335  -40.1436 C.ar   1 LIG      -0.11500
      5 C5        -70.9229  -21.8044  -38.1765 C.ar   1 LIG      -0.11700
      6 C6        -73.4503  -21.1115  -37.2229 C.ar   1 LIG      -0.11700
      7 C7        -71.9584  -23.1095  -39.9729 C.ar   1 LIG      -0.11700
      8 C8        -74.4860  -22.4167  -39.0192 C.ar   1 LIG      -0.11700
      9 C9        -72.0632  -22.2864  -38.8399 C.ar   1 LIG       0.00400
     10 C10       -73.3457  -21.9348  -38.3559 C.ar   1 LIG       0.00400
     11 H1        -70.1556  -20.6220  -36.5481 H      1 LIG       0.11500
     12 H2        -72.4011  -20.0056  -35.7011 H      1 LIG       0.11500
     13 H3        -73.0070  -24.2155  -41.4950 H      1 LIG       0.11500
     14 H4        -75.2528  -23.6005  -40.6472 H      1 LIG       0.11500
     15 H5        -69.9269  -22.0622  -38.5306 H      1 LIG       0.11500
     16 H6        -74.4261  -20.8282  -36.8338 H      1 LIG       0.11500
     17 H7        -70.9828  -23.3923  -40.3626 H      1 LIG       0.11500
     18 H8        -75.4819  -22.1594  -38.6644 H      1 LIG       0.11500
@<TRIPOS>BOND
      1       1       2 ar
      2       1       5 ar
      3       2       6 ar
      4       3       4 ar
      5       3       7 ar
      6       4       8 ar
      7       5       9 ar
      8       6      10 ar
      9       7       9 ar
     10       8      10 ar
     11       9      10 ar
     12       1      11 1
     13       2      12 1
     14       3      13 1
     15       4      14 1
     16       5      15 1
     17       6      16 1
     18       7      17 1
     19       8      18 1
@<TRIPOS>ALT_TYPE
CGenFF_4.0_ALT_TYPE_SET
CGenFF_4.0 1 CG2R61 2 CG2R61 3 CG2R61 4 CG2R61 5 CG2R61 6 CG2R61 7 CG2R61 8 CG2R61 9 CG2R61 10 CG2R61 11 HGR61 12 HGR61 13 HGR61 14 HGR61 15 HGR61 16 HGR61 17 HGR61 18 HGR61
@<TRIPOS>MOLECULE
naphtalene
 18 19 0 0 0
****
USER_CHARGES
INVALID_CHARGES
Pose:   3 Cluster:   3 Fr_nu:   6054 TotEn:   -12.40
@<TRIPOS>ATOM
      1 C1        -64.4351   -4.8711  -22.2168 C.ar   1 LIG      -0.11500
      2 C2        -63.5508   -4.5707  -21.1850 C.ar   1 LIG      -0.11500
      3 C3        -61.5408   -2.5580  -25.3705 C.ar   1 LIG      -0.11500
      4 C4        -60.6566   -2.2576  -24.3386 C.ar   1 LIG      -0.11500
      5 C5        -64.1605   -4.4478  -23.5175 C.ar   1 LIG      -0.11700
      6 C6        -62.3886   -3.8458  -21.4498 C.ar   1 LIG      -0.11700
      7 C7        -62.7031   -3.2830  -25.1056 C.ar   1 LIG      -0.11700
      8 C8        -60.9312   -2.6809  -23.0378 C.ar   1 LIG      -0.11700
      9 C9        -62.9954   -3.7171  -23.8023 C.ar   1 LIG       0.00400
     10 C10       -62.0962   -3.4116  -22.7530 C.ar   1 LIG       0.00400
     11 H1        -65.3400   -5.4350  -22.0099 H      1 LIG       0.11500
     12 H2        -63.7654   -4.9009  -20.1728 H      1 LIG       0.11500
     13 H3        -61.3268   -2.2281  -26.3831 H      1 LIG       0.11500
     14 H4        -59.7526   -1.6925  -24.5458 H      1 LIG       0.11500
     15 H5        -64.8661   -4.6936  -24.3084 H      1 LIG       0.11500
     16 H6        -61.7113   -3.6227  -20.6280 H      1 LIG       0.11500
     17 H7        -63.3798   -3.5067  -25.9276 H      1 LIG       0.11500
     18 H8        -60.2260   -2.4344  -22.2466 H      1 LIG       0.11500
@<TRIPOS>BOND
      1       1       2 ar
      2       1       5 ar
      3       2       6 ar
      4       3       4 ar
      5       3       7 ar
      6       4       8 ar
      7       5       9 ar
      8       6      10 ar
      9       7       9 ar
     10       8      10 ar
     11       9      10 ar
     12       1      11 1
     13       2      12 1
     14       3      13 1
     15       4      14 1
     16       5      15 1
     17       6      16 1
     18       7      17 1
     19       8      18 1
@<TRIPOS>ALT_TYPE
CGenFF_4.0_ALT_TYPE_SET
CGenFF_4.0 1 CG2R61 2 CG2R61 3 CG2R61 4 CG2R61 5 CG2R61 6 CG2R61 7 CG2R61 8 CG2R61 9 CG2R61 10 CG2R61 11 HGR61 12 HGR61 13 HGR61 14 HGR61 15 HGR61 16 HGR61 17 HGR61 18 HGR61
@<TRIPOS>MOLECULE
naphtalene
 18 19 0 0 0
****
USER_CHARGES
INVALID_CHARGES
Pose:   4 Cluster:   4 Fr_nu:  47577 TotEn:   -12.32
@<TRIPOS>ATOM
      1 C1        -56.6654    3.2492  -39.0540 C.ar   1 LIG      -0.11500
      2 C2        -57.5301    3.9133  -38.1890 C.ar   1 LIG      -0.11500
      3 C3        -52.8976    4.4812  -36.2329 C.ar   1 LIG      -0.11500
      4 C4        -53.7624    5.1453  -35.3680 C.ar   1 LIG      -0.11500
      5 C5        -55.2961    3.2217  -38.7878 C.ar   1 LIG      -0.11700
      6 C6        -57.0290    4.5524  -37.0547 C.ar   1 LIG      -0.11700
      7 C7        -53.3988    3.8420  -37.3673 C.ar   1 LIG      -0.11700
      8 C8        -55.1317    5.1729  -35.6341 C.ar   1 LIG      -0.11700
      9 C9        -54.7742    3.8596  -37.6507 C.ar   1 LIG       0.00400
     10 C10       -55.6536    4.5350  -36.7712 C.ar   1 LIG       0.00400
     11 H1        -57.0561    2.7523  -39.9372 H      1 LIG       0.11500
     12 H2        -58.5960    3.9338  -38.3970 H      1 LIG       0.11500
     13 H3        -51.8315    4.4602  -36.0254 H      1 LIG       0.11500
     14 H4        -53.3711    5.6432  -34.4857 H      1 LIG       0.11500
     15 H5        -54.6388    2.6969  -39.4780 H      1 LIG       0.11500
     16 H6        -57.7234    5.0650  -36.3921 H      1 LIG       0.11500
     17 H7        -52.7044    3.3288  -38.0292 H      1 LIG       0.11500
     18 H8        -55.7892    5.6983  -34.9444 H      1 LIG       0.11500
@<TRIPOS>BOND
      1       1       2 ar
      2       1       5 ar
      3       2       6 ar
      4       3       4 ar
      5       3       7 ar
      6       4       8 ar
      7       5       9 ar
      8       6      10 ar
      9       7       9 ar
     10       8      10 ar
     11       9      10 ar
     12       1      11 1
     13       2      12 1
     14       3      13 1
     15       4      14 1
     16       5      15 1
     17       6      16 1
     18       7      17 1
     19       8      18 1
@<TRIPOS>ALT_TYPE
CGenFF_4.0_ALT_TYPE_SET
CGenFF_4.0 1 CG2R61 2 CG2R61 3 CG2R61 4 CG2R61 5 CG2R61 6 CG2R61 7 CG2R61 8 CG2R61 9 CG2R61 10 CG2R61 11 HGR61 12 HGR61 13 HGR61 14 HGR61 15 HGR61 16 HGR61 17 HGR61 18 HGR61
@<TRIPOS>MOLECULE
naphtalene
 18 19 0 0 0
****
USER_CHARGES
INVALID_CHARGES
Pose:   5 Cluster:   5 Fr_nu:   8505 TotEn:   -12.17
@<TRIPOS>ATOM
      1 C1        -61.9119   -3.0584  -25.5713 C.ar   1 LIG      -0.11500
      2 C2        -61.0400   -2.3373  -24.7608 C.ar   1 LIG      -0.11500
      3 C3        -64.7837    0.8500  -25.9585 C.ar   1 LIG      -0.11500
      4 C4        -63.9118    1.5709  -25.1480 C.ar   1 LIG      -0.11500
      5 C5        -63.0623   -2.4501  -26.0743 C.ar   1 LIG      -0.11700
      6 C6        -61.3151   -1.0054  -24.4502 C.ar   1 LIG      -0.11700
      7 C7        -64.5085   -0.4820  -26.2693 C.ar   1 LIG      -0.11700
      8 C8        -62.7614    0.9627  -24.6450 C.ar   1 LIG      -0.11700
      9 C9        -63.3552   -1.1102  -25.7717 C.ar   1 LIG       0.00400
     10 C10       -62.4685   -0.3771  -24.9475 C.ar   1 LIG       0.00400
     11 H1        -61.6974   -4.0954  -25.8124 H      1 LIG       0.11500
     12 H2        -60.1445   -2.8117  -24.3701 H      1 LIG       0.11500
     13 H3        -65.6795    1.3239  -26.3499 H      1 LIG       0.11500
     14 H4        -64.1275    2.6075  -24.9061 H      1 LIG       0.11500
     15 H5        -63.7299   -3.0330  -26.7055 H      1 LIG       0.11500
     16 H6        -60.6194   -0.4608  -23.8152 H      1 LIG       0.11500
     17 H7        -65.2039   -1.0262  -26.9049 H      1 LIG       0.11500
     18 H8        -62.0940    1.5453  -24.0131 H      1 LIG       0.11500
@<TRIPOS>BOND
      1       1       2 ar
      2       1       5 ar
      3       2       6 ar
      4       3       4 ar
      5       3       7 ar
      6       4       8 ar
      7       5       9 ar
      8       6      10 ar
      9       7       9 ar
     10       8      10 ar
     11       9      10 ar
     12       1      11 1
     13       2      12 1
     14       3      13 1
     15       4      14 1
     16       5      15 1
     17       6      16 1
     18       7      17 1
     19       8      18 1
@<TRIPOS>ALT_TYPE
CGenFF_4.0_ALT_TYPE_SET
CGenFF_4.0 1 CG2R61 2 CG2R61 3 CG2R61 4 CG2R61 5 CG2R61 6 CG2R61 7 CG2R61 8 CG2R61 9 CG2R61 10 CG2R61 11 HGR61 12 HGR61 13 HGR61 14 HGR61 15 HGR61 16 HGR61 17 HGR61 18 HGR61
@<TRIPOS>MOLECULE
naphtalene
 18 19 0 0 0
****
USER_CHARGES
INVALID_CHARGES
Pose:   6 Cluster:   6 Fr_nu: 110756 TotEn:   -12.17
@<TRIPOS>ATOM
      1 C1        -60.3201    5.0883  -37.1233 C.ar   1 LIG      -0.11500
      2 C2        -60.4177    4.2732  -38.2471 C.ar   1 LIG      -0.11500
      3 C3        -55.4679    4.7980  -37.3344 C.ar   1 LIG      -0.11500
      4 C4        -55.5656    3.9828  -38.4582 C.ar   1 LIG      -0.11500
      5 C5        -59.0667    5.4254  -36.6117 C.ar   1 LIG      -0.11700
      6 C6        -59.2625    3.7920  -38.8636 C.ar   1 LIG      -0.11700
      7 C7        -56.6233    5.2792  -36.7180 C.ar   1 LIG      -0.11700
      8 C8        -56.8190    3.6457  -38.9699 C.ar   1 LIG      -0.11700
      9 C9        -57.8931    4.9500  -37.2194 C.ar   1 LIG       0.00400
     10 C10       -57.9925    4.1211  -38.3622 C.ar   1 LIG       0.00400
     11 H1        -61.2199    5.4622  -36.6435 H      1 LIG       0.11500
     12 H2        -61.3940    4.0116  -38.6448 H      1 LIG       0.11500
     13 H3        -54.4917    5.0601  -36.9362 H      1 LIG       0.11500
     14 H4        -54.6656    3.6081  -38.9368 H      1 LIG       0.11500
     15 H5        -59.0143    6.0636  -35.7320 H      1 LIG       0.11500
     16 H6        -59.3624    3.1568  -39.7413 H      1 LIG       0.11500
     17 H7        -56.5231    5.9151  -35.8408 H      1 LIG       0.11500
     18 H8        -56.8716    3.0068  -39.8492 H      1 LIG       0.11500
@<TRIPOS>BOND
      1       1       2 ar
      2       1       5 ar
      3       2       6 ar
      4       3       4 ar
      5       3       7 ar
      6       4       8 ar
      7       5       9 ar
      8       6      10 ar
      9       7       9 ar
     10       8      10 ar
     11       9      10 ar
     12       1      11 1
     13       2      12 1
     14       3      13 1
     15       4      14 1
     16       5      15 1
     17       6      16 1
     18       7      17 1
     19       8      18 1
@<TRIPOS>ALT_TYPE
CGenFF_4.0_ALT_TYPE_SET
CGenFF_4.0 1 CG2R61 2 CG2R61 3 CG2R61 4 CG2R61 5 CG2R61 6 CG2R61 7 CG2R61 8 CG2R61 9 CG2R61 10 CG2R61 11 HGR61 12 HGR61 13 HGR61 14 HGR61 15 HGR61 16 HGR61 17 HGR61 18 HGR61
@<TRIPOS>MOLECULE
naphtalene
 18 19 0 0 0
****
USER_CHARGES
INVALID_CHARGES
Pose:   7 Cluster:   7 Fr_nu: 215998 TotEn:   -11.82
@<TRIPOS>ATOM
      1 C1        -63.0620   -5.3777  -21.7259 C.ar   1 LIG      -0.11500
      2 C2        -62.9482   -5.8056  -23.0453 C.ar   1 LIG      -0.11500
      3 C3        -62.1015   -0.8170  -23.1226 C.ar   1 LIG      -0.11500
      4 C4        -61.9877   -1.2450  -24.4419 C.ar   1 LIG      -0.11500
      5 C5        -62.8807   -4.0308  -21.4104 C.ar   1 LIG      -0.11700
      6 C6        -62.6528   -4.8885  -24.0542 C.ar   1 LIG      -0.11700
      7 C7        -62.3971   -1.7342  -22.1136 C.ar   1 LIG      -0.11700
      8 C8        -62.1690   -2.5919  -24.7576 C.ar   1 LIG      -0.11700
      9 C9        -62.5827   -3.0937  -22.4132 C.ar   1 LIG       0.00400
     10 C10       -62.4670   -3.5290  -23.7548 C.ar   1 LIG       0.00400
     11 H1        -63.2915   -6.0922  -20.9409 H      1 LIG       0.11500
     12 H2        -63.0898   -6.8543  -23.2899 H      1 LIG       0.11500
     13 H3        -61.9602    0.2318  -22.8773 H      1 LIG       0.11500
     14 H4        -61.7568   -0.5303  -25.2264 H      1 LIG       0.11500
     15 H5        -62.9740   -3.7188  -20.3722 H      1 LIG       0.11500
     16 H6        -62.5690   -5.2452  -25.0787 H      1 LIG       0.11500
     17 H7        -62.4816   -1.3772  -21.0894 H      1 LIG       0.11500
     18 H8        -62.0750   -2.9042  -25.7957 H      1 LIG       0.11500
@<TRIPOS>BOND
      1       1       2 ar
      2       1       5 ar
      3       2       6 ar
      4       3       4 ar
      5       3       7 ar
      6       4       8 ar
      7       5       9 ar
      8       6      10 ar
      9       7       9 ar
     10       8      10 ar
     11       9      10 ar
     12       1      11 1
     13       2      12 1
     14       3      13 1
     15       4      14 1
     16       5      15 1
     17       6      16 1
     18       7      17 1
     19       8      18 1
@<TRIPOS>ALT_TYPE
CGenFF_4.0_ALT_TYPE_SET
CGenFF_4.0 1 CG2R61 2 CG2R61 3 CG2R61 4 CG2R61 5 CG2R61 6 CG2R61 7 CG2R61 8 CG2R61 9 CG2R61 10 CG2R61 11 HGR61 12 HGR61 13 HGR61 14 HGR61 15 HGR61 16 HGR61 17 HGR61 18 HGR61
@<TRIPOS>MOLECULE
naphtalene
 18 19 0 0 0
****
USER_CHARGES
INVALID_CHARGES
Pose:   8 Cluster:   8 Fr_nu: 304992 TotEn:   -11.79
@<TRIPOS>ATOM
      1 C1        -60.1651  -20.6154  -40.7831 C.ar   1 LIG      -0.11500
      2 C2        -58.9228  -21.1495  -40.4544 C.ar   1 LIG      -0.11500
      3 C3        -59.2507  -21.3908  -45.4985 C.ar   1 LIG      -0.11500
      4 C4        -58.0084  -21.9249  -45.1697 C.ar   1 LIG      -0.11500
      5 C5        -60.5617  -20.5398  -42.1186 C.ar   1 LIG      -0.11700
      6 C6        -58.0722  -21.6101  -41.4597 C.ar   1 LIG      -0.11700
      7 C7        -60.1013  -20.9302  -44.4931 C.ar   1 LIG      -0.11700
      8 C8        -57.6116  -22.0005  -43.8343 C.ar   1 LIG      -0.11700
      9 C9        -59.7184  -20.9986  -43.1436 C.ar   1 LIG       0.00400
     10 C10       -58.4550  -21.5417  -42.8093 C.ar   1 LIG       0.00400
     11 H1        -60.8266  -20.2565  -40.0000 H      1 LIG       0.11500
     12 H2        -58.6151  -21.2082  -39.4144 H      1 LIG       0.11500
     13 H3        -59.5591  -21.3320  -46.5385 H      1 LIG       0.11500
     14 H4        -57.3467  -22.2824  -45.9533 H      1 LIG       0.11500
     15 H5        -61.5371  -20.1180  -42.3523 H      1 LIG       0.11500
     16 H6        -57.1059  -22.0243  -41.1797 H      1 LIG       0.11500
     17 H7        -61.0679  -20.5168  -44.7732 H      1 LIG       0.11500
     18 H8        -56.6359  -22.4216  -43.6004 H      1 LIG       0.11500
@<TRIPOS>BOND
      1       1       2 ar
      2       1       5 ar
      3       2       6 ar
      4       3       4 ar
      5       3       7 ar
      6       4       8 ar
      7       5       9 ar
      8       6      10 ar
      9       7       9 ar
     10       8      10 ar
     11       9      10 ar
     12       1      11 1
     13       2      12 1
     14       3      13 1
     15       4      14 1
     16       5      15 1
     17       6      16 1
     18       7      17 1
     19       8      18 1
@<TRIPOS>ALT_TYPE
CGenFF_4.0_ALT_TYPE_SET
CGenFF_4.0 1 CG2R61 2 CG2R61 3 CG2R61 4 CG2R61 5 CG2R61 6 CG2R61 7 CG2R61 8 CG2R61 9 CG2R61 10 CG2R61 11 HGR61 12 HGR61 13 HGR61 14 HGR61 15 HGR61 16 HGR61 17 HGR61 18 HGR61
@<TRIPOS>MOLECULE
naphtalene
 18 19 0 0 0
****
USER_CHARGES
INVALID_CHARGES
Pose:   9 Cluster:   9 Fr_nu: 255954 TotEn:   -11.70
@<TRIPOS>ATOM
      1 C1        -61.6953   -3.5668  -23.2392 C.ar   1 LIG      -0.11500
      2 C2        -61.1544   -2.4475  -22.6135 C.ar   1 LIG      -0.11500
      3 C3        -64.5883   -0.6877  -25.8877 C.ar   1 LIG      -0.11500
      4 C4        -64.0473    0.4315  -25.2619 C.ar   1 LIG      -0.11500
      5 C5        -62.6850   -3.4139  -24.2107 C.ar   1 LIG      -0.11700
      6 C6        -61.6008   -1.1712  -22.9568 C.ar   1 LIG      -0.11700
      7 C7        -64.1418   -1.9642  -25.5444 C.ar   1 LIG      -0.11700
      8 C8        -63.0577    0.2787  -24.2904 C.ar   1 LIG      -0.11700
      9 C9        -63.1464   -2.1366  -24.5687 C.ar   1 LIG       0.00400
     10 C10       -62.5963   -0.9985  -23.9324 C.ar   1 LIG       0.00400
     11 H1        -61.3477   -4.5602  -22.9711 H      1 LIG       0.11500
     12 H2        -60.3838   -2.5676  -21.8576 H      1 LIG       0.11500
     13 H3        -65.3590   -0.5683  -26.6440 H      1 LIG       0.11500
     14 H4        -64.3963    1.4245  -25.5294 H      1 LIG       0.11500
     15 H5        -63.0939   -4.3030  -24.6864 H      1 LIG       0.11500
     16 H6        -61.1635   -0.3104  -22.4552 H      1 LIG       0.11500
     17 H7        -64.5786   -2.8247  -26.0466 H      1 LIG       0.11500
     18 H8        -62.6492    1.1676  -23.8140 H      1 LIG       0.11500
@<TRIPOS>BOND
      1       1       2 ar
      2       1       5 ar
      3       2       6 ar
      4       3       4 ar
      5       3       7 ar
      6       4       8 ar
      7       5       9 ar
      8       6      10 ar
      9       7       9 ar
     10       8      10 ar
     11       9      10 ar
     12       1      11 1
     13       2      12 1
     14       3      13 1
     15       4      14 1
     16       5      15 1
     17       6      16 1
     18       7      17 1
     19       8      18 1
@<TRIPOS>ALT_TYPE
CGenFF_4.0_ALT_TYPE_SET
CGenFF_4.0 1 CG2R61 2 CG2R61 3 CG2R61 4 CG2R61 5 CG2R61 6 CG2R61 7 CG2R61 8 CG2R61 9 CG2R61 10 CG2R61 11 HGR61 12 HGR61 13 HGR61 14 HGR61 15 HGR61 16 HGR61 17 HGR61 18 HGR61
@<TRIPOS>MOLECULE
naphtalene
 18 19 0 0 0
****
USER_CHARGES
INVALID_CHARGES
Pose:  10 Cluster:  10 Fr_nu: 175487 TotEn:   -11.67
@<TRIPOS>ATOM
      1 C1        -45.9711  -14.8852  -40.4409 C.ar   1 LIG      -0.11500
      2 C2        -47.2257  -15.4816  -40.3556 C.ar   1 LIG      -0.11500
      3 C3        -47.7881  -11.4884  -43.4129 C.ar   1 LIG      -0.11500
      4 C4        -49.0426  -12.0848  -43.3276 C.ar   1 LIG      -0.11500
      5 C5        -45.7925  -13.7426  -41.2214 C.ar   1 LIG      -0.11700
      6 C6        -48.3063  -14.9379  -41.0504 C.ar   1 LIG      -0.11700
      7 C7        -46.7074  -12.0321  -42.7179 C.ar   1 LIG      -0.11700
      8 C8        -49.2214  -13.2274  -42.5471 C.ar   1 LIG      -0.11700
      9 C9        -46.8691  -13.1817  -41.9276 C.ar   1 LIG       0.00400
     10 C10       -48.1448  -13.7883  -41.8409 C.ar   1 LIG       0.00400
     11 H1        -45.1300  -15.3092  -39.9002 H      1 LIG       0.11500
     12 H2        -47.3637  -16.3708  -39.7475 H      1 LIG       0.11500
     13 H3        -47.6494  -10.5988  -44.0208 H      1 LIG       0.11500
     14 H4        -49.8830  -11.6612  -43.8696 H      1 LIG       0.11500
     15 H5        -44.8028  -13.2935  -41.2737 H      1 LIG       0.11500
     16 H6        -49.2782  -15.4203  -40.9688 H      1 LIG       0.11500
     17 H7        -45.7359  -11.5491  -42.7990 H      1 LIG       0.11500
     18 H8        -50.2108  -13.6772  -42.4952 H      1 LIG       0.11500
@<TRIPOS>BOND
      1       1       2 ar
      2       1       5 ar
      3       2       6 ar
      4       3       4 ar
      5       3       7 ar
      6       4       8 ar
      7       5       9 ar
      8       6      10 ar
      9       7       9 ar
     10       8      10 ar
     11       9      10 ar
     12       1      11 1
     13       2      12 1
     14       3      13 1
     15       4      14 1
     16       5      15 1
     17       6      16 1
     18       7      17 1
     19       8      18 1
@<TRIPOS>ALT_TYPE
CGenFF_4.0_ALT_TYPE_SET
CGenFF_4.0 1 CG2R61 2 CG2R61 3 CG2R61 4 CG2R61 5 CG2R61 6 CG2R61 7 CG2R61 8 CG2R61 9 CG2R61 10 CG2R61 11 HGR61 12 HGR61 13 HGR61 14 HGR61 15 HGR61 16 HGR61 17 HGR61 18 HGR61
@<TRIPOS>MOLECULE
naphtalene
 18 19 0 0 0
****
USER_CHARGES
INVALID_CHARGES
Pose:  11 Cluster:  11 Fr_nu: 239177 TotEn:   -10.88
@<TRIPOS>ATOM
      1 C1        -55.5502    3.6278  -38.6273 C.ar   1 LIG      -0.11500
      2 C2        -56.0269    4.9287  -38.4957 C.ar   1 LIG      -0.11500
      3 C3        -52.1689    4.5251  -35.2458 C.ar   1 LIG      -0.11500
      4 C4        -52.6456    5.8260  -35.1144 C.ar   1 LIG      -0.11500
      5 C5        -54.4716    3.1976  -37.8539 C.ar   1 LIG      -0.11700
      6 C6        -55.4270    5.8044  -37.5905 C.ar   1 LIG      -0.11700
      7 C7        -52.7690    3.6494  -36.1511 C.ar   1 LIG      -0.11700
      8 C8        -53.7242    6.2564  -35.8877 C.ar   1 LIG      -0.11700
      9 C9        -53.8555    4.0655  -36.9376 C.ar   1 LIG       0.00400
     10 C10       -54.3403    5.3884  -36.8040 C.ar   1 LIG       0.00400
     11 H1        -56.0173    2.9467  -39.3326 H      1 LIG       0.11500
     12 H2        -56.8668    5.2626  -39.0981 H      1 LIG       0.11500
     13 H3        -51.3290    4.1905  -34.6435 H      1 LIG       0.11500
     14 H4        -52.1773    6.5071  -34.4099 H      1 LIG       0.11500
     15 H5        -54.1155    2.1765  -37.9737 H      1 LIG       0.11500
     16 H6        -55.8164    6.8167  -37.5038 H      1 LIG       0.11500
     17 H7        -52.3799    2.6370  -36.2370 H      1 LIG       0.11500
     18 H8        -54.0801    7.2777  -35.7686 H      1 LIG       0.11500
@<TRIPOS>BOND
      1       1       2 ar
      2       1       5 ar
      3       2       6 ar
      4       3       4 ar
      5       3       7 ar
      6       4       8 ar
      7       5       9 ar
      8       6      10 ar
      9       7       9 ar
     10       8      10 ar
     11       9      10 ar
     12       1      11 1
     13       2      12 1
     14       3      13 1
     15       4      14 1
     16       5      15 1
     17       6      16 1
     18       7      17 1
     19       8      18 1
@<TRIPOS>ALT_TYPE
CGenFF_4.0_ALT_TYPE_SET
CGenFF_4.0 1 CG2R61 2 CG2R61 3 CG2R61 4 CG2R61 5 CG2R61 6 CG2R61 7 CG2R61 8 CG2R61 9 CG2R61 10 CG2R61 11 HGR61 12 HGR61 13 HGR61 14 HGR61 15 HGR61 16 HGR61 17 HGR61 18 HGR61
@<TRIPOS>MOLECULE
naphtalene
 18 19 0 0 0
****
USER_CHARGES
INVALID_CHARGES
Pose:  12 Cluster:  12 Fr_nu:  19280 TotEn:   -10.74
@<TRIPOS>ATOM
      1 C1        -68.7955   -1.4840  -28.1979 C.ar   1 LIG      -0.11500
      2 C2        -68.2629   -2.6692  -28.6964 C.ar   1 LIG      -0.11500
      3 C3        -72.7110   -2.0532  -31.0295 C.ar   1 LIG      -0.11500
      4 C4        -72.1782   -3.2384  -31.5279 C.ar   1 LIG      -0.11500
      5 C5        -70.0349   -1.0304  -28.6506 C.ar   1 LIG      -0.11700
      6 C6        -68.9673   -3.4054  -29.6493 C.ar   1 LIG      -0.11700
      7 C7        -72.0066   -1.3170  -30.0764 C.ar   1 LIG      -0.11700
      8 C8        -70.9389   -3.6920  -31.0753 C.ar   1 LIG      -0.11700
      9 C9        -70.7578   -1.7586  -29.6095 C.ar   1 LIG       0.00400
     10 C10       -70.2160   -2.9638  -30.1164 C.ar   1 LIG       0.00400
     11 H1        -68.2464   -0.9110  -27.4564 H      1 LIG       0.11500
     12 H2        -67.2981   -3.0215  -28.3431 H      1 LIG       0.11500
     13 H3        -73.6760   -1.7003  -31.3823 H      1 LIG       0.11500
     14 H4        -72.7271   -3.8102  -32.2703 H      1 LIG       0.11500
     15 H5        -70.4317   -0.1011  -28.2473 H      1 LIG       0.11500
     16 H6        -68.5320   -4.3292  -30.0247 H      1 LIG       0.11500
     17 H7        -72.4423   -0.3937  -29.7006 H      1 LIG       0.11500
     18 H8        -70.5415   -4.6210  -31.4790 H      1 LIG       0.11500
@<TRIPOS>BOND
      1       1       2 ar
      2       1       5 ar
      3       2       6 ar
      4       3       4 ar
      5       3       7 ar
      6       4       8 ar
      7       5       9 ar
      8       6      10 ar
      9       7       9 ar
     10       8      10 ar
     11       9      10 ar
     12       1      11 1
     13       2      12 1
     14       3      13 1
     15       4      14 1
     16       5      15 1
     17       6      16 1
     18       7      17 1
     19       8      18 1
@<TRIPOS>ALT_TYPE
CGenFF_4.0_ALT_TYPE_SET
CGenFF_4.0 1 CG2R61 2 CG2R61 3 CG2R61 4 CG2R61 5 CG2R61 6 CG2R61 7 CG2R61 8 CG2R61 9 CG2R61 10 CG2R61 11 HGR61 12 HGR61 13 HGR61 14 HGR61 15 HGR61 16 HGR61 17 HGR61 18 HGR61
@<TRIPOS>MOLECULE
naphtalene
 18 19 0 0 0
****
USER_CHARGES
INVALID_CHARGES
Pose:  13 Cluster:  13 Fr_nu:     28 TotEn:   -10.69
@<TRIPOS>ATOM
      1 C1        -64.9027   -0.9815  -25.0267 C.ar   1 LIG      -0.11500
      2 C2        -64.4203   -1.5527  -26.2006 C.ar   1 LIG      -0.11500
      3 C3        -60.5275   -1.5196  -22.9674 C.ar   1 LIG      -0.11500
      4 C4        -60.0452   -2.0908  -24.1413 C.ar   1 LIG      -0.11500
      5 C5        -64.0587   -0.8284  -23.9263 C.ar   1 LIG      -0.11700
      6 C6        -63.0924   -1.9729  -26.2787 C.ar   1 LIG      -0.11700
      7 C7        -61.8556   -1.0993  -22.8893 C.ar   1 LIG      -0.11700
      8 C8        -60.8891   -2.2440  -25.2417 C.ar   1 LIG      -0.11700
      9 C9        -62.7191   -1.2458  -23.9872 C.ar   1 LIG       0.00400
     10 C10       -62.2287   -1.8267  -25.1809 C.ar   1 LIG       0.00400
     11 H1        -65.9368   -0.6551  -24.9663 H      1 LIG       0.11500
     12 H2        -65.0781   -1.6712  -27.0567 H      1 LIG       0.11500
     13 H3        -59.8700   -1.4007  -22.1107 H      1 LIG       0.11500
     14 H4        -59.0115   -2.4184  -24.2006 H      1 LIG       0.11500
     15 H5        -64.4574   -0.3797  -23.0188 H      1 LIG       0.11500
     16 H6        -62.7366   -2.4163  -27.2064 H      1 LIG       0.11500
     17 H7        -62.2109   -0.6553  -21.9618 H      1 LIG       0.11500
     18 H8        -60.4908   -2.6935  -26.1491 H      1 LIG       0.11500
@<TRIPOS>BOND
      1       1       2 ar
      2       1       5 ar
      3       2       6 ar
      4       3       4 ar
      5       3       7 ar
      6       4       8 ar
      7       5       9 ar
      8       6      10 ar
      9       7       9 ar
     10       8      10 ar
     11       9      10 ar
     12       1      11 1
     13       2      12 1
     14       3      13 1
     15       4      14 1
     16       5      15 1
     17       6      16 1
     18       7      17 1
     19       8      18 1
@<TRIPOS>ALT_TYPE
CGenFF_4.0_ALT_TYPE_SET
CGenFF_4.0 1 CG2R61 2 CG2R61 3 CG2R61 4 CG2R61 5 CG2R61 6 CG2R61 7 CG2R61 8 CG2R61 9 CG2R61 10 CG2R61 11 HGR61 12 HGR61 13 HGR61 14 HGR61 15 HGR61 16 HGR61 17 HGR61 18 HGR61
@<TRIPOS>MOLECULE
naphtalene
 18 19 0 0 0
****
USER_CHARGES
INVALID_CHARGES
Pose:  14 Cluster:  14 Fr_nu:  55032 TotEn:   -10.65
@<TRIPOS>ATOM
      1 C1        -67.9895   -6.4601  -22.6026 C.ar   1 LIG      -0.11500
      2 C2        -67.4816   -6.9938  -23.7833 C.ar   1 LIG      -0.11500
      3 C3        -63.6497   -4.4880  -21.6278 C.ar   1 LIG      -0.11500
      4 C4        -63.1419   -5.0219  -22.8085 C.ar   1 LIG      -0.11500
      5 C5        -67.1671   -5.7026  -21.7680 C.ar   1 LIG      -0.11700
      6 C6        -66.1497   -6.7723  -24.1340 C.ar   1 LIG      -0.11700
      7 C7        -64.9818   -4.7096  -21.2771 C.ar   1 LIG      -0.11700
      8 C8        -63.9642   -5.7794  -23.6431 C.ar   1 LIG      -0.11700
      9 C9        -65.8238   -5.4696  -22.1053 C.ar   1 LIG       0.00400
     10 C10       -65.3075   -6.0124  -23.3059 C.ar   1 LIG       0.00400
     11 H1        -69.0263   -6.6333  -22.3298 H      1 LIG       0.11500
     12 H2        -68.1227   -7.5831  -24.4325 H      1 LIG       0.11500
     13 H3        -63.0090   -3.8984  -20.9781 H      1 LIG       0.11500
     14 H4        -62.1046   -4.8495  -23.0801 H      1 LIG       0.11500
     15 H5        -67.5853   -5.2955  -20.8497 H      1 LIG       0.11500
     16 H6        -65.7741   -7.1987  -25.0619 H      1 LIG       0.11500
     17 H7        -65.3573   -4.2824  -20.3497 H      1 LIG       0.11500
     18 H8        -63.5460   -6.1873  -24.5612 H      1 LIG       0.11500
@<TRIPOS>BOND
      1       1       2 ar
      2       1       5 ar
      3       2       6 ar
      4       3       4 ar
      5       3       7 ar
      6       4       8 ar
      7       5       9 ar
      8       6      10 ar
      9       7       9 ar
     10       8      10 ar
     11       9      10 ar
     12       1      11 1
     13       2      12 1
     14       3      13 1
     15       4      14 1
     16       5      15 1
     17       6      16 1
     18       7      17 1
     19       8      18 1
@<TRIPOS>ALT_TYPE
CGenFF_4.0_ALT_TYPE_SET
CGenFF_4.0 1 CG2R61 2 CG2R61 3 CG2R61 4 CG2R61 5 CG2R61 6 CG2R61 7 CG2R61 8 CG2R61 9 CG2R61 10 CG2R61 11 HGR61 12 HGR61 13 HGR61 14 HGR61 15 HGR61 16 HGR61 17 HGR61 18 HGR61
@<TRIPOS>MOLECULE
naphtalene
 18 19 0 0 0
****
USER_CHARGES
INVALID_CHARGES
Pose:  15 Cluster:  15 Fr_nu: 152716 TotEn:   -10.64
@<TRIPOS>ATOM
      1 C1        -70.2338   -0.6345  -30.1665 C.ar   1 LIG      -0.11500
      2 C2        -70.9080   -1.8273  -29.9224 C.ar   1 LIG      -0.11500
      3 C3        -67.1911   -1.6035  -26.4956 C.ar   1 LIG      -0.11500
      4 C4        -67.8653   -2.7962  -26.2516 C.ar   1 LIG      -0.11500
      5 C5        -69.1401   -0.2763  -29.3778 C.ar   1 LIG      -0.11700
      6 C6        -70.4912   -2.6665  -28.8889 C.ar   1 LIG      -0.11700
      7 C7        -67.6079   -0.7643  -27.5293 C.ar   1 LIG      -0.11700
      8 C8        -68.9591   -3.1545  -27.0402 C.ar   1 LIG      -0.11700
      9 C9        -68.7067   -1.1089  -28.3330 C.ar   1 LIG       0.00400
     10 C10       -69.3924   -2.3218  -28.0849 C.ar   1 LIG       0.00400
     11 H1        -70.5591    0.0187  -30.9709 H      1 LIG       0.11500
     12 H2        -71.7591   -2.1053  -30.5372 H      1 LIG       0.11500
     13 H3        -66.3395   -1.3249  -25.8811 H      1 LIG       0.11500
     14 H4        -67.5405   -3.4483  -25.4461 H      1 LIG       0.11500
     15 H5        -68.6284    0.6610  -29.5863 H      1 LIG       0.11500
     16 H6        -71.0327   -3.5943  -28.7164 H      1 LIG       0.11500
     17 H7        -67.0657    0.1631  -27.7021 H      1 LIG       0.11500
     18 H8        -69.4715   -4.0914  -26.8313 H      1 LIG       0.11500
@<TRIPOS>BOND
      1       1       2 ar
      2       1       5 ar
      3       2       6 ar
      4       3       4 ar
      5       3       7 ar
      6       4       8 ar
      7       5       9 ar
      8       6      10 ar
      9       7       9 ar
     10       8      10 ar
     11       9      10 ar
     12       1      11 1
     13       2      12 1
     14       3      13 1
     15       4      14 1
     16       5      15 1
     17       6      16 1
     18       7      17 1
     19       8      18 1
@<TRIPOS>ALT_TYPE
CGenFF_4.0_ALT_TYPE_SET
CGenFF_4.0 1 CG2R61 2 CG2R61 3 CG2R61 4 CG2R61 5 CG2R61 6 CG2R61 7 CG2R61 8 CG2R61 9 CG2R61 10 CG2R61 11 HGR61 12 HGR61 13 HGR61 14 HGR61 15 HGR61 16 HGR61 17 HGR61 18 HGR61
@<TRIPOS>MOLECULE
naphtalene
 18 19 0 0 0
****
USER_CHARGES
INVALID_CHARGES
Pose:  16 Cluster:  16 Fr_nu:  11096 TotEn:   -10.45
@<TRIPOS>ATOM
      1 C1        -77.0538    1.6337  -38.2290 C.ar   1 LIG      -0.11500
      2 C2        -76.2403    0.9301  -37.3458 C.ar   1 LIG      -0.11500
      3 C3        -73.9045    0.7524  -41.8315 C.ar   1 LIG      -0.11500
      4 C4        -73.0910    0.0489  -40.9482 C.ar   1 LIG      -0.11500
      5 C5        -76.6804    1.7681  -39.5665 C.ar   1 LIG      -0.11700
      6 C6        -75.0504    0.3582  -37.7965 C.ar   1 LIG      -0.11700
      7 C7        -75.0945    1.3243  -41.3806 C.ar   1 LIG      -0.11700
      8 C8        -73.4643   -0.0855  -39.6106 C.ar   1 LIG      -0.11700
      9 C9        -75.4859    1.1990  -40.0377 C.ar   1 LIG       0.00400
     10 C10       -74.6587    0.4836  -39.1395 C.ar   1 LIG       0.00400
     11 H1        -77.9798    2.0792  -37.8773 H      1 LIG       0.11500
     12 H2        -76.5320    0.8259  -36.3048 H      1 LIG       0.11500
     13 H3        -73.6133    0.8569  -42.8729 H      1 LIG       0.11500
     14 H4        -72.1645   -0.3952  -41.3000 H      1 LIG       0.11500
     15 H5        -77.3315    2.3227  -40.2390 H      1 LIG       0.11500
     16 H6        -74.4301   -0.1878  -37.0888 H      1 LIG       0.11500
     17 H7        -75.7149    1.8696  -42.0887 H      1 LIG       0.11500
     18 H8        -72.8129   -0.6395  -38.9377 H      1 LIG       0.11500
@<TRIPOS>BOND
      1       1       2 ar
      2       1       5 ar
      3       2       6 ar
      4       3       4 ar
      5       3       7 ar
      6       4       8 ar
      7       5       9 ar
      8       6      10 ar
      9       7       9 ar
     10       8      10 ar
     11       9      10 ar
     12       1      11 1
     13       2      12 1
     14       3      13 1
     15       4      14 1
     16       5      15 1
     17       6      16 1
     18       7      17 1
     19       8      18 1
@<TRIPOS>ALT_TYPE
CGenFF_4.0_ALT_TYPE_SET
CGenFF_4.0 1 CG2R61 2 CG2R61 3 CG2R61 4 CG2R61 5 CG2R61 6 CG2R61 7 CG2R61 8 CG2R61 9 CG2R61 10 CG2R61 11 HGR61 12 HGR61 13 HGR61 14 HGR61 15 HGR61 16 HGR61 17 HGR61 18 HGR61
@<TRIPOS>MOLECULE
naphtalene
 18 19 0 0 0
****
USER_CHARGES
INVALID_CHARGES
Pose:  17 Cluster:  17 Fr_nu:  42796 TotEn:   -10.31
@<TRIPOS>ATOM
      1 C1        -70.1480   -5.6021  -50.4958 C.ar   1 LIG      -0.11500
      2 C2        -70.7557   -6.8350  -50.2780 C.ar   1 LIG      -0.11500
      3 C3        -69.2692   -5.1934  -45.7278 C.ar   1 LIG      -0.11500
      4 C4        -69.8770   -6.4263  -45.5102 C.ar   1 LIG      -0.11500
      5 C5        -69.6248   -4.8818  -49.4215 C.ar   1 LIG      -0.11700
      6 C6        -70.8426   -7.3525  -48.9854 C.ar   1 LIG      -0.11700
      7 C7        -69.1823   -4.6760  -47.0206 C.ar   1 LIG      -0.11700
      8 C8        -70.4003   -7.1467  -46.5843 C.ar   1 LIG      -0.11700
      9 C9        -69.7035   -5.3874  -48.1136 C.ar   1 LIG       0.00400
     10 C10       -70.3216   -6.6411  -47.8923 C.ar   1 LIG       0.00400
     11 H1        -70.0811   -5.1995  -51.5023 H      1 LIG       0.11500
     12 H2        -71.1624   -7.3951  -51.1150 H      1 LIG       0.11500
     13 H3        -68.8621   -4.6328  -44.8911 H      1 LIG       0.11500
     14 H4        -69.9449   -6.8277  -44.5033 H      1 LIG       0.11500
     15 H5        -69.1545   -3.9199  -49.6152 H      1 LIG       0.11500
     16 H6        -71.3215   -8.3184  -48.8385 H      1 LIG       0.11500
     17 H7        -68.7027   -3.7105  -47.1673 H      1 LIG       0.11500
     18 H8        -70.8713   -8.1082  -46.3908 H      1 LIG       0.11500
@<TRIPOS>BOND
      1       1       2 ar
      2       1       5 ar
      3       2       6 ar
      4       3       4 ar
      5       3       7 ar
      6       4       8 ar
      7       5       9 ar
      8       6      10 ar
      9       7       9 ar
     10       8      10 ar
     11       9      10 ar
     12       1      11 1
     13       2      12 1
     14       3      13 1
     15       4      14 1
     16       5      15 1
     17       6      16 1
     18       7      17 1
     19       8      18 1
@<TRIPOS>ALT_TYPE
CGenFF_4.0_ALT_TYPE_SET
CGenFF_4.0 1 CG2R61 2 CG2R61 3 CG2R61 4 CG2R61 5 CG2R61 6 CG2R61 7 CG2R61 8 CG2R61 9 CG2R61 10 CG2R61 11 HGR61 12 HGR61 13 HGR61 14 HGR61 15 HGR61 16 HGR61 17 HGR61 18 HGR61
@<TRIPOS>MOLECULE
naphtalene
 18 19 0 0 0
****
USER_CHARGES
INVALID_CHARGES
Pose:  18 Cluster:  18 Fr_nu:  38420 TotEn:   -10.29
@<TRIPOS>ATOM
      1 C1        -46.5728  -12.5081  -43.6535 C.ar   1 LIG      -0.11500
      2 C2        -45.8522  -12.2236  -42.4974 C.ar   1 LIG      -0.11500
      3 C3        -48.3891  -16.4962  -41.5396 C.ar   1 LIG      -0.11500
      4 C4        -47.6684  -16.2116  -40.3836 C.ar   1 LIG      -0.11500
      5 C5        -47.3854  -13.6409  -43.7091 C.ar   1 LIG      -0.11700
      6 C6        -45.9413  -13.0705  -41.3925 C.ar   1 LIG      -0.11700
      7 C7        -48.3000  -15.6491  -42.6446 C.ar   1 LIG      -0.11700
      8 C8        -46.8557  -15.0789  -40.3279 C.ar   1 LIG      -0.11700
      9 C9        -47.4870  -14.5046  -42.6063 C.ar   1 LIG       0.00400
     10 C10       -46.7541  -14.2152  -41.4307 C.ar   1 LIG       0.00400
     11 H1        -46.5026  -11.8487  -44.5136 H      1 LIG       0.11500
     12 H2        -45.2201  -11.3413  -42.4551 H      1 LIG       0.11500
     13 H3        -49.0216  -17.3784  -41.5825 H      1 LIG       0.11500
     14 H4        -47.7378  -16.8722  -39.5243 H      1 LIG       0.11500
     15 H5        -47.9394  -13.8439  -44.6233 H      1 LIG       0.11500
     16 H6        -45.3695  -12.8284  -40.4990 H      1 LIG       0.11500
     17 H7        -48.8724  -15.8910  -43.5376 H      1 LIG       0.11500
     18 H8        -46.3010  -14.8761  -39.4140 H      1 LIG       0.11500
@<TRIPOS>BOND
      1       1       2 ar
      2       1       5 ar
      3       2       6 ar
      4       3       4 ar
      5       3       7 ar
      6       4       8 ar
      7       5       9 ar
      8       6      10 ar
      9       7       9 ar
     10       8      10 ar
     11       9      10 ar
     12       1      11 1
     13       2      12 1
     14       3      13 1
     15       4      14 1
     16       5      15 1
     17       6      16 1
     18       7      17 1
     19       8      18 1
@<TRIPOS>ALT_TYPE
CGenFF_4.0_ALT_TYPE_SET
CGenFF_4.0 1 CG2R61 2 CG2R61 3 CG2R61 4 CG2R61 5 CG2R61 6 CG2R61 7 CG2R61 8 CG2R61 9 CG2R61 10 CG2R61 11 HGR61 12 HGR61 13 HGR61 14 HGR61 15 HGR61 16 HGR61 17 HGR61 18 HGR61
@<TRIPOS>MOLECULE
naphtalene
 18 19 0 0 0
****
USER_CHARGES
INVALID_CHARGES
Pose:  19 Cluster:  19 Fr_nu:  42717 TotEn:   -10.26
@<TRIPOS>ATOM
      1 C1        -80.5671  -21.4098  -34.1033 C.ar   1 LIG      -0.11500
      2 C2        -79.7041  -20.6097  -33.3604 C.ar   1 LIG      -0.11500
      3 C3        -76.8214  -22.9410  -36.8048 C.ar   1 LIG      -0.11500
      4 C4        -75.9585  -22.1408  -36.0619 C.ar   1 LIG      -0.11500
      5 C5        -80.0704  -22.1915  -35.1468 C.ar   1 LIG      -0.11700
      6 C6        -78.3413  -20.5881  -33.6579 C.ar   1 LIG      -0.11700
      7 C7        -78.1843  -22.9626  -36.5072 C.ar   1 LIG      -0.11700
      8 C8        -76.4550  -21.3591  -35.0184 C.ar   1 LIG      -0.11700
      9 C9        -78.7014  -22.1821  -35.4604 C.ar   1 LIG       0.00400
     10 C10       -77.8240  -21.3684  -34.7049 C.ar   1 LIG       0.00400
     11 H1        -81.6280  -21.4258  -33.8715 H      1 LIG       0.11500
     12 H2        -80.0917  -20.0018  -32.5481 H      1 LIG       0.11500
     13 H3        -76.4343  -23.5494  -37.6174 H      1 LIG       0.11500
     14 H4        -74.8979  -22.1242  -36.2950 H      1 LIG       0.11500
     15 H5        -80.7635  -22.8091  -35.7144 H      1 LIG       0.11500
     16 H6        -77.6850  -19.9557  -33.0637 H      1 LIG       0.11500
     17 H7        -78.8402  -23.5957  -37.1009 H      1 LIG       0.11500
     18 H8        -75.7622  -20.7408  -34.4511 H      1 LIG       0.11500
@<TRIPOS>BOND
      1       1       2 ar
      2       1       5 ar
      3       2       6 ar
      4       3       4 ar
      5       3       7 ar
      6       4       8 ar
      7       5       9 ar
      8       6      10 ar
      9       7       9 ar
     10       8      10 ar
     11       9      10 ar
     12       1      11 1
     13       2      12 1
     14       3      13 1
     15       4      14 1
     16       5      15 1
     17       6      16 1
     18       7      17 1
     19       8      18 1
@<TRIPOS>ALT_TYPE
CGenFF_4.0_ALT_TYPE_SET
CGenFF_4.0 1 CG2R61 2 CG2R61 3 CG2R61 4 CG2R61 5 CG2R61 6 CG2R61 7 CG2R61 8 CG2R61 9 CG2R61 10 CG2R61 11 HGR61 12 HGR61 13 HGR61 14 HGR61 15 HGR61 16 HGR61 17 HGR61 18 HGR61
@<TRIPOS>MOLECULE
naphtalene
 18 19 0 0 0
****
USER_CHARGES
INVALID_CHARGES
Pose:  20 Cluster:  20 Fr_nu: 345760 TotEn:    -9.88
@<TRIPOS>ATOM
      1 C1        -62.2499   -7.6799  -52.9391 C.ar   1 LIG      -0.11500
      2 C2        -61.4174   -8.7732  -52.7190 C.ar   1 LIG      -0.11500
      3 C3        -59.2824   -6.1320  -56.4706 C.ar   1 LIG      -0.11500
      4 C4        -58.4501   -7.2253  -56.2503 C.ar   1 LIG      -0.11500
      5 C5        -61.9311   -6.7469  -53.9263 C.ar   1 LIG      -0.11700
      6 C6        -60.2631   -8.9379  -53.4849 C.ar   1 LIG      -0.11700
      7 C7        -60.4369   -5.9674  -55.7046 C.ar   1 LIG      -0.11700
      8 C8        -58.7687   -8.1584  -55.2632 C.ar   1 LIG      -0.11700
      9 C9        -60.7731   -6.8967  -54.7067 C.ar   1 LIG       0.00400
     10 C10       -59.9267   -8.0085  -54.4827 C.ar   1 LIG       0.00400
     11 H1        -63.1481   -7.5519  -52.3421 H      1 LIG       0.11500
     12 H2        -61.6666   -9.4991  -51.9504 H      1 LIG       0.11500
     13 H3        -59.0338   -5.4056  -57.2393 H      1 LIG       0.11500
     14 H4        -57.5513   -7.3520  -56.8467 H      1 LIG       0.11500
     15 H5        -62.5962   -5.8997  -54.0807 H      1 LIG       0.11500
     16 H6        -59.6272   -9.8003  -53.2960 H      1 LIG       0.11500
     17 H7        -61.0730   -5.1054  -55.8943 H      1 LIG       0.11500
     18 H8        -58.1033   -9.0053  -55.1081 H      1 LIG       0.11500
@<TRIPOS>BOND
      1       1       2 ar
      2       1       5 ar
      3       2       6 ar
      4       3       4 ar
      5       3       7 ar
      6       4       8 ar
      7       5       9 ar
      8       6      10 ar
      9       7       9 ar
     10       8      10 ar
     11       9      10 ar
     12       1      11 1
     13       2      12 1
     14       3      13 1
     15       4      14 1
     16       5      15 1
     17       6      16 1
     18       7      17 1
     19       8      18 1
@<TRIPOS>ALT_TYPE
CGenFF_4.0_ALT_TYPE_SET
CGenFF_4.0 1 CG2R61 2 CG2R61 3 CG2R61 4 CG2R61 5 CG2R61 6 CG2R61 7 CG2R61 8 CG2R61 9 CG2R61 10 CG2R61 11 HGR61 12 HGR61 13 HGR61 14 HGR61 15 HGR61 16 HGR61 17 HGR61 18 HGR61
@<TRIPOS>MOLECULE
naphtalene
 18 19 0 0 0
****
USER_CHARGES
INVALID_CHARGES
Pose:  21 Cluster:  21 Fr_nu: 179376 TotEn:    -9.83
@<TRIPOS>ATOM
      1 C1        -60.5491    5.7330  -37.9972 C.ar   1 LIG      -0.11500
      2 C2        -59.8581    4.5473  -38.2286 C.ar   1 LIG      -0.11500
      3 C3        -56.6683    7.5437  -35.6878 C.ar   1 LIG      -0.11500
      4 C4        -55.9774    6.3579  -35.9191 C.ar   1 LIG      -0.11500
      5 C5        -59.9326    6.7776  -37.3078 C.ar   1 LIG      -0.11700
      6 C6        -58.5482    4.4015  -37.7715 C.ar   1 LIG      -0.11700
      7 C7        -57.9784    7.6894  -36.1449 C.ar   1 LIG      -0.11700
      8 C8        -56.5939    5.3132  -36.6085 C.ar   1 LIG      -0.11700
      9 C9        -58.6145    6.6483  -36.8405 C.ar   1 LIG       0.00400
     10 C10       -57.9120    5.4425  -37.0758 C.ar   1 LIG       0.00400
     11 H1        -61.5691    5.8457  -38.3528 H      1 LIG       0.11500
     12 H2        -60.3389    3.7348  -38.7656 H      1 LIG       0.11500
     13 H3        -56.1880    8.3568  -35.1508 H      1 LIG       0.11500
     14 H4        -54.9580    6.2453  -35.5621 H      1 LIG       0.11500
     15 H5        -60.4919    7.6953  -37.1380 H      1 LIG       0.11500
     16 H6        -58.0269    3.4661  -37.9641 H      1 LIG       0.11500
     17 H7        -58.4992    8.6252  -35.9529 H      1 LIG       0.11500
     18 H8        -56.0350    4.3951  -36.7777 H      1 LIG       0.11500
@<TRIPOS>BOND
      1       1       2 ar
      2       1       5 ar
      3       2       6 ar
      4       3       4 ar
      5       3       7 ar
      6       4       8 ar
      7       5       9 ar
      8       6      10 ar
      9       7       9 ar
     10       8      10 ar
     11       9      10 ar
     12       1      11 1
     13       2      12 1
     14       3      13 1
     15       4      14 1
     16       5      15 1
     17       6      16 1
     18       7      17 1
     19       8      18 1
@<TRIPOS>ALT_TYPE
CGenFF_4.0_ALT_TYPE_SET
CGenFF_4.0 1 CG2R61 2 CG2R61 3 CG2R61 4 CG2R61 5 CG2R61 6 CG2R61 7 CG2R61 8 CG2R61 9 CG2R61 10 CG2R61 11 HGR61 12 HGR61 13 HGR61 14 HGR61 15 HGR61 16 HGR61 17 HGR61 18 HGR61
@<TRIPOS>MOLECULE
naphtalene
 18 19 0 0 0
****
USER_CHARGES
INVALID_CHARGES
Pose:  22 Cluster:  22 Fr_nu: 127558 TotEn:    -9.83
@<TRIPOS>ATOM
      1 C1        -67.4187    1.4486  -27.2371 C.ar   1 LIG      -0.11500
      2 C2        -68.2658    2.0252  -28.1787 C.ar   1 LIG      -0.11500
      3 C3        -68.7819   -2.9795  -28.7226 C.ar   1 LIG      -0.11500
      4 C4        -69.6290   -2.4027  -29.6642 C.ar   1 LIG      -0.11500
      5 C5        -67.3319    0.0600  -27.1332 C.ar   1 LIG      -0.11700
      6 C6        -69.0293    1.2157  -29.0201 C.ar   1 LIG      -0.11700
      7 C7        -68.0183   -2.1698  -27.8812 C.ar   1 LIG      -0.11700
      8 C8        -69.7160   -1.0142  -29.7682 C.ar   1 LIG      -0.11700
      9 C9        -68.0932   -0.7703  -27.9719 C.ar   1 LIG       0.00400
     10 C10       -68.9546   -0.1839  -28.9294 C.ar   1 LIG       0.00400
     11 H1        -66.8249    2.0793  -26.5820 H      1 LIG       0.11500
     12 H2        -68.3324    3.1063  -28.2590 H      1 LIG       0.11500
     13 H3        -68.7147   -4.0608  -28.6419 H      1 LIG       0.11500
     14 H4        -70.2236   -3.0339  -30.3181 H      1 LIG       0.11500
     15 H5        -66.6633   -0.3689  -26.3896 H      1 LIG       0.11500
     16 H6        -69.6844    1.6880  -29.7492 H      1 LIG       0.11500
     17 H7        -67.3627   -2.6424  -27.1528 H      1 LIG       0.11500
     18 H8        -70.3850   -0.5850  -30.5112 H      1 LIG       0.11500
@<TRIPOS>BOND
      1       1       2 ar
      2       1       5 ar
      3       2       6 ar
      4       3       4 ar
      5       3       7 ar
      6       4       8 ar
      7       5       9 ar
      8       6      10 ar
      9       7       9 ar
     10       8      10 ar
     11       9      10 ar
     12       1      11 1
     13       2      12 1
     14       3      13 1
     15       4      14 1
     16       5      15 1
     17       6      16 1
     18       7      17 1
     19       8      18 1
@<TRIPOS>ALT_TYPE
CGenFF_4.0_ALT_TYPE_SET
CGenFF_4.0 1 CG2R61 2 CG2R61 3 CG2R61 4 CG2R61 5 CG2R61 6 CG2R61 7 CG2R61 8 CG2R61 9 CG2R61 10 CG2R61 11 HGR61 12 HGR61 13 HGR61 14 HGR61 15 HGR61 16 HGR61 17 HGR61 18 HGR61
@<TRIPOS>MOLECULE
naphtalene
 18 19 0 0 0
****
USER_CHARGES
INVALID_CHARGES
Pose:  23 Cluster:  23 Fr_nu:  72020 TotEn:    -9.82
@<TRIPOS>ATOM
      1 C1        -45.4763  -14.9880  -41.4834 C.ar   1 LIG      -0.11500
      2 C2        -46.0520  -13.8231  -40.9849 C.ar   1 LIG      -0.11500
      3 C3        -44.5460  -12.7277  -45.6903 C.ar   1 LIG      -0.11500
      4 C4        -45.1218  -11.5629  -45.1917 C.ar   1 LIG      -0.11500
      5 C5        -44.9564  -15.0116  -42.7779 C.ar   1 LIG      -0.11700
      6 C6        -46.1101  -12.6774  -41.7788 C.ar   1 LIG      -0.11700
      7 C7        -44.4879  -13.8734  -44.8963 C.ar   1 LIG      -0.11700
      8 C8        -45.6418  -11.5392  -43.8973 C.ar   1 LIG      -0.11700
      9 C9        -45.0063  -13.8676  -43.5911 C.ar   1 LIG       0.00400
     10 C10       -45.5918  -12.6831  -43.0841 C.ar   1 LIG       0.00400
     11 H1        -45.4318  -15.8798  -40.8650 H      1 LIG       0.11500
     12 H2        -46.4562  -13.8057  -39.9769 H      1 LIG       0.11500
     13 H3        -44.1414  -12.7457  -46.6984 H      1 LIG       0.11500
     14 H4        -45.1673  -10.6718  -45.8110 H      1 LIG       0.11500
     15 H5        -44.5113  -15.9333  -43.1469 H      1 LIG       0.11500
     16 H6        -46.5642  -11.7778  -41.3684 H      1 LIG       0.11500
     17 H7        -44.0331  -14.7726  -45.3065 H      1 LIG       0.11500
     18 H8        -46.0876  -10.6177  -43.5283 H      1 LIG       0.11500
@<TRIPOS>BOND
      1       1       2 ar
      2       1       5 ar
      3       2       6 ar
      4       3       4 ar
      5       3       7 ar
      6       4       8 ar
      7       5       9 ar
      8       6      10 ar
      9       7       9 ar
     10       8      10 ar
     11       9      10 ar
     12       1      11 1
     13       2      12 1
     14       3      13 1
     15       4      14 1
     16       5      15 1
     17       6      16 1
     18       7      17 1
     19       8      18 1
@<TRIPOS>ALT_TYPE
CGenFF_4.0_ALT_TYPE_SET
CGenFF_4.0 1 CG2R61 2 CG2R61 3 CG2R61 4 CG2R61 5 CG2R61 6 CG2R61 7 CG2R61 8 CG2R61 9 CG2R61 10 CG2R61 11 HGR61 12 HGR61 13 HGR61 14 HGR61 15 HGR61 16 HGR61 17 HGR61 18 HGR61
@<TRIPOS>MOLECULE
naphtalene
 18 19 0 0 0
****
USER_CHARGES
INVALID_CHARGES
Pose:  24 Cluster:  24 Fr_nu: 199520 TotEn:    -9.81
@<TRIPOS>ATOM
      1 C1        -57.4172    4.4696  -40.8458 C.ar   1 LIG      -0.11500
      2 C2        -58.6363    4.0288  -41.3520 C.ar   1 LIG      -0.11500
      3 C3        -59.5858    5.6515  -36.6537 C.ar   1 LIG      -0.11500
      4 C4        -60.8048    5.2107  -37.1601 C.ar   1 LIG      -0.11500
      5 C5        -57.3436    4.9843  -39.5511 C.ar   1 LIG      -0.11700
      6 C6        -59.7864    4.1008  -40.5658 C.ar   1 LIG      -0.11700
      7 C7        -58.4356    5.5794  -37.4401 C.ar   1 LIG      -0.11700
      8 C8        -60.8786    4.6961  -38.4548 C.ar   1 LIG      -0.11700
      9 C9        -58.4913    5.0643  -38.7455 C.ar   1 LIG       0.00400
     10 C10       -59.7309    4.6160  -39.2604 C.ar   1 LIG       0.00400
     11 H1        -56.5223    4.4138  -41.4586 H      1 LIG       0.11500
     12 H2        -58.6925    3.6281  -42.3600 H      1 LIG       0.11500
     13 H3        -59.5289    6.0523  -35.6456 H      1 LIG       0.11500
     14 H4        -61.6997    5.2680  -36.5474 H      1 LIG       0.11500
     15 H5        -56.3801    5.3234  -39.1762 H      1 LIG       0.11500
     16 H6        -60.7286    3.7500  -40.9818 H      1 LIG       0.11500
     17 H7        -57.4934    5.9295  -37.0236 H      1 LIG       0.11500
     18 H8        -61.8421    4.3575  -38.8302 H      1 LIG       0.11500
@<TRIPOS>BOND
      1       1       2 ar
      2       1       5 ar
      3       2       6 ar
      4       3       4 ar
      5       3       7 ar
      6       4       8 ar
      7       5       9 ar
      8       6      10 ar
      9       7       9 ar
     10       8      10 ar
     11       9      10 ar
     12       1      11 1
     13       2      12 1
     14       3      13 1
     15       4      14 1
     16       5      15 1
     17       6      16 1
     18       7      17 1
     19       8      18 1
@<TRIPOS>ALT_TYPE
CGenFF_4.0_ALT_TYPE_SET
CGenFF_4.0 1 CG2R61 2 CG2R61 3 CG2R61 4 CG2R61 5 CG2R61 6 CG2R61 7 CG2R61 8 CG2R61 9 CG2R61 10 CG2R61 11 HGR61 12 HGR61 13 HGR61 14 HGR61 15 HGR61 16 HGR61 17 HGR61 18 HGR61
@<TRIPOS>MOLECULE
naphtalene
 18 19 0 0 0
****
USER_CHARGES
INVALID_CHARGES
Pose:  25 Cluster:  25 Fr_nu:  93334 TotEn:    -9.75
@<TRIPOS>ATOM
      1 C1        -70.4056   -4.0325  -47.3116 C.ar   1 LIG      -0.11500
      2 C2        -69.2546   -4.0691  -46.5302 C.ar   1 LIG      -0.11500
      3 C3        -71.9556   -8.1430  -45.2201 C.ar   1 LIG      -0.11500
      4 C4        -70.8045   -8.1795  -44.4388 C.ar   1 LIG      -0.11500
      5 C5        -71.3682   -5.0345  -47.1846 C.ar   1 LIG      -0.11700
      6 C6        -69.0615   -5.1075  -45.6189 C.ar   1 LIG      -0.11700
      7 C7        -72.1487   -7.1044  -46.1314 C.ar   1 LIG      -0.11700
      8 C8        -69.8419   -7.1776  -44.5657 C.ar   1 LIG      -0.11700
      9 C9        -71.1903   -6.0875  -46.2724 C.ar   1 LIG       0.00400
     10 C10       -70.0198   -6.1246  -45.4779 C.ar   1 LIG       0.00400
     11 H1        -70.5551   -3.2241  -48.0213 H      1 LIG       0.11500
     12 H2        -68.5060   -3.2884  -46.6296 H      1 LIG       0.11500
     13 H3        -72.7048   -8.9235  -45.1210 H      1 LIG       0.11500
     14 H4        -70.6549   -8.9889  -43.7303 H      1 LIG       0.11500
     15 H5        -72.2600   -4.9860  -47.8060 H      1 LIG       0.11500
     16 H6        -68.1545   -5.1157  -45.0180 H      1 LIG       0.11500
     17 H7        -73.0561   -7.0960  -46.7316 H      1 LIG       0.11500
     18 H8        -68.9496   -7.2263  -43.9449 H      1 LIG       0.11500
@<TRIPOS>BOND
      1       1       2 ar
      2       1       5 ar
      3       2       6 ar
      4       3       4 ar
      5       3       7 ar
      6       4       8 ar
      7       5       9 ar
      8       6      10 ar
      9       7       9 ar
     10       8      10 ar
     11       9      10 ar
     12       1      11 1
     13       2      12 1
     14       3      13 1
     15       4      14 1
     16       5      15 1
     17       6      16 1
     18       7      17 1
     19       8      18 1
@<TRIPOS>ALT_TYPE
CGenFF_4.0_ALT_TYPE_SET
CGenFF_4.0 1 CG2R61 2 CG2R61 3 CG2R61 4 CG2R61 5 CG2R61 6 CG2R61 7 CG2R61 8 CG2R61 9 CG2R61 10 CG2R61 11 HGR61 12 HGR61 13 HGR61 14 HGR61 15 HGR61 16 HGR61 17 HGR61 18 HGR61
@<TRIPOS>MOLECULE
naphtalene
 18 19 0 0 0
****
USER_CHARGES
INVALID_CHARGES
Pose:  26 Cluster:  26 Fr_nu:  11525 TotEn:    -9.39
@<TRIPOS>ATOM
      1 C1        -64.1830   -5.4986  -23.4590 C.ar   1 LIG      -0.11500
      2 C2        -65.1384   -4.7162  -24.1007 C.ar   1 LIG      -0.11500
      3 C3        -60.9598   -1.8737  -23.8391 C.ar   1 LIG      -0.11500
      4 C4        -61.9153   -1.0914  -24.4809 C.ar   1 LIG      -0.11500
      5 C5        -62.9033   -4.9915  -23.2312 C.ar   1 LIG      -0.11700
      6 C6        -64.8181   -3.4238  -24.5172 C.ar   1 LIG      -0.11700
      7 C7        -61.2802   -3.1662  -23.4226 C.ar   1 LIG      -0.11700
      8 C8        -63.1950   -1.5985  -24.7087 C.ar   1 LIG      -0.11700
      9 C9        -62.5633   -3.6927  -23.6437 C.ar   1 LIG       0.00400
     10 C10       -63.5350   -2.8972  -24.2963 C.ar   1 LIG       0.00400
     11 H1        -64.4328   -6.5048  -23.1355 H      1 LIG       0.11500
     12 H2        -66.1344   -5.1118  -24.2773 H      1 LIG       0.11500
     13 H3        -59.9634   -1.4786  -23.6620 H      1 LIG       0.11500
     14 H4        -61.6645   -0.0858  -24.8054 H      1 LIG       0.11500
     15 H5        -62.1722   -5.6210  -22.7281 H      1 LIG       0.11500
     16 H6        -65.5807   -2.8298  -25.0165 H      1 LIG       0.11500
     17 H7        -60.5176   -3.7596  -22.9226 H      1 LIG       0.11500
     18 H8        -63.9260   -0.9693  -25.2125 H      1 LIG       0.11500
@<TRIPOS>BOND
      1       1       2 ar
      2       1       5 ar
      3       2       6 ar
      4       3       4 ar
      5       3       7 ar
      6       4       8 ar
      7       5       9 ar
      8       6      10 ar
      9       7       9 ar
     10       8      10 ar
     11       9      10 ar
     12       1      11 1
     13       2      12 1
     14       3      13 1
     15       4      14 1
     16       5      15 1
     17       6      16 1
     18       7      17 1
     19       8      18 1
@<TRIPOS>ALT_TYPE
CGenFF_4.0_ALT_TYPE_SET
CGenFF_4.0 1 CG2R61 2 CG2R61 3 CG2R61 4 CG2R61 5 CG2R61 6 CG2R61 7 CG2R61 8 CG2R61 9 CG2R61 10 CG2R61 11 HGR61 12 HGR61 13 HGR61 14 HGR61 15 HGR61 16 HGR61 17 HGR61 18 HGR61
@<TRIPOS>MOLECULE
naphtalene
 18 19 0 0 0
****
USER_CHARGES
INVALID_CHARGES
Pose:  27 Cluster:  27 Fr_nu: 397555 TotEn:    -9.30
@<TRIPOS>ATOM
      1 C1        -63.6063   -2.4927  -20.0866 C.ar   1 LIG      -0.11500
      2 C2        -64.4046   -3.4099  -20.7636 C.ar   1 LIG      -0.11500
      3 C3        -60.9551   -1.8293  -24.1120 C.ar   1 LIG      -0.11500
      4 C4        -61.7535   -2.7465  -24.7889 C.ar   1 LIG      -0.11500
      5 C5        -62.5475   -1.8677  -20.7460 C.ar   1 LIG      -0.11700
      6 C6        -64.1473   -3.7056  -22.1024 C.ar   1 LIG      -0.11700
      7 C7        -61.2125   -1.5335  -22.7730 C.ar   1 LIG      -0.11700
      8 C8        -62.8122   -3.3716  -24.1296 C.ar   1 LIG      -0.11700
      9 C9        -62.2740   -2.1533  -22.0936 C.ar   1 LIG       0.00400
     10 C10       -63.0858   -3.0860  -22.7819 C.ar   1 LIG       0.00400
     11 H1        -63.8068   -2.2633  -19.0441 H      1 LIG       0.11500
     12 H2        -65.2288   -3.8957  -20.2494 H      1 LIG       0.11500
     13 H3        -60.1307   -1.3428  -24.6257 H      1 LIG       0.11500
     14 H4        -61.5517   -2.9765  -25.8309 H      1 LIG       0.11500
     15 H5        -61.9364   -1.1544  -20.1968 H      1 LIG       0.11500
     16 H6        -64.7846   -4.4253  -22.6121 H      1 LIG       0.11500
     17 H7        -60.5757   -0.8132  -22.2638 H      1 LIG       0.11500
     18 H8        -63.4231   -4.0856  -24.6783 H      1 LIG       0.11500
@<TRIPOS>BOND
      1       1       2 ar
      2       1       5 ar
      3       2       6 ar
      4       3       4 ar
      5       3       7 ar
      6       4       8 ar
      7       5       9 ar
      8       6      10 ar
      9       7       9 ar
     10       8      10 ar
     11       9      10 ar
     12       1      11 1
     13       2      12 1
     14       3      13 1
     15       4      14 1
     16       5      15 1
     17       6      16 1
     18       7      17 1
     19       8      18 1
@<TRIPOS>ALT_TYPE
CGenFF_4.0_ALT_TYPE_SET
CGenFF_4.0 1 CG2R61 2 CG2R61 3 CG2R61 4 CG2R61 5 CG2R61 6 CG2R61 7 CG2R61 8 CG2R61 9 CG2R61 10 CG2R61 11 HGR61 12 HGR61 13 HGR61 14 HGR61 15 HGR61 16 HGR61 17 HGR61 18 HGR61
@<TRIPOS>MOLECULE
naphtalene
 18 19 0 0 0
****
USER_CHARGES
INVALID_CHARGES
Pose:  28 Cluster:  28 Fr_nu: 302504 TotEn:    -9.28
@<TRIPOS>ATOM
      1 C1        -60.6597   -1.5920  -24.3802 C.ar   1 LIG      -0.11500
      2 C2        -60.2490   -2.3695  -23.3015 C.ar   1 LIG      -0.11500
      3 C3        -64.3637    0.1237  -21.7326 C.ar   1 LIG      -0.11500
      4 C4        -63.9529   -0.6539  -20.6540 C.ar   1 LIG      -0.11500
      5 C5        -61.7853   -0.7758  -24.2644 C.ar   1 LIG      -0.11700
      6 C6        -60.9620   -2.3340  -22.1030 C.ar   1 LIG      -0.11700
      7 C7        -63.6505    0.0882  -22.9312 C.ar   1 LIG      -0.11700
      8 C8        -62.8274   -1.4702  -20.7697 C.ar   1 LIG      -0.11700
      9 C9        -62.5152   -0.7276  -23.0655 C.ar   1 LIG       0.00400
     10 C10       -62.0975   -1.5184  -21.9686 C.ar   1 LIG       0.00400
     11 H1        -60.1045   -1.6205  -25.3131 H      1 LIG       0.11500
     12 H2        -59.3724   -3.0044  -23.3926 H      1 LIG       0.11500
     13 H3        -65.2403    0.7590  -21.6422 H      1 LIG       0.11500
     14 H4        -64.5093   -0.6261  -19.7218 H      1 LIG       0.11500
     15 H5        -62.0884   -0.1768  -25.1207 H      1 LIG       0.11500
     16 H6        -60.6226   -2.9497  -21.2726 H      1 LIG       0.11500
     17 H7        -63.9897    0.7046  -23.7611 H      1 LIG       0.11500
     18 H8        -62.5245   -2.0699  -19.9138 H      1 LIG       0.11500
@<TRIPOS>BOND
      1       1       2 ar
      2       1       5 ar
      3       2       6 ar
      4       3       4 ar
      5       3       7 ar
      6       4       8 ar
      7       5       9 ar
      8       6      10 ar
      9       7       9 ar
     10       8      10 ar
     11       9      10 ar
     12       1      11 1
     13       2      12 1
     14       3      13 1
     15       4      14 1
     16       5      15 1
     17       6      16 1
     18       7      17 1
     19       8      18 1
@<TRIPOS>ALT_TYPE
CGenFF_4.0_ALT_TYPE_SET
CGenFF_4.0 1 CG2R61 2 CG2R61 3 CG2R61 4 CG2R61 5 CG2R61 6 CG2R61 7 CG2R61 8 CG2R61 9 CG2R61 10 CG2R61 11 HGR61 12 HGR61 13 HGR61 14 HGR61 15 HGR61 16 HGR61 17 HGR61 18 HGR61
@<TRIPOS>MOLECULE
naphtalene
 18 19 0 0 0
****
USER_CHARGES
INVALID_CHARGES
Pose:  29 Cluster:  29 Fr_nu:   4752 TotEn:    -8.53
@<TRIPOS>ATOM
      1 C1        -64.4099   -2.6958  -25.4631 C.ar   1 LIG      -0.11500
      2 C2        -63.2845   -2.5929  -26.2752 C.ar   1 LIG      -0.11500
      3 C3        -61.5851   -2.4082  -21.5122 C.ar   1 LIG      -0.11500
      4 C4        -60.4596   -2.3053  -22.3244 C.ar   1 LIG      -0.11500
      5 C5        -64.2736   -2.6761  -24.0748 C.ar   1 LIG      -0.11700
      6 C6        -62.0184   -2.4699  -25.7023 C.ar   1 LIG      -0.11700
      7 C7        -62.8512   -2.5312  -22.0852 C.ar   1 LIG      -0.11700
      8 C8        -60.5958   -2.3251  -23.7127 C.ar   1 LIG      -0.11700
      9 C9        -63.0070   -2.5529  -23.4808 C.ar   1 LIG       0.00400
     10 C10       -61.8625   -2.4483  -24.3067 C.ar   1 LIG       0.00400
     11 H1        -65.3952   -2.7922  -25.9097 H      1 LIG       0.11500
     12 H2        -63.3917   -2.6081  -27.3560 H      1 LIG       0.11500
     13 H3        -61.4785   -2.3929  -20.4311 H      1 LIG       0.11500
     14 H4        -59.4745   -2.2104  -21.8772 H      1 LIG       0.11500
     15 H5        -65.1672   -2.7583  -23.4594 H      1 LIG       0.11500
     16 H6        -61.1526   -2.3903  -26.3564 H      1 LIG       0.11500
     17 H7        -63.7169   -2.6099  -21.4310 H      1 LIG       0.11500
     18 H8        -59.7023   -2.2436  -24.3283 H      1 LIG       0.11500
@<TRIPOS>BOND
      1       1       2 ar
      2       1       5 ar
      3       2       6 ar
      4       3       4 ar
      5       3       7 ar
      6       4       8 ar
      7       5       9 ar
      8       6      10 ar
      9       7       9 ar
     10       8      10 ar
     11       9      10 ar
     12       1      11 1
     13       2      12 1
     14       3      13 1
     15       4      14 1
     16       5      15 1
     17       6      16 1
     18       7      17 1
     19       8      18 1
@<TRIPOS>ALT_TYPE
CGenFF_4.0_ALT_TYPE_SET
CGenFF_4.0 1 CG2R61 2 CG2R61 3 CG2R61 4 CG2R61 5 CG2R61 6 CG2R61 7 CG2R61 8 CG2R61 9 CG2R61 10 CG2R61 11 HGR61 12 HGR61 13 HGR61 14 HGR61 15 HGR61 16 HGR61 17 HGR61 18 HGR61
# TRIPOS MOL2 file generated by SEED

@<TRIPOS>MOLECULE
pyrazole
 9 9 0 0 0
****
USER_CHARGES
INVALID_CHARGES
Pose:   1 Cluster:   1 Fr_nu: 8215787 TotEn:   -24.33
@<TRIPOS>ATOM
      1 C1        -60.0637  -23.7062  -21.7325 C.2    1 LIG      -0.25100
      2 C2        -60.3740  -24.3457  -20.5174 C.2    1 LIG       0.13200
      3 C3        -58.8649  -24.2572  -22.1142 C.2    1 LIG      -0.03800
      4 N1        -59.4471  -25.2351  -20.1514 N.2    1 LIG      -0.57800
      5 N2        -58.5427  -25.1585  -21.1425 N.pl3  1 LIG      -0.05900
      6 H1        -60.6296  -22.9520  -22.2591 H      1 LIG       0.15700
      7 H2        -61.2366  -24.2004  -19.8830 H      1 LIG       0.15600
      8 H3        -58.2254  -24.0913  -22.9691 H      1 LIG       0.15900
      9 H4        -57.7237  -25.7514  -21.0910 H      1 LIG       0.32200
@<TRIPOS>BOND
      1       1       2 1
      2       1       3 2
      3       2       4 2
      4       3       5 1
      5       4       5 1
      6       1       6 1
      7       2       7 1
      8       3       8 1
      9       5       9 1
@<TRIPOS>ALT_TYPE
CGenFF_4.0_ALT_TYPE_SET
CGenFF_4.0 1 CG2R51 2 CG2R52 3 CG2R51 4 NG2R50 5 NG2R51 6 HGR51 7 HGR52 8 HGR52 9 HGP1
@<TRIPOS>MOLECULE
pyrazole
 9 9 0 0 0
****
USER_CHARGES
INVALID_CHARGES
Pose:   2 Cluster:   2 Fr_nu: 436728 TotEn:   -19.80
@<TRIPOS>ATOM
      1 C1        -64.2169  -12.0227  -35.9283 C.2    1 LIG      -0.25100
      2 C2        -62.8316  -11.7738  -35.9586 C.2    1 LIG       0.13200
      3 C3        -64.7461  -10.9390  -35.2710 C.2    1 LIG      -0.03800
      4 N1        -62.5016  -10.6223  -35.3678 N.2    1 LIG      -0.57800
      5 N2        -63.6870  -10.1379  -34.9601 N.pl3  1 LIG      -0.05900
      6 H1        -64.7570  -12.8685  -36.3274 H      1 LIG       0.15700
      7 H2        -62.0487  -12.3838  -36.3861 H      1 LIG       0.15600
      8 H3        -65.7578  -10.6729  -35.0007 H      1 LIG       0.15900
      9 H4        -63.7001   -9.2515  -34.4712 H      1 LIG       0.32200
@<TRIPOS>BOND
      1       1       2 1
      2       1       3 2
      3       2       4 2
      4       3       5 1
      5       4       5 1
      6       1       6 1
      7       2       7 1
      8       3       8 1
      9       5       9 1
@<TRIPOS>ALT_TYPE
CGenFF_4.0_ALT_TYPE_SET
CGenFF_4.0 1 CG2R51 2 CG2R52 3 CG2R51 4 NG2R50 5 NG2R51 6 HGR51 7 HGR52 8 HGR52 9 HGP1
@<TRIPOS>MOLECULE
pyrazole
 9 9 0 0 0
****
USER_CHARGES
INVALID_CHARGES
Pose:   3 Cluster:   3 Fr_nu: 8625647 TotEn:   -19.20
@<TRIPOS>ATOM
      1 C1        -44.7567  -18.7289  -24.8861 C.2    1 LIG      -0.25100
      2 C2        -43.9727  -17.8720  -25.6817 C.2    1 LIG       0.13200
      3 C3        -45.7342  -17.9160  -24.3663 C.2    1 LIG      -0.03800
      4 N1        -44.4142  -16.6115  -25.6715 N.2    1 LIG      -0.57800
      5 N2        -45.4863  -16.6702  -24.8632 N.pl3  1 LIG      -0.05900
      6 H1        -44.6318  -19.7877  -24.7135 H      1 LIG       0.15700
      7 H2        -43.0978  -18.1134  -26.2681 H      1 LIG       0.15600
      8 H3        -46.5638  -18.1070  -23.7009 H      1 LIG       0.15900
      9 H4        -46.0045  -15.8177  -24.6915 H      1 LIG       0.32200
@<TRIPOS>BOND
      1       1       2 1
      2       1       3 2
      3       2       4 2
      4       3       5 1
      5       4       5 1
      6       1       6 1
      7       2       7 1
      8       3       8 1
      9       5       9 1
@<TRIPOS>ALT_TYPE
CGenFF_4.0_ALT_TYPE_SET
CGenFF_4.0 1 CG2R51 2 CG2R52 3 CG2R51 4 NG2R50 5 NG2R51 6 HGR51 7 HGR52 8 HGR52 9 HGP1
@<TRIPOS>MOLECULE
pyrazole
 9 9 0 0 0
****
USER_CHARGES
INVALID_CHARGES
Pose:   4 Cluster:   4 Fr_nu: 1602153 TotEn:   -18.10
@<TRIPOS>ATOM
      1 C1        -63.6009  -10.5283  -34.9824 C.2    1 LIG      -0.25100
      2 C2        -62.5958  -11.0990  -35.7861 C.2    1 LIG       0.13200
      3 C3        -64.5625  -11.5047  -34.8902 C.2    1 LIG      -0.03800
      4 N1        -62.8913  -12.3417  -36.1764 N.2    1 LIG      -0.57800
      5 N2        -64.0929  -12.5600  -35.6157 N.pl3  1 LIG      -0.05900
      6 H1        -63.6255   -9.5470  -34.5321 H      1 LIG       0.15700
      7 H2        -61.6605  -10.6610  -36.1040 H      1 LIG       0.15600
      8 H3        -65.5179  -11.5420  -34.3871 H      1 LIG       0.15900
      9 H4        -64.5391  -13.4553  -35.7713 H      1 LIG       0.32200
@<TRIPOS>BOND
      1       1       2 1
      2       1       3 2
      3       2       4 2
      4       3       5 1
      5       4       5 1
      6       1       6 1
      7       2       7 1
      8       3       8 1
      9       5       9 1
@<TRIPOS>ALT_TYPE
CGenFF_4.0_ALT_TYPE_SET
CGenFF_4.0 1 CG2R51 2 CG2R52 3 CG2R51 4 NG2R50 5 NG2R51 6 HGR51 7 HGR52 8 HGR52 9 HGP1
@<TRIPOS>MOLECULE
pyrazole
 9 9 0 0 0
****
USER_CHARGES
INVALID_CHARGES
Pose:   5 Cluster:   5 Fr_nu: 7882586 TotEn:   -17.29
@<TRIPOS>ATOM
      1 C1        -72.6874  -16.1358  -51.2373 C.2    1 LIG      -0.25100
      2 C2        -73.4538  -15.5477  -50.2134 C.2    1 LIG       0.13200
      3 C3        -71.8467  -17.0022  -50.5824 C.2    1 LIG      -0.03800
      4 N1        -73.1290  -16.0023  -49.0002 N.2    1 LIG      -0.57800
      5 N2        -72.1492  -16.8853  -49.2576 N.pl3  1 LIG      -0.05900
      6 H1        -72.7372  -15.9577  -52.3014 H      1 LIG       0.15700
      7 H2        -74.2353  -14.8063  -50.3005 H      1 LIG       0.15600
      8 H3        -71.0763  -17.6745  -50.9316 H      1 LIG       0.15900
      9 H4        -71.7273  -17.3741  -48.4779 H      1 LIG       0.32200
@<TRIPOS>BOND
      1       1       2 1
      2       1       3 2
      3       2       4 2
      4       3       5 1
      5       4       5 1
      6       1       6 1
      7       2       7 1
      8       3       8 1
      9       5       9 1
@<TRIPOS>ALT_TYPE
CGenFF_4.0_ALT_TYPE_SET
CGenFF_4.0 1 CG2R51 2 CG2R52 3 CG2R51 4 NG2R50 5 NG2R51 6 HGR51 7 HGR52 8 HGR52 9 HGP1
@<TRIPOS>MOLECULE
pyrazole
 9 9 0 0 0
****
USER_CHARGES
INVALID_CHARGES
Pose:   6 Cluster:   6 Fr_nu: 8682106 TotEn:   -16.55
@<TRIPOS>ATOM
      1 C1        -59.3535    7.2996  -19.8778 C.2    1 LIG      -0.25100
      2 C2        -59.4357    5.8945  -19.8524 C.2    1 LIG       0.13200
      3 C3        -60.2198    7.6762  -20.8749 C.2    1 LIG      -0.03800
      4 N1        -60.2871    5.4112  -20.7609 N.2    1 LIG      -0.57800
      5 N2        -60.7480    6.5188  -21.3666 N.pl3  1 LIG      -0.05900
      6 H1        -58.7514    7.9493  -19.2599 H      1 LIG       0.15700
      7 H2        -58.9102    5.2024  -19.2100 H      1 LIG       0.15600
      8 H3        -60.4999    8.6415  -21.2714 H      1 LIG       0.15900
      9 H4        -61.4234    6.4113  -22.1130 H      1 LIG       0.32200
@<TRIPOS>BOND
      1       1       2 1
      2       1       3 2
      3       2       4 2
      4       3       5 1
      5       4       5 1
      6       1       6 1
      7       2       7 1
      8       3       8 1
      9       5       9 1
@<TRIPOS>ALT_TYPE
CGenFF_4.0_ALT_TYPE_SET
CGenFF_4.0 1 CG2R51 2 CG2R52 3 CG2R51 4 NG2R50 5 NG2R51 6 HGR51 7 HGR52 8 HGR52 9 HGP1
@<TRIPOS>MOLECULE
pyrazole
 9 9 0 0 0
****
USER_CHARGES
INVALID_CHARGES
Pose:   7 Cluster:   7 Fr_nu:  40944 TotEn:   -16.35
@<TRIPOS>ATOM
      1 C1        -59.6433  -11.9561  -30.3414 C.2    1 LIG      -0.25100
      2 C2        -58.3361  -12.3736  -30.0271 C.2    1 LIG       0.13200
      3 C3        -60.4145  -12.4382  -29.3122 C.2    1 LIG      -0.03800
      4 N1        -58.2764  -13.0674  -28.8874 N.2    1 LIG      -0.57800
      5 N2        -59.5557  -13.0895  -28.4763 N.pl3  1 LIG      -0.05900
      6 H1        -59.9800  -11.3849  -31.1939 H      1 LIG       0.15700
      7 H2        -57.4245  -12.2016  -30.5813 H      1 LIG       0.15600
      8 H3        -61.4733  -12.3799  -29.1052 H      1 LIG       0.15900
      9 H4        -59.7736  -13.5711  -27.6130 H      1 LIG       0.32200
@<TRIPOS>BOND
      1       1       2 1
      2       1       3 2
      3       2       4 2
      4       3       5 1
      5       4       5 1
      6       1       6 1
      7       2       7 1
      8       3       8 1
      9       5       9 1
@<TRIPOS>ALT_TYPE
CGenFF_4.0_ALT_TYPE_SET
CGenFF_4.0 1 CG2R51 2 CG2R52 3 CG2R51 4 NG2R50 5 NG2R51 6 HGR51 7 HGR52 8 HGR52 9 HGP1
@<TRIPOS>MOLECULE
pyrazole
 9 9 0 0 0
****
USER_CHARGES
INVALID_CHARGES
Pose:   8 Cluster:   8 Fr_nu: 1108439 TotEn:   -16.09
@<TRIPOS>ATOM
      1 C1        -61.8545   -3.4765  -23.2369 C.2    1 LIG      -0.25100
      2 C2        -61.0087   -2.6254  -23.9732 C.2    1 LIG       0.13200
      3 C3        -62.6544   -4.0685  -24.1836 C.2    1 LIG      -0.03800
      4 N1        -61.2488   -2.6700  -25.2863 N.2    1 LIG      -0.57800
      5 N2        -62.2544   -3.5562  -25.3828 N.pl3  1 LIG      -0.05900
      6 H1        -61.8808   -3.6393  -22.1696 H      1 LIG       0.15700
      7 H2        -60.2277   -1.9742  -23.6076 H      1 LIG       0.15600
      8 H3        -63.4555   -4.7900  -24.1134 H      1 LIG       0.15900
      9 H4        -62.6233   -3.7646  -26.3021 H      1 LIG       0.32200
@<TRIPOS>BOND
      1       1       2 1
      2       1       3 2
      3       2       4 2
      4       3       5 1
      5       4       5 1
      6       1       6 1
      7       2       7 1
      8       3       8 1
      9       5       9 1
@<TRIPOS>ALT_TYPE
CGenFF_4.0_ALT_TYPE_SET
CGenFF_4.0 1 CG2R51 2 CG2R52 3 CG2R51 4 NG2R50 5 NG2R51 6 HGR51 7 HGR52 8 HGR52 9 HGP1
@<TRIPOS>MOLECULE
pyrazole
 9 9 0 0 0
****
USER_CHARGES
INVALID_CHARGES
Pose:   9 Cluster:   9 Fr_nu: 1662122 TotEn:   -16.03
@<TRIPOS>ATOM
      1 C1        -64.5714  -11.5230  -35.4180 C.2    1 LIG      -0.25100
      2 C2        -63.4723  -12.1887  -34.8431 C.2    1 LIG       0.13200
      3 C3        -64.4690  -10.2322  -34.9600 C.2    1 LIG      -0.03800
      4 N1        -62.7263  -11.3870  -34.0784 N.2    1 LIG      -0.57800
      5 N2        -63.3577  -10.2042  -34.1696 N.pl3  1 LIG      -0.05900
      6 H1        -65.3315  -11.9220  -36.0734 H      1 LIG       0.15700
      7 H2        -63.1840  -13.2248  -34.9491 H      1 LIG       0.15600
      8 H3        -65.0743   -9.3516  -35.1197 H      1 LIG       0.15900
      9 H4        -62.9750   -9.4161  -33.6625 H      1 LIG       0.32200
@<TRIPOS>BOND
      1       1       2 1
      2       1       3 2
      3       2       4 2
      4       3       5 1
      5       4       5 1
      6       1       6 1
      7       2       7 1
      8       3       8 1
      9       5       9 1
@<TRIPOS>ALT_TYPE
CGenFF_4.0_ALT_TYPE_SET
CGenFF_4.0 1 CG2R51 2 CG2R52 3 CG2R51 4 NG2R50 5 NG2R51 6 HGR51 7 HGR52 8 HGR52 9 HGP1
@<TRIPOS>MOLECULE
pyrazole
 9 9 0 0 0
****
USER_CHARGES
INVALID_CHARGES
Pose:  10 Cluster:  10 Fr_nu: 2746643 TotEn:   -15.97
@<TRIPOS>ATOM
      1 C1        -63.9992  -11.1407  -35.2546 C.2    1 LIG      -0.25100
      2 C2        -63.1034  -12.0606  -35.8318 C.2    1 LIG       0.13200
      3 C3        -65.2312  -11.5149  -35.7328 C.2    1 LIG      -0.03800
      4 N1        -63.7142  -12.9522  -36.6165 N.2    1 LIG      -0.57800
      5 N2        -65.0071  -12.5945  -36.5358 N.pl3  1 LIG      -0.05900
      6 H1        -63.7831  -10.3214  -34.5850 H      1 LIG       0.15700
      7 H2        -62.0308  -12.1181  -35.7137 H      1 LIG       0.15600
      8 H3        -66.2243  -11.1179  -35.5794 H      1 LIG       0.15900
      9 H4        -65.6869  -13.1322  -37.0588 H      1 LIG       0.32200
@<TRIPOS>BOND
      1       1       2 1
      2       1       3 2
      3       2       4 2
      4       3       5 1
      5       4       5 1
      6       1       6 1
      7       2       7 1
      8       3       8 1
      9       5       9 1
@<TRIPOS>ALT_TYPE
CGenFF_4.0_ALT_TYPE_SET
CGenFF_4.0 1 CG2R51 2 CG2R52 3 CG2R51 4 NG2R50 5 NG2R51 6 HGR51 7 HGR52 8 HGR52 9 HGP1
@<TRIPOS>MOLECULE
pyrazole
 9 9 0 0 0
****
USER_CHARGES
INVALID_CHARGES
Pose:  11 Cluster:  11 Fr_nu: 219146 TotEn:   -14.72
@<TRIPOS>ATOM
      1 C1        -59.5728  -12.6289  -28.8054 C.2    1 LIG      -0.25100
      2 C2        -59.0532  -12.3818  -30.0902 C.2    1 LIG       0.13200
      3 C3        -58.5731  -13.3112  -28.1561 C.2    1 LIG      -0.03800
      4 N1        -57.8192  -12.8674  -30.2495 N.2    1 LIG      -0.57800
      5 N2        -57.5549  -13.4265  -29.0564 N.pl3  1 LIG      -0.05900
      6 H1        -60.5366  -12.3511  -28.4049 H      1 LIG       0.15700
      7 H2        -59.5225  -11.8685  -30.9173 H      1 LIG       0.15600
      8 H3        -58.4971  -13.7179  -27.1580 H      1 LIG       0.15900
      9 H4        -56.6564  -13.8738  -28.9250 H      1 LIG       0.32200
@<TRIPOS>BOND
      1       1       2 1
      2       1       3 2
      3       2       4 2
      4       3       5 1
      5       4       5 1
      6       1       6 1
      7       2       7 1
      8       3       8 1
      9       5       9 1
@<TRIPOS>ALT_TYPE
CGenFF_4.0_ALT_TYPE_SET
CGenFF_4.0 1 CG2R51 2 CG2R52 3 CG2R51 4 NG2R50 5 NG2R51 6 HGR51 7 HGR52 8 HGR52 9 HGP1
@<TRIPOS>MOLECULE
pyrazole
 9 9 0 0 0
****
USER_CHARGES
INVALID_CHARGES
Pose:  12 Cluster:  12 Fr_nu: 223452 TotEn:   -14.40
@<TRIPOS>ATOM
      1 C1        -60.4264  -12.6510  -28.6153 C.2    1 LIG      -0.25100
      2 C2        -59.0240  -12.6510  -28.7380 C.2    1 LIG       0.13200
      3 C3        -60.8738  -12.0985  -29.7905 C.2    1 LIG      -0.03800
      4 N1        -58.6080  -12.1393  -29.8995 N.2    1 LIG      -0.57800
      5 N2        -59.7558  -11.8127  -30.5175 N.pl3  1 LIG      -0.05900
      6 H1        -61.0293  -13.0027  -27.7912 H      1 LIG       0.15700
      7 H2        -58.2877  -13.0021  -28.0292 H      1 LIG       0.15600
      8 H3        -61.8646  -11.8857  -30.1654 H      1 LIG       0.15900
      9 H4        -59.7025  -11.3944  -31.4378 H      1 LIG       0.32200
@<TRIPOS>BOND
      1       1       2 1
      2       1       3 2
      3       2       4 2
      4       3       5 1
      5       4       5 1
      6       1       6 1
      7       2       7 1
      8       3       8 1
      9       5       9 1
@<TRIPOS>ALT_TYPE
CGenFF_4.0_ALT_TYPE_SET
CGenFF_4.0 1 CG2R51 2 CG2R52 3 CG2R51 4 NG2R50 5 NG2R51 6 HGR51 7 HGR52 8 HGR52 9 HGP1
@<TRIPOS>MOLECULE
pyrazole
 9 9 0 0 0
****
USER_CHARGES
INVALID_CHARGES
Pose:  13 Cluster:  13 Fr_nu: 298683 TotEn:   -14.28
@<TRIPOS>ATOM
      1 C1        -65.2306  -11.9926  -36.6634 C.2    1 LIG      -0.25100
      2 C2        -64.1455  -12.7059  -36.1199 C.2    1 LIG       0.13200
      3 C3        -65.3143  -10.8570  -35.8952 C.2    1 LIG      -0.03800
      4 N1        -63.5802  -12.0763  -35.0865 N.2    1 LIG      -0.57800
      5 N2        -64.3129  -10.9553  -34.9744 N.pl3  1 LIG      -0.05900
      6 H1        -65.8635  -12.2625  -37.4958 H      1 LIG       0.15700
      7 H2        -63.7433  -13.6586  -36.4335 H      1 LIG       0.15600
      8 H3        -65.9825  -10.0083  -35.9188 H      1 LIG       0.15900
      9 H4        -64.0746  -10.2980  -34.2423 H      1 LIG       0.32200
@<TRIPOS>BOND
      1       1       2 1
      2       1       3 2
      3       2       4 2
      4       3       5 1
      5       4       5 1
      6       1       6 1
      7       2       7 1
      8       3       8 1
      9       5       9 1
@<TRIPOS>ALT_TYPE
CGenFF_4.0_ALT_TYPE_SET
CGenFF_4.0 1 CG2R51 2 CG2R52 3 CG2R51 4 NG2R50 5 NG2R51 6 HGR51 7 HGR52 8 HGR52 9 HGP1
@<TRIPOS>MOLECULE
pyrazole
 9 9 0 0 0
****
USER_CHARGES
INVALID_CHARGES
Pose:  14 Cluster:  14 Fr_nu: 8503877 TotEn:   -13.08
@<TRIPOS>ATOM
      1 C1        -69.7284    4.5643  -46.8047 C.2    1 LIG      -0.25100
      2 C2        -68.5363    4.6151  -46.0576 C.2    1 LIG       0.13200
      3 C3        -69.8972    3.2317  -47.0916 C.2    1 LIG      -0.03800
      4 N1        -67.9868    3.4107  -45.8807 N.2    1 LIG      -0.57800
      5 N2        -68.8374    2.5903  -46.5207 N.pl3  1 LIG      -0.05900
      6 H1        -70.3756    5.3788  -47.0945 H      1 LIG       0.15700
      7 H2        -68.0448    5.4798  -45.6350 H      1 LIG       0.15600
      8 H3        -70.6575    2.6945  -47.6400 H      1 LIG       0.15900
      9 H4        -68.6318    1.5992  -46.5303 H      1 LIG       0.32200
@<TRIPOS>BOND
      1       1       2 1
      2       1       3 2
      3       2       4 2
      4       3       5 1
      5       4       5 1
      6       1       6 1
      7       2       7 1
      8       3       8 1
      9       5       9 1
@<TRIPOS>ALT_TYPE
CGenFF_4.0_ALT_TYPE_SET
CGenFF_4.0 1 CG2R51 2 CG2R52 3 CG2R51 4 NG2R50 5 NG2R51 6 HGR51 7 HGR52 8 HGR52 9 HGP1
@<TRIPOS>MOLECULE
pyrazole
 9 9 0 0 0
****
USER_CHARGES
INVALID_CHARGES
Pose:  15 Cluster:  15 Fr_nu: 250861 TotEn:   -12.49
@<TRIPOS>ATOM
      1 C1        -61.7209   -1.6118  -23.9189 C.2    1 LIG      -0.25100
      2 C2        -61.3010   -1.9070  -25.2298 C.2    1 LIG       0.13200
      3 C3        -60.7240   -2.1130  -23.1180 C.2    1 LIG      -0.03800
      4 N1        -60.1287   -2.5460  -25.2641 N.2    1 LIG      -0.57800
      5 N2        -59.8032   -2.6564  -23.9649 N.pl3  1 LIG      -0.05900
      6 H1        -62.6198   -1.1060  -23.5986 H      1 LIG       0.15700
      7 H2        -61.8007   -1.6836  -26.1615 H      1 LIG       0.15600
      8 H3        -60.5910   -2.1335  -22.0460 H      1 LIG       0.15900
      9 H4        -58.9347   -3.1183  -23.7258 H      1 LIG       0.32200
@<TRIPOS>BOND
      1       1       2 1
      2       1       3 2
      3       2       4 2
      4       3       5 1
      5       4       5 1
      6       1       6 1
      7       2       7 1
      8       3       8 1
      9       5       9 1
@<TRIPOS>ALT_TYPE
CGenFF_4.0_ALT_TYPE_SET
CGenFF_4.0 1 CG2R51 2 CG2R52 3 CG2R51 4 NG2R50 5 NG2R51 6 HGR51 7 HGR52 8 HGR52 9 HGP1
@<TRIPOS>MOLECULE
pyrazole
 9 9 0 0 0
****
USER_CHARGES
INVALID_CHARGES
Pose:  16 Cluster:  16 Fr_nu:  40883 TotEn:   -10.44
@<TRIPOS>ATOM
      1 C1        -59.6879  -11.6884  -30.1804 C.2    1 LIG      -0.25100
      2 C2        -61.0687  -11.9527  -30.1094 C.2    1 LIG       0.13200
      3 C3        -59.1606  -12.3185  -29.0797 C.2    1 LIG      -0.03800
      4 N1        -61.3981  -12.6931  -29.0477 N.2    1 LIG      -0.57800
      5 N2        -60.2167  -12.8997  -28.4414 N.pl3  1 LIG      -0.05900
      6 H1        -59.1492  -11.1213  -30.9251 H      1 LIG       0.15700
      7 H2        -61.8490  -11.6361  -30.7868 H      1 LIG       0.15600
      8 H3        -58.1524  -12.4019  -28.7005 H      1 LIG       0.15900
      9 H4        -60.2039  -13.4475  -27.5902 H      1 LIG       0.32200
@<TRIPOS>BOND
      1       1       2 1
      2       1       3 2
      3       2       4 2
      4       3       5 1
      5       4       5 1
      6       1       6 1
      7       2       7 1
      8       3       8 1
      9       5       9 1
@<TRIPOS>ALT_TYPE
CGenFF_4.0_ALT_TYPE_SET
CGenFF_4.0 1 CG2R51 2 CG2R52 3 CG2R51 4 NG2R50 5 NG2R51 6 HGR51 7 HGR52 8 HGR52 9 HGP1
@<TRIPOS>MOLECULE
pyrazole
 9 9 0 0 0
****
USER_CHARGES
INVALID_CHARGES
Pose:  17 Cluster:  17 Fr_nu: 267314 TotEn:    -9.48
@<TRIPOS>ATOM
      1 C1        -63.8183  -12.4061  -35.8598 C.2    1 LIG      -0.25100
      2 C2        -65.1095  -12.2522  -36.3992 C.2    1 LIG       0.13200
      3 C3        -63.5582  -11.2062  -35.2442 C.2    1 LIG      -0.03800
      4 N1        -65.6332  -11.0495  -36.1483 N.2    1 LIG      -0.57800
      5 N2        -64.6664  -10.4366  -35.4443 N.pl3  1 LIG      -0.05900
      6 H1        -63.1670  -13.2662  -35.9091 H      1 LIG       0.15700
      7 H2        -65.6904  -12.9663  -36.9653 H      1 LIG       0.15600
      8 H3        -62.7028  -10.8380  -34.6963 H      1 LIG       0.15900
      9 H4        -64.8293   -9.4877  -35.1315 H      1 LIG       0.32200
@<TRIPOS>BOND
      1       1       2 1
      2       1       3 2
      3       2       4 2
      4       3       5 1
      5       4       5 1
      6       1       6 1
      7       2       7 1
      8       3       8 1
      9       5       9 1
@<TRIPOS>ALT_TYPE
CGenFF_4.0_ALT_TYPE_SET
CGenFF_4.0 1 CG2R51 2 CG2R52 3 CG2R51 4 NG2R50 5 NG2R51 6 HGR51 7 HGR52 8 HGR52 9 HGP1
@<TRIPOS>MOLECULE
pyrazole
 9 9 0 0 0
****
USER_CHARGES
INVALID_CHARGES
Pose:  18 Cluster:  18 Fr_nu: 367524 TotEn:    -8.65
@<TRIPOS>ATOM
      1 C1        -64.6120  -10.5531  -35.1109 C.2    1 LIG      -0.25100
      2 C2        -65.6362  -10.1082  -35.9682 C.2    1 LIG       0.13200
      3 C3        -64.4981  -11.8952  -35.3797 C.2    1 LIG      -0.03800
      4 N1        -66.1371  -11.0880  -36.7251 N.2    1 LIG      -0.57800
      5 N2        -65.4246  -12.1621  -36.3445 N.pl3  1 LIG      -0.05900
      6 H1        -64.0360   -9.9816  -34.3981 H      1 LIG       0.15700
      7 H2        -66.0388   -9.1108  -36.0726 H      1 LIG       0.15600
      8 H3        -63.8574  -12.6674  -34.9789 H      1 LIG       0.15900
      9 H4        -65.6252  -13.0512  -36.7851 H      1 LIG       0.32200
@<TRIPOS>BOND
      1       1       2 1
      2       1       3 2
      3       2       4 2
      4       3       5 1
      5       4       5 1
      6       1       6 1
      7       2       7 1
      8       3       8 1
      9       5       9 1
@<TRIPOS>ALT_TYPE
CGenFF_4.0_ALT_TYPE_SET
CGenFF_4.0 1 CG2R51 2 CG2R52 3 CG2R51 4 NG2R50 5 NG2R51 6 HGR51 7 HGR52 8 HGR52 9 HGP1
@<TRIPOS>MOLECULE
pyrazole
 9 9 0 0 0
****
USER_CHARGES
INVALID_CHARGES
Pose:  19 Cluster:  19 Fr_nu: 8655225 TotEn:    -8.49
@<TRIPOS>ATOM
      1 C1        -54.2650  -26.0938  -30.7143 C.2    1 LIG      -0.25100
      2 C2        -53.3678  -26.8618  -29.9482 C.2    1 LIG       0.13200
      3 C3        -53.4746  -25.4784  -31.6540 C.2    1 LIG      -0.03800
      4 N1        -52.1041  -26.7467  -30.3651 N.2    1 LIG      -0.57800
      5 N2        -52.2015  -25.8992  -31.4036 N.pl3  1 LIG      -0.05900
      6 H1        -55.3350  -25.9995  -30.6023 H      1 LIG       0.15700
      7 H2        -53.5820  -27.5002  -29.1030 H      1 LIG       0.15600
      8 H3        -53.6979  -24.7928  -32.4586 H      1 LIG       0.15900
      9 H4        -51.3548  -25.6477  -31.8982 H      1 LIG       0.32200
@<TRIPOS>BOND
      1       1       2 1
      2       1       3 2
      3       2       4 2
      4       3       5 1
      5       4       5 1
      6       1       6 1
      7       2       7 1
      8       3       8 1
      9       5       9 1
@<TRIPOS>ALT_TYPE
CGenFF_4.0_ALT_TYPE_SET
CGenFF_4.0 1 CG2R51 2 CG2R52 3 CG2R51 4 NG2R50 5 NG2R51 6 HGR51 7 HGR52 8 HGR52 9 HGP1
@<TRIPOS>MOLECULE
pyrazole
 9 9 0 0 0
****
USER_CHARGES
INVALID_CHARGES
Pose:  20 Cluster:  20 Fr_nu: 223521 TotEn:    -7.49
@<TRIPOS>ATOM
      1 C1        -58.4193  -12.4449  -29.9666 C.2    1 LIG      -0.25100
      2 C2        -59.4449  -12.0099  -30.8272 C.2    1 LIG       0.13200
      3 C3        -59.0240  -12.5510  -28.7380 C.2    1 LIG      -0.03800
      4 N1        -60.6126  -11.8507  -30.1987 N.2    1 LIG      -0.57800
      5 N2        -60.3246  -12.1876  -28.9300 N.pl3  1 LIG      -0.05900
      6 H1        -57.3863  -12.6533  -30.2031 H      1 LIG       0.15700
      7 H2        -59.3900  -11.8017  -31.8862 H      1 LIG       0.15600
      8 H3        -58.6539  -12.8435  -27.7660 H      1 LIG       0.15900
      9 H4        -61.0663  -12.1449  -28.2424 H      1 LIG       0.32200
@<TRIPOS>BOND
      1       1       2 1
      2       1       3 2
      3       2       4 2
      4       3       5 1
      5       4       5 1
      6       1       6 1
      7       2       7 1
      8       3       8 1
      9       5       9 1
@<TRIPOS>ALT_TYPE
CGenFF_4.0_ALT_TYPE_SET
CGenFF_4.0 1 CG2R51 2 CG2R52 3 CG2R51 4 NG2R50 5 NG2R51 6 HGR51 7 HGR52 8 HGR52 9 HGP1
@<TRIPOS>MOLECULE
4_lactone
 9 9 0 0 0
****
USER_CHARGES
INVALID_CHARGES
Pose:   1 Cluster:   1 Fr_nu: 1340274 TotEn:   -27.67
@<TRIPOS>ATOM
      1 C1        -62.5189  -10.6757  -35.8257 C.2    1 LIG       0.04000
      2 C2        -63.7853  -10.6656  -34.9509 C.3    1 LIG       0.11000
      3 C3        -63.8090  -12.1541  -35.2851 C.3    1 LIG       0.08100
      4 O1        -61.6917   -9.8798  -36.2088 O.2    1 LIG      -0.32000
      5 O2        -62.6021  -12.0084  -36.0837 O.3    1 LIG      -0.27100
      6 H1        -63.6018  -10.4180  -33.9042 H      1 LIG       0.09000
      7 H2        -64.6053  -10.0740  -35.3613 H      1 LIG       0.09000
      8 H3        -63.6546  -12.8316  -34.4409 H      1 LIG       0.09000
      9 H4        -64.6549  -12.4877  -35.8925 H      1 LIG       0.09000
@<TRIPOS>BOND
      1       1       2 1
      2       1       4 2
      3       1       5 1
      4       2       3 1
      5       3       5 1
      6       2       6 1
      7       2       7 1
      8       3       8 1
      9       3       9 1
@<TRIPOS>ALT_TYPE
CGenFF_4.0_ALT_TYPE_SET
CGenFF_4.0 1 CG2O4 2 CG3C41 3 CG3C41 4 OG2D1 5 OG3C51 6 HGA2 7 HGA2 8 HGA2 9 HGA2
@<TRIPOS>MOLECULE
4_lactone
 9 9 0 0 0
****
USER_CHARGES
INVALID_CHARGES
Pose:   2 Cluster:   2 Fr_nu:   7821 TotEn:   -24.29
@<TRIPOS>ATOM
      1 C1        -59.0352  -12.2547  -30.1816 C.2    1 LIG       0.04000
      2 C2        -59.6394  -12.3231  -28.7676 C.3    1 LIG       0.11000
      3 C3        -58.5339  -13.3499  -28.5410 C.3    1 LIG       0.08100
      4 O1        -59.2427  -11.6577  -31.2136 O.2    1 LIG      -0.32000
      5 O2        -58.0748  -13.1787  -29.9105 O.3    1 LIG      -0.27100
      6 H1        -59.5488  -11.3962  -28.1991 H      1 LIG       0.09000
      7 H2        -60.6595  -12.7096  -28.7375 H      1 LIG       0.09000
      8 H3        -57.7637  -13.0651  -27.8190 H      1 LIG       0.09000
      9 H4        -58.8715  -14.3732  -28.3554 H      1 LIG       0.09000
@<TRIPOS>BOND
      1       1       2 1
      2       1       4 2
      3       1       5 1
      4       2       3 1
      5       3       5 1
      6       2       6 1
      7       2       7 1
      8       3       8 1
      9       3       9 1
@<TRIPOS>ALT_TYPE
CGenFF_4.0_ALT_TYPE_SET
CGenFF_4.0 1 CG2O4 2 CG3C41 3 CG3C41 4 OG2D1 5 OG3C51 6 HGA2 7 HGA2 8 HGA2 9 HGA2
@<TRIPOS>MOLECULE
4_lactone
 9 9 0 0 0
****
USER_CHARGES
INVALID_CHARGES
Pose:   3 Cluster:   3 Fr_nu: 895005 TotEn:   -23.05
@<TRIPOS>ATOM
      1 C1        -62.7705  -10.7390  -35.3694 C.2    1 LIG       0.04000
      2 C2        -63.9831  -10.8611  -34.4292 C.3    1 LIG       0.11000
      3 C3        -64.7364  -11.1234  -35.7298 C.3    1 LIG       0.08100
      4 O1        -61.5846  -10.5185  -35.2733 O.2    1 LIG      -0.32000
      5 O2        -63.5043  -10.9787  -36.4891 O.3    1 LIG      -0.27100
      6 H1        -63.9269  -11.7022  -33.7365 H      1 LIG       0.09000
      7 H2        -64.2395   -9.9358  -33.9107 H      1 LIG       0.09000
      8 H3        -65.1611  -12.1252  -35.8375 H      1 LIG       0.09000
      9 H4        -65.4724  -10.3647  -36.0099 H      1 LIG       0.09000
@<TRIPOS>BOND
      1       1       2 1
      2       1       4 2
      3       1       5 1
      4       2       3 1
      5       3       5 1
      6       2       6 1
      7       2       7 1
      8       3       8 1
      9       3       9 1
@<TRIPOS>ALT_TYPE
CGenFF_4.0_ALT_TYPE_SET
CGenFF_4.0 1 CG2O4 2 CG3C41 3 CG3C41 4 OG2D1 5 OG3C51 6 HGA2 7 HGA2 8 HGA2 9 HGA2
@<TRIPOS>MOLECULE
4_lactone
 9 9 0 0 0
****
USER_CHARGES
INVALID_CHARGES
Pose:   4 Cluster:   4 Fr_nu: 5860104 TotEn:   -22.92
@<TRIPOS>ATOM
      1 C1        -55.3922  -24.9722  -25.6756 C.2    1 LIG       0.04000
      2 C2        -56.9119  -24.7316  -25.7159 C.3    1 LIG       0.11000
      3 C3        -56.7737  -25.2501  -27.1442 C.3    1 LIG       0.08100
      4 O1        -54.4889  -24.8469  -24.8801 O.2    1 LIG      -0.32000
      5 O2        -55.3417  -25.4239  -26.9575 O.3    1 LIG      -0.27100
      6 H1        -57.4816  -25.3658  -25.0348 H      1 LIG       0.09000
      7 H2        -57.1997  -23.6837  -25.6173 H      1 LIG       0.09000
      8 H3        -57.2714  -26.2010  -27.3531 H      1 LIG       0.09000
      9 H4        -56.9909  -24.5242  -27.9325 H      1 LIG       0.09000
@<TRIPOS>BOND
      1       1       2 1
      2       1       4 2
      3       1       5 1
      4       2       3 1
      5       3       5 1
      6       2       6 1
      7       2       7 1
      8       3       8 1
      9       3       9 1
@<TRIPOS>ALT_TYPE
CGenFF_4.0_ALT_TYPE_SET
CGenFF_4.0 1 CG2O4 2 CG3C41 3 CG3C41 4 OG2D1 5 OG3C51 6 HGA2 7 HGA2 8 HGA2 9 HGA2
@<TRIPOS>MOLECULE
4_lactone
 9 9 0 0 0
****
USER_CHARGES
INVALID_CHARGES
Pose:   5 Cluster:   5 Fr_nu: 150932 TotEn:   -22.03
@<TRIPOS>ATOM
      1 C1        -62.3350  -11.2975  -36.0133 C.2    1 LIG       0.04000
      2 C2        -63.5083  -12.2875  -35.9019 C.3    1 LIG       0.11000
      3 C3        -64.2609  -11.0589  -35.3999 C.3    1 LIG       0.08100
      4 O1        -61.1744  -11.3229  -36.3549 O.2    1 LIG      -0.32000
      5 O2        -63.0657  -10.2450  -35.5571 O.3    1 LIG      -0.27100
      6 H1        -63.8438  -12.6903  -36.8588 H      1 LIG       0.09000
      7 H2        -63.3532  -13.0811  -35.1691 H      1 LIG       0.09000
      8 H3        -65.0749  -10.7078  -36.0401 H      1 LIG       0.09000
      9 H4        -64.5857  -11.0984  -34.3566 H      1 LIG       0.09000
@<TRIPOS>BOND
      1       1       2 1
      2       1       4 2
      3       1       5 1
      4       2       3 1
      5       3       5 1
      6       2       6 1
      7       2       7 1
      8       3       8 1
      9       3       9 1
@<TRIPOS>ALT_TYPE
CGenFF_4.0_ALT_TYPE_SET
CGenFF_4.0 1 CG2O4 2 CG3C41 3 CG3C41 4 OG2D1 5 OG3C51 6 HGA2 7 HGA2 8 HGA2 9 HGA2
@<TRIPOS>MOLECULE
4_lactone
 9 9 0 0 0
****
USER_CHARGES
INVALID_CHARGES
Pose:   6 Cluster:   6 Fr_nu: 5455482 TotEn:   -21.52
@<TRIPOS>ATOM
      1 C1        -55.4099  -25.3903  -24.6562 C.2    1 LIG       0.04000
      2 C2        -56.6039  -24.7288  -23.9449 C.3    1 LIG       0.11000
      3 C3        -57.1981  -26.1317  -24.0276 C.3    1 LIG       0.08100
      4 O1        -54.3218  -25.0596  -25.0698 O.2    1 LIG      -0.32000
      5 O2        -56.0005  -26.6147  -24.6969 O.3    1 LIG      -0.27100
      6 H1        -56.3796  -24.3679  -22.9400 H      1 LIG       0.09000
      7 H2        -57.1080  -23.9643  -24.5384 H      1 LIG       0.09000
      8 H3        -57.3564  -26.6362  -23.0705 H      1 LIG       0.09000
      9 H4        -58.0821  -26.2327  -24.6633 H      1 LIG       0.09000
@<TRIPOS>BOND
      1       1       2 1
      2       1       4 2
      3       1       5 1
      4       2       3 1
      5       3       5 1
      6       2       6 1
      7       2       7 1
      8       3       8 1
      9       3       9 1
@<TRIPOS>ALT_TYPE
CGenFF_4.0_ALT_TYPE_SET
CGenFF_4.0 1 CG2O4 2 CG3C41 3 CG3C41 4 OG2D1 5 OG3C51 6 HGA2 7 HGA2 8 HGA2 9 HGA2
@<TRIPOS>MOLECULE
4_lactone
 9 9 0 0 0
****
USER_CHARGES
INVALID_CHARGES
Pose:   7 Cluster:   7 Fr_nu: 709759 TotEn:   -21.06
@<TRIPOS>ATOM
      1 C1        -58.8670  -12.6355  -28.8276 C.2    1 LIG       0.04000
      2 C2        -60.3909  -12.7098  -28.6243 C.3    1 LIG       0.11000
      3 C3        -60.4178  -11.8225  -29.8651 C.3    1 LIG       0.08100
      4 O1        -57.8722  -13.0655  -28.2893 O.2    1 LIG      -0.32000
      5 O2        -58.9648  -11.8432  -29.9287 O.3    1 LIG      -0.27100
      6 H1        -60.8087  -13.7101  -28.7481 H      1 LIG       0.09000
      7 H2        -60.7401  -12.2449  -27.7008 H      1 LIG       0.09000
      8 H3        -60.8668  -12.2685  -30.7568 H      1 LIG       0.09000
      9 H4        -60.7988  -10.8090  -29.7121 H      1 LIG       0.09000
@<TRIPOS>BOND
      1       1       2 1
      2       1       4 2
      3       1       5 1
      4       2       3 1
      5       3       5 1
      6       2       6 1
      7       2       7 1
      8       3       8 1
      9       3       9 1
@<TRIPOS>ALT_TYPE
CGenFF_4.0_ALT_TYPE_SET
CGenFF_4.0 1 CG2O4 2 CG3C41 3 CG3C41 4 OG2D1 5 OG3C51 6 HGA2 7 HGA2 8 HGA2 9 HGA2
@<TRIPOS>MOLECULE
4_lactone
 9 9 0 0 0
****
USER_CHARGES
INVALID_CHARGES
Pose:   8 Cluster:   8 Fr_nu: 204850 TotEn:   -21.02
@<TRIPOS>ATOM
      1 C1        -61.4233  -11.3184  -36.2798 C.2    1 LIG       0.04000
      2 C2        -62.5801  -10.7583  -35.4328 C.3    1 LIG       0.11000
      3 C3        -63.1730  -12.1470  -35.6518 C.3    1 LIG       0.08100
      4 O1        -60.3599  -10.9300  -36.7072 O.2    1 LIG      -0.32000
      5 O2        -62.0110  -12.5349  -36.4359 O.3    1 LIG      -0.27100
      6 H1        -62.3040  -10.5179  -34.4050 H      1 LIG       0.09000
      7 H2        -63.1177   -9.9334  -35.9032 H      1 LIG       0.09000
      8 H3        -63.2784  -12.7638  -34.7551 H      1 LIG       0.09000
      9 H4        -64.0891  -12.1801  -36.2478 H      1 LIG       0.09000
@<TRIPOS>BOND
      1       1       2 1
      2       1       4 2
      3       1       5 1
      4       2       3 1
      5       3       5 1
      6       2       6 1
      7       2       7 1
      8       3       8 1
      9       3       9 1
@<TRIPOS>ALT_TYPE
CGenFF_4.0_ALT_TYPE_SET
CGenFF_4.0 1 CG2O4 2 CG3C41 3 CG3C41 4 OG2D1 5 OG3C51 6 HGA2 7 HGA2 8 HGA2 9 HGA2
@<TRIPOS>MOLECULE
4_lactone
 9 9 0 0 0
****
USER_CHARGES
INVALID_CHARGES
Pose:   9 Cluster:   9 Fr_nu: 3634881 TotEn:   -19.86
@<TRIPOS>ATOM
      1 C1        -64.0245    3.5340  -42.7530 C.2    1 LIG       0.04000
      2 C2        -62.8334    2.5615  -42.8222 C.3    1 LIG       0.11000
      3 C3        -63.6879    1.7322  -41.8684 C.3    1 LIG       0.08100
      4 O1        -64.3299    4.6069  -43.2220 O.2    1 LIG      -0.32000
      5 O2        -64.7318    2.7445  -41.9009 O.3    1 LIG      -0.27100
      6 H1        -62.6692    2.1278  -43.8098 H      1 LIG       0.09000
      7 H2        -61.9076    2.9608  -42.4046 H      1 LIG       0.09000
      8 H3        -64.0422    0.7749  -42.2604 H      1 LIG       0.09000
      9 H4        -63.2824    1.6055  -40.8608 H      1 LIG       0.09000
@<TRIPOS>BOND
      1       1       2 1
      2       1       4 2
      3       1       5 1
      4       2       3 1
      5       3       5 1
      6       2       6 1
      7       2       7 1
      8       3       8 1
      9       3       9 1
@<TRIPOS>ALT_TYPE
CGenFF_4.0_ALT_TYPE_SET
CGenFF_4.0 1 CG2O4 2 CG3C41 3 CG3C41 4 OG2D1 5 OG3C51 6 HGA2 7 HGA2 8 HGA2 9 HGA2
@<TRIPOS>MOLECULE
4_lactone
 9 9 0 0 0
****
USER_CHARGES
INVALID_CHARGES
Pose:  10 Cluster:  10 Fr_nu: 5984491 TotEn:   -19.81
@<TRIPOS>ATOM
      1 C1        -55.6674  -25.0259  -25.1851 C.2    1 LIG       0.04000
      2 C2        -57.1558  -24.9242  -25.5640 C.3    1 LIG       0.11000
      3 C3        -57.3439  -24.7861  -24.0562 C.3    1 LIG       0.08100
      4 O1        -54.6087  -25.1664  -25.7540 O.2    1 LIG      -0.32000
      5 O2        -55.9081  -24.8984  -23.8526 O.3    1 LIG      -0.27100
      6 H1        -57.4058  -24.0420  -26.1553 H      1 LIG       0.09000
      7 H2        -57.5643  -25.8316  -26.0119 H      1 LIG       0.09000
      8 H3        -57.7254  -23.8206  -23.7130 H      1 LIG       0.09000
      9 H4        -57.8836  -25.6041  -23.5713 H      1 LIG       0.09000
@<TRIPOS>BOND
      1       1       2 1
      2       1       4 2
      3       1       5 1
      4       2       3 1
      5       3       5 1
      6       2       6 1
      7       2       7 1
      8       3       8 1
      9       3       9 1
@<TRIPOS>ALT_TYPE
CGenFF_4.0_ALT_TYPE_SET
CGenFF_4.0 1 CG2O4 2 CG3C41 3 CG3C41 4 OG2D1 5 OG3C51 6 HGA2 7 HGA2 8 HGA2 9 HGA2
@<TRIPOS>MOLECULE
4_lactone
 9 9 0 0 0
****
USER_CHARGES
INVALID_CHARGES
Pose:  11 Cluster:  11 Fr_nu:  10444 TotEn:   -19.46
@<TRIPOS>ATOM
      1 C1        -64.2465  -12.2750  -36.4198 C.2    1 LIG       0.04000
      2 C2        -64.3240  -11.1112  -35.4154 C.3    1 LIG       0.11000
      3 C3        -65.6169  -10.7927  -36.1604 C.3    1 LIG       0.08100
      4 O1        -63.4995  -13.1950  -36.6648 O.2    1 LIG      -0.32000
      5 O2        -65.4079  -11.9326  -37.0393 O.3    1 LIG      -0.27100
      6 H1        -64.4407  -11.4258  -34.3772 H      1 LIG       0.09000
      7 H2        -63.5227  -10.3780  -35.5208 H      1 LIG       0.09000
      8 H3        -66.5367  -10.8958  -35.5782 H      1 LIG       0.09000
      9 H4        -65.6208   -9.8516  -36.7171 H      1 LIG       0.09000
@<TRIPOS>BOND
      1       1       2 1
      2       1       4 2
      3       1       5 1
      4       2       3 1
      5       3       5 1
      6       2       6 1
      7       2       7 1
      8       3       8 1
      9       3       9 1
@<TRIPOS>ALT_TYPE
CGenFF_4.0_ALT_TYPE_SET
CGenFF_4.0 1 CG2O4 2 CG3C41 3 CG3C41 4 OG2D1 5 OG3C51 6 HGA2 7 HGA2 8 HGA2 9 HGA2
@<TRIPOS>MOLECULE
4_lactone
 9 9 0 0 0
****
USER_CHARGES
INVALID_CHARGES
Pose:  12 Cluster:  12 Fr_nu:  75995 TotEn:   -19.09
@<TRIPOS>ATOM
      1 C1        -63.3867  -10.7946  -35.9802 C.2    1 LIG       0.04000
      2 C2        -63.7375  -12.0190  -35.1160 C.3    1 LIG       0.11000
      3 C3        -65.1357  -11.7922  -35.6831 C.3    1 LIG       0.08100
      4 O1        -62.4076  -10.1288  -36.2300 O.2    1 LIG      -0.32000
      5 O2        -64.6565  -10.6499  -36.4454 O.3    1 LIG      -0.27100
      6 H1        -63.2437  -12.9406  -35.4278 H      1 LIG       0.09000
      7 H2        -63.6280  -11.8529  -34.0430 H      1 LIG       0.09000
      8 H3        -65.5157  -12.5822  -36.3365 H      1 LIG       0.09000
      9 H4        -65.8977  -11.4987  -34.9559 H      1 LIG       0.09000
@<TRIPOS>BOND
      1       1       2 1
      2       1       4 2
      3       1       5 1
      4       2       3 1
      5       3       5 1
      6       2       6 1
      7       2       7 1
      8       3       8 1
      9       3       9 1
@<TRIPOS>ALT_TYPE
CGenFF_4.0_ALT_TYPE_SET
CGenFF_4.0 1 CG2O4 2 CG3C41 3 CG3C41 4 OG2D1 5 OG3C51 6 HGA2 7 HGA2 8 HGA2 9 HGA2
@<TRIPOS>MOLECULE
4_lactone
 9 9 0 0 0
****
USER_CHARGES
INVALID_CHARGES
Pose:  13 Cluster:  13 Fr_nu: 6054978 TotEn:   -19.09
@<TRIPOS>ATOM
      1 C1        -44.4689  -16.5446  -25.8613 C.2    1 LIG       0.04000
      2 C2        -45.3273  -17.1464  -24.7343 C.3    1 LIG       0.11000
      3 C3        -43.9805  -17.6489  -24.2229 C.3    1 LIG       0.08100
      4 O1        -44.6426  -15.8872  -26.8623 O.2    1 LIG      -0.32000
      5 O2        -43.3041  -17.0249  -25.3492 O.3    1 LIG      -0.27100
      6 H1        -45.8246  -16.4040  -24.1082 H      1 LIG       0.09000
      7 H2        -46.0251  -17.9160  -25.0685 H      1 LIG       0.09000
      8 H3        -43.6488  -17.2280  -23.2698 H      1 LIG       0.09000
      9 H4        -43.8497  -18.7345  -24.2269 H      1 LIG       0.09000
@<TRIPOS>BOND
      1       1       2 1
      2       1       4 2
      3       1       5 1
      4       2       3 1
      5       3       5 1
      6       2       6 1
      7       2       7 1
      8       3       8 1
      9       3       9 1
@<TRIPOS>ALT_TYPE
CGenFF_4.0_ALT_TYPE_SET
CGenFF_4.0 1 CG2O4 2 CG3C41 3 CG3C41 4 OG2D1 5 OG3C51 6 HGA2 7 HGA2 8 HGA2 9 HGA2
@<TRIPOS>MOLECULE
4_lactone
 9 9 0 0 0
****
USER_CHARGES
INVALID_CHARGES
Pose:  14 Cluster:  14 Fr_nu: 5986768 TotEn:   -19.06
@<TRIPOS>ATOM
      1 C1        -55.0568  -24.9094  -24.4808 C.2    1 LIG       0.04000
      2 C2        -56.5335  -25.0692  -24.8844 C.3    1 LIG       0.11000
      3 C3        -56.0270  -26.3483  -25.5441 C.3    1 LIG       0.08100
      4 O1        -54.3797  -24.1169  -23.8661 O.2    1 LIG      -0.32000
      5 O2        -54.6743  -26.0624  -25.0924 O.3    1 LIG      -0.27100
      6 H1        -57.2131  -25.2078  -24.0421 H      1 LIG       0.09000
      7 H2        -56.8956  -24.2960  -25.5640 H      1 LIG       0.09000
      8 H3        -56.4051  -27.2821  -25.1193 H      1 LIG       0.09000
      9 H4        -56.0894  -26.3726  -26.6355 H      1 LIG       0.09000
@<TRIPOS>BOND
      1       1       2 1
      2       1       4 2
      3       1       5 1
      4       2       3 1
      5       3       5 1
      6       2       6 1
      7       2       7 1
      8       3       8 1
      9       3       9 1
@<TRIPOS>ALT_TYPE
CGenFF_4.0_ALT_TYPE_SET
CGenFF_4.0 1 CG2O4 2 CG3C41 3 CG3C41 4 OG2D1 5 OG3C51 6 HGA2 7 HGA2 8 HGA2 9 HGA2
@<TRIPOS>MOLECULE
4_lactone
 9 9 0 0 0
****
USER_CHARGES
INVALID_CHARGES
Pose:  15 Cluster:  15 Fr_nu:   7817 TotEn:   -18.53
@<TRIPOS>ATOM
      1 C1        -58.6209  -12.5889  -29.8761 C.2    1 LIG       0.04000
      2 C2        -58.5339  -13.3499  -28.5410 C.3    1 LIG       0.11000
      3 C3        -60.0260  -13.0383  -28.4739 C.3    1 LIG       0.08100
      4 O1        -57.8726  -12.2668  -30.7709 O.2    1 LIG      -0.32000
      5 O2        -59.9531  -12.3456  -29.7508 O.3    1 LIG      -0.27100
      6 H1        -58.2745  -14.4045  -28.6454 H      1 LIG       0.09000
      7 H2        -57.9127  -12.8604  -27.7891 H      1 LIG       0.09000
      8 H3        -60.6931  -13.9033  -28.5219 H      1 LIG       0.09000
      9 H4        -60.3314  -12.3649  -27.6684 H      1 LIG       0.09000
@<TRIPOS>BOND
      1       1       2 1
      2       1       4 2
      3       1       5 1
      4       2       3 1
      5       3       5 1
      6       2       6 1
      7       2       7 1
      8       3       8 1
      9       3       9 1
@<TRIPOS>ALT_TYPE
CGenFF_4.0_ALT_TYPE_SET
CGenFF_4.0 1 CG2O4 2 CG3C41 3 CG3C41 4 OG2D1 5 OG3C51 6 HGA2 7 HGA2 8 HGA2 9 HGA2
@<TRIPOS>MOLECULE
4_lactone
 9 9 0 0 0
****
USER_CHARGES
INVALID_CHARGES
Pose:  16 Cluster:  16 Fr_nu:  10297 TotEn:   -18.22
@<TRIPOS>ATOM
      1 C1        -65.2690  -11.8821  -37.0132 C.2    1 LIG       0.04000
      2 C2        -65.5021  -11.6587  -35.5083 C.3    1 LIG       0.11000
      3 C3        -65.4727  -10.1862  -35.9066 C.3    1 LIG       0.08100
      4 O1        -65.1343  -12.8194  -37.7666 O.2    1 LIG      -0.32000
      5 O2        -65.2528  -10.5521  -37.2970 O.3    1 LIG      -0.27100
      6 H1        -66.4610  -12.0323  -35.1457 H      1 LIG       0.09000
      7 H2        -64.6794  -11.9956  -34.8754 H      1 LIG       0.09000
      8 H3        -66.4119   -9.6415  -35.7767 H      1 LIG       0.09000
      9 H4        -64.6365   -9.6061  -35.5067 H      1 LIG       0.09000
@<TRIPOS>BOND
      1       1       2 1
      2       1       4 2
      3       1       5 1
      4       2       3 1
      5       3       5 1
      6       2       6 1
      7       2       7 1
      8       3       8 1
      9       3       9 1
@<TRIPOS>ALT_TYPE
CGenFF_4.0_ALT_TYPE_SET
CGenFF_4.0 1 CG2O4 2 CG3C41 3 CG3C41 4 OG2D1 5 OG3C51 6 HGA2 7 HGA2 8 HGA2 9 HGA2
@<TRIPOS>MOLECULE
4_lactone
 9 9 0 0 0
****
USER_CHARGES
INVALID_CHARGES
Pose:  17 Cluster:  17 Fr_nu: 319296 TotEn:   -18.01
@<TRIPOS>ATOM
      1 C1        -74.6122    0.3626  -39.4620 C.2    1 LIG       0.04000
      2 C2        -73.5166   -0.3395  -40.2842 C.3    1 LIG       0.11000
      3 C3        -73.4629    0.9976  -41.0171 C.3    1 LIG       0.08100
      4 O1        -75.3464    0.0935  -38.5385 O.2    1 LIG      -0.32000
      5 O2        -74.5118    1.5261  -40.1592 O.3    1 LIG      -0.27100
      6 H1        -72.6268   -0.6007  -39.7094 H      1 LIG       0.09000
      7 H2        -73.8744   -1.1878  -40.8701 H      1 LIG       0.09000
      8 H3        -72.5316    1.5601  -40.9086 H      1 LIG       0.09000
      9 H4        -73.7747    0.9739  -42.0649 H      1 LIG       0.09000
@<TRIPOS>BOND
      1       1       2 1
      2       1       4 2
      3       1       5 1
      4       2       3 1
      5       3       5 1
      6       2       6 1
      7       2       7 1
      8       3       8 1
      9       3       9 1
@<TRIPOS>ALT_TYPE
CGenFF_4.0_ALT_TYPE_SET
CGenFF_4.0 1 CG2O4 2 CG3C41 3 CG3C41 4 OG2D1 5 OG3C51 6 HGA2 7 HGA2 8 HGA2 9 HGA2
@<TRIPOS>MOLECULE
4_lactone
 9 9 0 0 0
****
USER_CHARGES
INVALID_CHARGES
Pose:  18 Cluster:  18 Fr_nu: 911552 TotEn:   -17.54
@<TRIPOS>ATOM
      1 C1        -63.2661  -11.8897  -35.8055 C.2    1 LIG       0.04000
      2 C2        -64.1549  -10.6355  -35.8855 C.3    1 LIG       0.11000
      3 C3        -63.2706  -10.1567  -34.7381 C.3    1 LIG       0.08100
      4 O1        -63.1713  -12.9547  -36.3720 O.2    1 LIG      -0.32000
      5 O2        -62.5177  -11.4005  -34.7806 O.3    1 LIG      -0.27100
      6 H1        -64.0595  -10.0809  -36.8203 H      1 LIG       0.09000
      7 H2        -65.2017  -10.8149  -35.6349 H      1 LIG       0.09000
      8 H3        -62.6361   -9.2936  -34.9574 H      1 LIG       0.09000
      9 H4        -63.7752  -10.0253  -33.7770 H      1 LIG       0.09000
@<TRIPOS>BOND
      1       1       2 1
      2       1       4 2
      3       1       5 1
      4       2       3 1
      5       3       5 1
      6       2       6 1
      7       2       7 1
      8       3       8 1
      9       3       9 1
@<TRIPOS>ALT_TYPE
CGenFF_4.0_ALT_TYPE_SET
CGenFF_4.0 1 CG2O4 2 CG3C41 3 CG3C41 4 OG2D1 5 OG3C51 6 HGA2 7 HGA2 8 HGA2 9 HGA2
@<TRIPOS>MOLECULE
4_lactone
 9 9 0 0 0
****
USER_CHARGES
INVALID_CHARGES
Pose:  19 Cluster:  19 Fr_nu: 1252214 TotEn:   -17.47
@<TRIPOS>ATOM
      1 C1        -74.0983   -0.0479  -39.2583 C.2    1 LIG       0.04000
      2 C2        -72.8417   -0.1794  -40.1374 C.3    1 LIG       0.11000
      3 C3        -73.8568   -0.1586  -41.2762 C.3    1 LIG       0.08100
      4 O1        -74.3596    0.0249  -38.0790 O.2    1 LIG      -0.32000
      5 O2        -74.9470   -0.0368  -40.3210 O.3    1 LIG      -0.27100
      6 H1        -72.1701    0.6789  -40.0858 H      1 LIG       0.09000
      7 H2        -72.2996   -1.1168  -40.0020 H      1 LIG       0.09000
      8 H3        -73.8048    0.7077  -41.9413 H      1 LIG       0.09000
      9 H4        -73.9329   -1.0819  -41.8571 H      1 LIG       0.09000
@<TRIPOS>BOND
      1       1       2 1
      2       1       4 2
      3       1       5 1
      4       2       3 1
      5       3       5 1
      6       2       6 1
      7       2       7 1
      8       3       8 1
      9       3       9 1
@<TRIPOS>ALT_TYPE
CGenFF_4.0_ALT_TYPE_SET
CGenFF_4.0 1 CG2O4 2 CG3C41 3 CG3C41 4 OG2D1 5 OG3C51 6 HGA2 7 HGA2 8 HGA2 9 HGA2
@<TRIPOS>MOLECULE
4_lactone
 9 9 0 0 0
****
USER_CHARGES
INVALID_CHARGES
Pose:  20 Cluster:  20 Fr_nu: 548786 TotEn:   -17.30
@<TRIPOS>ATOM
      1 C1        -71.8072  -22.9067  -39.3693 C.2    1 LIG       0.04000
      2 C2        -73.1991  -22.9098  -40.0263 C.3    1 LIG       0.11000
      3 C3        -72.5480  -23.9079  -40.9790 C.3    1 LIG       0.08100
      4 O1        -71.2625  -22.3662  -38.4335 O.2    1 LIG      -0.32000
      5 O2        -71.2909  -23.8001  -40.2553 O.3    1 LIG      -0.27100
      6 H1        -73.9910  -23.3091  -39.3906 H      1 LIG       0.09000
      7 H2        -73.4865  -21.9529  -40.4653 H      1 LIG       0.09000
      8 H3        -72.9471  -24.9253  -40.9445 H      1 LIG       0.09000
      9 H4        -72.4452  -23.5731  -42.0148 H      1 LIG       0.09000
@<TRIPOS>BOND
      1       1       2 1
      2       1       4 2
      3       1       5 1
      4       2       3 1
      5       3       5 1
      6       2       6 1
      7       2       7 1
      8       3       8 1
      9       3       9 1
@<TRIPOS>ALT_TYPE
CGenFF_4.0_ALT_TYPE_SET
CGenFF_4.0 1 CG2O4 2 CG3C41 3 CG3C41 4 OG2D1 5 OG3C51 6 HGA2 7 HGA2 8 HGA2 9 HGA2
@<TRIPOS>MOLECULE
4_lactone
 9 9 0 0 0
****
USER_CHARGES
INVALID_CHARGES
Pose:  21 Cluster:  21 Fr_nu: 5382732 TotEn:   -17.09
@<TRIPOS>ATOM
      1 C1        -59.1265  -24.2391  -20.8210 C.2    1 LIG       0.04000
      2 C2        -58.3607  -24.2048  -22.1558 C.3    1 LIG       0.11000
      3 C3        -59.3111  -23.0515  -22.4636 C.3    1 LIG       0.08100
      4 O1        -59.1073  -24.8831  -19.7967 O.2    1 LIG      -0.32000
      5 O2        -59.9416  -23.2050  -21.1619 O.3    1 LIG      -0.27100
      6 H1        -57.3074  -23.9374  -22.0584 H      1 LIG       0.09000
      7 H2        -58.4885  -25.1007  -22.7656 H      1 LIG       0.09000
      8 H3        -58.8440  -22.0689  -22.5720 H      1 LIG       0.09000
      9 H4        -60.0202  -23.2290  -23.2769 H      1 LIG       0.09000
@<TRIPOS>BOND
      1       1       2 1
      2       1       4 2
      3       1       5 1
      4       2       3 1
      5       3       5 1
      6       2       6 1
      7       2       7 1
      8       3       8 1
      9       3       9 1
@<TRIPOS>ALT_TYPE
CGenFF_4.0_ALT_TYPE_SET
CGenFF_4.0 1 CG2O4 2 CG3C41 3 CG3C41 4 OG2D1 5 OG3C51 6 HGA2 7 HGA2 8 HGA2 9 HGA2
@<TRIPOS>MOLECULE
4_lactone
 9 9 0 0 0
****
USER_CHARGES
INVALID_CHARGES
Pose:  22 Cluster:  22 Fr_nu: 1203917 TotEn:   -16.98
@<TRIPOS>ATOM
      1 C1        -58.6628  -23.7946  -21.4724 C.2    1 LIG       0.04000
      2 C2        -59.4090  -22.7386  -22.3074 C.3    1 LIG       0.11000
      3 C3        -58.3976  -23.1340  -23.3792 C.3    1 LIG       0.08100
      4 O1        -58.7274  -24.2604  -20.3574 O.2    1 LIG      -0.32000
      5 O2        -57.7921  -24.0968  -22.4726 O.3    1 LIG      -0.27100
      6 H1        -60.4486  -22.9923  -22.5205 H      1 LIG       0.09000
      7 H2        -59.3191  -21.7215  -21.9223 H      1 LIG       0.09000
      8 H3        -58.8129  -23.6208  -24.2657 H      1 LIG       0.09000
      9 H4        -57.6883  -22.3539  -23.6690 H      1 LIG       0.09000
@<TRIPOS>BOND
      1       1       2 1
      2       1       4 2
      3       1       5 1
      4       2       3 1
      5       3       5 1
      6       2       6 1
      7       2       7 1
      8       3       8 1
      9       3       9 1
@<TRIPOS>ALT_TYPE
CGenFF_4.0_ALT_TYPE_SET
CGenFF_4.0 1 CG2O4 2 CG3C41 3 CG3C41 4 OG2D1 5 OG3C51 6 HGA2 7 HGA2 8 HGA2 9 HGA2
@<TRIPOS>MOLECULE
4_lactone
 9 9 0 0 0
****
USER_CHARGES
INVALID_CHARGES
Pose:  23 Cluster:  23 Fr_nu: 5112494 TotEn:   -16.91
@<TRIPOS>ATOM
      1 C1        -59.3771  -24.7325  -20.4116 C.2    1 LIG       0.04000
      2 C2        -60.1684  -23.6803  -21.2090 C.3    1 LIG       0.11000
      3 C3        -60.3513  -24.8293  -22.1960 C.3    1 LIG       0.08100
      4 O1        -58.7690  -24.7900  -19.3670 O.2    1 LIG      -0.32000
      5 O2        -59.5782  -25.7106  -21.3350 O.3    1 LIG      -0.27100
      6 H1        -61.0758  -23.3341  -20.7117 H      1 LIG       0.09000
      7 H2        -59.5647  -22.8428  -21.5624 H      1 LIG       0.09000
      8 H3        -61.3769  -25.1867  -22.3221 H      1 LIG       0.09000
      9 H4        -59.8710  -24.6960  -23.1693 H      1 LIG       0.09000
@<TRIPOS>BOND
      1       1       2 1
      2       1       4 2
      3       1       5 1
      4       2       3 1
      5       3       5 1
      6       2       6 1
      7       2       7 1
      8       3       8 1
      9       3       9 1
@<TRIPOS>ALT_TYPE
CGenFF_4.0_ALT_TYPE_SET
CGenFF_4.0 1 CG2O4 2 CG3C41 3 CG3C41 4 OG2D1 5 OG3C51 6 HGA2 7 HGA2 8 HGA2 9 HGA2
@<TRIPOS>MOLECULE
4_lactone
 9 9 0 0 0
****
USER_CHARGES
INVALID_CHARGES
Pose:  24 Cluster:  24 Fr_nu: 5804025 TotEn:   -16.90
@<TRIPOS>ATOM
      1 C1        -59.6273  -24.7992  -20.4785 C.2    1 LIG       0.04000
      2 C2        -60.5326  -24.5061  -21.6884 C.3    1 LIG       0.11000
      3 C3        -59.4664  -23.4613  -22.0038 C.3    1 LIG       0.08100
      4 O1        -59.6199  -25.5504  -19.5299 O.2    1 LIG      -0.32000
      5 O2        -58.7166  -23.8482  -20.8191 O.3    1 LIG      -0.27100
      6 H1        -60.6106  -25.3321  -22.3969 H      1 LIG       0.09000
      7 H2        -61.5165  -24.1151  -21.4240 H      1 LIG       0.09000
      8 H3        -58.8917  -23.6321  -22.9183 H      1 LIG       0.09000
      9 H4        -59.7955  -22.4200  -21.9487 H      1 LIG       0.09000
@<TRIPOS>BOND
      1       1       2 1
      2       1       4 2
      3       1       5 1
      4       2       3 1
      5       3       5 1
      6       2       6 1
      7       2       7 1
      8       3       8 1
      9       3       9 1
@<TRIPOS>ALT_TYPE
CGenFF_4.0_ALT_TYPE_SET
CGenFF_4.0 1 CG2O4 2 CG3C41 3 CG3C41 4 OG2D1 5 OG3C51 6 HGA2 7 HGA2 8 HGA2 9 HGA2
@<TRIPOS>MOLECULE
4_lactone
 9 9 0 0 0
****
USER_CHARGES
INVALID_CHARGES
Pose:  25 Cluster:  25 Fr_nu: 204984 TotEn:   -16.60
@<TRIPOS>ATOM
      1 C1        -63.5588  -10.9060  -35.4902 C.2    1 LIG       0.04000
      2 C2        -64.8289  -10.4399  -36.2242 C.3    1 LIG       0.11000
      3 C3        -65.4027  -11.7459  -35.6826 C.3    1 LIG       0.08100
      4 O1        -62.4323  -10.5023  -35.3104 O.2    1 LIG      -0.32000
      5 O2        -64.1340  -12.0539  -35.0416 O.3    1 LIG      -0.27100
      6 H1        -65.2673   -9.5263  -35.8197 H      1 LIG       0.09000
      7 H2        -64.7209  -10.3827  -37.3085 H      1 LIG       0.09000
      8 H3        -66.2091  -11.6418  -34.9515 H      1 LIG       0.09000
      9 H4        -65.6644  -12.4942  -36.4358 H      1 LIG       0.09000
@<TRIPOS>BOND
      1       1       2 1
      2       1       4 2
      3       1       5 1
      4       2       3 1
      5       3       5 1
      6       2       6 1
      7       2       7 1
      8       3       8 1
      9       3       9 1
@<TRIPOS>ALT_TYPE
CGenFF_4.0_ALT_TYPE_SET
CGenFF_4.0 1 CG2O4 2 CG3C41 3 CG3C41 4 OG2D1 5 OG3C51 6 HGA2 7 HGA2 8 HGA2 9 HGA2
@<TRIPOS>MOLECULE
4_lactone
 9 9 0 0 0
****
USER_CHARGES
INVALID_CHARGES
Pose:  26 Cluster:  26 Fr_nu: 3575137 TotEn:   -16.12
@<TRIPOS>ATOM
      1 C1        -70.0924   -5.2800  -46.1473 C.2    1 LIG       0.04000
      2 C2        -70.3992   -3.8183  -46.5196 C.3    1 LIG       0.11000
      3 C3        -68.9690   -3.5861  -46.0417 C.3    1 LIG       0.08100
      4 O1        -70.6661   -6.3453  -46.1647 O.2    1 LIG      -0.32000
      5 O2        -68.8264   -5.0010  -45.7360 O.3    1 LIG      -0.27100
      6 H1        -70.5749   -3.6573  -47.5844 H      1 LIG       0.09000
      7 H2        -71.1823   -3.3595  -45.9138 H      1 LIG       0.09000
      8 H3        -68.2592   -3.2659  -46.8093 H      1 LIG       0.09000
      9 H4        -68.8657   -2.9690  -45.1449 H      1 LIG       0.09000
@<TRIPOS>BOND
      1       1       2 1
      2       1       4 2
      3       1       5 1
      4       2       3 1
      5       3       5 1
      6       2       6 1
      7       2       7 1
      8       3       8 1
      9       3       9 1
@<TRIPOS>ALT_TYPE
CGenFF_4.0_ALT_TYPE_SET
CGenFF_4.0 1 CG2O4 2 CG3C41 3 CG3C41 4 OG2D1 5 OG3C51 6 HGA2 7 HGA2 8 HGA2 9 HGA2
@<TRIPOS>MOLECULE
4_lactone
 9 9 0 0 0
****
USER_CHARGES
INVALID_CHARGES
Pose:  27 Cluster:  27 Fr_nu: 1634056 TotEn:   -15.97
@<TRIPOS>ATOM
      1 C1        -61.0304   -2.4155  -24.5480 C.2    1 LIG       0.04000
      2 C2        -62.2471   -2.5087  -25.4861 C.3    1 LIG       0.11000
      3 C3        -62.6542   -3.6426  -24.5499 C.3    1 LIG       0.08100
      4 O1        -60.0279   -1.7448  -24.4495 O.2    1 LIG      -0.32000
      5 O2        -61.4533   -3.4366  -23.7554 O.3    1 LIG      -0.27100
      6 H1        -62.8903   -1.6275  -25.4704 H      1 LIG       0.09000
      7 H2        -62.0003   -2.8023  -26.5077 H      1 LIG       0.09000
      8 H3        -63.5604   -3.4700  -23.9630 H      1 LIG       0.09000
      9 H4        -62.6734   -4.6400  -24.9976 H      1 LIG       0.09000
@<TRIPOS>BOND
      1       1       2 1
      2       1       4 2
      3       1       5 1
      4       2       3 1
      5       3       5 1
      6       2       6 1
      7       2       7 1
      8       3       8 1
      9       3       9 1
@<TRIPOS>ALT_TYPE
CGenFF_4.0_ALT_TYPE_SET
CGenFF_4.0 1 CG2O4 2 CG3C41 3 CG3C41 4 OG2D1 5 OG3C51 6 HGA2 7 HGA2 8 HGA2 9 HGA2
@<TRIPOS>MOLECULE
4_lactone
 9 9 0 0 0
****
USER_CHARGES
INVALID_CHARGES
Pose:  28 Cluster:  28 Fr_nu: 3813321 TotEn:   -15.94
@<TRIPOS>ATOM
      1 C1        -62.4770   -6.7152  -52.6519 C.2    1 LIG       0.04000
      2 C2        -61.9720   -8.1025  -53.0874 C.3    1 LIG       0.11000
      3 C3        -60.7141   -7.3260  -53.4652 C.3    1 LIG       0.08100
      4 O1        -63.4800   -6.2412  -52.1686 O.2    1 LIG      -0.32000
      5 O2        -61.3261   -6.0866  -53.0125 O.3    1 LIG      -0.27100
      6 H1        -61.8612   -8.8139  -52.2676 H      1 LIG       0.09000
      7 H2        -62.5284   -8.5380  -53.9190 H      1 LIG       0.09000
      8 H3        -59.8173   -7.5672  -52.8879 H      1 LIG       0.09000
      9 H4        -60.4831   -7.2932  -54.5335 H      1 LIG       0.09000
@<TRIPOS>BOND
      1       1       2 1
      2       1       4 2
      3       1       5 1
      4       2       3 1
      5       3       5 1
      6       2       6 1
      7       2       7 1
      8       3       8 1
      9       3       9 1
@<TRIPOS>ALT_TYPE
CGenFF_4.0_ALT_TYPE_SET
CGenFF_4.0 1 CG2O4 2 CG3C41 3 CG3C41 4 OG2D1 5 OG3C51 6 HGA2 7 HGA2 8 HGA2 9 HGA2
@<TRIPOS>MOLECULE
4_lactone
 9 9 0 0 0
****
USER_CHARGES
INVALID_CHARGES
Pose:  29 Cluster:  29 Fr_nu: 2053031 TotEn:   -15.77
@<TRIPOS>ATOM
      1 C1        -60.6961   -2.0324  -25.1013 C.2    1 LIG       0.04000
      2 C2        -62.0914   -2.6822  -25.1085 C.3    1 LIG       0.11000
      3 C3        -62.5519   -1.2705  -24.7578 C.3    1 LIG       0.08100
      4 O1        -59.5503   -2.3753  -25.2850 O.2    1 LIG      -0.32000
      5 O2        -61.1761   -0.7995  -24.7862 O.3    1 LIG      -0.27100
      6 H1        -62.4048   -3.0537  -26.0854 H      1 LIG       0.09000
      7 H2        -62.2360   -3.4352  -24.3320 H      1 LIG       0.09000
      8 H3        -63.1648   -0.7709  -25.5129 H      1 LIG       0.09000
      9 H4        -62.9966   -1.1523  -23.7658 H      1 LIG       0.09000
@<TRIPOS>BOND
      1       1       2 1
      2       1       4 2
      3       1       5 1
      4       2       3 1
      5       3       5 1
      6       2       6 1
      7       2       7 1
      8       3       8 1
      9       3       9 1
@<TRIPOS>ALT_TYPE
CGenFF_4.0_ALT_TYPE_SET
CGenFF_4.0 1 CG2O4 2 CG3C41 3 CG3C41 4 OG2D1 5 OG3C51 6 HGA2 7 HGA2 8 HGA2 9 HGA2
@<TRIPOS>MOLECULE
4_lactone
 9 9 0 0 0
****
USER_CHARGES
INVALID_CHARGES
Pose:  30 Cluster:  30 Fr_nu: 889316 TotEn:   -15.65
@<TRIPOS>ATOM
      1 C1        -72.4359  -23.4049  -40.0784 C.2    1 LIG       0.04000
      2 C2        -73.0299  -24.2144  -41.2450 C.3    1 LIG       0.11000
      3 C3        -74.2471  -23.3266  -41.0036 C.3    1 LIG       0.08100
      4 O1        -71.3980  -23.3630  -39.4576 O.2    1 LIG      -0.32000
      5 O2        -73.5555  -22.6496  -39.9178 O.3    1 LIG      -0.27100
      6 H1        -72.5170  -24.0665  -42.1966 H      1 LIG       0.09000
      7 H2        -73.1656  -25.2751  -41.0275 H      1 LIG       0.09000
      8 H3        -74.4983  -22.6367  -41.8138 H      1 LIG       0.09000
      9 H4        -75.1439  -23.8421  -40.6491 H      1 LIG       0.09000
@<TRIPOS>BOND
      1       1       2 1
      2       1       4 2
      3       1       5 1
      4       2       3 1
      5       3       5 1
      6       2       6 1
      7       2       7 1
      8       3       8 1
      9       3       9 1
@<TRIPOS>ALT_TYPE
CGenFF_4.0_ALT_TYPE_SET
CGenFF_4.0 1 CG2O4 2 CG3C41 3 CG3C41 4 OG2D1 5 OG3C51 6 HGA2 7 HGA2 8 HGA2 9 HGA2
@<TRIPOS>MOLECULE
4_lactone
 9 9 0 0 0
****
USER_CHARGES
INVALID_CHARGES
Pose:  31 Cluster:  31 Fr_nu: 2326910 TotEn:   -15.64
@<TRIPOS>ATOM
      1 C1        -76.6172  -23.5517  -28.6415 C.2    1 LIG       0.04000
      2 C2        -76.6742  -22.0344  -28.8938 C.3    1 LIG       0.11000
      3 C3        -78.1272  -22.3314  -29.2522 C.3    1 LIG       0.08100
      4 O1        -75.7972  -24.3678  -28.2866 O.2    1 LIG      -0.32000
      5 O2        -77.9213  -23.7444  -28.9758 O.3    1 LIG      -0.27100
      6 H1        -76.5213  -21.4280  -27.9998 H      1 LIG       0.09000
      7 H2        -76.0423  -21.6957  -29.7165 H      1 LIG       0.09000
      8 H3        -78.8777  -21.8956  -28.5869 H      1 LIG       0.09000
      9 H4        -78.3993  -22.1619  -30.2976 H      1 LIG       0.09000
@<TRIPOS>BOND
      1       1       2 1
      2       1       4 2
      3       1       5 1
      4       2       3 1
      5       3       5 1
      6       2       6 1
      7       2       7 1
      8       3       8 1
      9       3       9 1
@<TRIPOS>ALT_TYPE
CGenFF_4.0_ALT_TYPE_SET
CGenFF_4.0 1 CG2O4 2 CG3C41 3 CG3C41 4 OG2D1 5 OG3C51 6 HGA2 7 HGA2 8 HGA2 9 HGA2
@<TRIPOS>MOLECULE
4_lactone
 9 9 0 0 0
****
USER_CHARGES
INVALID_CHARGES
Pose:  32 Cluster:  32 Fr_nu:   4410 TotEn:   -15.62
@<TRIPOS>ATOM
      1 C1        -63.9579  -12.1214  -36.1407 C.2    1 LIG       0.04000
      2 C2        -65.2933  -12.2177  -36.9001 C.3    1 LIG       0.11000
      3 C3        -65.6986  -11.0813  -35.9661 C.3    1 LIG       0.08100
      4 O1        -62.8806  -12.6724  -36.1552 O.2    1 LIG      -0.32000
      5 O2        -64.3861  -11.1089  -35.3400 O.3    1 LIG      -0.27100
      6 H1        -65.2239  -11.9594  -37.9579 H      1 LIG       0.09000
      7 H2        -65.8208  -13.1619  -36.7554 H      1 LIG       0.09000
      8 H3        -65.8955  -10.1197  -36.4478 H      1 LIG       0.09000
      9 H4        -66.4903  -11.3189  -35.2502 H      1 LIG       0.09000
@<TRIPOS>BOND
      1       1       2 1
      2       1       4 2
      3       1       5 1
      4       2       3 1
      5       3       5 1
      6       2       6 1
      7       2       7 1
      8       3       8 1
      9       3       9 1
@<TRIPOS>ALT_TYPE
CGenFF_4.0_ALT_TYPE_SET
CGenFF_4.0 1 CG2O4 2 CG3C41 3 CG3C41 4 OG2D1 5 OG3C51 6 HGA2 7 HGA2 8 HGA2 9 HGA2
@<TRIPOS>MOLECULE
4_lactone
 9 9 0 0 0
****
USER_CHARGES
INVALID_CHARGES
Pose:  33 Cluster:  33 Fr_nu: 2791357 TotEn:   -15.58
@<TRIPOS>ATOM
      1 C1        -61.3920   -2.5824  -25.2408 C.2    1 LIG       0.04000
      2 C2        -62.5884   -3.4349  -24.7813 C.3    1 LIG       0.11000
      3 C3        -63.3881   -2.4330  -25.6087 C.3    1 LIG       0.08100
      4 O1        -60.1913   -2.5736  -25.0899 O.2    1 LIG      -0.32000
      5 O2        -62.1665   -1.7255  -25.9588 O.3    1 LIG      -0.27100
      6 H1        -62.5770   -4.4586  -25.1585 H      1 LIG       0.09000
      7 H2        -62.7656   -3.4099  -23.7048 H      1 LIG       0.09000
      8 H3        -63.8861   -2.8397  -26.4931 H      1 LIG       0.09000
      9 H4        -64.0738   -1.7955  -25.0437 H      1 LIG       0.09000
@<TRIPOS>BOND
      1       1       2 1
      2       1       4 2
      3       1       5 1
      4       2       3 1
      5       3       5 1
      6       2       6 1
      7       2       7 1
      8       3       8 1
      9       3       9 1
@<TRIPOS>ALT_TYPE
CGenFF_4.0_ALT_TYPE_SET
CGenFF_4.0 1 CG2O4 2 CG3C41 3 CG3C41 4 OG2D1 5 OG3C51 6 HGA2 7 HGA2 8 HGA2 9 HGA2
@<TRIPOS>MOLECULE
4_lactone
 9 9 0 0 0
****
USER_CHARGES
INVALID_CHARGES
Pose:  34 Cluster:  34 Fr_nu: 5366397 TotEn:   -15.14
@<TRIPOS>ATOM
      1 C1        -59.0671  -23.3288  -22.0351 C.2    1 LIG       0.04000
      2 C2        -59.9797  -22.8225  -23.1665 C.3    1 LIG       0.11000
      3 C3        -58.7327  -22.0468  -23.5801 C.3    1 LIG       0.08100
      4 O1        -59.1523  -24.0721  -21.0841 O.2    1 LIG      -0.32000
      5 O2        -57.9945  -22.6085  -22.4598 O.3    1 LIG      -0.27100
      6 H1        -60.3047  -23.6008  -23.8587 H      1 LIG       0.09000
      7 H2        -60.8217  -22.2192  -22.8232 H      1 LIG       0.09000
      8 H3        -58.2919  -22.3348  -24.5384 H      1 LIG       0.09000
      9 H4        -58.8082  -20.9584  -23.5063 H      1 LIG       0.09000
@<TRIPOS>BOND
      1       1       2 1
      2       1       4 2
      3       1       5 1
      4       2       3 1
      5       3       5 1
      6       2       6 1
      7       2       7 1
      8       3       8 1
      9       3       9 1
@<TRIPOS>ALT_TYPE
CGenFF_4.0_ALT_TYPE_SET
CGenFF_4.0 1 CG2O4 2 CG3C41 3 CG3C41 4 OG2D1 5 OG3C51 6 HGA2 7 HGA2 8 HGA2 9 HGA2
@<TRIPOS>MOLECULE
4_lactone
 9 9 0 0 0
****
USER_CHARGES
INVALID_CHARGES
Pose:  35 Cluster:  35 Fr_nu: 695951 TotEn:   -14.93
@<TRIPOS>ATOM
      1 C1        -59.1537  -22.3691  -40.1553 C.2    1 LIG       0.04000
      2 C2        -58.6590  -20.9680  -40.5572 C.3    1 LIG       0.11000
      3 C3        -59.8775  -20.5078  -39.7627 C.3    1 LIG       0.08100
      4 O1        -58.8155  -23.5184  -40.3256 O.2    1 LIG      -0.32000
      5 O2        -60.2220  -21.8890  -39.4640 O.3    1 LIG      -0.27100
      6 H1        -57.6893  -20.6998  -40.1350 H      1 LIG       0.09000
      7 H2        -58.6920  -20.7751  -41.6308 H      1 LIG       0.09000
      8 H3        -59.6631  -19.9400  -38.8532 H      1 LIG       0.09000
      9 H4        -60.6613  -20.0151  -40.3445 H      1 LIG       0.09000
@<TRIPOS>BOND
      1       1       2 1
      2       1       4 2
      3       1       5 1
      4       2       3 1
      5       3       5 1
      6       2       6 1
      7       2       7 1
      8       3       8 1
      9       3       9 1
@<TRIPOS>ALT_TYPE
CGenFF_4.0_ALT_TYPE_SET
CGenFF_4.0 1 CG2O4 2 CG3C41 3 CG3C41 4 OG2D1 5 OG3C51 6 HGA2 7 HGA2 8 HGA2 9 HGA2
@<TRIPOS>MOLECULE
4_lactone
 9 9 0 0 0
****
USER_CHARGES
INVALID_CHARGES
Pose:  36 Cluster:  36 Fr_nu: 1891621 TotEn:   -14.72
@<TRIPOS>ATOM
      1 C1        -64.8863  -12.8186  -36.6798 C.2    1 LIG       0.04000
      2 C2        -65.6398  -11.4864  -36.5156 C.3    1 LIG       0.11000
      3 C3        -64.6319  -11.2631  -35.3921 C.3    1 LIG       0.08100
      4 O1        -64.9452  -13.7962  -37.3906 O.2    1 LIG      -0.32000
      5 O2        -64.0207  -12.5545  -35.6646 O.3    1 LIG      -0.27100
      6 H1        -65.5510  -10.8159  -37.3718 H      1 LIG       0.09000
      7 H2        -66.6798  -11.5984  -36.2048 H      1 LIG       0.09000
      8 H3        -63.9258  -10.4424  -35.5454 H      1 LIG       0.09000
      9 H4        -65.0517  -11.2221  -34.3832 H      1 LIG       0.09000
@<TRIPOS>BOND
      1       1       2 1
      2       1       4 2
      3       1       5 1
      4       2       3 1
      5       3       5 1
      6       2       6 1
      7       2       7 1
      8       3       8 1
      9       3       9 1
@<TRIPOS>ALT_TYPE
CGenFF_4.0_ALT_TYPE_SET
CGenFF_4.0 1 CG2O4 2 CG3C41 3 CG3C41 4 OG2D1 5 OG3C51 6 HGA2 7 HGA2 8 HGA2 9 HGA2
@<TRIPOS>MOLECULE
4_lactone
 9 9 0 0 0
****
USER_CHARGES
INVALID_CHARGES
Pose:  37 Cluster:  37 Fr_nu: 163913 TotEn:   -14.17
@<TRIPOS>ATOM
      1 C1        -60.2251  -22.2116  -39.8425 C.2    1 LIG       0.04000
      2 C2        -59.8386  -20.7271  -39.9699 C.3    1 LIG       0.11000
      3 C3        -60.7854  -20.7700  -41.1656 C.3    1 LIG       0.08100
      4 O1        -59.9630  -23.1435  -39.1166 O.2    1 LIG      -0.32000
      5 O2        -61.0536  -22.1784  -40.9206 O.3    1 LIG      -0.27100
      6 H1        -60.1626  -20.1089  -39.1312 H      1 LIG       0.09000
      7 H2        -58.7861  -20.5595  -40.2039 H      1 LIG       0.09000
      8 H3        -61.6916  -20.1651  -41.0741 H      1 LIG       0.09000
      9 H4        -60.3191  -20.6138  -42.1422 H      1 LIG       0.09000
@<TRIPOS>BOND
      1       1       2 1
      2       1       4 2
      3       1       5 1
      4       2       3 1
      5       3       5 1
      6       2       6 1
      7       2       7 1
      8       3       8 1
      9       3       9 1
@<TRIPOS>ALT_TYPE
CGenFF_4.0_ALT_TYPE_SET
CGenFF_4.0 1 CG2O4 2 CG3C41 3 CG3C41 4 OG2D1 5 OG3C51 6 HGA2 7 HGA2 8 HGA2 9 HGA2
@<TRIPOS>MOLECULE
4_lactone
 9 9 0 0 0
****
USER_CHARGES
INVALID_CHARGES
Pose:  38 Cluster:  38 Fr_nu: 755120 TotEn:   -14.04
@<TRIPOS>ATOM
      1 C1        -53.6905    4.5327  -35.0540 C.2    1 LIG       0.04000
      2 C2        -52.9091    3.7733  -36.1412 C.3    1 LIG       0.11000
      3 C3        -52.0650    3.3117  -34.9570 C.3    1 LIG       0.08100
      4 O1        -54.6477    5.2705  -34.9929 O.2    1 LIG      -0.32000
      5 O2        -52.8957    4.0833  -34.0459 O.3    1 LIG      -0.27100
      6 H1        -53.4862    2.9954  -36.6433 H      1 LIG       0.09000
      7 H2        -52.4041    4.4202  -36.8604 H      1 LIG       0.09000
      8 H3        -52.1073    2.2422  -34.7335 H      1 LIG       0.09000
      9 H4        -51.0293    3.6624  -34.9510 H      1 LIG       0.09000
@<TRIPOS>BOND
      1       1       2 1
      2       1       4 2
      3       1       5 1
      4       2       3 1
      5       3       5 1
      6       2       6 1
      7       2       7 1
      8       3       8 1
      9       3       9 1
@<TRIPOS>ALT_TYPE
CGenFF_4.0_ALT_TYPE_SET
CGenFF_4.0 1 CG2O4 2 CG3C41 3 CG3C41 4 OG2D1 5 OG3C51 6 HGA2 7 HGA2 8 HGA2 9 HGA2
@<TRIPOS>MOLECULE
4_lactone
 9 9 0 0 0
****
USER_CHARGES
INVALID_CHARGES
Pose:  39 Cluster:  39 Fr_nu: 2274788 TotEn:   -13.92
@<TRIPOS>ATOM
      1 C1        -71.3434  -21.9652  -38.6587 C.2    1 LIG       0.04000
      2 C2        -72.8361  -21.5949  -38.7211 C.3    1 LIG       0.11000
      3 C3        -72.9439  -22.9079  -39.4907 C.3    1 LIG       0.08100
      4 O1        -70.3250  -21.4955  -38.2043 O.2    1 LIG      -0.32000
      5 O2        -71.5120  -23.1230  -39.3522 O.3    1 LIG      -0.27100
      6 H1        -73.3309  -21.5738  -37.7489 H      1 LIG       0.09000
      7 H2        -73.0469  -20.6904  -39.2940 H      1 LIG       0.09000
      8 H3        -73.5195  -23.6981  -39.0010 H      1 LIG       0.09000
      9 H4        -73.2367  -22.8167  -40.5403 H      1 LIG       0.09000
@<TRIPOS>BOND
      1       1       2 1
      2       1       4 2
      3       1       5 1
      4       2       3 1
      5       3       5 1
      6       2       6 1
      7       2       7 1
      8       3       8 1
      9       3       9 1
@<TRIPOS>ALT_TYPE
CGenFF_4.0_ALT_TYPE_SET
CGenFF_4.0 1 CG2O4 2 CG3C41 3 CG3C41 4 OG2D1 5 OG3C51 6 HGA2 7 HGA2 8 HGA2 9 HGA2
@<TRIPOS>MOLECULE
4_lactone
 9 9 0 0 0
****
USER_CHARGES
INVALID_CHARGES
Pose:  40 Cluster:  40 Fr_nu: 3990523 TotEn:   -13.87
@<TRIPOS>ATOM
      1 C1        -59.2263  -22.0157  -23.4661 C.2    1 LIG       0.04000
      2 C2        -59.3729  -20.9915  -24.6057 C.3    1 LIG       0.11000
      3 C3        -60.5900  -21.8379  -24.9664 C.3    1 LIG       0.08100
      4 O1        -58.4756  -22.2188  -22.5389 O.2    1 LIG      -0.32000
      5 O2        -60.3230  -22.7250  -23.8452 O.3    1 LIG      -0.27100
      6 H1        -59.5855  -19.9761  -24.2675 H      1 LIG       0.09000
      7 H2        -58.5537  -21.0069  -25.3264 H      1 LIG       0.09000
      8 H3        -61.5590  -21.3413  -24.8658 H      1 LIG       0.09000
      9 H4        -60.5298  -22.3676  -25.9211 H      1 LIG       0.09000
@<TRIPOS>BOND
      1       1       2 1
      2       1       4 2
      3       1       5 1
      4       2       3 1
      5       3       5 1
      6       2       6 1
      7       2       7 1
      8       3       8 1
      9       3       9 1
@<TRIPOS>ALT_TYPE
CGenFF_4.0_ALT_TYPE_SET
CGenFF_4.0 1 CG2O4 2 CG3C41 3 CG3C41 4 OG2D1 5 OG3C51 6 HGA2 7 HGA2 8 HGA2 9 HGA2
@<TRIPOS>MOLECULE
4_lactone
 9 9 0 0 0
****
USER_CHARGES
INVALID_CHARGES
Pose:  41 Cluster:  41 Fr_nu:  64273 TotEn:   -13.44
@<TRIPOS>ATOM
      1 C1        -71.5051  -19.9991  -36.6932 C.2    1 LIG       0.04000
      2 C2        -72.9314  -20.5564  -36.8496 C.3    1 LIG       0.11000
      3 C3        -72.3202  -21.2890  -38.0402 C.3    1 LIG       0.08100
      4 O1        -70.9172  -19.2453  -35.9513 O.2    1 LIG      -0.32000
      5 O2        -71.0269  -20.6815  -37.7681 O.3    1 LIG      -0.27100
      6 H1        -73.2564  -21.1876  -36.0211 H      1 LIG       0.09000
      7 H2        -73.6807  -19.8008  -37.0912 H      1 LIG       0.09000
      8 H3        -72.2796  -22.3784  -37.9560 H      1 LIG       0.09000
      9 H4        -72.7032  -20.9959  -39.0216 H      1 LIG       0.09000
@<TRIPOS>BOND
      1       1       2 1
      2       1       4 2
      3       1       5 1
      4       2       3 1
      5       3       5 1
      6       2       6 1
      7       2       7 1
      8       3       8 1
      9       3       9 1
@<TRIPOS>ALT_TYPE
CGenFF_4.0_ALT_TYPE_SET
CGenFF_4.0 1 CG2O4 2 CG3C41 3 CG3C41 4 OG2D1 5 OG3C51 6 HGA2 7 HGA2 8 HGA2 9 HGA2
@<TRIPOS>MOLECULE
4_lactone
 9 9 0 0 0
****
USER_CHARGES
INVALID_CHARGES
Pose:  42 Cluster:  42 Fr_nu: 492190 TotEn:   -12.89
@<TRIPOS>ATOM
      1 C1        -63.0524   -6.5225  -52.6893 C.2    1 LIG       0.04000
      2 C2        -61.7396   -6.8776  -53.4102 C.3    1 LIG       0.11000
      3 C3        -62.5587   -6.5813  -54.6629 C.3    1 LIG       0.08100
      4 O1        -63.4557   -6.4544  -51.5504 O.2    1 LIG      -0.32000
      5 O2        -63.7229   -6.2754  -53.8465 O.3    1 LIG      -0.27100
      6 H1        -60.9190   -6.1880  -53.2067 H      1 LIG       0.09000
      7 H2        -61.4277   -7.9154  -53.2818 H      1 LIG       0.09000
      8 H3        -62.2359   -5.7143  -55.2457 H      1 LIG       0.09000
      9 H4        -62.7420   -7.4361  -55.3197 H      1 LIG       0.09000
@<TRIPOS>BOND
      1       1       2 1
      2       1       4 2
      3       1       5 1
      4       2       3 1
      5       3       5 1
      6       2       6 1
      7       2       7 1
      8       3       8 1
      9       3       9 1
@<TRIPOS>ALT_TYPE
CGenFF_4.0_ALT_TYPE_SET
CGenFF_4.0 1 CG2O4 2 CG3C41 3 CG3C41 4 OG2D1 5 OG3C51 6 HGA2 7 HGA2 8 HGA2 9 HGA2
@<TRIPOS>MOLECULE
4_lactone
 9 9 0 0 0
****
USER_CHARGES
INVALID_CHARGES
Pose:  43 Cluster:  43 Fr_nu: 1195876 TotEn:   -12.82
@<TRIPOS>ATOM
      1 C1        -62.4095   -6.4014  -52.7924 C.2    1 LIG       0.04000
      2 C2        -61.1114   -6.5044  -53.6130 C.3    1 LIG       0.11000
      3 C3        -61.6433   -7.8961  -53.9419 C.3    1 LIG       0.08100
      4 O1        -62.9576   -5.5854  -52.0868 O.2    1 LIG      -0.32000
      5 O2        -62.8226   -7.6536  -53.1258 O.3    1 LIG      -0.27100
      6 H1        -61.0576   -5.8077  -54.4510 H      1 LIG       0.09000
      7 H2        -60.2011   -6.4741  -53.0121 H      1 LIG       0.09000
      8 H3        -61.9061   -8.0675  -54.9893 H      1 LIG       0.09000
      9 H4        -61.0518   -8.7306  -53.5552 H      1 LIG       0.09000
@<TRIPOS>BOND
      1       1       2 1
      2       1       4 2
      3       1       5 1
      4       2       3 1
      5       3       5 1
      6       2       6 1
      7       2       7 1
      8       3       8 1
      9       3       9 1
@<TRIPOS>ALT_TYPE
CGenFF_4.0_ALT_TYPE_SET
CGenFF_4.0 1 CG2O4 2 CG3C41 3 CG3C41 4 OG2D1 5 OG3C51 6 HGA2 7 HGA2 8 HGA2 9 HGA2
@<TRIPOS>MOLECULE
4_lactone
 9 9 0 0 0
****
USER_CHARGES
INVALID_CHARGES
Pose:  44 Cluster:  44 Fr_nu: 3482568 TotEn:   -12.60
@<TRIPOS>ATOM
      1 C1        -51.9704  -25.2695  -30.9566 C.2    1 LIG       0.04000
      2 C2        -51.3188  -24.7443  -32.2484 C.3    1 LIG       0.11000
      3 C3        -51.7904  -23.3922  -31.7219 C.3    1 LIG       0.08100
      4 O1        -52.1359  -26.3362  -30.4097 O.2    1 LIG      -0.32000
      5 O2        -52.3624  -24.0329  -30.5481 O.3    1 LIG      -0.27100
      6 H1        -50.2376  -24.8851  -32.2911 H      1 LIG       0.09000
      7 H2        -51.8012  -25.0916  -33.1635 H      1 LIG       0.09000
      8 H3        -50.9996  -22.6872  -31.4513 H      1 LIG       0.09000
      9 H4        -52.5572  -22.8940  -32.3214 H      1 LIG       0.09000
@<TRIPOS>BOND
      1       1       2 1
      2       1       4 2
      3       1       5 1
      4       2       3 1
      5       3       5 1
      6       2       6 1
      7       2       7 1
      8       3       8 1
      9       3       9 1
@<TRIPOS>ALT_TYPE
CGenFF_4.0_ALT_TYPE_SET
CGenFF_4.0 1 CG2O4 2 CG3C41 3 CG3C41 4 OG2D1 5 OG3C51 6 HGA2 7 HGA2 8 HGA2 9 HGA2
@<TRIPOS>MOLECULE
4_lactone
 9 9 0 0 0
****
USER_CHARGES
INVALID_CHARGES
Pose:  45 Cluster:  45 Fr_nu: 628451 TotEn:   -12.10
@<TRIPOS>ATOM
      1 C1        -74.9497    0.0813  -38.5123 C.2    1 LIG       0.04000
      2 C2        -75.0516    0.8106  -39.8640 C.3    1 LIG       0.11000
      3 C3        -73.7234    0.1108  -40.1365 C.3    1 LIG       0.08100
      4 O1        -75.5997   -0.0102  -37.4957 O.2    1 LIG      -0.32000
      5 O2        -73.7642   -0.5093  -38.8214 O.3    1 LIG      -0.27100
      6 H1        -75.8918    0.4891  -40.4815 H      1 LIG       0.09000
      7 H2        -75.0079    1.8982  -39.7876 H      1 LIG       0.09000
      8 H3        -73.7366   -0.6360  -40.9350 H      1 LIG       0.09000
      9 H4        -72.8568    0.7690  -40.2435 H      1 LIG       0.09000
@<TRIPOS>BOND
      1       1       2 1
      2       1       4 2
      3       1       5 1
      4       2       3 1
      5       3       5 1
      6       2       6 1
      7       2       7 1
      8       3       8 1
      9       3       9 1
@<TRIPOS>ALT_TYPE
CGenFF_4.0_ALT_TYPE_SET
CGenFF_4.0 1 CG2O4 2 CG3C41 3 CG3C41 4 OG2D1 5 OG3C51 6 HGA2 7 HGA2 8 HGA2 9 HGA2
@<TRIPOS>MOLECULE
4_lactone
 9 9 0 0 0
****
USER_CHARGES
INVALID_CHARGES
Pose:  46 Cluster:  46 Fr_nu: 6109419 TotEn:   -11.78
@<TRIPOS>ATOM
      1 C1        -60.0195    5.7069  -20.6884 C.2    1 LIG       0.04000
      2 C2        -60.5620    7.0696  -21.1550 C.3    1 LIG       0.11000
      3 C3        -61.8854    6.3140  -21.2291 C.3    1 LIG       0.08100
      4 O1        -58.9571    5.2373  -20.3489 O.2    1 LIG      -0.32000
      5 O2        -61.2311    5.0956  -20.7785 O.3    1 LIG      -0.27100
      6 H1        -60.5061    7.8540  -20.3986 H      1 LIG       0.09000
      7 H2        -60.1547    7.4080  -22.1092 H      1 LIG       0.09000
      8 H3        -62.6572    6.6405  -20.5268 H      1 LIG       0.09000
      9 H4        -62.3061    6.1969  -22.2316 H      1 LIG       0.09000
@<TRIPOS>BOND
      1       1       2 1
      2       1       4 2
      3       1       5 1
      4       2       3 1
      5       3       5 1
      6       2       6 1
      7       2       7 1
      8       3       8 1
      9       3       9 1
@<TRIPOS>ALT_TYPE
CGenFF_4.0_ALT_TYPE_SET
CGenFF_4.0 1 CG2O4 2 CG3C41 3 CG3C41 4 OG2D1 5 OG3C51 6 HGA2 7 HGA2 8 HGA2 9 HGA2
@<TRIPOS>MOLECULE
4_lactone
 9 9 0 0 0
****
USER_CHARGES
INVALID_CHARGES
Pose:  47 Cluster:  47 Fr_nu: 5890830 TotEn:   -11.70
@<TRIPOS>ATOM
      1 C1        -60.0407  -24.7382  -20.9641 C.2    1 LIG       0.04000
      2 C2        -59.8138  -25.1471  -22.4305 C.3    1 LIG       0.11000
      3 C3        -61.0769  -24.3244  -22.6662 C.3    1 LIG       0.08100
      4 O1        -59.5062  -24.9191  -19.8936 O.2    1 LIG      -0.32000
      5 O2        -61.1619  -24.0220  -21.2461 O.3    1 LIG      -0.27100
      6 H1        -58.8985  -24.7458  -22.8685 H      1 LIG       0.09000
      7 H2        -59.9048  -26.2191  -22.6131 H      1 LIG       0.09000
      8 H3        -60.9473  -23.4183  -23.2644 H      1 LIG       0.09000
      9 H4        -61.9491  -24.8873  -23.0100 H      1 LIG       0.09000
@<TRIPOS>BOND
      1       1       2 1
      2       1       4 2
      3       1       5 1
      4       2       3 1
      5       3       5 1
      6       2       6 1
      7       2       7 1
      8       3       8 1
      9       3       9 1
@<TRIPOS>ALT_TYPE
CGenFF_4.0_ALT_TYPE_SET
CGenFF_4.0 1 CG2O4 2 CG3C41 3 CG3C41 4 OG2D1 5 OG3C51 6 HGA2 7 HGA2 8 HGA2 9 HGA2
@<TRIPOS>MOLECULE
4_lactone
 9 9 0 0 0
****
USER_CHARGES
INVALID_CHARGES
Pose:  48 Cluster:  48 Fr_nu: 492956 TotEn:   -10.54
@<TRIPOS>ATOM
      1 C1        -62.7239   -7.4067  -52.7736 C.2    1 LIG       0.04000
      2 C2        -61.5501   -6.9539  -53.6603 C.3    1 LIG       0.11000
      3 C3        -61.0861   -8.3948  -53.4690 C.3    1 LIG       0.08100
      4 O1        -63.7288   -6.9213  -52.3058 O.2    1 LIG      -0.32000
      5 O2        -62.2508   -8.6752  -52.6442 O.3    1 LIG      -0.27100
      6 H1        -61.8390   -6.6803  -54.6763 H      1 LIG       0.09000
      7 H2        -60.9190   -6.1880  -53.2067 H      1 LIG       0.09000
      8 H3        -61.0731   -9.0120  -54.3715 H      1 LIG       0.09000
      9 H4        -60.1563   -8.5201  -52.9073 H      1 LIG       0.09000
@<TRIPOS>BOND
      1       1       2 1
      2       1       4 2
      3       1       5 1
      4       2       3 1
      5       3       5 1
      6       2       6 1
      7       2       7 1
      8       3       8 1
      9       3       9 1
@<TRIPOS>ALT_TYPE
CGenFF_4.0_ALT_TYPE_SET
CGenFF_4.0 1 CG2O4 2 CG3C41 3 CG3C41 4 OG2D1 5 OG3C51 6 HGA2 7 HGA2 8 HGA2 9 HGA2
@<TRIPOS>MOLECULE
4_lactone
 9 9 0 0 0
****
USER_CHARGES
INVALID_CHARGES
Pose:  49 Cluster:  49 Fr_nu: 6028104 TotEn:   -10.16
@<TRIPOS>ATOM
      1 C1        -66.1244   -1.2185  -55.6713 C.2    1 LIG       0.04000
      2 C2        -65.1075   -1.2482  -56.8264 C.3    1 LIG       0.11000
      3 C3        -65.1182   -2.7500  -56.5570 C.3    1 LIG       0.08100
      4 O1        -66.7723   -0.3899  -55.0730 O.2    1 LIG      -0.32000
      5 O2        -66.0839   -2.5651  -55.4852 O.3    1 LIG      -0.27100
      6 H1        -65.5169   -0.9367  -57.7886 H      1 LIG       0.09000
      7 H2        -64.1703   -0.7337  -56.6080 H      1 LIG       0.09000
      8 H3        -65.5217   -3.3724  -57.3604 H      1 LIG       0.09000
      9 H4        -64.1795   -3.1690  -56.1843 H      1 LIG       0.09000
@<TRIPOS>BOND
      1       1       2 1
      2       1       4 2
      3       1       5 1
      4       2       3 1
      5       3       5 1
      6       2       6 1
      7       2       7 1
      8       3       8 1
      9       3       9 1
@<TRIPOS>ALT_TYPE
CGenFF_4.0_ALT_TYPE_SET
CGenFF_4.0 1 CG2O4 2 CG3C41 3 CG3C41 4 OG2D1 5 OG3C51 6 HGA2 7 HGA2 8 HGA2 9 HGA2
@<TRIPOS>MOLECULE
4_lactone
 9 9 0 0 0
****
USER_CHARGES
INVALID_CHARGES
Pose:  50 Cluster:  50 Fr_nu: 1092579 TotEn:    -8.62
@<TRIPOS>ATOM
      1 C1        -41.6957   -2.4816  -46.7481 C.2    1 LIG       0.04000
      2 C2        -43.1740   -2.7498  -47.0826 C.3    1 LIG       0.11000
      3 C3        -42.8013   -2.1077  -48.4155 C.3    1 LIG       0.08100
      4 O1        -40.9457   -2.6546  -45.8143 O.2    1 LIG      -0.32000
      5 O2        -41.4337   -1.9183  -47.9580 O.3    1 LIG      -0.27100
      6 H1        -43.4366   -3.8080  -47.1236 H      1 LIG       0.09000
      7 H2        -43.8788   -2.1890  -46.4664 H      1 LIG       0.09000
      8 H3        -42.8472   -2.7657  -49.2875 H      1 LIG       0.09000
      9 H4        -43.2884   -1.1529  -48.6316 H      1 LIG       0.09000
@<TRIPOS>BOND
      1       1       2 1
      2       1       4 2
      3       1       5 1
      4       2       3 1
      5       3       5 1
      6       2       6 1
      7       2       7 1
      8       3       8 1
      9       3       9 1
@<TRIPOS>ALT_TYPE
CGenFF_4.0_ALT_TYPE_SET
CGenFF_4.0 1 CG2O4 2 CG3C41 3 CG3C41 4 OG2D1 5 OG3C51 6 HGA2 7 HGA2 8 HGA2 9 HGA2
@<TRIPOS>MOLECULE
4_lactone
 9 9 0 0 0
****
USER_CHARGES
INVALID_CHARGES
Pose:  51 Cluster:  51 Fr_nu: 4461597 TotEn:    -7.29
@<TRIPOS>ATOM
      1 C1        -40.9984   -2.8689  -46.6486 C.2    1 LIG       0.04000
      2 C2        -40.9937   -3.3162  -48.1213 C.3    1 LIG       0.11000
      3 C3        -42.4713   -3.5879  -47.8552 C.3    1 LIG       0.08100
      4 O1        -40.2049   -2.4353  -45.8444 O.2    1 LIG      -0.32000
      5 O2        -42.3216   -3.1351  -46.4811 O.3    1 LIG      -0.27100
      6 H1        -40.7796   -2.5145  -48.8298 H      1 LIG       0.09000
      7 H2        -40.3775   -4.1951  -48.3178 H      1 LIG       0.09000
      8 H3        -43.1754   -2.9629  -48.4112 H      1 LIG       0.09000
      9 H4        -42.7736   -4.6377  -47.9016 H      1 LIG       0.09000
@<TRIPOS>BOND
      1       1       2 1
      2       1       4 2
      3       1       5 1
      4       2       3 1
      5       3       5 1
      6       2       6 1
      7       2       7 1
      8       3       8 1
      9       3       9 1
@<TRIPOS>ALT_TYPE
CGenFF_4.0_ALT_TYPE_SET
CGenFF_4.0 1 CG2O4 2 CG3C41 3 CG3C41 4 OG2D1 5 OG3C51 6 HGA2 7 HGA2 8 HGA2 9 HGA2
@<TRIPOS>MOLECULE
4_lactone
 9 9 0 0 0
****
USER_CHARGES
INVALID_CHARGES
Pose:  52 Cluster:  52 Fr_nu: 132175 TotEn:    -6.15
@<TRIPOS>ATOM
      1 C1        -64.3917  -11.0237  -35.6856 C.2    1 LIG       0.04000
      2 C2        -63.7352  -10.1932  -34.5683 C.3    1 LIG       0.11000
      3 C3        -62.7917  -11.3891  -34.4818 C.3    1 LIG       0.08100
      4 O1        -65.3229  -10.9138  -36.4505 O.2    1 LIG      -0.32000
      5 O2        -63.5154  -12.0554  -35.5532 O.3    1 LIG      -0.27100
      6 H1        -63.2866   -9.2598  -34.9119 H      1 LIG       0.09000
      7 H2        -64.3755  -10.0302  -33.6998 H      1 LIG       0.09000
      8 H3        -61.7522  -11.1933  -34.7585 H      1 LIG       0.09000
      9 H4        -62.8379  -11.9599  -33.5503 H      1 LIG       0.09000
@<TRIPOS>BOND
      1       1       2 1
      2       1       4 2
      3       1       5 1
      4       2       3 1
      5       3       5 1
      6       2       6 1
      7       2       7 1
      8       3       8 1
      9       3       9 1
@<TRIPOS>ALT_TYPE
CGenFF_4.0_ALT_TYPE_SET
CGenFF_4.0 1 CG2O4 2 CG3C41 3 CG3C41 4 OG2D1 5 OG3C51 6 HGA2 7 HGA2 8 HGA2 9 HGA2
@<TRIPOS>MOLECULE
4_lactone
 9 9 0 0 0
****
USER_CHARGES
INVALID_CHARGES
Pose:  53 Cluster:  53 Fr_nu: 186697 TotEn:    -4.89
@<TRIPOS>ATOM
      1 C1        -65.5225  -11.0148  -35.9069 C.2    1 LIG       0.04000
      2 C2        -64.3566  -10.6141  -34.9854 C.3    1 LIG       0.11000
      3 C3        -63.8242  -11.9941  -35.3597 C.3    1 LIG       0.08100
      4 O1        -66.5597  -10.5291  -36.2975 O.2    1 LIG      -0.32000
      5 O2        -64.9897  -12.2322  -36.1967 O.3    1 LIG      -0.27100
      6 H1        -63.7728   -9.7668  -35.3483 H      1 LIG       0.09000
      7 H2        -64.6402  -10.4825  -33.9399 H      1 LIG       0.09000
      8 H3        -62.8999  -12.0028  -35.9437 H      1 LIG       0.09000
      9 H4        -63.7645  -12.7149  -34.5396 H      1 LIG       0.09000
@<TRIPOS>BOND
      1       1       2 1
      2       1       4 2
      3       1       5 1
      4       2       3 1
      5       3       5 1
      6       2       6 1
      7       2       7 1
      8       3       8 1
      9       3       9 1
@<TRIPOS>ALT_TYPE
CGenFF_4.0_ALT_TYPE_SET
CGenFF_4.0 1 CG2O4 2 CG3C41 3 CG3C41 4 OG2D1 5 OG3C51 6 HGA2 7 HGA2 8 HGA2 9 HGA2
@<TRIPOS>MOLECULE
4_lactone
 9 9 0 0 0
****
USER_CHARGES
INVALID_CHARGES
Pose:  54 Cluster:  54 Fr_nu: 5804065 TotEn:    -4.80
@<TRIPOS>ATOM
      1 C1        -59.8719  -25.1835  -19.4217 C.2    1 LIG       0.04000
      2 C2        -59.4411  -24.3590  -20.6480 C.3    1 LIG       0.11000
      3 C3        -60.7541  -24.8744  -21.2296 C.3    1 LIG       0.08100
      4 O1        -59.4410  -25.4366  -18.3196 O.2    1 LIG      -0.32000
      5 O2        -61.0267  -25.6063  -20.0025 O.3    1 LIG      -0.27100
      6 H1        -59.3927  -23.2840  -20.4674 H      1 LIG       0.09000
      7 H2        -58.5329  -24.7219  -21.1319 H      1 LIG       0.09000
      8 H3        -61.5165  -24.1151  -21.4240 H      1 LIG       0.09000
      9 H4        -60.6585  -25.5475  -22.0860 H      1 LIG       0.09000
@<TRIPOS>BOND
      1       1       2 1
      2       1       4 2
      3       1       5 1
      4       2       3 1
      5       3       5 1
      6       2       6 1
      7       2       7 1
      8       3       8 1
      9       3       9 1
@<TRIPOS>ALT_TYPE
CGenFF_4.0_ALT_TYPE_SET
CGenFF_4.0 1 CG2O4 2 CG3C41 3 CG3C41 4 OG2D1 5 OG3C51 6 HGA2 7 HGA2 8 HGA2 9 HGA2
@<TRIPOS>MOLECULE
4_lactone
 9 9 0 0 0
****
USER_CHARGES
INVALID_CHARGES
Pose:  55 Cluster:  55 Fr_nu: 5384321 TotEn:    -4.66
@<TRIPOS>ATOM
      1 C1        -59.0769  -24.4650  -21.3794 C.2    1 LIG       0.04000
      2 C2        -59.4981  -23.5490  -22.5424 C.3    1 LIG       0.11000
      3 C3        -60.7370  -24.4394  -22.5567 C.3    1 LIG       0.08100
      4 O1        -58.1380  -24.5747  -20.6240 O.2    1 LIG      -0.32000
      5 O2        -60.2066  -25.2191  -21.4492 O.3    1 LIG      -0.27100
      6 H1        -59.6648  -22.5101  -22.2535 H      1 LIG       0.09000
      7 H2        -58.8535  -23.6187  -23.4202 H      1 LIG       0.09000
      8 H3        -61.6766  -23.9480  -22.2902 H      1 LIG       0.09000
      9 H4        -60.8673  -25.0519  -23.4531 H      1 LIG       0.09000
@<TRIPOS>BOND
      1       1       2 1
      2       1       4 2
      3       1       5 1
      4       2       3 1
      5       3       5 1
      6       2       6 1
      7       2       7 1
      8       3       8 1
      9       3       9 1
@<TRIPOS>ALT_TYPE
CGenFF_4.0_ALT_TYPE_SET
CGenFF_4.0 1 CG2O4 2 CG3C41 3 CG3C41 4 OG2D1 5 OG3C51 6 HGA2 7 HGA2 8 HGA2 9 HGA2
@<TRIPOS>MOLECULE
4_lactone
 9 9 0 0 0
****
USER_CHARGES
INVALID_CHARGES
Pose:  56 Cluster:  56 Fr_nu: 5383894 TotEn:    -2.57
@<TRIPOS>ATOM
      1 C1        -58.3701  -23.4599  -22.0829 C.2    1 LIG       0.04000
      2 C2        -57.7305  -23.1349  -23.4447 C.3    1 LIG       0.11000
      3 C3        -59.0297  -22.3666  -23.6679 C.3    1 LIG       0.08100
      4 O1        -58.0817  -24.0836  -21.0869 O.2    1 LIG      -0.32000
      5 O2        -59.5035  -22.7570  -22.3493 O.3    1 LIG      -0.27100
      6 H1        -56.8265  -22.5275  -23.3787 H      1 LIG       0.09000
      7 H2        -57.5783  -24.0057  -24.0844 H      1 LIG       0.09000
      8 H3        -58.9292  -21.2813  -23.7552 H      1 LIG       0.09000
      9 H4        -59.6774  -22.7549  -24.4587 H      1 LIG       0.09000
@<TRIPOS>BOND
      1       1       2 1
      2       1       4 2
      3       1       5 1
      4       2       3 1
      5       3       5 1
      6       2       6 1
      7       2       7 1
      8       3       8 1
      9       3       9 1
@<TRIPOS>ALT_TYPE
CGenFF_4.0_ALT_TYPE_SET
CGenFF_4.0 1 CG2O4 2 CG3C41 3 CG3C41 4 OG2D1 5 OG3C51 6 HGA2 7 HGA2 8 HGA2 9 HGA2
@<TRIPOS>MOLECULE
4_lactone
 9 9 0 0 0
****
USER_CHARGES
INVALID_CHARGES
Pose:  57 Cluster:  57 Fr_nu: 895083 TotEn:    -1.81
@<TRIPOS>ATOM
      1 C1        -64.3324  -12.5215  -36.5565 C.2    1 LIG       0.04000
      2 C2        -63.0341  -12.5509  -35.7302 C.3    1 LIG       0.11000
      3 C3        -63.5214  -11.1866  -35.2516 C.3    1 LIG       0.08100
      4 O1        -64.9046  -13.2376  -37.3465 O.2    1 LIG      -0.32000
      5 O2        -64.7055  -11.3001  -36.0886 O.3    1 LIG      -0.27100
      6 H1        -63.0056  -13.3360  -34.9730 H      1 LIG       0.09000
      7 H2        -62.1234  -12.5454  -36.3313 H      1 LIG       0.09000
      8 H3        -63.7817  -11.1217  -34.1916 H      1 LIG       0.09000
      9 H4        -62.9019  -10.3348  -35.5454 H      1 LIG       0.09000
@<TRIPOS>BOND
      1       1       2 1
      2       1       4 2
      3       1       5 1
      4       2       3 1
      5       3       5 1
      6       2       6 1
      7       2       7 1
      8       3       8 1
      9       3       9 1
@<TRIPOS>ALT_TYPE
CGenFF_4.0_ALT_TYPE_SET
CGenFF_4.0 1 CG2O4 2 CG3C41 3 CG3C41 4 OG2D1 5 OG3C51 6 HGA2 7 HGA2 8 HGA2 9 HGA2
@<TRIPOS>MOLECULE
pyridine
 11 11 0 0 0
****
USER_CHARGES
INVALID_CHARGES
Pose:   1 Cluster:   1 Fr_nu: 1151780 TotEn:   -15.71
@<TRIPOS>ATOM
      1 C1        -65.4066  -12.0347  -36.7132 C.ar   1 LIG      -0.11300
      2 C2        -64.4139  -12.9811  -36.4854 C.ar   1 LIG      -0.11700
      3 C3        -65.3364  -10.7965  -36.0845 C.ar   1 LIG      -0.11700
      4 C4        -63.3802  -12.6431  -35.6269 C.ar   1 LIG       0.17700
      5 C5        -64.2616  -10.5563  -35.2437 C.ar   1 LIG       0.17700
      6 N1        -63.2781  -11.4508  -34.9979 N.ar   1 LIG      -0.60000
      7 H1        -66.2339  -12.2618  -37.3790 H      1 LIG       0.11500
      8 H2        -64.4479  -13.9525  -36.9649 H      1 LIG       0.11500
      9 H3        -66.0992  -10.0436  -36.2468 H      1 LIG       0.11500
     10 H4        -62.5817  -13.3467  -35.4162 H      1 LIG       0.12400
     11 H5        -64.1603   -9.6068  -34.7284 H      1 LIG       0.12400
@<TRIPOS>BOND
      1       1       2 ar
      2       1       3 ar
      3       2       4 ar
      4       3       5 ar
      5       4       6 ar
      6       5       6 ar
      7       1       7 1
      8       2       8 1
      9       3       9 1
     10       4      10 1
     11       5      11 1
@<TRIPOS>ALT_TYPE
CGenFF_4.0_ALT_TYPE_SET
CGenFF_4.0 1 CG2R61 2 CG2R61 3 CG2R61 4 CG2R61 5 CG2R61 6 NG2R60 7 HGR61 8 HGR61 9 HGR61 10 HGR62 11 HGR62
@<TRIPOS>MOLECULE
pyridine
 11 11 0 0 0
****
USER_CHARGES
INVALID_CHARGES
Pose:   2 Cluster:   2 Fr_nu: 387149 TotEn:   -14.90
@<TRIPOS>ATOM
      1 C1        -69.8752   -6.7690  -45.5533 C.ar   1 LIG      -0.11300
      2 C2        -70.8295   -7.6714  -46.0093 C.ar   1 LIG      -0.11700
      3 C3        -69.3543   -6.9050  -44.2713 C.ar   1 LIG      -0.11700
      4 C4        -71.2266   -8.6843  -45.1513 C.ar   1 LIG       0.17700
      5 C5        -69.8176   -7.9520  -43.4910 C.ar   1 LIG       0.17700
      6 N1        -70.7436   -8.8485  -43.8994 N.ar   1 LIG      -0.60000
      7 H1        -69.5385   -5.9607  -46.1955 H      1 LIG       0.11500
      8 H2        -71.2491   -7.5850  -47.0049 H      1 LIG       0.11500
      9 H3        -68.6099   -6.2129  -43.8946 H      1 LIG       0.11500
     10 H4        -71.9685   -9.4134  -45.4597 H      1 LIG       0.12400
     11 H5        -69.4440   -8.1019  -42.4833 H      1 LIG       0.12400
@<TRIPOS>BOND
      1       1       2 ar
      2       1       3 ar
      3       2       4 ar
      4       3       5 ar
      5       4       6 ar
      6       5       6 ar
      7       1       7 1
      8       2       8 1
      9       3       9 1
     10       4      10 1
     11       5      11 1
@<TRIPOS>ALT_TYPE
CGenFF_4.0_ALT_TYPE_SET
CGenFF_4.0 1 CG2R61 2 CG2R61 3 CG2R61 4 CG2R61 5 CG2R61 6 NG2R60 7 HGR61 8 HGR61 9 HGR61 10 HGR62 11 HGR62
@<TRIPOS>MOLECULE
pyridine
 11 11 0 0 0
****
USER_CHARGES
INVALID_CHARGES
Pose:   3 Cluster:   3 Fr_nu: 1151597 TotEn:   -14.76
@<TRIPOS>ATOM
      1 C1        -64.2616  -10.5563  -35.2437 C.ar   1 LIG      -0.11300
      2 C2        -62.8878  -10.5757  -35.4570 C.ar   1 LIG      -0.11700
      3 C3        -65.0173  -11.6921  -35.5124 C.ar   1 LIG      -0.11700
      4 C4        -62.3223  -11.7462  -35.9365 C.ar   1 LIG       0.17700
      5 C5        -64.3566  -12.8126  -35.9896 C.ar   1 LIG       0.17700
      6 N1        -63.0238  -12.8692  -36.2093 N.ar   1 LIG      -0.60000
      7 H1        -64.7425   -9.6576  -34.8694 H      1 LIG       0.11500
      8 H2        -62.2789   -9.7023  -35.2542 H      1 LIG       0.11500
      9 H3        -66.0897  -11.6997  -35.3541 H      1 LIG       0.11500
     10 H4        -61.2550  -11.8121  -36.1197 H      1 LIG       0.12400
     11 H5        -64.9001  -13.7241  -36.2156 H      1 LIG       0.12400
@<TRIPOS>BOND
      1       1       2 ar
      2       1       3 ar
      3       2       4 ar
      4       3       5 ar
      5       4       6 ar
      6       5       6 ar
      7       1       7 1
      8       2       8 1
      9       3       9 1
     10       4      10 1
     11       5      11 1
@<TRIPOS>ALT_TYPE
CGenFF_4.0_ALT_TYPE_SET
CGenFF_4.0 1 CG2R61 2 CG2R61 3 CG2R61 4 CG2R61 5 CG2R61 6 NG2R60 7 HGR61 8 HGR61 9 HGR61 10 HGR62 11 HGR62
@<TRIPOS>MOLECULE
pyridine
 11 11 0 0 0
****
USER_CHARGES
INVALID_CHARGES
Pose:   4 Cluster:   4 Fr_nu: 1151709 TotEn:   -13.72
@<TRIPOS>ATOM
      1 C1        -64.0261  -11.7998  -35.8196 C.ar   1 LIG      -0.11300
      2 C2        -62.7289  -12.1690  -36.1572 C.ar   1 LIG      -0.11700
      3 C3        -64.2616  -10.5563  -35.2437 C.ar   1 LIG      -0.11700
      4 C4        -61.7099  -11.2660  -35.9003 C.ar   1 LIG       0.17700
      5 C5        -63.1740   -9.7255  -35.0275 C.ar   1 LIG       0.17700
      6 N1        -61.8997  -10.0494  -35.3421 N.ar   1 LIG      -0.60000
      7 H1        -64.8521  -12.4801  -36.0044 H      1 LIG       0.11500
      8 H2        -62.5219  -13.1329  -36.6073 H      1 LIG       0.11500
      9 H3        -65.2645  -10.2476  -34.9720 H      1 LIG       0.11500
     10 H4        -60.6807  -11.5068  -36.1449 H      1 LIG       0.12400
     11 H5        -63.3035   -8.7454  -34.5803 H      1 LIG       0.12400
@<TRIPOS>BOND
      1       1       2 ar
      2       1       3 ar
      3       2       4 ar
      4       3       5 ar
      5       4       6 ar
      6       5       6 ar
      7       1       7 1
      8       2       8 1
      9       3       9 1
     10       4      10 1
     11       5      11 1
@<TRIPOS>ALT_TYPE
CGenFF_4.0_ALT_TYPE_SET
CGenFF_4.0 1 CG2R61 2 CG2R61 3 CG2R61 4 CG2R61 5 CG2R61 6 NG2R60 7 HGR61 8 HGR61 9 HGR61 10 HGR62 11 HGR62
@<TRIPOS>MOLECULE
pyridine
 11 11 0 0 0
****
USER_CHARGES
INVALID_CHARGES
Pose:   5 Cluster:   5 Fr_nu: 3050071 TotEn:   -13.70
@<TRIPOS>ATOM
      1 C1        -62.2728   -3.3913  -23.6466 C.ar   1 LIG      -0.11300
      2 C2        -61.0776   -3.0453  -23.0261 C.ar   1 LIG      -0.11700
      3 C3        -62.4685   -3.0815  -24.9878 C.ar   1 LIG      -0.11700
      4 C4        -60.1173   -2.3956  -23.7849 C.ar   1 LIG       0.17700
      5 C5        -61.4462   -2.4300  -25.6587 C.ar   1 LIG       0.17700
      6 N1        -60.2714   -2.0779  -25.0898 N.ar   1 LIG      -0.60000
      7 H1        -63.0506   -3.9008  -23.0856 H      1 LIG       0.11500
      8 H2        -60.9030   -3.2770  -21.9819 H      1 LIG       0.11500
      9 H3        -63.3925   -3.3411  -25.4919 H      1 LIG       0.11500
     10 H4        -59.1683   -2.1042  -23.3472 H      1 LIG       0.12400
     11 H5        -61.5489   -2.1651  -26.7059 H      1 LIG       0.12400
@<TRIPOS>BOND
      1       1       2 ar
      2       1       3 ar
      3       2       4 ar
      4       3       5 ar
      5       4       6 ar
      6       5       6 ar
      7       1       7 1
      8       2       8 1
      9       3       9 1
     10       4      10 1
     11       5      11 1
@<TRIPOS>ALT_TYPE
CGenFF_4.0_ALT_TYPE_SET
CGenFF_4.0 1 CG2R61 2 CG2R61 3 CG2R61 4 CG2R61 5 CG2R61 6 NG2R60 7 HGR61 8 HGR61 9 HGR61 10 HGR62 11 HGR62
@<TRIPOS>MOLECULE
pyridine
 11 11 0 0 0
****
USER_CHARGES
INVALID_CHARGES
Pose:   6 Cluster:   6 Fr_nu:  21648 TotEn:   -13.36
@<TRIPOS>ATOM
      1 C1        -73.3084  -21.3494  -37.9531 C.ar   1 LIG      -0.11300
      2 C2        -72.2890  -20.7618  -37.2124 C.ar   1 LIG      -0.11700
      3 C3        -72.9974  -22.2841  -38.9344 C.ar   1 LIG      -0.11700
      4 C4        -70.9851  -21.1400  -37.4896 C.ar   1 LIG       0.17700
      5 C5        -71.6618  -22.5939  -39.1347 C.ar   1 LIG       0.17700
      6 N1        -70.6440  -22.0440  -38.4351 N.ar   1 LIG      -0.60000
      7 H1        -74.3434  -21.0790  -37.7664 H      1 LIG       0.11500
      8 H2        -72.5080  -20.0313  -36.4424 H      1 LIG       0.11500
      9 H3        -73.7757  -22.7545  -39.5244 H      1 LIG       0.11500
     10 H4        -70.1543  -20.7103  -36.9399 H      1 LIG       0.12400
     11 H5        -71.3657  -23.3161  -39.8885 H      1 LIG       0.12400
@<TRIPOS>BOND
      1       1       2 ar
      2       1       3 ar
      3       2       4 ar
      4       3       5 ar
      5       4       6 ar
      6       5       6 ar
      7       1       7 1
      8       2       8 1
      9       3       9 1
     10       4      10 1
     11       5      11 1
@<TRIPOS>ALT_TYPE
CGenFF_4.0_ALT_TYPE_SET
CGenFF_4.0 1 CG2R61 2 CG2R61 3 CG2R61 4 CG2R61 5 CG2R61 6 NG2R60 7 HGR61 8 HGR61 9 HGR61 10 HGR62 11 HGR62
@<TRIPOS>MOLECULE
pyridine
 11 11 0 0 0
****
USER_CHARGES
INVALID_CHARGES
Pose:   7 Cluster:   7 Fr_nu: 604967 TotEn:   -12.86
@<TRIPOS>ATOM
      1 C1        -74.3743   -0.0879  -40.6225 C.ar   1 LIG      -0.11300
      2 C2        -73.9044   -0.3599  -39.3426 C.ar   1 LIG      -0.11700
      3 C3        -75.6630    0.4053  -40.7938 C.ar   1 LIG      -0.11700
      4 C4        -74.7559   -0.1236  -38.2753 C.ar   1 LIG       0.17700
      5 C5        -76.4358    0.6071  -39.6616 C.ar   1 LIG       0.17700
      6 N1        -76.0139    0.3545  -38.4022 N.ar   1 LIG      -0.60000
      7 H1        -73.7376   -0.2605  -41.4851 H      1 LIG       0.11500
      8 H2        -72.9034   -0.7445  -39.1852 H      1 LIG       0.11500
      9 H3        -76.0505    0.6240  -41.7823 H      1 LIG       0.11500
     10 H4        -74.4367   -0.3201  -37.2571 H      1 LIG       0.12400
     11 H5        -77.4482    0.9894  -39.7406 H      1 LIG       0.12400
@<TRIPOS>BOND
      1       1       2 ar
      2       1       3 ar
      3       2       4 ar
      4       3       5 ar
      5       4       6 ar
      6       5       6 ar
      7       1       7 1
      8       2       8 1
      9       3       9 1
     10       4      10 1
     11       5      11 1
@<TRIPOS>ALT_TYPE
CGenFF_4.0_ALT_TYPE_SET
CGenFF_4.0 1 CG2R61 2 CG2R61 3 CG2R61 4 CG2R61 5 CG2R61 6 NG2R60 7 HGR61 8 HGR61 9 HGR61 10 HGR62 11 HGR62
@<TRIPOS>MOLECULE
pyridine
 11 11 0 0 0
****
USER_CHARGES
INVALID_CHARGES
Pose:   8 Cluster:   8 Fr_nu: 1841135 TotEn:   -12.83
@<TRIPOS>ATOM
      1 C1        -74.6091  -21.6570  -37.1292 C.ar   1 LIG      -0.11300
      2 C2        -74.0648  -21.6344  -38.4084 C.ar   1 LIG      -0.11700
      3 C3        -73.8265  -21.2901  -36.0401 C.ar   1 LIG      -0.11700
      4 C4        -72.7434  -21.2405  -38.5441 C.ar   1 LIG       0.17700
      5 C5        -72.5156  -20.9119  -36.2817 C.ar   1 LIG       0.17700
      6 N1        -71.9519  -20.8775  -37.5101 N.ar   1 LIG      -0.60000
      7 H1        -75.6412  -21.9606  -36.9812 H      1 LIG       0.11500
      8 H2        -74.6562  -21.9159  -39.2719 H      1 LIG       0.11500
      9 H3        -74.2296  -21.3007  -35.0338 H      1 LIG       0.11500
     10 H4        -72.2723  -21.2064  -39.5209 H      1 LIG       0.12400
     11 H5        -71.8628  -20.6174  -35.4665 H      1 LIG       0.12400
@<TRIPOS>BOND
      1       1       2 ar
      2       1       3 ar
      3       2       4 ar
      4       3       5 ar
      5       4       6 ar
      6       5       6 ar
      7       1       7 1
      8       2       8 1
      9       3       9 1
     10       4      10 1
     11       5      11 1
@<TRIPOS>ALT_TYPE
CGenFF_4.0_ALT_TYPE_SET
CGenFF_4.0 1 CG2R61 2 CG2R61 3 CG2R61 4 CG2R61 5 CG2R61 6 NG2R60 7 HGR61 8 HGR61 9 HGR61 10 HGR62 11 HGR62
@<TRIPOS>MOLECULE
pyridine
 11 11 0 0 0
****
USER_CHARGES
INVALID_CHARGES
Pose:   9 Cluster:   9 Fr_nu: 1588013 TotEn:   -12.65
@<TRIPOS>ATOM
      1 C1        -77.2834  -21.0537  -29.0005 C.ar   1 LIG      -0.11300
      2 C2        -76.2464  -21.7591  -28.4003 C.ar   1 LIG      -0.11700
      3 C3        -78.3165  -21.7441  -29.6245 C.ar   1 LIG      -0.11700
      4 C4        -76.2887  -23.1431  -28.4513 C.ar   1 LIG       0.17700
      5 C5        -78.2660  -23.1287  -29.6210 C.ar   1 LIG       0.17700
      6 N1        -77.2752  -23.8486  -29.0484 N.ar   1 LIG      -0.60000
      7 H1        -77.2862  -19.9680  -28.9825 H      1 LIG       0.11500
      8 H2        -75.4311  -21.2420  -27.9079 H      1 LIG       0.11500
      9 H3        -79.1349  -21.2150  -30.0993 H      1 LIG       0.11500
     10 H4        -75.5033  -23.7390  -27.9983 H      1 LIG       0.12400
     11 H5        -79.0468  -23.7146  -30.0948 H      1 LIG       0.12400
@<TRIPOS>BOND
      1       1       2 ar
      2       1       3 ar
      3       2       4 ar
      4       3       5 ar
      5       4       6 ar
      6       5       6 ar
      7       1       7 1
      8       2       8 1
      9       3       9 1
     10       4      10 1
     11       5      11 1
@<TRIPOS>ALT_TYPE
CGenFF_4.0_ALT_TYPE_SET
CGenFF_4.0 1 CG2R61 2 CG2R61 3 CG2R61 4 CG2R61 5 CG2R61 6 NG2R60 7 HGR61 8 HGR61 9 HGR61 10 HGR62 11 HGR62
@<TRIPOS>MOLECULE
pyridine
 11 11 0 0 0
****
USER_CHARGES
INVALID_CHARGES
Pose:  10 Cluster:  10 Fr_nu: 3028834 TotEn:   -12.62
@<TRIPOS>ATOM
      1 C1        -64.4767   -4.8100  -23.3176 C.ar   1 LIG      -0.11300
      2 C2        -64.8202   -4.3338  -22.0573 C.ar   1 LIG      -0.11700
      3 C3        -63.2818   -5.4990  -23.4925 C.ar   1 LIG      -0.11700
      4 C4        -63.9413   -4.5709  -21.0127 C.ar   1 LIG       0.17700
      5 C5        -62.4716   -5.6837  -22.3837 C.ar   1 LIG       0.17700
      6 N1        -62.7717   -5.2359  -21.1439 N.ar   1 LIG      -0.60000
      7 H1        -65.1387   -4.6438  -24.1622 H      1 LIG       0.11500
      8 H2        -65.7466   -3.7944  -21.8976 H      1 LIG       0.11500
      9 H3        -62.9933   -5.8787  -24.4660 H      1 LIG       0.11500
     10 H4        -64.1634   -4.2196  -20.0105 H      1 LIG       0.12400
     11 H5        -61.5285   -6.2139  -22.4666 H      1 LIG       0.12400
@<TRIPOS>BOND
      1       1       2 ar
      2       1       3 ar
      3       2       4 ar
      4       3       5 ar
      5       4       6 ar
      6       5       6 ar
      7       1       7 1
      8       2       8 1
      9       3       9 1
     10       4      10 1
     11       5      11 1
@<TRIPOS>ALT_TYPE
CGenFF_4.0_ALT_TYPE_SET
CGenFF_4.0 1 CG2R61 2 CG2R61 3 CG2R61 4 CG2R61 5 CG2R61 6 NG2R60 7 HGR61 8 HGR61 9 HGR61 10 HGR62 11 HGR62
@<TRIPOS>MOLECULE
pyridine
 11 11 0 0 0
****
USER_CHARGES
INVALID_CHARGES
Pose:  11 Cluster:  11 Fr_nu:  24028 TotEn:   -12.58
@<TRIPOS>ATOM
      1 C1        -71.4831   -4.0664  -31.6636 C.ar   1 LIG      -0.11300
      2 C2        -70.5425   -5.0889  -31.7179 C.ar   1 LIG      -0.11700
      3 C3        -71.2532   -2.9601  -30.8535 C.ar   1 LIG      -0.11700
      4 C4        -69.3974   -4.9583  -30.9488 C.ar   1 LIG       0.17700
      5 C5        -70.0764   -2.9248  -30.1229 C.ar   1 LIG       0.17700
      6 N1        -69.1392   -3.8989  -30.1498 N.ar   1 LIG      -0.60000
      7 H1        -72.3940   -4.1319  -32.2511 H      1 LIG       0.11500
      8 H2        -70.7005   -5.9604  -32.3426 H      1 LIG       0.11500
      9 H3        -71.9727   -2.1514  -30.7951 H      1 LIG       0.11500
     10 H4        -68.6336   -5.7288  -30.9561 H      1 LIG       0.12400
     11 H5        -69.8494   -2.0846  -29.4749 H      1 LIG       0.12400
@<TRIPOS>BOND
      1       1       2 ar
      2       1       3 ar
      3       2       4 ar
      4       3       5 ar
      5       4       6 ar
      6       5       6 ar
      7       1       7 1
      8       2       8 1
      9       3       9 1
     10       4      10 1
     11       5      11 1
@<TRIPOS>ALT_TYPE
CGenFF_4.0_ALT_TYPE_SET
CGenFF_4.0 1 CG2R61 2 CG2R61 3 CG2R61 4 CG2R61 5 CG2R61 6 NG2R60 7 HGR61 8 HGR61 9 HGR61 10 HGR62 11 HGR62
@<TRIPOS>MOLECULE
pyridine
 11 11 0 0 0
****
USER_CHARGES
INVALID_CHARGES
Pose:  12 Cluster:  12 Fr_nu: 1557525 TotEn:   -12.49
@<TRIPOS>ATOM
      1 C1        -63.2938   -0.9479  -25.5943 C.ar   1 LIG      -0.11300
      2 C2        -62.2865   -0.2751  -24.9118 C.ar   1 LIG      -0.11700
      3 C3        -63.1117   -2.2778  -25.9570 C.ar   1 LIG      -0.11700
      4 C4        -61.1253   -0.9715  -24.6178 C.ar   1 LIG       0.17700
      5 C5        -61.9135   -2.8845  -25.6165 C.ar   1 LIG       0.17700
      6 N1        -60.9120   -2.2634  -24.9538 N.ar   1 LIG      -0.60000
      7 H1        -64.2187   -0.4366  -25.8438 H      1 LIG       0.11500
      8 H2        -62.4066    0.7614  -24.6188 H      1 LIG       0.11500
      9 H3        -63.8830   -2.8220  -26.4899 H      1 LIG       0.11500
     10 H4        -60.3098   -0.4913  -24.0872 H      1 LIG       0.12400
     11 H5        -61.7211   -3.9202  -25.8769 H      1 LIG       0.12400
@<TRIPOS>BOND
      1       1       2 ar
      2       1       3 ar
      3       2       4 ar
      4       3       5 ar
      5       4       6 ar
      6       5       6 ar
      7       1       7 1
      8       2       8 1
      9       3       9 1
     10       4      10 1
     11       5      11 1
@<TRIPOS>ALT_TYPE
CGenFF_4.0_ALT_TYPE_SET
CGenFF_4.0 1 CG2R61 2 CG2R61 3 CG2R61 4 CG2R61 5 CG2R61 6 NG2R60 7 HGR61 8 HGR61 9 HGR61 10 HGR62 11 HGR62
@<TRIPOS>MOLECULE
pyridine
 11 11 0 0 0
****
USER_CHARGES
INVALID_CHARGES
Pose:  13 Cluster:  13 Fr_nu: 275784 TotEn:   -11.83
@<TRIPOS>ATOM
      1 C1        -72.8588  -21.6758  -37.6473 C.ar   1 LIG      -0.11300
      2 C2        -72.9662  -20.6421  -36.7237 C.ar   1 LIG      -0.11700
      3 C3        -71.6181  -21.9884  -38.1914 C.ar   1 LIG      -0.11700
      4 C4        -71.8120  -19.9568  -36.3803 C.ar   1 LIG       0.17700
      5 C5        -70.5243  -21.2427  -37.7825 C.ar   1 LIG       0.17700
      6 N1        -70.5894  -20.2314  -36.8877 N.ar   1 LIG      -0.60000
      7 H1        -73.7406  -22.2364  -37.9429 H      1 LIG       0.11500
      8 H2        -73.9229  -20.3811  -36.2864 H      1 LIG       0.11500
      9 H3        -71.5108  -22.7899  -38.9135 H      1 LIG       0.11500
     10 H4        -71.8429  -19.1419  -35.6646 H      1 LIG       0.12400
     11 H5        -69.5342  -21.4457  -38.1774 H      1 LIG       0.12400
@<TRIPOS>BOND
      1       1       2 ar
      2       1       3 ar
      3       2       4 ar
      4       3       5 ar
      5       4       6 ar
      6       5       6 ar
      7       1       7 1
      8       2       8 1
      9       3       9 1
     10       4      10 1
     11       5      11 1
@<TRIPOS>ALT_TYPE
CGenFF_4.0_ALT_TYPE_SET
CGenFF_4.0 1 CG2R61 2 CG2R61 3 CG2R61 4 CG2R61 5 CG2R61 6 NG2R60 7 HGR61 8 HGR61 9 HGR61 10 HGR62 11 HGR62
@<TRIPOS>MOLECULE
pyridine
 11 11 0 0 0
****
USER_CHARGES
INVALID_CHARGES
Pose:  14 Cluster:  14 Fr_nu: 287080 TotEn:   -11.78
@<TRIPOS>ATOM
      1 C1        -71.8827  -21.6161  -38.8225 C.ar   1 LIG      -0.11300
      2 C2        -70.8000  -21.1110  -38.1113 C.ar   1 LIG      -0.11700
      3 C3        -71.7507  -22.8087  -39.5249 C.ar   1 LIG      -0.11700
      4 C4        -69.6163  -21.8308  -38.1343 C.ar   1 LIG       0.17700
      5 C5        -70.5244  -23.4524  -39.4849 C.ar   1 LIG       0.17700
      6 N1        -69.4499  -22.9926  -38.8052 N.ar   1 LIG      -0.60000
      7 H1        -72.8276  -21.0809  -38.8298 H      1 LIG       0.11500
      8 H2        -70.8801  -20.1835  -37.5564 H      1 LIG       0.11500
      9 H3        -72.5811  -23.2210  -40.0867 H      1 LIG       0.11500
     10 H4        -68.7426  -21.4788  -37.5959 H      1 LIG       0.12400
     11 H5        -70.3687  -24.3855  -40.0164 H      1 LIG       0.12400
@<TRIPOS>BOND
      1       1       2 ar
      2       1       3 ar
      3       2       4 ar
      4       3       5 ar
      5       4       6 ar
      6       5       6 ar
      7       1       7 1
      8       2       8 1
      9       3       9 1
     10       4      10 1
     11       5      11 1
@<TRIPOS>ALT_TYPE
CGenFF_4.0_ALT_TYPE_SET
CGenFF_4.0 1 CG2R61 2 CG2R61 3 CG2R61 4 CG2R61 5 CG2R61 6 NG2R60 7 HGR61 8 HGR61 9 HGR61 10 HGR62 11 HGR62
@<TRIPOS>MOLECULE
pyridine
 11 11 0 0 0
****
USER_CHARGES
INVALID_CHARGES
Pose:  15 Cluster:  15 Fr_nu:  16412 TotEn:   -11.69
@<TRIPOS>ATOM
      1 C1        -62.5958   -3.1050  -24.8702 C.ar   1 LIG      -0.11300
      2 C2        -62.5997   -1.8021  -25.3556 C.ar   1 LIG      -0.11700
      3 C3        -61.6982   -3.4662  -23.8716 C.ar   1 LIG      -0.11700
      4 C4        -61.6933   -0.9053  -24.8136 C.ar   1 LIG       0.17700
      5 C5        -60.8319   -2.4950  -23.3962 C.ar   1 LIG       0.17700
      6 N1        -60.8062   -1.2192  -23.8430 N.ar   1 LIG      -0.60000
      7 H1        -63.2904   -3.8377  -25.2698 H      1 LIG       0.11500
      8 H2        -63.2906   -1.4981  -26.1334 H      1 LIG       0.11500
      9 H3        -61.6768   -4.4762  -23.4784 H      1 LIG       0.11500
     10 H4        -61.6563    0.1227  -25.1586 H      1 LIG       0.12400
     11 H5        -60.1116   -2.7254  -22.6180 H      1 LIG       0.12400
@<TRIPOS>BOND
      1       1       2 ar
      2       1       3 ar
      3       2       4 ar
      4       3       5 ar
      5       4       6 ar
      6       5       6 ar
      7       1       7 1
      8       2       8 1
      9       3       9 1
     10       4      10 1
     11       5      11 1
@<TRIPOS>ALT_TYPE
CGenFF_4.0_ALT_TYPE_SET
CGenFF_4.0 1 CG2R61 2 CG2R61 3 CG2R61 4 CG2R61 5 CG2R61 6 NG2R60 7 HGR61 8 HGR61 9 HGR61 10 HGR62 11 HGR62
@<TRIPOS>MOLECULE
pyridine
 11 11 0 0 0
****
USER_CHARGES
INVALID_CHARGES
Pose:  16 Cluster:  16 Fr_nu: 1830199 TotEn:   -11.66
@<TRIPOS>ATOM
      1 C1        -61.0065   -8.1410  -53.3942 C.ar   1 LIG      -0.11300
      2 C2        -62.1569   -8.3367  -52.6383 C.ar   1 LIG      -0.11700
      3 C3        -60.8680   -6.9837  -54.1524 C.ar   1 LIG      -0.11700
      4 C4        -63.1319   -7.3528  -52.6744 C.ar   1 LIG       0.17700
      5 C5        -61.9007   -6.0605  -54.1209 C.ar   1 LIG       0.17700
      6 N1        -63.0331   -6.2157  -53.3989 N.ar   1 LIG      -0.60000
      7 H1        -60.2196   -8.8893  -53.3930 H      1 LIG       0.11500
      8 H2        -62.2863   -9.2308  -52.0396 H      1 LIG       0.11500
      9 H3        -59.9801   -6.8103  -54.7496 H      1 LIG       0.11500
     10 H4        -64.0478   -7.4584  -52.1026 H      1 LIG       0.12400
     11 H5        -61.8425   -5.1417  -54.6952 H      1 LIG       0.12400
@<TRIPOS>BOND
      1       1       2 ar
      2       1       3 ar
      3       2       4 ar
      4       3       5 ar
      5       4       6 ar
      6       5       6 ar
      7       1       7 1
      8       2       8 1
      9       3       9 1
     10       4      10 1
     11       5      11 1
@<TRIPOS>ALT_TYPE
CGenFF_4.0_ALT_TYPE_SET
CGenFF_4.0 1 CG2R61 2 CG2R61 3 CG2R61 4 CG2R61 5 CG2R61 6 NG2R60 7 HGR61 8 HGR61 9 HGR61 10 HGR62 11 HGR62
@<TRIPOS>MOLECULE
pyridine
 11 11 0 0 0
****
USER_CHARGES
INVALID_CHARGES
Pose:  17 Cluster:  17 Fr_nu: 892214 TotEn:   -11.41
@<TRIPOS>ATOM
      1 C1        -62.0451   -1.4238  -23.3888 C.ar   1 LIG      -0.11300
      2 C2        -60.6969   -1.7635  -23.3788 C.ar   1 LIG      -0.11700
      3 C3        -62.8407   -1.7901  -24.4688 C.ar   1 LIG      -0.11700
      4 C4        -60.1966   -2.4643  -24.4643 C.ar   1 LIG       0.17700
      5 C5        -62.2443   -2.4894  -25.5056 C.ar   1 LIG       0.17700
      6 N1        -60.9382   -2.8372  -25.5314 N.ar   1 LIG      -0.60000
      7 H1        -62.4750   -0.8740  -22.5568 H      1 LIG       0.11500
      8 H2        -60.0581   -1.4888  -22.5475 H      1 LIG       0.11500
      9 H3        -63.8940   -1.5355  -24.4983 H      1 LIG       0.11500
     10 H4        -59.1514   -2.7525  -24.5045 H      1 LIG       0.12400
     11 H5        -62.8206   -2.7979  -26.3717 H      1 LIG       0.12400
@<TRIPOS>BOND
      1       1       2 ar
      2       1       3 ar
      3       2       4 ar
      4       3       5 ar
      5       4       6 ar
      6       5       6 ar
      7       1       7 1
      8       2       8 1
      9       3       9 1
     10       4      10 1
     11       5      11 1
@<TRIPOS>ALT_TYPE
CGenFF_4.0_ALT_TYPE_SET
CGenFF_4.0 1 CG2R61 2 CG2R61 3 CG2R61 4 CG2R61 5 CG2R61 6 NG2R60 7 HGR61 8 HGR61 9 HGR61 10 HGR62 11 HGR62
@<TRIPOS>MOLECULE
pyridine
 11 11 0 0 0
****
USER_CHARGES
INVALID_CHARGES
Pose:  18 Cluster:  18 Fr_nu:   2050 TotEn:   -11.35
@<TRIPOS>ATOM
      1 C1        -61.5069   -2.5399  -25.6591 C.ar   1 LIG      -0.11300
      2 C2        -62.7016   -1.8836  -25.9332 C.ar   1 LIG      -0.11700
      3 C3        -60.7380   -2.1463  -24.5696 C.ar   1 LIG      -0.11700
      4 C4        -63.0800   -0.8481  -25.0941 C.ar   1 LIG       0.17700
      5 C5        -61.2041   -1.0988  -23.7917 C.ar   1 LIG       0.17700
      6 N1        -62.3595   -0.4372  -24.0266 N.ar   1 LIG      -0.60000
      7 H1        -61.1754   -3.3563  -26.2938 H      1 LIG       0.11500
      8 H2        -63.3172   -2.1736  -26.7768 H      1 LIG       0.11500
      9 H3        -59.8030   -2.6432  -24.3373 H      1 LIG       0.11500
     10 H4        -64.0031   -0.3044  -25.2656 H      1 LIG       0.12400
     11 H5        -60.6416   -0.7526  -22.9308 H      1 LIG       0.12400
@<TRIPOS>BOND
      1       1       2 ar
      2       1       3 ar
      3       2       4 ar
      4       3       5 ar
      5       4       6 ar
      6       5       6 ar
      7       1       7 1
      8       2       8 1
      9       3       9 1
     10       4      10 1
     11       5      11 1
@<TRIPOS>ALT_TYPE
CGenFF_4.0_ALT_TYPE_SET
CGenFF_4.0 1 CG2R61 2 CG2R61 3 CG2R61 4 CG2R61 5 CG2R61 6 NG2R60 7 HGR61 8 HGR61 9 HGR61 10 HGR62 11 HGR62
@<TRIPOS>MOLECULE
pyridine
 11 11 0 0 0
****
USER_CHARGES
INVALID_CHARGES
Pose:  19 Cluster:  19 Fr_nu: 160134 TotEn:   -11.06
@<TRIPOS>ATOM
      1 C1        -73.4501    0.9828  -41.0366 C.ar   1 LIG      -0.11300
      2 C2        -74.7701    1.4127  -40.9594 C.ar   1 LIG      -0.11700
      3 C3        -72.9734    0.0513  -40.1211 C.ar   1 LIG      -0.11700
      4 C4        -75.5664    0.8847  -39.9559 C.ar   1 LIG       0.17700
      5 C5        -73.8500   -0.4156  -39.1550 C.ar   1 LIG       0.17700
      6 N1        -75.1388   -0.0215  -39.0484 N.ar   1 LIG      -0.60000
      7 H1        -72.7939    1.3736  -41.8085 H      1 LIG       0.11500
      8 H2        -75.1633    2.1377  -41.6624 H      1 LIG       0.11500
      9 H3        -71.9479   -0.2977  -40.1620 H      1 LIG       0.11500
     10 H4        -76.6030    1.1881  -39.8530 H      1 LIG       0.12400
     11 H5        -73.5277   -1.1425  -38.4166 H      1 LIG       0.12400
@<TRIPOS>BOND
      1       1       2 ar
      2       1       3 ar
      3       2       4 ar
      4       3       5 ar
      5       4       6 ar
      6       5       6 ar
      7       1       7 1
      8       2       8 1
      9       3       9 1
     10       4      10 1
     11       5      11 1
@<TRIPOS>ALT_TYPE
CGenFF_4.0_ALT_TYPE_SET
CGenFF_4.0 1 CG2R61 2 CG2R61 3 CG2R61 4 CG2R61 5 CG2R61 6 NG2R60 7 HGR61 8 HGR61 9 HGR61 10 HGR62 11 HGR62
@<TRIPOS>MOLECULE
pyridine
 11 11 0 0 0
****
USER_CHARGES
INVALID_CHARGES
Pose:  20 Cluster:  20 Fr_nu: 179466 TotEn:   -10.91
@<TRIPOS>ATOM
      1 C1        -61.8565   -0.9496  -23.8140 C.ar   1 LIG      -0.11300
      2 C2        -61.8322   -1.4983  -25.0913 C.ar   1 LIG      -0.11700
      3 C3        -60.9251   -1.3628  -22.8679 C.ar   1 LIG      -0.11700
      4 C4        -60.8640   -2.4495  -25.3701 C.ar   1 LIG       0.17700
      5 C5        -59.9978   -2.3202  -23.2462 C.ar   1 LIG       0.17700
      6 N1        -59.9430   -2.8762  -24.4774 N.ar   1 LIG      -0.60000
      7 H1        -62.6004   -0.2017  -23.5561 H      1 LIG       0.11500
      8 H2        -62.5481   -1.1911  -25.8447 H      1 LIG       0.11500
      9 H3        -60.9256   -0.9491  -21.8659 H      1 LIG       0.11500
     10 H4        -60.8034   -2.9079  -26.3516 H      1 LIG       0.12400
     11 H5        -59.2502   -2.6773  -22.5455 H      1 LIG       0.12400
@<TRIPOS>BOND
      1       1       2 ar
      2       1       3 ar
      3       2       4 ar
      4       3       5 ar
      5       4       6 ar
      6       5       6 ar
      7       1       7 1
      8       2       8 1
      9       3       9 1
     10       4      10 1
     11       5      11 1
@<TRIPOS>ALT_TYPE
CGenFF_4.0_ALT_TYPE_SET
CGenFF_4.0 1 CG2R61 2 CG2R61 3 CG2R61 4 CG2R61 5 CG2R61 6 NG2R60 7 HGR61 8 HGR61 9 HGR61 10 HGR62 11 HGR62
@<TRIPOS>MOLECULE
pyridine
 11 11 0 0 0
****
USER_CHARGES
INVALID_CHARGES
Pose:  21 Cluster:  21 Fr_nu: 496075 TotEn:   -10.52
@<TRIPOS>ATOM
      1 C1        -69.4428   -4.4667  -46.8412 C.ar   1 LIG      -0.11300
      2 C2        -69.5749   -5.4941  -45.9137 C.ar   1 LIG      -0.11700
      3 C3        -69.3377   -4.7684  -48.1944 C.ar   1 LIG      -0.11700
      4 C4        -69.5963   -6.7962  -46.3869 C.ar   1 LIG       0.17700
      5 C5        -69.3694   -6.1030  -48.5655 C.ar   1 LIG       0.17700
      6 N1        -69.4965   -7.1283  -47.6935 N.ar   1 LIG      -0.60000
      7 H1        -69.4211   -3.4328  -46.5100 H      1 LIG       0.11500
      8 H2        -69.6587   -5.2824  -44.8541 H      1 LIG       0.11500
      9 H3        -69.2334   -3.9838  -48.9351 H      1 LIG       0.11500
     10 H4        -69.6971   -7.6330  -45.7037 H      1 LIG       0.12400
     11 H5        -69.2904   -6.3920  -49.6084 H      1 LIG       0.12400
@<TRIPOS>BOND
      1       1       2 ar
      2       1       3 ar
      3       2       4 ar
      4       3       5 ar
      5       4       6 ar
      6       5       6 ar
      7       1       7 1
      8       2       8 1
      9       3       9 1
     10       4      10 1
     11       5      11 1
@<TRIPOS>ALT_TYPE
CGenFF_4.0_ALT_TYPE_SET
CGenFF_4.0 1 CG2R61 2 CG2R61 3 CG2R61 4 CG2R61 5 CG2R61 6 NG2R60 7 HGR61 8 HGR61 9 HGR61 10 HGR62 11 HGR62
@<TRIPOS>MOLECULE
pyridine
 11 11 0 0 0
****
USER_CHARGES
INVALID_CHARGES
Pose:  22 Cluster:  22 Fr_nu: 1280436 TotEn:   -10.22
@<TRIPOS>ATOM
      1 C1        -62.6526   -4.7483  -22.4973 C.ar   1 LIG      -0.11300
      2 C2        -63.0720   -4.8918  -23.8151 C.ar   1 LIG      -0.11700
      3 C3        -61.7792   -3.7205  -22.1595 C.ar   1 LIG      -0.11700
      4 C4        -62.5928   -3.9885  -24.7502 C.ar   1 LIG       0.17700
      5 C5        -61.3577   -2.8699  -23.1687 C.ar   1 LIG       0.17700
      6 N1        -61.7434   -2.9777  -24.4599 N.ar   1 LIG      -0.60000
      7 H1        -63.0052   -5.4367  -21.7350 H      1 LIG       0.11500
      8 H2        -63.7526   -5.6852  -24.1012 H      1 LIG       0.11500
      9 H3        -61.4386   -3.5899  -21.1386 H      1 LIG       0.11500
     10 H4        -62.8899   -4.0580  -25.7914 H      1 LIG       0.12400
     11 H5        -60.6757   -2.0526  -22.9580 H      1 LIG       0.12400
@<TRIPOS>BOND
      1       1       2 ar
      2       1       3 ar
      3       2       4 ar
      4       3       5 ar
      5       4       6 ar
      6       5       6 ar
      7       1       7 1
      8       2       8 1
      9       3       9 1
     10       4      10 1
     11       5      11 1
@<TRIPOS>ALT_TYPE
CGenFF_4.0_ALT_TYPE_SET
CGenFF_4.0 1 CG2R61 2 CG2R61 3 CG2R61 4 CG2R61 5 CG2R61 6 NG2R60 7 HGR61 8 HGR61 9 HGR61 10 HGR62 11 HGR62
@<TRIPOS>MOLECULE
pyridine
 11 11 0 0 0
****
USER_CHARGES
INVALID_CHARGES
Pose:  23 Cluster:  23 Fr_nu: 482812 TotEn:   -10.14
@<TRIPOS>ATOM
      1 C1        -60.8320  -20.6816  -41.1032 C.ar   1 LIG      -0.11300
      2 C2        -60.4279  -21.3912  -42.2286 C.ar   1 LIG      -0.11700
      3 C3        -59.9080  -20.3811  -40.1088 C.ar   1 LIG      -0.11700
      4 C4        -59.0990  -21.7744  -42.3110 C.ar   1 LIG       0.17700
      5 C5        -58.6023  -20.8097  -40.2859 C.ar   1 LIG       0.17700
      6 N1        -58.1724  -21.5010  -41.3653 N.ar   1 LIG      -0.60000
      7 H1        -61.8654  -20.3640  -41.0011 H      1 LIG       0.11500
      8 H2        -61.1308  -21.6363  -43.0163 H      1 LIG       0.11500
      9 H3        -60.2006  -19.8295  -39.2226 H      1 LIG       0.11500
     10 H4        -58.7341  -22.3300  -43.1685 H      1 LIG       0.12400
     11 H5        -57.8429  -20.6018  -39.5393 H      1 LIG       0.12400
@<TRIPOS>BOND
      1       1       2 ar
      2       1       3 ar
      3       2       4 ar
      4       3       5 ar
      5       4       6 ar
      6       5       6 ar
      7       1       7 1
      8       2       8 1
      9       3       9 1
     10       4      10 1
     11       5      11 1
@<TRIPOS>ALT_TYPE
CGenFF_4.0_ALT_TYPE_SET
CGenFF_4.0 1 CG2R61 2 CG2R61 3 CG2R61 4 CG2R61 5 CG2R61 6 NG2R60 7 HGR61 8 HGR61 9 HGR61 10 HGR62 11 HGR62
@<TRIPOS>MOLECULE
pyridine
 11 11 0 0 0
****
USER_CHARGES
INVALID_CHARGES
Pose:  24 Cluster:  24 Fr_nu: 2592036 TotEn:   -10.13
@<TRIPOS>ATOM
      1 C1        -75.5383    2.2770  -36.0836 C.ar   1 LIG      -0.11300
      2 C2        -74.9042    1.8453  -37.2432 C.ar   1 LIG      -0.11700
      3 C3        -76.1636    1.3525  -35.2544 C.ar   1 LIG      -0.11700
      4 C4        -74.9237    0.4892  -37.5266 C.ar   1 LIG       0.17700
      5 C5        -76.1269    0.0185  -35.6269 C.ar   1 LIG       0.17700
      6 N1        -75.5209   -0.4387  -36.7456 N.ar   1 LIG      -0.60000
      7 H1        -75.5457    3.3321  -35.8269 H      1 LIG       0.11500
      8 H2        -74.4102    2.5480  -37.9042 H      1 LIG       0.11500
      9 H3        -76.6645    1.6664  -34.3457 H      1 LIG       0.11500
     10 H4        -74.4436    0.1022  -38.4193 H      1 LIG       0.12400
     11 H5        -76.6001   -0.7426  -35.0152 H      1 LIG       0.12400
@<TRIPOS>BOND
      1       1       2 ar
      2       1       3 ar
      3       2       4 ar
      4       3       5 ar
      5       4       6 ar
      6       5       6 ar
      7       1       7 1
      8       2       8 1
      9       3       9 1
     10       4      10 1
     11       5      11 1
@<TRIPOS>ALT_TYPE
CGenFF_4.0_ALT_TYPE_SET
CGenFF_4.0 1 CG2R61 2 CG2R61 3 CG2R61 4 CG2R61 5 CG2R61 6 NG2R60 7 HGR61 8 HGR61 9 HGR61 10 HGR62 11 HGR62
@<TRIPOS>MOLECULE
pyridine
 11 11 0 0 0
****
USER_CHARGES
INVALID_CHARGES
Pose:  25 Cluster:  25 Fr_nu:  35055 TotEn:    -9.87
@<TRIPOS>ATOM
      1 C1        -61.9090   -1.0006  -22.2372 C.ar   1 LIG      -0.11300
      2 C2        -62.1800   -0.1428  -23.2974 C.ar   1 LIG      -0.11700
      3 C3        -61.1025   -2.1148  -22.4404 C.ar   1 LIG      -0.11700
      4 C4        -61.6249   -0.4412  -24.5313 C.ar   1 LIG       0.17700
      5 C5        -60.5958   -2.3251  -23.7127 C.ar   1 LIG       0.17700
      6 N1        -60.8370   -1.5141  -24.7672 N.ar   1 LIG      -0.60000
      7 H1        -62.3261   -0.8015  -21.2546 H      1 LIG       0.11500
      8 H2        -62.8057    0.7318  -23.1621 H      1 LIG       0.11500
      9 H3        -60.8782   -2.7975  -21.6287 H      1 LIG       0.11500
     10 H4        -61.8066    0.1965  -25.3900 H      1 LIG       0.12400
     11 H5        -59.9620   -3.1801  -23.9243 H      1 LIG       0.12400
@<TRIPOS>BOND
      1       1       2 ar
      2       1       3 ar
      3       2       4 ar
      4       3       5 ar
      5       4       6 ar
      6       5       6 ar
      7       1       7 1
      8       2       8 1
      9       3       9 1
     10       4      10 1
     11       5      11 1
@<TRIPOS>ALT_TYPE
CGenFF_4.0_ALT_TYPE_SET
CGenFF_4.0 1 CG2R61 2 CG2R61 3 CG2R61 4 CG2R61 5 CG2R61 6 NG2R60 7 HGR61 8 HGR61 9 HGR61 10 HGR62 11 HGR62
@<TRIPOS>MOLECULE
pyridine
 11 11 0 0 0
****
USER_CHARGES
INVALID_CHARGES
Pose:  26 Cluster:  26 Fr_nu: 980539 TotEn:    -9.78
@<TRIPOS>ATOM
      1 C1        -73.7237  -22.4402  -39.4203 C.ar   1 LIG      -0.11300
      2 C2        -73.1463  -23.4871  -40.1302 C.ar   1 LIG      -0.11700
      3 C3        -72.9240  -21.6111  -38.6417 C.ar   1 LIG      -0.11700
      4 C4        -71.7754  -23.6611  -40.0287 C.ar   1 LIG       0.17700
      5 C5        -71.5632  -21.8693  -38.6066 C.ar   1 LIG       0.17700
      6 N1        -70.9661  -22.8765  -39.2825 N.ar   1 LIG      -0.60000
      7 H1        -74.7951  -22.2713  -39.4733 H      1 LIG       0.11500
      8 H2        -73.7500  -24.1457  -40.7437 H      1 LIG       0.11500
      9 H3        -73.3525  -20.7892  -38.0794 H      1 LIG       0.11500
     10 H4        -71.2772  -24.4634  -40.5627 H      1 LIG       0.12400
     11 H5        -70.8955  -21.2525  -38.0139 H      1 LIG       0.12400
@<TRIPOS>BOND
      1       1       2 ar
      2       1       3 ar
      3       2       4 ar
      4       3       5 ar
      5       4       6 ar
      6       5       6 ar
      7       1       7 1
      8       2       8 1
      9       3       9 1
     10       4      10 1
     11       5      11 1
@<TRIPOS>ALT_TYPE
CGenFF_4.0_ALT_TYPE_SET
CGenFF_4.0 1 CG2R61 2 CG2R61 3 CG2R61 4 CG2R61 5 CG2R61 6 NG2R60 7 HGR61 8 HGR61 9 HGR61 10 HGR62 11 HGR62
@<TRIPOS>MOLECULE
pyridine
 11 11 0 0 0
****
USER_CHARGES
INVALID_CHARGES
Pose:  27 Cluster:  27 Fr_nu:  86814 TotEn:    -9.75
@<TRIPOS>ATOM
      1 C1        -70.1092   -1.2320  -30.3182 C.ar   1 LIG      -0.11300
      2 C2        -69.0050   -0.9667  -29.5160 C.ar   1 LIG      -0.11700
      3 C3        -70.4706   -2.5487  -30.5808 C.ar   1 LIG      -0.11700
      4 C4        -68.3009   -2.0449  -29.0045 C.ar   1 LIG       0.17700
      5 C5        -69.7007   -3.5561  -30.0219 C.ar   1 LIG       0.17700
      6 N1        -68.6214   -3.3373  -29.2377 N.ar   1 LIG      -0.60000
      7 H1        -70.6867   -0.4141  -30.7386 H      1 LIG       0.11500
      8 H2        -68.7052    0.0517  -29.2977 H      1 LIG       0.11500
      9 H3        -71.3272   -2.7792  -31.2038 H      1 LIG       0.11500
     10 H4        -67.4319   -1.8908  -28.3735 H      1 LIG       0.12400
     11 H5        -69.9397   -4.6000  -30.1964 H      1 LIG       0.12400
@<TRIPOS>BOND
      1       1       2 ar
      2       1       3 ar
      3       2       4 ar
      4       3       5 ar
      5       4       6 ar
      6       5       6 ar
      7       1       7 1
      8       2       8 1
      9       3       9 1
     10       4      10 1
     11       5      11 1
@<TRIPOS>ALT_TYPE
CGenFF_4.0_ALT_TYPE_SET
CGenFF_4.0 1 CG2R61 2 CG2R61 3 CG2R61 4 CG2R61 5 CG2R61 6 NG2R60 7 HGR61 8 HGR61 9 HGR61 10 HGR62 11 HGR62
@<TRIPOS>MOLECULE
pyridine
 11 11 0 0 0
****
USER_CHARGES
INVALID_CHARGES
Pose:  28 Cluster:  28 Fr_nu: 1885283 TotEn:    -9.64
@<TRIPOS>ATOM
      1 C1        -62.7679   -2.8244  -23.4409 C.ar   1 LIG      -0.11300
      2 C2        -62.1232   -1.9196  -22.6050 C.ar   1 LIG      -0.11700
      3 C3        -62.1264   -3.2834  -24.5860 C.ar   1 LIG      -0.11700
      4 C4        -60.8477   -1.5077  -22.9557 C.ar   1 LIG       0.17700
      5 C5        -60.8508   -2.8103  -24.8482 C.ar   1 LIG       0.17700
      6 N1        -60.1925   -1.9312  -24.0598 N.ar   1 LIG      -0.60000
      7 H1        -63.7687   -3.1708  -23.2009 H      1 LIG       0.11500
      8 H2        -62.6038   -1.5487  -21.7071 H      1 LIG       0.11500
      9 H3        -62.6100   -3.9884  -25.2525 H      1 LIG       0.11500
     10 H4        -60.3026   -0.8027  -22.3368 H      1 LIG       0.12400
     11 H5        -60.3072   -3.1364  -25.7289 H      1 LIG       0.12400
@<TRIPOS>BOND
      1       1       2 ar
      2       1       3 ar
      3       2       4 ar
      4       3       5 ar
      5       4       6 ar
      6       5       6 ar
      7       1       7 1
      8       2       8 1
      9       3       9 1
     10       4      10 1
     11       5      11 1
@<TRIPOS>ALT_TYPE
CGenFF_4.0_ALT_TYPE_SET
CGenFF_4.0 1 CG2R61 2 CG2R61 3 CG2R61 4 CG2R61 5 CG2R61 6 NG2R60 7 HGR61 8 HGR61 9 HGR61 10 HGR62 11 HGR62
@<TRIPOS>MOLECULE
pyridine
 11 11 0 0 0
****
USER_CHARGES
INVALID_CHARGES
Pose:  29 Cluster:  29 Fr_nu: 1365340 TotEn:    -9.41
@<TRIPOS>ATOM
      1 C1        -61.7097   -3.0811  -22.8771 C.ar   1 LIG      -0.11300
      2 C2        -61.2004   -1.8179  -23.1566 C.ar   1 LIG      -0.11700
      3 C3        -62.2679   -3.8413  -23.8987 C.ar   1 LIG      -0.11700
      4 C4        -61.2730   -1.3640  -24.4637 C.ar   1 LIG       0.17700
      5 C5        -62.2929   -3.2968  -25.1726 C.ar   1 LIG       0.17700
      6 N1        -61.8081   -2.0734  -25.4825 N.ar   1 LIG      -0.60000
      7 H1        -61.6721   -3.4722  -21.8647 H      1 LIG       0.11500
      8 H2        -60.7605   -1.2080  -22.3762 H      1 LIG       0.11500
      9 H3        -62.6714   -4.8284  -23.7039 H      1 LIG       0.11500
     10 H4        -60.8900   -0.3853  -24.7331 H      1 LIG       0.12400
     11 H5        -62.7181   -3.8484  -26.0046 H      1 LIG       0.12400
@<TRIPOS>BOND
      1       1       2 ar
      2       1       3 ar
      3       2       4 ar
      4       3       5 ar
      5       4       6 ar
      6       5       6 ar
      7       1       7 1
      8       2       8 1
      9       3       9 1
     10       4      10 1
     11       5      11 1
@<TRIPOS>ALT_TYPE
CGenFF_4.0_ALT_TYPE_SET
CGenFF_4.0 1 CG2R61 2 CG2R61 3 CG2R61 4 CG2R61 5 CG2R61 6 NG2R60 7 HGR61 8 HGR61 9 HGR61 10 HGR62 11 HGR62
@<TRIPOS>MOLECULE
pyridine
 11 11 0 0 0
****
USER_CHARGES
INVALID_CHARGES
Pose:  30 Cluster:  30 Fr_nu: 237232 TotEn:    -9.30
@<TRIPOS>ATOM
      1 C1        -68.8851   -1.5273  -28.3237 C.ar   1 LIG      -0.11300
      2 C2        -69.4343   -0.7794  -29.3592 C.ar   1 LIG      -0.11700
      3 C3        -68.7214   -2.8997  -28.4758 C.ar   1 LIG      -0.11700
      4 C4        -69.8008   -1.4461  -30.5172 C.ar   1 LIG       0.17700
      5 C5        -69.1200   -3.4715  -29.6732 C.ar   1 LIG       0.17700
      6 N1        -69.6574   -2.7776  -30.7016 N.ar   1 LIG      -0.60000
      7 H1        -68.5859   -1.0417  -27.3997 H      1 LIG       0.11500
      8 H2        -69.5710    0.2914  -29.2630 H      1 LIG       0.11500
      9 H3        -68.2959   -3.5028  -27.6818 H      1 LIG       0.11500
     10 H4        -70.2341   -0.9077  -31.3536 H      1 LIG       0.12400
     11 H5        -69.0145   -4.5381  -29.8422 H      1 LIG       0.12400
@<TRIPOS>BOND
      1       1       2 ar
      2       1       3 ar
      3       2       4 ar
      4       3       5 ar
      5       4       6 ar
      6       5       6 ar
      7       1       7 1
      8       2       8 1
      9       3       9 1
     10       4      10 1
     11       5      11 1
@<TRIPOS>ALT_TYPE
CGenFF_4.0_ALT_TYPE_SET
CGenFF_4.0 1 CG2R61 2 CG2R61 3 CG2R61 4 CG2R61 5 CG2R61 6 NG2R60 7 HGR61 8 HGR61 9 HGR61 10 HGR62 11 HGR62
@<TRIPOS>MOLECULE
pyridine
 11 11 0 0 0
****
USER_CHARGES
INVALID_CHARGES
Pose:  31 Cluster:  31 Fr_nu:   2574 TotEn:    -9.17
@<TRIPOS>ATOM
      1 C1        -60.6631   -2.1681  -24.2551 C.ar   1 LIG      -0.11300
      2 C2        -61.7829   -1.3475  -24.1798 C.ar   1 LIG      -0.11700
      3 C3        -60.0358   -2.5877  -23.0873 C.ar   1 LIG      -0.11700
      4 C4        -62.2324   -0.9774  -22.9225 C.ar   1 LIG       0.17700
      5 C5        -60.5632   -2.1619  -21.8789 C.ar   1 LIG       0.17700
      6 N1        -61.6493   -1.3647  -21.7660 N.ar   1 LIG      -0.60000
      7 H1        -60.2795   -2.4795  -25.2221 H      1 LIG       0.11500
      8 H2        -62.2881   -1.0085  -25.0767 H      1 LIG       0.11500
      9 H3        -59.1611   -3.2272  -23.1220 H      1 LIG       0.11500
     10 H4        -63.1018   -0.3381  -22.8102 H      1 LIG       0.12400
     11 H5        -60.1107   -2.4603  -20.9390 H      1 LIG       0.12400
@<TRIPOS>BOND
      1       1       2 ar
      2       1       3 ar
      3       2       4 ar
      4       3       5 ar
      5       4       6 ar
      6       5       6 ar
      7       1       7 1
      8       2       8 1
      9       3       9 1
     10       4      10 1
     11       5      11 1
@<TRIPOS>ALT_TYPE
CGenFF_4.0_ALT_TYPE_SET
CGenFF_4.0 1 CG2R61 2 CG2R61 3 CG2R61 4 CG2R61 5 CG2R61 6 NG2R60 7 HGR61 8 HGR61 9 HGR61 10 HGR62 11 HGR62
@<TRIPOS>MOLECULE
pyridine
 11 11 0 0 0
****
USER_CHARGES
INVALID_CHARGES
Pose:  32 Cluster:  32 Fr_nu: 551303 TotEn:    -9.04
@<TRIPOS>ATOM
      1 C1        -74.7827  -21.8089  -36.3321 C.ar   1 LIG      -0.11300
      2 C2        -75.4184  -22.1443  -35.1419 C.ar   1 LIG      -0.11700
      3 C3        -75.3884  -22.1115  -37.5465 C.ar   1 LIG      -0.11700
      4 C4        -76.6490  -22.7764  -35.2196 C.ar   1 LIG       0.17700
      5 C5        -76.6201  -22.7453  -37.5166 C.ar   1 LIG       0.17700
      6 N1        -77.2684  -23.0867  -36.3804 N.ar   1 LIG      -0.60000
      7 H1        -73.8167  -21.3133  -36.3132 H      1 LIG       0.11500
      8 H2        -74.9653  -21.9179  -34.1838 H      1 LIG       0.11500
      9 H3        -74.9110  -21.8599  -38.4867 H      1 LIG       0.11500
     10 H4        -77.1852  -23.0589  -34.3197 H      1 LIG       0.12400
     11 H5        -77.1345  -23.0040  -38.4363 H      1 LIG       0.12400
@<TRIPOS>BOND
      1       1       2 ar
      2       1       3 ar
      3       2       4 ar
      4       3       5 ar
      5       4       6 ar
      6       5       6 ar
      7       1       7 1
      8       2       8 1
      9       3       9 1
     10       4      10 1
     11       5      11 1
@<TRIPOS>ALT_TYPE
CGenFF_4.0_ALT_TYPE_SET
CGenFF_4.0 1 CG2R61 2 CG2R61 3 CG2R61 4 CG2R61 5 CG2R61 6 NG2R60 7 HGR61 8 HGR61 9 HGR61 10 HGR62 11 HGR62
@<TRIPOS>MOLECULE
pyridine
 11 11 0 0 0
****
USER_CHARGES
INVALID_CHARGES
Pose:  33 Cluster:  33 Fr_nu: 706995 TotEn:    -8.79
@<TRIPOS>ATOM
      1 C1        -64.5636  -10.9665  -36.0149 C.ar   1 LIG      -0.11300
      2 C2        -65.1576  -11.5999  -37.1008 C.ar   1 LIG      -0.11700
      3 C3        -63.6301  -11.6500  -35.2437 C.ar   1 LIG      -0.11700
      4 C4        -64.7868  -12.9072  -37.3714 C.ar   1 LIG       0.17700
      5 C5        -63.3279  -12.9551  -35.5973 C.ar   1 LIG       0.17700
      6 N1        -63.8841  -13.6037  -36.6451 N.ar   1 LIG      -0.60000
      7 H1        -64.8282   -9.9423  -35.7696 H      1 LIG       0.11500
      8 H2        -65.8874  -11.0865  -37.7160 H      1 LIG       0.11500
      9 H3        -63.1548  -11.1764  -34.3923 H      1 LIG       0.11500
     10 H4        -65.2216  -13.4453  -38.2072 H      1 LIG       0.12400
     11 H5        -62.6069  -13.5325  -35.0279 H      1 LIG       0.12400
@<TRIPOS>BOND
      1       1       2 ar
      2       1       3 ar
      3       2       4 ar
      4       3       5 ar
      5       4       6 ar
      6       5       6 ar
      7       1       7 1
      8       2       8 1
      9       3       9 1
     10       4      10 1
     11       5      11 1
@<TRIPOS>ALT_TYPE
CGenFF_4.0_ALT_TYPE_SET
CGenFF_4.0 1 CG2R61 2 CG2R61 3 CG2R61 4 CG2R61 5 CG2R61 6 NG2R60 7 HGR61 8 HGR61 9 HGR61 10 HGR62 11 HGR62
@<TRIPOS>MOLECULE
pyridine
 11 11 0 0 0
****
USER_CHARGES
INVALID_CHARGES
Pose:  34 Cluster:  34 Fr_nu: 3355503 TotEn:    -8.22
@<TRIPOS>ATOM
      1 C1        -54.0094  -26.0164  -32.4498 C.ar   1 LIG      -0.11300
      2 C2        -54.2735  -26.6845  -31.2594 C.ar   1 LIG      -0.11700
      3 C3        -52.7826  -25.3875  -32.6302 C.ar   1 LIG      -0.11700
      4 C4        -53.2853  -26.6944  -30.2883 C.ar   1 LIG       0.17700
      5 C5        -51.8612  -25.4552  -31.5977 C.ar   1 LIG       0.17700
      6 N1        -52.0817  -26.0948  -30.4271 N.ar   1 LIG      -0.60000
      7 H1        -54.7587  -25.9852  -33.2352 H      1 LIG       0.11500
      8 H2        -55.2225  -27.1820  -31.0970 H      1 LIG       0.11500
      9 H3        -52.5551  -24.8603  -33.5497 H      1 LIG       0.11500
     10 H4        -53.4425  -27.2017  -29.3422 H      1 LIG       0.12400
     11 H5        -50.8896  -24.9806  -31.6877 H      1 LIG       0.12400
@<TRIPOS>BOND
      1       1       2 ar
      2       1       3 ar
      3       2       4 ar
      4       3       5 ar
      5       4       6 ar
      6       5       6 ar
      7       1       7 1
      8       2       8 1
      9       3       9 1
     10       4      10 1
     11       5      11 1
@<TRIPOS>ALT_TYPE
CGenFF_4.0_ALT_TYPE_SET
CGenFF_4.0 1 CG2R61 2 CG2R61 3 CG2R61 4 CG2R61 5 CG2R61 6 NG2R60 7 HGR61 8 HGR61 9 HGR61 10 HGR62 11 HGR62
@<TRIPOS>MOLECULE
pyridine
 11 11 0 0 0
****
USER_CHARGES
INVALID_CHARGES
Pose:  35 Cluster:  35 Fr_nu: 1647350 TotEn:    -7.92
@<TRIPOS>ATOM
      1 C1        -58.8875  -20.7123  -42.6527 C.ar   1 LIG      -0.11300
      2 C2        -60.2570  -20.8846  -42.8202 C.ar   1 LIG      -0.11700
      3 C3        -58.3562  -20.6149  -41.3715 C.ar   1 LIG      -0.11700
      4 C4        -61.0459  -20.9526  -41.6832 C.ar   1 LIG       0.17700
      5 C5        -59.2302  -20.6948  -40.2993 C.ar   1 LIG       0.17700
      6 N1        -60.5662  -20.8618  -40.4226 N.ar   1 LIG      -0.60000
      7 H1        -58.2355  -20.6535  -43.5191 H      1 LIG       0.11500
      8 H2        -60.6930  -20.9633  -43.8093 H      1 LIG       0.11500
      9 H3        -57.2918  -20.4799  -41.2170 H      1 LIG       0.11500
     10 H4        -62.1199  -21.0860  -41.7605 H      1 LIG       0.12400
     11 H5        -58.8668  -20.6237  -39.2794 H      1 LIG       0.12400
@<TRIPOS>BOND
      1       1       2 ar
      2       1       3 ar
      3       2       4 ar
      4       3       5 ar
      5       4       6 ar
      6       5       6 ar
      7       1       7 1
      8       2       8 1
      9       3       9 1
     10       4      10 1
     11       5      11 1
@<TRIPOS>ALT_TYPE
CGenFF_4.0_ALT_TYPE_SET
CGenFF_4.0 1 CG2R61 2 CG2R61 3 CG2R61 4 CG2R61 5 CG2R61 6 NG2R60 7 HGR61 8 HGR61 9 HGR61 10 HGR62 11 HGR62
@<TRIPOS>MOLECULE
pyridine
 11 11 0 0 0
****
USER_CHARGES
INVALID_CHARGES
Pose:  36 Cluster:  36 Fr_nu:  22006 TotEn:    -7.87
@<TRIPOS>ATOM
      1 C1        -63.1502  -11.7562  -34.9908 C.ar   1 LIG      -0.11300
      2 C2        -63.7391  -10.5352  -34.6818 C.ar   1 LIG      -0.11700
      3 C3        -63.7910  -12.6302  -35.8618 C.ar   1 LIG      -0.11700
      4 C4        -64.9600  -10.2378  -35.2655 C.ar   1 LIG       0.17700
      5 C5        -65.0097  -12.2391  -36.3926 C.ar   1 LIG       0.17700
      6 N1        -65.6128  -11.0612  -36.1159 N.ar   1 LIG      -0.60000
      7 H1        -62.1938  -12.0264  -34.5531 H      1 LIG       0.11500
      8 H2        -63.2576   -9.8382  -34.0057 H      1 LIG       0.11500
      9 H3        -63.3508  -13.5875  -36.1166 H      1 LIG       0.11500
     10 H4        -65.4606   -9.2982  -35.0563 H      1 LIG       0.12400
     11 H5        -65.5509  -12.8847  -37.0764 H      1 LIG       0.12400
@<TRIPOS>BOND
      1       1       2 ar
      2       1       3 ar
      3       2       4 ar
      4       3       5 ar
      5       4       6 ar
      6       5       6 ar
      7       1       7 1
      8       2       8 1
      9       3       9 1
     10       4      10 1
     11       5      11 1
@<TRIPOS>ALT_TYPE
CGenFF_4.0_ALT_TYPE_SET
CGenFF_4.0 1 CG2R61 2 CG2R61 3 CG2R61 4 CG2R61 5 CG2R61 6 NG2R60 7 HGR61 8 HGR61 9 HGR61 10 HGR62 11 HGR62
@<TRIPOS>MOLECULE
pyridine
 11 11 0 0 0
****
USER_CHARGES
INVALID_CHARGES
Pose:  37 Cluster:  37 Fr_nu:  13889 TotEn:    -7.40
@<TRIPOS>ATOM
      1 C1        -60.6131   -2.2283  -24.4530 C.ar   1 LIG      -0.11300
      2 C2        -61.5991   -2.9167  -25.1509 C.ar   1 LIG      -0.11700
      3 C3        -60.6581   -2.1789  -23.0642 C.ar   1 LIG      -0.11700
      4 C4        -62.6007   -3.5340  -24.4191 C.ar   1 LIG       0.17700
      5 C5        -61.7020   -2.8289  -22.4258 C.ar   1 LIG       0.17700
      6 N1        -62.6779   -3.5077  -23.0697 N.ar   1 LIG      -0.60000
      7 H1        -59.8115   -1.7307  -24.9905 H      1 LIG       0.11500
      8 H2        -61.5840   -2.9688  -26.2333 H      1 LIG       0.11500
      9 H3        -59.9005   -1.6476  -22.4994 H      1 LIG       0.11500
     10 H4        -63.3931   -4.0832  -24.9167 H      1 LIG       0.12400
     11 H5        -61.7835   -2.8200  -21.3438 H      1 LIG       0.12400
@<TRIPOS>BOND
      1       1       2 ar
      2       1       3 ar
      3       2       4 ar
      4       3       5 ar
      5       4       6 ar
      6       5       6 ar
      7       1       7 1
      8       2       8 1
      9       3       9 1
     10       4      10 1
     11       5      11 1
@<TRIPOS>ALT_TYPE
CGenFF_4.0_ALT_TYPE_SET
CGenFF_4.0 1 CG2R61 2 CG2R61 3 CG2R61 4 CG2R61 5 CG2R61 6 NG2R60 7 HGR61 8 HGR61 9 HGR61 10 HGR62 11 HGR62
@<TRIPOS>MOLECULE
pyridine
 11 11 0 0 0
****
USER_CHARGES
INVALID_CHARGES
Pose:  38 Cluster:  38 Fr_nu: 1885321 TotEn:    -6.81
@<TRIPOS>ATOM
      1 C1        -61.4508   -2.5634  -24.1179 C.ar   1 LIG      -0.11300
      2 C2        -61.2655   -1.2169  -23.8251 C.ar   1 LIG      -0.11700
      3 C3        -62.4471   -2.9445  -25.0097 C.ar   1 LIG      -0.11700
      4 C4        -62.0963   -0.2980  -24.4457 C.ar   1 LIG       0.17700
      5 C5        -63.2251   -1.9483  -25.5771 C.ar   1 LIG       0.17700
      6 N1        -63.0748   -0.6301  -25.3172 N.ar   1 LIG      -0.60000
      7 H1        -60.8204   -3.3145  -23.6513 H      1 LIG       0.11500
      8 H2        -60.4951   -0.8968  -23.1333 H      1 LIG       0.11500
      9 H3        -62.6100   -3.9884  -25.2525 H      1 LIG       0.11500
     10 H4        -61.9922    0.7642  -24.2504 H      1 LIG       0.12400
     11 H5        -64.0162   -2.1925  -26.2785 H      1 LIG       0.12400
@<TRIPOS>BOND
      1       1       2 ar
      2       1       3 ar
      3       2       4 ar
      4       3       5 ar
      5       4       6 ar
      6       5       6 ar
      7       1       7 1
      8       2       8 1
      9       3       9 1
     10       4      10 1
     11       5      11 1
@<TRIPOS>ALT_TYPE
CGenFF_4.0_ALT_TYPE_SET
CGenFF_4.0 1 CG2R61 2 CG2R61 3 CG2R61 4 CG2R61 5 CG2R61 6 NG2R60 7 HGR61 8 HGR61 9 HGR61 10 HGR62 11 HGR62
@<TRIPOS>MOLECULE
pyridine
 11 11 0 0 0
****
USER_CHARGES
INVALID_CHARGES
Pose:  39 Cluster:  39 Fr_nu: 2527084 TotEn:    -5.79
@<TRIPOS>ATOM
      1 C1        -41.3807   -5.5436  -47.2732 C.ar   1 LIG      -0.11300
      2 C2        -42.2306   -4.4441  -47.3180 C.ar   1 LIG      -0.11700
      3 C3        -40.1548   -5.4416  -46.6251 C.ar   1 LIG      -0.11700
      4 C4        -41.8113   -3.2748  -46.7043 C.ar   1 LIG       0.17700
      5 C5        -39.8282   -4.2276  -46.0427 C.ar   1 LIG       0.17700
      6 N1        -40.6278   -3.1377  -46.0656 N.ar   1 LIG      -0.60000
      7 H1        -41.6729   -6.4779  -47.7431 H      1 LIG       0.11500
      8 H2        -43.1909   -4.5007  -47.8172 H      1 LIG       0.11500
      9 H3        -39.4760   -6.2856  -46.5782 H      1 LIG       0.11500
     10 H4        -42.4378   -2.3890  -46.7117 H      1 LIG       0.12400
     11 H5        -38.8835   -4.0954  -45.5256 H      1 LIG       0.12400
@<TRIPOS>BOND
      1       1       2 ar
      2       1       3 ar
      3       2       4 ar
      4       3       5 ar
      5       4       6 ar
      6       5       6 ar
      7       1       7 1
      8       2       8 1
      9       3       9 1
     10       4      10 1
     11       5      11 1
@<TRIPOS>ALT_TYPE
CGenFF_4.0_ALT_TYPE_SET
CGenFF_4.0 1 CG2R61 2 CG2R61 3 CG2R61 4 CG2R61 5 CG2R61 6 NG2R60 7 HGR61 8 HGR61 9 HGR61 10 HGR62 11 HGR62
@<TRIPOS>MOLECULE
pyridine
 11 11 0 0 0
****
USER_CHARGES
INVALID_CHARGES
Pose:  40 Cluster:  40 Fr_nu: 3373972 TotEn:    -5.27
@<TRIPOS>ATOM
      1 C1        -54.9129  -25.8176  -30.3697 C.ar   1 LIG      -0.11300
      2 C2        -54.6859  -26.6201  -29.2573 C.ar   1 LIG      -0.11700
      3 C3        -53.8766  -25.5664  -31.2620 C.ar   1 LIG      -0.11700
      4 C4        -53.4147  -27.1435  -29.0837 C.ar   1 LIG       0.17700
      5 C5        -52.6416  -26.1366  -30.9986 C.ar   1 LIG       0.17700
      6 N1        -52.3830  -26.9215  -29.9286 N.ar   1 LIG      -0.60000
      7 H1        -55.8955  -25.3880  -30.5406 H      1 LIG       0.11500
      8 H2        -55.4788  -26.8297  -28.5488 H      1 LIG       0.11500
      9 H3        -54.0305  -24.9433  -32.1356 H      1 LIG       0.11500
     10 H4        -53.1866  -27.7752  -28.2316 H      1 LIG       0.12400
     11 H5        -51.7999  -25.9711  -31.6630 H      1 LIG       0.12400
@<TRIPOS>BOND
      1       1       2 ar
      2       1       3 ar
      3       2       4 ar
      4       3       5 ar
      5       4       6 ar
      6       5       6 ar
      7       1       7 1
      8       2       8 1
      9       3       9 1
     10       4      10 1
     11       5      11 1
@<TRIPOS>ALT_TYPE
CGenFF_4.0_ALT_TYPE_SET
CGenFF_4.0 1 CG2R61 2 CG2R61 3 CG2R61 4 CG2R61 5 CG2R61 6 NG2R60 7 HGR61 8 HGR61 9 HGR61 10 HGR62 11 HGR62
@<TRIPOS>MOLECULE
pyridine
 11 11 0 0 0
****
USER_CHARGES
INVALID_CHARGES
Pose:  41 Cluster:  41 Fr_nu: 3169663 TotEn:    -4.76
@<TRIPOS>ATOM
      1 C1        -59.7586  -23.2601  -23.4558 C.ar   1 LIG      -0.11300
      2 C2        -60.3708  -23.4632  -22.2240 C.ar   1 LIG      -0.11700
      3 C3        -58.3854  -23.4385  -23.5812 C.ar   1 LIG      -0.11700
      4 C4        -59.5717  -23.8409  -21.1570 C.ar   1 LIG       0.17700
      5 C5        -57.6750  -23.8170  -22.4534 C.ar   1 LIG       0.17700
      6 N1        -58.2348  -24.0236  -21.2402 N.ar   1 LIG      -0.60000
      7 H1        -60.3504  -22.9627  -24.3162 H      1 LIG       0.11500
      8 H2        -61.4396  -23.3303  -22.1031 H      1 LIG       0.11500
      9 H3        -57.8867  -23.2852  -24.5314 H      1 LIG       0.11500
     10 H4        -60.0012  -24.0112  -20.1754 H      1 LIG       0.12400
     11 H5        -56.6015  -23.9686  -22.4975 H      1 LIG       0.12400
@<TRIPOS>BOND
      1       1       2 ar
      2       1       3 ar
      3       2       4 ar
      4       3       5 ar
      5       4       6 ar
      6       5       6 ar
      7       1       7 1
      8       2       8 1
      9       3       9 1
     10       4      10 1
     11       5      11 1
@<TRIPOS>ALT_TYPE
CGenFF_4.0_ALT_TYPE_SET
CGenFF_4.0 1 CG2R61 2 CG2R61 3 CG2R61 4 CG2R61 5 CG2R61 6 NG2R60 7 HGR61 8 HGR61 9 HGR61 10 HGR62 11 HGR62
@<TRIPOS>MOLECULE
cyclopropane
 9 9 0 0 0
****
USER_CHARGES
INVALID_CHARGES
Pose:   1 Cluster:   1 Fr_nu:   2259 TotEn:    -7.27
@<TRIPOS>ATOM
      1 C1        -59.0853  -13.1270  -28.7407 C.3    1 LIG      -0.18000
      2 C2        -59.7673  -12.4449  -29.8902 C.3    1 LIG      -0.18000
      3 C3        -60.1301  -12.0821  -28.4800 C.3    1 LIG      -0.18000
      4 H1        -59.3429  -14.1595  -28.5408 H      1 LIG       0.09000
      5 H2        -58.0530  -12.8690  -28.5410 H      1 LIG       0.09000
      6 H3        -59.1941  -11.7278  -30.4643 H      1 LIG       0.09000
      7 H4        -60.4843  -13.0179  -30.4646 H      1 LIG       0.09000
      8 H5        -61.0910  -12.4112  -28.1051 H      1 LIG       0.09000
      9 H6        -59.8006  -11.1212  -28.1051 H      1 LIG       0.09000
@<TRIPOS>BOND
      1       1       2 1
      2       1       3 1
      3       2       3 1
      4       1       4 1
      5       1       5 1
      6       2       6 1
      7       2       7 1
      8       3       8 1
      9       3       9 1
@<TRIPOS>ALT_TYPE
CGenFF_4.0_ALT_TYPE_SET
CGenFF_4.0 1 CG3C31 2 CG3C31 3 CG3C31 4 HGA2 5 HGA2 6 HGA2 7 HGA2 8 HGA2 9 HGA2
@<TRIPOS>MOLECULE
cyclopropane
 9 9 0 0 0
****
USER_CHARGES
INVALID_CHARGES
Pose:   2 Cluster:   2 Fr_nu: 540914 TotEn:    -6.90
@<TRIPOS>ATOM
      1 C1        -65.2979  -10.4368  -36.6271 C.3    1 LIG      -0.18000
      2 C2        -65.6150  -11.8177  -36.1329 C.3    1 LIG      -0.18000
      3 C3        -64.3810  -11.1130  -35.6506 C.3    1 LIG      -0.18000
      4 H1        -64.9578  -10.3318  -37.6497 H      1 LIG       0.09000
      5 H2        -65.9066   -9.6185  -36.2641 H      1 LIG       0.09000
      6 H3        -66.4372  -11.9290  -35.4371 H      1 LIG       0.09000
      7 H4        -65.4883  -12.6428  -36.8224 H      1 LIG       0.09000
      8 H5        -63.4239  -11.4634  -36.0159 H      1 LIG       0.09000
      9 H6        -64.3731  -10.7496  -34.6307 H      1 LIG       0.09000
@<TRIPOS>BOND
      1       1       2 1
      2       1       3 1
      3       2       3 1
      4       1       4 1
      5       1       5 1
      6       2       6 1
      7       2       7 1
      8       3       8 1
      9       3       9 1
@<TRIPOS>ALT_TYPE
CGenFF_4.0_ALT_TYPE_SET
CGenFF_4.0 1 CG3C31 2 CG3C31 3 CG3C31 4 HGA2 5 HGA2 6 HGA2 7 HGA2 8 HGA2 9 HGA2
@<TRIPOS>MOLECULE
cyclopropane
 9 9 0 0 0
****
USER_CHARGES
INVALID_CHARGES
Pose:   3 Cluster:   3 Fr_nu:   1035 TotEn:    -6.71
@<TRIPOS>ATOM
      1 C1        -60.0586   -2.5162  -24.1760 C.3    1 LIG      -0.18000
      2 C2        -61.1273   -3.0438  -23.2641 C.3    1 LIG      -0.18000
      3 C3        -60.7967   -1.5800  -23.2648 C.3    1 LIG      -0.18000
      4 H1        -59.0288   -2.7482  -23.9349 H      1 LIG       0.09000
      5 H2        -60.2777   -2.4668  -25.2350 H      1 LIG       0.09000
      6 H3        -62.0657   -3.3496  -23.7094 H      1 LIG       0.09000
      7 H4        -60.8173   -3.6311  -22.4089 H      1 LIG       0.09000
      8 H5        -60.2640   -1.1822  -22.4103 H      1 LIG       0.09000
      9 H6        -61.5125   -0.9010  -23.7110 H      1 LIG       0.09000
@<TRIPOS>BOND
      1       1       2 1
      2       1       3 1
      3       2       3 1
      4       1       4 1
      5       1       5 1
      6       2       6 1
      7       2       7 1
      8       3       8 1
      9       3       9 1
@<TRIPOS>ALT_TYPE
CGenFF_4.0_ALT_TYPE_SET
CGenFF_4.0 1 CG3C31 2 CG3C31 3 CG3C31 4 HGA2 5 HGA2 6 HGA2 7 HGA2 8 HGA2 9 HGA2
@<TRIPOS>MOLECULE
cyclopropane
 9 9 0 0 0
****
USER_CHARGES
INVALID_CHARGES
Pose:   4 Cluster:   4 Fr_nu: 311291 TotEn:    -6.57
@<TRIPOS>ATOM
      1 C1        -64.5930  -11.3833  -35.5355 C.3    1 LIG      -0.18000
      2 C2        -63.3436  -11.9971  -34.9752 C.3    1 LIG      -0.18000
      3 C3        -63.5399  -10.5104  -34.9188 C.3    1 LIG      -0.18000
      4 H1        -64.7040  -11.3566  -36.6123 H      1 LIG       0.09000
      5 H2        -65.5153  -11.5254  -34.9868 H      1 LIG       0.09000
      6 H3        -63.4248  -12.5524  -34.0493 H      1 LIG       0.09000
      7 H4        -62.6129  -12.3837  -35.6745 H      1 LIG       0.09000
      8 H5        -62.9417   -9.8965  -35.5803 H      1 LIG       0.09000
      9 H6        -63.7537  -10.0656  -33.9550 H      1 LIG       0.09000
@<TRIPOS>BOND
      1       1       2 1
      2       1       3 1
      3       2       3 1
      4       1       4 1
      5       1       5 1
      6       2       6 1
      7       2       7 1
      8       3       8 1
      9       3       9 1
@<TRIPOS>ALT_TYPE
CGenFF_4.0_ALT_TYPE_SET
CGenFF_4.0 1 CG3C31 2 CG3C31 3 CG3C31 4 HGA2 5 HGA2 6 HGA2 7 HGA2 8 HGA2 9 HGA2
@<TRIPOS>MOLECULE
cyclopropane
 9 9 0 0 0
****
USER_CHARGES
INVALID_CHARGES
Pose:   5 Cluster:   5 Fr_nu: 321661 TotEn:    -6.43
@<TRIPOS>ATOM
      1 C1        -60.1872   -2.0520  -24.4220 C.3    1 LIG      -0.18000
      2 C2        -61.2061   -0.9504  -24.4139 C.3    1 LIG      -0.18000
      3 C3        -61.5560   -2.2920  -24.9880 C.3    1 LIG      -0.18000
      4 H1        -59.3607   -1.9707  -25.1168 H      1 LIG       0.09000
      5 H2        -59.9427   -2.5206  -23.4773 H      1 LIG       0.09000
      6 H3        -61.6474   -0.6774  -23.4635 H      1 LIG       0.09000
      7 H4        -61.0660   -0.1272  -25.1031 H      1 LIG       0.09000
      8 H5        -61.6510   -2.3719  -26.0635 H      1 LIG       0.09000
      9 H6        -62.2322   -2.9219  -24.4237 H      1 LIG       0.09000
@<TRIPOS>BOND
      1       1       2 1
      2       1       3 1
      3       2       3 1
      4       1       4 1
      5       1       5 1
      6       2       6 1
      7       2       7 1
      8       3       8 1
      9       3       9 1
@<TRIPOS>ALT_TYPE
CGenFF_4.0_ALT_TYPE_SET
CGenFF_4.0 1 CG3C31 2 CG3C31 3 CG3C31 4 HGA2 5 HGA2 6 HGA2 7 HGA2 8 HGA2 9 HGA2
@<TRIPOS>MOLECULE
cyclopropane
 9 9 0 0 0
****
USER_CHARGES
INVALID_CHARGES
Pose:   6 Cluster:   6 Fr_nu: 161578 TotEn:    -6.07
@<TRIPOS>ATOM
      1 C1        -71.5988   -3.3131  -30.9023 C.3    1 LIG      -0.18000
      2 C2        -70.7997   -4.0906  -31.9067 C.3    1 LIG      -0.18000
      3 C3        -70.1012   -3.2214  -30.9024 C.3    1 LIG      -0.18000
      4 H1        -72.1572   -2.4553  -31.2557 H      1 LIG       0.09000
      5 H2        -72.0706   -3.8627  -30.0978 H      1 LIG       0.09000
      6 H3        -70.7336   -5.1637  -31.7782 H      1 LIG       0.09000
      7 H4        -70.8198   -3.7565  -32.9364 H      1 LIG       0.09000
      8 H5        -69.6514   -2.3023  -31.2561 H      1 LIG       0.09000
      9 H6        -69.5655   -3.7097  -30.0980 H      1 LIG       0.09000
@<TRIPOS>BOND
      1       1       2 1
      2       1       3 1
      3       2       3 1
      4       1       4 1
      5       1       5 1
      6       2       6 1
      7       2       7 1
      8       3       8 1
      9       3       9 1
@<TRIPOS>ALT_TYPE
CGenFF_4.0_ALT_TYPE_SET
CGenFF_4.0 1 CG3C31 2 CG3C31 3 CG3C31 4 HGA2 5 HGA2 6 HGA2 7 HGA2 8 HGA2 9 HGA2
@<TRIPOS>MOLECULE
cyclopropane
 9 9 0 0 0
****
USER_CHARGES
INVALID_CHARGES
Pose:   7 Cluster:   7 Fr_nu: 578401 TotEn:    -6.02
@<TRIPOS>ATOM
      1 C1        -72.7925    0.0328  -40.4618 C.3    1 LIG      -0.18000
      2 C2        -74.0190    0.2163  -39.6170 C.3    1 LIG      -0.18000
      3 C3        -74.1516    0.0071  -41.0970 C.3    1 LIG      -0.18000
      4 H1        -72.1678    0.8989  -40.6407 H      1 LIG       0.09000
      5 H2        -72.2571   -0.9043  -40.3777 H      1 LIG       0.09000
      6 H3        -74.3092   -0.5973  -38.9641 H      1 LIG       0.09000
      7 H4        -74.2206    1.2061  -39.2269 H      1 LIG       0.09000
      8 H5        -74.4420    0.8559  -41.7031 H      1 LIG       0.09000
      9 H6        -74.5305   -0.9475  -41.4400 H      1 LIG       0.09000
@<TRIPOS>BOND
      1       1       2 1
      2       1       3 1
      3       2       3 1
      4       1       4 1
      5       1       5 1
      6       2       6 1
      7       2       7 1
      8       3       8 1
      9       3       9 1
@<TRIPOS>ALT_TYPE
CGenFF_4.0_ALT_TYPE_SET
CGenFF_4.0 1 CG3C31 2 CG3C31 3 CG3C31 4 HGA2 5 HGA2 6 HGA2 7 HGA2 8 HGA2 9 HGA2
@<TRIPOS>MOLECULE
cyclopropane
 9 9 0 0 0
****
USER_CHARGES
INVALID_CHARGES
Pose:   8 Cluster:   8 Fr_nu: 218505 TotEn:    -4.76
@<TRIPOS>ATOM
      1 C1        -53.0404    4.3809  -34.7833 C.3    1 LIG      -0.18000
      2 C2        -51.8382    3.5452  -35.1123 C.3    1 LIG      -0.18000
      3 C3        -52.9045    3.7653  -36.1450 C.3    1 LIG      -0.18000
      4 H1        -53.7785    3.9617  -34.1111 H      1 LIG       0.09000
      5 H2        -52.9031    5.4512  -34.6976 H      1 LIG       0.09000
      6 H3        -50.8916    4.0532  -35.2480 H      1 LIG       0.09000
      7 H4        -51.7666    2.5633  -34.6618 H      1 LIG       0.09000
      8 H5        -53.5508    2.9318  -36.3893 H      1 LIG       0.09000
      9 H6        -52.6756    4.4218  -36.9751 H      1 LIG       0.09000
@<TRIPOS>BOND
      1       1       2 1
      2       1       3 1
      3       2       3 1
      4       1       4 1
      5       1       5 1
      6       2       6 1
      7       2       7 1
      8       3       8 1
      9       3       9 1
@<TRIPOS>ALT_TYPE
CGenFF_4.0_ALT_TYPE_SET
CGenFF_4.0 1 CG3C31 2 CG3C31 3 CG3C31 4 HGA2 5 HGA2 6 HGA2 7 HGA2 8 HGA2 9 HGA2
@<TRIPOS>MOLECULE
pyrrole
 10 10 0 0 0
****
USER_CHARGES
INVALID_CHARGES
Pose:   1 Cluster:   1 Fr_nu:  40354 TotEn:   -15.29
@<TRIPOS>ATOM
      1 C1        -58.4253  -12.2875  -30.2116 C.2    1 LIG      -0.25700
      2 C2        -59.7798  -11.8900  -30.3319 C.2    1 LIG      -0.25700
      3 C3        -58.3151  -13.0282  -29.0554 C.2    1 LIG      -0.04700
      4 C4        -60.4560  -12.3997  -29.2455 C.2    1 LIG      -0.04700
      5 N1        -59.5557  -13.0895  -28.4763 N.pl3  1 LIG      -0.36000
      6 H1        -57.6185  -12.0591  -30.8937 H      1 LIG       0.15400
      7 H2        -60.2163  -11.2965  -31.1228 H      1 LIG       0.15400
      8 H3        -57.4675  -13.5149  -28.5941 H      1 LIG       0.14000
      9 H4        -61.4947  -12.3345  -28.9533 H      1 LIG       0.14000
     10 H5        -59.7733  -13.5703  -27.6144 H      1 LIG       0.38000
@<TRIPOS>BOND
      1       1       2 1
      2       1       3 2
      3       2       4 2
      4       3       5 1
      5       4       5 1
      6       1       6 1
      7       2       7 1
      8       3       8 1
      9       4       9 1
     10       5      10 1
@<TRIPOS>ALT_TYPE
CGenFF_4.0_ALT_TYPE_SET
CGenFF_4.0 1 CG2R51 2 CG2R51 3 CG2R51 4 CG2R51 5 NG2R51 6 HGR51 7 HGR51 8 HGR52 9 HGR52 10 HGP1
@<TRIPOS>MOLECULE
pyrrole
 10 10 0 0 0
****
USER_CHARGES
INVALID_CHARGES
Pose:   2 Cluster:   2 Fr_nu: 631499 TotEn:   -15.12
@<TRIPOS>ATOM
      1 C1        -61.6951   -2.5142  -24.2644 C.2    1 LIG      -0.25700
      2 C2        -61.8545   -3.4765  -23.2369 C.2    1 LIG      -0.25700
      3 C3        -62.2869   -3.0226  -25.3996 C.2    1 LIG      -0.04700
      4 C4        -62.5387   -4.5438  -23.7756 C.2    1 LIG      -0.04700
      5 N1        -62.7961   -4.2569  -25.0907 N.pl3  1 LIG      -0.36000
      6 H1        -61.2030   -1.5551  -24.1850 H      1 LIG       0.15400
      7 H2        -61.5085   -3.4020  -22.2157 H      1 LIG       0.15400
      8 H3        -62.3903   -2.6181  -26.3965 H      1 LIG       0.14000
      9 H4        -62.8656   -5.4780  -23.3411 H      1 LIG       0.14000
     10 H5        -63.2867   -4.8625  -25.7342 H      1 LIG       0.38000
@<TRIPOS>BOND
      1       1       2 1
      2       1       3 2
      3       2       4 2
      4       3       5 1
      5       4       5 1
      6       1       6 1
      7       2       7 1
      8       3       8 1
      9       4       9 1
     10       5      10 1
@<TRIPOS>ALT_TYPE
CGenFF_4.0_ALT_TYPE_SET
CGenFF_4.0 1 CG2R51 2 CG2R51 3 CG2R51 4 CG2R51 5 NG2R51 6 HGR51 7 HGR51 8 HGR52 9 HGR52 10 HGP1
@<TRIPOS>MOLECULE
pyrrole
 10 10 0 0 0
****
USER_CHARGES
INVALID_CHARGES
Pose:   3 Cluster:   3 Fr_nu: 214962 TotEn:   -14.23
@<TRIPOS>ATOM
      1 C1        -61.2426   -0.9281  -24.2595 C.2    1 LIG      -0.25700
      2 C2        -60.7013   -2.1620  -24.6973 C.2    1 LIG      -0.25700
      3 C3        -62.3892   -0.7002  -24.9880 C.2    1 LIG      -0.04700
      4 C4        -61.5337   -2.6505  -25.6800 C.2    1 LIG      -0.04700
      5 N1        -62.5561   -1.7537  -25.8485 N.pl3  1 LIG      -0.36000
      6 H1        -60.8404   -0.2770  -23.4960 H      1 LIG       0.15400
      7 H2        -59.8030   -2.6432  -24.3373 H      1 LIG       0.15400
      8 H3        -63.0987    0.1150  -24.9715 H      1 LIG       0.14000
      9 H4        -61.4903   -3.5544  -26.2714 H      1 LIG       0.14000
     10 H5        -63.3169   -1.8539  -26.5062 H      1 LIG       0.38000
@<TRIPOS>BOND
      1       1       2 1
      2       1       3 2
      3       2       4 2
      4       3       5 1
      5       4       5 1
      6       1       6 1
      7       2       7 1
      8       3       8 1
      9       4       9 1
     10       5      10 1
@<TRIPOS>ALT_TYPE
CGenFF_4.0_ALT_TYPE_SET
CGenFF_4.0 1 CG2R51 2 CG2R51 3 CG2R51 4 CG2R51 5 NG2R51 6 HGR51 7 HGR51 8 HGR52 9 HGR52 10 HGP1
@<TRIPOS>MOLECULE
pyrrole
 10 10 0 0 0
****
USER_CHARGES
INVALID_CHARGES
Pose:   4 Cluster:   4 Fr_nu: 865569 TotEn:   -13.92
@<TRIPOS>ATOM
      1 C1        -61.8567   -2.3541  -23.9166 C.2    1 LIG      -0.25700
      2 C2        -62.3419   -1.2763  -24.6976 C.2    1 LIG      -0.25700
      3 C3        -62.3077   -3.5188  -24.4976 C.2    1 LIG      -0.04700
      4 C4        -63.0747   -1.8152  -25.7320 C.2    1 LIG      -0.04700
      5 N1        -63.0472   -3.1790  -25.6002 N.pl3  1 LIG      -0.36000
      6 H1        -61.2449   -2.2883  -23.0279 H      1 LIG       0.15400
      7 H2        -62.1769   -0.2220  -24.5260 H      1 LIG       0.15400
      8 H3        -62.1695   -4.5557  -24.2255 H      1 LIG       0.14000
      9 H4        -63.6101   -1.3510  -26.5483 H      1 LIG       0.14000
     10 H5        -63.5020   -3.8339  -26.2212 H      1 LIG       0.38000
@<TRIPOS>BOND
      1       1       2 1
      2       1       3 2
      3       2       4 2
      4       3       5 1
      5       4       5 1
      6       1       6 1
      7       2       7 1
      8       3       8 1
      9       4       9 1
     10       5      10 1
@<TRIPOS>ALT_TYPE
CGenFF_4.0_ALT_TYPE_SET
CGenFF_4.0 1 CG2R51 2 CG2R51 3 CG2R51 4 CG2R51 5 NG2R51 6 HGR51 7 HGR51 8 HGR52 9 HGR52 10 HGP1
@<TRIPOS>MOLECULE
pyrrole
 10 10 0 0 0
****
USER_CHARGES
INVALID_CHARGES
Pose:   5 Cluster:   5 Fr_nu: 2276730 TotEn:   -13.77
@<TRIPOS>ATOM
      1 C1        -69.3261   -5.8151  -48.4960 C.2    1 LIG      -0.25700
      2 C2        -69.8040   -6.3354  -47.2680 C.2    1 LIG      -0.25700
      3 C3        -69.1606   -4.4576  -48.3310 C.2    1 LIG      -0.04700
      4 C4        -69.9161   -5.2800  -46.3900 C.2    1 LIG      -0.04700
      5 N1        -69.5225   -4.1436  -47.0470 N.pl3  1 LIG      -0.36000
      6 H1        -69.1242   -6.3698  -49.4015 H      1 LIG       0.15400
      7 H2        -70.0417   -7.3662  -47.0461 H      1 LIG       0.15400
      8 H3        -68.8194   -3.6894  -49.0104 H      1 LIG       0.14000
      9 H4        -70.2383   -5.2370  -45.3590 H      1 LIG       0.14000
     10 H5        -69.5019   -3.2161  -46.6462 H      1 LIG       0.38000
@<TRIPOS>BOND
      1       1       2 1
      2       1       3 2
      3       2       4 2
      4       3       5 1
      5       4       5 1
      6       1       6 1
      7       2       7 1
      8       3       8 1
      9       4       9 1
     10       5      10 1
@<TRIPOS>ALT_TYPE
CGenFF_4.0_ALT_TYPE_SET
CGenFF_4.0 1 CG2R51 2 CG2R51 3 CG2R51 4 CG2R51 5 NG2R51 6 HGR51 7 HGR51 8 HGR52 9 HGR52 10 HGP1
@<TRIPOS>MOLECULE
pyrrole
 10 10 0 0 0
****
USER_CHARGES
INVALID_CHARGES
Pose:   6 Cluster:   6 Fr_nu: 2590289 TotEn:   -13.44
@<TRIPOS>ATOM
      1 C1        -71.4185    4.1456  -46.8414 C.2    1 LIG      -0.25700
      2 C2        -70.1364    4.6514  -47.1696 C.2    1 LIG      -0.25700
      3 C3        -71.3003    2.7796  -46.7091 C.2    1 LIG      -0.04700
      4 C4        -69.2739    3.5790  -47.2280 C.2    1 LIG      -0.04700
      5 N1        -69.9923    2.4464  -46.9466 N.pl3  1 LIG      -0.36000
      6 H1        -72.3283    4.7153  -46.7148 H      1 LIG       0.15400
      7 H2        -69.8693    5.6838  -47.3452 H      1 LIG       0.15400
      8 H3        -72.0277    2.0172  -46.4686 H      1 LIG       0.14000
      9 H4        -68.2160    3.5215  -47.4425 H      1 LIG       0.14000
     10 H5        -69.6154    1.5091  -46.9180 H      1 LIG       0.38000
@<TRIPOS>BOND
      1       1       2 1
      2       1       3 2
      3       2       4 2
      4       3       5 1
      5       4       5 1
      6       1       6 1
      7       2       7 1
      8       3       8 1
      9       4       9 1
     10       5      10 1
@<TRIPOS>ALT_TYPE
CGenFF_4.0_ALT_TYPE_SET
CGenFF_4.0 1 CG2R51 2 CG2R51 3 CG2R51 4 CG2R51 5 NG2R51 6 HGR51 7 HGR51 8 HGR52 9 HGR52 10 HGP1
@<TRIPOS>MOLECULE
pyrrole
 10 10 0 0 0
****
USER_CHARGES
INVALID_CHARGES
Pose:   7 Cluster:   7 Fr_nu: 518509 TotEn:   -13.38
@<TRIPOS>ATOM
      1 C1        -69.6727  -23.3293  -38.9220 C.2    1 LIG      -0.25700
      2 C2        -70.0349  -22.1146  -38.2893 C.2    1 LIG      -0.25700
      3 C3        -70.7783  -23.7813  -39.6081 C.2    1 LIG      -0.04700
      4 C4        -71.3508  -21.8614  -38.6079 C.2    1 LIG      -0.04700
      5 N1        -71.7925  -22.8812  -39.4097 N.pl3  1 LIG      -0.36000
      6 H1        -68.7107  -23.8205  -38.8822 H      1 LIG       0.15400
      7 H2        -69.4068  -21.4914  -37.6684 H      1 LIG       0.15400
      8 H3        -70.9339  -24.6606  -40.2172 H      1 LIG       0.14000
      9 H4        -72.0096  -21.0480  -38.3375 H      1 LIG       0.14000
     10 H5        -72.7233  -22.9576  -39.7960 H      1 LIG       0.38000
@<TRIPOS>BOND
      1       1       2 1
      2       1       3 2
      3       2       4 2
      4       3       5 1
      5       4       5 1
      6       1       6 1
      7       2       7 1
      8       3       8 1
      9       4       9 1
     10       5      10 1
@<TRIPOS>ALT_TYPE
CGenFF_4.0_ALT_TYPE_SET
CGenFF_4.0 1 CG2R51 2 CG2R51 3 CG2R51 4 CG2R51 5 NG2R51 6 HGR51 7 HGR51 8 HGR52 9 HGR52 10 HGP1
@<TRIPOS>MOLECULE
pyrrole
 10 10 0 0 0
****
USER_CHARGES
INVALID_CHARGES
Pose:   8 Cluster:   8 Fr_nu: 1441953 TotEn:   -13.26
@<TRIPOS>ATOM
      1 C1        -62.8840  -12.2270  -35.9138 C.2    1 LIG      -0.25700
      2 C2        -62.9290  -10.8451  -35.6048 C.2    1 LIG      -0.25700
      3 C3        -64.1720  -12.7087  -35.8333 C.2    1 LIG      -0.04700
      4 C4        -64.2432  -10.5244  -35.3448 C.2    1 LIG      -0.04700
      5 N1        -64.9896  -11.6650  -35.4865 N.pl3  1 LIG      -0.36000
      6 H1        -62.0081  -12.8073  -36.1677 H      1 LIG       0.15400
      7 H2        -62.0958  -10.1573  -35.5740 H      1 LIG       0.15400
      8 H3        -64.5784  -13.6978  -35.9907 H      1 LIG       0.14000
      9 H4        -64.7121   -9.5889  -35.0741 H      1 LIG       0.14000
     10 H5        -65.9899  -11.7269  -35.3558 H      1 LIG       0.38000
@<TRIPOS>BOND
      1       1       2 1
      2       1       3 2
      3       2       4 2
      4       3       5 1
      5       4       5 1
      6       1       6 1
      7       2       7 1
      8       3       8 1
      9       4       9 1
     10       5      10 1
@<TRIPOS>ALT_TYPE
CGenFF_4.0_ALT_TYPE_SET
CGenFF_4.0 1 CG2R51 2 CG2R51 3 CG2R51 4 CG2R51 5 NG2R51 6 HGR51 7 HGR51 8 HGR52 9 HGR52 10 HGP1
@<TRIPOS>MOLECULE
pyrrole
 10 10 0 0 0
****
USER_CHARGES
INVALID_CHARGES
Pose:   9 Cluster:   9 Fr_nu: 873620 TotEn:   -13.13
@<TRIPOS>ATOM
      1 C1        -46.3538  -21.3556  -22.6922 C.2    1 LIG      -0.25700
      2 C2        -46.5102  -21.4291  -24.0984 C.2    1 LIG      -0.25700
      3 C3        -46.7659  -20.1020  -22.2974 C.2    1 LIG      -0.04700
      4 C4        -47.0130  -20.2181  -24.5200 C.2    1 LIG      -0.04700
      5 N1        -47.1643  -19.4191  -23.4169 N.pl3  1 LIG      -0.36000
      6 H1        -45.9818  -22.1322  -22.0388 H      1 LIG       0.15400
      7 H2        -46.2813  -22.2715  -24.7357 H      1 LIG       0.15400
      8 H3        -46.8106  -19.6359  -21.3232 H      1 LIG       0.14000
      9 H4        -47.2773  -19.8555  -25.5035 H      1 LIG       0.14000
     10 H5        -47.5161  -18.4718  -23.4271 H      1 LIG       0.38000
@<TRIPOS>BOND
      1       1       2 1
      2       1       3 2
      3       2       4 2
      4       3       5 1
      5       4       5 1
      6       1       6 1
      7       2       7 1
      8       3       8 1
      9       4       9 1
     10       5      10 1
@<TRIPOS>ALT_TYPE
CGenFF_4.0_ALT_TYPE_SET
CGenFF_4.0 1 CG2R51 2 CG2R51 3 CG2R51 4 CG2R51 5 NG2R51 6 HGR51 7 HGR51 8 HGR52 9 HGR52 10 HGP1
@<TRIPOS>MOLECULE
pyrrole
 10 10 0 0 0
****
USER_CHARGES
INVALID_CHARGES
Pose:  10 Cluster:  10 Fr_nu: 2966875 TotEn:   -13.01
@<TRIPOS>ATOM
      1 C1        -69.7411   -5.5746  -46.5441 C.2    1 LIG      -0.25700
      2 C2        -71.0590   -5.2800  -46.9723 C.2    1 LIG      -0.25700
      3 C3        -69.0985   -4.3742  -46.3353 C.2    1 LIG      -0.04700
      4 C4        -71.1816   -3.9086  -47.0123 C.2    1 LIG      -0.04700
      5 N1        -69.9837   -3.3684  -46.6233 N.pl3  1 LIG      -0.36000
      6 H1        -69.3081   -6.5548  -46.4029 H      1 LIG       0.15400
      7 H2        -71.8351   -5.9885  -47.2250 H      1 LIG       0.15400
      8 H3        -68.0934   -4.1465  -46.0093 H      1 LIG       0.14000
      9 H4        -72.0124   -3.2712  -47.2805 H      1 LIG       0.14000
     10 H5        -69.7837   -2.3799  -46.5583 H      1 LIG       0.38000
@<TRIPOS>BOND
      1       1       2 1
      2       1       3 2
      3       2       4 2
      4       3       5 1
      5       4       5 1
      6       1       6 1
      7       2       7 1
      8       3       8 1
      9       4       9 1
     10       5      10 1
@<TRIPOS>ALT_TYPE
CGenFF_4.0_ALT_TYPE_SET
CGenFF_4.0 1 CG2R51 2 CG2R51 3 CG2R51 4 CG2R51 5 NG2R51 6 HGR51 7 HGR51 8 HGR52 9 HGR52 10 HGP1
@<TRIPOS>MOLECULE
pyrrole
 10 10 0 0 0
****
USER_CHARGES
INVALID_CHARGES
Pose:  11 Cluster:  11 Fr_nu: 296291 TotEn:   -12.80
@<TRIPOS>ATOM
      1 C1        -60.9721   -1.8345  -23.5877 C.2    1 LIG      -0.25700
      2 C2        -61.6250   -1.1540  -24.6449 C.2    1 LIG      -0.25700
      3 C3        -61.1801   -3.1831  -23.7761 C.2    1 LIG      -0.04700
      4 C4        -62.2122   -2.1074  -25.4471 C.2    1 LIG      -0.04700
      5 N1        -61.9354   -3.3371  -24.9092 N.pl3  1 LIG      -0.36000
      6 H1        -60.4110   -1.3898  -22.7778 H      1 LIG       0.15400
      7 H2        -61.6645   -0.0858  -24.8054 H      1 LIG       0.15400
      8 H3        -60.8598   -4.0441  -23.2066 H      1 LIG       0.14000
      9 H4        -62.7992   -2.0205  -26.3507 H      1 LIG       0.14000
     10 H5        -62.2410   -4.2220  -25.2899 H      1 LIG       0.38000
@<TRIPOS>BOND
      1       1       2 1
      2       1       3 2
      3       2       4 2
      4       3       5 1
      5       4       5 1
      6       1       6 1
      7       2       7 1
      8       3       8 1
      9       4       9 1
     10       5      10 1
@<TRIPOS>ALT_TYPE
CGenFF_4.0_ALT_TYPE_SET
CGenFF_4.0 1 CG2R51 2 CG2R51 3 CG2R51 4 CG2R51 5 NG2R51 6 HGR51 7 HGR51 8 HGR52 9 HGR52 10 HGP1
@<TRIPOS>MOLECULE
pyrrole
 10 10 0 0 0
****
USER_CHARGES
INVALID_CHARGES
Pose:  12 Cluster:  12 Fr_nu: 1304788 TotEn:   -12.68
@<TRIPOS>ATOM
      1 C1        -53.9520    4.5734  -36.7949 C.2    1 LIG      -0.25700
      2 C2        -53.7716    5.2178  -35.5462 C.2    1 LIG      -0.25700
      3 C3        -53.1933    3.4239  -36.7781 C.2    1 LIG      -0.04700
      4 C4        -52.9080    4.4424  -34.8043 C.2    1 LIG      -0.04700
      5 N1        -52.5628    3.3548  -35.5632 N.pl3  1 LIG      -0.36000
      6 H1        -54.5683    4.9105  -37.6165 H      1 LIG       0.15400
      7 H2        -54.2207    6.1457  -35.2215 H      1 LIG       0.15400
      8 H3        -53.0455    2.6517  -37.5198 H      1 LIG       0.14000
      9 H4        -52.5110    4.5667  -33.8066 H      1 LIG       0.14000
     10 H5        -51.9392    2.6148  -35.2716 H      1 LIG       0.38000
@<TRIPOS>BOND
      1       1       2 1
      2       1       3 2
      3       2       4 2
      4       3       5 1
      5       4       5 1
      6       1       6 1
      7       2       7 1
      8       3       8 1
      9       4       9 1
     10       5      10 1
@<TRIPOS>ALT_TYPE
CGenFF_4.0_ALT_TYPE_SET
CGenFF_4.0 1 CG2R51 2 CG2R51 3 CG2R51 4 CG2R51 5 NG2R51 6 HGR51 7 HGR51 8 HGR52 9 HGR52 10 HGP1
@<TRIPOS>MOLECULE
pyrrole
 10 10 0 0 0
****
USER_CHARGES
INVALID_CHARGES
Pose:  13 Cluster:  13 Fr_nu: 3334975 TotEn:   -12.56
@<TRIPOS>ATOM
      1 C1        -68.8785    4.7837  -45.8175 C.2    1 LIG      -0.25700
      2 C2        -70.0438    4.4987  -46.5712 C.2    1 LIG      -0.25700
      3 C3        -68.0553    3.6824  -45.9004 C.2    1 LIG      -0.04700
      4 C4        -69.8972    3.2317  -47.0916 C.2    1 LIG      -0.04700
      5 N1        -68.6850    2.7451  -46.6771 N.pl3  1 LIG      -0.36000
      6 H1        -68.6629    5.6929  -45.2741 H      1 LIG       0.15400
      7 H2        -70.8976    5.1446  -46.7191 H      1 LIG       0.15400
      8 H3        -67.0813    3.4821  -45.4769 H      1 LIG       0.14000
      9 H4        -70.5449    2.6358  -47.7192 H      1 LIG       0.14000
     10 H5        -68.3121    1.8349  -46.9091 H      1 LIG       0.38000
@<TRIPOS>BOND
      1       1       2 1
      2       1       3 2
      3       2       4 2
      4       3       5 1
      5       4       5 1
      6       1       6 1
      7       2       7 1
      8       3       8 1
      9       4       9 1
     10       5      10 1
@<TRIPOS>ALT_TYPE
CGenFF_4.0_ALT_TYPE_SET
CGenFF_4.0 1 CG2R51 2 CG2R51 3 CG2R51 4 CG2R51 5 NG2R51 6 HGR51 7 HGR51 8 HGR52 9 HGR52 10 HGP1
@<TRIPOS>MOLECULE
pyrrole
 10 10 0 0 0
****
USER_CHARGES
INVALID_CHARGES
Pose:  14 Cluster:  14 Fr_nu: 236895 TotEn:   -12.26
@<TRIPOS>ATOM
      1 C1        -63.6016  -12.3076  -35.7466 C.2    1 LIG      -0.25700
      2 C2        -64.8841  -12.2845  -36.3479 C.2    1 LIG      -0.25700
      3 C3        -63.4787  -11.1595  -34.9954 C.2    1 LIG      -0.04700
      4 C4        -65.5059  -11.1230  -35.9460 C.2    1 LIG      -0.04700
      5 N1        -64.6422  -10.4469  -35.1244 N.pl3  1 LIG      -0.36000
      6 H1        -62.8499  -13.0775  -35.8496 H      1 LIG       0.15400
      7 H2        -65.3096  -13.0316  -37.0030 H      1 LIG       0.15400
      8 H3        -62.6698  -10.7867  -34.3832 H      1 LIG       0.14000
      9 H4        -66.4836  -10.7195  -36.1696 H      1 LIG       0.14000
     10 H5        -64.8340   -9.5592  -34.6811 H      1 LIG       0.38000
@<TRIPOS>BOND
      1       1       2 1
      2       1       3 2
      3       2       4 2
      4       3       5 1
      5       4       5 1
      6       1       6 1
      7       2       7 1
      8       3       8 1
      9       4       9 1
     10       5      10 1
@<TRIPOS>ALT_TYPE
CGenFF_4.0_ALT_TYPE_SET
CGenFF_4.0 1 CG2R51 2 CG2R51 3 CG2R51 4 CG2R51 5 NG2R51 6 HGR51 7 HGR51 8 HGR52 9 HGR52 10 HGP1
@<TRIPOS>MOLECULE
pyrrole
 10 10 0 0 0
****
USER_CHARGES
INVALID_CHARGES
Pose:  15 Cluster:  15 Fr_nu: 1761775 TotEn:   -12.16
@<TRIPOS>ATOM
      1 C1        -62.9038    4.2793  -42.3028 C.2    1 LIG      -0.25700
      2 C2        -64.1288    3.6411  -42.6179 C.2    1 LIG      -0.25700
      3 C3        -62.2006    3.4334  -41.4737 C.2    1 LIG      -0.04700
      4 C4        -64.1369    2.4247  -41.9716 C.2    1 LIG      -0.04700
      5 N1        -62.9599    2.3093  -41.2790 N.pl3  1 LIG      -0.36000
      6 H1        -62.5706    5.2494  -42.6437 H      1 LIG       0.15400
      7 H2        -64.9200    4.0247  -43.2463 H      1 LIG       0.15400
      8 H3        -61.2312    3.5308  -41.0058 H      1 LIG       0.14000
      9 H4        -64.8723    1.6329  -41.9443 H      1 LIG       0.14000
     10 H5        -62.6926    1.5166  -40.7119 H      1 LIG       0.38000
@<TRIPOS>BOND
      1       1       2 1
      2       1       3 2
      3       2       4 2
      4       3       5 1
      5       4       5 1
      6       1       6 1
      7       2       7 1
      8       3       8 1
      9       4       9 1
     10       5      10 1
@<TRIPOS>ALT_TYPE
CGenFF_4.0_ALT_TYPE_SET
CGenFF_4.0 1 CG2R51 2 CG2R51 3 CG2R51 4 CG2R51 5 NG2R51 6 HGR51 7 HGR51 8 HGR52 9 HGR52 10 HGP1
@<TRIPOS>MOLECULE
pyrrole
 10 10 0 0 0
****
USER_CHARGES
INVALID_CHARGES
Pose:  16 Cluster:  16 Fr_nu: 640083 TotEn:   -11.52
@<TRIPOS>ATOM
      1 C1        -51.5324    5.5886  -36.0466 C.2    1 LIG      -0.25700
      2 C2        -52.7661    5.1248  -36.5661 C.2    1 LIG      -0.25700
      3 C3        -50.9959    4.5705  -35.2896 C.2    1 LIG      -0.04700
      4 C4        -52.9461    3.8374  -36.1106 C.2    1 LIG      -0.04700
      5 N1        -51.8640    3.5111  -35.3354 N.pl3  1 LIG      -0.36000
      6 H1        -51.0838    6.5589  -36.2074 H      1 LIG       0.15400
      7 H2        -53.4503    5.6684  -37.2022 H      1 LIG       0.15400
      8 H3        -50.0774    4.5056  -34.7236 H      1 LIG       0.14000
      9 H4        -53.7445    3.1262  -36.2699 H      1 LIG       0.14000
     10 H5        -51.7269    2.6248  -34.8694 H      1 LIG       0.38000
@<TRIPOS>BOND
      1       1       2 1
      2       1       3 2
      3       2       4 2
      4       3       5 1
      5       4       5 1
      6       1       6 1
      7       2       7 1
      8       3       8 1
      9       4       9 1
     10       5      10 1
@<TRIPOS>ALT_TYPE
CGenFF_4.0_ALT_TYPE_SET
CGenFF_4.0 1 CG2R51 2 CG2R51 3 CG2R51 4 CG2R51 5 NG2R51 6 HGR51 7 HGR51 8 HGR52 9 HGR52 10 HGP1
@<TRIPOS>MOLECULE
pyrrole
 10 10 0 0 0
****
USER_CHARGES
INVALID_CHARGES
Pose:  17 Cluster:  17 Fr_nu:  35634 TotEn:   -11.27
@<TRIPOS>ATOM
      1 C1        -61.7225  -21.7511  -27.3065 C.2    1 LIG      -0.25700
      2 C2        -62.5649  -22.0757  -26.2147 C.2    1 LIG      -0.25700
      3 C3        -62.5279  -21.5798  -28.4108 C.2    1 LIG      -0.04700
      4 C4        -63.8595  -22.0929  -26.6850 C.2    1 LIG      -0.04700
      5 N1        -63.8249  -21.7903  -28.0212 N.pl3  1 LIG      -0.36000
      6 H1        -60.6462  -21.6526  -27.2894 H      1 LIG       0.15400
      7 H2        -62.2629  -22.2759  -25.1964 H      1 LIG       0.15400
      8 H3        -62.2949  -21.3284  -29.4359 H      1 LIG       0.14000
      9 H4        -64.7992  -22.2913  -26.1890 H      1 LIG       0.14000
     10 H5        -64.6320  -21.7310  -28.6265 H      1 LIG       0.38000
@<TRIPOS>BOND
      1       1       2 1
      2       1       3 2
      3       2       4 2
      4       3       5 1
      5       4       5 1
      6       1       6 1
      7       2       7 1
      8       3       8 1
      9       4       9 1
     10       5      10 1
@<TRIPOS>ALT_TYPE
CGenFF_4.0_ALT_TYPE_SET
CGenFF_4.0 1 CG2R51 2 CG2R51 3 CG2R51 4 CG2R51 5 NG2R51 6 HGR51 7 HGR51 8 HGR52 9 HGR52 10 HGP1
@<TRIPOS>MOLECULE
pyrrole
 10 10 0 0 0
****
USER_CHARGES
INVALID_CHARGES
Pose:  18 Cluster:  18 Fr_nu: 168858 TotEn:   -10.99
@<TRIPOS>ATOM
      1 C1        -59.0139  -22.4948  -40.8042 C.2    1 LIG      -0.25700
      2 C2        -60.3197  -21.9521  -40.7174 C.2    1 LIG      -0.25700
      3 C3        -58.1314  -21.5049  -40.4317 C.2    1 LIG      -0.04700
      4 C4        -60.1953  -20.6470  -40.2946 C.2    1 LIG      -0.04700
      5 N1        -58.8607  -20.3861  -40.1244 N.pl3  1 LIG      -0.36000
      6 H1        -58.7464  -23.4980  -41.1049 H      1 LIG       0.15400
      7 H2        -61.2501  -22.4556  -40.9389 H      1 LIG       0.15400
      8 H3        -57.0530  -21.4964  -40.3588 H      1 LIG       0.14000
      9 H4        -60.9354  -19.8838  -40.0989 H      1 LIG       0.14000
     10 H5        -58.4736  -19.5040  -39.8186 H      1 LIG       0.38000
@<TRIPOS>BOND
      1       1       2 1
      2       1       3 2
      3       2       4 2
      4       3       5 1
      5       4       5 1
      6       1       6 1
      7       2       7 1
      8       3       8 1
      9       4       9 1
     10       5      10 1
@<TRIPOS>ALT_TYPE
CGenFF_4.0_ALT_TYPE_SET
CGenFF_4.0 1 CG2R51 2 CG2R51 3 CG2R51 4 CG2R51 5 NG2R51 6 HGR51 7 HGR51 8 HGR52 9 HGR52 10 HGP1
@<TRIPOS>MOLECULE
pyrrole
 10 10 0 0 0
****
USER_CHARGES
INVALID_CHARGES
Pose:  19 Cluster:  19 Fr_nu: 2840530 TotEn:   -10.95
@<TRIPOS>ATOM
      1 C1        -56.5890  -22.0028  -41.5764 C.2    1 LIG      -0.25700
      2 C2        -57.3855  -21.5525  -42.6581 C.2    1 LIG      -0.25700
      3 C3        -56.7032  -21.0731  -40.5665 C.2    1 LIG      -0.04700
      4 C4        -57.9620  -20.3612  -42.2762 C.2    1 LIG      -0.04700
      5 N1        -57.5400  -20.0795  -41.0031 N.pl3  1 LIG      -0.36000
      6 H1        -55.9973  -22.9065  -41.5379 H      1 LIG       0.15400
      7 H2        -57.5243  -22.0412  -43.6120 H      1 LIG       0.15400
      8 H3        -56.2647  -21.0294  -39.5795 H      1 LIG       0.14000
      9 H4        -58.6341  -19.6919  -42.7948 H      1 LIG       0.14000
     10 H5        -57.8056  -19.2643  -40.4680 H      1 LIG       0.38000
@<TRIPOS>BOND
      1       1       2 1
      2       1       3 2
      3       2       4 2
      4       3       5 1
      5       4       5 1
      6       1       6 1
      7       2       7 1
      8       3       8 1
      9       4       9 1
     10       5      10 1
@<TRIPOS>ALT_TYPE
CGenFF_4.0_ALT_TYPE_SET
CGenFF_4.0 1 CG2R51 2 CG2R51 3 CG2R51 4 CG2R51 5 NG2R51 6 HGR51 7 HGR51 8 HGR52 9 HGR52 10 HGP1
@<TRIPOS>MOLECULE
pyrrole
 10 10 0 0 0
****
USER_CHARGES
INVALID_CHARGES
Pose:  20 Cluster:  20 Fr_nu:  93050 TotEn:   -10.75
@<TRIPOS>ATOM
      1 C1        -55.9447    3.9105  -38.0833 C.2    1 LIG      -0.25700
      2 C2        -55.0950    4.2690  -37.0079 C.2    1 LIG      -0.25700
      3 C3        -55.1951    3.1700  -38.9706 C.2    1 LIG      -0.04700
      4 C4        -53.8520    3.7368  -37.2708 C.2    1 LIG      -0.04700
      5 N1        -53.9246    3.0711  -38.4665 N.pl3  1 LIG      -0.36000
      6 H1        -56.9892    4.1640  -38.1980 H      1 LIG       0.15400
      7 H2        -55.3583    4.8518  -36.1365 H      1 LIG       0.15400
      8 H3        -55.4511    2.7066  -39.9129 H      1 LIG       0.14000
      9 H4        -52.9259    3.7711  -36.7144 H      1 LIG       0.14000
     10 H5        -53.1587    2.5818  -38.9085 H      1 LIG       0.38000
@<TRIPOS>BOND
      1       1       2 1
      2       1       3 2
      3       2       4 2
      4       3       5 1
      5       4       5 1
      6       1       6 1
      7       2       7 1
      8       3       8 1
      9       4       9 1
     10       5      10 1
@<TRIPOS>ALT_TYPE
CGenFF_4.0_ALT_TYPE_SET
CGenFF_4.0 1 CG2R51 2 CG2R51 3 CG2R51 4 CG2R51 5 NG2R51 6 HGR51 7 HGR51 8 HGR52 9 HGR52 10 HGP1
@<TRIPOS>MOLECULE
pyrrole
 10 10 0 0 0
****
USER_CHARGES
INVALID_CHARGES
Pose:  21 Cluster:  21 Fr_nu: 3164240 TotEn:   -10.52
@<TRIPOS>ATOM
      1 C1        -61.3458   -1.4411  -24.7750 C.2    1 LIG      -0.25700
      2 C2        -62.7038   -1.6438  -24.4260 C.2    1 LIG      -0.25700
      3 C3        -61.0001   -2.4270  -25.6727 C.2    1 LIG      -0.04700
      4 C4        -63.1466   -2.7476  -25.1210 C.2    1 LIG      -0.04700
      5 N1        -62.1025   -3.2156  -25.8753 N.pl3  1 LIG      -0.36000
      6 H1        -60.6916   -0.6611  -24.4118 H      1 LIG       0.15400
      7 H2        -63.2958   -1.0516  -23.7426 H      1 LIG       0.15400
      8 H3        -60.0711   -2.6378  -26.1832 H      1 LIG       0.14000
      9 H4        -64.1091   -3.2390  -25.1470 H      1 LIG       0.14000
     10 H5        -62.1398   -4.0188  -26.4876 H      1 LIG       0.38000
@<TRIPOS>BOND
      1       1       2 1
      2       1       3 2
      3       2       4 2
      4       3       5 1
      5       4       5 1
      6       1       6 1
      7       2       7 1
      8       3       8 1
      9       4       9 1
     10       5      10 1
@<TRIPOS>ALT_TYPE
CGenFF_4.0_ALT_TYPE_SET
CGenFF_4.0 1 CG2R51 2 CG2R51 3 CG2R51 4 CG2R51 5 NG2R51 6 HGR51 7 HGR51 8 HGR52 9 HGR52 10 HGP1
@<TRIPOS>MOLECULE
pyrrole
 10 10 0 0 0
****
USER_CHARGES
INVALID_CHARGES
Pose:  22 Cluster:  22 Fr_nu: 348913 TotEn:   -10.27
@<TRIPOS>ATOM
      1 C1        -69.0472   -2.9230  -29.6943 C.2    1 LIG      -0.25700
      2 C2        -69.4575   -4.0484  -30.4507 C.2    1 LIG      -0.25700
      3 C3        -69.6298   -1.8113  -30.2618 C.2    1 LIG      -0.04700
      4 C4        -70.2784   -3.5902  -31.4574 C.2    1 LIG      -0.04700
      5 N1        -70.3758   -2.2289  -31.3330 N.pl3  1 LIG      -0.36000
      6 H1        -68.3981   -2.9232  -28.8300 H      1 LIG       0.15400
      7 H2        -69.1851   -5.0807  -30.2820 H      1 LIG       0.15400
      8 H3        -69.5800   -0.7637  -30.0006 H      1 LIG       0.14000
      9 H4        -70.8014   -4.1102  -32.2477 H      1 LIG       0.14000
     10 H5        -70.9154   -1.6254  -31.9380 H      1 LIG       0.38000
@<TRIPOS>BOND
      1       1       2 1
      2       1       3 2
      3       2       4 2
      4       3       5 1
      5       4       5 1
      6       1       6 1
      7       2       7 1
      8       3       8 1
      9       4       9 1
     10       5      10 1
@<TRIPOS>ALT_TYPE
CGenFF_4.0_ALT_TYPE_SET
CGenFF_4.0 1 CG2R51 2 CG2R51 3 CG2R51 4 CG2R51 5 NG2R51 6 HGR51 7 HGR51 8 HGR52 9 HGR52 10 HGP1
@<TRIPOS>MOLECULE
pyrrole
 10 10 0 0 0
****
USER_CHARGES
INVALID_CHARGES
Pose:  23 Cluster:  23 Fr_nu: 1427739 TotEn:    -9.63
@<TRIPOS>ATOM
      1 C1        -61.3790   -0.9874  -23.3890 C.2    1 LIG      -0.25700
      2 C2        -61.8109   -1.5341  -24.6225 C.2    1 LIG      -0.25700
      3 C3        -60.6204   -1.9476  -22.7565 C.2    1 LIG      -0.04700
      4 C4        -61.3031   -2.8119  -24.7063 C.2    1 LIG      -0.04700
      5 N1        -60.5814   -3.0525  -23.5664 N.pl3  1 LIG      -0.36000
      6 H1        -61.5969   -0.0011  -23.0041 H      1 LIG       0.15400
      7 H2        -62.4253   -1.0512  -25.3692 H      1 LIG       0.15400
      8 H3        -60.1071   -1.9438  -21.8054 H      1 LIG       0.14000
      9 H4        -61.3896   -3.5681  -25.4738 H      1 LIG       0.14000
     10 H5        -60.0945   -3.9126  -23.3555 H      1 LIG       0.38000
@<TRIPOS>BOND
      1       1       2 1
      2       1       3 2
      3       2       4 2
      4       3       5 1
      5       4       5 1
      6       1       6 1
      7       2       7 1
      8       3       8 1
      9       4       9 1
     10       5      10 1
@<TRIPOS>ALT_TYPE
CGenFF_4.0_ALT_TYPE_SET
CGenFF_4.0 1 CG2R51 2 CG2R51 3 CG2R51 4 CG2R51 5 NG2R51 6 HGR51 7 HGR51 8 HGR52 9 HGR52 10 HGP1
@<TRIPOS>MOLECULE
pyrrole
 10 10 0 0 0
****
USER_CHARGES
INVALID_CHARGES
Pose:  24 Cluster:  24 Fr_nu: 130379 TotEn:    -9.45
@<TRIPOS>ATOM
      1 C1        -59.0106    5.2862  -37.0066 C.2    1 LIG      -0.25700
      2 C2        -59.5514    4.1483  -37.6544 C.2    1 LIG      -0.25700
      3 C3        -60.0140    6.2259  -36.9198 C.2    1 LIG      -0.04700
      4 C4        -60.8689    4.4272  -37.9438 C.2    1 LIG      -0.04700
      5 N1        -61.1390    5.6929  -37.4929 N.pl3  1 LIG      -0.36000
      6 H1        -57.9999    5.4071  -36.6427 H      1 LIG       0.15400
      7 H2        -59.0382    3.2257  -37.8861 H      1 LIG       0.15400
      8 H3        -60.0280    7.2232  -36.5034 H      1 LIG       0.14000
      9 H4        -61.6361    3.8390  -38.4274 H      1 LIG       0.14000
     10 H5        -62.0311    6.1613  -37.5707 H      1 LIG       0.38000
@<TRIPOS>BOND
      1       1       2 1
      2       1       3 2
      3       2       4 2
      4       3       5 1
      5       4       5 1
      6       1       6 1
      7       2       7 1
      8       3       8 1
      9       4       9 1
     10       5      10 1
@<TRIPOS>ALT_TYPE
CGenFF_4.0_ALT_TYPE_SET
CGenFF_4.0 1 CG2R51 2 CG2R51 3 CG2R51 4 CG2R51 5 NG2R51 6 HGR51 7 HGR51 8 HGR52 9 HGR52 10 HGP1
@<TRIPOS>MOLECULE
pyrrole
 10 10 0 0 0
****
USER_CHARGES
INVALID_CHARGES
Pose:  25 Cluster:  25 Fr_nu: 811660 TotEn:    -9.19
@<TRIPOS>ATOM
      1 C1        -63.1743  -11.8593  -35.8639 C.2    1 LIG      -0.25700
      2 C2        -64.4965  -11.3594  -35.9584 C.2    1 LIG      -0.25700
      3 C3        -62.5188  -11.1111  -34.9110 C.2    1 LIG      -0.04700
      4 C4        -64.6087  -10.3208  -35.0605 C.2    1 LIG      -0.04700
      5 N1        -63.4004  -10.1788  -34.4297 N.pl3  1 LIG      -0.36000
      6 H1        -62.7470  -12.6759  -36.4286 H      1 LIG       0.15400
      7 H2        -65.2822  -11.7156  -36.6096 H      1 LIG       0.15400
      8 H3        -61.5069  -11.1581  -34.5341 H      1 LIG       0.14000
      9 H4        -65.4386   -9.6735  -34.8141 H      1 LIG       0.14000
     10 H5        -63.1915   -9.4921  -33.7182 H      1 LIG       0.38000
@<TRIPOS>BOND
      1       1       2 1
      2       1       3 2
      3       2       4 2
      4       3       5 1
      5       4       5 1
      6       1       6 1
      7       2       7 1
      8       3       8 1
      9       4       9 1
     10       5      10 1
@<TRIPOS>ALT_TYPE
CGenFF_4.0_ALT_TYPE_SET
CGenFF_4.0 1 CG2R51 2 CG2R51 3 CG2R51 4 CG2R51 5 NG2R51 6 HGR51 7 HGR51 8 HGR52 9 HGR52 10 HGP1
@<TRIPOS>MOLECULE
pyrrole
 10 10 0 0 0
****
USER_CHARGES
INVALID_CHARGES
Pose:  26 Cluster:  26 Fr_nu: 367045 TotEn:    -9.16
@<TRIPOS>ATOM
      1 C1        -60.9761  -22.2200  -41.3999 C.2    1 LIG      -0.25700
      2 C2        -60.3289  -22.3359  -40.1450 C.2    1 LIG      -0.25700
      3 C3        -60.6785  -20.9726  -41.9027 C.2    1 LIG      -0.04700
      4 C4        -59.6556  -21.1556  -39.9190 C.2    1 LIG      -0.04700
      5 N1        -59.8754  -20.3343  -40.9939 N.pl3  1 LIG      -0.36000
      6 H1        -61.5914  -22.9650  -41.8844 H      1 LIG       0.15400
      7 H2        -60.3505  -23.1855  -39.4773 H      1 LIG       0.15400
      8 H3        -60.9660  -20.4833  -42.8225 H      1 LIG       0.14000
      9 H4        -59.0404  -20.8288  -39.0924 H      1 LIG       0.14000
     10 H5        -59.5022  -19.4012  -41.1004 H      1 LIG       0.38000
@<TRIPOS>BOND
      1       1       2 1
      2       1       3 2
      3       2       4 2
      4       3       5 1
      5       4       5 1
      6       1       6 1
      7       2       7 1
      8       3       8 1
      9       4       9 1
     10       5      10 1
@<TRIPOS>ALT_TYPE
CGenFF_4.0_ALT_TYPE_SET
CGenFF_4.0 1 CG2R51 2 CG2R51 3 CG2R51 4 CG2R51 5 NG2R51 6 HGR51 7 HGR51 8 HGR52 9 HGR52 10 HGP1
@<TRIPOS>MOLECULE
pyrrole
 10 10 0 0 0
****
USER_CHARGES
INVALID_CHARGES
Pose:  27 Cluster:  27 Fr_nu: 408917 TotEn:    -8.88
@<TRIPOS>ATOM
      1 C1        -61.0281   -2.3834  -25.2204 C.2    1 LIG      -0.25700
      2 C2        -60.3110   -2.4956  -24.0037 C.2    1 LIG      -0.25700
      3 C3        -61.9252   -1.3482  -25.0753 C.2    1 LIG      -0.04700
      4 C4        -60.7918   -1.5255  -23.1521 C.2    1 LIG      -0.04700
      5 N1        -61.7728   -0.8344  -23.8140 N.pl3  1 LIG      -0.36000
      6 H1        -60.9035   -2.9908  -26.1058 H      1 LIG       0.15400
      7 H2        -59.5297   -3.2054  -23.7715 H      1 LIG       0.15400
      8 H3        -62.6565   -0.9331  -25.7543 H      1 LIG       0.14000
      9 H4        -60.5229   -1.2655  -22.1379 H      1 LIG       0.14000
     10 H5        -62.3024   -0.0635  -23.4310 H      1 LIG       0.38000
@<TRIPOS>BOND
      1       1       2 1
      2       1       3 2
      3       2       4 2
      4       3       5 1
      5       4       5 1
      6       1       6 1
      7       2       7 1
      8       3       8 1
      9       4       9 1
     10       5      10 1
@<TRIPOS>ALT_TYPE
CGenFF_4.0_ALT_TYPE_SET
CGenFF_4.0 1 CG2R51 2 CG2R51 3 CG2R51 4 CG2R51 5 NG2R51 6 HGR51 7 HGR51 8 HGR52 9 HGR52 10 HGP1
@<TRIPOS>MOLECULE
pyrrole
 10 10 0 0 0
****
USER_CHARGES
INVALID_CHARGES
Pose:  28 Cluster:  28 Fr_nu: 1441853 TotEn:    -8.84
@<TRIPOS>ATOM
      1 C1        -63.7725  -11.8438  -35.5566 C.2    1 LIG      -0.25700
      2 C2        -64.2432  -10.5244  -35.3448 C.2    1 LIG      -0.25700
      3 C3        -64.7079  -12.4951  -36.3301 C.2    1 LIG      -0.04700
      4 C4        -65.4520  -10.4097  -35.9952 C.2    1 LIG      -0.04700
      5 N1        -65.7245  -11.6137  -36.5904 N.pl3  1 LIG      -0.36000
      6 H1        -62.8517  -12.2720  -35.1861 H      1 LIG       0.15400
      7 H2        -63.7561   -9.7423  -34.7799 H      1 LIG       0.15400
      8 H3        -64.7413  -13.5039  -36.7167 H      1 LIG       0.14000
      9 H4        -66.1393   -9.5807  -36.0885 H      1 LIG       0.14000
     10 H5        -66.5487  -11.8200  -37.1378 H      1 LIG       0.38000
@<TRIPOS>BOND
      1       1       2 1
      2       1       3 2
      3       2       4 2
      4       3       5 1
      5       4       5 1
      6       1       6 1
      7       2       7 1
      8       3       8 1
      9       4       9 1
     10       5      10 1
@<TRIPOS>ALT_TYPE
CGenFF_4.0_ALT_TYPE_SET
CGenFF_4.0 1 CG2R51 2 CG2R51 3 CG2R51 4 CG2R51 5 NG2R51 6 HGR51 7 HGR51 8 HGR52 9 HGR52 10 HGP1
@<TRIPOS>MOLECULE
pyrrole
 10 10 0 0 0
****
USER_CHARGES
INVALID_CHARGES
Pose:  29 Cluster:  29 Fr_nu:  57237 TotEn:    -8.80
@<TRIPOS>ATOM
      1 C1        -69.0786   -1.3806  -29.3817 C.2    1 LIG      -0.25700
      2 C2        -70.0820   -1.4448  -30.3798 C.2    1 LIG      -0.25700
      3 C3        -69.0480   -2.6042  -28.7498 C.2    1 LIG      -0.04700
      4 C4        -70.6341   -2.7057  -30.3274 C.2    1 LIG      -0.04700
      5 N1        -69.9981   -3.4016  -29.3327 N.pl3  1 LIG      -0.36000
      6 H1        -68.4470   -0.5347  -29.1495 H      1 LIG       0.15400
      7 H2        -70.3723   -0.6589  -31.0627 H      1 LIG       0.15400
      8 H3        -68.4377   -2.9774  -27.9396 H      1 LIG       0.14000
      9 H4        -71.4193   -3.1685  -30.9085 H      1 LIG       0.14000
     10 H5        -70.1984   -4.3566  -29.0697 H      1 LIG       0.38000
@<TRIPOS>BOND
      1       1       2 1
      2       1       3 2
      3       2       4 2
      4       3       5 1
      5       4       5 1
      6       1       6 1
      7       2       7 1
      8       3       8 1
      9       4       9 1
     10       5      10 1
@<TRIPOS>ALT_TYPE
CGenFF_4.0_ALT_TYPE_SET
CGenFF_4.0 1 CG2R51 2 CG2R51 3 CG2R51 4 CG2R51 5 NG2R51 6 HGR51 7 HGR51 8 HGR52 9 HGR52 10 HGP1
@<TRIPOS>MOLECULE
pyrrole
 10 10 0 0 0
****
USER_CHARGES
INVALID_CHARGES
Pose:  30 Cluster:  30 Fr_nu: 854122 TotEn:    -8.44
@<TRIPOS>ATOM
      1 C1        -62.4888  -10.8234  -35.8090 C.2    1 LIG      -0.25700
      2 C2        -63.6009  -10.5283  -34.9824 C.2    1 LIG      -0.25700
      3 C3        -62.4570  -12.1894  -35.9835 C.2    1 LIG      -0.04700
      4 C4        -64.2148  -11.7230  -34.6769 C.2    1 LIG      -0.04700
      5 N1        -63.5107  -12.7259  -35.2906 N.pl3  1 LIG      -0.36000
      6 H1        -61.7880  -10.1170  -36.2313 H      1 LIG       0.15400
      7 H2        -63.9207   -9.5525  -34.6452 H      1 LIG       0.15400
      8 H3        -61.7805  -12.8258  -36.5364 H      1 LIG       0.14000
      9 H4        -65.0880  -11.9477  -34.0807 H      1 LIG       0.14000
     10 H5        -63.7344  -13.7101  -35.2404 H      1 LIG       0.38000
@<TRIPOS>BOND
      1       1       2 1
      2       1       3 2
      3       2       4 2
      4       3       5 1
      5       4       5 1
      6       1       6 1
      7       2       7 1
      8       3       8 1
      9       4       9 1
     10       5      10 1
@<TRIPOS>ALT_TYPE
CGenFF_4.0_ALT_TYPE_SET
CGenFF_4.0 1 CG2R51 2 CG2R51 3 CG2R51 4 CG2R51 5 NG2R51 6 HGR51 7 HGR51 8 HGR52 9 HGR52 10 HGP1
@<TRIPOS>MOLECULE
pyrrole
 10 10 0 0 0
****
USER_CHARGES
INVALID_CHARGES
Pose:  31 Cluster:  31 Fr_nu: 215716 TotEn:    -7.65
@<TRIPOS>ATOM
      1 C1        -63.5337  -11.4605  -35.6334 C.2    1 LIG      -0.25700
      2 C2        -64.7407  -11.1135  -36.2891 C.2    1 LIG      -0.25700
      3 C3        -63.3398  -12.8118  -35.8167 C.2    1 LIG      -0.04700
      4 C4        -65.2475  -12.2635  -36.8531 C.2    1 LIG      -0.04700
      5 N1        -64.3879  -13.2895  -36.5593 N.pl3  1 LIG      -0.36000
      6 H1        -62.8775  -10.7973  -35.0875 H      1 LIG       0.15400
      7 H2        -65.1929  -10.1334  -36.3448 H      1 LIG       0.15400
      8 H3        -62.5525  -13.4744  -35.4856 H      1 LIG       0.14000
      9 H4        -66.1397  -12.4419  -37.4367 H      1 LIG       0.14000
     10 H5        -64.5080  -14.2509  -36.8466 H      1 LIG       0.38000
@<TRIPOS>BOND
      1       1       2 1
      2       1       3 2
      3       2       4 2
      4       3       5 1
      5       4       5 1
      6       1       6 1
      7       2       7 1
      8       3       8 1
      9       4       9 1
     10       5      10 1
@<TRIPOS>ALT_TYPE
CGenFF_4.0_ALT_TYPE_SET
CGenFF_4.0 1 CG2R51 2 CG2R51 3 CG2R51 4 CG2R51 5 NG2R51 6 HGR51 7 HGR51 8 HGR52 9 HGR52 10 HGP1
@<TRIPOS>MOLECULE
pyrrole
 10 10 0 0 0
****
USER_CHARGES
INVALID_CHARGES
Pose:  32 Cluster:  32 Fr_nu: 382207 TotEn:    -6.63
@<TRIPOS>ATOM
      1 C1        -64.9160  -13.1551  -36.9015 C.2    1 LIG      -0.25700
      2 C2        -65.6381  -11.9366  -36.9303 C.2    1 LIG      -0.25700
      3 C3        -63.9635  -13.0455  -35.9125 C.2    1 LIG      -0.04700
      4 C4        -65.1048  -11.1194  -35.9581 C.2    1 LIG      -0.04700
      5 N1        -64.0874  -11.8037  -35.3460 N.pl3  1 LIG      -0.36000
      6 H1        -65.0736  -14.0184  -37.5326 H      1 LIG       0.15400
      7 H2        -66.4572  -11.6806  -37.5875 H      1 LIG       0.15400
      8 H3        -63.2105  -13.7375  -35.5627 H      1 LIG       0.14000
      9 H4        -65.3591  -10.1158  -35.6474 H      1 LIG       0.14000
     10 H5        -63.5163  -11.4476  -34.5921 H      1 LIG       0.38000
@<TRIPOS>BOND
      1       1       2 1
      2       1       3 2
      3       2       4 2
      4       3       5 1
      5       4       5 1
      6       1       6 1
      7       2       7 1
      8       3       8 1
      9       4       9 1
     10       5      10 1
@<TRIPOS>ALT_TYPE
CGenFF_4.0_ALT_TYPE_SET
CGenFF_4.0 1 CG2R51 2 CG2R51 3 CG2R51 4 CG2R51 5 NG2R51 6 HGR51 7 HGR51 8 HGR52 9 HGR52 10 HGP1
@<TRIPOS>MOLECULE
pyrrole
 10 10 0 0 0
****
USER_CHARGES
INVALID_CHARGES
Pose:  33 Cluster:  33 Fr_nu: 854159 TotEn:    -4.47
@<TRIPOS>ATOM
      1 C1        -64.4473  -12.1652  -36.2762 C.2    1 LIG      -0.25700
      2 C2        -64.5399  -10.7882  -35.9562 C.2    1 LIG      -0.25700
      3 C3        -63.4547  -12.7048  -35.4882 C.2    1 LIG      -0.04700
      4 C4        -63.6009  -10.5283  -34.9824 C.2    1 LIG      -0.04700
      5 N1        -62.9471  -11.7006  -34.7060 N.pl3  1 LIG      -0.36000
      6 H1        -65.0400  -12.7045  -37.0016 H      1 LIG       0.15400
      7 H2        -65.2159  -10.0636  -36.3876 H      1 LIG       0.15400
      8 H3        -63.0649  -13.7103  -35.4149 H      1 LIG       0.14000
      9 H4        -63.3419   -9.6168  -34.4623 H      1 LIG       0.14000
     10 H5        -62.2047  -11.8082  -34.0288 H      1 LIG       0.38000
@<TRIPOS>BOND
      1       1       2 1
      2       1       3 2
      3       2       4 2
      4       3       5 1
      5       4       5 1
      6       1       6 1
      7       2       7 1
      8       3       8 1
      9       4       9 1
     10       5      10 1
@<TRIPOS>ALT_TYPE
CGenFF_4.0_ALT_TYPE_SET
CGenFF_4.0 1 CG2R51 2 CG2R51 3 CG2R51 4 CG2R51 5 NG2R51 6 HGR51 7 HGR51 8 HGR52 9 HGR52 10 HGP1
@<TRIPOS>MOLECULE
pyrrole
 10 10 0 0 0
****
USER_CHARGES
INVALID_CHARGES
Pose:  34 Cluster:  34 Fr_nu: 216221 TotEn:    -3.38
@<TRIPOS>ATOM
      1 C1        -60.7438  -11.9862  -30.0770 C.2    1 LIG      -0.25700
      2 C2        -60.3951  -12.4240  -28.7755 C.2    1 LIG      -0.25700
      3 C3        -59.5753  -11.8591  -30.7952 C.2    1 LIG      -0.04700
      4 C4        -59.0240  -12.5510  -28.7380 C.2    1 LIG      -0.04700
      5 N1        -58.5363  -12.2048  -29.9710 N.pl3  1 LIG      -0.36000
      6 H1        -61.7384  -11.7860  -30.4500 H      1 LIG       0.15400
      7 H2        -61.0681  -12.6247  -27.9540 H      1 LIG       0.15400
      8 H3        -59.3906  -11.5539  -31.8155 H      1 LIG       0.14000
      9 H4        -58.3544  -12.8574  -27.9466 H      1 LIG       0.14000
     10 H5        -57.5601  -12.2048  -30.2327 H      1 LIG       0.38000
@<TRIPOS>BOND
      1       1       2 1
      2       1       3 2
      3       2       4 2
      4       3       5 1
      5       4       5 1
      6       1       6 1
      7       2       7 1
      8       3       8 1
      9       4       9 1
     10       5      10 1
@<TRIPOS>ALT_TYPE
CGenFF_4.0_ALT_TYPE_SET
CGenFF_4.0 1 CG2R51 2 CG2R51 3 CG2R51 4 CG2R51 5 NG2R51 6 HGR51 7 HGR51 8 HGR52 9 HGR52 10 HGP1
# TRIPOS MOL2 file generated by SEED

@<TRIPOS>MOLECULE
morpholine
 16 16 0 0 0
****
USER_CHARGES
INVALID_CHARGES
Pose:   1 Cluster:   1 Fr_nu: 610434 TotEn:   -36.90
@<TRIPOS>ATOM
      1 C1        -63.3595    2.2606  -42.7845 C.3    1 LIG       0.20900
      2 C2        -61.2721    3.3492  -43.5775 C.3    1 LIG       0.20900
      3 C3        -64.0309    3.6190  -42.8779 C.3    1 LIG      -0.03300
      4 C4        -62.0461    4.6540  -43.6328 C.3    1 LIG      -0.03300
      5 N1        -62.2369    2.2243  -43.7703 N.4    1 LIG      -0.45600
      6 O1        -63.0835    4.6646  -42.6494 O.3    1 LIG      -0.27400
      7 H1        -62.9157    2.0911  -41.7980 H      1 LIG       0.09000
      8 H2        -64.0417    1.4435  -43.0337 H      1 LIG       0.09000
      9 H3        -60.5220    3.2779  -44.3694 H      1 LIG       0.09000
     10 H4        -60.8021    3.1946  -42.6011 H      1 LIG       0.09000
     11 H5        -64.5151    3.7668  -43.8506 H      1 LIG       0.09000
     12 H6        -64.8058    3.7020  -42.1093 H      1 LIG       0.09000
     13 H7        -61.3760    5.4916  -43.4151 H      1 LIG       0.09000
     14 H8        -62.4788    4.8264  -44.6256 H      1 LIG       0.09000
     15 H9        -61.7397    1.3265  -43.6933 H      1 LIG       0.32900
     16 H10       -62.6159    2.2540  -44.7273 H      1 LIG       0.32900
@<TRIPOS>BOND
      1       1       3 1
      2       1       5 1
      3       2       4 1
      4       2       5 1
      5       3       6 1
      6       4       6 1
      7       1       7 1
      8       1       8 1
      9       2       9 1
     10       2      10 1
     11       3      11 1
     12       3      12 1
     13       4      13 1
     14       4      14 1
     15       5      15 1
     16       5      16 1
@<TRIPOS>ALT_TYPE
CGenFF_4.0_ALT_TYPE_SET
CGenFF_4.0 1 CG324 2 CG324 3 CG321 4 CG321 5 NG3P2 6 OG3C61 7 HGA2 8 HGA2 9 HGA2 10 HGA2 11 HGA2 12 HGA2 13 HGA2 14 HGA2 15 HGP2 16 HGP2
@<TRIPOS>MOLECULE
morpholine
 16 16 0 0 0
****
USER_CHARGES
INVALID_CHARGES
Pose:   2 Cluster:   2 Fr_nu: 987899 TotEn:   -35.02
@<TRIPOS>ATOM
      1 C1        -61.2121    2.4786  -43.9326 C.3    1 LIG       0.20900
      2 C2        -63.2488    3.6435  -43.1167 C.3    1 LIG       0.20900
      3 C3        -60.4081    3.6677  -43.4382 C.3    1 LIG      -0.03300
      4 C4        -62.3449    4.7751  -42.6615 C.3    1 LIG      -0.03300
      5 N1        -62.4543    2.3777  -43.1080 N.4    1 LIG      -0.45600
      6 O1        -61.1898    4.8629  -43.4989 O.3    1 LIG      -0.27400
      7 H1        -61.5349    2.6068  -44.9710 H      1 LIG       0.09000
      8 H2        -60.6680    1.5367  -43.8231 H      1 LIG       0.09000
      9 H3        -64.1023    3.5001  -42.4489 H      1 LIG       0.09000
     10 H4        -63.5971    3.7875  -44.1443 H      1 LIG       0.09000
     11 H5        -60.0463    3.5160  -42.4143 H      1 LIG       0.09000
     12 H6        -59.5321    3.8135  -44.0781 H      1 LIG       0.09000
     13 H7        -62.8789    5.7278  -42.7344 H      1 LIG       0.09000
     14 H8        -62.0336    4.6498  -41.6175 H      1 LIG       0.09000
     15 H9        -63.0362    1.6030  -43.4551 H      1 LIG       0.32900
     16 H10       -62.2074    2.1311  -42.1393 H      1 LIG       0.32900
@<TRIPOS>BOND
      1       1       3 1
      2       1       5 1
      3       2       4 1
      4       2       5 1
      5       3       6 1
      6       4       6 1
      7       1       7 1
      8       1       8 1
      9       2       9 1
     10       2      10 1
     11       3      11 1
     12       3      12 1
     13       4      13 1
     14       4      14 1
     15       5      15 1
     16       5      16 1
@<TRIPOS>ALT_TYPE
CGenFF_4.0_ALT_TYPE_SET
CGenFF_4.0 1 CG324 2 CG324 3 CG321 4 CG321 5 NG3P2 6 OG3C61 7 HGA2 8 HGA2 9 HGA2 10 HGA2 11 HGA2 12 HGA2 13 HGA2 14 HGA2 15 HGP2 16 HGP2
@<TRIPOS>MOLECULE
morpholine
 16 16 0 0 0
****
USER_CHARGES
INVALID_CHARGES
Pose:   3 Cluster:   3 Fr_nu: 1052680 TotEn:   -31.11
@<TRIPOS>ATOM
      1 C1        -62.2357    2.5933  -43.7426 C.3    1 LIG       0.20900
      2 C2        -61.5511    4.4912  -42.2935 C.3    1 LIG       0.20900
      3 C3        -60.8776    2.6953  -44.4134 C.3    1 LIG      -0.03300
      4 C4        -60.2263    4.4996  -43.0348 C.3    1 LIG      -0.03300
      5 N1        -62.1070    3.1050  -42.3444 N.4    1 LIG      -0.45600
      6 O1        -60.3995    4.0419  -44.3778 O.3    1 LIG      -0.27400
      7 H1        -62.9843    3.2202  -44.2379 H      1 LIG       0.09000
      8 H2        -62.5916    1.5613  -43.6830 H      1 LIG       0.09000
      9 H3        -61.4388    4.7616  -41.2403 H      1 LIG       0.09000
     10 H4        -62.2900    5.1426  -42.7708 H      1 LIG       0.09000
     11 H5        -60.1421    2.0308  -43.9447 H      1 LIG       0.09000
     12 H6        -60.9618    2.4027  -45.4648 H      1 LIG       0.09000
     13 H7        -59.8347    5.5206  -43.0817 H      1 LIG       0.09000
     14 H8        -59.4754    3.8806  -42.5292 H      1 LIG       0.09000
     15 H9        -63.0274    3.0854  -41.8843 H      1 LIG       0.32900
     16 H10       -61.5066    2.4714  -41.7981 H      1 LIG       0.32900
@<TRIPOS>BOND
      1       1       3 1
      2       1       5 1
      3       2       4 1
      4       2       5 1
      5       3       6 1
      6       4       6 1
      7       1       7 1
      8       1       8 1
      9       2       9 1
     10       2      10 1
     11       3      11 1
     12       3      12 1
     13       4      13 1
     14       4      14 1
     15       5      15 1
     16       5      16 1
@<TRIPOS>ALT_TYPE
CGenFF_4.0_ALT_TYPE_SET
CGenFF_4.0 1 CG324 2 CG324 3 CG321 4 CG321 5 NG3P2 6 OG3C61 7 HGA2 8 HGA2 9 HGA2 10 HGA2 11 HGA2 12 HGA2 13 HGA2 14 HGA2 15 HGP2 16 HGP2
@<TRIPOS>MOLECULE
morpholine
 16 16 0 0 0
****
USER_CHARGES
INVALID_CHARGES
Pose:   4 Cluster:   4 Fr_nu: 610446 TotEn:   -31.07
@<TRIPOS>ATOM
      1 C1        -61.4791    4.0303  -41.7762 C.3    1 LIG       0.20900
      2 C2        -63.3315    2.7225  -42.7909 C.3    1 LIG       0.20900
      3 C3        -62.1441    5.2807  -42.3230 C.3    1 LIG      -0.03300
      4 C4        -63.9060    4.0372  -43.2872 C.3    1 LIG      -0.03300
      5 N1        -62.5354    2.9962  -41.5561 N.4    1 LIG      -0.45600
      6 O1        -62.8618    4.9843  -43.5231 O.3    1 LIG      -0.27400
      7 H1        -60.7655    3.6024  -42.4879 H      1 LIG       0.09000
      8 H2        -60.9889    4.2084  -40.8154 H      1 LIG       0.09000
      9 H3        -64.1106    2.0028  -42.5265 H      1 LIG       0.09000
     10 H4        -62.6419    2.2788  -43.5159 H      1 LIG       0.09000
     11 H5        -62.8227    5.7334  -41.5903 H      1 LIG       0.09000
     12 H6        -61.3821    6.0267  -42.5699 H      1 LIG       0.09000
     13 H7        -64.4285    3.8783  -44.2358 H      1 LIG       0.09000
     14 H8        -64.6295    4.4565  -42.5776 H      1 LIG       0.09000
     15 H9        -62.1002    2.1240  -41.2260 H      1 LIG       0.32900
     16 H10       -63.1644    3.2999  -40.7994 H      1 LIG       0.32900
@<TRIPOS>BOND
      1       1       3 1
      2       1       5 1
      3       2       4 1
      4       2       5 1
      5       3       6 1
      6       4       6 1
      7       1       7 1
      8       1       8 1
      9       2       9 1
     10       2      10 1
     11       3      11 1
     12       3      12 1
     13       4      13 1
     14       4      14 1
     15       5      15 1
     16       5      16 1
@<TRIPOS>ALT_TYPE
CGenFF_4.0_ALT_TYPE_SET
CGenFF_4.0 1 CG324 2 CG324 3 CG321 4 CG321 5 NG3P2 6 OG3C61 7 HGA2 8 HGA2 9 HGA2 10 HGA2 11 HGA2 12 HGA2 13 HGA2 14 HGA2 15 HGP2 16 HGP2
@<TRIPOS>MOLECULE
morpholine
 16 16 0 0 0
****
USER_CHARGES
INVALID_CHARGES
Pose:   5 Cluster:   5 Fr_nu: 1052678 TotEn:   -29.99
@<TRIPOS>ATOM
      1 C1        -63.1455    2.6793  -41.7056 C.3    1 LIG       0.20900
      2 C2        -61.5511    4.4912  -42.2935 C.3    1 LIG       0.20900
      3 C3        -62.9909    2.1659  -43.1258 C.3    1 LIG      -0.03300
      4 C4        -61.4740    3.8884  -43.6847 C.3    1 LIG      -0.03300
      5 N1        -61.8923    3.4014  -41.3296 N.4    1 LIG      -0.45600
      6 O1        -62.7041    3.2427  -44.0210 O.3    1 LIG      -0.27400
      7 H1        -63.9621    3.4036  -41.6194 H      1 LIG       0.09000
      8 H2        -63.2861    1.8690  -40.9853 H      1 LIG       0.09000
      9 H3        -60.5991    4.9245  -41.9758 H      1 LIG       0.09000
     10 H4        -62.3473    5.2383  -42.2159 H      1 LIG       0.09000
     11 H5        -62.2038    1.4060  -43.1996 H      1 LIG       0.09000
     12 H6        -63.9264    1.7030  -43.4554 H      1 LIG       0.09000
     13 H7        -61.3037    4.6793  -44.4220 H      1 LIG       0.09000
     14 H8        -60.6475    3.1728  -43.7707 H      1 LIG       0.09000
     15 H9        -61.9924    3.7959  -40.3843 H      1 LIG       0.32900
     16 H10       -61.1114    2.7326  -41.2733 H      1 LIG       0.32900
@<TRIPOS>BOND
      1       1       3 1
      2       1       5 1
      3       2       4 1
      4       2       5 1
      5       3       6 1
      6       4       6 1
      7       1       7 1
      8       1       8 1
      9       2       9 1
     10       2      10 1
     11       3      11 1
     12       3      12 1
     13       4      13 1
     14       4      14 1
     15       5      15 1
     16       5      16 1
@<TRIPOS>ALT_TYPE
CGenFF_4.0_ALT_TYPE_SET
CGenFF_4.0 1 CG324 2 CG324 3 CG321 4 CG321 5 NG3P2 6 OG3C61 7 HGA2 8 HGA2 9 HGA2 10 HGA2 11 HGA2 12 HGA2 13 HGA2 14 HGA2 15 HGP2 16 HGP2
@<TRIPOS>MOLECULE
morpholine
 16 16 0 0 0
****
USER_CHARGES
INVALID_CHARGES
Pose:   6 Cluster:   6 Fr_nu: 178399 TotEn:   -29.71
@<TRIPOS>ATOM
      1 C1        -65.2046  -12.3064  -36.8090 C.3    1 LIG       0.20900
      2 C2        -64.4547  -10.8287  -34.9583 C.3    1 LIG       0.20900
      3 C3        -63.9166  -13.0885  -36.6248 C.3    1 LIG      -0.03300
      4 C4        -63.2038  -11.6838  -34.8643 C.3    1 LIG      -0.03300
      5 N1        -65.5601  -11.6748  -35.5020 N.4    1 LIG      -0.45600
      6 O1        -62.8760  -12.2361  -36.1412 O.3    1 LIG      -0.27400
      7 H1        -65.0878  -11.4904  -37.5297 H      1 LIG       0.09000
      8 H2        -66.0403  -12.9477  -37.1016 H      1 LIG       0.09000
      9 H3        -64.7764  -10.4555  -33.9825 H      1 LIG       0.09000
     10 H4        -64.3273   -9.9944  -35.6552 H      1 LIG       0.09000
     11 H5        -64.0491  -13.9335  -35.9387 H      1 LIG       0.09000
     12 H6        -63.5899  -13.4947  -37.5872 H      1 LIG       0.09000
     13 H7        -62.3576  -11.0681  -34.5436 H      1 LIG       0.09000
     14 H8        -63.3202  -12.4925  -34.1327 H      1 LIG       0.09000
     15 H9        -66.4083  -11.1030  -35.6151 H      1 LIG       0.32900
     16 H10       -65.8035  -12.4062  -34.8193 H      1 LIG       0.32900
@<TRIPOS>BOND
      1       1       3 1
      2       1       5 1
      3       2       4 1
      4       2       5 1
      5       3       6 1
      6       4       6 1
      7       1       7 1
      8       1       8 1
      9       2       9 1
     10       2      10 1
     11       3      11 1
     12       3      12 1
     13       4      13 1
     14       4      14 1
     15       5      15 1
     16       5      16 1
@<TRIPOS>ALT_TYPE
CGenFF_4.0_ALT_TYPE_SET
CGenFF_4.0 1 CG324 2 CG324 3 CG321 4 CG321 5 NG3P2 6 OG3C61 7 HGA2 8 HGA2 9 HGA2 10 HGA2 11 HGA2 12 HGA2 13 HGA2 14 HGA2 15 HGP2 16 HGP2
@<TRIPOS>MOLECULE
morpholine
 16 16 0 0 0
****
USER_CHARGES
INVALID_CHARGES
Pose:   7 Cluster:   7 Fr_nu: 864785 TotEn:   -27.16
@<TRIPOS>ATOM
      1 C1        -61.0782    4.0831  -43.7715 C.3    1 LIG       0.20900
      2 C2        -62.5417    3.6570  -41.8100 C.3    1 LIG       0.20900
      3 C3        -60.0098    4.5449  -42.7969 C.3    1 LIG      -0.03300
      4 C4        -61.4012    4.1390  -40.9315 C.3    1 LIG      -0.03300
      5 N1        -61.9598    3.1016  -43.0695 N.4    1 LIG      -0.45600
      6 O1        -60.6068    5.1041  -41.6247 O.3    1 LIG      -0.27400
      7 H1        -61.7221    4.9082  -44.0932 H      1 LIG       0.09000
      8 H2        -60.6533    3.5779  -44.6430 H      1 LIG       0.09000
      9 H3        -63.1216    2.8603  -41.3369 H      1 LIG       0.09000
     10 H4        -63.2035    4.4770  -42.1060 H      1 LIG       0.09000
     11 H5        -59.3376    3.7264  -42.5132 H      1 LIG       0.09000
     12 H6        -59.3990    5.3259  -43.2608 H      1 LIG       0.09000
     13 H7        -61.8028    4.6235  -40.0360 H      1 LIG       0.09000
     14 H8        -60.7657    3.3085  -40.6012 H      1 LIG       0.09000
     15 H9        -62.7186    2.8078  -43.6997 H      1 LIG       0.32900
     16 H10       -61.4255    2.2476  -42.8562 H      1 LIG       0.32900
@<TRIPOS>BOND
      1       1       3 1
      2       1       5 1
      3       2       4 1
      4       2       5 1
      5       3       6 1
      6       4       6 1
      7       1       7 1
      8       1       8 1
      9       2       9 1
     10       2      10 1
     11       3      11 1
     12       3      12 1
     13       4      13 1
     14       4      14 1
     15       5      15 1
     16       5      16 1
@<TRIPOS>ALT_TYPE
CGenFF_4.0_ALT_TYPE_SET
CGenFF_4.0 1 CG324 2 CG324 3 CG321 4 CG321 5 NG3P2 6 OG3C61 7 HGA2 8 HGA2 9 HGA2 10 HGA2 11 HGA2 12 HGA2 13 HGA2 14 HGA2 15 HGP2 16 HGP2
@<TRIPOS>MOLECULE
morpholine
 16 16 0 0 0
****
USER_CHARGES
INVALID_CHARGES
Pose:   8 Cluster:   8 Fr_nu: 992197 TotEn:   -26.39
@<TRIPOS>ATOM
      1 C1        -61.2205    4.6679  -43.4796 C.3    1 LIG       0.20900
      2 C2        -62.7814    2.7392  -43.3586 C.3    1 LIG       0.20900
      3 C3        -62.4281    5.5761  -43.3327 C.3    1 LIG      -0.03300
      4 C4        -63.9124    3.7420  -43.2168 C.3    1 LIG      -0.03300
      5 N1        -61.5334    3.3626  -42.8226 N.4    1 LIG      -0.45600
      6 O1        -63.5908    4.9603  -43.8915 O.3    1 LIG      -0.27400
      7 H1        -61.0015    4.4457  -44.5291 H      1 LIG       0.09000
      8 H2        -60.3326    5.0771  -42.9903 H      1 LIG       0.09000
      9 H3        -62.9634    1.8251  -42.7874 H      1 LIG       0.09000
     10 H4        -62.5832    2.4930  -44.4065 H      1 LIG       0.09000
     11 H5        -62.6164    5.8350  -42.2840 H      1 LIG       0.09000
     12 H6        -62.2561    6.5105  -43.8761 H      1 LIG       0.09000
     13 H7        -64.8222    3.3411  -43.6745 H      1 LIG       0.09000
     14 H8        -64.1371    3.9527  -42.1643 H      1 LIG       0.09000
     15 H9        -60.7431    2.7154  -42.9484 H      1 LIG       0.32900
     16 H10       -61.6245    3.5001  -41.8062 H      1 LIG       0.32900
@<TRIPOS>BOND
      1       1       3 1
      2       1       5 1
      3       2       4 1
      4       2       5 1
      5       3       6 1
      6       4       6 1
      7       1       7 1
      8       1       8 1
      9       2       9 1
     10       2      10 1
     11       3      11 1
     12       3      12 1
     13       4      13 1
     14       4      14 1
     15       5      15 1
     16       5      16 1
@<TRIPOS>ALT_TYPE
CGenFF_4.0_ALT_TYPE_SET
CGenFF_4.0 1 CG324 2 CG324 3 CG321 4 CG321 5 NG3P2 6 OG3C61 7 HGA2 8 HGA2 9 HGA2 10 HGA2 11 HGA2 12 HGA2 13 HGA2 14 HGA2 15 HGP2 16 HGP2
@<TRIPOS>MOLECULE
morpholine
 16 16 0 0 0
****
USER_CHARGES
INVALID_CHARGES
Pose:   9 Cluster:   9 Fr_nu: 878027 TotEn:   -26.13
@<TRIPOS>ATOM
      1 C1        -73.9646   -0.2962  -41.1612 C.3    1 LIG       0.20900
      2 C2        -75.5781   -1.0958  -42.8724 C.3    1 LIG       0.20900
      3 C3        -74.9986    0.7398  -40.7586 C.3    1 LIG      -0.03300
      4 C4        -76.5334   -0.0211  -42.3853 C.3    1 LIG      -0.03300
      5 N1        -74.6814   -1.4738  -41.7381 N.4    1 LIG      -0.45600
      6 O1        -75.8092    1.1024  -41.8788 O.3    1 LIG      -0.27400
      7 H1        -73.2952    0.0769  -41.9431 H      1 LIG       0.09000
      8 H2        -73.3816   -0.6527  -40.3078 H      1 LIG       0.09000
      9 H3        -76.1006   -2.0006  -43.1936 H      1 LIG       0.09000
     10 H4        -74.9300   -0.7321  -43.6760 H      1 LIG       0.09000
     11 H5        -75.6372    0.3807  -39.9428 H      1 LIG       0.09000
     12 H6        -74.4961    1.6466  -40.4076 H      1 LIG       0.09000
     13 H7        -77.1498    0.3315  -43.2182 H      1 LIG       0.09000
     14 H8        -77.2103   -0.4017  -41.6111 H      1 LIG       0.09000
     15 H9        -73.9959   -2.1715  -42.0582 H      1 LIG       0.32900
     16 H10       -75.2318   -1.9382  -41.0022 H      1 LIG       0.32900
@<TRIPOS>BOND
      1       1       3 1
      2       1       5 1
      3       2       4 1
      4       2       5 1
      5       3       6 1
      6       4       6 1
      7       1       7 1
      8       1       8 1
      9       2       9 1
     10       2      10 1
     11       3      11 1
     12       3      12 1
     13       4      13 1
     14       4      14 1
     15       5      15 1
     16       5      16 1
@<TRIPOS>ALT_TYPE
CGenFF_4.0_ALT_TYPE_SET
CGenFF_4.0 1 CG324 2 CG324 3 CG321 4 CG321 5 NG3P2 6 OG3C61 7 HGA2 8 HGA2 9 HGA2 10 HGA2 11 HGA2 12 HGA2 13 HGA2 14 HGA2 15 HGP2 16 HGP2
@<TRIPOS>MOLECULE
morpholine
 16 16 0 0 0
****
USER_CHARGES
INVALID_CHARGES
Pose:  10 Cluster:  10 Fr_nu: 421814 TotEn:   -26.02
@<TRIPOS>ATOM
      1 C1        -65.4162  -10.6929  -36.7777 C.3    1 LIG       0.20900
      2 C2        -63.6518  -10.5432  -35.0355 C.3    1 LIG       0.20900
      3 C3        -65.1110  -12.1770  -36.8726 C.3    1 LIG      -0.03300
      4 C4        -63.4336  -12.0348  -35.2152 C.3    1 LIG      -0.03300
      5 N1        -65.0668  -10.2300  -35.4004 N.4    1 LIG      -0.45600
      6 O1        -63.7405  -12.4294  -36.5543 O.3    1 LIG      -0.27400
      7 H1        -64.8052  -10.1049  -37.4702 H      1 LIG       0.09000
      8 H2        -66.4760  -10.4771  -36.9375 H      1 LIG       0.09000
      9 H3        -63.5009  -10.2236  -34.0011 H      1 LIG       0.09000
     10 H4        -63.0179   -9.9543  -35.7059 H      1 LIG       0.09000
     11 H5        -65.7572  -12.7677  -36.2124 H      1 LIG       0.09000
     12 H6        -65.2815  -12.5247  -37.8963 H      1 LIG       0.09000
     13 H7        -62.3830  -12.2802  -35.0311 H      1 LIG       0.09000
     14 H8        -64.0379  -12.6201  -34.5118 H      1 LIG       0.09000
     15 H9        -65.2253   -9.2157  -35.3272 H      1 LIG       0.32900
     16 H10       -65.7040  -10.6637  -34.7177 H      1 LIG       0.32900
@<TRIPOS>BOND
      1       1       3 1
      2       1       5 1
      3       2       4 1
      4       2       5 1
      5       3       6 1
      6       4       6 1
      7       1       7 1
      8       1       8 1
      9       2       9 1
     10       2      10 1
     11       3      11 1
     12       3      12 1
     13       4      13 1
     14       4      14 1
     15       5      15 1
     16       5      16 1
@<TRIPOS>ALT_TYPE
CGenFF_4.0_ALT_TYPE_SET
CGenFF_4.0 1 CG324 2 CG324 3 CG321 4 CG321 5 NG3P2 6 OG3C61 7 HGA2 8 HGA2 9 HGA2 10 HGA2 11 HGA2 12 HGA2 13 HGA2 14 HGA2 15 HGP2 16 HGP2
@<TRIPOS>MOLECULE
morpholine
 16 16 0 0 0
****
USER_CHARGES
INVALID_CHARGES
Pose:  11 Cluster:  11 Fr_nu: 716607 TotEn:   -25.38
@<TRIPOS>ATOM
      1 C1        -62.5710    3.2485  -42.6766 C.3    1 LIG       0.20900
      2 C2        -60.5171    3.9452  -43.8877 C.3    1 LIG       0.20900
      3 C3        -63.1533    4.6115  -43.0049 C.3    1 LIG      -0.03300
      4 C4        -61.2004    5.2738  -44.1573 C.3    1 LIG      -0.03300
      5 N1        -61.5728    2.8990  -43.7325 N.4    1 LIG      -0.45600
      6 O1        -62.1161    5.5898  -43.1062 O.3    1 LIG      -0.27400
      7 H1        -62.0308    3.2534  -41.7242 H      1 LIG       0.09000
      8 H2        -63.3319    2.4634  -42.6715 H      1 LIG       0.09000
      9 H3        -59.8685    3.6375  -44.7121 H      1 LIG       0.09000
     10 H4        -59.9510    3.9601  -42.9510 H      1 LIG       0.09000
     11 H5        -63.7334    4.5920  -43.9351 H      1 LIG       0.09000
     12 H6        -63.8282    4.9279  -42.2033 H      1 LIG       0.09000
     13 H7        -60.4537    6.0731  -44.1963 H      1 LIG       0.09000
     14 H8        -61.7301    5.2692  -45.1175 H      1 LIG       0.09000
     15 H9        -61.1332    1.9964  -43.5058 H      1 LIG       0.32900
     16 H10       -62.0551    2.7584  -44.6313 H      1 LIG       0.32900
@<TRIPOS>BOND
      1       1       3 1
      2       1       5 1
      3       2       4 1
      4       2       5 1
      5       3       6 1
      6       4       6 1
      7       1       7 1
      8       1       8 1
      9       2       9 1
     10       2      10 1
     11       3      11 1
     12       3      12 1
     13       4      13 1
     14       4      14 1
     15       5      15 1
     16       5      16 1
@<TRIPOS>ALT_TYPE
CGenFF_4.0_ALT_TYPE_SET
CGenFF_4.0 1 CG324 2 CG324 3 CG321 4 CG321 5 NG3P2 6 OG3C61 7 HGA2 8 HGA2 9 HGA2 10 HGA2 11 HGA2 12 HGA2 13 HGA2 14 HGA2 15 HGP2 16 HGP2
@<TRIPOS>MOLECULE
morpholine
 16 16 0 0 0
****
USER_CHARGES
INVALID_CHARGES
Pose:  12 Cluster:  12 Fr_nu: 815271 TotEn:   -25.37
@<TRIPOS>ATOM
      1 C1        -73.5782   -0.4268  -40.0953 C.3    1 LIG       0.20900
      2 C2        -75.0835   -0.1228  -42.0479 C.3    1 LIG       0.20900
      3 C3        -74.4821    0.5215  -39.3282 C.3    1 LIG      -0.03300
      4 C4        -75.9140    0.8100  -41.1848 C.3    1 LIG      -0.03300
      5 N1        -74.3937   -1.0996  -41.1515 N.4    1 LIG      -0.45600
      6 O1        -75.0913    1.4626  -40.2151 O.3    1 LIG      -0.27400
      7 H1        -72.7729    0.1050  -40.6126 H      1 LIG       0.09000
      8 H2        -73.1601   -1.2086  -39.4556 H      1 LIG       0.09000
      9 H3        -75.6966   -0.6960  -42.7482 H      1 LIG       0.09000
     10 H4        -74.2981    0.4136  -42.5896 H      1 LIG       0.09000
     11 H5        -75.2589   -0.0176  -38.7731 H      1 LIG       0.09000
     12 H6        -73.8917    1.0878  -38.6010 H      1 LIG       0.09000
     13 H7        -76.3679    1.5861  -41.8090 H      1 LIG       0.09000
     14 H8        -76.7269    0.2762  -40.6779 H      1 LIG       0.09000
     15 H9        -73.7899   -1.7158  -41.7127 H      1 LIG       0.32900
     16 H10       -75.0907   -1.7158  -40.7101 H      1 LIG       0.32900
@<TRIPOS>BOND
      1       1       3 1
      2       1       5 1
      3       2       4 1
      4       2       5 1
      5       3       6 1
      6       4       6 1
      7       1       7 1
      8       1       8 1
      9       2       9 1
     10       2      10 1
     11       3      11 1
     12       3      12 1
     13       4      13 1
     14       4      14 1
     15       5      15 1
     16       5      16 1
@<TRIPOS>ALT_TYPE
CGenFF_4.0_ALT_TYPE_SET
CGenFF_4.0 1 CG324 2 CG324 3 CG321 4 CG321 5 NG3P2 6 OG3C61 7 HGA2 8 HGA2 9 HGA2 10 HGA2 11 HGA2 12 HGA2 13 HGA2 14 HGA2 15 HGP2 16 HGP2
@<TRIPOS>MOLECULE
morpholine
 16 16 0 0 0
****
USER_CHARGES
INVALID_CHARGES
Pose:  13 Cluster:  13 Fr_nu: 254598 TotEn:   -24.01
@<TRIPOS>ATOM
      1 C1        -73.5051    0.1386  -40.8374 C.3    1 LIG       0.20900
      2 C2        -74.8459   -0.9834  -42.6021 C.3    1 LIG       0.20900
      3 C3        -73.7770    1.4508  -41.5508 C.3    1 LIG      -0.03300
      4 C4        -75.0527    0.3839  -43.2286 C.3    1 LIG      -0.03300
      5 N1        -74.6308   -0.7982  -41.1349 N.4    1 LIG      -0.45600
      6 O1        -73.9378    1.2355  -42.9548 O.3    1 LIG      -0.27400
      7 H1        -72.5920   -0.3432  -41.2019 H      1 LIG       0.09000
      8 H2        -73.4570    0.2597  -39.7519 H      1 LIG       0.09000
      9 H3        -75.7162   -1.6329  -42.7271 H      1 LIG       0.09000
     10 H4        -73.9500   -1.4787  -42.9898 H      1 LIG       0.09000
     11 H5        -74.6655    1.9539  -41.1512 H      1 LIG       0.09000
     12 H6        -72.9275    2.1278  -41.4160 H      1 LIG       0.09000
     13 H7        -75.1335    0.2848  -44.3156 H      1 LIG       0.09000
     14 H8        -75.9744    0.8581  -42.8705 H      1 LIG       0.09000
     15 H9        -74.4452   -1.7103  -40.6957 H      1 LIG       0.32900
     16 H10       -75.4961   -0.4483  -40.7001 H      1 LIG       0.32900
@<TRIPOS>BOND
      1       1       3 1
      2       1       5 1
      3       2       4 1
      4       2       5 1
      5       3       6 1
      6       4       6 1
      7       1       7 1
      8       1       8 1
      9       2       9 1
     10       2      10 1
     11       3      11 1
     12       3      12 1
     13       4      13 1
     14       4      14 1
     15       5      15 1
     16       5      16 1
@<TRIPOS>ALT_TYPE
CGenFF_4.0_ALT_TYPE_SET
CGenFF_4.0 1 CG324 2 CG324 3 CG321 4 CG321 5 NG3P2 6 OG3C61 7 HGA2 8 HGA2 9 HGA2 10 HGA2 11 HGA2 12 HGA2 13 HGA2 14 HGA2 15 HGP2 16 HGP2
@<TRIPOS>MOLECULE
morpholine
 16 16 0 0 0
****
USER_CHARGES
INVALID_CHARGES
Pose:  14 Cluster:  14 Fr_nu: 1058939 TotEn:   -23.64
@<TRIPOS>ATOM
      1 C1        -62.4949    3.5391  -42.2704 C.3    1 LIG       0.20900
      2 C2        -60.5719    4.6503  -41.1577 C.3    1 LIG       0.20900
      3 C3        -61.5675    3.2348  -43.4332 C.3    1 LIG      -0.03300
      4 C4        -59.7386    4.2908  -42.3747 C.3    1 LIG      -0.03300
      5 N1        -61.6700    3.6448  -41.0288 N.4    1 LIG      -0.45600
      6 O1        -60.5566    4.2390  -43.5458 O.3    1 LIG      -0.27400
      7 H1        -63.0015    4.5020  -42.3928 H      1 LIG       0.09000
      8 H2        -63.2306    2.7466  -42.1092 H      1 LIG       0.09000
      9 H3        -59.9897    4.6212  -40.2330 H      1 LIG       0.09000
     10 H4        -61.0533    5.6273  -41.2667 H      1 LIG       0.09000
     11 H5        -61.0979    2.2492  -43.3311 H      1 LIG       0.09000
     12 H6        -62.1360    3.2325  -44.3686 H      1 LIG       0.09000
     13 H7        -58.9741    5.0565  -42.5394 H      1 LIG       0.09000
     14 H8        -59.2231    3.3318  -42.2435 H      1 LIG       0.09000
     15 H9        -62.2742    3.8941  -40.2338 H      1 LIG       0.32900
     16 H10       -61.2703    2.7239  -40.7995 H      1 LIG       0.32900
@<TRIPOS>BOND
      1       1       3 1
      2       1       5 1
      3       2       4 1
      4       2       5 1
      5       3       6 1
      6       4       6 1
      7       1       7 1
      8       1       8 1
      9       2       9 1
     10       2      10 1
     11       3      11 1
     12       3      12 1
     13       4      13 1
     14       4      14 1
     15       5      15 1
     16       5      16 1
@<TRIPOS>ALT_TYPE
CGenFF_4.0_ALT_TYPE_SET
CGenFF_4.0 1 CG324 2 CG324 3 CG321 4 CG321 5 NG3P2 6 OG3C61 7 HGA2 8 HGA2 9 HGA2 10 HGA2 11 HGA2 12 HGA2 13 HGA2 14 HGA2 15 HGP2 16 HGP2
@<TRIPOS>MOLECULE
morpholine
 16 16 0 0 0
****
USER_CHARGES
INVALID_CHARGES
Pose:  15 Cluster:  15 Fr_nu: 696652 TotEn:   -23.10
@<TRIPOS>ATOM
      1 C1        -60.5519    4.5616  -42.8468 C.3    1 LIG       0.20900
      2 C2        -61.7384    2.7197  -44.0176 C.3    1 LIG       0.20900
      3 C3        -61.6535    4.5256  -41.8029 C.3    1 LIG      -0.03300
      4 C4        -62.7814    2.7735  -42.9158 C.3    1 LIG      -0.03300
      5 N1        -60.4398    3.2018  -43.4565 N.4    1 LIG      -0.45600
      6 O1        -62.8858    4.0975  -42.3873 O.3    1 LIG      -0.27400
      7 H1        -60.7850    5.2527  -43.6634 H      1 LIG       0.09000
      8 H2        -59.5788    4.8082  -42.4137 H      1 LIG       0.09000
      9 H3        -61.5789    1.7039  -44.3886 H      1 LIG       0.09000
     10 H4        -61.9875    3.3873  -44.8484 H      1 LIG       0.09000
     11 H5        -61.3963    3.8689  -40.9634 H      1 LIG       0.09000
     12 H6        -61.8118    5.5301  -41.3978 H      1 LIG       0.09000
     13 H7        -63.7614    2.5010  -43.3200 H      1 LIG       0.09000
     14 H8        -62.5512    2.0713  -42.1056 H      1 LIG       0.09000
     15 H9        -59.7270    3.2147  -44.1988 H      1 LIG       0.32900
     16 H10       -60.0986    2.5336  -42.7513 H      1 LIG       0.32900
@<TRIPOS>BOND
      1       1       3 1
      2       1       5 1
      3       2       4 1
      4       2       5 1
      5       3       6 1
      6       4       6 1
      7       1       7 1
      8       1       8 1
      9       2       9 1
     10       2      10 1
     11       3      11 1
     12       3      12 1
     13       4      13 1
     14       4      14 1
     15       5      15 1
     16       5      16 1
@<TRIPOS>ALT_TYPE
CGenFF_4.0_ALT_TYPE_SET
CGenFF_4.0 1 CG324 2 CG324 3 CG321 4 CG321 5 NG3P2 6 OG3C61 7 HGA2 8 HGA2 9 HGA2 10 HGA2 11 HGA2 12 HGA2 13 HGA2 14 HGA2 15 HGP2 16 HGP2
@<TRIPOS>MOLECULE
morpholine
 16 16 0 0 0
****
USER_CHARGES
INVALID_CHARGES
Pose:  16 Cluster:  16 Fr_nu: 931140 TotEn:   -23.02
@<TRIPOS>ATOM
      1 C1        -83.8880   -8.2992  -34.7160 C.3    1 LIG       0.20900
      2 C2        -84.9764   -8.3420  -36.9485 C.3    1 LIG       0.20900
      3 C3        -83.8001   -9.8126  -34.7975 C.3    1 LIG      -0.03300
      4 C4        -84.8345   -9.8533  -36.9209 C.3    1 LIG      -0.03300
      5 N1        -83.8897   -7.7545  -36.1076 N.4    1 LIG      -0.45600
      6 O1        -84.8776  -10.3372  -35.5766 O.3    1 LIG      -0.27400
      7 H1        -84.8215   -7.9685  -34.2491 H      1 LIG       0.09000
      8 H2        -83.0327   -7.8623  -34.1935 H      1 LIG       0.09000
      9 H3        -84.8687   -7.9336  -37.9567 H      1 LIG       0.09000
     10 H4        -85.9239   -8.0130  -36.5102 H      1 LIG       0.09000
     11 H5        -82.8443  -10.1417  -35.2220 H      1 LIG       0.09000
     12 H6        -83.8791  -10.2420  -33.7938 H      1 LIG       0.09000
     13 H7        -85.6657  -10.3133  -37.4644 H      1 LIG       0.09000
     14 H8        -83.9043  -10.1814  -37.4002 H      1 LIG       0.09000
     15 H9        -83.9926   -6.7310  -36.0769 H      1 LIG       0.32900
     16 H10       -82.9766   -7.9316  -36.5494 H      1 LIG       0.32900
@<TRIPOS>BOND
      1       1       3 1
      2       1       5 1
      3       2       4 1
      4       2       5 1
      5       3       6 1
      6       4       6 1
      7       1       7 1
      8       1       8 1
      9       2       9 1
     10       2      10 1
     11       3      11 1
     12       3      12 1
     13       4      13 1
     14       4      14 1
     15       5      15 1
     16       5      16 1
@<TRIPOS>ALT_TYPE
CGenFF_4.0_ALT_TYPE_SET
CGenFF_4.0 1 CG324 2 CG324 3 CG321 4 CG321 5 NG3P2 6 OG3C61 7 HGA2 8 HGA2 9 HGA2 10 HGA2 11 HGA2 12 HGA2 13 HGA2 14 HGA2 15 HGP2 16 HGP2
@<TRIPOS>MOLECULE
morpholine
 16 16 0 0 0
****
USER_CHARGES
INVALID_CHARGES
Pose:  17 Cluster:  17 Fr_nu: 536252 TotEn:   -22.23
@<TRIPOS>ATOM
      1 C1        -84.6264   -6.9988  -34.3164 C.3    1 LIG       0.20900
      2 C2        -84.1860   -8.6482  -36.1210 C.3    1 LIG       0.20900
[truncated: 3,988,489 more chars]
