# Supplementary material for: The pocketome of G-protein-coupled receptors reveals previously untargeted allosteric sites
Source: Nat Commun. 2022 May 10;13:2567. doi: 10.1038/s41467-022-29609-6 (PMC9091257; doi:10.1038/s41467-022-29609-6)
Supplement: Supplementary file 4 — Supplementary Data 1 [file 41467_2022_29609_MOESM4_ESM.zip › docking_files/2r4s/rec.mol2]

@<TRIPOS>MOLECULE
2r4s_align.pdb
3605 3652 216 0 0
PROTEIN
NO_CHARGES


@<TRIPOS>ATOM
      1 N         -77.3260  -27.5770  -38.2560 N.4       1 GLY   -0.2700
      2 CA        -78.1250  -26.7640  -37.3410 C.3       1 GLY    0.0900
      3 CAY       -75.5600  -28.0450  -39.8150 C.3       1 GLY    0.0900
      4 C         -77.8220  -27.0770  -35.9040 C.2       1 GLY    0.0900
      5 O         -77.0100  -26.4330  -35.2430 O.2       1 GLY    0.5100
      6 CY        -76.2600  -27.0990  -38.9150 C.2       1 GLY   -0.5100
      7 OY        -75.8780  -25.9470  -38.7880 O.2       1 GLY   -0.4700
      8 HN        -77.6250  -28.5210  -38.3640 H         1 GLY    0.3100
      9 HA1       -79.1670  -26.9650  -37.5370 H         1 GLY   -0.0200
     10 HA2       -77.9030  -25.7260  -37.5340 H         1 GLY    0.0900
     11 HY1       -74.7030  -27.5320  -40.2990 H         1 GLY    0.0900
     12 HY2       -76.2590  -28.4000  -40.6030 H         1 GLY    0.5100
     13 HY3       -75.1810  -28.9090  -39.2290 H         1 GLY   -0.5100
     14 N         -78.4820  -28.1140  -35.3520 N.am      2 ILE   -0.4700
     15 CA        -78.5380  -28.3300  -33.9110 C.3       2 ILE    0.3100
     16 C         -77.2120  -28.8940  -33.4100 C.2       2 ILE    0.0700
     17 O         -76.9880  -29.0120  -32.2050 O.2       2 ILE    0.0900
     18 CB        -79.6830  -29.3020  -33.5340 C.3       2 ILE   -0.0900
     19 CG1       -79.5860  -30.5770  -34.3800 C.3       2 ILE    0.0900
     20 CG2       -81.0330  -28.6190  -33.7290 C.3       2 ILE   -0.2700
     21 CD        -80.6870  -31.5870  -34.1090 C.3       2 ILE    0.0900
     22 HN        -78.9650  -28.7840  -35.9090 H         2 ILE    0.0900
     23 HA        -78.6930  -27.3720  -33.4370 H         2 ILE    0.0900
     24 HB        -79.5740  -29.6110  -32.4730 H         2 ILE   -0.1800
     25 HG11      -78.6080  -31.0600  -34.1760 H         2 ILE    0.0900
     26 HG12      -79.6290  -30.2900  -35.4520 H         2 ILE    0.0900
     27 HG21      -81.2350  -28.4740  -34.8120 H         2 ILE   -0.2700
     28 HG22      -81.0280  -27.6250  -33.2330 H         2 ILE    0.0900
     29 HG23      -81.8420  -29.2480  -33.2990 H         2 ILE    0.0900
     30 HD1       -81.6590  -31.2050  -34.4900 H         2 ILE    0.0900
     31 HD2       -80.7790  -31.7630  -33.0160 H         2 ILE    0.5100
     32 HD3       -80.4570  -32.5440  -34.6240 H         2 ILE   -0.5100
     33 N         -76.3140  -29.3130  -34.3300 N.am      3 VAL   -0.4700
     34 CA        -74.9930  -29.8270  -34.0140 C.3       3 VAL    0.3100
     35 C         -73.9410  -28.7390  -34.1590 C.2       3 VAL    0.0700
     36 O         -72.8400  -28.8400  -33.6240 O.2       3 VAL    0.0900
     37 CB        -74.6180  -31.0150  -34.9030 C.3       3 VAL   -0.0900
     38 CG1       -75.5670  -32.1900  -34.5930 C.3       3 VAL    0.0900
     39 CG2       -74.6560  -30.6510  -36.4050 C.3       3 VAL   -0.2700
     40 HN        -76.5310  -29.2860  -35.3020 H         3 VAL    0.0900
     41 HA        -74.9950  -30.1280  -32.9760 H         3 VAL    0.0900
     42 HB        -73.5670  -31.3170  -34.7040 H         3 VAL    0.0900
     43 HG11      -76.6190  -31.8930  -34.7940 H         3 VAL   -0.2700
     44 HG12      -75.4780  -32.4760  -33.5240 H         3 VAL    0.0900
     45 HG13      -75.3140  -33.0590  -35.2350 H         3 VAL    0.0900
     46 HG21      -73.9400  -29.8280  -36.6170 H         3 VAL    0.0900
     47 HG22      -75.6760  -30.3140  -36.6870 H         3 VAL    0.5100
     48 HG23      -74.3720  -31.5340  -37.0150 H         3 VAL   -0.5100
     49 N         -74.2840  -27.6110  -34.8180 N.am      4 MET   -0.4700
     50 CA        -73.4200  -26.4510  -34.9160 C.3       4 MET    0.3100
     51 C         -73.8040  -25.4300  -33.8690 C.2       4 MET    0.0700
     52 O         -73.2660  -24.3360  -33.7710 O.2       4 MET    0.0900
     53 CB        -73.4330  -25.8280  -36.3320 C.3       4 MET   -0.1800
     54 CG        -72.7210  -26.7170  -37.3720 C.3       4 MET    0.0900
     55 SD        -72.4520  -25.8930  -38.9710 S.3       4 MET    0.0900
     56 CE        -71.5470  -27.2780  -39.7180 C.3       4 MET   -0.1400
     57 HN        -75.1660  -27.5270  -35.2750 H         4 MET    0.0900
     58 HA        -72.4190  -26.7650  -34.6630 H         4 MET    0.0900
     59 HB1       -72.9240  -24.8410  -36.2950 H         4 MET   -0.0900
     60 HB2       -74.4860  -25.6790  -36.6490 H         4 MET   -0.2200
     61 HG1       -73.3360  -27.6270  -37.5300 H         4 MET    0.0900
     62 HG2       -71.7410  -27.0250  -36.9530 H         4 MET    0.0900
     63 HE1       -72.1700  -28.1970  -39.7510 H         4 MET    0.0900
     64 HE2       -70.6350  -27.5030  -39.1270 H         4 MET    0.5100
     65 HE3       -71.2510  -27.0250  -40.7590 H         4 MET   -0.5100
     66 N         -74.7250  -25.7940  -32.9670 N.am      5 SER   -0.4700
     67 CA        -75.1780  -24.9410  -31.8730 C.3       5 SER    0.3100
     68 C         -74.0710  -24.7880  -30.8370 C.2       5 SER    0.0700
     69 O         -74.0650  -23.8440  -30.0450 O.2       5 SER    0.0900
     70 CB        -76.4230  -25.5430  -31.2080 C.3       5 SER    0.0500
     71 OG        -77.5070  -25.6190  -32.1160 O.3       5 SER    0.0900
     72 HN        -75.1550  -26.6930  -33.0060 H         5 SER    0.0900
     73 HA        -75.4020  -23.9660  -32.2780 H         5 SER   -0.6600
     74 HB1       -76.7270  -24.9070  -30.3490 H         5 SER    0.4300
     75 HB2       -76.1920  -26.5670  -30.8470 H         5 SER    0.5100
     76 HG1       -77.6810  -24.7170  -32.3970 H         5 SER   -0.5100
     77 N         -73.1200  -25.7380  -30.8100 N.am      6 LEU   -0.4700
     78 CA        -71.9840  -25.7320  -29.9170 C.3       6 LEU    0.3100
     79 C         -70.9990  -24.6630  -30.3460 C.2       6 LEU    0.0700
     80 O         -70.0930  -24.2810  -29.6110 O.2       6 LEU    0.0900
     81 CB        -71.2890  -27.1170  -29.9200 C.3       6 LEU   -0.1800
     82 CG        -72.2080  -28.3040  -29.5530 C.3       6 LEU    0.0900
     83 CD1       -71.4310  -29.6260  -29.6360 C.3       6 LEU    0.0900
     84 CD2       -72.8380  -28.1410  -28.1600 C.3       6 LEU   -0.0900
     85 HN        -73.1600  -26.5170  -31.4300 H         6 LEU    0.0900
     86 HA        -72.3380  -25.4920  -28.9250 H         6 LEU   -0.2700
     87 HB1       -70.4510  -27.0870  -29.1910 H         6 LEU    0.0900
     88 HB2       -70.8760  -27.2960  -30.9350 H         6 LEU    0.0900
     89 HG        -73.0670  -28.3360  -30.2570 H         6 LEU    0.0900
     90 HD11      -70.5730  -29.6100  -28.9300 H         6 LEU   -0.2700
     91 HD12      -71.0410  -29.7730  -30.6650 H         6 LEU    0.0900
     92 HD13      -72.0970  -30.4740  -29.3640 H         6 LEU    0.0900
     93 HD21      -73.4500  -27.2140  -28.1250 H         6 LEU    0.0900
     94 HD22      -72.0400  -28.0700  -27.3910 H         6 LEU    0.5100
     95 HD23      -73.4950  -29.0090  -27.9390 H         6 LEU   -0.5100
     96 N         -71.2030  -24.1050  -31.5580 N.am      7 ILE   -0.4700
     97 CA        -70.2800  -23.1360  -32.1360 C.3       7 ILE    0.3100
     98 C         -70.5830  -21.7020  -31.6850 C.2       7 ILE    0.0700
     99 O         -69.8200  -20.7770  -31.9650 O.2       7 ILE    0.0900
    100 CB        -70.2980  -23.2330  -33.6870 C.3       7 ILE   -0.0900
    101 CG1       -69.8240  -24.6310  -34.1170 C.3       7 ILE    0.0900
    102 CG2       -69.4100  -22.1570  -34.3050 C.3       7 ILE   -0.2700
    103 CD        -69.7550  -24.8460  -35.6220 C.3       7 ILE    0.0900
    104 HN        -71.9970  -24.3330  -32.1140 H         7 ILE    0.0900
    105 HA        -69.2910  -23.3460  -31.7570 H         7 ILE    0.0900
    106 HB        -71.3400  -23.1040  -34.0520 H         7 ILE   -0.1800
    107 HG11      -70.5230  -25.3820  -33.6900 H         7 ILE    0.0900
    108 HG12      -68.8120  -24.8010  -33.6940 H         7 ILE    0.0900
    109 HG21      -68.4090  -22.1640  -33.8230 H         7 ILE   -0.2700
    110 HG22      -69.8690  -21.1560  -34.1550 H         7 ILE    0.0900
    111 HG23      -69.2810  -22.3490  -35.3910 H         7 ILE    0.0900
    112 HD1       -68.9230  -24.2500  -36.0550 H         7 ILE    0.0900
    113 HD2       -70.7070  -24.5210  -36.0940 H         7 ILE    0.5100
    114 HD3       -69.5750  -25.9200  -35.8430 H         7 ILE   -0.5100
    115 N         -71.6940  -21.5210  -30.9700 N.am      8 VAL   -0.4700
    116 CA        -72.0760  -20.2000  -30.4730 C.3       8 VAL    0.3100
    117 C         -71.5200  -19.9890  -29.0720 C.2       8 VAL    0.0700
    118 O         -71.0000  -18.9200  -28.7540 O.2       8 VAL    0.0900
    119 CB        -73.6050  -20.0320  -30.4080 C.3       8 VAL   -0.0900
    120 CG1       -73.9570  -18.6190  -29.9470 C.3       8 VAL    0.0900
    121 CG2       -74.2140  -20.3150  -31.7670 C.3       8 VAL   -0.2700
    122 HN        -72.3110  -22.2710  -30.7450 H         8 VAL    0.0900
    123 HA        -71.6510  -19.4630  -31.1380 H         8 VAL    0.0900
    124 HB        -74.0300  -20.7700  -29.6960 H         8 VAL    0.0900
    125 HG11      -73.3970  -17.8710  -30.5480 H         8 VAL   -0.2700
    126 HG12      -73.6840  -18.4920  -28.8780 H         8 VAL    0.0900
    127 HG13      -75.0440  -18.4370  -30.0790 H         8 VAL    0.0900
    128 HG21      -74.3010  -21.4120  -31.9250 H         8 VAL    0.0900
    129 HG22      -73.5690  -19.8920  -32.5670 H         8 VAL    0.5100
    130 HG23      -75.2280  -19.8670  -31.8290 H         8 VAL   -0.5100
    131 N         -71.6350  -21.0340  -28.2320 N.am      9 LEU   -0.4700
    132 CA        -71.1240  -21.0730  -26.8800 C.3       9 LEU    0.3100
    133 C         -69.6440  -20.7820  -26.9350 C.2       9 LEU    0.0700
    134 O         -69.0170  -20.2800  -26.0100 O.2       9 LEU    0.0900
    135 CB        -71.3620  -22.4740  -26.2600 C.3       9 LEU   -0.1800
    136 CG        -72.8250  -22.9740  -26.3170 C.3       9 LEU    0.0900
    137 CD1       -72.9310  -24.3850  -25.7170 C.3       9 LEU    0.0900
    138 CD2       -73.7910  -22.0160  -25.6030 C.3       9 LEU   -0.0900
    139 HN        -72.1010  -21.8660  -28.5210 H         9 LEU    0.0900
    140 HA        -71.6330  -20.3130  -26.3060 H         9 LEU   -0.2700
    141 HB1       -71.0490  -22.4390  -25.1950 H         9 LEU    0.0900
    142 HB2       -70.7250  -23.2050  -26.7990 H         9 LEU    0.0900
    143 HG        -73.1670  -22.9950  -27.3740 H         9 LEU    0.0900
    144 HD11      -72.5980  -24.3760  -24.6570 H         9 LEU   -0.2700
    145 HD12      -72.2830  -25.0870  -26.2850 H         9 LEU    0.0900
    146 HD13      -73.9840  -24.7340  -25.7550 H         9 LEU    0.0900
    147 HD21      -73.7550  -21.0130  -26.0800 H         9 LEU    0.0900
    148 HD22      -73.4990  -21.9110  -24.5350 H         9 LEU    0.5100
    149 HD23      -74.8290  -22.4050  -25.6710 H         9 LEU   -0.5100
    150 N         -69.0720  -21.0470  -28.1200 N.am     10 ALA   -0.4700
    151 CA        -67.6500  -20.8870  -28.3700 C.3      10 ALA    0.3100
    152 C         -67.3630  -19.4150  -28.6520 C.2      10 ALA    0.0700
    153 O         -66.2730  -18.9160  -28.3760 O.2      10 ALA    0.0900
    154 CB        -67.2270  -21.7490  -29.5640 C.3      10 ALA   -0.2700
    155 HN        -69.6070  -21.3700  -28.8950 H        10 ALA    0.0900
    156 HA        -67.1140  -21.1860  -27.4810 H        10 ALA    0.0900
    157 HB1       -67.7880  -21.4430  -30.4730 H        10 ALA    0.0900
    158 HB2       -67.4450  -22.8180  -29.3540 H        10 ALA    0.5100
    159 HB3       -66.1410  -21.6200  -29.7580 H        10 ALA   -0.5100
    160 N         -68.3180  -18.6650  -29.1530 N.am     11 ILE   -0.4700
    161 CA        -68.0720  -17.2940  -29.4830 C.3      11 ILE    0.3100
    162 C         -68.7040  -16.4790  -28.3700 C.2      11 ILE    0.0700
    163 O         -68.8190  -15.2640  -28.4360 O.2      11 ILE    0.0900
    164 CB        -68.4330  -17.0080  -30.9330 C.3      11 ILE   -0.0900
    165 CG1       -69.9180  -17.2390  -31.2530 C.3      11 ILE    0.0900
    166 CG2       -67.5420  -17.9810  -31.7490 C.3      11 ILE   -0.2700
    167 CD        -70.2380  -17.3610  -32.7460 C.3      11 ILE    0.0900
    168 HN        -69.2380  -19.0070  -29.3230 H        11 ILE    0.0900
    169 HA        -67.0250  -17.0940  -29.3120 H        11 ILE    0.0900
    170 HB        -68.2100  -15.9530  -31.1960 H        11 ILE   -0.1800
    171 HG11      -70.4990  -16.3870  -30.8420 H        11 ILE    0.0900
    172 HG12      -70.2420  -18.1730  -30.7500 H        11 ILE    0.0900
    173 HG21      -67.8880  -19.0270  -31.6060 H        11 ILE   -0.2700
    174 HG22      -66.4880  -17.9070  -31.4070 H        11 ILE    0.0900
    175 HG23      -67.6020  -17.7330  -32.8300 H        11 ILE    0.0900
    176 HD1       -69.6860  -18.2180  -33.1870 H        11 ILE    0.0900
    177 HD2       -69.9350  -16.4320  -33.2750 H        11 ILE    0.5100
    178 HD3       -71.3280  -17.5320  -32.8860 H        11 ILE   -0.5100
    179 N         -69.0420  -17.1430  -27.2340 N.am     12 VAL   -0.4700
    180 CA        -69.6030  -16.5030  -26.0490 C.3      12 VAL    0.3100
    181 C         -68.7680  -16.8810  -24.8300 C.2      12 VAL    0.0700
    182 O         -68.9700  -16.3570  -23.7380 O.2      12 VAL    0.0900
    183 CB        -71.0570  -16.9490  -25.8060 C.3      12 VAL   -0.0900
    184 CG1       -71.6560  -16.1750  -24.6400 C.3      12 VAL    0.0900
    185 CG2       -71.8790  -16.7400  -27.0670 C.3      12 VAL   -0.2700
    186 HN        -68.9170  -18.1290  -27.1590 H        12 VAL    0.0900
    187 HA        -69.5620  -15.4340  -26.2010 H        12 VAL    0.0900
    188 HB        -71.0780  -18.0360  -25.5790 H        12 VAL    0.0900
    189 HG11      -71.3340  -15.1120  -24.6810 H        12 VAL   -0.2700
    190 HG12      -71.3120  -16.6140  -23.6790 H        12 VAL    0.0900
    191 HG13      -72.7650  -16.2110  -24.6920 H        12 VAL    0.0900
    192 HG21      -71.2420  -16.3140  -27.8720 H        12 VAL    0.0900
    193 HG22      -72.7110  -16.0340  -26.8630 H        12 VAL    0.5100
    194 HG23      -72.2890  -17.7110  -27.4160 H        12 VAL   -0.5100
    195 N         -67.7760  -17.7900  -24.9760 N.am     13 PHE   -0.4700
    196 CA        -66.9700  -18.2560  -23.8620 C.3      13 PHE    0.3100
    197 C         -65.5210  -17.8760  -24.0950 C.2      13 PHE    0.0700
    198 O         -64.9450  -17.1390  -23.2960 O.2      13 PHE    0.0900
    199 CB        -67.1560  -19.7890  -23.6640 C.3      13 PHE   -0.1800
    200 CG        -66.4850  -20.3540  -22.4350 C.ar     13 PHE    0.0900
    201 CD1       -66.6520  -19.7450  -21.1780 C.ar     13 PHE    0.0900
    202 CD2       -65.7710  -21.5640  -22.5080 C.ar     13 PHE    0.0000
    203 CE1       -66.1110  -20.3250  -20.0230 C.ar     13 PHE   -0.1150
    204 CE2       -65.2360  -22.1520  -21.3550 C.ar     13 PHE    0.1150
    205 CZ        -65.4050  -21.5300  -20.1110 C.ar     13 PHE   -0.1150
    206 HN        -67.5540  -18.1830  -25.8650 H        13 PHE    0.1150
    207 HA        -67.2800  -17.7220  -22.9760 H        13 PHE   -0.1150
    208 HB1       -66.7290  -20.3210  -24.5410 H        13 PHE    0.1150
    209 HB2       -68.2400  -20.0120  -23.5730 H        13 PHE   -0.1150
    210 HD1       -67.2050  -18.8200  -21.1010 H        13 PHE    0.1150
    211 HD2       -65.6360  -22.0470  -23.4650 H        13 PHE   -0.1150
    212 HE1       -66.2380  -19.8420  -19.0650 H        13 PHE    0.1150
    213 HE2       -64.6930  -23.0830  -21.4240 H        13 PHE    0.5100
    214 HZ        -64.9910  -21.9800  -19.2200 H        13 PHE   -0.5100
    215 N         -64.8980  -18.2680  -25.2410 N.am     14 GLY   -0.4700
    216 CA        -63.5310  -17.8840  -25.5470 C.3      14 GLY    0.3100
    217 C         -63.2960  -16.3890  -25.6690 C.2      14 GLY   -0.0200
    218 O         -62.1710  -15.9240  -25.5010 O.2      14 GLY    0.0900
    219 HN        -65.3540  -18.8370  -25.9210 H        14 GLY    0.0900
    220 HA1       -63.2690  -18.3480  -26.4860 H        14 GLY    0.5100
    221 HA2       -62.9040  -18.2650  -24.7550 H        14 GLY   -0.5100
    222 N         -64.3540  -15.6320  -25.9600 N.am     15 ASN   -0.4700
    223 CA        -64.2500  -14.1840  -26.1010 C.3      15 ASN    0.3100
    224 C         -64.5260  -13.4670  -24.7840 C.2      15 ASN    0.0700
    225 O         -64.3180  -12.2620  -24.6690 O.2      15 ASN    0.0900
    226 CB        -65.2260  -13.6880  -27.1710 C.3      15 ASN   -0.1800
    227 CG        -64.9410  -14.2880  -28.5350 C.2      15 ASN    0.0900
    228 ND2       -65.9150  -15.0130  -29.0760 N.am     15 ASN    0.0900
    229 OD1       -63.8630  -14.1010  -29.0950 O.2      15 ASN    0.5500
    230 HN        -65.2630  -16.0210  -26.0930 H        15 ASN   -0.5500
    231 HA        -63.2330  -13.9450  -26.3770 H        15 ASN   -0.6200
    232 HB1       -65.1500  -12.5820  -27.2480 H        15 ASN    0.3200
    233 HB2       -66.2600  -13.9630  -26.8740 H        15 ASN    0.3000
    234 HD21      -65.8480  -15.3080  -30.0290 H        15 ASN    0.5100
    235 HD22      -66.7130  -15.2640  -28.5290 H        15 ASN   -0.5100
    236 N         -64.9970  -14.2200  -23.7910 N.am     16 VAL   -0.4700
    237 CA        -65.2930  -13.6750  -22.4700 C.3      16 VAL    0.3100
    238 C         -64.1410  -13.9960  -21.5230 C.2      16 VAL    0.0700
    239 O         -63.7640  -13.1840  -20.6780 O.2      16 VAL    0.0900
    240 CB        -66.5840  -14.2750  -21.8810 C.3      16 VAL   -0.0900
    241 CG1       -66.8370  -13.7040  -20.4970 C.3      16 VAL    0.0900
    242 CG2       -67.7580  -13.9780  -22.7930 C.3      16 VAL   -0.2700
    243 HN        -65.1690  -15.1940  -23.9070 H        16 VAL    0.0900
    244 HA        -65.3950  -12.6040  -22.5700 H        16 VAL    0.0900
    245 HB        -66.4840  -15.3790  -21.8140 H        16 VAL    0.0900
    246 HG11      -66.2750  -12.7540  -20.3670 H        16 VAL   -0.2700
    247 HG12      -66.4980  -14.4250  -19.7230 H        16 VAL    0.0900
    248 HG13      -67.9210  -13.4950  -20.3650 H        16 VAL    0.0900
    249 HG21      -67.5820  -14.4180  -23.7980 H        16 VAL    0.0900
    250 HG22      -67.8810  -12.8800  -22.9050 H        16 VAL    0.5100
    251 HG23      -68.6860  -14.4170  -22.3710 H        16 VAL   -0.5100
    252 N         -63.5860  -15.2270  -21.6580 N.am     17 LEU   -0.4700
    253 CA        -62.4210  -15.7050  -20.9370 C.3      17 LEU    0.3100
    254 C         -61.2590  -14.8080  -21.2410 C.2      17 LEU    0.0700
    255 O         -60.2820  -14.7370  -20.5080 O.2      17 LEU    0.0900
    256 CB        -62.0130  -17.1390  -21.3630 C.3      17 LEU   -0.1800
    257 CG        -62.9180  -18.2700  -20.8420 C.3      17 LEU    0.0900
    258 CD1       -62.4790  -19.5990  -21.4760 C.3      17 LEU    0.0900
    259 CD2       -62.8760  -18.3790  -19.3100 C.3      17 LEU   -0.0900
    260 HN        -63.9780  -15.8890  -22.2910 H        17 LEU    0.0900
    261 HA        -62.6580  -15.6870  -19.8840 H        17 LEU   -0.2700
    262 HB1       -60.9830  -17.3270  -20.9960 H        17 LEU    0.0900
    263 HB2       -62.0150  -17.1810  -22.4720 H        17 LEU    0.0900
    264 HG        -63.9750  -18.0580  -21.1110 H        17 LEU    0.0900
    265 HD11      -61.4230  -19.8190  -21.2090 H        17 LEU   -0.2700
    266 HD12      -62.5570  -19.5340  -22.5830 H        17 LEU    0.0900
    267 HD13      -63.1190  -20.4260  -21.1030 H        17 LEU    0.0900
    268 HD21      -63.2200  -17.4280  -18.8510 H        17 LEU    0.0900
    269 HD22      -61.8360  -18.5790  -18.9740 H        17 LEU    0.5100
    270 HD23      -63.5440  -19.1980  -18.9710 H        17 LEU   -0.5100
    271 N         -61.3980  -14.0560  -22.3370 N.am     18 VAL   -0.4700
    272 CA        -60.3850  -13.1220  -22.8090 C.3      18 VAL    0.3100
    273 C         -60.6610  -11.7250  -22.2540 C.2      18 VAL    0.0700
    274 O         -59.7600  -11.0770  -21.7190 O.2      18 VAL    0.0900
    275 CB        -60.3570  -13.0530  -24.3640 C.3      18 VAL   -0.0900
    276 CG1       -59.4460  -11.9250  -24.8200 C.3      18 VAL    0.0900
    277 CG2       -59.8620  -14.3770  -24.9430 C.3      18 VAL   -0.2700
    278 HN        -62.2220  -14.1040  -22.8950 H        18 VAL    0.0900
    279 HA        -59.4280  -13.4520  -22.4350 H        18 VAL    0.0900
    280 HB        -61.3860  -12.8770  -24.7460 H        18 VAL    0.0900
    281 HG11      -58.4640  -11.9950  -24.3060 H        18 VAL   -0.2700
    282 HG12      -59.9060  -10.9440  -24.5730 H        18 VAL    0.0900
    283 HG13      -59.2780  -11.9940  -25.9160 H        18 VAL    0.0900
    284 HG21      -60.2880  -15.2290  -24.3700 H        18 VAL    0.0900
    285 HG22      -58.7540  -14.4270  -24.8790 H        18 VAL    0.5100
    286 HG23      -60.1800  -14.4690  -26.0030 H        18 VAL   -0.5100
    287 N         -61.9080  -11.2660  -22.3780 N.am     19 ILE   -0.4700
    288 CA        -62.2920   -9.9430  -21.8860 C.3      19 ILE    0.3100
    289 C         -62.0180   -9.8150  -20.3900 C.2      19 ILE    0.0700
    290 O         -61.6280   -8.7530  -19.9050 O.2      19 ILE    0.0900
    291 CB        -63.7950   -9.6430  -22.1410 C.3      19 ILE   -0.0900
    292 CG1       -64.6730  -10.6470  -21.3960 C.3      19 ILE    0.0900
    293 CG2       -64.0870   -9.6730  -23.6330 C.3      19 ILE   -0.2700
    294 CD        -66.1600  -10.4190  -21.5690 C.3      19 ILE    0.0900
    295 HN        -62.6300  -11.8000  -22.8090 H        19 ILE    0.0900
    296 HA        -61.6780   -9.2130  -22.3920 H        19 ILE    0.0900
    297 HB        -64.0460   -8.6400  -21.7350 H        19 ILE   -0.1800
    298 HG11      -64.4330  -10.5860  -20.3130 H        19 ILE    0.0900
    299 HG12      -64.4300  -11.6650  -21.7620 H        19 ILE    0.0900
    300 HG21      -63.2930  -10.2390  -24.1660 H        19 ILE   -0.2700
    301 HG22      -64.1150   -8.6370  -24.0340 H        19 ILE    0.0900
    302 HG23      -65.0620  -10.1730  -23.8170 H        19 ILE    0.0900
    303 HD1       -66.4980  -10.8320  -22.5420 H        19 ILE    0.0900
    304 HD2       -66.3800   -9.3300  -21.5480 H        19 ILE    0.5100
    305 HD3       -66.7170  -10.9280  -20.7530 H        19 ILE   -0.5100
    306 N         -62.2330  -10.9030  -19.6580 N.am     20 THR   -0.4700
    307 CA        -61.9950  -10.9050  -18.2250 C.3      20 THR    0.3100
    308 C         -60.4920  -10.9980  -17.9820 C.2      20 THR    0.0700
    309 O         -59.9490  -10.3180  -17.1110 O.2      20 THR    0.0900
    310 CB        -62.7100  -12.0940  -17.5410 C.3      20 THR    0.1400
    311 CG2       -62.2180  -13.4200  -18.1100 C.3      20 THR    0.0900
    312 OG1       -62.4630  -12.0590  -16.1310 O.3      20 THR   -0.6600
    313 HN        -62.5620  -11.7560  -20.0530 H        20 THR    0.4300
    314 HA        -62.3620   -9.9710  -17.8260 H        20 THR   -0.2700
    315 HB        -63.8040  -12.0290  -17.7180 H        20 THR    0.0900
    316 HG1       -61.6000  -11.6530  -16.0240 H        20 THR    0.0900
    317 HG21      -61.2450  -13.6960  -17.6480 H        20 THR    0.0900
    318 HG22      -62.0780  -13.3330  -19.2080 H        20 THR    0.5100
    319 HG23      -62.9550  -14.2220  -17.8890 H        20 THR   -0.5100
    320 N         -59.8250  -11.8390  -18.7760 N.am     21 ALA   -0.4700
    321 CA        -58.3840  -12.0320  -18.6760 C.3      21 ALA    0.3100
    322 C         -57.6800  -10.6850  -18.7290 C.2      21 ALA    0.0700
    323 O         -56.7130  -10.4490  -18.0070 O.2      21 ALA    0.0900
    324 CB        -57.8930  -12.9210  -19.8150 C.3      21 ALA   -0.2700
    325 HN        -60.2860  -12.3750  -19.4790 H        21 ALA    0.0900
    326 HA        -58.1710  -12.4910  -17.7210 H        21 ALA    0.0900
    327 HB1       -58.2780  -12.5440  -20.7860 H        21 ALA    0.0900
    328 HB2       -58.2570  -13.9600  -19.6670 H        21 ALA    0.5100
    329 HB3       -56.7820  -12.9150  -19.8480 H        21 ALA   -0.5100
    330 N         -58.1710   -9.8020  -19.5930 N.am     22 ILE   -0.4700
    331 CA        -57.6100   -8.4660  -19.7280 C.3      22 ILE    0.3100
    332 C         -58.2120   -7.5420  -18.6680 C.2      22 ILE    0.0700
    333 O         -57.4890   -7.0010  -17.8320 O.2      22 ILE    0.0900
    334 CB        -57.8470   -7.8840  -21.1650 C.3      22 ILE   -0.0900
    335 CG1       -57.4460   -6.4010  -21.2290 C.3      22 ILE    0.0900
    336 CG2       -59.2960   -8.0690  -21.5790 C.3      22 ILE   -0.2700
    337 CD        -58.4860   -5.4110  -20.6860 C.3      22 ILE    0.0900
    338 HN        -58.9430  -10.0150  -20.1870 H        22 ILE    0.0900
    339 HA        -56.5520   -8.5310  -19.5230 H        22 ILE    0.0900
    340 HB        -57.1870   -8.4070  -21.8880 H        22 ILE   -0.1800
    341 HG11      -57.2480   -6.1430  -22.2910 H        22 ILE    0.0900
    342 HG12      -56.5100   -6.2720  -20.6450 H        22 ILE    0.0900
    343 HG21      -59.9680   -7.8730  -20.7160 H        22 ILE   -0.2700
    344 HG22      -59.4600   -9.1110  -21.9260 H        22 ILE    0.0900
    345 HG23      -59.5490   -7.3590  -22.3950 H        22 ILE    0.0900
    346 HD1       -58.3200   -5.2390  -19.6020 H        22 ILE    0.0900
    347 HD2       -59.5090   -5.8220  -20.8270 H        22 ILE    0.5100
    348 HD3       -58.3970   -4.4400  -21.2180 H        22 ILE   -0.5100
    349 N         -59.5520   -7.4260  -18.5020 N.am     23 ALA   -0.4700
    350 CA        -60.1740   -6.4210  -17.6530 C.3      23 ALA    0.3100
    351 CAT       -58.7680   -6.4070  -14.0940 C.3      23 ALA    0.0700
    352 C         -60.1220   -6.6450  -16.1370 C.2      23 ALA    0.0900
    353 O         -61.1280   -6.9340  -15.4910 O.2      23 ALA   -0.2700
    354 CB        -61.6350   -6.2010  -18.0960 C.3      23 ALA    0.0900
    355 NT        -58.9380   -6.4400  -15.5300 N.pl3    23 ALA    0.0900
    356 HN        -60.1850   -8.0390  -18.9670 H        23 ALA    0.0900
    357 HNT       -58.1050   -6.2990  -16.0570 H        23 ALA    0.5100
    358 HA        -59.6090   -5.5050  -17.7410 H        23 ALA   -0.5100
    359 HB1       -62.2480   -7.0930  -17.8460 H        23 ALA   -0.4700
    360 HB2       -61.6770   -6.0390  -19.1950 H        23 ALA    0.3100
    361 HB3       -62.0610   -5.3200  -17.5710 H        23 ALA   -0.1100
    362 HT1       -59.3970   -7.1970  -13.6300 H        23 ALA    0.0900
    363 HT2       -59.0850   -5.4170  -13.7020 H        23 ALA    0.0900
    364 HT3       -57.7040   -6.5960  -13.8390 H        23 ALA    0.0900
    365 N         -56.2510   -9.4940  -15.0080 N.am     24 PHE   -0.2700
    366 CA        -54.8280   -9.4730  -14.7410 C.3      24 PHE    0.0900
    367 CAY       -58.5400   -9.8910  -14.4100 C.3      24 PHE    0.0900
    368 C         -54.1530   -8.1880  -15.1850 C.2      24 PHE    0.0900
    369 O         -54.0810   -7.8760  -16.3680 O.2      24 PHE    0.5100
    370 CB        -54.1170  -10.6690  -15.4280 C.3      24 PHE   -0.5100
    371 CG        -54.6130  -11.9670  -14.8440 C.ar     24 PHE   -0.4700
    372 CD1       -55.5970  -12.7250  -15.5020 C.ar     24 PHE    0.3100
    373 CD2       -54.0710  -12.4580  -13.6440 C.ar     24 PHE    0.0700
    374 CE1       -56.0450  -13.9380  -14.9640 C.ar     24 PHE    0.0900
    375 CE2       -54.5100  -13.6750  -13.1060 C.ar     24 PHE   -0.1800
    376 CZ        -55.4970  -14.4160  -13.7670 C.ar     24 PHE    0.0900
    377 CY        -57.1470   -9.5960  -14.0190 C.2      24 PHE    0.0900
    378 OY        -56.8380   -9.4670  -12.8400 O.2      24 PHE    0.0000
    379 HN        -56.5210   -9.4270  -15.9650 H        24 PHE   -0.1150
    380 HA        -54.6880   -9.5190  -13.6720 H        24 PHE    0.1150
    381 HB1       -53.0200  -10.6100  -15.2610 H        24 PHE   -0.1150
    382 HB2       -54.3370  -10.6720  -16.5170 H        24 PHE    0.1150
    383 HD1       -56.0130  -12.3690  -16.4320 H        24 PHE   -0.1150
    384 HD2       -53.3080  -11.8910  -13.1320 H        24 PHE    0.1150
    385 HE1       -56.8120  -14.5030  -15.4710 H        24 PHE   -0.1150
    386 HE2       -54.0870  -14.0410  -12.1820 H        24 PHE    0.1150
    387 HZ        -55.8350  -15.3550  -13.3550 H        24 PHE   -0.1150
    388 HY1       -59.2040   -9.7840  -13.5260 H        24 PHE    0.1150
    389 HY2       -58.6100  -10.9330  -14.7890 H        24 PHE    0.5100
    390 HY3       -58.8680   -9.1770  -15.1960 H        24 PHE   -0.5100
    391 N         -53.5500   -7.4600  -14.2120 N.am     25 GLU   -0.4700
    392 CA        -52.6180   -6.3480  -14.3650 C.3      25 GLU    0.3100
    393 C         -51.6370   -6.5200  -15.5250 C.2      25 GLU    0.0700
    394 O         -51.5860   -5.6910  -16.4340 O.2      25 GLU    0.0900
    395 CB        -51.8430   -6.1560  -13.0530 C.3      25 GLU   -0.1800
    396 CG        -50.8910   -4.9610  -13.0150 C.3      25 GLU    0.0900
    397 CD        -51.6060   -3.6240  -13.0500 C.2      25 GLU    0.0900
    398 OE1       -52.5680   -3.4370  -12.2740 O.co2    25 GLU   -0.2800
    399 OE2       -51.1980   -2.7530  -13.8490 O.co2    25 GLU    0.0900
    400 HN        -53.7400   -7.6800  -13.2610 H        25 GLU    0.0900
    401 HA        -53.1830   -5.4600  -14.6080 H        25 GLU    0.6200
    402 HB1       -51.2490   -7.0750  -12.8670 H        25 GLU   -0.7600
    403 HB2       -52.5820   -6.0310  -12.2330 H        25 GLU   -0.7600
    404 HG1       -50.2100   -5.0180  -13.8910 H        25 GLU    0.5100
    405 HG2       -50.2890   -5.0120  -12.0830 H        25 GLU   -0.5100
    406 N         -50.8670   -7.6070  -15.5010 N.am     26 ARG   -0.4700
    407 CA        -49.8710   -7.8680  -16.5360 C.3      26 ARG    0.3100
    408 C         -50.4400   -7.9790  -17.9520 C.2      26 ARG    0.0700
    409 O         -49.7500   -7.6640  -18.9250 O.2      26 ARG    0.0900
    410 CB        -49.0910   -9.1450  -16.1980 C.3      26 ARG   -0.1800
    411 CG        -47.8200   -9.3450  -17.0220 C.3      26 ARG    0.0900
    412 CD        -46.7500   -8.3080  -16.6760 C.3      26 ARG    0.0900
    413 NE        -45.4930   -8.5490  -17.3910 N.pl3    26 ARG   -0.1800
    414 CZ        -44.3830   -7.8380  -17.2160 C.cat    26 ARG    0.0900
    415 NH1       -44.3590   -6.8350  -16.3490 N.pl3    26 ARG    0.0900
    416 NH2       -43.2880   -8.1310  -17.9080 N.pl3    26 ARG    0.2000
    417 HN        -50.9350   -8.2890  -14.7770 H        26 ARG    0.0900
    418 HA        -49.2050   -7.0190  -16.5860 H        26 ARG    0.0900
    419 HB1       -49.7580  -10.0160  -16.3670 H        26 ARG   -0.7000
    420 HB2       -48.8100   -9.1090  -15.1250 H        26 ARG    0.4400
    421 HG1       -48.0700   -9.2600  -18.1010 H        26 ARG    0.6400
    422 HG2       -47.4160  -10.3600  -16.8250 H        26 ARG   -0.8000
    423 HD1       -46.5310   -8.3480  -15.5870 H        26 ARG    0.4600
    424 HD2       -47.1080   -7.2950  -16.9570 H        26 ARG    0.4600
    425 HE        -45.4700   -9.2970  -18.0550 H        26 ARG   -0.8000
    426 HH11      -45.1780   -6.6080  -15.8230 H        26 ARG    0.4600
    427 HH12      -43.5200   -6.3040  -16.2220 H        26 ARG    0.4600
    428 HH21      -43.2980   -8.8880  -18.5620 H        26 ARG    0.5100
    429 HH22      -42.4540   -7.5960  -17.7750 H        26 ARG   -0.5100
    430 N         -51.6900   -8.4200  -18.0740 N.am     27 LEU   -0.4700
    431 CA        -52.3180   -8.5660  -19.3840 C.3      27 LEU    0.3100
    432 C         -52.8710   -7.2620  -19.9600 C.2      27 LEU    0.0700
    433 O         -53.4920   -7.2630  -21.0250 O.2      27 LEU    0.0900
    434 CB        -53.4430   -9.6050  -19.3190 C.3      27 LEU   -0.1800
    435 CG        -53.0310  -11.0790  -19.2360 C.3      27 LEU    0.0900
    436 CD1       -54.2760  -11.9530  -19.1390 C.3      27 LEU    0.0900
    437 CD2       -52.2160  -11.4540  -20.4680 C.3      27 LEU   -0.0900
    438 HN        -52.2480   -8.6660  -17.2850 H        27 LEU    0.0900
    439 HA        -51.5600   -8.8770  -20.0890 H        27 LEU   -0.2700
    440 HB1       -54.0680   -9.4810  -20.2280 H        27 LEU    0.0900
    441 HB2       -54.0590   -9.3780  -18.4240 H        27 LEU    0.0900
    442 HG        -52.3930  -11.2370  -18.3410 H        27 LEU    0.0900
    443 HD11      -55.1850  -11.3450  -19.3310 H        27 LEU   -0.2700
    444 HD12      -54.3500  -12.3930  -18.1220 H        27 LEU    0.0900
    445 HD13      -54.2260  -12.7670  -19.8950 H        27 LEU    0.0900
    446 HD21      -51.2220  -10.9590  -20.4340 H        27 LEU    0.0900
    447 HD22      -52.7450  -11.1240  -21.3870 H        27 LEU    0.5100
    448 HD23      -52.0630  -12.5540  -20.5000 H        27 LEU   -0.5100
    449 N         -52.6750   -6.0930  -19.3040 N.am     28 GLN   -0.4700
    450 CA        -53.3390   -4.8470  -19.6790 C.3      28 GLN    0.3100
    451 C         -52.6020   -4.0110  -20.7290 C.2      28 GLN    0.0700
    452 O         -52.8890   -2.8250  -20.9210 O.2      28 GLN    0.0900
    453 CB        -53.5790   -3.9410  -18.4390 C.3      28 GLN   -0.1800
    454 CG        -54.5920   -4.5040  -17.4160 C.3      28 GLN    0.0900
    455 CD        -54.9940   -3.4160  -16.4120 C.2      28 GLN    0.0900
    456 NE2       -54.1140   -3.1200  -15.4290 N.am     28 GLN   -0.1800
    457 OE1       -56.0650   -2.8180  -16.5450 O.2      28 GLN    0.0900
    458 HN        -52.0590   -6.0310  -18.5230 H        28 GLN    0.0900
    459 HA        -54.2800   -5.0990  -20.1440 H        28 GLN    0.5500
    460 HB1       -53.9530   -2.9570  -18.7930 H        28 GLN   -0.5500
    461 HB2       -52.6070   -3.7920  -17.9220 H        28 GLN   -0.6200
    462 HG1       -54.1330   -5.3540  -16.8670 H        28 GLN    0.3200
    463 HG2       -55.5000   -4.8610  -17.9480 H        28 GLN    0.3000
    464 HE21      -54.3370   -2.4180  -14.7530 H        28 GLN    0.5100
    465 HE22      -53.2400   -3.6030  -15.3770 H        28 GLN   -0.5100
    466 N         -51.6230   -4.5960  -21.4470 N.am     29 THR   -0.4700
    467 CA        -50.8410   -3.9870  -22.5340 C.3      29 THR    0.3100
    468 C         -51.6590   -3.2540  -23.6130 C.2      29 THR    0.0700
    469 O         -52.8700   -3.3960  -23.7300 O.2      29 THR    0.0900
    470 CB        -49.7970   -4.9360  -23.1650 C.3      29 THR    0.1400
    471 CG2       -49.3940   -6.0530  -22.1870 C.3      29 THR    0.0900
    472 OG1       -50.2080   -5.5330  -24.3900 O.3      29 THR   -0.6600
    473 HN        -51.3690   -5.5390  -21.2560 H        29 THR    0.4300
    474 HA        -50.3400   -3.1240  -22.1200 H        29 THR   -0.2700
    475 HB        -48.8670   -4.3600  -23.3630 H        29 THR    0.0900
    476 HG1       -49.4030   -5.8200  -24.8280 H        29 THR    0.0900
    477 HG21      -50.2400   -6.7600  -22.0480 H        29 THR    0.0900
    478 HG22      -49.1320   -5.6160  -21.2000 H        29 THR    0.5100
    479 HG23      -48.5250   -6.6150  -22.5910 H        29 THR   -0.5100
    480 N         -51.0200   -2.3920  -24.4390 N.am     30 VAL   -0.4700
    481 CA        -51.6160   -1.7910  -25.6360 C.3      30 VAL    0.3100
    482 C         -52.0480   -2.8330  -26.6690 C.2      30 VAL    0.0700
    483 O         -53.1400   -2.7890  -27.2280 O.2      30 VAL    0.0900
    484 CB        -50.6560   -0.7820  -26.2710 C.3      30 VAL   -0.0900
    485 CG1       -51.2640   -0.1540  -27.5440 C.3      30 VAL    0.0900
    486 CG2       -50.3370    0.3360  -25.2580 C.3      30 VAL   -0.2700
    487 HN        -50.0780   -2.1190  -24.2600 H        30 VAL    0.0900
    488 HA        -52.5330   -1.3010  -25.3430 H        30 VAL    0.0900
    489 HB        -49.7090   -1.2980  -26.5360 H        30 VAL    0.0900
    490 HG11      -52.2900    0.2170  -27.3330 H        30 VAL   -0.2700
    491 HG12      -51.3210   -0.9150  -28.3510 H        30 VAL    0.0900
    492 HG13      -50.6390    0.7010  -27.8780 H        30 VAL    0.0900
    493 HG21      -49.8640   -0.0940  -24.3500 H        30 VAL    0.0900
    494 HG22      -51.2750    0.8540  -24.9580 H        30 VAL    0.5100
    495 HG23      -49.6350    1.0680  -25.7120 H        30 VAL   -0.5100
    496 N         -51.2040   -3.8530  -26.8960 N.am     31 THR   -0.4700
    497 CA        -51.4050   -4.9400  -27.8480 C.3      31 THR    0.3100
    498 C         -52.6610   -5.7370  -27.5680 C.2      31 THR    0.0700
    499 O         -53.5130   -5.9840  -28.4190 O.2      31 THR    0.0900
    500 CB        -50.2350   -5.9170  -27.7510 C.3      31 THR    0.1400
    501 CG2       -50.0150   -6.5720  -29.1040 C.3      31 THR    0.0900
    502 OG1       -49.0370   -5.2540  -27.3700 O.3      31 THR   -0.6600
    503 HN        -50.3480   -3.9130  -26.3890 H        31 THR    0.4300
    504 HA        -51.4670   -4.5170  -28.8400 H        31 THR   -0.2700
    505 HB        -50.4650   -6.6950  -26.9920 H        31 THR    0.0900
    506 HG1       -48.8670   -4.6000  -28.0520 H        31 THR    0.0900
    507 HG21      -49.9650   -5.7970  -29.9000 H        31 THR    0.0900
    508 HG22      -50.8570   -7.2600  -29.3320 H        31 THR    0.5100
    509 HG23      -49.0590   -7.1370  -29.0990 H        31 THR   -0.5100
    510 N         -52.8360   -6.0660  -26.2850 N.am     32 ASN   -0.4700
    511 CA        -53.9290   -6.8600  -25.7420 C.3      32 ASN    0.3100
    512 C         -55.1280   -5.9840  -25.3870 C.2      32 ASN    0.0700
    513 O         -56.0190   -6.3930  -24.6420 O.2      32 ASN    0.0900
    514 CB        -53.4450   -7.6350  -24.5140 C.3      32 ASN   -0.1800
    515 CG        -52.2500   -8.5320  -24.8270 C.2      32 ASN    0.0900
    516 ND2       -51.1440   -8.3220  -24.1060 N.am     32 ASN    0.0900
    517 OD1       -52.3160   -9.3970  -25.7040 O.2      32 ASN    0.5500
    518 HN        -52.1800   -5.7620  -25.6010 H        32 ASN   -0.5500
    519 HA        -54.2690   -7.5390  -26.5090 H        32 ASN   -0.6200
    520 HB1       -54.2740   -8.2700  -24.1360 H        32 ASN    0.3200
    521 HB2       -53.1490   -6.9130  -23.7230 H        32 ASN    0.3000
    522 HD21      -50.3840   -8.9690  -24.1580 H        32 ASN    0.5100
    523 HD22      -51.0780   -7.5190  -23.5140 H        32 ASN   -0.5100
    524 N         -55.1370   -4.7730  -25.9390 N.am     33 TYR   -0.4700
    525 CA        -56.2120   -3.8150  -25.7240 C.3      33 TYR    0.3100
    526 C         -57.0320   -3.7600  -27.0060 C.2      33 TYR    0.0700
    527 O         -58.2040   -3.3860  -26.9980 O.2      33 TYR    0.0900
    528 CB        -55.6330   -2.4290  -25.4330 C.3      33 TYR   -0.1800
    529 CG        -56.2630   -1.7420  -24.2500 C.ar     33 TYR    0.0900
    530 CD1       -56.1050   -2.2510  -22.9590 C.ar     33 TYR    0.0900
    531 CD2       -57.0110   -0.5780  -24.4110 C.ar     33 TYR    0.0000
    532 CE1       -56.6750   -1.6160  -21.8560 C.ar     33 TYR   -0.1150
    533 CE2       -57.5880    0.0670  -23.3150 C.ar     33 TYR    0.1150
    534 CZ        -57.4140   -0.4570  -22.0420 C.ar     33 TYR   -0.1150
    535 OH        -57.9740    0.1760  -20.9550 O.3      33 TYR    0.1150
    536 HN        -54.3970   -4.4650  -26.5330 H        33 TYR    0.1100
    537 HA        -56.8070   -4.1580  -24.8910 H        33 TYR   -0.5400
    538 HB1       -55.7910   -1.7730  -26.3150 H        33 TYR    0.4300
    539 HB2       -54.5480   -2.5240  -25.2170 H        33 TYR   -0.1150
    540 HD1       -55.5290   -3.1540  -22.8120 H        33 TYR    0.1150
    541 HD2       -57.1460   -0.1660  -25.4010 H        33 TYR   -0.1150
    542 HE1       -56.5420   -2.0240  -20.8640 H        33 TYR    0.1150
    543 HE2       -58.1660    0.9690  -23.4570 H        33 TYR    0.5100
    544 HH        -57.6200   -0.2300  -20.1600 H        33 TYR   -0.5100
    545 N         -56.3870   -4.1280  -28.1140 N.am     34 PHE   -0.4700
    546 CA        -57.0260   -4.1500  -29.4240 C.3      34 PHE    0.3100
    547 C         -57.4140   -5.5880  -29.7370 C.2      34 PHE    0.0700
    548 O         -58.3170   -5.8410  -30.5290 O.2      34 PHE    0.0900
    549 CB        -56.0740   -3.6390  -30.5130 C.3      34 PHE   -0.1800
    550 CG        -55.6620   -2.2010  -30.3500 C.ar     34 PHE    0.0900
    551 CD1       -54.7790   -1.6130  -31.2530 C.ar     34 PHE    0.0900
    552 CD2       -56.1420   -1.4330  -29.2900 C.ar     34 PHE    0.0000
    553 CE1       -54.3790   -0.2860  -31.1020 C.ar     34 PHE   -0.1150
    554 CE2       -55.7470   -0.1040  -29.1310 C.ar     34 PHE    0.1150
    555 CZ        -54.8620    0.4690  -30.0400 C.ar     34 PHE   -0.1150
    556 HN        -55.4300   -4.4070  -28.0960 H        34 PHE    0.1150
    557 HA        -57.9070   -3.5260  -29.3750 H        34 PHE   -0.1150
    558 HB1       -56.5720   -3.7260  -31.5010 H        34 PHE    0.1150
    559 HB2       -55.1450   -4.2480  -30.4980 H        34 PHE   -0.1150
    560 HD1       -54.4010   -2.1930  -32.0810 H        34 PHE    0.1150
    561 HD2       -56.8290   -1.8720  -28.5820 H        34 PHE   -0.1150
    562 HE1       -53.6920    0.1550  -31.8100 H        34 PHE    0.1150
    563 HE2       -56.1270    0.4780  -28.3040 H        34 PHE    0.5100
    564 HZ        -54.5530    1.4980  -29.9200 H        34 PHE   -0.5100
    565 N         -56.7110   -6.5360  -29.1170 N.am     35 ILE   -0.4700
    566 CA        -57.0120   -7.9450  -29.3200 C.3      35 ILE    0.3100
    567 C         -58.2320   -8.2320  -28.4520 C.2      35 ILE    0.0700
    568 O         -59.0240   -9.1310  -28.7380 O.2      35 ILE    0.0900
    569 CB        -55.8330   -8.8650  -28.8900 C.3      35 ILE   -0.0900
    570 CG1       -56.0660  -10.2930  -29.4120 C.3      35 ILE    0.0900
    571 CG2       -55.7200   -8.9220  -27.3670 C.3      35 ILE   -0.2700
    572 CD        -54.9550  -10.8200  -30.3210 C.3      35 ILE    0.0900
    573 HN        -55.9590   -6.3250  -28.4980 H        35 ILE    0.0900
    574 HA        -57.2260   -8.0870  -30.3690 H        35 ILE    0.0900
    575 HB        -54.8850   -8.4700  -29.3140 H        35 ILE   -0.1800
    576 HG11      -57.0200  -10.3060  -29.9820 H        35 ILE    0.0900
    577 HG12      -56.1580  -10.9740  -28.5410 H        35 ILE    0.0900
    578 HG21      -56.4690   -9.6320  -26.9560 H        35 ILE   -0.2700
    579 HG22      -55.9090   -7.9160  -26.9370 H        35 ILE    0.0900
    580 HG23      -54.7060   -9.2700  -27.0760 H        35 ILE    0.0900
    581 HD1       -53.9650  -10.6680  -29.8400 H        35 ILE    0.0900
    582 HD2       -54.9670  -10.2740  -31.2880 H        35 ILE    0.5100
    583 HD3       -55.0980  -11.9060  -30.5020 H        35 ILE   -0.5100
    584 N         -58.4680   -7.5010  -27.3360 N.am     36 THR   -0.4700
    585 CA        -59.6740   -7.7510  -26.5510 C.3      36 THR    0.3100
    586 C         -60.7470   -6.8920  -27.1420 C.2      36 THR    0.0700
    587 O         -61.9110   -6.9180  -26.7450 O.2      36 THR    0.0900
    588 CB        -59.5710   -7.4550  -25.0610 C.3      36 THR    0.1400
    589 CG2       -59.3530   -5.9630  -24.7550 C.3      36 THR    0.0900
    590 OG1       -60.7560   -7.8670  -24.3910 O.3      36 THR   -0.6600
    591 HN        -57.8530   -6.7870  -27.0120 H        36 THR    0.4300
    592 HA        -59.9210   -8.7930  -26.6860 H        36 THR   -0.2700
    593 HB        -58.7070   -8.0020  -24.6290 H        36 THR    0.0900
    594 HG1       -61.4860   -7.4920  -24.8880 H        36 THR    0.0900
    595 HG21      -60.2740   -5.3870  -24.9880 H        36 THR    0.0900
    596 HG22      -58.5200   -5.5680  -25.3750 H        36 THR    0.5100
    597 HG23      -59.1130   -5.8300  -23.6790 H        36 THR   -0.5100
    598 N         -60.3870   -6.1010  -28.1640 N.am     37 SER   -0.4700
    599 CA        -61.3950   -5.3610  -28.9020 C.3      37 SER    0.3100
    600 C         -62.1450   -6.3320  -29.7990 C.2      37 SER    0.0700
    601 O         -63.3710   -6.2930  -29.8960 O.2      37 SER    0.0900
    602 CB        -60.7290   -4.2820  -29.7570 C.3      37 SER    0.0500
    603 OG        -61.6350   -3.7490  -30.7070 O.3      37 SER    0.0900
    604 HN        -59.4410   -5.9880  -28.4560 H        37 SER    0.0900
    605 HA        -62.0750   -4.9150  -28.1920 H        37 SER   -0.6600
    606 HB1       -59.8650   -4.7200  -30.2990 H        37 SER    0.4300
    607 HB2       -60.3760   -3.4560  -29.1030 H        37 SER    0.5100
    608 HG1       -61.0960   -3.3390  -31.3860 H        37 SER   -0.5100
    609 N         -61.3930   -7.2140  -30.4550 N.am     38 LEU   -0.4700
    610 CA        -61.9670   -8.2160  -31.3400 C.3      38 LEU    0.3100
    611 C         -62.7360   -9.2620  -30.5410 C.2      38 LEU    0.0700
    612 O         -63.1800  -10.2710  -31.0840 O.2      38 LEU    0.0900
    613 CB        -60.8590   -8.8920  -32.1490 C.3      38 LEU   -0.1800
    614 CG        -60.2830   -8.1000  -33.3240 C.3      38 LEU    0.0900
    615 CD1       -59.9430   -6.6820  -32.9060 C.3      38 LEU    0.0900
    616 CD2       -59.0500   -8.8190  -33.8460 C.3      38 LEU   -0.0900
    617 HN        -60.3990   -7.2270  -30.3680 H        38 LEU    0.0900
    618 HA        -62.6680   -7.7230  -31.9980 H        38 LEU   -0.2700
    619 HB1       -61.2670   -9.8430  -32.5500 H        38 LEU    0.0900
    620 HB2       -60.0250   -9.1210  -31.4540 H        38 LEU    0.0900
    621 HG        -61.0280   -8.0700  -34.1470 H        38 LEU    0.0900
    622 HD11      -59.4930   -6.6810  -31.8890 H        38 LEU   -0.2700
    623 HD12      -60.8640   -6.0610  -32.8850 H        38 LEU    0.0900
    624 HD13      -59.2120   -6.2420  -33.6170 H        38 LEU    0.0900
    625 HD21      -59.3500   -9.6660  -34.5010 H        38 LEU    0.0900
    626 HD22      -58.4580   -9.2220  -32.9950 H        38 LEU    0.5100
    627 HD23      -58.4240   -8.1170  -34.4360 H        38 LEU   -0.5100
    628 N         -62.8820   -9.0180  -29.2410 N.am     39 ALA   -0.4700
    629 CA        -63.6110   -9.9230  -28.3650 C.3      39 ALA    0.3100
    630 C         -65.0690   -9.4930  -28.3520 C.2      39 ALA    0.0700
    631 O         -65.9810  -10.3230  -28.3540 O.2      39 ALA    0.0900
    632 CB        -63.0360   -9.8660  -26.9560 C.3      39 ALA   -0.2700
    633 HN        -62.5000   -8.2040  -28.8100 H        39 ALA    0.0900
    634 HA        -63.5260  -10.9210  -28.7670 H        39 ALA    0.0900
    635 HB1       -63.2760   -8.8890  -26.4840 H        39 ALA    0.0900
    636 HB2       -61.9310   -9.9790  -26.9930 H        39 ALA    0.5100
    637 HB3       -63.4740  -10.6760  -26.3350 H        39 ALA   -0.5100
    638 N         -65.2680   -8.1560  -28.3350 N.am     40 CYS   -0.4700
    639 CA        -66.5380   -7.4850  -28.4750 C.3      40 CYS    0.3100
    640 C         -67.1100   -7.7670  -29.8420 C.2      40 CYS    0.0700
    641 O         -68.2520   -8.1890  -29.9760 O.2      40 CYS    0.0900
    642 CB        -66.3810   -5.9550  -28.2770 C.3      40 CYS   -0.1100
    643 SG        -65.6550   -5.5380  -26.6550 S.3      40 CYS    0.0900
    644 HN        -64.4960   -7.5400  -28.2180 H        40 CYS    0.0900
    645 HA        -67.2130   -7.8900  -27.7370 H        40 CYS   -0.2300
    646 HB1       -67.3830   -5.4830  -28.3670 H        40 CYS    0.1600
    647 HB2       -65.7340   -5.5570  -29.0860 H        40 CYS    0.5100
    648 HG1       -64.4060   -5.7880  -27.0210 H        40 CYS   -0.5100
    649 N         -66.2730   -7.6760  -30.8940 N.am     41 ALA   -0.4700
    650 CA        -66.6750   -7.9340  -32.2620 C.3      41 ALA    0.3100
    651 C         -66.7900   -9.4210  -32.5880 C.2      41 ALA    0.0700
    652 O         -66.7840   -9.7980  -33.7540 O.2      41 ALA    0.0900
    653 CB        -65.6390   -7.3070  -33.2220 C.3      41 ALA   -0.2700
    654 HN        -65.3190   -7.4190  -30.7730 H        41 ALA    0.0900
    655 HA        -67.6510   -7.5010  -32.4190 H        41 ALA    0.0900
    656 HB1       -64.6820   -7.8690  -33.1710 H        41 ALA    0.0900
    657 HB2       -65.4450   -6.2510  -32.9320 H        41 ALA    0.5100
    658 HB3       -66.0180   -7.3450  -34.2650 H        41 ALA   -0.5100
    659 N         -66.9650  -10.2830  -31.5620 N.am     42 ASP   -0.4700
    660 CA        -67.0560  -11.7200  -31.7540 C.3      42 ASP    0.3100
    661 C         -68.0910  -12.2550  -30.7710 C.2      42 ASP    0.0700
    662 O         -68.7980  -13.2240  -31.0530 O.2      42 ASP    0.0900
    663 CB        -65.6950  -12.3650  -31.4910 C.3      42 ASP   -0.2800
    664 CG        -65.5000  -13.6410  -32.2770 C.2      42 ASP    0.0900
    665 OD1       -65.5070  -13.5720  -33.5260 O.co2    42 ASP    0.0900
    666 OD2       -65.3390  -14.7070  -31.6500 O.co2    42 ASP    0.6200
    667 HN        -67.0380   -9.9670  -30.6190 H        42 ASP   -0.7600
    668 HA        -67.3730  -11.9050  -32.7700 H        42 ASP   -0.7600
    669 HB1       -65.6090  -12.6010  -30.4090 H        42 ASP    0.5100
    670 HB2       -64.8930  -11.6500  -31.7740 H        42 ASP   -0.5100
    671 N         -68.1750  -11.6090  -29.6080 N.am     43 LEU   -0.4700
    672 CA        -69.1340  -11.9810  -28.5790 C.3      43 LEU    0.3100
    673 C         -70.4680  -11.3230  -28.9070 C.2      43 LEU    0.0700
    674 O         -71.5230  -11.9560  -28.8410 O.2      43 LEU    0.0900
    675 CB        -68.6410  -11.5190  -27.2010 C.3      43 LEU   -0.1800
    676 CG        -69.6230  -11.5710  -26.0210 C.3      43 LEU    0.0900
    677 CD1       -68.8440  -11.6120  -24.7200 C.3      43 LEU    0.0900
    678 CD2       -70.5570  -10.3630  -26.0440 C.3      43 LEU   -0.0900
    679 HN        -67.5810  -10.8380  -29.3920 H        43 LEU    0.0900
    680 HA        -69.2480  -13.0550  -28.5970 H        43 LEU   -0.2700
    681 HB1       -68.3080  -10.4660  -27.3060 H        43 LEU    0.0900
    682 HB2       -67.7690  -12.1500  -26.9330 H        43 LEU    0.0900
    683 HG        -70.2580  -12.4780  -26.1050 H        43 LEU    0.0900
    684 HD11      -68.3510  -10.6320  -24.5400 H        43 LEU   -0.2700
    685 HD12      -68.0610  -12.3980  -24.7720 H        43 LEU    0.0900
    686 HD13      -69.5320  -11.8240  -23.8740 H        43 LEU    0.0900
    687 HD21      -71.3760  -10.5270  -26.7780 H        43 LEU    0.0900
    688 HD22      -69.9920   -9.4530  -26.3410 H        43 LEU    0.5100
    689 HD23      -71.0070  -10.2130  -25.0400 H        43 LEU   -0.5100
    690 N         -70.4140  -10.0390  -29.2610 N.am     44 VAL   -0.4700
    691 CA        -71.6120   -9.2960  -29.6200 C.3      44 VAL    0.3100
    692 C         -72.1410   -9.8530  -30.9370 C.2      44 VAL    0.0700
    693 O         -73.3480   -9.9010  -31.1640 O.2      44 VAL    0.0900
    694 CB        -71.3140   -7.7900  -29.7780 C.3      44 VAL   -0.0900
    695 CG1       -72.5700   -7.0490  -30.2090 C.3      44 VAL    0.0900
    696 CG2       -70.7950   -7.2240  -28.4630 C.3      44 VAL   -0.2700
    697 HN        -69.5560   -9.5330  -29.2930 H        44 VAL    0.0900
    698 HA        -72.3440   -9.4510  -28.8420 H        44 VAL    0.0900
    699 HB        -70.5200   -7.6480  -30.5430 H        44 VAL    0.0900
    700 HG11      -73.4200   -7.3210  -29.5480 H        44 VAL   -0.2700
    701 HG12      -72.8320   -7.3220  -31.2530 H        44 VAL    0.0900
    702 HG13      -72.4050   -5.9520  -30.1410 H        44 VAL    0.0900
    703 HG21      -69.8620   -7.7480  -28.1640 H        44 VAL    0.0900
    704 HG22      -71.5540   -7.3680  -27.6640 H        44 VAL    0.5100
    705 HG23      -70.5730   -6.1420  -28.5780 H        44 VAL   -0.5100
    706 N         -71.2240  -10.2840  -31.8020 N.am     45 MET   -0.4700
    707 CA        -71.5930  -10.8620  -33.0870 C.3      45 MET    0.3100
    708 C         -71.8150  -12.3630  -32.9020 C.2      45 MET    0.0700
    709 O         -71.5770  -13.1610  -33.8110 O.2      45 MET    0.0900
    710 CB        -70.4860  -10.6330  -34.1220 C.3      45 MET   -0.1800
    711 CG        -70.8960  -11.0020  -35.5420 C.3      45 MET    0.0900
    712 SD        -69.5340  -11.0600  -36.7260 S.3      45 MET    0.0900
    713 CE        -69.3270  -12.8400  -36.9040 C.3      45 MET   -0.1400
    714 HN        -70.2480  -10.2310  -31.6090 H        45 MET    0.0900
    715 HA        -72.5120  -10.3960  -33.4130 H        45 MET    0.0900
    716 HB1       -69.6040  -11.2440  -33.8370 H        45 MET   -0.0900
    717 HB2       -70.2010   -9.5600  -34.1030 H        45 MET   -0.2200
    718 HG1       -71.6420  -10.2570  -35.8880 H        45 MET    0.0900
    719 HG2       -71.3860  -11.9980  -35.5090 H        45 MET    0.0900
    720 HE1       -70.2540  -13.3190  -37.2840 H        45 MET    0.0900
    721 HE2       -69.0830  -13.2980  -35.9220 H        45 MET    0.5100
    722 HE3       -68.5080  -13.0610  -37.6210 H        45 MET   -0.5100
    723 N         -72.2680  -12.7370  -31.7070 N.am     46 GLY   -0.4700
    724 CA        -72.5240  -14.1310  -31.3910 C.3      46 GLY    0.3100
    725 C         -73.6860  -14.2610  -30.4290 C.2      46 GLY   -0.0200
    726 O         -74.3370  -15.3030  -30.3520 O.2      46 GLY    0.0900
    727 HN        -72.4510  -12.0810  -30.9800 H        46 GLY    0.0900
    728 HA1       -71.6340  -14.5480  -30.9420 H        46 GLY    0.5100
    729 HA2       -72.7540  -14.6520  -32.3090 H        46 GLY   -0.5100
    730 N         -73.9360  -13.1900  -29.6790 N.am     47 LEU   -0.4700
    731 CA        -75.0300  -13.1390  -28.7210 C.3      47 LEU    0.3100
    732 C         -76.0070  -12.0730  -29.1870 C.2      47 LEU    0.0700
    733 O         -76.8710  -11.6250  -28.4330 O.2      47 LEU    0.0900
    734 CB        -74.5120  -12.7840  -27.3230 C.3      47 LEU   -0.1800
    735 CG        -73.7460  -13.8700  -26.5670 C.3      47 LEU    0.0900
    736 CD1       -73.1930  -13.2950  -25.2730 C.3      47 LEU    0.0900
    737 CD2       -74.6710  -15.0460  -26.2790 C.3      47 LEU   -0.0900
    738 HN        -73.3770  -12.3670  -29.7410 H        47 LEU    0.0900
    739 HA        -75.5080  -14.1070  -28.7080 H        47 LEU   -0.2700
    740 HB1       -75.3860  -12.4960  -26.7040 H        47 LEU    0.0900
    741 HB2       -73.8370  -11.9080  -27.4270 H        47 LEU    0.0900
    742 HG        -72.9100  -14.2440  -27.1950 H        47 LEU    0.0900
    743 HD11      -73.8550  -12.4850  -24.9010 H        47 LEU   -0.2700
    744 HD12      -72.1800  -12.8730  -25.4490 H        47 LEU    0.0900
    745 HD13      -73.1370  -14.0900  -24.4990 H        47 LEU    0.0900
    746 HD21      -74.7670  -15.6840  -27.1830 H        47 LEU    0.0900
    747 HD22      -75.6780  -14.6740  -25.9980 H        47 LEU    0.5100
    748 HD23      -74.2540  -15.6610  -25.4530 H        47 LEU   -0.5100
    749 N         -75.8570  -11.6680  -30.4480 N.am     48 ALA   -0.4700
    750 CA        -76.7160  -10.6530  -31.0410 C.3      48 ALA    0.3100
    751 C         -76.8470  -10.8350  -32.5520 C.2      48 ALA    0.0700
    752 O         -77.7960  -10.3390  -33.1610 O.2      48 ALA    0.0900
    753 CB        -76.1740   -9.2610  -30.7250 C.3      48 ALA   -0.2700
    754 HN        -75.1480  -12.0400  -31.0420 H        48 ALA    0.0900
    755 HA        -77.7090  -10.7740  -30.6360 H        48 ALA    0.0900
    756 HB1       -75.3380   -9.0110  -31.4110 H        48 ALA    0.0900
    757 HB2       -75.7970   -9.2300  -29.6810 H        48 ALA    0.5100
    758 HB3       -76.9780   -8.5040  -30.8550 H        48 ALA   -0.5100
    759 N         -75.9000  -11.5510  -33.1600 N.am     49 VAL   -0.4700
    760 CA        -75.9290  -11.7930  -34.6040 C.3      49 VAL    0.3100
    761 C         -76.1060  -13.2730  -34.9320 C.2      49 VAL    0.0700
    762 O         -76.9210  -13.6380  -35.7810 O.2      49 VAL    0.0900
    763 CB        -74.6360  -11.2930  -35.2890 C.3      49 VAL   -0.0900
    764 CG1       -74.6690  -11.6210  -36.7790 C.3      49 VAL    0.0900
    765 CG2       -74.4850   -9.7930  -35.0840 C.3      49 VAL   -0.2700
    766 HN        -75.1340  -11.9500  -32.6620 H        49 VAL    0.0900
    767 HA        -76.7870  -11.2760  -35.0080 H        49 VAL    0.0900
    768 HB        -73.7560  -11.7850  -34.8230 H        49 VAL    0.0900
    769 HG11      -75.6310  -11.2830  -37.2220 H        49 VAL   -0.2700
    770 HG12      -74.5770  -12.7180  -36.9260 H        49 VAL    0.0900
    771 HG13      -73.8370  -11.1020  -37.2990 H        49 VAL    0.0900
    772 HG21      -74.4310   -9.5600  -33.9990 H        49 VAL    0.0900
    773 HG22      -75.3590   -9.2630  -35.5180 H        49 VAL    0.5100
    774 HG23      -73.5520   -9.4370  -35.5710 H        49 VAL   -0.5100
    775 N         -75.3340  -14.1240  -34.2650 N.am     50 VAL   -0.4700
    776 CA        -75.4140  -15.5630  -34.4680 C.3      50 VAL    0.3100
    777 C         -76.7480  -16.1420  -33.9900 C.2      50 VAL    0.0700
    778 O         -77.3290  -17.0090  -34.6510 O.2      50 VAL    0.0900
    779 CB        -74.2600  -16.2950  -33.7460 C.3      50 VAL   -0.0900
    780 CG1       -74.3530  -17.7900  -33.9980 C.3      50 VAL    0.0900
    781 CG2       -72.9210  -15.7660  -34.2370 C.3      50 VAL   -0.2700
    782 HN        -74.6650  -13.8140  -33.5940 H        50 VAL    0.0900
    783 HA        -75.3670  -15.7510  -35.5310 H        50 VAL    0.0900
    784 HB        -74.3230  -16.0980  -32.6540 H        50 VAL    0.0900
    785 HG11      -74.4660  -17.9870  -35.0860 H        50 VAL   -0.2700
    786 HG12      -75.2360  -18.2090  -33.4690 H        50 VAL    0.0900
    787 HG13      -73.4290  -18.2920  -33.6410 H        50 VAL    0.0900
    788 HG21      -72.9710  -14.6640  -34.3680 H        50 VAL    0.0900
    789 HG22      -72.6660  -16.2290  -35.2130 H        50 VAL    0.5100
    790 HG23      -72.1270  -15.9990  -33.4940 H        50 VAL   -0.5100
    791 N         -77.2590  -15.6750  -32.8350 N.am     51 PRO   -0.2900
    792 CA        -78.5340  -16.1950  -32.3340 C.3      51 PRO    0.0000
    793 C         -79.6740  -15.9510  -33.3140 C.2      51 PRO    0.0900
    794 O         -80.2570  -16.8960  -33.8460 O.2      51 PRO    0.0900
    795 CB        -78.7220  -15.4420  -31.0170 C.3      51 PRO    0.0200
    796 CG        -78.0230  -14.1400  -31.2720 C.3      51 PRO    0.0900
    797 CD        -76.7610  -14.6000  -31.9590 C.3      51 PRO   -0.1800
    798 HA        -78.4920  -17.2690  -32.2390 H        51 PRO    0.0900
    799 HB1       -78.2570  -15.9890  -30.1700 H        51 PRO    0.0900
    800 HB2       -79.8000  -15.2830  -30.7940 H        51 PRO   -0.1800
    801 HG1       -78.6250  -13.4760  -31.9280 H        51 PRO    0.0900
    802 HG2       -77.8000  -13.6050  -30.3250 H        51 PRO    0.0900
    803 HD1       -76.3010  -13.7910  -32.5630 H        51 PRO    0.5100
    804 HD2       -76.0210  -15.0010  -31.2360 H        51 PRO   -0.5100
    805 N         -79.9840  -14.6790  -33.5590 N.am     52 PHE   -0.4700
    806 CA        -81.0480  -14.3130  -34.4860 C.3      52 PHE    0.3100
    807 C         -80.7460  -14.8460  -35.8810 C.2      52 PHE    0.0700
    808 O         -81.5700  -14.7400  -36.7880 O.2      52 PHE    0.0900
    809 CB        -81.2120  -12.7880  -34.5470 C.3      52 PHE   -0.1800
    810 CG        -81.7020  -12.1730  -33.2630 C.ar     52 PHE    0.0900
    811 CD1       -82.8970  -12.5930  -32.6830 C.ar     52 PHE    0.0900
    812 CD2       -80.9720  -11.1690  -32.6330 C.ar     52 PHE    0.0000
    813 CE1       -83.3590  -12.0230  -31.4910 C.ar     52 PHE   -0.1150
    814 CE2       -81.4260  -10.5930  -31.4430 C.ar     52 PHE    0.1150
    815 CZ        -82.6210  -11.0210  -30.8720 C.ar     52 PHE   -0.1150
    816 HN        -79.5040  -13.9220  -33.1220 H        52 PHE    0.1150
    817 HA        -81.9620  -14.7750  -34.1440 H        52 PHE   -0.1150
    818 HB1       -81.9510  -12.5320  -35.3360 H        52 PHE    0.1150
    819 HB2       -80.2300  -12.3240  -34.7800 H        52 PHE   -0.1150
    820 HD1       -83.4760  -13.3700  -33.1600 H        52 PHE    0.1150
    821 HD2       -80.0430  -10.8320  -33.0690 H        52 PHE   -0.1150
    822 HE1       -84.2870  -12.3620  -31.0540 H        52 PHE    0.1150
    823 HE2       -80.8480   -9.8140  -30.9650 H        52 PHE    0.5100
    824 HZ        -82.9730  -10.5770  -29.9530 H        52 PHE   -0.5100
    825 N         -79.5570  -15.4200  -36.0480 N.am     53 GLY   -0.4700
    826 CA        -79.1730  -15.9680  -37.3360 C.3      53 GLY    0.3100
    827 CAT       -77.6130  -19.3190  -38.3660 C        53 GLY   -0.0200
    828 C         -78.5650  -17.3540  -37.2230 C.2      53 GLY    0.0900
    829 O         -77.8700  -17.7540  -38.0790 O.2      53 GLY    0.0900
    830 NT        -78.1970  -17.9350  -38.3910 N.4      53 GLY    0.5100
    831 HN        -78.8890  -15.4990  -35.3130 H        53 GLY   -0.5100
    832 HNT       -78.2910  -17.4910  -39.2800 H        53 GLY   -0.4700
    833 HA1       -78.4500  -15.3000  -37.7790 H        53 GLY    0.3100
    834 HA2       -80.0580  -16.0200  -37.9520 H        53 GLY   -0.1100
    835 HT1       -77.7340  -19.7530  -37.3500 H        53 GLY    0.0900
    836 HT2       -76.5300  -19.2750  -38.6120 H        53 GLY    0.0900
    837 HT3       -78.1430  -19.9640  -39.0990 H        53 GLY    0.0900
    838 N         -81.8700   -4.2350  -37.9530 N.am     54 PHE   -0.2700
    839 CA        -80.9410   -4.0280  -36.8530 C.3      54 PHE    0.0900
    840 CAY       -82.4250   -4.6120  -40.2700 C.3      54 PHE    0.0900
    841 C         -80.0130   -5.2350  -36.7360 C.2      54 PHE    0.0900
    842 O         -78.9230   -5.1420  -36.1760 O.2      54 PHE    0.5100
    843 CB        -81.7160   -3.8320  -35.5410 C.3      54 PHE   -0.5100
    844 CG        -80.9860   -3.0090  -34.5110 C.ar     54 PHE   -0.4700
    845 CD1       -80.6510   -1.6840  -34.7700 C.ar     54 PHE    0.3100
    846 CD2       -80.6610   -3.5500  -33.2690 C.ar     54 PHE    0.0700
    847 CE1       -80.0010   -0.9060  -33.8070 C.ar     54 PHE    0.0900
    848 CE2       -80.0110   -2.7830  -32.2970 C.ar     54 PHE   -0.1800
    849 CZ        -79.6810   -1.4560  -32.5700 C.ar     54 PHE    0.0900
    850 CY        -81.4060   -4.4060  -39.2040 C.2      54 PHE    0.0900
    851 OY        -80.2050   -4.3990  -39.4690 O.2      54 PHE    0.0000
    852 HN        -82.8430   -4.2410  -37.7300 H        54 PHE   -0.1150
    853 HA        -80.3460   -3.1530  -37.0740 H        54 PHE    0.1150
    854 HB1       -81.9150   -4.8250  -35.0840 H        54 PHE   -0.1150
    855 HB2       -82.6740   -3.3120  -35.7570 H        54 PHE    0.1150
    856 HD1       -80.8950   -1.2500  -35.7290 H        54 PHE   -0.1150
    857 HD2       -80.9140   -4.5780  -33.0520 H        54 PHE    0.1150
    858 HE1       -79.7480    0.1220  -34.0230 H        54 PHE   -0.1150
    859 HE2       -79.7660   -3.2170  -31.3390 H        54 PHE    0.1150
    860 HZ        -79.1780   -0.8580  -31.8240 H        54 PHE   -0.1150
    861 HY1       -81.9160   -4.7430  -41.2490 H        54 PHE    0.1150
    862 HY2       -83.0930   -3.7270  -40.3260 H        54 PHE    0.5100
    863 HY3       -83.0210   -5.5240  -40.0490 H        54 PHE   -0.5100
    864 N         -80.4700   -6.4390  -37.1370 N.am     55 TRP   -0.4700
    865 CA        -79.6470   -7.6290  -37.2120 C.3      55 TRP    0.3100
    866 C         -78.5090   -7.4700  -38.2110 C.2      55 TRP    0.0700
    867 O         -77.3840   -7.8970  -37.9740 O.2      55 TRP    0.0900
    868 CB        -80.5290   -8.8740  -37.5100 C.3      55 TRP   -0.1800
    869 CG        -79.7820  -10.1560  -37.7160 C.ar     55 TRP    0.0900
    870 CD1       -79.1280  -10.8620  -36.7420 C.ar     55 TRP    0.0900
    871 CD2       -79.5270  -10.8350  -38.9580 C.ar     55 TRP   -0.0300
    872 CE2       -78.7250  -11.9570  -38.6520 C.ar     55 TRP   -0.1500
    873 CE3       -79.8900  -10.5900  -40.2850 C.ar     55 TRP    0.2200
    874 NE1       -78.5110  -11.9520  -37.3080 N.ar     55 TRP   -0.5100
    875 CZ2       -78.2730  -12.8240  -39.6330 C.ar     55 TRP    0.3700
    876 CZ3       -79.4330  -11.4640  -41.2750 C.ar     55 TRP    0.2400
    877 CH2       -78.6350  -12.5590  -40.9560 C.ar     55 TRP    0.1100
    878 HN        -81.4210   -6.5650  -37.4070 H        55 TRP   -0.2500
    879 HA        -79.1380   -7.7440  -36.2670 H        55 TRP    0.1700
    880 HB1       -81.1170   -8.6730  -38.4300 H        55 TRP   -0.2000
    881 HB2       -81.2240   -9.0200  -36.6560 H        55 TRP    0.1400
    882 HD1       -79.1010  -10.6030  -35.6940 H        55 TRP   -0.2700
    883 HE1       -77.9960  -12.6220  -36.8190 H        55 TRP    0.1600
    884 HE3       -80.5120   -9.7500  -40.5570 H        55 TRP   -0.1400
    885 HZ2       -77.6580  -13.6810  -39.4010 H        55 TRP    0.1400
    886 HZ3       -79.7020  -11.2860  -42.3060 H        55 TRP    0.5100
    887 HH2       -78.2900  -13.2140  -41.7430 H        55 TRP   -0.5100
    888 N         -78.7640   -6.7690  -39.3370 N.am     56 THR   -0.4700
    889 CA        -77.7910   -6.6520  -40.4170 C.3      56 THR    0.3100
    890 C         -77.0300   -5.3390  -40.2210 C.2      56 THR    0.0700
    891 O         -76.1430   -4.9980  -40.9920 O.2      56 THR    0.0900
    892 CB        -78.4690   -6.6560  -41.8100 C.3      56 THR    0.1400
    893 CG2       -77.4450   -6.4360  -42.9120 C.3      56 THR    0.0900
    894 OG1       -79.1070   -7.9190  -42.0290 O.3      56 THR   -0.6600
    895 HN        -79.6320   -6.3000  -39.4800 H        56 THR    0.4300
    896 HA        -77.1080   -7.4850  -40.3360 H        56 THR   -0.2700
    897 HB        -79.2330   -5.8520  -41.8630 H        56 THR    0.0900
    898 HG1       -78.4120   -8.5800  -41.9810 H        56 THR    0.0900
    899 HG21      -76.5130   -6.9950  -42.6840 H        56 THR    0.0900
    900 HG22      -77.2000   -5.3540  -42.9880 H        56 THR    0.5100
    901 HG23      -77.8470   -6.7970  -43.8810 H        56 THR   -0.5100
    902 N         -77.3580   -4.5520  -39.1810 N.am     57 SER   -0.4700
    903 CA        -76.7210   -3.2680  -38.9300 C.3      57 SER    0.3100
    904 C         -75.5030   -3.4940  -38.0790 C.2      57 SER    0.0700
    905 O         -74.4100   -2.9960  -38.3430 O.2      57 SER    0.0900
    906 CB        -77.6630   -2.2910  -38.1860 C.3      57 SER    0.0500
    907 OG        -78.8170   -2.0130  -38.9780 O.3      57 SER    0.0900
    908 HN        -78.0630   -4.8170  -38.5270 H        57 SER    0.0900
    909 HA        -76.4350   -2.8520  -39.8850 H        57 SER   -0.6600
    910 HB1       -77.1300   -1.3380  -37.9830 H        57 SER    0.4300
    911 HB2       -77.9890   -2.7430  -37.2250 H        57 SER    0.5100
    912 HG1       -79.1580   -2.8660  -39.2560 H        57 SER   -0.5100
    913 N         -75.6430   -4.3560  -37.0560 N.am     58 ILE   -0.4700
    914 CA        -74.5230   -4.7580  -36.2340 C.3      58 ILE    0.3100
    915 C         -73.6520   -5.7830  -36.9370 C.2      58 ILE    0.0700
    916 O         -72.4940   -5.9360  -36.5900 O.2      58 ILE    0.0900
    917 CB        -74.9420   -5.2430  -34.8510 C.3      58 ILE   -0.0900
    918 CG1       -75.9500   -6.4120  -34.9110 C.3      58 ILE    0.0900
    919 CG2       -75.5070   -4.0330  -34.0740 C.3      58 ILE   -0.2700
    920 CD        -76.1740   -7.0810  -33.5520 C.3      58 ILE    0.0900
    921 HN        -76.5240   -4.7570  -36.8200 H        58 ILE    0.0900
    922 HA        -73.8710   -3.9030  -36.1380 H        58 ILE    0.0900
    923 HB        -74.0640   -5.6650  -34.3140 H        58 ILE   -0.1800
    924 HG11      -75.5690   -7.1730  -35.6250 H        58 ILE    0.0900
    925 HG12      -76.9210   -6.0250  -35.2820 H        58 ILE    0.0900
    926 HG21      -76.4830   -3.7240  -34.5060 H        58 ILE   -0.2700
    927 HG22      -74.8020   -3.1770  -34.1430 H        58 ILE    0.0900
    928 HG23      -75.6620   -4.3060  -33.0090 H        58 ILE    0.0900
    929 HD1       -76.5690   -6.3420  -32.8230 H        58 ILE    0.0900
    930 HD2       -75.2130   -7.4840  -33.1650 H        58 ILE    0.5100
    931 HD3       -76.9110   -7.9070  -33.6540 H        58 ILE   -0.5100
    932 N         -74.1340   -6.4440  -38.0110 N.am     59 ASP   -0.4700
    933 CA        -73.4100   -7.4740  -38.7350 C.3      59 ASP    0.3100
    934 C         -72.2660   -6.8290  -39.5060 C.2      59 ASP    0.0700
    935 O         -71.2630   -7.4700  -39.8180 O.2      59 ASP    0.0900
    936 CB        -74.3550   -8.2140  -39.6850 C.3      59 ASP   -0.2800
    937 CG        -73.6320   -9.2470  -40.5540 C.2      59 ASP    0.0900
    938 OD1       -74.0510  -10.4170  -40.5720 O.co2    59 ASP    0.0900
    939 OD2       -72.6540   -8.8850  -41.2390 O.co2    59 ASP    0.6200
    940 HN        -75.0430   -6.2450  -38.3670 H        59 ASP   -0.7600
    941 HA        -72.9880   -8.1580  -38.0140 H        59 ASP   -0.7600
    942 HB1       -74.8450   -7.4740  -40.3530 H        59 ASP    0.5100
    943 HB2       -75.1300   -8.7370  -39.0870 H        59 ASP   -0.5100
    944 N         -72.4220   -5.5450  -39.8090 N.am     60 VAL   -0.4700
    945 CA        -71.4010   -4.8060  -40.5340 C.3      60 VAL    0.3100
    946 C         -70.5010   -4.0690  -39.5450 C.2      60 VAL    0.0700
    947 O         -69.2790   -4.0890  -39.6610 O.2      60 VAL    0.0900
    948 CB        -72.0550   -3.8040  -41.5050 C.3      60 VAL   -0.0900
    949 CG1       -70.9960   -3.0100  -42.2320 C.3      60 VAL    0.0900
    950 CG2       -72.9380   -4.5530  -42.4970 C.3      60 VAL   -0.2700
    951 HN        -73.2400   -5.0340  -39.5560 H        60 VAL    0.0900
    952 HA        -70.7940   -5.5160  -41.0770 H        60 VAL    0.0900
    953 HB        -72.7110   -3.1120  -40.9350 H        60 VAL    0.0900
    954 HG11      -70.1450   -3.6700  -42.5060 H        60 VAL   -0.2700
    955 HG12      -70.6170   -2.1970  -41.5760 H        60 VAL    0.0900
    956 HG13      -71.4200   -2.5730  -43.1620 H        60 VAL    0.0900
    957 HG21      -73.7350   -5.1080  -41.9580 H        60 VAL    0.0900
    958 HG22      -72.3260   -5.2800  -43.0730 H        60 VAL    0.5100
    959 HG23      -73.4170   -3.8330  -43.1950 H        60 VAL   -0.5100
    960 N         -71.1210   -3.4360  -38.5510 N.am     61 LEU   -0.4700
    961 CA        -70.3830   -2.7030  -37.5300 C.3      61 LEU    0.3100
    962 C         -69.4300   -3.6470  -36.8030 C.2      61 LEU    0.0700
    963 O         -68.5250   -3.2010  -36.1030 O.2      61 LEU    0.0900
    964 CB        -71.3390   -2.0870  -36.5050 C.3      61 LEU   -0.1800
    965 CG        -70.7340   -1.4550  -35.2430 C.3      61 LEU    0.0900
    966 CD1       -69.8720   -0.2540  -35.6190 C.3      61 LEU    0.0900
    967 CD2       -71.8550   -1.0380  -34.3070 C.3      61 LEU   -0.0900
    968 HN        -72.1130   -3.4340  -38.4610 H        61 LEU    0.0900
    969 HA        -69.8120   -1.9300  -38.0200 H        61 LEU   -0.2700
    970 HB1       -72.0330   -2.8870  -36.1740 H        61 LEU    0.0900
    971 HB2       -71.9200   -1.2970  -37.0260 H        61 LEU    0.0900
    972 HG        -70.1100   -2.2070  -34.7160 H        61 LEU    0.0900
    973 HD11      -70.5140    0.5790  -35.9750 H        61 LEU   -0.2700
    974 HD12      -69.1690   -0.5340  -36.4310 H        61 LEU    0.0900
    975 HD13      -69.3010    0.0920  -34.7310 H        61 LEU    0.0900
    976 HD21      -72.4620   -1.9230  -34.0200 H        61 LEU    0.0900
    977 HD22      -72.5180   -0.3040  -34.8140 H        61 LEU    0.5100
    978 HD23      -71.4310   -0.5850  -33.3850 H        61 LEU   -0.5100
    979 N         -69.6280   -4.9540  -36.9800 N.am     62 CYS   -0.4700
    980 CA        -68.7810   -5.9450  -36.3400 C.3      62 CYS    0.3100
    981 C         -67.6180   -6.3830  -37.2240 C.2      62 CYS    0.0700
    982 O         -66.4670   -6.4020  -36.7750 O.2      62 CYS    0.0900
    983 CB        -69.6160   -7.1670  -35.9260 C.3      62 CYS   -0.1100
    984 SG        -70.7270   -6.9050  -34.5040 S.3      62 CYS    0.0900
    985 HN        -70.3610   -5.3070  -37.5550 H        62 CYS    0.0900
    986 HA        -68.3250   -5.4890  -35.4740 H        62 CYS   -0.2300
    987 HB1       -68.9140   -7.9910  -35.6830 H        62 CYS    0.1600
    988 HB2       -70.2250   -7.4730  -36.8020 H        62 CYS    0.5100
    989 HG1       -71.5590   -6.1040  -35.1530 H        62 CYS   -0.5100
    990 N         -67.9070   -6.7310  -38.4760 N.am     63 VAL   -0.4700
    991 CA        -66.8620   -7.1810  -39.3960 C.3      63 VAL    0.3100
    992 C         -66.1130   -6.0330  -40.0800 C.2      63 VAL    0.0700
    993 O         -65.0910   -6.2540  -40.7370 O.2      63 VAL    0.0900
    994 CB        -67.4460   -8.1270  -40.4740 C.3      63 VAL   -0.0900
    995 CG1       -66.3210   -8.7310  -41.3110 C.3      63 VAL    0.0900
    996 CG2       -68.2650   -9.2250  -39.8130 C.3      63 VAL   -0.2700
    997 HN        -68.8350   -6.7000  -38.8390 H        63 VAL    0.0900
    998 HA        -66.1080   -7.6930  -38.8180 H        63 VAL    0.0900
    999 HB        -68.1320   -7.5560  -41.1360 H        63 VAL    0.0900
   1000 HG11      -65.5370   -9.1560  -40.6470 H        63 VAL   -0.2700
   1001 HG12      -65.8590   -7.9460  -41.9460 H        63 VAL    0.0900
   1002 HG13      -66.7210   -9.5440  -41.9530 H        63 VAL    0.0900
   1003 HG21      -68.9860   -8.7830  -39.0930 H        63 VAL    0.0900
   1004 HG22      -67.5930   -9.9180  -39.2630 H        63 VAL    0.5100
   1005 HG23      -68.8340   -9.7880  -40.5830 H        63 VAL   -0.5100
   1006 N         -66.6090   -4.8080  -39.9210 N.am     64 THR   -0.4700
   1007 CA        -65.9500   -3.6440  -40.5110 C.3      64 THR    0.3100
   1008 C         -65.0590   -2.9680  -39.4730 C.2      64 THR    0.0700
   1009 O         -64.3250   -2.0280  -39.7820 O.2      64 THR    0.0900
   1010 CB        -66.9610   -2.6110  -41.0350 C.3      64 THR    0.1400
   1011 CG2       -67.8240   -3.2260  -42.1180 C.3      64 THR    0.0900
   1012 OG1       -67.7890   -2.1440  -39.9640 O.3      64 THR   -0.6600
   1013 HN        -67.4420   -4.6310  -39.4020 H        64 THR    0.4300
   1014 HA        -65.3280   -3.9950  -41.3200 H        64 THR   -0.2700
   1015 HB        -66.4190   -1.7450  -41.4730 H        64 THR    0.0900
   1016 HG1       -67.2210   -1.6100  -39.4030 H        64 THR    0.0900
   1017 HG21      -68.3820   -4.0970  -41.7130 H        64 THR    0.0900
   1018 HG22      -67.1870   -3.5740  -42.9580 H        64 THR    0.5100
   1019 HG23      -68.5570   -2.4770  -42.4890 H        64 THR   -0.5100
   1020 N         -65.1320   -3.4550  -38.2330 N.am     65 ALA   -0.4700
   1021 CA        -64.3190   -2.9260  -37.1440 C.3      65 ALA    0.3100
   1022 C         -63.1500   -3.8810  -36.9040 C.2      65 ALA    0.0700
   1023 O         -62.1560   -3.5190  -36.2750 O.2      65 ALA    0.0900
   1024 CB        -65.1610   -2.7850  -35.8650 C.3      65 ALA   -0.2700
   1025 HN        -65.7470   -4.2030  -37.9950 H        65 ALA    0.0900
   1026 HA        -63.9340   -1.9650  -37.4500 H        65 ALA    0.0900
   1027 HB1       -65.5620   -3.7750  -35.5610 H        65 ALA    0.0900
   1028 HB2       -66.0140   -2.0970  -36.0480 H        65 ALA    0.5100
   1029 HB3       -64.5300   -2.3890  -35.0400 H        65 ALA   -0.5100
   1030 N         -63.2770   -5.1050  -37.4190 N.am     66 SER   -0.4700
   1031 CA        -62.2420   -6.1220  -37.2770 C.3      66 SER    0.3100
   1032 C         -61.0450   -5.8440  -38.1780 C.2      66 SER    0.0700
   1033 O         -59.9680   -5.4970  -37.6950 O.2      66 SER    0.0900
   1034 CB        -62.8060   -7.5120  -37.5970 C.3      66 SER    0.0500
   1035 OG        -63.6670   -7.9800  -36.5710 O.3      66 SER    0.0900
   1036 HN        -64.0900   -5.3800  -37.9260 H        66 SER    0.0900
   1037 HA        -61.8770   -6.0900  -36.2610 H        66 SER   -0.6600
   1038 HB1       -61.9680   -8.2330  -37.7080 H        66 SER    0.4300
   1039 HB2       -63.3820   -7.4660  -38.5460 H        66 SER    0.5100
   1040 HG1       -64.4550   -7.4340  -36.6180 H        66 SER   -0.5100
   1041 N         -61.2340   -5.9930  -39.4900 N.am     67 ILE   -0.4700
   1042 CA        -60.1620   -5.7530  -40.4530 C.3      67 ILE    0.3100
   1043 C         -59.7050   -4.2890  -40.3630 C.2      67 ILE    0.0700
   1044 O         -58.7480   -3.8790  -41.0160 O.2      67 ILE    0.0900
   1045 CB        -60.6340   -6.0960  -41.9010 C.3      67 ILE   -0.0900
   1046 CG1       -59.4750   -6.6580  -42.7370 C.3      67 ILE    0.0900
   1047 CG2       -61.2330   -4.8640  -42.5650 C.3      67 ILE   -0.2700
   1048 CD        -58.4660   -5.6370  -43.2100 C.3      67 ILE    0.0900
   1049 HN        -62.1120   -6.2750  -39.8690 H        67 ILE    0.0900
   1050 HA        -59.3210   -6.3710  -40.1770 H        67 ILE    0.0900
   1051 HB        -61.3980   -6.9020  -41.8610 H        67 ILE   -0.1800
   1052 HG11      -59.9040   -7.1590  -43.6300 H        67 ILE    0.0900
   1053 HG12      -58.9400   -7.4130  -42.1230 H        67 ILE    0.0900
   1054 HG21      -60.4750   -4.0530  -42.6180 H        67 ILE   -0.2700
   1055 HG22      -62.0990   -4.4990  -41.9740 H        67 ILE    0.0900
   1056 HG23      -61.5590   -5.1110  -43.5970 H        67 ILE    0.0900
   1057 HD1       -58.0000   -5.1280  -42.3390 H        67 ILE    0.0900
   1058 HD2       -58.9690   -4.8720  -43.8400 H        67 ILE    0.5100
   1059 HD3       -57.6670   -6.1380  -43.7960 H        67 ILE   -0.5100
   1060 N         -60.4630   -3.3880  -39.6880 N.am     68 GLU   -0.4700
   1061 CA        -59.9820   -2.0560  -39.4140 C.3      68 GLU    0.3100
   1062 C         -59.0950   -2.0840  -38.1860 C.2      68 GLU    0.0700
   1063 O         -58.0270   -1.5190  -38.1680 O.2      68 GLU    0.0900
   1064 CB        -61.1270   -1.0320  -39.2370 C.3      68 GLU   -0.1800
   1065 CG        -60.6320    0.4350  -39.1200 C.3      68 GLU    0.0900
   1066 CD        -59.7350    0.8340  -40.2960 C.2      68 GLU    0.0900
   1067 OE1       -60.2260    0.7720  -41.4510 O.co2    68 GLU   -0.2800
   1068 OE2       -58.5510    1.1840  -40.0530 O.co2    68 GLU    0.0900
   1069 HN        -61.3770   -3.6050  -39.3560 H        68 GLU    0.0900
   1070 HA        -59.3530   -1.7600  -40.2410 H        68 GLU    0.6200
   1071 HB1       -61.6930   -1.2900  -38.3160 H        68 GLU   -0.7600
   1072 HB2       -61.8080   -1.1090  -40.1100 H        68 GLU   -0.7600
   1073 HG1       -60.0550    0.5510  -38.1780 H        68 GLU    0.5100
   1074 HG2       -61.5100    1.1150  -39.0960 H        68 GLU   -0.5100
   1075 N         -59.4000   -2.8420  -37.1170 N.am     69 THR   -0.4700
   1076 CA        -58.5480   -2.9470  -35.9400 C.3      69 THR    0.3100
   1077 C         -57.2770   -3.6750  -36.3690 C.2      69 THR    0.0700
   1078 O         -56.1840   -3.3600  -35.9130 O.2      69 THR    0.0900
   1079 CB        -59.2450   -3.7420  -34.8180 C.3      69 THR    0.1400
   1080 CG2       -58.3470   -3.8340  -33.5920 C.3      69 THR    0.0900
   1081 OG1       -60.4640   -3.0880  -34.4530 O.3      69 THR   -0.6600
   1082 HN        -60.2400   -3.3760  -37.0820 H        69 THR    0.4300
   1083 HA        -58.3230   -1.9460  -35.6030 H        69 THR   -0.2700
   1084 HB        -59.4760   -4.7690  -35.1700 H        69 THR    0.0900
   1085 HG1       -61.0600   -3.2080  -35.1950 H        69 THR    0.0900
   1086 HG21      -57.8260   -2.8670  -33.4260 H        69 THR    0.0900
   1087 HG22      -57.5830   -4.6270  -33.7400 H        69 THR    0.5100
   1088 HG23      -58.9580   -4.0660  -32.6930 H        69 THR   -0.5100
   1089 N         -57.4310   -4.6500  -37.2640 N.am     70 LEU   -0.4700
   1090 CA        -56.3010   -5.4070  -37.7850 C.3      70 LEU    0.3100
   1091 C         -55.3660   -4.4500  -38.5000 C.2      70 LEU    0.0700
   1092 O         -54.1650   -4.6910  -38.6050 O.2      70 LEU    0.0900
   1093 CB        -56.7810   -6.4810  -38.7670 C.3      70 LEU   -0.1800
   1094 CG        -57.2430   -7.8270  -38.1990 C.3      70 LEU    0.0900
   1095 CD1       -56.0620   -8.7730  -38.1090 C.3      70 LEU    0.0900
   1096 CD2       -57.9050   -7.6340  -36.8360 C.3      70 LEU   -0.0900
   1097 HN        -58.3280   -4.9050  -37.6160 H        70 LEU    0.0900
   1098 HA        -55.7890   -5.8640  -36.9500 H        70 LEU   -0.2700
   1099 HB1       -55.9450   -6.6870  -39.4670 H        70 LEU    0.0900
   1100 HB2       -57.6310   -6.0520  -39.3360 H        70 LEU    0.0900
   1101 HG        -58.0210   -8.2640  -38.8620 H        70 LEU    0.0900
   1102 HD11      -55.6780   -8.8070  -37.0670 H        70 LEU   -0.2700
   1103 HD12      -55.2450   -8.4250  -38.7770 H        70 LEU    0.0900
   1104 HD13      -56.3740   -9.7980  -38.4030 H        70 LEU    0.0900
   1105 HD21      -58.8830   -7.1210  -36.9560 H        70 LEU    0.0900
   1106 HD22      -57.2550   -7.0110  -36.1850 H        70 LEU    0.5100
   1107 HD23      -58.0800   -8.6210  -36.3570 H        70 LEU   -0.5100
   1108 N         -55.9320   -3.3570  -39.0040 N.am     71 CYS   -0.4700
   1109 CA        -55.1510   -2.3440  -39.6900 C.3      71 CYS    0.3100
   1110 C         -54.4690   -1.4870  -38.6320 C.2      71 CYS    0.0700
   1111 O         -53.3580   -0.9970  -38.8320 O.2      71 CYS    0.0900
   1112 CB        -56.0610   -1.4710  -40.5580 C.3      71 CYS   -0.1100
   1113 SG        -55.1900   -0.1890  -41.4950 S.3      71 CYS    0.0900
   1114 HN        -56.9110   -3.1860  -38.9340 H        71 CYS    0.0900
   1115 HA        -54.4160   -2.8450  -40.3020 H        71 CYS   -0.2300
   1116 HB1       -56.8080   -0.9870  -39.8950 H        71 CYS    0.1600
   1117 HB2       -56.5990   -2.1330  -41.2670 H        71 CYS    0.5100
   1118 HG1       -56.2030    0.6630  -41.4950 H        71 CYS   -0.5100
   1119 N         -55.1450   -1.3230  -37.4960 N.am     72 VAL   -0.4700
   1120 CA        -54.6290   -0.5320  -36.3800 C.3      72 VAL    0.3100
   1121 C         -53.3300   -1.1120  -35.8280 C.2      72 VAL    0.0700
   1122 O         -52.2670   -0.4990  -35.9360 O.2      72 VAL    0.0900
   1123 CB        -55.6540   -0.4590  -35.2270 C.3      72 VAL   -0.0900
   1124 CG1       -55.0710    0.3180  -34.0660 C.3      72 VAL    0.0900
   1125 CG2       -56.9410    0.1950  -35.7140 C.3      72 VAL   -0.2700
   1126 HN        -56.0410   -1.7350  -37.3550 H        72 VAL    0.0900
   1127 HA        -54.4100    0.4580  -36.7480 H        72 VAL    0.0900
   1128 HB        -55.9120   -1.4860  -34.8940 H        72 VAL    0.0900
   1129 HG11      -54.8150    1.3510  -34.3880 H        72 VAL   -0.2700
   1130 HG12      -54.1460   -0.1790  -33.7040 H        72 VAL    0.0900
   1131 HG13      -55.8130    0.3770  -33.2400 H        72 VAL    0.0900
   1132 HG21      -57.1860   -0.1580  -36.7390 H        72 VAL    0.0900
   1133 HG22      -56.8190    1.2990  -35.7400 H        72 VAL    0.5100
   1134 HG23      -57.7810   -0.0730  -35.0370 H        72 VAL   -0.5100
   1135 N         -53.4270   -2.2960  -35.2300 N.am     73 ILE   -0.4700
   1136 CA        -52.2750   -2.9810  -34.6550 C.3      73 ILE    0.3100
   1137 C         -51.0980   -3.0730  -35.6310 C.2      73 ILE    0.0700
   1138 O         -49.9690   -2.7170  -35.2840 O.2      73 ILE    0.0900
   1139 CB        -52.6530   -4.4110  -34.1920 C.3      73 ILE   -0.0900
   1140 CG1       -53.6720   -4.3500  -33.0510 C.3      73 ILE    0.0900
   1141 CG2       -51.4130   -5.1610  -33.7380 C.3      73 ILE   -0.2700
   1142 CD        -55.0580   -3.9820  -33.4910 C.3      73 ILE    0.0900
   1143 HN        -54.2970   -2.7720  -35.1470 H        73 ILE    0.0900
   1144 HA        -51.9250   -2.3980  -33.8160 H        73 ILE    0.0900
   1145 HB        -53.1290   -4.9590  -35.0340 H        73 ILE   -0.1800
   1146 HG11      -53.3270   -3.5970  -32.3120 H        73 ILE    0.0900
   1147 HG12      -53.7110   -5.3460  -32.5610 H        73 ILE    0.0900
   1148 HG21      -50.9320   -4.6270  -32.8910 H        73 ILE   -0.2700
   1149 HG22      -50.6840   -5.2290  -34.5740 H        73 ILE    0.0900
   1150 HG23      -51.6910   -6.1830  -33.4010 H        73 ILE    0.0900
   1151 HD1       -55.2350   -4.3350  -34.5290 H        73 ILE    0.0900
   1152 HD2       -55.1830   -2.8780  -33.4650 H        73 ILE    0.5100
   1153 HD3       -55.8060   -4.4590  -32.8210 H        73 ILE   -0.5100
   1154 N         -51.3570   -3.5470  -36.8500 N.am     74 ALA   -0.4700
   1155 CA        -50.3090   -3.6720  -37.8590 C.3      74 ALA    0.3100
   1156 C         -49.4730   -2.3950  -37.9280 C.2      74 ALA    0.0700
   1157 O         -48.2730   -2.4400  -38.1960 O.2      74 ALA    0.0900
   1158 CB        -50.9230   -3.9690  -39.2200 C.3      74 ALA   -0.2700
   1159 HN        -52.2700   -3.8350  -37.1260 H        74 ALA    0.0900
   1160 HA        -49.6480   -4.4730  -37.5600 H        74 ALA    0.0900
   1161 HB1       -51.6100   -3.1470  -39.5160 H        74 ALA    0.0900
   1162 HB2       -51.5020   -4.9150  -39.1750 H        74 ALA    0.5100
   1163 HB3       -50.1230   -4.0560  -39.9860 H        74 ALA   -0.5100
   1164 N         -50.1190   -1.2580  -37.6740 N.am     75 VAL   -0.4700
   1165 CA        -49.4550    0.0410  -37.6800 C.3      75 VAL    0.3100
   1166 C         -48.8690    0.3340  -36.2980 C.2      75 VAL    0.0700
   1167 O         -47.7290    0.7860  -36.1750 O.2      75 VAL    0.0900
   1168 CB        -50.4490    1.1630  -38.0640 C.3      75 VAL   -0.0900
   1169 CG1       -49.8130    2.5380  -37.8680 C.3      75 VAL    0.0900
   1170 CG2       -50.8790    0.9860  -39.5070 C.3      75 VAL   -0.2700
   1171 HN        -51.0940   -1.2460  -37.4680 H        75 VAL    0.0900
   1172 HA        -48.6450   -0.0020  -38.3920 H        75 VAL    0.0900
   1173 HB        -51.3570    1.0850  -37.4270 H        75 VAL    0.0900
   1174 HG11      -48.8180    2.5730  -38.3600 H        75 VAL   -0.2700
   1175 HG12      -49.6800    2.7420  -36.7840 H        75 VAL    0.0900
   1176 HG13      -50.4590    3.3220  -38.3180 H        75 VAL    0.0900
   1177 HG21      -51.2080   -0.0610  -39.6820 H        75 VAL    0.0900
   1178 HG22      -50.0280    1.2090  -40.1850 H        75 VAL    0.5100
   1179 HG23      -51.7270    1.6670  -39.7350 H        75 VAL   -0.5100
   1180 N         -49.6580    0.0810  -35.2560 N.am     76 ASP   -0.4700
   1181 CA        -49.2170    0.3040  -33.8880 C.3      76 ASP    0.3100
   1182 C         -47.9350   -0.4750  -33.6440 C.2      76 ASP    0.0700
   1183 O         -46.8950    0.1040  -33.3250 O.2      76 ASP    0.0900
   1184 CB        -50.3000   -0.1510  -32.9040 C.3      76 ASP   -0.2800
   1185 CG        -49.8020   -0.2160  -31.4750 C.2      76 ASP    0.0900
   1186 OD1       -49.0340   -1.1490  -31.1560 O.co2    76 ASP    0.0900
   1187 OD2       -50.1700    0.6660  -30.6720 O.co2    76 ASP    0.6200
   1188 HN        -50.5850   -0.2720  -35.3660 H        76 ASP   -0.7600
   1189 HA        -49.0160    1.3590  -33.7670 H        76 ASP   -0.7600
   1190 HB1       -50.6560   -1.1610  -33.2000 H        76 ASP    0.5100
   1191 HB2       -51.1510    0.5630  -32.9480 H        76 ASP   -0.5100
   1192 N         -48.0140   -1.7960  -33.8110 N.am     77 ARG   -0.4700
   1193 CA        -46.8650   -2.6610  -33.6230 C.3      77 ARG    0.3100
   1194 C         -45.6840   -2.1480  -34.4410 C.2      77 ARG    0.0700
   1195 O         -44.5360   -2.2220  -34.0030 O.2      77 ARG    0.0900
   1196 CB        -47.1980   -4.0990  -34.0330 C.3      77 ARG   -0.1800
   1197 CG        -48.1680   -4.8330  -33.1040 C.3      77 ARG    0.0900
   1198 CD        -47.6210   -5.0020  -31.6900 C.3      77 ARG    0.0900
   1199 NE        -47.7290   -3.7750  -30.8990 N.pl3    77 ARG   -0.1800
   1200 CZ        -47.2170   -3.6150  -29.6800 C.cat    77 ARG    0.0900
   1201 NH1       -46.5530   -4.6030  -29.0960 N.pl3    77 ARG    0.0900
   1202 NH2       -47.3800   -2.4680  -29.0370 N.pl3    77 ARG    0.2000
   1203 HN        -48.8650   -2.2460  -34.0720 H        77 ARG    0.0900
   1204 HA        -46.5860   -2.6250  -32.5800 H        77 ARG    0.0900
   1205 HB1       -46.2500   -4.6780  -34.0700 H        77 ARG   -0.7000
   1206 HB2       -47.6440   -4.0750  -35.0490 H        77 ARG    0.4400
   1207 HG1       -48.3790   -5.8380  -33.5270 H        77 ARG    0.6400
   1208 HG2       -49.1180   -4.2590  -33.0520 H        77 ARG   -0.8000
   1209 HD1       -46.5460   -5.2760  -31.7370 H        77 ARG    0.4600
   1210 HD2       -48.1940   -5.7930  -31.1610 H        77 ARG    0.4600
   1211 HE        -48.2210   -3.0030  -31.3010 H        77 ARG   -0.8000
   1212 HH11      -46.4340   -5.4750  -29.5700 H        77 ARG    0.4600
   1213 HH12      -46.1710   -4.4760  -28.1810 H        77 ARG    0.4600
   1214 HH21      -47.8880   -1.7210  -29.4670 H        77 ARG    0.5100
   1215 HH22      -46.9940   -2.3480  -28.1210 H        77 ARG   -0.5100
   1216 N         -45.9690   -1.6280  -35.6340 N.am     78 TYR   -0.4700
   1217 CA        -44.9150   -1.0800  -36.4810 C.3      78 TYR    0.3100
   1218 C         -44.2660    0.0840  -35.7500 C.2      78 TYR    0.0700
   1219 O         -43.0750    0.0470  -35.4500 O.2      78 TYR    0.0900
   1220 CB        -45.4880   -0.5730  -37.8020 C.3      78 TYR   -0.1800
   1221 CG        -44.4680    0.1150  -38.6810 C.ar     78 TYR    0.0900
   1222 CD1       -43.6880   -0.6150  -39.5780 C.ar     78 TYR    0.0900
   1223 CD2       -44.2930    1.5010  -38.6270 C.ar     78 TYR    0.0000
   1224 CE1       -42.7620    0.0170  -40.4060 C.ar     78 TYR   -0.1150
   1225 CE2       -43.3670    2.1450  -39.4510 C.ar     78 TYR    0.1150
   1226 CZ        -42.6070    1.3970  -40.3450 C.ar     78 TYR   -0.1150
   1227 OH        -41.7180    2.0290  -41.1980 O.3      78 TYR    0.1150
   1228 HN        -46.8970   -1.5880  -35.9940 H        78 TYR    0.1100
   1229 HA        -44.1940   -1.8620  -36.6620 H        78 TYR   -0.5400
   1230 HB1       -46.2930    0.1640  -37.5930 H        78 TYR    0.4300
   1231 HB2       -45.8950   -1.4310  -38.3780 H        78 TYR   -0.1150
   1232 HD1       -43.8020   -1.6880  -39.6310 H        78 TYR    0.1150
   1233 HD2       -44.8850    2.0850  -37.9360 H        78 TYR   -0.1150
   1234 HE1       -42.1660   -0.5640  -41.0950 H        78 TYR    0.1150
   1235 HE2       -43.2420    3.2160  -39.3950 H        78 TYR    0.5100
   1236 HH        -41.2680    2.7150  -40.7010 H        78 TYR   -0.5100
   1237 N         -45.0610    1.1180  -35.4620 N.am     79 PHE   -0.4700
   1238 CA        -44.5820    2.2980  -34.7490 C.3      79 PHE    0.3100
   1239 C         -43.8070    1.8970  -33.5050 C.2      79 PHE    0.0700
   1240 O         -42.9760    2.6540  -33.0140 O.2      79 PHE    0.0900
   1241 CB        -45.7570    3.1960  -34.3510 C.3      79 PHE   -0.1800
   1242 CG        -46.1520    4.1850  -35.4120 C.ar     79 PHE    0.0900
   1243 CD1       -46.3560    3.7750  -36.7250 C.ar     79 PHE    0.0900
   1244 CD2       -46.3290    5.5310  -35.0940 C.ar     79 PHE    0.0000
   1245 CE1       -46.7290    4.6900  -37.7090 C.ar     79 PHE   -0.1150
   1246 CE2       -46.7010    6.4550  -36.0680 C.ar     79 PHE    0.1150
   1247 CZ        -46.9010    6.0330  -37.3780 C.ar     79 PHE   -0.1150
   1248 HN        -46.0230    1.1310  -35.7240 H        79 PHE    0.1150
   1249 HA        -43.9040    2.8320  -35.3980 H        79 PHE   -0.1150
   1250 HB1       -45.4830    3.7790  -33.4460 H        79 PHE    0.1150
   1251 HB2       -46.6480    2.5650  -34.1430 H        79 PHE   -0.1150
   1252 HD1       -46.2230    2.7360  -36.9870 H        79 PHE    0.1150
   1253 HD2       -46.1750    5.8630  -34.0780 H        79 PHE   -0.1150
   1254 HE1       -46.8840    4.3600  -38.7260 H        79 PHE    0.1150
   1255 HE2       -46.8330    7.4950  -35.8080 H        79 PHE    0.5100
   1256 HZ        -47.1900    6.7450  -38.1370 H        79 PHE   -0.5100
   1257 N         -44.0900    0.6990  -32.9960 N.am     80 ALA   -0.4700
   1258 CA        -43.4040    0.1810  -31.8220 C.3      80 ALA    0.3100
   1259 C         -41.9930   -0.2460  -32.2050 C.2      80 ALA    0.0700
   1260 O         -41.0290    0.1060  -31.5310 O.2      80 ALA    0.0900
   1261 CB        -44.1690   -1.0020  -31.2460 C.3      80 ALA   -0.2700
   1262 HN        -44.7820    0.1040  -33.3970 H        80 ALA    0.0900
   1263 HA        -43.3370    0.9760  -31.0940 H        80 ALA    0.0900
   1264 HB1       -43.9460   -1.9210  -31.8280 H        80 ALA    0.0900
   1265 HB2       -45.2610   -0.8070  -31.2960 H        80 ALA    0.5100
   1266 HB3       -43.8660   -1.1690  -30.1890 H        80 ALA   -0.5100
   1267 N         -41.8760   -1.0080  -33.2930 N.am     81 ILE   -0.4700
   1268 CA        -40.5800   -1.4720  -33.7700 C.3      81 ILE    0.3100
   1269 C         -39.7500   -0.3630  -34.4080 C.2      81 ILE    0.0700
   1270 O         -38.6100   -0.1270  -34.0070 O.2      81 ILE    0.0900
   1271 CB        -40.7310   -2.6150  -34.7840 C.3      81 ILE   -0.0900
   1272 CG1       -40.9830   -3.9240  -34.0280 C.3      81 ILE    0.0900
   1273 CG2       -39.4930   -2.6970  -35.6820 C.3      81 ILE   -0.2700
   1274 CD        -40.9230   -5.1860  -34.8930 C.3      81 ILE    0.0900
   1275 HN        -42.6680   -1.2930  -33.8260 H        81 ILE    0.0900
   1276 HA        -40.0120   -1.8060  -32.9150 H        81 ILE    0.0900
   1277 HB        -41.6300   -2.4360  -35.4110 H        81 ILE   -0.1800
   1278 HG11      -41.9900   -3.8690  -33.5630 H        81 ILE    0.0900
   1279 HG12      -40.2210   -4.0160  -33.2270 H        81 ILE    0.0900
   1280 HG21      -38.5710   -2.7030  -35.0620 H        81 ILE   -0.2700
   1281 HG22      -39.4580   -1.8190  -36.3610 H        81 ILE    0.0900
   1282 HG23      -39.5210   -3.6330  -36.2810 H        81 ILE    0.0900
   1283 HD1       -39.9380   -5.6860  -34.7710 H        81 ILE    0.0900
   1284 HD2       -41.0560   -4.9170  -35.9620 H        81 ILE    0.5100
   1285 HD3       -41.7220   -5.8940  -34.5830 H        81 ILE   -0.5100
   1286 N         -40.3120    0.3140  -35.4100 N.am     82 THR   -0.4700
   1287 CA        -39.6040    1.4040  -36.0800 C.3      82 THR    0.3100
   1288 C         -39.1550    2.4240  -35.0370 C.2      82 THR    0.0700
   1289 O         -38.2900    3.2620  -35.2970 O.2      82 THR    0.0900
   1290 CB        -40.5000    2.1190  -37.1140 C.3      82 THR    0.1400
   1291 CG2       -41.7560    2.6620  -36.4500 C.3      82 THR    0.0900
   1292 OG1       -39.7800    3.2050  -37.7060 O.3      82 THR   -0.6600
   1293 HN        -41.2300    0.1110  -35.7440 H        82 THR    0.4300
   1294 HA        -38.7380    0.9830  -36.5680 H        82 THR   -0.2700
   1295 HB        -40.8000    1.4060  -37.9110 H        82 THR    0.0900
   1296 HG1       -39.0620    3.4080  -37.1020 H        82 THR    0.0900
   1297 HG21      -41.5800    3.6960  -36.0880 H        82 THR    0.0900
   1298 HG22      -42.0310    2.0240  -35.5820 H        82 THR    0.5100
   1299 HG23      -42.5920    2.6790  -37.1800 H        82 THR   -0.5100
   1300 N         -39.7600    2.3410  -33.8510 N.am     83 SER   -0.4700
   1301 CA        -39.4480    3.2280  -32.7400 C.3      83 SER    0.3100
   1302 C         -37.9970    3.0760  -32.2960 C.2      83 SER    0.0700
   1303 O         -37.4470    1.9730  -32.2970 O.2      83 SER    0.0900
   1304 CB        -40.3750    2.9330  -31.5550 C.3      83 SER    0.0500
   1305 OG        -39.9950    3.6760  -30.4090 O.3      83 SER    0.0900
   1306 HN        -40.4630    1.6580  -33.6710 H        83 SER    0.0900
   1307 HA        -39.5750    4.2460  -33.0740 H        83 SER   -0.6600
   1308 HB1       -40.3270    1.8520  -31.3060 H        83 SER    0.4300
   1309 HB2       -41.4170    3.2060  -31.8240 H        83 SER    0.5100
   1310 HG1       -39.9460    3.0440  -29.6880 H        83 SER   -0.5100
   1311 N         -37.3590    4.1900  -31.9040 N.am     84 PRO   -0.2900
   1312 CA        -35.9630    4.1740  -31.4560 C.3      84 PRO    0.0000
   1313 C         -35.7910    3.5230  -30.0930 C.2      84 PRO    0.0900
   1314 O         -34.6990    3.0640  -29.7460 O.2      84 PRO    0.0900
   1315 CB        -35.5940    5.6510  -31.4420 C.3      84 PRO    0.0200
   1316 CG        -36.8850    6.3010  -31.0390 C.3      84 PRO    0.0900
   1317 CD        -37.8940    5.5650  -31.8980 C.3      84 PRO   -0.1800
   1318 HA        -35.3620    3.5620  -32.1120 H        84 PRO    0.0900
   1319 HB1       -35.2630    5.9960  -32.4440 H        84 PRO    0.0900
   1320 HB2       -34.7890    5.8610  -30.7070 H        84 PRO   -0.1800
   1321 HG1       -37.0910    6.1560  -29.9570 H        84 PRO    0.0900
   1322 HG2       -36.8790    7.3890  -31.2620 H        84 PRO    0.0900
   1323 HD1       -38.9080    5.5830  -31.4480 H        84 PRO    0.5100
   1324 HD2       -37.9290    5.9710  -32.9300 H        84 PRO   -0.5100
   1325 N         -36.8680    3.4890  -29.3120 N.am     85 PHE   -0.4700
   1326 CA        -36.7970    2.8920  -27.9920 C.3      85 PHE    0.3100
   1327 C         -37.5390    1.5650  -27.8970 C.2      85 PHE    0.0700
   1328 O         -38.0630    1.0600  -28.8880 O.2      85 PHE    0.0900
   1329 CB        -37.3290    3.8500  -26.9230 C.3      85 PHE   -0.1800
   1330 CG        -36.5290    3.8240  -25.6450 C.ar     85 PHE    0.0900
   1331 CD1       -37.1000    4.2220  -24.4420 C.ar     85 PHE    0.0900
   1332 CD2       -35.1870    3.4210  -25.6490 C.ar     85 PHE    0.0000
   1333 CE1       -36.3500    4.2220  -23.2640 C.ar     85 PHE   -0.1150
   1334 CE2       -34.4280    3.4160  -24.4790 C.ar     85 PHE    0.1150
   1335 CZ        -35.0080    3.8190  -23.2860 C.ar     85 PHE   -0.1150
   1336 HN        -37.7500    3.8630  -29.5900 H        85 PHE    0.1150
   1337 HA        -35.7650    2.6470  -27.7920 H        85 PHE   -0.1150
   1338 HB1       -38.3730    3.5710  -26.6660 H        85 PHE    0.1150
   1339 HB2       -37.2960    4.8900  -27.3130 H        85 PHE   -0.1150
   1340 HD1       -38.1340    4.5350  -24.4180 H        85 PHE    0.1150
   1341 HD2       -34.7320    3.1060  -26.5760 H        85 PHE   -0.1150
   1342 HE1       -36.8050    4.5330  -22.3340 H        85 PHE    0.1150
   1343 HE2       -33.3950    3.1010  -24.5030 H        85 PHE    0.5100
   1344 HZ        -34.4270    3.8220  -22.3760 H        85 PHE   -0.5100
   1345 N         -37.5730    1.0220  -26.6800 N.am     86 LYS   -0.4700
   1346 CA        -38.1900   -0.2620  -26.3660 C.3      86 LYS    0.3100
   1347 C         -39.3950   -0.6630  -27.2090 C.2      86 LYS    0.0700
   1348 O         -40.0550    0.1710  -27.8330 O.2      86 LYS    0.0900
   1349 CB        -38.5950   -0.3210  -24.8880 C.3      86 LYS   -0.1800
   1350 CG        -37.6610    0.4020  -23.9210 C.3      86 LYS    0.0900
   1351 CD        -36.1970    0.0090  -24.0740 C.3      86 LYS    0.0900
   1352 CE        -35.3600    0.6380  -22.9630 C.3      86 LYS   -0.1800
   1353 NZ        -33.9130    0.7280  -23.3060 N.4      86 LYS    0.0900
   1354 HN        -37.1620    1.4890  -25.9010 H        86 LYS    0.0900
   1355 HA        -37.4760   -1.0400  -26.5910 H        86 LYS   -0.1800
   1356 HB1       -38.6440   -1.3880  -24.5870 H        86 LYS    0.0900
   1357 HB2       -39.6060    0.1280  -24.7900 H        86 LYS    0.0900
   1358 HG1       -37.9810    0.1720  -22.8830 H        86 LYS    0.2100
   1359 HG2       -37.7520    1.4960  -24.0920 H        86 LYS    0.0500
   1360 HD1       -35.8220    0.3560  -25.0610 H        86 LYS    0.0500
   1361 HD2       -36.1050   -1.0980  -24.0260 H        86 LYS   -0.3000
   1362 HE1       -35.4460    0.0230  -22.0420 H        86 LYS    0.3300
   1363 HE2       -35.7200    1.6700  -22.7670 H        86 LYS    0.3300
   1364 HZ1       -33.7940    1.3100  -24.1590 H        86 LYS    0.3300
   1365 HZ2       -33.5380   -0.2260  -23.4820 H        86 LYS    0.5100
   1366 HZ3       -33.3950    1.1620  -22.5150 H        86 LYS   -0.5100
   1367 N         -39.6810   -1.9640  -27.2050 N.am     87 TYR   -0.4700
   1368 CA        -40.7910   -2.5290  -27.9710 C.3      87 TYR    0.3100
   1369 C         -42.1290   -2.4440  -27.2280 C.2      87 TYR    0.0700
   1370 O         -42.4020   -3.2230  -26.3160 O.2      87 TYR    0.0900
   1371 CB        -40.4650   -3.9890  -28.3290 C.3      87 TYR   -0.1800
   1372 CG        -41.4850   -4.6930  -29.2190 C.ar     87 TYR    0.0900
   1373 CD1       -42.8080   -4.8640  -28.7970 C.ar     87 TYR    0.0900
   1374 CD2       -41.1270   -5.2120  -30.4650 C.ar     87 TYR    0.0000
   1375 CE1       -43.7450   -5.5270  -29.5800 C.ar     87 TYR   -0.1150
   1376 CE2       -42.0680   -5.8830  -31.2600 C.ar     87 TYR    0.1150
   1377 CZ        -43.3710   -6.0340  -30.8080 C.ar     87 TYR   -0.1150
   1378 OH        -44.3210   -6.6930  -31.5590 O.3      87 TYR    0.1150
   1379 HN        -39.1460   -2.6160  -26.6750 H        87 TYR    0.1100
   1380 HA        -40.9250   -1.9380  -28.8650 H        87 TYR   -0.5400
   1381 HB1       -40.3970   -4.5800  -27.3910 H        87 TYR    0.4300
   1382 HB2       -39.4950   -4.0160  -28.8690 H        87 TYR   -0.1150
   1383 HD1       -43.1090   -4.4710  -27.8370 H        87 TYR    0.1150
   1384 HD2       -40.1140   -5.0950  -30.8210 H        87 TYR   -0.1150
   1385 HE1       -44.7600   -5.6440  -29.2290 H        87 TYR    0.1150
   1386 HE2       -41.7790   -6.2820  -32.2220 H        87 TYR    0.5100
   1387 HH        -43.8640   -7.2410  -32.2000 H        87 TYR   -0.5100
   1388 N         -42.9620   -1.5050  -27.6610 N.am     88 GLN   -0.4700
   1389 CA        -44.2860   -1.2470  -27.1160 C.3      88 GLN    0.3100
   1390 C         -44.7060    0.1290  -27.6000 C.2      88 GLN    0.0700
   1391 O         -44.3000    1.1500  -27.0360 O.2      88 GLN    0.0900
   1392 CB        -44.3150   -1.2500  -25.5850 C.3      88 GLN   -0.1800
   1393 CG        -45.0210   -2.4640  -24.9540 C.3      88 GLN    0.0900
   1394 CD        -46.5280   -2.5360  -25.2810 C.2      88 GLN    0.0900
   1395 NE2       -47.3670   -2.3610  -24.2640 N.am     88 GLN   -0.1800
   1396 OE1       -46.9190   -2.7570  -26.4310 O.2      88 GLN    0.0900
   1397 HN        -42.7010   -0.9060  -28.4140 H        88 GLN    0.0900
   1398 HA        -44.9460   -2.0130  -27.4940 H        88 GLN    0.5500
   1399 HB1       -44.8370   -0.3300  -25.2460 H        88 GLN   -0.5500
   1400 HB2       -43.2680   -1.2270  -25.2170 H        88 GLN   -0.6200
   1401 HG1       -44.9050   -2.4100  -23.8500 H        88 GLN    0.3200
   1402 HG2       -44.5380   -3.3910  -25.3260 H        88 GLN    0.3000
   1403 HE21      -47.0130   -2.1920  -23.3460 H        88 GLN    0.5100
   1404 HE22      -48.3550   -2.3990  -24.4210 H        88 GLN   -0.5100
   1405 N         -45.5220    0.1410  -28.6500 N.am     89 SER   -0.4700
   1406 CA        -46.0230    1.3610  -29.2610 C.3      89 SER    0.3100
   1407 C         -46.2340    2.5340  -28.2940 C.2      89 SER    0.0700
   1408 O         -46.3670    2.3460  -27.0810 O.2      89 SER    0.0900
   1409 CB        -47.3240    1.0360  -29.9800 C.3      89 SER    0.0500
   1410 OG        -47.7170    2.1190  -30.8010 O.3      89 SER    0.0900
   1411 HN        -45.8330   -0.7060  -29.0730 H        89 SER    0.0900
   1412 HA        -45.2810    1.7290  -29.9540 H        89 SER   -0.6600
   1413 HB1       -48.1250    0.8430  -29.2360 H        89 SER    0.4300
   1414 HB2       -47.1850    0.1380  -30.6170 H        89 SER    0.5100
   1415 HG1       -48.6080    1.9180  -31.0940 H        89 SER   -0.5100
   1416 N         -46.2710    3.7520  -28.8270 N.am     90 LEU   -0.4700
   1417 CA        -46.4560    4.9310  -27.9800 C.3      90 LEU    0.3100
   1418 C         -47.9300    5.2580  -27.6940 C.2      90 LEU    0.0700
   1419 O         -48.2240    6.0660  -26.8140 O.2      90 LEU    0.0900
   1420 CB        -45.7710    6.1410  -28.6150 C.3      90 LEU   -0.1800
   1421 CG        -44.4640    5.8660  -29.3730 C.3      90 LEU    0.0900
   1422 CD1       -43.8260    7.2040  -29.7190 C.3      90 LEU    0.0900
   1423 CD2       -43.4950    5.0240  -28.5410 C.3      90 LEU   -0.0900
   1424 HN        -46.1770    3.9150  -29.8060 H        90 LEU    0.0900
   1425 HA        -46.0290    4.7200  -27.0110 H        90 LEU   -0.2700
   1426 HB1       -45.5500    6.8690  -27.8070 H        90 LEU    0.0900
   1427 HB2       -46.4870    6.6010  -29.3290 H        90 LEU    0.0900
   1428 HG        -44.6770    5.2950  -30.3020 H        90 LEU    0.0900
   1429 HD11      -43.6120    7.7760  -28.7910 H        90 LEU   -0.2700
   1430 HD12      -44.5190    7.8000  -30.3510 H        90 LEU    0.0900
   1431 HD13      -42.8720    7.0390  -30.2630 H        90 LEU    0.0900
   1432 HD21      -43.8780    3.9870  -28.4400 H        90 LEU    0.0900
   1433 HD22      -43.3880    5.4630  -27.5250 H        90 LEU    0.5100
   1434 HD23      -42.5020    4.9890  -29.0390 H        90 LEU   -0.5100
   1435 N         -48.8520    4.6340  -28.4330 N.am     91 LEU   -0.4700
   1436 CA        -50.2820    4.8590  -28.2250 C.3      91 LEU    0.3100
   1437 C         -50.6340    4.7250  -26.7430 C.2      91 LEU    0.0700
   1438 O         -50.8450    3.6200  -26.2460 O.2      91 LEU    0.0900
   1439 CB        -51.1020    3.8420  -29.0300 C.3      91 LEU   -0.1800
   1440 CG        -51.5220    4.1280  -30.4830 C.3      91 LEU    0.0900
   1441 CD1       -52.6380    5.1660  -30.4950 C.3      91 LEU    0.0900
   1442 CD2       -50.3310    4.5930  -31.3110 C.3      91 LEU   -0.0900
   1443 HN        -48.6080    3.9920  -29.1540 H        91 LEU    0.0900
   1444 HA        -50.5130    5.8650  -28.5410 H        91 LEU   -0.2700
   1445 HB1       -52.0370    3.6690  -28.4600 H        91 LEU    0.0900
   1446 HB2       -50.5100    2.9060  -29.0520 H        91 LEU    0.0900
   1447 HG        -51.8800    3.1900  -30.9590 H        91 LEU    0.0900
   1448 HD11      -52.2860    6.1100  -30.0250 H        91 LEU   -0.2700
   1449 HD12      -53.5120    4.7890  -29.9230 H        91 LEU    0.0900
   1450 HD13      -52.9420    5.3820  -31.5410 H        91 LEU    0.0900
   1451 HD21      -49.5430    3.8100  -31.3210 H        91 LEU    0.0900
   1452 HD22      -49.9040    5.5200  -30.8720 H        91 LEU    0.5100
   1453 HD23      -50.6500    4.7880  -32.3580 H        91 LEU   -0.5100
   1454 N         -50.6970    5.8580  -26.0440 N.am     92 THR   -0.4700
   1455 CA        -51.0080    5.8790  -24.6190 C.3      92 THR    0.3100
   1456 C         -52.2490    5.0500  -24.2740 C.2      92 THR    0.0700
   1457 O         -53.0460    4.7180  -25.1510 O.2      92 THR    0.0900
   1458 CB        -51.2150    7.3220  -24.1160 C.3      92 THR    0.1400
   1459 CG2       -49.9750    8.1620  -24.3820 C.3      92 THR    0.0900
   1460 OG1       -52.3190    7.9190  -24.7970 O.3      92 THR   -0.6600
   1461 HN        -50.5350    6.7460  -26.4650 H        92 THR    0.4300
   1462 HA        -50.1860    5.4160  -24.0930 H        92 THR   -0.2700
   1463 HB        -51.4260    7.3150  -23.0250 H        92 THR    0.0900
   1464 HG1       -52.9550    8.1490  -24.1170 H        92 THR    0.0900
   1465 HG21      -49.7610    8.1930  -25.4720 H        92 THR    0.0900
   1466 HG22      -49.1000    7.7180  -23.8600 H        92 THR    0.5100
   1467 HG23      -50.1370    9.2010  -24.0230 H        92 THR   -0.5100
   1468 N         -52.4090    4.6780  -22.9910 N.am     93 LYS   -0.4700
   1469 CA        -53.5250    3.8810  -22.5400 C.3      93 LYS    0.3100
   1470 C         -54.8710    4.5570  -22.7620 C.2      93 LYS    0.0700
   1471 O         -55.8540    3.9280  -23.1420 O.2      93 LYS    0.0900
   1472 CB        -53.3060    3.4970  -21.0560 C.3      93 LYS   -0.1800
   1473 CG        -54.3070    2.4810  -20.4760 C.3      93 LYS    0.0900
   1474 CD        -54.4810    1.2010  -21.3180 C.3      93 LYS    0.0900
   1475 CE        -53.1750    0.5020  -21.7210 C.3      93 LYS   -0.1800
   1476 NZ        -53.4710   -0.7230  -22.4850 N.4      93 LYS    0.0900
   1477 HN        -51.7550    4.9420  -22.2860 H        93 LYS    0.0900
   1478 HA        -53.5850    2.9970  -23.1580 H        93 LYS   -0.1800
   1479 HB1       -53.3670    4.4240  -20.4470 H        93 LYS    0.0900
   1480 HB2       -52.2870    3.0680  -20.9580 H        93 LYS    0.0900
   1481 HG1       -55.2960    2.9790  -20.3890 H        93 LYS    0.2100
   1482 HG2       -53.9600    2.1890  -19.4630 H        93 LYS    0.0500
   1483 HD1       -55.0310    1.4680  -22.2460 H        93 LYS    0.0500
   1484 HD2       -55.0910    0.4820  -20.7320 H        93 LYS   -0.3000
   1485 HE1       -52.5990    0.2160  -20.8150 H        93 LYS    0.3300
   1486 HE2       -52.5650    1.1730  -22.3640 H        93 LYS    0.3300
   1487 HZ1       -54.4360   -0.6680  -22.8670 H        93 LYS    0.3300
   1488 HZ2       -53.3910   -1.5500  -21.8580 H        93 LYS    0.5100
   1489 HZ3       -52.7930   -0.8160  -23.2680 H        93 LYS   -0.5100
   1490 N         -54.9520    5.8820  -22.5470 N.am     94 ASN   -0.4700
   1491 CA        -56.1740    6.6380  -22.7830 C.3      94 ASN    0.3100
   1492 C         -56.3960    6.9200  -24.2650 C.2      94 ASN    0.0700
   1493 O         -57.5090    6.7630  -24.7740 O.2      94 ASN    0.0900
   1494 CB        -56.1510    7.9510  -21.9830 C.3      94 ASN   -0.1800
   1495 CG        -54.8620    8.7390  -22.1810 C.2      94 ASN    0.0900
   1496 ND2       -54.7010    9.8270  -21.5980 N.am     94 ASN    0.0900
   1497 OD1       -53.9540    8.2230  -22.9740 O.2      94 ASN    0.5500
   1498 HN        -54.1730    6.4090  -22.2150 H        94 ASN   -0.5500
   1499 HA        -57.0110    6.0250  -22.4780 H        94 ASN   -0.6200
   1500 HB1       -56.2590    7.7180  -20.9020 H        94 ASN    0.3200
   1501 HB2       -57.0050    8.5850  -22.3060 H        94 ASN    0.3000
   1502 HD21      -53.8550   10.3430  -21.7290 H        94 ASN    0.5100
   1503 HD22      -55.4190   10.1840  -21.0000 H        94 ASN   -0.5100
   1504 N         -55.3390    7.3250  -24.9660 N.am     95 LYS   -0.4700
   1505 CA        -55.4260    7.6130  -26.3920 C.3      95 LYS    0.3100
   1506 C         -55.5870    6.3130  -27.1800 C.2      95 LYS    0.0700
   1507 O         -55.7790    6.3260  -28.3980 O.2      95 LYS    0.0900
   1508 CB        -54.1770    8.3700  -26.8620 C.3      95 LYS   -0.1800
   1509 CG        -53.9620    9.7100  -26.1670 C.3      95 LYS    0.0900
   1510 CD        -52.6490   10.3510  -26.5870 C.3      95 LYS    0.0900
   1511 CE        -52.3890   11.6300  -25.8110 C.3      95 LYS   -0.1800
   1512 NZ        -51.1460   12.3080  -26.2730 N.4      95 LYS    0.0900
   1513 HN        -54.4430    7.4500  -24.5470 H        95 LYS    0.0900
   1514 HA        -56.3110    8.2090  -26.5610 H        95 LYS   -0.1800
   1515 HB1       -54.2660    8.5490  -27.9540 H        95 LYS    0.0900
   1516 HB2       -53.2880    7.7300  -26.6740 H        95 LYS    0.0900
   1517 HG1       -53.9530    9.5520  -25.0670 H        95 LYS    0.2100
   1518 HG2       -54.7990   10.3910  -26.4250 H        95 LYS    0.0500
   1519 HD1       -52.6880   10.5840  -27.6730 H        95 LYS    0.0500
   1520 HD2       -51.8190    9.6360  -26.4030 H        95 LYS   -0.3000
   1521 HE1       -52.2670   11.3960  -24.7310 H        95 LYS    0.3300
   1522 HE2       -53.2340   12.3360  -25.9560 H        95 LYS    0.3300
   1523 HZ1       -51.2360   12.5480  -27.2810 H        95 LYS    0.3300
   1524 HZ2       -50.3340   11.6710  -26.1400 H        95 LYS    0.5100
   1525 HZ3       -51.0000   13.1770  -25.7210 H        95 LYS   -0.5100
   1526 N         -55.4950    5.1850  -26.4770 N.am     96 ALA   -0.4700
   1527 CA        -55.6670    3.8830  -27.0990 C.3      96 ALA    0.3100
   1528 C         -57.1650    3.6500  -27.0930 C.2      96 ALA    0.0700
   1529 O         -57.7290    3.0760  -28.0230 O.2      96 ALA    0.0900
   1530 CB        -54.9640    2.8020  -26.2850 C.3      96 ALA   -0.2700
   1531 HN        -55.3040    5.1840  -25.4990 H        96 ALA    0.0900
   1532 HA        -55.2540    3.9300  -28.0960 H        96 ALA    0.0900
   1533 HB1       -55.2550    2.8810  -25.2150 H        96 ALA    0.0900
   1534 HB2       -53.8630    2.9270  -26.3640 H        96 ALA    0.5100
   1535 HB3       -55.2550    1.7980  -26.6580 H        96 ALA   -0.5100
   1536 N         -57.8020    4.1150  -26.0210 N.am     97 ARG   -0.4700
   1537 CA        -59.2430    4.0070  -25.8660 C.3      97 ARG    0.3100
   1538 C         -59.9000    5.0590  -26.7560 C.2      97 ARG    0.0700
   1539 O         -60.8680    4.7760  -27.4600 O.2      97 ARG    0.0900
   1540 CB        -59.6430    4.2410  -24.4040 C.3      97 ARG   -0.1800
   1541 CG        -59.2290    3.1370  -23.4380 C.3      97 ARG    0.0900
   1542 CD        -59.8110    3.3980  -22.0510 C.3      97 ARG    0.0900
   1543 NE        -59.6670    2.2530  -21.1500 N.pl3    97 ARG   -0.1800
   1544 CZ        -60.1930    2.1920  -19.9290 C.cat    97 ARG    0.0900
   1545 NH1       -60.9010    3.2080  -19.4550 N.pl3    97 ARG    0.0900
   1546 NH2       -60.0170    1.1090  -19.1810 N.pl3    97 ARG    0.2000
   1547 HN        -57.3160    4.5590  -25.2730 H        97 ARG    0.0900
   1548 HA        -59.5410    3.0200  -26.1850 H        97 ARG    0.0900
   1549 HB1       -60.7480    4.3440  -24.3600 H        97 ARG   -0.7000
   1550 HB2       -59.1790    5.1910  -24.0650 H        97 ARG    0.4400
   1551 HG1       -58.1210    3.1010  -23.3710 H        97 ARG    0.6400
   1552 HG2       -59.5980    2.1590  -23.8140 H        97 ARG   -0.8000
   1553 HD1       -60.8960    3.6170  -22.1390 H        97 ARG    0.4600
   1554 HD2       -59.2850    4.2570  -21.5830 H        97 ARG    0.4600
   1555 HE        -59.1400    1.4670  -21.4720 H        97 ARG   -0.8000
   1556 HH11      -61.0420    4.0250  -20.0160 H        97 ARG    0.4600
   1557 HH12      -61.2950    3.1590  -18.5370 H        97 ARG    0.4600
   1558 HH21      -59.4880    0.3370  -19.5360 H        97 ARG    0.5100
   1559 HH22      -60.4130    1.0640  -18.2650 H        97 ARG   -0.5100
   1560 N         -59.3680    6.2990  -26.8270 N.am     98 VAL   -0.4700
   1561 CA        -59.9190    7.3450  -27.6900 C.3      98 VAL    0.3100
   1562 C         -59.9420    6.9190  -29.1480 C.2      98 VAL    0.0700
   1563 O         -60.9540    7.0600  -29.8340 O.2      98 VAL    0.0900
   1564 CB        -59.1940    8.6830  -27.5260 C.3      98 VAL   -0.0900
   1565 CG1       -59.6690    9.7260  -28.5620 C.3      98 VAL    0.0900
   1566 CG2       -59.4610    9.2220  -26.1060 C.3      98 VAL   -0.2700
   1567 HN        -58.5690    6.5580  -26.2910 H        98 VAL    0.0900
   1568 HA        -60.9630    7.4600  -27.4370 H        98 VAL    0.0900
   1569 HB        -58.1020    8.5200  -27.6500 H        98 VAL    0.0900
   1570 HG11      -60.7780    9.7800  -28.5690 H        98 VAL   -0.2700
   1571 HG12      -59.3200    9.4370  -29.5760 H        98 VAL    0.0900
   1572 HG13      -59.2670   10.7290  -28.3000 H        98 VAL    0.0900
   1573 HG21      -59.0880    8.5020  -25.3470 H        98 VAL    0.0900
   1574 HG22      -60.5530    9.3630  -25.9540 H        98 VAL    0.5100
   1575 HG23      -58.9370   10.1910  -25.9650 H        98 VAL   -0.5100
   1576 N         -58.8480    6.2960  -29.6310 N.am     99 ILE   -0.4700
   1577 CA        -58.8600    5.6140  -30.9120 C.3      99 ILE    0.3100
   1578 C         -59.8480    4.4590  -30.9960 C.2      99 ILE    0.0700
   1579 O         -60.6310    4.4410  -31.9320 O.2      99 ILE    0.0900
   1580 CB        -57.4490    5.3080  -31.4040 C.3      99 ILE   -0.0900
   1581 CG1       -56.8620    6.6290  -31.9650 C.3      99 ILE    0.0900
   1582 CG2       -57.4170    4.1800  -32.4650 C.3      99 ILE   -0.2700
   1583 CD        -55.3390    6.6380  -32.0800 C.3      99 ILE    0.0900
   1584 HN        -57.9850    6.2750  -29.1330 H        99 ILE    0.0900
   1585 HA        -59.3680    6.2530  -31.6190 H        99 ILE    0.0900
   1586 HB        -56.8260    5.0000  -30.5370 H        99 ILE   -0.1800
   1587 HG11      -57.1680    7.4610  -31.2970 H        99 ILE    0.0900
   1588 HG12      -57.2900    6.8030  -32.9740 H        99 ILE    0.0900
   1589 HG21      -58.1610    4.3870  -33.2640 H        99 ILE   -0.2700
   1590 HG22      -57.6680    3.2080  -31.9890 H        99 ILE    0.0900
   1591 HG23      -56.4090    4.1230  -32.9250 H        99 ILE    0.0900
   1592 HD1       -55.0020    5.8260  -32.7580 H        99 ILE    0.0900
   1593 HD2       -54.8840    6.4760  -31.0790 H        99 ILE    0.5100
   1594 HD3       -54.9960    7.6110  -32.4930 H        99 ILE   -0.5100
   1595 N         -59.9530    3.5350  -30.0060 N.am    100 ILE   -0.4700
   1596 CA        -60.9540    2.4540  -30.0170 C.3     100 ILE    0.3100
   1597 C         -62.3870    2.9560  -30.1710 C.2     100 ILE    0.0700
   1598 O         -63.1560    2.4400  -30.9810 O.2     100 ILE    0.0900
   1599 CB        -60.8480    1.5220  -28.7980 C.3     100 ILE   -0.0900
   1600 CG1       -59.5840    0.6340  -28.8860 C.3     100 ILE    0.0900
   1601 CG2       -62.1020    0.6220  -28.6300 C.3     100 ILE   -0.2700
   1602 CD        -59.1850    0.0380  -27.5270 C.3     100 ILE    0.0900
   1603 HN        -59.3460    3.5480  -29.2150 H       100 ILE    0.0900
   1604 HA        -60.8060    1.8870  -30.9240 H       100 ILE    0.0900
   1605 HB        -60.7240    2.1390  -27.8830 H       100 ILE   -0.1800
   1606 HG11      -58.7420    1.2470  -29.2700 H       100 ILE    0.0900
   1607 HG12      -59.7780   -0.1960  -29.5970 H       100 ILE    0.0900
   1608 HG21      -62.3440    0.1210  -29.5920 H       100 ILE   -0.2700
   1609 HG22      -62.9730    1.2410  -28.3240 H       100 ILE    0.0900
   1610 HG23      -61.9090   -0.1570  -27.8620 H       100 ILE    0.0900
   1611 HD1       -60.0080   -0.5910  -27.1300 H       100 ILE    0.0900
   1612 HD2       -58.9790    0.8550  -26.8020 H       100 ILE    0.5100
   1613 HD3       -58.2780   -0.5940  -27.6440 H       100 ILE   -0.5100
   1614 N         -62.7710    4.0330  -29.4570 N.am    101 LEU   -0.4700
   1615 CA        -64.0750    4.6700  -29.5790 C.3     101 LEU    0.3100
   1616 C         -64.3660    5.1410  -31.0010 C.2     101 LEU    0.0700
   1617 O         -65.4430    4.9160  -31.5580 O.2     101 LEU    0.0900
   1618 CB        -64.1620    5.8540  -28.5840 C.3     101 LEU   -0.1800
   1619 CG        -65.4630    6.6890  -28.6210 C.3     101 LEU    0.0900
   1620 CD1       -66.7110    5.8300  -28.3600 C.3     101 LEU    0.0900
   1621 CD2       -65.3850    7.8380  -27.6040 C.3     101 LEU   -0.0900
   1622 HN        -62.1600    4.4530  -28.7920 H       101 LEU    0.0900
   1623 HA        -64.8350    3.9340  -29.3630 H       101 LEU   -0.2700
   1624 HB1       -63.3130    6.5380  -28.7960 H       101 LEU    0.0900
   1625 HB2       -64.0500    5.4460  -27.5580 H       101 LEU    0.0900
   1626 HG        -65.5560    7.1660  -29.6190 H       101 LEU    0.0900
   1627 HD11      -66.6440    5.3530  -27.3600 H       101 LEU   -0.2700
   1628 HD12      -66.7890    5.0320  -29.1300 H       101 LEU    0.0900
   1629 HD13      -67.6210    6.4680  -28.3890 H       101 LEU    0.0900
   1630 HD21      -64.5270    8.5020  -27.8430 H       101 LEU    0.0900
   1631 HD22      -65.2430    7.4290  -26.5810 H       101 LEU    0.5100
   1632 HD23      -66.3190    8.4380  -27.6400 H       101 LEU   -0.5100
   1633 N         -63.3500    5.7310  -31.6530 N.am    102 MET   -0.4700
   1634 CA        -63.4030    6.1550  -33.0330 C.3     102 MET    0.3100
   1635 C         -63.4170    5.0070  -34.0360 C.2     102 MET    0.0700
   1636 O         -63.8870    5.1740  -35.1560 O.2     102 MET    0.0900
   1637 CB        -62.2270    7.1090  -33.3540 C.3     102 MET   -0.1800
   1638 CG        -62.3060    8.4500  -32.5980 C.3     102 MET    0.0900
   1639 SD        -60.8450    9.5020  -32.8490 S.3     102 MET    0.0900
   1640 CE        -61.4510   10.8380  -31.7810 C.3     102 MET   -0.1400
   1641 HN        -62.4840    5.9080  -31.1950 H       102 MET    0.0900
   1642 HA        -64.3480    6.6550  -33.1930 H       102 MET    0.0900
   1643 HB1       -62.2260    7.3170  -34.4460 H       102 MET   -0.0900
   1644 HB2       -61.2750    6.6040  -33.0840 H       102 MET   -0.2200
   1645 HG1       -62.4200    8.2330  -31.5150 H       102 MET    0.0900
   1646 HG2       -63.2110    8.9920  -32.9430 H       102 MET    0.0900
   1647 HE1       -61.6190   10.4800  -30.7420 H       102 MET    0.0900
   1648 HE2       -62.4150   11.2320  -32.1680 H       102 MET    0.5100
   1649 HE3       -60.7110   11.6650  -31.7430 H       102 MET   -0.5100
   1650 N         -62.9760    3.7860  -33.6660 N.am    103 VAL   -0.4700
   1651 CA        -62.8910    2.6740  -34.6080 C.3     103 VAL    0.3100
   1652 C         -64.2760    2.0500  -34.7670 C.2     103 VAL    0.0700
   1653 O         -64.5450    1.3430  -35.7360 O.2     103 VAL    0.0900
   1654 CB        -61.9030    1.5850  -34.1140 C.3     103 VAL   -0.0900
   1655 CG1       -61.7930    0.4650  -35.1410 C.3     103 VAL    0.0900
   1656 CG2       -60.5380    2.1950  -33.8620 C.3     103 VAL   -0.2700
   1657 HN        -62.6860    3.5900  -32.7320 H       103 VAL    0.0900
   1658 HA        -62.5640    3.0690  -35.5570 H       103 VAL    0.0900
   1659 HB        -62.2660    1.1680  -33.1490 H       103 VAL    0.0900
   1660 HG11      -61.6000    0.8890  -36.1490 H       103 VAL   -0.2700
   1661 HG12      -62.7420   -0.1130  -35.1750 H       103 VAL    0.0900
   1662 HG13      -60.9530   -0.2120  -34.8740 H       103 VAL    0.0900
   1663 HG21      -60.3980    2.3850  -32.7760 H       103 VAL    0.0900
   1664 HG22      -60.4490    3.1610  -34.4050 H       103 VAL    0.5100
   1665 HG23      -59.7430    1.4990  -34.2050 H       103 VAL   -0.5100
   1666 N         -65.1790    2.3010  -33.7840 N.am    104 TRP   -0.4700
   1667 CA        -66.5310    1.7730  -33.7280 C.3     104 TRP    0.3100
   1668 C         -67.5450    2.6730  -34.4090 C.2     104 TRP    0.0700
   1669 O         -68.3510    2.2420  -35.2100 O.2     104 TRP    0.0900
   1670 CB        -67.0030    1.5520  -32.2650 C.3     104 TRP   -0.1800
   1671 CG        -66.3340    0.4240  -31.5450 C.ar    104 TRP    0.0900
   1672 CD1       -65.5220    0.5270  -30.4460 C.ar    104 TRP    0.0900
   1673 CD2       -66.4910   -0.9830  -31.8060 C.ar    104 TRP   -0.0300
   1674 CE2       -65.7430   -1.6660  -30.8180 C.ar    104 TRP   -0.1500
   1675 CE3       -67.1990   -1.7170  -32.7610 C.ar    104 TRP    0.2200
   1676 NE1       -65.1670   -0.7280  -30.0140 N.ar    104 TRP   -0.5100
   1677 CZ2       -65.6990   -3.0490  -30.7590 C.ar    104 TRP    0.3700
   1678 CZ3       -67.1630   -3.1120  -32.6950 C.ar    104 TRP    0.2400
   1679 CH2       -66.4350   -3.7650  -31.7050 C.ar    104 TRP    0.1100
   1680 HN        -64.9380    2.8920  -33.0180 H       104 TRP   -0.2500
   1681 HA        -66.5390    0.8360  -34.2660 H       104 TRP    0.1700
   1682 HB1       -68.0950    1.3470  -32.2780 H       104 TRP   -0.2000
   1683 HB2       -66.8130    2.4830  -31.6910 H       104 TRP    0.1400
   1684 HD1       -65.2080    1.4540  -29.9890 H       104 TRP   -0.2700
   1685 HE1       -64.5920   -0.9190  -29.2490 H       104 TRP    0.1600
   1686 HE3       -67.7670   -1.2320  -33.5420 H       104 TRP   -0.1400
   1687 HZ2       -65.1210   -3.5730  -30.0110 H       104 TRP    0.1400
   1688 HZ3       -67.7090   -3.6920  -33.4220 H       104 TRP    0.5100
   1689 HH2       -66.4390   -4.8450  -31.6680 H       104 TRP   -0.5100
   1690 N         -67.5710    3.9800  -34.1500 N.am    105 ILE   -0.4700
   1691 CA        -68.5000    4.9150  -34.7820 C.3     105 ILE    0.3100
   1692 C         -68.2180    5.0780  -36.2740 C.2     105 ILE    0.0700
   1693 O         -69.1370    5.2830  -37.0640 O.2     105 ILE    0.0900
   1694 CB        -68.4720    6.3110  -34.0950 C.3     105 ILE   -0.0900
   1695 CG1       -67.0530    6.8910  -34.1250 C.3     105 ILE    0.0900
   1696 CG2       -69.0030    6.1950  -32.6610 C.3     105 ILE   -0.2700
   1697 CD        -66.9330    8.2770  -33.5030 C.3     105 ILE    0.0900
   1698 HN        -66.9400    4.3880  -33.4970 H       105 ILE    0.0900
   1699 HA        -69.4900    4.4900  -34.7150 H       105 ILE    0.0900
   1700 HB        -69.1040    7.0210  -34.6690 H       105 ILE   -0.1800
   1701 HG11      -66.7200    6.9520  -35.1820 H       105 ILE    0.0900
   1702 HG12      -66.3790    6.2010  -33.5740 H       105 ILE    0.0900
   1703 HG21      -68.2770    5.6380  -32.0300 H       105 ILE   -0.2700
   1704 HG22      -69.9690    5.6450  -32.6600 H       105 ILE    0.0900
   1705 HG23      -69.1470    7.2080  -32.2280 H       105 ILE    0.0900
   1706 HD1       -67.0680    8.2150  -32.4020 H       105 ILE    0.0900
   1707 HD2       -67.7160    8.9470  -33.9190 H       105 ILE    0.5100
   1708 HD3       -65.9280    8.7010  -33.7140 H       105 ILE   -0.5100
   1709 N         -66.9460    4.9880  -36.6580 N.am    106 VAL   -0.4700
   1710 CA        -66.5580    5.0930  -38.0630 C.3     106 VAL    0.3100
   1711 C         -66.8400    3.7410  -38.7140 C.2     106 VAL    0.0700
   1712 O         -66.8770    3.6100  -39.9410 O.2     106 VAL    0.0900
   1713 CB        -65.0610    5.4280  -38.2160 C.3     106 VAL   -0.0900
   1714 CG1       -64.6630    5.4140  -39.6880 C.3     106 VAL    0.0900
   1715 CG2       -64.7780    6.7940  -37.6140 C.3     106 VAL   -0.2700
   1716 HN        -66.2040    4.8470  -36.0080 H       106 VAL    0.0900
   1717 HA        -67.1600    5.8690  -38.5140 H       106 VAL    0.0900
   1718 HB        -64.4560    4.6780  -37.6630 H       106 VAL    0.0900
   1719 HG11      -65.3720    6.0290  -40.2810 H       106 VAL   -0.2700
   1720 HG12      -64.6870    4.3730  -40.0750 H       106 VAL    0.0900
   1721 HG13      -63.6420    5.8350  -39.8080 H       106 VAL    0.0900
   1722 HG21      -65.0440    6.7990  -36.5350 H       106 VAL    0.0900
   1723 HG22      -65.3860    7.5680  -38.1320 H       106 VAL    0.5100
   1724 HG23      -63.6990    7.0370  -37.7160 H       106 VAL   -0.5100
   1725 N         -67.0290    2.7340  -37.8630 N.am    107 SER   -0.4700
   1726 CA        -67.3420    1.3860  -38.3030 C.3     107 SER    0.3100
   1727 C         -68.8620    1.3130  -38.3580 C.2     107 SER    0.0700
   1728 O         -69.4430    0.4050  -38.9520 O.2     107 SER    0.0900
   1729 CB        -66.8010    0.3610  -37.3010 C.3     107 SER    0.0500
   1730 OG        -67.0450   -0.9630  -37.7350 O.3     107 SER    0.0900
   1731 HN        -66.9630    2.8630  -36.8770 H       107 SER    0.0900
   1732 HA        -66.8930    1.2350  -39.2740 H       107 SER   -0.6600
   1733 HB1       -67.2970    0.5080  -36.3170 H       107 SER    0.4300
   1734 HB2       -65.7050    0.5000  -37.1860 H       107 SER    0.5100
   1735 HG1       -67.9930   -1.0960  -37.6610 H       107 SER   -0.5100
   1736 N         -69.5010    2.2970  -37.7260 N.am    108 GLY   -0.4700
   1737 CA        -70.9480    2.3730  -37.7030 C.3     108 GLY    0.3100
   1738 C         -71.4310    3.3100  -38.7910 C.2     108 GLY   -0.0200
   1739 O         -72.4930    3.1020  -39.3820 O.2     108 GLY    0.0900
   1740 HN        -69.0150    3.0220  -37.2430 H       108 GLY    0.0900
   1741 HA1       -71.2600    2.7440  -36.7380 H       108 GLY    0.5100
   1742 HA2       -71.3480    1.3840  -37.8690 H       108 GLY   -0.5100
   1743 N         -70.6470    4.3530  -39.0570 N.am    109 LEU   -0.4700
   1744 CA        -70.9770    5.3180  -40.0960 C.3     109 LEU    0.3100
   1745 C         -70.5240    4.7370  -41.4300 C.2     109 LEU    0.0700
   1746 O         -70.3220    5.4660  -42.4010 O.2     109 LEU    0.0900
   1747 CB        -70.2640    6.6580  -39.8480 C.3     109 LEU   -0.1800
   1748 CG        -70.6340    7.4970  -38.6150 C.3     109 LEU    0.0900
   1749 CD1       -69.7360    8.7280  -38.5440 C.3     109 LEU    0.0900
   1750 CD2       -72.0950    7.9160  -38.6840 C.3     109 LEU   -0.0900
   1751 HN        -69.8000    4.5200  -38.5570 H       109 LEU    0.0900
   1752 HA        -72.0480    5.4590  -40.0910 H       109 LEU   -0.2700
   1753 HB1       -70.4490    7.2920  -40.7390 H       109 LEU    0.0900
   1754 HB2       -69.1800    6.4380  -39.7770 H       109 LEU    0.0900
   1755 HG        -70.5030    6.8870  -37.6970 H       109 LEU    0.0900
   1756 HD11      -69.8640    9.3480  -39.4570 H       109 LEU   -0.2700
   1757 HD12      -68.6710    8.4170  -38.4740 H       109 LEU    0.0900
   1758 HD13      -70.0050    9.3420  -37.6570 H       109 LEU    0.0900
   1759 HD21      -72.7480    7.0170  -38.7140 H       109 LEU    0.0900
   1760 HD22      -72.2740    8.5150  -39.6020 H       109 LEU    0.5100
   1761 HD23      -72.3580    8.5160  -37.7870 H       109 LEU   -0.5100
   1762 N         -70.3550    3.4140  -41.4660 N.am    110 THR   -0.4700
   1763 CA        -69.9280    2.7110  -42.6710 C.3     110 THR    0.3100
   1764 CAT       -71.2610   -0.5500  -44.2620 C       110 THR    0.0700
   1765 C         -70.7700    1.4600  -42.8820 C.2     110 THR    0.0900
   1766 O         -70.5450    0.7880  -43.8240 O.2     110 THR    0.1400
   1767 CB        -68.4380    2.2980  -42.5970 C.3     110 THR    0.0900
   1768 CG2       -68.2220    1.2500  -41.5170 C.3     110 THR   -0.6600
   1769 OG1       -68.0260    1.7540  -43.8570 O.3     110 THR    0.4300
   1770 NT        -70.4750    0.7200  -43.9720 N.4     110 THR   -0.2700
   1771 HN        -70.5140    2.8420  -40.6650 H       110 THR    0.0900
   1772 HNT       -69.7530    0.9630  -44.6150 H       110 THR    0.0900
   1773 HA        -70.0880    3.3720  -43.5100 H       110 THR    0.0900
   1774 HB        -67.8110    3.1850  -42.3640 H       110 THR    0.5100
   1775 HG1       -67.1010    1.5170  -43.7540 H       110 THR   -0.5100
   1776 HG21      -68.8290    0.3450  -41.7360 H       110 THR   -0.4700
   1777 HG22      -68.5330    1.6550  -40.5300 H       110 THR    0.3100
   1778 HG23      -67.1510    0.9590  -41.4820 H       110 THR   -0.1100
   1779 HT1       -71.9020   -0.3940  -45.1550 H       110 THR    0.0900
   1780 HT2       -71.9070   -0.7980  -43.3930 H       110 THR    0.0900
   1781 HT3       -70.5590   -1.3870  -44.4640 H       110 THR    0.0900
   1782 N         -68.4040   -0.6810  -50.7080 N.am    111 SER   -0.2700
   1783 CA        -67.7330   -0.4990  -49.4270 C.3     111 SER    0.0900
   1784 CAY       -68.4730   -0.7550  -53.1180 C.3     111 SER    0.0900
   1785 C         -66.6040   -1.5060  -49.2660 C.2     111 SER    0.0900
   1786 O         -65.7590   -1.3700  -48.3840 O.2     111 SER    0.5100
   1787 CB        -68.7350   -0.6570  -48.2780 C.3     111 SER   -0.5100
   1788 OG        -68.1220   -0.4210  -47.0220 O.3     111 SER   -0.4700
   1789 CY        -67.7110   -0.5510  -51.8540 C.2     111 SER    0.3100
   1790 OY        -66.5120   -0.2800  -51.8740 O.2     111 SER    0.0700
   1791 HN        -69.3750   -0.9020  -50.6830 H       111 SER    0.0900
   1792 HA        -67.2970    0.4880  -49.4130 H       111 SER    0.0500
   1793 HB1       -69.1450   -1.6900  -48.2830 H       111 SER    0.0900
   1794 HB2       -69.5650    0.0710  -48.4080 H       111 SER    0.0900
   1795 HG1       -68.8350   -0.3810  -46.3820 H       111 SER   -0.6600
   1796 HY1       -67.7920   -0.6240  -53.9860 H       111 SER    0.4300
   1797 HY2       -69.2920   -0.0080  -53.1860 H       111 SER    0.5100
   1798 HY3       -68.8930   -1.7830  -53.1410 H       111 SER   -0.5100
   1799 N         -66.5880   -2.5210  -50.1280 N.am    112 SER   -0.4700
   1800 CA        -65.5540   -3.5470  -50.0790 C.3     112 SER    0.3100
   1801 C         -64.1870   -2.9230  -50.3090 C.2     112 SER    0.0700
   1802 O         -63.1560   -3.5380  -50.0390 O.2     112 SER    0.0900
   1803 CB        -65.8110   -4.6150  -51.1430 C.3     112 SER    0.0500
   1804 OG        -67.0460   -5.2710  -50.9170 O.3     112 SER    0.0900
   1805 HN        -67.2790   -2.6250  -50.8400 H       112 SER    0.0900
   1806 HA        -65.5640   -3.9870  -49.0940 H       112 SER   -0.6600
   1807 HB1       -64.9970   -5.3710  -51.1150 H       112 SER    0.4300
   1808 HB2       -65.8400   -4.1410  -52.1480 H       112 SER    0.5100
   1809 HG1       -66.9960   -6.1030  -51.3940 H       112 SER   -0.5100
   1810 N         -64.1830   -1.6940  -50.8190 N.am    113 ILE   -0.4700
   1811 CA        -62.9470   -0.9720  -51.0760 C.3     113 ILE    0.3100
   1812 C         -62.6920    0.0230  -49.9500 C.2     113 ILE    0.0700
   1813 O         -61.5750    0.5020  -49.7700 O.2     113 ILE    0.0900
   1814 CB        -63.0130   -0.2160  -52.4270 C.3     113 ILE   -0.0900
   1815 CG1       -63.0850   -1.2200  -53.5850 C.3     113 ILE    0.0900
   1816 CG2       -61.8020    0.6950  -52.5870 C.3     113 ILE   -0.2700
   1817 CD        -61.8800   -2.1430  -53.6910 C.3     113 ILE    0.0900
   1818 HN        -65.0260   -1.2140  -51.0460 H       113 ILE    0.0900
   1819 HA        -62.1400   -1.6880  -51.0900 H       113 ILE    0.0900
   1820 HB        -63.9410    0.3950  -52.4630 H       113 ILE   -0.1800
   1821 HG11      -63.1750   -0.6520  -54.5350 H       113 ILE    0.0900
   1822 HG12      -63.9940   -1.8440  -53.4510 H       113 ILE    0.0900
   1823 HG21      -60.8890    0.1870  -52.2110 H       113 ILE   -0.2700
   1824 HG22      -61.9520    1.6300  -52.0070 H       113 ILE    0.0900
   1825 HG23      -61.6540    0.9420  -53.6610 H       113 ILE    0.0900
   1826 HD1       -61.8760   -2.8640  -52.8450 H       113 ILE    0.0900
   1827 HD2       -60.9430   -1.5480  -53.6550 H       113 ILE    0.5100
   1828 HD3       -61.9240   -2.7150  -54.6430 H       113 ILE   -0.5100
   1829 N         -63.7340    0.3210  -49.1790 N.am    114 VAL   -0.4700
   1830 CA        -63.6130    1.2530  -48.0680 C.3     114 VAL    0.3100
   1831 C         -63.4040    0.5220  -46.7470 C.2     114 VAL    0.0700
   1832 O         -62.5040    0.8600  -45.9740 O.2     114 VAL    0.0900
   1833 CB        -64.8710    2.1450  -47.9380 C.3     114 VAL   -0.0900
   1834 CG1       -64.7320    3.0830  -46.7420 C.3     114 VAL    0.0900
   1835 CG2       -65.0750    2.9450  -49.2180 C.3     114 VAL   -0.2700
   1836 HN        -64.6350   -0.0770  -49.3250 H       114 VAL    0.0900
   1837 HA        -62.7410    1.8650  -48.2420 H       114 VAL    0.0900
   1838 HB        -65.7670    1.5020  -47.8030 H       114 VAL    0.0900
   1839 HG11      -63.7520    3.6060  -46.7790 H       114 VAL   -0.2700
   1840 HG12      -64.7870    2.5010  -45.7960 H       114 VAL    0.0900
   1841 HG13      -65.5410    3.8430  -46.7610 H       114 VAL    0.0900
   1842 HG21      -65.2080    2.2580  -50.0810 H       114 VAL    0.0900
   1843 HG22      -64.1880    3.5860  -49.4090 H       114 VAL    0.5100
   1844 HG23      -65.9830    3.5790  -49.1280 H       114 VAL   -0.5100
   1845 N         -64.2310   -0.4910  -46.4940 N.am    115 SER   -0.4700
   1846 CA        -64.1560   -1.2530  -45.2550 C.3     115 SER    0.3100
   1847 C         -63.4710   -2.6140  -45.3730 C.2     115 SER    0.0700
   1848 O         -63.4900   -3.4040  -44.4290 O.2     115 SER    0.0900
   1849 CB        -65.5600   -1.4380  -44.6750 C.3     115 SER    0.0500
   1850 OG        -65.5060   -2.0800  -43.4160 O.3     115 SER    0.0900
   1851 HN        -64.9380   -0.7710  -47.1400 H       115 SER    0.0900
   1852 HA        -63.5280   -0.7140  -44.5620 H       115 SER   -0.6600
   1853 HB1       -66.1690   -2.0610  -45.3650 H       115 SER    0.4300
   1854 HB2       -66.0450   -0.4470  -44.5480 H       115 SER    0.5100
   1855 HG1       -64.8320   -2.7590  -43.4930 H       115 SER   -0.5100
   1856 N         -62.8670   -2.8970  -46.5250 N.am    116 PHE   -0.4700
   1857 CA        -62.1690   -4.1660  -46.7110 C.3     116 PHE    0.3100
   1858 C         -60.8360   -4.0010  -47.4270 C.2     116 PHE    0.0700
   1859 O         -59.7840   -4.3200  -46.8730 O.2     116 PHE    0.0900
   1860 CB        -63.0450   -5.1670  -47.4750 C.3     116 PHE   -0.1800
   1861 CG        -62.3050   -6.4070  -47.9040 C.ar    116 PHE    0.0900
   1862 CD1       -61.6660   -6.4620  -49.1420 C.ar    116 PHE    0.0900
   1863 CD2       -62.2230   -7.5090  -47.0570 C.ar    116 PHE    0.0000
   1864 CE1       -60.9560   -7.5960  -49.5300 C.ar    116 PHE   -0.1150
   1865 CE2       -61.5160   -8.6490  -47.4380 C.ar    116 PHE    0.1150
   1866 CZ        -60.8800   -8.6910  -48.6760 C.ar    116 PHE   -0.1150
   1867 HN        -62.8630   -2.2690  -47.2980 H       116 PHE    0.1150
   1868 HA        -61.9210   -4.5560  -45.7360 H       116 PHE   -0.1150
   1869 HB1       -63.4380   -4.6820  -48.3940 H       116 PHE    0.1150
   1870 HB2       -63.8850   -5.4910  -46.8240 H       116 PHE   -0.1150
   1871 HD1       -61.7230   -5.6140  -49.8080 H       116 PHE    0.1150
   1872 HD2       -62.7130   -7.4820  -46.0950 H       116 PHE   -0.1150
   1873 HE1       -60.4650   -7.6240  -50.4920 H       116 PHE    0.1150
   1874 HE2       -61.4610   -9.4990  -46.7730 H       116 PHE    0.5100
   1875 HZ        -60.3290   -9.5730  -48.9720 H       116 PHE   -0.5100
   1876 N         -60.8550   -3.4970  -48.6790 N.am    117 TYR   -0.4700
   1877 CA        -59.6630   -3.3740  -49.4720 C.3     117 TYR    0.3100
   1878 C         -58.7580   -2.4050  -48.7750 C.2     117 TYR    0.0700
   1879 O         -57.7930   -2.8640  -48.2250 O.2     117 TYR    0.0900
   1880 CB        -59.9710   -3.0010  -50.9400 C.3     117 TYR   -0.1800
   1881 CG        -58.9110   -3.4280  -51.9220 C.ar    117 TYR    0.0900
   1882 CD1       -58.4810   -4.7670  -51.9720 C.ar    117 TYR    0.0900
   1883 CD2       -58.4000   -2.5180  -52.8650 C.ar    117 TYR    0.0000
   1884 CE1       -57.5350   -5.1800  -52.9210 C.ar    117 TYR   -0.1150
   1885 CE2       -57.4590   -2.9300  -53.8180 C.ar    117 TYR    0.1150
   1886 CZ        -57.0240   -4.2580  -53.8420 C.ar    117 TYR   -0.1150
   1887 OH        -56.0720   -4.6580  -54.7980 O.3     117 TYR    0.1150
   1888 HN        -61.6980   -3.1860  -49.1080 H       117 TYR    0.1100
   1889 HA        -59.1450   -4.3210  -49.4330 H       117 TYR   -0.5400
   1890 HB1       -60.0680   -1.8980  -51.0230 H       117 TYR    0.4300
   1891 HB2       -60.9190   -3.4920  -51.2480 H       117 TYR   -0.1150
   1892 HD1       -58.8860   -5.4850  -51.2740 H       117 TYR    0.1150
   1893 HD2       -58.7360   -1.4910  -52.8540 H       117 TYR   -0.1150
   1894 HE1       -57.2000   -6.2070  -52.9400 H       117 TYR    0.1150
   1895 HE2       -57.0710   -2.2220  -54.5350 H       117 TYR    0.5100
   1896 HH        -55.8960   -5.5930  -54.6690 H       117 TYR   -0.5100
   1897 N         -59.0650   -1.1070  -48.6220 N.am    118 VAL   -0.4700
   1898 CA        -58.2500   -0.1130  -47.9220 C.3     118 VAL    0.3100
   1899 C         -57.6300   -0.6540  -46.6290 C.2     118 VAL    0.0700
   1900 O         -56.4130   -0.5980  -46.4500 O.2     118 VAL    0.0900
   1901 CB        -59.0740    1.1720  -47.6060 C.3     118 VAL   -0.0900
   1902 CG1       -58.3340    2.0550  -46.6120 C.3     118 VAL    0.0900
   1903 CG2       -59.3210    1.9560  -48.8820 C.3     118 VAL   -0.2700
   1904 HN        -59.9120   -0.7450  -49.0010 H       118 VAL    0.0900
   1905 HA        -57.4090    0.1290  -48.5540 H       118 VAL    0.0900
   1906 HB        -60.0580    0.8820  -47.1780 H       118 VAL    0.0900
   1907 HG11      -57.2870    2.2120  -46.9480 H       118 VAL   -0.2700
   1908 HG12      -58.3170    1.5680  -45.6130 H       118 VAL    0.0900
   1909 HG13      -58.8350    3.0440  -46.5380 H       118 VAL    0.0900
   1910 HG21      -59.3700    1.2650  -49.7510 H       118 VAL    0.0900
   1911 HG22      -58.4920    2.6770  -49.0500 H       118 VAL    0.5100
   1912 HG23      -60.2850    2.5040  -48.8100 H       118 VAL   -0.5100
   1913 N         -58.4550   -1.1960  -45.7150 N.am    119 PRO   -0.2900
   1914 CA        -57.9170   -1.7270  -44.4560 C.3     119 PRO    0.0000
   1915 C         -57.0140   -2.9540  -44.5840 C.2     119 PRO    0.0900
   1916 O         -56.2290   -3.2320  -43.6820 O.2     119 PRO    0.0900
   1917 CB        -59.1750   -2.0050  -43.6350 C.3     119 PRO    0.0200
   1918 CG        -60.1890   -2.3330  -44.6760 C.3     119 PRO    0.0900
   1919 CD        -59.9270   -1.2880  -45.7310 C.3     119 PRO   -0.1800
   1920 HA        -57.2330   -1.0220  -44.0110 H       119 PRO    0.0900
   1921 HB1       -59.4770   -1.1120  -43.0470 H       119 PRO    0.0900
   1922 HB2       -59.0220   -2.8570  -42.9390 H       119 PRO   -0.1800
   1923 HG1       -60.0390   -3.3580  -45.0760 H       119 PRO    0.0900
   1924 HG2       -61.2220   -2.2510  -44.2750 H       119 PRO    0.0900
   1925 HD1       -60.2810   -1.6120  -46.7320 H       119 PRO    0.5100
   1926 HD2       -60.3780   -0.3100  -45.4650 H       119 PRO   -0.5100
   1927 N         -57.1250   -3.6930  -45.6860 N.am    120 LEU   -0.4700
   1928 CA        -56.2770   -4.8660  -45.8910 C.3     120 LEU    0.3100
   1929 C         -55.1680   -4.5660  -46.8960 C.2     120 LEU    0.0700
   1930 O         -54.1260   -5.2210  -46.8980 O.2     120 LEU    0.0900
   1931 CB        -57.1030   -6.0700  -46.3740 C.3     120 LEU   -0.1800
   1932 CG        -56.3080   -7.3550  -46.6860 C.3     120 LEU    0.0900
   1933 CD1       -57.2050   -8.5690  -46.4980 C.3     120 LEU    0.0900
   1934 CD2       -55.7260   -7.3150  -48.1100 C.3     120 LEU   -0.0900
   1935 HN        -57.7800   -3.4840  -46.4080 H       120 LEU    0.0900
   1936 HA        -55.7970   -5.0970  -44.9520 H       120 LEU   -0.2700
   1937 HB1       -57.6390   -5.7680  -47.2980 H       120 LEU    0.0900
   1938 HB2       -57.8470   -6.3120  -45.5870 H       120 LEU    0.0900
   1939 HG        -55.4340   -7.4280  -46.0040 H       120 LEU    0.0900
   1940 HD11      -58.0800   -8.5080  -47.1800 H       120 LEU   -0.2700
   1941 HD12      -57.5740   -8.6080  -45.4500 H       120 LEU    0.0900
   1942 HD13      -56.6390   -9.4970  -46.7280 H       120 LEU    0.0900
   1943 HD21      -54.6210   -7.2070  -48.0680 H       120 LEU    0.0900
   1944 HD22      -56.1460   -6.4500  -48.6650 H       120 LEU    0.5100
   1945 HD23      -55.9700   -8.2570  -48.6460 H       120 LEU   -0.5100
   1946 N         -55.3870   -3.5710  -47.7500 N.am    121 VAL   -0.4700
   1947 CA        -54.3940   -3.1970  -48.7470 C.3     121 VAL    0.3100
   1948 C         -53.0960   -2.7550  -48.0700 C.2     121 VAL    0.0700
   1949 O         -52.0050   -3.1580  -48.4780 O.2     121 VAL    0.0900
   1950 CB        -54.9100   -2.0590  -49.6610 C.3     121 VAL   -0.0900
   1951 CG1       -53.8040   -1.5940  -50.5950 C.3     121 VAL    0.0900
   1952 CG2       -56.1000   -2.5450  -50.4770 C.3     121 VAL   -0.2700
   1953 HN        -56.2320   -3.0420  -47.7460 H       121 VAL    0.0900
   1954 HA        -54.1690   -4.0740  -49.3360 H       121 VAL    0.0900
   1955 HB        -55.2480   -1.2050  -49.0350 H       121 VAL    0.0900
   1956 HG11      -53.3390   -2.4680  -51.1010 H       121 VAL   -0.2700
   1957 HG12      -53.0190   -1.0610  -50.0170 H       121 VAL    0.0900
   1958 HG13      -54.2220   -0.9170  -51.3700 H       121 VAL    0.0900
   1959 HG21      -56.5500   -3.4410  -49.9990 H       121 VAL    0.0900
   1960 HG22      -55.7690   -2.8190  -51.5020 H       121 VAL    0.5100
   1961 HG23      -56.8710   -1.7480  -50.5340 H       121 VAL   -0.5100
   1962 N         -53.2130   -1.9310  -47.0300 N.am    122 ILE   -0.4700
   1963 CA        -52.0390   -1.4550  -46.3100 C.3     122 ILE    0.3100
   1964 C         -51.6800   -2.3690  -45.1430 C.2     122 ILE    0.0700
   1965 O         -50.5050   -2.6420  -44.9020 O.2     122 ILE    0.0900
   1966 CB        -52.2440   -0.0210  -45.7600 C.3     122 ILE   -0.0900
   1967 CG1       -53.5270    0.0460  -44.9230 C.3     122 ILE    0.0900
   1968 CG2       -52.2650    0.9790  -46.9100 C.3     122 ILE   -0.2700
   1969 CD        -53.7540    1.3880  -44.2390 C.3     122 ILE    0.0900
   1970 HN        -54.0980   -1.6090  -46.7010 H       122 ILE    0.0900
   1971 HA        -51.2040   -1.4730  -46.9950 H       122 ILE    0.0900
   1972 HB        -51.4150    0.2330  -45.0650 H       122 ILE   -0.1800
   1973 HG11      -53.4790   -0.7420  -44.1430 H       122 ILE    0.0900
   1974 HG12      -54.3910   -0.1590  -45.5900 H       122 ILE    0.0900
   1975 HG21      -53.1940    0.8540  -47.5070 H       122 ILE   -0.2700
   1976 HG22      -51.3910    0.8100  -47.5740 H       122 ILE    0.0900
   1977 HG23      -52.2370    2.0150  -46.5120 H       122 ILE    0.0900
   1978 HD1       -53.8230    2.1970  -44.9990 H       122 ILE    0.0900
   1979 HD2       -52.9050    1.6140  -43.5580 H       122 ILE    0.5100
   1980 HD3       -54.7020    1.3620  -43.6610 H       122 ILE   -0.5100
   1981 N         -52.6920   -2.8490  -44.4270 N.am    123 MET   -0.4700
   1982 CA        -52.4870   -3.7240  -43.2800 C.3     123 MET    0.3100
   1983 C         -51.5570   -4.9020  -43.5560 C.2     123 MET    0.0700
   1984 O         -50.8580   -5.3610  -42.6570 O.2     123 MET    0.0900
   1985 CB        -53.8380   -4.2360  -42.7600 C.3     123 MET   -0.1800
   1986 CG        -53.7560   -5.2320  -41.6050 C.3     123 MET    0.0900
   1987 SD        -53.5140   -6.9660  -42.1150 S.3     123 MET    0.0900
   1988 CE        -54.9710   -7.7490  -41.3880 C.3     123 MET   -0.1400
   1989 HN        -53.6400   -2.6310  -44.6430 H       123 MET    0.0900
   1990 HA        -51.9760   -3.1600  -42.5120 H       123 MET    0.0900
   1991 HB1       -54.3680   -4.7270  -43.6030 H       123 MET   -0.0900
   1992 HB2       -54.4310   -3.3620  -42.4200 H       123 MET   -0.2200
   1993 HG1       -54.6970   -5.1570  -41.0210 H       123 MET    0.0900
   1994 HG2       -52.9140   -4.9290  -40.9500 H       123 MET    0.0900
   1995 HE1       -55.8260   -7.0400  -41.3320 H       123 MET    0.0900
   1996 HE2       -54.7470   -8.0940  -40.3560 H       123 MET    0.5100
   1997 HE3       -55.2870   -8.6190  -42.0010 H       123 MET   -0.5100
   1998 N         -51.5370   -5.3890  -44.7940 N.am    124 VAL   -0.4700
   1999 CA        -50.6810   -6.5210  -45.1450 C.3     124 VAL    0.3100
   2000 C         -49.2400   -6.1130  -45.4410 C.2     124 VAL    0.0700
   2001 O         -48.3370   -6.9520  -45.4310 O.2     124 VAL    0.0900
   2002 CB        -51.2440   -7.2900  -46.3630 C.3     124 VAL   -0.0900
   2003 CG1       -50.2960   -8.4140  -46.7700 C.3     124 VAL    0.0900
   2004 CG2       -52.6060   -7.8680  -46.0200 C.3     124 VAL   -0.2700
   2005 HN        -52.0970   -5.0110  -45.5280 H       124 VAL    0.0900
   2006 HA        -50.6240   -7.1730  -44.2870 H       124 VAL    0.0900
   2007 HB        -51.3710   -6.5890  -47.2160 H       124 VAL    0.0900
   2008 HG11      -49.8830   -8.9120  -45.8670 H       124 VAL   -0.2700
   2009 HG12      -49.4530   -8.0020  -47.3640 H       124 VAL    0.0900
   2010 HG13      -50.8420   -9.1710  -47.3720 H       124 VAL    0.0900
   2011 HG21      -53.3100   -7.0520  -45.7500 H       124 VAL    0.0900
   2012 HG22      -52.5160   -8.5590  -45.1560 H       124 VAL    0.5100
   2013 HG23      -53.0170   -8.4150  -46.8950 H       124 VAL   -0.5100
   2014 N         -49.0150   -4.8270  -45.6930 N.am    125 PHE   -0.4700
   2015 CA        -47.6710   -4.3420  -45.9850 C.3     125 PHE    0.3100
   2016 C         -47.0520   -3.5800  -44.8150 C.2     125 PHE    0.0700
   2017 O         -45.8290   -3.5640  -44.6560 O.2     125 PHE    0.0900
   2018 CB        -47.6890   -3.4780  -47.2470 C.3     125 PHE   -0.1800
   2019 CG        -48.0740   -4.2400  -48.4840 C.ar    125 PHE    0.0900
   2020 CD1       -49.3410   -4.8030  -48.6030 C.ar    125 PHE    0.0900
   2021 CD2       -47.1610   -4.4240  -49.5180 C.ar    125 PHE    0.0000
   2022 CE1       -49.6930   -5.5380  -49.7300 C.ar    125 PHE   -0.1150
   2023 CE2       -47.5040   -5.1590  -50.6510 C.ar    125 PHE    0.1150
   2024 CZ        -48.7740   -5.7180  -50.7570 C.ar    125 PHE   -0.1150
   2025 HN        -49.7420   -4.1460  -45.6930 H       125 PHE    0.1150
   2026 HA        -47.0260   -5.1960  -46.1210 H       125 PHE   -0.1150
   2027 HB1       -46.6760   -3.0570  -47.4200 H       125 PHE    0.1150
   2028 HB2       -48.4280   -2.6580  -47.1220 H       125 PHE   -0.1150
   2029 HD1       -50.0610   -4.6670  -47.8090 H       125 PHE    0.1150
   2030 HD2       -46.1730   -3.9920  -49.4410 H       125 PHE   -0.1150
   2031 HE1       -50.6810   -5.9690  -49.8070 H       125 PHE    0.1150
   2032 HE2       -46.7850   -5.2940  -51.4460 H       125 PHE    0.5100
   2033 HZ        -49.0440   -6.2880  -51.6340 H       125 PHE   -0.5100
   2034 N         -47.8930   -2.9430  -43.9990 N.am    126 VAL   -0.4700
   2035 CA        -47.4120   -2.2270  -42.8220 C.3     126 VAL    0.3100
   2036 C         -46.8840   -3.3160  -41.8960 C.2     126 VAL    0.0700
   2037 O         -45.9550   -3.1020  -41.1200 O.2     126 VAL    0.0900
   2038 CB        -48.5520   -1.4320  -42.1150 C.3     126 VAL   -0.0900
   2039 CG1       -48.2110   -1.1910  -40.6530 C.3     126 VAL    0.0900
   2040 CG2       -48.7460   -0.0810  -42.8020 C.3     126 VAL   -0.2700
   2041 HN        -48.8770   -2.9270  -44.1540 H       126 VAL    0.0900
   2042 HA        -46.6350   -1.5510  -43.1440 H       126 VAL    0.0900
   2043 HB        -49.4980   -2.0090  -42.1820 H       126 VAL    0.0900
   2044 HG11      -47.3790   -0.4610  -40.5700 H       126 VAL   -0.2700
   2045 HG12      -47.8980   -2.1440  -40.1760 H       126 VAL    0.0900
   2046 HG13      -49.0970   -0.7810  -40.1220 H       126 VAL    0.0900
   2047 HG21      -49.0180   -0.2310  -43.8700 H       126 VAL    0.0900
   2048 HG22      -47.8040    0.5060  -42.7560 H       126 VAL    0.5100
   2049 HG23      -49.5630    0.4830  -42.3040 H       126 VAL   -0.5100
   2050 N         -47.4970   -4.4940  -42.0000 N.am    127 TYR   -0.4700
   2051 CA        -47.0930   -5.6500  -41.2130 C.3     127 TYR    0.3100
   2052 C         -45.9400   -6.3560  -41.9340 C.2     127 TYR    0.0700
   2053 O         -44.9680   -6.7740  -41.3080 O.2     127 TYR    0.0900
   2054 CB        -48.2640   -6.6240  -41.0440 C.3     127 TYR   -0.1800
   2055 CG        -47.8970   -7.8900  -40.2990 C.ar    127 TYR    0.0900
   2056 CD1       -48.5020   -9.1060  -40.6130 C.ar    127 TYR    0.0900
   2057 CD2       -46.9370   -7.8740  -39.2840 C.ar    127 TYR    0.0000
   2058 CE1       -48.1600  -10.2770  -39.9380 C.ar    127 TYR   -0.1150
   2059 CE2       -46.5880   -9.0380  -38.6020 C.ar    127 TYR    0.1150
   2060 CZ        -47.2010  -10.2340  -38.9360 C.ar    127 TYR   -0.1150
   2061 OH        -46.8520  -11.3880  -38.2760 O.3     127 TYR    0.1150
   2062 HN        -48.2600   -4.6380  -42.6240 H       127 TYR    0.1100
   2063 HA        -46.7570   -5.2980  -40.2490 H       127 TYR   -0.5400
   2064 HB1       -48.6360   -6.9260  -42.0450 H       127 TYR    0.4300
   2065 HB2       -49.0740   -6.1260  -40.4690 H       127 TYR   -0.1150
   2066 HD1       -49.2490   -9.1430  -41.3920 H       127 TYR    0.1150
   2067 HD2       -46.4560   -6.9430  -39.0230 H       127 TYR   -0.1150
   2068 HE1       -48.6380  -11.2120  -40.1940 H       127 TYR    0.1150
   2069 HE2       -45.8450   -9.0090  -37.8190 H       127 TYR    0.5100
   2070 HH        -46.5890  -11.1510  -37.3830 H       127 TYR   -0.5100
   2071 N         -46.0540   -6.4880  -43.2570 N.am    128 SER   -0.4700
   2072 CA        -45.0000   -7.1210  -44.0420 C.3     128 SER    0.3100
   2073 C         -43.6900   -6.4370  -43.6810 C.2     128 SER    0.0700
   2074 O         -42.7190   -7.0880  -43.3010 O.2     128 SER    0.0900
   2075 CB        -45.2640   -6.9540  -45.5380 C.3     128 SER    0.0500
   2076 OG        -44.2000   -7.5030  -46.3000 O.3     128 SER    0.0900
   2077 HN        -46.8510   -6.1660  -43.7620 H       128 SER    0.0900
   2078 HA        -44.9730   -8.1680  -43.7810 H       128 SER   -0.6600
   2079 HB1       -45.3570   -5.8750  -45.7830 H       128 SER    0.4300
   2080 HB2       -46.2050   -7.4780  -45.8110 H       128 SER    0.5100
   2081 HG1       -44.5030   -7.5080  -47.2120 H       128 SER   -0.5100
   2082 N         -43.6760   -5.1070  -43.7980 N.am    129 ARG   -0.4700
   2083 CA        -42.5000   -4.3250  -43.4530 C.3     129 ARG    0.3100
   2084 C         -41.9970   -4.8440  -42.1130 C.2     129 ARG    0.0700
   2085 O         -40.8530   -5.2810  -41.9960 O.2     129 ARG    0.0900
   2086 CB        -42.8610   -2.8360  -43.3190 C.3     129 ARG   -0.1800
   2087 CG        -41.7470   -1.9650  -42.7320 C.3     129 ARG    0.0900
   2088 CD        -40.7960   -1.3970  -43.7850 C.3     129 ARG    0.0900
   2089 NE        -41.3570   -0.2240  -44.4620 N.pl3   129 ARG   -0.1800
   2090 CZ        -40.7110    0.5010  -45.3740 C.cat   129 ARG    0.0900
   2091 NH1       -39.4730    0.1850  -45.7310 N.pl3   129 ARG    0.0900
   2092 NH2       -41.3100    1.5460  -45.9350 N.pl3   129 ARG    0.2000
   2093 HN        -44.4660   -4.5940  -44.1240 H       129 ARG    0.0900
   2094 HA        -41.7650   -4.4640  -44.2320 H       129 ARG    0.0900
   2095 HB1       -43.7530   -2.7510  -42.6630 H       129 ARG   -0.7000
   2096 HB2       -43.1150   -2.4460  -44.3270 H       129 ARG    0.4400
   2097 HG1       -41.1580   -2.5780  -42.0180 H       129 ARG    0.6400
   2098 HG2       -42.2120   -1.1190  -42.1830 H       129 ARG   -0.8000
   2099 HD1       -40.5930   -2.1680  -44.5590 H       129 ARG    0.4600
   2100 HD2       -39.8470   -1.0840  -43.2990 H       129 ARG    0.4600
   2101 HE        -42.2870    0.0510  -44.2210 H       129 ARG   -0.8000
   2102 HH11      -39.0170   -0.6020  -45.3160 H       129 ARG    0.4600
   2103 HH12      -38.9950    0.7350  -46.4180 H       129 ARG    0.4600
   2104 HH21      -42.2430    1.7880  -45.6730 H       129 ARG    0.5100
   2105 HH22      -40.8260    2.0900  -46.6210 H       129 ARG   -0.5100
   2106 N         -42.8830   -4.8200  -41.1140 N.am    130 VAL   -0.4700
   2107 CA        -42.5740   -5.2720  -39.7580 C.3     130 VAL    0.3100
   2108 C         -41.9740   -6.6810  -39.7040 C.2     130 VAL    0.0700
   2109 O         -40.7860   -6.8340  -39.4260 O.2     130 VAL    0.0900
   2110 CB        -43.8310   -5.2170  -38.8260 C.3     130 VAL   -0.0900
   2111 CG1       -43.4960   -5.8060  -37.4590 C.3     130 VAL    0.0900
   2112 CG2       -44.3100   -3.7770  -38.6540 C.3     130 VAL   -0.2700
   2113 HN        -43.8110   -4.4840  -41.2520 H       130 VAL    0.0900
   2114 HA        -41.7960   -4.6340  -39.3670 H       130 VAL    0.0900
   2115 HB        -44.6590   -5.7980  -39.2860 H       130 VAL    0.0900
   2116 HG11      -42.5630   -5.3500  -37.0640 H       130 VAL   -0.2700
   2117 HG12      -43.3440   -6.9040  -37.5460 H       130 VAL    0.0900
   2118 HG13      -44.3210   -5.5980  -36.7450 H       130 VAL    0.0900
   2119 HG21      -44.5820   -3.3450  -39.6410 H       130 VAL    0.0900
   2120 HG22      -43.5010   -3.1600  -38.2080 H       130 VAL    0.5100
   2121 HG23      -45.2060   -3.7530  -37.9980 H       130 VAL   -0.5100
   2122 N         -42.7790   -7.7110  -39.9730 N.am    131 PHE   -0.4700
   2123 CA        -42.2810   -9.0820  -39.9330 C.3     131 PHE    0.3100
   2124 C         -40.9230   -9.2120  -40.6160 C.2     131 PHE    0.0700
   2125 O         -40.1710  -10.1470  -40.3480 O.2     131 PHE    0.0900
   2126 CB        -43.2620  -10.0450  -40.6110 C.3     131 PHE   -0.1800
   2127 CG        -42.8870  -11.5030  -40.4610 C.ar    131 PHE    0.0900
   2128 CD1       -43.2390  -12.2140  -39.3130 C.ar    131 PHE    0.0900
   2129 CD2       -42.1560  -12.1550  -41.4540 C.ar    131 PHE    0.0000
   2130 CE1       -42.8690  -13.5490  -39.1530 C.ar    131 PHE   -0.1150
   2131 CE2       -41.7800  -13.4910  -41.3020 C.ar    131 PHE    0.1150
   2132 CZ        -42.1380  -14.1890  -40.1500 C.ar    131 PHE   -0.1150
   2133 HN        -43.7400   -7.5920  -40.2080 H       131 PHE    0.1150
   2134 HA        -42.1450   -9.3570  -38.8970 H       131 PHE   -0.1150
   2135 HB1       -43.2970   -9.8250  -41.6990 H       131 PHE    0.1150
   2136 HB2       -44.2700   -9.9160  -40.1630 H       131 PHE   -0.1150
   2137 HD1       -43.8070  -11.7230  -38.5370 H       131 PHE    0.1150
   2138 HD2       -41.8780  -11.6220  -42.3510 H       131 PHE   -0.1150
   2139 HE1       -43.1490  -14.0840  -38.2570 H       131 PHE    0.1150
   2140 HE2       -41.2120  -13.9840  -42.0780 H       131 PHE    0.5100
   2141 HZ        -41.8490  -15.2230  -40.0300 H       131 PHE   -0.5100
   2142 N         -40.6080   -8.2730  -41.5070 N.am    132 GLN   -0.4700
   2143 CA        -39.3370   -8.3090  -42.2110 C.3     132 GLN    0.3100
   2144 C         -38.2020   -7.6090  -41.4580 C.2     132 GLN    0.0700
   2145 O         -37.2120   -8.2390  -41.0790 O.2     132 GLN    0.0900
   2146 CB        -39.4880   -7.6900  -43.6070 C.3     132 GLN   -0.1800
   2147 CG        -40.4470   -8.4310  -44.5360 C.3     132 GLN    0.0900
   2148 CD        -40.0850   -9.8980  -44.7380 C.2     132 GLN    0.0900
   2149 NE2       -41.0270  -10.6630  -45.2870 N.am    132 GLN   -0.1800
   2150 OE1       -38.9800  -10.3350  -44.4180 O.2     132 GLN    0.0900
   2151 HN        -41.2180   -7.5150  -41.7260 H       132 GLN    0.0900
   2152 HA        -39.0250   -9.3400  -42.2880 H       132 GLN    0.5500
   2153 HB1       -38.4870   -7.6660  -44.0870 H       132 GLN   -0.5500
   2154 HB2       -39.8550   -6.6490  -43.4870 H       132 GLN   -0.6200
   2155 HG1       -40.4400   -7.9310  -45.5290 H       132 GLN    0.3200
   2156 HG2       -41.4710   -8.3800  -44.1090 H       132 GLN    0.3000
   2157 HE21      -40.8520  -11.6350  -45.4450 H       132 GLN    0.5100
   2158 HE22      -41.9090  -10.2670  -45.5400 H       132 GLN   -0.5100
   2159 N         -38.3440   -6.3020  -41.2390 N.am    133 GLU   -0.4700
   2160 CA        -37.3190   -5.5370  -40.5450 C.3     133 GLU    0.3100
   2161 C         -37.2190   -5.9680  -39.0890 C.2     133 GLU    0.0700
   2162 O         -36.4460   -5.4110  -38.3160 O.2     133 GLU    0.0900
   2163 CB        -37.6160   -4.0370  -40.6330 C.3     133 GLU   -0.1800
   2164 CG        -36.4260   -3.1580  -40.2730 C.3     133 GLU    0.0900
   2165 CD        -36.6450   -1.6960  -40.6150 C.2     133 GLU    0.0900
   2166 OE1       -36.9810   -1.3990  -41.7850 O.co2   133 GLU   -0.2800
   2167 OE2       -36.4700   -0.8460  -39.7180 O.co2   133 GLU    0.0900
   2168 HN        -39.1490   -5.7950  -41.5370 H       133 GLU    0.0900
   2169 HA        -36.3680   -5.7590  -41.0040 H       133 GLU    0.6200
   2170 HB1       -38.4530   -3.8010  -39.9410 H       133 GLU   -0.7600
   2171 HB2       -37.9300   -3.8000  -41.6720 H       133 GLU   -0.7600
   2172 HG1       -35.5320   -3.5180  -40.8260 H       133 GLU    0.5100
   2173 HG2       -36.2360   -3.2390  -39.1810 H       133 GLU   -0.5100
   2174 N         -38.0130   -6.9670  -38.7160 N.am    134 ALA   -0.4700
   2175 CA        -37.9900   -7.4920  -37.3620 C.3     134 ALA    0.3100
   2176 C         -37.0460   -8.6790  -37.3860 C.2     134 ALA    0.0700
   2177 O         -36.7280   -9.2640  -36.3500 O.2     134 ALA    0.0900
   2178 CB        -39.3830   -7.9360  -36.9450 C.3     134 ALA   -0.2700
   2179 HN        -38.6550   -7.3980  -39.3450 H       134 ALA    0.0900
   2180 HA        -37.6320   -6.7120  -36.7060 H       134 ALA    0.0900
   2181 HB1       -39.7510   -8.7310  -37.6290 H       134 ALA    0.0900
   2182 HB2       -40.0850   -7.0760  -36.9900 H       134 ALA    0.5100
   2183 HB3       -39.3560   -8.3430  -35.9110 H       134 ALA   -0.5100
   2184 N         -36.6080   -9.0250  -38.5950 N.am    135 LYS   -0.4700
   2185 CA        -35.6860  -10.1320  -38.8170 C.3     135 LYS    0.3100
   2186 C         -34.2480   -9.6490  -38.8160 C.2     135 LYS    0.0700
   2187 O         -33.3850  -10.2410  -38.1680 O.2     135 LYS    0.0900
   2188 CB        -35.9910  -10.8200  -40.1520 C.3     135 LYS   -0.1800
   2189 CG        -36.9480  -11.9990  -40.0460 C.3     135 LYS    0.0900
   2190 CD        -36.3180  -13.1440  -39.2610 C.3     135 LYS    0.0900
   2191 CE        -37.2380  -14.3520  -39.1870 C.3     135 LYS   -0.1800
   2192 NZ        -36.6170  -15.4650  -38.4180 N.4     135 LYS    0.0900
   2193 HN        -36.8960   -8.5360  -39.4140 H       135 LYS    0.0900
   2194 HA        -35.7970  -10.8300  -38.0010 H       135 LYS   -0.1800
   2195 HB1       -35.0350  -11.1830  -40.5840 H       135 LYS    0.0900
   2196 HB2       -36.4350  -10.0700  -40.8400 H       135 LYS    0.0900
   2197 HG1       -37.2060  -12.3540  -41.0670 H       135 LYS    0.2100
   2198 HG2       -37.8770  -11.6710  -39.5340 H       135 LYS    0.0500
   2199 HD1       -36.0930  -12.7960  -38.2310 H       135 LYS    0.0500
   2200 HD2       -35.3680  -13.4420  -39.7540 H       135 LYS   -0.3000
   2201 HE1       -37.4530  -14.7240  -40.2110 H       135 LYS    0.3300
   2202 HE2       -38.1840  -14.0730  -38.6750 H       135 LYS    0.3300
   2203 HZ1       -36.7210  -15.2850  -37.3990 H       135 LYS    0.3300
   2204 HZ2       -35.6060  -15.5310  -38.6580 H       135 LYS    0.5100
   2205 HZ3       -37.0890  -16.3600  -38.6610 H       135 LYS   -0.5100
   2206 N         -33.9890   -8.5690  -39.5510 N.am    136 ARG   -0.4700
   2207 CA        -32.6490   -8.0150  -39.6120 C.3     136 ARG    0.3100
   2208 C         -32.1460   -7.8300  -38.1890 C.2     136 ARG    0.0700
   2209 O         -31.0160   -8.1980  -37.8630 O.2     136 ARG    0.0900
   2210 CB        -32.6490   -6.6650  -40.3470 C.3     136 ARG   -0.1800
   2211 CG        -32.8920   -6.7650  -41.8490 C.3     136 ARG    0.0900
   2212 CD        -32.6120   -5.4470  -42.5720 C.3     136 ARG    0.0900
   2213 NE        -32.6300   -5.6240  -44.0270 N.pl3   136 ARG   -0.1800
   2214 CZ        -32.3160   -4.6790  -44.9080 C.cat   136 ARG    0.0900
   2215 NH1       -31.9550   -3.4710  -44.4980 N.pl3   136 ARG    0.0900
   2216 NH2       -32.3570   -4.9460  -46.2060 N.pl3   136 ARG    0.2000
   2217 HN        -34.6900   -8.1010  -40.0830 H       136 ARG    0.0900
   2218 HA        -32.0170   -8.7220  -40.1290 H       136 ARG    0.0900
   2219 HB1       -31.6640   -6.1780  -40.1840 H       136 ARG   -0.7000
   2220 HB2       -33.4430   -6.0270  -39.9050 H       136 ARG    0.4400
   2221 HG1       -33.9520   -7.0520  -42.0230 H       136 ARG    0.6400
   2222 HG2       -32.2320   -7.5530  -42.2690 H       136 ARG   -0.8000
   2223 HD1       -31.6080   -5.0680  -42.2870 H       136 ARG    0.4600
   2224 HD2       -33.3910   -4.7000  -42.3100 H       136 ARG    0.4600
   2225 HE        -32.8960   -6.5190  -44.3830 H       136 ARG   -0.8000
   2226 HH11      -31.9160   -3.2650  -43.5210 H       136 ARG    0.4600
   2227 HH12      -31.7200   -2.7660  -45.1670 H       136 ARG    0.4600
   2228 HH21      -32.6220   -5.8570  -46.5200 H       136 ARG    0.5100
   2229 HH22      -32.1220   -4.2370  -46.8690 H       136 ARG   -0.5100
   2230 N         -33.0020   -7.2690  -37.3370 N.am    137 GLN   -0.4700
   2231 CA        -32.6430   -7.0390  -35.9460 C.3     137 GLN    0.3100
   2232 C         -32.4970   -8.3530  -35.1970 C.2     137 GLN    0.0700
   2233 O         -31.4540   -8.6210  -34.6030 O.2     137 GLN    0.0900
   2234 CB        -33.7020   -6.1780  -35.2400 C.3     137 GLN   -0.1800
   2235 CG        -33.5100   -6.1100  -33.7240 C.3     137 GLN    0.0900
   2236 CD        -34.5640   -5.2890  -33.0120 C.2     137 GLN    0.0900
   2237 NE2       -35.6160   -4.9740  -33.5970 N.am    137 GLN   -0.1800
   2238 OE1       -34.3160   -4.9490  -31.7650 O.2     137 GLN    0.0900
   2239 HN        -33.9170   -6.9840  -37.6100 H       137 GLN    0.0900
   2240 HA        -31.6840   -6.5430  -35.9260 H       137 GLN    0.5500
   2241 HB1       -34.7060   -6.6040  -35.4530 H       137 GLN   -0.5500
   2242 HB2       -33.6540   -5.1480  -35.6530 H       137 GLN   -0.6200
   2243 HG1       -32.5160   -5.6600  -33.5120 H       137 GLN    0.3200
   2244 HG2       -33.5380   -7.1410  -33.3140 H       137 GLN    0.3000
   2245 HE21      -36.3090   -4.4310  -33.1230 H       137 GLN    0.5100
   2246 HE22      -35.7690   -5.2630  -34.5420 H       137 GLN   -0.5100
   2247 N         -33.5510   -9.1640  -35.2400 N.am    138 LEU   -0.4700
   2248 CA        -33.5860  -10.4470  -34.5550 C.3     138 LEU    0.3100
   2249 C         -32.2070  -11.0590  -34.3340 C.2     138 LEU    0.0700
   2250 O         -31.9580  -11.6470  -33.2840 O.2     138 LEU    0.0900
   2251 CB        -34.4770  -11.4340  -35.3130 C.3     138 LEU   -0.1800
   2252 CG        -34.8730  -12.6780  -34.5090 C.3     138 LEU    0.0900
   2253 CD1       -35.8080  -12.2610  -33.3910 C.3     138 LEU    0.0900
   2254 CD2       -35.5390  -13.7140  -35.4110 C.3     138 LEU   -0.0900
   2255 HN        -34.3740   -8.9260  -35.7510 H       138 LEU    0.0900
   2256 HA        -33.9680  -10.2850  -33.5580 H       138 LEU   -0.2700
   2257 HB1       -33.9350  -11.7660  -36.2240 H       138 LEU    0.0900
   2258 HB2       -35.4040  -10.9060  -35.6180 H       138 LEU    0.0900
   2259 HG        -33.9640  -13.1540  -34.0820 H       138 LEU    0.0900
   2260 HD11      -36.7900  -11.9540  -33.8090 H       138 LEU   -0.2700
   2261 HD12      -35.3740  -11.4020  -32.8360 H       138 LEU    0.0900
   2262 HD13      -35.9680  -13.1130  -32.6960 H       138 LEU    0.0900
   2263 HD21      -34.7900  -14.1550  -36.1040 H       138 LEU    0.0900
   2264 HD22      -36.3390  -13.2330  -36.0140 H       138 LEU    0.5100
   2265 HD23      -35.9740  -14.5290  -34.7940 H       138 LEU   -0.5100
   2266 N         -31.3030  -10.9310  -35.3070 N.am    139 GLN   -0.4700
   2267 CA        -29.9710  -11.4760  -35.1110 C.3     139 GLN    0.3100
   2268 C         -28.8260  -10.5000  -35.3470 C.2     139 GLN    0.0700
   2269 O         -27.6650  -10.8970  -35.4570 O.2     139 GLN    0.0900
   2270 CB        -29.7630  -12.7420  -35.9480 C.3     139 GLN   -0.1800
   2271 CG        -28.6410  -13.6660  -35.4100 C.3     139 GLN    0.0900
   2272 CD        -28.8710  -14.1700  -33.9740 C.2     139 GLN    0.0900
   2273 NE2       -29.8890  -13.8310  -33.3400 N.am    139 GLN   -0.1800
   2274 OE1       -27.9540  -14.9660  -33.4650 O.2     139 GLN    0.0900
   2275 HN        -31.4910  -10.4760  -36.1750 H       139 GLN    0.0900
   2276 HA        -29.8530  -11.7000  -34.0610 H       139 GLN    0.5500
   2277 HB1       -29.5060  -12.4410  -36.9860 H       139 GLN   -0.5500
   2278 HB2       -30.7140  -13.3140  -35.9640 H       139 GLN   -0.6200
   2279 HG1       -27.6830  -13.1050  -35.4310 H       139 GLN    0.3200
   2280 HG2       -28.5620  -14.5500  -36.0770 H       139 GLN    0.3000
   2281 HE21      -30.0300  -14.1640  -32.4070 H       139 GLN    0.5100
   2282 HE22      -30.5630  -13.2280  -33.7640 H       139 GLN   -0.5100
   2283 N         -29.1370   -9.2060  -35.4210 N.am    140 LYS   -0.4700
   2284 CA        -28.0860   -8.2080  -35.5430 C.3     140 LYS    0.3100
   2285 C         -27.5910   -8.2210  -34.0950 C.2     140 LYS    0.0700
   2286 O         -26.6790   -7.5020  -33.7010 O.2     140 LYS    0.0900
   2287 CB        -28.6600   -6.8360  -35.9020 C.3     140 LYS   -0.1800
   2288 CG        -27.6800   -5.9290  -36.6430 C.3     140 LYS    0.0900
   2289 CD        -26.3890   -5.7170  -35.8630 C.3     140 LYS    0.0900
   2290 CE        -25.3920   -4.8940  -36.6610 C.3     140 LYS   -0.1800
   2291 NZ        -24.1330   -4.6630  -35.9030 N.4     140 LYS    0.0900
   2292 HN        -30.0760   -8.8710  -35.3950 H       140 LYS    0.0900
   2293 HA        -27.4030   -8.5390  -36.3110 H       140 LYS   -0.1800
   2294 HB1       -28.9700   -6.3280  -34.9650 H       140 LYS    0.0900
   2295 HB2       -29.5540   -6.9860  -36.5430 H       140 LYS    0.0900
   2296 HG1       -28.1610   -4.9450  -36.8170 H       140 LYS    0.2100
   2297 HG2       -27.4360   -6.3890  -37.6240 H       140 LYS    0.0500
   2298 HD1       -25.9410   -6.7040  -35.6250 H       140 LYS    0.0500
   2299 HD2       -26.6200   -5.1890  -34.9130 H       140 LYS   -0.3000
   2300 HE1       -25.8310   -3.9020  -36.8990 H       140 LYS    0.3300
   2301 HE2       -25.1280   -5.4310  -37.5970 H       140 LYS    0.3300
   2302 HZ1       -23.6930   -5.5770  -35.6730 H       140 LYS    0.3300
   2303 HZ2       -24.3470   -4.1510  -35.0240 H       140 LYS    0.5100
   2304 HZ3       -23.4800   -4.0980  -36.4820 H       140 LYS   -0.5100
   2305 N         -28.2560   -9.0710  -33.3120 N.am    141 ILE   -0.4700
   2306 CA        -27.9940   -9.3350  -31.9130 C.3     141 ILE    0.3100
   2307 C         -26.6480  -10.0250  -31.8320 C.2     141 ILE    0.0700
   2308 O         -26.1460  -10.5370  -32.8310 O.2     141 ILE    0.0900
   2309 CB        -29.0530  -10.3040  -31.3400 C.3     141 ILE   -0.0900
   2310 CG1       -30.3990   -9.5880  -31.2460 C.3     141 ILE    0.0900
   2311 CG2       -28.6110  -10.8670  -29.9830 C.3     141 ILE   -0.2700
   2312 CD        -31.5270  -10.4540  -30.7170 C.3     141 ILE    0.0900
   2313 HN        -29.0150   -9.5970  -33.6840 H       141 ILE    0.0900
   2314 HA        -28.0190   -8.3950  -31.3830 H       141 ILE    0.0900
   2315 HB        -29.2040  -11.1430  -32.0520 H       141 ILE   -0.1800
   2316 HG11      -30.6780   -9.2280  -32.2590 H       141 ILE    0.0900
   2317 HG12      -30.2840   -8.7110  -30.5720 H       141 ILE    0.0900
   2318 HG21      -28.1250  -10.0710  -29.3790 H       141 ILE   -0.2700
   2319 HG22      -27.8820  -11.6920  -30.1360 H       141 ILE    0.0900
   2320 HG23      -29.4930  -11.2470  -29.4250 H       141 ILE    0.0900
   2321 HD1       -31.5840  -10.3740  -29.6100 H       141 ILE    0.0900
   2322 HD2       -31.3460  -11.5160  -30.9860 H       141 ILE    0.5100
   2323 HD3       -32.4950  -10.1190  -31.1470 H       141 ILE   -0.5100
   2324 N         -26.0690  -10.0470  -30.6360 N.am    142 ASP   -0.4700
   2325 CA        -24.7900  -10.6980  -30.4200 C.3     142 ASP    0.3100
   2326 C         -25.0070  -12.1950  -30.3210 C.2     142 ASP    0.0700
   2327 O         -25.6940  -12.6660  -29.4180 O.2     142 ASP    0.0900
   2328 CB        -24.1510  -10.1920  -29.1280 C.3     142 ASP   -0.2800
   2329 CG        -22.8140  -10.8450  -28.8470 C.2     142 ASP    0.0900
   2330 OD1       -22.1680  -10.4710  -27.8480 O.co2   142 ASP    0.0900
   2331 OD2       -22.4060  -11.7350  -29.6280 O.co2   142 ASP    0.6200
   2332 HN        -26.4860   -9.6210  -29.8370 H       142 ASP   -0.7600
   2333 HA        -24.1540  -10.4790  -31.2650 H       142 ASP   -0.7600
   2334 HB1       -24.8340  -10.4050  -28.2790 H       142 ASP    0.5100
   2335 HB2       -23.9980   -9.0940  -29.2060 H       142 ASP   -0.5100
   2336 N         -24.4220  -12.9420  -31.2540 N.am    143 LYS   -0.4700
   2337 CA        -24.5620  -14.3890  -31.2630 C.3     143 LYS    0.3100
   2338 C         -24.3710  -14.9020  -29.8350 C.2     143 LYS    0.0700
   2339 O         -25.2380  -15.5720  -29.2870 O.2     143 LYS    0.0900
   2340 CB        -23.5230  -15.0090  -32.2050 C.3     143 LYS   -0.1800
   2341 CG        -24.0880  -15.8710  -33.3480 C.3     143 LYS    0.0900
   2342 CD        -24.9280  -15.0830  -34.3610 C.3     143 LYS    0.0900
   2343 CE        -25.3480  -15.9550  -35.5780 C.3     143 LYS   -0.1800
   2344 NZ        -26.1970  -17.1900  -35.3210 N.4     143 LYS    0.0900
   2345 HN        -23.8660  -12.5470  -31.9810 H       143 LYS    0.0900
   2346 HA        -25.5620  -14.6280  -31.5920 H       143 LYS   -0.1800
   2347 HB1       -22.8460  -15.6460  -31.5980 H       143 LYS    0.0900
   2348 HB2       -22.9340  -14.1840  -32.6580 H       143 LYS    0.0900
   2349 HG1       -24.7240  -16.6680  -32.9060 H       143 LYS    0.2100
   2350 HG2       -23.2400  -16.3440  -33.8850 H       143 LYS    0.0500
   2351 HD1       -24.3340  -14.2180  -34.7260 H       143 LYS    0.0500
   2352 HD2       -25.8420  -14.7060  -33.8560 H       143 LYS   -0.3000
   2353 HE1       -24.4250  -16.3170  -36.0790 H       143 LYS    0.3300
   2354 HE2       -25.9360  -15.3180  -36.2720 H       143 LYS    0.3300
   2355 HZ1       -27.0100  -16.9350  -34.7240 H       143 LYS    0.3300
   2356 HZ2       -25.6240  -17.9100  -34.8360 H       143 LYS    0.5100
   2357 HZ3       -26.5380  -17.5710  -36.2270 H       143 LYS   -0.5100
   2358 N         -23.2440  -14.5390  -29.2250 N.am    144 SER   -0.4700
   2359 CA        -22.9070  -14.9380  -27.8580 C.3     144 SER    0.3100
   2360 C         -24.0650  -14.8460  -26.8750 C.2     144 SER    0.0700
   2361 O         -24.1970  -15.6670  -25.9680 O.2     144 SER    0.0900
   2362 CB        -21.7420  -14.0890  -27.3380 C.3     144 SER    0.0500
   2363 OG        -20.5420  -14.3750  -28.0340 O.3     144 SER    0.0900
   2364 HN        -22.5680  -13.9660  -29.6810 H       144 SER    0.0900
   2365 HA        -22.6360  -15.9840  -27.8690 H       144 SER   -0.6600
   2366 HB1       -21.5830  -14.3000  -26.2580 H       144 SER    0.4300
   2367 HB2       -21.9790  -13.0120  -27.4720 H       144 SER    0.5100
   2368 HG1       -20.3540  -13.6010  -28.5690 H       144 SER   -0.5100
   2369 N         -24.8990  -13.8330  -27.0460 N.am    145 GLU   -0.4700
   2370 CA        -26.0420  -13.6520  -26.1780 C.3     145 GLU    0.3100
   2371 C         -26.8650  -14.9340  -26.2060 C.2     145 GLU    0.0700
   2372 O         -27.3910  -15.3120  -27.2540 O.2     145 GLU    0.0900
   2373 CB        -26.8950  -12.4840  -26.6840 C.3     145 GLU   -0.1800
   2374 CG        -26.8930  -11.2330  -25.8110 C.3     145 GLU    0.0900
   2375 CD        -27.8190  -11.3400  -24.6020 C.2     145 GLU    0.0900
   2376 OE1       -28.0330  -10.3110  -23.9230 O.co2   145 GLU   -0.2800
   2377 OE2       -28.3400  -12.4420  -24.3190 O.co2   145 GLU    0.0900
   2378 HN        -24.7800  -13.1570  -27.7700 H       145 GLU    0.0900
   2379 HA        -25.6820  -13.4530  -25.1800 H       145 GLU    0.6200
   2380 HB1       -27.9430  -12.8370  -26.7730 H       145 GLU   -0.7600
   2381 HB2       -26.5240  -12.1990  -27.6910 H       145 GLU   -0.7600
   2382 HG1       -27.2190  -10.3670  -26.4250 H       145 GLU    0.5100
   2383 HG2       -25.8600  -11.0540  -25.4450 H       145 GLU   -0.5100
   2384 N         -26.9610  -15.6180  -25.0670 N.am    146 GLY   -0.4700
   2385 CA        -27.7600  -16.8260  -25.0150 C.3     146 GLY    0.3100
   2386 C         -26.9820  -18.1190  -24.9550 C.2     146 GLY   -0.0200
   2387 O         -27.5430  -19.1850  -24.6710 O.2     146 GLY    0.0900
   2388 HN        -26.5030  -15.3400  -24.2270 H       146 GLY    0.0900
   2389 HA1       -28.3760  -16.8400  -25.9020 H       146 GLY    0.5100
   2390 HA2       -28.3790  -16.7620  -24.1320 H       146 GLY   -0.5100
   2391 N         -25.6830  -18.0380  -25.2190 N.am    147 ARG   -0.4700
   2392 CA        -24.8590  -19.2190  -25.1760 C.3     147 ARG    0.3100
   2393 C         -23.5910  -18.9800  -24.3810 C.2     147 ARG    0.0700
   2394 O         -22.7780  -19.8760  -24.2110 O.2     147 ARG    0.0900
   2395 CB        -24.5460  -19.6860  -26.5960 C.3     147 ARG   -0.1800
   2396 CG        -23.9860  -18.6320  -27.5150 C.3     147 ARG    0.0900
   2397 CD        -25.0300  -18.0660  -28.4680 C.3     147 ARG    0.0900
   2398 NE        -25.7790  -19.0840  -29.2110 N.pl3   147 ARG   -0.1800
   2399 CZ        -26.4340  -18.8420  -30.3430 C.cat   147 ARG    0.0900
   2400 NH1       -26.4250  -17.6270  -30.8680 N.pl3   147 ARG    0.0900
   2401 NH2       -27.1150  -19.8060  -30.9480 N.pl3   147 ARG    0.2000
   2402 HN        -25.2300  -17.1810  -25.4520 H       147 ARG    0.0900
   2403 HA        -25.3940  -19.9860  -24.6350 H       147 ARG    0.0900
   2404 HB1       -25.4850  -20.0710  -27.0460 H       147 ARG   -0.7000
   2405 HB2       -23.8100  -20.5130  -26.5330 H       147 ARG    0.4400
   2406 HG1       -23.1620  -19.0770  -28.1100 H       147 ARG    0.6400
   2407 HG2       -23.5770  -17.8020  -26.9000 H       147 ARG   -0.8000
   2408 HD1       -24.5260  -17.4200  -29.2190 H       147 ARG    0.4600
   2409 HD2       -25.7700  -17.4740  -27.8890 H       147 ARG    0.4600
   2410 HE        -25.7990  -20.0150  -28.8460 H       147 ARG   -0.8000
   2411 HH11      -25.9260  -16.8900  -30.4130 H       147 ARG    0.4600
   2412 HH12      -26.9180  -17.4460  -31.7190 H       147 ARG    0.4600
   2413 HH21      -27.1400  -20.7240  -30.5530 H       147 ARG    0.5100
   2414 HH22      -27.6040  -19.6150  -31.7990 H       147 ARG   -0.5100
   2415 N         -23.4170  -17.7680  -23.8770 N.am    148 PHE   -0.4700
   2416 CA        -22.2430  -17.4720  -23.0780 C.3     148 PHE    0.3100
   2417 C         -22.5740  -16.3810  -22.0770 C.2     148 PHE    0.0700
   2418 O         -21.8410  -16.1790  -21.1150 O.2     148 PHE    0.0900
   2419 CB        -21.0810  -17.0410  -23.9750 C.3     148 PHE   -0.1800
   2420 CG        -20.6280  -18.1110  -24.9130 C.ar    148 PHE    0.0900
   2421 CD1       -19.7670  -19.1040  -24.4850 C.ar    148 PHE    0.0900
   2422 CD2       -21.1180  -18.1570  -26.2170 C.ar    148 PHE    0.0000
   2423 CE1       -19.4040  -20.1330  -25.3370 C.ar    148 PHE   -0.1150
   2424 CE2       -20.7650  -19.1850  -27.0840 C.ar    148 PHE    0.1150
   2425 CZ        -19.9070  -20.1740  -26.6430 C.ar    148 PHE   -0.1150
   2426 HN        -24.0660  -17.0260  -24.0180 H       148 PHE    0.1150
   2427 HA        -21.9800  -18.3610  -22.5250 H       148 PHE   -0.1150
   2428 HB1       -20.2110  -16.7660  -23.3410 H       148 PHE    0.1150
   2429 HB2       -21.3960  -16.1720  -24.5910 H       148 PHE   -0.1150
   2430 HD1       -19.3750  -19.0770  -23.4790 H       148 PHE    0.1150
   2431 HD2       -21.7860  -17.3810  -26.5600 H       148 PHE   -0.1150
   2432 HE1       -18.7310  -20.9060  -24.9930 H       148 PHE    0.1150
   2433 HE2       -21.1550  -19.2090  -28.0900 H       148 PHE    0.5100
   2434 HZ        -19.6250  -20.9790  -27.3060 H       148 PHE   -0.5100
   2435 N         -23.6910  -15.6910  -22.3210 N.am    149 HSE   -0.4700
   2436 CA        -24.1980  -14.6180  -21.4660 C.3     149 HSE    0.3100
   2437 C         -23.2100  -14.1790  -20.3810 C.2     149 HSE    0.0700
   2438 O         -22.6180  -13.0990  -20.4610 O.2     149 HSE    0.0900
   2439 CB        -25.5100  -15.0860  -20.8250 C.3     149 HSE   -0.0800
   2440 CG        -26.5380  -14.0090  -20.6580 C.ar    149 HSE    0.0900
   2441 CD2       -27.8870  -14.2670  -20.6900 C.ar    149 HSE    0.0900
   2442 ND1       -26.4080  -12.6750  -20.4430 N.ar    149 HSE   -0.7000
   2443 CE1       -27.6770  -12.1600  -20.3510 C.ar    149 HSE    0.2200
   2444 NE2       -28.5560  -13.1370  -20.5020 N.ar    149 HSE    0.2500
   2445 HN        -24.2470  -15.8860  -23.1240 H       149 HSE    0.1300
   2446 HA        -24.3600  -13.7410  -22.0750 H       149 HSE   -0.3600
   2447 HB1       -25.2820  -15.5010  -19.8200 H       149 HSE    0.3200
   2448 HB2       -25.9480  -15.8840  -21.4600 H       149 HSE   -0.0500
   2449 HD2       -28.3860  -15.2160  -20.8390 H       149 HSE    0.0900
   2450 HE1       -27.9440  -11.1170  -20.1810 H       149 HSE    0.5100
   2451 HE2       -29.5530  -13.0540  -20.4810 H       149 HSE   -0.5100
   2452 N         -23.0350  -15.0360  -19.3690 N.am    150 VAL   -0.4700
   2453 CA        -22.1170  -14.7700  -18.2630 C.3     150 VAL    0.3100
   2454 CAT       -18.3880  -14.1070  -18.1900 C.3     150 VAL    0.0700
   2455 C         -20.6740  -14.5790  -18.7520 C.2     150 VAL    0.0900
   2456 O         -19.8730  -15.4980  -18.8050 O.2     150 VAL   -0.0900
   2457 CB        -22.1300  -15.9390  -17.2410 C.3     150 VAL    0.0900
   2458 CG1       -21.2980  -15.5750  -16.0090 C.3     150 VAL   -0.2700
   2459 CG2       -23.5590  -16.2630  -16.8390 C.3     150 VAL    0.0900
   2460 NT        -19.7550  -14.3050  -17.8120 N.4     150 VAL    0.0900
   2461 HN        -23.5280  -15.9010  -19.3240 H       150 VAL    0.0900
   2462 HNT       -19.9740  -14.2300  -16.8420 H       150 VAL   -0.2700
   2463 HA        -22.4270  -13.8520  -17.7860 H       150 VAL    0.0900
   2464 HB        -21.7060  -16.8510  -17.7160 H       150 VAL    0.0900
   2465 HG11      -21.3260  -14.4770  -15.8400 H       150 VAL    0.0900
   2466 HG12      -20.2410  -15.8830  -16.1590 H       150 VAL    0.5100
   2467 HG13      -21.7110  -16.0820  -15.1100 H       150 VAL   -0.5100
   2468 HG21      -24.1000  -16.7290  -17.6910 H       150 VAL   -0.4700
   2469 HG22      -24.0900  -15.3310  -16.5500 H       150 VAL    0.3100
   2470 HG23      -23.5610  -16.9740  -15.9860 H       150 VAL   -0.1100
   2471 HT1       -18.3350  -13.8580  -19.2720 H       150 VAL    0.0900
   2472 HT2       -17.8090  -15.0360  -18.0050 H       150 VAL    0.0900
   2473 HT3       -17.9550  -13.2680  -17.6060 H       150 VAL    0.0900
   2474 N         -35.6100   -6.1400  -28.5460 N.am    151 PHE   -0.2700
   2475 CA        -36.2600   -7.2070  -29.3080 C.3     151 PHE    0.0900
   2476 CAY       -34.6470   -5.1910  -26.5490 C.3     151 PHE    0.0900
   2477 C         -35.4170   -8.4870  -29.3530 C.2     151 PHE    0.0900
   2478 O         -34.2450   -8.4640  -29.7340 O.2     151 PHE    0.5100
   2479 CB        -36.5460   -6.7370  -30.7420 C.3     151 PHE   -0.5100
   2480 CG        -37.3770   -7.7050  -31.5530 C.ar    151 PHE   -0.4700
   2481 CD1       -38.7520   -7.8130  -31.3430 C.ar    151 PHE    0.3100
   2482 CD2       -36.7890   -8.5000  -32.5350 C.ar    151 PHE    0.0700
   2483 CE1       -39.5280   -8.6970  -32.1000 C.ar    151 PHE    0.0900
   2484 CE2       -37.5580   -9.3880  -33.2960 C.ar    151 PHE   -0.1800
   2485 CZ        -38.9310   -9.4840  -33.0770 C.ar    151 PHE    0.0900
   2486 CY        -35.3080   -6.3270  -27.2490 C.2     151 PHE    0.0900
   2487 OY        -35.5590   -7.3760  -26.6570 O.2     151 PHE    0.0000
   2488 HN        -35.4100   -5.2930  -29.0340 H       151 PHE   -0.1150
   2489 HA        -37.1810   -7.4660  -28.8060 H       151 PHE    0.1150
   2490 HB1       -35.5830   -6.6030  -31.2800 H       151 PHE   -0.1150
   2491 HB2       -37.1010   -5.7770  -30.7070 H       151 PHE    0.1150
   2492 HD1       -39.2250   -7.2050  -30.5850 H       151 PHE   -0.1150
   2493 HD2       -35.7260   -8.4300  -32.7120 H       151 PHE    0.1150
   2494 HE1       -40.5920   -8.7670  -31.9250 H       151 PHE   -0.1150
   2495 HE2       -37.0880   -9.9990  -34.0520 H       151 PHE    0.1150
   2496 HZ        -39.5280  -10.1670  -33.6640 H       151 PHE   -0.1150
   2497 HY1       -34.4510   -5.4690  -25.4910 H       151 PHE    0.1150
   2498 HY2       -35.3090   -4.3000  -26.5710 H       151 PHE    0.5100
   2499 HY3       -33.6790   -4.9570  -27.0440 H       151 PHE   -0.5100
   2500 N         -36.0290   -9.6040  -28.9610 N.am    152 CYS   -0.4700
   2501 CA        -35.3680  -10.9010  -28.9610 C.3     152 CYS    0.3100
   2502 C         -36.3020  -11.9230  -29.6020 C.2     152 CYS    0.0700
   2503 O         -37.4220  -11.5890  -30.0060 O.2     152 CYS    0.0900
   2504 CB        -35.0110  -11.3370  -27.5280 C.3     152 CYS   -0.1100
   2505 SG        -36.4140  -11.6550  -26.4100 S.3     152 CYS    0.0900
   2506 HN        -36.9750   -9.5990  -28.6470 H       152 CYS    0.0900
   2507 HA        -34.4740  -10.8190  -29.5600 H       152 CYS   -0.2300
   2508 HB1       -34.3810  -10.5400  -27.0830 H       152 CYS    0.1600
   2509 HB2       -34.4040  -12.2640  -27.6010 H       152 CYS    0.5100
   2510 HG1       -36.4860  -10.4110  -25.9590 H       152 CYS   -0.5100
   2511 N         -35.8470  -13.1710  -29.6840 N.am    153 LEU   -0.4700
   2512 CA        -36.6390  -14.2350  -30.2830 C.3     153 LEU    0.3100
   2513 C         -38.0160  -14.4130  -29.6450 C.2     153 LEU    0.0700
   2514 O         -38.9220  -14.9790  -30.2580 O.2     153 LEU    0.0900
   2515 CB        -35.8720  -15.5560  -30.2200 C.3     153 LEU   -0.1800
   2516 CG        -36.6100  -16.7420  -30.8420 C.3     153 LEU    0.0900
   2517 CD1       -36.9110  -16.4460  -32.3080 C.3     153 LEU    0.0900
   2518 CD2       -35.7710  -18.0000  -30.7040 C.3     153 LEU   -0.0900
   2519 HN        -34.9470  -13.4320  -29.3430 H       153 LEU    0.0900
   2520 HA        -36.8450  -13.9670  -31.3090 H       153 LEU   -0.2700
   2521 HB1       -35.6680  -15.7910  -29.1530 H       153 LEU    0.0900
   2522 HB2       -34.9060  -15.4270  -30.7510 H       153 LEU    0.0900
   2523 HG        -37.5600  -16.9190  -30.2940 H       153 LEU    0.0900
   2524 HD11      -35.9910  -16.0970  -32.8250 H       153 LEU   -0.2700
   2525 HD12      -37.6820  -15.6490  -32.3820 H       153 LEU    0.0900
   2526 HD13      -37.2740  -17.3670  -32.8130 H       153 LEU    0.0900
   2527 HD21      -35.5800  -18.2160  -29.6310 H       153 LEU    0.0900
   2528 HD22      -34.7950  -17.8620  -31.2170 H       153 LEU    0.5100
   2529 HD23      -36.3080  -18.8640  -31.1500 H       153 LEU   -0.5100
   2530 N         -38.1840  -13.9350  -28.4120 N.am    154 LYS   -0.4700
   2531 CA        -39.4670  -14.0540  -27.7350 C.3     154 LYS    0.3100
   2532 C         -40.4730  -13.1240  -28.4040 C.2     154 LYS    0.0700
   2533 O         -41.4970  -13.5760  -28.9240 O.2     154 LYS    0.0900
   2534 CB        -39.3330  -13.6920  -26.2490 C.3     154 LYS   -0.1800
   2535 CG        -40.5540  -14.0620  -25.3940 C.3     154 LYS    0.0900
   2536 CD        -41.8160  -13.3180  -25.8310 C.3     154 LYS    0.0900
   2537 CE        -43.0610  -13.8700  -25.1670 C.3     154 LYS   -0.1800
   2538 NZ        -44.2960  -13.2950  -25.7700 N.4     154 LYS    0.0900
   2539 HN        -37.4530  -13.4840  -27.9080 H       154 LYS    0.0900
   2540 HA        -39.8090  -15.0720  -27.8430 H       154 LYS   -0.1800
   2541 HB1       -39.1690  -12.5970  -26.1690 H       154 LYS    0.0900
   2542 HB2       -38.4460  -14.2200  -25.8390 H       154 LYS    0.0900
   2543 HG1       -40.3390  -13.8140  -24.3330 H       154 LYS    0.2100
   2544 HG2       -40.7330  -15.1550  -25.4790 H       154 LYS    0.0500
   2545 HD1       -41.9240  -13.4080  -26.9330 H       154 LYS    0.0500
   2546 HD2       -41.7110  -12.2450  -25.5670 H       154 LYS   -0.3000
   2547 HE1       -43.0590  -13.6120  -24.0870 H       154 LYS    0.3300
   2548 HE2       -43.1020  -14.9730  -25.2960 H       154 LYS    0.3300
   2549 HZ1       -44.4170  -13.6680  -26.7330 H       154 LYS    0.3300
   2550 HZ2       -44.2130  -12.2590  -25.8080 H       154 LYS    0.5100
   2551 HZ3       -45.1190  -13.5560  -25.1910 H       154 LYS   -0.5100
   2552 N         -40.1850  -11.8250  -28.3850 N.am    155 GLU   -0.4700
   2553 CA        -41.0650  -10.8330  -28.9910 C.3     155 GLU    0.3100
   2554 C         -41.1310  -11.0550  -30.4990 C.2     155 GLU    0.0700
   2555 O         -41.7700  -10.3010  -31.2330 O.2     155 GLU    0.0900
   2556 CB        -40.5620   -9.4180  -28.6800 C.3     155 GLU   -0.1800
   2557 CG        -40.4570   -9.1040  -27.1890 C.3     155 GLU    0.0900
   2558 CD        -41.8040   -9.0940  -26.4800 C.2     155 GLU    0.0900
   2559 OE1       -42.5170  -10.1190  -26.5270 O.co2   155 GLU   -0.2800
   2560 OE2       -42.1490   -8.0600  -25.8680 O.co2   155 GLU    0.0900
   2561 HN        -39.3560  -11.4720  -27.9570 H       155 GLU    0.0900
   2562 HA        -42.0580  -10.9760  -28.5910 H       155 GLU    0.6200
   2563 HB1       -41.2610   -8.6890  -29.1440 H       155 GLU   -0.7600
   2564 HB2       -39.5580   -9.2950  -29.1370 H       155 GLU   -0.7600
   2565 HG1       -39.9880   -8.1050  -27.0650 H       155 GLU    0.5100
   2566 HG2       -39.8140   -9.8710  -26.7060 H       155 GLU   -0.5100
   2567 N         -40.4600  -12.1080  -30.9560 N.am    156 HSD   -0.4700
   2568 CA        -40.4350  -12.4680  -32.3600 C.3     156 HSD    0.3100
   2569 C         -41.5730  -13.4560  -32.6040 C.2     156 HSD    0.0700
   2570 O         -41.9970  -13.6730  -33.7370 O.2     156 HSD    0.0900
   2571 CB        -39.0920  -13.1140  -32.7070 C.3     156 HSD   -0.0900
   2572 CG        -38.9140  -13.4050  -34.1630 C.ar    156 HSD    0.0900
   2573 CD2       -38.6950  -14.5670  -34.8190 C.ar    156 HSD    0.0900
   2574 ND1       -38.9450  -12.4180  -35.1270 N.ar    156 HSD   -0.3600
   2575 CE1       -38.7500  -12.9660  -36.3140 C.ar    156 HSD    0.3200
   2576 NE2       -38.5940  -14.2680  -36.1580 N.ar    156 HSD   -0.0500
   2577 HN        -39.9400  -12.7020  -30.3470 H       156 HSD    0.2500
   2578 HA        -40.5850  -11.5710  -32.9430 H       156 HSD    0.1300
   2579 HB1       -39.0030  -14.0700  -32.1490 H       156 HSD   -0.7000
   2580 HB2       -38.2760  -12.4300  -32.3900 H       156 HSD    0.2200
   2581 HD1       -39.0920  -11.4470  -34.9410 H       156 HSD    0.1000
   2582 HD2       -38.6000  -15.5830  -34.4590 H       156 HSD    0.5100
   2583 HE1       -38.7260  -12.4110  -37.2510 H       156 HSD   -0.5100
   2584 N         -42.0590  -14.0500  -31.5150 N.am    157 LYS   -0.4700
   2585 CA        -43.1540  -15.0070  -31.5690 C.3     157 LYS    0.3100
   2586 C         -44.4680  -14.3090  -31.2350 C.2     157 LYS    0.0700
   2587 O         -45.5450  -14.7800  -31.5830 O.2     157 LYS    0.0900
   2588 CB        -42.9040  -16.1510  -30.5800 C.3     157 LYS   -0.1800
   2589 CG        -41.6930  -17.0030  -30.9210 C.3     157 LYS    0.0900
   2590 CD        -41.8690  -17.6980  -32.2670 C.3     157 LYS    0.0900
   2591 CE        -40.6590  -18.5530  -32.6200 C.3     157 LYS   -0.1800
   2592 NZ        -40.8350  -19.2750  -33.9140 N.4     157 LYS    0.0900
   2593 HN        -41.6910  -13.8630  -30.6080 H       157 LYS    0.0900
   2594 HA        -43.2190  -15.3870  -32.5770 H       157 LYS   -0.1800
   2595 HB1       -43.8020  -16.8040  -30.5640 H       157 LYS    0.0900
   2596 HB2       -42.7560  -15.7170  -29.5690 H       157 LYS    0.0900
   2597 HG1       -41.5520  -17.7710  -30.1300 H       157 LYS    0.2100
   2598 HG2       -40.7910  -16.3570  -30.9590 H       157 LYS    0.0500
   2599 HD1       -42.0140  -16.9300  -33.0560 H       157 LYS    0.0500
   2600 HD2       -42.7710  -18.3450  -32.2260 H       157 LYS   -0.3000
   2601 HE1       -40.4970  -19.3170  -31.8290 H       157 LYS    0.3300
   2602 HE2       -39.7600  -17.9070  -32.7150 H       157 LYS    0.3300
   2603 HZ1       -40.9770  -18.5850  -34.6790 H       157 LYS    0.3300
   2604 HZ2       -41.6640  -19.8990  -33.8510 H       157 LYS    0.5100
   2605 HZ3       -39.9870  -19.8430  -34.1120 H       157 LYS   -0.5100
   2606 N         -44.3750  -13.1720  -30.5450 N.am    158 ALA   -0.4700
   2607 CA        -45.5560  -12.3970  -30.1900 C.3     158 ALA    0.3100
   2608 C         -46.1120  -11.7920  -31.4750 C.2     158 ALA    0.0700
   2609 O         -47.2660  -11.3780  -31.5420 O.2     158 ALA    0.0900
   2610 CB        -45.1830  -11.2930  -29.2020 C.3     158 ALA   -0.2700
   2611 HN        -43.4990  -12.8030  -30.2440 H       158 ALA    0.0900
   2612 HA        -46.2790  -13.0670  -29.7510 H       158 ALA    0.0900
   2613 HB1       -44.4310  -10.6130  -29.6560 H       158 ALA    0.0900
   2614 HB2       -44.7480  -11.7400  -28.2830 H       158 ALA    0.5100
   2615 HB3       -46.0850  -10.7010  -28.9400 H       158 ALA   -0.5100
   2616 N         -45.2620  -11.7400  -32.4980 N.am    159 LEU   -0.4700
   2617 CA        -45.6510  -11.2220  -33.7960 C.3     159 LEU    0.3100
   2618 C         -46.0180  -12.4260  -34.6480 C.2     159 LEU    0.0700
   2619 O         -46.4120  -12.2920  -35.8050 O.2     159 LEU    0.0900
   2620 CB        -44.4980  -10.4460  -34.4400 C.3     159 LEU   -0.1800
   2621 CG        -44.1060   -9.1250  -33.7680 C.3     159 LEU    0.0900
   2622 CD1       -42.8870   -8.5370  -34.4640 C.3     159 LEU    0.0900
   2623 CD2       -45.2720   -8.1490  -33.8300 C.3     159 LEU   -0.0900
   2624 HN        -44.3200  -12.0540  -32.4170 H       159 LEU    0.0900
   2625 HA        -46.5050  -10.5760  -33.6560 H       159 LEU   -0.2700
   2626 HB1       -44.7820  -10.2230  -35.4900 H       159 LEU    0.0900
   2627 HB2       -43.6040  -11.1060  -34.4400 H       159 LEU    0.0900
   2628 HG        -43.8710   -9.3070  -32.6970 H       159 LEU    0.0900
   2629 HD11      -43.1140   -8.3460  -35.5350 H       159 LEU   -0.2700
   2630 HD12      -42.0360   -9.2490  -34.4030 H       159 LEU    0.0900
   2631 HD13      -42.6050   -7.5760  -33.9840 H       159 LEU    0.0900
   2632 HD21      -45.9160   -8.2640  -32.9320 H       159 LEU    0.0900
   2633 HD22      -45.8860   -8.3490  -34.7340 H       159 LEU    0.5100
   2634 HD23      -44.8920   -7.1060  -33.8610 H       159 LEU   -0.5100
   2635 N         -45.8690  -13.6110  -34.0580 N.am    160 LYS   -0.4700
   2636 CA        -46.2210  -14.8650  -34.7090 C.3     160 LYS    0.3100
   2637 C         -47.6780  -15.1030  -34.3550 C.2     160 LYS    0.0700
   2638 O         -48.4770  -15.5520  -35.1790 O.2     160 LYS    0.0900
   2639 CB        -45.3680  -16.0200  -34.1670 C.3     160 LYS   -0.1800
   2640 CG        -45.9070  -17.4120  -34.5020 C.3     160 LYS    0.0900
   2641 CD        -45.1630  -18.5070  -33.7330 C.3     160 LYS    0.0900
   2642 CE        -45.7810  -19.8880  -33.9600 C.3     160 LYS   -0.1800
   2643 NZ        -47.1980  -19.9690  -33.5010 N.4     160 LYS    0.0900
   2644 HN        -45.5050  -13.6910  -33.1330 H       160 LYS    0.0900
   2645 HA        -46.0590  -14.7470  -35.7700 H       160 LYS   -0.1800
   2646 HB1       -45.3120  -15.9240  -33.0620 H       160 LYS    0.0900
   2647 HB2       -44.3460  -15.9290  -34.5890 H       160 LYS    0.0900
   2648 HG1       -45.7920  -17.5920  -35.5920 H       160 LYS    0.2100
   2649 HG2       -46.9870  -17.4560  -34.2420 H       160 LYS    0.0500
   2650 HD1       -45.1940  -18.2710  -32.6480 H       160 LYS    0.0500
   2651 HD2       -44.1040  -18.5260  -34.0660 H       160 LYS   -0.3000
   2652 HE1       -45.2030  -20.6500  -33.3940 H       160 LYS    0.3300
   2653 HE2       -45.7670  -20.1270  -35.0450 H       160 LYS    0.3300
   2654 HZ1       -47.7710  -19.2750  -34.0220 H       160 LYS    0.3300
   2655 HZ2       -47.2450  -19.7630  -32.4830 H       160 LYS    0.5100
   2656 HZ3       -47.5660  -20.9250  -33.6790 H       160 LYS   -0.5100
   2657 N         -48.0100  -14.7910  -33.1030 N.am    161 THR   -0.4700
   2658 CA        -49.3650  -14.9340  -32.5880 C.3     161 THR    0.3100
   2659 C         -50.2560  -13.8970  -33.2690 C.2     161 THR    0.0700
   2660 O         -51.3890  -14.1890  -33.6560 O.2     161 THR    0.0900
   2661 CB        -49.3900  -14.7580  -31.0410 C.3     161 THR    0.1400
   2662 CG2       -48.7960  -13.4280  -30.6290 C.3     161 THR    0.0900
   2663 OG1       -50.7350  -14.8340  -30.5630 O.3     161 THR   -0.6600
   2664 HN        -47.3390  -14.4410  -32.4560 H       161 THR    0.4300
   2665 HA        -49.7230  -15.9160  -32.8590 H       161 THR   -0.2700
   2666 HB        -48.7920  -15.5610  -30.5600 H       161 THR    0.0900
   2667 HG1       -51.2440  -14.2310  -31.1110 H       161 THR    0.0900
   2668 HG21      -49.3740  -12.5940  -31.0820 H       161 THR    0.0900
   2669 HG22      -47.7440  -13.3600  -30.9770 H       161 THR    0.5100
   2670 HG23      -48.8320  -13.3240  -29.5240 H       161 THR   -0.5100
   2671 N         -49.7270  -12.6820  -33.4280 N.am    162 LEU   -0.4700
   2672 CA        -50.4450  -11.5960  -34.0880 C.3     162 LEU    0.3100
   2673 C         -50.2400  -11.7410  -35.5970 C.2     162 LEU    0.0700
   2674 O         -50.8690  -11.0470  -36.3890 O.2     162 LEU    0.0900
   2675 CB        -49.9120  -10.2270  -33.6370 C.3     162 LEU   -0.1800
   2676 CG        -50.0590   -9.8010  -32.1700 C.3     162 LEU    0.0900
   2677 CD1       -49.3390   -8.4720  -31.9560 C.3     162 LEU    0.0900
   2678 CD2       -51.5310   -9.6740  -31.8020 C.3     162 LEU   -0.0900
   2679 HN        -48.8120  -12.4590  -33.1000 H       162 LEU    0.0900
   2680 HA        -51.4920  -11.6900  -33.8390 H       162 LEU   -0.2700
   2681 HB1       -50.4290   -9.4610  -34.2490 H       162 LEU    0.0900
   2682 HB2       -48.8280  -10.2090  -33.8710 H       162 LEU    0.0900
   2683 HG        -49.6180  -10.5770  -31.5090 H       162 LEU    0.0900
   2684 HD11      -49.8870   -7.6540  -32.4680 H       162 LEU   -0.2700
   2685 HD12      -48.3110   -8.5280  -32.3740 H       162 LEU    0.0900
   2686 HD13      -49.2890   -8.2390  -30.8700 H       162 LEU    0.0900
   2687 HD21      -52.0450  -10.6480  -31.9440 H       162 LEU    0.0900
   2688 HD22      -52.0190   -8.9170  -32.4510 H       162 LEU    0.5100
   2689 HD23      -51.6300   -9.3730  -30.7360 H       162 LEU   -0.5100
   2690 N         -49.3530  -12.6580  -35.9800 N.am    163 GLY   -0.4700
   2691 CA        -49.0580  -12.8890  -37.3830 C.3     163 GLY    0.3100
   2692 C         -49.9580  -13.9220  -38.0310 C.2     163 GLY   -0.0200
   2693 O         -49.9800  -14.0590  -39.2560 O.2     163 GLY    0.0900
   2694 HN        -48.8560  -13.2220  -35.3260 H       163 GLY    0.0900
   2695 HA1       -48.0350  -13.2270  -37.4520 H       163 GLY    0.5100
   2696 HA2       -49.1770  -11.9500  -37.9020 H       163 GLY   -0.5100
   2697 N         -50.6920  -14.6650  -37.2060 N.am    164 ILE   -0.4700
   2698 CA        -51.6120  -15.6690  -37.7170 C.3     164 ILE    0.3100
   2699 C         -53.0390  -15.1760  -37.5070 C.2     164 ILE    0.0700
   2700 O         -53.9510  -15.5670  -38.2330 O.2     164 ILE    0.0900
   2701 CB        -51.4280  -17.0290  -37.0120 C.3     164 ILE   -0.0900
   2702 CG1       -51.6230  -16.8740  -35.5030 C.3     164 ILE    0.0900
   2703 CG2       -50.0520  -17.5940  -37.3430 C.3     164 ILE   -0.2700
   2704 CD        -51.6850  -18.1890  -34.7560 C.3     164 ILE    0.0900
   2705 HN        -50.6460  -14.5690  -36.2150 H       164 ILE    0.0900
   2706 HA        -51.4290  -15.7730  -38.7750 H       164 ILE    0.0900
   2707 HB        -52.2130  -17.7350  -37.3550 H       164 ILE   -0.1800
   2708 HG11      -52.5700  -16.3230  -35.3240 H       164 ILE    0.0900
   2709 HG12      -50.7780  -16.2780  -35.0970 H       164 ILE    0.0900
   2710 HG21      -49.2610  -16.9930  -36.8450 H       164 ILE   -0.2700
   2711 HG22      -49.8820  -17.5600  -38.4410 H       164 ILE    0.0900
   2712 HG23      -49.9770  -18.6440  -36.9860 H       164 ILE    0.0900
   2713 HD1       -50.9390  -18.9000  -35.1710 H       164 ILE    0.0900
   2714 HD2       -52.6960  -18.6370  -34.8610 H       164 ILE    0.5100
   2715 HD3       -51.4580  -18.0250  -33.6810 H       164 ILE   -0.5100
   2716 N         -53.2270  -14.3060  -36.5130 N.am    165 ILE   -0.4700
   2717 CA        -54.5420  -13.7380  -36.2340 C.3     165 ILE    0.3100
   2718 C         -54.9110  -12.8120  -37.3890 C.2     165 ILE    0.0700
   2719 O         -56.0860  -12.6090  -37.6960 O.2     165 ILE    0.0900
   2720 CB        -54.5480  -12.9300  -34.9130 C.3     165 ILE   -0.0900
   2721 CG1       -55.9210  -12.2880  -34.6950 C.3     165 ILE    0.0900
   2722 CG2       -53.4890  -11.8510  -34.9590 C.3     165 ILE   -0.2700
   2723 CD        -56.0410  -11.5120  -33.4030 C.3     165 ILE    0.0900
   2724 HN        -52.4830  -14.0070  -35.9220 H       165 ILE    0.0900
   2725 HA        -55.2460  -14.5540  -36.1720 H       165 ILE    0.0900
   2726 HB        -54.3450  -13.6120  -34.0600 H       165 ILE   -0.1800
   2727 HG11      -56.6880  -13.0900  -34.6960 H       165 ILE    0.0900
   2728 HG12      -56.1230  -11.5960  -35.5400 H       165 ILE    0.0900
   2729 HG21      -53.7800  -11.0610  -35.6830 H       165 ILE   -0.2700
   2730 HG22      -52.5190  -12.2870  -35.2800 H       165 ILE    0.0900
   2731 HG23      -53.3770  -11.3890  -33.9550 H       165 ILE    0.0900
   2732 HD1       -55.4270  -10.5870  -33.4540 H       165 ILE    0.0900
   2733 HD2       -55.6800  -12.1320  -32.5550 H       165 ILE    0.5100
   2734 HD3       -57.1010  -11.2250  -33.2310 H       165 ILE   -0.5100
   2735 N         -53.8860  -12.2460  -38.0230 N.am    166 MET   -0.4700
   2736 CA        -54.0690  -11.3640  -39.1650 C.3     166 MET    0.3100
   2737 C         -53.9540  -12.2330  -40.4130 C.2     166 MET    0.0700
   2738 O         -54.3360  -11.8260  -41.5100 O.2     166 MET    0.0900
   2739 CB        -52.9850  -10.2740  -39.1960 C.3     166 MET   -0.1800
   2740 CG        -52.9080   -9.4020  -37.9410 C.3     166 MET    0.0900
   2741 SD        -51.8220   -7.9430  -38.1020 S.3     166 MET    0.0900
   2742 CE        -50.4350   -8.3780  -37.0500 C.3     166 MET   -0.1400
   2743 HN        -52.9430  -12.4020  -37.7410 H       166 MET    0.0900
   2744 HA        -55.0480  -10.9150  -39.0860 H       166 MET    0.0900
   2745 HB1       -53.1830   -9.6120  -40.0650 H       166 MET   -0.0900
   2746 HB2       -52.0010  -10.7680  -39.3360 H       166 MET   -0.2200
   2747 HG1       -52.5400  -10.0340  -37.1050 H       166 MET    0.0900
   2748 HG2       -53.9350   -9.0610  -37.6960 H       166 MET    0.0900
   2749 HE1       -49.8330   -9.1990  -37.4940 H       166 MET    0.0900
   2750 HE2       -50.7980   -8.7170  -36.0560 H       166 MET    0.5100
   2751 HE3       -49.7690   -7.5000  -36.9120 H       166 MET   -0.5100
   2752 N         -53.4260  -13.4450  -40.2290 N.am    167 GLY   -0.4700
   2753 CA        -53.2520  -14.3730  -41.3320 C.3     167 GLY    0.3100
   2754 C         -54.3420  -15.4260  -41.4310 C.2     167 GLY   -0.0200
   2755 O         -54.2810  -16.3160  -42.2800 O.2     167 GLY    0.0900
   2756 HN        -53.1290  -13.7640  -39.3330 H       167 GLY    0.0900
   2757 HA1       -52.3020  -14.8700  -41.1940 H       167 GLY    0.5100
   2758 HA2       -53.2420  -13.7970  -42.2450 H       167 GLY   -0.5100
   2759 N         -55.3400  -15.3340  -40.5550 N.am    168 THR   -0.4700
   2760 CA        -56.4580  -16.2720  -40.5600 C.3     168 THR    0.3100
   2761 C         -57.7260  -15.5080  -40.9110 C.2     168 THR    0.0700
   2762 O         -58.6440  -16.0440  -41.5260 O.2     168 THR    0.0900
   2763 CB        -56.6580  -16.9300  -39.1820 C.3     168 THR    0.1400
   2764 CG2       -56.9560  -15.8730  -38.1190 C.3     168 THR    0.0900
   2765 OG1       -57.7500  -17.8550  -39.2470 O.3     168 THR   -0.6600
   2766 HN        -55.3690  -14.6220  -39.8590 H       168 THR    0.4300
   2767 HA        -56.2510  -17.0260  -41.3040 H       168 THR   -0.2700
   2768 HB        -55.7370  -17.4770  -38.8860 H       168 THR    0.0900
   2769 HG1       -58.5180  -17.3370  -39.4990 H       168 THR    0.0900
   2770 HG21      -57.9670  -15.4420  -38.2830 H       168 THR    0.0900
   2771 HG22      -56.2080  -15.0540  -38.1790 H       168 THR    0.5100
   2772 HG23      -56.9270  -16.3340  -37.1080 H       168 THR   -0.5100
   2773 N         -57.7610  -14.2380  -40.5180 N.am    169 PHE   -0.4700
   2774 CA        -58.8960  -13.3680  -40.7780 C.3     169 PHE    0.3100
   2775 C         -58.8740  -12.9640  -42.2440 C.2     169 PHE    0.0700
   2776 O         -59.7690  -12.2710  -42.7200 O.2     169 PHE    0.0900
   2777 CB        -58.8070  -12.1200  -39.8990 C.3     169 PHE   -0.1800
   2778 CG        -60.0800  -11.3290  -39.8320 C.ar    169 PHE    0.0900
   2779 CD1       -61.2030  -11.8480  -39.1920 C.ar    169 PHE    0.0900
   2780 CD2       -60.1560  -10.0550  -40.3980 C.ar    169 PHE    0.0000
   2781 CE1       -62.3850  -11.1110  -39.1130 C.ar    169 PHE   -0.1150
   2782 CE2       -61.3320   -9.3080  -40.3270 C.ar    169 PHE    0.1150
   2783 CZ        -62.4490   -9.8370  -39.6840 C.ar    169 PHE   -0.1150
   2784 HN        -57.0020  -13.8210  -40.0220 H       169 PHE    0.1150
   2785 HA        -59.8000  -13.9190  -40.5630 H       169 PHE   -0.1150
   2786 HB1       -58.0220  -11.4430  -40.3020 H       169 PHE    0.1150
   2787 HB2       -58.5530  -12.4210  -38.8610 H       169 PHE   -0.1150
   2788 HD1       -61.1580  -12.8330  -38.7500 H       169 PHE    0.1150
   2789 HD2       -59.2920   -9.6410  -40.8980 H       169 PHE   -0.1150
   2790 HE1       -63.2480  -11.5230  -38.6130 H       169 PHE    0.1150
   2791 HE2       -61.3770   -8.3240  -40.7690 H       169 PHE    0.5100
   2792 HZ        -63.3630   -9.2630  -39.6270 H       169 PHE   -0.5100
   2793 N         -57.8370  -13.3930  -42.9580 N.am    170 THR   -0.4700
   2794 CA        -57.7140  -13.0810  -44.3720 C.3     170 THR    0.3100
   2795 C         -58.2480  -14.2490  -45.1900 C.2     170 THR    0.0700
   2796 O         -58.9970  -14.0540  -46.1350 O.2     170 THR    0.0900
   2797 CB        -56.2480  -12.8020  -44.7670 C.3     170 THR    0.1400
   2798 CG2       -55.3680  -13.9870  -44.4220 C.3     170 THR    0.0900
   2799 OG1       -56.1640  -12.5470  -46.1760 O.3     170 THR   -0.6600
   2800 HN        -57.1070  -13.9430  -42.5610 H       170 THR    0.4300
   2801 HA        -58.3240  -12.2120  -44.5720 H       170 THR   -0.2700
   2802 HB        -55.8710  -11.9130  -44.2180 H       170 THR    0.0900
   2803 HG1       -55.2730  -12.2270  -46.3330 H       170 THR    0.0900
   2804 HG21      -55.0280  -14.4940  -45.3500 H       170 THR    0.0900
   2805 HG22      -55.9380  -14.7150  -43.8080 H       170 THR    0.5100
   2806 HG23      -54.4740  -13.6420  -43.8600 H       170 THR   -0.5100
   2807 N         -57.8810  -15.4710  -44.8110 N.am    171 LEU   -0.4700
   2808 CA        -58.3500  -16.6510  -45.5260 C.3     171 LEU    0.3100
   2809 C         -59.7440  -17.0720  -45.0840 C.2     171 LEU    0.0700
   2810 O         -60.2610  -18.1040  -45.5200 O.2     171 LEU    0.0900
   2811 CB        -57.3780  -17.8250  -45.3460 C.3     171 LEU   -0.1800
   2812 CG        -56.2170  -17.9080  -46.3410 C.3     171 LEU    0.0900
   2813 CD1       -55.3080  -16.6990  -46.1900 C.3     171 LEU    0.0900
   2814 CD2       -55.4380  -19.1910  -46.1050 C.3     171 LEU   -0.0900
   2815 HN        -57.2780  -15.6320  -44.0330 H       171 LEU    0.0900
   2816 HA        -58.4350  -16.3940  -46.5720 H       171 LEU   -0.2700
   2817 HB1       -57.9640  -18.7650  -45.4270 H       171 LEU    0.0900
   2818 HB2       -56.9470  -17.7560  -44.3250 H       171 LEU    0.0900
   2819 HG        -56.6200  -17.9420  -47.3760 H       171 LEU    0.0900
   2820 HD11      -55.0400  -16.5550  -45.1220 H       171 LEU   -0.2700
   2821 HD12      -55.8310  -15.7870  -46.5500 H       171 LEU    0.0900
   2822 HD13      -54.3750  -16.8510  -46.7740 H       171 LEU    0.0900
   2823 HD21      -56.1000  -20.0720  -46.2440 H       171 LEU    0.0900
   2824 HD22      -55.0400  -19.2070  -45.0680 H       171 LEU    0.5100
   2825 HD23      -54.5970  -19.2610  -46.8290 H       171 LEU   -0.5100
   2826 N         -60.3600  -16.2660  -44.2210 N.am    172 CYS   -0.4700
   2827 CA        -61.6990  -16.5570  -43.7300 C.3     172 CYS    0.3100
   2828 C         -62.7390  -15.5870  -44.2960 C.2     172 CYS    0.0700
   2829 O         -63.9040  -15.9490  -44.4740 O.2     172 CYS    0.0900
   2830 CB        -61.7200  -16.5070  -42.1960 C.3     172 CYS   -0.1100
   2831 SG        -60.7580  -17.8120  -41.3830 S.3     172 CYS    0.0900
   2832 HN        -59.9340  -15.4340  -43.8740 H       172 CYS    0.0900
   2833 HA        -61.9800  -17.5380  -44.0800 H       172 CYS   -0.2300
   2834 HB1       -62.7770  -16.5810  -41.8660 H       172 CYS    0.1600
   2835 HB2       -61.3230  -15.5180  -41.8810 H       172 CYS    0.5100
   2836 HG1       -59.6030  -17.4630  -41.9310 H       172 CYS   -0.5100
   2837 N         -62.3130  -14.3560  -44.5840 N.am    173 TRP   -0.4700
   2838 CA        -63.2090  -13.3380  -45.1250 C.3     173 TRP    0.3100
   2839 C         -62.7690  -12.8200  -46.4910 C.2     173 TRP    0.0700
   2840 O         -63.1600  -11.7330  -46.9090 O.2     173 TRP    0.0900
   2841 CB        -63.3340  -12.1560  -44.1610 C.3     173 TRP   -0.1800
   2842 CG        -64.0140  -12.4980  -42.8710 C.ar    173 TRP    0.0900
   2843 CD1       -63.4540  -13.1110  -41.7900 C.ar    173 TRP    0.0900
   2844 CD2       -65.3790  -12.2340  -42.5220 C.ar    173 TRP   -0.0300
   2845 CE2       -65.5720  -12.7120  -41.2050 C.ar    173 TRP   -0.1500
   2846 CE3       -66.4580  -11.6400  -43.1910 C.ar    173 TRP    0.2200
   2847 NE1       -64.3810  -13.2400  -40.7840 N.ar    173 TRP   -0.5100
   2848 CZ2       -66.8030  -12.6170  -40.5450 C.ar    173 TRP    0.3700
   2849 CZ3       -67.6850  -11.5450  -42.5310 C.ar    173 TRP    0.2400
   2850 CH2       -67.8430  -12.0320  -41.2220 C.ar    173 TRP    0.1100
   2851 HN        -61.3660  -14.0760  -44.4440 H       173 TRP   -0.2500
   2852 HA        -64.1750  -13.7950  -45.2830 H       173 TRP    0.1700
   2853 HB1       -63.9180  -11.3520  -44.6580 H       173 TRP   -0.2000
   2854 HB2       -62.3160  -11.7790  -43.9280 H       173 TRP    0.1400
   2855 HD1       -62.4280  -13.4460  -41.7310 H       173 TRP   -0.2700
   2856 HE1       -64.2190  -13.6440  -39.9110 H       173 TRP    0.1600
   2857 HE3       -66.3600  -11.2600  -44.1970 H       173 TRP   -0.1400
   2858 HZ2       -66.9460  -12.9840  -39.5400 H       173 TRP    0.1400
   2859 HZ3       -68.5260  -11.0910  -43.0340 H       173 TRP    0.5100
   2860 HH2       -68.8050  -11.9430  -40.7390 H       173 TRP   -0.5100
   2861 N         -61.9440  -13.5890  -47.1910 N.am    174 LEU   -0.4700
   2862 CA        -61.5140  -13.1690  -48.5160 C.3     174 LEU    0.3100
   2863 C         -62.4110  -13.8660  -49.5350 C.2     174 LEU    0.0700
   2864 O         -62.9530  -13.2110  -50.4250 O.2     174 LEU    0.0900
   2865 CB        -60.0480  -13.5350  -48.7760 C.3     174 LEU   -0.1800
   2866 CG        -59.1870  -12.4920  -49.4950 C.3     174 LEU    0.0900
   2867 CD1       -57.9280  -13.1680  -50.0250 C.3     174 LEU    0.0900
   2868 CD2       -59.9560  -11.8450  -50.6370 C.3     174 LEU   -0.0900
   2869 HN        -61.5930  -14.4590  -46.8560 H       174 LEU    0.0900
   2870 HA        -61.6470  -12.0990  -48.5830 H       174 LEU   -0.2700
   2871 HB1       -60.0360  -14.4610  -49.3890 H       174 LEU    0.0900
   2872 HB2       -59.5740  -13.7450  -47.7960 H       174 LEU    0.0900
   2873 HG        -58.9090  -11.6830  -48.7860 H       174 LEU    0.0900
   2874 HD11      -58.2000  -13.9770  -50.7370 H       174 LEU   -0.2700
   2875 HD12      -57.3560  -13.6150  -49.1840 H       174 LEU    0.0900
   2876 HD13      -57.2950  -12.4260  -50.5560 H       174 LEU    0.0900
   2877 HD21      -60.9490  -11.4980  -50.2800 H       174 LEU    0.0900
   2878 HD22      -60.1090  -12.5800  -51.4540 H       174 LEU    0.5100
   2879 HD23      -59.3920  -10.9690  -51.0230 H       174 LEU   -0.5100
   2880 N         -62.5820  -15.2030  -49.4290 N.am    175 PRO   -0.2900
   2881 CA        -63.4450  -15.9010  -50.3910 C.3     175 PRO    0.0000
   2882 C         -64.8660  -15.3440  -50.3870 C.2     175 PRO    0.0900
   2883 O         -65.6940  -15.6900  -51.2330 O.2     175 PRO    0.0900
   2884 CB        -63.4010  -17.3380  -49.9030 C.3     175 PRO    0.0200
   2885 CG        -62.0100  -17.4610  -49.3720 C.3     175 PRO    0.0900
   2886 CD        -61.8410  -16.1710  -48.5920 C.3     175 PRO   -0.1800
   2887 HA        -63.0870  -15.7530  -51.3980 H       175 PRO    0.0900
   2888 HB1       -63.5800  -18.0510  -50.7340 H       175 PRO    0.0900
   2889 HB2       -64.1540  -17.5170  -49.1060 H       175 PRO   -0.1800
   2890 HG1       -61.9060  -18.3490  -48.7120 H       175 PRO    0.0900
   2891 HG2       -61.2680  -17.5370  -50.1940 H       175 PRO    0.0900
   2892 HD1       -62.2970  -16.2350  -47.5820 H       175 PRO    0.5100
   2893 HD2       -60.7750  -15.8740  -48.5090 H       175 PRO   -0.5100
   2894 N         -65.1470  -14.4960  -49.4060 N.am    176 PHE   -0.4700
   2895 CA        -66.4610  -13.9050  -49.2730 C.3     176 PHE    0.3100
   2896 C         -66.4900  -12.5290  -49.9190 C.2     176 PHE    0.0700
   2897 O         -67.4590  -12.1710  -50.5830 O.2     176 PHE    0.0900
   2898 CB        -66.8490  -13.8440  -47.7830 C.3     176 PHE   -0.1800
   2899 CG        -68.1340  -13.1000  -47.5120 C.ar    176 PHE    0.0900
   2900 CD1       -68.1120  -11.7330  -47.2500 C.ar    176 PHE    0.0900
   2901 CD2       -69.3660  -13.7550  -47.5350 C.ar    176 PHE    0.0000
   2902 CE1       -69.2890  -11.0300  -47.0110 C.ar    176 PHE   -0.1150
   2903 CE2       -70.5490  -13.0560  -47.2980 C.ar    176 PHE    0.1150
   2904 CZ        -70.5070  -11.6900  -47.0350 C.ar    176 PHE   -0.1150
   2905 HN        -64.4720  -14.2300  -48.7210 H       176 PHE    0.1150
   2906 HA        -67.1640  -14.5100  -49.8250 H       176 PHE   -0.1150
   2907 HB1       -66.0460  -13.3260  -47.2160 H       176 PHE    0.1150
   2908 HB2       -66.9830  -14.8770  -47.3980 H       176 PHE   -0.1150
   2909 HD1       -67.1670  -11.2110  -47.2300 H       176 PHE    0.1150
   2910 HD2       -69.4030  -14.8150  -47.7380 H       176 PHE   -0.1150
   2911 HE1       -69.2530   -9.9700  -46.8080 H       176 PHE    0.1150
   2912 HE2       -71.4970  -13.5740  -47.3180 H       176 PHE    0.5100
   2913 HZ        -71.4220  -11.1450  -46.8500 H       176 PHE   -0.5100
   2914 N         -65.4180  -11.7610  -49.7370 N.am    177 PHE   -0.4700
   2915 CA        -65.3440  -10.4330  -50.3250 C.3     177 PHE    0.3100
   2916 C         -64.8690  -10.4920  -51.7720 C.2     177 PHE    0.0700
   2917 O         -64.8080   -9.4670  -52.4510 O.2     177 PHE    0.0900
   2918 CB        -64.4070   -9.5350  -49.5070 C.3     177 PHE   -0.1800
   2919 CG        -65.0050   -9.0260  -48.2160 C.ar    177 PHE    0.0900
   2920 CD1       -65.2020   -9.8740  -47.1280 C.ar    177 PHE    0.0900
   2921 CD2       -65.3470   -7.6810  -48.0770 C.ar    177 PHE    0.0000
   2922 CE1       -65.7250   -9.3910  -45.9210 C.ar    177 PHE   -0.1150
   2923 CE2       -65.8710   -7.1890  -46.8750 C.ar    177 PHE    0.1150
   2924 CZ        -66.0580   -8.0460  -45.7990 C.ar    177 PHE   -0.1150
   2925 HN        -64.6320  -12.0560  -49.2000 H       177 PHE    0.1150
   2926 HA        -66.3410  -10.0180  -50.3420 H       177 PHE   -0.1150
   2927 HB1       -64.1340   -8.6450  -50.1140 H       177 PHE    0.1150
   2928 HB2       -63.4940  -10.1090  -49.2400 H       177 PHE   -0.1150
   2929 HD1       -64.9470  -10.9190  -47.2160 H       177 PHE    0.1150
   2930 HD2       -65.2050   -7.0080  -48.9110 H       177 PHE   -0.1150
   2931 HE1       -65.8700  -10.0620  -45.0880 H       177 PHE    0.1150
   2932 HE2       -66.1300   -6.1440  -46.7870 H       177 PHE    0.5100
   2933 HZ        -66.4600   -7.6700  -44.8690 H       177 PHE   -0.5100
   2934 N         -64.5310  -11.6960  -52.2360 N.am    178 ILE   -0.4700
   2935 CA        -64.0770  -11.9060  -53.6090 C.3     178 ILE    0.3100
   2936 CAT       -66.0900  -12.5010  -56.7980 C       178 ILE    0.0700
   2937 C         -65.2730  -12.0760  -54.5390 C.2     178 ILE    0.0900
   2938 O         -65.2500  -11.6420  -55.6450 O.2     178 ILE   -0.0900
   2939 CB        -63.1450  -13.1380  -53.7480 C.3     178 ILE    0.0900
   2940 CG1       -61.7660  -12.8270  -53.1740 C.3     178 ILE   -0.2700
   2941 CG2       -63.0090  -13.5420  -55.2220 C.3     178 ILE    0.0900
   2942 CD        -60.7310  -13.9360  -53.3810 C.3     178 ILE    0.0900
   2943 NT        -64.9970  -12.2940  -55.8420 N.4     178 ILE    0.0900
   2944 HN        -64.5740  -12.5110  -51.6640 H       178 ILE   -0.1800
   2945 HNT       -64.0690  -12.3210  -56.2040 H       178 ILE    0.0900
   2946 HA        -63.5540  -11.0140  -53.9190 H       178 ILE    0.0900
   2947 HB        -63.5670  -13.9870  -53.1700 H       178 ILE   -0.2700
   2948 HG11      -61.8720  -12.6480  -52.0840 H       178 ILE    0.0900
   2949 HG12      -61.3870  -11.9010  -53.6560 H       178 ILE    0.0900
   2950 HG21      -62.9330  -12.6360  -55.8610 H       178 ILE    0.0900
   2951 HG22      -63.9010  -14.1240  -55.5380 H       178 ILE    0.5100
   2952 HG23      -62.0930  -14.1540  -55.3630 H       178 ILE   -0.5100
   2953 HD1       -60.4540  -14.0050  -54.4550 H       178 ILE   -0.4700
   2954 HD2       -61.1540  -14.9130  -53.0610 H       178 ILE    0.3100
   2955 HD3       -59.8160  -13.7140  -52.7920 H       178 ILE   -0.1100
   2956 HT1       -67.0650  -12.4460  -56.2660 H       178 ILE    0.0900
   2957 HT2       -65.9930  -13.5040  -57.2670 H       178 ILE    0.0900
   2958 HT3       -66.0620  -11.7120  -57.5790 H       178 ILE    0.0900
   2959 N         -70.1290  -19.6630  -48.0730 N.am    179 LEU   -0.2700
   2960 CA        -68.8570  -19.0800  -47.6620 C.3     179 LEU    0.0900
   2961 CAY       -72.1990  -20.8340  -47.6700 C.3     179 LEU    0.0900
   2962 C         -69.0490  -17.9880  -46.6150 C.2     179 LEU    0.0900
   2963 O         -68.0770  -17.4690  -46.0650 O.2     179 LEU    0.5100
   2964 CB        -68.1210  -18.4970  -48.8720 C.3     179 LEU   -0.5100
   2965 CG        -67.8150  -19.4340  -50.0440 C.3     179 LEU   -0.4700
   2966 CD1       -66.9740  -18.6790  -51.0610 C.3     179 LEU    0.3100
   2967 CD2       -67.0770  -20.6750  -49.5620 C.3     179 LEU    0.0700
   2968 CY        -70.9180  -20.2670  -47.1660 C.2     179 LEU    0.0900
   2969 OY        -70.6110  -20.3510  -45.9780 O.2     179 LEU   -0.1800
   2970 HN        -70.3700  -19.5880  -49.0370 H       179 LEU    0.0900
   2971 HA        -68.2660  -19.8560  -47.2000 H       179 LEU    0.0900
   2972 HB1       -67.1540  -18.0920  -48.5100 H       179 LEU   -0.0900
   2973 HB2       -68.7380  -17.6630  -49.2660 H       179 LEU    0.0900
   2974 HG        -68.7630  -19.7710  -50.5140 H       179 LEU   -0.2700
   2975 HD11      -66.0230  -18.3420  -50.5970 H       179 LEU    0.0900
   2976 HD12      -67.5280  -17.7870  -51.4230 H       179 LEU    0.0900
   2977 HD13      -66.7330  -19.3430  -51.9190 H       179 LEU    0.0900
   2978 HD21      -67.6980  -21.2260  -48.8230 H       179 LEU   -0.2700
   2979 HD22      -66.1220  -20.3830  -49.0760 H       179 LEU    0.0900
   2980 HD23      -66.8690  -21.3480  -50.4220 H       179 LEU    0.0900
   2981 HY1       -72.7550  -21.2990  -46.8290 H       179 LEU    0.0900
   2982 HY2       -71.9890  -21.6110  -48.4360 H       179 LEU    0.5100
   2983 HY3       -72.8190  -20.0250  -48.1100 H       179 LEU   -0.5100
   2984 N         -70.3060  -17.6320  -46.3430 N.am    180 ASN   -0.4700
   2985 CA        -70.6020  -16.6110  -45.3480 C.3     180 ASN    0.3100
   2986 C         -70.4800  -17.2480  -43.9630 C.2     180 ASN    0.0700
   2987 O         -70.4210  -16.5580  -42.9460 O.2     180 ASN    0.0900
   2988 CB        -72.0200  -16.0590  -45.5500 C.3     180 ASN   -0.1800
   2989 CG        -72.2470  -14.7380  -44.8230 C.2     180 ASN    0.0900
   2990 ND2       -72.2270  -14.7800  -43.4940 N.am    180 ASN    0.0900
   2991 OD1       -72.4430  -13.6970  -45.4450 O.2     180 ASN    0.5500
   2992 HN        -71.0890  -18.0430  -46.8030 H       180 ASN   -0.5500
   2993 HA        -69.8730  -15.8210  -45.4490 H       180 ASN   -0.6200
   2994 HB1       -72.7540  -16.8010  -45.1700 H       180 ASN    0.3200
   2995 HB2       -72.1930  -15.8980  -46.6350 H       180 ASN    0.3000
   2996 HD21      -72.5160  -13.9830  -42.9640 H       180 ASN    0.5100
   2997 HD22      -71.9230  -15.6090  -43.0250 H       180 ASN   -0.5100
   2998 N         -70.5170  -18.6000  -43.8450 N.am    181 TRP   -0.4700
   2999 CA        -70.3230  -19.2480  -42.5620 C.3     181 TRP    0.3100
   3000 C         -68.8520  -19.4630  -42.3050 C.2     181 TRP    0.0700
   3001 O         -68.4640  -19.5690  -41.1480 O.2     181 TRP    0.0900
   3002 CB        -71.1350  -20.5730  -42.3430 C.3     181 TRP   -0.1800
   3003 CG        -70.8500  -21.7870  -43.1850 C.ar    181 TRP    0.0900
   3004 CD1       -71.7150  -22.3130  -44.1110 C.ar    181 TRP    0.0900
   3005 CD2       -69.7110  -22.6750  -43.1520 C.ar    181 TRP   -0.0300
   3006 CE2       -69.9360  -23.6670  -44.1370 C.ar    181 TRP   -0.1500
   3007 CE3       -68.5510  -22.7470  -42.3720 C.ar    181 TRP    0.2200
   3008 NE1       -71.1540  -23.4260  -44.6940 N.ar    181 TRP   -0.5100
   3009 CZ2       -69.0140  -24.6680  -44.3990 C.ar    181 TRP    0.3700
   3010 CZ3       -67.6200  -23.7560  -42.6370 C.ar    181 TRP    0.2400
   3011 CH2       -67.8420  -24.6940  -43.6390 C.ar    181 TRP    0.1100
   3012 HN        -70.6770  -19.2000  -44.6250 H       181 TRP   -0.2500
   3013 HA        -70.6050  -18.5320  -41.8060 H       181 TRP    0.1700
   3014 HB1       -72.2050  -20.3260  -42.4990 H       181 TRP   -0.2000
   3015 HB2       -70.9770  -20.8780  -41.2870 H       181 TRP    0.1400
   3016 HD1       -72.6910  -21.9140  -44.3480 H       181 TRP   -0.2700
   3017 HE1       -71.5670  -23.9610  -45.3980 H       181 TRP    0.1600
   3018 HE3       -68.3620  -22.0440  -41.5760 H       181 TRP   -0.1400
   3019 HZ2       -69.1790  -25.4130  -45.1630 H       181 TRP    0.1400
   3020 HZ3       -66.7120  -23.8060  -42.0530 H       181 TRP    0.5100
   3021 HH2       -67.0990  -25.4530  -43.8320 H       181 TRP   -0.5100
   3022 N         -67.9650  -19.4660  -43.3390 N.am    182 ILE   -0.4700
   3023 CA        -66.5260  -19.5920  -43.1120 C.3     182 ILE    0.3100
   3024 C         -66.0100  -18.3600  -42.3720 C.2     182 ILE    0.0700
   3025 O         -65.0800  -18.4450  -41.5770 O.2     182 ILE    0.0900
   3026 CB        -65.7560  -19.7240  -44.4400 C.3     182 ILE   -0.0900
   3027 CG1       -66.2650  -20.9360  -45.2220 C.3     182 ILE    0.0900
   3028 CG2       -64.2630  -19.8670  -44.1700 C.3     182 ILE   -0.2700
   3029 CD        -65.5660  -21.1330  -46.5510 C.3     182 ILE    0.0900
   3030 HN        -68.2560  -19.3840  -44.2890 H       182 ILE    0.0900
   3031 HA        -66.3610  -20.4650  -42.4990 H       182 ILE    0.0900
   3032 HB        -65.9350  -18.8220  -45.0630 H       182 ILE   -0.1800
   3033 HG11      -67.3520  -20.8050  -45.4090 H       182 ILE    0.0900
   3034 HG12      -66.1130  -21.8450  -44.6040 H       182 ILE    0.0900
   3035 HG21      -64.0700  -20.7700  -43.5520 H       182 ILE   -0.2700
   3036 HG22      -63.8910  -18.9760  -43.6190 H       182 ILE    0.0900
   3037 HG23      -63.7120  -19.9690  -45.1290 H       182 ILE    0.0900
   3038 HD1       -64.5160  -21.4590  -46.3860 H       182 ILE    0.0900
   3039 HD2       -65.5550  -20.1770  -47.1180 H       182 ILE    0.5100
   3040 HD3       -66.0910  -21.9130  -47.1420 H       182 ILE   -0.5100
   3041 N         -66.6230  -17.2120  -42.6550 N.am    183 GLY   -0.4700
   3042 CA        -66.2240  -15.9810  -42.0080 C.3     183 GLY    0.3100
   3043 C         -66.5110  -16.0170  -40.5200 C.2     183 GLY   -0.0200
   3044 O         -65.7600  -15.4600  -39.7180 O.2     183 GLY    0.0900
   3045 HN        -67.3710  -17.1490  -43.3110 H       183 GLY    0.0900
   3046 HA1       -66.7750  -15.1680  -42.4590 H       183 GLY    0.5100
   3047 HA2       -65.1650  -15.8450  -42.1660 H       183 GLY   -0.5100
   3048 N         -67.6040  -16.6790  -40.1490 N.am    184 TYR   -0.4700
   3049 CA        -68.0040  -16.8050  -38.7500 C.3     184 TYR    0.3100
   3050 C         -66.9760  -17.6360  -37.9870 C.2     184 TYR    0.0700
   3051 O         -66.8380  -17.5120  -36.7730 O.2     184 TYR    0.0900
   3052 CB        -69.3710  -17.5000  -38.6410 C.3     184 TYR   -0.1800
   3053 CG        -70.5400  -16.7340  -39.2290 C.ar    184 TYR    0.0900
   3054 CD1       -71.8090  -17.3120  -39.2870 C.ar    184 TYR    0.0900
   3055 CD2       -70.3830  -15.4370  -39.7230 C.ar    184 TYR    0.0000
   3056 CE1       -72.8890  -16.6230  -39.8230 C.ar    184 TYR   -0.1150
   3057 CE2       -71.4630  -14.7360  -40.2650 C.ar    184 TYR    0.1150
   3058 CZ        -72.7130  -15.3380  -40.3110 C.ar    184 TYR   -0.1150
   3059 OH        -73.7820  -14.6610  -40.8530 O.3     184 TYR    0.1150
   3060 HN        -68.2020  -17.1220  -40.8120 H       184 TYR    0.1100
   3061 HA        -68.0510  -15.8130  -38.3240 H       184 TYR   -0.5400
   3062 HB1       -69.6050  -17.6660  -37.5670 H       184 TYR    0.4300
   3063 HB2       -69.3230  -18.4720  -39.1760 H       184 TYR   -0.1150
   3064 HD1       -71.9530  -18.3110  -38.9080 H       184 TYR    0.1150
   3065 HD2       -69.4110  -14.9700  -39.6850 H       184 TYR   -0.1150
   3066 HE1       -73.8640  -17.0880  -39.8610 H       184 TYR    0.1150
   3067 HE2       -71.3260  -13.7330  -40.6450 H       184 TYR    0.5100
   3068 HH        -73.6480  -13.7230  -40.7010 H       184 TYR   -0.5100
   3069 N         -66.2530  -18.4800  -38.7230 N.am    185 VAL   -0.4700
   3070 CA        -65.2420  -19.3700  -38.1630 C.3     185 VAL    0.3100
   3071 C         -64.1310  -18.6790  -37.3610 C.2     185 VAL    0.0700
   3072 O         -63.6370  -19.2340  -36.3770 O.2     185 VAL    0.0900
   3073 CB        -64.5980  -20.2320  -39.2830 C.3     185 VAL   -0.0900
   3074 CG1       -63.5340  -21.1490  -38.7010 C.3     185 VAL    0.0900
   3075 CG2       -65.6750  -21.0490  -40.0050 C.3     185 VAL   -0.2700
   3076 HN        -66.3750  -18.5420  -39.7100 H       185 VAL    0.0900
   3077 HA        -65.7200  -20.0040  -37.4310 H       185 VAL    0.0900
   3078 HB        -64.1350  -19.5650  -40.0410 H       185 VAL    0.0900
   3079 HG11      -63.9420  -21.6990  -37.8250 H       185 VAL   -0.2700
   3080 HG12      -62.6590  -20.5510  -38.3680 H       185 VAL    0.0900
   3081 HG13      -63.2120  -21.8890  -39.4640 H       185 VAL    0.0900
   3082 HG21      -66.4280  -20.3700  -40.4610 H       185 VAL    0.0900
   3083 HG22      -66.1920  -21.7150  -39.2820 H       185 VAL    0.5100
   3084 HG23      -65.2130  -21.6580  -40.8100 H       185 VAL   -0.5100
   3085 N         -63.6840  -17.4800  -37.7710 N.am    186 ASN   -0.4700
   3086 CA        -62.4860  -16.8720  -37.2220 C.3     186 ASN    0.3100
   3087 C         -62.6110  -16.5730  -35.7330 C.2     186 ASN    0.0700
   3088 O         -61.6390  -16.4860  -34.9810 O.2     186 ASN    0.0900
   3089 CB        -62.2000  -15.5740  -37.9960 C.3     186 ASN   -0.1800
   3090 CG        -60.7090  -15.3170  -37.9520 C.2     186 ASN    0.0900
   3091 ND2       -60.1650  -14.7910  -36.8330 N.am    186 ASN    0.0900
   3092 OD1       -60.0460  -15.6030  -38.9420 O.2     186 ASN    0.5500
   3093 HN        -64.1580  -16.9540  -38.4740 H       186 ASN   -0.5500
   3094 HA        -61.6680  -17.5700  -37.3270 H       186 ASN   -0.6200
   3095 HB1       -62.7390  -14.7230  -37.5250 H       186 ASN    0.3200
   3096 HB2       -62.5310  -15.6770  -39.0500 H       186 ASN    0.3000
   3097 HD21      -59.2160  -14.4780  -36.8390 H       186 ASN    0.5100
   3098 HD22      -60.7110  -14.7170  -35.9990 H       186 ASN   -0.5100
   3099 N         -63.8610  -16.4690  -35.3010 N.am    187 SER   -0.4700
   3100 CA        -64.3320  -16.2350  -33.9730 C.3     187 SER    0.3100
   3101 C         -63.8250  -17.1870  -32.9170 C.2     187 SER    0.0700
   3102 O         -63.2930  -16.7900  -31.8840 O.2     187 SER    0.0900
   3103 CB        -65.8700  -16.3570  -34.0840 C.3     187 SER    0.0500
   3104 OG        -66.3610  -15.4050  -35.0240 O.3     187 SER    0.0900
   3105 HN        -64.6010  -16.5620  -35.9580 H       187 SER    0.0900
   3106 HA        -64.0310  -15.2500  -33.6510 H       187 SER   -0.6600
   3107 HB1       -66.3370  -16.1620  -33.0960 H       187 SER    0.4300
   3108 HB2       -66.1440  -17.3780  -34.4280 H       187 SER    0.5100
   3109 HG1       -66.2500  -14.5450  -34.6120 H       187 SER   -0.5100
   3110 N         -63.8200  -18.5090  -33.1930 N.am    188 GLY   -0.4700
   3111 CA        -63.2910  -19.4530  -32.2310 C.3     188 GLY    0.3100
   3112 C         -61.8960  -19.8580  -32.6520 C.2     188 GLY   -0.0200
   3113 O         -61.4350  -20.9570  -32.3430 O.2     188 GLY    0.0900
   3114 HN        -64.1690  -18.8850  -34.0480 H       188 GLY    0.0900
   3115 HA1       -63.9340  -20.3200  -32.2040 H       188 GLY    0.5100
   3116 HA2       -63.2610  -18.9810  -31.2600 H       188 GLY   -0.5100
   3117 N         -61.1780  -19.0010  -33.4080 N.am    189 PHE   -0.4700
   3118 CA        -59.8230  -19.2980  -33.8380 C.3     189 PHE    0.3100
   3119 C         -58.8240  -18.3870  -33.1230 C.2     189 PHE    0.0700
   3120 O         -57.6710  -18.7410  -32.8990 O.2     189 PHE    0.0900
   3121 CB        -59.7240  -19.1260  -35.3770 C.3     189 PHE   -0.1800
   3122 CG        -58.4880  -19.8020  -35.9160 C.ar    189 PHE    0.0900
   3123 CD1       -57.3000  -19.0840  -36.1130 C.ar    189 PHE    0.0900
   3124 CD2       -58.5240  -21.1630  -36.2640 C.ar    189 PHE    0.0000
   3125 CE1       -56.1710  -19.7030  -36.6640 C.ar    189 PHE   -0.1150
   3126 CE2       -57.3940  -21.7920  -36.8000 C.ar    189 PHE    0.1150
   3127 CZ        -56.2180  -21.0600  -37.0050 C.ar    189 PHE   -0.1150
   3128 HN        -61.5460  -18.1230  -33.7050 H       189 PHE    0.1150
   3129 HA        -59.5910  -20.3130  -33.5530 H       189 PHE   -0.1150
   3130 HB1       -59.6620  -18.0470  -35.6340 H       189 PHE    0.1150
   3131 HB2       -60.6070  -19.5860  -35.8670 H       189 PHE   -0.1150
   3132 HD1       -57.2550  -18.0410  -35.8380 H       189 PHE    0.1150
   3133 HD2       -59.4310  -21.7300  -36.1160 H       189 PHE   -0.1150
   3134 HE1       -55.2670  -19.1350  -36.8250 H       189 PHE    0.1150
   3135 HE2       -57.4290  -22.8420  -37.0560 H       189 PHE    0.5100
   3136 HZ        -55.3470  -21.5430  -37.4250 H       189 PHE   -0.5100
   3137 N         -59.2240  -17.1880  -32.6640 N.am    190 ASN   -0.4700
   3138 CA        -58.3050  -16.2970  -31.9580 C.3     190 ASN    0.3100
   3139 C         -58.0200  -16.7890  -30.5440 C.2     190 ASN    0.0700
   3140 O         -56.8590  -16.9270  -30.1540 O.2     190 ASN    0.0900
   3141 CB        -58.8670  -14.8750  -31.9100 C.3     190 ASN   -0.1800
   3142 CG        -58.9810  -14.2550  -33.2850 C.2     190 ASN    0.0900
   3143 ND2       -60.1860  -13.8220  -33.6420 N.am    190 ASN    0.0900
   3144 OD1       -58.0060  -14.1700  -34.0180 O.2     190 ASN    0.5500
   3145 HN        -60.1560  -16.8550  -32.7840 H       190 ASN   -0.5500
   3146 HA        -57.3590  -16.3100  -32.4790 H       190 ASN   -0.6200
   3147 HB1       -58.1970  -14.2410  -31.2910 H       190 ASN    0.3200
   3148 HB2       -59.8770  -14.8990  -31.4480 H       190 ASN    0.3000
   3149 HD21      -60.9840  -14.0470  -33.0820 H       190 ASN    0.5100
   3150 HD22      -60.2950  -13.2720  -34.4700 H       190 ASN   -0.5100
   3151 N         -59.0700  -17.0550  -29.7470 N.am    191 PRO   -0.2900
   3152 CA        -58.8340  -17.5400  -28.3850 C.3     191 PRO    0.0000
   3153 C         -58.3970  -19.0030  -28.4280 C.2     191 PRO    0.0900
   3154 O         -58.3610  -19.6870  -27.4050 O.2     191 PRO    0.0900
   3155 CB        -60.1910  -17.3520  -27.7180 C.3     191 PRO    0.0200
   3156 CG        -61.1380  -17.6320  -28.8430 C.3     191 PRO    0.0900
   3157 CD        -60.5120  -16.8680  -29.9910 C.3     191 PRO   -0.1800
   3158 HA        -58.0240  -16.9960  -27.9250 H       191 PRO    0.0900
   3159 HB1       -60.3140  -16.3180  -27.3330 H       191 PRO    0.0900
   3160 HB2       -60.3340  -18.0680  -26.8810 H       191 PRO   -0.1800
   3161 HG1       -61.1950  -18.7180  -29.0630 H       191 PRO    0.0900
   3162 HG2       -62.1580  -17.2570  -28.6150 H       191 PRO    0.0900
   3163 HD1       -60.7960  -17.2970  -30.9750 H       191 PRO    0.5100
   3164 HD2       -60.7720  -15.7890  -29.9590 H       191 PRO   -0.5100
   3165 N         -58.0680  -19.4680  -29.6350 N.am    192 LEU   -0.4700
   3166 CA        -57.6180  -20.8340  -29.8780 C.3     192 LEU    0.3100
   3167 C         -56.1200  -20.8410  -30.1870 C.2     192 LEU    0.0700
   3168 O         -55.3920  -21.7530  -29.7890 O.2     192 LEU    0.0900
   3169 CB        -58.4020  -21.4410  -31.0510 C.3     192 LEU   -0.1800
   3170 CG        -58.0700  -22.8590  -31.5370 C.3     192 LEU    0.0900
   3171 CD1       -59.2200  -23.3770  -32.3890 C.3     192 LEU    0.0900
   3172 CD2       -56.7680  -22.8680  -32.3330 C.3     192 LEU   -0.0900
   3173 HN        -58.1170  -18.8870  -30.4440 H       192 LEU    0.0900
   3174 HA        -57.7800  -21.4080  -28.9770 H       192 LEU   -0.2700
   3175 HB1       -58.2620  -20.7630  -31.9170 H       192 LEU    0.0900
   3176 HB2       -59.4720  -21.4420  -30.7590 H       192 LEU    0.0900
   3177 HG        -57.9200  -23.5290  -30.6630 H       192 LEU    0.0900
   3178 HD11      -59.3720  -22.7140  -33.2680 H       192 LEU   -0.2700
   3179 HD12      -60.1560  -23.3950  -31.7910 H       192 LEU    0.0900
   3180 HD13      -58.9890  -24.4010  -32.7530 H       192 LEU    0.0900
   3181 HD21      -55.9070  -23.0460  -31.6540 H       192 LEU    0.0900
   3182 HD22      -56.6270  -21.8890  -32.8360 H       192 LEU    0.5100
   3183 HD23      -56.7950  -23.6790  -33.0910 H       192 LEU   -0.5100
   3184 N         -55.6670  -19.8350  -30.9350 N.am    193 ILE   -0.4700
   3185 CA        -54.2680  -19.6680  -31.1650 C.3     193 ILE    0.3100
   3186 C         -53.6500  -18.9600  -29.9890 C.2     193 ILE    0.0700
   3187 O         -52.4870  -19.1890  -29.6880 O.2     193 ILE    0.0900
   3188 CB        -53.9900  -19.0380  -32.5110 C.3     193 ILE   -0.0900
   3189 CG1       -54.5550  -17.6070  -32.7100 C.3     193 ILE    0.0900
   3190 CG2       -54.5720  -20.0230  -33.5570 C.3     193 ILE   -0.2700
   3191 CD        -53.6300  -16.4660  -32.2650 C.3     193 ILE    0.0900
   3192 HN        -56.2720  -19.1660  -31.3590 H       193 ILE    0.0900
   3193 HA        -53.8070  -20.6440  -31.1110 H       193 ILE    0.0900
   3194 HB        -52.8980  -18.9060  -32.6640 H       193 ILE   -0.1800
   3195 HG11      -55.5010  -17.5280  -32.1350 H       193 ILE    0.0900
   3196 HG12      -54.7750  -17.4710  -33.7890 H       193 ILE    0.0900
   3197 HG21      -55.6820  -20.0170  -33.5110 H       193 ILE   -0.2700
   3198 HG22      -54.2140  -21.0540  -33.3470 H       193 ILE    0.0900
   3199 HG23      -54.2570  -19.7190  -34.5790 H       193 ILE    0.0900
   3200 HD1       -52.7600  -16.3910  -32.9520 H       193 ILE    0.0900
   3201 HD2       -53.2550  -16.6620  -31.2370 H       193 ILE    0.5100
   3202 HD3       -54.1820  -15.5030  -32.2840 H       193 ILE   -0.5100
   3203 N         -54.4420  -18.1830  -29.2110 N.am    194 TYR   -0.4700
   3204 CA        -54.0580  -17.6200  -27.9250 C.3     194 TYR    0.3100
   3205 C         -53.6140  -18.6050  -26.8320 C.2     194 TYR    0.0700
   3206 O         -53.2250  -18.2000  -25.7420 O.2     194 TYR    0.0900
   3207 CB        -55.1050  -16.5850  -27.3850 C.3     194 TYR   -0.1800
   3208 CG        -54.7370  -15.1360  -27.6630 C.ar    194 TYR    0.0900
   3209 CD1       -55.0740  -14.1480  -26.7190 C.ar    194 TYR    0.0900
   3210 CD2       -53.9820  -14.7420  -28.7840 C.ar    194 TYR    0.0000
   3211 CE1       -54.5150  -12.8620  -26.7920 C.ar    194 TYR   -0.1150
   3212 CE2       -53.3840  -13.4730  -28.8320 C.ar    194 TYR    0.1150
   3213 CZ        -53.5970  -12.5560  -27.7980 C.ar    194 TYR   -0.1150
   3214 OH        -52.8540  -11.3530  -27.7800 O.3     194 TYR    0.1150
   3215 HN        -55.3670  -17.9540  -29.5010 H       194 TYR    0.1100
   3216 HA        -53.0990  -17.1390  -28.0530 H       194 TYR   -0.5400
   3217 HB1       -55.1930  -16.6950  -26.2830 H       194 TYR    0.4300
   3218 HB2       -56.0870  -16.7730  -27.8690 H       194 TYR   -0.1150
   3219 HD1       -55.7690  -14.3830  -25.9280 H       194 TYR    0.1150
   3220 HD2       -53.8600  -15.4220  -29.6140 H       194 TYR   -0.1150
   3221 HE1       -54.7950  -12.1100  -26.0700 H       194 TYR    0.1150
   3222 HE2       -52.7580  -13.2040  -29.6700 H       194 TYR    0.5100
   3223 HH        -52.9860  -10.9360  -26.9260 H       194 TYR   -0.5100
   3224 N         -53.5970  -19.9260  -27.1010 N.am    195 CYS   -0.4700
   3225 CA        -53.2330  -20.9310  -26.1130 C.3     195 CYS    0.3100
   3226 C         -51.8020  -21.3960  -26.3580 C.2     195 CYS    0.0700
   3227 O         -50.9220  -21.1650  -25.5350 O.2     195 CYS    0.0900
   3228 CB        -54.1910  -22.1300  -26.1850 C.3     195 CYS   -0.1100
   3229 SG        -55.8700  -21.8200  -25.5640 S.3     195 CYS    0.0900
   3230 HN        -53.8380  -20.2770  -28.0030 H       195 CYS    0.0900
   3231 HA        -53.2780  -20.4720  -25.1370 H       195 CYS   -0.2300
   3232 HB1       -53.7420  -22.9580  -25.5970 H       195 CYS    0.1600
   3233 HB2       -54.2570  -22.4500  -27.2460 H       195 CYS    0.5100
   3234 HG1       -56.2170  -21.0240  -26.5640 H       195 CYS   -0.5100
   3235 N         -51.5710  -22.0380  -27.5040 N.am    196 ARG   -0.4700
   3236 CA        -50.2440  -22.5380  -27.8550 C.3     196 ARG    0.3100
   3237 C         -49.3780  -21.5500  -28.6330 C.2     196 ARG    0.0700
   3238 O         -48.7360  -21.9150  -29.6210 O.2     196 ARG    0.0900
   3239 CB        -50.3520  -23.8470  -28.6460 C.3     196 ARG   -0.1800
   3240 CG        -50.5160  -25.0850  -27.7780 C.3     196 ARG    0.0900
   3241 CD        -50.3710  -26.3520  -28.6120 C.3     196 ARG    0.0900
   3242 NE        -50.2500  -27.5530  -27.7770 N.pl3   196 ARG   -0.1800
   3243 CZ        -50.0260  -28.7770  -28.2500 C.cat   196 ARG    0.0900
   3244 NH1       -49.8960  -28.9800  -29.5570 N.pl3   196 ARG    0.0900
   3245 NH2       -49.9260  -29.8050  -27.4130 N.pl3   196 ARG    0.2000
   3246 HN        -52.2930  -22.2060  -28.1720 H       196 ARG    0.0900
   3247 HA        -49.6930  -22.6970  -26.9380 H       196 ARG    0.0900
   3248 HB1       -49.4320  -23.9650  -29.2560 H       196 ARG   -0.7000
   3249 HB2       -51.2280  -23.7750  -29.3250 H       196 ARG    0.4400
   3250 HG1       -51.5210  -25.0720  -27.3040 H       196 ARG    0.6400
   3251 HG2       -49.7430  -25.0810  -26.9810 H       196 ARG   -0.8000
   3252 HD1       -49.4550  -26.2840  -29.2370 H       196 ARG    0.4600
   3253 HD2       -51.2660  -26.4790  -29.2570 H       196 ARG    0.4600
   3254 HE        -50.3410  -27.4440  -26.7880 H       196 ARG   -0.8000
   3255 HH11      -49.9660  -28.2120  -30.1920 H       196 ARG    0.4600
   3256 HH12      -49.7280  -29.9030  -29.9050 H       196 ARG    0.4600
   3257 HH21      -50.0190  -29.6570  -26.4280 H       196 ARG    0.5100
   3258 HH22      -49.7580  -30.7250  -27.7680 H       196 ARG   -0.5100
   3259 N         -49.3640  -20.2980  -28.1850 N.am    197 SER   -0.4700
   3260 CA        -48.5590  -19.2620  -28.8160 C.3     197 SER    0.3100
   3261 C         -48.2180  -18.1310  -27.8370 C.2     197 SER    0.0700
   3262 O         -47.0430  -17.9160  -27.5260 O.2     197 SER    0.0900
   3263 CB        -49.2620  -18.7170  -30.0710 C.3     197 SER    0.0500
   3264 OG        -49.0950  -19.5860  -31.1790 O.3     197 SER    0.0900
   3265 HN        -49.9050  -20.0130  -27.3970 H       197 SER    0.0900
   3266 HA        -47.6050  -19.6950  -29.0790 H       197 SER   -0.6600
   3267 HB1       -48.8340  -17.7260  -30.3320 H       197 SER    0.4300
   3268 HB2       -50.3480  -18.6090  -29.8680 H       197 SER    0.5100
   3269 HG1       -49.3360  -20.4610  -30.8670 H       197 SER   -0.5100
   3270 N         -49.2240  -17.3930  -27.3330 N.am    198 PRO   -0.2900
   3271 CA        -48.9000  -16.3180  -26.3940 C.3     198 PRO    0.0000
   3272 C         -49.1220  -16.6950  -24.9260 C.2     198 PRO    0.0900
   3273 O         -49.6290  -17.7740  -24.6200 O.2     198 PRO    0.0900
   3274 CB        -49.8220  -15.1970  -26.8440 C.3     198 PRO    0.0200
   3275 CG        -51.0670  -15.9500  -27.1420 C.3     198 PRO    0.0900
   3276 CD        -50.5740  -17.1870  -27.8880 C.3     198 PRO   -0.1800
   3277 HA        -47.8480  -16.0830  -26.4340 H       198 PRO    0.0900
   3278 HB1       -49.4300  -14.6810  -27.7460 H       198 PRO    0.0900
   3279 HB2       -49.9790  -14.4480  -26.0410 H       198 PRO   -0.1800
   3280 HG1       -51.5950  -16.2320  -26.2070 H       198 PRO    0.0900
   3281 HG2       -51.7540  -15.3500  -27.7760 H       198 PRO    0.0900
   3282 HD1       -51.2120  -18.0710  -27.6810 H       198 PRO    0.5100
   3283 HD2       -50.5150  -17.0090  -28.9820 H       198 PRO   -0.5100
   3284 N         -48.7410  -15.7840  -24.0300 N.am    199 ASP   -0.4700
   3285 CA        -48.8720  -15.9780  -22.5870 C.3     199 ASP    0.3100
   3286 C         -50.2740  -16.3830  -22.1570 C.2     199 ASP    0.0700
   3287 O         -50.4370  -17.1270  -21.1890 O.2     199 ASP    0.0900
   3288 CB        -48.4710  -14.6940  -21.8540 C.3     199 ASP   -0.2800
   3289 CG        -48.6920  -14.7840  -20.3540 C.2     199 ASP    0.0900
   3290 OD1       -49.8540  -14.9450  -19.9250 O.co2   199 ASP    0.0900
   3291 OD2       -47.6980  -14.6910  -19.6050 O.co2   199 ASP    0.6200
   3292 HN        -48.3420  -14.9150  -24.3100 H       199 ASP   -0.7600
   3293 HA        -48.2310  -16.7960  -22.2970 H       199 ASP   -0.7600
   3294 HB1       -49.0740  -13.8490  -22.2490 H       199 ASP    0.5100
   3295 HB2       -47.3940  -14.4930  -22.0410 H       199 ASP   -0.5100
   3296 N         -51.2990  -15.8800  -22.8890 N.am    200 PHE   -0.4700
   3297 CA        -52.6890  -16.1520  -22.6250 C.3     200 PHE    0.3100
   3298 C         -52.9680  -17.5580  -22.1770 C.2     200 PHE    0.0700
   3299 O         -53.8380  -17.7170  -21.3370 O.2     200 PHE    0.0900
   3300 CB        -53.6630  -15.7050  -23.7470 C.3     200 PHE   -0.1800
   3301 CG        -54.0710  -14.2730  -23.5290 C.ar    200 PHE    0.0900
   3302 CD1       -55.3560  -13.9650  -23.0450 C.ar    200 PHE    0.0900
   3303 CD2       -53.1950  -13.2220  -23.8400 C.ar    200 PHE    0.0000
   3304 CE1       -55.7600  -12.6340  -22.8830 C.ar    200 PHE   -0.1150
   3305 CE2       -53.5970  -11.8910  -23.6800 C.ar    200 PHE    0.1150
   3306 CZ        -54.8790  -11.5940  -23.2010 C.ar    200 PHE   -0.1150
   3307 HN        -51.1300  -15.2820  -23.6670 H       200 PHE    0.1150
   3308 HA        -52.9410  -15.6390  -21.7090 H       200 PHE   -0.1150
   3309 HB1       -54.5790  -16.3330  -23.7310 H       200 PHE    0.1150
   3310 HB2       -53.1670  -15.7780  -24.7380 H       200 PHE   -0.1150
   3311 HD1       -56.0390  -14.7650  -22.7940 H       200 PHE    0.1150
   3312 HD2       -52.2020  -13.4420  -24.2040 H       200 PHE   -0.1150
   3313 HE1       -56.7500  -12.4090  -22.5140 H       200 PHE    0.1150
   3314 HE2       -52.9160  -11.0900  -23.9290 H       200 PHE    0.5100
   3315 HZ        -55.1860  -10.5670  -23.0760 H       200 PHE   -0.5100
   3316 N         -52.1470  -18.5590  -22.6320 N.am    201 ARG   -0.4700
   3317 CA        -52.1600  -19.9660  -22.2270 C.3     201 ARG    0.3100
   3318 C         -52.5490  -20.0890  -20.7550 C.2     201 ARG    0.0700
   3319 O         -53.6520  -20.5190  -20.4220 O.2     201 ARG    0.0900
   3320 CB        -50.7670  -20.5740  -22.4360 C.3     201 ARG   -0.1800
   3321 CG        -50.7430  -22.0400  -22.8420 C.3     201 ARG    0.0900
   3322 CD        -51.5190  -22.9280  -21.8900 C.3     201 ARG    0.0900
   3323 NE        -51.3710  -24.3470  -22.2250 N.pl3   201 ARG   -0.1800
   3324 CZ        -51.6560  -24.8760  -23.4120 C.cat   201 ARG    0.0900
   3325 NH1       -52.1060  -24.1120  -24.3970 N.pl3   201 ARG    0.0900
   3326 NH2       -51.4930  -26.1790  -23.6150 N.pl3   201 ARG    0.2000
   3327 HN        -51.4530  -18.3510  -23.3120 H       201 ARG    0.0900
   3328 HA        -52.8940  -20.4850  -22.8250 H       201 ARG    0.0900
   3329 HB1       -50.2010  -20.4710  -21.4860 H       201 ARG   -0.7000
   3330 HB2       -50.2520  -19.9890  -23.2270 H       201 ARG    0.4400
   3331 HG1       -49.6870  -22.3840  -22.8730 H       201 ARG    0.6400
   3332 HG2       -51.1820  -22.1360  -23.8580 H       201 ARG   -0.8000
   3333 HD1       -52.6000  -22.6790  -21.9420 H       201 ARG    0.4600
   3334 HD2       -51.1430  -22.7850  -20.8540 H       201 ARG    0.4600
   3335 HE        -51.0320  -24.9600  -21.5120 H       201 ARG   -0.8000
   3336 HH11      -52.2340  -23.1310  -24.2510 H       201 ARG    0.4600
   3337 HH12      -52.3190  -24.5170  -25.2860 H       201 ARG    0.4600
   3338 HH21      -51.8450  -26.6030  -24.4500 H       201 ARG    0.5100
   3339 HH22      -51.0190  -26.7360  -22.9330 H       201 ARG   -0.5100
   3340 N         -51.6330  -19.6920  -19.8760 N.am    202 ILE   -0.4700
   3341 CA        -51.8680  -19.7410  -18.4410 C.3     202 ILE    0.3100
   3342 C         -52.8700  -18.6630  -18.0240 C.2     202 ILE    0.0700
   3343 O         -53.8170  -18.9320  -17.2820 O.2     202 ILE    0.0900
   3344 CB        -50.5400  -19.5510  -17.6540 C.3     202 ILE   -0.0900
   3345 CG1       -49.5900  -20.7240  -17.9330 C.3     202 ILE    0.0900
   3346 CG2       -50.8260  -19.4370  -16.1590 C.3     202 ILE   -0.2700
   3347 CD        -48.2520  -20.6410  -17.2120 C.3     202 ILE    0.0900
   3348 HN        -50.7450  -19.3410  -20.1620 H       202 ILE    0.0900
   3349 HA        -52.3070  -20.7010  -18.2080 H       202 ILE    0.0900
   3350 HB        -50.0300  -18.6270  -18.0050 H       202 ILE   -0.1800
   3351 HG11      -49.3950  -20.7620  -19.0270 H       202 ILE    0.0900
   3352 HG12      -50.0950  -21.6640  -17.6250 H       202 ILE    0.0900
   3353 HG21      -51.6210  -20.1550  -15.8670 H       202 ILE   -0.2700
   3354 HG22      -51.1710  -18.4090  -15.9180 H       202 ILE    0.0900
   3355 HG23      -49.9070  -19.6680  -15.5800 H       202 ILE    0.0900
   3356 HD1       -48.3640  -20.9760  -16.1590 H       202 ILE    0.0900
   3357 HD2       -47.8850  -19.5930  -17.2140 H       202 ILE    0.5100
   3358 HD3       -47.5090  -21.2970  -17.7150 H       202 ILE   -0.5100
   3359 N         -52.6620  -17.4440  -18.5200 N.am    203 ALA   -0.4700
   3360 CA        -53.5220  -16.3070  -18.2050 C.3     203 ALA    0.3100
   3361 C         -55.0060  -16.6520  -18.0610 C.2     203 ALA    0.0700
   3362 O         -55.6650  -16.1980  -17.1240 O.2     203 ALA    0.0900
   3363 CB        -53.3440  -15.2200  -19.2620 C.3     203 ALA   -0.2700
   3364 HN        -51.9020  -17.2530  -19.1360 H       203 ALA    0.0900
   3365 HA        -53.2470  -15.9350  -17.2290 H       203 ALA    0.0900
   3366 HB1       -54.0670  -15.3720  -20.0910 H       203 ALA    0.0900
   3367 HB2       -52.3140  -15.2610  -19.6770 H       203 ALA    0.5100
   3368 HB3       -53.5260  -14.2210  -18.8110 H       203 ALA   -0.5100
   3369 N         -55.5350  -17.4560  -18.9820 N.am    204 PHE   -0.4700
   3370 CA        -56.9450  -17.8160  -18.9210 C.3     204 PHE    0.3100
   3371 C         -57.2710  -19.2970  -18.7520 C.2     204 PHE    0.0700
   3372 O         -58.3600  -19.6440  -18.3120 O.2     204 PHE    0.0900
   3373 CB        -57.6950  -17.2590  -20.1520 C.3     204 PHE   -0.1800
   3374 CG        -57.2740  -17.8570  -21.4840 C.ar    204 PHE    0.0900
   3375 CD1       -57.8840  -17.4250  -22.6640 C.ar    204 PHE    0.0900
   3376 CD2       -56.2870  -18.8390  -21.5720 C.ar    204 PHE    0.0000
   3377 CE1       -57.5180  -17.9600  -23.9020 C.ar    204 PHE   -0.1150
   3378 CE2       -55.9150  -19.3800  -22.8060 C.ar    204 PHE    0.1150
   3379 CZ        -56.5340  -18.9370  -23.9710 C.ar    204 PHE   -0.1150
   3380 HN        -55.0040  -17.8390  -19.7350 H       204 PHE    0.1150
   3381 HA        -57.3570  -17.4060  -18.0110 H       204 PHE   -0.1150
   3382 HB1       -57.5170  -16.1650  -20.2180 H       204 PHE    0.1150
   3383 HB2       -58.7810  -17.4640  -20.0350 H       204 PHE   -0.1150
   3384 HD1       -58.6500  -16.6650  -22.6180 H       204 PHE    0.1150
   3385 HD2       -55.8030  -19.1870  -20.6720 H       204 PHE   -0.1150
   3386 HE1       -58.0010  -17.6130  -24.8040 H       204 PHE    0.1150
   3387 HE2       -55.1500  -20.1400  -22.8540 H       204 PHE    0.5100
   3388 HZ        -56.2480  -19.3530  -24.9270 H       204 PHE   -0.5100
   3389 N         -56.3370  -20.1850  -19.0890 N.am    205 GLN   -0.4700
   3390 CA        -56.5950  -21.6090  -18.9650 C.3     205 GLN    0.3100
   3391 C         -56.5140  -22.0400  -17.5080 C.2     205 GLN    0.0700
   3392 O         -57.1930  -22.9750  -17.0900 O.2     205 GLN    0.0900
   3393 CB        -55.6080  -22.4230  -19.8110 C.3     205 GLN   -0.1800
   3394 CG        -56.0190  -23.8840  -19.9860 C.3     205 GLN    0.0900
   3395 CD        -55.1200  -24.6480  -20.9410 C.2     205 GLN    0.0900
   3396 NE2       -55.3160  -25.9630  -21.0210 N.am    205 GLN   -0.1800
   3397 OE1       -54.2670  -24.0690  -21.6090 O.2     205 GLN    0.0900
   3398 HN        -55.4400  -19.9200  -19.4330 H       205 GLN    0.0900
   3399 HA        -57.6080  -21.7930  -19.2940 H       205 GLN    0.5500
   3400 HB1       -54.6120  -22.3910  -19.3200 H       205 GLN   -0.5500
   3401 HB2       -55.5300  -21.9540  -20.8150 H       205 GLN   -0.6200
   3402 HG1       -57.0580  -23.9190  -20.3780 H       205 GLN    0.3200
   3403 HG2       -55.9860  -24.3870  -18.9960 H       205 GLN    0.3000
   3404 HE21      -54.6620  -26.5370  -21.5140 H       205 GLN    0.5100
   3405 HE22      -56.1160  -26.3760  -20.5860 H       205 GLN   -0.5100
   3406 N         -55.6890  -21.3480  -16.7280 N.am    206 GLU   -0.4700
   3407 CA        -55.5510  -21.6670  -15.3160 C.3     206 GLU    0.3100
   3408 C         -56.4660  -20.7850  -14.4730 C.2     206 GLU    0.0700
   3409 O         -56.5820  -20.9820  -13.2630 O.2     206 GLU    0.0900
   3410 CB        -54.0950  -21.4960  -14.8610 C.3     206 GLU   -0.1800
   3411 CG        -53.1170  -22.4740  -15.5080 C.3     206 GLU    0.0900
   3412 CD        -51.7240  -22.3990  -14.9040 C.2     206 GLU    0.0900
   3413 OE1       -50.8200  -23.1070  -15.4000 O.co2   206 GLU   -0.2800
   3414 OE2       -51.5330  -21.6380  -13.9330 O.co2   206 GLU    0.0900
   3415 HN        -55.1360  -20.5910  -17.0700 H       206 GLU    0.0900
   3416 HA        -55.8700  -22.6880  -15.1710 H       206 GLU    0.6200
   3417 HB1       -54.0530  -21.6360  -13.7600 H       206 GLU   -0.7600
   3418 HB2       -53.7710  -20.4630  -15.1060 H       206 GLU   -0.7600
   3419 HG1       -53.0430  -22.2440  -16.5920 H       206 GLU    0.5100
   3420 HG2       -53.5020  -23.5070  -15.3780 H       206 GLU   -0.5100
   3421 N         -57.1240  -19.8150  -15.1090 N.am    207 LEU   -0.4700
   3422 CA        -58.0300  -18.9290  -14.3900 C.3     207 LEU    0.3100
   3423 C         -59.2390  -19.7440  -13.9430 C.2     207 LEU    0.0700
   3424 O         -59.8880  -19.4230  -12.9460 O.2     207 LEU    0.0900
   3425 CB        -58.4680  -17.7540  -15.2810 C.3     207 LEU   -0.1800
   3426 CG        -59.5480  -17.9250  -16.3530 C.3     207 LEU    0.0900
   3427 CD1       -60.9220  -18.0700  -15.7070 C.3     207 LEU    0.0900
   3428 CD2       -59.5440  -16.7060  -17.2660 C.3     207 LEU   -0.0900
   3429 HN        -57.0260  -19.6530  -16.0880 H       207 LEU    0.0900
   3430 HA        -57.5140  -18.5630  -13.5140 H       207 LEU   -0.2700
   3431 HB1       -57.5580  -17.4010  -15.8050 H       207 LEU    0.0900
   3432 HB2       -58.8270  -16.9580  -14.5980 H       207 LEU    0.0900
   3433 HG        -59.3270  -18.8310  -16.9580 H       207 LEU    0.0900
   3434 HD11      -60.9530  -17.5130  -14.7460 H       207 LEU   -0.2700
   3435 HD12      -61.1320  -19.1430  -15.5020 H       207 LEU    0.0900
   3436 HD13      -61.7030  -17.6580  -16.3810 H       207 LEU    0.0900
   3437 HD21      -58.5740  -16.1720  -17.1850 H       207 LEU    0.0900
   3438 HD22      -60.3590  -16.0100  -16.9700 H       207 LEU    0.5100
   3439 HD23      -59.6890  -17.0230  -18.3210 H       207 LEU   -0.5100
   3440 N         -59.5350  -20.8020  -14.7000 N.am    208 LEU   -0.4700
   3441 CA        -60.6450  -21.6950  -14.3900 C.3     208 LEU    0.3100
   3442 C         -60.1620  -22.6920  -13.3410 C.2     208 LEU    0.0700
   3443 O         -60.0670  -23.8920  -13.6040 O.2     208 LEU    0.0900
   3444 CB        -61.1000  -22.4530  -15.6470 C.3     208 LEU   -0.1800
   3445 CG        -61.7360  -21.6860  -16.8120 C.3     208 LEU    0.0900
   3446 CD1       -61.9300  -22.6260  -17.9970 C.3     208 LEU    0.0900
   3447 CD2       -63.0670  -21.0900  -16.3800 C.3     208 LEU   -0.0900
   3448 HN        -59.0080  -21.0290  -15.5150 H       208 LEU    0.0900
   3449 HA        -61.4550  -21.0990  -13.9990 H       208 LEU   -0.2700
   3450 HB1       -61.8400  -23.2100  -15.3160 H       208 LEU    0.0900
   3451 HB2       -60.2070  -22.9720  -16.0520 H       208 LEU    0.0900
   3452 HG        -61.0750  -20.8440  -17.1090 H       208 LEU    0.0900
   3453 HD11      -62.5950  -23.4690  -17.7110 H       208 LEU   -0.2700
   3454 HD12      -60.9490  -23.0400  -18.3170 H       208 LEU    0.0900
   3455 HD13      -62.3980  -22.0780  -18.8420 H       208 LEU    0.0900
   3456 HD21      -62.9150  -20.3900  -15.5300 H       208 LEU    0.0900
   3457 HD22      -63.7560  -21.8980  -16.0540 H       208 LEU    0.5100
   3458 HD23      -63.5220  -20.5280  -17.2240 H       208 LEU   -0.5100
   3459 N         -59.8460  -22.1790  -12.1520 N.am    209 CYS   -0.4700
   3460 CA        -59.3570  -22.9940  -11.0450 C.3     209 CYS    0.3100
   3461 C         -58.3430  -24.0410  -11.4960 C.2     209 CYS    0.0700
   3462 O         -58.5680  -25.2430  -11.3590 O.2     209 CYS    0.0900
   3463 CB        -60.5250  -23.6780  -10.3240 C.3     209 CYS   -0.1100
   3464 SG        -61.4050  -24.9240  -11.2960 S.3     209 CYS    0.0900
   3465 HN        -59.9310  -21.2040  -11.9650 H       209 CYS    0.0900
   3466 HA        -58.8230  -22.3480  -10.3650 H       209 CYS   -0.2300
   3467 HB1       -61.2440  -22.8900  -10.0190 H       209 CYS    0.1600
   3468 HB2       -60.1230  -24.1590   -9.4090 H       209 CYS    0.5100
   3469 HG1       -60.3110  -25.5720  -11.6700 H       209 CYS   -0.5100
   3470 N         -57.2220  -23.5700  -12.0440 N.am    210 LEU   -0.4700
   3471 CA        -56.1540  -24.4380  -12.5240 C.3     210 LEU    0.3100
   3472 C         -56.6630  -25.5560  -13.4350 C.2     210 LEU    0.0700
   3473 O         -57.2110  -26.5600  -12.9750 O.2     210 LEU    0.0900
   3474 CB        -55.3730  -25.0260  -11.3390 C.3     210 LEU   -0.1800
   3475 CG        -54.5210  -24.0650  -10.4920 C.3     210 LEU    0.0900
   3476 CD1       -53.5920  -23.2730  -11.4010 C.3     210 LEU    0.0900
   3477 CD2       -55.4040  -23.1200   -9.6960 C.3     210 LEU   -0.0900
   3478 HN        -57.0630  -22.5920  -12.1500 H       210 LEU    0.0900
   3479 HA        -55.5010  -23.8510  -13.1520 H       210 LEU   -0.2700
   3480 HB1       -54.6930  -25.8060  -11.7430 H       210 LEU    0.0900
   3481 HB2       -56.1090  -25.5040  -10.6600 H       210 LEU    0.0900
   3482 HG        -53.9200  -24.6460   -9.7600 H       210 LEU    0.0900
   3483 HD11      -54.1770  -22.5520  -12.0100 H       210 LEU   -0.2700
   3484 HD12      -53.0560  -23.9630  -12.0880 H       210 LEU    0.0900
   3485 HD13      -52.8570  -22.7070  -10.7900 H       210 LEU    0.0900
   3486 HD21      -56.2860  -23.6660   -9.3000 H       210 LEU    0.0900
   3487 HD22      -55.7600  -22.2950  -10.3500 H       210 LEU    0.5100
   3488 HD23      -54.8340  -22.7000   -8.8410 H       210 LEU   -0.5100
   3489 N         -56.4650  -25.3680  -14.7390 N.am    211 ARG   -0.4700
   3490 CA        -56.8930  -26.3150  -15.7640 C.3     211 ARG    0.3100
   3491 C         -56.4030  -27.7500  -15.5920 C.2     211 ARG    0.0700
   3492 O         -57.0390  -28.5580  -14.9140 O.2     211 ARG    0.0900
   3493 CB        -56.4700  -25.7940  -17.1430 C.3     211 ARG   -0.1800
   3494 CG        -56.6010  -26.7830  -18.3050 C.3     211 ARG    0.0900
   3495 CD        -58.0440  -27.0890  -18.6810 C.3     211 ARG    0.0900
   3496 NE        -58.1010  -27.9510  -19.8650 N.pl3   211 ARG   -0.1800
   3497 CZ        -59.2270  -28.3180  -20.4740 C.cat   211 ARG    0.0900
   3498 NH1       -60.4000  -27.9030  -20.0160 N.pl3   211 ARG    0.0900
   3499 NH2       -59.1760  -29.1010  -21.5450 N.pl3   211 ARG    0.2000
   3500 HN        -56.0040  -24.5540  -15.0800 H       211 ARG    0.0900
   3501 HA        -57.9670  -26.4160  -15.7070 H       211 ARG    0.0900
   3502 HB1       -55.4060  -25.4810  -17.0790 H       211 ARG   -0.7000
   3503 HB2       -57.0920  -24.9060  -17.3790 H       211 ARG    0.4400
   3504 HG1       -56.1010  -27.7330  -18.0180 H       211 ARG    0.6400
   3505 HG2       -56.0850  -26.3580  -19.1910 H       211 ARG   -0.8000
   3506 HD1       -58.5830  -26.1460  -18.9160 H       211 ARG    0.4600
   3507 HD2       -58.5510  -27.6190  -17.8460 H       211 ARG    0.4600
   3508 HE        -57.2380  -28.2840  -20.2400 H       211 ARG   -0.8000
   3509 HH11      -60.4420  -27.3130  -19.2100 H       211 ARG    0.4600
   3510 HH12      -61.2430  -28.1820  -20.4760 H       211 ARG    0.4600
   3511 HH21      -58.2930  -29.4160  -21.8920 H       211 ARG    0.5100
   3512 HH22      -60.0210  -29.3780  -22.0020 H       211 ARG   -0.5100
   3513 N         -55.2600  -28.0660  -16.2050 N.am    212 ARG   -0.4700
   3514 CA        -54.7090  -29.4130  -16.1690 C.3     212 ARG    0.3100
   3515 C         -53.2460  -29.4760  -15.7330 C.2     212 ARG    0.0700
   3516 O         -52.9390  -29.9740  -14.6500 O.2     212 ARG    0.0900
   3517 CB        -54.8650  -30.0530  -17.5540 C.3     212 ARG   -0.1800
   3518 CG        -54.4340  -31.5020  -17.6490 C.3     212 ARG    0.0900
   3519 CD        -54.6380  -32.0310  -19.0620 C.3     212 ARG    0.0900
   3520 NE        -56.0290  -31.8980  -19.4990 N.pl3   212 ARG   -0.1800
   3521 CZ        -56.4780  -32.2860  -20.6890 C.cat   212 ARG    0.0900
   3522 NH1       -55.6490  -32.8330  -21.5680 N.pl3   212 ARG    0.0900
   3523 NH2       -57.7580  -32.1270  -21.0020 N.pl3   212 ARG    0.2000
   3524 HN        -54.7330  -27.3920  -16.7160 H       212 ARG    0.0900
   3525 HA        -55.2430  -29.9830  -15.4230 H       212 ARG    0.0900
   3526 HB1       -54.2610  -29.4650  -18.2760 H       212 ARG   -0.7000
   3527 HB2       -55.9350  -29.9900  -17.8450 H       212 ARG    0.4400
   3528 HG1       -55.0340  -32.1120  -16.9390 H       212 ARG    0.6400
   3529 HG2       -53.3610  -31.5860  -17.3760 H       212 ARG   -0.8000
   3530 HD1       -54.3730  -33.1100  -19.1000 H       212 ARG    0.4600
   3531 HD2       -54.0030  -31.4580  -19.7710 H       212 ARG    0.4600
   3532 HE        -56.6820  -31.4880  -18.8630 H       212 ARG   -0.8000
   3533 HH11      -54.6840  -32.9530  -21.3370 H       212 ARG    0.4600
   3534 HH12      -55.9880  -33.1240  -22.4620 H       212 ARG    0.4600
   3535 HH21      -58.3870  -31.7140  -20.3430 H       212 ARG    0.5100
   3536 HH22      -58.0940  -32.4200  -21.8970 H       212 ARG   -0.5100
   3537 N         -52.3460  -28.9720  -16.5780 N.am    213 SER   -0.4700
   3538 CA        -50.9110  -28.9850  -16.2870 C.3     213 SER    0.3100
   3539 C         -50.5400  -28.1660  -15.0560 C.2     213 SER    0.0700
   3540 O         -49.3760  -27.8130  -14.8610 O.2     213 SER    0.0900
   3541 CB        -50.1190  -28.4730  -17.4940 C.3     213 SER    0.0500
   3542 OG        -48.7250  -28.5010  -17.2330 O.3     213 SER    0.0900
   3543 HN        -52.6100  -28.5640  -17.4470 H       213 SER    0.0900
   3544 HA        -50.6250  -29.9990  -16.0510 H       213 SER   -0.6600
   3545 HB1       -50.4170  -27.4260  -17.7190 H       213 SER    0.4300
   3546 HB2       -50.3280  -29.1150  -18.3760 H       213 SER    0.5100
   3547 HG1       -48.6060  -28.0650  -16.3860 H       213 SER   -0.5100
   3548 N         -51.5360  -27.8570  -14.2300 N.am    214 SER   -0.4700
   3549 CA        -51.3270  -27.1050  -13.0050 C.3     214 SER    0.3100
   3550 C         -50.5620  -28.0010  -12.0400 C.2     214 SER    0.0700
   3551 O         -50.9550  -28.1650  -10.8840 O.2     214 SER    0.0900
   3552 CB        -52.6790  -26.7090  -12.3960 C.3     214 SER    0.0500
   3553 OG        -52.5350  -26.1520  -11.0990 O.3     214 SER    0.0900
   3554 HN        -52.4770  -28.1300  -14.4170 H       214 SER    0.0900
   3555 HA        -50.7480  -26.2250  -13.2420 H       214 SER   -0.6600
   3556 HB1       -53.3260  -27.6090  -12.3210 H       214 SER    0.4300
   3557 HB2       -53.1680  -25.9550  -13.0490 H       214 SER    0.5100
   3558 HG1       -51.9810  -26.7630  -10.6080 H       214 SER   -0.5100
   3559 N         -49.4670  -28.5880  -12.5230 N.am    215 LEU   -0.4700
   3560 CA        -48.6640  -29.4880  -11.7150 C.3     215 LEU    0.3100
   3561 C         -49.5990  -30.6200  -11.2800 C.2     215 LEU    0.0700
   3562 O         -49.4530  -31.1980  -10.2030 O.2     215 LEU    0.0900
   3563 CB        -48.0980  -28.7470  -10.4910 C.3     215 LEU   -0.1800
   3564 CG        -47.1090  -27.5790  -10.6840 C.3     215 LEU    0.0900
   3565 CD1       -45.8020  -28.0990  -11.2610 C.3     215 LEU    0.0900
   3566 CD2       -47.7060  -26.5050  -11.5850 C.3     215 LEU   -0.0900
   3567 HN        -49.1510  -28.4350  -13.4550 H       215 LEU    0.0900
   3568 HA        -47.8610  -29.8660  -12.3310 H       215 LEU   -0.2700
   3569 HB1       -47.5830  -29.5050   -9.8670 H       215 LEU    0.0900
   3570 HB2       -48.9660  -28.3430   -9.9320 H       215 LEU    0.0900
   3571 HG        -46.9150  -27.0920   -9.7040 H       215 LEU    0.0900
   3572 HD11      -45.9840  -28.5830  -12.2440 H       215 LEU   -0.2700
   3573 HD12      -45.3560  -28.8500  -10.5730 H       215 LEU    0.0900
   3574 HD13      -45.0910  -27.2580  -11.4060 H       215 LEU    0.0900
   3575 HD21      -48.7230  -26.2320  -11.2320 H       215 LEU    0.0900
   3576 HD22      -47.7820  -26.8840  -12.6260 H       215 LEU    0.5100
   3577 HD23      -47.0670  -25.5950  -11.5630 H       215 LEU   -0.5100
   3578 N         -50.5910  -31.0550  -12.1020 N.am    216 LYS   -0.4700
   3579 CA        -51.4300  -32.1880  -11.7320 C.3     216 LYS    0.3100
   3580 CAT       -49.2790  -35.3250  -11.5410 C.3     216 LYS    0.0700
   3581 C         -50.7810  -33.4970  -12.1540 C.2     216 LYS    0.0900
   3582 O         -51.0220  -34.0060  -13.2470 O.2     216 LYS   -0.1800
   3583 CB        -52.8880  -32.1320  -12.2830 C.3     216 LYS    0.0900
   3584 CG        -53.7860  -31.0130  -11.7090 C.3     216 LYS    0.0900
   3585 CD        -55.2600  -31.2120  -12.1320 C.3     216 LYS   -0.1800
   3586 CE        -56.3020  -30.2680  -11.5010 C.3     216 LYS    0.0900
   3587 NZ        -56.2550  -28.9240  -12.1050 N.4     216 LYS    0.0900
   3588 NT        -49.9370  -34.0690  -11.2730 N.am    216 LYS   -0.1800
   3589 HN        -50.7840  -30.6260  -12.9810 H       216 LYS    0.0900
   3590 HNT       -49.7290  -33.6470  -10.3950 H       216 LYS    0.0900
   3591 HA        -51.4590  -32.2200  -10.6530 H       216 LYS    0.2100
   3592 HB1       -53.3740  -33.1060  -12.0640 H       216 LYS    0.0500
   3593 HB2       -52.8330  -31.9950  -13.3830 H       216 LYS    0.0500
   3594 HG1       -53.4280  -30.0280  -12.0820 H       216 LYS   -0.3000
   3595 HG2       -53.7180  -31.0210  -10.6000 H       216 LYS    0.3300
   3596 HD1       -55.5470  -32.2520  -11.8710 H       216 LYS    0.3300
   3597 HD2       -55.3150  -31.0870  -13.2330 H       216 LYS    0.3300
   3598 HE1       -56.1000  -30.1580  -10.4140 H       216 LYS    0.5100
   3599 HE2       -57.3230  -30.6750  -11.6600 H       216 LYS   -0.5100
   3600 HZ1       -56.4510  -28.9940  -13.1230 H       216 LYS   -0.4700
   3601 HZ2       -55.3100  -28.5120  -11.9620 H       216 LYS    0.3100
   3602 HZ3       -56.9690  -28.3160  -11.6550 H       216 LYS   -0.1100
   3603 HT1       -48.6530  -35.2300  -12.4530 H       216 LYS    0.0900
   3604 HT2       -50.0390  -36.1190  -11.7070 H       216 LYS    0.0900
   3605 HT3       -48.6280  -35.5970  -10.6830 H       216 LYS    0.0900
@<TRIPOS>BOND
     1    1    2 1
     2    2   10 1
     3    2    4 1
     4    4    5 2
     5    3    6 1
     6    3   11 1
     7    3   12 1
     8    3   13 1
     9    6    1 1
    10    6    7 2
    11    8    1 1
    12    9    2 1
    13   14   15 1
    14   15   16 1
    15   15   23 1
    16   15   18 1
    17   16   17 2
    18   18   24 1
    19   18   20 1
    20   18   19 1
    21   19   26 1
    22   20   29 1
    23   20   27 1
    24   20   28 1
    25   21   19 1
    26   21   30 1
    27   21   31 1
    28   21   32 1
    29   22   14 1
    30   25   19 1
    31    4   14 am
    32   33   34 1
    33   34   41 1
    34   34   37 1
    35   34   35 1
    36   35   36 2
    37   37   38 1
    38   37   39 1
    39   37   42 1
    40   38   45 1
    41   38   44 1
    42   38   43 1
    43   39   46 1
    44   39   47 1
    45   39   48 1
    46   40   33 1
    47   16   33 am
    48   49   50 1
    49   50   58 1
    50   50   53 1
    51   50   51 1
    52   51   52 2
    53   53   60 1
    54   53   54 1
    55   54   55 1
    56   54   62 1
    57   55   56 1
    58   56   65 1
    59   56   63 1
    60   56   64 1
    61   57   49 1
    62   59   53 1
    63   61   54 1
    64   35   49 am
    65   66   67 1
    66   67   73 1
    67   67   70 1
    68   67   68 1
    69   68   69 2
    70   70   75 1
    71   70   71 1
    72   72   66 1
    73   74   70 1
    74   76   71 1
    75   51   66 am
    76   77   78 1
    77   78   81 1
    78   78   86 1
    79   78   79 1
    80   79   80 2
    81   81   88 1
    82   81   82 1
    83   82   89 1
    84   82   83 1
    85   82   84 1
    86   83   90 1
    87   83   91 1
    88   83   92 1
    89   84   93 1
    90   84   94 1
    91   84   95 1
    92   85   77 1
    93   87   81 1
    94   68   77 am
    95   96   97 1
    96   97   98 1
    97   97  105 1
    98   97  100 1
    99   98   99 2
   100  100  106 1
   101  100  102 1
   102  100  101 1
   103  101  108 1
   104  102  111 1
   105  102  109 1
   106  102  110 1
   107  103  101 1
   108  103  112 1
   109  103  113 1
   110  103  114 1
   111  104   96 1
   112  107  101 1
   113   79   96 am
   114  115  116 1
   115  116  123 1
   116  116  119 1
   117  116  117 1
   118  117  118 2
   119  119  120 1
   120  119  121 1
   121  119  124 1
   122  120  127 1
   123  120  126 1
   124  120  125 1
   125  121  128 1
   126  121  129 1
   127  121  130 1
   128  122  115 1
   129   98  115 am
   130  131  132 1
   131  132  135 1
   132  132  140 1
   133  132  133 1
   134  133  134 2
   135  135  142 1
   136  135  136 1
   137  136  143 1
   138  136  137 1
   139  136  138 1
   140  137  144 1
   141  137  145 1
   142  137  146 1
   143  138  147 1
   144  138  148 1
   145  138  149 1
   146  139  131 1
   147  141  135 1
   148  117  131 am
   149  150  151 1
   150  151  156 1
   151  151  154 1
   152  151  152 1
   153  152  153 2
   154  154  157 1
   155  154  158 1
   156  154  159 1
   157  155  150 1
   158  133  150 am
   159  160  161 1
   160  161  162 1
   161  161  169 1
   162  161  164 1
   163  162  163 2
   164  164  170 1
   165  164  166 1
   166  164  165 1
   167  165  172 1
   168  166  175 1
   169  166  173 1
   170  166  174 1
   171  167  165 1
   172  167  176 1
   173  167  177 1
   174  167  178 1
   175  168  160 1
   176  171  165 1
   177  152  160 am
   178  179  180 1
   179  180  187 1
   180  180  183 1
   181  180  181 1
   182  181  182 2
   183  183  184 1
   184  183  185 1
   185  183  188 1
   186  184  191 1
   187  184  190 1
   188  184  189 1
   189  185  192 1
   190  185  193 1
   191  185  194 1
   192  186  179 1
   193  162  179 am
   194  195  196 1
   195  196  207 1
   196  196  199 1
   197  196  197 1
   198  197  198 2
   199  199  209 1
   200  199  200 1
   201  200  201 ar
   202  200  202 ar
   203  201  210 1
   204  201  203 ar
   205  202  204 ar
   206  202  211 1
   207  203  212 1
   208  203  205 ar
   209  204  205 ar
   210  204  213 1
   211  205  214 1
   212  206  195 1
   213  208  199 1
   214  181  195 am
   215  215  216 1
   216  216  221 1
   217  216  217 1
   218  217  218 2
   219  219  215 1
   220  220  216 1
   221  197  215 am
   222  222  223 1
   223  223  224 1
   224  223  231 1
   225  223  226 1
   226  224  225 2
   227  226  233 1
   228  226  227 1
   229  227  229 2
   230  227  228 am
   231  228  235 1
   232  228  234 1
   233  230  222 1
   234  232  226 1
   235  217  222 am
   236  236  237 1
   237  237  244 1
   238  237  240 1
   239  237  238 1
   240  238  239 2
   241  240  241 1
   242  240  242 1
   243  240  245 1
   244  241  248 1
   245  241  247 1
   246  241  246 1
   247  242  249 1
   248  242  250 1
   249  242  251 1
   250  243  236 1
   251  224  236 am
   252  252  253 1
   253  253  256 1
   254  253  261 1
   255  253  254 1
   256  254  255 2
   257  256  263 1
   258  256  257 1
   259  257  264 1
   260  257  258 1
   261  257  259 1
   262  258  265 1
   263  258  266 1
   264  258  267 1
   265  259  268 1
   266  259  269 1
   267  259  270 1
   268  260  252 1
   269  262  256 1
   270  238  252 am
   271  271  272 1
   272  272  279 1
   273  272  275 1
   274  272  273 1
   275  273  274 2
   276  275  276 1
   277  275  277 1
   278  275  280 1
   279  276  283 1
   280  276  282 1
   281  276  281 1
   282  277  284 1
   283  277  285 1
   284  277  286 1
   285  278  271 1
   286  254  271 am
   287  287  288 1
   288  288  289 1
   289  288  296 1
   290  288  291 1
   291  289  290 2
   292  291  297 1
   293  291  293 1
   294  291  292 1
   295  292  299 1
   296  293  302 1
   297  293  300 1
   298  293  301 1
   299  294  292 1
   300  294  303 1
   301  294  304 1
   302  294  305 1
   303  295  287 1
   304  298  292 1
   305  273  287 am
   306  306  307 1
   307  307  314 1
   308  307  310 1
   309  307  308 1
   310  308  309 2
   311  310  315 1
   312  310  311 1
   313  310  312 1
   314  311  317 1
   315  311  318 1
   316  311  319 1
   317  312  316 1
   318  313  306 1
   319  289  306 am
   320  320  321 1
   321  321  326 1
   322  321  324 1
   323  321  322 1
   324  322  323 2
   325  324  327 1
   326  324  328 1
   327  324  329 1
   328  325  320 1
   329  308  320 am
   330  330  331 1
   331  331  332 1
   332  331  339 1
   333  331  334 1
   334  332  333 2
   335  334  340 1
   336  334  336 1
   337  334  335 1
   338  335  342 1
   339  336  345 1
   340  336  343 1
   341  336  344 1
   342  337  335 1
   343  337  346 1
   344  337  347 1
   345  337  348 1
   346  338  330 1
   347  341  335 1
   348  322  330 am
   349  349  350 1
   350  350  358 1
   351  350  354 1
   352  350  352 1
   353  352  353 2
   354  354  359 1
   355  354  360 1
   356  354  361 1
   357  351  355 1
   358  351  362 1
   359  351  363 1
   360  351  364 1
   361  355  352 2
   362  355  357 1
   363  356  349 1
   364  332  349 am
   365  365  366 1
   366  366  380 1
   367  366  370 1
   368  366  368 1
   369  368  369 2
   370  370  382 1
   371  370  371 1
   372  371  372 ar
   373  371  373 ar
   374  372  383 1
   375  372  374 ar
   376  373  375 ar
   377  373  384 1
   378  374  385 1
   379  374  376 ar
   380  375  376 ar
   381  375  386 1
   382  376  387 1
   383  367  377 1
   384  367  388 1
   385  367  389 1
   386  367  390 1
   387  377  365 am
   388  377  378 2
   389  379  365 1
   390  381  370 1
   391  352  365 1
   392  391  392 1
   393  392  401 1
   394  392  395 1
   395  392  393 1
   396  393  394 2
   397  395  403 1
   398  395  396 1
   399  396  405 1
   400  396  397 1
   401  397  398 2
   402  397  399 2
   403  400  391 1
   404  402  395 1
   405  404  396 1
   406  368  391 am
   407  406  407 1
   408  407  408 1
   409  407  418 1
   410  407  410 1
   411  408  409 2
   412  410  420 1
   413  410  411 1
   414  411  422 1
   415  411  412 1
   416  412  424 1
   417  412  413 1
   418  413  425 1
   419  413  414 2
   420  414  415 2
   421  414  416 2
   422  415  426 1
   423  415  427 1
   424  416  429 1
   425  416  428 1
   426  417  406 1
   427  419  410 1
   428  421  411 1
   429  423  412 1
   430  393  406 am
   431  430  431 1
   432  431  434 1
   433  431  439 1
   434  431  432 1
   435  432  433 2
   436  434  441 1
   437  434  435 1
   438  435  442 1
   439  435  436 1
   440  435  437 1
   441  436  443 1
   442  436  444 1
   443  436  445 1
   444  437  446 1
   445  437  447 1
   446  437  448 1
   447  438  430 1
   448  440  434 1
   449  408  430 am
   450  449  450 1
   451  450  459 1
   452  450  453 1
   453  450  451 1
   454  451  452 2
   455  453  461 1
   456  453  454 1
   457  454  463 1
   458  454  455 1
   459  455  457 2
   460  455  456 am
   461  456  464 1
   462  456  465 1
   463  458  449 1
   464  460  453 1
   465  462  454 1
   466  432  449 am
   467  466  467 1
   468  467  474 1
   469  467  470 1
   470  467  468 1
   471  468  469 2
   472  470  475 1
   473  470  471 1
   474  470  472 1
   475  471  477 1
   476  471  478 1
   477  471  479 1
   478  472  476 1
   479  473  466 1
   480  451  466 am
   481  480  481 1
   482  481  488 1
   483  481  484 1
   484  481  482 1
   485  482  483 2
   486  484  485 1
   487  484  486 1
   488  484  489 1
   489  485  492 1
   490  485  491 1
   491  485  490 1
   492  486  493 1
   493  486  494 1
   494  486  495 1
   495  487  480 1
   496  468  480 am
   497  496  497 1
   498  497  504 1
   499  497  500 1
   500  497  498 1
   501  498  499 2
   502  500  505 1
   503  500  501 1
   504  500  502 1
   505  501  507 1
   506  501  508 1
   507  501  509 1
   508  502  506 1
   509  503  496 1
   510  482  496 am
   511  510  511 1
   512  511  512 1
   513  511  519 1
   514  511  514 1
   515  512  513 2
   516  514  521 1
   517  514  515 1
   518  515  517 2
   519  515  516 am
   520  516  523 1
   521  516  522 1
   522  518  510 1
   523  520  514 1
   524  498  510 am
   525  524  525 1
   526  525  537 1
   527  525  528 1
   528  525  526 1
   529  526  527 2
   530  528  539 1
   531  528  529 1
   532  529  530 ar
   533  529  531 ar
   534  530  540 1
   535  530  532 ar
   536  531  533 ar
   537  531  541 1
   538  532  542 1
   539  532  534 ar
   540  533  534 ar
   541  533  543 1
   542  534  535 1
   543  535  544 1
   544  536  524 1
   545  538  528 1
   546  512  524 am
   547  545  546 1
   548  546  557 1
   549  546  549 1
   550  546  547 1
   551  547  548 2
   552  549  559 1
   553  549  550 1
   554  550  551 ar
   555  550  552 ar
   556  551  560 1
   557  551  553 ar
   558  552  554 ar
   559  552  561 1
   560  553  562 1
   561  553  555 ar
   562  554  555 ar
   563  554  563 1
   564  555  564 1
   565  556  545 1
   566  558  549 1
   567  526  545 am
   568  565  566 1
   569  566  567 1
   570  566  574 1
   571  566  569 1
   572  567  568 2
   573  569  575 1
   574  569  571 1
   575  569  570 1
   576  570  577 1
   577  571  580 1
   578  571  578 1
   579  571  579 1
   580  572  570 1
   581  572  581 1
   582  572  582 1
   583  572  583 1
   584  573  565 1
   585  576  570 1
   586  547  565 am
   587  584  585 1
   588  585  592 1
   589  585  588 1
   590  585  586 1
   591  586  587 2
   592  588  593 1
   593  588  589 1
   594  588  590 1
   595  589  595 1
   596  589  596 1
   597  589  597 1
   598  590  594 1
   599  591  584 1
   600  567  584 am
   601  598  599 1
   602  599  605 1
   603  599  602 1
   604  599  600 1
   605  600  601 2
   606  602  607 1
   607  602  603 1
   608  604  598 1
   609  606  602 1
   610  608  603 1
   611  586  598 am
   612  609  610 1
   613  610  613 1
   614  610  618 1
   615  610  611 1
   616  611  612 2
   617  613  620 1
   618  613  614 1
   619  614  621 1
   620  614  615 1
   621  614  616 1
   622  615  622 1
   623  615  623 1
   624  615  624 1
   625  616  625 1
   626  616  626 1
   627  616  627 1
   628  617  609 1
   629  619  613 1
   630  600  609 am
   631  628  629 1
   632  629  634 1
   633  629  632 1
   634  629  630 1
   635  630  631 2
   636  632  635 1
   637  632  636 1
   638  632  637 1
   639  633  628 1
   640  611  628 am
   641  638  639 1
   642  639  645 1
   643  639  642 1
   644  639  640 1
   645  640  641 2
   646  642  647 1
   647  642  643 1
   648  644  638 1
   649  646  642 1
   650  648  643 1
   651  630  638 am
   652  649  650 1
   653  650  655 1
   654  650  653 1
   655  650  651 1
   656  651  652 2
   657  653  656 1
   658  653  657 1
   659  653  658 1
   660  654  649 1
   661  640  649 am
   662  659  660 1
   663  660  668 1
   664  660  663 1
   665  660  661 1
   666  661  662 2
   667  663  670 1
   668  663  664 1
   669  664  665 2
   670  664  666 2
   671  667  659 1
   672  669  663 1
   673  651  659 am
   674  671  672 1
   675  672  675 1
   676  672  680 1
   677  672  673 1
   678  673  674 2
   679  675  682 1
   680  675  676 1
   681  676  683 1
   682  676  677 1
   683  676  678 1
   684  677  684 1
   685  677  685 1
   686  677  686 1
   687  678  687 1
   688  678  688 1
   689  678  689 1
   690  679  671 1
   691  681  675 1
   692  661  671 am
   693  690  691 1
   694  691  698 1
   695  691  694 1
   696  691  692 1
   697  692  693 2
   698  694  695 1
   699  694  696 1
   700  694  699 1
   701  695  702 1
   702  695  701 1
   703  695  700 1
   704  696  703 1
   705  696  704 1
   706  696  705 1
   707  697  690 1
   708  673  690 am
   709  706  707 1
   710  707  715 1
   711  707  710 1
   712  707  708 1
   713  708  709 2
   714  710  717 1
   715  710  711 1
   716  711  712 1
   717  711  719 1
   718  712  713 1
   719  713  722 1
   720  713  720 1
   721  713  721 1
   722  714  706 1
   723  716  710 1
   724  718  711 1
   725  692  706 am
   726  723  724 1
   727  724  729 1
   728  724  725 1
   729  725  726 2
   730  727  723 1
   731  728  724 1
   732  708  723 am
   733  730  731 1
   734  731  734 1
   735  731  739 1
   736  731  732 1
   737  732  733 2
   738  734  741 1
   739  734  735 1
   740  735  742 1
   741  735  736 1
   742  735  737 1
   743  736  743 1
   744  736  744 1
   745  736  745 1
   746  737  746 1
   747  737  747 1
   748  737  748 1
   749  738  730 1
   750  740  734 1
   751  725  730 am
   752  749  750 1
   753  750  755 1
   754  750  753 1
   755  750  751 1
   756  751  752 2
   757  753  756 1
   758  753  757 1
   759  753  758 1
   760  754  749 1
   761  732  749 am
   762  759  760 1
   763  760  767 1
   764  760  763 1
   765  760  761 1
   766  761  762 2
   767  763  764 1
   768  763  765 1
   769  763  768 1
   770  764  771 1
   771  764  770 1
   772  764  769 1
   773  765  772 1
   774  765  773 1
   775  765  774 1
   776  766  759 1
   777  751  759 am
   778  775  776 1
   779  776  783 1
   780  776  779 1
   781  776  777 1
   782  777  778 2
   783  779  780 1
   784  779  781 1
   785  779  784 1
   786  780  787 1
   787  780  786 1
   788  780  785 1
   789  781  788 1
   790  781  789 1
   791  781  790 1
   792  782  775 1
   793  761  775 am
   794  791  797 1
   795  791  792 1
   796  792  793 1
   797  792  798 1
   798  792  795 1
   799  793  794 2
   800  795  796 1
   801  795  800 1
   802  796  797 1
   803  796  802 1
   804  797  804 1
   805  799  795 1
   806  801  796 1
   807  803  797 1
   808  777  791 am
   809  805  806 1
   810  806  817 1
   811  806  809 1
   812  806  807 1
   813  807  808 2
   814  809  819 1
   815  809  810 1
   816  810  811 ar
   817  810  812 ar
   818  811  820 1
   819  811  813 ar
   820  812  814 ar
   821  812  821 1
   822  813  822 1
   823  813  815 ar
   824  814  815 ar
   825  814  823 1
   826  815  824 1
   827  816  805 1
   828  818  809 1
   829  793  805 am
   830  825  826 1
   831  826  834 1
   832  826  828 1
   833  828  829 2
   834  827  829 1
   835  827  830 1
   836  827  835 1
   837  827  836 1
   838  827  837 1
   839  830  828 1
   840  830  829 1
   841  830  832 1
   842  831  825 1
   843  833  826 1
   844  807  825 am
   845  838  839 1
   846  839  853 1
   847  839  843 1
   848  839  841 1
   849  841  842 2
   850  843  855 1
   851  843  844 1
   852  844  845 ar
   853  844  846 ar
   854  845  856 1
   855  845  847 ar
   856  846  848 ar
   857  846  857 1
   858  847  858 1
   859  847  849 ar
   860  848  849 ar
   861  848  859 1
   862  849  860 1
   863  840  850 1
   864  840  861 1
   865  840  862 1
   866  840  863 1
   867  850  838 am
   868  850  851 2
   869  852  838 1
   870  854  843 1
   871  828  838 1
   872  864  865 1
   873  865  866 1
   874  865  879 1
   875  865  868 1
   876  866  867 2
   877  868  881 1
   878  868  869 1
   879  869  871 ar
   880  869  870 ar
   881  870  882 1
   882  870  874 ar
   883  871  872 ar
   884  871  873 ar
   885  872  874 ar
   886  872  875 ar
   887  873  876 ar
   888  873  884 1
   889  874  883 1
   890  875  885 1
   891  875  877 ar
   892  876  877 ar
   893  876  886 1
   894  877  887 1
   895  878  864 1
   896  880  868 1
   897  841  864 am
   898  888  889 1
   899  889  896 1
   900  889  892 1
   901  889  890 1
   902  890  891 2
   903  892  897 1
   904  892  893 1
   905  892  894 1
   906  893  899 1
   907  893  900 1
   908  893  901 1
   909  894  898 1
   910  895  888 1
   911  866  888 am
   912  902  903 1
   913  903  909 1
   914  903  906 1
   915  903  904 1
   916  904  905 2
   917  906  911 1
   918  906  907 1
   919  908  902 1
   920  910  906 1
   921  912  907 1
   922  890  902 am
   923  913  914 1
   924  914  915 1
   925  914  922 1
   926  914  917 1
   927  915  916 2
   928  917  923 1
   929  917  919 1
   930  917  918 1
   931  918  925 1
   932  919  928 1
   933  919  926 1
   934  919  927 1
   935  920  918 1
   936  920  929 1
   937  920  930 1
   938  920  931 1
   939  921  913 1
   940  924  918 1
   941  904  913 am
   942  932  933 1
   943  933  941 1
   944  933  936 1
   945  933  934 1
   946  934  935 2
   947  936  943 1
   948  936  937 1
   949  937  938 2
   950  937  939 2
   951  940  932 1
   952  942  936 1
   953  915  932 am
   954  944  945 1
   955  945  952 1
   956  945  948 1
   957  945  946 1
   958  946  947 2
   959  948  949 1
   960  948  950 1
   961  948  953 1
   962  949  956 1
   963  949  955 1
   964  949  954 1
   965  950  957 1
   966  950  958 1
   967  950  959 1
   968  951  944 1
   969  934  944 am
   970  960  961 1
   971  961  964 1
   972  961  969 1
   973  961  962 1
   974  962  963 2
   975  964  971 1
   976  964  965 1
   977  965  972 1
   978  965  966 1
   979  965  967 1
   980  966  973 1
   981  966  974 1
   982  966  975 1
   983  967  976 1
   984  967  977 1
   985  967  978 1
   986  968  960 1
   987  970  964 1
   988  946  960 am
   989  979  980 1
   990  980  986 1
   991  980  983 1
   992  980  981 1
   993  981  982 2
   994  983  988 1
   995  983  984 1
   996  985  979 1
   997  987  983 1
   998  989  984 1
   999  962  979 am
  1000  990  991 1
  1001  991  998 1
  1002  991  994 1
  1003  991  992 1
  1004  992  993 2
  1005  994  995 1
  1006  994  996 1
  1007  994  999 1
  1008  995 1002 1
  1009  995 1001 1
  1010  995 1000 1
  1011  996 1003 1
  1012  996 1004 1
  1013  996 1005 1
  1014  997  990 1
  1015  981  990 am
  1016 1006 1007 1
  1017 1007 1014 1
  1018 1007 1010 1
  1019 1007 1008 1
  1020 1008 1009 2
  1021 1010 1015 1
  1022 1010 1011 1
  1023 1010 1012 1
  1024 1011 1017 1
  1025 1011 1018 1
  1026 1011 1019 1
  1027 1012 1016 1
  1028 1013 1006 1
  1029  992 1006 am
  1030 1020 1021 1
  1031 1021 1026 1
  1032 1021 1024 1
  1033 1021 1022 1
  1034 1022 1023 2
  1035 1024 1027 1
  1036 1024 1028 1
  1037 1024 1029 1
  1038 1025 1020 1
  1039 1008 1020 am
  1040 1030 1031 1
  1041 1031 1037 1
  1042 1031 1034 1
  1043 1031 1032 1
  1044 1032 1033 2
  1045 1034 1039 1
  1046 1034 1035 1
  1047 1036 1030 1
  1048 1038 1034 1
  1049 1040 1035 1
  1050 1022 1030 am
  1051 1041 1042 1
  1052 1042 1043 1
  1053 1042 1050 1
  1054 1042 1045 1
  1055 1043 1044 2
  1056 1045 1051 1
  1057 1045 1047 1
  1058 1045 1046 1
  1059 1046 1053 1
  1060 1047 1056 1
  1061 1047 1054 1
  1062 1047 1055 1
  1063 1048 1046 1
  1064 1048 1057 1
  1065 1048 1058 1
  1066 1048 1059 1
  1067 1049 1041 1
  1068 1052 1046 1
  1069 1032 1041 am
  1070 1060 1061 1
  1071 1061 1070 1
  1072 1061 1064 1
  1073 1061 1062 1
  1074 1062 1063 2
  1075 1064 1072 1
  1076 1064 1065 1
  1077 1065 1074 1
  1078 1065 1066 1
  1079 1066 1067 2
  1080 1066 1068 2
  1081 1069 1060 1
  1082 1071 1064 1
  1083 1073 1065 1
  1084 1043 1060 am
  1085 1075 1076 1
  1086 1076 1083 1
  1087 1076 1079 1
  1088 1076 1077 1
  1089 1077 1078 2
  1090 1079 1084 1
  1091 1079 1080 1
  1092 1079 1081 1
  1093 1080 1086 1
  1094 1080 1087 1
  1095 1080 1088 1
  1096 1081 1085 1
  1097 1082 1075 1
  1098 1062 1075 am
  1099 1089 1090 1
  1100 1090 1093 1
  1101 1090 1098 1
  1102 1090 1091 1
  1103 1091 1092 2
  1104 1093 1100 1
  1105 1093 1094 1
  1106 1094 1101 1
  1107 1094 1095 1
  1108 1094 1096 1
  1109 1095 1102 1
  1110 1095 1103 1
  1111 1095 1104 1
  1112 1096 1105 1
  1113 1096 1106 1
  1114 1096 1107 1
  1115 1097 1089 1
  1116 1099 1093 1
  1117 1077 1089 am
  1118 1108 1109 1
  1119 1109 1115 1
  1120 1109 1112 1
  1121 1109 1110 1
  1122 1110 1111 2
  1123 1112 1117 1
  1124 1112 1113 1
  1125 1114 1108 1
  1126 1116 1112 1
  1127 1118 1113 1
  1128 1091 1108 am
  1129 1119 1120 1
  1130 1120 1127 1
  1131 1120 1123 1
  1132 1120 1121 1
  1133 1121 1122 2
  1134 1123 1124 1
  1135 1123 1125 1
  1136 1123 1128 1
  1137 1124 1131 1
  1138 1124 1130 1
  1139 1124 1129 1
  1140 1125 1132 1
  1141 1125 1133 1
  1142 1125 1134 1
  1143 1126 1119 1
  1144 1110 1119 am
  1145 1135 1136 1
  1146 1136 1137 1
  1147 1136 1144 1
  1148 1136 1139 1
  1149 1137 1138 2
  1150 1139 1145 1
  1151 1139 1141 1
  1152 1139 1140 1
  1153 1140 1147 1
  1154 1141 1150 1
  1155 1141 1148 1
  1156 1141 1149 1
  1157 1142 1140 1
  1158 1142 1151 1
  1159 1142 1152 1
  1160 1142 1153 1
  1161 1143 1135 1
  1162 1146 1140 1
  1163 1121 1135 am
  1164 1154 1155 1
  1165 1155 1160 1
  1166 1155 1158 1
  1167 1155 1156 1
  1168 1156 1157 2
  1169 1158 1161 1
  1170 1158 1162 1
  1171 1158 1163 1
  1172 1159 1154 1
  1173 1137 1154 am
  1174 1164 1165 1
  1175 1165 1172 1
  1176 1165 1168 1
  1177 1165 1166 1
  1178 1166 1167 2
  1179 1168 1169 1
  1180 1168 1170 1
  1181 1168 1173 1
  1182 1169 1176 1
  1183 1169 1175 1
  1184 1169 1174 1
  1185 1170 1177 1
  1186 1170 1178 1
  1187 1170 1179 1
  1188 1171 1164 1
  1189 1156 1164 am
  1190 1180 1181 1
  1191 1181 1189 1
  1192 1181 1184 1
  1193 1181 1182 1
  1194 1182 1183 2
  1195 1184 1191 1
  1196 1184 1185 1
  1197 1185 1186 2
  1198 1185 1187 2
  1199 1188 1180 1
  1200 1190 1184 1
  1201 1166 1180 am
  1202 1192 1193 1
  1203 1193 1194 1
  1204 1193 1204 1
  1205 1193 1196 1
  1206 1194 1195 2
  1207 1196 1206 1
  1208 1196 1197 1
  1209 1197 1208 1
  1210 1197 1198 1
  1211 1198 1210 1
  1212 1198 1199 1
  1213 1199 1211 1
  1214 1199 1200 2
  1215 1200 1201 2
  1216 1200 1202 2
  1217 1201 1212 1
  1218 1201 1213 1
  1219 1202 1215 1
  1220 1202 1214 1
  1221 1203 1192 1
  1222 1205 1196 1
  1223 1207 1197 1
  1224 1209 1198 1
  1225 1182 1192 am
  1226 1216 1217 1
  1227 1217 1229 1
  1228 1217 1220 1
  1229 1217 1218 1
  1230 1218 1219 2
  1231 1220 1231 1
  1232 1220 1221 1
  1233 1221 1222 ar
  1234 1221 1223 ar
  1235 1222 1232 1
  1236 1222 1224 ar
  1237 1223 1225 ar
  1238 1223 1233 1
  1239 1224 1234 1
  1240 1224 1226 ar
  1241 1225 1226 ar
  1242 1225 1235 1
  1243 1226 1227 1
  1244 1227 1236 1
  1245 1228 1216 1
  1246 1230 1220 1
  1247 1194 1216 am
  1248 1237 1238 1
  1249 1238 1249 1
  1250 1238 1241 1
  1251 1238 1239 1
  1252 1239 1240 2
  1253 1241 1251 1
  1254 1241 1242 1
  1255 1242 1243 ar
  1256 1242 1244 ar
  1257 1243 1252 1
  1258 1243 1245 ar
  1259 1244 1246 ar
  1260 1244 1253 1
  1261 1245 1254 1
  1262 1245 1247 ar
  1263 1246 1247 ar
  1264 1246 1255 1
  1265 1247 1256 1
  1266 1248 1237 1
  1267 1250 1241 1
  1268 1218 1237 am
  1269 1257 1258 1
  1270 1258 1263 1
  1271 1258 1261 1
  1272 1258 1259 1
  1273 1259 1260 2
  1274 1261 1264 1
  1275 1261 1265 1
  1276 1261 1266 1
  1277 1262 1257 1
  1278 1239 1257 am
  1279 1267 1268 1
  1280 1268 1269 1
  1281 1268 1276 1
  1282 1268 1271 1
  1283 1269 1270 2
  1284 1271 1277 1
  1285 1271 1273 1
  1286 1271 1272 1
  1287 1272 1279 1
  1288 1273 1282 1
  1289 1273 1280 1
  1290 1273 1281 1
  1291 1274 1272 1
  1292 1274 1283 1
  1293 1274 1284 1
  1294 1274 1285 1
  1295 1275 1267 1
  1296 1278 1272 1
  1297 1259 1267 am
  1298 1286 1287 1
  1299 1287 1294 1
  1300 1287 1290 1
  1301 1287 1288 1
  1302 1288 1289 2
  1303 1290 1295 1
  1304 1290 1291 1
  1305 1290 1292 1
  1306 1291 1297 1
  1307 1291 1298 1
  1308 1291 1299 1
  1309 1292 1296 1
  1310 1293 1286 1
  1311 1269 1286 am
  1312 1300 1301 1
  1313 1301 1307 1
  1314 1301 1304 1
  1315 1301 1302 1
  1316 1302 1303 2
  1317 1304 1309 1
  1318 1304 1305 1
  1319 1306 1300 1
  1320 1308 1304 1
  1321 1310 1305 1
  1322 1288 1300 am
  1323 1311 1317 1
  1324 1311 1312 1
  1325 1312 1313 1
  1326 1312 1318 1
  1327 1312 1315 1
  1328 1313 1314 2
  1329 1315 1316 1
  1330 1315 1320 1
  1331 1316 1317 1
  1332 1316 1322 1
  1333 1317 1324 1
  1334 1319 1315 1
  1335 1321 1316 1
  1336 1323 1317 1
  1337 1302 1311 am
  1338 1325 1326 1
  1339 1326 1337 1
  1340 1326 1329 1
  1341 1326 1327 1
  1342 1327 1328 2
  1343 1329 1339 1
  1344 1329 1330 1
  1345 1330 1331 ar
  1346 1330 1332 ar
  1347 1331 1340 1
  1348 1331 1333 ar
  1349 1332 1334 ar
  1350 1332 1341 1
  1351 1333 1342 1
  1352 1333 1335 ar
  1353 1334 1335 ar
  1354 1334 1343 1
  1355 1335 1344 1
  1356 1336 1325 1
  1357 1338 1329 1
  1358 1313 1325 am
  1359 1345 1346 1
  1360 1346 1355 1
  1361 1346 1349 1
  1362 1346 1347 1
  1363 1347 1348 2
  1364 1349 1350 1
  1365 1349 1357 1
  1366 1350 1359 1
  1367 1350 1351 1
  1368 1351 1361 1
  1369 1351 1352 1
  1370 1352 1363 1
  1371 1352 1353 1
  1372 1353 1364 1
  1373 1353 1365 1
  1374 1353 1366 1
  1375 1354 1345 1
  1376 1356 1349 1
  1377 1358 1350 1
  1378 1360 1351 1
  1379 1362 1352 1
  1380 1327 1345 am
  1381 1367 1368 1
  1382 1368 1380 1
  1383 1368 1371 1
  1384 1368 1369 1
  1385 1369 1370 2
  1386 1371 1382 1
  1387 1371 1372 1
  1388 1372 1373 ar
  1389 1372 1374 ar
  1390 1373 1383 1
  1391 1373 1375 ar
  1392 1374 1376 ar
  1393 1374 1384 1
  1394 1375 1385 1
  1395 1375 1377 ar
  1396 1376 1377 ar
  1397 1376 1386 1
  1398 1377 1378 1
  1399 1378 1387 1
  1400 1379 1367 1
  1401 1381 1371 1
  1402 1347 1367 am
  1403 1388 1389 1
  1404 1389 1398 1
  1405 1389 1392 1
  1406 1389 1390 1
  1407 1390 1391 2
  1408 1392 1400 1
  1409 1392 1393 1
  1410 1393 1402 1
  1411 1393 1394 1
  1412 1394 1396 2
  1413 1394 1395 am
  1414 1395 1403 1
  1415 1395 1404 1
  1416 1397 1388 1
  1417 1399 1392 1
  1418 1401 1393 1
  1419 1369 1388 am
  1420 1405 1406 1
  1421 1406 1412 1
  1422 1406 1409 1
  1423 1406 1407 1
  1424 1407 1408 2
  1425 1409 1414 1
  1426 1409 1410 1
  1427 1411 1405 1
  1428 1413 1409 1
  1429 1415 1410 1
  1430 1390 1405 am
  1431 1416 1417 1
  1432 1417 1420 1
  1433 1417 1425 1
  1434 1417 1418 1
  1435 1418 1419 2
  1436 1420 1427 1
  1437 1420 1421 1
  1438 1421 1428 1
  1439 1421 1422 1
  1440 1421 1423 1
  1441 1422 1429 1
  1442 1422 1430 1
  1443 1422 1431 1
  1444 1423 1432 1
  1445 1423 1433 1
  1446 1423 1434 1
  1447 1424 1416 1
  1448 1426 1420 1
  1449 1407 1416 am
  1450 1435 1436 1
  1451 1436 1439 1
  1452 1436 1444 1
  1453 1436 1437 1
  1454 1437 1438 2
  1455 1439 1446 1
  1456 1439 1440 1
  1457 1440 1447 1
  1458 1440 1441 1
  1459 1440 1442 1
  1460 1441 1448 1
  1461 1441 1449 1
  1462 1441 1450 1
  1463 1442 1451 1
  1464 1442 1452 1
  1465 1442 1453 1
  1466 1443 1435 1
  1467 1445 1439 1
  1468 1418 1435 am
  1469 1454 1455 1
  1470 1455 1462 1
  1471 1455 1458 1
  1472 1455 1456 1
  1473 1456 1457 2
  1474 1458 1463 1
  1475 1458 1459 1
  1476 1458 1460 1
  1477 1459 1465 1
  1478 1459 1466 1
  1479 1459 1467 1
  1480 1460 1464 1
  1481 1461 1454 1
  1482 1437 1454 am
  1483 1468 1469 1
  1484 1469 1478 1
  1485 1469 1472 1
  1486 1469 1470 1
  1487 1470 1471 2
  1488 1472 1473 1
  1489 1472 1480 1
  1490 1473 1482 1
  1491 1473 1474 1
  1492 1474 1484 1
  1493 1474 1475 1
  1494 1475 1486 1
  1495 1475 1476 1
  1496 1476 1487 1
  1497 1476 1488 1
  1498 1476 1489 1
  1499 1477 1468 1
  1500 1479 1472 1
  1501 1481 1473 1
  1502 1483 1474 1
  1503 1485 1475 1
  1504 1456 1468 am
  1505 1490 1491 1
  1506 1491 1492 1
  1507 1491 1499 1
  1508 1491 1494 1
  1509 1492 1493 2
  1510 1494 1501 1
  1511 1494 1495 1
  1512 1495 1497 2
  1513 1495 1496 am
  1514 1496 1503 1
  1515 1496 1502 1
  1516 1498 1490 1
  1517 1500 1494 1
  1518 1470 1490 am
  1519 1504 1505 1
  1520 1505 1514 1
  1521 1505 1508 1
  1522 1505 1506 1
  1523 1506 1507 2
  1524 1508 1509 1
  1525 1508 1516 1
  1526 1509 1518 1
  1527 1509 1510 1
  1528 1510 1520 1
  1529 1510 1511 1
  1530 1511 1522 1
  1531 1511 1512 1
  1532 1512 1523 1
  1533 1512 1524 1
  1534 1512 1525 1
  1535 1513 1504 1
  1536 1515 1508 1
  1537 1517 1509 1
  1538 1519 1510 1
  1539 1521 1511 1
  1540 1492 1504 am
  1541 1526 1527 1
  1542 1527 1532 1
  1543 1527 1530 1
  1544 1527 1528 1
  1545 1528 1529 2
  1546 1530 1533 1
  1547 1530 1534 1
  1548 1530 1535 1
  1549 1531 1526 1
  1550 1506 1526 am
  1551 1536 1537 1
  1552 1537 1538 1
  1553 1537 1548 1
  1554 1537 1540 1
  1555 1538 1539 2
  1556 1540 1550 1
  1557 1540 1541 1
  1558 1541 1552 1
  1559 1541 1542 1
  1560 1542 1554 1
  1561 1542 1543 1
  1562 1543 1555 1
  1563 1543 1544 2
  1564 1544 1545 2
  1565 1544 1546 2
  1566 1545 1556 1
  1567 1545 1557 1
  1568 1546 1559 1
  1569 1546 1558 1
  1570 1547 1536 1
  1571 1549 1540 1
  1572 1551 1541 1
  1573 1553 1542 1
  1574 1528 1536 am
  1575 1560 1561 1
  1576 1561 1568 1
  1577 1561 1564 1
  1578 1561 1562 1
  1579 1562 1563 2
  1580 1564 1565 1
  1581 1564 1566 1
  1582 1564 1569 1
  1583 1565 1572 1
  1584 1565 1571 1
  1585 1565 1570 1
  1586 1566 1573 1
  1587 1566 1574 1
  1588 1566 1575 1
  1589 1567 1560 1
  1590 1538 1560 am
  1591 1576 1577 1
  1592 1577 1578 1
  1593 1577 1585 1
  1594 1577 1580 1
  1595 1578 1579 2
  1596 1580 1586 1
  1597 1580 1582 1
  1598 1580 1581 1
  1599 1581 1588 1
  1600 1582 1591 1
  1601 1582 1589 1
  1602 1582 1590 1
  1603 1583 1581 1
  1604 1583 1592 1
  1605 1583 1593 1
  1606 1583 1594 1
  1607 1584 1576 1
  1608 1587 1581 1
  1609 1562 1576 am
  1610 1595 1596 1
  1611 1596 1597 1
  1612 1596 1604 1
  1613 1596 1599 1
  1614 1597 1598 2
  1615 1599 1605 1
  1616 1599 1601 1
  1617 1599 1600 1
  1618 1600 1607 1
  1619 1601 1610 1
  1620 1601 1608 1
  1621 1601 1609 1
  1622 1602 1600 1
  1623 1602 1611 1
  1624 1602 1612 1
  1625 1602 1613 1
  1626 1603 1595 1
  1627 1606 1600 1
  1628 1578 1595 am
  1629 1614 1615 1
  1630 1615 1618 1
  1631 1615 1623 1
  1632 1615 1616 1
  1633 1616 1617 2
  1634 1618 1625 1
  1635 1618 1619 1
  1636 1619 1626 1
  1637 1619 1620 1
  1638 1619 1621 1
  1639 1620 1627 1
  1640 1620 1628 1
  1641 1620 1629 1
  1642 1621 1630 1
  1643 1621 1631 1
  1644 1621 1632 1
  1645 1622 1614 1
  1646 1624 1618 1
  1647 1597 1614 am
  1648 1633 1634 1
  1649 1634 1642 1
  1650 1634 1637 1
  1651 1634 1635 1
  1652 1635 1636 2
  1653 1637 1644 1
  1654 1637 1638 1
  1655 1638 1639 1
  1656 1638 1646 1
  1657 1639 1640 1
  1658 1640 1649 1
  1659 1640 1647 1
  1660 1640 1648 1
  1661 1641 1633 1
  1662 1643 1637 1
  1663 1645 1638 1
  1664 1616 1633 am
  1665 1650 1651 1
  1666 1651 1658 1
  1667 1651 1654 1
  1668 1651 1652 1
  1669 1652 1653 2
  1670 1654 1655 1
  1671 1654 1656 1
  1672 1654 1659 1
  1673 1655 1662 1
  1674 1655 1661 1
  1675 1655 1660 1
  1676 1656 1663 1
  1677 1656 1664 1
  1678 1656 1665 1
  1679 1657 1650 1
  1680 1635 1650 am
  1681 1666 1667 1
  1682 1667 1668 1
  1683 1667 1681 1
  1684 1667 1670 1
  1685 1668 1669 2
  1686 1670 1683 1
  1687 1670 1671 1
  1688 1671 1673 ar
  1689 1671 1672 ar
  1690 1672 1684 1
  1691 1672 1676 ar
  1692 1673 1674 ar
  1693 1673 1675 ar
  1694 1674 1676 ar
  1695 1674 1677 ar
  1696 1675 1678 ar
  1697 1675 1686 1
  1698 1676 1685 1
  1699 1677 1687 1
  1700 1677 1679 ar
  1701 1678 1679 ar
  1702 1678 1688 1
  1703 1679 1689 1
  1704 1680 1666 1
  1705 1682 1670 1
  1706 1652 1666 am
  1707 1690 1691 1
  1708 1691 1692 1
  1709 1691 1699 1
  1710 1691 1694 1
  1711 1692 1693 2
  1712 1694 1700 1
  1713 1694 1696 1
  1714 1694 1695 1
  1715 1695 1702 1
  1716 1696 1705 1
  1717 1696 1703 1
  1718 1696 1704 1
  1719 1697 1695 1
  1720 1697 1706 1
  1721 1697 1707 1
  1722 1697 1708 1
  1723 1698 1690 1
  1724 1701 1695 1
  1725 1668 1690 am
  1726 1709 1710 1
  1727 1710 1717 1
  1728 1710 1713 1
  1729 1710 1711 1
  1730 1711 1712 2
  1731 1713 1714 1
  1732 1713 1715 1
  1733 1713 1718 1
  1734 1714 1721 1
  1735 1714 1720 1
  1736 1714 1719 1
  1737 1715 1722 1
  1738 1715 1723 1
  1739 1715 1724 1
  1740 1716 1709 1
  1741 1692 1709 am
  1742 1725 1726 1
  1743 1726 1732 1
  1744 1726 1729 1
  1745 1726 1727 1
  1746 1727 1728 2
  1747 1729 1734 1
  1748 1729 1730 1
  1749 1731 1725 1
  1750 1733 1729 1
  1751 1735 1730 1
  1752 1711 1725 am
  1753 1736 1737 1
  1754 1737 1742 1
  1755 1737 1738 1
  1756 1738 1739 2
  1757 1740 1736 1
  1758 1741 1737 1
  1759 1727 1736 am
  1760 1743 1744 1
  1761 1744 1747 1
  1762 1744 1752 1
  1763 1744 1745 1
  1764 1745 1746 2
  1765 1747 1754 1
  1766 1747 1748 1
  1767 1748 1755 1
  1768 1748 1749 1
  1769 1748 1750 1
  1770 1749 1756 1
  1771 1749 1757 1
  1772 1749 1758 1
  1773 1750 1759 1
  1774 1750 1760 1
  1775 1750 1761 1
  1776 1751 1743 1
  1777 1753 1747 1
  1778 1738 1743 am
  1779 1762 1763 1
  1780 1763 1773 1
  1781 1763 1767 1
  1782 1763 1765 1
  1783 1765 1766 2
  1784 1767 1774 1
  1785 1767 1768 1
  1786 1767 1769 1
  1787 1768 1776 1
  1788 1768 1777 1
  1789 1768 1778 1
  1790 1769 1775 1
  1791 1764 1766 1
  1792 1764 1770 1
  1793 1764 1779 1
  1794 1764 1780 1
  1795 1764 1781 1
  1796 1770 1765 1
  1797 1770 1766 1
  1798 1770 1772 1
  1799 1771 1762 1
  1800 1745 1762 am
  1801 1782 1783 1
  1802 1783 1792 1
  1803 1783 1787 1
  1804 1783 1785 1
  1805 1785 1786 2
  1806 1787 1794 1
  1807 1787 1788 1
  1808 1784 1789 1
  1809 1784 1796 1
  1810 1784 1797 1
  1811 1784 1798 1
  1812 1789 1782 am
  1813 1789 1790 2
  1814 1791 1782 1
  1815 1793 1787 1
  1816 1795 1788 1
  1817 1765 1782 1
  1818 1799 1800 1
  1819 1800 1806 1
  1820 1800 1803 1
  1821 1800 1801 1
  1822 1801 1802 2
  1823 1803 1808 1
  1824 1803 1804 1
  1825 1805 1799 1
  1826 1807 1803 1
  1827 1809 1804 1
  1828 1785 1799 am
  1829 1810 1811 1
  1830 1811 1812 1
  1831 1811 1819 1
  1832 1811 1814 1
  1833 1812 1813 2
  1834 1814 1820 1
  1835 1814 1816 1
  1836 1814 1815 1
  1837 1815 1822 1
  1838 1816 1825 1
  1839 1816 1823 1
  1840 1816 1824 1
  1841 1817 1815 1
  1842 1817 1826 1
  1843 1817 1827 1
  1844 1817 1828 1
  1845 1818 1810 1
  1846 1821 1815 1
  1847 1801 1810 am
  1848 1829 1830 1
  1849 1830 1837 1
  1850 1830 1833 1
  1851 1830 1831 1
  1852 1831 1832 2
  1853 1833 1834 1
  1854 1833 1835 1
  1855 1833 1838 1
  1856 1834 1841 1
  1857 1834 1840 1
  1858 1834 1839 1
  1859 1835 1842 1
  1860 1835 1843 1
  1861 1835 1844 1
  1862 1836 1829 1
  1863 1812 1829 am
  1864 1845 1846 1
  1865 1846 1852 1
  1866 1846 1849 1
  1867 1846 1847 1
  1868 1847 1848 2
  1869 1849 1854 1
  1870 1849 1850 1
  1871 1851 1845 1
  1872 1853 1849 1
  1873 1855 1850 1
  1874 1831 1845 am
  1875 1856 1857 1
  1876 1857 1868 1
  1877 1857 1860 1
  1878 1857 1858 1
  1879 1858 1859 2
  1880 1860 1870 1
  1881 1860 1861 1
  1882 1861 1862 ar
  1883 1861 1863 ar
  1884 1862 1871 1
  1885 1862 1864 ar
  1886 1863 1865 ar
  1887 1863 1872 1
  1888 1864 1873 1
  1889 1864 1866 ar
  1890 1865 1866 ar
  1891 1865 1874 1
  1892 1866 1875 1
  1893 1867 1856 1
  1894 1869 1860 1
  1895 1847 1856 am
  1896 1876 1877 1
  1897 1877 1889 1
  1898 1877 1880 1
  1899 1877 1878 1
  1900 1878 1879 2
  1901 1880 1891 1
  1902 1880 1881 1
  1903 1881 1882 ar
  1904 1881 1883 ar
  1905 1882 1892 1
  1906 1882 1884 ar
  1907 1883 1885 ar
  1908 1883 1893 1
  1909 1884 1894 1
  1910 1884 1886 ar
  1911 1885 1886 ar
  1912 1885 1895 1
  1913 1886 1887 1
  1914 1887 1896 1
  1915 1888 1876 1
  1916 1890 1880 1
  1917 1858 1876 am
  1918 1897 1898 1
  1919 1898 1905 1
  1920 1898 1901 1
  1921 1898 1899 1
  1922 1899 1900 2
  1923 1901 1902 1
  1924 1901 1903 1
  1925 1901 1906 1
  1926 1902 1909 1
  1927 1902 1908 1
  1928 1902 1907 1
  1929 1903 1910 1
  1930 1903 1911 1
  1931 1903 1912 1
  1932 1904 1897 1
  1933 1878 1897 am
  1934 1913 1919 1
  1935 1913 1914 1
  1936 1914 1915 1
  1937 1914 1920 1
  1938 1914 1917 1
  1939 1915 1916 2
  1940 1917 1918 1
  1941 1917 1922 1
  1942 1918 1919 1
  1943 1918 1924 1
  1944 1919 1926 1
  1945 1921 1917 1
  1946 1923 1918 1
  1947 1925 1919 1
  1948 1899 1913 am
  1949 1927 1928 1
  1950 1928 1931 1
  1951 1928 1936 1
  1952 1928 1929 1
  1953 1929 1930 2
  1954 1931 1938 1
  1955 1931 1932 1
  1956 1932 1939 1
  1957 1932 1933 1
  1958 1932 1934 1
  1959 1933 1940 1
  1960 1933 1941 1
  1961 1933 1942 1
  1962 1934 1943 1
  1963 1934 1944 1
  1964 1934 1945 1
  1965 1935 1927 1
  1966 1937 1931 1
  1967 1915 1927 am
  1968 1946 1947 1
  1969 1947 1954 1
  1970 1947 1950 1
  1971 1947 1948 1
  1972 1948 1949 2
  1973 1950 1951 1
  1974 1950 1952 1
  1975 1950 1955 1
  1976 1951 1958 1
  1977 1951 1957 1
  1978 1951 1956 1
  1979 1952 1959 1
  1980 1952 1960 1
  1981 1952 1961 1
  1982 1953 1946 1
  1983 1929 1946 am
  1984 1962 1963 1
  1985 1963 1964 1
  1986 1963 1971 1
  1987 1963 1966 1
  1988 1964 1965 2
  1989 1966 1972 1
  1990 1966 1968 1
  1991 1966 1967 1
  1992 1967 1974 1
  1993 1968 1977 1
  1994 1968 1975 1
  1995 1968 1976 1
  1996 1969 1967 1
  1997 1969 1978 1
  1998 1969 1979 1
  1999 1969 1980 1
  2000 1970 1962 1
  2001 1973 1967 1
  2002 1948 1962 am
  2003 1981 1982 1
  2004 1982 1990 1
  2005 1982 1985 1
  2006 1982 1983 1
  2007 1983 1984 2
  2008 1985 1992 1
  2009 1985 1986 1
  2010 1986 1987 1
  2011 1986 1994 1
  2012 1987 1988 1
  2013 1988 1997 1
  2014 1988 1995 1
  2015 1988 1996 1
  2016 1989 1981 1
  2017 1991 1985 1
  2018 1993 1986 1
  2019 1964 1981 am
  2020 1998 1999 1
  2021 1999 2006 1
  2022 1999 2002 1
  2023 1999 2000 1
  2024 2000 2001 2
  2025 2002 2003 1
  2026 2002 2004 1
  2027 2002 2007 1
  2028 2003 2010 1
  2029 2003 2009 1
  2030 2003 2008 1
  2031 2004 2011 1
  2032 2004 2012 1
  2033 2004 2013 1
  2034 2005 1998 1
  2035 1983 1998 am
  2036 2014 2015 1
  2037 2015 2026 1
  2038 2015 2018 1
  2039 2015 2016 1
  2040 2016 2017 2
  2041 2018 2028 1
  2042 2018 2019 1
  2043 2019 2020 ar
  2044 2019 2021 ar
  2045 2020 2029 1
  2046 2020 2022 ar
  2047 2021 2023 ar
  2048 2021 2030 1
  2049 2022 2031 1
  2050 2022 2024 ar
  2051 2023 2024 ar
  2052 2023 2032 1
  2053 2024 2033 1
  2054 2025 2014 1
  2055 2027 2018 1
  2056 2000 2014 am
  2057 2034 2035 1
  2058 2035 2042 1
  2059 2035 2038 1
  2060 2035 2036 1
  2061 2036 2037 2
  2062 2038 2039 1
  2063 2038 2040 1
  2064 2038 2043 1
  2065 2039 2046 1
  2066 2039 2045 1
  2067 2039 2044 1
  2068 2040 2047 1
  2069 2040 2048 1
  2070 2040 2049 1
  2071 2041 2034 1
  2072 2016 2034 am
  2073 2050 2051 1
  2074 2051 2063 1
  2075 2051 2054 1
  2076 2051 2052 1
  2077 2052 2053 2
  2078 2054 2065 1
  2079 2054 2055 1
  2080 2055 2056 ar
  2081 2055 2057 ar
  2082 2056 2066 1
  2083 2056 2058 ar
  2084 2057 2059 ar
  2085 2057 2067 1
  2086 2058 2068 1
  2087 2058 2060 ar
  2088 2059 2060 ar
  2089 2059 2069 1
  2090 2060 2061 1
  2091 2061 2070 1
  2092 2062 2050 1
  2093 2064 2054 1
  2094 2036 2050 am
  2095 2071 2072 1
  2096 2072 2078 1
  2097 2072 2075 1
  2098 2072 2073 1
  2099 2073 2074 2
  2100 2075 2080 1
  2101 2075 2076 1
  2102 2077 2071 1
  2103 2079 2075 1
  2104 2081 2076 1
  2105 2052 2071 am
  2106 2082 2083 1
  2107 2083 2084 1
  2108 2083 2094 1
  2109 2083 2086 1
  2110 2084 2085 2
  2111 2086 2096 1
  2112 2086 2087 1
  2113 2087 2098 1
  2114 2087 2088 1
  2115 2088 2100 1
  2116 2088 2089 1
  2117 2089 2101 1
  2118 2089 2090 2
  2119 2090 2091 2
  2120 2090 2092 2
  2121 2091 2102 1
  2122 2091 2103 1
  2123 2092 2105 1
  2124 2092 2104 1
  2125 2093 2082 1
  2126 2095 2086 1
  2127 2097 2087 1
  2128 2099 2088 1
  2129 2073 2082 am
  2130 2106 2107 1
  2131 2107 2114 1
  2132 2107 2110 1
  2133 2107 2108 1
  2134 2108 2109 2
  2135 2110 2111 1
  2136 2110 2112 1
  2137 2110 2115 1
  2138 2111 2118 1
  2139 2111 2117 1
  2140 2111 2116 1
  2141 2112 2119 1
  2142 2112 2120 1
  2143 2112 2121 1
  2144 2113 2106 1
  2145 2084 2106 am
  2146 2122 2123 1
  2147 2123 2134 1
  2148 2123 2126 1
  2149 2123 2124 1
  2150 2124 2125 2
  2151 2126 2136 1
  2152 2126 2127 1
  2153 2127 2128 ar
  2154 2127 2129 ar
  2155 2128 2137 1
  2156 2128 2130 ar
  2157 2129 2131 ar
  2158 2129 2138 1
  2159 2130 2139 1
  2160 2130 2132 ar
  2161 2131 2132 ar
  2162 2131 2140 1
  2163 2132 2141 1
  2164 2133 2122 1
  2165 2135 2126 1
  2166 2108 2122 am
  2167 2142 2143 1
  2168 2143 2152 1
  2169 2143 2146 1
  2170 2143 2144 1
  2171 2144 2145 2
  2172 2146 2154 1
  2173 2146 2147 1
  2174 2147 2156 1
  2175 2147 2148 1
  2176 2148 2150 2
  2177 2148 2149 am
  2178 2149 2157 1
  2179 2149 2158 1
  2180 2151 2142 1
  2181 2153 2146 1
  2182 2155 2147 1
  2183 2124 2142 am
  2184 2159 2160 1
  2185 2160 2169 1
  2186 2160 2163 1
  2187 2160 2161 1
  2188 2161 2162 2
  2189 2163 2171 1
  2190 2163 2164 1
  2191 2164 2173 1
  2192 2164 2165 1
  2193 2165 2166 2
  2194 2165 2167 2
  2195 2168 2159 1
  2196 2170 2163 1
  2197 2172 2164 1
  2198 2144 2159 am
  2199 2174 2175 1
  2200 2175 2180 1
  2201 2175 2178 1
  2202 2175 2176 1
  2203 2176 2177 2
  2204 2178 2181 1
  2205 2178 2182 1
  2206 2178 2183 1
  2207 2179 2174 1
  2208 2161 2174 am
  2209 2184 2185 1
  2210 2185 2194 1
  2211 2185 2188 1
  2212 2185 2186 1
  2213 2186 2187 2
  2214 2188 2189 1
  2215 2188 2196 1
  2216 2189 2198 1
  2217 2189 2190 1
  2218 2190 2200 1
  2219 2190 2191 1
  2220 2191 2202 1
  2221 2191 2192 1
  2222 2192 2203 1
  2223 2192 2204 1
  2224 2192 2205 1
  2225 2193 2184 1
  2226 2195 2188 1
  2227 2197 2189 1
  2228 2199 2190 1
  2229 2201 2191 1
  2230 2176 2184 am
  2231 2206 2207 1
  2232 2207 2208 1
  2233 2207 2218 1
  2234 2207 2210 1
  2235 2208 2209 2
  2236 2210 2220 1
  2237 2210 2211 1
  2238 2211 2222 1
  2239 2211 2212 1
  2240 2212 2224 1
  2241 2212 2213 1
  2242 2213 2225 1
  2243 2213 2214 2
  2244 2214 2215 2
  2245 2214 2216 2
  2246 2215 2226 1
  2247 2215 2227 1
  2248 2216 2229 1
  2249 2216 2228 1
  2250 2217 2206 1
  2251 2219 2210 1
  2252 2221 2211 1
  2253 2223 2212 1
  2254 2186 2206 am
  2255 2230 2231 1
  2256 2231 2240 1
  2257 2231 2234 1
  2258 2231 2232 1
  2259 2232 2233 2
  2260 2234 2242 1
  2261 2234 2235 1
  2262 2235 2244 1
  2263 2235 2236 1
  2264 2236 2238 2
  2265 2236 2237 am
  2266 2237 2245 1
  2267 2237 2246 1
  2268 2239 2230 1
  2269 2241 2234 1
  2270 2243 2235 1
  2271 2208 2230 am
  2272 2247 2248 1
  2273 2248 2251 1
  2274 2248 2256 1
  2275 2248 2249 1
  2276 2249 2250 2
  2277 2251 2258 1
  2278 2251 2252 1
  2279 2252 2259 1
  2280 2252 2253 1
  2281 2252 2254 1
  2282 2253 2260 1
  2283 2253 2261 1
  2284 2253 2262 1
  2285 2254 2263 1
  2286 2254 2264 1
  2287 2254 2265 1
  2288 2255 2247 1
  2289 2257 2251 1
  2290 2232 2247 am
  2291 2266 2267 1
  2292 2267 2276 1
  2293 2267 2270 1
  2294 2267 2268 1
  2295 2268 2269 2
  2296 2270 2278 1
  2297 2270 2271 1
  2298 2271 2280 1
  2299 2271 2272 1
  2300 2272 2274 2
  2301 2272 2273 am
  2302 2273 2281 1
  2303 2273 2282 1
  2304 2275 2266 1
  2305 2277 2270 1
  2306 2279 2271 1
  2307 2249 2266 am
  2308 2283 2284 1
  2309 2284 2293 1
  2310 2284 2287 1
  2311 2284 2285 1
  2312 2285 2286 2
  2313 2287 2288 1
  2314 2287 2295 1
  2315 2288 2297 1
  2316 2288 2289 1
  2317 2289 2299 1
  2318 2289 2290 1
  2319 2290 2301 1
  2320 2290 2291 1
  2321 2291 2302 1
  2322 2291 2303 1
  2323 2291 2304 1
  2324 2292 2283 1
  2325 2294 2287 1
  2326 2296 2288 1
  2327 2298 2289 1
  2328 2300 2290 1
  2329 2268 2283 am
  2330 2305 2306 1
  2331 2306 2307 1
  2332 2306 2314 1
  2333 2306 2309 1
  2334 2307 2308 2
  2335 2309 2315 1
  2336 2309 2311 1
  2337 2309 2310 1
  2338 2310 2317 1
  2339 2311 2320 1
  2340 2311 2318 1
  2341 2311 2319 1
  2342 2312 2310 1
  2343 2312 2321 1
  2344 2312 2322 1
  2345 2312 2323 1
  2346 2313 2305 1
  2347 2316 2310 1
  2348 2285 2305 am
  2349 2324 2325 1
  2350 2325 2333 1
  2351 2325 2328 1
  2352 2325 2326 1
  2353 2326 2327 2
  2354 2328 2335 1
  2355 2328 2329 1
  2356 2329 2330 2
  2357 2329 2331 2
  2358 2332 2324 1
  2359 2334 2328 1
  2360 2307 2324 am
  2361 2336 2337 1
  2362 2337 2346 1
  2363 2337 2340 1
  2364 2337 2338 1
  2365 2338 2339 2
  2366 2340 2341 1
  2367 2340 2348 1
  2368 2341 2350 1
  2369 2341 2342 1
  2370 2342 2352 1
  2371 2342 2343 1
  2372 2343 2354 1
  2373 2343 2344 1
  2374 2344 2355 1
  2375 2344 2356 1
  2376 2344 2357 1
  2377 2345 2336 1
  2378 2347 2340 1
  2379 2349 2341 1
  2380 2351 2342 1
  2381 2353 2343 1
  2382 2326 2336 am
  2383 2358 2359 1
  2384 2359 2365 1
  2385 2359 2362 1
  2386 2359 2360 1
  2387 2360 2361 2
  2388 2362 2367 1
  2389 2362 2363 1
  2390 2364 2358 1
  2391 2366 2362 1
  2392 2368 2363 1
  2393 2338 2358 am
  2394 2369 2370 1
  2395 2370 2379 1
  2396 2370 2373 1
  2397 2370 2371 1
  2398 2371 2372 2
  2399 2373 2381 1
  2400 2373 2374 1
  2401 2374 2383 1
  2402 2374 2375 1
  2403 2375 2376 2
  2404 2375 2377 2
  2405 2378 2369 1
  2406 2380 2373 1
  2407 2382 2374 1
  2408 2360 2369 am
  2409 2384 2385 1
  2410 2385 2390 1
  2411 2385 2386 1
  2412 2386 2387 2
  2413 2388 2384 1
  2414 2389 2385 1
  2415 2371 2384 am
  2416 2391 2392 1
  2417 2392 2393 1
  2418 2392 2403 1
  2419 2392 2395 1
  2420 2393 2394 2
  2421 2395 2405 1
  2422 2395 2396 1
  2423 2396 2407 1
  2424 2396 2397 1
  2425 2397 2409 1
  2426 2397 2398 1
  2427 2398 2410 1
  2428 2398 2399 2
  2429 2399 2400 2
  2430 2399 2401 2
  2431 2400 2411 1
  2432 2400 2412 1
  2433 2401 2414 1
  2434 2401 2413 1
  2435 2402 2391 1
  2436 2404 2395 1
  2437 2406 2396 1
  2438 2408 2397 1
  2439 2386 2391 am
  2440 2415 2416 1
  2441 2416 2427 1
  2442 2416 2419 1
  2443 2416 2417 1
  2444 2417 2418 2
  2445 2419 2429 1
  2446 2419 2420 1
  2447 2420 2421 ar
  2448 2420 2422 ar
  2449 2421 2430 1
  2450 2421 2423 ar
  2451 2422 2424 ar
  2452 2422 2431 1
  2453 2423 2432 1
  2454 2423 2425 ar
  2455 2424 2425 ar
  2456 2424 2433 1
  2457 2425 2434 1
  2458 2426 2415 1
  2459 2428 2419 1
  2460 2393 2415 am
  2461 2435 2436 1
  2462 2435 2445 1
  2463 2436 2437 1
  2464 2436 2439 1
  2465 2436 2446 1
  2466 2437 2438 2
  2467 2439 2440 1
  2468 2439 2447 1
  2469 2439 2448 1
  2470 2440 2441 ar
  2471 2440 2442 ar
  2472 2441 2444 ar
  2473 2441 2449 1
  2474 2442 2443 ar
  2475 2443 2444 ar
  2476 2443 2450 1
  2477 2444 2451 1
  2478 2417 2435 am
  2479 2452 2453 1
  2480 2453 2463 1
  2481 2453 2457 1
  2482 2453 2455 1
  2483 2455 2456 2
  2484 2457 2458 1
  2485 2457 2459 1
  2486 2457 2464 1
  2487 2458 2467 1
  2488 2458 2466 1
  2489 2458 2465 1
  2490 2459 2468 1
  2491 2459 2469 1
  2492 2459 2470 1
  2493 2454 2460 1
  2494 2454 2471 1
  2495 2454 2472 1
  2496 2454 2473 1
  2497 2460 2455 1
  2498 2460 2456 1
  2499 2460 2462 1
  2500 2461 2452 1
  2501 2452 2437 am
  2502 2474 2475 1
  2503 2475 2489 1
  2504 2475 2479 1
  2505 2475 2477 1
  2506 2477 2478 2
  2507 2479 2491 1
  2508 2479 2480 1
  2509 2480 2481 ar
  2510 2480 2482 ar
  2511 2481 2492 1
  2512 2481 2483 ar
  2513 2482 2484 ar
  2514 2482 2493 1
  2515 2483 2494 1
  2516 2483 2485 ar
  2517 2484 2485 ar
  2518 2484 2495 1
  2519 2485 2496 1
  2520 2476 2486 1
  2521 2476 2497 1
  2522 2476 2498 1
  2523 2476 2499 1
  2524 2486 2474 am
  2525 2486 2487 2
  2526 2488 2474 1
  2527 2490 2479 1
  2528 2455 2474 1
  2529 2500 2501 1
  2530 2501 2507 1
  2531 2501 2504 1
  2532 2501 2502 1
  2533 2502 2503 2
  2534 2504 2509 1
  2535 2504 2505 1
  2536 2506 2500 1
  2537 2508 2504 1
  2538 2510 2505 1
  2539 2477 2500 am
  2540 2511 2512 1
  2541 2512 2515 1
  2542 2512 2520 1
  2543 2512 2513 1
  2544 2513 2514 2
  2545 2515 2522 1
  2546 2515 2516 1
  2547 2516 2523 1
  2548 2516 2517 1
  2549 2516 2518 1
  2550 2517 2524 1
  2551 2517 2525 1
  2552 2517 2526 1
  2553 2518 2527 1
  2554 2518 2528 1
  2555 2518 2529 1
  2556 2519 2511 1
  2557 2521 2515 1
  2558 2502 2511 am
  2559 2530 2531 1
  2560 2531 2540 1
  2561 2531 2534 1
  2562 2531 2532 1
  2563 2532 2533 2
  2564 2534 2535 1
  2565 2534 2542 1
  2566 2535 2544 1
  2567 2535 2536 1
  2568 2536 2546 1
  2569 2536 2537 1
  2570 2537 2548 1
  2571 2537 2538 1
  2572 2538 2549 1
  2573 2538 2550 1
  2574 2538 2551 1
  2575 2539 2530 1
  2576 2541 2534 1
  2577 2543 2535 1
  2578 2545 2536 1
  2579 2547 2537 1
  2580 2513 2530 am
  2581 2552 2553 1
  2582 2553 2562 1
  2583 2553 2556 1
  2584 2553 2554 1
  2585 2554 2555 2
  2586 2556 2564 1
  2587 2556 2557 1
  2588 2557 2566 1
  2589 2557 2558 1
  2590 2558 2559 2
  2591 2558 2560 2
  2592 2561 2552 1
  2593 2563 2556 1
  2594 2565 2557 1
  2595 2532 2552 am
  2596 2567 2568 1
  2597 2567 2577 1
  2598 2568 2569 1
  2599 2568 2571 1
  2600 2568 2578 1
  2601 2569 2570 2
  2602 2571 2572 1
  2603 2571 2579 1
  2604 2571 2580 1
  2605 2572 2573 ar
  2606 2572 2574 ar
  2607 2573 2576 ar
  2608 2573 2582 1
  2609 2574 2575 ar
  2610 2574 2581 1
  2611 2575 2576 ar
  2612 2575 2583 1
  2613 2554 2567 am
  2614 2584 2585 1
  2615 2585 2594 1
  2616 2585 2588 1
  2617 2585 2586 1
  2618 2586 2587 2
  2619 2588 2589 1
  2620 2588 2596 1
  2621 2589 2598 1
  2622 2589 2590 1
  2623 2590 2600 1
  2624 2590 2591 1
  2625 2591 2602 1
  2626 2591 2592 1
  2627 2592 2603 1
  2628 2592 2604 1
  2629 2592 2605 1
  2630 2593 2584 1
  2631 2595 2588 1
  2632 2597 2589 1
  2633 2599 2590 1
  2634 2601 2591 1
  2635 2584 2569 am
  2636 2606 2607 1
  2637 2607 2612 1
  2638 2607 2610 1
  2639 2607 2608 1
  2640 2608 2609 2
  2641 2610 2613 1
  2642 2610 2614 1
  2643 2610 2615 1
  2644 2611 2606 1
  2645 2586 2606 am
  2646 2616 2617 1
  2647 2617 2620 1
  2648 2617 2625 1
  2649 2617 2618 1
  2650 2618 2619 2
  2651 2620 2627 1
  2652 2620 2621 1
  2653 2621 2628 1
  2654 2621 2622 1
  2655 2621 2623 1
  2656 2622 2629 1
  2657 2622 2630 1
  2658 2622 2631 1
  2659 2623 2632 1
  2660 2623 2633 1
  2661 2623 2634 1
  2662 2624 2616 1
  2663 2626 2620 1
  2664 2608 2616 am
  2665 2635 2636 1
  2666 2636 2645 1
  2667 2636 2639 1
  2668 2636 2637 1
  2669 2637 2638 2
  2670 2639 2640 1
  2671 2639 2647 1
  2672 2640 2649 1
  2673 2640 2641 1
  2674 2641 2651 1
  2675 2641 2642 1
  2676 2642 2653 1
  2677 2642 2643 1
  2678 2643 2654 1
  2679 2643 2655 1
  2680 2643 2656 1
  2681 2644 2635 1
  2682 2646 2639 1
  2683 2648 2640 1
  2684 2650 2641 1
  2685 2652 2642 1
  2686 2618 2635 am
  2687 2657 2658 1
  2688 2658 2665 1
  2689 2658 2661 1
  2690 2658 2659 1
  2691 2659 2660 2
  2692 2661 2666 1
  2693 2661 2662 1
  2694 2661 2663 1
  2695 2662 2668 1
  2696 2662 2669 1
  2697 2662 2670 1
  2698 2663 2667 1
  2699 2664 2657 1
  2700 2637 2657 am
  2701 2671 2672 1
  2702 2672 2675 1
  2703 2672 2680 1
  2704 2672 2673 1
  2705 2673 2674 2
  2706 2675 2682 1
  2707 2675 2676 1
  2708 2676 2683 1
  2709 2676 2677 1
  2710 2676 2678 1
  2711 2677 2684 1
  2712 2677 2685 1
  2713 2677 2686 1
  2714 2678 2687 1
  2715 2678 2688 1
  2716 2678 2689 1
  2717 2679 2671 1
  2718 2681 2675 1
  2719 2659 2671 am
  2720 2690 2691 1
  2721 2691 2696 1
  2722 2691 2692 1
  2723 2692 2693 2
  2724 2694 2690 1
  2725 2695 2691 1
  2726 2673 2690 am
  2727 2697 2698 1
  2728 2698 2699 1
  2729 2698 2706 1
  2730 2698 2701 1
  2731 2699 2700 2
  2732 2701 2707 1
  2733 2701 2703 1
  2734 2701 2702 1
  2735 2702 2709 1
  2736 2703 2712 1
  2737 2703 2710 1
  2738 2703 2711 1
  2739 2704 2702 1
  2740 2704 2713 1
  2741 2704 2714 1
  2742 2704 2715 1
  2743 2705 2697 1
  2744 2708 2702 1
  2745 2692 2697 am
  2746 2716 2717 1
  2747 2717 2718 1
  2748 2717 2725 1
  2749 2717 2720 1
  2750 2718 2719 2
  2751 2720 2726 1
  2752 2720 2722 1
  2753 2720 2721 1
  2754 2721 2728 1
  2755 2722 2731 1
  2756 2722 2729 1
  2757 2722 2730 1
  2758 2723 2721 1
  2759 2723 2732 1
  2760 2723 2733 1
  2761 2723 2734 1
  2762 2724 2716 1
  2763 2727 2721 1
  2764 2699 2716 am
  2765 2735 2736 1
  2766 2736 2744 1
  2767 2736 2739 1
  2768 2736 2737 1
  2769 2737 2738 2
  2770 2739 2746 1
  2771 2739 2740 1
  2772 2740 2741 1
  2773 2740 2748 1
  2774 2741 2742 1
  2775 2742 2751 1
  2776 2742 2749 1
  2777 2742 2750 1
  2778 2743 2735 1
  2779 2745 2739 1
  2780 2747 2740 1
  2781 2718 2735 am
  2782 2752 2753 1
  2783 2753 2758 1
  2784 2753 2754 1
  2785 2754 2755 2
  2786 2756 2752 1
  2787 2757 2753 1
  2788 2737 2752 am
  2789 2759 2760 1
  2790 2760 2767 1
  2791 2760 2763 1
  2792 2760 2761 1
  2793 2761 2762 2
  2794 2763 2768 1
  2795 2763 2764 1
  2796 2763 2765 1
  2797 2764 2770 1
  2798 2764 2771 1
  2799 2764 2772 1
  2800 2765 2769 1
  2801 2766 2759 1
  2802 2754 2759 am
  2803 2773 2774 1
  2804 2774 2785 1
  2805 2774 2777 1
  2806 2774 2775 1
  2807 2775 2776 2
  2808 2777 2787 1
  2809 2777 2778 1
  2810 2778 2779 ar
  2811 2778 2780 ar
  2812 2779 2788 1
  2813 2779 2781 ar
  2814 2780 2782 ar
  2815 2780 2789 1
  2816 2781 2790 1
  2817 2781 2783 ar
  2818 2782 2783 ar
  2819 2782 2791 1
  2820 2783 2792 1
  2821 2784 2773 1
  2822 2786 2777 1
  2823 2761 2773 am
  2824 2793 2794 1
  2825 2794 2801 1
  2826 2794 2797 1
  2827 2794 2795 1
  2828 2795 2796 2
  2829 2797 2802 1
  2830 2797 2798 1
  2831 2797 2799 1
  2832 2798 2804 1
  2833 2798 2805 1
  2834 2798 2806 1
  2835 2799 2803 1
  2836 2800 2793 1
  2837 2775 2793 am
  2838 2807 2808 1
  2839 2808 2811 1
  2840 2808 2816 1
  2841 2808 2809 1
  2842 2809 2810 2
  2843 2811 2818 1
  2844 2811 2812 1
  2845 2812 2819 1
  2846 2812 2813 1
  2847 2812 2814 1
  2848 2813 2820 1
  2849 2813 2821 1
  2850 2813 2822 1
  2851 2814 2823 1
  2852 2814 2824 1
  2853 2814 2825 1
  2854 2815 2807 1
  2855 2817 2811 1
  2856 2795 2807 am
  2857 2826 2827 1
  2858 2827 2833 1
  2859 2827 2830 1
  2860 2827 2828 1
  2861 2828 2829 2
  2862 2830 2835 1
  2863 2830 2831 1
  2864 2832 2826 1
  2865 2834 2830 1
  2866 2836 2831 1
  2867 2809 2826 am
  2868 2837 2838 1
  2869 2838 2839 1
  2870 2838 2852 1
  2871 2838 2841 1
  2872 2839 2840 2
  2873 2841 2854 1
  2874 2841 2842 1
  2875 2842 2844 ar
  2876 2842 2843 ar
  2877 2843 2855 1
  2878 2843 2847 ar
  2879 2844 2845 ar
  2880 2844 2846 ar
  2881 2845 2847 ar
  2882 2845 2848 ar
  2883 2846 2849 ar
  2884 2846 2857 1
  2885 2847 2856 1
  2886 2848 2858 1
  2887 2848 2850 ar
  2888 2849 2850 ar
  2889 2849 2859 1
  2890 2850 2860 1
  2891 2851 2837 1
  2892 2853 2841 1
  2893 2828 2837 am
  2894 2861 2862 1
  2895 2862 2865 1
  2896 2862 2870 1
  2897 2862 2863 1
  2898 2863 2864 2
  2899 2865 2872 1
  2900 2865 2866 1
  2901 2866 2873 1
  2902 2866 2867 1
  2903 2866 2868 1
  2904 2867 2874 1
  2905 2867 2875 1
  2906 2867 2876 1
  2907 2868 2877 1
  2908 2868 2878 1
  2909 2868 2879 1
  2910 2869 2861 1
  2911 2871 2865 1
  2912 2839 2861 am
  2913 2880 2886 1
  2914 2880 2881 1
  2915 2881 2882 1
  2916 2881 2887 1
  2917 2881 2884 1
  2918 2882 2883 2
  2919 2884 2885 1
  2920 2884 2889 1
  2921 2885 2886 1
  2922 2885 2891 1
  2923 2886 2893 1
  2924 2888 2884 1
  2925 2890 2885 1
  2926 2892 2886 1
  2927 2863 2880 am
  2928 2894 2895 1
  2929 2895 2906 1
  2930 2895 2898 1
  2931 2895 2896 1
  2932 2896 2897 2
  2933 2898 2908 1
  2934 2898 2899 1
  2935 2899 2900 ar
  2936 2899 2901 ar
  2937 2900 2909 1
  2938 2900 2902 ar
  2939 2901 2903 ar
  2940 2901 2910 1
  2941 2902 2911 1
  2942 2902 2904 ar
  2943 2903 2904 ar
  2944 2903 2912 1
  2945 2904 2913 1
  2946 2905 2894 1
  2947 2907 2898 1
  2948 2882 2894 am
  2949 2914 2915 1
  2950 2915 2926 1
  2951 2915 2918 1
  2952 2915 2916 1
  2953 2916 2917 2
  2954 2918 2928 1
  2955 2918 2919 1
  2956 2919 2920 ar
  2957 2919 2921 ar
  2958 2920 2929 1
  2959 2920 2922 ar
  2960 2921 2923 ar
  2961 2921 2930 1
  2962 2922 2931 1
  2963 2922 2924 ar
  2964 2923 2924 ar
  2965 2923 2932 1
  2966 2924 2933 1
  2967 2925 2914 1
  2968 2927 2918 1
  2969 2896 2914 am
  2970 2934 2935 1
  2971 2935 2937 1
  2972 2935 2946 1
  2973 2935 2939 1
  2974 2937 2938 2
  2975 2939 2947 1
  2976 2939 2941 1
  2977 2939 2940 1
  2978 2940 2949 1
  2979 2941 2952 1
  2980 2941 2950 1
  2981 2941 2951 1
  2982 2936 2938 1
  2983 2936 2943 1
  2984 2936 2956 1
  2985 2936 2957 1
  2986 2936 2958 1
  2987 2942 2940 1
  2988 2942 2953 1
  2989 2942 2954 1
  2990 2942 2955 1
  2991 2943 2937 1
  2992 2943 2938 1
  2993 2943 2945 1
  2994 2944 2934 1
  2995 2948 2940 1
  2996 2916 2934 am
  2997 2959 2960 1
  2998 2960 2964 1
  2999 2960 2971 1
  3000 2960 2962 1
  3001 2962 2963 2
  3002 2964 2973 1
  3003 2964 2965 1
  3004 2965 2974 1
  3005 2965 2966 1
  3006 2965 2967 1
  3007 2966 2975 1
  3008 2966 2976 1
  3009 2966 2977 1
  3010 2967 2978 1
  3011 2967 2979 1
  3012 2967 2980 1
  3013 2961 2968 1
  3014 2961 2981 1
  3015 2961 2982 1
  3016 2961 2983 1
  3017 2968 2959 am
  3018 2968 2969 2
  3019 2970 2959 1
  3020 2972 2964 1
  3021 2937 2959 1
  3022 2984 2985 1
  3023 2985 2986 1
  3024 2985 2993 1
  3025 2985 2988 1
  3026 2986 2987 2
  3027 2988 2995 1
  3028 2988 2989 1
  3029 2989 2991 2
  3030 2989 2990 am
  3031 2990 2997 1
  3032 2990 2996 1
  3033 2992 2984 1
  3034 2994 2988 1
  3035 2962 2984 am
  3036 2998 2999 1
  3037 2999 3000 1
  3038 2999 3013 1
  3039 2999 3002 1
  3040 3000 3001 2
  3041 3002 3015 1
  3042 3002 3003 1
  3043 3003 3005 ar
  3044 3003 3004 ar
  3045 3004 3016 1
  3046 3004 3008 ar
  3047 3005 3006 ar
  3048 3005 3007 ar
  3049 3006 3008 ar
  3050 3006 3009 ar
  3051 3007 3010 ar
  3052 3007 3018 1
  3053 3008 3017 1
  3054 3009 3019 1
  3055 3009 3011 ar
  3056 3010 3011 ar
  3057 3010 3020 1
  3058 3011 3021 1
  3059 3012 2998 1
  3060 3014 3002 1
  3061 2986 2998 am
  3062 3022 3023 1
  3063 3023 3024 1
  3064 3023 3031 1
  3065 3023 3026 1
  3066 3024 3025 2
  3067 3026 3032 1
  3068 3026 3028 1
  3069 3026 3027 1
  3070 3027 3034 1
  3071 3028 3037 1
  3072 3028 3035 1
  3073 3028 3036 1
  3074 3029 3027 1
  3075 3029 3038 1
  3076 3029 3039 1
  3077 3029 3040 1
  3078 3030 3022 1
  3079 3033 3027 1
  3080 3000 3022 am
  3081 3041 3042 1
  3082 3042 3047 1
  3083 3042 3043 1
  3084 3043 3044 2
  3085 3045 3041 1
  3086 3046 3042 1
  3087 3024 3041 am
  3088 3048 3049 1
  3089 3049 3061 1
  3090 3049 3052 1
  3091 3049 3050 1
  3092 3050 3051 2
  3093 3052 3063 1
  3094 3052 3053 1
  3095 3053 3054 ar
  3096 3053 3055 ar
  3097 3054 3064 1
  3098 3054 3056 ar
  3099 3055 3057 ar
  3100 3055 3065 1
  3101 3056 3066 1
  3102 3056 3058 ar
  3103 3057 3058 ar
  3104 3057 3067 1
  3105 3058 3059 1
  3106 3059 3068 1
  3107 3060 3048 1
  3108 3062 3052 1
  3109 3043 3048 am
  3110 3069 3070 1
  3111 3070 3077 1
  3112 3070 3073 1
  3113 3070 3071 1
  3114 3071 3072 2
  3115 3073 3074 1
  3116 3073 3075 1
  3117 3073 3078 1
  3118 3074 3081 1
  3119 3074 3080 1
  3120 3074 3079 1
  3121 3075 3082 1
  3122 3075 3083 1
  3123 3075 3084 1
  3124 3076 3069 1
  3125 3050 3069 am
  3126 3085 3086 1
  3127 3086 3087 1
  3128 3086 3094 1
  3129 3086 3089 1
  3130 3087 3088 2
  3131 3089 3096 1
  3132 3089 3090 1
  3133 3090 3092 2
  3134 3090 3091 am
  3135 3091 3098 1
  3136 3091 3097 1
  3137 3093 3085 1
  3138 3095 3089 1
  3139 3071 3085 am
  3140 3099 3100 1
  3141 3100 3106 1
  3142 3100 3103 1
  3143 3100 3101 1
  3144 3101 3102 2
  3145 3103 3108 1
  3146 3103 3104 1
  3147 3105 3099 1
  3148 3107 3103 1
  3149 3109 3104 1
  3150 3087 3099 am
  3151 3110 3111 1
  3152 3111 3116 1
  3153 3111 3112 1
  3154 3112 3113 2
  3155 3114 3110 1
  3156 3115 3111 1
  3157 3101 3110 am
  3158 3117 3118 1
  3159 3118 3129 1
  3160 3118 3121 1
  3161 3118 3119 1
  3162 3119 3120 2
  3163 3121 3131 1
  3164 3121 3122 1
  3165 3122 3123 ar
  3166 3122 3124 ar
  3167 3123 3132 1
  3168 3123 3125 ar
  3169 3124 3126 ar
  3170 3124 3133 1
  3171 3125 3134 1
  3172 3125 3127 ar
  3173 3126 3127 ar
  3174 3126 3135 1
  3175 3127 3136 1
  3176 3128 3117 1
  3177 3130 3121 1
  3178 3112 3117 am
  3179 3137 3138 1
  3180 3138 3139 1
  3181 3138 3146 1
  3182 3138 3141 1
  3183 3139 3140 2
  3184 3141 3148 1
  3185 3141 3142 1
  3186 3142 3144 2
  3187 3142 3143 am
  3188 3143 3150 1
  3189 3143 3149 1
  3190 3145 3137 1
  3191 3147 3141 1
  3192 3119 3137 am
  3193 3151 3157 1
  3194 3151 3152 1
  3195 3152 3153 1
  3196 3152 3158 1
  3197 3152 3155 1
  3198 3153 3154 2
  3199 3155 3156 1
  3200 3155 3160 1
  3201 3156 3157 1
  3202 3156 3162 1
  3203 3157 3164 1
  3204 3159 3155 1
  3205 3161 3156 1
  3206 3163 3157 1
  3207 3139 3151 am
  3208 3165 3166 1
  3209 3166 3169 1
  3210 3166 3174 1
  3211 3166 3167 1
  3212 3167 3168 2
  3213 3169 3176 1
  3214 3169 3170 1
  3215 3170 3177 1
  3216 3170 3171 1
  3217 3170 3172 1
  3218 3171 3178 1
  3219 3171 3179 1
  3220 3171 3180 1
  3221 3172 3181 1
  3222 3172 3182 1
  3223 3172 3183 1
  3224 3173 3165 1
  3225 3175 3169 1
  3226 3153 3165 am
  3227 3184 3185 1
  3228 3185 3186 1
  3229 3185 3193 1
  3230 3185 3188 1
  3231 3186 3187 2
  3232 3188 3194 1
  3233 3188 3190 1
  3234 3188 3189 1
  3235 3189 3196 1
  3236 3190 3199 1
  3237 3190 3197 1
  3238 3190 3198 1
  3239 3191 3189 1
  3240 3191 3200 1
  3241 3191 3201 1
  3242 3191 3202 1
  3243 3192 3184 1
  3244 3195 3189 1
  3245 3167 3184 am
  3246 3203 3204 1
  3247 3204 3216 1
  3248 3204 3207 1
  3249 3204 3205 1
  3250 3205 3206 2
  3251 3207 3218 1
  3252 3207 3208 1
  3253 3208 3209 ar
  3254 3208 3210 ar
  3255 3209 3219 1
  3256 3209 3211 ar
  3257 3210 3212 ar
  3258 3210 3220 1
  3259 3211 3221 1
  3260 3211 3213 ar
  3261 3212 3213 ar
  3262 3212 3222 1
  3263 3213 3214 1
  3264 3214 3223 1
  3265 3215 3203 1
  3266 3217 3207 1
  3267 3186 3203 am
  3268 3224 3225 1
  3269 3225 3231 1
  3270 3225 3228 1
  3271 3225 3226 1
  3272 3226 3227 2
  3273 3228 3233 1
  3274 3228 3229 1
  3275 3230 3224 1
  3276 3232 3228 1
  3277 3234 3229 1
  3278 3205 3224 am
  3279 3235 3236 1
  3280 3236 3237 1
  3281 3236 3247 1
  3282 3236 3239 1
  3283 3237 3238 2
  3284 3239 3249 1
  3285 3239 3240 1
  3286 3240 3251 1
  3287 3240 3241 1
  3288 3241 3253 1
  3289 3241 3242 1
  3290 3242 3254 1
  3291 3242 3243 2
  3292 3243 3244 2
  3293 3243 3245 2
  3294 3244 3255 1
  3295 3244 3256 1
  3296 3245 3258 1
  3297 3245 3257 1
  3298 3246 3235 1
  3299 3248 3239 1
  3300 3250 3240 1
  3301 3252 3241 1
  3302 3226 3235 am
  3303 3259 3260 1
  3304 3260 3266 1
  3305 3260 3263 1
  3306 3260 3261 1
  3307 3261 3262 2
  3308 3263 3268 1
  3309 3263 3264 1
  3310 3265 3259 1
  3311 3267 3263 1
  3312 3269 3264 1
  3313 3237 3259 am
  3314 3270 3276 1
  3315 3270 3271 1
  3316 3271 3272 1
  3317 3271 3277 1
  3318 3271 3274 1
  3319 3272 3273 2
  3320 3274 3275 1
  3321 3274 3279 1
  3322 3275 3276 1
  3323 3275 3281 1
  3324 3276 3283 1
  3325 3278 3274 1
  3326 3280 3275 1
  3327 3282 3276 1
  3328 3261 3270 am
  3329 3284 3285 1
  3330 3285 3293 1
  3331 3285 3288 1
  3332 3285 3286 1
  3333 3286 3287 2
  3334 3288 3295 1
  3335 3288 3289 1
  3336 3289 3290 2
  3337 3289 3291 2
  3338 3292 3284 1
  3339 3294 3288 1
  3340 3272 3284 am
  3341 3296 3297 1
  3342 3297 3308 1
  3343 3297 3300 1
  3344 3297 3298 1
  3345 3298 3299 2
  3346 3300 3310 1
  3347 3300 3301 1
  3348 3301 3302 ar
  3349 3301 3303 ar
  3350 3302 3311 1
  3351 3302 3304 ar
  3352 3303 3305 ar
  3353 3303 3312 1
  3354 3304 3313 1
  3355 3304 3306 ar
  3356 3305 3306 ar
  3357 3305 3314 1
  3358 3306 3315 1
  3359 3307 3296 1
  3360 3309 3300 1
  3361 3286 3296 am
  3362 3316 3317 1
  3363 3317 3318 1
  3364 3317 3328 1
  3365 3317 3320 1
  3366 3318 3319 2
  3367 3320 3330 1
  3368 3320 3321 1
  3369 3321 3332 1
  3370 3321 3322 1
  3371 3322 3334 1
  3372 3322 3323 1
  3373 3323 3335 1
  3374 3323 3324 2
  3375 3324 3325 2
  3376 3324 3326 2
  3377 3325 3336 1
  3378 3325 3337 1
  3379 3326 3339 1
  3380 3326 3338 1
  3381 3327 3316 1
  3382 3329 3320 1
  3383 3331 3321 1
  3384 3333 3322 1
  3385 3298 3316 am
  3386 3340 3341 1
  3387 3341 3342 1
  3388 3341 3349 1
  3389 3341 3344 1
  3390 3342 3343 2
  3391 3344 3350 1
  3392 3344 3346 1
  3393 3344 3345 1
  3394 3345 3352 1
  3395 3346 3355 1
  3396 3346 3353 1
  3397 3346 3354 1
  3398 3347 3345 1
  3399 3347 3356 1
  3400 3347 3357 1
  3401 3347 3358 1
  3402 3348 3340 1
  3403 3351 3345 1
  3404 3318 3340 am
  3405 3359 3360 1
  3406 3360 3365 1
  3407 3360 3363 1
  3408 3360 3361 1
  3409 3361 3362 2
  3410 3363 3366 1
  3411 3363 3367 1
  3412 3363 3368 1
  3413 3364 3359 1
  3414 3342 3359 am
  3415 3369 3370 1
  3416 3370 3381 1
  3417 3370 3373 1
  3418 3370 3371 1
  3419 3371 3372 2
  3420 3373 3383 1
  3421 3373 3374 1
  3422 3374 3375 ar
  3423 3374 3376 ar
  3424 3375 3384 1
  3425 3375 3377 ar
  3426 3376 3378 ar
  3427 3376 3385 1
  3428 3377 3386 1
  3429 3377 3379 ar
  3430 3378 3379 ar
  3431 3378 3387 1
  3432 3379 3388 1
  3433 3380 3369 1
  3434 3382 3373 1
  3435 3361 3369 am
  3436 3389 3390 1
  3437 3390 3399 1
  3438 3390 3393 1
  3439 3390 3391 1
  3440 3391 3392 2
  3441 3393 3401 1
  3442 3393 3394 1
  3443 3394 3403 1
  3444 3394 3395 1
  3445 3395 3397 2
  3446 3395 3396 am
  3447 3396 3404 1
  3448 3396 3405 1
  3449 3398 3389 1
  3450 3400 3393 1
  3451 3402 3394 1
  3452 3371 3389 am
  3453 3406 3407 1
  3454 3407 3416 1
  3455 3407 3410 1
  3456 3407 3408 1
  3457 3408 3409 2
  3458 3410 3418 1
  3459 3410 3411 1
  3460 3411 3420 1
  3461 3411 3412 1
  3462 3412 3413 2
  3463 3412 3414 2
  3464 3415 3406 1
  3465 3417 3410 1
  3466 3419 3411 1
  3467 3391 3406 am
  3468 3421 3422 1
  3469 3422 3425 1
  3470 3422 3430 1
  3471 3422 3423 1
  3472 3423 3424 2
  3473 3425 3432 1
  3474 3425 3426 1
  3475 3426 3433 1
  3476 3426 3427 1
  3477 3426 3428 1
  3478 3427 3434 1
  3479 3427 3435 1
  3480 3427 3436 1
  3481 3428 3437 1
  3482 3428 3438 1
  3483 3428 3439 1
  3484 3429 3421 1
  3485 3431 3425 1
  3486 3408 3421 am
  3487 3440 3441 1
  3488 3441 3444 1
  3489 3441 3449 1
  3490 3441 3442 1
  3491 3442 3443 2
  3492 3444 3451 1
  3493 3444 3445 1
  3494 3445 3452 1
  3495 3445 3446 1
  3496 3445 3447 1
  3497 3446 3453 1
  3498 3446 3454 1
  3499 3446 3455 1
  3500 3447 3456 1
  3501 3447 3457 1
  3502 3447 3458 1
  3503 3448 3440 1
  3504 3450 3444 1
  3505 3423 3440 am
  3506 3459 3460 1
  3507 3460 3466 1
  3508 3460 3463 1
  3509 3460 3461 1
  3510 3461 3462 2
  3511 3463 3468 1
  3512 3463 3464 1
  3513 3465 3459 1
  3514 3467 3463 1
  3515 3469 3464 1
  3516 3442 3459 am
  3517 3470 3471 1
  3518 3471 3474 1
  3519 3471 3479 1
  3520 3471 3472 1
  3521 3472 3473 2
  3522 3474 3481 1
  3523 3474 3475 1
  3524 3475 3482 1
  3525 3475 3476 1
  3526 3475 3477 1
  3527 3476 3483 1
  3528 3476 3484 1
  3529 3476 3485 1
  3530 3477 3486 1
  3531 3477 3487 1
  3532 3477 3488 1
  3533 3478 3470 1
  3534 3480 3474 1
  3535 3461 3470 am
  3536 3489 3490 1
  3537 3490 3491 1
  3538 3490 3501 1
  3539 3490 3493 1
  3540 3491 3492 2
  3541 3493 3503 1
  3542 3493 3494 1
  3543 3494 3505 1
  3544 3494 3495 1
  3545 3495 3507 1
  3546 3495 3496 1
  3547 3496 3508 1
  3548 3496 3497 2
  3549 3497 3498 2
  3550 3497 3499 2
  3551 3498 3509 1
  3552 3498 3510 1
  3553 3499 3512 1
  3554 3499 3511 1
  3555 3500 3489 1
  3556 3502 3493 1
  3557 3504 3494 1
  3558 3506 3495 1
  3559 3472 3489 am
  3560 3513 3514 1
  3561 3514 3515 1
  3562 3514 3525 1
  3563 3514 3517 1
  3564 3515 3516 2
  3565 3517 3527 1
  3566 3517 3518 1
  3567 3518 3529 1
  3568 3518 3519 1
  3569 3519 3531 1
  3570 3519 3520 1
  3571 3520 3532 1
  3572 3520 3521 2
  3573 3521 3522 2
  3574 3521 3523 2
  3575 3522 3533 1
  3576 3522 3534 1
  3577 3523 3536 1
  3578 3523 3535 1
  3579 3524 3513 1
  3580 3526 3517 1
  3581 3528 3518 1
  3582 3530 3519 1
  3583 3491 3513 am
  3584 3537 3538 1
  3585 3538 3544 1
  3586 3538 3541 1
  3587 3538 3539 1
  3588 3539 3540 2
  3589 3541 3546 1
  3590 3541 3542 1
  3591 3543 3537 1
  3592 3545 3541 1
  3593 3547 3542 1
  3594 3515 3537 am
  3595 3548 3549 1
  3596 3549 3555 1
  3597 3549 3552 1
  3598 3549 3550 1
  3599 3550 3551 2
  3600 3552 3557 1
  3601 3552 3553 1
  3602 3554 3548 1
  3603 3556 3552 1
  3604 3558 3553 1
  3605 3539 3548 am
  3606 3559 3560 1
  3607 3560 3563 1
  3608 3560 3568 1
  3609 3560 3561 1
  3610 3561 3562 2
  3611 3563 3570 1
  3612 3563 3564 1
  3613 3564 3571 1
  3614 3564 3565 1
  3615 3564 3566 1
  3616 3565 3572 1
  3617 3565 3573 1
  3618 3565 3574 1
  3619 3566 3575 1
  3620 3566 3576 1
  3621 3566 3577 1
  3622 3567 3559 1
  3623 3569 3563 1
  3624 3550 3559 am
  3625 3578 3579 1
  3626 3579 3591 1
  3627 3579 3583 1
  3628 3579 3581 1
  3629 3581 3582 2
  3630 3583 3593 1
  3631 3583 3584 1
  3632 3584 3595 1
  3633 3584 3585 1
  3634 3585 3597 1
  3635 3585 3586 1
  3636 3586 3587 1
  3637 3586 3599 1
  3638 3587 3600 1
  3639 3587 3601 1
  3640 3587 3602 1
  3641 3580 3588 1
  3642 3580 3603 1
  3643 3580 3604 1
  3644 3580 3605 1
  3645 3588 3581 am
  3646 3588 3590 1
  3647 3589 3578 1
  3648 3592 3583 1
  3649 3594 3584 1
  3650 3596 3585 1
  3651 3598 3586 1
  3652 3561 3578 am
@<TRIPOS>SUBSTRUCTURE
     1 GLY     2 RESIDUE           4 A     GLY     1 ROOT
     2 ILE    15 RESIDUE           4 A     ILE     2
     3 VAL    34 RESIDUE           4 A     VAL     2
     4 MET    50 RESIDUE           4 A     MET     2
     5 SER    67 RESIDUE           4 A     SER     2
     6 LEU    78 RESIDUE           4 A     LEU     2
     7 ILE    97 RESIDUE           4 A     ILE     2
     8 VAL   116 RESIDUE           4 A     VAL     2
     9 LEU   132 RESIDUE           4 A     LEU     2
    10 ALA   151 RESIDUE           4 A     ALA     2
    11 ILE   161 RESIDUE           4 A     ILE     2
    12 VAL   180 RESIDUE           4 A     VAL     2
    13 PHE   196 RESIDUE           4 A     PHE     2
    14 GLY   216 RESIDUE           4 A     GLY     2
    15 ASN   223 RESIDUE           4 A     ASN     2
    16 VAL   237 RESIDUE           4 A     VAL     2
    17 LEU   253 RESIDUE           4 A     LEU     2
    18 VAL   272 RESIDUE           4 A     VAL     2
    19 ILE   288 RESIDUE           4 A     ILE     2
    20 THR   307 RESIDUE           4 A     THR     2
    21 ALA   321 RESIDUE           4 A     ALA     2
    22 ILE   331 RESIDUE           4 A     ILE     2
    23 ALA   350 RESIDUE           4 A     ALA     2
    24 PHE   366 RESIDUE           4 A     PHE     2
    25 GLU   392 RESIDUE           4 A     GLU     2
    26 ARG   407 RESIDUE           4 A     ARG     2
    27 LEU   431 RESIDUE           4 A     LEU     2
    28 GLN   450 RESIDUE           4 A     GLN     2
    29 THR   467 RESIDUE           4 A     THR     2
    30 VAL   481 RESIDUE           4 A     VAL     2
    31 THR   497 RESIDUE           4 A     THR     2
    32 ASN   511 RESIDUE           4 A     ASN     2
    33 TYR   525 RESIDUE           4 A     TYR     2
    34 PHE   546 RESIDUE           4 A     PHE     2
    35 ILE   566 RESIDUE           4 A     ILE     2
    36 THR   585 RESIDUE           4 A     THR     2
    37 SER   599 RESIDUE           4 A     SER     2
    38 LEU   610 RESIDUE           4 A     LEU     2
    39 ALA   629 RESIDUE           4 A     ALA     2
    40 CYS   639 RESIDUE           4 A     CYS     2
    41 ALA   650 RESIDUE           4 A     ALA     2
    42 ASP   660 RESIDUE           4 A     ASP     2
    43 LEU   672 RESIDUE           4 A     LEU     2
    44 VAL   691 RESIDUE           4 A     VAL     2
    45 MET   707 RESIDUE           4 A     MET     2
    46 GLY   724 RESIDUE           4 A     GLY     2
    47 LEU   731 RESIDUE           4 A     LEU     2
    48 ALA   750 RESIDUE           4 A     ALA     2
    49 VAL   760 RESIDUE           4 A     VAL     2
    50 VAL   776 RESIDUE           4 A     VAL     2
    51 PRO   792 RESIDUE           4 A     PRO     2
    52 PHE   806 RESIDUE           4 A     PHE     2
    53 GLY   826 RESIDUE           4 A     GLY     2
    54 PHE   839 RESIDUE           4 A     PHE     2
    55 TRP   865 RESIDUE           4 A     TRP     2
    56 THR   889 RESIDUE           4 A     THR     2
    57 SER   903 RESIDUE           4 A     SER     2
    58 ILE   914 RESIDUE           4 A     ILE     2
    59 ASP   933 RESIDUE           4 A     ASP     2
    60 VAL   945 RESIDUE           4 A     VAL     2
    61 LEU   961 RESIDUE           4 A     LEU     2
    62 CYS   980 RESIDUE           4 A     CYS     2
    63 VAL   991 RESIDUE           4 A     VAL     2
    64 THR  1007 RESIDUE           4 A     THR     2
    65 ALA  1021 RESIDUE           4 A     ALA     2
    66 SER  1031 RESIDUE           4 A     SER     2
    67 ILE  1042 RESIDUE           4 A     ILE     2
    68 GLU  1061 RESIDUE           4 A     GLU     2
    69 THR  1076 RESIDUE           4 A     THR     2
    70 LEU  1090 RESIDUE           4 A     LEU     2
    71 CYS  1109 RESIDUE           4 A     CYS     2
    72 VAL  1120 RESIDUE           4 A     VAL     2
    73 ILE  1136 RESIDUE           4 A     ILE     2
    74 ALA  1155 RESIDUE           4 A     ALA     2
    75 VAL  1165 RESIDUE           4 A     VAL     2
    76 ASP  1181 RESIDUE           4 A     ASP     2
    77 ARG  1193 RESIDUE           4 A     ARG     2
    78 TYR  1217 RESIDUE           4 A     TYR     2
    79 PHE  1238 RESIDUE           4 A     PHE     2
    80 ALA  1258 RESIDUE           4 A     ALA     2
    81 ILE  1268 RESIDUE           4 A     ILE     2
    82 THR  1287 RESIDUE           4 A     THR     2
    83 SER  1301 RESIDUE           4 A     SER     2
    84 PRO  1312 RESIDUE           4 A     PRO     2
    85 PHE  1326 RESIDUE           4 A     PHE     2
    86 LYS  1346 RESIDUE           4 A     LYS     2
    87 TYR  1368 RESIDUE           4 A     TYR     2
    88 GLN  1389 RESIDUE           4 A     GLN     2
    89 SER  1406 RESIDUE           4 A     SER     2
    90 LEU  1417 RESIDUE           4 A     LEU     2
    91 LEU  1436 RESIDUE           4 A     LEU     2
    92 THR  1455 RESIDUE           4 A     THR     2
    93 LYS  1469 RESIDUE           4 A     LYS     2
    94 ASN  1491 RESIDUE           4 A     ASN     2
    95 LYS  1505 RESIDUE           4 A     LYS     2
    96 ALA  1527 RESIDUE           4 A     ALA     2
    97 ARG  1537 RESIDUE           4 A     ARG     2
    98 VAL  1561 RESIDUE           4 A     VAL     2
    99 ILE  1577 RESIDUE           4 A     ILE     2
   100 ILE  1596 RESIDUE           4 A     ILE     2
   101 LEU  1615 RESIDUE           4 A     LEU     2
   102 MET  1634 RESIDUE           4 A     MET     2
   103 VAL  1651 RESIDUE           4 A     VAL     2
   104 TRP  1667 RESIDUE           4 A     TRP     2
   105 ILE  1691 RESIDUE           4 A     ILE     2
   106 VAL  1710 RESIDUE           4 A     VAL     2
   107 SER  1726 RESIDUE           4 A     SER     2
   108 GLY  1737 RESIDUE           4 A     GLY     2
   109 LEU  1744 RESIDUE           4 A     LEU     2
   110 THR  1763 RESIDUE           4 A     THR     2
   111 SER  1783 RESIDUE           4 A     SER     2
   112 SER  1800 RESIDUE           4 A     SER     2
   113 ILE  1811 RESIDUE           4 A     ILE     2
   114 VAL  1830 RESIDUE           4 A     VAL     2
   115 SER  1846 RESIDUE           4 A     SER     2
   116 PHE  1857 RESIDUE           4 A     PHE     2
   117 TYR  1877 RESIDUE           4 A     TYR     2
   118 VAL  1898 RESIDUE           4 A     VAL     2
   119 PRO  1914 RESIDUE           4 A     PRO     2
   120 LEU  1928 RESIDUE           4 A     LEU     2
   121 VAL  1947 RESIDUE           4 A     VAL     2
   122 ILE  1963 RESIDUE           4 A     ILE     2
   123 MET  1982 RESIDUE           4 A     MET     2
   124 VAL  1999 RESIDUE           4 A     VAL     2
   125 PHE  2015 RESIDUE           4 A     PHE     2
   126 VAL  2035 RESIDUE           4 A     VAL     2
   127 TYR  2051 RESIDUE           4 A     TYR     2
   128 SER  2072 RESIDUE           4 A     SER     2
   129 ARG  2083 RESIDUE           4 A     ARG     2
   130 VAL  2107 RESIDUE           4 A     VAL     2
   131 PHE  2123 RESIDUE           4 A     PHE     2
   132 GLN  2143 RESIDUE           4 A     GLN     2
   133 GLU  2160 RESIDUE           4 A     GLU     2
   134 ALA  2175 RESIDUE           4 A     ALA     2
   135 LYS  2185 RESIDUE           4 A     LYS     2
   136 ARG  2207 RESIDUE           4 A     ARG     2
   137 GLN  2231 RESIDUE           4 A     GLN     2
   138 LEU  2248 RESIDUE           4 A     LEU     2
   139 GLN  2267 RESIDUE           4 A     GLN     2
   140 LYS  2284 RESIDUE           4 A     LYS     2
   141 ILE  2306 RESIDUE           4 A     ILE     2
   142 ASP  2325 RESIDUE           4 A     ASP     2
   143 LYS  2337 RESIDUE           4 A     LYS     2
   144 SER  2359 RESIDUE           4 A     SER     2
   145 GLU  2370 RESIDUE           4 A     GLU     2
   146 GLY  2385 RESIDUE           4 A     GLY     2
   147 ARG  2392 RESIDUE           4 A     ARG     2
   148 PHE  2416 RESIDUE           4 A     PHE     2
   149 HSE  2436 RESIDUE           4 A     HSE     2
   150 VAL  2453 RESIDUE           4 A     VAL     2
   151 PHE  2475 RESIDUE           4 A     PHE     2
   152 CYS  2501 RESIDUE           4 A     CYS     2
   153 LEU  2512 RESIDUE           4 A     LEU     2
   154 LYS  2531 RESIDUE           4 A     LYS     2
   155 GLU  2553 RESIDUE           4 A     GLU     2
   156 HSD  2568 RESIDUE           4 A     HSD     2
   157 LYS  2585 RESIDUE           4 A     LYS     2
   158 ALA  2607 RESIDUE           4 A     ALA     2
   159 LEU  2617 RESIDUE           4 A     LEU     2
   160 LYS  2636 RESIDUE           4 A     LYS     2
   161 THR  2658 RESIDUE           4 A     THR     2
   162 LEU  2672 RESIDUE           4 A     LEU     2
   163 GLY  2691 RESIDUE           4 A     GLY     2
   164 ILE  2698 RESIDUE           4 A     ILE     2
   165 ILE  2717 RESIDUE           4 A     ILE     2
   166 MET  2736 RESIDUE           4 A     MET     2
   167 GLY  2753 RESIDUE           4 A     GLY     2
   168 THR  2760 RESIDUE           4 A     THR     2
   169 PHE  2774 RESIDUE           4 A     PHE     2
   170 THR  2794 RESIDUE           4 A     THR     2
   171 LEU  2808 RESIDUE           4 A     LEU     2
   172 CYS  2827 RESIDUE           4 A     CYS     2
   173 TRP  2838 RESIDUE           4 A     TRP     2
   174 LEU  2862 RESIDUE           4 A     LEU     2
   175 PRO  2881 RESIDUE           4 A     PRO     2
   176 PHE  2895 RESIDUE           4 A     PHE     2
   177 PHE  2915 RESIDUE           4 A     PHE     2
   178 ILE  2935 RESIDUE           4 A     ILE     2
   179 LEU  2960 RESIDUE           4 A     LEU     2
   180 ASN  2985 RESIDUE           4 A     ASN     2
   181 TRP  2999 RESIDUE           4 A     TRP     2
   182 ILE  3023 RESIDUE           4 A     ILE     2
   183 GLY  3042 RESIDUE           4 A     GLY     2
   184 TYR  3049 RESIDUE           4 A     TYR     2
   185 VAL  3070 RESIDUE           4 A     VAL     2
   186 ASN  3086 RESIDUE           4 A     ASN     2
   187 SER  3100 RESIDUE           4 A     SER     2
   188 GLY  3111 RESIDUE           4 A     GLY     2
   189 PHE  3118 RESIDUE           4 A     PHE     2
   190 ASN  3138 RESIDUE           4 A     ASN     2
   191 PRO  3152 RESIDUE           4 A     PRO     2
   192 LEU  3166 RESIDUE           4 A     LEU     2
   193 ILE  3185 RESIDUE           4 A     ILE     2
   194 TYR  3204 RESIDUE           4 A     TYR     2
   195 CYS  3225 RESIDUE           4 A     CYS     2
   196 ARG  3236 RESIDUE           4 A     ARG     2
   197 SER  3260 RESIDUE           4 A     SER     2
   198 PRO  3271 RESIDUE           4 A     PRO     2
   199 ASP  3285 RESIDUE           4 A     ASP     2
   200 PHE  3297 RESIDUE           4 A     PHE     2
   201 ARG  3317 RESIDUE           4 A     ARG     2
   202 ILE  3341 RESIDUE           4 A     ILE     2
   203 ALA  3360 RESIDUE           4 A     ALA     2
   204 PHE  3370 RESIDUE           4 A     PHE     2
   205 GLN  3390 RESIDUE           4 A     GLN     2
   206 GLU  3407 RESIDUE           4 A     GLU     2
   207 LEU  3422 RESIDUE           4 A     LEU     2
   208 LEU  3441 RESIDUE           4 A     LEU     2
   209 CYS  3460 RESIDUE           4 A     CYS     2
   210 LEU  3471 RESIDUE           4 A     LEU     2
   211 ARG  3490 RESIDUE           4 A     ARG     2
   212 ARG  3514 RESIDUE           4 A     ARG     2
   213 SER  3538 RESIDUE           4 A     SER     2
   214 SER  3549 RESIDUE           4 A     SER     2
   215 LEU  3560 RESIDUE           4 A     LEU     2
   216 LYS  3579 RESIDUE           4 A     LYS     1
@<TRIPOS>ALT_TYPE
CGenFF_4.0_ALT_TYPE_SET
CGenFF_4.0 1 CT3 2 HA3 3 HA3 4 HA3 5 C 6 O 7 NH1 8 H 9 CT2 10 HB2 11 HB2 12 C 13 O 14 NH1 15 H 16 CT1 17 HB1 18 CT1 19 HA1 20 CT3 21 HA3 22 HA3 23 HA3 24 CT2 25 HA2 26 HA2 27 CT3 28 HA3 29 HA3 30 HA3 31 C 32 O 33 NH1 34 H 35 CT1 36 HB1 37 CT1 38 HA1 39 CT3 40 HA3 41 HA3 42 HA3 43 CT3 44 HA3 45 HA3 46 HA3 47 C 48 O 49 NH1 50 H 51 CT1 52 HB1 53 CT2 54 HA2 55 HA2 56 CT2 57 HA2 58 HA2 59 S 60 CT3 61 HA3 62 HA3 63 HA3 64 C 65 O 66 NH1 67 H 68 CT1 69 HB1 70 CT2 71 HA2 72 HA2 73 OH1 74 H 75 C 76 O 77 NH1 78 H 79 CT1 80 HB1 81 CT2 82 HA2 83 HA2 84 CT1 85 HA1 86 CT3 87 HA3 88 HA3 89 HA3 90 CT3 91 HA3 92 HA3 93 HA3 94 C 95 O 96 NH1 97 H 98 CT1 99 HB1 100 CT1 101 HA1 102 CT3 103 HA3 104 HA3 105 HA3 106 CT2 107 HA2 108 HA2 109 CT3 110 HA3 111 HA3 112 HA3 113 C 114 O 115 NH1 116 H 117 CT1 118 HB1 119 CT1 120 HA1 121 CT3 122 HA3 123 HA3 124 HA3 125 CT3 126 HA3 127 HA3 128 HA3 129 C 130 O 131 NH1 132 H 133 CT1 134 HB1 135 CT2 136 HA2 137 HA2 138 CT1 139 HA1 140 CT3 141 HA3 142 HA3 143 HA3 144 CT3 145 HA3 146 HA3 147 HA3 148 C 149 O 150 NH1 151 H 152 CT1 153 HB1 154 CT3 155 HA3 156 HA3 157 HA3 158 C 159 O 160 NH1 161 H 162 CT1 163 HB1 164 CT1 165 HA1 166 CT3 167 HA3 168 HA3 169 HA3 170 CT2 171 HA2 172 HA2 173 CT3 174 HA3 175 HA3 176 HA3 177 C 178 O 179 NH1 180 H 181 CT1 182 HB1 183 CT1 184 HA1 185 CT3 186 HA3 187 HA3 188 HA3 189 CT3 190 HA3 191 HA3 192 HA3 193 C 194 O 195 NH1 196 H 197 CT1 198 HB1 199 CT2 200 HA2 201 HA2 202 CA 203 CA 204 HP 205 CA 206 HP 207 CA 208 HP 209 CA 210 HP 211 CA 212 HP 213 C 214 O 215 NH1 216 H 217 CT2 218 HB2 219 HB2 220 C 221 O 222 NH1 223 H 224 CT1 225 HB1 226 CT2 227 HA2 228 HA2 229 CC 230 O 231 NH2 232 H 233 H 234 C 235 O 236 NH1 237 H 238 CT1 239 HB1 240 CT1 241 HA1 242 CT3 243 HA3 244 HA3 245 HA3 246 CT3 247 HA3 248 HA3 249 HA3 250 C 251 O 252 NH1 253 H 254 CT1 255 HB1 256 CT2 257 HA2 258 HA2 259 CT1 260 HA1 261 CT3 262 HA3 263 HA3 264 HA3 265 CT3 266 HA3 267 HA3 268 HA3 269 C 270 O 271 NH1 272 H 273 CT1 274 HB1 275 CT1 276 HA1 277 CT3 278 HA3 279 HA3 280 HA3 281 CT3 282 HA3 283 HA3 284 HA3 285 C 286 O 287 NH1 288 H 289 CT1 290 HB1 291 CT1 292 HA1 293 CT3 294 HA3 295 HA3 296 HA3 297 CT2 298 HA2 299 HA2 300 CT3 301 HA3 302 HA3 303 HA3 304 C 305 O 306 NH1 307 H 308 CT1 309 HB1 310 CT1 311 HA1 312 OH1 313 H 314 CT3 315 HA3 316 HA3 317 HA3 318 C 319 O 320 NH1 321 H 322 CT1 323 HB1 324 CT3 325 HA3 326 HA3 327 HA3 328 C 329 O 330 NH1 331 H 332 CT1 333 HB1 334 CT1 335 HA1 336 CT3 337 HA3 338 HA3 339 HA3 340 CT2 341 HA2 342 HA2 343 CT3 344 HA3 345 HA3 346 HA3 347 C 348 O 349 NH1 350 H 351 CT1 352 HB1 353 CT3 354 HA3 355 HA3 356 HA3 357 C 358 O 359 NH1 360 H 361 CT3 362 HA3 363 HA3 364 HA3 365 CT3 366 HA3 367 HA3 368 HA3 369 C 370 O 371 NH1 372 H 373 CT1 374 HB1 375 CT2 376 HA2 377 HA2 378 CA 379 CA 380 HP 381 CA 382 HP 383 CA 384 HP 385 CA 386 HP 387 CA 388 HP 389 C 390 O 391 NH1 392 H 393 CT1 394 HB1 395 CT2A 396 HA2 397 HA2 398 CT2 399 HA2 400 HA2 401 CC 402 OC 403 OC 404 C 405 O 406 NH1 407 H 408 CT1 409 HB1 410 CT2 411 HA2 412 HA2 413 CT2 414 HA2 415 HA2 416 CT2 417 HA2 418 HA2 419 NC2 420 HC 421 C 422 NC2 423 HC 424 HC 425 NC2 426 HC 427 HC 428 C 429 O 430 NH1 431 H 432 CT1 433 HB1 434 CT2 435 HA2 436 HA2 437 CT1 438 HA1 439 CT3 440 HA3 441 HA3 442 HA3 443 CT3 444 HA3 445 HA3 446 HA3 447 C 448 O 449 NH1 450 H 451 CT1 452 HB1 453 CT2 454 HA2 455 HA2 456 CT2 457 HA2 458 HA2 459 CC 460 O 461 NH2 462 H 463 H 464 C 465 O 466 NH1 467 H 468 CT1 469 HB1 470 CT1 471 HA1 472 OH1 473 H 474 CT3 475 HA3 476 HA3 477 HA3 478 C 479 O 480 NH1 481 H 482 CT1 483 HB1 484 CT1 485 HA1 486 CT3 487 HA3 488 HA3 489 HA3 490 CT3 491 HA3 492 HA3 493 HA3 494 C 495 O 496 NH1 497 H 498 CT1 499 HB1 500 CT1 501 HA1 502 OH1 503 H 504 CT3 505 HA3 506 HA3 507 HA3 508 C 509 O 510 NH1 511 H 512 CT1 513 HB1 514 CT2 515 HA2 516 HA2 517 CC 518 O 519 NH2 520 H 521 H 522 C 523 O 524 NH1 525 H 526 CT1 527 HB1 528 CT2 529 HA2 530 HA2 531 CA 532 CA 533 HP 534 CA 535 HP 536 CA 537 OH1 538 H 539 CA 540 HP 541 CA 542 HP 543 C 544 O 545 NH1 546 H 547 CT1 548 HB1 549 CT2 550 HA2 551 HA2 552 CA 553 CA 554 HP 555 CA 556 HP 557 CA 558 HP 559 CA 560 HP 561 CA 562 HP 563 C 564 O 565 NH1 566 H 567 CT1 568 HB1 569 CT1 570 HA1 571 CT3 572 HA3 573 HA3 574 HA3 575 CT2 576 HA2 577 HA2 578 CT3 579 HA3 580 HA3 581 HA3 582 C 583 O 584 NH1 585 H 586 CT1 587 HB1 588 CT1 589 HA1 590 OH1 591 H 592 CT3 593 HA3 594 HA3 595 HA3 596 C 597 O 598 NH1 599 H 600 CT1 601 HB1 602 CT2 603 HA2 604 HA2 605 OH1 606 H 607 C 608 O 609 NH1 610 H 611 CT1 612 HB1 613 CT2 614 HA2 615 HA2 616 CT1 617 HA1 618 CT3 619 HA3 620 HA3 621 HA3 622 CT3 623 HA3 624 HA3 625 HA3 626 C 627 O 628 NH1 629 H 630 CT1 631 HB1 632 CT3 633 HA3 634 HA3 635 HA3 636 C 637 O 638 NH1 639 H 640 CT1 641 HB1 642 CT2 643 HA2 644 HA2 645 S 646 HS 647 C 648 O 649 NH1 650 H 651 CT1 652 HB1 653 CT3 654 HA3 655 HA3 656 HA3 657 C 658 O 659 NH1 660 H 661 CT1 662 HB1 663 CT2A 664 HA2 665 HA2 666 CC 667 OC 668 OC 669 C 670 O 671 NH1 672 H 673 CT1 674 HB1 675 CT2 676 HA2 677 HA2 678 CT1 679 HA1 680 CT3 681 HA3 682 HA3 683 HA3 684 CT3 685 HA3 686 HA3 687 HA3 688 C 689 O 690 NH1 691 H 692 CT1 693 HB1 694 CT1 695 HA1 696 CT3 697 HA3 698 HA3 699 HA3 700 CT3 701 HA3 702 HA3 703 HA3 704 C 705 O 706 NH1 707 H 708 CT1 709 HB1 710 CT2 711 HA2 712 HA2 713 CT2 714 HA2 715 HA2 716 S 717 CT3 718 HA3 719 HA3 720 HA3 721 C 722 O 723 NH1 724 H 725 CT2 726 HB2 727 HB2 728 C 729 O 730 NH1 731 H 732 CT1 733 HB1 734 CT2 735 HA2 736 HA2 737 CT1 738 HA1 739 CT3 740 HA3 741 HA3 742 HA3 743 CT3 744 HA3 745 HA3 746 HA3 747 C 748 O 749 NH1 750 H 751 CT1 752 HB1 753 CT3 754 HA3 755 HA3 756 HA3 757 C 758 O 759 NH1 760 H 761 CT1 762 HB1 763 CT1 764 HA1 765 CT3 766 HA3 767 HA3 768 HA3 769 CT3 770 HA3 771 HA3 772 HA3 773 C 774 O 775 NH1 776 H 777 CT1 778 HB1 779 CT1 780 HA1 781 CT3 782 HA3 783 HA3 784 HA3 785 CT3 786 HA3 787 HA3 788 HA3 789 C 790 O 791 N 792 CP3 793 HA2 794 HA2 795 CP1 796 HB1 797 CP2 798 HA2 799 HA2 800 CP2 801 HA2 802 HA2 803 C 804 O 805 NH1 806 H 807 CT1 808 HB1 809 CT2 810 HA2 811 HA2 812 CA 813 CA 814 HP 815 CA 816 HP 817 CA 818 HP 819 CA 820 HP 821 CA 822 HP 823 C 824 O 825 NH1 826 H 827 CT2 828 HB2 829 HB2 830 C 831 O 832 NH1 833 H 834 CT3 835 HA3 836 HA3 837 HA3 838 CT3 839 HA3 840 HA3 841 HA3 842 C 843 O 844 NH1 845 H 846 CT1 847 HB1 848 CT2 849 HA2 850 HA2 851 CA 852 CA 853 HP 854 CA 855 HP 856 CA 857 HP 858 CA 859 HP 860 CA 861 HP 862 C 863 O 864 NH1 865 H 866 CT1 867 HB1 868 CT2 869 HA2 870 HA2 871 CY 872 CA 873 HP 874 NY 875 H 876 CPT 877 CPT 878 CAI 879 HP 880 CA 881 HP 882 CAI 883 HP 884 CA 885 HP 886 C 887 O 888 NH1 889 H 890 CT1 891 HB1 892 CT1 893 HA1 894 OH1 895 H 896 CT3 897 HA3 898 HA3 899 HA3 900 C 901 O 902 NH1 903 H 904 CT1 905 HB1 906 CT2 907 HA2 908 HA2 909 OH1 910 H 911 C 912 O 913 NH1 914 H 915 CT1 916 HB1 917 CT1 918 HA1 919 CT3 920 HA3 921 HA3 922 HA3 923 CT2 924 HA2 925 HA2 926 CT3 927 HA3 928 HA3 929 HA3 930 C 931 O 932 NH1 933 H 934 CT1 935 HB1 936 CT2A 937 HA2 938 HA2 939 CC 940 OC 941 OC 942 C 943 O 944 NH1 945 H 946 CT1 947 HB1 948 CT1 949 HA1 950 CT3 951 HA3 952 HA3 953 HA3 954 CT3 955 HA3 956 HA3 957 HA3 958 C 959 O 960 NH1 961 H 962 CT1 963 HB1 964 CT2 965 HA2 966 HA2 967 CT1 968 HA1 969 CT3 970 HA3 971 HA3 972 HA3 973 CT3 974 HA3 975 HA3 976 HA3 977 C 978 O 979 NH1 980 H 981 CT1 982 HB1 983 CT2 984 HA2 985 HA2 986 S 987 HS 988 C 989 O 990 NH1 991 H 992 CT1 993 HB1 994 CT1 995 HA1 996 CT3 997 HA3 998 HA3 999 HA3 1000 CT3 1001 HA3 1002 HA3 1003 HA3 1004 C 1005 O 1006 NH1 1007 H 1008 CT1 1009 HB1 1010 CT1 1011 HA1 1012 OH1 1013 H 1014 CT3 1015 HA3 1016 HA3 1017 HA3 1018 C 1019 O 1020 NH1 1021 H 1022 CT1 1023 HB1 1024 CT3 1025 HA3 1026 HA3 1027 HA3 1028 C 1029 O 1030 NH1 1031 H 1032 CT1 1033 HB1 1034 CT2 1035 HA2 1036 HA2 1037 OH1 1038 H 1039 C 1040 O 1041 NH1 1042 H 1043 CT1 1044 HB1 1045 CT1 1046 HA1 1047 CT3 1048 HA3 1049 HA3 1050 HA3 1051 CT2 1052 HA2 1053 HA2 1054 CT3 1055 HA3 1056 HA3 1057 HA3 1058 C 1059 O 1060 NH1 1061 H 1062 CT1 1063 HB1 1064 CT2A 1065 HA2 1066 HA2 1067 CT2 1068 HA2 1069 HA2 1070 CC 1071 OC 1072 OC 1073 C 1074 O 1075 NH1 1076 H 1077 CT1 1078 HB1 1079 CT1 1080 HA1 1081 OH1 1082 H 1083 CT3 1084 HA3 1085 HA3 1086 HA3 1087 C 1088 O 1089 NH1 1090 H 1091 CT1 1092 HB1 1093 CT2 1094 HA2 1095 HA2 1096 CT1 1097 HA1 1098 CT3 1099 HA3 1100 HA3 1101 HA3 1102 CT3 1103 HA3 1104 HA3 1105 HA3 1106 C 1107 O 1108 NH1 1109 H 1110 CT1 1111 HB1 1112 CT2 1113 HA2 1114 HA2 1115 S 1116 HS 1117 C 1118 O 1119 NH1 1120 H 1121 CT1 1122 HB1 1123 CT1 1124 HA1 1125 CT3 1126 HA3 1127 HA3 1128 HA3 1129 CT3 1130 HA3 1131 HA3 1132 HA3 1133 C 1134 O 1135 NH1 1136 H 1137 CT1 1138 HB1 1139 CT1 1140 HA1 1141 CT3 1142 HA3 1143 HA3 1144 HA3 1145 CT2 1146 HA2 1147 HA2 1148 CT3 1149 HA3 1150 HA3 1151 HA3 1152 C 1153 O 1154 NH1 1155 H 1156 CT1 1157 HB1 1158 CT3 1159 HA3 1160 HA3 1161 HA3 1162 C 1163 O 1164 NH1 1165 H 1166 CT1 1167 HB1 1168 CT1 1169 HA1 1170 CT3 1171 HA3 1172 HA3 1173 HA3 1174 CT3 1175 HA3 1176 HA3 1177 HA3 1178 C 1179 O 1180 NH1 1181 H 1182 CT1 1183 HB1 1184 CT2A 1185 HA2 1186 HA2 1187 CC 1188 OC 1189 OC 1190 C 1191 O 1192 NH1 1193 H 1194 CT1 1195 HB1 1196 CT2 1197 HA2 1198 HA2 1199 CT2 1200 HA2 1201 HA2 1202 CT2 1203 HA2 1204 HA2 1205 NC2 1206 HC 1207 C 1208 NC2 1209 HC 1210 HC 1211 NC2 1212 HC 1213 HC 1214 C 1215 O 1216 NH1 1217 H 1218 CT1 1219 HB1 1220 CT2 1221 HA2 1222 HA2 1223 CA 1224 CA 1225 HP 1226 CA 1227 HP 1228 CA 1229 OH1 1230 H 1231 CA 1232 HP 1233 CA 1234 HP 1235 C 1236 O 1237 NH1 1238 H 1239 CT1 1240 HB1 1241 CT2 1242 HA2 1243 HA2 1244 CA 1245 CA 1246 HP 1247 CA 1248 HP 1249 CA 1250 HP 1251 CA 1252 HP 1253 CA 1254 HP 1255 C 1256 O 1257 NH1 1258 H 1259 CT1 1260 HB1 1261 CT3 1262 HA3 1263 HA3 1264 HA3 1265 C 1266 O 1267 NH1 1268 H 1269 CT1 1270 HB1 1271 CT1 1272 HA1 1273 CT3 1274 HA3 1275 HA3 1276 HA3 1277 CT2 1278 HA2 1279 HA2 1280 CT3 1281 HA3 1282 HA3 1283 HA3 1284 C 1285 O 1286 NH1 1287 H 1288 CT1 1289 HB1 1290 CT1 1291 HA1 1292 OH1 1293 H 1294 CT3 1295 HA3 1296 HA3 1297 HA3 1298 C 1299 O 1300 NH1 1301 H 1302 CT1 1303 HB1 1304 CT2 1305 HA2 1306 HA2 1307 OH1 1308 H 1309 C 1310 O 1311 N 1312 CP3 1313 HA2 1314 HA2 1315 CP1 1316 HB1 1317 CP2 1318 HA2 1319 HA2 1320 CP2 1321 HA2 1322 HA2 1323 C 1324 O 1325 NH1 1326 H 1327 CT1 1328 HB1 1329 CT2 1330 HA2 1331 HA2 1332 CA 1333 CA 1334 HP 1335 CA 1336 HP 1337 CA 1338 HP 1339 CA 1340 HP 1341 CA 1342 HP 1343 C 1344 O 1345 NH1 1346 H 1347 CT1 1348 HB1 1349 CT2 1350 HA2 1351 HA2 1352 CT2 1353 HA2 1354 HA2 1355 CT2 1356 HA2 1357 HA2 1358 CT2 1359 HA2 1360 HA2 1361 NH3 1362 HC 1363 HC 1364 HC 1365 C 1366 O 1367 NH1 1368 H 1369 CT1 1370 HB1 1371 CT2 1372 HA2 1373 HA2 1374 CA 1375 CA 1376 HP 1377 CA 1378 HP 1379 CA 1380 OH1 1381 H 1382 CA 1383 HP 1384 CA 1385 HP 1386 C 1387 O 1388 NH1 1389 H 1390 CT1 1391 HB1 1392 CT2 1393 HA2 1394 HA2 1395 CT2 1396 HA2 1397 HA2 1398 CC 1399 O 1400 NH2 1401 H 1402 H 1403 C 1404 O 1405 NH1 1406 H 1407 CT1 1408 HB1 1409 CT2 1410 HA2 1411 HA2 1412 OH1 1413 H 1414 C 1415 O 1416 NH1 1417 H 1418 CT1 1419 HB1 1420 CT2 1421 HA2 1422 HA2 1423 CT1 1424 HA1 1425 CT3 1426 HA3 1427 HA3 1428 HA3 1429 CT3 1430 HA3 1431 HA3 1432 HA3 1433 C 1434 O 1435 NH1 1436 H 1437 CT1 1438 HB1 1439 CT2 1440 HA2 1441 HA2 1442 CT1 1443 HA1 1444 CT3 1445 HA3 1446 HA3 1447 HA3 1448 CT3 1449 HA3 1450 HA3 1451 HA3 1452 C 1453 O 1454 NH1 1455 H 1456 CT1 1457 HB1 1458 CT1 1459 HA1 1460 OH1 1461 H 1462 CT3 1463 HA3 1464 HA3 1465 HA3 1466 C 1467 O 1468 NH1 1469 H 1470 CT1 1471 HB1 1472 CT2 1473 HA2 1474 HA2 1475 CT2 1476 HA2 1477 HA2 1478 CT2 1479 HA2 1480 HA2 1481 CT2 1482 HA2 1483 HA2 1484 NH3 1485 HC 1486 HC 1487 HC 1488 C 1489 O 1490 NH1 1491 H 1492 CT1 1493 HB1 1494 CT2 1495 HA2 1496 HA2 1497 CC 1498 O 1499 NH2 1500 H 1501 H 1502 C 1503 O 1504 NH1 1505 H 1506 CT1 1507 HB1 1508 CT2 1509 HA2 1510 HA2 1511 CT2 1512 HA2 1513 HA2 1514 CT2 1515 HA2 1516 HA2 1517 CT2 1518 HA2 1519 HA2 1520 NH3 1521 HC 1522 HC 1523 HC 1524 C 1525 O 1526 NH1 1527 H 1528 CT1 1529 HB1 1530 CT3 1531 HA3 1532 HA3 1533 HA3 1534 C 1535 O 1536 NH1 1537 H 1538 CT1 1539 HB1 1540 CT2 1541 HA2 1542 HA2 1543 CT2 1544 HA2 1545 HA2 1546 CT2 1547 HA2 1548 HA2 1549 NC2 1550 HC 1551 C 1552 NC2 1553 HC 1554 HC 1555 NC2 1556 HC 1557 HC 1558 C 1559 O 1560 NH1 1561 H 1562 CT1 1563 HB1 1564 CT1 1565 HA1 1566 CT3 1567 HA3 1568 HA3 1569 HA3 1570 CT3 1571 HA3 1572 HA3 1573 HA3 1574 C 1575 O 1576 NH1 1577 H 1578 CT1 1579 HB1 1580 CT1 1581 HA1 1582 CT3 1583 HA3 1584 HA3 1585 HA3 1586 CT2 1587 HA2 1588 HA2 1589 CT3 1590 HA3 1591 HA3 1592 HA3 1593 C 1594 O 1595 NH1 1596 H 1597 CT1 1598 HB1 1599 CT1 1600 HA1 1601 CT3 1602 HA3 1603 HA3 1604 HA3 1605 CT2 1606 HA2 1607 HA2 1608 CT3 1609 HA3 1610 HA3 1611 HA3 1612 C 1613 O 1614 NH1 1615 H 1616 CT1 1617 HB1 1618 CT2 1619 HA2 1620 HA2 1621 CT1 1622 HA1 1623 CT3 1624 HA3 1625 HA3 1626 HA3 1627 CT3 1628 HA3 1629 HA3 1630 HA3 1631 C 1632 O 1633 NH1 1634 H 1635 CT1 1636 HB1 1637 CT2 1638 HA2 1639 HA2 1640 CT2 1641 HA2 1642 HA2 1643 S 1644 CT3 1645 HA3 1646 HA3 1647 HA3 1648 C 1649 O 1650 NH1 1651 H 1652 CT1 1653 HB1 1654 CT1 1655 HA1 1656 CT3 1657 HA3 1658 HA3 1659 HA3 1660 CT3 1661 HA3 1662 HA3 1663 HA3 1664 C 1665 O 1666 NH1 1667 H 1668 CT1 1669 HB1 1670 CT2 1671 HA2 1672 HA2 1673 CY 1674 CA 1675 HP 1676 NY 1677 H 1678 CPT 1679 CPT 1680 CAI 1681 HP 1682 CA 1683 HP 1684 CAI 1685 HP 1686 CA 1687 HP 1688 C 1689 O 1690 NH1 1691 H 1692 CT1 1693 HB1 1694 CT1 1695 HA1 1696 CT3 1697 HA3 1698 HA3 1699 HA3 1700 CT2 1701 HA2 1702 HA2 1703 CT3 1704 HA3 1705 HA3 1706 HA3 1707 C 1708 O 1709 NH1 1710 H 1711 CT1 1712 HB1 1713 CT1 1714 HA1 1715 CT3 1716 HA3 1717 HA3 1718 HA3 1719 CT3 1720 HA3 1721 HA3 1722 HA3 1723 C 1724 O 1725 NH1 1726 H 1727 CT1 1728 HB1 1729 CT2 1730 HA2 1731 HA2 1732 OH1 1733 H 1734 C 1735 O 1736 NH1 1737 H 1738 CT2 1739 HB2 1740 HB2 1741 C 1742 O 1743 NH1 1744 H 1745 CT1 1746 HB1 1747 CT2 1748 HA2 1749 HA2 1750 CT1 1751 HA1 1752 CT3 1753 HA3 1754 HA3 1755 HA3 1756 CT3 1757 HA3 1758 HA3 1759 HA3 1760 C 1761 O 1762 NH1 1763 H 1764 CT1 1765 HB1 1766 CT1 1767 HA1 1768 OH1 1769 H 1770 CT3 1771 HA3 1772 HA3 1773 HA3 1774 C 1775 O 1776 NH1 1777 H 1778 CT3 1779 HA3 1780 HA3 1781 HA3 1782 CT3 1783 HA3 1784 HA3 1785 HA3 1786 C 1787 O 1788 NH1 1789 H 1790 CT1 1791 HB1 1792 CT2 1793 HA2 1794 HA2 1795 OH1 1796 H 1797 C 1798 O 1799 NH1 1800 H 1801 CT1 1802 HB1 1803 CT2 1804 HA2 1805 HA2 1806 OH1 1807 H 1808 C 1809 O 1810 NH1 1811 H 1812 CT1 1813 HB1 1814 CT1 1815 HA1 1816 CT3 1817 HA3 1818 HA3 1819 HA3 1820 CT2 1821 HA2 1822 HA2 1823 CT3 1824 HA3 1825 HA3 1826 HA3 1827 C 1828 O 1829 NH1 1830 H 1831 CT1 1832 HB1 1833 CT1 1834 HA1 1835 CT3 1836 HA3 1837 HA3 1838 HA3 1839 CT3 1840 HA3 1841 HA3 1842 HA3 1843 C 1844 O 1845 NH1 1846 H 1847 CT1 1848 HB1 1849 CT2 1850 HA2 1851 HA2 1852 OH1 1853 H 1854 C 1855 O 1856 NH1 1857 H 1858 CT1 1859 HB1 1860 CT2 1861 HA2 1862 HA2 1863 CA 1864 CA 1865 HP 1866 CA 1867 HP 1868 CA 1869 HP 1870 CA 1871 HP 1872 CA 1873 HP 1874 C 1875 O 1876 NH1 1877 H 1878 CT1 1879 HB1 1880 CT2 1881 HA2 1882 HA2 1883 CA 1884 CA 1885 HP 1886 CA 1887 HP 1888 CA 1889 OH1 1890 H 1891 CA 1892 HP 1893 CA 1894 HP 1895 C 1896 O 1897 NH1 1898 H 1899 CT1 1900 HB1 1901 CT1 1902 HA1 1903 CT3 1904 HA3 1905 HA3 1906 HA3 1907 CT3 1908 HA3 1909 HA3 1910 HA3 1911 C 1912 O 1913 N 1914 CP3 1915 HA2 1916 HA2 1917 CP1 1918 HB1 1919 CP2 1920 HA2 1921 HA2 1922 CP2 1923 HA2 1924 HA2 1925 C 1926 O 1927 NH1 1928 H 1929 CT1 1930 HB1 1931 CT2 1932 HA2 1933 HA2 1934 CT1 1935 HA1 1936 CT3 1937 HA3 1938 HA3 1939 HA3 1940 CT3 1941 HA3 1942 HA3 1943 HA3 1944 C 1945 O 1946 NH1 1947 H 1948 CT1 1949 HB1 1950 CT1 1951 HA1 1952 CT3 1953 HA3 1954 HA3 1955 HA3 1956 CT3 1957 HA3 1958 HA3 1959 HA3 1960 C 1961 O 1962 NH1 1963 H 1964 CT1 1965 HB1 1966 CT1 1967 HA1 1968 CT3 1969 HA3 1970 HA3 1971 HA3 1972 CT2 1973 HA2 1974 HA2 1975 CT3 1976 HA3 1977 HA3 1978 HA3 1979 C 1980 O 1981 NH1 1982 H 1983 CT1 1984 HB1 1985 CT2 1986 HA2 1987 HA2 1988 CT2 1989 HA2 1990 HA2 1991 S 1992 CT3 1993 HA3 1994 HA3 1995 HA3 1996 C 1997 O 1998 NH1 1999 H 2000 CT1 2001 HB1 2002 CT1 2003 HA1 2004 CT3 2005 HA3 2006 HA3 2007 HA3 2008 CT3 2009 HA3 2010 HA3 2011 HA3 2012 C 2013 O 2014 NH1 2015 H 2016 CT1 2017 HB1 2018 CT2 2019 HA2 2020 HA2 2021 CA 2022 CA 2023 HP 2024 CA 2025 HP 2026 CA 2027 HP 2028 CA 2029 HP 2030 CA 2031 HP 2032 C 2033 O 2034 NH1 2035 H 2036 CT1 2037 HB1 2038 CT1 2039 HA1 2040 CT3 2041 HA3 2042 HA3 2043 HA3 2044 CT3 2045 HA3 2046 HA3 2047 HA3 2048 C 2049 O 2050 NH1 2051 H 2052 CT1 2053 HB1 2054 CT2 2055 HA2 2056 HA2 2057 CA 2058 CA 2059 HP 2060 CA 2061 HP 2062 CA 2063 OH1 2064 H 2065 CA 2066 HP 2067 CA 2068 HP 2069 C 2070 O 2071 NH1 2072 H 2073 CT1 2074 HB1 2075 CT2 2076 HA2 2077 HA2 2078 OH1 2079 H 2080 C 2081 O 2082 NH1 2083 H 2084 CT1 2085 HB1 2086 CT2 2087 HA2 2088 HA2 2089 CT2 2090 HA2 2091 HA2 2092 CT2 2093 HA2 2094 HA2 2095 NC2 2096 HC 2097 C 2098 NC2 2099 HC 2100 HC 2101 NC2 2102 HC 2103 HC 2104 C 2105 O 2106 NH1 2107 H 2108 CT1 2109 HB1 2110 CT1 2111 HA1 2112 CT3 2113 HA3 2114 HA3 2115 HA3 2116 CT3 2117 HA3 2118 HA3 2119 HA3 2120 C 2121 O 2122 NH1 2123 H 2124 CT1 2125 HB1 2126 CT2 2127 HA2 2128 HA2 2129 CA 2130 CA 2131 HP 2132 CA 2133 HP 2134 CA 2135 HP 2136 CA 2137 HP 2138 CA 2139 HP 2140 C 2141 O 2142 NH1 2143 H 2144 CT1 2145 HB1 2146 CT2 2147 HA2 2148 HA2 2149 CT2 2150 HA2 2151 HA2 2152 CC 2153 O 2154 NH2 2155 H 2156 H 2157 C 2158 O 2159 NH1 2160 H 2161 CT1 2162 HB1 2163 CT2A 2164 HA2 2165 HA2 2166 CT2 2167 HA2 2168 HA2 2169 CC 2170 OC 2171 OC 2172 C 2173 O 2174 NH1 2175 H 2176 CT1 2177 HB1 2178 CT3 2179 HA3 2180 HA3 2181 HA3 2182 C 2183 O 2184 NH1 2185 H 2186 CT1 2187 HB1 2188 CT2 2189 HA2 2190 HA2 2191 CT2 2192 HA2 2193 HA2 2194 CT2 2195 HA2 2196 HA2 2197 CT2 2198 HA2 2199 HA2 2200 NH3 2201 HC 2202 HC 2203 HC 2204 C 2205 O 2206 NH1 2207 H 2208 CT1 2209 HB1 2210 CT2 2211 HA2 2212 HA2 2213 CT2 2214 HA2 2215 HA2 2216 CT2 2217 HA2 2218 HA2 2219 NC2 2220 HC 2221 C 2222 NC2 2223 HC 2224 HC 2225 NC2 2226 HC 2227 HC 2228 C 2229 O 2230 NH1 2231 H 2232 CT1 2233 HB1 2234 CT2 2235 HA2 2236 HA2 2237 CT2 2238 HA2 2239 HA2 2240 CC 2241 O 2242 NH2 2243 H 2244 H 2245 C 2246 O 2247 NH1 2248 H 2249 CT1 2250 HB1 2251 CT2 2252 HA2 2253 HA2 2254 CT1 2255 HA1 2256 CT3 2257 HA3 2258 HA3 2259 HA3 2260 CT3 2261 HA3 2262 HA3 2263 HA3 2264 C 2265 O 2266 NH1 2267 H 2268 CT1 2269 HB1 2270 CT2 2271 HA2 2272 HA2 2273 CT2 2274 HA2 2275 HA2 2276 CC 2277 O 2278 NH2 2279 H 2280 H 2281 C 2282 O 2283 NH1 2284 H 2285 CT1 2286 HB1 2287 CT2 2288 HA2 2289 HA2 2290 CT2 2291 HA2 2292 HA2 2293 CT2 2294 HA2 2295 HA2 2296 CT2 2297 HA2 2298 HA2 2299 NH3 2300 HC 2301 HC 2302 HC 2303 C 2304 O 2305 NH1 2306 H 2307 CT1 2308 HB1 2309 CT1 2310 HA1 2311 CT3 2312 HA3 2313 HA3 2314 HA3 2315 CT2 2316 HA2 2317 HA2 2318 CT3 2319 HA3 2320 HA3 2321 HA3 2322 C 2323 O 2324 NH1 2325 H 2326 CT1 2327 HB1 2328 CT2A 2329 HA2 2330 HA2 2331 CC 2332 OC 2333 OC 2334 C 2335 O 2336 NH1 2337 H 2338 CT1 2339 HB1 2340 CT2 2341 HA2 2342 HA2 2343 CT2 2344 HA2 2345 HA2 2346 CT2 2347 HA2 2348 HA2 2349 CT2 2350 HA2 2351 HA2 2352 NH3 2353 HC 2354 HC 2355 HC 2356 C 2357 O 2358 NH1 2359 H 2360 CT1 2361 HB1 2362 CT2 2363 HA2 2364 HA2 2365 OH1 2366 H 2367 C 2368 O 2369 NH1 2370 H 2371 CT1 2372 HB1 2373 CT2A 2374 HA2 2375 HA2 2376 CT2 2377 HA2 2378 HA2 2379 CC 2380 OC 2381 OC 2382 C 2383 O 2384 NH1 2385 H 2386 CT2 2387 HB2 2388 HB2 2389 C 2390 O 2391 NH1 2392 H 2393 CT1 2394 HB1 2395 CT2 2396 HA2 2397 HA2 2398 CT2 2399 HA2 2400 HA2 2401 CT2 2402 HA2 2403 HA2 2404 NC2 2405 HC 2406 C 2407 NC2 2408 HC 2409 HC 2410 NC2 2411 HC 2412 HC 2413 C 2414 O 2415 NH1 2416 H 2417 CT1 2418 HB1 2419 CT2 2420 HA2 2421 HA2 2422 CA 2423 CA 2424 HP 2425 CA 2426 HP 2427 CA 2428 HP 2429 CA 2430 HP 2431 CA 2432 HP 2433 C 2434 O 2435 NH1 2436 H 2437 CT1 2438 HB1 2439 CT2 2440 HA2 2441 HA2 2442 NR2 2443 CPH1 2444 CPH2 2445 HR1 2446 NR1 2447 H 2448 CPH1 2449 HR3 2450 C 2451 O 2452 NH1 2453 H 2454 CT1 2455 HB1 2456 CT1 2457 HA1 2458 CT3 2459 HA3 2460 HA3 2461 HA3 2462 CT3 2463 HA3 2464 HA3 2465 HA3 2466 C 2467 O 2468 NH1 2469 H 2470 CT3 2471 HA3 2472 HA3 2473 HA3 2474 CT3 2475 HA3 2476 HA3 2477 HA3 2478 C 2479 O 2480 NH1 2481 H 2482 CT1 2483 HB1 2484 CT2 2485 HA2 2486 HA2 2487 CA 2488 CA 2489 HP 2490 CA 2491 HP 2492 CA 2493 HP 2494 CA 2495 HP 2496 CA 2497 HP 2498 C 2499 O 2500 NH1 2501 H 2502 CT1 2503 HB1 2504 CT2 2505 HA2 2506 HA2 2507 S 2508 HS 2509 C 2510 O 2511 NH1 2512 H 2513 CT1 2514 HB1 2515 CT2 2516 HA2 2517 HA2 2518 CT1 2519 HA1 2520 CT3 2521 HA3 2522 HA3 2523 HA3 2524 CT3 2525 HA3 2526 HA3 2527 HA3 2528 C 2529 O 2530 NH1 2531 H 2532 CT1 2533 HB1 2534 CT2 2535 HA2 2536 HA2 2537 CT2 2538 HA2 2539 HA2 2540 CT2 2541 HA2 2542 HA2 2543 CT2 2544 HA2 2545 HA2 2546 NH3 2547 HC 2548 HC 2549 HC 2550 C 2551 O 2552 NH1 2553 H 2554 CT1 2555 HB1 2556 CT2A 2557 HA2 2558 HA2 2559 CT2 2560 HA2 2561 HA2 2562 CC 2563 OC 2564 OC 2565 C 2566 O 2567 NH1 2568 H 2569 CT1 2570 HB1 2571 CT2 2572 HA2 2573 HA2 2574 NR1 2575 H 2576 CPH1 2577 CPH2 2578 HR1 2579 NR2 2580 CPH1 2581 HR3 2582 C 2583 O 2584 NH1 2585 H 2586 CT1 2587 HB1 2588 CT2 2589 HA2 2590 HA2 2591 CT2 2592 HA2 2593 HA2 2594 CT2 2595 HA2 2596 HA2 2597 CT2 2598 HA2 2599 HA2 2600 NH3 2601 HC 2602 HC 2603 HC 2604 C 2605 O 2606 NH1 2607 H 2608 CT1 2609 HB1 2610 CT3 2611 HA3 2612 HA3 2613 HA3 2614 C 2615 O 2616 NH1 2617 H 2618 CT1 2619 HB1 2620 CT2 2621 HA2 2622 HA2 2623 CT1 2624 HA1 2625 CT3 2626 HA3 2627 HA3 2628 HA3 2629 CT3 2630 HA3 2631 HA3 2632 HA3 2633 C 2634 O 2635 NH1 2636 H 2637 CT1 2638 HB1 2639 CT2 2640 HA2 2641 HA2 2642 CT2 2643 HA2 2644 HA2 2645 CT2 2646 HA2 2647 HA2 2648 CT2 2649 HA2 2650 HA2 2651 NH3 2652 HC 2653 HC 2654 HC 2655 C 2656 O 2657 NH1 2658 H 2659 CT1 2660 HB1 2661 CT1 2662 HA1 2663 OH1 2664 H 2665 CT3 2666 HA3 2667 HA3 2668 HA3 2669 C 2670 O 2671 NH1 2672 H 2673 CT1 2674 HB1 2675 CT2 2676 HA2 2677 HA2 2678 CT1 2679 HA1 2680 CT3 2681 HA3 2682 HA3 2683 HA3 2684 CT3 2685 HA3 2686 HA3 2687 HA3 2688 C 2689 O 2690 NH1 2691 H 2692 CT2 2693 HB2 2694 HB2 2695 C 2696 O 2697 NH1 2698 H 2699 CT1 2700 HB1 2701 CT1 2702 HA1 2703 CT3 2704 HA3 2705 HA3 2706 HA3 2707 CT2 2708 HA2 2709 HA2 2710 CT3 2711 HA3 2712 HA3 2713 HA3 2714 C 2715 O 2716 NH1 2717 H 2718 CT1 2719 HB1 2720 CT1 2721 HA1 2722 CT3 2723 HA3 2724 HA3 2725 HA3 2726 CT2 2727 HA2 2728 HA2 2729 CT3 2730 HA3 2731 HA3 2732 HA3 2733 C 2734 O 2735 NH1 2736 H 2737 CT1 2738 HB1 2739 CT2 2740 HA2 2741 HA2 2742 CT2 2743 HA2 2744 HA2 2745 S 2746 CT3 2747 HA3 2748 HA3 2749 HA3 2750 C 2751 O 2752 NH1 2753 H 2754 CT2 2755 HB2 2756 HB2 2757 C 2758 O 2759 NH1 2760 H 2761 CT1 2762 HB1 2763 CT1 2764 HA1 2765 OH1 2766 H 2767 CT3 2768 HA3 2769 HA3 2770 HA3 2771 C 2772 O 2773 NH1 2774 H 2775 CT1 2776 HB1 2777 CT2 2778 HA2 2779 HA2 2780 CA 2781 CA 2782 HP 2783 CA 2784 HP 2785 CA 2786 HP 2787 CA 2788 HP 2789 CA 2790 HP 2791 C 2792 O 2793 NH1 2794 H 2795 CT1 2796 HB1 2797 CT1 2798 HA1 2799 OH1 2800 H 2801 CT3 2802 HA3 2803 HA3 2804 HA3 2805 C 2806 O 2807 NH1 2808 H 2809 CT1 2810 HB1 2811 CT2 2812 HA2 2813 HA2 2814 CT1 2815 HA1 2816 CT3 2817 HA3 2818 HA3 2819 HA3 2820 CT3 2821 HA3 2822 HA3 2823 HA3 2824 C 2825 O 2826 NH1 2827 H 2828 CT1 2829 HB1 2830 CT2 2831 HA2 2832 HA2 2833 S 2834 HS 2835 C 2836 O 2837 NH1 2838 H 2839 CT1 2840 HB1 2841 CT2 2842 HA2 2843 HA2 2844 CY 2845 CA 2846 HP 2847 NY 2848 H 2849 CPT 2850 CPT 2851 CAI 2852 HP 2853 CA 2854 HP 2855 CAI 2856 HP 2857 CA 2858 HP 2859 C 2860 O 2861 NH1 2862 H 2863 CT1 2864 HB1 2865 CT2 2866 HA2 2867 HA2 2868 CT1 2869 HA1 2870 CT3 2871 HA3 2872 HA3 2873 HA3 2874 CT3 2875 HA3 2876 HA3 2877 HA3 2878 C 2879 O 2880 N 2881 CP3 2882 HA2 2883 HA2 2884 CP1 2885 HB1 2886 CP2 2887 HA2 2888 HA2 2889 CP2 2890 HA2 2891 HA2 2892 C 2893 O 2894 NH1 2895 H 2896 CT1 2897 HB1 2898 CT2 2899 HA2 2900 HA2 2901 CA 2902 CA 2903 HP 2904 CA 2905 HP 2906 CA 2907 HP 2908 CA 2909 HP 2910 CA 2911 HP 2912 C 2913 O 2914 NH1 2915 H 2916 CT1 2917 HB1 2918 CT2 2919 HA2 2920 HA2 2921 CA 2922 CA 2923 HP 2924 CA 2925 HP 2926 CA 2927 HP 2928 CA 2929 HP 2930 CA 2931 HP 2932 C 2933 O 2934 NH1 2935 H 2936 CT1 2937 HB1 2938 CT1 2939 HA1 2940 CT3 2941 HA3 2942 HA3 2943 HA3 2944 CT2 2945 HA2 2946 HA2 2947 CT3 2948 HA3 2949 HA3 2950 HA3 2951 C 2952 O 2953 NH1 2954 H 2955 CT3 2956 HA3 2957 HA3 2958 HA3 2959 CT3 2960 HA3 2961 HA3 2962 HA3 2963 C 2964 O 2965 NH1 2966 H 2967 CT1 2968 HB1 2969 CT2 2970 HA2 2971 HA2 2972 CT1 2973 HA1 2974 CT3 2975 HA3 2976 HA3 2977 HA3 2978 CT3 2979 HA3 2980 HA3 2981 HA3 2982 C 2983 O 2984 NH1 2985 H 2986 CT1 2987 HB1 2988 CT2 2989 HA2 2990 HA2 2991 CC 2992 O 2993 NH2 2994 H 2995 H 2996 C 2997 O 2998 NH1 2999 H 3000 CT1 3001 HB1 3002 CT2 3003 HA2 3004 HA2 3005 CY 3006 CA 3007 HP 3008 NY 3009 H 3010 CPT 3011 CPT 3012 CAI 3013 HP 3014 CA 3015 HP 3016 CAI 3017 HP 3018 CA 3019 HP 3020 C 3021 O 3022 NH1 3023 H 3024 CT1 3025 HB1 3026 CT1 3027 HA1 3028 CT3 3029 HA3 3030 HA3 3031 HA3 3032 CT2 3033 HA2 3034 HA2 3035 CT3 3036 HA3 3037 HA3 3038 HA3 3039 C 3040 O 3041 NH1 3042 H 3043 CT2 3044 HB2 3045 HB2 3046 C 3047 O 3048 NH1 3049 H 3050 CT1 3051 HB1 3052 CT2 3053 HA2 3054 HA2 3055 CA 3056 CA 3057 HP 3058 CA 3059 HP 3060 CA 3061 OH1 3062 H 3063 CA 3064 HP 3065 CA 3066 HP 3067 C 3068 O 3069 NH1 3070 H 3071 CT1 3072 HB1 3073 CT1 3074 HA1 3075 CT3 3076 HA3 3077 HA3 3078 HA3 3079 CT3 3080 HA3 3081 HA3 3082 HA3 3083 C 3084 O 3085 NH1 3086 H 3087 CT1 3088 HB1 3089 CT2 3090 HA2 3091 HA2 3092 CC 3093 O 3094 NH2 3095 H 3096 H 3097 C 3098 O 3099 NH1 3100 H 3101 CT1 3102 HB1 3103 CT2 3104 HA2 3105 HA2 3106 OH1 3107 H 3108 C 3109 O 3110 NH1 3111 H 3112 CT2 3113 HB2 3114 HB2 3115 C 3116 O 3117 NH1 3118 H 3119 CT1 3120 HB1 3121 CT2 3122 HA2 3123 HA2 3124 CA 3125 CA 3126 HP 3127 CA 3128 HP 3129 CA 3130 HP 3131 CA 3132 HP 3133 CA 3134 HP 3135 C 3136 O 3137 NH1 3138 H 3139 CT1 3140 HB1 3141 CT2 3142 HA2 3143 HA2 3144 CC 3145 O 3146 NH2 3147 H 3148 H 3149 C 3150 O 3151 N 3152 CP3 3153 HA2 3154 HA2 3155 CP1 3156 HB1 3157 CP2 3158 HA2 3159 HA2 3160 CP2 3161 HA2 3162 HA2 3163 C 3164 O 3165 NH1 3166 H 3167 CT1 3168 HB1 3169 CT2 3170 HA2 3171 HA2 3172 CT1 3173 HA1 3174 CT3 3175 HA3 3176 HA3 3177 HA3 3178 CT3 3179 HA3 3180 HA3 3181 HA3 3182 C 3183 O 3184 NH1 3185 H 3186 CT1 3187 HB1 3188 CT1 3189 HA1 3190 CT3 3191 HA3 3192 HA3 3193 HA3 3194 CT2 3195 HA2 3196 HA2 3197 CT3 3198 HA3 3199 HA3 3200 HA3 3201 C 3202 O 3203 NH1 3204 H 3205 CT1 3206 HB1 3207 CT2 3208 HA2 3209 HA2 3210 CA 3211 CA 3212 HP 3213 CA 3214 HP 3215 CA 3216 OH1 3217 H 3218 CA 3219 HP 3220 CA 3221 HP 3222 C 3223 O 3224 NH1 3225 H 3226 CT1 3227 HB1 3228 CT2 3229 HA2 3230 HA2 3231 S 3232 HS 3233 C 3234 O 3235 NH1 3236 H 3237 CT1 3238 HB1 3239 CT2 3240 HA2 3241 HA2 3242 CT2 3243 HA2 3244 HA2 3245 CT2 3246 HA2 3247 HA2 3248 NC2 3249 HC 3250 C 3251 NC2 3252 HC 3253 HC 3254 NC2 3255 HC 3256 HC 3257 C 3258 O 3259 NH1 3260 H 3261 CT1 3262 HB1 3263 CT2 3264 HA2 3265 HA2 3266 OH1 3267 H 3268 C 3269 O 3270 N 3271 CP3 3272 HA2 3273 HA2 3274 CP1 3275 HB1 3276 CP2 3277 HA2 3278 HA2 3279 CP2 3280 HA2 3281 HA2 3282 C 3283 O 3284 NH1 3285 H 3286 CT1 3287 HB1 3288 CT2A 3289 HA2 3290 HA2 3291 CC 3292 OC 3293 OC 3294 C 3295 O 3296 NH1 3297 H 3298 CT1 3299 HB1 3300 CT2 3301 HA2 3302 HA2 3303 CA 3304 CA 3305 HP 3306 CA 3307 HP 3308 CA 3309 HP 3310 CA 3311 HP 3312 CA 3313 HP 3314 C 3315 O 3316 NH1 3317 H 3318 CT1 3319 HB1 3320 CT2 3321 HA2 3322 HA2 3323 CT2 3324 HA2 3325 HA2 3326 CT2 3327 HA2 3328 HA2 3329 NC2 3330 HC 3331 C 3332 NC2 3333 HC 3334 HC 3335 NC2 3336 HC 3337 HC 3338 C 3339 O 3340 NH1 3341 H 3342 CT1 3343 HB1 3344 CT1 3345 HA1 3346 CT3 3347 HA3 3348 HA3 3349 HA3 3350 CT2 3351 HA2 3352 HA2 3353 CT3 3354 HA3 3355 HA3 3356 HA3 3357 C 3358 O 3359 NH1 3360 H 3361 CT1 3362 HB1 3363 CT3 3364 HA3 3365 HA3 3366 HA3 3367 C 3368 O 3369 NH1 3370 H 3371 CT1 3372 HB1 3373 CT2 3374 HA2 3375 HA2 3376 CA 3377 CA 3378 HP 3379 CA 3380 HP 3381 CA 3382 HP 3383 CA 3384 HP 3385 CA 3386 HP 3387 C 3388 O 3389 NH1 3390 H 3391 CT1 3392 HB1 3393 CT2 3394 HA2 3395 HA2 3396 CT2 3397 HA2 3398 HA2 3399 CC 3400 O 3401 NH2 3402 H 3403 H 3404 C 3405 O 3406 NH1 3407 H 3408 CT1 3409 HB1 3410 CT2A 3411 HA2 3412 HA2 3413 CT2 3414 HA2 3415 HA2 3416 CC 3417 OC 3418 OC 3419 C 3420 O 3421 NH1 3422 H 3423 CT1 3424 HB1 3425 CT2 3426 HA2 3427 HA2 3428 CT1 3429 HA1 3430 CT3 3431 HA3 3432 HA3 3433 HA3 3434 CT3 3435 HA3 3436 HA3 3437 HA3 3438 C 3439 O 3440 NH1 3441 H 3442 CT1 3443 HB1 3444 CT2 3445 HA2 3446 HA2 3447 CT1 3448 HA1 3449 CT3 3450 HA3 3451 HA3 3452 HA3 3453 CT3 3454 HA3 3455 HA3 3456 HA3 3457 C 3458 O 3459 NH1 3460 H 3461 CT1 3462 HB1 3463 CT2 3464 HA2 3465 HA2 3466 S 3467 HS 3468 C 3469 O 3470 NH1 3471 H 3472 CT1 3473 HB1 3474 CT2 3475 HA2 3476 HA2 3477 CT1 3478 HA1 3479 CT3 3480 HA3 3481 HA3 3482 HA3 3483 CT3 3484 HA3 3485 HA3 3486 HA3 3487 C 3488 O 3489 NH1 3490 H 3491 CT1 3492 HB1 3493 CT2 3494 HA2 3495 HA2 3496 CT2 3497 HA2 3498 HA2 3499 CT2 3500 HA2 3501 HA2 3502 NC2 3503 HC 3504 C 3505 NC2 3506 HC 3507 HC 3508 NC2 3509 HC 3510 HC 3511 C 3512 O 3513 NH1 3514 H 3515 CT1 3516 HB1 3517 CT2 3518 HA2 3519 HA2 3520 CT2 3521 HA2 3522 HA2 3523 CT2 3524 HA2 3525 HA2 3526 NC2 3527 HC 3528 C 3529 NC2 3530 HC 3531 HC 3532 NC2 3533 HC 3534 HC 3535 C 3536 O 3537 NH1 3538 H 3539 CT1 3540 HB1 3541 CT2 3542 HA2 3543 HA2 3544 OH1 3545 H 3546 C 3547 O 3548 NH1 3549 H 3550 CT1 3551 HB1 3552 CT2 3553 HA2 3554 HA2 3555 OH1 3556 H 3557 C 3558 O 3559 NH1 3560 H 3561 CT1 3562 HB1 3563 CT2 3564 HA2 3565 HA2 3566 CT1 3567 HA1 3568 CT3 3569 HA3 3570 HA3 3571 HA3 3572 CT3 3573 HA3 3574 HA3 3575 HA3 3576 C 3577 O 3578 NH1 3579 H 3580 CT1 3581 HB1 3582 CT2 3583 HA2 3584 HA2 3585 CT2 3586 HA2 3587 HA2 3588 CT2 3589 HA2 3590 HA2 3591 CT2 3592 HA2 3593 HA2 3594 NH3 3595 HC 3596 HC 3597 HC 3598 C 3599 O 3600 NH1 3601 H 3602 CT3 3603 HA3 3604 HA3 3605 HA3
