# Supplementary material for: The pocketome of G-protein-coupled receptors reveals previously untargeted allosteric sites
Source: Nat Commun. 2022 May 10;13:2567. doi: 10.1038/s41467-022-29609-6 (PMC9091257; doi:10.1038/s41467-022-29609-6)
Supplement: Supplementary file 4 — Supplementary Data 1 [file 41467_2022_29609_MOESM4_ESM.zip › docking_files/2rh1/mols.mol2]

# TRIPOS MOL2 file generated by SEED

@<TRIPOS>MOLECULE
methanamine
 8 7 0 0 0
****
USER_CHARGES
INVALID_CHARGES
Pose:   1 Cluster:   1 Fr_nu: 857517 TotEn:   -68.01
@<TRIPOS>ATOM
      1 C1        -62.6826    2.4852  -43.1560 C.3    1 LIG       0.04000
      2 N1        -64.0379    1.9027  -43.1913 N.4    1 LIG      -0.30000
      3 H1        -62.0247    1.7703  -42.6586 H      1 LIG       0.09000
      4 H2        -62.3666    2.6588  -44.1864 H      1 LIG       0.09000
      5 H3        -62.7364    3.4224  -42.5987 H      1 LIG       0.09000
      6 H4        -64.7060    2.5350  -43.6512 H      1 LIG       0.33000
      7 H5        -64.3903    1.7168  -42.2430 H      1 LIG       0.33000
      8 H6        -64.0498    1.0122  -43.7061 H      1 LIG       0.33000
@<TRIPOS>BOND
      1       1       2 1
      2       1       3 1
      3       1       4 1
      4       1       5 1
      5       2       6 1
      6       2       7 1
      7       2       8 1
@<TRIPOS>ALT_TYPE
CGenFF_4.0_ALT_TYPE_SET
CGenFF_4.0 1 CG334 2 NG3P3 3 HGA3 4 HGA3 5 HGA3 6 HGP2 7 HGP2 8 HGP2
@<TRIPOS>MOLECULE
methanamine
 8 7 0 0 0
****
USER_CHARGES
INVALID_CHARGES
Pose:   2 Cluster:   2 Fr_nu: 882461 TotEn:   -56.40
@<TRIPOS>ATOM
      1 C1        -61.9127    2.6274  -42.7668 C.3    1 LIG       0.04000
      2 N1        -63.3682    2.7975  -42.9396 N.4    1 LIG      -0.30000
      3 H1        -61.4379    3.5896  -42.9670 H      1 LIG       0.09000
      4 H2        -61.7334    2.3075  -41.7386 H      1 LIG       0.09000
      5 H3        -61.5784    1.8694  -43.4777 H      1 LIG       0.09000
      6 H4        -63.8721    1.9186  -42.7630 H      1 LIG       0.33000
      7 H5        -63.5990    3.0997  -43.8954 H      1 LIG       0.33000
      8 H6        -63.7425    3.5042  -42.2926 H      1 LIG       0.33000
@<TRIPOS>BOND
      1       1       2 1
      2       1       3 1
      3       1       4 1
      4       1       5 1
      5       2       6 1
      6       2       7 1
      7       2       8 1
@<TRIPOS>ALT_TYPE
CGenFF_4.0_ALT_TYPE_SET
CGenFF_4.0 1 CG334 2 NG3P3 3 HGA3 4 HGA3 5 HGA3 6 HGP2 7 HGP2 8 HGP2
@<TRIPOS>MOLECULE
methanamine
 8 7 0 0 0
****
USER_CHARGES
INVALID_CHARGES
Pose:   3 Cluster:   3 Fr_nu: 456173 TotEn:   -55.70
@<TRIPOS>ATOM
      1 C1        -62.4670    2.4963  -42.7992 C.3    1 LIG       0.04000
      2 N1        -62.2162    1.0632  -43.0453 N.4    1 LIG      -0.30000
      3 H1        -63.0741    2.8755  -43.6232 H      1 LIG       0.09000
      4 H2        -62.9963    2.5845  -41.8485 H      1 LIG       0.09000
      5 H3        -61.5005    3.0023  -42.7588 H      1 LIG       0.09000
      6 H4        -61.6453    0.6485  -42.2971 H      1 LIG       0.33000
      7 H5        -61.7166    0.9175  -43.9325 H      1 LIG       0.33000
      8 H6        -63.0956    0.5318  -43.0942 H      1 LIG       0.33000
@<TRIPOS>BOND
      1       1       2 1
      2       1       3 1
      3       1       4 1
      4       1       5 1
      5       2       6 1
      6       2       7 1
      7       2       8 1
@<TRIPOS>ALT_TYPE
CGenFF_4.0_ALT_TYPE_SET
CGenFF_4.0 1 CG334 2 NG3P3 3 HGA3 4 HGA3 5 HGA3 6 HGP2 7 HGP2 8 HGP2
@<TRIPOS>MOLECULE
methanamine
 8 7 0 0 0
****
USER_CHARGES
INVALID_CHARGES
Pose:   4 Cluster:   4 Fr_nu: 1763201 TotEn:   -54.26
@<TRIPOS>ATOM
      1 C1        -58.3342    2.2218  -39.4878 C.3    1 LIG       0.04000
      2 N1        -59.7744    2.4508  -39.7124 N.4    1 LIG      -0.30000
      3 H1        -57.7980    3.1101  -39.8264 H      1 LIG       0.09000
      4 H2        -58.1847    2.0565  -38.4191 H      1 LIG       0.09000
      5 H3        -58.0417    1.3429  -40.0656 H      1 LIG       0.09000
      6 H4        -60.3342    1.6425  -39.4105 H      1 LIG       0.33000
      7 H5        -59.9770    2.6130  -40.7077 H      1 LIG       0.33000
      8 H6        -60.1094    3.2714  -39.1905 H      1 LIG       0.33000
@<TRIPOS>BOND
      1       1       2 1
      2       1       3 1
      3       1       4 1
      4       1       5 1
      5       2       6 1
      6       2       7 1
      7       2       8 1
@<TRIPOS>ALT_TYPE
CGenFF_4.0_ALT_TYPE_SET
CGenFF_4.0 1 CG334 2 NG3P3 3 HGA3 4 HGA3 5 HGA3 6 HGP2 7 HGP2 8 HGP2
@<TRIPOS>MOLECULE
methanamine
 8 7 0 0 0
****
USER_CHARGES
INVALID_CHARGES
Pose:   5 Cluster:   5 Fr_nu: 215179 TotEn:   -53.99
@<TRIPOS>ATOM
      1 C1        -68.6825    3.6115  -47.7487 C.3    1 LIG       0.04000
      2 N1        -68.0103    2.9490  -48.8831 N.4    1 LIG      -0.30000
      3 H1        -68.1557    3.3270  -46.8360 H      1 LIG       0.09000
      4 H2        -68.6301    4.6895  -47.9126 H      1 LIG       0.09000
      5 H3        -69.7183    3.2675  -47.7272 H      1 LIG       0.09000
      6 H4        -68.4652    3.1810  -49.7758 H      1 LIG       0.33000
      7 H5        -68.0287    1.9254  -48.7832 H      1 LIG       0.33000
      8 H6        -67.0250    3.2355  -48.9541 H      1 LIG       0.33000
@<TRIPOS>BOND
      1       1       2 1
      2       1       3 1
      3       1       4 1
      4       1       5 1
      5       2       6 1
      6       2       7 1
      7       2       8 1
@<TRIPOS>ALT_TYPE
CGenFF_4.0_ALT_TYPE_SET
CGenFF_4.0 1 CG334 2 NG3P3 3 HGA3 4 HGA3 5 HGA3 6 HGP2 7 HGP2 8 HGP2
@<TRIPOS>MOLECULE
methanamine
 8 7 0 0 0
****
USER_CHARGES
INVALID_CHARGES
Pose:   6 Cluster:   6 Fr_nu: 747873 TotEn:   -52.68
@<TRIPOS>ATOM
      1 C1        -61.9256    2.5532  -42.8941 C.3    1 LIG       0.04000
      2 N1        -61.3929    2.6207  -41.5198 N.4    1 LIG      -0.30000
      3 H1        -62.8587    1.9877  -42.8632 H      1 LIG       0.09000
      4 H2        -62.0972    3.5754  -43.2367 H      1 LIG       0.09000
      5 H3        -61.1825    2.0503  -43.5160 H      1 LIG       0.09000
      6 H4        -60.5087    3.1449  -41.4857 H      1 LIG       0.33000
      7 H5        -61.2104    1.6814  -41.1424 H      1 LIG       0.33000
      8 H6        -62.0537    3.0868  -40.8841 H      1 LIG       0.33000
@<TRIPOS>BOND
      1       1       2 1
      2       1       3 1
      3       1       4 1
      4       1       5 1
      5       2       6 1
      6       2       7 1
      7       2       8 1
@<TRIPOS>ALT_TYPE
CGenFF_4.0_ALT_TYPE_SET
CGenFF_4.0 1 CG334 2 NG3P3 3 HGA3 4 HGA3 5 HGA3 6 HGP2 7 HGP2 8 HGP2
@<TRIPOS>MOLECULE
methanamine
 8 7 0 0 0
****
USER_CHARGES
INVALID_CHARGES
Pose:   7 Cluster:   7 Fr_nu: 457307 TotEn:   -52.37
@<TRIPOS>ATOM
      1 C1        -62.4670    2.4963  -42.7992 C.3    1 LIG       0.04000
      2 N1        -61.1033    1.9354  -42.7435 N.4    1 LIG      -0.30000
      3 H1        -62.6977    2.9115  -41.8164 H      1 LIG       0.09000
      4 H2        -62.4777    3.2732  -43.5660 H      1 LIG       0.09000
      5 H3        -63.1518    1.6849  -43.0529 H      1 LIG       0.09000
      6 H4        -60.8286    1.5272  -43.6466 H      1 LIG       0.33000
      7 H5        -61.0323    1.1937  -42.0344 H      1 LIG       0.33000
      8 H6        -60.4103    2.6576  -42.5066 H      1 LIG       0.33000
@<TRIPOS>BOND
      1       1       2 1
      2       1       3 1
      3       1       4 1
      4       1       5 1
      5       2       6 1
      6       2       7 1
      7       2       8 1
@<TRIPOS>ALT_TYPE
CGenFF_4.0_ALT_TYPE_SET
CGenFF_4.0 1 CG334 2 NG3P3 3 HGA3 4 HGA3 5 HGA3 6 HGP2 7 HGP2 8 HGP2
@<TRIPOS>MOLECULE
methanamine
 8 7 0 0 0
****
USER_CHARGES
INVALID_CHARGES
Pose:   8 Cluster:   8 Fr_nu: 1668162 TotEn:   -50.31
@<TRIPOS>ATOM
      1 C1        -59.9990    4.2275  -39.3830 C.3    1 LIG       0.04000
      2 N1        -60.5037    3.1057  -40.1980 N.4    1 LIG      -0.30000
      3 H1        -58.9965    3.9661  -39.0393 H      1 LIG       0.09000
      4 H2        -59.9778    5.1171  -40.0154 H      1 LIG       0.09000
      5 H3        -60.6802    4.3611  -38.5404 H      1 LIG       0.09000
      6 H4        -61.4505    3.2955  -40.5518 H      1 LIG       0.33000
      7 H5        -60.5463    2.2354  -39.6515 H      1 LIG       0.33000
      8 H6        -59.8985    2.9313  -41.0113 H      1 LIG       0.33000
@<TRIPOS>BOND
      1       1       2 1
      2       1       3 1
      3       1       4 1
      4       1       5 1
      5       2       6 1
      6       2       7 1
      7       2       8 1
@<TRIPOS>ALT_TYPE
CGenFF_4.0_ALT_TYPE_SET
CGenFF_4.0 1 CG334 2 NG3P3 3 HGA3 4 HGA3 5 HGA3 6 HGP2 7 HGP2 8 HGP2
@<TRIPOS>MOLECULE
methanamine
 8 7 0 0 0
****
USER_CHARGES
INVALID_CHARGES
Pose:   9 Cluster:   9 Fr_nu: 1597774 TotEn:   -49.25
@<TRIPOS>ATOM
      1 C1        -59.5435    3.9007  -38.9518 C.3    1 LIG       0.04000
      2 N1        -59.0794    2.5007  -38.9077 N.4    1 LIG      -0.30000
      3 H1        -60.2192    4.0019  -39.8031 H      1 LIG       0.09000
      4 H2        -60.0598    4.1114  -38.0134 H      1 LIG       0.09000
      5 H3        -58.6662    4.5398  -39.0693 H      1 LIG       0.09000
      6 H4        -58.4355    2.3438  -38.1213 H      1 LIG       0.33000
      7 H5        -58.5821    2.2438  -39.7707 H      1 LIG       0.33000
      8 H6        -59.8668    1.8481  -38.7980 H      1 LIG       0.33000
@<TRIPOS>BOND
      1       1       2 1
      2       1       3 1
      3       1       4 1
      4       1       5 1
      5       2       6 1
      6       2       7 1
      7       2       8 1
@<TRIPOS>ALT_TYPE
CGenFF_4.0_ALT_TYPE_SET
CGenFF_4.0 1 CG334 2 NG3P3 3 HGA3 4 HGA3 5 HGA3 6 HGP2 7 HGP2 8 HGP2
@<TRIPOS>MOLECULE
methanamine
 8 7 0 0 0
****
USER_CHARGES
INVALID_CHARGES
Pose:  10 Cluster:  10 Fr_nu: 1832938 TotEn:   -34.97
@<TRIPOS>ATOM
      1 C1        -51.1316    4.4178  -34.3956 C.3    1 LIG       0.04000
      2 N1        -51.0870    2.9632  -34.6394 N.4    1 LIG      -0.30000
      3 H1        -50.8565    4.5903  -33.3535 H      1 LIG       0.09000
      4 H2        -50.4196    4.8922  -35.0734 H      1 LIG       0.09000
      5 H3        -52.1496    4.7586  -34.5941 H      1 LIG       0.09000
      6 H4        -51.3386    2.7379  -35.6108 H      1 LIG       0.33000
      7 H5        -51.7418    2.4604  -34.0257 H      1 LIG       0.33000
      8 H6        -50.1470    2.5829  -34.4670 H      1 LIG       0.33000
@<TRIPOS>BOND
      1       1       2 1
      2       1       3 1
      3       1       4 1
      4       1       5 1
      5       2       6 1
      6       2       7 1
      7       2       8 1
@<TRIPOS>ALT_TYPE
CGenFF_4.0_ALT_TYPE_SET
CGenFF_4.0 1 CG334 2 NG3P3 3 HGA3 4 HGA3 5 HGA3 6 HGP2 7 HGP2 8 HGP2
@<TRIPOS>MOLECULE
methanamine
 8 7 0 0 0
****
USER_CHARGES
INVALID_CHARGES
Pose:  11 Cluster:  11 Fr_nu: 2066296 TotEn:   -33.47
@<TRIPOS>ATOM
      1 C1        -50.7036    3.9430  -34.5600 C.3    1 LIG       0.04000
      2 N1        -50.5661    3.0751  -33.3746 N.4    1 LIG      -0.30000
      3 H1        -49.7001    4.2027  -34.9020 H      1 LIG       0.09000
      4 H2        -51.2459    3.3822  -35.3236 H      1 LIG       0.09000
      5 H3        -51.2583    4.8339  -34.2591 H      1 LIG       0.09000
      6 H4        -51.4846    2.7964  -33.0054 H      1 LIG       0.33000
      7 H5        -50.0604    3.5533  -32.6172 H      1 LIG       0.33000
      8 H6        -50.0482    2.2150  -33.5979 H      1 LIG       0.33000
@<TRIPOS>BOND
      1       1       2 1
      2       1       3 1
      3       1       4 1
      4       1       5 1
      5       2       6 1
      6       2       7 1
      7       2       8 1
@<TRIPOS>ALT_TYPE
CGenFF_4.0_ALT_TYPE_SET
CGenFF_4.0 1 CG334 2 NG3P3 3 HGA3 4 HGA3 5 HGA3 6 HGP2 7 HGP2 8 HGP2
@<TRIPOS>MOLECULE
methanol
 6 5 0 0 0
****
USER_CHARGES
INVALID_CHARGES
Pose:   1 Cluster:   1 Fr_nu: 161244 TotEn:   -16.96
@<TRIPOS>ATOM
      1 C1        -73.4918  -25.9043  -52.1722 C.3    1 LIG      -0.04000
      2 O1        -74.1928  -25.3024  -53.2449 O.3    1 LIG      -0.65000
      3 H1        -72.8016  -26.6560  -52.5631 H      1 LIG       0.09000
      4 H2        -74.2039  -26.3698  -51.4860 H      1 LIG       0.09000
      5 H3        -72.9265  -25.1351  -51.6409 H      1 LIG       0.09000
      6 H4        -74.7941  -24.6427  -52.8588 H      1 LIG       0.42000
@<TRIPOS>BOND
      1       1       2 1
      2       1       3 1
      3       1       4 1
      4       1       5 1
      5       2       6 1
@<TRIPOS>ALT_TYPE
CGenFF_4.0_ALT_TYPE_SET
CGenFF_4.0 1 CG331 2 OG311 3 HGA3 4 HGA3 5 HGA3 6 HGP1
@<TRIPOS>MOLECULE
methanol
 6 5 0 0 0
****
USER_CHARGES
INVALID_CHARGES
Pose:   2 Cluster:   2 Fr_nu: 10438039 TotEn:   -15.94
@<TRIPOS>ATOM
      1 C1        -86.1575   -3.0070  -44.7637 C.3    1 LIG      -0.04000
      2 O1        -85.4119   -1.8525  -45.1037 O.3    1 LIG      -0.65000
      3 H1        -86.7367   -3.3358  -45.6300 H      1 LIG       0.09000
      4 H2        -86.8265   -2.7774  -43.9305 H      1 LIG       0.09000
      5 H3        -85.4680   -3.8007  -44.4667 H      1 LIG       0.09000
      6 H4        -84.9123   -1.5915  -44.3112 H      1 LIG       0.42000
@<TRIPOS>BOND
      1       1       2 1
      2       1       3 1
      3       1       4 1
      4       1       5 1
      5       2       6 1
@<TRIPOS>ALT_TYPE
CGenFF_4.0_ALT_TYPE_SET
CGenFF_4.0 1 CG331 2 OG311 3 HGA3 4 HGA3 5 HGA3 6 HGP1
@<TRIPOS>MOLECULE
methanol
 6 5 0 0 0
****
USER_CHARGES
INVALID_CHARGES
Pose:   3 Cluster:   3 Fr_nu: 10341396 TotEn:   -15.14
@<TRIPOS>ATOM
      1 C1        -73.1516  -25.8668  -50.9176 C.3    1 LIG      -0.04000
      2 O1        -73.7516  -25.3668  -52.0984 O.3    1 LIG      -0.65000
      3 H1        -72.2278  -26.3924  -51.1718 H      1 LIG       0.09000
      4 H2        -73.8442  -26.5473  -50.4158 H      1 LIG       0.09000
      5 H3        -72.9212  -25.0300  -50.2541 H      1 LIG       0.09000
      6 H4        -74.5668  -24.9081  -51.8323 H      1 LIG       0.42000
@<TRIPOS>BOND
      1       1       2 1
      2       1       3 1
      3       1       4 1
      4       1       5 1
      5       2       6 1
@<TRIPOS>ALT_TYPE
CGenFF_4.0_ALT_TYPE_SET
CGenFF_4.0 1 CG331 2 OG311 3 HGA3 4 HGA3 5 HGA3 6 HGP1
@<TRIPOS>MOLECULE
methanol
 6 5 0 0 0
****
USER_CHARGES
INVALID_CHARGES
Pose:   4 Cluster:   4 Fr_nu:  59147 TotEn:   -13.92
@<TRIPOS>ATOM
      1 C1        -59.0703    2.8731  -39.3388 C.3    1 LIG      -0.04000
      2 O1        -58.4983    1.6580  -38.8904 O.3    1 LIG      -0.65000
      3 H1        -58.2767    3.5591  -39.6449 H      1 LIG       0.09000
      4 H2        -59.6605    3.3180  -38.5336 H      1 LIG       0.09000
      5 H3        -59.7197    2.6665  -40.1927 H      1 LIG       0.09000
      6 H4        -59.2323    1.0767  -38.6279 H      1 LIG       0.42000
@<TRIPOS>BOND
      1       1       2 1
      2       1       3 1
      3       1       4 1
      4       1       5 1
      5       2       6 1
@<TRIPOS>ALT_TYPE
CGenFF_4.0_ALT_TYPE_SET
CGenFF_4.0 1 CG331 2 OG311 3 HGA3 4 HGA3 5 HGA3 6 HGP1
@<TRIPOS>MOLECULE
methanol
 6 5 0 0 0
****
USER_CHARGES
INVALID_CHARGES
Pose:   5 Cluster:   5 Fr_nu: 10429207 TotEn:   -13.85
@<TRIPOS>ATOM
      1 C1        -85.4658   -3.9337  -45.3113 C.3    1 LIG      -0.04000
      2 O1        -84.7910   -2.7682  -45.7478 O.3    1 LIG      -0.65000
      3 H1        -86.5011   -3.9086  -45.6603 H      1 LIG       0.09000
      4 H2        -85.4393   -3.9840  -44.2198 H      1 LIG       0.09000
      5 H3        -84.9649   -4.8112  -45.7268 H      1 LIG       0.09000
      6 H4        -83.8776   -2.8271  -45.4191 H      1 LIG       0.42000
@<TRIPOS>BOND
      1       1       2 1
      2       1       3 1
      3       1       4 1
      4       1       5 1
      5       2       6 1
@<TRIPOS>ALT_TYPE
CGenFF_4.0_ALT_TYPE_SET
CGenFF_4.0 1 CG331 2 OG311 3 HGA3 4 HGA3 5 HGA3 6 HGP1
@<TRIPOS>MOLECULE
methanol
 6 5 0 0 0
****
USER_CHARGES
INVALID_CHARGES
Pose:   6 Cluster:   6 Fr_nu: 10438380 TotEn:   -13.74
@<TRIPOS>ATOM
      1 C1        -86.3150   -3.1500  -45.1121 C.3    1 LIG      -0.04000
      2 O1        -86.9279   -1.9197  -45.4516 O.3    1 LIG      -0.65000
      3 H1        -85.6814   -3.4824  -45.9381 H      1 LIG       0.09000
      4 H2        -87.0854   -3.8974  -44.9063 H      1 LIG       0.09000
      5 H3        -85.7011   -3.0070  -44.2198 H      1 LIG       0.09000
      6 H4        -87.4808   -1.6580  -44.6956 H      1 LIG       0.42000
@<TRIPOS>BOND
      1       1       2 1
      2       1       3 1
      3       1       4 1
      4       1       5 1
      5       2       6 1
@<TRIPOS>ALT_TYPE
CGenFF_4.0_ALT_TYPE_SET
CGenFF_4.0 1 CG331 2 OG311 3 HGA3 4 HGA3 5 HGA3 6 HGP1
@<TRIPOS>MOLECULE
methanol
 6 5 0 0 0
****
USER_CHARGES
INVALID_CHARGES
Pose:   7 Cluster:   7 Fr_nu:  58656 TotEn:   -13.69
@<TRIPOS>ATOM
      1 C1        -71.3122   -9.0055  -43.3549 C.3    1 LIG      -0.04000
      2 O1        -70.8032  -10.2143  -42.8218 O.3    1 LIG      -0.65000
      3 H1        -72.2085   -9.2150  -43.9439 H      1 LIG       0.09000
      4 H2        -70.5520   -8.5348  -43.9835 H      1 LIG       0.09000
      5 H3        -71.5685   -8.3341  -42.5320 H      1 LIG       0.09000
      6 H4        -70.0100   -9.9876  -42.3068 H      1 LIG       0.42000
@<TRIPOS>BOND
      1       1       2 1
      2       1       3 1
      3       1       4 1
      4       1       5 1
      5       2       6 1
@<TRIPOS>ALT_TYPE
CGenFF_4.0_ALT_TYPE_SET
CGenFF_4.0 1 CG331 2 OG311 3 HGA3 4 HGA3 5 HGA3 6 HGP1
@<TRIPOS>MOLECULE
methanol
 6 5 0 0 0
****
USER_CHARGES
INVALID_CHARGES
Pose:   8 Cluster:   8 Fr_nu: 10048842 TotEn:   -13.66
@<TRIPOS>ATOM
      1 C1        -59.9170    7.4615  -21.7320 C.3    1 LIG      -0.04000
      2 O1        -59.5715    6.1316  -21.3906 O.3    1 LIG      -0.65000
      3 H1        -59.0547    8.1143  -21.5759 H      1 LIG       0.09000
      4 H2        -60.7544    7.7919  -21.1121 H      1 LIG       0.09000
      5 H3        -60.2100    7.4938  -22.7840 H      1 LIG       0.09000
      6 H4        -60.3605    5.5837  -21.5419 H      1 LIG       0.42000
@<TRIPOS>BOND
      1       1       2 1
      2       1       3 1
      3       1       4 1
      4       1       5 1
      5       2       6 1
@<TRIPOS>ALT_TYPE
CGenFF_4.0_ALT_TYPE_SET
CGenFF_4.0 1 CG331 2 OG311 3 HGA3 4 HGA3 5 HGA3 6 HGP1
@<TRIPOS>MOLECULE
methanol
 6 5 0 0 0
****
USER_CHARGES
INVALID_CHARGES
Pose:   9 Cluster:   9 Fr_nu: 10412014 TotEn:   -13.59
@<TRIPOS>ATOM
      1 C1        -51.4769  -22.0455  -33.9602 C.3    1 LIG      -0.04000
      2 O1        -50.1903  -21.5083  -33.7141 O.3    1 LIG      -0.65000
      3 H1        -52.1959  -21.2312  -34.0795 H      1 LIG       0.09000
      4 H2        -51.7712  -22.6860  -33.1249 H      1 LIG       0.09000
      5 H3        -51.4453  -22.6379  -34.8776 H      1 LIG       0.09000
      6 H4        -49.5814  -22.2600  -33.6139 H      1 LIG       0.42000
@<TRIPOS>BOND
      1       1       2 1
      2       1       3 1
      3       1       4 1
      4       1       5 1
      5       2       6 1
@<TRIPOS>ALT_TYPE
CGenFF_4.0_ALT_TYPE_SET
CGenFF_4.0 1 CG331 2 OG311 3 HGA3 4 HGA3 5 HGA3 6 HGP1
@<TRIPOS>MOLECULE
methanol
 6 5 0 0 0
****
USER_CHARGES
INVALID_CHARGES
Pose:  10 Cluster:  10 Fr_nu: 385349 TotEn:   -13.43
@<TRIPOS>ATOM
      1 C1        -72.8451   -7.4149  -51.0775 C.3    1 LIG      -0.04000
      2 O1        -71.7168   -6.6262  -51.4080 O.3    1 LIG      -0.65000
      3 H1        -72.8131   -7.6711  -50.0156 H      1 LIG       0.09000
      4 H2        -72.8448   -8.3249  -51.6828 H      1 LIG       0.09000
      5 H3        -73.7522   -6.8422  -51.2845 H      1 LIG       0.09000
      6 H4        -71.7807   -6.4196  -52.3561 H      1 LIG       0.42000
@<TRIPOS>BOND
      1       1       2 1
      2       1       3 1
      3       1       4 1
      4       1       5 1
      5       2       6 1
@<TRIPOS>ALT_TYPE
CGenFF_4.0_ALT_TYPE_SET
CGenFF_4.0 1 CG331 2 OG311 3 HGA3 4 HGA3 5 HGA3 6 HGP1
@<TRIPOS>MOLECULE
methanol
 6 5 0 0 0
****
USER_CHARGES
INVALID_CHARGES
Pose:  11 Cluster:  11 Fr_nu: 268773 TotEn:   -13.26
@<TRIPOS>ATOM
      1 C1        -76.0082  -15.0583  -43.5470 C.3    1 LIG      -0.04000
      2 O1        -74.7326  -15.6413  -43.3532 O.3    1 LIG      -0.65000
      3 H1        -75.9473  -13.9810  -43.3744 H      1 LIG       0.09000
      4 H2        -76.7246  -15.5089  -42.8553 H      1 LIG       0.09000
      5 H3        -76.3310  -15.2428  -44.5743 H      1 LIG       0.09000
      6 H4        -74.8273  -16.5956  -43.5149 H      1 LIG       0.42000
@<TRIPOS>BOND
      1       1       2 1
      2       1       3 1
      3       1       4 1
      4       1       5 1
      5       2       6 1
@<TRIPOS>ALT_TYPE
CGenFF_4.0_ALT_TYPE_SET
CGenFF_4.0 1 CG331 2 OG311 3 HGA3 4 HGA3 5 HGA3 6 HGP1
@<TRIPOS>MOLECULE
methanol
 6 5 0 0 0
****
USER_CHARGES
INVALID_CHARGES
Pose:  12 Cluster:  12 Fr_nu: 207343 TotEn:   -12.51
@<TRIPOS>ATOM
      1 C1        -82.0024   -6.9360  -45.3323 C.3    1 LIG      -0.04000
      2 O1        -82.9125   -6.9360  -46.4168 O.3    1 LIG      -0.65000
      3 H1        -81.5635   -5.9411  -45.2239 H      1 LIG       0.09000
      4 H2        -81.2174   -7.6743  -45.5142 H      1 LIG       0.09000
      5 H3        -82.5398   -7.1963  -44.4174 H      1 LIG       0.09000
      6 H4        -83.2803   -7.8340  -46.4810 H      1 LIG       0.42000
@<TRIPOS>BOND
      1       1       2 1
      2       1       3 1
      3       1       4 1
      4       1       5 1
      5       2       6 1
@<TRIPOS>ALT_TYPE
CGenFF_4.0_ALT_TYPE_SET
CGenFF_4.0 1 CG331 2 OG311 3 HGA3 4 HGA3 5 HGA3 6 HGP1
@<TRIPOS>MOLECULE
methanol
 6 5 0 0 0
****
USER_CHARGES
INVALID_CHARGES
Pose:  13 Cluster:  13 Fr_nu: 10012297 TotEn:   -12.42
@<TRIPOS>ATOM
      1 C1        -74.9295   -7.3252  -58.1037 C.3    1 LIG      -0.04000
      2 O1        -75.3022   -5.9744  -58.3058 O.3    1 LIG      -0.65000
      3 H1        -74.0049   -7.3658  -57.5227 H      1 LIG       0.09000
      4 H2        -74.7861   -7.8132  -59.0711 H      1 LIG       0.09000
      5 H3        -75.7247   -7.8350  -57.5549 H      1 LIG       0.09000
      6 H4        -76.1251   -5.9797  -58.8241 H      1 LIG       0.42000
@<TRIPOS>BOND
      1       1       2 1
      2       1       3 1
      3       1       4 1
      4       1       5 1
      5       2       6 1
@<TRIPOS>ALT_TYPE
CGenFF_4.0_ALT_TYPE_SET
CGenFF_4.0 1 CG331 2 OG311 3 HGA3 4 HGA3 5 HGA3 6 HGP1
@<TRIPOS>MOLECULE
methanol
 6 5 0 0 0
****
USER_CHARGES
INVALID_CHARGES
Pose:  14 Cluster:  14 Fr_nu:  58799 TotEn:   -12.33
@<TRIPOS>ATOM
      1 C1        -71.4256   -9.2631  -43.2514 C.3    1 LIG      -0.04000
      2 O1        -70.0629   -9.2281  -43.6338 O.3    1 LIG      -0.65000
      3 H1        -72.0559   -9.1217  -44.1329 H      1 LIG       0.09000
      4 H2        -71.6203   -8.4739  -42.5208 H      1 LIG       0.09000
      5 H3        -71.6439  -10.2347  -42.8022 H      1 LIG       0.09000
      6 H4        -69.5363   -9.3566  -42.8263 H      1 LIG       0.42000
@<TRIPOS>BOND
      1       1       2 1
      2       1       3 1
      3       1       4 1
      4       1       5 1
      5       2       6 1
@<TRIPOS>ALT_TYPE
CGenFF_4.0_ALT_TYPE_SET
CGenFF_4.0 1 CG331 2 OG311 3 HGA3 4 HGA3 5 HGA3 6 HGP1
@<TRIPOS>MOLECULE
methanol
 6 5 0 0 0
****
USER_CHARGES
INVALID_CHARGES
Pose:  15 Cluster:  15 Fr_nu: 10418247 TotEn:   -11.99
@<TRIPOS>ATOM
      1 C1        -46.8369   -8.0720  -29.0089 C.3    1 LIG      -0.04000
      2 O1        -45.9229   -7.2997  -29.7656 O.3    1 LIG      -0.65000
      3 H1        -47.6617   -7.4378  -28.6748 H      1 LIG       0.09000
      4 H2        -46.3233   -8.5044  -28.1465 H      1 LIG       0.09000
      5 H3        -47.2292   -8.8751  -29.6372 H      1 LIG       0.09000
      6 H4        -45.2068   -7.8961  -30.0436 H      1 LIG       0.42000
@<TRIPOS>BOND
      1       1       2 1
      2       1       3 1
      3       1       4 1
      4       1       5 1
      5       2       6 1
@<TRIPOS>ALT_TYPE
CGenFF_4.0_ALT_TYPE_SET
CGenFF_4.0 1 CG331 2 OG311 3 HGA3 4 HGA3 5 HGA3 6 HGP1
@<TRIPOS>MOLECULE
methanol
 6 5 0 0 0
****
USER_CHARGES
INVALID_CHARGES
Pose:  16 Cluster:  16 Fr_nu: 9050880 TotEn:   -11.90
@<TRIPOS>ATOM
      1 C1        -74.3732   -6.8949  -57.4740 C.3    1 LIG      -0.04000
      2 O1        -74.2860   -6.4065  -58.8000 O.3    1 LIG      -0.65000
      3 H1        -74.7509   -6.1063  -56.8186 H      1 LIG       0.09000
      4 H2        -73.3849   -7.2197  -57.1387 H      1 LIG       0.09000
      5 H3        -75.0604   -7.7439  -57.4523 H      1 LIG       0.09000
      6 H4        -73.9476   -7.1334  -59.3504 H      1 LIG       0.42000
@<TRIPOS>BOND
      1       1       2 1
      2       1       3 1
      3       1       4 1
      4       1       5 1
      5       2       6 1
@<TRIPOS>ALT_TYPE
CGenFF_4.0_ALT_TYPE_SET
CGenFF_4.0 1 CG331 2 OG311 3 HGA3 4 HGA3 5 HGA3 6 HGP1
@<TRIPOS>MOLECULE
methanol
 6 5 0 0 0
****
USER_CHARGES
INVALID_CHARGES
Pose:  17 Cluster:  17 Fr_nu: 1917313 TotEn:   -11.88
@<TRIPOS>ATOM
      1 C1        -44.2680   -6.0790  -48.9790 C.3    1 LIG      -0.04000
      2 O1        -43.3923   -5.8220  -47.8967 O.3    1 LIG      -0.65000
      3 H1        -43.9351   -6.9718  -49.5140 H      1 LIG       0.09000
      4 H2        -44.2770   -5.2192  -49.6537 H      1 LIG       0.09000
      5 H3        -45.2753   -6.2447  -48.5897 H      1 LIG       0.09000
      6 H4        -43.7199   -5.0240  -47.4475 H      1 LIG       0.42000
@<TRIPOS>BOND
      1       1       2 1
      2       1       3 1
      3       1       4 1
      4       1       5 1
      5       2       6 1
@<TRIPOS>ALT_TYPE
CGenFF_4.0_ALT_TYPE_SET
CGenFF_4.0 1 CG331 2 OG311 3 HGA3 4 HGA3 5 HGA3 6 HGP1
@<TRIPOS>MOLECULE
methanol
 6 5 0 0 0
****
USER_CHARGES
INVALID_CHARGES
Pose:  18 Cluster:  18 Fr_nu: 10418355 TotEn:   -11.79
@<TRIPOS>ATOM
      1 C1        -46.8369   -8.0720  -29.0089 C.3    1 LIG      -0.04000
      2 O1        -47.2189   -6.7294  -29.2456 O.3    1 LIG      -0.65000
      3 H1        -46.0122   -8.3396  -29.6740 H      1 LIG       0.09000
      4 H2        -47.6905   -8.7313  -29.1860 H      1 LIG       0.09000
      5 H3        -46.5115   -8.1712  -27.9707 H      1 LIG       0.09000
      6 H4        -47.9515   -6.5296  -28.6380 H      1 LIG       0.42000
@<TRIPOS>BOND
      1       1       2 1
      2       1       3 1
      3       1       4 1
      4       1       5 1
      5       2       6 1
@<TRIPOS>ALT_TYPE
CGenFF_4.0_ALT_TYPE_SET
CGenFF_4.0 1 CG331 2 OG311 3 HGA3 4 HGA3 5 HGA3 6 HGP1
@<TRIPOS>MOLECULE
methanol
 6 5 0 0 0
****
USER_CHARGES
INVALID_CHARGES
Pose:  19 Cluster:  19 Fr_nu: 10268623 TotEn:   -11.60
@<TRIPOS>ATOM
      1 C1        -50.5510    4.0310  -34.2577 C.3    1 LIG      -0.04000
      2 O1        -49.9963    3.5001  -33.0682 O.3    1 LIG      -0.65000
      3 H1        -50.8590    5.0655  -34.0869 H      1 LIG       0.09000
      4 H2        -51.4115    3.4287  -34.5600 H      1 LIG       0.09000
      5 H3        -49.7948    4.0038  -35.0457 H      1 LIG       0.09000
      6 H4        -49.7357    2.5829  -33.2593 H      1 LIG       0.42000
@<TRIPOS>BOND
      1       1       2 1
      2       1       3 1
      3       1       4 1
      4       1       5 1
      5       2       6 1
@<TRIPOS>ALT_TYPE
CGenFF_4.0_ALT_TYPE_SET
CGenFF_4.0 1 CG331 2 OG311 3 HGA3 4 HGA3 5 HGA3 6 HGP1
@<TRIPOS>MOLECULE
methanol
 6 5 0 0 0
****
USER_CHARGES
INVALID_CHARGES
Pose:  20 Cluster:  20 Fr_nu: 159517 TotEn:   -11.17
@<TRIPOS>ATOM
      1 C1        -75.0706  -23.6602  -47.0286 C.3    1 LIG      -0.04000
      2 O1        -74.3655  -24.2706  -48.0938 O.3    1 LIG      -0.65000
      3 H1        -74.5278  -23.8182  -46.0935 H      1 LIG       0.09000
      4 H2        -76.0720  -24.0923  -46.9584 H      1 LIG       0.09000
      5 H3        -75.1513  -22.5883  -47.2238 H      1 LIG       0.09000
      6 H4        -74.8774  -24.1091  -48.9048 H      1 LIG       0.42000
@<TRIPOS>BOND
      1       1       2 1
      2       1       3 1
      3       1       4 1
      4       1       5 1
      5       2       6 1
@<TRIPOS>ALT_TYPE
CGenFF_4.0_ALT_TYPE_SET
CGenFF_4.0 1 CG331 2 OG311 3 HGA3 4 HGA3 5 HGA3 6 HGP1
@<TRIPOS>MOLECULE
methanol
 6 5 0 0 0
****
USER_CHARGES
INVALID_CHARGES
Pose:  21 Cluster:  21 Fr_nu: 9948202 TotEn:   -11.09
@<TRIPOS>ATOM
      1 C1        -75.2169   -7.1839  -58.2774 C.3    1 LIG      -0.04000
      2 O1        -74.0119   -6.6707  -57.7396 O.3    1 LIG      -0.65000
      3 H1        -75.9424   -6.3740  -58.3859 H      1 LIG       0.09000
      4 H2        -75.6135   -7.9561  -57.6133 H      1 LIG       0.09000
      5 H3        -75.0113   -7.6198  -59.2579 H      1 LIG       0.09000
      6 H4        -73.3945   -7.4176  -57.6582 H      1 LIG       0.42000
@<TRIPOS>BOND
      1       1       2 1
      2       1       3 1
      3       1       4 1
      4       1       5 1
      5       2       6 1
@<TRIPOS>ALT_TYPE
CGenFF_4.0_ALT_TYPE_SET
CGenFF_4.0 1 CG331 2 OG311 3 HGA3 4 HGA3 5 HGA3 6 HGP1
@<TRIPOS>MOLECULE
methanol
 6 5 0 0 0
****
USER_CHARGES
INVALID_CHARGES
Pose:  22 Cluster:  22 Fr_nu: 550850 TotEn:   -10.87
@<TRIPOS>ATOM
      1 C1        -70.5332   -4.9620  -47.4166 C.3    1 LIG      -0.04000
      2 O1        -70.0490   -4.9620  -48.7470 O.3    1 LIG      -0.65000
      3 H1        -71.2802   -5.7510  -47.2999 H      1 LIG       0.09000
      4 H2        -70.9767   -3.9893  -47.1893 H      1 LIG       0.09000
      5 H3        -69.7000   -5.1486  -46.7350 H      1 LIG       0.09000
      6 H4        -69.3899   -4.2498  -48.8110 H      1 LIG       0.42000
@<TRIPOS>BOND
      1       1       2 1
      2       1       3 1
      3       1       4 1
      4       1       5 1
      5       2       6 1
@<TRIPOS>ALT_TYPE
CGenFF_4.0_ALT_TYPE_SET
CGenFF_4.0 1 CG331 2 OG311 3 HGA3 4 HGA3 5 HGA3 6 HGP1
@<TRIPOS>MOLECULE
methanol
 6 5 0 0 0
****
USER_CHARGES
INVALID_CHARGES
Pose:  23 Cluster:  23 Fr_nu: 10371916 TotEn:   -10.47
@<TRIPOS>ATOM
      1 C1        -51.2055  -24.5823  -26.9630 C.3    1 LIG      -0.04000
      2 O1        -51.1620  -23.8811  -25.7338 O.3    1 LIG      -0.65000
      3 H1        -50.4337  -24.1943  -27.6322 H      1 LIG       0.09000
      4 H2        -52.1918  -24.4611  -27.4180 H      1 LIG       0.09000
      5 H3        -51.0213  -25.6425  -26.7741 H      1 LIG       0.09000
      6 H4        -51.8600  -24.2530  -25.1680 H      1 LIG       0.42000
@<TRIPOS>BOND
      1       1       2 1
      2       1       3 1
      3       1       4 1
      4       1       5 1
      5       2       6 1
@<TRIPOS>ALT_TYPE
CGenFF_4.0_ALT_TYPE_SET
CGenFF_4.0 1 CG331 2 OG311 3 HGA3 4 HGA3 5 HGA3 6 HGP1
@<TRIPOS>MOLECULE
methanol
 6 5 0 0 0
****
USER_CHARGES
INVALID_CHARGES
Pose:  24 Cluster:  24 Fr_nu: 6390154 TotEn:   -10.19
@<TRIPOS>ATOM
      1 C1        -78.9193  -14.7187  -47.0844 C.3    1 LIG      -0.04000
      2 O1        -79.6508  -14.0972  -48.1251 O.3    1 LIG      -0.65000
      3 H1        -78.2021  -15.4233  -47.5125 H      1 LIG       0.09000
      4 H2        -79.6077  -15.2435  -46.4170 H      1 LIG       0.09000
      5 H3        -78.3818  -13.9524  -46.5209 H      1 LIG       0.09000
      6 H4        -80.2755  -13.4807  -47.7063 H      1 LIG       0.42000
@<TRIPOS>BOND
      1       1       2 1
      2       1       3 1
      3       1       4 1
      4       1       5 1
      5       2       6 1
@<TRIPOS>ALT_TYPE
CGenFF_4.0_ALT_TYPE_SET
CGenFF_4.0 1 CG331 2 OG311 3 HGA3 4 HGA3 5 HGA3 6 HGP1
@<TRIPOS>MOLECULE
methanol
 6 5 0 0 0
****
USER_CHARGES
INVALID_CHARGES
Pose:  25 Cluster:  25 Fr_nu: 207929 TotEn:   -10.14
@<TRIPOS>ATOM
      1 C1        -82.0024   -6.9360  -45.3323 C.3    1 LIG      -0.04000
      2 O1        -81.2055   -5.7699  -45.4299 O.3    1 LIG      -0.65000
      3 H1        -82.7157   -6.9611  -46.1598 H      1 LIG       0.09000
      4 H2        -82.5353   -6.9355  -44.3780 H      1 LIG       0.09000
      5 H3        -81.3551   -7.8145  -45.3855 H      1 LIG       0.09000
      6 H4        -80.5866   -5.7834  -44.6799 H      1 LIG       0.42000
@<TRIPOS>BOND
      1       1       2 1
      2       1       3 1
      3       1       4 1
      4       1       5 1
      5       2       6 1
@<TRIPOS>ALT_TYPE
CGenFF_4.0_ALT_TYPE_SET
CGenFF_4.0 1 CG331 2 OG311 3 HGA3 4 HGA3 5 HGA3 6 HGP1
@<TRIPOS>MOLECULE
methanol
 6 5 0 0 0
****
USER_CHARGES
INVALID_CHARGES
Pose:  26 Cluster:  26 Fr_nu: 1996038 TotEn:   -10.02
@<TRIPOS>ATOM
      1 C1        -50.4767  -11.0694  -42.6246 C.3    1 LIG      -0.04000
      2 O1        -50.2372   -9.7474  -42.1781 O.3    1 LIG      -0.65000
      3 H1        -49.8960  -11.2597  -43.5305 H      1 LIG       0.09000
      4 H2        -51.5427  -11.1986  -42.8286 H      1 LIG       0.09000
      5 H3        -50.1697  -11.7694  -41.8440 H      1 LIG       0.09000
      6 H4        -50.7689   -9.6167  -41.3744 H      1 LIG       0.42000
@<TRIPOS>BOND
      1       1       2 1
      2       1       3 1
      3       1       4 1
      4       1       5 1
      5       2       6 1
@<TRIPOS>ALT_TYPE
CGenFF_4.0_ALT_TYPE_SET
CGenFF_4.0 1 CG331 2 OG311 3 HGA3 4 HGA3 5 HGA3 6 HGP1
@<TRIPOS>MOLECULE
methanol
 6 5 0 0 0
****
USER_CHARGES
INVALID_CHARGES
Pose:  27 Cluster:  27 Fr_nu: 269728 TotEn:    -9.81
@<TRIPOS>ATOM
      1 C1        -76.0082  -15.0583  -43.5470 C.3    1 LIG      -0.04000
      2 O1        -76.7713  -15.1515  -42.3581 O.3    1 LIG      -0.65000
      3 H1        -75.2750  -15.8682  -43.5746 H      1 LIG       0.09000
      4 H2        -75.5000  -14.0912  -43.5800 H      1 LIG       0.09000
      5 H3        -76.6770  -15.1459  -44.4064 H      1 LIG       0.09000
      6 H4        -77.4093  -14.4176  -42.3700 H      1 LIG       0.42000
@<TRIPOS>BOND
      1       1       2 1
      2       1       3 1
      3       1       4 1
      4       1       5 1
      5       2       6 1
@<TRIPOS>ALT_TYPE
CGenFF_4.0_ALT_TYPE_SET
CGenFF_4.0 1 CG331 2 OG311 3 HGA3 4 HGA3 5 HGA3 6 HGP1
@<TRIPOS>MOLECULE
methanol
 6 5 0 0 0
****
USER_CHARGES
INVALID_CHARGES
Pose:  28 Cluster:  28 Fr_nu: 10421827 TotEn:    -9.77
@<TRIPOS>ATOM
      1 C1        -73.5269  -26.1033  -50.1652 C.3    1 LIG      -0.04000
      2 O1        -73.2027  -24.8457  -50.7287 O.3    1 LIG      -0.65000
      3 H1        -72.6250  -26.7168  -50.0980 H      1 LIG       0.09000
      4 H2        -74.2736  -26.6015  -50.7888 H      1 LIG       0.09000
      5 H3        -73.9355  -25.9494  -49.1637 H      1 LIG       0.09000
      6 H4        -74.0268  -24.3311  -50.7719 H      1 LIG       0.42000
@<TRIPOS>BOND
      1       1       2 1
      2       1       3 1
      3       1       4 1
      4       1       5 1
      5       2       6 1
@<TRIPOS>ALT_TYPE
CGenFF_4.0_ALT_TYPE_SET
CGenFF_4.0 1 CG331 2 OG311 3 HGA3 4 HGA3 5 HGA3 6 HGP1
@<TRIPOS>MOLECULE
methanol
 6 5 0 0 0
****
USER_CHARGES
INVALID_CHARGES
Pose:  29 Cluster:  29 Fr_nu: 1853191 TotEn:    -9.59
@<TRIPOS>ATOM
      1 C1        -73.0125   -7.2331  -51.4720 C.3    1 LIG      -0.04000
      2 O1        -72.6920   -7.6021  -50.1432 O.3    1 LIG      -0.65000
      3 H1        -72.7573   -6.1825  -51.6309 H      1 LIG       0.09000
      4 H2        -74.0798   -7.3904  -51.6474 H      1 LIG       0.09000
      5 H3        -72.4364   -7.8540  -52.1621 H      1 LIG       0.09000
      6 H4        -72.9323   -8.5388  -50.0411 H      1 LIG       0.42000
@<TRIPOS>BOND
      1       1       2 1
      2       1       3 1
      3       1       4 1
      4       1       5 1
      5       2       6 1
@<TRIPOS>ALT_TYPE
CGenFF_4.0_ALT_TYPE_SET
CGenFF_4.0 1 CG331 2 OG311 3 HGA3 4 HGA3 5 HGA3 6 HGP1
@<TRIPOS>MOLECULE
methanol
 6 5 0 0 0
****
USER_CHARGES
INVALID_CHARGES
Pose:  30 Cluster:  30 Fr_nu: 10014303 TotEn:    -9.52
@<TRIPOS>ATOM
      1 C1        -74.3133   -7.5454  -56.8711 C.3    1 LIG      -0.04000
      2 O1        -74.6720   -7.2704  -58.2128 O.3    1 LIG      -0.65000
      3 H1        -74.5061   -6.6645  -56.2537 H      1 LIG       0.09000
      4 H2        -73.2544   -7.8121  -56.8234 H      1 LIG       0.09000
      5 H3        -74.9145   -8.3816  -56.5066 H      1 LIG       0.09000
      6 H4        -74.4867   -8.0739  -58.7283 H      1 LIG       0.42000
@<TRIPOS>BOND
      1       1       2 1
      2       1       3 1
      3       1       4 1
      4       1       5 1
      5       2       6 1
@<TRIPOS>ALT_TYPE
CGenFF_4.0_ALT_TYPE_SET
CGenFF_4.0 1 CG331 2 OG311 3 HGA3 4 HGA3 5 HGA3 6 HGP1
@<TRIPOS>MOLECULE
methanol
 6 5 0 0 0
****
USER_CHARGES
INVALID_CHARGES
Pose:  31 Cluster:  31 Fr_nu: 131129 TotEn:    -9.46
@<TRIPOS>ATOM
      1 C1        -58.3023   -2.3554  -52.8941 C.3    1 LIG      -0.04000
      2 O1        -58.0685   -3.6622  -52.4023 O.3    1 LIG      -0.65000
      3 H1        -59.2579   -2.3301  -53.4236 H      1 LIG       0.09000
      4 H2        -57.4919   -2.0687  -53.5691 H      1 LIG       0.09000
      5 H3        -58.3362   -1.6596  -52.0525 H      1 LIG       0.09000
      6 H4        -57.2132   -3.6445  -51.9397 H      1 LIG       0.42000
@<TRIPOS>BOND
      1       1       2 1
      2       1       3 1
      3       1       4 1
      4       1       5 1
      5       2       6 1
@<TRIPOS>ALT_TYPE
CGenFF_4.0_ALT_TYPE_SET
CGenFF_4.0 1 CG331 2 OG311 3 HGA3 4 HGA3 5 HGA3 6 HGP1
@<TRIPOS>MOLECULE
methanol
 6 5 0 0 0
****
USER_CHARGES
INVALID_CHARGES
Pose:  32 Cluster:  32 Fr_nu: 160551 TotEn:    -9.46
@<TRIPOS>ATOM
      1 C1        -74.9096  -23.6801  -47.0675 C.3    1 LIG      -0.04000
      2 O1        -76.0745  -24.2047  -47.6775 O.3    1 LIG      -0.65000
      3 H1        -74.9720  -23.8151  -45.9848 H      1 LIG       0.09000
      4 H2        -74.8179  -22.6180  -47.3082 H      1 LIG       0.09000
      5 H3        -74.0368  -24.2150  -47.4493 H      1 LIG       0.09000
      6 H4        -75.9820  -24.0666  -48.6357 H      1 LIG       0.42000
@<TRIPOS>BOND
      1       1       2 1
      2       1       3 1
      3       1       4 1
      4       1       5 1
      5       2       6 1
@<TRIPOS>ALT_TYPE
CGenFF_4.0_ALT_TYPE_SET
CGenFF_4.0 1 CG331 2 OG311 3 HGA3 4 HGA3 5 HGA3 6 HGP1
@<TRIPOS>MOLECULE
methanol
 6 5 0 0 0
****
USER_CHARGES
INVALID_CHARGES
Pose:  33 Cluster:  33 Fr_nu: 10386070 TotEn:    -9.39
@<TRIPOS>ATOM
      1 C1        -78.4264    4.9828  -37.0647 C.3    1 LIG      -0.04000
      2 O1        -79.3423    3.9549  -37.3949 O.3    1 LIG      -0.65000
      3 H1        -77.6117    4.5676  -36.4664 H      1 LIG       0.09000
      4 H2        -78.9427    5.7656  -36.5033 H      1 LIG       0.09000
      5 H3        -78.0196    5.4059  -37.9862 H      1 LIG       0.09000
      6 H4        -80.0492    4.3616  -37.9246 H      1 LIG       0.42000
@<TRIPOS>BOND
      1       1       2 1
      2       1       3 1
      3       1       4 1
      4       1       5 1
      5       2       6 1
@<TRIPOS>ALT_TYPE
CGenFF_4.0_ALT_TYPE_SET
CGenFF_4.0 1 CG331 2 OG311 3 HGA3 4 HGA3 5 HGA3 6 HGP1
@<TRIPOS>MOLECULE
methanol
 6 5 0 0 0
****
USER_CHARGES
INVALID_CHARGES
Pose:  34 Cluster:  34 Fr_nu: 242186 TotEn:    -9.26
@<TRIPOS>ATOM
      1 C1        -79.0294  -21.2700  -32.9120 C.3    1 LIG      -0.04000
      2 O1        -78.5133  -20.0259  -32.4758 O.3    1 LIG      -0.65000
      3 H1        -80.0618  -21.1401  -33.2458 H      1 LIG       0.09000
      4 H2        -78.9886  -21.9904  -32.0911 H      1 LIG       0.09000
      5 H3        -78.4228  -21.6343  -33.7444 H      1 LIG       0.09000
      6 H4        -77.5975  -20.1818  -32.1879 H      1 LIG       0.42000
@<TRIPOS>BOND
      1       1       2 1
      2       1       3 1
      3       1       4 1
      4       1       5 1
      5       2       6 1
@<TRIPOS>ALT_TYPE
CGenFF_4.0_ALT_TYPE_SET
CGenFF_4.0 1 CG331 2 OG311 3 HGA3 4 HGA3 5 HGA3 6 HGP1
@<TRIPOS>MOLECULE
methanol
 6 5 0 0 0
****
USER_CHARGES
INVALID_CHARGES
Pose:  35 Cluster:  35 Fr_nu: 240251 TotEn:    -9.23
@<TRIPOS>ATOM
      1 C1        -70.3516   -4.8713  -48.4211 C.3    1 LIG      -0.04000
      2 O1        -70.6594   -5.4086  -47.1480 O.3    1 LIG      -0.65000
      3 H1        -70.5951   -5.6035  -49.1950 H      1 LIG       0.09000
      4 H2        -69.2889   -4.6197  -48.4642 H      1 LIG       0.09000
      5 H3        -70.9448   -3.9674  -48.5784 H      1 LIG       0.09000
      6 H4        -70.4300   -4.7312  -46.4891 H      1 LIG       0.42000
@<TRIPOS>BOND
      1       1       2 1
      2       1       3 1
      3       1       4 1
      4       1       5 1
      5       2       6 1
@<TRIPOS>ALT_TYPE
CGenFF_4.0_ALT_TYPE_SET
CGenFF_4.0 1 CG331 2 OG311 3 HGA3 4 HGA3 5 HGA3 6 HGP1
@<TRIPOS>MOLECULE
methanol
 6 5 0 0 0
****
USER_CHARGES
INVALID_CHARGES
Pose:  36 Cluster:  36 Fr_nu: 3223829 TotEn:    -9.03
@<TRIPOS>ATOM
      1 C1        -68.7266   -3.1582  -28.8648 C.3    1 LIG      -0.04000
      2 O1        -68.1998   -4.4104  -29.2633 O.3    1 LIG      -0.65000
      3 H1        -67.9246   -2.5377  -28.4573 H      1 LIG       0.09000
      4 H2        -69.5022   -3.3116  -28.1102 H      1 LIG       0.09000
      5 H3        -69.1613   -2.6620  -29.7357 H      1 LIG       0.09000
      6 H4        -68.9400   -4.9316  -29.6186 H      1 LIG       0.42000
@<TRIPOS>BOND
      1       1       2 1
      2       1       3 1
      3       1       4 1
      4       1       5 1
      5       2       6 1
@<TRIPOS>ALT_TYPE
CGenFF_4.0_ALT_TYPE_SET
CGenFF_4.0 1 CG331 2 OG311 3 HGA3 4 HGA3 5 HGA3 6 HGP1
@<TRIPOS>MOLECULE
methanol
 6 5 0 0 0
****
USER_CHARGES
INVALID_CHARGES
Pose:  37 Cluster:  37 Fr_nu: 9865600 TotEn:    -8.79
@<TRIPOS>ATOM
      1 C1        -75.4592   -7.2938  -58.1735 C.3    1 LIG      -0.04000
      2 O1        -74.6240   -7.2010  -59.3129 O.3    1 LIG      -0.65000
      3 H1        -75.5329   -6.3145  -57.6941 H      1 LIG       0.09000
      4 H2        -75.0430   -8.0232  -57.4740 H      1 LIG       0.09000
      5 H3        -76.4538   -7.6190  -58.4874 H      1 LIG       0.09000
      6 H4        -74.5833   -8.0878  -59.7101 H      1 LIG       0.42000
@<TRIPOS>BOND
      1       1       2 1
      2       1       3 1
      3       1       4 1
      4       1       5 1
      5       2       6 1
@<TRIPOS>ALT_TYPE
CGenFF_4.0_ALT_TYPE_SET
CGenFF_4.0 1 CG331 2 OG311 3 HGA3 4 HGA3 5 HGA3 6 HGP1
@<TRIPOS>MOLECULE
methanol
 6 5 0 0 0
****
USER_CHARGES
INVALID_CHARGES
Pose:  38 Cluster:  38 Fr_nu: 240392 TotEn:    -8.40
@<TRIPOS>ATOM
      1 C1        -70.1617   -4.6416  -48.9112 C.3    1 LIG      -0.04000
      2 O1        -70.3945   -3.7072  -49.9491 O.3    1 LIG      -0.65000
      3 H1        -70.6333   -4.2895  -47.9904 H      1 LIG       0.09000
      4 H2        -69.0857   -4.7592  -48.7600 H      1 LIG       0.09000
      5 H3        -70.5951   -5.6035  -49.1950 H      1 LIG       0.09000
      6 H4        -69.9615   -4.0540  -50.7478 H      1 LIG       0.42000
@<TRIPOS>BOND
      1       1       2 1
      2       1       3 1
      3       1       4 1
      4       1       5 1
      5       2       6 1
@<TRIPOS>ALT_TYPE
CGenFF_4.0_ALT_TYPE_SET
CGenFF_4.0 1 CG331 2 OG311 3 HGA3 4 HGA3 5 HGA3 6 HGP1
@<TRIPOS>MOLECULE
methanol
 6 5 0 0 0
****
USER_CHARGES
INVALID_CHARGES
Pose:  39 Cluster:  39 Fr_nu: 143023 TotEn:    -8.14
@<TRIPOS>ATOM
      1 C1        -51.0549  -11.5198  -28.3978 C.3    1 LIG      -0.04000
      2 O1        -52.0646  -10.5586  -28.6448 O.3    1 LIG      -0.65000
      3 H1        -51.2920  -12.0722  -27.4852 H      1 LIG       0.09000
      4 H2        -50.0901  -11.0172  -28.2917 H      1 LIG       0.09000
      5 H3        -51.0112  -12.2140  -29.2402 H      1 LIG       0.09000
      6 H4        -51.8191  -10.0898  -29.4607 H      1 LIG       0.42000
@<TRIPOS>BOND
      1       1       2 1
      2       1       3 1
      3       1       4 1
      4       1       5 1
      5       2       6 1
@<TRIPOS>ALT_TYPE
CGenFF_4.0_ALT_TYPE_SET
CGenFF_4.0 1 CG331 2 OG311 3 HGA3 4 HGA3 5 HGA3 6 HGP1
@<TRIPOS>MOLECULE
methanol
 6 5 0 0 0
****
USER_CHARGES
INVALID_CHARGES
Pose:  40 Cluster:  40 Fr_nu: 1128491 TotEn:    -8.00
@<TRIPOS>ATOM
      1 C1        -76.3521  -15.6324  -43.7432 C.3    1 LIG      -0.04000
      2 O1        -77.3935  -16.3281  -43.0830 O.3    1 LIG      -0.65000
      3 H1        -76.4524  -14.5606  -43.5550 H      1 LIG       0.09000
      4 H2        -76.4035  -15.8309  -44.8168 H      1 LIG       0.09000
      5 H3        -75.3913  -15.9796  -43.3560 H      1 LIG       0.09000
      6 H4        -77.2707  -17.2738  -43.2735 H      1 LIG       0.42000
@<TRIPOS>BOND
      1       1       2 1
      2       1       3 1
      3       1       4 1
      4       1       5 1
      5       2       6 1
@<TRIPOS>ALT_TYPE
CGenFF_4.0_ALT_TYPE_SET
CGenFF_4.0 1 CG331 2 OG311 3 HGA3 4 HGA3 5 HGA3 6 HGP1
@<TRIPOS>MOLECULE
methanol
 6 5 0 0 0
****
USER_CHARGES
INVALID_CHARGES
Pose:  41 Cluster:  41 Fr_nu: 381609 TotEn:    -7.95
@<TRIPOS>ATOM
      1 C1        -51.3830  -11.6675  -28.0373 C.3    1 LIG      -0.04000
      2 O1        -52.7773  -11.4791  -27.8793 O.3    1 LIG      -0.65000
      3 H1        -51.1681  -11.9555  -29.0693 H      1 LIG       0.09000
      4 H2        -51.0395  -12.4461  -27.3515 H      1 LIG       0.09000
      5 H3        -50.8696  -10.7306  -27.8085 H      1 LIG       0.09000
      6 H4        -52.9279  -11.2251  -26.9527 H      1 LIG       0.42000
@<TRIPOS>BOND
      1       1       2 1
      2       1       3 1
      3       1       4 1
      4       1       5 1
      5       2       6 1
@<TRIPOS>ALT_TYPE
CGenFF_4.0_ALT_TYPE_SET
CGenFF_4.0 1 CG331 2 OG311 3 HGA3 4 HGA3 5 HGA3 6 HGP1
@<TRIPOS>MOLECULE
methanol
 6 5 0 0 0
****
USER_CHARGES
INVALID_CHARGES
Pose:  42 Cluster:  42 Fr_nu: 1678671 TotEn:    -7.95
@<TRIPOS>ATOM
      1 C1        -50.1315  -11.2674  -28.0283 C.3    1 LIG      -0.04000
      2 O1        -51.3305  -11.3256  -28.7789 O.3    1 LIG      -0.65000
      3 H1        -50.0873  -12.1183  -27.3441 H      1 LIG       0.09000
      4 H2        -50.0983  -10.3313  -27.4650 H      1 LIG       0.09000
      5 H3        -49.2811  -11.3087  -28.7130 H      1 LIG       0.09000
      6 H4        -51.3332  -10.5557  -29.3730 H      1 LIG       0.42000
@<TRIPOS>BOND
      1       1       2 1
      2       1       3 1
      3       1       4 1
      4       1       5 1
      5       2       6 1
@<TRIPOS>ALT_TYPE
CGenFF_4.0_ALT_TYPE_SET
CGenFF_4.0 1 CG331 2 OG311 3 HGA3 4 HGA3 5 HGA3 6 HGP1
@<TRIPOS>MOLECULE
methanol
 6 5 0 0 0
****
USER_CHARGES
INVALID_CHARGES
Pose:  43 Cluster:  43 Fr_nu: 10436612 TotEn:    -7.88
@<TRIPOS>ATOM
      1 C1        -72.2608  -25.9614  -56.4390 C.3    1 LIG      -0.04000
      2 O1        -73.1641  -25.7334  -55.3729 O.3    1 LIG      -0.65000
      3 H1        -72.8007  -26.3805  -57.2917 H      1 LIG       0.09000
      4 H2        -71.4790  -26.6525  -56.1138 H      1 LIG       0.09000
      5 H3        -71.8067  -25.0112  -56.7295 H      1 LIG       0.09000
      6 H4        -72.6488  -25.3623  -54.6364 H      1 LIG       0.42000
@<TRIPOS>BOND
      1       1       2 1
      2       1       3 1
      3       1       4 1
      4       1       5 1
      5       2       6 1
@<TRIPOS>ALT_TYPE
CGenFF_4.0_ALT_TYPE_SET
CGenFF_4.0 1 CG331 2 OG311 3 HGA3 4 HGA3 5 HGA3 6 HGP1
@<TRIPOS>MOLECULE
methanol
 6 5 0 0 0
****
USER_CHARGES
INVALID_CHARGES
Pose:  44 Cluster:  44 Fr_nu: 241654 TotEn:    -7.86
@<TRIPOS>ATOM
      1 C1        -79.0294  -21.2700  -32.9120 C.3    1 LIG      -0.04000
      2 O1        -79.9591  -21.0965  -33.9656 O.3    1 LIG      -0.65000
      3 H1        -79.5270  -21.0994  -31.9542 H      1 LIG       0.09000
      4 H2        -78.2021  -20.5664  -33.0353 H      1 LIG       0.09000
      5 H3        -78.6438  -22.2918  -32.9428 H      1 LIG       0.09000
      6 H4        -79.4810  -21.2558  -34.7973 H      1 LIG       0.42000
@<TRIPOS>BOND
      1       1       2 1
      2       1       3 1
      3       1       4 1
      4       1       5 1
      5       2       6 1
@<TRIPOS>ALT_TYPE
CGenFF_4.0_ALT_TYPE_SET
CGenFF_4.0 1 CG331 2 OG311 3 HGA3 4 HGA3 5 HGA3 6 HGP1
@<TRIPOS>MOLECULE
methanol
 6 5 0 0 0
****
USER_CHARGES
INVALID_CHARGES
Pose:  45 Cluster:  45 Fr_nu: 215952 TotEn:    -7.18
@<TRIPOS>ATOM
      1 C1        -78.7879  -21.1226  -32.5152 C.3    1 LIG      -0.04000
      2 O1        -79.5390  -22.2765  -32.8450 O.3    1 LIG      -0.65000
      3 H1        -79.3808  -20.2288  -32.7248 H      1 LIG       0.09000
      4 H2        -77.8658  -21.1069  -33.1018 H      1 LIG       0.09000
      5 H3        -78.5404  -21.1515  -31.4515 H      1 LIG       0.09000
      6 H4        -78.9805  -23.0473  -32.6456 H      1 LIG       0.42000
@<TRIPOS>BOND
      1       1       2 1
      2       1       3 1
      3       1       4 1
      4       1       5 1
      5       2       6 1
@<TRIPOS>ALT_TYPE
CGenFF_4.0_ALT_TYPE_SET
CGenFF_4.0 1 CG331 2 OG311 3 HGA3 4 HGA3 5 HGA3 6 HGP1
@<TRIPOS>MOLECULE
methanol
 6 5 0 0 0
****
USER_CHARGES
INVALID_CHARGES
Pose:  46 Cluster:  46 Fr_nu: 668970 TotEn:    -6.99
@<TRIPOS>ATOM
      1 C1        -80.3314  -22.2636  -33.5690 C.3    1 LIG      -0.04000
      2 O1        -80.7570  -21.2184  -34.4239 O.3    1 LIG      -0.65000
      3 H1        -81.0971  -22.4510  -32.8122 H      1 LIG       0.09000
      4 H2        -79.3906  -21.9826  -33.0889 H      1 LIG       0.09000
      5 H3        -80.1795  -23.1684  -34.1622 H      1 LIG       0.09000
      6 H4        -80.0526  -21.0816  -35.0803 H      1 LIG       0.42000
@<TRIPOS>BOND
      1       1       2 1
      2       1       3 1
      3       1       4 1
      4       1       5 1
      5       2       6 1
@<TRIPOS>ALT_TYPE
CGenFF_4.0_ALT_TYPE_SET
CGenFF_4.0 1 CG331 2 OG311 3 HGA3 4 HGA3 5 HGA3 6 HGP1
@<TRIPOS>MOLECULE
methanol
 6 5 0 0 0
****
USER_CHARGES
INVALID_CHARGES
Pose:  47 Cluster:  47 Fr_nu: 214742 TotEn:    -6.91
@<TRIPOS>ATOM
      1 C1        -50.2237  -11.7971  -28.3130 C.3    1 LIG      -0.04000
      2 O1        -51.1914  -12.6856  -27.7853 O.3    1 LIG      -0.65000
      3 H1        -50.3147  -10.8248  -27.8225 H      1 LIG       0.09000
      4 H2        -50.3755  -11.6893  -29.3900 H      1 LIG       0.09000
      5 H3        -49.2275  -12.2049  -28.1264 H      1 LIG       0.09000
      6 H4        -51.0793  -13.5354  -28.2445 H      1 LIG       0.42000
@<TRIPOS>BOND
      1       1       2 1
      2       1       3 1
      3       1       4 1
      4       1       5 1
      5       2       6 1
@<TRIPOS>ALT_TYPE
CGenFF_4.0_ALT_TYPE_SET
CGenFF_4.0 1 CG331 2 OG311 3 HGA3 4 HGA3 5 HGA3 6 HGP1
@<TRIPOS>MOLECULE
methanol
 6 5 0 0 0
****
USER_CHARGES
INVALID_CHARGES
Pose:  48 Cluster:  48 Fr_nu: 217246 TotEn:    -6.81
@<TRIPOS>ATOM
      1 C1        -79.5744  -22.1078  -33.2198 C.3    1 LIG      -0.04000
      2 O1        -78.7439  -21.0463  -32.7862 O.3    1 LIG      -0.65000
      3 H1        -80.4181  -21.7039  -33.7848 H      1 LIG       0.09000
      4 H2        -79.9365  -22.6658  -32.3527 H      1 LIG       0.09000
      5 H3        -78.9937  -22.7736  -33.8626 H      1 LIG       0.09000
      6 H4        -78.0082  -21.4438  -32.2897 H      1 LIG       0.42000
@<TRIPOS>BOND
      1       1       2 1
      2       1       3 1
      3       1       4 1
      4       1       5 1
      5       2       6 1
@<TRIPOS>ALT_TYPE
CGenFF_4.0_ALT_TYPE_SET
CGenFF_4.0 1 CG331 2 OG311 3 HGA3 4 HGA3 5 HGA3 6 HGP1
@<TRIPOS>MOLECULE
furan
 9 9 0 0 0
****
USER_CHARGES
INVALID_CHARGES
Pose:   1 Cluster:   1 Fr_nu:  99358 TotEn:   -11.42
@<TRIPOS>ATOM
      1 C1        -57.6762    2.7774  -39.4203 C.2    1 LIG      -0.26000
      2 C2        -56.2779    2.7095  -39.6284 C.2    1 LIG      -0.26000
      3 C3        -58.1829    1.5666  -39.8318 C.2    1 LIG       0.09300
      4 C4        -56.0298    1.4621  -40.1521 C.2    1 LIG       0.09300
      5 O1        -57.1858    0.7591  -40.2792 O.3    1 LIG      -0.29200
      6 H1        -58.2438    3.6054  -39.0208 H      1 LIG       0.17500
      7 H2        -55.5429    3.4741  -39.4223 H      1 LIG       0.17500
      8 H3        -59.1771    1.1455  -39.8676 H      1 LIG       0.13800
      9 H4        -55.1335    0.9496  -40.4701 H      1 LIG       0.13800
@<TRIPOS>BOND
      1       1       2 1
      2       1       3 2
      3       2       4 2
      4       3       5 1
      5       4       5 1
      6       1       6 1
      7       2       7 1
      8       3       8 1
      9       4       9 1
@<TRIPOS>ALT_TYPE
CGenFF_4.0_ALT_TYPE_SET
CGenFF_4.0 1 CG2R51 2 CG2R51 3 CG2R51 4 CG2R51 5 OG2R50 6 HGR51 7 HGR51 8 HGR52 9 HGR52
@<TRIPOS>MOLECULE
furan
 9 9 0 0 0
****
USER_CHARGES
INVALID_CHARGES
Pose:   2 Cluster:   2 Fr_nu: 3539809 TotEn:   -11.21
@<TRIPOS>ATOM
      1 C1        -76.1155   -6.5992  -58.4855 C.2    1 LIG      -0.26000
      2 C2        -74.9747   -7.3348  -58.0846 C.2    1 LIG      -0.26000
      3 C3        -76.4862   -5.8455  -57.3962 C.2    1 LIG       0.09300
      4 C4        -74.7295   -6.9780  -56.7790 C.2    1 LIG       0.09300
      5 O1        -75.6463   -6.0704  -56.3519 O.3    1 LIG      -0.29200
      6 H1        -76.6065   -6.6167  -59.4477 H      1 LIG       0.17500
      7 H2        -74.4026   -8.0370  -58.6737 H      1 LIG       0.17500
      8 H3        -77.2806   -5.1366  -57.2129 H      1 LIG       0.13800
      9 H4        -73.9819   -7.2643  -56.0536 H      1 LIG       0.13800
@<TRIPOS>BOND
      1       1       2 1
      2       1       3 2
      3       2       4 2
      4       3       5 1
      5       4       5 1
      6       1       6 1
      7       2       7 1
      8       3       8 1
      9       4       9 1
@<TRIPOS>ALT_TYPE
CGenFF_4.0_ALT_TYPE_SET
CGenFF_4.0 1 CG2R51 2 CG2R51 3 CG2R51 4 CG2R51 5 OG2R50 6 HGR51 7 HGR51 8 HGR52 9 HGR52
@<TRIPOS>MOLECULE
furan
 9 9 0 0 0
****
USER_CHARGES
INVALID_CHARGES
Pose:   3 Cluster:   3 Fr_nu: 3540218 TotEn:   -11.04
@<TRIPOS>ATOM
      1 C1        -75.7340   -6.7448  -56.0716 C.2    1 LIG      -0.26000
      2 C2        -75.0040   -7.7365  -56.7694 C.2    1 LIG      -0.26000
      3 C3        -76.0986   -5.8077  -57.0102 C.2    1 LIG       0.09300
      4 C4        -74.9747   -7.3348  -58.0846 C.2    1 LIG       0.09300
      5 O1        -75.6398   -6.1600  -58.2397 O.3    1 LIG      -0.29200
      6 H1        -75.9650   -6.7163  -55.0166 H      1 LIG       0.17500
      7 H2        -74.5555   -8.6322  -56.3643 H      1 LIG       0.17500
      8 H3        -76.6567   -4.8837  -56.9665 H      1 LIG       0.13800
      9 H4        -74.5451   -7.7512  -58.9840 H      1 LIG       0.13800
@<TRIPOS>BOND
      1       1       2 1
      2       1       3 2
      3       2       4 2
      4       3       5 1
      5       4       5 1
      6       1       6 1
      7       2       7 1
      8       3       8 1
      9       4       9 1
@<TRIPOS>ALT_TYPE
CGenFF_4.0_ALT_TYPE_SET
CGenFF_4.0 1 CG2R51 2 CG2R51 3 CG2R51 4 CG2R51 5 OG2R50 6 HGR51 7 HGR51 8 HGR52 9 HGR52
@<TRIPOS>MOLECULE
furan
 9 9 0 0 0
****
USER_CHARGES
INVALID_CHARGES
Pose:   4 Cluster:   4 Fr_nu: 3738897 TotEn:   -11.01
@<TRIPOS>ATOM
      1 C1        -75.7807   -6.1003  -57.4145 C.2    1 LIG      -0.26000
      2 C2        -74.8577   -6.9173  -58.1100 C.2    1 LIG      -0.26000
      3 C3        -75.4864   -6.2435  -56.0785 C.2    1 LIG       0.09300
      4 C4        -74.0651   -7.5014  -57.1495 C.2    1 LIG       0.09300
      5 O1        -74.4418   -7.0958  -55.9085 O.3    1 LIG      -0.29200
      6 H1        -76.5629   -5.4846  -57.8344 H      1 LIG       0.17500
      7 H2        -74.7798   -7.0622  -59.1779 H      1 LIG       0.17500
      8 H3        -75.9034   -5.8284  -55.1725 H      1 LIG       0.13800
      9 H4        -73.2347   -8.1916  -57.1839 H      1 LIG       0.13800
@<TRIPOS>BOND
      1       1       2 1
      2       1       3 2
      3       2       4 2
      4       3       5 1
      5       4       5 1
      6       1       6 1
      7       2       7 1
      8       3       8 1
      9       4       9 1
@<TRIPOS>ALT_TYPE
CGenFF_4.0_ALT_TYPE_SET
CGenFF_4.0 1 CG2R51 2 CG2R51 3 CG2R51 4 CG2R51 5 OG2R50 6 HGR51 7 HGR51 8 HGR52 9 HGR52
@<TRIPOS>MOLECULE
furan
 9 9 0 0 0
****
USER_CHARGES
INVALID_CHARGES
Pose:   5 Cluster:   5 Fr_nu:  84071 TotEn:   -10.30
@<TRIPOS>ATOM
      1 C1        -56.9694    1.4696  -39.6041 C.2    1 LIG      -0.26000
      2 C2        -55.5755    1.4696  -39.8499 C.2    1 LIG      -0.26000
      3 C3        -57.5671    1.1275  -40.7948 C.2    1 LIG       0.09300
      4 C4        -55.4209    1.1274  -41.1731 C.2    1 LIG       0.09300
      5 O1        -56.6302    0.9172  -41.7562 O.3    1 LIG      -0.29200
      6 H1        -57.4750    1.6916  -38.6755 H      1 LIG       0.17500
      7 H2        -54.7827    1.6910  -39.1499 H      1 LIG       0.17500
      8 H3        -58.5935    0.9967  -41.1056 H      1 LIG       0.13800
      9 H4        -54.5627    0.9973  -41.8163 H      1 LIG       0.13800
@<TRIPOS>BOND
      1       1       2 1
      2       1       3 2
      3       2       4 2
      4       3       5 1
      5       4       5 1
      6       1       6 1
      7       2       7 1
      8       3       8 1
      9       4       9 1
@<TRIPOS>ALT_TYPE
CGenFF_4.0_ALT_TYPE_SET
CGenFF_4.0 1 CG2R51 2 CG2R51 3 CG2R51 4 CG2R51 5 OG2R50 6 HGR51 7 HGR51 8 HGR52 9 HGR52
@<TRIPOS>MOLECULE
furan
 9 9 0 0 0
****
USER_CHARGES
INVALID_CHARGES
Pose:   6 Cluster:   6 Fr_nu: 1242473 TotEn:    -9.42
@<TRIPOS>ATOM
      1 C1        -57.4991    2.0931  -41.2744 C.2    1 LIG      -0.26000
      2 C2        -56.1112    2.3440  -41.3935 C.2    1 LIG      -0.26000
      3 C3        -57.6502    1.3046  -40.1575 C.2    1 LIG       0.09300
      4 C4        -55.5133    1.6910  -40.3409 C.2    1 LIG       0.09300
      5 O1        -56.4445    1.0550  -39.5827 O.3    1 LIG      -0.29200
      6 H1        -58.2901    2.4428  -41.9219 H      1 LIG       0.17500
      7 H2        -55.6096    2.9279  -42.1516 H      1 LIG       0.17500
      8 H3        -58.5037    0.8622  -39.6646 H      1 LIG       0.13800
      9 H4        -54.4903    1.5873  -40.0095 H      1 LIG       0.13800
@<TRIPOS>BOND
      1       1       2 1
      2       1       3 2
      3       2       4 2
      4       3       5 1
      5       4       5 1
      6       1       6 1
      7       2       7 1
      8       3       8 1
      9       4       9 1
@<TRIPOS>ALT_TYPE
CGenFF_4.0_ALT_TYPE_SET
CGenFF_4.0 1 CG2R51 2 CG2R51 3 CG2R51 4 CG2R51 5 OG2R50 6 HGR51 7 HGR51 8 HGR52 9 HGR52
@<TRIPOS>MOLECULE
furan
 9 9 0 0 0
****
USER_CHARGES
INVALID_CHARGES
Pose:   7 Cluster:   7 Fr_nu: 2075318 TotEn:    -9.34
@<TRIPOS>ATOM
      1 C1        -79.1369  -21.5855  -32.7213 C.2    1 LIG      -0.26000
      2 C2        -80.2530  -20.9749  -32.1011 C.2    1 LIG      -0.26000
      3 C3        -79.6431  -22.5828  -33.5220 C.2    1 LIG       0.09300
      4 C4        -81.3617  -21.6425  -32.5671 C.2    1 LIG       0.09300
      5 O1        -80.9985  -22.6241  -33.4338 O.3    1 LIG      -0.29200
      6 H1        -78.0940  -21.3310  -32.5996 H      1 LIG       0.17500
      7 H2        -80.2497  -20.1511  -31.4020 H      1 LIG       0.17500
      8 H3        -79.1953  -23.3110  -34.1826 H      1 LIG       0.13800
      9 H4        -82.4226  -21.5454  -32.3884 H      1 LIG       0.13800
@<TRIPOS>BOND
      1       1       2 1
      2       1       3 2
      3       2       4 2
      4       3       5 1
      5       4       5 1
      6       1       6 1
      7       2       7 1
      8       3       8 1
      9       4       9 1
@<TRIPOS>ALT_TYPE
CGenFF_4.0_ALT_TYPE_SET
CGenFF_4.0 1 CG2R51 2 CG2R51 3 CG2R51 4 CG2R51 5 OG2R50 6 HGR51 7 HGR51 8 HGR52 9 HGR52
@<TRIPOS>MOLECULE
furan
 9 9 0 0 0
****
USER_CHARGES
INVALID_CHARGES
Pose:   8 Cluster:   8 Fr_nu: 225138 TotEn:    -9.30
@<TRIPOS>ATOM
      1 C1        -80.6066  -21.1917  -32.8305 C.2    1 LIG      -0.26000
      2 C2        -79.3625  -21.7660  -33.1848 C.2    1 LIG      -0.26000
      3 C3        -80.3159  -20.1277  -32.0086 C.2    1 LIG       0.09300
      4 C4        -78.4003  -21.0120  -32.5542 C.2    1 LIG       0.09300
      5 O1        -78.9732  -20.0113  -31.8353 O.3    1 LIG      -0.29200
      6 H1        -81.5919  -21.5133  -33.1356 H      1 LIG       0.17500
      7 H2        -79.1889  -22.6223  -33.8204 H      1 LIG       0.17500
      8 H3        -80.9191  -19.3937  -31.4942 H      1 LIG       0.13800
      9 H4        -77.3214  -21.0552  -32.5183 H      1 LIG       0.13800
@<TRIPOS>BOND
      1       1       2 1
      2       1       3 2
      3       2       4 2
      4       3       5 1
      5       4       5 1
      6       1       6 1
      7       2       7 1
      8       3       8 1
      9       4       9 1
@<TRIPOS>ALT_TYPE
CGenFF_4.0_ALT_TYPE_SET
CGenFF_4.0 1 CG2R51 2 CG2R51 3 CG2R51 4 CG2R51 5 OG2R50 6 HGR51 7 HGR51 8 HGR52 9 HGR52
@<TRIPOS>MOLECULE
furan
 9 9 0 0 0
****
USER_CHARGES
INVALID_CHARGES
Pose:   9 Cluster:   9 Fr_nu: 428352 TotEn:    -9.26
@<TRIPOS>ATOM
      1 C1        -59.0472   -2.0519  -20.3933 C.2    1 LIG      -0.26000
      2 C2        -58.9238   -2.6334  -21.6778 C.2    1 LIG      -0.26000
      3 C3        -58.4697   -2.9393  -19.5152 C.2    1 LIG       0.09300
      4 C4        -58.2796   -3.8346  -21.4930 C.2    1 LIG       0.09300
      5 O1        -57.9992   -4.0285  -20.1775 O.3    1 LIG      -0.29200
      6 H1        -59.5008   -1.1048  -20.1393 H      1 LIG       0.17500
      7 H2        -59.2619   -2.2277  -22.6203 H      1 LIG       0.17500
      8 H3        -58.3203   -2.9422  -18.4453 H      1 LIG       0.13800
      9 H4        -57.9641   -4.6240  -22.1596 H      1 LIG       0.13800
@<TRIPOS>BOND
      1       1       2 1
      2       1       3 2
      3       2       4 2
      4       3       5 1
      5       4       5 1
      6       1       6 1
      7       2       7 1
      8       3       8 1
      9       4       9 1
@<TRIPOS>ALT_TYPE
CGenFF_4.0_ALT_TYPE_SET
CGenFF_4.0 1 CG2R51 2 CG2R51 3 CG2R51 4 CG2R51 5 OG2R50 6 HGR51 7 HGR51 8 HGR52 9 HGR52
@<TRIPOS>MOLECULE
furan
 9 9 0 0 0
****
USER_CHARGES
INVALID_CHARGES
Pose:  10 Cluster:  10 Fr_nu:  57039 TotEn:    -8.98
@<TRIPOS>ATOM
      1 C1        -60.7234   -1.2686  -22.8929 C.2    1 LIG      -0.26000
      2 C2        -61.8488   -0.8635  -23.6496 C.2    1 LIG      -0.26000
      3 C3        -59.8637   -1.8727  -23.7805 C.2    1 LIG       0.09300
      4 C4        -61.5965   -1.2488  -24.9457 C.2    1 LIG       0.09300
      5 O1        -60.3883   -1.8645  -25.0340 O.3    1 LIG      -0.29200
      6 H1        -60.5597   -1.1373  -21.8330 H      1 LIG       0.17500
      7 H2        -62.7332   -0.3542  -23.2946 H      1 LIG       0.17500
      8 H3        -58.8913   -2.3334  -23.6837 H      1 LIG       0.13800
      9 H4        -62.1461   -1.1624  -25.8717 H      1 LIG       0.13800
@<TRIPOS>BOND
      1       1       2 1
      2       1       3 2
      3       2       4 2
      4       3       5 1
      5       4       5 1
      6       1       6 1
      7       2       7 1
      8       3       8 1
      9       4       9 1
@<TRIPOS>ALT_TYPE
CGenFF_4.0_ALT_TYPE_SET
CGenFF_4.0 1 CG2R51 2 CG2R51 3 CG2R51 4 CG2R51 5 OG2R50 6 HGR51 7 HGR51 8 HGR52 9 HGR52
@<TRIPOS>MOLECULE
furan
 9 9 0 0 0
****
USER_CHARGES
INVALID_CHARGES
Pose:  11 Cluster:  11 Fr_nu: 1195883 TotEn:    -8.95
@<TRIPOS>ATOM
      1 C1        -79.0970  -21.5070  -32.8300 C.2    1 LIG      -0.26000
      2 C2        -78.7786  -20.7384  -31.6850 C.2    1 LIG      -0.26000
      3 C3        -80.4037  -21.2087  -33.1390 C.2    1 LIG       0.09300
      4 C4        -79.9134  -20.0251  -31.3760 C.2    1 LIG       0.09300
      5 O1        -80.9086  -20.3061  -32.2576 O.3    1 LIG      -0.29200
      6 H1        -78.4546  -22.1929  -33.3630 H      1 LIG       0.17500
      7 H2        -77.8394  -20.7079  -31.1518 H      1 LIG       0.17500
      8 H3        -81.0821  -21.5355  -33.9137 H      1 LIG       0.13800
      9 H4        -80.1614  -19.3134  -30.6021 H      1 LIG       0.13800
@<TRIPOS>BOND
      1       1       2 1
      2       1       3 2
      3       2       4 2
      4       3       5 1
      5       4       5 1
      6       1       6 1
      7       2       7 1
      8       3       8 1
      9       4       9 1
@<TRIPOS>ALT_TYPE
CGenFF_4.0_ALT_TYPE_SET
CGenFF_4.0 1 CG2R51 2 CG2R51 3 CG2R51 4 CG2R51 5 OG2R50 6 HGR51 7 HGR51 8 HGR52 9 HGR52
@<TRIPOS>MOLECULE
furan
 9 9 0 0 0
****
USER_CHARGES
INVALID_CHARGES
Pose:  12 Cluster:  12 Fr_nu: 662368 TotEn:    -8.75
@<TRIPOS>ATOM
      1 C1        -49.0433  -12.0227  -43.5399 C.2    1 LIG      -0.26000
      2 C2        -50.3960  -11.9751  -43.1261 C.2    1 LIG      -0.26000
      3 C3        -48.5317  -10.7652  -43.3185 C.2    1 LIG       0.09300
      4 C4        -50.6145  -10.6920  -42.6813 C.2    1 LIG       0.09300
      5 O1        -49.4830   -9.9481  -42.7951 O.3    1 LIG      -0.29200
      6 H1        -48.5084  -12.8676  -43.9488 H      1 LIG       0.17500
      7 H2        -51.1209  -12.7759  -43.1491 H      1 LIG       0.17500
      8 H3        -47.5614  -10.3154  -43.4708 H      1 LIG       0.13800
      9 H4        -51.4732  -10.1778  -42.2749 H      1 LIG       0.13800
@<TRIPOS>BOND
      1       1       2 1
      2       1       3 2
      3       2       4 2
      4       3       5 1
      5       4       5 1
      6       1       6 1
      7       2       7 1
      8       3       8 1
      9       4       9 1
@<TRIPOS>ALT_TYPE
CGenFF_4.0_ALT_TYPE_SET
CGenFF_4.0 1 CG2R51 2 CG2R51 3 CG2R51 4 CG2R51 5 OG2R50 6 HGR51 7 HGR51 8 HGR52 9 HGR52
@<TRIPOS>MOLECULE
furan
 9 9 0 0 0
****
USER_CHARGES
INVALID_CHARGES
Pose:  13 Cluster:  13 Fr_nu:    257 TotEn:    -8.68
@<TRIPOS>ATOM
      1 C1        -83.0522   -6.7110  -45.9497 C.2    1 LIG      -0.26000
      2 C2        -82.3520   -5.9387  -44.9924 C.2    1 LIG      -0.26000
      3 C3        -84.3795   -6.3766  -45.8132 C.2    1 LIG       0.09300
      4 C4        -83.3012   -5.1874  -44.3393 C.2    1 LIG       0.09300
      5 O1        -84.5397   -5.4484  -44.8339 O.3    1 LIG      -0.29200
      6 H1        -82.6411   -7.4227  -46.6509 H      1 LIG       0.17500
      7 H2        -81.2884   -5.9306  -44.8023 H      1 LIG       0.17500
      8 H3        -85.2849   -6.6918  -46.3112 H      1 LIG       0.13800
      9 H4        -83.2598   -4.4591  -43.5425 H      1 LIG       0.13800
@<TRIPOS>BOND
      1       1       2 1
      2       1       3 2
      3       2       4 2
      4       3       5 1
      5       4       5 1
      6       1       6 1
      7       2       7 1
      8       3       8 1
      9       4       9 1
@<TRIPOS>ALT_TYPE
CGenFF_4.0_ALT_TYPE_SET
CGenFF_4.0 1 CG2R51 2 CG2R51 3 CG2R51 4 CG2R51 5 OG2R50 6 HGR51 7 HGR51 8 HGR52 9 HGR52
@<TRIPOS>MOLECULE
furan
 9 9 0 0 0
****
USER_CHARGES
INVALID_CHARGES
Pose:  14 Cluster:  14 Fr_nu: 2410575 TotEn:    -8.64
@<TRIPOS>ATOM
      1 C1        -58.8818   -3.1360  -19.2957 C.2    1 LIG      -0.26000
      2 C2        -58.9483   -3.7742  -20.5573 C.2    1 LIG      -0.26000
      3 C3        -58.8906   -1.7843  -19.5505 C.2    1 LIG       0.09300
      4 C4        -58.9930   -2.7670  -21.4930 C.2    1 LIG       0.09300
      5 O1        -58.9583   -1.5510  -20.8874 O.3    1 LIG      -0.29200
      6 H1        -58.8331   -3.6028  -18.3226 H      1 LIG       0.17500
      7 H2        -58.9621   -4.8355  -20.7592 H      1 LIG       0.17500
      8 H3        -58.8569   -0.9052  -18.9236 H      1 LIG       0.13800
      9 H4        -59.0483   -2.7508  -22.5717 H      1 LIG       0.13800
@<TRIPOS>BOND
      1       1       2 1
      2       1       3 2
      3       2       4 2
      4       3       5 1
      5       4       5 1
      6       1       6 1
      7       2       7 1
      8       3       8 1
      9       4       9 1
@<TRIPOS>ALT_TYPE
CGenFF_4.0_ALT_TYPE_SET
CGenFF_4.0 1 CG2R51 2 CG2R51 3 CG2R51 4 CG2R51 5 OG2R50 6 HGR51 7 HGR51 8 HGR52 9 HGR52
@<TRIPOS>MOLECULE
furan
 9 9 0 0 0
****
USER_CHARGES
INVALID_CHARGES
Pose:  15 Cluster:  15 Fr_nu: 129141 TotEn:    -8.58
@<TRIPOS>ATOM
      1 C1        -59.4769   -2.7452  -19.0580 C.2    1 LIG      -0.26000
      2 C2        -60.4191   -3.1355  -20.0394 C.2    1 LIG      -0.26000
      3 C3        -58.2367   -2.9467  -19.6178 C.2    1 LIG       0.09300
      4 C4        -59.6876   -3.5475  -21.1289 C.2    1 LIG       0.09300
      5 O1        -58.3564   -3.4354  -20.8800 O.3    1 LIG      -0.29200
      6 H1        -59.6767   -2.3652  -18.0665 H      1 LIG       0.17500
      7 H2        -61.4967   -3.1184  -19.9622 H      1 LIG       0.17500
      8 H3        -57.2255   -2.7983  -19.2678 H      1 LIG       0.13800
      9 H4        -59.9504   -3.9275  -22.1054 H      1 LIG       0.13800
@<TRIPOS>BOND
      1       1       2 1
      2       1       3 2
      3       2       4 2
      4       3       5 1
      5       4       5 1
      6       1       6 1
      7       2       7 1
      8       3       8 1
      9       4       9 1
@<TRIPOS>ALT_TYPE
CGenFF_4.0_ALT_TYPE_SET
CGenFF_4.0 1 CG2R51 2 CG2R51 3 CG2R51 4 CG2R51 5 OG2R50 6 HGR51 7 HGR51 8 HGR52 9 HGR52
@<TRIPOS>MOLECULE
furan
 9 9 0 0 0
****
USER_CHARGES
INVALID_CHARGES
Pose:  16 Cluster:  16 Fr_nu: 3078280 TotEn:    -8.40
@<TRIPOS>ATOM
      1 C1        -75.9641   -6.4462  -56.7290 C.2    1 LIG      -0.26000
      2 C2        -75.1180   -7.0912  -57.6624 C.2    1 LIG      -0.26000
      3 C3        -77.0638   -6.0235  -57.4389 C.2    1 LIG       0.09300
      4 C4        -75.7610   -7.0169  -58.8760 C.2    1 LIG       0.09300
      5 O1        -76.9479   -6.3676  -58.7483 O.3    1 LIG      -0.29200
      6 H1        -75.7935   -6.3063  -55.6714 H      1 LIG       0.17500
      7 H2        -74.1594   -7.5528  -57.4740 H      1 LIG       0.17500
      8 H3        -77.9671   -5.4940  -57.1729 H      1 LIG       0.13800
      9 H4        -75.5199   -7.3589  -59.8720 H      1 LIG       0.13800
@<TRIPOS>BOND
      1       1       2 1
      2       1       3 2
      3       2       4 2
      4       3       5 1
      5       4       5 1
      6       1       6 1
      7       2       7 1
      8       3       8 1
      9       4       9 1
@<TRIPOS>ALT_TYPE
CGenFF_4.0_ALT_TYPE_SET
CGenFF_4.0 1 CG2R51 2 CG2R51 3 CG2R51 4 CG2R51 5 OG2R50 6 HGR51 7 HGR51 8 HGR52 9 HGR52
@<TRIPOS>MOLECULE
furan
 9 9 0 0 0
****
USER_CHARGES
INVALID_CHARGES
Pose:  17 Cluster:  17 Fr_nu:  94799 TotEn:    -8.13
@<TRIPOS>ATOM
      1 C1        -78.8076  -21.5508  -32.9136 C.2    1 LIG      -0.26000
      2 C2        -79.3111  -20.4774  -32.1406 C.2    1 LIG      -0.26000
      3 C3        -79.8442  -21.9598  -33.7200 C.2    1 LIG       0.09300
      4 C4        -80.6193  -20.3069  -32.5298 C.2    1 LIG       0.09300
      5 O1        -80.9520  -21.2066  -33.4923 O.3    1 LIG      -0.29200
      6 H1        -77.8138  -21.9737  -32.8860 H      1 LIG       0.17500
      7 H2        -78.7860  -19.9000  -31.3934 H      1 LIG       0.17500
      8 H3        -79.9486  -22.7301  -34.4702 H      1 LIG       0.13800
      9 H4        -81.4045  -19.6264  -32.2343 H      1 LIG       0.13800
@<TRIPOS>BOND
      1       1       2 1
      2       1       3 2
      3       2       4 2
      4       3       5 1
      5       4       5 1
      6       1       6 1
      7       2       7 1
      8       3       8 1
      9       4       9 1
@<TRIPOS>ALT_TYPE
CGenFF_4.0_ALT_TYPE_SET
CGenFF_4.0 1 CG2R51 2 CG2R51 3 CG2R51 4 CG2R51 5 OG2R50 6 HGR51 7 HGR51 8 HGR52 9 HGR52
@<TRIPOS>MOLECULE
furan
 9 9 0 0 0
****
USER_CHARGES
INVALID_CHARGES
Pose:  18 Cluster:  18 Fr_nu: 1947269 TotEn:    -8.05
@<TRIPOS>ATOM
      1 C1        -59.7739  -20.7631  -24.7742 C.2    1 LIG      -0.26000
      2 C2        -60.8089  -21.2991  -25.5771 C.2    1 LIG      -0.26000
      3 C3        -59.5323  -21.6940  -23.7908 C.2    1 LIG       0.09300
      4 C4        -61.1258  -22.5194  -25.0272 C.2    1 LIG       0.09300
      5 O1        -60.3521  -22.7676  -23.9380 O.3    1 LIG      -0.29200
      6 H1        -59.2678  -19.8164  -24.8966 H      1 LIG       0.17500
      7 H2        -61.2665  -20.8521  -26.4478 H      1 LIG       0.17500
      8 H3        -58.8462  -21.7404  -22.9576 H      1 LIG       0.13800
      9 H4        -61.8396  -23.2902  -25.2791 H      1 LIG       0.13800
@<TRIPOS>BOND
      1       1       2 1
      2       1       3 2
      3       2       4 2
      4       3       5 1
      5       4       5 1
      6       1       6 1
      7       2       7 1
      8       3       8 1
      9       4       9 1
@<TRIPOS>ALT_TYPE
CGenFF_4.0_ALT_TYPE_SET
CGenFF_4.0 1 CG2R51 2 CG2R51 3 CG2R51 4 CG2R51 5 OG2R50 6 HGR51 7 HGR51 8 HGR52 9 HGR52
@<TRIPOS>MOLECULE
furan
 9 9 0 0 0
****
USER_CHARGES
INVALID_CHARGES
Pose:  19 Cluster:  19 Fr_nu:    238 TotEn:    -8.00
@<TRIPOS>ATOM
      1 C1        -83.8378   -6.3315  -45.3143 C.2    1 LIG      -0.26000
      2 C2        -82.7636   -5.8720  -44.5155 C.2    1 LIG      -0.26000
      3 C3        -83.3554   -6.3996  -46.6006 C.2    1 LIG       0.09300
      4 C4        -81.7013   -5.6922  -45.3706 C.2    1 LIG       0.09300
      5 O1        -82.0539   -6.0117  -46.6435 O.3    1 LIG      -0.29200
      6 H1        -84.8386   -6.5813  -44.9928 H      1 LIG       0.17500
      7 H2        -82.7636   -5.6944  -43.4497 H      1 LIG       0.17500
      8 H3        -83.7881   -6.6899  -47.5469 H      1 LIG       0.13800
      9 H4        -80.6819   -5.3606  -45.2369 H      1 LIG       0.13800
@<TRIPOS>BOND
      1       1       2 1
      2       1       3 2
      3       2       4 2
      4       3       5 1
      5       4       5 1
      6       1       6 1
      7       2       7 1
      8       3       8 1
      9       4       9 1
@<TRIPOS>ALT_TYPE
CGenFF_4.0_ALT_TYPE_SET
CGenFF_4.0 1 CG2R51 2 CG2R51 3 CG2R51 4 CG2R51 5 OG2R50 6 HGR51 7 HGR51 8 HGR52 9 HGR52
@<TRIPOS>MOLECULE
furan
 9 9 0 0 0
****
USER_CHARGES
INVALID_CHARGES
Pose:  20 Cluster:  20 Fr_nu:   2763 TotEn:    -7.99
@<TRIPOS>ATOM
      1 C1        -60.7710  -22.5943  -24.4091 C.2    1 LIG      -0.26000
      2 C2        -60.4055  -21.5855  -25.3321 C.2    1 LIG      -0.26000
      3 C3        -59.8183  -22.5681  -23.4173 C.2    1 LIG       0.09300
      4 C4        -59.2555  -21.0146  -24.8384 C.2    1 LIG       0.09300
      5 O1        -58.8910  -21.6078  -23.6715 O.3    1 LIG      -0.29200
      6 H1        -61.6221  -23.2579  -24.4606 H      1 LIG       0.17500
      7 H2        -60.9164  -21.3090  -26.2430 H      1 LIG       0.17500
      8 H3        -59.6668  -23.1359  -22.5109 H      1 LIG       0.13800
      9 H4        -58.6095  -20.2192  -25.1804 H      1 LIG       0.13800
@<TRIPOS>BOND
      1       1       2 1
      2       1       3 2
      3       2       4 2
      4       3       5 1
      5       4       5 1
      6       1       6 1
      7       2       7 1
      8       3       8 1
      9       4       9 1
@<TRIPOS>ALT_TYPE
CGenFF_4.0_ALT_TYPE_SET
CGenFF_4.0 1 CG2R51 2 CG2R51 3 CG2R51 4 CG2R51 5 OG2R50 6 HGR51 7 HGR51 8 HGR52 9 HGR52
@<TRIPOS>MOLECULE
furan
 9 9 0 0 0
****
USER_CHARGES
INVALID_CHARGES
Pose:  21 Cluster:  21 Fr_nu: 990677 TotEn:    -7.95
@<TRIPOS>ATOM
      1 C1        -78.8953  -20.7670  -32.3525 C.2    1 LIG      -0.26000
      2 C2        -80.2855  -20.9235  -32.5671 C.2    1 LIG      -0.26000
      3 C3        -78.7679  -19.9234  -31.2735 C.2    1 LIG       0.09300
      4 C4        -80.9085  -20.1644  -31.6039 C.2    1 LIG       0.09300
      5 O1        -79.9904  -19.5517  -30.8113 O.3    1 LIG      -0.29200
      6 H1        -78.0873  -21.2129  -32.9143 H      1 LIG       0.17500
      7 H2        -80.7725  -21.5156  -33.3284 H      1 LIG       0.17500
      8 H3        -77.9222  -19.5143  -30.7402 H      1 LIG       0.13800
      9 H4        -81.9424  -19.9663  -31.3612 H      1 LIG       0.13800
@<TRIPOS>BOND
      1       1       2 1
      2       1       3 2
      3       2       4 2
      4       3       5 1
      5       4       5 1
      6       1       6 1
      7       2       7 1
      8       3       8 1
      9       4       9 1
@<TRIPOS>ALT_TYPE
CGenFF_4.0_ALT_TYPE_SET
CGenFF_4.0 1 CG2R51 2 CG2R51 3 CG2R51 4 CG2R51 5 OG2R50 6 HGR51 7 HGR51 8 HGR52 9 HGR52
@<TRIPOS>MOLECULE
furan
 9 9 0 0 0
****
USER_CHARGES
INVALID_CHARGES
Pose:  22 Cluster:  22 Fr_nu:  27262 TotEn:    -7.94
@<TRIPOS>ATOM
      1 C1        -59.5368   -2.1275  -19.8440 C.2    1 LIG      -0.26000
      2 C2        -58.8830   -3.2600  -20.3857 C.2    1 LIG      -0.26000
      3 C3        -59.9280   -1.3623  -20.9180 C.2    1 LIG       0.09300
      4 C4        -58.9214   -3.1061  -21.7520 C.2    1 LIG       0.09300
      5 O1        -59.5568   -1.9519  -22.0847 O.3    1 LIG      -0.29200
      6 H1        -59.7017   -1.8975  -18.8014 H      1 LIG       0.17500
      7 H2        -58.4394   -4.0852  -19.8474 H      1 LIG       0.17500
      8 H3        -60.4525   -0.4229  -21.0152 H      1 LIG       0.13800
      9 H4        -58.5612   -3.6974  -22.5812 H      1 LIG       0.13800
@<TRIPOS>BOND
      1       1       2 1
      2       1       3 2
      3       2       4 2
      4       3       5 1
      5       4       5 1
      6       1       6 1
      7       2       7 1
      8       3       8 1
      9       4       9 1
@<TRIPOS>ALT_TYPE
CGenFF_4.0_ALT_TYPE_SET
CGenFF_4.0 1 CG2R51 2 CG2R51 3 CG2R51 4 CG2R51 5 OG2R50 6 HGR51 7 HGR51 8 HGR52 9 HGR52
@<TRIPOS>MOLECULE
furan
 9 9 0 0 0
****
USER_CHARGES
INVALID_CHARGES
Pose:  23 Cluster:  23 Fr_nu: 587514 TotEn:    -7.83
@<TRIPOS>ATOM
      1 C1        -60.0804  -22.5542  -24.9935 C.2    1 LIG      -0.26000
      2 C2        -60.9041  -21.5710  -25.5920 C.2    1 LIG      -0.26000
      3 C3        -59.1155  -21.8690  -24.2925 C.2    1 LIG       0.09300
      4 C4        -60.3839  -20.3551  -25.2138 C.2    1 LIG       0.09300
      5 O1        -59.2935  -20.5280  -24.4215 O.3    1 LIG      -0.29200
      6 H1        -60.1775  -23.6279  -25.0647 H      1 LIG       0.17500
      7 H2        -61.7689  -21.7289  -26.2201 H      1 LIG       0.17500
      8 H3        -58.2774  -22.1727  -23.6822 H      1 LIG       0.13800
      9 H4        -60.6590  -19.3297  -25.4134 H      1 LIG       0.13800
@<TRIPOS>BOND
      1       1       2 1
      2       1       3 2
      3       2       4 2
      4       3       5 1
      5       4       5 1
      6       1       6 1
      7       2       7 1
      8       3       8 1
      9       4       9 1
@<TRIPOS>ALT_TYPE
CGenFF_4.0_ALT_TYPE_SET
CGenFF_4.0 1 CG2R51 2 CG2R51 3 CG2R51 4 CG2R51 5 OG2R50 6 HGR51 7 HGR51 8 HGR52 9 HGR52
@<TRIPOS>MOLECULE
furan
 9 9 0 0 0
****
USER_CHARGES
INVALID_CHARGES
Pose:  24 Cluster:  24 Fr_nu: 3540506 TotEn:    -7.81
@<TRIPOS>ATOM
      1 C1        -76.3644   -6.4338  -57.0949 C.2    1 LIG      -0.26000
      2 C2        -75.3798   -6.8459  -56.1654 C.2    1 LIG      -0.26000
      3 C3        -75.8502   -6.7053  -58.3415 C.2    1 LIG       0.09300
      4 C4        -74.3343   -7.3400  -56.9102 C.2    1 LIG       0.09300
      5 O1        -74.6132   -7.2579  -58.2376 O.3    1 LIG      -0.29200
      6 H1        -77.3279   -5.9934  -56.8829 H      1 LIG       0.17500
      7 H2        -75.4265   -6.7899  -55.0874 H      1 LIG       0.17500
      8 H3        -76.2202   -6.5730  -59.3478 H      1 LIG       0.13800
      9 H4        -73.3729   -7.7641  -56.6597 H      1 LIG       0.13800
@<TRIPOS>BOND
      1       1       2 1
      2       1       3 2
      3       2       4 2
      4       3       5 1
      5       4       5 1
      6       1       6 1
      7       2       7 1
      8       3       8 1
      9       4       9 1
@<TRIPOS>ALT_TYPE
CGenFF_4.0_ALT_TYPE_SET
CGenFF_4.0 1 CG2R51 2 CG2R51 3 CG2R51 4 CG2R51 5 OG2R50 6 HGR51 7 HGR51 8 HGR52 9 HGR52
@<TRIPOS>MOLECULE
furan
 9 9 0 0 0
****
USER_CHARGES
INVALID_CHARGES
Pose:  25 Cluster:  25 Fr_nu:  70314 TotEn:    -7.74
@<TRIPOS>ATOM
      1 C1        -62.2956    0.1977  -24.0000 C.2    1 LIG      -0.26000
      2 C2        -61.3332   -0.5590  -23.2898 C.2    1 LIG      -0.26000
      3 C3        -62.4252   -0.4064  -25.2290 C.2    1 LIG       0.09300
      4 C4        -60.9434   -1.5715  -24.1353 C.2    1 LIG       0.09300
      5 O1        -61.6045   -1.4856  -25.3194 O.3    1 LIG      -0.29200
      6 H1        -62.8277    1.0740  -23.6591 H      1 LIG       0.17500
      7 H2        -60.9693   -0.3878  -22.2869 H      1 LIG       0.17500
      8 H3        -63.0272   -0.2024  -26.1025 H      1 LIG       0.13800
      9 H4        -60.2437   -2.3899  -24.0487 H      1 LIG       0.13800
@<TRIPOS>BOND
      1       1       2 1
      2       1       3 2
      3       2       4 2
      4       3       5 1
      5       4       5 1
      6       1       6 1
      7       2       7 1
      8       3       8 1
      9       4       9 1
@<TRIPOS>ALT_TYPE
CGenFF_4.0_ALT_TYPE_SET
CGenFF_4.0 1 CG2R51 2 CG2R51 3 CG2R51 4 CG2R51 5 OG2R50 6 HGR51 7 HGR51 8 HGR52 9 HGR52
@<TRIPOS>MOLECULE
furan
 9 9 0 0 0
****
USER_CHARGES
INVALID_CHARGES
Pose:  26 Cluster:  26 Fr_nu: 702134 TotEn:    -7.52
@<TRIPOS>ATOM
      1 C1        -67.9022   -1.0506  -28.7864 C.2    1 LIG      -0.26000
      2 C2        -69.1543   -1.6582  -29.0439 C.2    1 LIG      -0.26000
      3 C3        -67.0234   -2.0785  -28.5350 C.2    1 LIG       0.09300
      4 C4        -68.9513   -3.0140  -28.9317 C.2    1 LIG       0.09300
      5 O1        -67.6549   -3.2785  -28.6218 O.3    1 LIG      -0.29200
      6 H1        -67.6696    0.0045  -28.7838 H      1 LIG       0.17500
      7 H2        -70.0879   -1.1691  -29.2818 H      1 LIG       0.17500
      8 H3        -65.9714   -2.1203  -28.2930 H      1 LIG       0.13800
      9 H4        -69.5924   -3.8771  -29.0370 H      1 LIG       0.13800
@<TRIPOS>BOND
      1       1       2 1
      2       1       3 2
      3       2       4 2
      4       3       5 1
      5       4       5 1
      6       1       6 1
      7       2       7 1
      8       3       8 1
      9       4       9 1
@<TRIPOS>ALT_TYPE
CGenFF_4.0_ALT_TYPE_SET
CGenFF_4.0 1 CG2R51 2 CG2R51 3 CG2R51 4 CG2R51 5 OG2R50 6 HGR51 7 HGR51 8 HGR52 9 HGR52
@<TRIPOS>MOLECULE
furan
 9 9 0 0 0
****
USER_CHARGES
INVALID_CHARGES
Pose:  27 Cluster:  27 Fr_nu: 227543 TotEn:    -7.37
@<TRIPOS>ATOM
      1 C1        -78.8263  -21.6051  -32.9834 C.2    1 LIG      -0.26000
      2 C2        -80.1409  -21.9766  -33.3537 C.2    1 LIG      -0.26000
      3 C3        -78.8173  -20.2305  -32.9347 C.2    1 LIG       0.09300
      4 C4        -80.8415  -20.8025  -33.5047 C.2    1 LIG       0.09300
      5 O1        -80.0418  -19.7335  -33.2510 O.3    1 LIG      -0.29200
      6 H1        -77.9900  -22.2576  -32.7783 H      1 LIG       0.17500
      7 H2        -80.5293  -22.9752  -33.4928 H      1 LIG       0.17500
      8 H3        -78.0601  -19.4956  -32.7029 H      1 LIG       0.13800
      9 H4        -81.8614  -20.5700  -33.7741 H      1 LIG       0.13800
@<TRIPOS>BOND
      1       1       2 1
      2       1       3 2
      3       2       4 2
      4       3       5 1
      5       4       5 1
      6       1       6 1
      7       2       7 1
      8       3       8 1
      9       4       9 1
@<TRIPOS>ALT_TYPE
CGenFF_4.0_ALT_TYPE_SET
CGenFF_4.0 1 CG2R51 2 CG2R51 3 CG2R51 4 CG2R51 5 OG2R50 6 HGR51 7 HGR51 8 HGR52 9 HGR52
@<TRIPOS>MOLECULE
furan
 9 9 0 0 0
****
USER_CHARGES
INVALID_CHARGES
Pose:  28 Cluster:  28 Fr_nu: 554784 TotEn:    -7.22
@<TRIPOS>ATOM
      1 C1        -77.5249   -6.7924  -57.0435 C.2    1 LIG      -0.26000
      2 C2        -76.6699   -7.6428  -56.3025 C.2    1 LIG      -0.26000
      3 C3        -76.7120   -5.8510  -57.6307 C.2    1 LIG       0.09300
      4 C4        -75.3955   -7.1605  -56.4899 C.2    1 LIG       0.09300
      5 O1        -75.4125   -6.0684  -57.2984 O.3    1 LIG      -0.29200
      6 H1        -78.5993   -6.8572  -57.1374 H      1 LIG       0.17500
      7 H2        -76.9478   -8.5001  -55.7067 H      1 LIG       0.17500
      8 H3        -76.8936   -5.0065  -58.2795 H      1 LIG       0.13800
      9 H4        -74.4213   -7.4653  -56.1362 H      1 LIG       0.13800
@<TRIPOS>BOND
      1       1       2 1
      2       1       3 2
      3       2       4 2
      4       3       5 1
      5       4       5 1
      6       1       6 1
      7       2       7 1
      8       3       8 1
      9       4       9 1
@<TRIPOS>ALT_TYPE
CGenFF_4.0_ALT_TYPE_SET
CGenFF_4.0 1 CG2R51 2 CG2R51 3 CG2R51 4 CG2R51 5 OG2R50 6 HGR51 7 HGR51 8 HGR52 9 HGR52
@<TRIPOS>MOLECULE
furan
 9 9 0 0 0
****
USER_CHARGES
INVALID_CHARGES
Pose:  29 Cluster:  29 Fr_nu: 2063493 TotEn:    -7.16
@<TRIPOS>ATOM
      1 C1        -82.7943    4.0986  -52.3350 C.2    1 LIG      -0.26000
      2 C2        -81.3924    4.2131  -52.1771 C.2    1 LIG      -0.26000
      3 C3        -83.0401    2.7748  -52.6163 C.2    1 LIG       0.09300
      4 C4        -80.8815    2.9511  -52.3731 C.2    1 LIG       0.09300
      5 O1        -81.8794    2.0685  -52.6412 O.3    1 LIG      -0.29200
      6 H1        -83.5330    4.8828  -52.2543 H      1 LIG       0.17500
      7 H2        -80.8254    5.1040  -51.9488 H      1 LIG       0.17500
      8 H3        -83.9375    2.2063  -52.8126 H      1 LIG       0.13800
      9 H4        -79.8836    2.5378  -52.3567 H      1 LIG       0.13800
@<TRIPOS>BOND
      1       1       2 1
      2       1       3 2
      3       2       4 2
      4       3       5 1
      5       4       5 1
      6       1       6 1
      7       2       7 1
      8       3       8 1
      9       4       9 1
@<TRIPOS>ALT_TYPE
CGenFF_4.0_ALT_TYPE_SET
CGenFF_4.0 1 CG2R51 2 CG2R51 3 CG2R51 4 CG2R51 5 OG2R50 6 HGR51 7 HGR51 8 HGR52 9 HGR52
@<TRIPOS>MOLECULE
furan
 9 9 0 0 0
****
USER_CHARGES
INVALID_CHARGES
Pose:  30 Cluster:  30 Fr_nu:  10527 TotEn:    -6.84
@<TRIPOS>ATOM
      1 C1        -78.1302  -15.7265  -43.9820 C.2    1 LIG      -0.26000
      2 C2        -76.9784  -15.1588  -44.5771 C.2    1 LIG      -0.26000
      3 C3        -77.8049  -15.9594  -42.6660 C.2    1 LIG       0.09300
      4 C4        -76.0313  -15.0850  -43.5823 C.2    1 LIG       0.09300
      5 O1        -76.5273  -15.5710  -42.4142 O.3    1 LIG      -0.29200
      6 H1        -79.0787  -15.9398  -44.4534 H      1 LIG       0.17500
      7 H2        -76.8542  -14.8426  -45.6028 H      1 LIG       0.17500
      8 H3        -78.3423  -16.3724  -41.8248 H      1 LIG       0.13800
      9 H4        -75.0113  -14.7312  -43.5460 H      1 LIG       0.13800
@<TRIPOS>BOND
      1       1       2 1
      2       1       3 2
      3       2       4 2
      4       3       5 1
      5       4       5 1
      6       1       6 1
      7       2       7 1
      8       3       8 1
      9       4       9 1
@<TRIPOS>ALT_TYPE
CGenFF_4.0_ALT_TYPE_SET
CGenFF_4.0 1 CG2R51 2 CG2R51 3 CG2R51 4 CG2R51 5 OG2R50 6 HGR51 7 HGR51 8 HGR52 9 HGR52
@<TRIPOS>MOLECULE
furan
 9 9 0 0 0
****
USER_CHARGES
INVALID_CHARGES
Pose:  31 Cluster:  31 Fr_nu: 2514844 TotEn:    -6.82
@<TRIPOS>ATOM
      1 C1        -75.7759   -7.2738  -57.9360 C.2    1 LIG      -0.26000
      2 C2        -74.6340   -7.5929  -57.1630 C.2    1 LIG      -0.26000
      3 C3        -76.7650   -6.9451  -57.0384 C.2    1 LIG       0.09300
      4 C4        -75.0067   -7.4363  -55.8482 C.2    1 LIG       0.09300
      5 O1        -76.3042   -7.0415  -55.7637 O.3    1 LIG      -0.29200
      6 H1        -75.8667   -7.2828  -59.0125 H      1 LIG       0.17500
      7 H2        -73.6609   -7.8986  -57.5196 H      1 LIG       0.17500
      8 H3        -77.7951   -6.6363  -57.1410 H      1 LIG       0.13800
      9 H4        -74.4931   -7.5597  -54.9059 H      1 LIG       0.13800
@<TRIPOS>BOND
      1       1       2 1
      2       1       3 2
      3       2       4 2
      4       3       5 1
      5       4       5 1
      6       1       6 1
      7       2       7 1
      8       3       8 1
      9       4       9 1
@<TRIPOS>ALT_TYPE
CGenFF_4.0_ALT_TYPE_SET
CGenFF_4.0 1 CG2R51 2 CG2R51 3 CG2R51 4 CG2R51 5 OG2R50 6 HGR51 7 HGR51 8 HGR52 9 HGR52
@<TRIPOS>MOLECULE
furan
 9 9 0 0 0
****
USER_CHARGES
INVALID_CHARGES
Pose:  32 Cluster:  32 Fr_nu:   1097 TotEn:    -6.18
@<TRIPOS>ATOM
      1 C1        -79.6579  -19.9834  -32.2278 C.2    1 LIG      -0.26000
      2 C2        -80.8648  -20.6640  -32.5168 C.2    1 LIG      -0.26000
      3 C3        -78.6511  -20.7389  -32.7825 C.2    1 LIG       0.09300
      4 C4        -80.5094  -21.7867  -33.2277 C.2    1 LIG       0.09300
      5 O1        -79.1618  -21.8396  -33.3940 O.3    1 LIG      -0.29200
      6 H1        -79.5369  -19.0584  -31.6828 H      1 LIG       0.17500
      7 H2        -81.8681  -20.3725  -32.2416 H      1 LIG       0.17500
      8 H3        -77.5768  -20.6348  -32.8282 H      1 LIG       0.13800
      9 H4        -81.0669  -22.6030  -33.6635 H      1 LIG       0.13800
@<TRIPOS>BOND
      1       1       2 1
      2       1       3 2
      3       2       4 2
      4       3       5 1
      5       4       5 1
      6       1       6 1
      7       2       7 1
      8       3       8 1
      9       4       9 1
@<TRIPOS>ALT_TYPE
CGenFF_4.0_ALT_TYPE_SET
CGenFF_4.0 1 CG2R51 2 CG2R51 3 CG2R51 4 CG2R51 5 OG2R50 6 HGR51 7 HGR51 8 HGR52 9 HGR52
@<TRIPOS>MOLECULE
furan
 9 9 0 0 0
****
USER_CHARGES
INVALID_CHARGES
Pose:  33 Cluster:  33 Fr_nu: 224613 TotEn:    -5.96
@<TRIPOS>ATOM
      1 C1        -79.4680  -22.0140  -33.1134 C.2    1 LIG      -0.26000
      2 C2        -78.6075  -20.9277  -32.8258 C.2    1 LIG      -0.26000
      3 C3        -80.4105  -22.0302  -32.1117 C.2    1 LIG       0.09300
      4 C4        -79.0857  -20.3574  -31.6691 C.2    1 LIG       0.09300
      5 O1        -80.1847  -21.0235  -31.2274 O.3    1 LIG      -0.29200
      6 H1        -79.4083  -22.6998  -33.9461 H      1 LIG       0.17500
      7 H2        -77.7466  -20.6011  -33.3912 H      1 LIG       0.17500
      8 H3        -81.2625  -22.6587  -31.8969 H      1 LIG       0.13800
      9 H4        -78.7737  -19.5176  -31.0653 H      1 LIG       0.13800
@<TRIPOS>BOND
      1       1       2 1
      2       1       3 2
      3       2       4 2
      4       3       5 1
      5       4       5 1
      6       1       6 1
      7       2       7 1
      8       3       8 1
      9       4       9 1
@<TRIPOS>ALT_TYPE
CGenFF_4.0_ALT_TYPE_SET
CGenFF_4.0 1 CG2R51 2 CG2R51 3 CG2R51 4 CG2R51 5 OG2R50 6 HGR51 7 HGR51 8 HGR52 9 HGR52
@<TRIPOS>MOLECULE
furan
 9 9 0 0 0
****
USER_CHARGES
INVALID_CHARGES
Pose:  34 Cluster:  34 Fr_nu: 225756 TotEn:    -5.90
@<TRIPOS>ATOM
      1 C1        -81.1081  -21.5651  -32.3428 C.2    1 LIG      -0.26000
      2 C2        -80.3113  -22.5976  -32.8927 C.2    1 LIG      -0.26000
      3 C3        -80.4286  -20.3923  -32.5772 C.2    1 LIG       0.09300
      4 C4        -79.2018  -21.9821  -33.4240 C.2    1 LIG       0.09300
      5 O1        -79.2658  -20.6378  -33.2360 O.3    1 LIG      -0.29200
      6 H1        -82.0584  -21.6635  -31.8383 H      1 LIG       0.17500
      7 H2        -80.5197  -23.6577  -32.9009 H      1 LIG       0.17500
      8 H3        -80.6282  -19.3548  -32.3518 H      1 LIG       0.13800
      9 H4        -78.3239  -22.3407  -33.9413 H      1 LIG       0.13800
@<TRIPOS>BOND
      1       1       2 1
      2       1       3 2
      3       2       4 2
      4       3       5 1
      5       4       5 1
      6       1       6 1
      7       2       7 1
      8       3       8 1
      9       4       9 1
@<TRIPOS>ALT_TYPE
CGenFF_4.0_ALT_TYPE_SET
CGenFF_4.0 1 CG2R51 2 CG2R51 3 CG2R51 4 CG2R51 5 OG2R50 6 HGR51 7 HGR51 8 HGR52 9 HGR52
@<TRIPOS>MOLECULE
pyrimidine
 10 10 0 0 0
****
USER_CHARGES
INVALID_CHARGES
Pose:   1 Cluster:   1 Fr_nu: 3324790 TotEn:   -17.27
@<TRIPOS>ATOM
      1 C1        -50.8069    3.6093  -34.1367 C.ar   1 LIG      -0.13100
      2 C2        -49.5461    4.0150  -33.7489 C.ar   1 LIG       0.28900
      3 C3        -51.5627    4.5571  -34.7957 C.ar   1 LIG       0.28900
      4 C4        -49.8848    6.0818  -34.6325 C.ar   1 LIG       0.50700
      5 N1        -49.0511    5.2484  -33.9814 N.ar   1 LIG      -0.71900
      6 N2        -51.1317    5.8077  -35.0612 N.ar   1 LIG      -0.71900
      7 H1        -51.1784    2.6132  -33.9369 H      1 LIG       0.11500
      8 H2        -48.8794    3.3391  -33.2247 H      1 LIG       0.11400
      9 H3        -52.5666    4.3305  -35.1383 H      1 LIG       0.11400
     10 H4        -49.5134    7.0796  -34.8317 H      1 LIG       0.14100
@<TRIPOS>BOND
      1       1       2 ar
      2       1       3 ar
      3       2       5 ar
      4       3       6 ar
      5       4       5 ar
      6       4       6 ar
      7       1       7 1
      8       2       8 1
      9       3       9 1
     10       4      10 1
@<TRIPOS>ALT_TYPE
CGenFF_4.0_ALT_TYPE_SET
CGenFF_4.0 1 CG2R61 2 CG2R61 3 CG2R61 4 CG2R64 5 NG2R62 6 NG2R62 7 HGR61 8 HGR62 9 HGR62 10 HGR62
@<TRIPOS>MOLECULE
pyrimidine
 10 10 0 0 0
****
USER_CHARGES
INVALID_CHARGES
Pose:   2 Cluster:   2 Fr_nu:  57693 TotEn:   -16.02
@<TRIPOS>ATOM
      1 C1        -62.0437   -0.3387  -24.1495 C.ar   1 LIG      -0.13100
      2 C2        -61.3203   -0.2229  -22.9800 C.ar   1 LIG       0.28900
      3 C3        -61.5799   -1.2776  -25.0480 C.ar   1 LIG       0.28900
      4 C4        -59.8751   -1.8425  -23.6546 C.ar   1 LIG       0.50700
      5 N1        -60.2270   -0.9616  -22.6988 N.ar   1 LIG      -0.71900
      6 N2        -60.4946   -2.0496  -24.8323 N.ar   1 LIG      -0.71900
      7 H1        -62.9174    0.2673  -24.3490 H      1 LIG       0.11500
      8 H2        -61.6088    0.4887  -22.2140 H      1 LIG       0.11400
      9 H3        -62.0828   -1.4395  -25.9952 H      1 LIG       0.11400
     10 H4        -58.9997   -2.4486  -23.4555 H      1 LIG       0.14100
@<TRIPOS>BOND
      1       1       2 ar
      2       1       3 ar
      3       2       5 ar
      4       3       6 ar
      5       4       5 ar
      6       4       6 ar
      7       1       7 1
      8       2       8 1
      9       3       9 1
     10       4      10 1
@<TRIPOS>ALT_TYPE
CGenFF_4.0_ALT_TYPE_SET
CGenFF_4.0 1 CG2R61 2 CG2R61 3 CG2R61 4 CG2R64 5 NG2R62 6 NG2R62 7 HGR61 8 HGR62 9 HGR62 10 HGR62
@<TRIPOS>MOLECULE
pyrimidine
 10 10 0 0 0
****
USER_CHARGES
INVALID_CHARGES
Pose:   3 Cluster:   3 Fr_nu: 3180246 TotEn:   -15.58
@<TRIPOS>ATOM
      1 C1        -60.1077    3.7306  -38.9377 C.ar   1 LIG      -0.13100
      2 C2        -59.3760    2.6403  -39.3624 C.ar   1 LIG       0.28900
      3 C3        -59.3834    4.8817  -38.7047 C.ar   1 LIG       0.28900
      4 C4        -57.4480    3.8421  -39.2880 C.ar   1 LIG       0.50700
      5 N1        -58.0399    2.6610  -39.5487 N.ar   1 LIG      -0.71900
      6 N2        -58.0475    4.9732  -38.8700 N.ar   1 LIG      -0.71900
      7 H1        -61.1793    3.6857  -38.7965 H      1 LIG       0.11500
      8 H2        -59.8587    1.6917  -39.5707 H      1 LIG       0.11400
      9 H3        -59.8719    5.7896  -38.3677 H      1 LIG       0.11400
     10 H4        -56.3749    3.8869  -39.4282 H      1 LIG       0.14100
@<TRIPOS>BOND
      1       1       2 ar
      2       1       3 ar
      3       2       5 ar
      4       3       6 ar
      5       4       5 ar
      6       4       6 ar
      7       1       7 1
      8       2       8 1
      9       3       9 1
     10       4      10 1
@<TRIPOS>ALT_TYPE
CGenFF_4.0_ALT_TYPE_SET
CGenFF_4.0 1 CG2R61 2 CG2R61 3 CG2R61 4 CG2R64 5 NG2R62 6 NG2R62 7 HGR61 8 HGR62 9 HGR62 10 HGR62
@<TRIPOS>MOLECULE
pyrimidine
 10 10 0 0 0
****
USER_CHARGES
INVALID_CHARGES
Pose:   4 Cluster:   4 Fr_nu:  61942 TotEn:   -15.57
@<TRIPOS>ATOM
      1 C1        -58.6548    2.3980  -39.8971 C.ar   1 LIG      -0.13100
      2 C2        -57.8719    1.3951  -39.3626 C.ar   1 LIG       0.28900
      3 C3        -58.3168    2.8041  -41.1718 C.ar   1 LIG       0.28900
      4 C4        -56.6074    1.3078  -41.2496 C.ar   1 LIG       0.50700
      5 N1        -56.8365    0.8253  -40.0134 N.ar   1 LIG      -0.71900
      6 N2        -57.2954    2.2790  -41.8798 N.ar   1 LIG      -0.71900
      7 H1        -59.4797    2.8373  -39.3522 H      1 LIG       0.11500
      8 H2        -58.0614    1.0108  -38.3663 H      1 LIG       0.11400
      9 H3        -58.8745    3.5871  -41.6741 H      1 LIG       0.11400
     10 H4        -55.7809    0.8689  -41.7949 H      1 LIG       0.14100
@<TRIPOS>BOND
      1       1       2 ar
      2       1       3 ar
      3       2       5 ar
      4       3       6 ar
      5       4       5 ar
      6       4       6 ar
      7       1       7 1
      8       2       8 1
      9       3       9 1
     10       4      10 1
@<TRIPOS>ALT_TYPE
CGenFF_4.0_ALT_TYPE_SET
CGenFF_4.0 1 CG2R61 2 CG2R61 3 CG2R61 4 CG2R64 5 NG2R62 6 NG2R62 7 HGR61 8 HGR62 9 HGR62 10 HGR62
@<TRIPOS>MOLECULE
pyrimidine
 10 10 0 0 0
****
USER_CHARGES
INVALID_CHARGES
Pose:   5 Cluster:   5 Fr_nu: 2715895 TotEn:   -15.55
@<TRIPOS>ATOM
      1 C1        -59.0589   -2.8329  -21.5468 C.ar   1 LIG      -0.13100
      2 C2        -58.4319   -3.9234  -20.9791 C.ar   1 LIG       0.28900
      3 C3        -59.1869   -1.7267  -20.7319 C.ar   1 LIG       0.28900
      4 C4        -58.1473   -2.8038  -19.0214 C.ar   1 LIG       0.50700
      5 N1        -57.9621   -3.9434  -19.7145 N.ar   1 LIG      -0.71900
      6 N2        -58.7412   -1.6773  -19.4595 N.ar   1 LIG      -0.71900
      7 H1        -59.4263   -2.8446  -22.5642 H      1 LIG       0.11500
      8 H2        -58.2859   -4.8385  -21.5426 H      1 LIG       0.11400
      9 H3        -59.6666   -0.8223  -21.0903 H      1 LIG       0.11400
     10 H4        -57.7805   -2.7922  -18.0023 H      1 LIG       0.14100
@<TRIPOS>BOND
      1       1       2 ar
      2       1       3 ar
      3       2       5 ar
      4       3       6 ar
      5       4       5 ar
      6       4       6 ar
      7       1       7 1
      8       2       8 1
      9       3       9 1
     10       4      10 1
@<TRIPOS>ALT_TYPE
CGenFF_4.0_ALT_TYPE_SET
CGenFF_4.0 1 CG2R61 2 CG2R61 3 CG2R61 4 CG2R64 5 NG2R62 6 NG2R62 7 HGR61 8 HGR62 9 HGR62 10 HGR62
@<TRIPOS>MOLECULE
pyrimidine
 10 10 0 0 0
****
USER_CHARGES
INVALID_CHARGES
Pose:   6 Cluster:   6 Fr_nu: 4325847 TotEn:   -15.28
@<TRIPOS>ATOM
      1 C1        -58.3129    2.2751  -39.9942 C.ar   1 LIG      -0.13100
      2 C2        -57.2424    2.6906  -39.2287 C.ar   1 LIG       0.28900
      3 C3        -58.0119    1.3963  -41.0145 C.ar   1 LIG       0.28900
      4 C4        -55.8077    1.4283  -40.4598 C.ar   1 LIG       0.50700
      5 N1        -55.9720    2.2857  -39.4344 N.ar   1 LIG      -0.71900
      6 N2        -56.7658    0.9505  -41.2769 N.ar   1 LIG      -0.71900
      7 H1        -59.3221    2.6164  -39.8067 H      1 LIG       0.11500
      8 H2        -57.3812    3.3814  -38.4042 H      1 LIG       0.11400
      9 H3        -58.7878    1.0153  -41.6696 H      1 LIG       0.11400
     10 H4        -54.7971    1.0874  -40.6484 H      1 LIG       0.14100
@<TRIPOS>BOND
      1       1       2 ar
      2       1       3 ar
      3       2       5 ar
      4       3       6 ar
      5       4       5 ar
      6       4       6 ar
      7       1       7 1
      8       2       8 1
      9       3       9 1
     10       4      10 1
@<TRIPOS>ALT_TYPE
CGenFF_4.0_ALT_TYPE_SET
CGenFF_4.0 1 CG2R61 2 CG2R61 3 CG2R61 4 CG2R64 5 NG2R62 6 NG2R62 7 HGR61 8 HGR62 9 HGR62 10 HGR62
@<TRIPOS>MOLECULE
pyrimidine
 10 10 0 0 0
****
USER_CHARGES
INVALID_CHARGES
Pose:   7 Cluster:   7 Fr_nu: 3300070 TotEn:   -14.66
@<TRIPOS>ATOM
      1 C1        -57.9667    2.9233  -39.2029 C.ar   1 LIG      -0.13100
      2 C2        -57.7590    1.6043  -39.5514 C.ar   1 LIG       0.28900
      3 C3        -56.8315    3.7021  -39.1095 C.ar   1 LIG       0.28900
      4 C4        -55.5134    1.9367  -39.6691 C.ar   1 LIG       0.50700
      5 N1        -56.5414    1.0756  -39.7926 N.ar   1 LIG      -0.71900
      6 N2        -55.5844    3.2398  -39.3365 N.ar   1 LIG      -0.71900
      7 H1        -58.9551    3.3208  -39.0150 H      1 LIG       0.11500
      8 H2        -58.5912    0.9156  -39.6491 H      1 LIG       0.11400
      9 H3        -56.8950    4.7510  -38.8408 H      1 LIG       0.11400
     10 H4        -54.5236    1.5386  -39.8562 H      1 LIG       0.14100
@<TRIPOS>BOND
      1       1       2 ar
      2       1       3 ar
      3       2       5 ar
      4       3       6 ar
      5       4       5 ar
      6       4       6 ar
      7       1       7 1
      8       2       8 1
      9       3       9 1
     10       4      10 1
@<TRIPOS>ALT_TYPE
CGenFF_4.0_ALT_TYPE_SET
CGenFF_4.0 1 CG2R61 2 CG2R61 3 CG2R61 4 CG2R64 5 NG2R62 6 NG2R62 7 HGR61 8 HGR62 9 HGR62 10 HGR62
@<TRIPOS>MOLECULE
pyrimidine
 10 10 0 0 0
****
USER_CHARGES
INVALID_CHARGES
Pose:   8 Cluster:   8 Fr_nu:    851 TotEn:   -14.63
@<TRIPOS>ATOM
      1 C1        -78.7790  -21.1071  -32.5700 C.ar   1 LIG      -0.13100
      2 C2        -80.0024  -21.6418  -32.9192 C.ar   1 LIG       0.28900
      3 C3        -78.8017  -20.1836  -31.5449 C.ar   1 LIG       0.28900
      4 C4        -81.0550  -20.3969  -31.3351 C.ar   1 LIG       0.50700
      5 N1        -81.1646  -21.3080  -32.3205 N.ar   1 LIG      -0.71900
      6 N2        -79.9258  -19.8036  -30.9030 N.ar   1 LIG      -0.71900
      7 H1        -77.8621  -21.3932  -33.0675 H      1 LIG       0.11500
      8 H2        -80.0841  -22.3752  -33.7140 H      1 LIG       0.11400
      9 H3        -77.8890  -19.7089  -31.2016 H      1 LIG       0.11400
     10 H4        -81.9732  -20.1095  -30.8375 H      1 LIG       0.14100
@<TRIPOS>BOND
      1       1       2 ar
      2       1       3 ar
      3       2       5 ar
      4       3       6 ar
      5       4       5 ar
      6       4       6 ar
      7       1       7 1
      8       2       8 1
      9       3       9 1
     10       4      10 1
@<TRIPOS>ALT_TYPE
CGenFF_4.0_ALT_TYPE_SET
CGenFF_4.0 1 CG2R61 2 CG2R61 3 CG2R61 4 CG2R64 5 NG2R62 6 NG2R62 7 HGR61 8 HGR62 9 HGR62 10 HGR62
@<TRIPOS>MOLECULE
pyrimidine
 10 10 0 0 0
****
USER_CHARGES
INVALID_CHARGES
Pose:   9 Cluster:   9 Fr_nu:  99208 TotEn:   -14.30
@<TRIPOS>ATOM
      1 C1        -78.7145  -21.4662  -32.8521 C.ar   1 LIG      -0.13100
      2 C2        -79.6136  -22.2775  -33.5139 C.ar   1 LIG       0.28900
      3 C3        -79.2614  -20.3913  -32.1817 C.ar   1 LIG       0.28900
      4 C4        -81.3559  -20.9844  -32.8360 C.ar   1 LIG       0.50700
      5 N1        -80.9459  -22.0652  -33.5268 N.ar   1 LIG      -0.71900
      6 N2        -80.5825  -20.1192  -32.1526 N.ar   1 LIG      -0.71900
      7 H1        -77.6503  -21.6603  -32.8587 H      1 LIG       0.11500
      8 H2        -79.2771  -23.1465  -34.0687 H      1 LIG       0.11400
      9 H3        -78.6332  -19.6976  -31.6334 H      1 LIG       0.11400
     10 H4        -82.4213  -20.7893  -32.8303 H      1 LIG       0.14100
@<TRIPOS>BOND
      1       1       2 ar
      2       1       3 ar
      3       2       5 ar
      4       3       6 ar
      5       4       5 ar
      6       4       6 ar
      7       1       7 1
      8       2       8 1
      9       3       9 1
     10       4      10 1
@<TRIPOS>ALT_TYPE
CGenFF_4.0_ALT_TYPE_SET
CGenFF_4.0 1 CG2R61 2 CG2R61 3 CG2R61 4 CG2R64 5 NG2R62 6 NG2R62 7 HGR61 8 HGR62 9 HGR62 10 HGR62
@<TRIPOS>MOLECULE
pyrimidine
 10 10 0 0 0
****
USER_CHARGES
INVALID_CHARGES
Pose:  10 Cluster:  10 Fr_nu: 3810804 TotEn:   -14.13
@<TRIPOS>ATOM
      1 C1        -60.7274   -3.6469  -20.5976 C.ar   1 LIG      -0.13100
      2 C2        -59.4846   -4.0742  -21.0186 C.ar   1 LIG       0.28900
      3 C3        -60.7259   -2.7309  -19.5657 C.ar   1 LIG       0.28900
      4 C4        -58.4545   -2.7537  -19.4817 C.ar   1 LIG       0.50700
      5 N1        -58.3233   -3.6467  -20.4810 N.ar   1 LIG      -0.71900
      6 N2        -59.6040   -2.2610  -18.9820 N.ar   1 LIG      -0.71900
      7 H1        -61.6432   -4.0069  -21.0471 H      1 LIG       0.11500
      8 H2        -59.3856   -4.7938  -21.8240 H      1 LIG       0.11400
      9 H3        -61.6550   -2.3380  -19.1672 H      1 LIG       0.11400
     10 H4        -57.5378   -2.3940  -19.0307 H      1 LIG       0.14100
@<TRIPOS>BOND
      1       1       2 ar
      2       1       3 ar
      3       2       5 ar
      4       3       6 ar
      5       4       5 ar
      6       4       6 ar
      7       1       7 1
      8       2       8 1
      9       3       9 1
     10       4      10 1
@<TRIPOS>ALT_TYPE
CGenFF_4.0_ALT_TYPE_SET
CGenFF_4.0 1 CG2R61 2 CG2R61 3 CG2R61 4 CG2R64 5 NG2R62 6 NG2R62 7 HGR61 8 HGR62 9 HGR62 10 HGR62
@<TRIPOS>MOLECULE
pyrimidine
 10 10 0 0 0
****
USER_CHARGES
INVALID_CHARGES
Pose:  11 Cluster:  11 Fr_nu: 392355 TotEn:   -14.11
@<TRIPOS>ATOM
      1 C1        -58.4241    2.3512  -41.0104 C.ar   1 LIG      -0.13100
      2 C2        -58.0844    1.9247  -39.7427 C.ar   1 LIG       0.28900
      3 C3        -57.3695    2.5357  -41.8809 C.ar   1 LIG       0.28900
      4 C4        -55.8770    1.9090  -40.2850 C.ar   1 LIG       0.50700
      5 N1        -56.8163    1.6930  -39.3446 N.ar   1 LIG      -0.71900
      6 N2        -56.0787    2.3234  -41.5504 N.ar   1 LIG      -0.71900
      7 H1        -59.4503    2.5295  -41.3027 H      1 LIG       0.11500
      8 H2        -58.8457    1.7527  -38.9895 H      1 LIG       0.11400
      9 H3        -57.5382    2.8701  -42.8988 H      1 LIG       0.11400
     10 H4        -54.8494    1.7316  -39.9923 H      1 LIG       0.14100
@<TRIPOS>BOND
      1       1       2 ar
      2       1       3 ar
      3       2       5 ar
      4       3       6 ar
      5       4       5 ar
      6       4       6 ar
      7       1       7 1
      8       2       8 1
      9       3       9 1
     10       4      10 1
@<TRIPOS>ALT_TYPE
CGenFF_4.0_ALT_TYPE_SET
CGenFF_4.0 1 CG2R61 2 CG2R61 3 CG2R61 4 CG2R64 5 NG2R62 6 NG2R62 7 HGR61 8 HGR62 9 HGR62 10 HGR62
@<TRIPOS>MOLECULE
pyrimidine
 10 10 0 0 0
****
USER_CHARGES
INVALID_CHARGES
Pose:  12 Cluster:  12 Fr_nu: 1652528 TotEn:   -13.85
@<TRIPOS>ATOM
      1 C1        -78.8068  -21.5633  -32.6710 C.ar   1 LIG      -0.13100
      2 C2        -79.9310  -21.9498  -31.9700 C.ar   1 LIG       0.28900
      3 C3        -78.6337  -20.2023  -32.8186 C.ar   1 LIG       0.28900
      4 C4        -80.5439  -19.7830  -31.6600 C.ar   1 LIG       0.50700
      5 N1        -80.8240  -21.0831  -31.4488 N.ar   1 LIG      -0.71900
      6 N2        -79.4858  -19.2803  -32.3244 N.ar   1 LIG      -0.71900
      7 H1        -78.1069  -22.2806  -33.0784 H      1 LIG       0.11500
      8 H2        -80.1511  -22.9987  -31.8034 H      1 LIG       0.11400
      9 H3        -77.7796  -19.8035  -33.3551 H      1 LIG       0.11400
     10 H4        -81.2451  -19.0646  -31.2532 H      1 LIG       0.14100
@<TRIPOS>BOND
      1       1       2 ar
      2       1       3 ar
      3       2       5 ar
      4       3       6 ar
      5       4       5 ar
      6       4       6 ar
      7       1       7 1
      8       2       8 1
      9       3       9 1
     10       4      10 1
@<TRIPOS>ALT_TYPE
CGenFF_4.0_ALT_TYPE_SET
CGenFF_4.0 1 CG2R61 2 CG2R61 3 CG2R61 4 CG2R64 5 NG2R62 6 NG2R62 7 HGR61 8 HGR62 9 HGR62 10 HGR62
@<TRIPOS>MOLECULE
pyrimidine
 10 10 0 0 0
****
USER_CHARGES
INVALID_CHARGES
Pose:  13 Cluster:  13 Fr_nu: 3325149 TotEn:   -13.41
@<TRIPOS>ATOM
      1 C1        -49.6337    4.0513  -33.3787 C.ar   1 LIG      -0.13100
      2 C2        -48.9838    5.1284  -33.9459 C.ar   1 LIG       0.28900
      3 C3        -50.9030    3.7998  -33.8578 C.ar   1 LIG       0.28900
      4 C4        -50.7653    5.5593  -35.2904 C.ar   1 LIG       0.50700
      5 N1        -49.5219    5.9068  -34.9076 N.ar   1 LIG      -0.71900
      6 N2        -51.5019    4.5362  -34.8166 N.ar   1 LIG      -0.71900
      7 H1        -49.1779    3.4438  -32.6083 H      1 LIG       0.11500
      8 H2        -47.9824    5.4034  -33.6331 H      1 LIG       0.11400
      9 H3        -51.4916    2.9746  -33.4719 H      1 LIG       0.11400
     10 H4        -51.2223    6.1681  -36.0609 H      1 LIG       0.14100
@<TRIPOS>BOND
      1       1       2 ar
      2       1       3 ar
      3       2       5 ar
      4       3       6 ar
      5       4       5 ar
      6       4       6 ar
      7       1       7 1
      8       2       8 1
      9       3       9 1
     10       4      10 1
@<TRIPOS>ALT_TYPE
CGenFF_4.0_ALT_TYPE_SET
CGenFF_4.0 1 CG2R61 2 CG2R61 3 CG2R61 4 CG2R64 5 NG2R62 6 NG2R62 7 HGR61 8 HGR62 9 HGR62 10 HGR62
@<TRIPOS>MOLECULE
pyrimidine
 10 10 0 0 0
****
USER_CHARGES
INVALID_CHARGES
Pose:  14 Cluster:  14 Fr_nu:    684 TotEn:   -13.27
@<TRIPOS>ATOM
      1 C1        -79.3709  -21.2385  -32.6742 C.ar   1 LIG      -0.13100
      2 C2        -80.2905  -20.3464  -33.1872 C.ar   1 LIG       0.28900
      3 C3        -78.8893  -20.9419  -31.4156 C.ar   1 LIG       0.28900
      4 C4        -80.1709  -19.0674  -31.3119 C.ar   1 LIG       0.50700
      5 N1        -80.7144  -19.2465  -32.5309 N.ar   1 LIG      -0.71900
      6 N2        -79.2687  -19.8607  -30.7033 N.ar   1 LIG      -0.71900
      7 H1        -79.0485  -22.1131  -33.2231 H      1 LIG       0.11500
      8 H2        -80.7246  -20.4962  -34.1698 H      1 LIG       0.11400
      9 H3        -78.1624  -21.5845  -30.9308 H      1 LIG       0.11400
     10 H4        -80.4927  -18.1911  -30.7626 H      1 LIG       0.14100
@<TRIPOS>BOND
      1       1       2 ar
      2       1       3 ar
      3       2       5 ar
      4       3       6 ar
      5       4       5 ar
      6       4       6 ar
      7       1       7 1
      8       2       8 1
      9       3       9 1
     10       4      10 1
@<TRIPOS>ALT_TYPE
CGenFF_4.0_ALT_TYPE_SET
CGenFF_4.0 1 CG2R61 2 CG2R61 3 CG2R61 4 CG2R64 5 NG2R62 6 NG2R62 7 HGR61 8 HGR62 9 HGR62 10 HGR62
@<TRIPOS>MOLECULE
pyrimidine
 10 10 0 0 0
****
USER_CHARGES
INVALID_CHARGES
Pose:  15 Cluster:  15 Fr_nu:  63999 TotEn:   -12.85
@<TRIPOS>ATOM
      1 C1        -73.3762   -8.6928  -53.5461 C.ar   1 LIG      -0.13100
      2 C2        -73.3954   -7.9157  -52.4059 C.ar   1 LIG       0.28900
      3 C3        -74.1941   -9.8039  -53.5253 C.ar   1 LIG       0.28900
      4 C4        -74.9058   -9.3030  -51.4254 C.ar   1 LIG       0.50700
      5 N1        -74.1512   -8.1925  -51.3230 N.ar   1 LIG      -0.71900
      6 N2        -74.9750  -10.1405  -52.4778 N.ar   1 LIG      -0.71900
      7 H1        -72.7599   -8.4471  -54.4005 H      1 LIG       0.11500
      8 H2        -72.7852   -7.0224  -52.3294 H      1 LIG       0.11400
      9 H3        -74.2453  -10.4750  -54.3759 H      1 LIG       0.11400
     10 H4        -75.5221   -9.5499  -50.5696 H      1 LIG       0.14100
@<TRIPOS>BOND
      1       1       2 ar
      2       1       3 ar
      3       2       5 ar
      4       3       6 ar
      5       4       5 ar
      6       4       6 ar
      7       1       7 1
      8       2       8 1
      9       3       9 1
     10       4      10 1
@<TRIPOS>ALT_TYPE
CGenFF_4.0_ALT_TYPE_SET
CGenFF_4.0 1 CG2R61 2 CG2R61 3 CG2R61 4 CG2R64 5 NG2R62 6 NG2R62 7 HGR61 8 HGR62 9 HGR62 10 HGR62
@<TRIPOS>MOLECULE
pyrimidine
 10 10 0 0 0
****
USER_CHARGES
INVALID_CHARGES
Pose:  16 Cluster:  16 Fr_nu: 2852178 TotEn:   -12.71
@<TRIPOS>ATOM
      1 C1        -74.0939   -9.1385  -53.5734 C.ar   1 LIG      -0.13100
      2 C2        -73.0553   -8.3538  -53.1152 C.ar   1 LIG       0.28900
      3 C3        -75.1641   -9.2744  -52.7130 C.ar   1 LIG       0.28900
      4 C4        -74.1519   -7.9532  -51.1648 C.ar   1 LIG       0.50700
      5 N1        -73.0512   -7.7439  -51.9117 N.ar   1 LIG      -0.71900
      6 N2        -75.2267   -8.6937  -51.4968 N.ar   1 LIG      -0.71900
      7 H1        -74.0705   -9.6162  -54.5437 H      1 LIG       0.11500
      8 H2        -72.1712   -8.1892  -53.7215 H      1 LIG       0.11400
      9 H3        -76.0268   -9.8726  -52.9858 H      1 LIG       0.11400
     10 H4        -74.1751   -7.4759  -50.1928 H      1 LIG       0.14100
@<TRIPOS>BOND
      1       1       2 ar
      2       1       3 ar
      3       2       5 ar
      4       3       6 ar
      5       4       5 ar
      6       4       6 ar
      7       1       7 1
      8       2       8 1
      9       3       9 1
     10       4      10 1
@<TRIPOS>ALT_TYPE
CGenFF_4.0_ALT_TYPE_SET
CGenFF_4.0 1 CG2R61 2 CG2R61 3 CG2R61 4 CG2R64 5 NG2R62 6 NG2R62 7 HGR61 8 HGR62 9 HGR62 10 HGR62
@<TRIPOS>MOLECULE
pyrimidine
 10 10 0 0 0
****
USER_CHARGES
INVALID_CHARGES
Pose:  17 Cluster:  17 Fr_nu: 1033115 TotEn:   -12.71
@<TRIPOS>ATOM
      1 C1        -79.3011  -21.2115  -33.0254 C.ar   1 LIG      -0.13100
      2 C2        -80.4598  -21.3480  -33.7625 C.ar   1 LIG       0.28900
      3 C3        -79.4548  -21.2687  -31.6553 C.ar   1 LIG       0.28900
      4 C4        -81.6983  -21.5657  -31.8688 C.ar   1 LIG       0.50700
      5 N1        -81.6797  -21.5272  -33.2148 N.ar   1 LIG      -0.71900
      6 N2        -80.6429  -21.4452  -31.0409 N.ar   1 LIG      -0.71900
      7 H1        -78.3353  -21.0687  -33.4914 H      1 LIG       0.11500
      8 H2        -80.4383  -21.3160  -34.8464 H      1 LIG       0.11400
      9 H3        -78.6010  -21.1706  -30.9936 H      1 LIG       0.11400
     10 H4        -82.6653  -21.7075  -31.4020 H      1 LIG       0.14100
@<TRIPOS>BOND
      1       1       2 ar
      2       1       3 ar
      3       2       5 ar
      4       3       6 ar
      5       4       5 ar
      6       4       6 ar
      7       1       7 1
      8       2       8 1
      9       3       9 1
     10       4      10 1
@<TRIPOS>ALT_TYPE
CGenFF_4.0_ALT_TYPE_SET
CGenFF_4.0 1 CG2R61 2 CG2R61 3 CG2R61 4 CG2R64 5 NG2R62 6 NG2R62 7 HGR61 8 HGR62 9 HGR62 10 HGR62
@<TRIPOS>MOLECULE
pyrimidine
 10 10 0 0 0
****
USER_CHARGES
INVALID_CHARGES
Pose:  18 Cluster:  18 Fr_nu: 898328 TotEn:   -12.12
@<TRIPOS>ATOM
      1 C1        -57.3715  -21.0963  -37.3354 C.ar   1 LIG      -0.13100
      2 C2        -58.4870  -21.8519  -37.0368 C.ar   1 LIG       0.28900
      3 C3        -56.4003  -21.0528  -36.3562 C.ar   1 LIG       0.28900
      4 C4        -57.6346  -22.3973  -35.0013 C.ar   1 LIG       0.50700
      5 N1        -58.6521  -22.5180  -35.8751 N.ar   1 LIG      -0.71900
      6 N2        -56.4993  -21.6934  -35.1730 N.ar   1 LIG      -0.71900
      7 H1        -57.2656  -20.5720  -38.2757 H      1 LIG       0.11500
      8 H2        -59.3033  -21.9452  -37.7448 H      1 LIG       0.11400
      9 H3        -55.4882  -20.4838  -36.5001 H      1 LIG       0.11400
     10 H4        -57.7410  -22.9212  -34.0593 H      1 LIG       0.14100
@<TRIPOS>BOND
      1       1       2 ar
      2       1       3 ar
      3       2       5 ar
      4       3       6 ar
      5       4       5 ar
      6       4       6 ar
      7       1       7 1
      8       2       8 1
      9       3       9 1
     10       4      10 1
@<TRIPOS>ALT_TYPE
CGenFF_4.0_ALT_TYPE_SET
CGenFF_4.0 1 CG2R61 2 CG2R61 3 CG2R61 4 CG2R64 5 NG2R62 6 NG2R62 7 HGR61 8 HGR62 9 HGR62 10 HGR62
@<TRIPOS>MOLECULE
pyrimidine
 10 10 0 0 0
****
USER_CHARGES
INVALID_CHARGES
Pose:  19 Cluster:  19 Fr_nu: 597077 TotEn:   -11.99
@<TRIPOS>ATOM
      1 C1        -77.8468   -6.3206  -57.1937 C.ar   1 LIG      -0.13100
      2 C2        -77.6522   -7.3895  -56.3427 C.ar   1 LIG       0.28900
      3 C3        -76.6995   -5.7115  -57.6591 C.ar   1 LIG       0.28900
      4 C4        -75.3955   -7.1605  -56.4899 C.ar   1 LIG       0.50700
      5 N1        -76.4359   -7.8379  -55.9685 N.ar   1 LIG      -0.71900
      6 N2        -75.4531   -6.1066  -57.3264 N.ar   1 LIG      -0.71900
      7 H1        -78.8344   -5.9822  -57.4771 H      1 LIG       0.11500
      8 H2        -78.4944   -7.9310  -55.9259 H      1 LIG       0.11400
      9 H3        -76.7523   -4.8627  -58.3323 H      1 LIG       0.11400
     10 H4        -74.4065   -7.4984  -56.2054 H      1 LIG       0.14100
@<TRIPOS>BOND
      1       1       2 ar
      2       1       3 ar
      3       2       5 ar
      4       3       6 ar
      5       4       5 ar
      6       4       6 ar
      7       1       7 1
      8       2       8 1
      9       3       9 1
     10       4      10 1
@<TRIPOS>ALT_TYPE
CGenFF_4.0_ALT_TYPE_SET
CGenFF_4.0 1 CG2R61 2 CG2R61 3 CG2R61 4 CG2R64 5 NG2R62 6 NG2R62 7 HGR61 8 HGR62 9 HGR62 10 HGR62
@<TRIPOS>MOLECULE
pyrimidine
 10 10 0 0 0
****
USER_CHARGES
INVALID_CHARGES
Pose:  20 Cluster:  20 Fr_nu: 239209 TotEn:   -11.77
@<TRIPOS>ATOM
      1 C1        -78.3718  -21.2102  -32.8620 C.ar   1 LIG      -0.13100
      2 C2        -78.6756  -20.9361  -31.5440 C.ar   1 LIG       0.28900
      3 C3        -79.2393  -22.0661  -33.5092 C.ar   1 LIG       0.28900
      4 C4        -80.5117  -22.2729  -31.6370 C.ar   1 LIG       0.50700
      5 N1        -79.7416  -21.4521  -30.8977 N.ar   1 LIG      -0.71900
      6 N2        -80.3230  -22.6179  -32.9250 N.ar   1 LIG      -0.71900
      7 H1        -77.5096  -20.7821  -33.3555 H      1 LIG       0.11500
      8 H2        -78.0512  -20.2742  -30.9538 H      1 LIG       0.11400
      9 H3        -79.0818  -22.3406  -34.5466 H      1 LIG       0.11400
     10 H4        -81.3745  -22.7026  -31.1427 H      1 LIG       0.14100
@<TRIPOS>BOND
      1       1       2 ar
      2       1       3 ar
      3       2       5 ar
      4       3       6 ar
      5       4       5 ar
      6       4       6 ar
      7       1       7 1
      8       2       8 1
      9       3       9 1
     10       4      10 1
@<TRIPOS>ALT_TYPE
CGenFF_4.0_ALT_TYPE_SET
CGenFF_4.0 1 CG2R61 2 CG2R61 3 CG2R61 4 CG2R64 5 NG2R62 6 NG2R62 7 HGR61 8 HGR62 9 HGR62 10 HGR62
@<TRIPOS>MOLECULE
pyrimidine
 10 10 0 0 0
****
USER_CHARGES
INVALID_CHARGES
Pose:  21 Cluster:  21 Fr_nu: 939752 TotEn:   -11.73
@<TRIPOS>ATOM
      1 C1        -49.8859  -12.3137  -42.9618 C.ar   1 LIG      -0.13100
      2 C2        -50.0905  -10.9841  -42.6541 C.ar   1 LIG       0.28900
      3 C3        -48.7105  -12.5989  -43.6259 C.ar   1 LIG       0.28900
      4 C4        -48.1121  -10.4060  -43.6127 C.ar   1 LIG       0.50700
      5 N1        -49.2213  -10.0004  -42.9657 N.ar   1 LIG      -0.71900
      6 N2        -47.7977  -11.6663  -43.9684 N.ar   1 LIG      -0.71900
      7 H1        -50.6006  -13.0823  -42.6997 H      1 LIG       0.11500
      8 H2        -50.9860  -10.6636  -42.1330 H      1 LIG       0.11400
      9 H3        -48.4630  -13.6159  -43.9102 H      1 LIG       0.11400
     10 H4        -47.3969   -9.6364  -43.8763 H      1 LIG       0.14100
@<TRIPOS>BOND
      1       1       2 ar
      2       1       3 ar
      3       2       5 ar
      4       3       6 ar
      5       4       5 ar
      6       4       6 ar
      7       1       7 1
      8       2       8 1
      9       3       9 1
     10       4      10 1
@<TRIPOS>ALT_TYPE
CGenFF_4.0_ALT_TYPE_SET
CGenFF_4.0 1 CG2R61 2 CG2R61 3 CG2R61 4 CG2R64 5 NG2R62 6 NG2R62 7 HGR61 8 HGR62 9 HGR62 10 HGR62
@<TRIPOS>MOLECULE
pyrimidine
 10 10 0 0 0
****
USER_CHARGES
INVALID_CHARGES
Pose:  22 Cluster:  22 Fr_nu: 2297313 TotEn:   -11.73
@<TRIPOS>ATOM
      1 C1        -82.4984    4.6925  -52.2876 C.ar   1 LIG      -0.13100
      2 C2        -82.8788    3.3677  -52.2187 C.ar   1 LIG       0.28900
      3 C3        -81.1482    4.9176  -52.4618 C.ar   1 LIG       0.28900
      4 C4        -80.7268    2.6840  -52.4802 C.ar   1 LIG       0.50700
      5 N1        -82.0163    2.3344  -52.3116 N.ar   1 LIG      -0.71900
      6 N2        -80.2309    3.9334  -52.5623 N.ar   1 LIG      -0.71900
      7 H1        -83.2120    5.5017  -52.2099 H      1 LIG       0.11500
      8 H2        -83.9191    3.0926  -52.0826 H      1 LIG       0.11400
      9 H3        -80.7546    5.9262  -52.5268 H      1 LIG       0.11400
     10 H4        -80.0119    1.8739  -52.5569 H      1 LIG       0.14100
@<TRIPOS>BOND
      1       1       2 ar
      2       1       3 ar
      3       2       5 ar
      4       3       6 ar
      5       4       5 ar
      6       4       6 ar
      7       1       7 1
      8       2       8 1
      9       3       9 1
     10       4      10 1
@<TRIPOS>ALT_TYPE
CGenFF_4.0_ALT_TYPE_SET
CGenFF_4.0 1 CG2R61 2 CG2R61 3 CG2R61 4 CG2R64 5 NG2R62 6 NG2R62 7 HGR61 8 HGR62 9 HGR62 10 HGR62
@<TRIPOS>MOLECULE
pyrimidine
 10 10 0 0 0
****
USER_CHARGES
INVALID_CHARGES
Pose:  23 Cluster:  23 Fr_nu: 3890165 TotEn:   -11.51
@<TRIPOS>ATOM
      1 C1        -59.4987   -2.7877  -22.4878 C.ar   1 LIG      -0.13100
      2 C2        -58.8035   -3.8528  -21.9523 C.ar   1 LIG       0.28900
      3 C3        -60.0422   -1.9090  -21.5732 C.ar   1 LIG       0.28900
      4 C4        -59.2217   -3.1279  -19.8388 C.ar   1 LIG       0.50700
      5 N1        -58.6448   -4.0543  -20.6277 N.ar   1 LIG      -0.71900
      6 N2        -59.9229   -2.0491  -20.2366 N.ar   1 LIG      -0.71900
      7 H1        -59.6104   -2.6507  -23.5550 H      1 LIG       0.11500
      8 H2        -58.3413   -4.5958  -22.5930 H      1 LIG       0.11400
      9 H3        -60.6064   -1.0421  -21.8997 H      1 LIG       0.11400
     10 H4        -59.1109   -3.2655  -18.7702 H      1 LIG       0.14100
@<TRIPOS>BOND
      1       1       2 ar
      2       1       3 ar
      3       2       5 ar
      4       3       6 ar
      5       4       5 ar
      6       4       6 ar
      7       1       7 1
      8       2       8 1
      9       3       9 1
     10       4      10 1
@<TRIPOS>ALT_TYPE
CGenFF_4.0_ALT_TYPE_SET
CGenFF_4.0 1 CG2R61 2 CG2R61 3 CG2R61 4 CG2R64 5 NG2R62 6 NG2R62 7 HGR61 8 HGR62 9 HGR62 10 HGR62
@<TRIPOS>MOLECULE
pyrimidine
 10 10 0 0 0
****
USER_CHARGES
INVALID_CHARGES
Pose:  24 Cluster:  24 Fr_nu: 1232974 TotEn:   -11.50
@<TRIPOS>ATOM
      1 C1        -74.5572   -8.5642  -55.3109 C.ar   1 LIG      -0.13100
      2 C2        -75.8320   -8.4402  -54.7971 C.ar   1 LIG       0.28900
      3 C3        -74.2860   -7.7991  -56.4267 C.ar   1 LIG       0.28900
      4 C4        -76.3903   -6.9396  -56.4107 C.ar   1 LIG       0.50700
      5 N1        -76.7772   -7.6342  -55.3239 N.ar   1 LIG      -0.71900
      6 N2        -75.1823   -6.9730  -57.0051 N.ar   1 LIG      -0.71900
      7 H1        -73.8186   -9.2189  -54.8679 H      1 LIG       0.11500
      8 H2        -76.1376   -9.0025  -53.9215 H      1 LIG       0.11400
      9 H3        -73.3113   -7.8305  -56.9013 H      1 LIG       0.11400
     10 H4        -77.1300   -6.2849  -56.8551 H      1 LIG       0.14100
@<TRIPOS>BOND
      1       1       2 ar
      2       1       3 ar
      3       2       5 ar
      4       3       6 ar
      5       4       5 ar
      6       4       6 ar
      7       1       7 1
      8       2       8 1
      9       3       9 1
     10       4      10 1
@<TRIPOS>ALT_TYPE
CGenFF_4.0_ALT_TYPE_SET
CGenFF_4.0 1 CG2R61 2 CG2R61 3 CG2R61 4 CG2R64 5 NG2R62 6 NG2R62 7 HGR61 8 HGR62 9 HGR62 10 HGR62
@<TRIPOS>MOLECULE
pyrimidine
 10 10 0 0 0
****
USER_CHARGES
INVALID_CHARGES
Pose:  25 Cluster:  25 Fr_nu: 1232741 TotEn:   -11.05
@<TRIPOS>ATOM
      1 C1        -74.2860   -7.7991  -56.4267 C.ar   1 LIG      -0.13100
      2 C2        -75.5609   -7.6750  -55.9129 C.ar   1 LIG       0.28900
      3 C3        -74.0149   -7.0339  -57.5425 C.ar   1 LIG       0.28900
      4 C4        -76.1192   -6.1744  -57.5265 C.ar   1 LIG       0.50700
      5 N1        -76.5060   -6.8691  -56.4397 N.ar   1 LIG      -0.71900
      6 N2        -74.9112   -6.2078  -58.1209 N.ar   1 LIG      -0.71900
      7 H1        -73.5475   -8.4537  -55.9837 H      1 LIG       0.11500
      8 H2        -75.8664   -8.2374  -55.0373 H      1 LIG       0.11400
      9 H3        -73.0401   -7.0654  -58.0171 H      1 LIG       0.11400
     10 H4        -76.8589   -5.5198  -57.9709 H      1 LIG       0.14100
@<TRIPOS>BOND
      1       1       2 ar
      2       1       3 ar
      3       2       5 ar
      4       3       6 ar
      5       4       5 ar
      6       4       6 ar
      7       1       7 1
      8       2       8 1
      9       3       9 1
     10       4      10 1
@<TRIPOS>ALT_TYPE
CGenFF_4.0_ALT_TYPE_SET
CGenFF_4.0 1 CG2R61 2 CG2R61 3 CG2R61 4 CG2R64 5 NG2R62 6 NG2R62 7 HGR61 8 HGR62 9 HGR62 10 HGR62
@<TRIPOS>MOLECULE
pyrimidine
 10 10 0 0 0
****
USER_CHARGES
INVALID_CHARGES
Pose:  26 Cluster:  26 Fr_nu: 1076817 TotEn:   -10.89
@<TRIPOS>ATOM
      1 C1        -67.0733   -0.3781  -28.6279 C.ar   1 LIG      -0.13100
      2 C2        -68.3033   -0.2455  -29.2396 C.ar   1 LIG       0.28900
      3 C3        -66.6872   -1.6706  -28.3375 C.ar   1 LIG       0.28900
      4 C4        -68.6143   -2.4971  -29.2150 C.ar   1 LIG       0.50700
      5 N1        -69.1028   -1.2874  -29.5488 N.ar   1 LIG      -0.71900
      6 N2        -67.4356   -2.7576  -28.6179 N.ar   1 LIG      -0.71900
      7 H1        -66.4525    0.4756  -28.3913 H      1 LIG       0.11500
      8 H2        -68.6912    0.7317  -29.5059 H      1 LIG       0.11400
      9 H3        -65.7368   -1.8740  -27.8561 H      1 LIG       0.11400
     10 H4        -69.2363   -3.3520  -29.4508 H      1 LIG       0.14100
@<TRIPOS>BOND
      1       1       2 ar
      2       1       3 ar
      3       2       5 ar
      4       3       6 ar
      5       4       5 ar
      6       4       6 ar
      7       1       7 1
      8       2       8 1
      9       3       9 1
     10       4      10 1
@<TRIPOS>ALT_TYPE
CGenFF_4.0_ALT_TYPE_SET
CGenFF_4.0 1 CG2R61 2 CG2R61 3 CG2R61 4 CG2R64 5 NG2R62 6 NG2R62 7 HGR61 8 HGR62 9 HGR62 10 HGR62
@<TRIPOS>MOLECULE
pyrimidine
 10 10 0 0 0
****
USER_CHARGES
INVALID_CHARGES
Pose:  27 Cluster:  27 Fr_nu: 513434 TotEn:   -10.85
@<TRIPOS>ATOM
      1 C1        -59.4882   -3.3711  -21.1784 C.ar   1 LIG      -0.13100
      2 C2        -59.4075   -2.9170  -22.4791 C.ar   1 LIG       0.28900
      3 C3        -60.0949   -2.5140  -20.2833 C.ar   1 LIG       0.28900
      4 C4        -60.4493   -0.9758  -21.9190 C.ar   1 LIG       0.50700
      5 N1        -59.8794   -1.7202  -22.8857 N.ar   1 LIG      -0.71900
      6 N2        -60.5884   -1.3044  -20.6204 N.ar   1 LIG      -0.71900
      7 H1        -59.1009   -4.3361  -20.8800 H      1 LIG       0.11500
      8 H2        -58.9471   -3.5212  -23.2532 H      1 LIG       0.11400
      9 H3        -60.2036   -2.7840  -19.2385 H      1 LIG       0.11400
     10 H4        -60.8361   -0.0091  -22.2173 H      1 LIG       0.14100
@<TRIPOS>BOND
      1       1       2 ar
      2       1       3 ar
      3       2       5 ar
      4       3       6 ar
      5       4       5 ar
      6       4       6 ar
      7       1       7 1
      8       2       8 1
      9       3       9 1
     10       4      10 1
@<TRIPOS>ALT_TYPE
CGenFF_4.0_ALT_TYPE_SET
CGenFF_4.0 1 CG2R61 2 CG2R61 3 CG2R61 4 CG2R64 5 NG2R62 6 NG2R62 7 HGR61 8 HGR62 9 HGR62 10 HGR62
@<TRIPOS>MOLECULE
pyrimidine
 10 10 0 0 0
****
USER_CHARGES
INVALID_CHARGES
Pose:  28 Cluster:  28 Fr_nu: 3568499 TotEn:   -10.70
@<TRIPOS>ATOM
      1 C1        -69.4171    3.7002  -48.8742 C.ar   1 LIG      -0.13100
      2 C2        -69.8674    4.4964  -49.9076 C.ar   1 LIG       0.28900
      3 C3        -70.3655    2.8842  -48.2922 C.ar   1 LIG       0.28900
      4 C4        -71.9722    3.6636  -49.6987 C.ar   1 LIG       0.50700
      5 N1        -71.1430    4.5034  -50.3472 N.ar   1 LIG      -0.71900
      6 N2        -71.6568    2.8404  -48.6806 N.ar   1 LIG      -0.71900
      7 H1        -68.3877    3.7150  -48.5419 H      1 LIG       0.11500
      8 H2        -69.1946    5.1709  -50.4259 H      1 LIG       0.11400
      9 H3        -70.1056    2.2236  -47.4722 H      1 LIG       0.11400
     10 H4        -73.0032    3.6495  -50.0305 H      1 LIG       0.14100
@<TRIPOS>BOND
      1       1       2 ar
      2       1       3 ar
      3       2       5 ar
      4       3       6 ar
      5       4       5 ar
      6       4       6 ar
      7       1       7 1
      8       2       8 1
      9       3       9 1
     10       4      10 1
@<TRIPOS>ALT_TYPE
CGenFF_4.0_ALT_TYPE_SET
CGenFF_4.0 1 CG2R61 2 CG2R61 3 CG2R61 4 CG2R64 5 NG2R62 6 NG2R62 7 HGR61 8 HGR62 9 HGR62 10 HGR62
@<TRIPOS>MOLECULE
pyrimidine
 10 10 0 0 0
****
USER_CHARGES
INVALID_CHARGES
Pose:  29 Cluster:  29 Fr_nu:   3318 TotEn:   -10.67
@<TRIPOS>ATOM
      1 C1        -79.7261  -22.2413  -33.5508 C.ar   1 LIG      -0.13100
      2 C2        -80.9127  -22.6043  -32.9469 C.ar   1 LIG       0.28900
      3 C3        -78.9833  -21.2891  -32.8832 C.ar   1 LIG       0.28900
      4 C4        -80.5365  -21.1650  -31.2282 C.ar   1 LIG       0.50700
      5 N1        -81.3502  -22.0844  -31.7813 N.ar   1 LIG      -0.71900
      6 N2        -79.3598  -20.7275  -31.7156 N.ar   1 LIG      -0.71900
      7 H1        -79.3996  -22.6747  -34.4866 H      1 LIG       0.11500
      8 H2        -81.5639  -23.3453  -33.3976 H      1 LIG       0.11400
      9 H3        -78.0365  -20.9403  -33.2811 H      1 LIG       0.11400
     10 H4        -80.8637  -20.7301  -30.2917 H      1 LIG       0.14100
@<TRIPOS>BOND
      1       1       2 ar
      2       1       3 ar
      3       2       5 ar
      4       3       6 ar
      5       4       5 ar
      6       4       6 ar
      7       1       7 1
      8       2       8 1
      9       3       9 1
     10       4      10 1
@<TRIPOS>ALT_TYPE
CGenFF_4.0_ALT_TYPE_SET
CGenFF_4.0 1 CG2R61 2 CG2R61 3 CG2R61 4 CG2R64 5 NG2R62 6 NG2R62 7 HGR61 8 HGR62 9 HGR62 10 HGR62
@<TRIPOS>MOLECULE
pyrimidine
 10 10 0 0 0
****
USER_CHARGES
INVALID_CHARGES
Pose:  30 Cluster:  30 Fr_nu: 3195819 TotEn:   -10.44
@<TRIPOS>ATOM
      1 C1        -79.6324  -21.6117  -32.9567 C.ar   1 LIG      -0.13100
      2 C2        -80.4880  -22.6408  -33.2934 C.ar   1 LIG       0.28900
      3 C3        -80.1672  -20.6317  -32.1458 C.ar   1 LIG       0.28900
      4 C4        -82.1721  -21.7013  -32.0901 C.ar   1 LIG       0.50700
      5 N1        -81.7688  -22.7175  -32.8761 N.ar   1 LIG      -0.71900
      6 N2        -81.4378  -20.6447  -31.6924 N.ar   1 LIG      -0.71900
      7 H1        -78.6092  -21.5756  -33.3060 H      1 LIG       0.11500
      8 H2        -80.1572  -23.4564  -33.9271 H      1 LIG       0.11400
      9 H3        -79.5708  -19.7829  -31.8292 H      1 LIG       0.11400
     10 H4        -83.1969  -21.7367  -31.7412 H      1 LIG       0.14100
@<TRIPOS>BOND
      1       1       2 ar
      2       1       3 ar
      3       2       5 ar
      4       3       6 ar
      5       4       5 ar
      6       4       6 ar
      7       1       7 1
      8       2       8 1
      9       3       9 1
     10       4      10 1
@<TRIPOS>ALT_TYPE
CGenFF_4.0_ALT_TYPE_SET
CGenFF_4.0 1 CG2R61 2 CG2R61 3 CG2R61 4 CG2R64 5 NG2R62 6 NG2R62 7 HGR61 8 HGR62 9 HGR62 10 HGR62
@<TRIPOS>MOLECULE
pyrimidine
 10 10 0 0 0
****
USER_CHARGES
INVALID_CHARGES
Pose:  31 Cluster:  31 Fr_nu: 2161455 TotEn:   -10.42
@<TRIPOS>ATOM
      1 C1        -61.1338  -21.2939  -25.6958 C.ar   1 LIG      -0.13100
      2 C2        -60.1759  -20.4120  -25.2384 C.ar   1 LIG       0.28900
      3 C3        -61.1074  -22.5513  -25.1283 C.ar   1 LIG       0.28900
      4 C4        -59.3360  -21.9802  -23.8233 C.ar   1 LIG       0.50700
      5 N1        -59.2582  -20.7231  -24.2995 N.ar   1 LIG      -0.71900
      6 N2        -60.2191  -22.9301  -24.1861 N.ar   1 LIG      -0.71900
      7 H1        -61.8581  -21.0174  -26.4503 H      1 LIG       0.11500
      8 H2        -60.1183  -19.4008  -25.6261 H      1 LIG       0.11400
      9 H3        -61.8211  -23.3123  -25.4249 H      1 LIG       0.11400
     10 H4        -58.6103  -22.2576  -23.0686 H      1 LIG       0.14100
@<TRIPOS>BOND
      1       1       2 ar
      2       1       3 ar
      3       2       5 ar
      4       3       6 ar
      5       4       5 ar
      6       4       6 ar
      7       1       7 1
      8       2       8 1
      9       3       9 1
     10       4      10 1
@<TRIPOS>ALT_TYPE
CGenFF_4.0_ALT_TYPE_SET
CGenFF_4.0 1 CG2R61 2 CG2R61 3 CG2R61 4 CG2R64 5 NG2R62 6 NG2R62 7 HGR61 8 HGR62 9 HGR62 10 HGR62
@<TRIPOS>MOLECULE
pyrimidine
 10 10 0 0 0
****
USER_CHARGES
INVALID_CHARGES
Pose:  32 Cluster:  32 Fr_nu: 2227067 TotEn:   -10.40
@<TRIPOS>ATOM
      1 C1        -78.6192  -14.3161  -46.4263 C.ar   1 LIG      -0.13100
      2 C2        -77.2602  -14.3161  -46.6659 C.ar   1 LIG       0.28900
      3 C3        -79.4224  -14.4245  -47.5431 C.ar   1 LIG       0.28900
      4 C4        -77.6040  -14.5144  -48.9041 C.ar   1 LIG       0.50700
      5 N1        -76.7161  -14.4140  -47.8967 N.ar   1 LIG      -0.71900
      6 N2        -78.9468  -14.5257  -48.8016 N.ar   1 LIG      -0.71900
      7 H1        -79.0283  -14.2360  -45.4281 H      1 LIG       0.11500
      8 H2        -76.5500  -14.2347  -45.8502 H      1 LIG       0.11400
      9 H3        -80.5033  -14.4325  -47.4541 H      1 LIG       0.11400
     10 H4        -77.1947  -14.5934  -49.9038 H      1 LIG       0.14100
@<TRIPOS>BOND
      1       1       2 ar
      2       1       3 ar
      3       2       5 ar
      4       3       6 ar
      5       4       5 ar
      6       4       6 ar
      7       1       7 1
      8       2       8 1
      9       3       9 1
     10       4      10 1
@<TRIPOS>ALT_TYPE
CGenFF_4.0_ALT_TYPE_SET
CGenFF_4.0 1 CG2R61 2 CG2R61 3 CG2R61 4 CG2R64 5 NG2R62 6 NG2R62 7 HGR61 8 HGR62 9 HGR62 10 HGR62
@<TRIPOS>MOLECULE
pyrimidine
 10 10 0 0 0
****
USER_CHARGES
INVALID_CHARGES
Pose:  33 Cluster:  33 Fr_nu: 1766567 TotEn:    -9.83
@<TRIPOS>ATOM
      1 C1        -81.1954    4.1663  -52.3655 C.ar   1 LIG      -0.13100
      2 C2        -81.5716    2.8886  -52.7265 C.ar   1 LIG       0.28900
      3 C3        -82.0976    4.8551  -51.5808 C.ar   1 LIG       0.28900
      4 C4        -83.5304    3.0905  -51.5911 C.ar   1 LIG       0.50700
      5 N1        -82.7361    2.3171  -52.3556 N.ar   1 LIG      -0.71900
      6 N2        -83.2789    4.3460  -51.1738 N.ar   1 LIG      -0.71900
      7 H1        -80.2547    4.5999  -52.6776 H      1 LIG       0.11500
      8 H2        -80.9274    2.2707  -53.3426 H      1 LIG       0.11400
      9 H3        -81.8895    5.8662  -51.2481 H      1 LIG       0.11400
     10 H4        -84.4729    2.6570  -51.2794 H      1 LIG       0.14100
@<TRIPOS>BOND
      1       1       2 ar
      2       1       3 ar
      3       2       5 ar
      4       3       6 ar
      5       4       5 ar
      6       4       6 ar
      7       1       7 1
      8       2       8 1
      9       3       9 1
     10       4      10 1
@<TRIPOS>ALT_TYPE
CGenFF_4.0_ALT_TYPE_SET
CGenFF_4.0 1 CG2R61 2 CG2R61 3 CG2R61 4 CG2R64 5 NG2R62 6 NG2R62 7 HGR61 8 HGR62 9 HGR62 10 HGR62
@<TRIPOS>MOLECULE
pyrimidine
 10 10 0 0 0
****
USER_CHARGES
INVALID_CHARGES
Pose:  34 Cluster:  34 Fr_nu: 712740 TotEn:    -9.77
@<TRIPOS>ATOM
      1 C1        -73.8795   -8.4245  -54.1709 C.ar   1 LIG      -0.13100
      2 C2        -75.1689   -7.9692  -54.3566 C.ar   1 LIG       0.28900
      3 C3        -73.7051   -9.3169  -53.1330 C.ar   1 LIG       0.28900
      4 C4        -75.9162   -9.2233  -52.6143 C.ar   1 LIG       0.50700
      5 N1        -76.2151   -8.3492  -53.5941 N.ar   1 LIG      -0.71900
      6 N2        -74.7049   -9.7394  -52.3315 N.ar   1 LIG      -0.71900
      7 H1        -73.0589   -8.1026  -54.7979 H      1 LIG       0.11500
      8 H2        -75.4032   -7.2650  -55.1476 H      1 LIG       0.11400
      9 H3        -72.7269   -9.7288  -52.9098 H      1 LIG       0.11400
     10 H4        -76.7375   -9.5448  -51.9856 H      1 LIG       0.14100
@<TRIPOS>BOND
      1       1       2 ar
      2       1       3 ar
      3       2       5 ar
      4       3       6 ar
      5       4       5 ar
      6       4       6 ar
      7       1       7 1
      8       2       8 1
      9       3       9 1
     10       4      10 1
@<TRIPOS>ALT_TYPE
CGenFF_4.0_ALT_TYPE_SET
CGenFF_4.0 1 CG2R61 2 CG2R61 3 CG2R61 4 CG2R64 5 NG2R62 6 NG2R62 7 HGR61 8 HGR62 9 HGR62 10 HGR62
@<TRIPOS>MOLECULE
pyrimidine
 10 10 0 0 0
****
USER_CHARGES
INVALID_CHARGES
Pose:  35 Cluster:  35 Fr_nu:   3422 TotEn:    -9.33
@<TRIPOS>ATOM
      1 C1        -79.8477  -22.3295  -33.1556 C.ar   1 LIG      -0.13100
      2 C2        -81.1912  -22.0347  -33.0433 C.ar   1 LIG       0.28900
      3 C3        -78.9833  -21.2891  -32.8832 C.ar   1 LIG       0.28900
      4 C4        -80.7225  -19.8903  -32.4525 C.ar   1 LIG       0.50700
      5 N1        -81.6654  -20.8213  -32.6926 N.ar   1 LIG      -0.71900
      6 N2        -79.3876  -20.0520  -32.5276 N.ar   1 LIG      -0.71900
      7 H1        -79.4953  -23.3122  -33.4390 H      1 LIG       0.11500
      8 H2        -81.9459  -22.7889  -33.2382 H      1 LIG       0.11400
      9 H3        -77.9091  -21.4253  -32.9459 H      1 LIG       0.11400
     10 H4        -81.0752  -18.9060  -32.1698 H      1 LIG       0.14100
@<TRIPOS>BOND
      1       1       2 ar
      2       1       3 ar
      3       2       5 ar
      4       3       6 ar
      5       4       5 ar
      6       4       6 ar
      7       1       7 1
      8       2       8 1
      9       3       9 1
     10       4      10 1
@<TRIPOS>ALT_TYPE
CGenFF_4.0_ALT_TYPE_SET
CGenFF_4.0 1 CG2R61 2 CG2R61 3 CG2R61 4 CG2R64 5 NG2R62 6 NG2R62 7 HGR61 8 HGR62 9 HGR62 10 HGR62
@<TRIPOS>MOLECULE
pyrimidine
 10 10 0 0 0
****
USER_CHARGES
INVALID_CHARGES
Pose:  36 Cluster:  36 Fr_nu: 3303733 TotEn:    -8.35
@<TRIPOS>ATOM
      1 C1        -55.5863    2.5851  -39.6591 C.ar   1 LIG      -0.13100
      2 C2        -55.9280    1.4118  -40.3003 C.ar   1 LIG       0.28900
      3 C3        -56.6403    3.3174  -39.1524 C.ar   1 LIG       0.28900
      4 C4        -58.1359    1.7797  -39.9045 C.ar   1 LIG       0.50700
      5 N1        -57.1974    0.9772  -40.4417 N.ar   1 LIG      -0.71900
      6 N2        -57.9323    2.9432  -39.2576 N.ar   1 LIG      -0.71900
      7 H1        -54.5591    2.9096  -39.5603 H      1 LIG       0.11500
      8 H2        -55.1674    0.7697  -40.7311 H      1 LIG       0.11400
      9 H3        -56.4700    4.2540  -38.6327 H      1 LIG       0.11400
     10 H4        -59.1646    1.4555  -40.0043 H      1 LIG       0.14100
@<TRIPOS>BOND
      1       1       2 ar
      2       1       3 ar
      3       2       5 ar
      4       3       6 ar
      5       4       5 ar
      6       4       6 ar
      7       1       7 1
      8       2       8 1
      9       3       9 1
     10       4      10 1
@<TRIPOS>ALT_TYPE
CGenFF_4.0_ALT_TYPE_SET
CGenFF_4.0 1 CG2R61 2 CG2R61 3 CG2R61 4 CG2R64 5 NG2R62 6 NG2R62 7 HGR61 8 HGR62 9 HGR62 10 HGR62
@<TRIPOS>MOLECULE
pyrimidine
 10 10 0 0 0
****
USER_CHARGES
INVALID_CHARGES
Pose:  37 Cluster:  37 Fr_nu: 2839876 TotEn:    -8.06
@<TRIPOS>ATOM
      1 C1        -74.5469   -7.5297  -57.1630 C.ar   1 LIG      -0.13100
      2 C2        -75.0929   -7.5051  -55.8958 C.ar   1 LIG       0.28900
      3 C3        -75.4210   -7.2561  -58.1951 C.ar   1 LIG       0.28900
      4 C4        -77.1408   -6.9849  -56.7337 C.ar   1 LIG       0.50700
      5 N1        -76.3906   -7.2354  -55.6439 N.ar   1 LIG      -0.71900
      6 N2        -76.7291   -6.9787  -58.0160 N.ar   1 LIG      -0.71900
      7 H1        -73.5019   -7.7493  -57.3360 H      1 LIG       0.11500
      8 H2        -74.4833   -7.7080  -55.0219 H      1 LIG       0.11400
      9 H3        -75.0836   -7.2531  -59.2259 H      1 LIG       0.11400
     10 H4        -78.1875   -6.7660  -56.5608 H      1 LIG       0.14100
@<TRIPOS>BOND
      1       1       2 ar
      2       1       3 ar
      3       2       5 ar
      4       3       6 ar
      5       4       5 ar
      6       4       6 ar
      7       1       7 1
      8       2       8 1
      9       3       9 1
     10       4      10 1
@<TRIPOS>ALT_TYPE
CGenFF_4.0_ALT_TYPE_SET
CGenFF_4.0 1 CG2R61 2 CG2R61 3 CG2R61 4 CG2R64 5 NG2R62 6 NG2R62 7 HGR61 8 HGR62 9 HGR62 10 HGR62
@<TRIPOS>MOLECULE
naphtalene
 18 19 0 0 0
****
USER_CHARGES
INVALID_CHARGES
Pose:   1 Cluster:   1 Fr_nu: 229665 TotEn:   -13.40
@<TRIPOS>ATOM
      1 C1        -58.8305  -24.4619  -22.5400 C.ar   1 LIG      -0.11500
      2 C2        -59.6652  -25.2741  -23.3018 C.ar   1 LIG      -0.11500
      3 C3        -60.4234  -20.5542  -24.9620 C.ar   1 LIG      -0.11500
      4 C4        -61.2581  -21.3666  -25.7236 C.ar   1 LIG      -0.11500
      5 C5        -58.8069  -23.0841  -22.7589 C.ar   1 LIG      -0.11700
      6 C6        -60.4796  -24.7121  -24.2852 C.ar   1 LIG      -0.11700
      7 C7        -59.6091  -21.1164  -23.9784 C.ar   1 LIG      -0.11700
      8 C8        -61.2817  -22.7443  -25.5049 C.ar   1 LIG      -0.11700
      9 C9        -59.6199  -22.5012  -23.7446 C.ar   1 LIG       0.00400
     10 C10       -60.4687  -23.3273  -24.5192 C.ar   1 LIG       0.00400
     11 H1        -58.1963  -24.9001  -21.7750 H      1 LIG       0.11500
     12 H2        -59.6830  -26.3465  -23.1304 H      1 LIG       0.11500
     13 H3        -60.4053  -19.4815  -25.1328 H      1 LIG       0.11500
     14 H4        -61.8910  -20.9280  -26.4895 H      1 LIG       0.11500
     15 H5        -58.1463  -22.4685  -22.1519 H      1 LIG       0.11500
     16 H6        -61.1247  -25.3660  -24.8684 H      1 LIG       0.11500
     17 H7        -58.9647  -20.4622  -23.3949 H      1 LIG       0.11500
     18 H8        -61.9417  -23.3603  -26.1124 H      1 LIG       0.11500
@<TRIPOS>BOND
      1       1       2 ar
      2       1       5 ar
      3       2       6 ar
      4       3       4 ar
      5       3       7 ar
      6       4       8 ar
      7       5       9 ar
      8       6      10 ar
      9       7       9 ar
     10       8      10 ar
     11       9      10 ar
     12       1      11 1
     13       2      12 1
     14       3      13 1
     15       4      14 1
     16       5      15 1
     17       6      16 1
     18       7      17 1
     19       8      18 1
@<TRIPOS>ALT_TYPE
CGenFF_4.0_ALT_TYPE_SET
CGenFF_4.0 1 CG2R61 2 CG2R61 3 CG2R61 4 CG2R61 5 CG2R61 6 CG2R61 7 CG2R61 8 CG2R61 9 CG2R61 10 CG2R61 11 HGR61 12 HGR61 13 HGR61 14 HGR61 15 HGR61 16 HGR61 17 HGR61 18 HGR61
@<TRIPOS>MOLECULE
naphtalene
 18 19 0 0 0
****
USER_CHARGES
INVALID_CHARGES
Pose:   2 Cluster:   2 Fr_nu:  23991 TotEn:   -13.10
@<TRIPOS>ATOM
      1 C1        -83.6745  -21.6245  -33.2705 C.ar   1 LIG      -0.11500
      2 C2        -83.8715  -20.6961  -32.2526 C.ar   1 LIG      -0.11500
      3 C3        -78.8583  -21.1927  -32.7317 C.ar   1 LIG      -0.11500
      4 C4        -79.0554  -20.2643  -31.7138 C.ar   1 LIG      -0.11500
      5 C5        -82.3800  -21.9833  -33.6476 C.ar   1 LIG      -0.11700
      6 C6        -82.7751  -20.1230  -31.6079 C.ar   1 LIG      -0.11700
      7 C7        -79.9548  -21.7659  -33.3763 C.ar   1 LIG      -0.11700
      8 C8        -80.3498  -19.9054  -31.3366 C.ar   1 LIG      -0.11700
      9 C9        -81.2647  -21.4164  -33.0096 C.ar   1 LIG       0.00400
     10 C10       -81.4652  -20.4723  -31.9746 C.ar   1 LIG       0.00400
     11 H1        -84.5284  -22.0700  -33.7724 H      1 LIG       0.11500
     12 H2        -84.8796  -20.4177  -31.9595 H      1 LIG       0.11500
     13 H3        -77.8502  -21.4717  -33.0252 H      1 LIG       0.11500
     14 H4        -78.2011  -19.8181  -31.2132 H      1 LIG       0.11500
     15 H5        -82.2497  -22.7108  -34.4462 H      1 LIG       0.11500
     16 H6        -82.9527  -19.3998  -30.8146 H      1 LIG       0.11500
     17 H7        -79.7770  -22.4896  -34.1690 H      1 LIG       0.11500
     18 H8        -80.4803  -19.1773  -30.5385 H      1 LIG       0.11500
@<TRIPOS>BOND
      1       1       2 ar
      2       1       5 ar
      3       2       6 ar
      4       3       4 ar
      5       3       7 ar
      6       4       8 ar
      7       5       9 ar
      8       6      10 ar
      9       7       9 ar
     10       8      10 ar
     11       9      10 ar
     12       1      11 1
     13       2      12 1
     14       3      13 1
     15       4      14 1
     16       5      15 1
     17       6      16 1
     18       7      17 1
     19       8      18 1
@<TRIPOS>ALT_TYPE
CGenFF_4.0_ALT_TYPE_SET
CGenFF_4.0 1 CG2R61 2 CG2R61 3 CG2R61 4 CG2R61 5 CG2R61 6 CG2R61 7 CG2R61 8 CG2R61 9 CG2R61 10 CG2R61 11 HGR61 12 HGR61 13 HGR61 14 HGR61 15 HGR61 16 HGR61 17 HGR61 18 HGR61
@<TRIPOS>MOLECULE
naphtalene
 18 19 0 0 0
****
USER_CHARGES
INVALID_CHARGES
Pose:   3 Cluster:   3 Fr_nu: 241960 TotEn:   -12.54
@<TRIPOS>ATOM
      1 C1        -56.6178    1.1096  -41.1265 C.ar   1 LIG      -0.11500
      2 C2        -55.3820    1.6352  -40.7616 C.ar   1 LIG      -0.11500
      3 C3        -58.8169    4.0910  -37.9724 C.ar   1 LIG      -0.11500
      4 C4        -57.5809    4.6166  -37.6076 C.ar   1 LIG      -0.11500
      5 C5        -57.7840    1.5858  -40.5267 C.ar   1 LIG      -0.11700
      6 C6        -55.3074    2.6391  -39.7957 C.ar   1 LIG      -0.11700
      7 C7        -58.8914    3.0872  -38.9385 C.ar   1 LIG      -0.11700
      8 C8        -56.4147    4.1404  -38.2072 C.ar   1 LIG      -0.11700
      9 C9        -57.7278    2.5959  -39.5525 C.ar   1 LIG       0.00400
     10 C10       -56.4710    3.1303  -39.1815 C.ar   1 LIG       0.00400
     11 H1        -56.6752    0.3277  -41.8781 H      1 LIG       0.11500
     12 H2        -54.4747    1.2640  -41.2293 H      1 LIG       0.11500
     13 H3        -59.7247    4.4620  -37.5051 H      1 LIG       0.11500
     14 H4        -57.5241    5.3974  -36.8549 H      1 LIG       0.11500
     15 H5        -58.7392    1.1600  -40.8271 H      1 LIG       0.11500
     16 H6        -54.3307    3.0357  -39.5262 H      1 LIG       0.11500
     17 H7        -59.8682    2.6913  -39.2083 H      1 LIG       0.11500
     18 H8        -55.4593    4.5656  -37.9064 H      1 LIG       0.11500
@<TRIPOS>BOND
      1       1       2 ar
      2       1       5 ar
      3       2       6 ar
      4       3       4 ar
      5       3       7 ar
      6       4       8 ar
      7       5       9 ar
      8       6      10 ar
      9       7       9 ar
     10       8      10 ar
     11       9      10 ar
     12       1      11 1
     13       2      12 1
     14       3      13 1
     15       4      14 1
     16       5      15 1
     17       6      16 1
     18       7      17 1
     19       8      18 1
@<TRIPOS>ALT_TYPE
CGenFF_4.0_ALT_TYPE_SET
CGenFF_4.0 1 CG2R61 2 CG2R61 3 CG2R61 4 CG2R61 5 CG2R61 6 CG2R61 7 CG2R61 8 CG2R61 9 CG2R61 10 CG2R61 11 HGR61 12 HGR61 13 HGR61 14 HGR61 15 HGR61 16 HGR61 17 HGR61 18 HGR61
@<TRIPOS>MOLECULE
naphtalene
 18 19 0 0 0
****
USER_CHARGES
INVALID_CHARGES
Pose:   4 Cluster:   4 Fr_nu:  44817 TotEn:   -12.43
@<TRIPOS>ATOM
      1 C1        -72.7927  -25.5950  -40.5593 C.ar   1 LIG      -0.11500
      2 C2        -72.5740  -24.2207  -40.5774 C.ar   1 LIG      -0.11500
      3 C3        -76.0092  -25.1305  -44.1803 C.ar   1 LIG      -0.11500
      4 C4        -75.7904  -23.7562  -44.1983 C.ar   1 LIG      -0.11500
      5 C5        -73.7009  -26.1695  -41.4491 C.ar   1 LIG      -0.11700
      6 C6        -73.2625  -23.4156  -41.4852 C.ar   1 LIG      -0.11700
      7 C7        -75.3206  -25.9357  -43.2724 C.ar   1 LIG      -0.11700
      8 C8        -74.8823  -23.1816  -43.3085 C.ar   1 LIG      -0.11700
      9 C9        -74.4028  -25.3743  -42.3696 C.ar   1 LIG       0.00400
     10 C10       -74.1804  -23.9768  -42.3879 C.ar   1 LIG       0.00400
     11 H1        -72.2568  -26.2212  -39.8520 H      1 LIG       0.11500
     12 H2        -71.8666  -23.7745  -39.8845 H      1 LIG       0.11500
     13 H3        -76.7165  -25.5775  -44.8731 H      1 LIG       0.11500
     14 H4        -76.3276  -23.1304  -44.9048 H      1 LIG       0.11500
     15 H5        -73.8563  -27.2459  -41.4168 H      1 LIG       0.11500
     16 H6        -73.0755  -22.3437  -41.4820 H      1 LIG       0.11500
     17 H7        -75.5072  -27.0075  -43.2764 H      1 LIG       0.11500
     18 H8        -74.7273  -22.1051  -43.3401 H      1 LIG       0.11500
@<TRIPOS>BOND
      1       1       2 ar
      2       1       5 ar
      3       2       6 ar
      4       3       4 ar
      5       3       7 ar
      6       4       8 ar
      7       5       9 ar
      8       6      10 ar
      9       7       9 ar
     10       8      10 ar
     11       9      10 ar
     12       1      11 1
     13       2      12 1
     14       3      13 1
     15       4      14 1
     16       5      15 1
     17       6      16 1
     18       7      17 1
     19       8      18 1
@<TRIPOS>ALT_TYPE
CGenFF_4.0_ALT_TYPE_SET
CGenFF_4.0 1 CG2R61 2 CG2R61 3 CG2R61 4 CG2R61 5 CG2R61 6 CG2R61 7 CG2R61 8 CG2R61 9 CG2R61 10 CG2R61 11 HGR61 12 HGR61 13 HGR61 14 HGR61 15 HGR61 16 HGR61 17 HGR61 18 HGR61
@<TRIPOS>MOLECULE
naphtalene
 18 19 0 0 0
****
USER_CHARGES
INVALID_CHARGES
Pose:   5 Cluster:   5 Fr_nu: 387879 TotEn:   -11.96
@<TRIPOS>ATOM
      1 C1        -79.1816  -11.6939  -52.4260 C.ar   1 LIG      -0.11500
      2 C2        -77.8743  -11.2746  -52.1978 C.ar   1 LIG      -0.11500
      3 C3        -77.5306  -15.3228  -55.2149 C.ar   1 LIG      -0.11500
      4 C4        -76.2234  -14.9034  -54.9867 C.ar   1 LIG      -0.11500
      5 C5        -79.4279  -12.8052  -53.2328 C.ar   1 LIG      -0.11700
      6 C6        -76.8084  -11.9648  -52.7754 C.ar   1 LIG      -0.11700
      7 C7        -78.5966  -14.6326  -54.6372 C.ar   1 LIG      -0.11700
      8 C8        -75.9769  -13.7921  -54.1800 C.ar   1 LIG      -0.11700
      9 C9        -78.3671  -13.5119  -53.8224 C.ar   1 LIG       0.00400
     10 C10       -77.0377  -13.0854  -53.5903 C.ar   1 LIG       0.00400
     11 H1        -80.0110  -11.1559  -51.9765 H      1 LIG       0.11500
     12 H2        -77.6836  -10.4096  -51.5693 H      1 LIG       0.11500
     13 H3        -77.7220  -16.1881  -55.8433 H      1 LIG       0.11500
     14 H4        -75.3944  -15.4410  -55.4376 H      1 LIG       0.11500
     15 H5        -80.4579  -13.1148  -53.3977 H      1 LIG       0.11500
     16 H6        -75.7946  -11.6197  -52.5830 H      1 LIG       0.11500
     17 H7        -79.6101  -14.9784  -54.8290 H      1 LIG       0.11500
     18 H8        -74.9470  -13.4819  -54.0155 H      1 LIG       0.11500
@<TRIPOS>BOND
      1       1       2 ar
      2       1       5 ar
      3       2       6 ar
      4       3       4 ar
      5       3       7 ar
      6       4       8 ar
      7       5       9 ar
      8       6      10 ar
      9       7       9 ar
     10       8      10 ar
     11       9      10 ar
     12       1      11 1
     13       2      12 1
     14       3      13 1
     15       4      14 1
     16       5      15 1
     17       6      16 1
     18       7      17 1
     19       8      18 1
@<TRIPOS>ALT_TYPE
CGenFF_4.0_ALT_TYPE_SET
CGenFF_4.0 1 CG2R61 2 CG2R61 3 CG2R61 4 CG2R61 5 CG2R61 6 CG2R61 7 CG2R61 8 CG2R61 9 CG2R61 10 CG2R61 11 HGR61 12 HGR61 13 HGR61 14 HGR61 15 HGR61 16 HGR61 17 HGR61 18 HGR61
@<TRIPOS>MOLECULE
naphtalene
 18 19 0 0 0
****
USER_CHARGES
INVALID_CHARGES
Pose:   6 Cluster:   6 Fr_nu:   5412 TotEn:   -11.84
@<TRIPOS>ATOM
      1 C1        -59.5106  -22.4792  -23.5904 C.ar   1 LIG      -0.11500
      2 C2        -59.3108  -21.5542  -24.6108 C.ar   1 LIG      -0.11500
      3 C3        -63.7044  -23.8417  -25.6469 C.ar   1 LIG      -0.11500
      4 C4        -63.5045  -22.9166  -26.6672 C.ar   1 LIG      -0.11500
      5 C5        -60.6519  -23.2817  -23.5887 C.ar   1 LIG      -0.11700
      6 C6        -60.2514  -21.4280  -25.6334 C.ar   1 LIG      -0.11700
      7 C7        -62.7637  -23.9679  -24.6242 C.ar   1 LIG      -0.11700
      8 C8        -62.3633  -22.1140  -26.6690 C.ar   1 LIG      -0.11700
      9 C9        -61.6092  -23.1682  -24.6101 C.ar   1 LIG       0.00400
     10 C10       -61.4060  -22.2275  -25.6477 C.ar   1 LIG       0.00400
     11 H1        -58.7783  -22.5766  -22.7943 H      1 LIG       0.11500
     12 H2        -58.4219  -20.9301  -24.6113 H      1 LIG       0.11500
     13 H3        -64.5932  -24.4663  -25.6458 H      1 LIG       0.11500
     14 H4        -64.2378  -22.8187  -27.4623 H      1 LIG       0.11500
     15 H5        -60.7876  -23.9978  -22.7808 H      1 LIG       0.11500
     16 H6        -60.0745  -20.6987  -26.4212 H      1 LIG       0.11500
     17 H7        -62.9404  -24.6978  -23.8370 H      1 LIG       0.11500
     18 H8        -62.2277  -21.3973  -27.4765 H      1 LIG       0.11500
@<TRIPOS>BOND
      1       1       2 ar
      2       1       5 ar
      3       2       6 ar
      4       3       4 ar
      5       3       7 ar
      6       4       8 ar
      7       5       9 ar
      8       6      10 ar
      9       7       9 ar
     10       8      10 ar
     11       9      10 ar
     12       1      11 1
     13       2      12 1
     14       3      13 1
     15       4      14 1
     16       5      15 1
     17       6      16 1
     18       7      17 1
     19       8      18 1
@<TRIPOS>ALT_TYPE
CGenFF_4.0_ALT_TYPE_SET
CGenFF_4.0 1 CG2R61 2 CG2R61 3 CG2R61 4 CG2R61 5 CG2R61 6 CG2R61 7 CG2R61 8 CG2R61 9 CG2R61 10 CG2R61 11 HGR61 12 HGR61 13 HGR61 14 HGR61 15 HGR61 16 HGR61 17 HGR61 18 HGR61
@<TRIPOS>MOLECULE
naphtalene
 18 19 0 0 0
****
USER_CHARGES
INVALID_CHARGES
Pose:   7 Cluster:   7 Fr_nu:   4725 TotEn:   -11.69
@<TRIPOS>ATOM
      1 C1        -80.2583  -17.7152  -28.5122 C.ar   1 LIG      -0.11500
      2 C2        -78.9402  -18.1457  -28.3937 C.ar   1 LIG      -0.11500
      3 C3        -80.7248  -20.2759  -32.6229 C.ar   1 LIG      -0.11500
      4 C4        -79.4066  -20.7064  -32.5043 C.ar   1 LIG      -0.11500
      5 C5        -81.0357  -18.1347  -29.5921 C.ar   1 LIG      -0.11700
      6 C6        -78.3944  -18.9974  -29.3543 C.ar   1 LIG      -0.11700
      7 C7        -81.2706  -19.4242  -31.6621 C.ar   1 LIG      -0.11700
      8 C8        -78.6291  -20.2869  -31.4245 C.ar   1 LIG      -0.11700
      9 C9        -80.5026  -18.9919  -30.5686 C.ar   1 LIG       0.00400
     10 C10       -79.1622  -19.4297  -30.4480 C.ar   1 LIG       0.00400
     11 H1        -80.6826  -17.0517  -27.7643 H      1 LIG       0.11500
     12 H2        -78.3360  -17.8187  -27.5525 H      1 LIG       0.11500
     13 H3        -81.3297  -20.6028  -33.4640 H      1 LIG       0.11500
     14 H4        -78.9825  -21.3687  -33.2532 H      1 LIG       0.11500
     15 H5        -82.0636  -17.7853  -29.6648 H      1 LIG       0.11500
     16 H6        -77.3620  -19.3218  -29.2413 H      1 LIG       0.11500
     17 H7        -82.3032  -19.1006  -31.7749 H      1 LIG       0.11500
     18 H8        -77.6010  -20.6356  -31.3520 H      1 LIG       0.11500
@<TRIPOS>BOND
      1       1       2 ar
      2       1       5 ar
      3       2       6 ar
      4       3       4 ar
      5       3       7 ar
      6       4       8 ar
      7       5       9 ar
      8       6      10 ar
      9       7       9 ar
     10       8      10 ar
     11       9      10 ar
     12       1      11 1
     13       2      12 1
     14       3      13 1
     15       4      14 1
     16       5      15 1
     17       6      16 1
     18       7      17 1
     19       8      18 1
@<TRIPOS>ALT_TYPE
CGenFF_4.0_ALT_TYPE_SET
CGenFF_4.0 1 CG2R61 2 CG2R61 3 CG2R61 4 CG2R61 5 CG2R61 6 CG2R61 7 CG2R61 8 CG2R61 9 CG2R61 10 CG2R61 11 HGR61 12 HGR61 13 HGR61 14 HGR61 15 HGR61 16 HGR61 17 HGR61 18 HGR61
@<TRIPOS>MOLECULE
naphtalene
 18 19 0 0 0
****
USER_CHARGES
INVALID_CHARGES
Pose:   8 Cluster:   8 Fr_nu:  39891 TotEn:   -11.59
@<TRIPOS>ATOM
      1 C1        -71.1817    5.3070  -33.8089 C.ar   1 LIG      -0.11500
      2 C2        -72.3462    5.6737  -34.4769 C.ar   1 LIG      -0.11500
      3 C3        -73.2211    1.0628  -32.5838 C.ar   1 LIG      -0.11500
      4 C4        -74.3856    1.4296  -33.2519 C.ar   1 LIG      -0.11500
      5 C5        -71.1034    4.0694  -33.1695 C.ar   1 LIG      -0.11700
      6 C6        -73.4369    4.8044  -34.5082 C.ar   1 LIG      -0.11700
      7 C7        -72.1303    1.9322  -32.5526 C.ar   1 LIG      -0.11700
      8 C8        -74.4640    2.6672  -33.8912 C.ar   1 LIG      -0.11700
      9 C9        -72.1916    3.1818  -33.1907 C.ar   1 LIG       0.00400
     10 C10       -73.3758    3.5548  -33.8700 C.ar   1 LIG       0.00400
     11 H1        -70.3331    5.9844  -33.7844 H      1 LIG       0.11500
     12 H2        -72.4060    6.6372  -34.9745 H      1 LIG       0.11500
     13 H3        -73.1606    0.0992  -32.0860 H      1 LIG       0.11500
     14 H4        -75.2343    0.7525  -33.2748 H      1 LIG       0.11500
     15 H5        -70.1833    3.8039  -32.6530 H      1 LIG       0.11500
     16 H6        -74.3370    5.1115  -35.0368 H      1 LIG       0.11500
     17 H7        -71.2301    1.6246  -32.0247 H      1 LIG       0.11500
     18 H8        -75.3843    2.9333  -34.4072 H      1 LIG       0.11500
@<TRIPOS>BOND
      1       1       2 ar
      2       1       5 ar
      3       2       6 ar
      4       3       4 ar
      5       3       7 ar
      6       4       8 ar
      7       5       9 ar
      8       6      10 ar
      9       7       9 ar
     10       8      10 ar
     11       9      10 ar
     12       1      11 1
     13       2      12 1
     14       3      13 1
     15       4      14 1
     16       5      15 1
     17       6      16 1
     18       7      17 1
     19       8      18 1
@<TRIPOS>ALT_TYPE
CGenFF_4.0_ALT_TYPE_SET
CGenFF_4.0 1 CG2R61 2 CG2R61 3 CG2R61 4 CG2R61 5 CG2R61 6 CG2R61 7 CG2R61 8 CG2R61 9 CG2R61 10 CG2R61 11 HGR61 12 HGR61 13 HGR61 14 HGR61 15 HGR61 16 HGR61 17 HGR61 18 HGR61
@<TRIPOS>MOLECULE
naphtalene
 18 19 0 0 0
****
USER_CHARGES
INVALID_CHARGES
Pose:   9 Cluster:   9 Fr_nu: 257362 TotEn:   -11.57
@<TRIPOS>ATOM
      1 C1        -59.2343   -3.2537  -54.0530 C.ar   1 LIG      -0.11500
      2 C2        -60.3503   -3.7719  -54.7033 C.ar   1 LIG      -0.11500
      3 C3        -57.2402   -7.6904  -53.9405 C.ar   1 LIG      -0.11500
      4 C4        -58.3562   -8.2084  -54.5908 C.ar   1 LIG      -0.11500
      5 C5        -58.1792   -4.0950  -53.6986 C.ar   1 LIG      -0.11700
      6 C6        -60.4155   -5.1331  -55.0019 C.ar   1 LIG      -0.11700
      7 C7        -57.1750   -6.3290  -53.6419 C.ar   1 LIG      -0.11700
      8 C8        -59.4114   -7.3673  -54.9452 C.ar   1 LIG      -0.11700
      9 C9        -58.2279   -5.4677  -53.9912 C.ar   1 LIG       0.00400
     10 C10       -59.3627   -5.9945  -54.6526 C.ar   1 LIG       0.00400
     11 H1        -59.1843   -2.1941  -53.8203 H      1 LIG       0.11500
     12 H2        -61.1710   -3.1161  -54.9790 H      1 LIG       0.11500
     13 H3        -56.4189   -8.3457  -53.6646 H      1 LIG       0.11500
     14 H4        -58.4063   -9.2684  -54.8220 H      1 LIG       0.11500
     15 H5        -57.3169   -3.6682  -53.1904 H      1 LIG       0.11500
     16 H6        -61.2973   -5.5163  -55.5113 H      1 LIG       0.11500
     17 H7        -56.2928   -5.9459  -53.1333 H      1 LIG       0.11500
     18 H8        -60.2742   -7.7940  -55.4527 H      1 LIG       0.11500
@<TRIPOS>BOND
      1       1       2 ar
      2       1       5 ar
      3       2       6 ar
      4       3       4 ar
      5       3       7 ar
      6       4       8 ar
      7       5       9 ar
      8       6      10 ar
      9       7       9 ar
     10       8      10 ar
     11       9      10 ar
     12       1      11 1
     13       2      12 1
     14       3      13 1
     15       4      14 1
     16       5      15 1
     17       6      16 1
     18       7      17 1
     19       8      18 1
@<TRIPOS>ALT_TYPE
CGenFF_4.0_ALT_TYPE_SET
CGenFF_4.0 1 CG2R61 2 CG2R61 3 CG2R61 4 CG2R61 5 CG2R61 6 CG2R61 7 CG2R61 8 CG2R61 9 CG2R61 10 CG2R61 11 HGR61 12 HGR61 13 HGR61 14 HGR61 15 HGR61 16 HGR61 17 HGR61 18 HGR61
@<TRIPOS>MOLECULE
naphtalene
 18 19 0 0 0
****
USER_CHARGES
INVALID_CHARGES
Pose:  10 Cluster:  10 Fr_nu: 224289 TotEn:   -11.39
@<TRIPOS>ATOM
      1 C1        -73.0026   -2.8682  -30.7175 C.ar   1 LIG      -0.11500
      2 C2        -74.2110   -2.7738  -31.4013 C.ar   1 LIG      -0.11500
      3 C3        -72.0857    1.8096  -31.6926 C.ar   1 LIG      -0.11500
      4 C4        -73.2941    1.9038  -32.3764 C.ar   1 LIG      -0.11500
      5 C5        -72.1684   -1.7544  -30.6163 C.ar   1 LIG      -0.11700
      6 C6        -74.5900   -1.5655  -31.9865 C.ar   1 LIG      -0.11700
      7 C7        -71.7067    0.6011  -31.1072 C.ar   1 LIG      -0.11700
      8 C8        -74.1283    0.7901  -32.4777 C.ar   1 LIG      -0.11700
      9 C9        -72.5340   -0.5301  -31.1993 C.ar   1 LIG       0.00400
     10 C10       -73.7628   -0.4342  -31.8947 C.ar   1 LIG       0.00400
     11 H1        -72.7078   -3.8093  -30.2625 H      1 LIG       0.11500
     12 H2        -74.8597   -3.6414  -31.4793 H      1 LIG       0.11500
     13 H3        -71.4364    2.6770  -31.6141 H      1 LIG       0.11500
     14 H4        -73.5878    2.8448  -32.8323 H      1 LIG       0.11500
     15 H5        -71.2282   -1.8513  -30.0773 H      1 LIG       0.11500
     16 H6        -75.5393   -1.5144  -32.5159 H      1 LIG       0.11500
     17 H7        -70.7579    0.5505  -30.5773 H      1 LIG       0.11500
     18 H8        -75.0683    0.8866  -33.0173 H      1 LIG       0.11500
@<TRIPOS>BOND
      1       1       2 ar
      2       1       5 ar
      3       2       6 ar
      4       3       4 ar
      5       3       7 ar
      6       4       8 ar
      7       5       9 ar
      8       6      10 ar
      9       7       9 ar
     10       8      10 ar
     11       9      10 ar
     12       1      11 1
     13       2      12 1
     14       3      13 1
     15       4      14 1
     16       5      15 1
     17       6      16 1
     18       7      17 1
     19       8      18 1
@<TRIPOS>ALT_TYPE
CGenFF_4.0_ALT_TYPE_SET
CGenFF_4.0 1 CG2R61 2 CG2R61 3 CG2R61 4 CG2R61 5 CG2R61 6 CG2R61 7 CG2R61 8 CG2R61 9 CG2R61 10 CG2R61 11 HGR61 12 HGR61 13 HGR61 14 HGR61 15 HGR61 16 HGR61 17 HGR61 18 HGR61
@<TRIPOS>MOLECULE
naphtalene
 18 19 0 0 0
****
USER_CHARGES
INVALID_CHARGES
Pose:  11 Cluster:  11 Fr_nu: 104078 TotEn:   -11.35
@<TRIPOS>ATOM
      1 C1        -67.2202  -21.0538  -55.4724 C.ar   1 LIG      -0.11500
      2 C2        -66.9141  -20.7030  -56.7839 C.ar   1 LIG      -0.11500
      3 C3        -64.0054  -17.7832  -53.8474 C.ar   1 LIG      -0.11500
      4 C4        -63.6994  -17.4324  -55.1590 C.ar   1 LIG      -0.11500
      5 C5        -66.5759  -20.4180  -54.4108 C.ar   1 LIG      -0.11700
      6 C6        -65.9627  -19.7151  -57.0389 C.ar   1 LIG      -0.11700
      7 C7        -64.9570  -18.7711  -53.5925 C.ar   1 LIG      -0.11700
      8 C8        -64.3436  -18.0682  -56.2207 C.ar   1 LIG      -0.11700
      9 C9        -65.6154  -19.4214  -54.6489 C.ar   1 LIG       0.00400
     10 C10       -65.3041  -19.0648  -55.9826 C.ar   1 LIG       0.00400
     11 H1        -67.9607  -21.8233  -55.2745 H      1 LIG       0.11500
     12 H2        -67.4166  -21.1983  -57.6097 H      1 LIG       0.11500
     13 H3        -63.5034  -17.2880  -53.0210 H      1 LIG       0.11500
     14 H4        -62.9578  -16.6639  -55.3563 H      1 LIG       0.11500
     15 H5        -66.8306  -20.7087  -53.3937 H      1 LIG       0.11500
     16 H6        -65.7395  -19.4565  -58.0720 H      1 LIG       0.11500
     17 H7        -65.1806  -19.0289  -52.5594 H      1 LIG       0.11500
     18 H8        -64.0885  -17.7782  -57.2380 H      1 LIG       0.11500
@<TRIPOS>BOND
      1       1       2 ar
      2       1       5 ar
      3       2       6 ar
      4       3       4 ar
      5       3       7 ar
      6       4       8 ar
      7       5       9 ar
      8       6      10 ar
      9       7       9 ar
     10       8      10 ar
     11       9      10 ar
     12       1      11 1
     13       2      12 1
     14       3      13 1
     15       4      14 1
     16       5      15 1
     17       6      16 1
     18       7      17 1
     19       8      18 1
@<TRIPOS>ALT_TYPE
CGenFF_4.0_ALT_TYPE_SET
CGenFF_4.0 1 CG2R61 2 CG2R61 3 CG2R61 4 CG2R61 5 CG2R61 6 CG2R61 7 CG2R61 8 CG2R61 9 CG2R61 10 CG2R61 11 HGR61 12 HGR61 13 HGR61 14 HGR61 15 HGR61 16 HGR61 17 HGR61 18 HGR61
@<TRIPOS>MOLECULE
naphtalene
 18 19 0 0 0
****
USER_CHARGES
INVALID_CHARGES
Pose:  12 Cluster:  12 Fr_nu: 217124 TotEn:   -11.30
@<TRIPOS>ATOM
      1 C1        -55.6220    4.6864  -43.5648 C.ar   1 LIG      -0.11500
      2 C2        -56.9550    4.4288  -43.8705 C.ar   1 LIG      -0.11500
      3 C3        -55.8327    1.4600  -39.9290 C.ar   1 LIG      -0.11500
      4 C4        -57.1657    1.2025  -40.2349 C.ar   1 LIG      -0.11500
      5 C5        -55.0052    4.0148  -42.5089 C.ar   1 LIG      -0.11700
      6 C6        -57.6764    3.4987  -43.1217 C.ar   1 LIG      -0.11700
      7 C7        -55.1112    2.3901  -40.6780 C.ar   1 LIG      -0.11700
      8 C8        -57.7826    1.8741  -41.2907 C.ar   1 LIG      -0.11700
      9 C9        -55.7161    3.0754  -41.7443 C.ar   1 LIG       0.00400
     10 C10       -57.0717    2.8135  -42.0553 C.ar   1 LIG       0.00400
     11 H1        -55.0611    5.4110  -44.1478 H      1 LIG       0.11500
     12 H2        -57.4342    4.9519  -44.6930 H      1 LIG       0.11500
     13 H3        -55.3527    0.9370  -39.1067 H      1 LIG       0.11500
     14 H4        -57.7265    0.4789  -39.6506 H      1 LIG       0.11500
     15 H5        -53.9623    4.2324  -42.2875 H      1 LIG       0.11500
     16 H6        -58.7172    3.3127  -43.3788 H      1 LIG       0.11500
     17 H7        -54.0703    2.5753  -40.4213 H      1 LIG       0.11500
     18 H8        -58.8257    1.6572  -41.5118 H      1 LIG       0.11500
@<TRIPOS>BOND
      1       1       2 ar
      2       1       5 ar
      3       2       6 ar
      4       3       4 ar
      5       3       7 ar
      6       4       8 ar
      7       5       9 ar
      8       6      10 ar
      9       7       9 ar
     10       8      10 ar
     11       9      10 ar
     12       1      11 1
     13       2      12 1
     14       3      13 1
     15       4      14 1
     16       5      15 1
     17       6      16 1
     18       7      17 1
     19       8      18 1
@<TRIPOS>ALT_TYPE
CGenFF_4.0_ALT_TYPE_SET
CGenFF_4.0 1 CG2R61 2 CG2R61 3 CG2R61 4 CG2R61 5 CG2R61 6 CG2R61 7 CG2R61 8 CG2R61 9 CG2R61 10 CG2R61 11 HGR61 12 HGR61 13 HGR61 14 HGR61 15 HGR61 16 HGR61 17 HGR61 18 HGR61
@<TRIPOS>MOLECULE
naphtalene
 18 19 0 0 0
****
USER_CHARGES
INVALID_CHARGES
Pose:  13 Cluster:  13 Fr_nu: 292807 TotEn:   -11.29
@<TRIPOS>ATOM
      1 C1        -61.9260   -0.0046  -22.7835 C.ar   1 LIG      -0.11500
      2 C2        -61.0922   -0.5999  -23.7254 C.ar   1 LIG      -0.11500
      3 C3        -59.7779   -2.5773  -19.2565 C.ar   1 LIG      -0.11500
      4 C4        -58.9442   -3.1726  -20.1985 C.ar   1 LIG      -0.11500
      5 C5        -61.8113   -0.3444  -21.4352 C.ar   1 LIG      -0.11700
      6 C6        -60.1405   -1.5372  -23.3229 C.ar   1 LIG      -0.11700
      7 C7        -60.7296   -1.6399  -19.6591 C.ar   1 LIG      -0.11700
      8 C8        -59.0589   -2.8329  -21.5468 C.ar   1 LIG      -0.11700
      9 C9        -60.8590   -1.2860  -21.0120 C.ar   1 LIG       0.00400
     10 C10       -60.0112   -1.8913  -21.9700 C.ar   1 LIG       0.00400
     11 H1        -62.6670    0.7246  -23.0975 H      1 LIG       0.11500
     12 H2        -61.1821   -0.3345  -24.7748 H      1 LIG       0.11500
     13 H3        -59.6884   -2.8423  -18.2067 H      1 LIG       0.11500
     14 H4        -58.2043   -3.9028  -19.8840 H      1 LIG       0.11500
     15 H5        -62.4739    0.1333  -20.7164 H      1 LIG       0.11500
     16 H6        -59.4990   -1.9895  -24.0762 H      1 LIG       0.11500
     17 H7        -61.3705   -1.1871  -18.9055 H      1 LIG       0.11500
     18 H8        -58.3969   -3.3110  -22.2659 H      1 LIG       0.11500
@<TRIPOS>BOND
      1       1       2 ar
      2       1       5 ar
      3       2       6 ar
      4       3       4 ar
      5       3       7 ar
      6       4       8 ar
      7       5       9 ar
      8       6      10 ar
      9       7       9 ar
     10       8      10 ar
     11       9      10 ar
     12       1      11 1
     13       2      12 1
     14       3      13 1
     15       4      14 1
     16       5      15 1
     17       6      16 1
     18       7      17 1
     19       8      18 1
@<TRIPOS>ALT_TYPE
CGenFF_4.0_ALT_TYPE_SET
CGenFF_4.0 1 CG2R61 2 CG2R61 3 CG2R61 4 CG2R61 5 CG2R61 6 CG2R61 7 CG2R61 8 CG2R61 9 CG2R61 10 CG2R61 11 HGR61 12 HGR61 13 HGR61 14 HGR61 15 HGR61 16 HGR61 17 HGR61 18 HGR61
@<TRIPOS>MOLECULE
naphtalene
 18 19 0 0 0
****
USER_CHARGES
INVALID_CHARGES
Pose:  14 Cluster:  14 Fr_nu: 238622 TotEn:   -11.10
@<TRIPOS>ATOM
      1 C1        -84.7359    5.2811  -50.2835 C.ar   1 LIG      -0.11500
      2 C2        -83.8484    6.3518  -50.3360 C.ar   1 LIG      -0.11500
      3 C3        -81.7367    2.6583  -53.0761 C.ar   1 LIG      -0.11500
      4 C4        -80.8492    3.7291  -53.1286 C.ar   1 LIG      -0.11500
      5 C5        -84.4369    4.0926  -50.9503 C.ar   1 LIG      -0.11700
      6 C6        -82.6585    6.2383  -51.0555 C.ar   1 LIG      -0.11700
      7 C7        -82.9266    2.7718  -52.3565 C.ar   1 LIG      -0.11700
      8 C8        -81.1482    4.9176  -52.4618 C.ar   1 LIG      -0.11700
      9 C9        -83.2437    3.9607  -51.6794 C.ar   1 LIG       0.00400
     10 C10       -82.3413    5.0495  -51.7328 C.ar   1 LIG       0.00400
     11 H1        -85.6623    5.3703  -49.7237 H      1 LIG       0.11500
     12 H2        -84.0820    7.2765  -49.8164 H      1 LIG       0.11500
     13 H3        -81.5035    1.7331  -53.5955 H      1 LIG       0.11500
     14 H4        -79.9237    3.6398  -53.6896 H      1 LIG       0.11500
     15 H5        -85.1455    3.2688  -50.8959 H      1 LIG       0.11500
     16 H6        -81.9792    7.0878  -51.0825 H      1 LIG       0.11500
     17 H7        -83.6053    1.9220  -52.3290 H      1 LIG       0.11500
     18 H8        -80.4400    5.7419  -52.5168 H      1 LIG       0.11500
@<TRIPOS>BOND
      1       1       2 ar
      2       1       5 ar
      3       2       6 ar
      4       3       4 ar
      5       3       7 ar
      6       4       8 ar
      7       5       9 ar
      8       6      10 ar
      9       7       9 ar
     10       8      10 ar
     11       9      10 ar
     12       1      11 1
     13       2      12 1
     14       3      13 1
     15       4      14 1
     16       5      15 1
     17       6      16 1
     18       7      17 1
     19       8      18 1
@<TRIPOS>ALT_TYPE
CGenFF_4.0_ALT_TYPE_SET
CGenFF_4.0 1 CG2R61 2 CG2R61 3 CG2R61 4 CG2R61 5 CG2R61 6 CG2R61 7 CG2R61 8 CG2R61 9 CG2R61 10 CG2R61 11 HGR61 12 HGR61 13 HGR61 14 HGR61 15 HGR61 16 HGR61 17 HGR61 18 HGR61
@<TRIPOS>MOLECULE
naphtalene
 18 19 0 0 0
****
USER_CHARGES
INVALID_CHARGES
Pose:  15 Cluster:  15 Fr_nu:  79072 TotEn:   -10.96
@<TRIPOS>ATOM
      1 C1        -63.8208    2.7710  -25.1896 C.ar   1 LIG      -0.11500
      2 C2        -63.5224    2.0662  -24.0272 C.ar   1 LIG      -0.11500
      3 C3        -64.9420   -1.3998  -27.4302 C.ar   1 LIG      -0.11500
      4 C4        -64.6436   -2.1045  -26.2677 C.ar   1 LIG      -0.11500
      5 C5        -64.2489    2.0894  -26.3293 C.ar   1 LIG      -0.11700
      6 C6        -63.6510    0.6774  -23.9998 C.ar   1 LIG      -0.11700
      7 C7        -64.8135   -0.0108  -27.4575 C.ar   1 LIG      -0.11700
      8 C8        -64.2155   -1.4230  -25.1281 C.ar   1 LIG      -0.11700
      9 C9        -64.3839    0.6915  -26.3197 C.ar   1 LIG       0.00400
     10 C10       -64.0804   -0.0251  -25.1376 C.ar   1 LIG       0.00400
     11 H1        -63.7200    3.8522  -25.2105 H      1 LIG       0.11500
     12 H2        -63.1895    2.5978  -23.1405 H      1 LIG       0.11500
     13 H3        -65.2752   -1.9309  -28.3174 H      1 LIG       0.11500
     14 H4        -64.7433   -3.1857  -26.2478 H      1 LIG       0.11500
     15 H5        -64.4761    2.6607  -27.2269 H      1 LIG       0.11500
     16 H6        -63.4128    0.1470  -23.0802 H      1 LIG       0.11500
     17 H7        -65.0525    0.5194  -28.3770 H      1 LIG       0.11500
     18 H8        -63.9874   -1.9942  -24.2305 H      1 LIG       0.11500
@<TRIPOS>BOND
      1       1       2 ar
      2       1       5 ar
      3       2       6 ar
      4       3       4 ar
      5       3       7 ar
      6       4       8 ar
      7       5       9 ar
      8       6      10 ar
      9       7       9 ar
     10       8      10 ar
     11       9      10 ar
     12       1      11 1
     13       2      12 1
     14       3      13 1
     15       4      14 1
     16       5      15 1
     17       6      16 1
     18       7      17 1
     19       8      18 1
@<TRIPOS>ALT_TYPE
CGenFF_4.0_ALT_TYPE_SET
CGenFF_4.0 1 CG2R61 2 CG2R61 3 CG2R61 4 CG2R61 5 CG2R61 6 CG2R61 7 CG2R61 8 CG2R61 9 CG2R61 10 CG2R61 11 HGR61 12 HGR61 13 HGR61 14 HGR61 15 HGR61 16 HGR61 17 HGR61 18 HGR61
@<TRIPOS>MOLECULE
naphtalene
 18 19 0 0 0
****
USER_CHARGES
INVALID_CHARGES
Pose:  16 Cluster:  16 Fr_nu: 294777 TotEn:   -10.76
@<TRIPOS>ATOM
      1 C1        -59.3516    3.2459  -39.2813 C.ar   1 LIG      -0.11500
      2 C2        -59.1067    4.5508  -39.6987 C.ar   1 LIG      -0.11500
      3 C3        -55.0033    1.8845  -40.9879 C.ar   1 LIG      -0.11500
      4 C4        -54.7586    3.1894  -41.4053 C.ar   1 LIG      -0.11500
      5 C5        -58.3951    2.2530  -39.4955 C.ar   1 LIG      -0.11700
      6 C6        -57.9047    4.8679  -40.3317 C.ar   1 LIG      -0.11700
      7 C7        -56.2055    1.5674  -40.3548 C.ar   1 LIG      -0.11700
      8 C8        -55.7150    4.1824  -41.1912 C.ar   1 LIG      -0.11700
      9 C9        -57.1795    2.5542  -40.1312 C.ar   1 LIG       0.00400
     10 C10       -56.9306    3.8811  -40.5556 C.ar   1 LIG       0.00400
     11 H1        -60.2878    2.9995  -38.7891 H      1 LIG       0.11500
     12 H2        -59.8519    5.3230  -39.5313 H      1 LIG       0.11500
     13 H3        -54.2584    1.1116  -41.1549 H      1 LIG       0.11500
     14 H4        -53.8228    3.4349  -41.8987 H      1 LIG       0.11500
     15 H5        -58.6080    1.2397  -39.1612 H      1 LIG       0.11500
     16 H6        -57.7343    5.8945  -40.6491 H      1 LIG       0.11500
     17 H7        -56.3752    0.5409  -40.0368 H      1 LIG       0.11500
     18 H8        -55.5026    5.1956  -41.5261 H      1 LIG       0.11500
@<TRIPOS>BOND
      1       1       2 ar
      2       1       5 ar
      3       2       6 ar
      4       3       4 ar
      5       3       7 ar
      6       4       8 ar
      7       5       9 ar
      8       6      10 ar
      9       7       9 ar
     10       8      10 ar
     11       9      10 ar
     12       1      11 1
     13       2      12 1
     14       3      13 1
     15       4      14 1
     16       5      15 1
     17       6      16 1
     18       7      17 1
     19       8      18 1
@<TRIPOS>ALT_TYPE
CGenFF_4.0_ALT_TYPE_SET
CGenFF_4.0 1 CG2R61 2 CG2R61 3 CG2R61 4 CG2R61 5 CG2R61 6 CG2R61 7 CG2R61 8 CG2R61 9 CG2R61 10 CG2R61 11 HGR61 12 HGR61 13 HGR61 14 HGR61 15 HGR61 16 HGR61 17 HGR61 18 HGR61
@<TRIPOS>MOLECULE
naphtalene
 18 19 0 0 0
****
USER_CHARGES
INVALID_CHARGES
Pose:  17 Cluster:  17 Fr_nu:  50661 TotEn:   -10.62
@<TRIPOS>ATOM
      1 C1        -65.0482    1.3308  -25.6220 C.ar   1 LIG      -0.11500
      2 C2        -65.0505    0.3346  -26.5938 C.ar   1 LIG      -0.11500
      3 C3        -61.0575   -0.6177  -23.6345 C.ar   1 LIG      -0.11500
      4 C4        -61.0599   -1.6139  -24.6063 C.ar   1 LIG      -0.11500
      5 C5        -64.0564    1.3472  -24.6408 C.ar   1 LIG      -0.11700
      6 C6        -64.0612   -0.6490  -26.5884 C.ar   1 LIG      -0.11700
      7 C7        -62.0468    0.3660  -23.6400 C.ar   1 LIG      -0.11700
      8 C8        -62.0517   -1.6304  -25.5875 C.ar   1 LIG      -0.11700
      9 C9        -63.0528    0.3649  -24.6200 C.ar   1 LIG       0.00400
     10 C10       -63.0553   -0.6481  -25.6083 C.ar   1 LIG       0.00400
     11 H1        -65.8189    2.0960  -25.6264 H      1 LIG       0.11500
     12 H2        -65.8229    0.3230  -27.3573 H      1 LIG       0.11500
     13 H3        -60.2851   -0.6054  -22.8706 H      1 LIG       0.11500
     14 H4        -60.2898   -2.3796  -24.6006 H      1 LIG       0.11500
     15 H5        -64.0745    2.1352  -23.8908 H      1 LIG       0.11500
     16 H6        -64.0822   -1.4178  -27.3580 H      1 LIG       0.11500
     17 H7        -62.0251    1.1351  -22.8708 H      1 LIG       0.11500
     18 H8        -62.0342   -2.4188  -26.3372 H      1 LIG       0.11500
@<TRIPOS>BOND
      1       1       2 ar
      2       1       5 ar
      3       2       6 ar
      4       3       4 ar
      5       3       7 ar
      6       4       8 ar
      7       5       9 ar
      8       6      10 ar
      9       7       9 ar
     10       8      10 ar
     11       9      10 ar
     12       1      11 1
     13       2      12 1
     14       3      13 1
     15       4      14 1
     16       5      15 1
     17       6      16 1
     18       7      17 1
     19       8      18 1
@<TRIPOS>ALT_TYPE
CGenFF_4.0_ALT_TYPE_SET
CGenFF_4.0 1 CG2R61 2 CG2R61 3 CG2R61 4 CG2R61 5 CG2R61 6 CG2R61 7 CG2R61 8 CG2R61 9 CG2R61 10 CG2R61 11 HGR61 12 HGR61 13 HGR61 14 HGR61 15 HGR61 16 HGR61 17 HGR61 18 HGR61
@<TRIPOS>MOLECULE
naphtalene
 18 19 0 0 0
****
USER_CHARGES
INVALID_CHARGES
Pose:  18 Cluster:  18 Fr_nu:   8016 TotEn:   -10.53
@<TRIPOS>ATOM
      1 C1        -76.1716  -13.2708  -54.3021 C.ar   1 LIG      -0.11500
      2 C2        -76.8843  -13.4155  -53.1155 C.ar   1 LIG      -0.11500
      3 C3        -74.1126   -9.2167  -52.5708 C.ar   1 LIG      -0.11500
      4 C4        -74.8254   -9.3615  -51.3842 C.ar   1 LIG      -0.11500
      5 C5        -75.3028  -12.1918  -54.4679 C.ar   1 LIG      -0.11700
      6 C6        -76.7310  -12.4820  -52.0902 C.ar   1 LIG      -0.11700
      7 C7        -74.2659  -10.1503  -53.5961 C.ar   1 LIG      -0.11700
      8 C8        -75.6942  -10.4404  -51.2183 C.ar   1 LIG      -0.11700
      9 C9        -75.1361  -11.2425  -53.4464 C.ar   1 LIG       0.00400
     10 C10       -75.8609  -11.3897  -52.2398 C.ar   1 LIG       0.00400
     11 H1        -76.2918  -13.9975  -55.1002 H      1 LIG       0.11500
     12 H2        -77.5602  -14.2560  -52.9874 H      1 LIG       0.11500
     13 H3        -73.4363   -8.3763  -52.6996 H      1 LIG       0.11500
     14 H4        -74.7058   -8.6337  -50.5871 H      1 LIG       0.11500
     15 H5        -74.7562  -12.0984  -55.4041 H      1 LIG       0.11500
     16 H6        -77.2977  -12.6152  -51.1710 H      1 LIG       0.11500
     17 H7        -73.6986  -10.0174  -54.5149 H      1 LIG       0.11500
     18 H8        -76.2415  -10.5335  -50.2825 H      1 LIG       0.11500
@<TRIPOS>BOND
      1       1       2 ar
      2       1       5 ar
      3       2       6 ar
      4       3       4 ar
      5       3       7 ar
      6       4       8 ar
      7       5       9 ar
      8       6      10 ar
      9       7       9 ar
     10       8      10 ar
     11       9      10 ar
     12       1      11 1
     13       2      12 1
     14       3      13 1
     15       4      14 1
     16       5      15 1
     17       6      16 1
     18       7      17 1
     19       8      18 1
@<TRIPOS>ALT_TYPE
CGenFF_4.0_ALT_TYPE_SET
CGenFF_4.0 1 CG2R61 2 CG2R61 3 CG2R61 4 CG2R61 5 CG2R61 6 CG2R61 7 CG2R61 8 CG2R61 9 CG2R61 10 CG2R61 11 HGR61 12 HGR61 13 HGR61 14 HGR61 15 HGR61 16 HGR61 17 HGR61 18 HGR61
@<TRIPOS>MOLECULE
naphtalene
 18 19 0 0 0
****
USER_CHARGES
INVALID_CHARGES
Pose:  19 Cluster:  19 Fr_nu:   1272 TotEn:   -10.49
@<TRIPOS>ATOM
      1 C1        -80.3363  -19.7542  -29.1696 C.ar   1 LIG      -0.11500
      2 C2        -79.0064  -19.7827  -29.5786 C.ar   1 LIG      -0.11500
      3 C3        -81.6054  -22.2943  -33.1206 C.ar   1 LIG      -0.11500
      4 C4        -80.2754  -22.3227  -33.5295 C.ar   1 LIG      -0.11500
      5 C5        -81.3189  -20.3705  -29.9451 C.ar   1 LIG      -0.11700
      6 C6        -78.6538  -20.4274  -30.7644 C.ar   1 LIG      -0.11700
      7 C7        -81.9580  -21.6496  -31.9346 C.ar   1 LIG      -0.11700
      8 C8        -79.2928  -21.7065  -32.7541 C.ar   1 LIG      -0.11700
      9 C9        -80.9821  -21.0240  -31.1417 C.ar   1 LIG       0.00400
     10 C10       -79.6296  -21.0529  -31.5575 C.ar   1 LIG       0.00400
     11 H1        -80.6103  -19.2517  -28.2466 H      1 LIG       0.11500
     12 H2        -78.2422  -19.3029  -28.9740 H      1 LIG       0.11500
     13 H3        -82.3703  -22.7742  -33.7247 H      1 LIG       0.11500
     14 H4        -80.0023  -22.8242  -34.4532 H      1 LIG       0.11500
     15 H5        -82.3522  -20.3353  -29.6061 H      1 LIG       0.11500
     16 H6        -77.6080  -20.4377  -31.0645 H      1 LIG       0.11500
     17 H7        -83.0037  -21.6401  -31.6343 H      1 LIG       0.11500
     18 H8        -78.2595  -21.7408  -33.0932 H      1 LIG       0.11500
@<TRIPOS>BOND
      1       1       2 ar
      2       1       5 ar
      3       2       6 ar
      4       3       4 ar
      5       3       7 ar
      6       4       8 ar
      7       5       9 ar
      8       6      10 ar
      9       7       9 ar
     10       8      10 ar
     11       9      10 ar
     12       1      11 1
     13       2      12 1
     14       3      13 1
     15       4      14 1
     16       5      15 1
     17       6      16 1
     18       7      17 1
     19       8      18 1
@<TRIPOS>ALT_TYPE
CGenFF_4.0_ALT_TYPE_SET
CGenFF_4.0 1 CG2R61 2 CG2R61 3 CG2R61 4 CG2R61 5 CG2R61 6 CG2R61 7 CG2R61 8 CG2R61 9 CG2R61 10 CG2R61 11 HGR61 12 HGR61 13 HGR61 14 HGR61 15 HGR61 16 HGR61 17 HGR61 18 HGR61
@<TRIPOS>MOLECULE
naphtalene
 18 19 0 0 0
****
USER_CHARGES
INVALID_CHARGES
Pose:  20 Cluster:  20 Fr_nu: 400260 TotEn:   -10.37
@<TRIPOS>ATOM
      1 C1        -74.8878   -9.3911  -52.6627 C.ar   1 LIG      -0.11500
      2 C2        -73.6413   -9.0373  -53.1706 C.ar   1 LIG      -0.11500
      3 C3        -77.0432   -7.2600  -56.4687 C.ar   1 LIG      -0.11500
      4 C4        -75.7967   -6.9062  -56.9764 C.ar   1 LIG      -0.11500
      5 C5        -76.0485   -9.0397  -53.3526 C.ar   1 LIG      -0.11700
      6 C6        -73.5506   -8.3308  -54.3701 C.ar   1 LIG      -0.11700
      7 C7        -77.1339   -7.9666  -55.2691 C.ar   1 LIG      -0.11700
      8 C8        -74.6359   -7.2575  -56.2866 C.ar   1 LIG      -0.11700
      9 C9        -75.9760   -8.3285  -54.5614 C.ar   1 LIG       0.00400
     10 C10       -74.7084   -7.9687  -55.0778 C.ar   1 LIG       0.00400
     11 H1        -74.9578   -9.9407  -51.7285 H      1 LIG       0.11500
     12 H2        -72.7383   -9.3115  -52.6329 H      1 LIG       0.11500
     13 H3        -77.9468   -6.9861  -57.0060 H      1 LIG       0.11500
     14 H4        -75.7273   -6.3554  -57.9099 H      1 LIG       0.11500
     15 H5        -77.0121   -9.3265  -52.9366 H      1 LIG       0.11500
     16 H6        -72.5658   -8.0650  -54.7487 H      1 LIG       0.11500
     17 H7        -78.1187   -8.2330  -54.8911 H      1 LIG       0.11500
     18 H8        -73.6721   -6.9702  -56.7020 H      1 LIG       0.11500
@<TRIPOS>BOND
      1       1       2 ar
      2       1       5 ar
      3       2       6 ar
      4       3       4 ar
      5       3       7 ar
      6       4       8 ar
      7       5       9 ar
      8       6      10 ar
      9       7       9 ar
     10       8      10 ar
     11       9      10 ar
     12       1      11 1
     13       2      12 1
     14       3      13 1
     15       4      14 1
     16       5      15 1
     17       6      16 1
     18       7      17 1
     19       8      18 1
@<TRIPOS>ALT_TYPE
CGenFF_4.0_ALT_TYPE_SET
CGenFF_4.0 1 CG2R61 2 CG2R61 3 CG2R61 4 CG2R61 5 CG2R61 6 CG2R61 7 CG2R61 8 CG2R61 9 CG2R61 10 CG2R61 11 HGR61 12 HGR61 13 HGR61 14 HGR61 15 HGR61 16 HGR61 17 HGR61 18 HGR61
@<TRIPOS>MOLECULE
naphtalene
 18 19 0 0 0
****
USER_CHARGES
INVALID_CHARGES
Pose:  21 Cluster:  21 Fr_nu:  15683 TotEn:   -10.37
@<TRIPOS>ATOM
      1 C1        -62.4533   -2.4048  -17.8550 C.ar   1 LIG      -0.11500
      2 C2        -61.3973   -2.7510  -17.0173 C.ar   1 LIG      -0.11500
      3 C3        -59.5242   -2.8191  -21.7179 C.ar   1 LIG      -0.11500
      4 C4        -58.4683   -3.1653  -20.8800 C.ar   1 LIG      -0.11500
      5 C5        -62.2562   -2.3339  -19.2344 C.ar   1 LIG      -0.11700
      6 C6        -60.1403   -3.0276  -17.5554 C.ar   1 LIG      -0.11700
      7 C7        -60.7813   -2.5426  -21.1796 C.ar   1 LIG      -0.11700
      8 C8        -58.6652   -3.2361  -19.5006 C.ar   1 LIG      -0.11700
      9 C9        -60.9976   -2.6090  -19.7935 C.ar   1 LIG       0.00400
     10 C10       -59.9238   -2.9610  -18.9415 C.ar   1 LIG       0.00400
     11 H1        -63.4315   -2.1891  -17.4354 H      1 LIG       0.11500
     12 H2        -61.5518   -2.8062  -15.9436 H      1 LIG       0.11500
     13 H3        -59.3703   -2.7639  -22.7919 H      1 LIG       0.11500
     14 H4        -57.4899   -3.3795  -21.3000 H      1 LIG       0.11500
     15 H5        -63.0960   -2.0609  -19.8702 H      1 LIG       0.11500
     16 H6        -59.3293   -3.2967  -16.8818 H      1 LIG       0.11500
     17 H7        -61.5923   -2.2743  -21.8535 H      1 LIG       0.11500
     18 H8        -57.8254   -3.5084  -18.8645 H      1 LIG       0.11500
@<TRIPOS>BOND
      1       1       2 ar
      2       1       5 ar
      3       2       6 ar
      4       3       4 ar
      5       3       7 ar
      6       4       8 ar
      7       5       9 ar
      8       6      10 ar
      9       7       9 ar
     10       8      10 ar
     11       9      10 ar
     12       1      11 1
     13       2      12 1
     14       3      13 1
     15       4      14 1
     16       5      15 1
     17       6      16 1
     18       7      17 1
     19       8      18 1
@<TRIPOS>ALT_TYPE
CGenFF_4.0_ALT_TYPE_SET
CGenFF_4.0 1 CG2R61 2 CG2R61 3 CG2R61 4 CG2R61 5 CG2R61 6 CG2R61 7 CG2R61 8 CG2R61 9 CG2R61 10 CG2R61 11 HGR61 12 HGR61 13 HGR61 14 HGR61 15 HGR61 16 HGR61 17 HGR61 18 HGR61
@<TRIPOS>MOLECULE
naphtalene
 18 19 0 0 0
****
USER_CHARGES
INVALID_CHARGES
Pose:  22 Cluster:  22 Fr_nu:  83102 TotEn:   -10.28
@<TRIPOS>ATOM
      1 C1        -57.9973  -22.5367  -35.0724 C.ar   1 LIG      -0.11500
      2 C2        -57.3239  -21.4392  -35.6004 C.ar   1 LIG      -0.11500
      3 C3        -59.8433  -23.5175  -39.4659 C.ar   1 LIG      -0.11500
      4 C4        -59.1698  -22.4200  -39.9939 C.ar   1 LIG      -0.11500
      5 C5        -58.7936  -23.3310  -35.8980 C.ar   1 LIG      -0.11700
      6 C6        -57.4439  -21.1318  -36.9559 C.ar   1 LIG      -0.11700
      7 C7        -59.7231  -23.8250  -38.1104 C.ar   1 LIG      -0.11700
      8 C8        -58.3736  -21.6255  -39.1684 C.ar   1 LIG      -0.11700
      9 C9        -58.9260  -23.0363  -37.2647 C.ar   1 LIG       0.00400
     10 C10       -58.2412  -21.9202  -37.8016 C.ar   1 LIG       0.00400
     11 H1        -57.9039  -22.7752  -34.0170 H      1 LIG       0.11500
     12 H2        -56.7041  -20.8216  -34.9569 H      1 LIG       0.11500
     13 H3        -60.4633  -24.1357  -40.1091 H      1 LIG       0.11500
     14 H4        -59.2647  -22.1811  -41.0490 H      1 LIG       0.11500
     15 H5        -59.3112  -24.1837  -35.4635 H      1 LIG       0.11500
     16 H6        -56.9081  -20.2695  -37.3472 H      1 LIG       0.11500
     17 H7        -60.2584  -24.6877  -37.7194 H      1 LIG       0.11500
     18 H8        -57.8564  -20.7723  -39.6025 H      1 LIG       0.11500
@<TRIPOS>BOND
      1       1       2 ar
      2       1       5 ar
      3       2       6 ar
      4       3       4 ar
      5       3       7 ar
      6       4       8 ar
      7       5       9 ar
      8       6      10 ar
      9       7       9 ar
     10       8      10 ar
     11       9      10 ar
     12       1      11 1
     13       2      12 1
     14       3      13 1
     15       4      14 1
     16       5      15 1
     17       6      16 1
     18       7      17 1
     19       8      18 1
@<TRIPOS>ALT_TYPE
CGenFF_4.0_ALT_TYPE_SET
CGenFF_4.0 1 CG2R61 2 CG2R61 3 CG2R61 4 CG2R61 5 CG2R61 6 CG2R61 7 CG2R61 8 CG2R61 9 CG2R61 10 CG2R61 11 HGR61 12 HGR61 13 HGR61 14 HGR61 15 HGR61 16 HGR61 17 HGR61 18 HGR61
@<TRIPOS>MOLECULE
naphtalene
 18 19 0 0 0
****
USER_CHARGES
INVALID_CHARGES
Pose:  23 Cluster:  23 Fr_nu:   6962 TotEn:   -10.12
@<TRIPOS>ATOM
      1 C1        -66.1220    0.8333  -28.0670 C.ar   1 LIG      -0.11500
      2 C2        -65.6324   -0.4468  -27.8254 C.ar   1 LIG      -0.11500
      3 C3        -70.1792   -1.0753  -29.9561 C.ar   1 LIG      -0.11500
      4 C4        -69.6895   -2.3554  -29.7144 C.ar   1 LIG      -0.11500
      5 C5        -67.3749    1.0021  -28.6573 C.ar   1 LIG      -0.11700
      6 C6        -66.3936   -1.5630  -28.1728 C.ar   1 LIG      -0.11700
      7 C7        -69.4180    0.0410  -29.6085 C.ar   1 LIG      -0.11700
      8 C8        -68.4366   -2.5243  -29.1242 C.ar   1 LIG      -0.11700
      9 C9        -68.1548   -0.1102  -29.0136 C.ar   1 LIG       0.00400
     10 C10       -67.6568   -1.4120  -28.7679 C.ar   1 LIG       0.00400
     11 H1        -65.5287    1.7020  -27.7968 H      1 LIG       0.11500
     12 H2        -64.6570   -0.5771  -27.3656 H      1 LIG       0.11500
     13 H3        -71.1548   -0.9443  -30.4158 H      1 LIG       0.11500
     14 H4        -70.2826   -3.2237  -29.9861 H      1 LIG       0.11500
     15 H5        -67.7374    2.0121  -28.8372 H      1 LIG       0.11500
     16 H6        -65.9913   -2.5543  -27.9742 H      1 LIG       0.11500
     17 H7        -69.8208    1.0321  -29.8064 H      1 LIG       0.11500
     18 H8        -68.0736   -3.5342  -28.9448 H      1 LIG       0.11500
@<TRIPOS>BOND
      1       1       2 ar
      2       1       5 ar
      3       2       6 ar
      4       3       4 ar
      5       3       7 ar
      6       4       8 ar
      7       5       9 ar
      8       6      10 ar
      9       7       9 ar
     10       8      10 ar
     11       9      10 ar
     12       1      11 1
     13       2      12 1
     14       3      13 1
     15       4      14 1
     16       5      15 1
     17       6      16 1
     18       7      17 1
     19       8      18 1
@<TRIPOS>ALT_TYPE
CGenFF_4.0_ALT_TYPE_SET
CGenFF_4.0 1 CG2R61 2 CG2R61 3 CG2R61 4 CG2R61 5 CG2R61 6 CG2R61 7 CG2R61 8 CG2R61 9 CG2R61 10 CG2R61 11 HGR61 12 HGR61 13 HGR61 14 HGR61 15 HGR61 16 HGR61 17 HGR61 18 HGR61
@<TRIPOS>MOLECULE
naphtalene
 18 19 0 0 0
****
USER_CHARGES
INVALID_CHARGES
Pose:  24 Cluster:  24 Fr_nu: 347866 TotEn:    -9.74
@<TRIPOS>ATOM
      1 C1        -64.6735   -1.2375  -27.1139 C.ar   1 LIG      -0.11500
      2 C2        -64.9463   -2.2410  -26.1890 C.ar   1 LIG      -0.11500
      3 C3        -69.1186   -1.7822  -29.0157 C.ar   1 LIG      -0.11500
      4 C4        -69.3913   -2.7857  -28.0908 C.ar   1 LIG      -0.11500
      5 C5        -65.6399   -0.8690  -28.0502 C.ar   1 LIG      -0.11700
      6 C6        -66.1865   -2.8798  -26.1967 C.ar   1 LIG      -0.11700
      7 C7        -67.8783   -1.1433  -29.0079 C.ar   1 LIG      -0.11700
      8 C8        -68.4249   -3.1543  -27.1545 C.ar   1 LIG      -0.11700
      9 C9        -66.8938   -1.5014  -28.0726 C.ar   1 LIG       0.00400
     10 C10       -67.1711   -2.5219  -27.1321 C.ar   1 LIG       0.00400
     11 H1        -63.7076   -0.7408  -27.1077 H      1 LIG       0.11500
     12 H2        -64.1933   -2.5269  -25.4603 H      1 LIG       0.11500
     13 H3        -69.8713   -1.4957  -29.7447 H      1 LIG       0.11500
     14 H4        -70.3568   -3.2829  -28.0983 H      1 LIG       0.11500
     15 H5        -65.4046   -0.0823  -28.7640 H      1 LIG       0.11500
     16 H6        -66.3782   -3.6611  -25.4642 H      1 LIG       0.11500
     17 H7        -67.6871   -0.3615  -29.7400 H      1 LIG       0.11500
     18 H8        -68.6597   -3.9416  -26.4410 H      1 LIG       0.11500
@<TRIPOS>BOND
      1       1       2 ar
      2       1       5 ar
      3       2       6 ar
      4       3       4 ar
      5       3       7 ar
      6       4       8 ar
      7       5       9 ar
      8       6      10 ar
      9       7       9 ar
     10       8      10 ar
     11       9      10 ar
     12       1      11 1
     13       2      12 1
     14       3      13 1
     15       4      14 1
     16       5      15 1
     17       6      16 1
     18       7      17 1
     19       8      18 1
@<TRIPOS>ALT_TYPE
CGenFF_4.0_ALT_TYPE_SET
CGenFF_4.0 1 CG2R61 2 CG2R61 3 CG2R61 4 CG2R61 5 CG2R61 6 CG2R61 7 CG2R61 8 CG2R61 9 CG2R61 10 CG2R61 11 HGR61 12 HGR61 13 HGR61 14 HGR61 15 HGR61 16 HGR61 17 HGR61 18 HGR61
@<TRIPOS>MOLECULE
naphtalene
 18 19 0 0 0
****
USER_CHARGES
INVALID_CHARGES
Pose:  25 Cluster:  25 Fr_nu:  27871 TotEn:    -9.64
@<TRIPOS>ATOM
      1 C1        -77.2032  -11.3717  -52.4829 C.ar   1 LIG      -0.11500
      2 C2        -76.9473  -11.1542  -51.1324 C.ar   1 LIG      -0.11500
      3 C3        -73.4823   -8.4645  -53.6559 C.ar   1 LIG      -0.11500
      4 C4        -73.2265   -8.2471  -52.3053 C.ar   1 LIG      -0.11500
      5 C5        -76.4080  -10.7592  -53.4520 C.ar   1 LIG      -0.11700
      6 C6        -75.8953  -10.3236  -50.7456 C.ar   1 LIG      -0.11700
      7 C7        -74.5343   -9.2953  -54.0427 C.ar   1 LIG      -0.11700
      8 C8        -74.0216   -8.8595  -51.3362 C.ar   1 LIG      -0.11700
      9 C9        -75.3449   -9.9199  -53.0808 C.ar   1 LIG       0.00400
     10 C10       -75.0847   -9.6988  -51.7074 C.ar   1 LIG       0.00400
     11 H1        -78.0227  -12.0180  -52.7835 H      1 LIG       0.11500
     12 H2        -77.5667  -11.6317  -50.3788 H      1 LIG       0.11500
     13 H3        -72.8630   -7.9873  -54.4102 H      1 LIG       0.11500
     14 H4        -72.4078   -7.5995  -52.0054 H      1 LIG       0.11500
     15 H5        -76.6267  -10.9431  -54.5019 H      1 LIG       0.11500
     16 H6        -75.7131  -10.1682  -49.6842 H      1 LIG       0.11500
     17 H7        -74.7158   -9.4511  -55.1040 H      1 LIG       0.11500
     18 H8        -73.8036   -8.6751  -50.2862 H      1 LIG       0.11500
@<TRIPOS>BOND
      1       1       2 ar
      2       1       5 ar
      3       2       6 ar
      4       3       4 ar
      5       3       7 ar
      6       4       8 ar
      7       5       9 ar
      8       6      10 ar
      9       7       9 ar
     10       8      10 ar
     11       9      10 ar
     12       1      11 1
     13       2      12 1
     14       3      13 1
     15       4      14 1
     16       5      15 1
     17       6      16 1
     18       7      17 1
     19       8      18 1
@<TRIPOS>ALT_TYPE
CGenFF_4.0_ALT_TYPE_SET
CGenFF_4.0 1 CG2R61 2 CG2R61 3 CG2R61 4 CG2R61 5 CG2R61 6 CG2R61 7 CG2R61 8 CG2R61 9 CG2R61 10 CG2R61 11 HGR61 12 HGR61 13 HGR61 14 HGR61 15 HGR61 16 HGR61 17 HGR61 18 HGR61
@<TRIPOS>MOLECULE
naphtalene
 18 19 0 0 0
****
USER_CHARGES
INVALID_CHARGES
Pose:  26 Cluster:  26 Fr_nu:  56880 TotEn:    -9.58
@<TRIPOS>ATOM
      1 C1        -76.4350  -10.4750  -54.1599 C.ar   1 LIG      -0.11500
      2 C2        -75.0883  -10.1866  -54.3596 C.ar   1 LIG      -0.11500
      3 C3        -77.6611   -6.5604  -56.7762 C.ar   1 LIG      -0.11500
      4 C4        -76.3143   -6.2720  -56.9759 C.ar   1 LIG      -0.11500
      5 C5        -77.4154   -9.6480  -54.7091 C.ar   1 LIG      -0.11700
      6 C6        -74.7166   -9.0703  -55.1092 C.ar   1 LIG      -0.11700
      7 C7        -78.0328   -7.6768  -56.0266 C.ar   1 LIG      -0.11700
      8 C8        -75.3339   -7.0989  -56.4267 C.ar   1 LIG      -0.11700
      9 C9        -77.0594   -8.5201  -55.4664 C.ar   1 LIG       0.00400
     10 C10       -75.6899   -8.2269  -55.6694 C.ar   1 LIG       0.00400
     11 H1        -76.7238  -11.3439  -53.5758 H      1 LIG       0.11500
     12 H2        -74.3259  -10.8312  -53.9319 H      1 LIG       0.11500
     13 H3        -78.4241   -5.9161  -57.2040 H      1 LIG       0.11500
     14 H4        -76.0261   -5.4023  -57.5589 H      1 LIG       0.11500
     15 H5        -78.4620   -9.8925  -54.5398 H      1 LIG       0.11500
     16 H6        -73.6579   -8.8643  -55.2530 H      1 LIG       0.11500
     17 H7        -79.0914   -7.8831  -55.8837 H      1 LIG       0.11500
     18 H8        -74.2871   -6.8542  -56.5953 H      1 LIG       0.11500
@<TRIPOS>BOND
      1       1       2 ar
      2       1       5 ar
      3       2       6 ar
      4       3       4 ar
      5       3       7 ar
      6       4       8 ar
      7       5       9 ar
      8       6      10 ar
      9       7       9 ar
     10       8      10 ar
     11       9      10 ar
     12       1      11 1
     13       2      12 1
     14       3      13 1
     15       4      14 1
     16       5      15 1
     17       6      16 1
     18       7      17 1
     19       8      18 1
@<TRIPOS>ALT_TYPE
CGenFF_4.0_ALT_TYPE_SET
CGenFF_4.0 1 CG2R61 2 CG2R61 3 CG2R61 4 CG2R61 5 CG2R61 6 CG2R61 7 CG2R61 8 CG2R61 9 CG2R61 10 CG2R61 11 HGR61 12 HGR61 13 HGR61 14 HGR61 15 HGR61 16 HGR61 17 HGR61 18 HGR61
@<TRIPOS>MOLECULE
naphtalene
 18 19 0 0 0
****
USER_CHARGES
INVALID_CHARGES
Pose:  27 Cluster:  27 Fr_nu:  34787 TotEn:    -9.39
@<TRIPOS>ATOM
      1 C1        -69.1174    3.1836  -47.6555 C.ar   1 LIG      -0.11500
      2 C2        -70.3623    2.5863  -47.4811 C.ar   1 LIG      -0.11500
      3 C3        -70.7706    5.4715  -51.6185 C.ar   1 LIG      -0.11500
      4 C4        -72.0155    4.8741  -51.4440 C.ar   1 LIG      -0.11500
      5 C5        -68.9030    4.0513  -48.7268 C.ar   1 LIG      -0.11700
      6 C6        -71.3974    2.8543  -48.3771 C.ar   1 LIG      -0.11700
      7 C7        -69.7354    5.2034  -50.7223 C.ar   1 LIG      -0.11700
      8 C8        -72.2300    4.0063  -50.3728 C.ar   1 LIG      -0.11700
      9 C9        -69.9336    4.3325  -49.6385 C.ar   1 LIG       0.00400
     10 C10       -71.1994    3.7251  -49.4611 C.ar   1 LIG       0.00400
     11 H1        -68.3118    2.9741  -46.9579 H      1 LIG       0.11500
     12 H2        -70.5283    1.9111  -46.6467 H      1 LIG       0.11500
     13 H3        -70.6040    6.1470  -52.4528 H      1 LIG       0.11500
     14 H4        -72.8203    5.0829  -52.1426 H      1 LIG       0.11500
     15 H5        -67.9217    4.5065  -48.8438 H      1 LIG       0.11500
     16 H6        -72.3625    2.3767  -48.2211 H      1 LIG       0.11500
     17 H7        -68.7707    5.6818  -50.8780 H      1 LIG       0.11500
     18 H8        -73.2110    3.5503  -50.2560 H      1 LIG       0.11500
@<TRIPOS>BOND
      1       1       2 ar
      2       1       5 ar
      3       2       6 ar
      4       3       4 ar
      5       3       7 ar
      6       4       8 ar
      7       5       9 ar
      8       6      10 ar
      9       7       9 ar
     10       8      10 ar
     11       9      10 ar
     12       1      11 1
     13       2      12 1
     14       3      13 1
     15       4      14 1
     16       5      15 1
     17       6      16 1
     18       7      17 1
     19       8      18 1
@<TRIPOS>ALT_TYPE
CGenFF_4.0_ALT_TYPE_SET
CGenFF_4.0 1 CG2R61 2 CG2R61 3 CG2R61 4 CG2R61 5 CG2R61 6 CG2R61 7 CG2R61 8 CG2R61 9 CG2R61 10 CG2R61 11 HGR61 12 HGR61 13 HGR61 14 HGR61 15 HGR61 16 HGR61 17 HGR61 18 HGR61
@<TRIPOS>MOLECULE
naphtalene
 18 19 0 0 0
****
USER_CHARGES
INVALID_CHARGES
Pose:  28 Cluster:  28 Fr_nu:  74435 TotEn:    -9.36
@<TRIPOS>ATOM
      1 C1        -63.0424  -17.0532  -56.0121 C.ar   1 LIG      -0.11500
      2 C2        -64.3191  -17.5846  -56.1684 C.ar   1 LIG      -0.11500
      3 C3        -62.4177  -19.7348  -52.0007 C.ar   1 LIG      -0.11500
      4 C4        -63.6944  -20.2661  -52.1571 C.ar   1 LIG      -0.11500
      5 C5        -62.2465  -17.4521  -54.9378 C.ar   1 LIG      -0.11700
      6 C6        -64.8049  -18.5169  -55.2514 C.ar   1 LIG      -0.11700
      7 C7        -61.9319  -18.8025  -52.9179 C.ar   1 LIG      -0.11700
      8 C8        -64.4904  -19.8672  -53.2313 C.ar   1 LIG      -0.11700
      9 C9        -62.7193  -18.3895  -54.0050 C.ar   1 LIG       0.00400
     10 C10       -64.0176  -18.9298  -54.1641 C.ar   1 LIG       0.00400
     11 H1        -62.6649  -16.3270  -56.7260 H      1 LIG       0.11500
     12 H2        -64.9378  -17.2735  -57.0052 H      1 LIG       0.11500
     13 H3        -61.7983  -20.0456  -51.1640 H      1 LIG       0.11500
     14 H4        -64.0719  -20.9912  -51.4421 H      1 LIG       0.11500
     15 H5        -61.2518  -17.0232  -54.8352 H      1 LIG       0.11500
     16 H6        -65.8056  -18.9195  -55.3935 H      1 LIG       0.11500
     17 H7        -60.9309  -18.4006  -52.7760 H      1 LIG       0.11500
     18 H8        -65.4855  -20.2955  -53.3337 H      1 LIG       0.11500
@<TRIPOS>BOND
      1       1       2 ar
      2       1       5 ar
      3       2       6 ar
      4       3       4 ar
      5       3       7 ar
      6       4       8 ar
      7       5       9 ar
      8       6      10 ar
      9       7       9 ar
     10       8      10 ar
     11       9      10 ar
     12       1      11 1
     13       2      12 1
     14       3      13 1
     15       4      14 1
     16       5      15 1
     17       6      16 1
     18       7      17 1
     19       8      18 1
@<TRIPOS>ALT_TYPE
CGenFF_4.0_ALT_TYPE_SET
CGenFF_4.0 1 CG2R61 2 CG2R61 3 CG2R61 4 CG2R61 5 CG2R61 6 CG2R61 7 CG2R61 8 CG2R61 9 CG2R61 10 CG2R61 11 HGR61 12 HGR61 13 HGR61 14 HGR61 15 HGR61 16 HGR61 17 HGR61 18 HGR61
@<TRIPOS>MOLECULE
naphtalene
 18 19 0 0 0
****
USER_CHARGES
INVALID_CHARGES
Pose:  29 Cluster:  29 Fr_nu: 112191 TotEn:    -9.15
@<TRIPOS>ATOM
      1 C1        -62.3234   -0.3208  -24.9588 C.ar   1 LIG      -0.11500
      2 C2        -62.6132    1.0404  -24.9585 C.ar   1 LIG      -0.11500
      3 C3        -65.8610   -1.0731  -28.2133 C.ar   1 LIG      -0.11500
      4 C4        -66.1508    0.2881  -28.2129 C.ar   1 LIG      -0.11500
      5 C5        -63.0560   -1.1908  -25.7668 C.ar   1 LIG      -0.11700
      6 C6        -63.6367    1.5369  -25.7661 C.ar   1 LIG      -0.11700
      7 C7        -64.8374   -1.5697  -27.4057 C.ar   1 LIG      -0.11700
      8 C8        -65.4182    1.1581  -27.4049 C.ar   1 LIG      -0.11700
      9 C9        -64.0898   -0.7084  -26.5860 C.ar   1 LIG       0.00400
     10 C10       -64.3845    0.6758  -26.5856 C.ar   1 LIG       0.00400
     11 H1        -61.5269   -0.7068  -24.3294 H      1 LIG       0.11500
     12 H2        -62.0421    1.7169  -24.3293 H      1 LIG       0.11500
     13 H3        -66.4318   -1.7503  -28.8425 H      1 LIG       0.11500
     14 H4        -66.9483    0.6733  -28.8414 H      1 LIG       0.11500
     15 H5        -62.8123   -2.2511  -25.7507 H      1 LIG       0.11500
     16 H6        -63.8456    2.6046  -25.7504 H      1 LIG       0.11500
     17 H7        -64.6281   -2.6372  -27.4222 H      1 LIG       0.11500
     18 H8        -65.6623    2.2184  -27.4203 H      1 LIG       0.11500
@<TRIPOS>BOND
      1       1       2 ar
      2       1       5 ar
      3       2       6 ar
      4       3       4 ar
      5       3       7 ar
      6       4       8 ar
      7       5       9 ar
      8       6      10 ar
      9       7       9 ar
     10       8      10 ar
     11       9      10 ar
     12       1      11 1
     13       2      12 1
     14       3      13 1
     15       4      14 1
     16       5      15 1
     17       6      16 1
     18       7      17 1
     19       8      18 1
@<TRIPOS>ALT_TYPE
CGenFF_4.0_ALT_TYPE_SET
CGenFF_4.0 1 CG2R61 2 CG2R61 3 CG2R61 4 CG2R61 5 CG2R61 6 CG2R61 7 CG2R61 8 CG2R61 9 CG2R61 10 CG2R61 11 HGR61 12 HGR61 13 HGR61 14 HGR61 15 HGR61 16 HGR61 17 HGR61 18 HGR61
@<TRIPOS>MOLECULE
naphtalene
 18 19 0 0 0
****
USER_CHARGES
INVALID_CHARGES
Pose:  30 Cluster:  30 Fr_nu: 417962 TotEn:    -8.97
@<TRIPOS>ATOM
      1 C1        -49.0167    4.7959  -33.1253 C.ar   1 LIG      -0.11500
      2 C2        -49.9446    3.7631  -33.0296 C.ar   1 LIG      -0.11500
      3 C3        -51.3573    6.5376  -37.0189 C.ar   1 LIG      -0.11500
      4 C4        -52.2852    5.5048  -36.9231 C.ar   1 LIG      -0.11500
      5 C5        -49.1319    5.7466  -34.1399 C.ar   1 LIG      -0.11700
      6 C6        -50.9913    3.6770  -33.9479 C.ar   1 LIG      -0.11700
      7 C7        -50.3106    6.6238  -36.1005 C.ar   1 LIG      -0.11700
      8 C8        -52.1699    4.5540  -35.9087 C.ar   1 LIG      -0.11700
      9 C9        -50.1792    5.6755  -35.0730 C.ar   1 LIG       0.00400
     10 C10       -51.1227    4.6251  -34.9756 C.ar   1 LIG       0.00400
     11 H1        -48.2017    4.8621  -32.4105 H      1 LIG       0.11500
     12 H2        -49.8541    3.0236  -32.2392 H      1 LIG       0.11500
     13 H3        -51.4473    7.2777  -37.8091 H      1 LIG       0.11500
     14 H4        -53.0991    5.4383  -37.6391 H      1 LIG       0.11500
     15 H5        -48.3949    6.5451  -34.1958 H      1 LIG       0.11500
     16 H6        -51.7054    2.8615  -33.8537 H      1 LIG       0.11500
     17 H7        -49.5971    7.4397  -36.1944 H      1 LIG       0.11500
     18 H8        -52.9065    3.7550  -35.8530 H      1 LIG       0.11500
@<TRIPOS>BOND
      1       1       2 ar
      2       1       5 ar
      3       2       6 ar
      4       3       4 ar
      5       3       7 ar
      6       4       8 ar
      7       5       9 ar
      8       6      10 ar
      9       7       9 ar
     10       8      10 ar
     11       9      10 ar
     12       1      11 1
     13       2      12 1
     14       3      13 1
     15       4      14 1
     16       5      15 1
     17       6      16 1
     18       7      17 1
     19       8      18 1
@<TRIPOS>ALT_TYPE
CGenFF_4.0_ALT_TYPE_SET
CGenFF_4.0 1 CG2R61 2 CG2R61 3 CG2R61 4 CG2R61 5 CG2R61 6 CG2R61 7 CG2R61 8 CG2R61 9 CG2R61 10 CG2R61 11 HGR61 12 HGR61 13 HGR61 14 HGR61 15 HGR61 16 HGR61 17 HGR61 18 HGR61
@<TRIPOS>MOLECULE
naphtalene
 18 19 0 0 0
****
USER_CHARGES
INVALID_CHARGES
Pose:  31 Cluster:  31 Fr_nu:  68318 TotEn:    -7.40
@<TRIPOS>ATOM
      1 C1        -77.1812   -9.2484  -55.4800 C.ar   1 LIG      -0.11500
      2 C2        -76.1463   -8.4999  -56.0328 C.ar   1 LIG      -0.11500
      3 C3        -74.8847   -9.2554  -51.1906 C.ar   1 LIG      -0.11500
      4 C4        -73.8498   -8.5069  -51.7435 C.ar   1 LIG      -0.11500
      5 C5        -77.1306   -9.6258  -54.1378 C.ar   1 LIG      -0.11700
      6 C6        -75.0569   -8.1259  -55.2457 C.ar   1 LIG      -0.11700
      7 C7        -75.9742   -9.6293  -51.9778 C.ar   1 LIG      -0.11700
      8 C8        -73.9003   -8.1295  -53.0857 C.ar   1 LIG      -0.11700
      9 C9        -76.0416   -9.2582  -53.3306 C.ar   1 LIG       0.00400
     10 C10       -74.9893   -8.4971  -53.8928 C.ar   1 LIG       0.00400
     11 H1        -78.0288   -9.5397  -56.0934 H      1 LIG       0.11500
     12 H2        -76.1868   -8.2064  -57.0777 H      1 LIG       0.11500
     13 H3        -74.8449   -9.5492  -50.1455 H      1 LIG       0.11500
     14 H4        -73.0018   -8.2171  -51.1300 H      1 LIG       0.11500
     15 H5        -77.9506  -10.2112  -53.7269 H      1 LIG       0.11500
     16 H6        -74.2594   -7.5404  -55.6985 H      1 LIG       0.11500
     17 H7        -76.7719  -10.2141  -51.5245 H      1 LIG       0.11500
     18 H8        -73.0800   -7.5447  -53.4970 H      1 LIG       0.11500
@<TRIPOS>BOND
      1       1       2 ar
      2       1       5 ar
      3       2       6 ar
      4       3       4 ar
      5       3       7 ar
      6       4       8 ar
      7       5       9 ar
      8       6      10 ar
      9       7       9 ar
     10       8      10 ar
     11       9      10 ar
     12       1      11 1
     13       2      12 1
     14       3      13 1
     15       4      14 1
     16       5      15 1
     17       6      16 1
     18       7      17 1
     19       8      18 1
@<TRIPOS>ALT_TYPE
CGenFF_4.0_ALT_TYPE_SET
CGenFF_4.0 1 CG2R61 2 CG2R61 3 CG2R61 4 CG2R61 5 CG2R61 6 CG2R61 7 CG2R61 8 CG2R61 9 CG2R61 10 CG2R61 11 HGR61 12 HGR61 13 HGR61 14 HGR61 15 HGR61 16 HGR61 17 HGR61 18 HGR61
@<TRIPOS>MOLECULE
naphtalene
 18 19 0 0 0
****
USER_CHARGES
INVALID_CHARGES
Pose:  32 Cluster:  32 Fr_nu:  93798 TotEn:    -7.35
@<TRIPOS>ATOM
      1 C1        -78.6494  -13.4440  -48.5669 C.ar   1 LIG      -0.11500
      2 C2        -77.4812  -12.8807  -48.0620 C.ar   1 LIG      -0.11500
      3 C3        -78.9587  -16.3127  -44.6493 C.ar   1 LIG      -0.11500
      4 C4        -77.7905  -15.7493  -44.1445 C.ar   1 LIG      -0.11500
      5 C5        -79.3125  -14.4389  -47.8478 C.ar   1 LIG      -0.11700
      6 C6        -76.9717  -13.3098  -46.8363 C.ar   1 LIG      -0.11700
      7 C7        -79.4683  -15.8834  -45.8751 C.ar   1 LIG      -0.11700
      8 C8        -77.1273  -14.7544  -44.8635 C.ar   1 LIG      -0.11700
      9 C9        -78.8138  -14.8831  -46.6123 C.ar   1 LIG       0.00400
     10 C10       -77.6259  -14.3102  -46.0990 C.ar   1 LIG       0.00400
     11 H1        -79.0453  -13.1099  -49.5215 H      1 LIG       0.11500
     12 H2        -76.9659  -12.1060  -48.6225 H      1 LIG       0.11500
     13 H3        -79.4747  -17.0874  -44.0891 H      1 LIG       0.11500
     14 H4        -77.3943  -16.0848  -43.1906 H      1 LIG       0.11500
     15 H5        -80.2238  -14.8654  -48.2619 H      1 LIG       0.11500
     16 H6        -76.0574  -12.8551  -46.4606 H      1 LIG       0.11500
     17 H7        -80.3830  -16.3377  -46.2502 H      1 LIG       0.11500
     18 H8        -76.2155  -14.3283  -44.4500 H      1 LIG       0.11500
@<TRIPOS>BOND
      1       1       2 ar
      2       1       5 ar
      3       2       6 ar
      4       3       4 ar
      5       3       7 ar
      6       4       8 ar
      7       5       9 ar
      8       6      10 ar
      9       7       9 ar
     10       8      10 ar
     11       9      10 ar
     12       1      11 1
     13       2      12 1
     14       3      13 1
     15       4      14 1
     16       5      15 1
     17       6      16 1
     18       7      17 1
     19       8      18 1
@<TRIPOS>ALT_TYPE
CGenFF_4.0_ALT_TYPE_SET
CGenFF_4.0 1 CG2R61 2 CG2R61 3 CG2R61 4 CG2R61 5 CG2R61 6 CG2R61 7 CG2R61 8 CG2R61 9 CG2R61 10 CG2R61 11 HGR61 12 HGR61 13 HGR61 14 HGR61 15 HGR61 16 HGR61 17 HGR61 18 HGR61
# TRIPOS MOL2 file generated by SEED

@<TRIPOS>MOLECULE
pyrazole
 9 9 0 0 0
****
USER_CHARGES
INVALID_CHARGES
Pose:   1 Cluster:   1 Fr_nu: 7049833 TotEn:   -21.35
@<TRIPOS>ATOM
      1 C1        -57.1019    3.2791  -39.8136 C.2    1 LIG      -0.25100
      2 C2        -56.5083    2.0355  -40.1012 C.2    1 LIG       0.13200
      3 C3        -58.3301    2.9600  -39.2880 C.2    1 LIG      -0.03800
      4 N1        -57.2944    1.0033  -39.7844 N.2    1 LIG      -0.57800
      5 N2        -58.3947    1.5975  -39.2921 N.pl3  1 LIG      -0.05900
      6 H1        -56.6968    4.2687  -39.9651 H      1 LIG       0.15700
      7 H2        -55.5357    1.8383  -40.5290 H      1 LIG       0.15600
      8 H3        -59.1463    3.5658  -38.9218 H      1 LIG       0.15900
      9 H4        -59.1566    1.0102  -38.9771 H      1 LIG       0.32200
@<TRIPOS>BOND
      1       1       2 1
      2       1       3 2
      3       2       4 2
      4       3       5 1
      5       4       5 1
      6       1       6 1
      7       2       7 1
      8       3       8 1
      9       5       9 1
@<TRIPOS>ALT_TYPE
CGenFF_4.0_ALT_TYPE_SET
CGenFF_4.0 1 CG2R51 2 CG2R52 3 CG2R51 4 NG2R50 5 NG2R51 6 HGR51 7 HGR52 8 HGR52 9 HGP1
@<TRIPOS>MOLECULE
pyrazole
 9 9 0 0 0
****
USER_CHARGES
INVALID_CHARGES
Pose:   2 Cluster:   2 Fr_nu: 10070310 TotEn:   -19.29
@<TRIPOS>ATOM
      1 C1        -75.5844   -6.9236  -56.1951 C.2    1 LIG      -0.25100
      2 C2        -75.6978   -5.8028  -57.0392 C.2    1 LIG       0.13200
      3 C3        -74.9623   -7.8737  -56.9677 C.2    1 LIG      -0.03800
      4 N1        -75.1884   -6.0190  -58.2548 N.2    1 LIG      -0.57800
      5 N2        -74.7488   -7.2868  -58.1802 N.pl3  1 LIG      -0.05900
      6 H1        -75.9074   -7.0288  -55.1699 H      1 LIG       0.15700
      7 H2        -76.1309   -4.8374  -56.8194 H      1 LIG       0.15600
      8 H3        -74.6611   -8.8921  -56.7691 H      1 LIG       0.15900
      9 H4        -74.3123   -7.6918  -58.9989 H      1 LIG       0.32200
@<TRIPOS>BOND
      1       1       2 1
      2       1       3 2
      3       2       4 2
      4       3       5 1
      5       4       5 1
      6       1       6 1
      7       2       7 1
      8       3       8 1
      9       5       9 1
@<TRIPOS>ALT_TYPE
CGenFF_4.0_ALT_TYPE_SET
CGenFF_4.0 1 CG2R51 2 CG2R52 3 CG2R51 4 NG2R50 5 NG2R51 6 HGR51 7 HGR52 8 HGR52 9 HGP1
@<TRIPOS>MOLECULE
pyrazole
 9 9 0 0 0
****
USER_CHARGES
INVALID_CHARGES
Pose:   3 Cluster:   3 Fr_nu: 250957 TotEn:   -19.08
@<TRIPOS>ATOM
      1 C1        -73.0900  -27.4442  -52.3242 C.2    1 LIG      -0.25100
      2 C2        -72.8965  -26.8352  -53.5786 C.2    1 LIG       0.13200
      3 C3        -73.9697  -26.6152  -51.6721 C.2    1 LIG      -0.03800
      4 N1        -73.5971  -25.7065  -53.7174 N.2    1 LIG      -0.57800
      5 N2        -74.2395  -25.5997  -52.5418 N.pl3  1 LIG      -0.05900
      6 H1        -72.6539  -28.3567  -51.9453 H      1 LIG       0.15700
      7 H2        -72.2737  -27.1665  -54.3972 H      1 LIG       0.15600
      8 H3        -74.4161  -26.6542  -50.6889 H      1 LIG       0.15900
      9 H4        -74.8482  -24.8036  -52.3987 H      1 LIG       0.32200
@<TRIPOS>BOND
      1       1       2 1
      2       1       3 2
      3       2       4 2
      4       3       5 1
      5       4       5 1
      6       1       6 1
      7       2       7 1
      8       3       8 1
      9       5       9 1
@<TRIPOS>ALT_TYPE
CGenFF_4.0_ALT_TYPE_SET
CGenFF_4.0 1 CG2R51 2 CG2R52 3 CG2R51 4 NG2R50 5 NG2R51 6 HGR51 7 HGR52 8 HGR52 9 HGP1
@<TRIPOS>MOLECULE
pyrazole
 9 9 0 0 0
****
USER_CHARGES
INVALID_CHARGES
Pose:   4 Cluster:   4 Fr_nu: 8128434 TotEn:   -18.78
@<TRIPOS>ATOM
      1 C1        -51.4659    4.5239  -34.8290 C.2    1 LIG      -0.25100
      2 C2        -50.4975    5.3882  -34.2841 C.2    1 LIG       0.13200
      3 C3        -51.0314    3.2653  -34.4919 C.2    1 LIG      -0.03800
      4 N1        -49.5215    4.7341  -33.6490 N.2    1 LIG      -0.57800
      5 N2        -49.8743    3.4453  -33.7925 N.pl3  1 LIG      -0.05900
      6 H1        -52.3551    4.7769  -35.3873 H      1 LIG       0.15700
      7 H2        -50.4620    6.4675  -34.3238 H      1 LIG       0.15600
      8 H3        -51.4309    2.2801  -34.6843 H      1 LIG       0.15900
      9 H4        -49.2757    2.7364  -33.3877 H      1 LIG       0.32200
@<TRIPOS>BOND
      1       1       2 1
      2       1       3 2
      3       2       4 2
      4       3       5 1
      5       4       5 1
      6       1       6 1
      7       2       7 1
      8       3       8 1
      9       5       9 1
@<TRIPOS>ALT_TYPE
CGenFF_4.0_ALT_TYPE_SET
CGenFF_4.0 1 CG2R51 2 CG2R52 3 CG2R51 4 NG2R50 5 NG2R51 6 HGR51 7 HGR52 8 HGR52 9 HGP1
@<TRIPOS>MOLECULE
pyrazole
 9 9 0 0 0
****
USER_CHARGES
INVALID_CHARGES
Pose:   5 Cluster:   5 Fr_nu: 6946081 TotEn:   -17.40
@<TRIPOS>ATOM
      1 C1        -76.0074   -6.6691  -58.4609 C.2    1 LIG      -0.25100
      2 C2        -76.0273   -6.0826  -57.1813 C.2    1 LIG       0.13200
      3 C3        -74.9567   -7.5526  -58.4174 C.2    1 LIG      -0.03800
      4 N1        -75.0657   -6.5539  -56.3831 N.2    1 LIG      -0.57800
      5 N2        -74.4317   -7.4460  -57.1630 N.pl3  1 LIG      -0.05900
      6 H1        -76.6630   -6.4792  -59.2979 H      1 LIG       0.15700
      7 H2        -76.7021   -5.3310  -56.7972 H      1 LIG       0.15600
      8 H3        -74.5431   -8.2304  -59.1501 H      1 LIG       0.15900
      9 H4        -73.6434   -7.9480  -56.7741 H      1 LIG       0.32200
@<TRIPOS>BOND
      1       1       2 1
      2       1       3 2
      3       2       4 2
      4       3       5 1
      5       4       5 1
      6       1       6 1
      7       2       7 1
      8       3       8 1
      9       5       9 1
@<TRIPOS>ALT_TYPE
CGenFF_4.0_ALT_TYPE_SET
CGenFF_4.0 1 CG2R51 2 CG2R52 3 CG2R51 4 NG2R50 5 NG2R51 6 HGR51 7 HGR52 8 HGR52 9 HGP1
@<TRIPOS>MOLECULE
pyrazole
 9 9 0 0 0
****
USER_CHARGES
INVALID_CHARGES
Pose:   6 Cluster:   6 Fr_nu: 8129751 TotEn:   -16.91
@<TRIPOS>ATOM
      1 C1        -49.5614    5.2363  -34.2231 C.2    1 LIG      -0.25100
      2 C2        -50.8421    5.6280  -34.6569 C.2    1 LIG       0.13200
      3 C3        -49.6589    3.8776  -34.0479 C.2    1 LIG      -0.03800
      4 N1        -51.6908    4.6011  -34.7517 N.2    1 LIG      -0.57800
      5 N2        -50.9420    3.5506  -34.3751 N.pl3  1 LIG      -0.05900
      6 H1        -48.6890    5.8519  -34.0606 H      1 LIG       0.15700
      7 H2        -51.1925    6.6191  -34.9075 H      1 LIG       0.15600
      8 H3        -48.9476    3.1311  -33.7249 H      1 LIG       0.15900
      9 H4        -51.3729    2.6347  -34.3623 H      1 LIG       0.32200
@<TRIPOS>BOND
      1       1       2 1
      2       1       3 2
      3       2       4 2
      4       3       5 1
      5       4       5 1
      6       1       6 1
      7       2       7 1
      8       3       8 1
      9       5       9 1
@<TRIPOS>ALT_TYPE
CGenFF_4.0_ALT_TYPE_SET
CGenFF_4.0 1 CG2R51 2 CG2R52 3 CG2R51 4 NG2R50 5 NG2R51 6 HGR51 7 HGR52 8 HGR52 9 HGP1
@<TRIPOS>MOLECULE
pyrazole
 9 9 0 0 0
****
USER_CHARGES
INVALID_CHARGES
Pose:   7 Cluster:   7 Fr_nu: 10227915 TotEn:   -16.48
@<TRIPOS>ATOM
      1 C1        -80.6205  -20.8864  -57.0297 C.2    1 LIG      -0.25100
      2 C2        -81.1414  -21.0238  -55.7291 C.2    1 LIG       0.13200
      3 C3        -79.2992  -21.2416  -56.9097 C.2    1 LIG      -0.03800
      4 N1        -80.2258  -21.4345  -54.8477 N.2    1 LIG      -0.57800
      5 N2        -79.1162  -21.5583  -55.5957 N.pl3  1 LIG      -0.05900
      6 H1        -81.1308  -20.5743  -57.9290 H      1 LIG       0.15700
      7 H2        -82.1500  -20.8413  -55.3867 H      1 LIG       0.15600
      8 H3        -78.4905  -21.2942  -57.6243 H      1 LIG       0.15900
      9 H4        -78.2639  -21.8632  -55.1424 H      1 LIG       0.32200
@<TRIPOS>BOND
      1       1       2 1
      2       1       3 2
      3       2       4 2
      4       3       5 1
      5       4       5 1
      6       1       6 1
      7       2       7 1
      8       3       8 1
      9       5       9 1
@<TRIPOS>ALT_TYPE
CGenFF_4.0_ALT_TYPE_SET
CGenFF_4.0 1 CG2R51 2 CG2R52 3 CG2R51 4 NG2R50 5 NG2R51 6 HGR51 7 HGR52 8 HGR52 9 HGP1
@<TRIPOS>MOLECULE
pyrazole
 9 9 0 0 0
****
USER_CHARGES
INVALID_CHARGES
Pose:   8 Cluster:   8 Fr_nu: 10023768 TotEn:   -16.03
@<TRIPOS>ATOM
      1 C1        -77.1137  -13.7138  -54.3670 C.2    1 LIG      -0.25100
      2 C2        -77.6004  -12.5768  -55.0394 C.2    1 LIG       0.13200
      3 C3        -76.0656  -14.1481  -55.1411 C.2    1 LIG      -0.03800
      4 N1        -76.9175  -12.3056  -56.1547 N.2    1 LIG      -0.57800
      5 N2        -75.9908  -13.2783  -56.1892 N.pl3  1 LIG      -0.05900
      6 H1        -77.4715  -14.1569  -53.4493 H      1 LIG       0.15700
      7 H2        -78.4247  -11.9348  -54.7634 H      1 LIG       0.15600
      8 H3        -75.3831  -14.9801  -55.0441 H      1 LIG       0.15900
      9 H4        -75.3365  -13.2900  -56.9615 H      1 LIG       0.32200
@<TRIPOS>BOND
      1       1       2 1
      2       1       3 2
      3       2       4 2
      4       3       5 1
      5       4       5 1
      6       1       6 1
      7       2       7 1
      8       3       8 1
      9       5       9 1
@<TRIPOS>ALT_TYPE
CGenFF_4.0_ALT_TYPE_SET
CGenFF_4.0 1 CG2R51 2 CG2R52 3 CG2R51 4 NG2R50 5 NG2R51 6 HGR51 7 HGR52 8 HGR52 9 HGP1
@<TRIPOS>MOLECULE
pyrazole
 9 9 0 0 0
****
USER_CHARGES
INVALID_CHARGES
Pose:   9 Cluster:   9 Fr_nu: 6125836 TotEn:   -15.54
@<TRIPOS>ATOM
      1 C1        -56.8765    2.8522  -39.8703 C.2    1 LIG      -0.25100
      2 C2        -56.2694    1.7019  -40.4089 C.2    1 LIG       0.13200
      3 C3        -58.2179    2.6748  -40.1061 C.2    1 LIG      -0.03800
      4 N1        -57.1526    0.8562  -40.9461 N.2    1 LIG      -0.57800
      5 N2        -58.3285    1.4755  -40.7462 N.pl3  1 LIG      -0.05900
      6 H1        -56.4082    3.6924  -39.3792 H      1 LIG       0.15700
      7 H2        -55.2200    1.4449  -40.4328 H      1 LIG       0.15600
      8 H3        -59.0839    3.2812  -39.8831 H      1 LIG       0.15900
      9 H4        -59.1713    1.0218  -41.0756 H      1 LIG       0.32200
@<TRIPOS>BOND
      1       1       2 1
      2       1       3 2
      3       2       4 2
      4       3       5 1
      5       4       5 1
      6       1       6 1
      7       2       7 1
      8       3       8 1
      9       5       9 1
@<TRIPOS>ALT_TYPE
CGenFF_4.0_ALT_TYPE_SET
CGenFF_4.0 1 CG2R51 2 CG2R52 3 CG2R51 4 NG2R50 5 NG2R51 6 HGR51 7 HGR52 8 HGR52 9 HGP1
@<TRIPOS>MOLECULE
pyrazole
 9 9 0 0 0
****
USER_CHARGES
INVALID_CHARGES
Pose:  10 Cluster:  10 Fr_nu: 1646342 TotEn:   -15.49
@<TRIPOS>ATOM
      1 C1        -77.2073  -14.2241  -47.8777 C.2    1 LIG      -0.25100
      2 C2        -78.1204  -15.0888  -48.5102 C.2    1 LIG       0.13200
      3 C3        -77.9841  -13.2020  -47.3894 C.2    1 LIG      -0.03800
      4 N1        -79.3809  -14.6542  -48.4323 N.2    1 LIG      -0.57800
      5 N2        -79.2655  -13.5051  -47.7450 N.pl3  1 LIG      -0.05900
      6 H1        -76.1360  -14.3268  -47.7872 H      1 LIG       0.15700
      7 H2        -77.9198  -16.0175  -49.0252 H      1 LIG       0.15600
      8 H3        -77.7456  -12.3055  -46.8356 H      1 LIG       0.15900
      9 H4        -80.1060  -12.9741  -47.5542 H      1 LIG       0.32200
@<TRIPOS>BOND
      1       1       2 1
      2       1       3 2
      3       2       4 2
      4       3       5 1
      5       4       5 1
      6       1       6 1
      7       2       7 1
      8       3       8 1
      9       5       9 1
@<TRIPOS>ALT_TYPE
CGenFF_4.0_ALT_TYPE_SET
CGenFF_4.0 1 CG2R51 2 CG2R52 3 CG2R51 4 NG2R50 5 NG2R51 6 HGR51 7 HGR52 8 HGR52 9 HGP1
@<TRIPOS>MOLECULE
pyrazole
 9 9 0 0 0
****
USER_CHARGES
INVALID_CHARGES
Pose:  11 Cluster:  11 Fr_nu: 9476570 TotEn:   -15.21
@<TRIPOS>ATOM
      1 C1        -59.3588   -2.2805  -20.3415 C.2    1 LIG      -0.25100
      2 C2        -58.1485   -2.8200  -19.8661 C.2    1 LIG       0.13200
      3 C3        -59.7633   -3.1548  -21.3206 C.2    1 LIG      -0.03800
      4 N1        -57.8066   -3.9496  -20.4914 N.2    1 LIG      -0.57800
      5 N2        -58.8081   -4.1272  -21.3698 N.pl3  1 LIG      -0.05900
      6 H1        -59.8677   -1.3839  -20.0197 H      1 LIG       0.15700
      7 H2        -57.5011   -2.4368  -19.0904 H      1 LIG       0.15600
      8 H3        -60.6240   -3.1710  -21.9734 H      1 LIG       0.15900
      9 H4        -58.7753   -4.9364  -21.9772 H      1 LIG       0.32200
@<TRIPOS>BOND
      1       1       2 1
      2       1       3 2
      3       2       4 2
      4       3       5 1
      5       4       5 1
      6       1       6 1
      7       2       7 1
      8       3       8 1
      9       5       9 1
@<TRIPOS>ALT_TYPE
CGenFF_4.0_ALT_TYPE_SET
CGenFF_4.0 1 CG2R51 2 CG2R52 3 CG2R51 4 NG2R50 5 NG2R51 6 HGR51 7 HGR52 8 HGR52 9 HGP1
@<TRIPOS>MOLECULE
pyrazole
 9 9 0 0 0
****
USER_CHARGES
INVALID_CHARGES
Pose:  12 Cluster:  12 Fr_nu: 6262247 TotEn:   -14.81
@<TRIPOS>ATOM
      1 C1        -49.9522  -12.7235  -43.7103 C.2    1 LIG      -0.25100
      2 C2        -49.3430  -13.7470  -42.9599 C.2    1 LIG       0.13200
      3 C3        -50.5250  -11.9027  -42.7698 C.2    1 LIG      -0.03800
      4 N1        -49.5128  -13.5926  -41.6441 N.2    1 LIG      -0.57800
      5 N2        -50.2351  -12.4624  -41.5603 N.pl3  1 LIG      -0.05900
      6 H1        -49.9730  -12.5973  -44.7827 H      1 LIG       0.15700
      7 H2        -48.7828  -14.5993  -43.3170 H      1 LIG       0.15600
      8 H3        -51.1018  -10.9926  -42.8505 H      1 LIG       0.15900
      9 H4        -50.4990  -12.1291  -40.6415 H      1 LIG       0.32200
@<TRIPOS>BOND
      1       1       2 1
      2       1       3 2
      3       2       4 2
      4       3       5 1
      5       4       5 1
      6       1       6 1
      7       2       7 1
      8       3       8 1
      9       5       9 1
@<TRIPOS>ALT_TYPE
CGenFF_4.0_ALT_TYPE_SET
CGenFF_4.0 1 CG2R51 2 CG2R52 3 CG2R51 4 NG2R50 5 NG2R51 6 HGR51 7 HGR52 8 HGR52 9 HGP1
@<TRIPOS>MOLECULE
pyrazole
 9 9 0 0 0
****
USER_CHARGES
INVALID_CHARGES
Pose:  13 Cluster:  13 Fr_nu: 767836 TotEn:   -14.59
@<TRIPOS>ATOM
      1 C1        -48.9821  -11.3814  -43.6872 C.2    1 LIG      -0.25100
      2 C2        -48.7311  -10.0351  -43.3613 C.2    1 LIG       0.13200
      3 C3        -50.0145  -11.7485  -42.8591 C.2    1 LIG      -0.03800
      4 N1        -49.5391   -9.5778  -42.4011 N.2    1 LIG      -0.57800
      5 N2        -50.3081  -10.6426  -42.1166 N.pl3  1 LIG      -0.05900
      6 H1        -48.4852  -11.9998  -44.4201 H      1 LIG       0.15700
      7 H2        -47.9927   -9.3683  -43.7830 H      1 LIG       0.15600
      8 H3        -50.5531  -12.6765  -42.7324 H      1 LIG       0.15900
      9 H4        -51.0161  -10.5448  -41.3998 H      1 LIG       0.32200
@<TRIPOS>BOND
      1       1       2 1
      2       1       3 2
      3       2       4 2
      4       3       5 1
      5       4       5 1
      6       1       6 1
      7       2       7 1
      8       3       8 1
      9       5       9 1
@<TRIPOS>ALT_TYPE
CGenFF_4.0_ALT_TYPE_SET
CGenFF_4.0 1 CG2R51 2 CG2R52 3 CG2R51 4 NG2R50 5 NG2R51 6 HGR51 7 HGR52 8 HGR52 9 HGP1
@<TRIPOS>MOLECULE
pyrazole
 9 9 0 0 0
****
USER_CHARGES
INVALID_CHARGES
Pose:  14 Cluster:  14 Fr_nu: 2654274 TotEn:   -14.41
@<TRIPOS>ATOM
      1 C1        -80.2855  -20.9235  -32.5671 C.2    1 LIG      -0.25100
      2 C2        -80.2924  -19.9180  -31.5818 C.2    1 LIG       0.13200
      3 C3        -79.0273  -21.4689  -32.4922 C.2    1 LIG      -0.03800
      4 N1        -79.1308  -19.8280  -30.9288 N.2    1 LIG      -0.57800
      5 N2        -78.3822  -20.7840  -31.5047 N.pl3  1 LIG      -0.05900
      6 H1        -81.0810  -21.2134  -33.2376 H      1 LIG       0.15700
      7 H2        -81.0954  -19.2467  -31.3128 H      1 LIG       0.15600
      8 H3        -78.5430  -22.2632  -33.0417 H      1 LIG       0.15900
      9 H4        -77.4341  -20.9143  -31.1747 H      1 LIG       0.32200
@<TRIPOS>BOND
      1       1       2 1
      2       1       3 2
      3       2       4 2
      4       3       5 1
      5       4       5 1
      6       1       6 1
      7       2       7 1
      8       3       8 1
      9       5       9 1
@<TRIPOS>ALT_TYPE
CGenFF_4.0_ALT_TYPE_SET
CGenFF_4.0 1 CG2R51 2 CG2R52 3 CG2R51 4 NG2R50 5 NG2R51 6 HGR51 7 HGR52 8 HGR52 9 HGP1
@<TRIPOS>MOLECULE
pyrazole
 9 9 0 0 0
****
USER_CHARGES
INVALID_CHARGES
Pose:  15 Cluster:  15 Fr_nu:  22435 TotEn:   -14.14
@<TRIPOS>ATOM
      1 C1        -79.9301  -21.6860  -32.8898 C.2    1 LIG      -0.25100
      2 C2        -80.3949  -20.3966  -32.5687 C.2    1 LIG       0.13200
      3 C3        -78.5633  -21.5927  -32.7913 C.2    1 LIG      -0.03800
      4 N1        -79.4039  -19.5465  -32.2871 N.2    1 LIG      -0.57800
      5 N2        -78.3027  -20.3033  -32.4308 N.pl3  1 LIG      -0.05900
      6 H1        -80.5046  -22.5612  -33.1549 H      1 LIG       0.15700
      7 H2        -81.4144  -20.0407  -32.5286 H      1 LIG       0.15600
      8 H3        -77.7705  -22.3107  -32.9441 H      1 LIG       0.15900
      9 H4        -77.4008  -19.8731  -32.2686 H      1 LIG       0.32200
@<TRIPOS>BOND
      1       1       2 1
      2       1       3 2
      3       2       4 2
      4       3       5 1
      5       4       5 1
      6       1       6 1
      7       2       7 1
      8       3       8 1
      9       5       9 1
@<TRIPOS>ALT_TYPE
CGenFF_4.0_ALT_TYPE_SET
CGenFF_4.0 1 CG2R51 2 CG2R52 3 CG2R51 4 NG2R50 5 NG2R51 6 HGR51 7 HGR52 8 HGR52 9 HGP1
@<TRIPOS>MOLECULE
pyrazole
 9 9 0 0 0
****
USER_CHARGES
INVALID_CHARGES
Pose:  16 Cluster:  16 Fr_nu: 7051542 TotEn:   -14.11
@<TRIPOS>ATOM
      1 C1        -59.3739    4.8469  -39.0343 C.2    1 LIG      -0.25100
      2 C2        -58.1144    4.2181  -39.0324 C.2    1 LIG       0.13200
      3 C3        -60.2745    3.8116  -39.0932 C.2    1 LIG      -0.03800
      4 N1        -58.2028    2.8865  -39.0857 N.2    1 LIG      -0.57800
      5 N2        -59.5286    2.6699  -39.1215 N.pl3  1 LIG      -0.05900
      6 H1        -59.5985    5.9027  -38.9974 H      1 LIG       0.15700
      7 H2        -57.1357    4.6748  -38.9950 H      1 LIG       0.15600
      8 H3        -61.3543    3.7850  -39.1193 H      1 LIG       0.15900
      9 H4        -59.8572    1.7135  -39.1671 H      1 LIG       0.32200
@<TRIPOS>BOND
      1       1       2 1
      2       1       3 2
      3       2       4 2
      4       3       5 1
      5       4       5 1
      6       1       6 1
      7       2       7 1
      8       3       8 1
      9       5       9 1
@<TRIPOS>ALT_TYPE
CGenFF_4.0_ALT_TYPE_SET
CGenFF_4.0 1 CG2R51 2 CG2R52 3 CG2R51 4 NG2R50 5 NG2R51 6 HGR51 7 HGR52 8 HGR52 9 HGP1
@<TRIPOS>MOLECULE
pyrazole
 9 9 0 0 0
****
USER_CHARGES
INVALID_CHARGES
Pose:  17 Cluster:  17 Fr_nu: 6945124 TotEn:   -13.71
@<TRIPOS>ATOM
      1 C1        -75.4654   -6.7919  -56.4190 C.2    1 LIG      -0.25100
      2 C2        -76.6082   -6.6267  -57.2244 C.2    1 LIG       0.13200
      3 C3        -74.6340   -7.5929  -57.1630 C.2    1 LIG      -0.03800
      4 N1        -76.5146   -7.2709  -58.3906 N.2    1 LIG      -0.57800
      5 N2        -75.3031   -7.8486  -58.3237 N.pl3  1 LIG      -0.05900
      6 H1        -75.2705   -6.3868  -55.4370 H      1 LIG       0.15700
      7 H2        -77.5056   -6.0642  -57.0098 H      1 LIG       0.15600
      8 H3        -73.6498   -7.9968  -56.9744 H      1 LIG       0.15900
      9 H4        -74.9948   -8.4083  -59.1089 H      1 LIG       0.32200
@<TRIPOS>BOND
      1       1       2 1
      2       1       3 2
      3       2       4 2
      4       3       5 1
      5       4       5 1
      6       1       6 1
      7       2       7 1
      8       3       8 1
      9       5       9 1
@<TRIPOS>ALT_TYPE
CGenFF_4.0_ALT_TYPE_SET
CGenFF_4.0 1 CG2R51 2 CG2R52 3 CG2R51 4 NG2R50 5 NG2R51 6 HGR51 7 HGR52 8 HGR52 9 HGP1
@<TRIPOS>MOLECULE
pyrazole
 9 9 0 0 0
****
USER_CHARGES
INVALID_CHARGES
Pose:  18 Cluster:  18 Fr_nu: 1965325 TotEn:   -13.38
@<TRIPOS>ATOM
      1 C1        -79.2356  -20.3509  -31.3061 C.2    1 LIG      -0.25100
      2 C2        -80.1174  -19.6584  -32.1574 C.2    1 LIG       0.13200
      3 C3        -78.8552  -21.4544  -32.0301 C.2    1 LIG      -0.03800
      4 N1        -80.2871  -20.2705  -33.3323 N.2    1 LIG      -0.57800
      5 N2        -79.5066  -21.3592  -33.2247 N.pl3  1 LIG      -0.05900
      6 H1        -78.9189  -20.0875  -30.3078 H      1 LIG       0.15700
      7 H2        -80.6440  -18.7335  -31.9703 H      1 LIG       0.15600
      8 H3        -78.1964  -22.2812  -31.8071 H      1 LIG       0.15900
      9 H4        -79.4666  -21.9997  -34.0076 H      1 LIG       0.32200
@<TRIPOS>BOND
      1       1       2 1
      2       1       3 2
      3       2       4 2
      4       3       5 1
      5       4       5 1
      6       1       6 1
      7       2       7 1
      8       3       8 1
      9       5       9 1
@<TRIPOS>ALT_TYPE
CGenFF_4.0_ALT_TYPE_SET
CGenFF_4.0 1 CG2R51 2 CG2R52 3 CG2R51 4 NG2R50 5 NG2R51 6 HGR51 7 HGR52 8 HGR52 9 HGP1
@<TRIPOS>MOLECULE
pyrazole
 9 9 0 0 0
****
USER_CHARGES
INVALID_CHARGES
Pose:  19 Cluster:  19 Fr_nu: 9981012 TotEn:   -13.13
@<TRIPOS>ATOM
      1 C1        -76.2713   -6.3572  -57.7971 C.2    1 LIG      -0.25100
      2 C2        -76.7169   -6.9959  -56.6244 C.2    1 LIG       0.13200
      3 C3        -75.2542   -7.1568  -58.2582 C.2    1 LIG      -0.03800
      4 N1        -76.0387   -8.1150  -56.3572 N.2    1 LIG      -0.57800
      5 N2        -75.1566   -8.1860  -57.3685 N.pl3  1 LIG      -0.05900
      6 H1        -76.6361   -5.4453  -58.2463 H      1 LIG       0.15700
      7 H2        -77.5073   -6.6921  -55.9529 H      1 LIG       0.15600
      8 H3        -74.6043   -7.0865  -59.1185 H      1 LIG       0.15900
      9 H4        -74.5123   -8.9665  -57.3889 H      1 LIG       0.32200
@<TRIPOS>BOND
      1       1       2 1
      2       1       3 2
      3       2       4 2
      4       3       5 1
      5       4       5 1
      6       1       6 1
      7       2       7 1
      8       3       8 1
      9       5       9 1
@<TRIPOS>ALT_TYPE
CGenFF_4.0_ALT_TYPE_SET
CGenFF_4.0 1 CG2R51 2 CG2R52 3 CG2R51 4 NG2R50 5 NG2R51 6 HGR51 7 HGR52 8 HGR52 9 HGP1
@<TRIPOS>MOLECULE
pyrazole
 9 9 0 0 0
****
USER_CHARGES
INVALID_CHARGES
Pose:  20 Cluster:  20 Fr_nu: 8444708 TotEn:   -13.10
@<TRIPOS>ATOM
      1 C1        -61.2320   -1.0963  -22.3796 C.2    1 LIG      -0.25100
      2 C2        -61.2459   -0.7344  -23.7400 C.2    1 LIG       0.13200
      3 C3        -60.2181   -2.0174  -22.2797 C.2    1 LIG      -0.03800
      4 N1        -60.3147   -1.3734  -24.4531 N.2    1 LIG      -0.57800
      5 N2        -59.7060   -2.1459  -23.5373 N.pl3  1 LIG      -0.05900
      6 H1        -61.8672   -0.7393  -21.5823 H      1 LIG       0.15700
      7 H2        -61.8962   -0.0321  -24.2417 H      1 LIG       0.15600
      8 H3        -59.8253   -2.5818  -21.4463 H      1 LIG       0.15900
      9 H4        -58.9458   -2.7413  -23.8413 H      1 LIG       0.32200
@<TRIPOS>BOND
      1       1       2 1
      2       1       3 2
      3       2       4 2
      4       3       5 1
      5       4       5 1
      6       1       6 1
      7       2       7 1
      8       3       8 1
      9       5       9 1
@<TRIPOS>ALT_TYPE
CGenFF_4.0_ALT_TYPE_SET
CGenFF_4.0 1 CG2R51 2 CG2R52 3 CG2R51 4 NG2R50 5 NG2R51 6 HGR51 7 HGR52 8 HGR52 9 HGP1
@<TRIPOS>MOLECULE
pyrazole
 9 9 0 0 0
****
USER_CHARGES
INVALID_CHARGES
Pose:  21 Cluster:  21 Fr_nu: 819365 TotEn:   -13.09
@<TRIPOS>ATOM
      1 C1        -75.1913  -23.6454  -45.6960 C.2    1 LIG      -0.25100
      2 C2        -76.3833  -22.9198  -45.5108 C.2    1 LIG       0.13200
      3 C3        -75.2391  -24.0557  -47.0059 C.2    1 LIG      -0.03800
      4 N1        -77.1335  -22.8699  -46.6148 N.2    1 LIG      -0.57800
      5 N2        -76.4110  -23.5694  -47.5064 N.pl3  1 LIG      -0.05900
      6 H1        -74.4065  -23.8433  -44.9809 H      1 LIG       0.15700
      7 H2        -76.7370  -22.4256  -44.6172 H      1 LIG       0.15600
      8 H3        -74.5613  -24.6386  -47.6126 H      1 LIG       0.15900
      9 H4        -76.7800  -23.6780  -48.4427 H      1 LIG       0.32200
@<TRIPOS>BOND
      1       1       2 1
      2       1       3 2
      3       2       4 2
      4       3       5 1
      5       4       5 1
      6       1       6 1
      7       2       7 1
      8       3       8 1
      9       5       9 1
@<TRIPOS>ALT_TYPE
CGenFF_4.0_ALT_TYPE_SET
CGenFF_4.0 1 CG2R51 2 CG2R52 3 CG2R51 4 NG2R50 5 NG2R51 6 HGR51 7 HGR52 8 HGR52 9 HGP1
@<TRIPOS>MOLECULE
pyrazole
 9 9 0 0 0
****
USER_CHARGES
INVALID_CHARGES
Pose:  22 Cluster:  22 Fr_nu: 6379339 TotEn:   -12.70
@<TRIPOS>ATOM
      1 C1        -76.3905   -7.6038  -56.4124 C.2    1 LIG      -0.25100
      2 C2        -75.1756   -7.0675  -56.8792 C.2    1 LIG       0.13200
      3 C3        -77.3556   -6.7908  -56.9545 C.2    1 LIG      -0.03800
      4 N1        -75.3501   -5.9966  -57.6581 N.2    1 LIG      -0.57800
      5 N2        -76.6861   -5.8535  -57.6851 N.pl3  1 LIG      -0.05900
      6 H1        -76.5459   -8.4603  -55.7730 H      1 LIG       0.15700
      7 H2        -74.1701   -7.4120  -56.6838 H      1 LIG       0.15600
      8 H3        -78.4339   -6.7932  -56.8860 H      1 LIG       0.15900
      9 H4        -77.0757   -5.0895  -58.2230 H      1 LIG       0.32200
@<TRIPOS>BOND
      1       1       2 1
      2       1       3 2
      3       2       4 2
      4       3       5 1
      5       4       5 1
      6       1       6 1
      7       2       7 1
      8       3       8 1
      9       5       9 1
@<TRIPOS>ALT_TYPE
CGenFF_4.0_ALT_TYPE_SET
CGenFF_4.0 1 CG2R51 2 CG2R52 3 CG2R51 4 NG2R50 5 NG2R51 6 HGR51 7 HGR52 8 HGR52 9 HGP1
@<TRIPOS>MOLECULE
pyrazole
 9 9 0 0 0
****
USER_CHARGES
INVALID_CHARGES
Pose:  23 Cluster:  23 Fr_nu: 809800 TotEn:   -12.64
@<TRIPOS>ATOM
      1 C1        -79.4024  -20.3828  -32.3026 C.2    1 LIG      -0.25100
      2 C2        -80.6786  -20.7280  -32.7861 C.2    1 LIG       0.13200
      3 C3        -78.5833  -21.3935  -32.7432 C.2    1 LIG      -0.03800
      4 N1        -80.6756  -21.8688  -33.4808 N.2    1 LIG      -0.57800
      5 N2        -79.3874  -22.2492  -33.4372 N.pl3  1 LIG      -0.05900
      6 H1        -79.1153  -19.5217  -31.7173 H      1 LIG       0.15700
      7 H2        -81.6109  -20.1962  -32.6608 H      1 LIG       0.15600
      8 H3        -77.5252  -21.5780  -32.6261 H      1 LIG       0.15900
      9 H4        -79.1253  -23.1089  -33.9030 H      1 LIG       0.32200
@<TRIPOS>BOND
      1       1       2 1
      2       1       3 2
      3       2       4 2
      4       3       5 1
      5       4       5 1
      6       1       6 1
      7       2       7 1
      8       3       8 1
      9       5       9 1
@<TRIPOS>ALT_TYPE
CGenFF_4.0_ALT_TYPE_SET
CGenFF_4.0 1 CG2R51 2 CG2R52 3 CG2R51 4 NG2R50 5 NG2R51 6 HGR51 7 HGR52 8 HGR52 9 HGP1
@<TRIPOS>MOLECULE
pyrazole
 9 9 0 0 0
****
USER_CHARGES
INVALID_CHARGES
Pose:  24 Cluster:  24 Fr_nu: 5636616 TotEn:   -12.60
@<TRIPOS>ATOM
      1 C1        -80.0518  -21.1330  -32.4390 C.2    1 LIG      -0.25100
      2 C2        -81.3307  -21.7172  -32.5083 C.2    1 LIG       0.13200
      3 C3        -79.2292  -22.0309  -33.0742 C.2    1 LIG      -0.03800
      4 N1        -81.3261  -22.8951  -33.1380 N.2    1 LIG      -0.57800
      5 N2        -80.0342  -23.0583  -33.4703 N.pl3  1 LIG      -0.05900
      6 H1        -79.7655  -20.1924  -31.9920 H      1 LIG       0.15700
      7 H2        -82.2659  -21.3340  -32.1257 H      1 LIG       0.15600
      8 H3        -78.1673  -22.0325  -33.2734 H      1 LIG       0.15900
      9 H4        -79.7696  -23.8994  -33.9676 H      1 LIG       0.32200
@<TRIPOS>BOND
      1       1       2 1
      2       1       3 2
      3       2       4 2
      4       3       5 1
      5       4       5 1
      6       1       6 1
      7       2       7 1
      8       3       8 1
      9       5       9 1
@<TRIPOS>ALT_TYPE
CGenFF_4.0_ALT_TYPE_SET
CGenFF_4.0 1 CG2R51 2 CG2R52 3 CG2R51 4 NG2R50 5 NG2R51 6 HGR51 7 HGR52 8 HGR52 9 HGP1
@<TRIPOS>MOLECULE
pyrazole
 9 9 0 0 0
****
USER_CHARGES
INVALID_CHARGES
Pose:  25 Cluster:  25 Fr_nu: 299092 TotEn:   -12.28
@<TRIPOS>ATOM
      1 C1        -80.8246  -22.0785  -33.4421 C.2    1 LIG      -0.25100
      2 C2        -80.9233  -20.9858  -32.5600 C.2    1 LIG       0.13200
      3 C3        -79.4741  -22.2822  -33.5865 C.2    1 LIG      -0.03800
      4 N1        -79.7305  -20.5276  -32.1713 N.2    1 LIG      -0.57800
      5 N2        -78.8694  -21.3363  -32.8120 N.pl3  1 LIG      -0.05900
      6 H1        -81.6205  -22.6407  -33.9078 H      1 LIG       0.15700
      7 H2        -81.8147  -20.5039  -32.1845 H      1 LIG       0.15600
      8 H3        -78.9017  -22.9974  -34.1596 H      1 LIG       0.15900
      9 H4        -77.8777  -21.1845  -32.6764 H      1 LIG       0.32200
@<TRIPOS>BOND
      1       1       2 1
      2       1       3 2
      3       2       4 2
      4       3       5 1
      5       4       5 1
      6       1       6 1
      7       2       7 1
      8       3       8 1
      9       5       9 1
@<TRIPOS>ALT_TYPE
CGenFF_4.0_ALT_TYPE_SET
CGenFF_4.0 1 CG2R51 2 CG2R52 3 CG2R51 4 NG2R50 5 NG2R51 6 HGR51 7 HGR52 8 HGR52 9 HGP1
@<TRIPOS>MOLECULE
pyrazole
 9 9 0 0 0
****
USER_CHARGES
INVALID_CHARGES
Pose:  26 Cluster:  26 Fr_nu: 3359347 TotEn:   -12.26
@<TRIPOS>ATOM
      1 C1        -68.7605   -0.9680  -28.9346 C.2    1 LIG      -0.25100
      2 C2        -67.6286   -1.8018  -28.8616 C.2    1 LIG       0.13200
      3 C3        -69.7995   -1.8228  -29.2107 C.2    1 LIG      -0.03800
      4 N1        -67.9209   -3.0877  -29.0740 N.2    1 LIG      -0.57800
      5 N2        -69.2483   -3.0683  -29.2831 N.pl3  1 LIG      -0.05900
      6 H1        -68.8164    0.1027  -28.8046 H      1 LIG       0.15700
      7 H2        -66.6028   -1.5261  -28.6631 H      1 LIG       0.15600
      8 H3        -70.8570   -1.6604  -29.3610 H      1 LIG       0.15900
      9 H4        -69.7166   -3.9455  -29.4726 H      1 LIG       0.32200
@<TRIPOS>BOND
      1       1       2 1
      2       1       3 2
      3       2       4 2
      4       3       5 1
      5       4       5 1
      6       1       6 1
      7       2       7 1
      8       3       8 1
      9       5       9 1
@<TRIPOS>ALT_TYPE
CGenFF_4.0_ALT_TYPE_SET
CGenFF_4.0 1 CG2R51 2 CG2R52 3 CG2R51 4 NG2R50 5 NG2R51 6 HGR51 7 HGR52 8 HGR52 9 HGP1
@<TRIPOS>MOLECULE
pyrazole
 9 9 0 0 0
****
USER_CHARGES
INVALID_CHARGES
Pose:  27 Cluster:  27 Fr_nu: 1264581 TotEn:   -12.24
@<TRIPOS>ATOM
      1 C1        -58.2569   -3.5612  -20.1472 C.2    1 LIG      -0.25100
      2 C2        -58.8526   -2.2905  -20.0362 C.2    1 LIG       0.13200
      3 C3        -58.2796   -3.8346  -21.4930 C.2    1 LIG      -0.03800
      4 N1        -59.2263   -1.7912  -21.2173 N.2    1 LIG      -0.57800
      5 N2        -58.8644   -2.7530  -22.0834 N.pl3  1 LIG      -0.05900
      6 H1        -57.8650   -4.1910  -19.3623 H      1 LIG       0.15700
      7 H2        -59.0305   -1.7077  -19.1437 H      1 LIG       0.15600
      8 H3        -57.9421   -4.6832  -22.0705 H      1 LIG       0.15900
      9 H4        -59.0490   -2.6059  -23.0678 H      1 LIG       0.32200
@<TRIPOS>BOND
      1       1       2 1
      2       1       3 2
      3       2       4 2
      4       3       5 1
      5       4       5 1
      6       1       6 1
      7       2       7 1
      8       3       8 1
      9       5       9 1
@<TRIPOS>ALT_TYPE
CGenFF_4.0_ALT_TYPE_SET
CGenFF_4.0 1 CG2R51 2 CG2R52 3 CG2R51 4 NG2R50 5 NG2R51 6 HGR51 7 HGR52 8 HGR52 9 HGP1
@<TRIPOS>MOLECULE
pyrazole
 9 9 0 0 0
****
USER_CHARGES
INVALID_CHARGES
Pose:  28 Cluster:  28 Fr_nu: 2700630 TotEn:   -12.15
@<TRIPOS>ATOM
      1 C1        -77.7010  -14.3471  -45.4689 C.2    1 LIG      -0.25100
      2 C2        -77.0440  -13.9972  -46.6638 C.2    1 LIG       0.13200
      3 C3        -78.9638  -13.8246  -45.6058 C.2    1 LIG      -0.03800
      4 N1        -77.8248  -13.3060  -47.4983 N.2    1 LIG      -0.57800
      5 N2        -78.9857  -13.2174  -46.8270 N.pl3  1 LIG      -0.05900
      6 H1        -77.3145  -14.9011  -44.6263 H      1 LIG       0.15700
      7 H2        -76.0285  -14.2166  -46.9610 H      1 LIG       0.15600
      8 H3        -79.8285  -13.8279  -44.9580 H      1 LIG       0.15900
      9 H4        -79.7550  -12.7242  -47.2626 H      1 LIG       0.32200
@<TRIPOS>BOND
      1       1       2 1
      2       1       3 2
      3       2       4 2
      4       3       5 1
      5       4       5 1
      6       1       6 1
      7       2       7 1
      8       3       8 1
      9       5       9 1
@<TRIPOS>ALT_TYPE
CGenFF_4.0_ALT_TYPE_SET
CGenFF_4.0 1 CG2R51 2 CG2R52 3 CG2R51 4 NG2R50 5 NG2R51 6 HGR51 7 HGR52 8 HGR52 9 HGP1
@<TRIPOS>MOLECULE
pyrazole
 9 9 0 0 0
****
USER_CHARGES
INVALID_CHARGES
Pose:  29 Cluster:  29 Fr_nu: 5602753 TotEn:   -12.10
@<TRIPOS>ATOM
      1 C1        -81.4614    4.2338  -52.0168 C.2    1 LIG      -0.25100
      2 C2        -81.1591    2.9667  -52.5505 C.2    1 LIG       0.13200
      3 C3        -82.7629    4.1257  -51.5916 C.2    1 LIG      -0.03800
      4 N1        -82.1859    2.1160  -52.4725 N.2    1 LIG      -0.57800
      5 N2        -83.1461    2.8499  -51.8847 N.pl3  1 LIG      -0.05900
      6 H1        -80.8254    5.1040  -51.9488 H      1 LIG       0.15700
      7 H2        -80.2336    2.6278  -52.9935 H      1 LIG       0.15600
      8 H3        -83.4365    4.8264  -51.1197 H      1 LIG       0.15900
      9 H4        -84.0445    2.4156  -51.7140 H      1 LIG       0.32200
@<TRIPOS>BOND
      1       1       2 1
      2       1       3 2
      3       2       4 2
      4       3       5 1
      5       4       5 1
      6       1       6 1
      7       2       7 1
      8       3       8 1
      9       5       9 1
@<TRIPOS>ALT_TYPE
CGenFF_4.0_ALT_TYPE_SET
CGenFF_4.0 1 CG2R51 2 CG2R52 3 CG2R51 4 NG2R50 5 NG2R51 6 HGR51 7 HGR52 8 HGR52 9 HGP1
@<TRIPOS>MOLECULE
pyrazole
 9 9 0 0 0
****
USER_CHARGES
INVALID_CHARGES
Pose:  30 Cluster:  30 Fr_nu: 623015 TotEn:   -11.18
@<TRIPOS>ATOM
      1 C1        -76.3393  -23.9523  -45.3940 C.2    1 LIG      -0.25100
      2 C2        -74.9720  -23.7540  -45.6640 C.2    1 LIG       0.13200
      3 C3        -76.9013  -24.1899  -46.6244 C.2    1 LIG      -0.03800
      4 N1        -74.6829  -23.8569  -46.9639 N.2    1 LIG      -0.57800
      5 N2        -75.8763  -24.1225  -47.5218 N.pl3  1 LIG      -0.05900
      6 H1        -76.8471  -23.9274  -44.4411 H      1 LIG       0.15700
      7 H2        -74.1742  -23.5383  -44.9678 H      1 LIG       0.15600
      8 H3        -77.9157  -24.3940  -46.9356 H      1 LIG       0.15900
      9 H4        -75.9197  -24.2450  -48.5257 H      1 LIG       0.32200
@<TRIPOS>BOND
      1       1       2 1
      2       1       3 2
      3       2       4 2
      4       3       5 1
      5       4       5 1
      6       1       6 1
      7       2       7 1
      8       3       8 1
      9       5       9 1
@<TRIPOS>ALT_TYPE
CGenFF_4.0_ALT_TYPE_SET
CGenFF_4.0 1 CG2R51 2 CG2R52 3 CG2R51 4 NG2R50 5 NG2R51 6 HGR51 7 HGR52 8 HGR52 9 HGP1
@<TRIPOS>MOLECULE
pyrazole
 9 9 0 0 0
****
USER_CHARGES
INVALID_CHARGES
Pose:  31 Cluster:  31 Fr_nu: 2597102 TotEn:    -9.90
@<TRIPOS>ATOM
      1 C1        -82.4294   -6.7567  -45.5489 C.2    1 LIG      -0.25100
      2 C2        -83.6743   -6.6588  -46.1989 C.2    1 LIG       0.13200
      3 C3        -82.5079   -5.8517  -44.5187 C.2    1 LIG      -0.03800
      4 N1        -84.4843   -5.7625  -45.6293 N.2    1 LIG      -0.57800
      5 N2        -83.7470   -5.2889  -44.6105 N.pl3  1 LIG      -0.05900
      6 H1        -81.5922   -7.3942  -45.7919 H      1 LIG       0.15700
      7 H2        -84.0248   -7.2028  -47.0643 H      1 LIG       0.15600
      8 H3        -81.8088   -5.5623  -43.7474 H      1 LIG       0.15900
      9 H4        -84.1525   -4.5776  -44.0152 H      1 LIG       0.32200
@<TRIPOS>BOND
      1       1       2 1
      2       1       3 2
      3       2       4 2
      4       3       5 1
      5       4       5 1
      6       1       6 1
      7       2       7 1
      8       3       8 1
      9       5       9 1
@<TRIPOS>ALT_TYPE
CGenFF_4.0_ALT_TYPE_SET
CGenFF_4.0 1 CG2R51 2 CG2R52 3 CG2R51 4 NG2R50 5 NG2R51 6 HGR51 7 HGR52 8 HGR52 9 HGP1
@<TRIPOS>MOLECULE
pyrazole
 9 9 0 0 0
****
USER_CHARGES
INVALID_CHARGES
Pose:  32 Cluster:  32 Fr_nu: 6441039 TotEn:    -9.21
@<TRIPOS>ATOM
      1 C1        -69.0380    3.4820  -47.7559 C.2    1 LIG      -0.25100
      2 C2        -70.2000    2.9775  -47.1420 C.2    1 LIG       0.13200
      3 C3        -69.3624    3.5663  -49.0879 C.2    1 LIG      -0.03800
      4 N1        -71.1888    2.7570  -48.0123 N.2    1 LIG      -0.57800
      5 N2        -70.6491    3.1247  -49.1868 N.pl3  1 LIG      -0.05900
      6 H1        -68.0969    3.7483  -47.2978 H      1 LIG       0.15700
      7 H2        -70.3673    2.7609  -46.0966 H      1 LIG       0.15600
      8 H3        -68.8054    3.8911  -49.9549 H      1 LIG       0.15900
      9 H4        -71.2172    3.0462  -50.0210 H      1 LIG       0.32200
@<TRIPOS>BOND
      1       1       2 1
      2       1       3 2
      3       2       4 2
      4       3       5 1
      5       4       5 1
      6       1       6 1
      7       2       7 1
      8       3       8 1
      9       5       9 1
@<TRIPOS>ALT_TYPE
CGenFF_4.0_ALT_TYPE_SET
CGenFF_4.0 1 CG2R51 2 CG2R52 3 CG2R51 4 NG2R50 5 NG2R51 6 HGR51 7 HGR52 8 HGR52 9 HGP1
@<TRIPOS>MOLECULE
4_lactone
 9 9 0 0 0
****
USER_CHARGES
INVALID_CHARGES
Pose:   1 Cluster:   1 Fr_nu: 7329996 TotEn:   -28.20
@<TRIPOS>ATOM
      1 C1        -86.9559   -2.6033  -45.7135 C.2    1 LIG       0.04000
      2 C2        -86.9205   -3.3497  -44.3679 C.3    1 LIG       0.11000
      3 C3        -85.4965   -3.6880  -44.7990 C.3    1 LIG       0.08100
      4 O1        -87.7462   -1.9413  -46.3471 O.2    1 LIG      -0.32000
      5 O2        -85.6789   -2.9434  -46.0351 O.3    1 LIG      -0.27100
      6 H1        -87.0096   -2.7003  -43.4957 H      1 LIG       0.09000
      7 H2        -87.6110   -4.1926  -44.3079 H      1 LIG       0.09000
      8 H3        -84.7009   -3.2592  -44.1837 H      1 LIG       0.09000
      9 H4        -85.3012   -4.7463  -44.9926 H      1 LIG       0.09000
@<TRIPOS>BOND
      1       1       2 1
      2       1       4 2
      3       1       5 1
      4       2       3 1
      5       3       5 1
      6       2       6 1
      7       2       7 1
      8       3       8 1
      9       3       9 1
@<TRIPOS>ALT_TYPE
CGenFF_4.0_ALT_TYPE_SET
CGenFF_4.0 1 CG2O4 2 CG3C41 3 CG3C41 4 OG2D1 5 OG3C51 6 HGA2 7 HGA2 8 HGA2 9 HGA2
@<TRIPOS>MOLECULE
4_lactone
 9 9 0 0 0
****
USER_CHARGES
INVALID_CHARGES
Pose:   2 Cluster:   2 Fr_nu: 7307008 TotEn:   -23.80
@<TRIPOS>ATOM
      1 C1        -50.0181  -21.9981  -34.0745 C.2    1 LIG       0.04000
      2 C2        -51.0250  -22.8299  -34.8889 C.3    1 LIG       0.11000
      3 C3        -52.0371  -21.8581  -34.2896 C.3    1 LIG       0.08100
      4 O1        -48.8249  -21.9871  -33.8730 O.2    1 LIG      -0.32000
      5 O2        -50.9737  -21.1685  -33.5761 O.3    1 LIG      -0.27100
      6 H1        -50.8870  -22.7636  -35.9692 H      1 LIG       0.09000
      7 H2        -51.1126  -23.8675  -34.5624 H      1 LIG       0.09000
      8 H3        -52.5388  -21.1977  -35.0021 H      1 LIG       0.09000
      9 H4        -52.7631  -22.2986  -33.6007 H      1 LIG       0.09000
@<TRIPOS>BOND
      1       1       2 1
      2       1       4 2
      3       1       5 1
      4       2       3 1
      5       3       5 1
      6       2       6 1
      7       2       7 1
      8       3       8 1
      9       3       9 1
@<TRIPOS>ALT_TYPE
CGenFF_4.0_ALT_TYPE_SET
CGenFF_4.0 1 CG2O4 2 CG3C41 3 CG3C41 4 OG2D1 5 OG3C51 6 HGA2 7 HGA2 8 HGA2 9 HGA2
@<TRIPOS>MOLECULE
4_lactone
 9 9 0 0 0
****
USER_CHARGES
INVALID_CHARGES
Pose:   3 Cluster:   3 Fr_nu: 6882086 TotEn:   -22.40
@<TRIPOS>ATOM
      1 C1        -51.2028  -21.7522  -33.7230 C.2    1 LIG       0.04000
      2 C2        -52.1082  -22.8987  -34.2078 C.3    1 LIG       0.11000
      3 C3        -53.1954  -22.0991  -33.4961 C.3    1 LIG       0.08100
      4 O1        -50.0343  -21.4459  -33.7941 O.2    1 LIG      -0.32000
      5 O2        -52.2204  -21.0920  -33.1079 O.3    1 LIG      -0.27100
      6 H1        -52.2018  -22.9640  -35.2929 H      1 LIG       0.09000
      7 H2        -51.8700  -23.8696  -33.7704 H      1 LIG       0.09000
      8 H3        -53.9734  -21.6800  -34.1400 H      1 LIG       0.09000
      9 H4        -53.6421  -22.5834  -32.6233 H      1 LIG       0.09000
@<TRIPOS>BOND
      1       1       2 1
      2       1       4 2
      3       1       5 1
      4       2       3 1
      5       3       5 1
      6       2       6 1
      7       2       7 1
      8       3       8 1
      9       3       9 1
@<TRIPOS>ALT_TYPE
CGenFF_4.0_ALT_TYPE_SET
CGenFF_4.0 1 CG2O4 2 CG3C41 3 CG3C41 4 OG2D1 5 OG3C51 6 HGA2 7 HGA2 8 HGA2 9 HGA2
@<TRIPOS>MOLECULE
4_lactone
 9 9 0 0 0
****
USER_CHARGES
INVALID_CHARGES
Pose:   4 Cluster:   4 Fr_nu: 5779914 TotEn:   -21.47
@<TRIPOS>ATOM
      1 C1        -51.5287    4.2958  -34.9599 C.2    1 LIG       0.04000
      2 C2        -51.1235    3.0109  -34.2156 C.3    1 LIG       0.11000
      3 C3        -50.0112    3.8974  -33.6634 C.3    1 LIG       0.08100
      4 O1        -52.3885    4.6445  -35.7368 O.2    1 LIG      -0.32000
      5 O2        -50.5120    5.0275  -34.4301 O.3    1 LIG      -0.27100
      6 H1        -51.8599    2.6665  -33.4880 H      1 LIG       0.09000
      7 H2        -50.8023    2.1994  -34.8706 H      1 LIG       0.09000
      8 H3        -50.0498    4.0910  -32.5879 H      1 LIG       0.09000
      9 H4        -48.9966    3.6246  -33.9661 H      1 LIG       0.09000
@<TRIPOS>BOND
      1       1       2 1
      2       1       4 2
      3       1       5 1
      4       2       3 1
      5       3       5 1
      6       2       6 1
      7       2       7 1
      8       3       8 1
      9       3       9 1
@<TRIPOS>ALT_TYPE
CGenFF_4.0_ALT_TYPE_SET
CGenFF_4.0 1 CG2O4 2 CG3C41 3 CG3C41 4 OG2D1 5 OG3C51 6 HGA2 7 HGA2 8 HGA2 9 HGA2
@<TRIPOS>MOLECULE
4_lactone
 9 9 0 0 0
****
USER_CHARGES
INVALID_CHARGES
Pose:   5 Cluster:   5 Fr_nu: 1693356 TotEn:   -21.18
@<TRIPOS>ATOM
      1 C1        -85.0713   -3.6438  -45.4205 C.2    1 LIG       0.04000
      2 C2        -84.4569   -5.0048  -45.0474 C.3    1 LIG       0.11000
      3 C3        -85.8952   -5.3470  -44.6703 C.3    1 LIG       0.08100
      4 O1        -84.6913   -2.5836  -45.8632 O.2    1 LIG      -0.32000
      5 O2        -86.3299   -4.0158  -45.0635 O.3    1 LIG      -0.27100
      6 H1        -84.0457   -5.5554  -45.8949 H      1 LIG       0.09000
      7 H2        -83.7470   -4.9611  -44.2198 H      1 LIG       0.09000
      8 H3        -86.3721   -6.1222  -45.2762 H      1 LIG       0.09000
      9 H4        -86.0732   -5.5300  -43.6070 H      1 LIG       0.09000
@<TRIPOS>BOND
      1       1       2 1
      2       1       4 2
      3       1       5 1
      4       2       3 1
      5       3       5 1
      6       2       6 1
      7       2       7 1
      8       3       8 1
      9       3       9 1
@<TRIPOS>ALT_TYPE
CGenFF_4.0_ALT_TYPE_SET
CGenFF_4.0 1 CG2O4 2 CG3C41 3 CG3C41 4 OG2D1 5 OG3C51 6 HGA2 7 HGA2 8 HGA2 9 HGA2
@<TRIPOS>MOLECULE
4_lactone
 9 9 0 0 0
****
USER_CHARGES
INVALID_CHARGES
Pose:   6 Cluster:   6 Fr_nu: 6499012 TotEn:   -20.79
@<TRIPOS>ATOM
      1 C1        -52.3686  -21.6883  -33.6664 C.2    1 LIG       0.04000
      2 C2        -53.2525  -22.0918  -34.8602 C.3    1 LIG       0.11000
      3 C3        -54.3398  -22.1789  -33.7934 C.3    1 LIG       0.08100
      4 O1        -51.2139  -21.3824  -33.4733 O.2    1 LIG      -0.32000
      5 O2        -53.3852  -21.7871  -32.7684 O.3    1 LIG      -0.27100
      6 H1        -53.3816  -21.3050  -35.6050 H      1 LIG       0.09000
      7 H2        -52.9678  -23.0368  -35.3258 H      1 LIG       0.09000
      8 H3        -55.1529  -21.4537  -33.8856 H      1 LIG       0.09000
      9 H4        -54.7399  -23.1796  -33.6084 H      1 LIG       0.09000
@<TRIPOS>BOND
      1       1       2 1
      2       1       4 2
      3       1       5 1
      4       2       3 1
      5       3       5 1
      6       2       6 1
      7       2       7 1
      8       3       8 1
      9       3       9 1
@<TRIPOS>ALT_TYPE
CGenFF_4.0_ALT_TYPE_SET
CGenFF_4.0 1 CG2O4 2 CG3C41 3 CG3C41 4 OG2D1 5 OG3C51 6 HGA2 7 HGA2 8 HGA2 9 HGA2
@<TRIPOS>MOLECULE
4_lactone
 9 9 0 0 0
****
USER_CHARGES
INVALID_CHARGES
Pose:   7 Cluster:   7 Fr_nu: 7149740 TotEn:   -20.53
@<TRIPOS>ATOM
      1 C1        -85.2726   -3.1619  -45.7252 C.2    1 LIG       0.04000
      2 C2        -85.5419   -4.4252  -44.8882 C.3    1 LIG       0.11000
      3 C3        -86.6410   -3.5640  -44.2733 C.3    1 LIG       0.08100
      4 O1        -84.5065   -2.8131  -46.5946 O.2    1 LIG      -0.32000
      5 O2        -86.2695   -2.4511  -45.1330 O.3    1 LIG      -0.27100
      6 H1        -85.8822   -5.2821  -45.4717 H      1 LIG       0.09000
      7 H2        -84.7240   -4.6993  -44.2198 H      1 LIG       0.09000
      8 H3        -87.6653   -3.8961  -44.4637 H      1 LIG       0.09000
      9 H4        -86.5103   -3.3162  -43.2164 H      1 LIG       0.09000
@<TRIPOS>BOND
      1       1       2 1
      2       1       4 2
      3       1       5 1
      4       2       3 1
      5       3       5 1
      6       2       6 1
      7       2       7 1
      8       3       8 1
      9       3       9 1
@<TRIPOS>ALT_TYPE
CGenFF_4.0_ALT_TYPE_SET
CGenFF_4.0 1 CG2O4 2 CG3C41 3 CG3C41 4 OG2D1 5 OG3C51 6 HGA2 7 HGA2 8 HGA2 9 HGA2
@<TRIPOS>MOLECULE
4_lactone
 9 9 0 0 0
****
USER_CHARGES
INVALID_CHARGES
Pose:   8 Cluster:   8 Fr_nu: 7241459 TotEn:   -19.86
@<TRIPOS>ATOM
      1 C1        -51.8145  -24.3664  -25.7165 C.2    1 LIG       0.04000
      2 C2        -52.6153  -25.3760  -26.5583 C.3    1 LIG       0.11000
      3 C3        -51.2356  -25.9664  -26.8332 C.3    1 LIG       0.08100
      4 O1        -52.0429  -23.3983  -25.0273 O.2    1 LIG      -0.32000
      5 O2        -50.6172  -24.9435  -26.0046 O.3    1 LIG      -0.27100
      6 H1        -53.2918  -26.0039  -25.9763 H      1 LIG       0.09000
      7 H2        -53.1229  -24.9355  -27.4180 H      1 LIG       0.09000
      8 H3        -51.0612  -26.9691  -26.4334 H      1 LIG       0.09000
      9 H4        -50.8940  -25.9041  -27.8701 H      1 LIG       0.09000
@<TRIPOS>BOND
      1       1       2 1
      2       1       4 2
      3       1       5 1
      4       2       3 1
      5       3       5 1
      6       2       6 1
      7       2       7 1
      8       3       8 1
      9       3       9 1
@<TRIPOS>ALT_TYPE
CGenFF_4.0_ALT_TYPE_SET
CGenFF_4.0 1 CG2O4 2 CG3C41 3 CG3C41 4 OG2D1 5 OG3C51 6 HGA2 7 HGA2 8 HGA2 9 HGA2
@<TRIPOS>MOLECULE
4_lactone
 9 9 0 0 0
****
USER_CHARGES
INVALID_CHARGES
Pose:   9 Cluster:   9 Fr_nu: 7329941 TotEn:   -19.59
@<TRIPOS>ATOM
      1 C1        -86.8054   -2.9490  -45.1307 C.2    1 LIG       0.04000
      2 C2        -85.4965   -3.6880  -44.7990 C.3    1 LIG       0.11000
      3 C3        -86.4468   -4.7607  -44.2754 C.3    1 LIG       0.08100
      4 O1        -87.1352   -1.8952  -45.6258 O.2    1 LIG      -0.32000
      5 O2        -87.5933   -3.9453  -44.6445 O.3    1 LIG      -0.27100
      6 H1        -84.9067   -3.9641  -45.6744 H      1 LIG       0.09000
      7 H2        -84.8824   -3.1901  -44.0469 H      1 LIG       0.09000
      8 H3        -86.4353   -5.7096  -44.8186 H      1 LIG       0.09000
      9 H4        -86.4101   -4.9376  -43.1970 H      1 LIG       0.09000
@<TRIPOS>BOND
      1       1       2 1
      2       1       4 2
      3       1       5 1
      4       2       3 1
      5       3       5 1
      6       2       6 1
      7       2       7 1
      8       3       8 1
      9       3       9 1
@<TRIPOS>ALT_TYPE
CGenFF_4.0_ALT_TYPE_SET
CGenFF_4.0 1 CG2O4 2 CG3C41 3 CG3C41 4 OG2D1 5 OG3C51 6 HGA2 7 HGA2 8 HGA2 9 HGA2
@<TRIPOS>MOLECULE
4_lactone
 9 9 0 0 0
****
USER_CHARGES
INVALID_CHARGES
Pose:  10 Cluster:  10 Fr_nu: 522200 TotEn:   -19.35
@<TRIPOS>ATOM
      1 C1        -72.3510   -7.4093  -50.4789 C.2    1 LIG       0.04000
      2 C2        -73.7029   -8.0415  -50.8555 C.3    1 LIG       0.11000
      3 C3        -72.9562   -8.4441  -52.1237 C.3    1 LIG       0.08100
      4 O1        -71.8839   -6.7851  -49.5535 O.2    1 LIG      -0.32000
      5 O2        -71.7479   -7.7995  -51.6338 O.3    1 LIG      -0.27100
      6 H1        -74.0076   -8.8624  -50.2045 H      1 LIG       0.09000
      7 H2        -74.5102   -7.3196  -50.9892 H      1 LIG       0.09000
      8 H3        -72.8105   -9.5183  -52.2668 H      1 LIG       0.09000
      9 H4        -73.3123   -7.9807  -53.0479 H      1 LIG       0.09000
@<TRIPOS>BOND
      1       1       2 1
      2       1       4 2
      3       1       5 1
      4       2       3 1
      5       3       5 1
      6       2       6 1
      7       2       7 1
      8       3       8 1
      9       3       9 1
@<TRIPOS>ALT_TYPE
CGenFF_4.0_ALT_TYPE_SET
CGenFF_4.0 1 CG2O4 2 CG3C41 3 CG3C41 4 OG2D1 5 OG3C51 6 HGA2 7 HGA2 8 HGA2 9 HGA2
@<TRIPOS>MOLECULE
4_lactone
 9 9 0 0 0
****
USER_CHARGES
INVALID_CHARGES
Pose:  11 Cluster:  11 Fr_nu: 7270689 TotEn:   -19.30
@<TRIPOS>ATOM
      1 C1        -52.1779  -24.4951  -24.7464 C.2    1 LIG       0.04000
      2 C2        -53.4408  -25.2751  -25.1535 C.3    1 LIG       0.11000
      3 C3        -53.3018  -25.8736  -23.7569 C.3    1 LIG       0.08100
      4 O1        -51.4401  -23.6711  -25.2374 O.2    1 LIG      -0.32000
      5 O2        -52.1138  -25.0699  -23.5154 O.3    1 LIG      -0.27100
      6 H1        -54.3191  -24.6482  -25.3148 H      1 LIG       0.09000
      7 H2        -53.2886  -25.9670  -25.9835 H      1 LIG       0.09000
      8 H3        -54.1036  -25.6292  -23.0548 H      1 LIG       0.09000
      9 H4        -53.0770  -26.9432  -23.7224 H      1 LIG       0.09000
@<TRIPOS>BOND
      1       1       2 1
      2       1       4 2
      3       1       5 1
      4       2       3 1
      5       3       5 1
      6       2       6 1
      7       2       7 1
      8       3       8 1
      9       3       9 1
@<TRIPOS>ALT_TYPE
CGenFF_4.0_ALT_TYPE_SET
CGenFF_4.0 1 CG2O4 2 CG3C41 3 CG3C41 4 OG2D1 5 OG3C51 6 HGA2 7 HGA2 8 HGA2 9 HGA2
@<TRIPOS>MOLECULE
4_lactone
 9 9 0 0 0
****
USER_CHARGES
INVALID_CHARGES
Pose:  12 Cluster:  12 Fr_nu: 133406 TotEn:   -18.48
@<TRIPOS>ATOM
      1 C1        -72.8084   -7.3713  -51.2565 C.2    1 LIG       0.04000
      2 C2        -73.5223   -8.0871  -52.4172 C.3    1 LIG       0.11000
      3 C3        -74.4021   -8.6366  -51.2983 C.3    1 LIG       0.08100
      4 O1        -71.8747   -6.6152  -51.1128 O.2    1 LIG      -0.32000
      5 O2        -73.6305   -7.8991  -50.3102 O.3    1 LIG      -0.27100
      6 H1        -74.0153   -7.4137  -53.1201 H      1 LIG       0.09000
      7 H2        -72.9027   -8.8198  -52.9369 H      1 LIG       0.09000
      8 H3        -75.4470   -8.3148  -51.3160 H      1 LIG       0.09000
      9 H4        -74.3377   -9.7158  -51.1346 H      1 LIG       0.09000
@<TRIPOS>BOND
      1       1       2 1
      2       1       4 2
      3       1       5 1
      4       2       3 1
      5       3       5 1
      6       2       6 1
      7       2       7 1
      8       3       8 1
      9       3       9 1
@<TRIPOS>ALT_TYPE
CGenFF_4.0_ALT_TYPE_SET
CGenFF_4.0 1 CG2O4 2 CG3C41 3 CG3C41 4 OG2D1 5 OG3C51 6 HGA2 7 HGA2 8 HGA2 9 HGA2
@<TRIPOS>MOLECULE
4_lactone
 9 9 0 0 0
****
USER_CHARGES
INVALID_CHARGES
Pose:  13 Cluster:  13 Fr_nu: 1186900 TotEn:   -18.38
@<TRIPOS>ATOM
      1 C1        -62.3208   -0.8709  -25.6157 C.2    1 LIG       0.04000
      2 C2        -63.6078   -1.3968  -26.2762 C.3    1 LIG       0.11000
      3 C3        -64.0295    0.0676  -26.2005 C.3    1 LIG       0.08100
      4 O1        -61.2658   -1.3220  -25.2310 O.2    1 LIG      -0.32000
      5 O2        -62.7614    0.4152  -25.5787 O.3    1 LIG      -0.27100
      6 H1        -63.4617   -1.7962  -27.2810 H      1 LIG       0.09000
      7 H2        -64.1780   -2.0876  -25.6530 H      1 LIG       0.09000
      8 H3        -64.1596    0.5733  -27.1612 H      1 LIG       0.09000
      9 H4        -64.8733    0.2818  -25.5389 H      1 LIG       0.09000
@<TRIPOS>BOND
      1       1       2 1
      2       1       4 2
      3       1       5 1
      4       2       3 1
      5       3       5 1
      6       2       6 1
      7       2       7 1
      8       3       8 1
      9       3       9 1
@<TRIPOS>ALT_TYPE
CGenFF_4.0_ALT_TYPE_SET
CGenFF_4.0 1 CG2O4 2 CG3C41 3 CG3C41 4 OG2D1 5 OG3C51 6 HGA2 7 HGA2 8 HGA2 9 HGA2
@<TRIPOS>MOLECULE
4_lactone
 9 9 0 0 0
****
USER_CHARGES
INVALID_CHARGES
Pose:  14 Cluster:  14 Fr_nu: 6339398 TotEn:   -18.28
@<TRIPOS>ATOM
      1 C1        -51.7637  -21.6757  -34.6710 C.2    1 LIG       0.04000
      2 C2        -51.9942  -22.2459  -36.0820 C.3    1 LIG       0.11000
      3 C3        -53.4651  -22.1109  -35.6998 C.3    1 LIG       0.08100
      4 O1        -50.8227  -21.3823  -33.9690 O.2    1 LIG      -0.32000
      5 O2        -53.0926  -21.5835  -34.3965 O.3    1 LIG      -0.27100
      6 H1        -51.6523  -21.5940  -36.8873 H      1 LIG       0.09000
      7 H2        -51.6302  -23.2661  -36.2149 H      1 LIG       0.09000
      8 H3        -54.0403  -21.3838  -36.2795 H      1 LIG       0.09000
      9 H4        -54.0173  -23.0504  -35.6101 H      1 LIG       0.09000
@<TRIPOS>BOND
      1       1       2 1
      2       1       4 2
      3       1       5 1
      4       2       3 1
      5       3       5 1
      6       2       6 1
      7       2       7 1
      8       3       8 1
      9       3       9 1
@<TRIPOS>ALT_TYPE
CGenFF_4.0_ALT_TYPE_SET
CGenFF_4.0 1 CG2O4 2 CG3C41 3 CG3C41 4 OG2D1 5 OG3C51 6 HGA2 7 HGA2 8 HGA2 9 HGA2
@<TRIPOS>MOLECULE
4_lactone
 9 9 0 0 0
****
USER_CHARGES
INVALID_CHARGES
Pose:  15 Cluster:  15 Fr_nu: 119664 TotEn:   -18.04
@<TRIPOS>ATOM
      1 C1        -61.5501   -1.3291  -25.2310 C.2    1 LIG       0.04000
      2 C2        -63.0836   -1.4216  -25.3270 C.3    1 LIG       0.11000
      3 C3        -62.9985    0.1005  -25.2640 C.3    1 LIG       0.08100
      4 O1        -60.6095   -2.0899  -25.2025 O.2    1 LIG      -0.32000
      5 O2        -61.5483    0.0300  -25.1781 O.3    1 LIG      -0.27100
      6 H1        -63.4468   -1.8372  -26.2682 H      1 LIG       0.09000
      7 H2        -63.5549   -1.9063  -24.4704 H      1 LIG       0.09000
      8 H3        -63.3238    0.6306  -26.1633 H      1 LIG       0.09000
      9 H4        -63.4320    0.5605  -24.3718 H      1 LIG       0.09000
@<TRIPOS>BOND
      1       1       2 1
      2       1       4 2
      3       1       5 1
      4       2       3 1
      5       3       5 1
      6       2       6 1
      7       2       7 1
      8       3       8 1
      9       3       9 1
@<TRIPOS>ALT_TYPE
CGenFF_4.0_ALT_TYPE_SET
CGenFF_4.0 1 CG2O4 2 CG3C41 3 CG3C41 4 OG2D1 5 OG3C51 6 HGA2 7 HGA2 8 HGA2 9 HGA2
@<TRIPOS>MOLECULE
4_lactone
 9 9 0 0 0
****
USER_CHARGES
INVALID_CHARGES
Pose:  16 Cluster:  16 Fr_nu:   6859 TotEn:   -18.01
@<TRIPOS>ATOM
      1 C1        -71.8402   -6.6940  -50.2920 C.2    1 LIG       0.04000
      2 C2        -72.8006   -6.8461  -51.4852 C.3    1 LIG       0.11000
      3 C3        -73.1529   -8.1637  -50.8012 C.3    1 LIG       0.08100
      4 O1        -71.0321   -5.8864  -49.8934 O.2    1 LIG      -0.32000
      5 O2        -72.2015   -7.8823  -49.7377 O.3    1 LIG      -0.27100
      6 H1        -73.5963   -6.1002  -51.5145 H      1 LIG       0.09000
      7 H2        -72.3005   -6.9319  -52.4512 H      1 LIG       0.09000
      8 H3        -74.1743   -8.2405  -50.4186 H      1 LIG       0.09000
      9 H4        -72.8829   -9.0684  -51.3528 H      1 LIG       0.09000
@<TRIPOS>BOND
      1       1       2 1
      2       1       4 2
      3       1       5 1
      4       2       3 1
      5       3       5 1
      6       2       6 1
      7       2       7 1
      8       3       8 1
      9       3       9 1
@<TRIPOS>ALT_TYPE
CGenFF_4.0_ALT_TYPE_SET
CGenFF_4.0 1 CG2O4 2 CG3C41 3 CG3C41 4 OG2D1 5 OG3C51 6 HGA2 7 HGA2 8 HGA2 9 HGA2
@<TRIPOS>MOLECULE
4_lactone
 9 9 0 0 0
****
USER_CHARGES
INVALID_CHARGES
Pose:  17 Cluster:  17 Fr_nu: 7152518 TotEn:   -17.75
@<TRIPOS>ATOM
      1 C1        -50.4949    4.8631  -35.6390 C.2    1 LIG       0.04000
      2 C2        -50.8614    3.8284  -34.5600 C.3    1 LIG       0.11000
      3 C3        -49.5655    4.3103  -33.9147 C.3    1 LIG       0.08100
      4 O1        -50.9572    5.2686  -36.6812 O.2    1 LIG      -0.32000
      5 O2        -49.3511    5.2439  -35.0092 O.3    1 LIG      -0.27100
      6 H1        -51.7771    4.0597  -34.0137 H      1 LIG       0.09000
      7 H2        -50.8599    2.7962  -34.9141 H      1 LIG       0.09000
      8 H3        -49.6768    4.8288  -32.9585 H      1 LIG       0.09000
      9 H4        -48.7638    3.5691  -33.8560 H      1 LIG       0.09000
@<TRIPOS>BOND
      1       1       2 1
      2       1       4 2
      3       1       5 1
      4       2       3 1
      5       3       5 1
      6       2       6 1
      7       2       7 1
      8       3       8 1
      9       3       9 1
@<TRIPOS>ALT_TYPE
CGenFF_4.0_ALT_TYPE_SET
CGenFF_4.0 1 CG2O4 2 CG3C41 3 CG3C41 4 OG2D1 5 OG3C51 6 HGA2 7 HGA2 8 HGA2 9 HGA2
@<TRIPOS>MOLECULE
4_lactone
 9 9 0 0 0
****
USER_CHARGES
INVALID_CHARGES
Pose:  18 Cluster:  18 Fr_nu: 7332625 TotEn:   -17.65
@<TRIPOS>ATOM
      1 C1        -54.9870    3.4339  -17.4282 C.2    1 LIG       0.04000
      2 C2        -55.3195    3.5760  -15.9321 C.3    1 LIG       0.11000
      3 C3        -54.8089    2.1397  -15.8675 C.3    1 LIG       0.08100
      4 O1        -55.0490    4.1163  -18.4256 O.2    1 LIG      -0.32000
      5 O2        -54.5468    2.1537  -17.2982 O.3    1 LIG      -0.27100
      6 H1        -54.7137    4.3180  -15.4096 H      1 LIG       0.09000
      7 H2        -56.3819    3.7117  -15.7229 H      1 LIG       0.09000
      8 H3        -53.8921    1.9884  -15.2912 H      1 LIG       0.09000
      9 H4        -55.5550    1.3853  -15.6031 H      1 LIG       0.09000
@<TRIPOS>BOND
      1       1       2 1
      2       1       4 2
      3       1       5 1
      4       2       3 1
      5       3       5 1
      6       2       6 1
      7       2       7 1
      8       3       8 1
      9       3       9 1
@<TRIPOS>ALT_TYPE
CGenFF_4.0_ALT_TYPE_SET
CGenFF_4.0 1 CG2O4 2 CG3C41 3 CG3C41 4 OG2D1 5 OG3C51 6 HGA2 7 HGA2 8 HGA2 9 HGA2
@<TRIPOS>MOLECULE
4_lactone
 9 9 0 0 0
****
USER_CHARGES
INVALID_CHARGES
Pose:  19 Cluster:  19 Fr_nu: 7323229 TotEn:   -17.59
@<TRIPOS>ATOM
      1 C1        -51.8165  -24.5554  -26.3500 C.2    1 LIG       0.04000
      2 C2        -52.7213  -25.8006  -26.3500 C.3    1 LIG       0.11000
      3 C3        -52.6154  -25.6548  -27.8651 C.3    1 LIG       0.08100
      4 O1        -51.2921  -23.8325  -25.5334 O.2    1 LIG      -0.32000
      5 O2        -51.7665  -24.4844  -27.7073 O.3    1 LIG      -0.27100
      6 H1        -52.2540  -26.6908  -25.9260 H      1 LIG       0.09000
      7 H2        -53.7120  -25.6312  -25.9251 H      1 LIG       0.09000
      8 H3        -52.0940  -26.4641  -28.3835 H      1 LIG       0.09000
      9 H4        -53.5472  -25.4086  -28.3815 H      1 LIG       0.09000
@<TRIPOS>BOND
      1       1       2 1
      2       1       4 2
      3       1       5 1
      4       2       3 1
      5       3       5 1
      6       2       6 1
      7       2       7 1
      8       3       8 1
      9       3       9 1
@<TRIPOS>ALT_TYPE
CGenFF_4.0_ALT_TYPE_SET
CGenFF_4.0 1 CG2O4 2 CG3C41 3 CG3C41 4 OG2D1 5 OG3C51 6 HGA2 7 HGA2 8 HGA2 9 HGA2
@<TRIPOS>MOLECULE
4_lactone
 9 9 0 0 0
****
USER_CHARGES
INVALID_CHARGES
Pose:  20 Cluster:  20 Fr_nu: 4659763 TotEn:   -17.36
@<TRIPOS>ATOM
      1 C1        -77.2078  -13.4960  -55.3549 C.2    1 LIG       0.04000
      2 C2        -75.7453  -13.7011  -55.7886 C.3    1 LIG       0.11000
      3 C3        -75.4620  -13.4565  -54.3094 C.3    1 LIG       0.08100
      4 O1        -78.3013  -13.4953  -55.8732 O.2    1 LIG      -0.32000
      5 O2        -76.8831  -13.2857  -54.0510 O.3    1 LIG      -0.27100
      6 H1        -75.5254  -14.7057  -56.1531 H      1 LIG       0.09000
      7 H2        -75.3734  -12.9389  -56.4752 H      1 LIG       0.09000
      8 H3        -75.0515  -14.3073  -53.7588 H      1 LIG       0.09000
      9 H4        -74.9000  -12.5468  -54.0810 H      1 LIG       0.09000
@<TRIPOS>BOND
      1       1       2 1
      2       1       4 2
      3       1       5 1
      4       2       3 1
      5       3       5 1
      6       2       6 1
      7       2       7 1
      8       3       8 1
      9       3       9 1
@<TRIPOS>ALT_TYPE
CGenFF_4.0_ALT_TYPE_SET
CGenFF_4.0 1 CG2O4 2 CG3C41 3 CG3C41 4 OG2D1 5 OG3C51 6 HGA2 7 HGA2 8 HGA2 9 HGA2
@<TRIPOS>MOLECULE
4_lactone
 9 9 0 0 0
****
USER_CHARGES
INVALID_CHARGES
Pose:  21 Cluster:  21 Fr_nu: 4816500 TotEn:   -17.09
@<TRIPOS>ATOM
      1 C1        -57.7811    1.3269  -40.5868 C.2    1 LIG       0.04000
      2 C2        -58.2439    2.1176  -39.3499 C.3    1 LIG       0.11000
      3 C3        -59.2711    2.6882  -40.3231 C.3    1 LIG       0.08100
      4 O1        -56.9294    0.5113  -40.8581 O.2    1 LIG      -0.32000
      5 O2        -58.7230    1.8773  -41.3990 O.3    1 LIG      -0.27100
      6 H1        -58.6453    1.4958  -38.5482 H      1 LIG       0.09000
      7 H2        -57.5045    2.8253  -38.9715 H      1 LIG       0.09000
      8 H3        -60.3135    2.4316  -40.1158 H      1 LIG       0.09000
      9 H4        -59.1759    3.7563  -40.5366 H      1 LIG       0.09000
@<TRIPOS>BOND
      1       1       2 1
      2       1       4 2
      3       1       5 1
      4       2       3 1
      5       3       5 1
      6       2       6 1
      7       2       7 1
      8       3       8 1
      9       3       9 1
@<TRIPOS>ALT_TYPE
CGenFF_4.0_ALT_TYPE_SET
CGenFF_4.0 1 CG2O4 2 CG3C41 3 CG3C41 4 OG2D1 5 OG3C51 6 HGA2 7 HGA2 8 HGA2 9 HGA2
@<TRIPOS>MOLECULE
4_lactone
 9 9 0 0 0
****
USER_CHARGES
INVALID_CHARGES
Pose:  22 Cluster:  22 Fr_nu: 7127827 TotEn:   -17.02
@<TRIPOS>ATOM
      1 C1        -56.9089    1.2949  -40.0989 C.2    1 LIG       0.04000
      2 C2        -58.1068    2.1842  -39.7200 C.3    1 LIG       0.11000
      3 C3        -58.3395    2.2013  -41.2278 C.3    1 LIG       0.08100
      4 O1        -56.0126    0.7141  -39.5300 O.2    1 LIG      -0.32000
      5 O2        -57.1747    1.3543  -41.4314 O.3    1 LIG      -0.27100
      6 H1        -58.8698    1.6757  -39.1287 H      1 LIG       0.09000
      7 H2        -57.8281    3.1395  -39.2721 H      1 LIG       0.09000
      8 H3        -59.2566    1.7150  -41.5710 H      1 LIG       0.09000
      9 H4        -58.2186    3.1739  -41.7127 H      1 LIG       0.09000
@<TRIPOS>BOND
      1       1       2 1
      2       1       4 2
      3       1       5 1
      4       2       3 1
      5       3       5 1
      6       2       6 1
      7       2       7 1
      8       3       8 1
      9       3       9 1
@<TRIPOS>ALT_TYPE
CGenFF_4.0_ALT_TYPE_SET
CGenFF_4.0 1 CG2O4 2 CG3C41 3 CG3C41 4 OG2D1 5 OG3C51 6 HGA2 7 HGA2 8 HGA2 9 HGA2
@<TRIPOS>MOLECULE
4_lactone
 9 9 0 0 0
****
USER_CHARGES
INVALID_CHARGES
Pose:  23 Cluster:  23 Fr_nu: 7069528 TotEn:   -16.93
@<TRIPOS>ATOM
      1 C1        -69.4435    5.0550  -47.4866 C.2    1 LIG       0.04000
      2 C2        -68.5106    3.9409  -47.9942 C.3    1 LIG       0.11000
      3 C3        -69.7432    3.0651  -47.7910 C.3    1 LIG       0.08100
      4 O1        -69.3791    6.2436  -47.2690 O.2    1 LIG      -0.32000
      5 O2        -70.5022    4.2162  -47.3280 O.3    1 LIG      -0.27100
      6 H1        -68.1854    4.0686  -49.0278 H      1 LIG       0.09000
      7 H2        -67.6664    3.7323  -47.3350 H      1 LIG       0.09000
      8 H3        -70.1748    2.6365  -48.6996 H      1 LIG       0.09000
      9 H4        -69.6564    2.3018  -47.0128 H      1 LIG       0.09000
@<TRIPOS>BOND
      1       1       2 1
      2       1       4 2
      3       1       5 1
      4       2       3 1
      5       3       5 1
      6       2       6 1
      7       2       7 1
      8       3       8 1
      9       3       9 1
@<TRIPOS>ALT_TYPE
CGenFF_4.0_ALT_TYPE_SET
CGenFF_4.0 1 CG2O4 2 CG3C41 3 CG3C41 4 OG2D1 5 OG3C51 6 HGA2 7 HGA2 8 HGA2 9 HGA2
@<TRIPOS>MOLECULE
4_lactone
 9 9 0 0 0
****
USER_CHARGES
INVALID_CHARGES
Pose:  24 Cluster:  24 Fr_nu: 5766276 TotEn:   -16.84
@<TRIPOS>ATOM
      1 C1        -73.4802  -25.4467  -39.4945 C.2    1 LIG       0.04000
      2 C2        -72.3019  -25.7731  -40.4296 C.3    1 LIG       0.11000
      3 C3        -72.1223  -24.2580  -40.4357 C.3    1 LIG       0.08100
      4 O1        -74.3353  -26.0532  -38.8902 O.2    1 LIG      -0.32000
      5 O2        -73.2630  -24.1051  -39.5462 O.3    1 LIG      -0.27100
      6 H1        -71.5014  -26.3430  -39.9553 H      1 LIG       0.09000
      7 H2        -72.5982  -26.2197  -41.3801 H      1 LIG       0.09000
      8 H3        -71.2011  -23.8883  -39.9771 H      1 LIG       0.09000
      9 H4        -72.2940  -23.7666  -41.3973 H      1 LIG       0.09000
@<TRIPOS>BOND
      1       1       2 1
      2       1       4 2
      3       1       5 1
      4       2       3 1
      5       3       5 1
      6       2       6 1
      7       2       7 1
      8       3       8 1
      9       3       9 1
@<TRIPOS>ALT_TYPE
CGenFF_4.0_ALT_TYPE_SET
CGenFF_4.0 1 CG2O4 2 CG3C41 3 CG3C41 4 OG2D1 5 OG3C51 6 HGA2 7 HGA2 8 HGA2 9 HGA2
@<TRIPOS>MOLECULE
4_lactone
 9 9 0 0 0
****
USER_CHARGES
INVALID_CHARGES
Pose:  25 Cluster:  25 Fr_nu:   3052 TotEn:   -16.71
@<TRIPOS>ATOM
      1 C1        -83.3124   -5.4752  -45.8008 C.2    1 LIG       0.04000
      2 C2        -82.7111   -6.6343  -46.6158 C.3    1 LIG       0.11000
      3 C3        -81.9832   -6.9360  -45.3093 C.3    1 LIG       0.08100
      4 O1        -84.0911   -4.5666  -45.9808 O.2    1 LIG      -0.32000
      5 O2        -82.6302   -5.8009  -44.6702 O.3    1 LIG      -0.27100
      6 H1        -83.4408   -7.3802  -46.9347 H      1 LIG       0.09000
      7 H2        -82.0809   -6.3141  -47.4471 H      1 LIG       0.09000
      8 H3        -82.2514   -7.8786  -44.8244 H      1 LIG       0.09000
      9 H4        -80.8966   -6.8162  -45.3363 H      1 LIG       0.09000
@<TRIPOS>BOND
      1       1       2 1
      2       1       4 2
      3       1       5 1
      4       2       3 1
      5       3       5 1
      6       2       6 1
      7       2       7 1
      8       3       8 1
      9       3       9 1
@<TRIPOS>ALT_TYPE
CGenFF_4.0_ALT_TYPE_SET
CGenFF_4.0 1 CG2O4 2 CG3C41 3 CG3C41 4 OG2D1 5 OG3C51 6 HGA2 7 HGA2 8 HGA2 9 HGA2
@<TRIPOS>MOLECULE
4_lactone
 9 9 0 0 0
****
USER_CHARGES
INVALID_CHARGES
Pose:  26 Cluster:  26 Fr_nu: 2140949 TotEn:   -16.66
@<TRIPOS>ATOM
      1 C1        -70.0835    4.6911  -48.3422 C.2    1 LIG       0.04000
      2 C2        -68.8788    3.9229  -48.9147 C.3    1 LIG       0.11000
      3 C3        -68.4435    3.8772  -47.4531 C.3    1 LIG       0.08100
      4 O1        -71.0928    5.2105  -48.7617 O.2    1 LIG      -0.32000
      5 O2        -69.6346    4.6139  -47.0607 O.3    1 LIG      -0.27100
      6 H1        -69.1354    2.9618  -49.3628 H      1 LIG       0.09000
      7 H2        -68.2479    4.5154  -49.5794 H      1 LIG       0.09000
      8 H3        -68.4160    2.8833  -46.9980 H      1 LIG       0.09000
      9 H4        -67.5316    4.4315  -47.2150 H      1 LIG       0.09000
@<TRIPOS>BOND
      1       1       2 1
      2       1       4 2
      3       1       5 1
      4       2       3 1
      5       3       5 1
      6       2       6 1
      7       2       7 1
      8       3       8 1
      9       3       9 1
@<TRIPOS>ALT_TYPE
CGenFF_4.0_ALT_TYPE_SET
CGenFF_4.0 1 CG2O4 2 CG3C41 3 CG3C41 4 OG2D1 5 OG3C51 6 HGA2 7 HGA2 8 HGA2 9 HGA2
@<TRIPOS>MOLECULE
4_lactone
 9 9 0 0 0
****
USER_CHARGES
INVALID_CHARGES
Pose:  27 Cluster:  27 Fr_nu: 2158371 TotEn:   -16.64
@<TRIPOS>ATOM
      1 C1        -69.9878    4.6093  -47.1632 C.2    1 LIG       0.04000
      2 C2        -69.5097    3.1528  -47.3015 C.3    1 LIG       0.11000
      3 C3        -69.4207    3.5128  -48.7814 C.3    1 LIG       0.08100
      4 O1        -70.3439    5.3521  -46.2768 O.2    1 LIG      -0.32000
      5 O2        -69.8860    4.8610  -48.4959 O.3    1 LIG      -0.27100
      6 H1        -68.5596    2.9468  -46.8061 H      1 LIG       0.09000
      7 H2        -70.2642    2.4096  -47.0385 H      1 LIG       0.09000
      8 H3        -68.4141    3.5157  -49.2085 H      1 LIG       0.09000
      9 H4        -70.1129    2.9797  -49.4390 H      1 LIG       0.09000
@<TRIPOS>BOND
      1       1       2 1
      2       1       4 2
      3       1       5 1
      4       2       3 1
      5       3       5 1
      6       2       6 1
      7       2       7 1
      8       3       8 1
      9       3       9 1
@<TRIPOS>ALT_TYPE
CGenFF_4.0_ALT_TYPE_SET
CGenFF_4.0 1 CG2O4 2 CG3C41 3 CG3C41 4 OG2D1 5 OG3C51 6 HGA2 7 HGA2 8 HGA2 9 HGA2
@<TRIPOS>MOLECULE
4_lactone
 9 9 0 0 0
****
USER_CHARGES
INVALID_CHARGES
Pose:  28 Cluster:  28 Fr_nu: 789046 TotEn:   -16.60
@<TRIPOS>ATOM
      1 C1        -73.0500   -7.8893  -51.8464 C.2    1 LIG       0.04000
      2 C2        -73.3173   -8.7802  -53.0728 C.3    1 LIG       0.11000
      3 C3        -74.7781   -8.5213  -52.7164 C.3    1 LIG       0.08100
      4 O1        -72.0908   -7.4562  -51.2492 O.2    1 LIG      -0.32000
      5 O2        -74.3716   -7.7014  -51.5858 O.3    1 LIG      -0.27100
      6 H1        -72.9771   -8.3523  -54.0170 H      1 LIG       0.09000
      7 H2        -72.9762   -9.8104  -52.9576 H      1 LIG       0.09000
      8 H3        -75.3491   -7.9439  -53.4485 H      1 LIG       0.09000
      9 H4        -75.3471   -9.3974  -52.3933 H      1 LIG       0.09000
@<TRIPOS>BOND
      1       1       2 1
      2       1       4 2
      3       1       5 1
      4       2       3 1
      5       3       5 1
      6       2       6 1
      7       2       7 1
      8       3       8 1
      9       3       9 1
@<TRIPOS>ALT_TYPE
CGenFF_4.0_ALT_TYPE_SET
CGenFF_4.0 1 CG2O4 2 CG3C41 3 CG3C41 4 OG2D1 5 OG3C51 6 HGA2 7 HGA2 8 HGA2 9 HGA2
@<TRIPOS>MOLECULE
4_lactone
 9 9 0 0 0
****
USER_CHARGES
INVALID_CHARGES
Pose:  29 Cluster:  29 Fr_nu: 4074847 TotEn:   -16.41
@<TRIPOS>ATOM
      1 C1        -76.3278  -22.8612  -27.6071 C.2    1 LIG       0.04000
      2 C2        -76.1218  -21.3364  -27.5669 C.3    1 LIG       0.11000
      3 C3        -77.5768  -21.3096  -28.0253 C.3    1 LIG       0.08100
      4 O1        -75.6759  -23.8566  -27.3864 O.2    1 LIG      -0.32000
      5 O2        -77.6209  -22.7634  -28.0170 O.3    1 LIG      -0.27100
      6 H1        -75.9323  -20.9386  -26.5687 H      1 LIG       0.09000
      7 H2        -75.3904  -20.9667  -28.2874 H      1 LIG       0.09000
      8 H3        -78.2893  -20.8806  -27.3155 H      1 LIG       0.09000
      9 H4        -77.7481  -20.9083  -29.0280 H      1 LIG       0.09000
@<TRIPOS>BOND
      1       1       2 1
      2       1       4 2
      3       1       5 1
      4       2       3 1
      5       3       5 1
      6       2       6 1
      7       2       7 1
      8       3       8 1
      9       3       9 1
@<TRIPOS>ALT_TYPE
CGenFF_4.0_ALT_TYPE_SET
CGenFF_4.0 1 CG2O4 2 CG3C41 3 CG3C41 4 OG2D1 5 OG3C51 6 HGA2 7 HGA2 8 HGA2 9 HGA2
@<TRIPOS>MOLECULE
4_lactone
 9 9 0 0 0
****
USER_CHARGES
INVALID_CHARGES
Pose:  30 Cluster:  30 Fr_nu: 835667 TotEn:   -16.39
@<TRIPOS>ATOM
      1 C1        -58.2645   -3.2377  -20.3599 C.2    1 LIG       0.04000
      2 C2        -59.5689   -3.8681  -20.8800 C.3    1 LIG       0.11000
      3 C3        -59.5550   -2.6737  -21.8293 C.3    1 LIG       0.08100
      4 O1        -57.4333   -3.4756  -19.5133 O.2    1 LIG      -0.32000
      5 O2        -58.3159   -2.1976  -21.2347 O.3    1 LIG      -0.27100
      6 H1        -59.4362   -4.8455  -21.3465 H      1 LIG       0.09000
      7 H2        -60.3786   -3.8835  -20.1486 H      1 LIG       0.09000
      8 H3        -59.4282   -2.9122  -22.8888 H      1 LIG       0.09000
      9 H4        -60.3676   -1.9546  -21.6944 H      1 LIG       0.09000
@<TRIPOS>BOND
      1       1       2 1
      2       1       4 2
      3       1       5 1
      4       2       3 1
      5       3       5 1
      6       2       6 1
      7       2       7 1
      8       3       8 1
      9       3       9 1
@<TRIPOS>ALT_TYPE
CGenFF_4.0_ALT_TYPE_SET
CGenFF_4.0 1 CG2O4 2 CG3C41 3 CG3C41 4 OG2D1 5 OG3C51 6 HGA2 7 HGA2 8 HGA2 9 HGA2
@<TRIPOS>MOLECULE
4_lactone
 9 9 0 0 0
****
USER_CHARGES
INVALID_CHARGES
Pose:  31 Cluster:  31 Fr_nu: 7316429 TotEn:   -16.17
@<TRIPOS>ATOM
      1 C1        -49.9886  -22.5558  -33.7663 C.2    1 LIG       0.04000
      2 C2        -49.9491  -24.0847  -33.5924 C.3    1 LIG       0.11000
      3 C3        -51.4333  -23.9068  -33.2867 C.3    1 LIG       0.08100
      4 O1        -49.2139  -21.6681  -34.0423 O.2    1 LIG      -0.32000
      5 O2        -51.3160  -22.4704  -33.4829 O.3    1 LIG      -0.27100
      6 H1        -49.7161  -24.6313  -34.5075 H      1 LIG       0.09000
      7 H2        -49.3302  -24.4223  -32.7594 H      1 LIG       0.09000
      8 H3        -52.1224  -24.3571  -34.0064 H      1 LIG       0.09000
      9 H4        -51.7367  -24.1493  -32.2645 H      1 LIG       0.09000
@<TRIPOS>BOND
      1       1       2 1
      2       1       4 2
      3       1       5 1
      4       2       3 1
      5       3       5 1
      6       2       6 1
      7       2       7 1
      8       3       8 1
      9       3       9 1
@<TRIPOS>ALT_TYPE
CGenFF_4.0_ALT_TYPE_SET
CGenFF_4.0 1 CG2O4 2 CG3C41 3 CG3C41 4 OG2D1 5 OG3C51 6 HGA2 7 HGA2 8 HGA2 9 HGA2
@<TRIPOS>MOLECULE
4_lactone
 9 9 0 0 0
****
USER_CHARGES
INVALID_CHARGES
Pose:  32 Cluster:  32 Fr_nu: 2668181 TotEn:   -16.08
@<TRIPOS>ATOM
      1 C1        -72.4857  -24.8892  -39.6145 C.2    1 LIG       0.04000
      2 C2        -71.3769  -25.6023  -40.4090 C.3    1 LIG       0.11000
      3 C3        -70.8559  -24.1821  -40.6076 C.3    1 LIG       0.08100
      4 O1        -73.4802  -25.1958  -38.9970 O.2    1 LIG      -0.32000
      5 O2        -71.9660  -23.6514  -39.8319 O.3    1 LIG      -0.27100
      6 H1        -70.7473  -26.2577  -39.8051 H      1 LIG       0.09000
      7 H2        -71.7293  -26.1087  -41.3091 H      1 LIG       0.09000
      8 H3        -69.8936  -23.9606  -40.1380 H      1 LIG       0.09000
      9 H4        -70.8724  -23.8133  -41.6368 H      1 LIG       0.09000
@<TRIPOS>BOND
      1       1       2 1
      2       1       4 2
      3       1       5 1
      4       2       3 1
      5       3       5 1
      6       2       6 1
      7       2       7 1
      8       3       8 1
      9       3       9 1
@<TRIPOS>ALT_TYPE
CGenFF_4.0_ALT_TYPE_SET
CGenFF_4.0 1 CG2O4 2 CG3C41 3 CG3C41 4 OG2D1 5 OG3C51 6 HGA2 7 HGA2 8 HGA2 9 HGA2
@<TRIPOS>MOLECULE
4_lactone
 9 9 0 0 0
****
USER_CHARGES
INVALID_CHARGES
Pose:  33 Cluster:  33 Fr_nu: 3859079 TotEn:   -15.74
@<TRIPOS>ATOM
      1 C1        -61.6922   -0.6858  -25.3231 C.2    1 LIG       0.04000
      2 C2        -62.6594    0.5073  -25.2222 C.3    1 LIG       0.11000
      3 C3        -63.5504   -0.3739  -26.0926 C.3    1 LIG       0.08100
      4 O1        -60.5895   -0.9781  -24.9194 O.2    1 LIG      -0.32000
      5 O2        -62.5367   -1.4169  -26.0989 O.3    1 LIG      -0.27100
      6 H1        -63.0253    0.7001  -24.2126 H      1 LIG       0.09000
      7 H2        -62.2908    1.4205  -25.6924 H      1 LIG       0.09000
      8 H3        -64.4783   -0.7163  -25.6264 H      1 LIG       0.09000
      9 H4        -63.7458    0.0025  -27.1005 H      1 LIG       0.09000
@<TRIPOS>BOND
      1       1       2 1
      2       1       4 2
      3       1       5 1
      4       2       3 1
      5       3       5 1
      6       2       6 1
      7       2       7 1
      8       3       8 1
      9       3       9 1
@<TRIPOS>ALT_TYPE
CGenFF_4.0_ALT_TYPE_SET
CGenFF_4.0 1 CG2O4 2 CG3C41 3 CG3C41 4 OG2D1 5 OG3C51 6 HGA2 7 HGA2 8 HGA2 9 HGA2
@<TRIPOS>MOLECULE
4_lactone
 9 9 0 0 0
****
USER_CHARGES
INVALID_CHARGES
Pose:  34 Cluster:  34 Fr_nu: 5162402 TotEn:   -15.59
@<TRIPOS>ATOM
      1 C1        -51.1482  -23.8180  -26.7487 C.2    1 LIG       0.04000
      2 C2        -51.7381  -24.8425  -27.7344 C.3    1 LIG       0.11000
      3 C3        -50.9664  -24.0242  -28.7654 C.3    1 LIG       0.08100
      4 O1        -51.1851  -23.5996  -25.5591 O.2    1 LIG      -0.32000
      5 O2        -50.4864  -23.1339  -27.7202 O.3    1 LIG      -0.27100
      6 H1        -51.3856  -25.8634  -27.5799 H      1 LIG       0.09000
      7 H2        -52.8256  -24.8058  -27.8171 H      1 LIG       0.09000
      8 H3        -50.1426  -24.5439  -29.2621 H      1 LIG       0.09000
      9 H4        -51.5783  -23.4907  -29.4979 H      1 LIG       0.09000
@<TRIPOS>BOND
      1       1       2 1
      2       1       4 2
      3       1       5 1
      4       2       3 1
      5       3       5 1
      6       2       6 1
      7       2       7 1
      8       3       8 1
      9       3       9 1
@<TRIPOS>ALT_TYPE
CGenFF_4.0_ALT_TYPE_SET
CGenFF_4.0 1 CG2O4 2 CG3C41 3 CG3C41 4 OG2D1 5 OG3C51 6 HGA2 7 HGA2 8 HGA2 9 HGA2
@<TRIPOS>MOLECULE
4_lactone
 9 9 0 0 0
****
USER_CHARGES
INVALID_CHARGES
Pose:  35 Cluster:  35 Fr_nu: 5844889 TotEn:   -15.38
@<TRIPOS>ATOM
      1 C1        -70.5560    3.9160  -48.5974 C.2    1 LIG       0.04000
      2 C2        -69.0395    3.7150  -48.4270 C.3    1 LIG       0.11000
      3 C3        -69.4513    3.1296  -47.0796 C.3    1 LIG       0.08100
      4 O1        -71.3095    4.3614  -49.4329 O.2    1 LIG      -0.32000
      5 O2        -70.8514    3.3829  -47.3815 O.3    1 LIG      -0.27100
      6 H1        -68.6011    3.0104  -49.1355 H      1 LIG       0.09000
      7 H2        -68.4689    4.6443  -48.3862 H      1 LIG       0.09000
      8 H3        -69.2542    2.0623  -46.9467 H      1 LIG       0.09000
      9 H4        -69.1218    3.6909  -46.2010 H      1 LIG       0.09000
@<TRIPOS>BOND
      1       1       2 1
      2       1       4 2
      3       1       5 1
      4       2       3 1
      5       3       5 1
      6       2       6 1
      7       2       7 1
      8       3       8 1
      9       3       9 1
@<TRIPOS>ALT_TYPE
CGenFF_4.0_ALT_TYPE_SET
CGenFF_4.0 1 CG2O4 2 CG3C41 3 CG3C41 4 OG2D1 5 OG3C51 6 HGA2 7 HGA2 8 HGA2 9 HGA2
@<TRIPOS>MOLECULE
4_lactone
 9 9 0 0 0
****
USER_CHARGES
INVALID_CHARGES
Pose:  36 Cluster:  36 Fr_nu: 758711 TotEn:   -15.06
@<TRIPOS>ATOM
      1 C1        -57.7909   -3.8770  -20.0965 C.2    1 LIG       0.04000
      2 C2        -58.3436   -3.8611  -21.5330 C.3    1 LIG       0.11000
      3 C3        -59.4850   -3.0772  -20.8921 C.3    1 LIG       0.08100
      4 O1        -56.8205   -4.3102  -19.5177 O.2    1 LIG      -0.32000
      5 O2        -58.8407   -3.1750  -19.5918 O.3    1 LIG      -0.27100
      6 H1        -57.7270   -3.3060  -22.2415 H      1 LIG       0.09000
      7 H2        -58.6043   -4.8473  -21.9207 H      1 LIG       0.09000
      8 H3        -59.5854   -2.0374  -21.2152 H      1 LIG       0.09000
      9 H4        -60.4590   -3.5741  -20.8963 H      1 LIG       0.09000
@<TRIPOS>BOND
      1       1       2 1
      2       1       4 2
      3       1       5 1
      4       2       3 1
      5       3       5 1
      6       2       6 1
      7       2       7 1
      8       3       8 1
      9       3       9 1
@<TRIPOS>ALT_TYPE
CGenFF_4.0_ALT_TYPE_SET
CGenFF_4.0 1 CG2O4 2 CG3C41 3 CG3C41 4 OG2D1 5 OG3C51 6 HGA2 7 HGA2 8 HGA2 9 HGA2
@<TRIPOS>MOLECULE
4_lactone
 9 9 0 0 0
****
USER_CHARGES
INVALID_CHARGES
Pose:  37 Cluster:  37 Fr_nu: 132582 TotEn:   -15.02
@<TRIPOS>ATOM
      1 C1        -72.9811   -7.9591  -51.2039 C.2    1 LIG       0.04000
      2 C2        -74.3324   -8.6632  -51.4219 C.3    1 LIG       0.11000
      3 C3        -74.0379   -8.3793  -52.8918 C.3    1 LIG       0.08100
      4 O1        -72.2709   -7.6585  -50.2714 O.2    1 LIG      -0.32000
      5 O2        -72.7833   -7.7378  -52.5312 O.3    1 LIG      -0.27100
      6 H1        -74.3377   -9.7158  -51.1346 H      1 LIG       0.09000
      7 H2        -75.1854   -8.1311  -50.9975 H      1 LIG       0.09000
      8 H3        -73.8749   -9.2589  -53.5206 H      1 LIG       0.09000
      9 H4        -74.7201   -7.6800  -53.3829 H      1 LIG       0.09000
@<TRIPOS>BOND
      1       1       2 1
      2       1       4 2
      3       1       5 1
      4       2       3 1
      5       3       5 1
      6       2       6 1
      7       2       7 1
      8       3       8 1
      9       3       9 1
@<TRIPOS>ALT_TYPE
CGenFF_4.0_ALT_TYPE_SET
CGenFF_4.0 1 CG2O4 2 CG3C41 3 CG3C41 4 OG2D1 5 OG3C51 6 HGA2 7 HGA2 8 HGA2 9 HGA2
@<TRIPOS>MOLECULE
4_lactone
 9 9 0 0 0
****
USER_CHARGES
INVALID_CHARGES
Pose:  38 Cluster:  38 Fr_nu: 187239 TotEn:   -14.84
@<TRIPOS>ATOM
      1 C1        -56.0872    1.3626  -39.8750 C.2    1 LIG       0.04000
      2 C2        -56.8713    2.6752  -39.6974 C.3    1 LIG       0.11000
      3 C3        -58.0821    1.7489  -39.7584 C.3    1 LIG       0.08100
      4 O1        -54.9302    1.0176  -39.9570 O.2    1 LIG      -0.32000
      5 O2        -57.2099    0.5965  -39.9222 O.3    1 LIG      -0.27100
      6 H1        -56.7011    3.1698  -38.7398 H      1 LIG       0.09000
      7 H2        -56.7655    3.3732  -40.5295 H      1 LIG       0.09000
      8 H3        -58.6727    1.6803  -38.8407 H      1 LIG       0.09000
      9 H4        -58.7362    1.8840  -40.6242 H      1 LIG       0.09000
@<TRIPOS>BOND
      1       1       2 1
      2       1       4 2
      3       1       5 1
      4       2       3 1
      5       3       5 1
      6       2       6 1
      7       2       7 1
      8       3       8 1
      9       3       9 1
@<TRIPOS>ALT_TYPE
CGenFF_4.0_ALT_TYPE_SET
CGenFF_4.0 1 CG2O4 2 CG3C41 3 CG3C41 4 OG2D1 5 OG3C51 6 HGA2 7 HGA2 8 HGA2 9 HGA2
@<TRIPOS>MOLECULE
4_lactone
 9 9 0 0 0
****
USER_CHARGES
INVALID_CHARGES
Pose:  39 Cluster:  39 Fr_nu: 5122744 TotEn:   -14.80
@<TRIPOS>ATOM
      1 C1        -60.7539   -1.5489  -24.7078 C.2    1 LIG       0.04000
      2 C2        -61.7769   -1.3238  -23.5800 C.3    1 LIG       0.11000
      3 C3        -62.7809   -1.3664  -24.7281 C.3    1 LIG       0.08100
      4 O1        -59.5547   -1.6701  -24.8147 O.2    1 LIG      -0.32000
      5 O2        -61.7028   -1.5749  -25.6819 O.3    1 LIG      -0.27100
      6 H1        -61.8399   -2.1457  -22.8651 H      1 LIG       0.09000
      7 H2        -61.6765   -0.3628  -23.0729 H      1 LIG       0.09000
      8 H3        -63.4778   -2.2088  -24.7169 H      1 LIG       0.09000
      9 H4        -63.3145   -0.4320  -24.9229 H      1 LIG       0.09000
@<TRIPOS>BOND
      1       1       2 1
      2       1       4 2
      3       1       5 1
      4       2       3 1
      5       3       5 1
      6       2       6 1
      7       2       7 1
      8       3       8 1
      9       3       9 1
@<TRIPOS>ALT_TYPE
CGenFF_4.0_ALT_TYPE_SET
CGenFF_4.0 1 CG2O4 2 CG3C41 3 CG3C41 4 OG2D1 5 OG3C51 6 HGA2 7 HGA2 8 HGA2 9 HGA2
@<TRIPOS>MOLECULE
4_lactone
 9 9 0 0 0
****
USER_CHARGES
INVALID_CHARGES
Pose:  40 Cluster:  40 Fr_nu:  92157 TotEn:   -14.79
@<TRIPOS>ATOM
      1 C1        -70.1950   -4.8993  -48.7500 C.2    1 LIG       0.04000
      2 C2        -70.0719   -4.5204  -47.2632 C.3    1 LIG       0.11000
      3 C3        -70.5385   -5.9566  -47.0451 C.3    1 LIG       0.08100
      4 O1        -70.0233   -4.3688  -49.8240 O.2    1 LIG      -0.32000
      5 O2        -70.6082   -6.1671  -48.4826 O.3    1 LIG      -0.27100
      6 H1        -69.0526   -4.2997  -46.9426 H      1 LIG       0.09000
      7 H2        -70.7664   -3.7420  -46.9431 H      1 LIG       0.09000
      8 H3        -69.8118   -6.6244  -46.5746 H      1 LIG       0.09000
      9 H4        -71.5194   -6.0675  -46.5748 H      1 LIG       0.09000
@<TRIPOS>BOND
      1       1       2 1
      2       1       4 2
      3       1       5 1
      4       2       3 1
      5       3       5 1
      6       2       6 1
      7       2       7 1
      8       3       8 1
      9       3       9 1
@<TRIPOS>ALT_TYPE
CGenFF_4.0_ALT_TYPE_SET
CGenFF_4.0 1 CG2O4 2 CG3C41 3 CG3C41 4 OG2D1 5 OG3C51 6 HGA2 7 HGA2 8 HGA2 9 HGA2
@<TRIPOS>MOLECULE
4_lactone
 9 9 0 0 0
****
USER_CHARGES
INVALID_CHARGES
Pose:  41 Cluster:  41 Fr_nu: 382446 TotEn:   -14.64
@<TRIPOS>ATOM
      1 C1        -78.6446  -14.2057  -48.8154 C.2    1 LIG       0.04000
      2 C2        -78.4210  -13.5776  -47.4281 C.3    1 LIG       0.11000
      3 C3        -77.1082  -14.3527  -47.4887 C.3    1 LIG       0.08100
      4 O1        -79.4962  -14.1924  -49.6750 O.2    1 LIG      -0.32000
      5 O2        -77.4582  -14.8706  -48.8020 O.3    1 LIG      -0.27100
      6 H1        -78.3300  -12.4904  -47.4407 H      1 LIG       0.09000
      7 H2        -79.1326  -13.9081  -46.6697 H      1 LIG       0.09000
      8 H3        -76.2002  -13.7445  -47.5240 H      1 LIG       0.09000
      9 H4        -77.0009  -15.1567  -46.7553 H      1 LIG       0.09000
@<TRIPOS>BOND
      1       1       2 1
      2       1       4 2
      3       1       5 1
      4       2       3 1
      5       3       5 1
      6       2       6 1
      7       2       7 1
      8       3       8 1
      9       3       9 1
@<TRIPOS>ALT_TYPE
CGenFF_4.0_ALT_TYPE_SET
CGenFF_4.0 1 CG2O4 2 CG3C41 3 CG3C41 4 OG2D1 5 OG3C51 6 HGA2 7 HGA2 8 HGA2 9 HGA2
@<TRIPOS>MOLECULE
4_lactone
 9 9 0 0 0
****
USER_CHARGES
INVALID_CHARGES
Pose:  42 Cluster:  42 Fr_nu:   4664 TotEn:   -14.32
@<TRIPOS>ATOM
      1 C1        -79.9322  -20.1823  -32.9682 C.2    1 LIG       0.04000
      2 C2        -78.7833  -21.1145  -32.5437 C.3    1 LIG       0.11000
      3 C3        -79.7178  -22.2042  -33.0607 C.3    1 LIG       0.08100
      4 O1        -80.1679  -18.9954  -32.9620 O.2    1 LIG      -0.32000
      5 O2        -80.7142  -21.2037  -33.4096 O.3    1 LIG      -0.27100
      6 H1        -77.8619  -20.9726  -33.1106 H      1 LIG       0.09000
      7 H2        -78.5915  -21.1243  -31.4695 H      1 LIG       0.09000
      8 H3        -79.3682  -22.7493  -33.9416 H      1 LIG       0.09000
      9 H4        -80.0943  -22.8998  -32.3057 H      1 LIG       0.09000
@<TRIPOS>BOND
      1       1       2 1
      2       1       4 2
      3       1       5 1
      4       2       3 1
      5       3       5 1
      6       2       6 1
      7       2       7 1
      8       3       8 1
      9       3       9 1
@<TRIPOS>ALT_TYPE
CGenFF_4.0_ALT_TYPE_SET
CGenFF_4.0 1 CG2O4 2 CG3C41 3 CG3C41 4 OG2D1 5 OG3C51 6 HGA2 7 HGA2 8 HGA2 9 HGA2
@<TRIPOS>MOLECULE
4_lactone
 9 9 0 0 0
****
USER_CHARGES
INVALID_CHARGES
Pose:  43 Cluster:  43 Fr_nu:   4603 TotEn:   -13.85
@<TRIPOS>ATOM
      1 C1        -79.6610  -21.4850  -31.3347 C.2    1 LIG       0.04000
      2 C2        -78.7833  -21.1145  -32.5437 C.3    1 LIG       0.11000
      3 C3        -79.7194  -22.0644  -33.2849 C.3    1 LIG       0.08100
      4 O1        -79.7207  -21.2119  -30.1574 O.2    1 LIG      -0.32000
      5 O2        -80.4563  -22.3189  -32.0570 O.3    1 LIG      -0.27100
      6 H1        -78.8460  -20.0648  -32.8348 H      1 LIG       0.09000
      7 H2        -77.7459  -21.4418  -32.4578 H      1 LIG       0.09000
      8 H3        -80.3536  -21.6049  -34.0479 H      1 LIG       0.09000
      9 H4        -79.2563  -22.9763  -33.6719 H      1 LIG       0.09000
@<TRIPOS>BOND
      1       1       2 1
      2       1       4 2
      3       1       5 1
      4       2       3 1
      5       3       5 1
      6       2       6 1
      7       2       7 1
      8       3       8 1
      9       3       9 1
@<TRIPOS>ALT_TYPE
CGenFF_4.0_ALT_TYPE_SET
CGenFF_4.0 1 CG2O4 2 CG3C41 3 CG3C41 4 OG2D1 5 OG3C51 6 HGA2 7 HGA2 8 HGA2 9 HGA2
@<TRIPOS>MOLECULE
4_lactone
 9 9 0 0 0
****
USER_CHARGES
INVALID_CHARGES
Pose:  44 Cluster:  44 Fr_nu: 413668 TotEn:   -13.54
@<TRIPOS>ATOM
      1 C1        -81.1828  -21.6965  -33.8310 C.2    1 LIG       0.04000
      2 C2        -80.3348  -22.6383  -32.9574 C.3    1 LIG       0.11000
      3 C3        -79.3307  -21.4908  -33.0123 C.3    1 LIG       0.08100
      4 O1        -82.2691  -21.7093  -34.3638 O.2    1 LIG      -0.32000
      5 O2        -80.2417  -20.7146  -33.8389 O.3    1 LIG      -0.27100
      6 H1        -80.7655  -22.8442  -31.9763 H      1 LIG       0.09000
      7 H2        -80.0315  -23.5586  -33.4593 H      1 LIG       0.09000
      8 H3        -79.1273  -20.9935  -32.0601 H      1 LIG       0.09000
      9 H4        -78.3964  -21.7064  -33.5378 H      1 LIG       0.09000
@<TRIPOS>BOND
      1       1       2 1
      2       1       4 2
      3       1       5 1
      4       2       3 1
      5       3       5 1
      6       2       6 1
      7       2       7 1
      8       3       8 1
      9       3       9 1
@<TRIPOS>ALT_TYPE
CGenFF_4.0_ALT_TYPE_SET
CGenFF_4.0 1 CG2O4 2 CG3C41 3 CG3C41 4 OG2D1 5 OG3C51 6 HGA2 7 HGA2 8 HGA2 9 HGA2
@<TRIPOS>MOLECULE
4_lactone
 9 9 0 0 0
****
USER_CHARGES
INVALID_CHARGES
Pose:  45 Cluster:  45 Fr_nu:  21894 TotEn:   -13.54
@<TRIPOS>ATOM
      1 C1        -77.7310  -15.9037  -42.9060 C.2    1 LIG       0.04000
      2 C2        -77.2981  -15.3264  -44.2656 C.3    1 LIG       0.11000
      3 C3        -75.9943  -15.0423  -43.5257 C.3    1 LIG       0.08100
      4 O1        -78.7125  -16.4277  -42.4299 O.2    1 LIG      -0.32000
      5 O2        -76.5425  -15.6202  -42.3087 O.3    1 LIG      -0.27100
      6 H1        -77.2375  -16.0665  -45.0649 H      1 LIG       0.09000
      7 H2        -77.8670  -14.4493  -44.5784 H      1 LIG       0.09000
      8 H3        -75.1199  -15.5968  -43.8770 H      1 LIG       0.09000
      9 H4        -75.7480  -13.9852  -43.3930 H      1 LIG       0.09000
@<TRIPOS>BOND
      1       1       2 1
      2       1       4 2
      3       1       5 1
      4       2       3 1
      5       3       5 1
      6       2       6 1
      7       2       7 1
      8       3       8 1
      9       3       9 1
@<TRIPOS>ALT_TYPE
CGenFF_4.0_ALT_TYPE_SET
CGenFF_4.0 1 CG2O4 2 CG3C41 3 CG3C41 4 OG2D1 5 OG3C51 6 HGA2 7 HGA2 8 HGA2 9 HGA2
@<TRIPOS>MOLECULE
4_lactone
 9 9 0 0 0
****
USER_CHARGES
INVALID_CHARGES
Pose:  46 Cluster:  46 Fr_nu: 3769667 TotEn:   -13.40
@<TRIPOS>ATOM
      1 C1        -38.9070  -10.0073  -45.4806 C.2    1 LIG       0.04000
      2 C2        -39.5595  -11.1689  -46.2515 C.3    1 LIG       0.11000
      3 C3        -40.7202  -10.9130  -45.2949 C.3    1 LIG       0.08100
      4 O1        -37.8615   -9.3984  -45.4999 O.2    1 LIG      -0.32000
      5 O2        -39.9780   -9.8352  -44.6602 O.3    1 LIG      -0.27100
      6 H1        -39.7553  -10.9516  -47.3027 H      1 LIG       0.09000
      7 H2        -39.0482  -12.1255  -46.1320 H      1 LIG       0.09000
      8 H3        -41.6429  -10.5502  -45.7560 H      1 LIG       0.09000
      9 H4        -40.9374  -11.7205  -44.5903 H      1 LIG       0.09000
@<TRIPOS>BOND
      1       1       2 1
      2       1       4 2
      3       1       5 1
      4       2       3 1
      5       3       5 1
      6       2       6 1
      7       2       7 1
      8       3       8 1
      9       3       9 1
@<TRIPOS>ALT_TYPE
CGenFF_4.0_ALT_TYPE_SET
CGenFF_4.0 1 CG2O4 2 CG3C41 3 CG3C41 4 OG2D1 5 OG3C51 6 HGA2 7 HGA2 8 HGA2 9 HGA2
@<TRIPOS>MOLECULE
4_lactone
 9 9 0 0 0
****
USER_CHARGES
INVALID_CHARGES
Pose:  47 Cluster:  47 Fr_nu:  24539 TotEn:   -13.38
@<TRIPOS>ATOM
      1 C1        -80.8269  -20.7297  -32.5526 C.2    1 LIG       0.04000
      2 C2        -79.9180  -21.9037  -32.9583 C.3    1 LIG       0.11000
      3 C3        -78.8097  -20.9830  -32.4563 C.3    1 LIG       0.08100
      4 O1        -82.0089  -20.4704  -32.5626 O.2    1 LIG      -0.32000
      5 O2        -79.7900  -19.9612  -32.1237 O.3    1 LIG      -0.27100
      6 H1        -80.0782  -22.8128  -32.3766 H      1 LIG       0.09000
      7 H2        -79.9123  -22.1130  -34.0292 H      1 LIG       0.09000
      8 H3        -78.2715  -21.3292  -31.5698 H      1 LIG       0.09000
      9 H4        -78.1068  -20.6328  -33.2172 H      1 LIG       0.09000
@<TRIPOS>BOND
      1       1       2 1
      2       1       4 2
      3       1       5 1
      4       2       3 1
      5       3       5 1
      6       2       6 1
      7       2       7 1
      8       3       8 1
      9       3       9 1
@<TRIPOS>ALT_TYPE
CGenFF_4.0_ALT_TYPE_SET
CGenFF_4.0 1 CG2O4 2 CG3C41 3 CG3C41 4 OG2D1 5 OG3C51 6 HGA2 7 HGA2 8 HGA2 9 HGA2
@<TRIPOS>MOLECULE
4_lactone
 9 9 0 0 0
****
USER_CHARGES
INVALID_CHARGES
Pose:  48 Cluster:  48 Fr_nu: 1975416 TotEn:   -13.37
@<TRIPOS>ATOM
      1 C1        -79.9694  -19.8336  -31.9341 C.2    1 LIG       0.04000
      2 C2        -79.0142  -20.9088  -31.3857 C.3    1 LIG       0.11000
      3 C3        -78.6687  -21.0958  -32.8600 C.3    1 LIG       0.08100
      4 O1        -80.7706  -19.0415  -31.4923 O.2    1 LIG      -0.32000
      5 O2        -79.6145  -20.0540  -33.2283 O.3    1 LIG      -0.27100
      6 H1        -78.2135  -20.5150  -30.7578 H      1 LIG       0.09000
      7 H2        -79.5183  -21.7495  -30.9061 H      1 LIG       0.09000
      8 H3        -77.6465  -20.8312  -33.1442 H      1 LIG       0.09000
      9 H4        -78.9469  -22.0616  -33.2908 H      1 LIG       0.09000
@<TRIPOS>BOND
      1       1       2 1
      2       1       4 2
      3       1       5 1
      4       2       3 1
      5       3       5 1
      6       2       6 1
      7       2       7 1
      8       3       8 1
      9       3       9 1
@<TRIPOS>ALT_TYPE
CGenFF_4.0_ALT_TYPE_SET
CGenFF_4.0 1 CG2O4 2 CG3C41 3 CG3C41 4 OG2D1 5 OG3C51 6 HGA2 7 HGA2 8 HGA2 9 HGA2
@<TRIPOS>MOLECULE
4_lactone
 9 9 0 0 0
****
USER_CHARGES
INVALID_CHARGES
Pose:  49 Cluster:  49 Fr_nu: 3427416 TotEn:   -13.31
@<TRIPOS>ATOM
      1 C1        -80.9689  -22.8879  -32.7933 C.2    1 LIG       0.04000
      2 C2        -79.6975  -22.4392  -33.5358 C.3    1 LIG       0.11000
      3 C3        -80.4037  -21.0868  -33.5544 C.3    1 LIG       0.08100
      4 O1        -81.4065  -23.9055  -32.3062 O.2    1 LIG      -0.32000
      5 O2        -81.5405  -21.6549  -32.8469 O.3    1 LIG      -0.27100
      6 H1        -78.7887  -22.4907  -32.9342 H      1 LIG       0.09000
      7 H2        -79.5581  -22.9150  -34.5079 H      1 LIG       0.09000
      8 H3        -79.9235  -20.2937  -32.9747 H      1 LIG       0.09000
      9 H4        -80.6895  -20.7175  -34.5431 H      1 LIG       0.09000
@<TRIPOS>BOND
      1       1       2 1
      2       1       4 2
      3       1       5 1
      4       2       3 1
      5       3       5 1
      6       2       6 1
      7       2       7 1
      8       3       8 1
      9       3       9 1
@<TRIPOS>ALT_TYPE
CGenFF_4.0_ALT_TYPE_SET
CGenFF_4.0 1 CG2O4 2 CG3C41 3 CG3C41 4 OG2D1 5 OG3C51 6 HGA2 7 HGA2 8 HGA2 9 HGA2
@<TRIPOS>MOLECULE
4_lactone
 9 9 0 0 0
****
USER_CHARGES
INVALID_CHARGES
Pose:  50 Cluster:  50 Fr_nu:  21110 TotEn:   -13.30
@<TRIPOS>ATOM
      1 C1        -73.2013   -9.3780  -43.8810 C.2    1 LIG       0.04000
      2 C2        -73.7019   -9.2153  -45.3274 C.3    1 LIG       0.11000
      3 C3        -74.9974   -8.7944  -44.6399 C.3    1 LIG       0.08100
      4 O1        -72.1812   -9.7101  -43.3211 O.2    1 LIG      -0.32000
      5 O2        -74.3864   -8.9942  -43.3352 O.3    1 LIG      -0.27100
      6 H1        -73.1894   -8.4342  -45.8911 H      1 LIG       0.09000
      7 H2        -73.7455  -10.1486  -45.8912 H      1 LIG       0.09000
      8 H3        -75.2966   -7.7535  -44.7898 H      1 LIG       0.09000
      9 H4        -75.8499   -9.4623  -44.7908 H      1 LIG       0.09000
@<TRIPOS>BOND
      1       1       2 1
      2       1       4 2
      3       1       5 1
      4       2       3 1
      5       3       5 1
      6       2       6 1
      7       2       7 1
      8       3       8 1
      9       3       9 1
@<TRIPOS>ALT_TYPE
CGenFF_4.0_ALT_TYPE_SET
CGenFF_4.0 1 CG2O4 2 CG3C41 3 CG3C41 4 OG2D1 5 OG3C51 6 HGA2 7 HGA2 8 HGA2 9 HGA2
@<TRIPOS>MOLECULE
4_lactone
 9 9 0 0 0
****
USER_CHARGES
INVALID_CHARGES
Pose:  51 Cluster:  51 Fr_nu: 2227862 TotEn:   -13.11
@<TRIPOS>ATOM
      1 C1        -78.1311  -14.4486  -47.9065 C.2    1 LIG       0.04000
      2 C2        -78.5610  -13.4276  -46.8379 C.3    1 LIG       0.11000
      3 C3        -77.1685  -13.7000  -46.2770 C.3    1 LIG       0.08100
      4 O1        -78.6052  -14.9590  -48.8959 O.2    1 LIG      -0.32000
      5 O2        -76.9049  -14.6440  -47.3516 O.3    1 LIG      -0.27100
      6 H1        -78.7272  -12.4211  -47.2248 H      1 LIG       0.09000
      7 H2        -79.3955  -13.7576  -46.2170 H      1 LIG       0.09000
      8 H3        -76.4741  -12.8558  -46.3025 H      1 LIG       0.09000
      9 H4        -77.1412  -14.1873  -45.2985 H      1 LIG       0.09000
@<TRIPOS>BOND
      1       1       2 1
      2       1       4 2
      3       1       5 1
      4       2       3 1
      5       3       5 1
      6       2       6 1
      7       2       7 1
      8       3       8 1
      9       3       9 1
@<TRIPOS>ALT_TYPE
CGenFF_4.0_ALT_TYPE_SET
CGenFF_4.0 1 CG2O4 2 CG3C41 3 CG3C41 4 OG2D1 5 OG3C51 6 HGA2 7 HGA2 8 HGA2 9 HGA2
@<TRIPOS>MOLECULE
4_lactone
 9 9 0 0 0
****
USER_CHARGES
INVALID_CHARGES
Pose:  52 Cluster:  52 Fr_nu:  97354 TotEn:   -12.87
@<TRIPOS>ATOM
      1 C1        -80.7459  -21.7845  -32.0524 C.2    1 LIG       0.04000
      2 C2        -79.3775  -21.4961  -32.6955 C.3    1 LIG       0.11000
      3 C3        -79.8156  -22.5758  -33.6805 C.3    1 LIG       0.08100
      4 O1        -81.3898  -21.3886  -31.1074 O.2    1 LIG      -0.32000
      5 O2        -81.0716  -22.7386  -32.9652 O.3    1 LIG      -0.27100
      6 H1        -79.2818  -20.4902  -33.1070 H      1 LIG       0.09000
      7 H2        -78.5256  -21.7491  -32.0621 H      1 LIG       0.09000
      8 H3        -79.9776  -22.2413  -34.7088 H      1 LIG       0.09000
      9 H4        -79.2234  -23.4950  -33.6669 H      1 LIG       0.09000
@<TRIPOS>BOND
      1       1       2 1
      2       1       4 2
      3       1       5 1
      4       2       3 1
      5       3       5 1
      6       2       6 1
      7       2       7 1
      8       3       8 1
      9       3       9 1
@<TRIPOS>ALT_TYPE
CGenFF_4.0_ALT_TYPE_SET
CGenFF_4.0 1 CG2O4 2 CG3C41 3 CG3C41 4 OG2D1 5 OG3C51 6 HGA2 7 HGA2 8 HGA2 9 HGA2
@<TRIPOS>MOLECULE
4_lactone
 9 9 0 0 0
****
USER_CHARGES
INVALID_CHARGES
Pose:  53 Cluster:  53 Fr_nu: 1682886 TotEn:   -12.85
@<TRIPOS>ATOM
      1 C1        -80.6226  -21.4246  -33.3366 C.2    1 LIG       0.04000
      2 C2        -79.0993  -21.4747  -33.1218 C.3    1 LIG       0.11000
      3 C3        -79.4803  -21.2594  -31.6601 C.3    1 LIG       0.08100
      4 O1        -81.3971  -21.5078  -34.2626 O.2    1 LIG      -0.32000
      5 O2        -80.8901  -21.2330  -32.0169 O.3    1 LIG      -0.27100
      6 H1        -78.6478  -22.4399  -33.3563 H      1 LIG       0.09000
      7 H2        -78.5555  -20.6560  -33.5959 H      1 LIG       0.09000
      8 H3        -79.2510  -22.0875  -30.9839 H      1 LIG       0.09000
      9 H4        -79.1585  -20.3099  -31.2238 H      1 LIG       0.09000
@<TRIPOS>BOND
      1       1       2 1
      2       1       4 2
      3       1       5 1
      4       2       3 1
      5       3       5 1
      6       2       6 1
      7       2       7 1
      8       3       8 1
      9       3       9 1
@<TRIPOS>ALT_TYPE
CGenFF_4.0_ALT_TYPE_SET
CGenFF_4.0 1 CG2O4 2 CG3C41 3 CG3C41 4 OG2D1 5 OG3C51 6 HGA2 7 HGA2 8 HGA2 9 HGA2
@<TRIPOS>MOLECULE
4_lactone
 9 9 0 0 0
****
USER_CHARGES
INVALID_CHARGES
Pose:  54 Cluster:  54 Fr_nu:  64756 TotEn:   -11.86
@<TRIPOS>ATOM
      1 C1        -51.3830  -11.5068  -28.2288 C.2    1 LIG       0.04000
      2 C2        -49.9850  -11.0998  -27.7296 C.3    1 LIG       0.11000
      3 C3        -49.5212  -11.8401  -28.9804 C.3    1 LIG       0.08100
      4 O1        -52.5323  -11.3701  -27.8756 O.2    1 LIG      -0.32000
      5 O2        -50.8997  -12.1513  -29.3246 O.3    1 LIG      -0.27100
      6 H1        -49.8099  -10.0229  -27.7243 H      1 LIG       0.09000
      7 H2        -49.7027  -11.5530  -26.7779 H      1 LIG       0.09000
      8 H3        -49.0438  -11.2229  -29.7464 H      1 LIG       0.09000
      9 H4        -48.9370  -12.7471  -28.8022 H      1 LIG       0.09000
@<TRIPOS>BOND
      1       1       2 1
      2       1       4 2
      3       1       5 1
      4       2       3 1
      5       3       5 1
      6       2       6 1
      7       2       7 1
      8       3       8 1
      9       3       9 1
@<TRIPOS>ALT_TYPE
CGenFF_4.0_ALT_TYPE_SET
CGenFF_4.0 1 CG2O4 2 CG3C41 3 CG3C41 4 OG2D1 5 OG3C51 6 HGA2 7 HGA2 8 HGA2 9 HGA2
@<TRIPOS>MOLECULE
4_lactone
 9 9 0 0 0
****
USER_CHARGES
INVALID_CHARGES
Pose:  55 Cluster:  55 Fr_nu: 2259156 TotEn:   -11.80
@<TRIPOS>ATOM
      1 C1        -79.5787  -16.8865  -43.9548 C.2    1 LIG       0.04000
      2 C2        -78.7244  -16.1210  -44.9811 C.3    1 LIG       0.11000
      3 C3        -77.8521  -15.8259  -43.7646 C.3    1 LIG       0.08100
      4 O1        -80.5988  -17.5375  -43.9501 O.2    1 LIG      -0.32000
      5 O2        -78.7566  -16.5840  -42.9145 O.3    1 LIG      -0.27100
      6 H1        -78.2722  -16.7548  -45.7456 H      1 LIG       0.09000
      7 H2        -79.2267  -15.2599  -45.4249 H      1 LIG       0.09000
      8 H3        -76.8511  -16.2656  -43.7815 H      1 LIG       0.09000
      9 H4        -77.8028  -14.7760  -43.4631 H      1 LIG       0.09000
@<TRIPOS>BOND
      1       1       2 1
      2       1       4 2
      3       1       5 1
      4       2       3 1
      5       3       5 1
      6       2       6 1
      7       2       7 1
      8       3       8 1
      9       3       9 1
@<TRIPOS>ALT_TYPE
CGenFF_4.0_ALT_TYPE_SET
CGenFF_4.0 1 CG2O4 2 CG3C41 3 CG3C41 4 OG2D1 5 OG3C51 6 HGA2 7 HGA2 8 HGA2 9 HGA2
@<TRIPOS>MOLECULE
4_lactone
 9 9 0 0 0
****
USER_CHARGES
INVALID_CHARGES
Pose:  56 Cluster:  56 Fr_nu: 372694 TotEn:   -11.66
@<TRIPOS>ATOM
      1 C1        -82.3961  -19.2422  -48.1211 C.2    1 LIG       0.04000
      2 C2        -82.9188  -18.6777  -46.7879 C.3    1 LIG       0.11000
      3 C3        -81.6096  -19.2416  -46.2439 C.3    1 LIG       0.08100
      4 O1        -82.7658  -19.3019  -49.2718 O.2    1 LIG      -0.32000
      5 O2        -81.2492  -19.7211  -47.5689 O.3    1 LIG      -0.27100
      6 H1        -83.0101  -17.5905  -46.7696 H      1 LIG       0.09000
      7 H2        -83.8292  -19.1590  -46.4269 H      1 LIG       0.09000
      8 H3        -80.8933  -18.5031  -45.8737 H      1 LIG       0.09000
      9 H4        -81.7107  -20.0657  -45.5322 H      1 LIG       0.09000
@<TRIPOS>BOND
      1       1       2 1
      2       1       4 2
      3       1       5 1
      4       2       3 1
      5       3       5 1
      6       2       6 1
      7       2       7 1
      8       3       8 1
      9       3       9 1
@<TRIPOS>ALT_TYPE
CGenFF_4.0_ALT_TYPE_SET
CGenFF_4.0 1 CG2O4 2 CG3C41 3 CG3C41 4 OG2D1 5 OG3C51 6 HGA2 7 HGA2 8 HGA2 9 HGA2
@<TRIPOS>MOLECULE
4_lactone
 9 9 0 0 0
****
USER_CHARGES
INVALID_CHARGES
Pose:  57 Cluster:  57 Fr_nu: 463553 TotEn:   -11.56
@<TRIPOS>ATOM
      1 C1        -75.4398   -6.1946  -57.6164 C.2    1 LIG       0.04000
      2 C2        -74.5803   -7.3929  -58.0571 C.3    1 LIG       0.11000
      3 C3        -74.4698   -7.6348  -56.5547 C.3    1 LIG       0.08100
      4 O1        -76.0518   -5.2929  -58.1425 O.2    1 LIG      -0.32000
      5 O2        -75.2983   -6.4686  -56.2918 O.3    1 LIG      -0.27100
      6 H1        -75.1275   -8.1507  -58.6199 H      1 LIG       0.09000
      7 H2        -73.6539   -7.1146  -58.5623 H      1 LIG       0.09000
      8 H3        -74.9371   -8.5525  -56.1871 H      1 LIG       0.09000
      9 H4        -73.4684   -7.5200  -56.1309 H      1 LIG       0.09000
@<TRIPOS>BOND
      1       1       2 1
      2       1       4 2
      3       1       5 1
      4       2       3 1
      5       3       5 1
      6       2       6 1
      7       2       7 1
      8       3       8 1
      9       3       9 1
@<TRIPOS>ALT_TYPE
CGenFF_4.0_ALT_TYPE_SET
CGenFF_4.0 1 CG2O4 2 CG3C41 3 CG3C41 4 OG2D1 5 OG3C51 6 HGA2 7 HGA2 8 HGA2 9 HGA2
@<TRIPOS>MOLECULE
4_lactone
 9 9 0 0 0
****
USER_CHARGES
INVALID_CHARGES
Pose:  58 Cluster:  58 Fr_nu: 1572962 TotEn:   -11.47
@<TRIPOS>ATOM
      1 C1        -59.8724  -21.6993  -24.0686 C.2    1 LIG       0.04000
      2 C2        -60.4223  -21.1284  -25.3880 C.3    1 LIG       0.11000
      3 C3        -59.5565  -19.9275  -25.0190 C.3    1 LIG       0.08100
      4 O1        -59.9858  -22.7136  -23.4184 O.2    1 LIG      -0.32000
      5 O2        -59.1244  -20.5954  -23.8013 O.3    1 LIG      -0.27100
      6 H1        -60.1120  -21.6810  -26.2762 H      1 LIG       0.09000
      7 H2        -61.4998  -20.9558  -25.3837 H      1 LIG       0.09000
      8 H3        -58.7158  -19.7261  -25.6885 H      1 LIG       0.09000
      9 H4        -60.0997  -19.0042  -24.7997 H      1 LIG       0.09000
@<TRIPOS>BOND
      1       1       2 1
      2       1       4 2
      3       1       5 1
      4       2       3 1
      5       3       5 1
      6       2       6 1
      7       2       7 1
      8       3       8 1
      9       3       9 1
@<TRIPOS>ALT_TYPE
CGenFF_4.0_ALT_TYPE_SET
CGenFF_4.0 1 CG2O4 2 CG3C41 3 CG3C41 4 OG2D1 5 OG3C51 6 HGA2 7 HGA2 8 HGA2 9 HGA2
@<TRIPOS>MOLECULE
4_lactone
 9 9 0 0 0
****
USER_CHARGES
INVALID_CHARGES
Pose:  59 Cluster:  59 Fr_nu: 4562771 TotEn:   -11.05
@<TRIPOS>ATOM
      1 C1        -70.4257    3.0349  -47.7943 C.2    1 LIG       0.04000
      2 C2        -69.1998    3.5031  -48.5988 C.3    1 LIG       0.11000
      3 C3        -68.5976    3.7150  -47.2130 C.3    1 LIG       0.08100
      4 O1        -71.5391    2.6200  -48.0237 O.2    1 LIG      -0.32000
      5 O2        -69.8273    3.2485  -46.5918 O.3    1 LIG      -0.27100
      6 H1        -68.7371    2.7202  -49.2016 H      1 LIG       0.09000
      7 H2        -69.3709    4.4073  -49.1851 H      1 LIG       0.09000
      8 H3        -67.7498    3.0720  -46.9616 H      1 LIG       0.09000
      9 H4        -68.3816    4.7532  -46.9464 H      1 LIG       0.09000
@<TRIPOS>BOND
      1       1       2 1
      2       1       4 2
      3       1       5 1
      4       2       3 1
      5       3       5 1
      6       2       6 1
      7       2       7 1
      8       3       8 1
      9       3       9 1
@<TRIPOS>ALT_TYPE
CGenFF_4.0_ALT_TYPE_SET
CGenFF_4.0 1 CG2O4 2 CG3C41 3 CG3C41 4 OG2D1 5 OG3C51 6 HGA2 7 HGA2 8 HGA2 9 HGA2
@<TRIPOS>MOLECULE
4_lactone
 9 9 0 0 0
****
USER_CHARGES
INVALID_CHARGES
Pose:  60 Cluster:  60 Fr_nu: 2513111 TotEn:   -11.00
@<TRIPOS>ATOM
      1 C1        -59.0150   -1.9833  -21.0076 C.2    1 LIG       0.04000
      2 C2        -58.7364   -3.4963  -20.9597 C.3    1 LIG       0.11000
      3 C3        -58.3076   -3.1888  -19.5282 C.3    1 LIG       0.08100
      4 O1        -59.4248   -1.1756  -21.8102 O.2    1 LIG      -0.32000
      5 O2        -58.6163   -1.7808  -19.7232 O.3    1 LIG      -0.27100
      6 H1        -59.6277   -4.1170  -21.0642 H      1 LIG       0.09000
      7 H2        -57.9426   -3.8245  -21.6328 H      1 LIG       0.09000
      8 H3        -58.9260   -3.6321  -18.7429 H      1 LIG       0.09000
      9 H4        -57.2469   -3.3411  -19.3105 H      1 LIG       0.09000
@<TRIPOS>BOND
      1       1       2 1
      2       1       4 2
      3       1       5 1
      4       2       3 1
      5       3       5 1
      6       2       6 1
      7       2       7 1
      8       3       8 1
      9       3       9 1
@<TRIPOS>ALT_TYPE
CGenFF_4.0_ALT_TYPE_SET
CGenFF_4.0 1 CG2O4 2 CG3C41 3 CG3C41 4 OG2D1 5 OG3C51 6 HGA2 7 HGA2 8 HGA2 9 HGA2
@<TRIPOS>MOLECULE
4_lactone
 9 9 0 0 0
****
USER_CHARGES
INVALID_CHARGES
Pose:  61 Cluster:  61 Fr_nu:  30572 TotEn:   -10.77
@<TRIPOS>ATOM
      1 C1        -49.8140  -11.3262  -43.0412 C.2    1 LIG       0.04000
      2 C2        -50.9625  -12.2389  -42.5750 C.3    1 LIG       0.11000
      3 C3        -50.5125  -13.1016  -43.7502 C.3    1 LIG       0.08100
      4 O1        -49.3181  -10.2739  -42.7080 O.2    1 LIG      -0.32000
      5 O2        -49.4672  -12.1427  -44.0721 O.3    1 LIG      -0.27100
      6 H1        -50.8134  -12.6722  -41.5848 H      1 LIG       0.09000
      7 H2        -51.9531  -11.7905  -42.6674 H      1 LIG       0.09000
      8 H3        -50.0968  -14.0785  -43.4888 H      1 LIG       0.09000
      9 H4        -51.2332  -13.1994  -44.5667 H      1 LIG       0.09000
@<TRIPOS>BOND
      1       1       2 1
      2       1       4 2
      3       1       5 1
      4       2       3 1
      5       3       5 1
      6       2       6 1
      7       2       7 1
      8       3       8 1
      9       3       9 1
@<TRIPOS>ALT_TYPE
CGenFF_4.0_ALT_TYPE_SET
CGenFF_4.0 1 CG2O4 2 CG3C41 3 CG3C41 4 OG2D1 5 OG3C51 6 HGA2 7 HGA2 8 HGA2 9 HGA2
@<TRIPOS>MOLECULE
4_lactone
 9 9 0 0 0
****
USER_CHARGES
INVALID_CHARGES
Pose:  62 Cluster:  62 Fr_nu:   4486 TotEn:   -10.71
@<TRIPOS>ATOM
      1 C1        -51.5186  -11.0100  -27.6116 C.2    1 LIG       0.04000
      2 C2        -50.5896  -11.9820  -28.3608 C.3    1 LIG       0.11000
      3 C3        -49.5728  -11.5293  -27.3172 C.3    1 LIG       0.08100
      4 O1        -52.6640  -10.6282  -27.6925 O.2    1 LIG      -0.32000
      5 O2        -50.5624  -10.6506  -26.7137 O.3    1 LIG      -0.27100
      6 H1        -50.8966  -13.0273  -28.3007 H      1 LIG       0.09000
      7 H2        -50.3755  -11.6893  -29.3900 H      1 LIG       0.09000
      8 H3        -49.2374  -12.2996  -26.6173 H      1 LIG       0.09000
      9 H4        -48.7186  -10.9667  -27.7039 H      1 LIG       0.09000
@<TRIPOS>BOND
      1       1       2 1
      2       1       4 2
      3       1       5 1
      4       2       3 1
      5       3       5 1
      6       2       6 1
      7       2       7 1
      8       3       8 1
      9       3       9 1
@<TRIPOS>ALT_TYPE
CGenFF_4.0_ALT_TYPE_SET
CGenFF_4.0 1 CG2O4 2 CG3C41 3 CG3C41 4 OG2D1 5 OG3C51 6 HGA2 7 HGA2 8 HGA2 9 HGA2
@<TRIPOS>MOLECULE
4_lactone
 9 9 0 0 0
****
USER_CHARGES
INVALID_CHARGES
Pose:  63 Cluster:  63 Fr_nu:  10706 TotEn:   -10.60
@<TRIPOS>ATOM
      1 C1        -80.0205  -19.5439  -32.5838 C.2    1 LIG       0.04000
      2 C2        -80.4142  -20.8506  -33.2956 C.3    1 LIG       0.11000
      3 C3        -79.0054  -21.2799  -32.8970 C.3    1 LIG       0.08100
      4 O1        -80.5263  -18.4717  -32.3412 O.2    1 LIG      -0.32000
      5 O2        -78.7771  -19.9913  -32.2622 O.3    1 LIG      -0.27100
      6 H1        -81.2289  -21.3928  -32.8131 H      1 LIG       0.09000
      7 H2        -80.5909  -20.7385  -34.3666 H      1 LIG       0.09000
      8 H3        -78.9462  -22.1004  -32.1766 H      1 LIG       0.09000
      9 H4        -78.3116  -21.4483  -33.7252 H      1 LIG       0.09000
@<TRIPOS>BOND
      1       1       2 1
      2       1       4 2
      3       1       5 1
      4       2       3 1
      5       3       5 1
      6       2       6 1
      7       2       7 1
      8       3       8 1
      9       3       9 1
@<TRIPOS>ALT_TYPE
CGenFF_4.0_ALT_TYPE_SET
CGenFF_4.0 1 CG2O4 2 CG3C41 3 CG3C41 4 OG2D1 5 OG3C51 6 HGA2 7 HGA2 8 HGA2 9 HGA2
@<TRIPOS>MOLECULE
4_lactone
 9 9 0 0 0
****
USER_CHARGES
INVALID_CHARGES
Pose:  64 Cluster:  64 Fr_nu: 2766134 TotEn:   -10.52
@<TRIPOS>ATOM
      1 C1        -70.3900    4.2657  -47.9886 C.2    1 LIG       0.04000
      2 C2        -69.6348    4.2745  -49.3298 C.3    1 LIG       0.11000
      3 C3        -70.5506    3.0959  -49.6463 C.3    1 LIG       0.08100
      4 O1        -70.3819    4.8949  -46.9550 O.2    1 LIG      -0.32000
      5 O2        -71.1730    3.2096  -48.3367 O.3    1 LIG      -0.27100
      6 H1        -69.7966    5.1736  -49.9263 H      1 LIG       0.09000
      7 H2        -68.5725    4.0402  -49.2442 H      1 LIG       0.09000
      8 H3        -71.2722    3.2596  -50.4513 H      1 LIG       0.09000
      9 H4        -70.0514    2.1311  -49.7715 H      1 LIG       0.09000
@<TRIPOS>BOND
      1       1       2 1
      2       1       4 2
      3       1       5 1
      4       2       3 1
      5       3       5 1
      6       2       6 1
      7       2       7 1
      8       3       8 1
      9       3       9 1
@<TRIPOS>ALT_TYPE
CGenFF_4.0_ALT_TYPE_SET
CGenFF_4.0 1 CG2O4 2 CG3C41 3 CG3C41 4 OG2D1 5 OG3C51 6 HGA2 7 HGA2 8 HGA2 9 HGA2
@<TRIPOS>MOLECULE
4_lactone
 9 9 0 0 0
****
USER_CHARGES
INVALID_CHARGES
Pose:  65 Cluster:  65 Fr_nu:  86571 TotEn:    -9.64
@<TRIPOS>ATOM
      1 C1        -49.7843  -10.2529  -42.7642 C.2    1 LIG       0.04000
      2 C2        -50.4814  -11.5879  -43.0818 C.3    1 LIG       0.11000
      3 C3        -49.2002  -11.8632  -43.8633 C.3    1 LIG       0.08100
      4 O1        -50.0267   -9.2454  -42.1393 O.2    1 LIG      -0.32000
      5 O2        -48.6708  -10.5636  -43.4806 O.3    1 LIG      -0.27100
      6 H1        -50.6495  -12.2214  -42.2095 H      1 LIG       0.09000
      7 H2        -51.3888  -11.4855  -43.6793 H      1 LIG       0.09000
      8 H3        -48.5795  -12.6792  -43.4831 H      1 LIG       0.09000
      9 H4        -49.3174  -11.9459  -44.9473 H      1 LIG       0.09000
@<TRIPOS>BOND
      1       1       2 1
      2       1       4 2
      3       1       5 1
      4       2       3 1
      5       3       5 1
      6       2       6 1
      7       2       7 1
      8       3       8 1
      9       3       9 1
@<TRIPOS>ALT_TYPE
CGenFF_4.0_ALT_TYPE_SET
CGenFF_4.0 1 CG2O4 2 CG3C41 3 CG3C41 4 OG2D1 5 OG3C51 6 HGA2 7 HGA2 8 HGA2 9 HGA2
@<TRIPOS>MOLECULE
4_lactone
 9 9 0 0 0
****
USER_CHARGES
INVALID_CHARGES
Pose:  66 Cluster:  66 Fr_nu: 3400870 TotEn:    -8.37
@<TRIPOS>ATOM
      1 C1        -50.2885  -10.9879  -42.3451 C.2    1 LIG       0.04000
      2 C2        -50.5095  -12.1046  -43.3811 C.3    1 LIG       0.11000
      3 C3        -49.9377  -12.9916  -42.2792 C.3    1 LIG       0.08100
      4 O1        -50.4540   -9.7914  -42.2727 O.2    1 LIG      -0.32000
      5 O2        -49.7858  -11.8364  -41.4086 O.3    1 LIG      -0.27100
      6 H1        -51.5569  -12.2779  -43.6328 H      1 LIG       0.09000
      7 H2        -49.8960  -12.0075  -44.2783 H      1 LIG       0.09000
      8 H3        -50.6281  -13.7268  -41.8569 H      1 LIG       0.09000
      9 H4        -48.9733  -13.4569  -42.5012 H      1 LIG       0.09000
@<TRIPOS>BOND
      1       1       2 1
      2       1       4 2
      3       1       5 1
      4       2       3 1
      5       3       5 1
      6       2       6 1
      7       2       7 1
      8       3       8 1
      9       3       9 1
@<TRIPOS>ALT_TYPE
CGenFF_4.0_ALT_TYPE_SET
CGenFF_4.0 1 CG2O4 2 CG3C41 3 CG3C41 4 OG2D1 5 OG3C51 6 HGA2 7 HGA2 8 HGA2 9 HGA2
@<TRIPOS>MOLECULE
4_lactone
 9 9 0 0 0
****
USER_CHARGES
INVALID_CHARGES
Pose:  67 Cluster:  67 Fr_nu: 6792531 TotEn:    -8.13
@<TRIPOS>ATOM
      1 C1        -40.5645   -0.1744  -45.8970 C.2    1 LIG       0.04000
      2 C2        -41.0535    1.2280  -45.4927 C.3    1 LIG       0.11000
      3 C3        -41.0095    1.4792  -46.9970 C.3    1 LIG       0.08100
      4 O1        -40.2731   -1.2118  -45.3463 O.2    1 LIG      -0.32000
      5 O2        -40.5476    0.1190  -47.2249 O.3    1 LIG      -0.27100
      6 H1        -42.0459    1.2402  -45.0393 H      1 LIG       0.09000
      7 H2        -40.3369    1.7945  -44.8959 H      1 LIG       0.09000
      8 H3        -41.9756    1.6624  -47.4751 H      1 LIG       0.09000
      9 H4        -40.2726    2.2149  -47.3309 H      1 LIG       0.09000
@<TRIPOS>BOND
      1       1       2 1
      2       1       4 2
      3       1       5 1
      4       2       3 1
      5       3       5 1
      6       2       6 1
      7       2       7 1
      8       3       8 1
      9       3       9 1
@<TRIPOS>ALT_TYPE
CGenFF_4.0_ALT_TYPE_SET
CGenFF_4.0 1 CG2O4 2 CG3C41 3 CG3C41 4 OG2D1 5 OG3C51 6 HGA2 7 HGA2 8 HGA2 9 HGA2
@<TRIPOS>MOLECULE
4_lactone
 9 9 0 0 0
****
USER_CHARGES
INVALID_CHARGES
Pose:  68 Cluster:  68 Fr_nu: 4574350 TotEn:    -1.32
@<TRIPOS>ATOM
      1 C1        -74.7361   -6.5055  -58.2850 C.2    1 LIG       0.04000
      2 C2        -74.5692   -7.5459  -57.1630 C.3    1 LIG       0.11000
      3 C3        -75.9553   -7.0583  -56.7519 C.3    1 LIG       0.08100
      4 O1        -74.0962   -6.0986  -59.2280 O.2    1 LIG      -0.32000
      5 O2        -75.9692   -6.1182  -57.8617 O.3    1 LIG      -0.27100
      6 H1        -74.5152   -8.5769  -57.5159 H      1 LIG       0.09000
      7 H2        -73.7611   -7.3220  -56.4647 H      1 LIG       0.09000
      8 H3        -76.7603   -7.7935  -56.8361 H      1 LIG       0.09000
      9 H4        -76.0077   -6.5435  -55.7887 H      1 LIG       0.09000
@<TRIPOS>BOND
      1       1       2 1
      2       1       4 2
      3       1       5 1
      4       2       3 1
      5       3       5 1
      6       2       6 1
      7       2       7 1
      8       3       8 1
      9       3       9 1
@<TRIPOS>ALT_TYPE
CGenFF_4.0_ALT_TYPE_SET
CGenFF_4.0 1 CG2O4 2 CG3C41 3 CG3C41 4 OG2D1 5 OG3C51 6 HGA2 7 HGA2 8 HGA2 9 HGA2
@<TRIPOS>MOLECULE
pyridine
 11 11 0 0 0
****
USER_CHARGES
INVALID_CHARGES
Pose:   1 Cluster:   1 Fr_nu: 1088239 TotEn:   -15.15
@<TRIPOS>ATOM
      1 C1        -77.9208  -11.9983  -50.9249 C.ar   1 LIG      -0.11300
      2 C2        -78.8164  -12.5111  -51.8566 C.ar   1 LIG      -0.11700
      3 C3        -77.8496  -12.5600  -49.6550 C.ar   1 LIG      -0.11700
      4 C4        -79.6125  -13.5779  -51.4720 C.ar   1 LIG       0.17700
      5 C5        -78.6892  -13.6244  -49.3688 C.ar   1 LIG       0.17700
      6 N1        -79.5720  -14.1498  -50.2478 N.ar   1 LIG      -0.60000
      7 H1        -77.2799  -11.1620  -51.1878 H      1 LIG       0.11500
      8 H2        -78.8888  -12.0894  -52.8524 H      1 LIG       0.11500
      9 H3        -77.1593  -12.1762  -48.9124 H      1 LIG       0.11500
     10 H4        -80.3274  -14.0136  -52.1622 H      1 LIG       0.12400
     11 H5        -78.6736  -14.0978  -48.3926 H      1 LIG       0.12400
@<TRIPOS>BOND
      1       1       2 ar
      2       1       3 ar
      3       2       4 ar
      4       3       5 ar
      5       4       6 ar
      6       5       6 ar
      7       1       7 1
      8       2       8 1
      9       3       9 1
     10       4      10 1
     11       5      11 1
@<TRIPOS>ALT_TYPE
CGenFF_4.0_ALT_TYPE_SET
CGenFF_4.0 1 CG2R61 2 CG2R61 3 CG2R61 4 CG2R61 5 CG2R61 6 NG2R60 7 HGR61 8 HGR61 9 HGR61 10 HGR62 11 HGR62
@<TRIPOS>MOLECULE
pyridine
 11 11 0 0 0
****
USER_CHARGES
INVALID_CHARGES
Pose:   2 Cluster:   2 Fr_nu: 2994508 TotEn:   -13.97
@<TRIPOS>ATOM
      1 C1        -56.7265    3.5161  -38.9940 C.ar   1 LIG      -0.11300
      2 C2        -55.5663    2.7753  -39.1897 C.ar   1 LIG      -0.11700
      3 C3        -57.9667    2.9233  -39.2029 C.ar   1 LIG      -0.11700
      4 C4        -55.6992    1.4559  -39.5913 C.ar   1 LIG       0.17700
      5 C5        -57.9923    1.5974  -39.6042 C.ar   1 LIG       0.17700
      6 N1        -56.8866    0.8457  -39.8045 N.ar   1 LIG      -0.60000
      7 H1        -56.6642    4.5538  -38.6800 H      1 LIG       0.11500
      8 H2        -54.5889    3.2165  -39.0326 H      1 LIG       0.11500
      9 H3        -58.8843    3.4818  -39.0570 H      1 LIG       0.11500
     10 H4        -54.8245    0.8360  -39.7578 H      1 LIG       0.12400
     11 H5        -58.9340    1.0884  -39.7814 H      1 LIG       0.12400
@<TRIPOS>BOND
      1       1       2 ar
      2       1       3 ar
      3       2       4 ar
      4       3       5 ar
      5       4       6 ar
      6       5       6 ar
      7       1       7 1
      8       2       8 1
      9       3       9 1
     10       4      10 1
     11       5      11 1
@<TRIPOS>ALT_TYPE
CGenFF_4.0_ALT_TYPE_SET
CGenFF_4.0 1 CG2R61 2 CG2R61 3 CG2R61 4 CG2R61 5 CG2R61 6 NG2R60 7 HGR61 8 HGR61 9 HGR61 10 HGR62 11 HGR62
@<TRIPOS>MOLECULE
pyridine
 11 11 0 0 0
****
USER_CHARGES
INVALID_CHARGES
Pose:   3 Cluster:   3 Fr_nu: 3857160 TotEn:   -13.88
@<TRIPOS>ATOM
      1 C1        -76.9903   -7.5721  -56.2993 C.ar   1 LIG      -0.11300
      2 C2        -77.4199   -6.4931  -57.0639 C.ar   1 LIG      -0.11700
      3 C3        -75.6430   -7.9154  -56.2866 C.ar   1 LIG      -0.11700
      4 C4        -76.4700   -5.7954  -57.7923 C.ar   1 LIG       0.17700
      5 C5        -74.7727   -7.1542  -57.0501 C.ar   1 LIG       0.17700
      6 N1        -75.1528   -6.0992  -57.8053 N.ar   1 LIG      -0.60000
      7 H1        -77.7043   -8.1447  -55.7149 H      1 LIG       0.11500
      8 H2        -78.4650   -6.2072  -57.0886 H      1 LIG       0.11500
      9 H3        -75.2856   -8.7529  -55.6984 H      1 LIG       0.11500
     10 H4        -76.7545   -4.9462  -58.4048 H      1 LIG       0.12400
     11 H5        -73.7119   -7.3808  -57.0755 H      1 LIG       0.12400
@<TRIPOS>BOND
      1       1       2 ar
      2       1       3 ar
      3       2       4 ar
      4       3       5 ar
      5       4       6 ar
      6       5       6 ar
      7       1       7 1
      8       2       8 1
      9       3       9 1
     10       4      10 1
     11       5      11 1
@<TRIPOS>ALT_TYPE
CGenFF_4.0_ALT_TYPE_SET
CGenFF_4.0 1 CG2R61 2 CG2R61 3 CG2R61 4 CG2R61 5 CG2R61 6 NG2R60 7 HGR61 8 HGR61 9 HGR61 10 HGR62 11 HGR62
@<TRIPOS>MOLECULE
pyridine
 11 11 0 0 0
****
USER_CHARGES
INVALID_CHARGES
Pose:   4 Cluster:   4 Fr_nu: 3018052 TotEn:   -13.81
@<TRIPOS>ATOM
      1 C1        -51.5627    4.5571  -34.7957 C.ar   1 LIG      -0.11300
      2 C2        -50.6676    3.6727  -34.2044 C.ar   1 LIG      -0.11700
      3 C3        -51.2242    5.8998  -34.9217 C.ar   1 LIG      -0.11700
      4 C4        -49.4564    4.1770  -33.7588 C.ar   1 LIG       0.17700
      5 C5        -49.9882    6.3044  -34.4438 C.ar   1 LIG       0.17700
      6 N1        -49.0924    5.4747  -33.8635 N.ar   1 LIG      -0.60000
      7 H1        -52.5227    4.2008  -35.1571 H      1 LIG       0.11500
      8 H2        -50.9100    2.6220  -34.0960 H      1 LIG       0.11500
      9 H3        -51.9065    6.6073  -35.3788 H      1 LIG       0.11500
     10 H4        -48.7241    3.5279  -33.2901 H      1 LIG       0.12400
     11 H5        -49.6762    7.3411  -34.5171 H      1 LIG       0.12400
@<TRIPOS>BOND
      1       1       2 ar
      2       1       3 ar
      3       2       4 ar
      4       3       5 ar
      5       4       6 ar
      6       5       6 ar
      7       1       7 1
      8       2       8 1
      9       3       9 1
     10       4      10 1
     11       5      11 1
@<TRIPOS>ALT_TYPE
CGenFF_4.0_ALT_TYPE_SET
CGenFF_4.0 1 CG2R61 2 CG2R61 3 CG2R61 4 CG2R61 5 CG2R61 6 NG2R60 7 HGR61 8 HGR61 9 HGR61 10 HGR62 11 HGR62
@<TRIPOS>MOLECULE
pyridine
 11 11 0 0 0
****
USER_CHARGES
INVALID_CHARGES
Pose:   5 Cluster:   5 Fr_nu: 3041466 TotEn:   -13.74
@<TRIPOS>ATOM
      1 C1        -50.8987  -12.6448  -44.0021 C.ar   1 LIG      -0.11300
      2 C2        -50.9168  -11.8386  -42.8695 C.ar   1 LIG      -0.11700
      3 C3        -50.1369  -13.8080  -44.0087 C.ar   1 LIG      -0.11700
      4 C4        -50.1617  -12.2365  -41.7781 C.ar   1 LIG       0.17700
      5 C5        -49.4165  -14.1176  -42.8664 C.ar   1 LIG       0.17700
      6 N1        -49.4093  -13.3592  -41.7472 N.ar   1 LIG      -0.60000
      7 H1        -51.4767  -12.3668  -44.8784 H      1 LIG       0.11500
      8 H2        -51.5036  -10.9278  -42.8418 H      1 LIG       0.11500
      9 H3        -50.1074  -14.4514  -44.8806 H      1 LIG       0.11500
     10 H4        -50.1421  -11.6419  -40.8708 H      1 LIG       0.12400
     11 H5        -48.8058  -15.0133  -42.8202 H      1 LIG       0.12400
@<TRIPOS>BOND
      1       1       2 ar
      2       1       3 ar
      3       2       4 ar
      4       3       5 ar
      5       4       6 ar
      6       5       6 ar
      7       1       7 1
      8       2       8 1
      9       3       9 1
     10       4      10 1
     11       5      11 1
@<TRIPOS>ALT_TYPE
CGenFF_4.0_ALT_TYPE_SET
CGenFF_4.0 1 CG2R61 2 CG2R61 3 CG2R61 4 CG2R61 5 CG2R61 6 NG2R60 7 HGR61 8 HGR61 9 HGR61 10 HGR62 11 HGR62
@<TRIPOS>MOLECULE
pyridine
 11 11 0 0 0
****
USER_CHARGES
INVALID_CHARGES
Pose:   6 Cluster:   6 Fr_nu: 424497 TotEn:   -13.34
@<TRIPOS>ATOM
      1 C1        -61.4704   -0.2756  -22.6188 C.ar   1 LIG      -0.11300
      2 C2        -61.9972    0.1342  -23.8385 C.ar   1 LIG      -0.11700
      3 C3        -60.4499   -1.2196  -22.5906 C.ar   1 LIG      -0.11700
      4 C4        -61.4731   -0.4258  -24.9924 C.ar   1 LIG       0.17700
      5 C5        -59.9952   -1.7193  -23.8003 C.ar   1 LIG       0.17700
      6 N1        -60.4822   -1.3453  -25.0048 N.ar   1 LIG      -0.60000
      7 H1        -61.8548    0.1393  -21.6919 H      1 LIG       0.11500
      8 H2        -62.7926    0.8689  -23.8845 H      1 LIG       0.11500
      9 H3        -60.0245   -1.5543  -21.6513 H      1 LIG       0.11500
     10 H4        -61.8502   -0.1396  -25.9686 H      1 LIG       0.12400
     11 H5        -59.2014   -2.4583  -23.8333 H      1 LIG       0.12400
@<TRIPOS>BOND
      1       1       2 ar
      2       1       3 ar
      3       2       4 ar
      4       3       5 ar
      5       4       6 ar
      6       5       6 ar
      7       1       7 1
      8       2       8 1
      9       3       9 1
     10       4      10 1
     11       5      11 1
@<TRIPOS>ALT_TYPE
CGenFF_4.0_ALT_TYPE_SET
CGenFF_4.0 1 CG2R61 2 CG2R61 3 CG2R61 4 CG2R61 5 CG2R61 6 NG2R60 7 HGR61 8 HGR61 9 HGR61 10 HGR62 11 HGR62
@<TRIPOS>MOLECULE
pyridine
 11 11 0 0 0
****
USER_CHARGES
INVALID_CHARGES
Pose:   7 Cluster:   7 Fr_nu: 768025 TotEn:   -13.14
@<TRIPOS>ATOM
      1 C1        -71.5291  -26.2308  -40.3870 C.ar   1 LIG      -0.11300
      2 C2        -70.9612  -24.9683  -40.5168 C.ar   1 LIG      -0.11700
      3 C3        -72.8364  -26.3553  -39.9302 C.ar   1 LIG      -0.11700
      4 C4        -71.7364  -23.8706  -40.1793 C.ar   1 LIG       0.17700
      5 C5        -73.5276  -25.1956  -39.6187 C.ar   1 LIG       0.17700
      6 N1        -73.0095  -23.9520  -39.7320 N.ar   1 LIG      -0.60000
      7 H1        -70.9536  -27.1161  -40.6407 H      1 LIG       0.11500
      8 H2        -69.9441  -24.8473  -40.8711 H      1 LIG       0.11500
      9 H3        -73.2994  -27.3294  -39.8207 H      1 LIG       0.11500
     10 H4        -71.3393  -22.8644  -40.2627 H      1 LIG       0.12400
     11 H5        -74.5500  -25.2379  -39.2576 H      1 LIG       0.12400
@<TRIPOS>BOND
      1       1       2 ar
      2       1       3 ar
      3       2       4 ar
      4       3       5 ar
      5       4       6 ar
      6       5       6 ar
      7       1       7 1
      8       2       8 1
      9       3       9 1
     10       4      10 1
     11       5      11 1
@<TRIPOS>ALT_TYPE
CGenFF_4.0_ALT_TYPE_SET
CGenFF_4.0 1 CG2R61 2 CG2R61 3 CG2R61 4 CG2R61 5 CG2R61 6 NG2R60 7 HGR61 8 HGR61 9 HGR61 10 HGR62 11 HGR62
@<TRIPOS>MOLECULE
pyridine
 11 11 0 0 0
****
USER_CHARGES
INVALID_CHARGES
Pose:   8 Cluster:   8 Fr_nu: 631164 TotEn:   -12.34
@<TRIPOS>ATOM
      1 C1        -49.2517  -12.2377  -44.0860 C.ar   1 LIG      -0.11300
      2 C2        -48.2722  -11.2576  -44.2005 C.ar   1 LIG      -0.11700
      3 C3        -50.3455  -12.0257  -43.2542 C.ar   1 LIG      -0.11700
      4 C4        -48.4318  -10.0924  -43.4680 C.ar   1 LIG       0.17700
      5 C5        -50.4122  -10.8262  -42.5639 C.ar   1 LIG       0.17700
      6 N1        -49.4803   -9.8506  -42.6496 N.ar   1 LIG      -0.60000
      7 H1        -49.1624  -13.1653  -44.6434 H      1 LIG       0.11500
      8 H2        -47.4112  -11.4010  -44.8430 H      1 LIG       0.11500
      9 H3        -51.1209  -12.7759  -43.1491 H      1 LIG       0.11500
     10 H4        -47.6952   -9.2976  -43.5226 H      1 LIG       0.12400
     11 H5        -51.2444  -10.6117  -41.9014 H      1 LIG       0.12400
@<TRIPOS>BOND
      1       1       2 ar
      2       1       3 ar
      3       2       4 ar
      4       3       5 ar
      5       4       6 ar
      6       5       6 ar
      7       1       7 1
      8       2       8 1
      9       3       9 1
     10       4      10 1
     11       5      11 1
@<TRIPOS>ALT_TYPE
CGenFF_4.0_ALT_TYPE_SET
CGenFF_4.0 1 CG2R61 2 CG2R61 3 CG2R61 4 CG2R61 5 CG2R61 6 NG2R60 7 HGR61 8 HGR61 9 HGR61 10 HGR62 11 HGR62
@<TRIPOS>MOLECULE
pyridine
 11 11 0 0 0
****
USER_CHARGES
INVALID_CHARGES
Pose:   9 Cluster:   9 Fr_nu: 4033470 TotEn:   -12.34
@<TRIPOS>ATOM
      1 C1        -57.3057    2.6501  -39.1121 C.ar   1 LIG      -0.11300
      2 C2        -55.9772    2.3942  -39.4330 C.ar   1 LIG      -0.11700
      3 C3        -58.3129    2.2751  -39.9942 C.ar   1 LIG      -0.11700
      4 C4        -55.7108    1.7659  -40.6388 C.ar   1 LIG       0.17700
      5 C5        -57.9419    1.6523  -41.1750 C.ar   1 LIG       0.17700
      6 N1        -56.6623    1.3870  -41.5213 N.ar   1 LIG      -0.60000
      7 H1        -57.5555    3.1415  -38.1765 H      1 LIG       0.11500
      8 H2        -55.1758    2.6773  -38.7606 H      1 LIG       0.11500
      9 H3        -59.3553    2.4651  -39.7651 H      1 LIG       0.11500
     10 H4        -54.6909    1.5444  -40.9354 H      1 LIG       0.12400
     11 H5        -58.6890    1.3406  -41.8975 H      1 LIG       0.12400
@<TRIPOS>BOND
      1       1       2 ar
      2       1       3 ar
      3       2       4 ar
      4       3       5 ar
      5       4       6 ar
      6       5       6 ar
      7       1       7 1
      8       2       8 1
      9       3       9 1
     10       4      10 1
     11       5      11 1
@<TRIPOS>ALT_TYPE
CGenFF_4.0_ALT_TYPE_SET
CGenFF_4.0 1 CG2R61 2 CG2R61 3 CG2R61 4 CG2R61 5 CG2R61 6 NG2R60 7 HGR61 8 HGR61 9 HGR61 10 HGR62 11 HGR62
@<TRIPOS>MOLECULE
pyridine
 11 11 0 0 0
****
USER_CHARGES
INVALID_CHARGES
Pose:  10 Cluster:  10 Fr_nu: 3185531 TotEn:   -12.29
@<TRIPOS>ATOM
      1 C1        -60.0582   -1.5625  -21.0282 C.ar   1 LIG      -0.11300
      2 C2        -59.7122   -2.3502  -22.1204 C.ar   1 LIG      -0.11700
      3 C3        -59.5615   -1.8747  -19.7676 C.ar   1 LIG      -0.11700
      4 C4        -58.8730   -3.4306  -21.9008 C.ar   1 LIG       0.17700
      5 C5        -58.7292   -2.9765  -19.6533 C.ar   1 LIG       0.17700
      6 N1        -58.3708   -3.7654  -20.6911 N.ar   1 LIG      -0.60000
      7 H1        -60.7144   -0.7072  -21.1590 H      1 LIG       0.11500
      8 H2        -60.0872   -2.1255  -23.1121 H      1 LIG       0.11500
      9 H3        -59.8183   -1.2750  -18.9018 H      1 LIG       0.11500
     10 H4        -58.5739   -4.0760  -22.7201 H      1 LIG       0.12400
     11 H5        -58.3156   -3.2634  -18.6920 H      1 LIG       0.12400
@<TRIPOS>BOND
      1       1       2 ar
      2       1       3 ar
      3       2       4 ar
      4       3       5 ar
      5       4       6 ar
      6       5       6 ar
      7       1       7 1
      8       2       8 1
      9       3       9 1
     10       4      10 1
     11       5      11 1
@<TRIPOS>ALT_TYPE
CGenFF_4.0_ALT_TYPE_SET
CGenFF_4.0 1 CG2R61 2 CG2R61 3 CG2R61 4 CG2R61 5 CG2R61 6 NG2R60 7 HGR61 8 HGR61 9 HGR61 10 HGR62 11 HGR62
@<TRIPOS>MOLECULE
pyridine
 11 11 0 0 0
****
USER_CHARGES
INVALID_CHARGES
Pose:  11 Cluster:  11 Fr_nu: 2128062 TotEn:   -12.29
@<TRIPOS>ATOM
      1 C1        -55.8386    3.1233  -41.1177 C.ar   1 LIG      -0.11300
      2 C2        -54.7162    2.3079  -41.0255 C.ar   1 LIG      -0.11700
      3 C3        -57.0075    2.7653  -40.4553 C.ar   1 LIG      -0.11700
      4 C4        -54.8135    1.1541  -40.2645 C.ar   1 LIG       0.17700
      5 C5        -57.0023    1.5909  -39.7200 C.ar   1 LIG       0.17700
      6 N1        -55.9316    0.7732  -39.6070 N.ar   1 LIG      -0.60000
      7 H1        -55.8026    4.0358  -41.7052 H      1 LIG       0.11500
      8 H2        -53.7944    2.5672  -41.5330 H      1 LIG       0.11500
      9 H3        -57.8947    3.3854  -40.5134 H      1 LIG       0.11500
     10 H4        -53.9661    0.4845  -40.1614 H      1 LIG       0.12400
     11 H5        -57.8888    1.2661  -39.1852 H      1 LIG       0.12400
@<TRIPOS>BOND
      1       1       2 ar
      2       1       3 ar
      3       2       4 ar
      4       3       5 ar
      5       4       6 ar
      6       5       6 ar
      7       1       7 1
      8       2       8 1
      9       3       9 1
     10       4      10 1
     11       5      11 1
@<TRIPOS>ALT_TYPE
CGenFF_4.0_ALT_TYPE_SET
CGenFF_4.0 1 CG2R61 2 CG2R61 3 CG2R61 4 CG2R61 5 CG2R61 6 NG2R60 7 HGR61 8 HGR61 9 HGR61 10 HGR62 11 HGR62
@<TRIPOS>MOLECULE
pyridine
 11 11 0 0 0
****
USER_CHARGES
INVALID_CHARGES
Pose:  12 Cluster:  12 Fr_nu: 1614664 TotEn:   -12.21
@<TRIPOS>ATOM
      1 C1        -75.1472  -23.2569  -43.7520 C.ar   1 LIG      -0.11300
      2 C2        -74.0430  -22.6481  -43.1661 C.ar   1 LIG      -0.11700
      3 C3        -75.5571  -24.5109  -43.3131 C.ar   1 LIG      -0.11700
      4 C4        -73.3882  -23.3297  -42.1530 C.ar   1 LIG       0.17700
      5 C5        -74.8344  -25.1093  -42.2936 C.ar   1 LIG       0.17700
      6 N1        -73.7566  -24.5490  -41.7000 N.ar   1 LIG      -0.60000
      7 H1        -75.6869  -22.7553  -44.5497 H      1 LIG       0.11500
      8 H2        -73.7058  -21.6710  -43.4919 H      1 LIG       0.11500
      9 H3        -76.4148  -25.0047  -43.7556 H      1 LIG       0.11500
     10 H4        -72.5212  -22.8977  -41.6641 H      1 LIG       0.12400
     11 H5        -75.1123  -26.0876  -41.9153 H      1 LIG       0.12400
@<TRIPOS>BOND
      1       1       2 ar
      2       1       3 ar
      3       2       4 ar
      4       3       5 ar
      5       4       6 ar
      6       5       6 ar
      7       1       7 1
      8       2       8 1
      9       3       9 1
     10       4      10 1
     11       5      11 1
@<TRIPOS>ALT_TYPE
CGenFF_4.0_ALT_TYPE_SET
CGenFF_4.0 1 CG2R61 2 CG2R61 3 CG2R61 4 CG2R61 5 CG2R61 6 NG2R60 7 HGR61 8 HGR61 9 HGR61 10 HGR62 11 HGR62
@<TRIPOS>MOLECULE
pyridine
 11 11 0 0 0
****
USER_CHARGES
INVALID_CHARGES
Pose:  13 Cluster:  13 Fr_nu: 990830 TotEn:   -11.86
@<TRIPOS>ATOM
      1 C1        -79.8759  -21.8469  -33.5250 C.ar   1 LIG      -0.11300
      2 C2        -81.2551  -21.9919  -33.4252 C.ar   1 LIG      -0.11700
      3 C3        -79.2422  -20.8030  -32.8602 C.ar   1 LIG      -0.11700
      4 C4        -81.9496  -21.0737  -32.6543 C.ar   1 LIG       0.17700
      5 C5        -80.0269  -19.9379  -32.1148 C.ar   1 LIG       0.17700
      6 N1        -81.3690  -20.0467  -31.9942 N.ar   1 LIG      -0.60000
      7 H1        -79.2960  -22.5458  -34.1204 H      1 LIG       0.11500
      8 H2        -81.7701  -22.7982  -33.9345 H      1 LIG       0.11500
      9 H3        -78.1683  -20.6703  -32.9242 H      1 LIG       0.11500
     10 H4        -83.0268  -21.1434  -32.5451 H      1 LIG       0.12400
     11 H5        -79.5818  -19.1068  -31.5777 H      1 LIG       0.12400
@<TRIPOS>BOND
      1       1       2 ar
      2       1       3 ar
      3       2       4 ar
      4       3       5 ar
      5       4       6 ar
      6       5       6 ar
      7       1       7 1
      8       2       8 1
      9       3       9 1
     10       4      10 1
     11       5      11 1
@<TRIPOS>ALT_TYPE
CGenFF_4.0_ALT_TYPE_SET
CGenFF_4.0 1 CG2R61 2 CG2R61 3 CG2R61 4 CG2R61 5 CG2R61 6 NG2R60 7 HGR61 8 HGR61 9 HGR61 10 HGR62 11 HGR62
@<TRIPOS>MOLECULE
pyridine
 11 11 0 0 0
****
USER_CHARGES
INVALID_CHARGES
Pose:  14 Cluster:  14 Fr_nu: 989646 TotEn:   -11.56
@<TRIPOS>ATOM
      1 C1        -79.8681  -21.7890  -33.4470 C.ar   1 LIG      -0.11300
      2 C2        -78.6909  -21.4219  -32.8048 C.ar   1 LIG      -0.11700
      3 C3        -81.0646  -21.1718  -33.0997 C.ar   1 LIG      -0.11700
      4 C4        -78.7630  -20.4400  -31.8299 C.ar   1 LIG       0.17700
      5 C5        -81.0306  -20.2013  -32.1114 C.ar   1 LIG       0.17700
      6 N1        -79.9066  -19.8181  -31.4653 N.ar   1 LIG      -0.60000
      7 H1        -79.8533  -22.5553  -34.2163 H      1 LIG       0.11500
      8 H2        -77.7468  -21.8892  -33.0594 H      1 LIG       0.11500
      9 H3        -81.9946  -21.4424  -33.5867 H      1 LIG       0.11500
     10 H4        -77.8728  -20.1186  -31.2995 H      1 LIG       0.12400
     11 H5        -81.9366  -19.6901  -31.8030 H      1 LIG       0.12400
@<TRIPOS>BOND
      1       1       2 ar
      2       1       3 ar
      3       2       4 ar
      4       3       5 ar
      5       4       6 ar
      6       5       6 ar
      7       1       7 1
      8       2       8 1
      9       3       9 1
     10       4      10 1
     11       5      11 1
@<TRIPOS>ALT_TYPE
CGenFF_4.0_ALT_TYPE_SET
CGenFF_4.0 1 CG2R61 2 CG2R61 3 CG2R61 4 CG2R61 5 CG2R61 6 NG2R60 7 HGR61 8 HGR61 9 HGR61 10 HGR62 11 HGR62
@<TRIPOS>MOLECULE
pyridine
 11 11 0 0 0
****
USER_CHARGES
INVALID_CHARGES
Pose:  15 Cluster:  15 Fr_nu: 788683 TotEn:   -11.42
@<TRIPOS>ATOM
      1 C1        -74.0699   -9.6661  -53.4865 C.ar   1 LIG      -0.11300
      2 C2        -73.3589   -8.4910  -53.2705 C.ar   1 LIG      -0.11700
      3 C3        -74.9567  -10.1236  -52.5182 C.ar   1 LIG      -0.11700
      4 C4        -73.5687   -7.8158  -52.0789 C.ar   1 LIG       0.17700
      5 C5        -75.0948   -9.3754  -51.3602 C.ar   1 LIG       0.17700
      6 N1        -74.4214   -8.2291  -51.1148 N.ar   1 LIG      -0.60000
      7 H1        -73.9328  -10.2248  -54.4076 H      1 LIG       0.11500
      8 H2        -72.6627   -8.1154  -54.0113 H      1 LIG       0.11500
      9 H3        -75.5212  -11.0374  -52.6649 H      1 LIG       0.11500
     10 H4        -73.0380   -6.8945  -51.8626 H      1 LIG       0.12400
     11 H5        -75.7730   -9.6891  -50.5734 H      1 LIG       0.12400
@<TRIPOS>BOND
      1       1       2 ar
      2       1       3 ar
      3       2       4 ar
      4       3       5 ar
      5       4       6 ar
      6       5       6 ar
      7       1       7 1
      8       2       8 1
      9       3       9 1
     10       4      10 1
     11       5      11 1
@<TRIPOS>ALT_TYPE
CGenFF_4.0_ALT_TYPE_SET
CGenFF_4.0 1 CG2R61 2 CG2R61 3 CG2R61 4 CG2R61 5 CG2R61 6 NG2R60 7 HGR61 8 HGR61 9 HGR61 10 HGR62 11 HGR62
@<TRIPOS>MOLECULE
pyridine
 11 11 0 0 0
****
USER_CHARGES
INVALID_CHARGES
Pose:  16 Cluster:  16 Fr_nu: 1567097 TotEn:   -11.39
@<TRIPOS>ATOM
      1 C1        -82.0976    4.8551  -51.5808 C.ar   1 LIG      -0.11300
      2 C2        -83.2901    4.2196  -51.2533 C.ar   1 LIG      -0.11700
      3 C3        -81.1372    4.1785  -52.3246 C.ar   1 LIG      -0.11700
      4 C4        -83.4723    2.9173  -51.6901 C.ar   1 LIG       0.17700
      5 C5        -81.4156    2.8781  -52.7132 C.ar   1 LIG       0.17700
      6 N1        -82.5625    2.2277  -52.4142 N.ar   1 LIG      -0.60000
      7 H1        -81.9167    5.8754  -51.2563 H      1 LIG       0.11500
      8 H2        -84.0529    4.7275  -50.6748 H      1 LIG       0.11500
      9 H3        -80.2001    4.6539  -52.5910 H      1 LIG       0.11500
     10 H4        -84.3851    2.3779  -51.4605 H      1 LIG       0.12400
     11 H5        -80.6994    2.3062  -53.2942 H      1 LIG       0.12400
@<TRIPOS>BOND
      1       1       2 ar
      2       1       3 ar
      3       2       4 ar
      4       3       5 ar
      5       4       6 ar
      6       5       6 ar
      7       1       7 1
      8       2       8 1
      9       3       9 1
     10       4      10 1
     11       5      11 1
@<TRIPOS>ALT_TYPE
CGenFF_4.0_ALT_TYPE_SET
CGenFF_4.0 1 CG2R61 2 CG2R61 3 CG2R61 4 CG2R61 5 CG2R61 6 NG2R60 7 HGR61 8 HGR61 9 HGR61 10 HGR62 11 HGR62
@<TRIPOS>MOLECULE
pyridine
 11 11 0 0 0
****
USER_CHARGES
INVALID_CHARGES
Pose:  17 Cluster:  17 Fr_nu: 3930959 TotEn:   -11.19
@<TRIPOS>ATOM
      1 C1        -76.8707  -20.6995  -27.7916 C.ar   1 LIG      -0.11300
      2 C2        -75.8191  -21.4476  -27.2744 C.ar   1 LIG      -0.11700
      3 C3        -78.0674  -21.3268  -28.1198 C.ar   1 LIG      -0.11700
      4 C4        -76.0131  -22.8091  -27.1059 C.ar   1 LIG       0.17700
      5 C5        -78.1607  -22.6937  -27.9137 C.ar   1 LIG       0.17700
      6 N1        -77.1609  -23.4538  -27.4134 N.ar   1 LIG      -0.60000
      7 H1        -76.7577  -19.6296  -27.9393 H      1 LIG       0.11500
      8 H2        -74.8775  -20.9798  -27.0113 H      1 LIG       0.11500
      9 H3        -78.9004  -20.7637  -28.5249 H      1 LIG       0.11500
     10 H4        -75.2233  -23.4366  -26.7063 H      1 LIG       0.12400
     11 H5        -79.0722  -23.2312  -28.1541 H      1 LIG       0.12400
@<TRIPOS>BOND
      1       1       2 ar
      2       1       3 ar
      3       2       4 ar
      4       3       5 ar
      5       4       6 ar
      6       5       6 ar
      7       1       7 1
      8       2       8 1
      9       3       9 1
     10       4      10 1
     11       5      11 1
@<TRIPOS>ALT_TYPE
CGenFF_4.0_ALT_TYPE_SET
CGenFF_4.0 1 CG2R61 2 CG2R61 3 CG2R61 4 CG2R61 5 CG2R61 6 NG2R60 7 HGR61 8 HGR61 9 HGR61 10 HGR62 11 HGR62
@<TRIPOS>MOLECULE
pyridine
 11 11 0 0 0
****
USER_CHARGES
INVALID_CHARGES
Pose:  18 Cluster:  18 Fr_nu: 139056 TotEn:   -11.00
@<TRIPOS>ATOM
      1 C1        -56.7937    1.0020  -40.8030 C.ar   1 LIG      -0.11300
      2 C2        -57.8308    1.7034  -40.1983 C.ar   1 LIG      -0.11700
      3 C3        -55.4773    1.2771  -40.4501 C.ar   1 LIG      -0.11700
      4 C4        -57.5012    2.6624  -39.2542 C.ar   1 LIG       0.17700
      5 C5        -55.2530    2.2554  -39.4949 C.ar   1 LIG       0.17700
      6 N1        -56.2345    2.9576  -38.8856 N.ar   1 LIG      -0.60000
      7 H1        -57.0110    0.2429  -41.5484 H      1 LIG       0.11500
      8 H2        -58.8644    1.5055  -40.4575 H      1 LIG       0.11500
      9 H3        -54.6528    0.7432  -40.9088 H      1 LIG       0.11500
     10 H4        -58.2739    3.2370  -38.7541 H      1 LIG       0.12400
     11 H5        -54.2445    2.5086  -39.1848 H      1 LIG       0.12400
@<TRIPOS>BOND
      1       1       2 ar
      2       1       3 ar
      3       2       4 ar
      4       3       5 ar
      5       4       6 ar
      6       5       6 ar
      7       1       7 1
      8       2       8 1
      9       3       9 1
     10       4      10 1
     11       5      11 1
@<TRIPOS>ALT_TYPE
CGenFF_4.0_ALT_TYPE_SET
CGenFF_4.0 1 CG2R61 2 CG2R61 3 CG2R61 4 CG2R61 5 CG2R61 6 NG2R60 7 HGR61 8 HGR61 9 HGR61 10 HGR62 11 HGR62
@<TRIPOS>MOLECULE
pyridine
 11 11 0 0 0
****
USER_CHARGES
INVALID_CHARGES
Pose:  19 Cluster:  19 Fr_nu: 196351 TotEn:   -10.98
@<TRIPOS>ATOM
      1 C1        -77.3584  -13.6845  -46.6006 C.ar   1 LIG      -0.11300
      2 C2        -78.7443  -13.6836  -46.4884 C.ar   1 LIG      -0.11700
      3 C3        -76.7619  -14.1265  -47.7762 C.ar   1 LIG      -0.11700
      4 C4        -79.4829  -14.1310  -47.5719 C.ar   1 LIG       0.17700
      5 C5        -77.5893  -14.5543  -48.8020 C.ar   1 LIG       0.17700
      6 N1        -78.9392  -14.5679  -48.7300 N.ar   1 LIG      -0.60000
      7 H1        -76.7443  -13.3421  -45.7730 H      1 LIG       0.11500
      8 H2        -79.2309  -13.3433  -45.5818 H      1 LIG       0.11500
      9 H3        -75.6835  -14.1365  -47.8858 H      1 LIG       0.11500
     10 H4        -80.5671  -14.1503  -47.5342 H      1 LIG       0.12400
     11 H5        -77.1741  -14.9094  -49.7395 H      1 LIG       0.12400
@<TRIPOS>BOND
      1       1       2 ar
      2       1       3 ar
      3       2       4 ar
      4       3       5 ar
      5       4       6 ar
      6       5       6 ar
      7       1       7 1
      8       2       8 1
      9       3       9 1
     10       4      10 1
     11       5      11 1
@<TRIPOS>ALT_TYPE
CGenFF_4.0_ALT_TYPE_SET
CGenFF_4.0 1 CG2R61 2 CG2R61 3 CG2R61 4 CG2R61 5 CG2R61 6 NG2R60 7 HGR61 8 HGR61 9 HGR61 10 HGR62 11 HGR62
@<TRIPOS>MOLECULE
pyridine
 11 11 0 0 0
****
USER_CHARGES
INVALID_CHARGES
Pose:  20 Cluster:  20 Fr_nu: 3496154 TotEn:   -10.97
@<TRIPOS>ATOM
      1 C1        -58.6117   -3.5117  -21.1753 C.ar   1 LIG      -0.11300
      2 C2        -57.9165   -3.5117  -19.9712 C.ar   1 LIG      -0.11700
      3 C3        -59.8024   -2.8021  -21.2842 C.ar   1 LIG      -0.11700
      4 C4        -58.4501   -2.7921  -18.9142 C.ar   1 LIG       0.17700
      5 C5        -60.2518   -2.1144  -20.1684 C.ar   1 LIG       0.17700
      6 N1        -59.6040   -2.0910  -18.9820 N.ar   1 LIG      -0.60000
      7 H1        -58.2266   -4.0643  -22.0271 H      1 LIG       0.11500
      8 H2        -56.9864   -4.0574  -19.8635 H      1 LIG       0.11500
      9 H3        -60.3615   -2.7884  -22.2129 H      1 LIG       0.11500
     10 H4        -57.9461   -2.7608  -17.9540 H      1 LIG       0.12400
     11 H5        -61.1754   -1.5459  -20.2006 H      1 LIG       0.12400
@<TRIPOS>BOND
      1       1       2 ar
      2       1       3 ar
      3       2       4 ar
      4       3       5 ar
      5       4       6 ar
      6       5       6 ar
      7       1       7 1
      8       2       8 1
      9       3       9 1
     10       4      10 1
     11       5      11 1
@<TRIPOS>ALT_TYPE
CGenFF_4.0_ALT_TYPE_SET
CGenFF_4.0 1 CG2R61 2 CG2R61 3 CG2R61 4 CG2R61 5 CG2R61 6 NG2R60 7 HGR61 8 HGR61 9 HGR61 10 HGR62 11 HGR62
@<TRIPOS>MOLECULE
pyridine
 11 11 0 0 0
****
USER_CHARGES
INVALID_CHARGES
Pose:  21 Cluster:  21 Fr_nu: 208983 TotEn:   -10.94
@<TRIPOS>ATOM
      1 C1        -79.0554  -20.2643  -31.7138 C.ar   1 LIG      -0.11300
      2 C2        -78.5549  -20.9543  -32.8122 C.ar   1 LIG      -0.11700
      3 C3        -80.3721  -20.4651  -31.3146 C.ar   1 LIG      -0.11700
      4 C4        -79.4049  -21.8270  -33.4723 C.ar   1 LIG       0.17700
      5 C5        -81.1409  -21.3594  -32.0419 C.ar   1 LIG       0.17700
      6 N1        -80.6896  -22.0480  -33.1143 N.ar   1 LIG      -0.60000
      7 H1        -78.4208  -19.5707  -31.1703 H      1 LIG       0.11500
      8 H2        -77.5318  -20.8139  -33.1410 H      1 LIG       0.11500
      9 H3        -80.7837  -19.9376  -30.4617 H      1 LIG       0.11500
     10 H4        -79.0624  -22.3887  -34.3350 H      1 LIG       0.12400
     11 H5        -82.1743  -21.5513  -31.7724 H      1 LIG       0.12400
@<TRIPOS>BOND
      1       1       2 ar
      2       1       3 ar
      3       2       4 ar
      4       3       5 ar
      5       4       6 ar
      6       5       6 ar
      7       1       7 1
      8       2       8 1
      9       3       9 1
     10       4      10 1
     11       5      11 1
@<TRIPOS>ALT_TYPE
CGenFF_4.0_ALT_TYPE_SET
CGenFF_4.0 1 CG2R61 2 CG2R61 3 CG2R61 4 CG2R61 5 CG2R61 6 NG2R60 7 HGR61 8 HGR61 9 HGR61 10 HGR62 11 HGR62
@<TRIPOS>MOLECULE
pyridine
 11 11 0 0 0
****
USER_CHARGES
INVALID_CHARGES
Pose:  22 Cluster:  22 Fr_nu:  50793 TotEn:   -10.76
@<TRIPOS>ATOM
      1 C1        -79.3689  -19.9687  -31.5633 C.ar   1 LIG      -0.11300
      2 C2        -80.6286  -19.4155  -31.3627 C.ar   1 LIG      -0.11700
      3 C3        -79.1990  -20.9715  -32.5114 C.ar   1 LIG      -0.11700
      4 C4        -81.6777  -19.8963  -32.1295 C.ar   1 LIG       0.17700
      5 C5        -80.3121  -21.3828  -33.2266 C.ar   1 LIG       0.17700
      6 N1        -81.5515  -20.8692  -33.0596 N.ar   1 LIG      -0.60000
      7 H1        -78.5211  -19.6194  -30.9815 H      1 LIG       0.11500
      8 H2        -80.7843  -18.6327  -30.6295 H      1 LIG       0.11500
      9 H3        -78.2262  -21.4175  -32.6844 H      1 LIG       0.11500
     10 H4        -82.6798  -19.4978  -32.0105 H      1 LIG       0.12400
     11 H5        -80.2335  -22.1624  -33.9773 H      1 LIG       0.12400
@<TRIPOS>BOND
      1       1       2 ar
      2       1       3 ar
      3       2       4 ar
      4       3       5 ar
      5       4       6 ar
      6       5       6 ar
      7       1       7 1
      8       2       8 1
      9       3       9 1
     10       4      10 1
     11       5      11 1
@<TRIPOS>ALT_TYPE
CGenFF_4.0_ALT_TYPE_SET
CGenFF_4.0 1 CG2R61 2 CG2R61 3 CG2R61 4 CG2R61 5 CG2R61 6 NG2R60 7 HGR61 8 HGR61 9 HGR61 10 HGR62 11 HGR62
@<TRIPOS>MOLECULE
pyridine
 11 11 0 0 0
****
USER_CHARGES
INVALID_CHARGES
Pose:  23 Cluster:  23 Fr_nu: 1388441 TotEn:   -10.68
@<TRIPOS>ATOM
      1 C1        -81.1046  -21.4712  -48.5328 C.ar   1 LIG      -0.11300
      2 C2        -81.5201  -21.3414  -49.8533 C.ar   1 LIG      -0.11700
      3 C3        -81.4745  -20.5127  -47.5960 C.ar   1 LIG      -0.11700
      4 C4        -82.2980  -20.2435  -50.1835 C.ar   1 LIG       0.17700
      5 C5        -82.2543  -19.4517  -48.0272 C.ar   1 LIG       0.17700
      6 N1        -82.6772  -19.2918  -49.3014 N.ar   1 LIG      -0.60000
      7 H1        -80.4930  -22.3175  -48.2345 H      1 LIG       0.11500
      8 H2        -81.2440  -22.0765  -50.6003 H      1 LIG       0.11500
      9 H3        -81.1617  -20.5932  -46.5612 H      1 LIG       0.11500
     10 H4        -82.6472  -20.0967  -51.2002 H      1 LIG       0.12400
     11 H5        -82.5693  -18.6766  -47.3363 H      1 LIG       0.12400
@<TRIPOS>BOND
      1       1       2 ar
      2       1       3 ar
      3       2       4 ar
      4       3       5 ar
      5       4       6 ar
      6       5       6 ar
      7       1       7 1
      8       2       8 1
      9       3       9 1
     10       4      10 1
     11       5      11 1
@<TRIPOS>ALT_TYPE
CGenFF_4.0_ALT_TYPE_SET
CGenFF_4.0 1 CG2R61 2 CG2R61 3 CG2R61 4 CG2R61 5 CG2R61 6 NG2R60 7 HGR61 8 HGR61 9 HGR61 10 HGR62 11 HGR62
@<TRIPOS>MOLECULE
pyridine
 11 11 0 0 0
****
USER_CHARGES
INVALID_CHARGES
Pose:  24 Cluster:  24 Fr_nu: 1088253 TotEn:   -10.42
@<TRIPOS>ATOM
      1 C1        -77.7400  -12.5446  -48.2690 C.ar   1 LIG      -0.11300
      2 C2        -78.2712  -13.5911  -47.5235 C.ar   1 LIG      -0.11700
      3 C3        -77.8496  -12.5600  -49.6550 C.ar   1 LIG      -0.11700
      4 C4        -78.8973  -14.6214  -48.2063 C.ar   1 LIG       0.17700
      5 C5        -78.4943  -13.6366  -50.2425 C.ar   1 LIG       0.17700
      6 N1        -79.0229  -14.6714  -49.5514 N.ar   1 LIG      -0.60000
      7 H1        -77.2409  -11.7188  -47.7708 H      1 LIG       0.11500
      8 H2        -78.1978  -13.5999  -46.4422 H      1 LIG       0.11500
      9 H3        -77.4425  -11.7552  -50.2564 H      1 LIG       0.11500
     10 H4        -79.3275  -15.4610  -47.6705 H      1 LIG       0.12400
     11 H5        -78.6057  -13.6971  -51.3201 H      1 LIG       0.12400
@<TRIPOS>BOND
      1       1       2 ar
      2       1       3 ar
      3       2       4 ar
      4       3       5 ar
      5       4       6 ar
      6       5       6 ar
      7       1       7 1
      8       2       8 1
      9       3       9 1
     10       4      10 1
     11       5      11 1
@<TRIPOS>ALT_TYPE
CGenFF_4.0_ALT_TYPE_SET
CGenFF_4.0 1 CG2R61 2 CG2R61 3 CG2R61 4 CG2R61 5 CG2R61 6 NG2R60 7 HGR61 8 HGR61 9 HGR61 10 HGR62 11 HGR62
@<TRIPOS>MOLECULE
pyridine
 11 11 0 0 0
****
USER_CHARGES
INVALID_CHARGES
Pose:  25 Cluster:  25 Fr_nu: 4106908 TotEn:   -10.21
@<TRIPOS>ATOM
      1 C1        -44.9374   -8.6023  -27.7807 C.ar   1 LIG      -0.11300
      2 C2        -44.1589   -8.2076  -28.8630 C.ar   1 LIG      -0.11700
      3 C3        -46.3235   -8.5365  -27.8677 C.ar   1 LIG      -0.11700
      4 C4        -44.8099   -7.7581  -30.0005 C.ar   1 LIG       0.17700
      5 C5        -46.8776   -8.0720  -29.0496 C.ar   1 LIG       0.17700
      6 N1        -46.1540   -7.6797  -30.1221 N.ar   1 LIG      -0.60000
      7 H1        -44.4647   -8.9599  -26.8709 H      1 LIG       0.11500
      8 H2        -43.0769   -8.2507  -28.8178 H      1 LIG       0.11500
      9 H3        -46.9502   -8.8384  -27.0363 H      1 LIG       0.11500
     10 H4        -44.2476   -7.4385  -30.8716 H      1 LIG       0.12400
     11 H5        -47.9538   -8.0004  -29.1685 H      1 LIG       0.12400
@<TRIPOS>BOND
      1       1       2 ar
      2       1       3 ar
      3       2       4 ar
      4       3       5 ar
      5       4       6 ar
      6       5       6 ar
      7       1       7 1
      8       2       8 1
      9       3       9 1
     10       4      10 1
     11       5      11 1
@<TRIPOS>ALT_TYPE
CGenFF_4.0_ALT_TYPE_SET
CGenFF_4.0 1 CG2R61 2 CG2R61 3 CG2R61 4 CG2R61 5 CG2R61 6 NG2R60 7 HGR61 8 HGR61 9 HGR61 10 HGR62 11 HGR62
@<TRIPOS>MOLECULE
pyridine
 11 11 0 0 0
****
USER_CHARGES
INVALID_CHARGES
Pose:  26 Cluster:  26 Fr_nu:  91962 TotEn:   -10.18
@<TRIPOS>ATOM
      1 C1        -79.6995  -20.6745  -32.5642 C.ar   1 LIG      -0.11300
      2 C2        -79.2958  -21.9270  -33.0131 C.ar   1 LIG      -0.11700
      3 C3        -81.0431  -20.4382  -32.2957 C.ar   1 LIG      -0.11700
      4 C4        -80.2671  -22.9016  -33.1761 C.ar   1 LIG       0.17700
      5 C5        -81.9362  -21.4793  -32.4910 C.ar   1 LIG       0.17700
      6 N1        -81.5816  -22.7093  -32.9258 N.ar   1 LIG      -0.60000
      7 H1        -78.9684  -19.8838  -32.4244 H      1 LIG       0.11500
      8 H2        -78.2539  -22.1339  -33.2283 H      1 LIG       0.11500
      9 H3        -81.3807  -19.4694  -31.9453 H      1 LIG       0.11500
     10 H4        -80.0033  -23.8947  -33.5243 H      1 LIG       0.12400
     11 H5        -82.9955  -21.3467  -32.2969 H      1 LIG       0.12400
@<TRIPOS>BOND
      1       1       2 ar
      2       1       3 ar
      3       2       4 ar
      4       3       5 ar
      5       4       6 ar
      6       5       6 ar
      7       1       7 1
      8       2       8 1
      9       3       9 1
     10       4      10 1
     11       5      11 1
@<TRIPOS>ALT_TYPE
CGenFF_4.0_ALT_TYPE_SET
CGenFF_4.0 1 CG2R61 2 CG2R61 3 CG2R61 4 CG2R61 5 CG2R61 6 NG2R60 7 HGR61 8 HGR61 9 HGR61 10 HGR62 11 HGR62
@<TRIPOS>MOLECULE
pyridine
 11 11 0 0 0
****
USER_CHARGES
INVALID_CHARGES
Pose:  27 Cluster:  27 Fr_nu: 2557077 TotEn:    -9.93
@<TRIPOS>ATOM
      1 C1        -75.2635   -7.2331  -58.3171 C.ar   1 LIG      -0.11300
      2 C2        -76.5833   -6.8069  -58.2190 C.ar   1 LIG      -0.11700
      3 C3        -74.5469   -7.5297  -57.1630 C.ar   1 LIG      -0.11700
      4 C4        -77.1362   -6.6944  -56.9536 C.ar   1 LIG       0.17700
      5 C5        -75.1908   -7.3846  -55.9448 C.ar   1 LIG       0.17700
      6 N1        -76.4716   -6.9732  -55.8098 N.ar   1 LIG      -0.60000
      7 H1        -74.7939   -7.3333  -59.2911 H      1 LIG       0.11500
      8 H2        -77.1610   -6.5706  -59.1050 H      1 LIG       0.11500
      9 H3        -73.5167   -7.8631  -57.2154 H      1 LIG       0.11500
     10 H4        -78.1619   -6.3657  -56.8237 H      1 LIG       0.12400
     11 H5        -74.6762   -7.6022  -55.0146 H      1 LIG       0.12400
@<TRIPOS>BOND
      1       1       2 ar
      2       1       3 ar
      3       2       4 ar
      4       3       5 ar
      5       4       6 ar
      6       5       6 ar
      7       1       7 1
      8       2       8 1
      9       3       9 1
     10       4      10 1
     11       5      11 1
@<TRIPOS>ALT_TYPE
CGenFF_4.0_ALT_TYPE_SET
CGenFF_4.0 1 CG2R61 2 CG2R61 3 CG2R61 4 CG2R61 5 CG2R61 6 NG2R60 7 HGR61 8 HGR61 9 HGR61 10 HGR62 11 HGR62
@<TRIPOS>MOLECULE
pyridine
 11 11 0 0 0
****
USER_CHARGES
INVALID_CHARGES
Pose:  28 Cluster:  28 Fr_nu: 3051749 TotEn:    -9.83
@<TRIPOS>ATOM
      1 C1        -56.2228    3.2768  -41.7706 C.ar   1 LIG      -0.11300
      2 C2        -57.5617    2.9020  -41.7631 C.ar   1 LIG      -0.11700
      3 C3        -55.2673    2.4327  -41.2159 C.ar   1 LIG      -0.11700
      4 C4        -57.8907    1.6826  -41.1934 C.ar   1 LIG       0.17700
      5 C5        -55.6989    1.2344  -40.6705 C.ar   1 LIG       0.17700
      6 N1        -56.9906    0.8361  -40.6449 N.ar   1 LIG      -0.60000
      7 H1        -55.9247    4.2253  -42.2071 H      1 LIG       0.11500
      8 H2        -58.3236    3.5438  -42.1900 H      1 LIG       0.11500
      9 H3        -54.2179    2.7045  -41.2101 H      1 LIG       0.11500
     10 H4        -58.9213    1.3448  -41.1625 H      1 LIG       0.12400
     11 H5        -54.9938    0.5406  -40.2246 H      1 LIG       0.12400
@<TRIPOS>BOND
      1       1       2 ar
      2       1       3 ar
      3       2       4 ar
      4       3       5 ar
      5       4       6 ar
      6       5       6 ar
      7       1       7 1
      8       2       8 1
      9       3       9 1
     10       4      10 1
     11       5      11 1
@<TRIPOS>ALT_TYPE
CGenFF_4.0_ALT_TYPE_SET
CGenFF_4.0 1 CG2R61 2 CG2R61 3 CG2R61 4 CG2R61 5 CG2R61 6 NG2R60 7 HGR61 8 HGR61 9 HGR61 10 HGR62 11 HGR62
@<TRIPOS>MOLECULE
pyridine
 11 11 0 0 0
****
USER_CHARGES
INVALID_CHARGES
Pose:  29 Cluster:  29 Fr_nu: 4091729 TotEn:    -9.80
@<TRIPOS>ATOM
      1 C1        -75.5936   -7.2344  -55.6203 C.ar   1 LIG      -0.11300
      2 C2        -74.2558   -7.4910  -55.8986 C.ar   1 LIG      -0.11700
      3 C3        -76.4374   -6.7959  -56.6347 C.ar   1 LIG      -0.11700
      4 C4        -73.8144   -7.2949  -57.1973 C.ar   1 LIG       0.17700
      5 C5        -75.8983   -6.6307  -57.9003 C.ar   1 LIG       0.17700
      6 N1        -74.6039   -6.8698  -58.2089 N.ar   1 LIG      -0.60000
      7 H1        -75.9779   -7.3753  -54.6144 H      1 LIG       0.11500
      8 H2        -73.5800   -7.8338  -55.1238 H      1 LIG       0.11500
      9 H3        -77.4837   -6.5892  -56.4406 H      1 LIG       0.11500
     10 H4        -72.7796   -7.4807  -57.4654 H      1 LIG       0.12400
     11 H5        -76.5137   -6.2899  -58.7265 H      1 LIG       0.12400
@<TRIPOS>BOND
      1       1       2 ar
      2       1       3 ar
      3       2       4 ar
      4       3       5 ar
      5       4       6 ar
      6       5       6 ar
      7       1       7 1
      8       2       8 1
      9       3       9 1
     10       4      10 1
     11       5      11 1
@<TRIPOS>ALT_TYPE
CGenFF_4.0_ALT_TYPE_SET
CGenFF_4.0 1 CG2R61 2 CG2R61 3 CG2R61 4 CG2R61 5 CG2R61 6 NG2R60 7 HGR61 8 HGR61 9 HGR61 10 HGR62 11 HGR62
@<TRIPOS>MOLECULE
pyridine
 11 11 0 0 0
****
USER_CHARGES
INVALID_CHARGES
Pose:  30 Cluster:  30 Fr_nu: 1181081 TotEn:    -9.76
@<TRIPOS>ATOM
      1 C1        -69.1238    3.8079  -48.7160 C.ar   1 LIG      -0.11300
      2 C2        -70.1429    3.9508  -49.6509 C.ar   1 LIG      -0.11700
      3 C3        -69.3447    3.0620  -47.5636 C.ar   1 LIG      -0.11700
      4 C4        -71.3550    3.3329  -49.3886 C.ar   1 LIG       0.17700
      5 C5        -70.5926    2.4841  -47.3946 C.ar   1 LIG       0.17700
      6 N1        -71.6071    2.6007  -48.2806 N.ar   1 LIG      -0.60000
      7 H1        -68.1594    4.2776  -48.8848 H      1 LIG       0.11500
      8 H2        -69.9932    4.5273  -50.5564 H      1 LIG       0.11500
      9 H3        -68.5650    2.9376  -46.8208 H      1 LIG       0.11500
     10 H4        -72.1817    3.4146  -50.0865 H      1 LIG       0.12400
     11 H5        -70.8165    1.8930  -46.5126 H      1 LIG       0.12400
@<TRIPOS>BOND
      1       1       2 ar
      2       1       3 ar
      3       2       4 ar
      4       3       5 ar
      5       4       6 ar
      6       5       6 ar
      7       1       7 1
      8       2       8 1
      9       3       9 1
     10       4      10 1
     11       5      11 1
@<TRIPOS>ALT_TYPE
CGenFF_4.0_ALT_TYPE_SET
CGenFF_4.0 1 CG2R61 2 CG2R61 3 CG2R61 4 CG2R61 5 CG2R61 6 NG2R60 7 HGR61 8 HGR61 9 HGR61 10 HGR62 11 HGR62
@<TRIPOS>MOLECULE
pyridine
 11 11 0 0 0
****
USER_CHARGES
INVALID_CHARGES
Pose:  31 Cluster:  31 Fr_nu:   3990 TotEn:    -9.68
@<TRIPOS>ATOM
      1 C1        -79.7390  -22.2315  -33.5718 C.ar   1 LIG      -0.11300
      2 C2        -80.9332  -22.6897  -33.0268 C.ar   1 LIG      -0.11700
      3 C3        -78.9833  -21.2891  -32.8832 C.ar   1 LIG      -0.11700
      4 C4        -81.3247  -22.1781  -31.8001 C.ar   1 LIG       0.17700
      5 C5        -79.4622  -20.8400  -31.6631 C.ar   1 LIG       0.17700
      6 N1        -80.6176  -21.2617  -31.1017 N.ar   1 LIG      -0.60000
      7 H1        -79.3981  -22.6077  -34.5317 H      1 LIG       0.11500
      8 H2        -81.5382  -23.4241  -33.5455 H      1 LIG       0.11500
      9 H3        -78.0494  -20.9173  -33.2891 H      1 LIG       0.11500
     10 H4        -82.2484  -22.5031  -31.3329 H      1 LIG       0.12400
     11 H5        -78.9111  -20.1045  -31.0863 H      1 LIG       0.12400
@<TRIPOS>BOND
      1       1       2 ar
      2       1       3 ar
      3       2       4 ar
      4       3       5 ar
      5       4       6 ar
      6       5       6 ar
      7       1       7 1
      8       2       8 1
      9       3       9 1
     10       4      10 1
     11       5      11 1
@<TRIPOS>ALT_TYPE
CGenFF_4.0_ALT_TYPE_SET
CGenFF_4.0 1 CG2R61 2 CG2R61 3 CG2R61 4 CG2R61 5 CG2R61 6 NG2R60 7 HGR61 8 HGR61 9 HGR61 10 HGR62 11 HGR62
@<TRIPOS>MOLECULE
pyridine
 11 11 0 0 0
****
USER_CHARGES
INVALID_CHARGES
Pose:  32 Cluster:  32 Fr_nu: 1927518 TotEn:    -9.43
@<TRIPOS>ATOM
      1 C1        -59.3122  -21.1211  -24.5058 C.ar   1 LIG      -0.11300
      2 C2        -59.2057  -21.8249  -23.3115 C.ar   1 LIG      -0.11700
      3 C3        -60.2787  -21.4847  -25.4369 C.ar   1 LIG      -0.11700
      4 C4        -60.0827  -22.8762  -23.0979 C.ar   1 LIG       0.17700
      5 C5        -61.1074  -22.5513  -25.1283 C.ar   1 LIG       0.17700
      6 N1        -61.0341  -23.2590  -23.9786 N.ar   1 LIG      -0.60000
      7 H1        -58.6427  -20.2911  -24.7110 H      1 LIG       0.11500
      8 H2        -58.4602  -21.5590  -22.5712 H      1 LIG       0.11500
      9 H3        -60.3796  -20.9506  -26.3748 H      1 LIG       0.11500
     10 H4        -60.0400  -23.4567  -22.1823 H      1 LIG       0.12400
     11 H5        -61.8772  -22.8756  -25.8208 H      1 LIG       0.12400
@<TRIPOS>BOND
      1       1       2 ar
      2       1       3 ar
      3       2       4 ar
      4       3       5 ar
      5       4       6 ar
      6       5       6 ar
      7       1       7 1
      8       2       8 1
      9       3       9 1
     10       4      10 1
     11       5      11 1
@<TRIPOS>ALT_TYPE
CGenFF_4.0_ALT_TYPE_SET
CGenFF_4.0 1 CG2R61 2 CG2R61 3 CG2R61 4 CG2R61 5 CG2R61 6 NG2R60 7 HGR61 8 HGR61 9 HGR61 10 HGR62 11 HGR62
@<TRIPOS>MOLECULE
pyridine
 11 11 0 0 0
****
USER_CHARGES
INVALID_CHARGES
Pose:  33 Cluster:  33 Fr_nu: 1926795 TotEn:    -9.12
@<TRIPOS>ATOM
      1 C1        -61.1074  -22.5513  -25.1283 C.ar   1 LIG      -0.11300
      2 C2        -61.3107  -21.2188  -25.4691 C.ar   1 LIG      -0.11700
      3 C3        -59.9459  -22.9229  -24.4604 C.ar   1 LIG      -0.11700
      4 C4        -60.3298  -20.3037  -25.1222 C.ar   1 LIG       0.17700
      5 C5        -59.0260  -21.9317  -24.1589 C.ar   1 LIG       0.17700
      6 N1        -59.1886  -20.6270  -24.4737 N.ar   1 LIG      -0.60000
      7 H1        -61.8525  -23.2990  -25.3833 H      1 LIG       0.11500
      8 H2        -62.2086  -20.9062  -25.9895 H      1 LIG       0.11500
      9 H3        -59.7661  -23.9559  -24.1852 H      1 LIG       0.11500
     10 H4        -60.4409  -19.2524  -25.3660 H      1 LIG       0.12400
     11 H5        -58.1033  -22.1690  -23.6395 H      1 LIG       0.12400
@<TRIPOS>BOND
      1       1       2 ar
      2       1       3 ar
      3       2       4 ar
      4       3       5 ar
      5       4       6 ar
      6       5       6 ar
      7       1       7 1
      8       2       8 1
      9       3       9 1
     10       4      10 1
     11       5      11 1
@<TRIPOS>ALT_TYPE
CGenFF_4.0_ALT_TYPE_SET
CGenFF_4.0 1 CG2R61 2 CG2R61 3 CG2R61 4 CG2R61 5 CG2R61 6 NG2R60 7 HGR61 8 HGR61 9 HGR61 10 HGR62 11 HGR62
@<TRIPOS>MOLECULE
pyridine
 11 11 0 0 0
****
USER_CHARGES
INVALID_CHARGES
Pose:  34 Cluster:  34 Fr_nu: 735535 TotEn:    -8.50
@<TRIPOS>ATOM
      1 C1        -77.9885  -14.4176  -45.3838 C.ar   1 LIG      -0.11300
      2 C2        -76.7561  -14.8635  -45.8480 C.ar   1 LIG      -0.11700
      3 C3        -78.8022  -13.6530  -46.2125 C.ar   1 LIG      -0.11700
      4 C4        -76.3864  -14.5205  -47.1385 C.ar   1 LIG       0.17700
      5 C5        -78.3408  -13.3640  -47.4866 C.ar   1 LIG       0.17700
      6 N1        -77.1497  -13.7795  -47.9727 N.ar   1 LIG      -0.60000
      7 H1        -78.3140  -14.6648  -44.3777 H      1 LIG       0.11500
      8 H2        -76.1057  -15.4609  -45.2198 H      1 LIG       0.11500
      9 H3        -79.7666  -13.2941  -45.8716 H      1 LIG       0.11500
     10 H4        -75.4348  -14.8436  -47.5473 H      1 LIG       0.12400
     11 H5        -78.9367  -12.7705  -48.1722 H      1 LIG       0.12400
@<TRIPOS>BOND
      1       1       2 ar
      2       1       3 ar
      3       2       4 ar
      4       3       5 ar
      5       4       6 ar
      6       5       6 ar
      7       1       7 1
      8       2       8 1
      9       3       9 1
     10       4      10 1
     11       5      11 1
@<TRIPOS>ALT_TYPE
CGenFF_4.0_ALT_TYPE_SET
CGenFF_4.0 1 CG2R61 2 CG2R61 3 CG2R61 4 CG2R61 5 CG2R61 6 NG2R60 7 HGR61 8 HGR61 9 HGR61 10 HGR62 11 HGR62
@<TRIPOS>MOLECULE
pyridine
 11 11 0 0 0
****
USER_CHARGES
INVALID_CHARGES
Pose:  35 Cluster:  35 Fr_nu: 2115510 TotEn:    -8.44
@<TRIPOS>ATOM
      1 C1        -74.6447   -7.3570  -56.8380 C.ar   1 LIG      -0.11300
      2 C2        -75.9965   -7.0326  -56.8145 C.ar   1 LIG      -0.11700
      3 C3        -74.0430   -7.8878  -55.7025 C.ar   1 LIG      -0.11700
      4 C4        -76.6969   -7.2564  -55.6401 C.ar   1 LIG       0.17700
      5 C5        -74.8307   -8.0731  -54.5778 C.ar   1 LIG       0.17700
      6 N1        -76.1468   -7.7700  -54.5171 N.ar   1 LIG      -0.60000
      7 H1        -74.0610   -7.1958  -57.7394 H      1 LIG       0.11500
      8 H2        -76.4865   -6.6180  -57.6878 H      1 LIG       0.11500
      9 H3        -72.9905   -8.1476  -55.6978 H      1 LIG       0.11500
     10 H4        -77.7534   -7.0196  -55.5707 H      1 LIG       0.12400
     11 H5        -74.4096   -8.4833  -53.6657 H      1 LIG       0.12400
@<TRIPOS>BOND
      1       1       2 ar
      2       1       3 ar
      3       2       4 ar
      4       3       5 ar
      5       4       6 ar
      6       5       6 ar
      7       1       7 1
      8       2       8 1
      9       3       9 1
     10       4      10 1
     11       5      11 1
@<TRIPOS>ALT_TYPE
CGenFF_4.0_ALT_TYPE_SET
CGenFF_4.0 1 CG2R61 2 CG2R61 3 CG2R61 4 CG2R61 5 CG2R61 6 NG2R60 7 HGR61 8 HGR61 9 HGR61 10 HGR62 11 HGR62
@<TRIPOS>MOLECULE
pyridine
 11 11 0 0 0
****
USER_CHARGES
INVALID_CHARGES
Pose:  36 Cluster:  36 Fr_nu: 1237330 TotEn:    -8.40
@<TRIPOS>ATOM
      1 C1        -78.3960  -15.2125  -44.7112 C.ar   1 LIG      -0.11300
      2 C2        -77.3879  -14.2681  -44.8690 C.ar   1 LIG      -0.11700
      3 C3        -78.3575  -16.0887  -43.6322 C.ar   1 LIG      -0.11700
      4 C4        -76.3713  -14.2412  -43.9279 C.ar   1 LIG       0.17700
      5 C5        -77.2974  -15.9805  -42.7466 C.ar   1 LIG       0.17700
      6 N1        -76.2998  -15.0760  -42.8670 N.ar   1 LIG      -0.60000
      7 H1        -79.2099  -15.2661  -45.4281 H      1 LIG       0.11500
      8 H2        -77.3976  -13.5750  -45.7021 H      1 LIG       0.11500
      9 H3        -79.1323  -16.8334  -43.4895 H      1 LIG       0.11500
     10 H4        -75.5615  -13.5235  -44.0066 H      1 LIG       0.12400
     11 H5        -77.2201  -16.6406  -41.8889 H      1 LIG       0.12400
@<TRIPOS>BOND
      1       1       2 ar
      2       1       3 ar
      3       2       4 ar
      4       3       5 ar
      5       4       6 ar
      6       5       6 ar
      7       1       7 1
      8       2       8 1
      9       3       9 1
     10       4      10 1
     11       5      11 1
@<TRIPOS>ALT_TYPE
CGenFF_4.0_ALT_TYPE_SET
CGenFF_4.0 1 CG2R61 2 CG2R61 3 CG2R61 4 CG2R61 5 CG2R61 6 NG2R60 7 HGR61 8 HGR61 9 HGR61 10 HGR62 11 HGR62
@<TRIPOS>MOLECULE
pyridine
 11 11 0 0 0
****
USER_CHARGES
INVALID_CHARGES
Pose:  37 Cluster:  37 Fr_nu: 1532961 TotEn:    -8.03
@<TRIPOS>ATOM
      1 C1        -77.3209  -12.9103  -45.0710 C.ar   1 LIG      -0.11300
      2 C2        -76.8398  -14.1763  -44.7562 C.ar   1 LIG      -0.11700
      3 C3        -78.5377  -12.7793  -45.7309 C.ar   1 LIG      -0.11700
      4 C4        -77.6074  -15.2708  -45.1204 C.ar   1 LIG       0.17700
      5 C5        -79.2292  -13.9363  -46.0517 C.ar   1 LIG       0.17700
      6 N1        -78.7939  -15.1831  -45.7624 N.ar   1 LIG      -0.60000
      7 H1        -76.7482  -12.0274  -44.8031 H      1 LIG       0.11500
      8 H2        -75.8942  -14.3024  -44.2419 H      1 LIG       0.11500
      9 H3        -78.9319  -11.8024  -45.9868 H      1 LIG       0.11500
     10 H4        -77.2758  -16.2796  -44.8978 H      1 LIG       0.12400
     11 H5        -80.1827  -13.8890  -46.5674 H      1 LIG       0.12400
@<TRIPOS>BOND
      1       1       2 ar
      2       1       3 ar
      3       2       4 ar
      4       3       5 ar
      5       4       6 ar
      6       5       6 ar
      7       1       7 1
      8       2       8 1
      9       3       9 1
     10       4      10 1
     11       5      11 1
@<TRIPOS>ALT_TYPE
CGenFF_4.0_ALT_TYPE_SET
CGenFF_4.0 1 CG2R61 2 CG2R61 3 CG2R61 4 CG2R61 5 CG2R61 6 NG2R60 7 HGR61 8 HGR61 9 HGR61 10 HGR62 11 HGR62
@<TRIPOS>MOLECULE
pyridine
 11 11 0 0 0
****
USER_CHARGES
INVALID_CHARGES
Pose:  38 Cluster:  38 Fr_nu: 1303087 TotEn:    -8.02
@<TRIPOS>ATOM
      1 C1        -77.0060  -14.4588  -45.2262 C.ar   1 LIG      -0.11300
      2 C2        -76.6026  -15.2680  -44.1700 C.ar   1 LIG      -0.11700
      3 C3        -78.2604  -14.6437  -45.7967 C.ar   1 LIG      -0.11700
      4 C4        -77.4836  -16.2403  -43.7247 C.ar   1 LIG       0.17700
      5 C5        -79.0671  -15.6441  -45.2788 C.ar   1 LIG       0.17700
      6 N1        -78.7098  -16.4500  -44.2538 N.ar   1 LIG      -0.60000
      7 H1        -76.3437  -13.6858  -45.6045 H      1 LIG       0.11500
      8 H2        -75.6295  -15.1416  -43.7098 H      1 LIG       0.11500
      9 H3        -78.5956  -14.0250  -46.6213 H      1 LIG       0.11500
     10 H4        -77.2159  -16.8973  -42.9038 H      1 LIG       0.12400
     11 H5        -80.0545  -15.8299  -45.6887 H      1 LIG       0.12400
@<TRIPOS>BOND
      1       1       2 ar
      2       1       3 ar
      3       2       4 ar
      4       3       5 ar
      5       4       6 ar
      6       5       6 ar
      7       1       7 1
      8       2       8 1
      9       3       9 1
     10       4      10 1
     11       5      11 1
@<TRIPOS>ALT_TYPE
CGenFF_4.0_ALT_TYPE_SET
CGenFF_4.0 1 CG2R61 2 CG2R61 3 CG2R61 4 CG2R61 5 CG2R61 6 NG2R60 7 HGR61 8 HGR61 9 HGR61 10 HGR62 11 HGR62
@<TRIPOS>MOLECULE
pyridine
 11 11 0 0 0
****
USER_CHARGES
INVALID_CHARGES
Pose:  39 Cluster:  39 Fr_nu: 524787 TotEn:    -7.74
@<TRIPOS>ATOM
      1 C1        -76.2004   -7.0466  -57.5128 C.ar   1 LIG      -0.11300
      2 C2        -77.5589   -7.2736  -57.3229 C.ar   1 LIG      -0.11700
      3 C3        -75.3339   -7.0989  -56.4267 C.ar   1 LIG      -0.11700
      4 C4        -77.9973   -7.5467  -56.0372 C.ar   1 LIG       0.17700
      5 C5        -75.8719   -7.3795  -55.1810 C.ar   1 LIG       0.17700
      6 N1        -77.1859   -7.6057  -54.9575 N.ar   1 LIG      -0.60000
      7 H1        -75.8177   -6.8286  -58.5054 H      1 LIG       0.11500
      8 H2        -78.2526   -7.2382  -58.1549 H      1 LIG       0.11500
      9 H3        -74.2712   -6.9247  -56.5511 H      1 LIG       0.11500
     10 H4        -79.0475   -7.7306  -55.8367 H      1 LIG       0.12400
     11 H5        -75.2391   -7.4311  -54.3011 H      1 LIG       0.12400
@<TRIPOS>BOND
      1       1       2 ar
      2       1       3 ar
      3       2       4 ar
      4       3       5 ar
      5       4       6 ar
      6       5       6 ar
      7       1       7 1
      8       2       8 1
      9       3       9 1
     10       4      10 1
     11       5      11 1
@<TRIPOS>ALT_TYPE
CGenFF_4.0_ALT_TYPE_SET
CGenFF_4.0 1 CG2R61 2 CG2R61 3 CG2R61 4 CG2R61 5 CG2R61 6 NG2R60 7 HGR61 8 HGR61 9 HGR61 10 HGR62 11 HGR62
@<TRIPOS>MOLECULE
cyclopropane
 9 9 0 0 0
****
USER_CHARGES
INVALID_CHARGES
Pose:   1 Cluster:   1 Fr_nu:   1222 TotEn:    -8.02
@<TRIPOS>ATOM
      1 C1        -83.1797   -6.0494  -45.1662 C.3    1 LIG      -0.18000
      2 C2        -82.7534   -6.5338  -46.5210 C.3    1 LIG      -0.18000
      3 C3        -81.9767   -6.9360  -45.3016 C.3    1 LIG      -0.18000
      4 H1        -83.0138   -5.0064  -44.9273 H      1 LIG       0.09000
      5 H2        -84.0760   -6.4775  -44.7360 H      1 LIG       0.09000
      6 H3        -83.3630   -7.2880  -47.0028 H      1 LIG       0.09000
      7 H4        -82.3005   -5.8172  -47.1946 H      1 LIG       0.09000
      8 H5        -81.0013   -6.4899  -45.1542 H      1 LIG       0.09000
      9 H6        -82.0642   -7.9606  -44.9626 H      1 LIG       0.09000
@<TRIPOS>BOND
      1       1       2 1
      2       1       3 1
      3       2       3 1
      4       1       4 1
      5       1       5 1
      6       2       6 1
      7       2       7 1
      8       3       8 1
      9       3       9 1
@<TRIPOS>ALT_TYPE
CGenFF_4.0_ALT_TYPE_SET
CGenFF_4.0 1 CG3C31 2 CG3C31 3 CG3C31 4 HGA2 5 HGA2 6 HGA2 7 HGA2 8 HGA2 9 HGA2
@<TRIPOS>MOLECULE
cyclopropane
 9 9 0 0 0
****
USER_CHARGES
INVALID_CHARGES
Pose:   2 Cluster:   2 Fr_nu: 332114 TotEn:    -7.98
@<TRIPOS>ATOM
      1 C1        -59.3030  -21.2480  -24.1766 C.3    1 LIG      -0.18000
      2 C2        -59.6498  -20.1496  -25.1384 C.3    1 LIG      -0.18000
      3 C3        -60.3093  -21.4918  -25.2626 C.3    1 LIG      -0.18000
      4 H1        -58.3317  -21.7167  -24.2737 H      1 LIG       0.09000
      5 H2        -59.6675  -21.1633  -23.1608 H      1 LIG       0.09000
      6 H3        -60.2479  -19.3255  -24.7700 H      1 LIG       0.09000
      7 H4        -58.9124  -19.8785  -25.8834 H      1 LIG       0.09000
      8 H5        -60.0155  -22.1243  -26.0908 H      1 LIG       0.09000
      9 H6        -61.3508  -21.5710  -24.9771 H      1 LIG       0.09000
@<TRIPOS>BOND
      1       1       2 1
      2       1       3 1
      3       2       3 1
      4       1       4 1
      5       1       5 1
      6       2       6 1
      7       2       7 1
      8       3       8 1
      9       3       9 1
@<TRIPOS>ALT_TYPE
CGenFF_4.0_ALT_TYPE_SET
CGenFF_4.0 1 CG3C31 2 CG3C31 3 CG3C31 4 HGA2 5 HGA2 6 HGA2 7 HGA2 8 HGA2 9 HGA2
@<TRIPOS>MOLECULE
cyclopropane
 9 9 0 0 0
****
USER_CHARGES
INVALID_CHARGES
Pose:   3 Cluster:   3 Fr_nu:  12369 TotEn:    -7.71
@<TRIPOS>ATOM
      1 C1        -49.8043  -12.2327  -42.3227 C.3    1 LIG      -0.18000
      2 C2        -50.9776  -11.7153  -43.1022 C.3    1 LIG      -0.18000
      3 C3        -50.0437  -10.7550  -42.4258 C.3    1 LIG      -0.18000
      4 H1        -50.0010  -12.7109  -41.3714 H      1 LIG       0.09000
      5 H2        -48.9735  -12.6491  -42.8778 H      1 LIG       0.09000
      6 H3        -50.9364  -11.7835  -44.1821 H      1 LIG       0.09000
      7 H4        -51.9644  -11.8449  -42.6760 H      1 LIG       0.09000
      8 H5        -50.4017  -10.2386  -41.5441 H      1 LIG       0.09000
      9 H6        -49.3738  -10.1775  -43.0504 H      1 LIG       0.09000
@<TRIPOS>BOND
      1       1       2 1
      2       1       3 1
      3       2       3 1
      4       1       4 1
      5       1       5 1
      6       2       6 1
      7       2       7 1
      8       3       8 1
      9       3       9 1
@<TRIPOS>ALT_TYPE
CGenFF_4.0_ALT_TYPE_SET
CGenFF_4.0 1 CG3C31 2 CG3C31 3 CG3C31 4 HGA2 5 HGA2 6 HGA2 7 HGA2 8 HGA2 9 HGA2
@<TRIPOS>MOLECULE
cyclopropane
 9 9 0 0 0
****
USER_CHARGES
INVALID_CHARGES
Pose:   4 Cluster:   4 Fr_nu:   5992 TotEn:    -6.86
@<TRIPOS>ATOM
      1 C1        -50.2225  -10.8717  -27.6461 C.3    1 LIG      -0.18000
      2 C2        -50.5769  -11.9581  -28.6188 C.3    1 LIG      -0.18000
      3 C3        -51.6620  -11.1643  -27.9522 C.3    1 LIG      -0.18000
      4 H1        -49.8427  -11.1664  -26.6759 H      1 LIG       0.09000
      5 H2        -49.7981   -9.9581  -28.0422 H      1 LIG       0.09000
      6 H3        -50.3910  -11.7756  -29.6698 H      1 LIG       0.09000
      7 H4        -50.4358  -12.9843  -28.3038 H      1 LIG       0.09000
      8 H5        -52.2510  -11.6561  -27.1884 H      1 LIG       0.09000
      9 H6        -52.2058  -10.4474  -28.5545 H      1 LIG       0.09000
@<TRIPOS>BOND
      1       1       2 1
      2       1       3 1
      3       2       3 1
      4       1       4 1
      5       1       5 1
      6       2       6 1
      7       2       7 1
      8       3       8 1
      9       3       9 1
@<TRIPOS>ALT_TYPE
CGenFF_4.0_ALT_TYPE_SET
CGenFF_4.0 1 CG3C31 2 CG3C31 3 CG3C31 4 HGA2 5 HGA2 6 HGA2 7 HGA2 8 HGA2 9 HGA2
@<TRIPOS>MOLECULE
cyclopropane
 9 9 0 0 0
****
USER_CHARGES
INVALID_CHARGES
Pose:   5 Cluster:   5 Fr_nu:  23662 TotEn:    -6.48
@<TRIPOS>ATOM
      1 C1        -72.5346   -6.7933  -51.3597 C.3    1 LIG      -0.18000
      2 C2        -73.4349   -7.8419  -50.7752 C.3    1 LIG      -0.18000
      3 C3        -73.1535   -7.8312  -52.2492 C.3    1 LIG      -0.18000
      4 H1        -72.9137   -5.7812  -51.4252 H      1 LIG       0.09000
      5 H2        -71.4737   -6.8693  -51.1582 H      1 LIG       0.09000
      6 H3        -72.9799   -8.6238  -50.1801 H      1 LIG       0.09000
      7 H4        -74.4204   -7.5362  -50.4470 H      1 LIG       0.09000
      8 H5        -73.9494   -7.5180  -52.9130 H      1 LIG       0.09000
      9 H6        -72.5088   -8.6055  -52.6458 H      1 LIG       0.09000
@<TRIPOS>BOND
      1       1       2 1
      2       1       3 1
      3       2       3 1
      4       1       4 1
      5       1       5 1
      6       2       6 1
      7       2       7 1
      8       3       8 1
      9       3       9 1
@<TRIPOS>ALT_TYPE
CGenFF_4.0_ALT_TYPE_SET
CGenFF_4.0 1 CG3C31 2 CG3C31 3 CG3C31 4 HGA2 5 HGA2 6 HGA2 7 HGA2 8 HGA2 9 HGA2
@<TRIPOS>MOLECULE
cyclopropane
 9 9 0 0 0
****
USER_CHARGES
INVALID_CHARGES
Pose:   6 Cluster:   6 Fr_nu:    127 TotEn:    -6.46
@<TRIPOS>ATOM
      1 C1        -82.5638  -17.9786  -45.7893 C.3    1 LIG      -0.18000
      2 C2        -81.3555  -18.8300  -46.0481 C.3    1 LIG      -0.18000
      3 C3        -81.2428  -17.6114  -45.1795 C.3    1 LIG      -0.18000
      4 H1        -82.9330  -17.3651  -46.6015 H      1 LIG       0.09000
      5 H2        -83.3293  -18.3744  -45.1340 H      1 LIG       0.09000
      6 H3        -81.3076  -19.7989  -45.5670 H      1 LIG       0.09000
      7 H4        -80.9108  -18.7899  -47.0345 H      1 LIG       0.09000
      8 H5        -80.7227  -16.7511  -45.5814 H      1 LIG       0.09000
      9 H6        -81.1198  -17.7604  -44.1141 H      1 LIG       0.09000
@<TRIPOS>BOND
      1       1       2 1
      2       1       3 1
      3       2       3 1
      4       1       4 1
      5       1       5 1
      6       2       6 1
      7       2       7 1
      8       3       8 1
      9       3       9 1
@<TRIPOS>ALT_TYPE
CGenFF_4.0_ALT_TYPE_SET
CGenFF_4.0 1 CG3C31 2 CG3C31 3 CG3C31 4 HGA2 5 HGA2 6 HGA2 7 HGA2 8 HGA2 9 HGA2
@<TRIPOS>MOLECULE
cyclopropane
 9 9 0 0 0
****
USER_CHARGES
INVALID_CHARGES
Pose:   7 Cluster:   7 Fr_nu:  21664 TotEn:    -6.25
@<TRIPOS>ATOM
      1 C1        -76.6144  -14.7345  -44.7759 C.3    1 LIG      -0.18000
      2 C2        -77.3413  -15.6413  -43.8266 C.3    1 LIG      -0.18000
      3 C3        -75.9463  -15.1872  -43.5110 C.3    1 LIG      -0.18000
      4 H1        -76.2654  -15.1562  -45.7101 H      1 LIG       0.09000
      5 H2        -76.9364  -13.7027  -44.8349 H      1 LIG       0.09000
      6 H3        -78.1527  -15.2197  -43.2465 H      1 LIG       0.09000
      7 H4        -77.4819  -16.6736  -44.1212 H      1 LIG       0.09000
      8 H5        -75.1478  -15.9138  -43.5935 H      1 LIG       0.09000
      9 H6        -75.8191  -14.4598  -42.7190 H      1 LIG       0.09000
@<TRIPOS>BOND
      1       1       2 1
      2       1       3 1
      3       2       3 1
      4       1       4 1
      5       1       5 1
      6       2       6 1
      7       2       7 1
      8       3       8 1
      9       3       9 1
@<TRIPOS>ALT_TYPE
CGenFF_4.0_ALT_TYPE_SET
CGenFF_4.0 1 CG3C31 2 CG3C31 3 CG3C31 4 HGA2 5 HGA2 6 HGA2 7 HGA2 8 HGA2 9 HGA2
@<TRIPOS>MOLECULE
cyclopropane
 9 9 0 0 0
****
USER_CHARGES
INVALID_CHARGES
Pose:   8 Cluster:   8 Fr_nu: 723593 TotEn:    -6.21
@<TRIPOS>ATOM
      1 C1        -58.0930   -3.3840  -21.3471 C.3    1 LIG      -0.18000
      2 C2        -57.9326   -3.6647  -19.8818 C.3    1 LIG      -0.18000
      3 C3        -59.2548   -3.9016  -20.5510 C.3    1 LIG      -0.18000
      4 H1        -58.1189   -2.3488  -21.6635 H      1 LIG       0.09000
      5 H2        -57.6185   -4.0612  -22.0458 H      1 LIG       0.09000
      6 H3        -57.3501   -4.5310  -19.5941 H      1 LIG       0.09000
      7 H4        -57.8506   -2.8187  -19.2111 H      1 LIG       0.09000
      8 H5        -60.0624   -3.2149  -20.3311 H      1 LIG       0.09000
      9 H6        -59.5615   -4.9272  -20.7140 H      1 LIG       0.09000
@<TRIPOS>BOND
      1       1       2 1
      2       1       3 1
      3       2       3 1
      4       1       4 1
      5       1       5 1
      6       2       6 1
      7       2       7 1
      8       3       8 1
      9       3       9 1
@<TRIPOS>ALT_TYPE
CGenFF_4.0_ALT_TYPE_SET
CGenFF_4.0 1 CG3C31 2 CG3C31 3 CG3C31 4 HGA2 5 HGA2 6 HGA2 7 HGA2 8 HGA2 9 HGA2
@<TRIPOS>MOLECULE
cyclopropane
 9 9 0 0 0
****
USER_CHARGES
INVALID_CHARGES
Pose:   9 Cluster:   9 Fr_nu: 173582 TotEn:    -6.14
@<TRIPOS>ATOM
      1 C1        -74.8792  -24.0347  -43.1464 C.3    1 LIG      -0.18000
      2 C2        -74.4994  -22.5932  -43.3190 C.3    1 LIG      -0.18000
      3 C3        -75.2955  -23.2920  -44.3820 C.3    1 LIG      -0.18000
      4 H1        -74.0980  -24.7782  -43.2434 H      1 LIG       0.09000
      5 H2        -75.6445  -24.2715  -42.4183 H      1 LIG       0.09000
      6 H3        -75.0091  -21.8597  -42.7070 H      1 LIG       0.09000
      7 H4        -73.4626  -22.3658  -43.5323 H      1 LIG       0.09000
      8 H5        -74.7944  -23.5352  -45.3104 H      1 LIG       0.09000
      9 H6        -76.3409  -23.0291  -44.4847 H      1 LIG       0.09000
@<TRIPOS>BOND
      1       1       2 1
      2       1       3 1
      3       2       3 1
      4       1       4 1
      5       1       5 1
      6       2       6 1
      7       2       7 1
      8       3       8 1
      9       3       9 1
@<TRIPOS>ALT_TYPE
CGenFF_4.0_ALT_TYPE_SET
CGenFF_4.0 1 CG3C31 2 CG3C31 3 CG3C31 4 HGA2 5 HGA2 6 HGA2 7 HGA2 8 HGA2 9 HGA2
@<TRIPOS>MOLECULE
cyclopropane
 9 9 0 0 0
****
USER_CHARGES
INVALID_CHARGES
Pose:  10 Cluster:  10 Fr_nu:   4844 TotEn:    -6.11
@<TRIPOS>ATOM
      1 C1        -80.4084  -20.9557  -33.2833 C.3    1 LIG      -0.18000
      2 C2        -79.8548  -22.3249  -33.5490 C.3    1 LIG      -0.18000
      3 C3        -78.9974  -21.2833  -32.8920 C.3    1 LIG      -0.18000
      4 H1        -80.5578  -20.2979  -34.1303 H      1 LIG       0.09000
      5 H2        -81.1401  -20.8517  -32.4923 H      1 LIG       0.09000
      6 H3        -80.2139  -23.1427  -32.9367 H      1 LIG       0.09000
      7 H4        -79.6312  -22.5894  -34.5749 H      1 LIG       0.09000
      8 H5        -78.1970  -20.8464  -33.4757 H      1 LIG       0.09000
      9 H6        -78.7801  -21.3998  -31.8376 H      1 LIG       0.09000
@<TRIPOS>BOND
      1       1       2 1
      2       1       3 1
      3       2       3 1
      4       1       4 1
      5       1       5 1
      6       2       6 1
      7       2       7 1
      8       3       8 1
      9       3       9 1
@<TRIPOS>ALT_TYPE
CGenFF_4.0_ALT_TYPE_SET
CGenFF_4.0 1 CG3C31 2 CG3C31 3 CG3C31 4 HGA2 5 HGA2 6 HGA2 7 HGA2 8 HGA2 9 HGA2
@<TRIPOS>MOLECULE
cyclopropane
 9 9 0 0 0
****
USER_CHARGES
INVALID_CHARGES
Pose:  11 Cluster:  11 Fr_nu:  25064 TotEn:    -5.60
@<TRIPOS>ATOM
      1 C1        -78.7572  -20.3109  -31.4160 C.3    1 LIG      -0.18000
      2 C2        -78.3640  -20.9247  -32.7277 C.3    1 LIG      -0.18000
      3 C3        -79.7830  -20.4953  -32.4954 C.3    1 LIG      -0.18000
      4 H1        -78.8123  -20.9597  -30.5509 H      1 LIG       0.09000
      5 H2        -78.4189  -19.3038  -31.2082 H      1 LIG       0.09000
      6 H3        -77.7610  -20.3306  -33.4029 H      1 LIG       0.09000
      7 H4        -78.1544  -21.9868  -32.7462 H      1 LIG       0.09000
      8 H5        -80.5284  -21.2683  -32.3571 H      1 LIG       0.09000
      9 H6        -80.1346  -19.6121  -33.0138 H      1 LIG       0.09000
@<TRIPOS>BOND
      1       1       2 1
      2       1       3 1
      3       2       3 1
      4       1       4 1
      5       1       5 1
      6       2       6 1
      7       2       7 1
      8       3       8 1
      9       3       9 1
@<TRIPOS>ALT_TYPE
CGenFF_4.0_ALT_TYPE_SET
CGenFF_4.0 1 CG3C31 2 CG3C31 3 CG3C31 4 HGA2 5 HGA2 6 HGA2 7 HGA2 8 HGA2 9 HGA2
@<TRIPOS>MOLECULE
cyclopropane
 9 9 0 0 0
****
USER_CHARGES
INVALID_CHARGES
Pose:  12 Cluster:  12 Fr_nu: 331301 TotEn:    -4.97
@<TRIPOS>ATOM
      1 C1        -77.6573  -15.9324  -43.1163 C.3    1 LIG      -0.18000
      2 C2        -78.5770  -16.5721  -44.1146 C.3    1 LIG      -0.18000
      3 C3        -77.8153  -15.3326  -44.4826 C.3    1 LIG      -0.18000
      4 H1        -78.1042  -15.4090  -42.2804 H      1 LIG       0.09000
      5 H2        -76.7264  -16.4372  -42.8915 H      1 LIG       0.09000
      6 H3        -78.2652  -17.5076  -44.5619 H      1 LIG       0.09000
      7 H4        -79.6434  -16.4796  -43.9512 H      1 LIG       0.09000
      8 H5        -78.3688  -14.4059  -44.5665 H      1 LIG       0.09000
      9 H6        -76.9907  -15.4342  -45.1770 H      1 LIG       0.09000
@<TRIPOS>BOND
      1       1       2 1
      2       1       3 1
      3       2       3 1
      4       1       4 1
      5       1       5 1
      6       2       6 1
      7       2       7 1
      8       3       8 1
      9       3       9 1
@<TRIPOS>ALT_TYPE
CGenFF_4.0_ALT_TYPE_SET
CGenFF_4.0 1 CG3C31 2 CG3C31 3 CG3C31 4 HGA2 5 HGA2 6 HGA2 7 HGA2 8 HGA2 9 HGA2
@<TRIPOS>MOLECULE
pyrrole
 10 10 0 0 0
****
USER_CHARGES
INVALID_CHARGES
Pose:   1 Cluster:   1 Fr_nu: 3569472 TotEn:   -18.92
@<TRIPOS>ATOM
      1 C1        -51.2386    5.1628  -35.0388 C.2    1 LIG      -0.25700
      2 C2        -52.0895    4.5207  -35.9719 C.2    1 LIG      -0.25700
      3 C3        -50.5883    4.1775  -34.3291 C.2    1 LIG      -0.04700
      4 C4        -51.9334    3.1624  -35.8039 C.2    1 LIG      -0.04700
      5 N1        -51.0187    2.9656  -34.8025 N.pl3  1 LIG      -0.36000
      6 H1        -51.1133    6.2275  -34.9000 H      1 LIG       0.15400
      7 H2        -52.7455    4.9946  -36.6883 H      1 LIG       0.15400
      8 H3        -49.8607    4.2302  -33.5316 H      1 LIG       0.14000
      9 H4        -52.3891    2.3213  -36.3073 H      1 LIG       0.14000
     10 H5        -50.7086    2.0648  -34.4652 H      1 LIG       0.38000
@<TRIPOS>BOND
      1       1       2 1
      2       1       3 2
      3       2       4 2
      4       3       5 1
      5       4       5 1
      6       1       6 1
      7       2       7 1
      8       3       8 1
      9       4       9 1
     10       5      10 1
@<TRIPOS>ALT_TYPE
CGenFF_4.0_ALT_TYPE_SET
CGenFF_4.0 1 CG2R51 2 CG2R51 3 CG2R51 4 CG2R51 5 NG2R51 6 HGR51 7 HGR51 8 HGR52 9 HGR52 10 HGP1
@<TRIPOS>MOLECULE
pyrrole
 10 10 0 0 0
****
USER_CHARGES
INVALID_CHARGES
Pose:   2 Cluster:   2 Fr_nu: 2980662 TotEn:   -17.99
@<TRIPOS>ATOM
      1 C1        -76.3600   -6.1784  -57.4627 C.2    1 LIG      -0.25700
      2 C2        -75.4458   -6.6919  -56.5099 C.2    1 LIG      -0.25700
      3 C3        -76.0791   -6.7814  -58.6689 C.2    1 LIG      -0.04700
      4 C4        -74.6340   -7.5929  -57.1630 C.2    1 LIG      -0.04700
      5 N1        -75.0279   -7.6390  -58.4748 N.pl3  1 LIG      -0.36000
      6 H1        -77.1385   -5.4491  -57.2882 H      1 LIG       0.15400
      7 H2        -75.3839   -6.4340  -55.4621 H      1 LIG       0.15400
      8 H3        -76.5312   -6.6767  -59.6450 H      1 LIG       0.14000
      9 H4        -73.8148   -8.2045  -56.8117 H      1 LIG       0.14000
     10 H5        -74.6080   -8.2172  -59.1895 H      1 LIG       0.38000
@<TRIPOS>BOND
      1       1       2 1
      2       1       3 2
      3       2       4 2
      4       3       5 1
      5       4       5 1
      6       1       6 1
      7       2       7 1
      8       3       8 1
      9       4       9 1
     10       5      10 1
@<TRIPOS>ALT_TYPE
CGenFF_4.0_ALT_TYPE_SET
CGenFF_4.0 1 CG2R51 2 CG2R51 3 CG2R51 4 CG2R51 5 NG2R51 6 HGR51 7 HGR51 8 HGR52 9 HGR52 10 HGP1
@<TRIPOS>MOLECULE
pyrrole
 10 10 0 0 0
****
[truncated: 4,248,795 more chars]
