# Supplementary material for: The pocketome of G-protein-coupled receptors reveals previously untargeted allosteric sites
Source: Nat Commun. 2022 May 10;13:2567. doi: 10.1038/s41467-022-29609-6 (PMC9091257; doi:10.1038/s41467-022-29609-6)
Supplement: Supplementary file 4 — Supplementary Data 1 [file 41467_2022_29609_MOESM4_ESM.zip › docking_files/2rh1/rec.mol2]

@<TRIPOS>MOLECULE
2rh1_align.pdb
4615 4675 282 0 0
PROTEIN
NO_CHARGES


@<TRIPOS>ATOM
      1 N         -84.7590  -35.2100  -43.4360 N.4       1 ASP   -0.2700
      2 CA        -84.6280  -33.7720  -43.6060 C.3       1 ASP    0.0900
      3 CAY       -84.3090  -37.4150  -42.6140 C.3       1 ASP    0.0900
      4 C         -84.9750  -32.9770  -42.3520 C.2       1 ASP    0.0900
      5 O         -84.3200  -31.9960  -42.0070 O.2       1 ASP    0.5100
      6 CB        -85.4790  -33.3050  -44.8260 C.3       1 ASP   -0.5100
      7 CG        -85.2190  -31.8490  -45.2220 C.2       1 ASP   -0.4700
      8 OD1       -86.1310  -31.2370  -45.8310 O.co2     1 ASP    0.3100
      9 OD2       -84.0730  -31.3760  -45.0160 O.co2     1 ASP    0.0700
     10 CY        -84.1220  -35.9500  -42.5140 C.2       1 ASP    0.0900
     11 OY        -83.4450  -35.4660  -41.6130 O.2       1 ASP   -0.2800
     12 HN        -85.3840  -35.6420  -44.0810 H         1 ASP    0.0900
     13 HA        -83.5840  -33.5440  -43.7640 H         1 ASP    0.0900
     14 HB1       -86.5550  -33.4100  -44.5730 H         1 ASP    0.6200
     15 HB2       -85.2430  -33.9510  -45.6970 H         1 ASP   -0.7600
     16 HY1       -83.7600  -37.9170  -41.7880 H         1 ASP   -0.7600
     17 HY2       -83.9080  -37.7790  -43.5850 H         1 ASP    0.5100
     18 HY3       -85.3880  -37.6640  -42.5320 H         1 ASP   -0.5100
     19 N         -86.0000  -33.3730  -41.5650 N.am      2 GLU   -0.4700
     20 CA        -86.2940  -32.5220  -40.3960 C.3       2 GLU    0.3100
     21 C         -85.3600  -32.7990  -39.2120 C.2       2 GLU    0.0700
     22 O         -84.9660  -31.8740  -38.5150 O.2       2 GLU    0.0900
     23 CB        -87.7440  -32.7100  -39.9420 C.3       2 GLU   -0.1800
     24 CG        -88.7980  -32.4970  -41.0480 C.3       2 GLU    0.0900
     25 CD        -90.2320  -32.7290  -40.5700 C.2       2 GLU    0.0900
     26 OE1       -90.5340  -32.4730  -39.3820 O.co2     2 GLU   -0.2800
     27 OE2       -91.0610  -33.1710  -41.3940 O.co2     2 GLU    0.0900
     28 HN        -86.5560  -34.1860  -41.7210 H         2 GLU    0.0900
     29 HA        -86.1200  -31.4940  -40.6780 H         2 GLU    0.6200
     30 HB1       -87.9500  -31.9890  -39.1220 H         2 GLU   -0.7600
     31 HB2       -87.8560  -33.7430  -39.5490 H         2 GLU   -0.7600
     32 HG1       -88.5890  -33.2000  -41.8810 H         2 GLU    0.5100
     33 HG2       -88.7190  -31.4540  -41.4210 H         2 GLU   -0.5100
     34 N         -85.0040  -34.0710  -38.9850 N.am      3 VAL   -0.4700
     35 CA        -84.0300  -34.4640  -37.9300 C.3       3 VAL    0.3100
     36 C         -82.6470  -33.8330  -38.1800 C.2       3 VAL    0.0700
     37 O         -81.8870  -33.5810  -37.2380 O.2       3 VAL    0.0900
     38 CB        -83.9230  -36.0200  -37.7990 C.3       3 VAL   -0.0900
     39 CG1       -82.8030  -36.4370  -36.8370 C.3       3 VAL    0.0900
     40 CG2       -85.2510  -36.6080  -37.3250 C.3       3 VAL   -0.2700
     41 HN        -85.3830  -34.8200  -39.5220 H         3 VAL    0.0900
     42 HA        -84.3620  -34.0350  -36.9970 H         3 VAL    0.0900
     43 HB        -83.7190  -36.4550  -38.8010 H         3 VAL    0.0900
     44 HG11      -82.8950  -35.8810  -35.8800 H         3 VAL   -0.2700
     45 HG12      -81.8130  -36.2090  -37.2860 H         3 VAL    0.0900
     46 HG13      -82.8750  -37.5250  -36.6220 H         3 VAL    0.0900
     47 HG21      -86.0560  -36.3660  -38.0520 H         3 VAL    0.0900
     48 HG22      -85.5240  -36.1770  -36.3370 H         3 VAL    0.5100
     49 HG23      -85.1690  -37.7130  -37.2410 H         3 VAL   -0.5100
     50 N         -82.3360  -33.5900  -39.4590 N.am      4 TRP   -0.4700
     51 CA        -81.1550  -32.8450  -39.8820 C.3       4 TRP    0.3100
     52 C         -81.1240  -31.4310  -39.2740 C.2       4 TRP    0.0700
     53 O         -80.0480  -30.9300  -38.9370 O.2       4 TRP    0.0900
     54 CB        -81.1060  -32.7670  -41.4290 C.3       4 TRP   -0.1800
     55 CG        -80.0690  -31.8290  -41.9750 C.ar      4 TRP    0.0900
     56 CD1       -78.8030  -32.1460  -42.3670 C.ar      4 TRP    0.0900
     57 CD2       -80.2140  -30.4140  -42.1860 C.ar      4 TRP   -0.0300
     58 CE2       -78.9900  -29.9420  -42.7090 C.ar      4 TRP   -0.1500
     59 CE3       -81.2640  -29.5010  -41.9800 C.ar      4 TRP    0.2200
     60 NE1       -78.1460  -31.0190  -42.8100 N.ar      4 TRP   -0.5100
     61 CZ2       -78.7820  -28.5920  -43.0340 C.ar      4 TRP    0.3700
     62 CZ3       -81.0590  -28.1580  -42.3010 C.ar      4 TRP    0.2400
     63 CH2       -79.8260  -27.7170  -42.8240 C.ar      4 TRP    0.1100
     64 HN        -82.9170  -33.9170  -40.2010 H         4 TRP   -0.2500
     65 HA        -80.2810  -33.3520  -39.5010 H         4 TRP    0.1700
     66 HB1       -82.0990  -32.4310  -41.7950 H         4 TRP   -0.2000
     67 HB2       -80.8930  -33.7820  -41.8250 H         4 TRP    0.1400
     68 HD1       -78.3760  -33.1370  -42.3340 H         4 TRP   -0.2700
     69 HE1       -77.2290  -30.9920  -43.1420 H         4 TRP    0.1600
     70 HE3       -82.2170  -29.8150  -41.5820 H         4 TRP   -0.1400
     71 HZ2       -77.8440  -28.2330  -43.4340 H         4 TRP    0.1400
     72 HZ3       -81.8580  -27.4470  -42.1480 H         4 TRP    0.5100
     73 HH2       -79.6970  -26.6720  -43.0660 H         4 TRP   -0.5100
     74 N         -82.3070  -30.8000  -39.1460 N.am      5 VAL   -0.4700
     75 CA        -82.4460  -29.4380  -38.5940 C.3       5 VAL    0.3100
     76 C         -81.9920  -29.3570  -37.1530 C.2       5 VAL    0.0700
     77 O         -81.1950  -28.4820  -36.8070 O.2       5 VAL    0.0900
     78 CB        -83.9070  -28.9210  -38.6480 C.3       5 VAL   -0.0900
     79 CG1       -84.0320  -27.5560  -37.9800 C.3       5 VAL    0.0900
     80 CG2       -84.3920  -28.8490  -40.0840 C.3       5 VAL   -0.2700
     81 HN        -83.1580  -31.2360  -39.4250 H         5 VAL    0.0900
     82 HA        -81.8050  -28.7850  -39.1680 H         5 VAL    0.0900
     83 HB        -84.5710  -29.6440  -38.1280 H         5 VAL    0.0900
     84 HG11      -83.3810  -26.8180  -38.4960 H         5 VAL   -0.2700
     85 HG12      -83.7160  -27.6250  -36.9170 H         5 VAL    0.0900
     86 HG13      -85.0830  -27.2020  -38.0360 H         5 VAL    0.0900
     87 HG21      -84.3550  -29.8570  -40.5520 H         5 VAL    0.0900
     88 HG22      -83.7430  -28.1620  -40.6690 H         5 VAL    0.5100
     89 HG23      -85.4410  -28.4860  -40.1120 H         5 VAL   -0.5100
     90 N         -82.5040  -30.2740  -36.3210 N.am      6 VAL   -0.4700
     91 CA        -82.1040  -30.3750  -34.9130 C.3       6 VAL    0.3100
     92 C         -80.5870  -30.5040  -34.8350 C.2       6 VAL    0.0700
     93 O         -79.9380  -29.7060  -34.1680 O.2       6 VAL    0.0900
     94 CB        -82.7670  -31.5770  -34.1840 C.3       6 VAL   -0.0900
     95 CG1       -82.2290  -31.7130  -32.7620 C.3       6 VAL    0.0900
     96 CG2       -84.2920  -31.4370  -34.1590 C.3       6 VAL   -0.2700
     97 HN        -83.1850  -30.9360  -36.6260 H         6 VAL    0.0900
     98 HA        -82.3890  -29.4530  -34.4280 H         6 VAL    0.0900
     99 HB        -82.5540  -32.5090  -34.7480 H         6 VAL    0.0900
    100 HG11      -82.2780  -30.7340  -32.2400 H         6 VAL   -0.2700
    101 HG12      -81.1700  -32.0470  -32.7890 H         6 VAL    0.0900
    102 HG13      -82.8390  -32.4490  -32.1960 H         6 VAL    0.0900
    103 HG21      -84.6890  -31.3970  -35.1960 H         6 VAL    0.0900
    104 HG22      -84.5780  -30.5010  -33.6340 H         6 VAL    0.5100
    105 HG23      -84.7420  -32.3100  -33.6400 H         6 VAL   -0.5100
    106 N         -80.0430  -31.5070  -35.5350 N.am      7 GLY   -0.4700
    107 CA        -78.5890  -31.7500  -35.6220 C.3       7 GLY    0.3100
    108 C         -77.7550  -30.5910  -36.1570 C.2       7 GLY   -0.0200
    109 O         -76.6160  -30.3970  -35.7340 O.2       7 GLY    0.0900
    110 HN        -80.6120  -32.1500  -36.0410 H         7 GLY    0.0900
    111 HA1       -78.4480  -32.6000  -36.2730 H         7 GLY    0.5100
    112 HA2       -78.2460  -31.9840  -34.6250 H         7 GLY   -0.5100
    113 N         -78.3230  -29.8210  -37.0840 N.am      8 MET   -0.4700
    114 CA        -77.6840  -28.6140  -37.6020 C.3       8 MET    0.3100
    115 C         -77.8540  -27.4700  -36.6030 C.2       8 MET    0.0700
    116 O         -76.9780  -26.6060  -36.4830 O.2       8 MET    0.0900
    117 CB        -78.2920  -28.2220  -38.9500 C.3       8 MET   -0.1800
    118 CG        -77.5150  -27.1630  -39.7380 C.3       8 MET    0.0900
    119 SD        -75.8290  -27.6570  -40.1900 S.3       8 MET    0.0900
    120 CE        -76.1000  -29.2020  -41.0740 C.3       8 MET   -0.1400
    121 HN        -79.2160  -30.0370  -37.4700 H         8 MET    0.0900
    122 HA        -76.6280  -28.8140  -37.7100 H         8 MET    0.0900
    123 HB1       -79.3150  -27.8310  -38.7650 H         8 MET   -0.0900
    124 HB2       -78.3620  -29.1360  -39.5760 H         8 MET   -0.2200
    125 HG1       -77.4670  -26.2410  -39.1220 H         8 MET    0.0900
    126 HG2       -78.0840  -26.9370  -40.6640 H         8 MET    0.0900
    127 HE1       -76.5890  -29.0250  -42.0550 H         8 MET    0.0900
    128 HE2       -76.7550  -29.8740  -40.4800 H         8 MET    0.5100
    129 HE3       -75.1310  -29.7130  -41.2600 H         8 MET   -0.5100
    130 N         -78.9830  -27.4690  -35.8900 N.am      9 GLY   -0.4700
    131 CA        -79.2560  -26.5030  -34.8380 C.3       9 GLY    0.3100
    132 C         -78.2890  -26.6340  -33.6840 C.2       9 GLY   -0.0200
    133 O         -77.7020  -25.6430  -33.2660 O.2       9 GLY    0.0900
    134 HN        -79.6990  -28.1430  -36.0500 H         9 GLY    0.0900
    135 HA1       -80.2610  -26.6710  -34.4810 H         9 GLY    0.5100
    136 HA2       -79.1720  -25.5130  -35.2620 H         9 GLY   -0.5100
    137 N         -78.1200  -27.8600  -33.1720 N.am     10 ILE   -0.4700
    138 CA        -77.1690  -28.1460  -32.0820 C.3      10 ILE    0.3100
    139 C         -75.7500  -27.7130  -32.4700 C.2      10 ILE    0.0700
    140 O         -75.0160  -27.1940  -31.6420 O.2      10 ILE    0.0900
    141 CB        -77.1460  -29.6560  -31.6710 C.3      10 ILE   -0.0900
    142 CG1       -78.5100  -30.1530  -31.1650 C.3      10 ILE    0.0900
    143 CG2       -76.1040  -29.9140  -30.5840 C.3      10 ILE   -0.2700
    144 CD        -79.0240  -29.4700  -29.9110 C.3      10 ILE    0.0900
    145 HN        -78.6370  -28.6430  -33.5100 H        10 ILE    0.0900
    146 HA        -77.4580  -27.5420  -31.2340 H        10 ILE    0.0900
    147 HB        -76.9050  -30.2740  -32.5620 H        10 ILE   -0.1800
    148 HG11      -78.4270  -31.2400  -30.9570 H        10 ILE    0.0900
    149 HG12      -79.2560  -29.9970  -31.9730 H        10 ILE    0.0900
    150 HG21      -76.2270  -29.1840  -29.7550 H        10 ILE   -0.2700
    151 HG22      -75.0820  -29.8010  -31.0050 H        10 ILE    0.0900
    152 HG23      -76.2290  -30.9390  -30.1750 H        10 ILE    0.0900
    153 HD1       -79.1390  -28.3790  -30.0900 H        10 ILE    0.0900
    154 HD2       -78.3040  -29.6180  -29.0770 H        10 ILE    0.5100
    155 HD3       -80.0140  -29.8890  -29.6290 H        10 ILE   -0.5100
    156 N         -75.3750  -27.9300  -33.7310 N.am     11 VAL   -0.4700
    157 CA        -74.0610  -27.5330  -34.2420 C.3      11 VAL    0.3100
    158 C         -73.8850  -26.0270  -34.2360 C.2      11 VAL    0.0700
    159 O         -72.8820  -25.5160  -33.7320 O.2      11 VAL    0.0900
    160 CB        -73.8290  -28.0600  -35.6740 C.3      11 VAL   -0.0900
    161 CG1       -72.6370  -27.3610  -36.3290 C.3      11 VAL    0.0900
    162 CG2       -73.6270  -29.5730  -35.6490 C.3      11 VAL   -0.2700
    163 HN        -75.9770  -28.3750  -34.3880 H        11 VAL    0.0900
    164 HA        -73.3120  -27.9310  -33.5740 H        11 VAL    0.0900
    165 HB        -74.7390  -27.8790  -36.2840 H        11 VAL    0.0900
    166 HG11      -71.7580  -27.3870  -35.6480 H        11 VAL   -0.2700
    167 HG12      -72.8900  -26.3000  -36.5400 H        11 VAL    0.0900
    168 HG13      -72.3680  -27.8770  -37.2750 H        11 VAL    0.0900
    169 HG21      -74.4380  -30.0560  -35.0640 H        11 VAL    0.0900
    170 HG22      -72.6540  -29.8160  -35.1720 H        11 VAL    0.5100
    171 HG23      -73.6480  -29.9750  -36.6840 H        11 VAL   -0.5100
    172 N         -74.8580  -25.3150  -34.7960 N.am     12 MET   -0.4700
    173 CA        -74.8420  -23.8430  -34.7830 C.3      12 MET    0.3100
    174 C         -74.9160  -23.2790  -33.3460 C.2      12 MET    0.0700
    175 O         -74.3310  -22.2360  -33.0600 O.2      12 MET    0.0900
    176 CB        -75.9780  -23.2700  -35.6510 C.3      12 MET   -0.1800
    177 CG        -75.7030  -23.3450  -37.1540 C.3      12 MET    0.0900
    178 SD        -77.1670  -22.9970  -38.1510 S.3      12 MET    0.0900
    179 CE        -76.4510  -22.8580  -39.7870 C.3      12 MET   -0.1400
    180 HN        -75.6370  -25.7420  -35.2490 H        12 MET    0.0900
    181 HA        -73.8850  -23.5160  -35.1590 H        12 MET    0.0900
    182 HB1       -76.1320  -22.2060  -35.3720 H        12 MET   -0.0900
    183 HB2       -76.9080  -23.8370  -35.4330 H        12 MET   -0.2200
    184 HG1       -75.3280  -24.3620  -37.3930 H        12 MET    0.0900
    185 HG2       -74.9050  -22.6120  -37.4020 H        12 MET    0.0900
    186 HE1       -75.9420  -23.8000  -40.0870 H        12 MET    0.0900
    187 HE2       -75.6990  -22.0410  -39.8100 H        12 MET    0.5100
    188 HE3       -77.2420  -22.6440  -40.5370 H        12 MET   -0.5100
    189 N         -75.6300  -23.9720  -32.4550 N.am     13 SER   -0.4700
    190 CA        -75.7030  -23.5810  -31.0450 C.3      13 SER    0.3100
    191 C         -74.3440  -23.6900  -30.3650 C.2      13 SER    0.0700
    192 O         -73.9720  -22.8130  -29.5850 O.2      13 SER    0.0900
    193 CB        -76.7290  -24.4210  -30.3030 C.3      13 SER    0.0500
    194 OG        -78.0200  -24.1730  -30.8160 O.3      13 SER    0.0900
    195 HN        -76.1470  -24.7860  -32.7100 H        13 SER    0.0900
    196 HA        -75.9730  -22.5360  -31.0020 H        13 SER   -0.6600
    197 HB1       -76.7150  -24.1620  -29.2220 H        13 SER    0.4300
    198 HB2       -76.4930  -25.5000  -30.4270 H        13 SER    0.5100
    199 HG1       -78.0350  -24.5600  -31.6940 H        13 SER   -0.5100
    200 N         -73.6040  -24.7610  -30.6630 N.am     14 LEU   -0.4700
    201 CA        -72.2420  -24.9250  -30.1510 C.3      14 LEU    0.3100
    202 C         -71.2930  -23.8800  -30.7410 C.2      14 LEU    0.0700
    203 O         -70.3660  -23.4550  -30.0670 O.2      14 LEU    0.0900
    204 CB        -71.7070  -26.3390  -30.4220 C.3      14 LEU   -0.1800
    205 CG        -72.3600  -27.5080  -29.6740 C.3      14 LEU    0.0900
    206 CD1       -71.7700  -28.8170  -30.1730 C.3      14 LEU    0.0900
    207 CD2       -72.2100  -27.3980  -28.1600 C.3      14 LEU   -0.0900
    208 HN        -73.9450  -25.4950  -31.2450 H        14 LEU    0.0900
    209 HA        -72.2630  -24.7340  -29.0880 H        14 LEU   -0.2700
    210 HB1       -70.6280  -26.3410  -30.1640 H        14 LEU    0.0900
    211 HB2       -71.8200  -26.5350  -31.5090 H        14 LEU    0.0900
    212 HG        -73.4570  -27.5000  -29.8510 H        14 LEU    0.0900
    213 HD11      -70.6730  -28.8350  -29.9940 H        14 LEU   -0.2700
    214 HD12      -71.9530  -28.9220  -31.2640 H        14 LEU    0.0900
    215 HD13      -72.2310  -29.6710  -29.6320 H        14 LEU    0.0900
    216 HD21      -72.6850  -26.4620  -27.7960 H        14 LEU    0.0900
    217 HD22      -71.1330  -27.3780  -27.8870 H        14 LEU    0.5100
    218 HD23      -72.7040  -28.2610  -27.6670 H        14 LEU   -0.5100
    219 N         -71.5240  -23.4730  -31.9940 N.am     15 ILE   -0.4700
    220 CA        -70.7450  -22.4000  -32.6240 C.3      15 ILE    0.3100
    221 C         -70.9270  -21.0950  -31.8550 C.2      15 ILE    0.0700
    222 O         -69.9550  -20.4050  -31.5720 O.2      15 ILE    0.0900
    223 CB        -71.1290  -22.1860  -34.1160 C.3      15 ILE   -0.0900
    224 CG1       -70.5890  -23.3280  -34.9850 C.3      15 ILE    0.0900
    225 CG2       -70.5990  -20.8550  -34.6420 C.3      15 ILE   -0.2700
    226 CD        -71.1380  -23.3190  -36.4200 C.3      15 ILE    0.0900
    227 HN        -72.2380  -23.8810  -32.5570 H        15 ILE    0.0900
    228 HA        -69.7020  -22.6690  -32.5480 H        15 ILE    0.0900
    229 HB        -72.2360  -22.2010  -34.2120 H        15 ILE   -0.1800
    230 HG11      -70.8600  -24.2950  -34.5090 H        15 ILE    0.0900
    231 HG12      -69.4830  -23.2470  -35.0290 H        15 ILE    0.0900
    232 HG21      -69.5200  -20.7510  -34.4000 H        15 ILE   -0.2700
    233 HG22      -71.1500  -20.0140  -34.1700 H        15 ILE    0.0900
    234 HG23      -70.7210  -20.8090  -35.7450 H        15 ILE    0.0900
    235 HD1       -70.7200  -22.4580  -36.9830 H        15 ILE    0.0900
    236 HD2       -72.2450  -23.2260  -36.4000 H        15 ILE    0.5100
    237 HD3       -70.8500  -24.2580  -36.9400 H        15 ILE   -0.5100
    238 N         -72.1760  -20.7680  -31.5230 N.am     16 VAL   -0.4700
    239 CA        -72.4950  -19.5760  -30.7400 C.3      16 VAL    0.3100
    240 C         -71.8640  -19.6470  -29.3400 C.2      16 VAL    0.0700
    241 O         -71.2620  -18.6740  -28.8810 O.2      16 VAL    0.0900
    242 CB        -74.0190  -19.3680  -30.6350 C.3      16 VAL   -0.0900
    243 CG1       -74.3530  -18.2860  -29.6190 C.3      16 VAL    0.0900
    244 CG2       -74.6090  -19.0340  -32.0120 C.3      16 VAL   -0.2700
    245 HN        -72.9540  -21.3260  -31.7980 H        16 VAL    0.0900
    246 HA        -72.0360  -18.7270  -31.2250 H        16 VAL    0.0900
    247 HB        -74.4980  -20.3220  -30.3240 H        16 VAL    0.0900
    248 HG11      -73.6290  -17.4470  -29.7010 H        16 VAL   -0.2700
    249 HG12      -74.2980  -18.7020  -28.5900 H        16 VAL    0.0900
    250 HG13      -75.3740  -17.8920  -29.8080 H        16 VAL    0.0900
    251 HG21      -74.2600  -19.7700  -32.7660 H        16 VAL    0.0900
    252 HG22      -74.2810  -18.0200  -32.3280 H        16 VAL    0.5100
    253 HG23      -75.7190  -19.0710  -31.9660 H        16 VAL   -0.5100
    254 N         -72.0000  -20.7960  -28.6730 N.am     17 LEU   -0.4700
    255 CA        -71.4080  -21.0060  -27.3460 C.3      17 LEU    0.3100
    256 C         -69.8890  -20.8620  -27.3850 C.2      17 LEU    0.0700
    257 O         -69.3110  -20.2600  -26.4910 O.2      17 LEU    0.0900
    258 CB        -71.7760  -22.3870  -26.7940 C.3      17 LEU   -0.1800
    259 CG        -71.4760  -22.6680  -25.3170 C.3      17 LEU    0.0900
    260 CD1       -72.3270  -21.7890  -24.4030 C.3      17 LEU    0.0900
    261 CD2       -71.7090  -24.1340  -25.0060 C.3      17 LEU   -0.0900
    262 HN        -72.5120  -21.5650  -29.0480 H        17 LEU    0.0900
    263 HA        -71.7760  -20.2310  -26.6910 H        17 LEU   -0.2700
    264 HB1       -71.2300  -23.1430  -27.3950 H        17 LEU    0.0900
    265 HB2       -72.8670  -22.5250  -26.9440 H        17 LEU    0.0900
    266 HG        -70.4010  -22.4670  -25.1180 H        17 LEU    0.0900
    267 HD11      -73.4060  -21.9850  -24.5820 H        17 LEU   -0.2700
    268 HD12      -72.1220  -20.7170  -24.6100 H        17 LEU    0.0900
    269 HD13      -72.0980  -22.0140  -23.3390 H        17 LEU    0.0900
    270 HD21      -71.0460  -24.7680  -25.6340 H        17 LEU    0.0900
    271 HD22      -72.7650  -24.4030  -25.2220 H        17 LEU    0.5100
    272 HD23      -71.4830  -24.3350  -23.9370 H        17 LEU   -0.5100
    273 N         -69.2650  -21.4190  -28.4300 N.am     18 ALA   -0.4700
    274 CA        -67.8180  -21.3450  -28.6490 C.3      18 ALA    0.3100
    275 C         -67.3220  -19.9170  -28.7840 C.2      18 ALA    0.0700
    276 O         -66.3390  -19.5390  -28.1510 O.2      18 ALA    0.0900
    277 CB        -67.4430  -22.1220  -29.8950 C.3      18 ALA   -0.2700
    278 HN        -69.7730  -21.9220  -29.1240 H        18 ALA    0.0900
    279 HA        -67.3240  -21.7570  -27.7820 H        18 ALA    0.0900
    280 HB1       -67.9620  -21.6980  -30.7800 H        18 ALA    0.0900
    281 HB2       -67.7430  -23.1850  -29.7830 H        18 ALA    0.5100
    282 HB3       -66.3470  -22.0590  -30.0640 H        18 ALA   -0.5100
    283 N         -68.0090  -19.1320  -29.6070 N.am     19 ILE   -0.4700
    284 CA        -67.6670  -17.7180  -29.8290 C.3      19 ILE    0.3100
    285 C         -67.8190  -16.8890  -28.5550 C.2      19 ILE    0.0700
    286 O         -66.9210  -16.1450  -28.1870 O.2      19 ILE    0.0900
    287 CB        -68.5560  -17.0860  -30.9190 C.3      19 ILE   -0.0900
    288 CG1       -68.2690  -17.6980  -32.2930 C.3      19 ILE    0.0900
    289 CG2       -68.3460  -15.5740  -30.9770 C.3      19 ILE   -0.2700
    290 CD        -69.3220  -17.3820  -33.3160 C.3      19 ILE    0.0900
    291 HN        -68.7960  -19.4700  -30.1170 H        19 ILE    0.0900
    292 HA        -66.6290  -17.6710  -30.1220 H        19 ILE    0.0900
    293 HB        -69.6220  -17.3000  -30.6930 H        19 ILE   -0.1800
    294 HG11      -68.2000  -18.8000  -32.1830 H        19 ILE    0.0900
    295 HG12      -67.2940  -17.3110  -32.6580 H        19 ILE    0.0900
    296 HG21      -67.2610  -15.3410  -31.0300 H        19 ILE   -0.2700
    297 HG22      -68.7660  -15.0990  -30.0650 H        19 ILE    0.0900
    298 HG23      -68.8430  -15.1570  -31.8790 H        19 ILE    0.0900
    299 HD1       -69.4000  -16.2830  -33.4560 H        19 ILE    0.0900
    300 HD2       -70.3060  -17.7670  -32.9760 H        19 ILE    0.5100
    301 HD3       -69.0540  -17.8450  -34.2900 H        19 ILE   -0.5100
    302 N         -68.9620  -17.0310  -27.8920 N.am     20 VAL   -0.4700
    303 CA        -69.2560  -16.2650  -26.6830 C.3      20 VAL    0.3100
    304 C         -68.3280  -16.6700  -25.5190 C.2      20 VAL    0.0700
    305 O         -67.7820  -15.8010  -24.8480 O.2      20 VAL    0.0900
    306 CB        -70.7550  -16.3820  -26.2670 C.3      20 VAL   -0.0900
    307 CG1       -71.0370  -15.5540  -25.0230 C.3      20 VAL    0.0900
    308 CG2       -71.6750  -15.9380  -27.4150 C.3      20 VAL   -0.2700
    309 HN        -69.6700  -17.6650  -28.1900 H        20 VAL    0.0900
    310 HA        -69.0090  -15.2330  -26.8800 H        20 VAL    0.0900
    311 HB        -70.9960  -17.4470  -26.0610 H        20 VAL    0.0900
    312 HG11      -70.8090  -14.4840  -25.2170 H        20 VAL   -0.2700
    313 HG12      -70.4010  -15.9060  -24.1820 H        20 VAL    0.0900
    314 HG13      -72.1090  -15.6430  -24.7450 H        20 VAL    0.0900
    315 HG21      -71.3840  -16.4490  -28.3580 H        20 VAL    0.0900
    316 HG22      -71.5880  -14.8400  -27.5660 H        20 VAL    0.5100
    317 HG23      -72.7280  -16.2000  -27.1790 H        20 VAL   -0.5100
    318 N         -68.1500  -17.9780  -25.2940 N.am     21 PHE   -0.4700
    319 CA        -67.3010  -18.4750  -24.2080 C.3      21 PHE    0.3100
    320 C         -65.8820  -17.9690  -24.3140 C.2      21 PHE    0.0700
    321 O         -65.3830  -17.3150  -23.3980 O.2      21 PHE    0.0900
    322 CB        -67.2790  -20.0140  -24.1840 C.3      21 PHE   -0.1800
    323 CG        -66.4720  -20.5970  -23.0550 C.ar     21 PHE    0.0900
    324 CD1       -67.0750  -20.8980  -21.8450 C.ar     21 PHE    0.0900
    325 CD2       -65.1120  -20.8450  -23.1980 C.ar     21 PHE    0.0000
    326 CE1       -66.3350  -21.4390  -20.7960 C.ar     21 PHE   -0.1150
    327 CE2       -64.3710  -21.3840  -22.1500 C.ar     21 PHE    0.1150
    328 CZ        -64.9860  -21.6790  -20.9520 C.ar     21 PHE   -0.1150
    329 HN        -68.5890  -18.6730  -25.8570 H        21 PHE    0.1150
    330 HA        -67.6930  -18.0950  -23.2770 H        21 PHE   -0.1150
    331 HB1       -66.8340  -20.3870  -25.1320 H        21 PHE    0.1150
    332 HB2       -68.3170  -20.3930  -24.0750 H        21 PHE   -0.1150
    333 HD1       -68.1310  -20.7120  -21.7150 H        21 PHE    0.1150
    334 HD2       -64.6230  -20.6170  -24.1330 H        21 PHE   -0.1150
    335 HE1       -66.8200  -21.6710  -19.8590 H        21 PHE    0.1150
    336 HE2       -63.3140  -21.5710  -22.2750 H        21 PHE    0.5100
    337 HZ        -64.4130  -22.0970  -20.1370 H        21 PHE   -0.5100
    338 N         -65.2420  -18.2790  -25.4480 N.am     22 GLY   -0.4700
    339 CA        -63.8530  -17.9380  -25.6910 C.3      22 GLY    0.3100
    340 C         -63.5300  -16.4600  -25.6510 C.2      22 GLY   -0.0200
    341 O         -62.5080  -16.0710  -25.0900 O.2      22 GLY    0.0900
    342 HN        -65.7010  -18.7660  -26.1870 H        22 GLY    0.0900
    343 HA1       -63.5970  -18.3170  -26.6690 H        22 GLY    0.5100
    344 HA2       -63.2640  -18.4360  -24.9330 H        22 GLY   -0.5100
    345 N         -64.3960  -15.6340  -26.2490 N.am     23 ASN   -0.4700
    346 CA        -64.2070  -14.1710  -26.2500 C.3      23 ASN    0.3100
    347 C         -64.5200  -13.5350  -24.8850 C.2      23 ASN    0.0700
    348 O         -63.8550  -12.5740  -24.4860 O.2      23 ASN    0.0900
    349 CB        -65.0120  -13.5250  -27.3610 C.3      23 ASN   -0.1800
    350 CG        -64.4740  -13.8830  -28.7390 C.2      23 ASN    0.0900
    351 ND2       -65.1810  -14.7490  -29.4450 N.am     23 ASN    0.0900
    352 OD1       -63.4320  -13.3850  -29.1590 O.2      23 ASN    0.5500
    353 HN        -65.2080  -15.9700  -26.7180 H        23 ASN   -0.5500
    354 HA        -63.1530  -13.9710  -26.3880 H        23 ASN   -0.6200
    355 HB1       -64.9780  -12.4210  -27.2410 H        23 ASN    0.3200
    356 HB2       -66.0670  -13.8660  -27.2910 H        23 ASN    0.3000
    357 HD21      -64.9610  -14.9080  -30.4070 H        23 ASN    0.5100
    358 HD22      -65.9370  -15.2450  -29.0170 H        23 ASN   -0.5100
    359 N         -65.5240  -14.0680  -24.1740 N.am     24 VAL   -0.4700
    360 CA        -65.7370  -13.6870  -22.7890 C.3      24 VAL    0.3100
    361 C         -64.4470  -13.9520  -22.0200 C.2      24 VAL    0.0700
    362 O         -64.0030  -13.1070  -21.2570 O.2      24 VAL    0.0900
    363 CB        -66.8950  -14.4660  -22.1100 C.3      24 VAL   -0.0900
    364 CG1       -66.7360  -14.4550  -20.5970 C.3      24 VAL    0.0900
    365 CG2       -68.2330  -13.8890  -22.5150 C.3      24 VAL   -0.2700
    366 HN        -66.1570  -14.7360  -24.5560 H        24 VAL    0.0900
    367 HA        -65.9540  -12.6290  -22.7760 H        24 VAL    0.0900
    368 HB        -66.8920  -15.5160  -22.4720 H        24 VAL    0.0900
    369 HG11      -66.5640  -13.4170  -20.2390 H        24 VAL   -0.2700
    370 HG12      -65.8670  -15.0800  -20.3030 H        24 VAL    0.0900
    371 HG13      -67.6590  -14.8480  -20.1170 H        24 VAL    0.0900
    372 HG21      -68.2870  -13.7910  -23.6200 H        24 VAL    0.0900
    373 HG22      -68.3650  -12.8830  -22.0620 H        24 VAL    0.5100
    374 HG23      -69.0510  -14.5610  -22.1780 H        24 VAL   -0.5100
    375 N         -63.8510  -15.1310  -22.2390 N.am     25 LEU   -0.4700
    376 CA        -62.6270  -15.5430  -21.5310 C.3      25 LEU    0.3100
    377 C         -61.4350  -14.6100  -21.8190 C.2      25 LEU    0.0700
    378 O         -60.6490  -14.3200  -20.9230 O.2      25 LEU    0.0900
    379 CB        -62.2670  -16.9970  -21.8740 C.3      25 LEU   -0.1800
    380 CG        -61.4020  -17.7590  -20.8790 C.3      25 LEU    0.0900
    381 CD1       -62.1830  -18.0850  -19.6130 C.3      25 LEU    0.0900
    382 CD2       -60.8790  -19.0400  -21.5100 C.3      25 LEU   -0.0900
    383 HN        -64.2140  -15.7870  -22.8960 H        25 LEU    0.0900
    384 HA        -62.8030  -15.4420  -20.4700 H        25 LEU   -0.2700
    385 HB1       -61.7300  -16.9870  -22.8460 H        25 LEU    0.0900
    386 HB2       -63.2170  -17.5580  -21.9930 H        25 LEU    0.0900
    387 HG        -60.5190  -17.1410  -20.6140 H        25 LEU    0.0900
    388 HD11      -63.0660  -18.7120  -19.8600 H        25 LEU   -0.2700
    389 HD12      -62.5350  -17.1470  -19.1340 H        25 LEU    0.0900
    390 HD13      -61.5370  -18.6460  -18.9040 H        25 LEU    0.0900
    391 HD21      -60.2660  -18.8020  -22.4060 H        25 LEU    0.0900
    392 HD22      -61.7290  -19.6830  -21.8220 H        25 LEU    0.5100
    393 HD23      -60.2440  -19.5890  -20.7820 H        25 LEU   -0.5100
    394 N         -61.3110  -14.1440  -23.0680 N.am     26 VAL   -0.4700
    395 CA        -60.2560  -13.1930  -23.4550 C.3      26 VAL    0.3100
    396 C         -60.4380  -11.8230  -22.7860 C.2      26 VAL    0.0700
    397 O         -59.4760  -11.2350  -22.2890 O.2      26 VAL    0.0900
    398 CB        -60.2030  -13.0020  -24.9930 C.3      26 VAL   -0.0900
    399 CG1       -59.2660  -11.8710  -25.3760 C.3      26 VAL    0.0900
    400 CG2       -59.7880  -14.3000  -25.6850 C.3      26 VAL   -0.2700
    401 HN        -61.9310  -14.4220  -23.7960 H        26 VAL    0.0900
    402 HA        -59.3140  -13.5800  -23.0960 H        26 VAL    0.0900
    403 HB        -61.2230  -12.7720  -25.3670 H        26 VAL    0.0900
    404 HG11      -58.2860  -11.9990  -24.8680 H        26 VAL   -0.2700
    405 HG12      -59.7010  -10.8970  -25.0650 H        26 VAL    0.0900
    406 HG13      -59.0980  -11.8730  -26.4740 H        26 VAL    0.0900
    407 HG21      -60.4080  -15.1450  -25.3150 H        26 VAL    0.0900
    408 HG22      -58.7210  -14.5210  -25.4670 H        26 VAL    0.5100
    409 HG23      -59.9340  -14.2070  -26.7830 H        26 VAL   -0.5100
    410 N         -61.6750  -11.3220  -22.7810 N.am     27 ILE   -0.4700
    411 CA        -61.9920  -10.0210  -22.1880 C.3      27 ILE    0.3100
    412 C         -61.6990  -10.0120  -20.6950 C.2      27 ILE    0.0700
    413 O         -61.0250   -9.1040  -20.1960 O.2      27 ILE    0.0900
    414 CB        -63.4540   -9.6560  -22.4280 C.3      27 ILE   -0.0900
    415 CG1       -63.6860   -9.3310  -23.9100 C.3      27 ILE    0.0900
    416 CG2       -63.8440   -8.4710  -21.5700 C.3      27 ILE   -0.2700
    417 CD        -65.1420   -9.3330  -24.3090 C.3      27 ILE    0.0900
    418 HN        -62.4410  -11.8140  -23.1830 H        27 ILE    0.0900
    419 HA        -61.3450   -9.2840  -22.6380 H        27 ILE    0.0900
    420 HB        -64.0980  -10.5240  -22.1730 H        27 ILE   -0.1800
    421 HG11      -63.1480  -10.0830  -24.5250 H        27 ILE    0.0900
    422 HG12      -63.2620   -8.3260  -24.1220 H        27 ILE    0.0900
    423 HG21      -63.1010   -7.6530  -21.6880 H        27 ILE   -0.2700
    424 HG22      -63.8740   -8.7710  -20.5010 H        27 ILE    0.0900
    425 HG23      -64.8410   -8.0930  -21.8800 H        27 ILE    0.0900
    426 HD1       -65.7010   -8.5770  -23.7190 H        27 ILE    0.0900
    427 HD2       -65.5850  -10.3330  -24.1140 H        27 ILE    0.5100
    428 HD3       -65.2390   -9.0850  -25.3870 H        27 ILE   -0.5100
    429 N         -62.2160  -11.0400  -20.0120 N.am     28 THR   -0.4700
    430 CA        -62.0090  -11.2640  -18.5910 C.3      28 THR    0.3100
    431 C         -60.5290  -11.3070  -18.2230 C.2      28 THR    0.0700
    432 O         -60.1280  -10.6620  -17.2780 O.2      28 THR    0.0900
    433 CB        -62.6620  -12.5960  -18.1320 C.3      28 THR    0.1400
    434 CG2       -62.5840  -12.7510  -16.6070 C.3      28 THR    0.0900
    435 OG1       -64.0350  -12.6460  -18.5460 O.3      28 THR   -0.6600
    436 HN        -62.7850  -11.7200  -20.4640 H        28 THR    0.4300
    437 HA        -62.4430  -10.4320  -18.0570 H        28 THR   -0.2700
    438 HB        -62.1200  -13.4550  -18.5840 H        28 THR    0.0900
    439 HG1       -64.0200  -12.7440  -19.5020 H        28 THR    0.0900
    440 HG21      -63.1140  -11.9100  -16.1100 H        28 THR    0.0900
    441 HG22      -61.5220  -12.7420  -16.2800 H        28 THR    0.5100
    442 HG23      -63.0620  -13.7050  -16.2970 H        28 THR   -0.5100
    443 N         -59.7350  -12.0700  -18.9860 N.am     29 ALA   -0.4700
    444 CA        -58.2900  -12.2560  -18.7400 C.3      29 ALA    0.3100
    445 C         -57.4570  -10.9710  -18.8620 C.2      29 ALA    0.0700
    446 O         -56.5510  -10.7350  -18.0690 O.2      29 ALA    0.0900
    447 CB        -57.7320  -13.3230  -19.6830 C.3      29 ALA   -0.2700
    448 HN        -60.0960  -12.5600  -19.7760 H        29 ALA    0.0900
    449 HA        -58.1580  -12.5560  -17.7120 H        29 ALA    0.0900
    450 HB1       -57.8800  -13.0140  -20.7400 H        29 ALA    0.0900
    451 HB2       -58.2590  -14.2870  -19.5180 H        29 ALA    0.5100
    452 HB3       -56.6450  -13.4560  -19.5020 H        29 ALA   -0.5100
    453 N         -57.7630  -10.1480  -19.8570 N.am     30 ILE   -0.4700
    454 CA        -57.0850   -8.8630  -20.0400 C.3      30 ILE    0.3100
    455 C         -57.5750   -7.8480  -18.9820 C.2      30 ILE    0.0700
    456 O         -56.7780   -7.0840  -18.4280 O.2      30 ILE    0.0900
    457 CB        -57.3170   -8.3260  -21.4520 C.3      30 ILE   -0.0900
    458 CG1       -56.6900   -9.2760  -22.4920 C.3      30 ILE    0.0900
    459 CG2       -56.7250   -6.9400  -21.6090 C.3      30 ILE   -0.2700
    460 CD        -57.1200   -8.9870  -23.9020 C.3      30 ILE    0.0900
    461 HN        -58.4680  -10.3690  -20.5270 H        30 ILE    0.0900
    462 HA        -56.0300   -9.0130  -19.8650 H        30 ILE    0.0900
    463 HB        -58.4090   -8.2850  -21.6520 H        30 ILE   -0.1800
    464 HG11      -56.9790  -10.3170  -22.2400 H        30 ILE    0.0900
    465 HG12      -55.5850   -9.1840  -22.4340 H        30 ILE    0.0900
    466 HG21      -55.6310   -6.9680  -21.4200 H        30 ILE   -0.2700
    467 HG22      -57.1930   -6.2440  -20.8800 H        30 ILE    0.0900
    468 HG23      -56.8970   -6.5700  -22.6430 H        30 ILE    0.0900
    469 HD1       -56.6770   -8.0290  -24.2480 H        30 ILE    0.0900
    470 HD2       -58.2280   -8.9020  -23.9490 H        30 ILE    0.5100
    471 HD3       -56.7790   -9.8000  -24.5760 H        30 ILE   -0.5100
    472 N         -58.8820   -7.8480  -18.7090 N.am     31 ALA   -0.4700
    473 CA        -59.4750   -6.9530  -17.7100 C.3      31 ALA    0.3100
    474 C         -59.0360   -7.2780  -16.2860 C.2      31 ALA    0.0700
    475 O         -58.9230   -6.3750  -15.4550 O.2      31 ALA    0.0900
    476 CB        -60.9990   -6.9860  -17.8030 C.3      31 ALA   -0.2700
    477 HN        -59.5170   -8.4590  -19.1740 H        31 ALA    0.0900
    478 HA        -59.1080   -5.9540  -17.8960 H        31 ALA    0.0900
    479 HB1       -61.3700   -8.0180  -17.6200 H        31 ALA    0.0900
    480 HB2       -61.3240   -6.6670  -18.8160 H        31 ALA    0.5100
    481 HB3       -61.4390   -6.3110  -17.0380 H        31 ALA   -0.5100
    482 N         -58.7850   -8.5630  -16.0110 N.am     32 LYS   -0.4700
    483 CA        -58.4320   -9.0290  -14.6690 C.3      32 LYS    0.3100
    484 C         -56.9400   -9.0030  -14.3480 C.2      32 LYS    0.0700
    485 O         -56.5580   -8.5780  -13.2550 O.2      32 LYS    0.0900
    486 CB        -58.9550  -10.4500  -14.4670 C.3      32 LYS   -0.1800
    487 CG        -58.6240  -11.0200  -13.1230 C.3      32 LYS    0.0900
    488 CD        -59.5510  -12.1150  -12.7410 C.3      32 LYS    0.0900
    489 CE        -59.1270  -12.6750  -11.4290 C.3      32 LYS   -0.1800
    490 NZ        -60.1560  -13.5500  -10.9500 N.4      32 LYS    0.0900
    491 HN        -58.8280   -9.2670  -16.7160 H        32 LYS    0.0900
    492 HA        -58.8730   -8.3560  -13.9490 H        32 LYS   -0.1800
    493 HB1       -58.5140  -11.1030  -15.2480 H        32 LYS    0.0900
    494 HB2       -60.0600  -10.4400  -14.5860 H        32 LYS    0.0900
    495 HG1       -58.6860  -10.2130  -12.3630 H        32 LYS    0.2100
    496 HG2       -57.5870  -11.4150  -13.1440 H        32 LYS    0.0500
    497 HD1       -59.5280  -12.9130  -13.5130 H        32 LYS    0.0500
    498 HD2       -60.5870  -11.7200  -12.6640 H        32 LYS   -0.3000
    499 HE1       -58.9830  -11.8600  -10.6870 H        32 LYS    0.3300
    500 HE2       -58.1890  -13.2600  -11.5410 H        32 LYS    0.3300
    501 HZ1       -60.3020  -14.3210  -11.6340 H        32 LYS    0.3300
    502 HZ2       -61.0410  -13.0150  -10.8370 H        32 LYS    0.5100
    503 HZ3       -59.8720  -13.9480  -10.0320 H        32 LYS   -0.5100
    504 N         -56.1130   -9.4570  -15.2920 N.am     33 PHE   -0.4700
    505 CA        -54.6770   -9.6000  -15.0690 C.3      33 PHE    0.3100
    506 C         -53.8620   -8.4160  -15.6000 C.2      33 PHE    0.0700
    507 O         -53.7120   -8.2350  -16.8180 O.2      33 PHE    0.0900
    508 CB        -54.1930  -10.9350  -15.6470 C.3      33 PHE   -0.1800
    509 CG        -54.8020  -12.1190  -14.9530 C.ar     33 PHE    0.0900
    510 CD1       -55.8730  -12.7960  -15.5040 C.ar     33 PHE    0.0900
    511 CD2       -54.3010  -12.5540  -13.7360 C.ar     33 PHE    0.0000
    512 CE1       -56.4330  -13.8850  -14.8590 C.ar     33 PHE   -0.1150
    513 CE2       -54.8600  -13.6440  -13.0880 C.ar     33 PHE    0.1150
    514 CZ        -55.9280  -14.3070  -13.6590 C.ar     33 PHE   -0.1150
    515 HN        -56.4410   -9.7180  -16.1970 H        33 PHE    0.1150
    516 HA        -54.4940   -9.5600  -14.0050 H        33 PHE   -0.1150
    517 HB1       -53.0910  -11.0120  -15.5330 H        33 PHE    0.1150
    518 HB2       -54.4700  -10.9980  -16.7210 H        33 PHE   -0.1150
    519 HD1       -56.2790  -12.4720  -16.4500 H        33 PHE    0.1150
    520 HD2       -53.4640  -12.0390  -13.2870 H        33 PHE   -0.1150
    521 HE1       -57.2700  -14.4030  -15.3030 H        33 PHE    0.1150
    522 HE2       -54.4630  -13.9730  -12.1400 H        33 PHE    0.5100
    523 HZ        -56.3650  -15.1580  -13.1590 H        33 PHE   -0.5100
    524 N         -53.3470   -7.6320  -14.6390 N.am     34 GLU   -0.4700
    525 CA        -52.5010   -6.4360  -14.8500 C.3      34 GLU    0.3100
    526 C         -51.3220   -6.6940  -15.8030 C.2      34 GLU    0.0700
    527 O         -50.9580   -5.8250  -16.5990 O.2      34 GLU    0.0900
    528 CB        -51.9990   -5.9410  -13.4770 C.3      34 GLU   -0.1800
    529 CG        -51.3430   -4.5660  -13.4410 C.3      34 GLU    0.0900
    530 CD        -51.0150   -4.1040  -11.9970 C.2      34 GLU    0.0900
    531 OE1       -51.8570   -4.2840  -11.0790 O.co2    34 GLU   -0.2800
    532 OE2       -49.9120   -3.5540  -11.7750 O.co2    34 GLU    0.0900
    533 HN        -53.5260   -7.8380  -13.6810 H        34 GLU    0.0900
    534 HA        -53.0960   -5.6760  -15.3370 H        34 GLU    0.6200
    535 HB1       -51.2580   -6.6780  -13.1030 H        34 GLU   -0.7600
    536 HB2       -52.8670   -5.9190  -12.7870 H        34 GLU   -0.7600
    537 HG1       -52.0310   -3.8250  -13.9020 H        34 GLU    0.5100
    538 HG2       -50.3990   -4.6000  -14.0250 H        34 GLU   -0.5100
    539 N         -50.7440   -7.8960  -15.7110 N.am     35 ARG   -0.4700
    540 CA        -49.7080   -8.3910  -16.6220 C.3      35 ARG    0.3100
    541 C         -50.1210   -8.3200  -18.0970 C.2      35 ARG    0.0700
    542 O         -49.3120   -7.9780  -18.9610 O.2      35 ARG    0.0900
    543 CB        -49.4070   -9.8460  -16.2590 C.3      35 ARG   -0.1800
    544 CG        -48.4290  -10.6000  -17.1710 C.3      35 ARG    0.0900
    545 CD        -48.2530  -12.0110  -16.6420 C.3      35 ARG    0.0900
    546 NE        -47.1790  -12.7540  -17.3110 N.pl3    35 ARG   -0.1800
    547 CZ        -46.7210  -13.9520  -16.9250 C.cat    35 ARG    0.0900
    548 NH1       -47.2260  -14.5920  -15.8570 N.pl3    35 ARG    0.0900
    549 NH2       -45.7350  -14.5290  -17.6160 N.pl3    35 ARG    0.2000
    550 HN        -51.0050   -8.5330  -14.9900 H        35 ARG    0.0900
    551 HA        -48.8270   -7.7760  -16.5110 H        35 ARG    0.0900
    552 HB1       -50.3670  -10.4010  -16.2620 H        35 ARG   -0.7000
    553 HB2       -48.9870   -9.8580  -15.2310 H        35 ARG    0.4400
    554 HG1       -47.4480  -10.0780  -17.1830 H        35 ARG    0.6400
    555 HG2       -48.8290  -10.6340  -18.2060 H        35 ARG   -0.8000
    556 HD1       -49.1930  -12.5820  -16.7950 H        35 ARG    0.4600
    557 HD2       -48.0020  -11.9710  -15.5610 H        35 ARG    0.4600
    558 HE        -46.7590  -12.3350  -18.1140 H        35 ARG   -0.8000
    559 HH11      -47.9640  -14.1760  -15.3270 H        35 ARG    0.4600
    560 HH12      -46.8640  -15.4860  -15.5930 H        35 ARG    0.4600
    561 HH21      -45.0910  -15.1390  -17.1540 H        35 ARG    0.5100
    562 HH22      -45.6400  -14.3500  -18.5960 H        35 ARG   -0.5100
    563 N         -51.3810   -8.6460  -18.3720 N.am     36 LEU   -0.4700
    564 CA        -51.9140   -8.6370  -19.7250 C.3      36 LEU    0.3100
    565 C         -52.4440   -7.2640  -20.1580 C.2      36 LEU    0.0700
    566 O         -52.9110   -7.1340  -21.2670 O.2      36 LEU    0.0900
    567 CB        -53.0330   -9.6860  -19.8530 C.3      36 LEU   -0.1800
    568 CG        -52.6790  -11.1540  -19.5620 C.3      36 LEU    0.0900
    569 CD1       -53.9390  -12.0250  -19.5370 C.3      36 LEU    0.0900
    570 CD2       -51.6930  -11.6900  -20.5850 C.3      36 LEU   -0.0900
    571 HN        -52.0210   -8.9140  -17.6560 H        36 LEU    0.0900
    572 HA        -51.1080   -8.8600  -20.4080 H        36 LEU   -0.2700
    573 HB1       -53.4170   -9.6370  -20.8920 H        36 LEU    0.0900
    574 HB2       -53.8440   -9.3950  -19.1530 H        36 LEU    0.0900
    575 HG        -52.1680  -11.2200  -18.5770 H        36 LEU    0.0900
    576 HD11      -54.6340  -11.7130  -20.3460 H        36 LEU   -0.2700
    577 HD12      -54.4580  -11.9130  -18.5610 H        36 LEU    0.0900
    578 HD13      -53.6660  -13.0900  -19.6960 H        36 LEU    0.0900
    579 HD21      -50.7000  -11.2150  -20.4420 H        36 LEU    0.0900
    580 HD22      -52.0530  -11.4600  -21.6110 H        36 LEU    0.5100
    581 HD23      -51.5820  -12.7880  -20.4650 H        36 LEU   -0.5100
    582 N         -52.3750   -6.2360  -19.2990 N.am     37 GLN   -0.4700
    583 CA        -52.9020   -4.8910  -19.6370 C.3      37 GLN    0.3100
    584 C         -51.8870   -4.0380  -20.4040 C.2      37 GLN    0.0700
    585 O         -51.2900   -3.1080  -19.8560 O.2      37 GLN    0.0900
    586 CB        -53.3880   -4.1680  -18.3740 C.3      37 GLN   -0.1800
    587 CG        -54.6200   -4.8240  -17.7860 C.3      37 GLN    0.0900
    588 CD        -55.1400   -4.1410  -16.5450 C.2      37 GLN    0.0900
    589 NE2       -56.4040   -4.4070  -16.2290 N.am     37 GLN   -0.1800
    590 OE1       -54.4290   -3.3850  -15.8720 O.2      37 GLN    0.0900
    591 HN        -51.9670   -6.3310  -18.3940 H        37 GLN    0.0900
    592 HA        -53.7160   -5.0160  -20.3350 H        37 GLN    0.5500
    593 HB1       -53.6270   -3.1140  -18.6300 H        37 GLN   -0.5500
    594 HB2       -52.5760   -4.1790  -17.6170 H        37 GLN   -0.6200
    595 HG1       -54.3730   -5.8750  -17.5260 H        37 GLN    0.3200
    596 HG2       -55.4260   -4.8170  -18.5500 H        37 GLN    0.3000
    597 HE21      -56.8150   -3.9890  -15.4200 H        37 GLN    0.5100
    598 HE22      -56.9420   -5.0260  -16.8010 H        37 GLN   -0.5100
    599 N         -51.7150   -4.3800  -21.6750 N.am     38 THR   -0.4700
    600 CA        -50.8040   -3.7140  -22.6010 C.3      38 THR    0.3100
    601 C         -51.6080   -3.0820  -23.7100 C.2      38 THR    0.0700
    602 O         -52.7580   -3.4120  -23.8650 O.2      38 THR    0.0900
    603 CB        -49.8900   -4.7190  -23.2520 C.3      38 THR    0.1400
    604 CG2       -49.1210   -5.5030  -22.1950 C.3      38 THR    0.0900
    605 OG1       -50.6770   -5.6220  -24.0460 O.3      38 THR   -0.6600
    606 HN        -52.2220   -5.1420  -22.0690 H        38 THR    0.4300
    607 HA        -50.2280   -2.9890  -22.0440 H        38 THR   -0.2700
    608 HB        -49.1590   -4.2000  -23.9080 H        38 THR    0.0900
    609 HG1       -50.2050   -6.4580  -24.0410 H        38 THR    0.0900
    610 HG21      -49.8090   -6.1820  -21.6470 H        38 THR    0.0900
    611 HG22      -48.6600   -4.8030  -21.4660 H        38 THR    0.5100
    612 HG23      -48.3300   -6.1140  -22.6790 H        38 THR   -0.5100
    613 N         -51.0090   -2.1830  -24.4870 N.am     39 VAL   -0.4700
    614 CA        -51.7310   -1.5070  -25.5850 C.3      39 VAL    0.3100
    615 C         -52.2710   -2.5210  -26.6060 C.2      39 VAL    0.0700
    616 O         -53.4540   -2.4650  -26.9780 O.2      39 VAL    0.0900
    617 CB        -50.8530   -0.4620  -26.3010 C.3      39 VAL   -0.0900
    618 CG1       -51.4930   -0.0230  -27.6050 C.3      39 VAL    0.0900
    619 CG2       -50.6090    0.7460  -25.3940 C.3      39 VAL   -0.2700
    620 HN        -50.0520   -1.9290  -24.3660 H        39 VAL    0.0900
    621 HA        -52.6000   -1.0280  -25.1590 H        39 VAL    0.0900
    622 HB        -49.8560   -0.9030  -26.5110 H        39 VAL    0.0900
    623 HG11      -52.5540    0.2600  -27.4330 H        39 VAL   -0.2700
    624 HG12      -51.4640   -0.8550  -28.3400 H        39 VAL    0.0900
    625 HG13      -50.9530    0.8560  -28.0140 H        39 VAL    0.0900
    626 HG21      -50.0930    0.4260  -24.4640 H        39 VAL    0.0900
    627 HG22      -51.5780    1.2140  -25.1200 H        39 VAL    0.5100
    628 HG23      -49.9700    1.4880  -25.9190 H        39 VAL   -0.5100
    629 N         -51.4150   -3.4460  -27.0480 N.am     40 THR   -0.4700
    630 CA        -51.8440   -4.5160  -27.9500 C.3      40 THR    0.3100
    631 C         -53.1060   -5.1790  -27.4260 C.2      40 THR    0.0700
    632 O         -54.1040   -5.2900  -28.1470 O.2      40 THR    0.0900
    633 CB        -50.7530   -5.5740  -28.1330 C.3      40 THR    0.1400
    634 CG2       -51.2610   -6.7200  -28.9960 C.3      40 THR    0.0900
    635 OG1       -49.6240   -4.9710  -28.7710 O.3      40 THR   -0.6600
    636 HN        -50.4540   -3.4480  -26.7880 H        40 THR    0.4300
    637 HA        -52.0880   -4.0680  -28.9020 H        40 THR   -0.2700
    638 HB        -50.4420   -5.9760  -27.1440 H        40 THR    0.0900
    639 HG1       -49.9800   -4.3800  -29.4380 H        40 THR    0.0900
    640 HG21      -51.7230   -6.3230  -29.9250 H        40 THR    0.0900
    641 HG22      -52.0250   -7.3030  -28.4400 H        40 THR    0.5100
    642 HG23      -50.4160   -7.3840  -29.2780 H        40 THR   -0.5100
    643 N         -53.0700   -5.6040  -26.1640 N.am     41 ASN   -0.4700
    644 CA        -54.2320   -6.2700  -25.5470 C.3      41 ASN    0.3100
    645 C         -55.5060   -5.4230  -25.4340 C.2      41 ASN    0.0700
    646 O         -56.6010   -5.9820  -25.2740 O.2      41 ASN    0.0900
    647 CB        -53.8420   -6.8710  -24.1960 C.3      41 ASN   -0.1800
    648 CG        -52.8830   -8.0760  -24.3410 C.2      41 ASN    0.0900
    649 ND2       -52.2460   -8.4610  -23.2420 N.am     41 ASN    0.0900
    650 OD1       -52.7200   -8.6470  -25.4290 O.2      41 ASN    0.5500
    651 HN        -52.2650   -5.4930  -25.5860 H        41 ASN   -0.5500
    652 HA        -54.5710   -7.0440  -26.2190 H        41 ASN   -0.6200
    653 HB1       -54.7600   -7.2100  -23.6720 H        41 ASN    0.3200
    654 HB2       -53.3400   -6.0920  -23.5830 H        41 ASN    0.3000
    655 HD21      -52.4010   -7.9780  -22.3800 H        41 ASN    0.5100
    656 HD22      -51.6140   -9.2350  -23.2750 H        41 ASN   -0.5100
    657 N         -55.3860   -4.0980  -25.5180 N.am     42 TYR   -0.4700
    658 CA        -56.5670   -3.2210  -25.5550 C.3      42 TYR    0.3100
    659 C         -57.2370   -3.3710  -26.9180 C.2      42 TYR    0.0700
    660 O         -58.4530   -3.4390  -26.9950 O.2      42 TYR    0.0900
    661 CB        -56.2290   -1.7490  -25.2460 C.3      42 TYR   -0.1800
    662 CG        -56.0490   -1.4220  -23.7700 C.ar     42 TYR    0.0900
    663 CD1       -55.2750   -2.2110  -22.9370 C.ar     42 TYR    0.0900
    664 CD2       -56.6550   -0.3100  -23.2090 C.ar     42 TYR    0.0000
    665 CE1       -55.1020   -1.9130  -21.5840 C.ar     42 TYR   -0.1150
    666 CE2       -56.4920   -0.0020  -21.8600 C.ar     42 TYR    0.1150
    667 CZ        -55.7140   -0.8050  -21.0490 C.ar     42 TYR   -0.1150
    668 OH        -55.5650   -0.4790  -19.6980 O.3      42 TYR    0.1150
    669 HN        -54.4990   -3.6450  -25.5580 H        42 TYR    0.1100
    670 HA        -57.2720   -3.5950  -24.8270 H        42 TYR   -0.5400
    671 HB1       -57.0540   -1.1050  -25.6200 H        42 TYR    0.4300
    672 HB2       -55.2770   -1.4850  -25.7530 H        42 TYR   -0.1150
    673 HD1       -54.7900   -3.0840  -23.3480 H        42 TYR    0.1150
    674 HD2       -57.2640    0.3310  -23.8290 H        42 TYR   -0.1150
    675 HE1       -54.4920   -2.5510  -20.9620 H        42 TYR    0.1150
    676 HE2       -56.9770    0.8700  -21.4440 H        42 TYR    0.5100
    677 HH        -55.4390   -1.2940  -19.2080 H        42 TYR   -0.5100
    678 N         -56.4380   -3.4250  -27.9860 N.am     43 PHE   -0.4700
    679 CA        -56.9540   -3.6800  -29.3380 C.3      43 PHE    0.3100
    680 C         -57.5070   -5.0920  -29.4660 C.2      43 PHE    0.0700
    681 O         -58.5110   -5.3120  -30.1490 O.2      43 PHE    0.0900
    682 CB        -55.8760   -3.5170  -30.4050 C.3      43 PHE   -0.1800
    683 CG        -55.2440   -2.1630  -30.4350 C.ar     43 PHE    0.0900
    684 CD1       -56.0210   -1.0290  -30.5580 C.ar     43 PHE    0.0900
    685 CD2       -53.8630   -2.0260  -30.3480 C.ar     43 PHE    0.0000
    686 CE1       -55.4390    0.2230  -30.5880 C.ar     43 PHE   -0.1150
    687 CE2       -53.2780   -0.7970  -30.3810 C.ar     43 PHE    0.1150
    688 CZ        -54.0730    0.3470  -30.5000 C.ar     43 PHE   -0.1150
    689 HN        -55.4520   -3.2950  -27.9140 H        43 PHE    0.1150
    690 HA        -57.7590   -2.9830  -29.5190 H        43 PHE   -0.1150
    691 HB1       -56.3240   -3.6900  -31.4060 H        43 PHE    0.1150
    692 HB2       -55.0640   -4.2520  -30.2170 H        43 PHE   -0.1150
    693 HD1       -57.0940   -1.1220  -30.6310 H        43 PHE    0.1150
    694 HD2       -53.2460   -2.9070  -30.2550 H        43 PHE   -0.1150
    695 HE1       -56.0570    1.1050  -30.6810 H        43 PHE    0.1150
    696 HE2       -52.2040   -0.7050  -30.3160 H        43 PHE    0.5100
    697 HZ        -53.6160    1.3250  -30.5230 H        43 PHE   -0.5100
    698 N         -56.8460   -6.0510  -28.8110 N.am     44 ILE   -0.4700
    699 CA        -57.3510   -7.4110  -28.7610 C.3      44 ILE    0.3100
    700 C         -58.7230   -7.4290  -28.0990 C.2      44 ILE    0.0700
    701 O         -59.6310   -8.1240  -28.5640 O.2      44 ILE    0.0900
    702 CB        -56.4220   -8.3430  -27.9910 C.3      44 ILE   -0.0900
    703 CG1       -55.0940   -8.5540  -28.7490 C.3      44 ILE    0.0900
    704 CG2       -57.0790   -9.6820  -27.7620 C.3      44 ILE   -0.2700
    705 CD        -55.2210   -9.2830  -30.0610 C.3      44 ILE    0.0900
    706 HN        -55.9870   -5.8790  -28.3340 H        44 ILE    0.0900
    707 HA        -57.4600   -7.7570  -29.7790 H        44 ILE    0.0900
    708 HB        -56.1720   -7.8840  -27.0110 H        44 ILE   -0.1800
    709 HG11      -54.4090   -9.1340  -28.0960 H        44 ILE    0.0900
    710 HG12      -54.6450   -7.5580  -28.9480 H        44 ILE    0.0900
    711 HG21      -57.6420   -9.9910  -28.6680 H        44 ILE   -0.2700
    712 HG22      -57.7870   -9.6150  -26.9090 H        44 ILE    0.0900
    713 HG23      -56.3050  -10.4500  -27.5460 H        44 ILE    0.0900
    714 HD1       -56.1300   -8.9420  -30.6010 H        44 ILE    0.0900
    715 HD2       -55.3050  -10.3750  -29.8810 H        44 ILE    0.5100
    716 HD3       -54.3330   -9.0760  -30.6960 H        44 ILE   -0.5100
    717 N         -58.8740   -6.6650  -27.0080 N.am     45 THR   -0.4700
    718 CA        -60.1570   -6.5690  -26.3220 C.3      45 THR    0.3100
    719 C         -61.2030   -6.0010  -27.2620 C.2      45 THR    0.0700
    720 O         -62.3240   -6.5090  -27.3120 O.2      45 THR    0.0900
    721 CB        -60.0640   -5.7160  -25.0470 C.3      45 THR    0.1400
    722 CG2       -61.4310   -5.5470  -24.4010 C.3      45 THR    0.0900
    723 OG1       -59.1710   -6.3500  -24.1250 O.3      45 THR   -0.6600
    724 HN        -58.1240   -6.1330  -26.6230 H        45 THR    0.4300
    725 HA        -60.4710   -7.5710  -26.0730 H        45 THR   -0.2700
    726 HB        -59.6760   -4.7050  -25.2930 H        45 THR    0.0900
    727 HG1       -58.2930   -6.2620  -24.5030 H        45 THR    0.0900
    728 HG21      -61.9270   -6.5370  -24.2920 H        45 THR    0.0900
    729 HG22      -62.0720   -4.8980  -25.0340 H        45 THR    0.5100
    730 HG23      -61.3200   -5.0940  -23.3930 H        45 THR   -0.5100
    731 N         -60.8390   -4.9570  -28.0060 N.am     46 SER   -0.4700
    732 CA        -61.7350   -4.3690  -29.0000 C.3      46 SER    0.3100
    733 C         -62.1360   -5.4170  -30.0640 C.2      46 SER    0.0700
    734 O         -63.3020   -5.4950  -30.4710 O.2      46 SER    0.0900
    735 CB        -61.0850   -3.1260  -29.6250 C.3      46 SER    0.0500
    736 OG        -61.8590   -2.5910  -30.6700 O.3      46 SER    0.0900
    737 HN        -59.9430   -4.5300  -27.9170 H        46 SER    0.0900
    738 HA        -62.6590   -4.1040  -28.5080 H        46 SER   -0.6600
    739 HB1       -60.0880   -3.4000  -30.0330 H        46 SER    0.4300
    740 HB2       -60.9630   -2.3460  -28.8450 H        46 SER    0.5100
    741 HG1       -61.5600   -3.0270  -31.4710 H        46 SER   -0.5100
    742 N         -61.1630   -6.2210  -30.4950 N.am     47 LEU   -0.4700
    743 CA        -61.3870   -7.3310  -31.4300 C.3      47 LEU    0.3100
    744 C         -62.3130   -8.3950  -30.8120 C.2      47 LEU    0.0700
    745 O         -63.2640   -8.8520  -31.4530 O.2      47 LEU    0.0900
    746 CB        -60.0310   -7.9370  -31.8340 C.3      47 LEU   -0.1800
    747 CG        -59.8830   -8.8460  -33.0330 C.3      47 LEU    0.0900
    748 CD1       -60.4040   -8.1860  -34.3020 C.3      47 LEU    0.0900
    749 CD2       -58.3750   -9.2460  -33.1650 C.3      47 LEU   -0.0900
    750 HN        -60.2200   -6.1000  -30.1950 H        47 LEU    0.0900
    751 HA        -61.9060   -6.9490  -32.2960 H        47 LEU   -0.2700
    752 HB1       -59.6770   -8.5170  -30.9590 H        47 LEU    0.0900
    753 HB2       -59.3480   -7.0820  -32.0070 H        47 LEU    0.0900
    754 HG        -60.4530   -9.7830  -32.8510 H        47 LEU    0.0900
    755 HD11      -59.8380   -7.2510  -34.5050 H        47 LEU   -0.2700
    756 HD12      -61.4780   -7.9310  -34.1820 H        47 LEU    0.0900
    757 HD13      -60.2760   -8.8730  -35.1660 H        47 LEU    0.0900
    758 HD21      -58.0390   -9.7770  -32.2470 H        47 LEU    0.0900
    759 HD22      -57.7520   -8.3350  -33.2950 H        47 LEU    0.5100
    760 HD23      -58.2370   -9.9220  -34.0360 H        47 LEU   -0.5100
    761 N         -62.0340   -8.7720  -29.5610 N.am     48 ALA   -0.4700
    762 CA        -62.8810   -9.7050  -28.7970 C.3      48 ALA    0.3100
    763 C         -64.3390   -9.2170  -28.5920 C.2      48 ALA    0.0700
    764 O         -65.2540  -10.0320  -28.5210 O.2      48 ALA    0.0900
    765 CB        -62.2380  -10.0090  -27.4440 C.3      48 ALA   -0.2700
    766 HN        -61.2280   -8.4330  -29.0820 H        48 ALA    0.0900
    767 HA        -62.9900  -10.6110  -29.3740 H        48 ALA    0.0900
    768 HB1       -62.1180   -9.0710  -26.8590 H        48 ALA    0.0900
    769 HB2       -61.2350  -10.4630  -27.5940 H        48 ALA    0.5100
    770 HB3       -62.8820  -10.7060  -26.8670 H        48 ALA   -0.5100
    771 N         -64.5540   -7.9000  -28.4960 N.am     49 CYS   -0.4700
    772 CA        -65.9290   -7.3440  -28.3530 C.3      49 CYS    0.3100
    773 C         -66.7200   -7.4520  -29.6490 C.2      49 CYS    0.0700
    774 O         -67.9070   -7.7500  -29.6150 O.2      49 CYS    0.0900
    775 CB        -65.9040   -5.8910  -27.9040 C.3      49 CYS   -0.1100
    776 SG        -65.3160   -5.6610  -26.2270 S.3      49 CYS    0.0900
    777 HN        -63.8110   -7.2360  -28.5160 H        49 CYS    0.0900
    778 HA        -66.4540   -7.9470  -27.6270 H        49 CYS   -0.2300
    779 HB1       -66.9330   -5.4850  -27.9870 H        49 CYS    0.1600
    780 HB2       -65.2480   -5.3250  -28.5980 H        49 CYS    0.5100
    781 HG1       -64.0600   -5.9820  -26.4990 H        49 CYS   -0.5100
    782 N         -66.0570   -7.2070  -30.7830 N.am     50 ALA   -0.4700
    783 CA        -66.6600   -7.3440  -32.1000 C.3      50 ALA    0.3100
    784 C         -67.0770   -8.7920  -32.3650 C.2      50 ALA    0.0700
    785 O         -68.1320   -9.0480  -32.9350 O.2      50 ALA    0.0900
    786 CB        -65.6900   -6.8540  -33.1810 C.3      50 ALA   -0.2700
    787 HN        -65.1040   -6.9150  -30.7750 H        50 ALA    0.0900
    788 HA        -67.5680   -6.7600  -32.1160 H        50 ALA    0.0900
    789 HB1       -64.7550   -7.4510  -33.1530 H        50 ALA    0.0900
    790 HB2       -65.4360   -5.7870  -33.0050 H        50 ALA    0.5100
    791 HB3       -66.1530   -6.9670  -34.1840 H        50 ALA   -0.5100
    792 N         -66.2430   -9.7340  -31.9450 N.am     51 ASP   -0.4700
    793 CA        -66.5640  -11.1550  -32.0630 C.3      51 ASP    0.3100
    794 C         -67.6250  -11.5620  -31.0460 C.2      51 ASP    0.0700
    795 O         -68.4860  -12.3860  -31.3450 O.2      51 ASP    0.0900
    796 CB        -65.2920  -11.9980  -31.9240 C.3      51 ASP   -0.2800
    797 CG        -64.3400  -11.8320  -33.1330 C.2      51 ASP    0.0900
    798 OD1       -64.8310  -11.6830  -34.2940 O.co2    51 ASP    0.0900
    799 OD2       -63.1010  -11.8550  -32.9270 O.co2    51 ASP    0.6200
    800 HN        -65.3620   -9.5160  -31.5350 H        51 ASP   -0.7600
    801 HA        -67.0220  -11.3190  -33.0270 H        51 ASP   -0.7600
    802 HB1       -65.5730  -13.0690  -31.8410 H        51 ASP    0.5100
    803 HB2       -64.7500  -11.6900  -31.0040 H        51 ASP   -0.5100
    804 N         -67.5730  -10.9950  -29.8440 N.am     52 LEU   -0.4700
    805 CA        -68.6180  -11.2830  -28.8420 C.3      52 LEU    0.3100
    806 C         -69.9890  -10.8400  -29.3390 C.2      52 LEU    0.0700
    807 O         -70.9620  -11.5730  -29.1990 O.2      52 LEU    0.0900
    808 CB        -68.3080  -10.6330  -27.4940 C.3      52 LEU   -0.1800
    809 CG        -69.2680  -10.9960  -26.3540 C.3      52 LEU    0.0900
    810 CD1       -69.4440  -12.5060  -26.2100 C.3      52 LEU    0.0900
    811 CD2       -68.8010  -10.3630  -25.0120 C.3      52 LEU   -0.0900
    812 HN        -66.8480  -10.3680  -29.5730 H        52 LEU    0.0900
    813 HA        -68.6790  -12.3550  -28.7310 H        52 LEU   -0.2700
    814 HB1       -68.3330   -9.5300  -27.6280 H        52 LEU    0.0900
    815 HB2       -67.2830  -10.9360  -27.1920 H        52 LEU    0.0900
    816 HG        -70.2590  -10.5360  -26.5570 H        52 LEU    0.0900
    817 HD11      -68.4510  -13.0040  -26.1750 H        52 LEU   -0.2700
    818 HD12      -70.0110  -12.9050  -27.0770 H        52 LEU    0.0900
    819 HD13      -69.9890  -12.7350  -25.2690 H        52 LEU    0.0900
    820 HD21      -68.7680   -9.2560  -25.1030 H        52 LEU    0.0900
    821 HD22      -67.7840  -10.7280  -24.7540 H        52 LEU    0.5100
    822 HD23      -69.5110  -10.6310  -24.2000 H        52 LEU   -0.5100
    823 N         -70.0630   -9.6450  -29.9230 N.am     53 VAL   -0.4700
    824 CA        -71.3220   -9.1300  -30.5010 C.3      53 VAL    0.3100
    825 C         -71.7940   -9.9960  -31.7010 C.2      53 VAL    0.0700
    826 O         -72.9940  -10.2210  -31.8700 O.2      53 VAL    0.0900
    827 CB        -71.1870   -7.6370  -30.8890 C.3      53 VAL   -0.0900
    828 CG1       -72.4210   -7.1550  -31.5980 C.3      53 VAL    0.0900
    829 CG2       -70.8940   -6.7700  -29.6300 C.3      53 VAL   -0.2700
    830 HN        -69.2710   -9.0440  -29.9960 H        53 VAL    0.0900
    831 HA        -72.1020   -9.2560  -29.7630 H        53 VAL    0.0900
    832 HB        -70.3070   -7.5090  -31.5540 H        53 VAL    0.0900
    833 HG11      -73.3270   -7.4320  -31.0180 H        53 VAL   -0.2700
    834 HG12      -72.4860   -7.6240  -32.6030 H        53 VAL    0.0900
    835 HG13      -72.3890   -6.0490  -31.7020 H        53 VAL    0.0900
    836 HG21      -70.0520   -7.2070  -29.0520 H        53 VAL    0.0900
    837 HG22      -71.7920   -6.7350  -28.9770 H        53 VAL    0.5100
    838 HG23      -70.6150   -5.7400  -29.9370 H        53 VAL   -0.5100
    839 N         -70.8550  -10.4730  -32.5220 N.am     54 MET   -0.4700
    840 CA        -71.1740  -11.4470  -33.5800 C.3      54 MET    0.3100
    841 C         -71.8420  -12.6900  -32.9940 C.2      54 MET    0.0700
    842 O         -72.8760  -13.1400  -33.4820 O.2      54 MET    0.0900
    843 CB        -69.9150  -11.8760  -34.3230 C.3      54 MET   -0.1800
    844 CG        -69.3980  -10.8590  -35.3230 C.3      54 MET    0.0900
    845 SD        -70.1600  -10.9450  -36.9550 S.3      54 MET    0.0900
    846 CE        -69.8310  -12.6490  -37.3010 C.3      54 MET   -0.1400
    847 HN        -69.9010  -10.1920  -32.4560 H        54 MET    0.0900
    848 HA        -71.8690  -10.9810  -34.2640 H        54 MET    0.0900
    849 HB1       -70.1340  -12.8210  -34.8650 H        54 MET   -0.0900
    850 HB2       -69.1170  -12.0680  -33.5750 H        54 MET   -0.2200
    851 HG1       -68.3050  -11.0110  -35.4320 H        54 MET    0.0900
    852 HG2       -69.5710   -9.8480  -34.9010 H        54 MET    0.0900
    853 HE1       -69.2860  -13.1330  -36.4640 H        54 MET    0.0900
    854 HE2       -69.2080  -12.7410  -38.2160 H        54 MET    0.5100
    855 HE3       -70.7840  -13.2010  -37.4550 H        54 MET   -0.5100
    856 N         -71.2440  -13.2340  -31.9380 N.am     55 GLY   -0.4700
    857 CA        -71.7700  -14.4230  -31.2620 C.3      55 GLY    0.3100
    858 C         -73.1250  -14.2810  -30.5900 C.2      55 GLY   -0.0200
    859 O         -73.8690  -15.2520  -30.5130 O.2      55 GLY    0.0900
    860 HN        -70.4050  -12.8540  -31.5570 H        55 GLY    0.0900
    861 HA1       -71.0490  -14.6990  -30.5080 H        55 GLY    0.5100
    862 HA2       -71.8460  -15.2000  -32.0080 H        55 GLY   -0.5100
    863 N         -73.4450  -13.0760  -30.1030 N.am     56 LEU   -0.4700
    864 CA        -74.7170  -12.8090  -29.4130 C.3      56 LEU    0.3100
    865 C         -75.8050  -12.1740  -30.2900 C.2      56 LEU    0.0700
    866 O         -76.9770  -12.5370  -30.2040 O.2      56 LEU    0.0900
    867 CB        -74.4800  -11.8770  -28.2100 C.3      56 LEU   -0.1800
    868 CG        -73.5800  -12.3730  -27.0840 C.3      56 LEU    0.0900
    869 CD1       -73.4440  -11.2860  -26.0280 C.3      56 LEU    0.0900
    870 CD2       -74.1100  -13.6590  -26.4580 C.3      56 LEU   -0.0900
    871 HN        -72.8280  -12.2980  -30.1880 H        56 LEU    0.0900
    872 HA        -75.1280  -13.7530  -29.0840 H        56 LEU   -0.2700
    873 HB1       -75.4710  -11.6490  -27.7650 H        56 LEU    0.0900
    874 HB2       -74.0340  -10.9400  -28.6000 H        56 LEU    0.0900
    875 HG        -72.5770  -12.6260  -27.4920 H        56 LEU    0.0900
    876 HD11      -74.4420  -11.0310  -25.6120 H        56 LEU   -0.2700
    877 HD12      -73.0050  -10.3710  -26.4800 H        56 LEU    0.0900
    878 HD13      -72.7950  -11.6410  -25.1990 H        56 LEU    0.0900
    879 HD21      -74.1720  -14.4610  -27.2250 H        56 LEU    0.0900
    880 HD22      -75.1260  -13.4870  -26.0420 H        56 LEU    0.5100
    881 HD23      -73.4270  -13.9950  -25.6480 H        56 LEU   -0.5100
    882 N         -75.4070  -11.2240  -31.1240 N.am     57 ALA   -0.4700
    883 CA        -76.3480  -10.4260  -31.8950 C.3      57 ALA    0.3100
    884 C         -76.4830  -10.8590  -33.3310 C.2      57 ALA    0.0700
    885 O         -77.5550  -10.7120  -33.8860 O.2      57 ALA    0.0900
    886 CB        -75.9260   -8.9560  -31.8440 C.3      57 ALA   -0.2700
    887 HN        -74.4420  -11.0130  -31.2600 H        57 ALA    0.0900
    888 HA        -77.3330  -10.5540  -31.4700 H        57 ALA    0.0900
    889 HB1       -74.9940   -8.8070  -32.4290 H        57 ALA    0.0900
    890 HB2       -75.7370   -8.6540  -30.7920 H        57 ALA    0.5100
    891 HB3       -76.7250   -8.3180  -32.2790 H        57 ALA   -0.5100
    892 N         -75.4140  -11.3930  -33.9340 N.am     58 VAL   -0.4700
    893 CA        -75.4230  -11.7510  -35.3650 C.3      58 VAL    0.3100
    894 C         -75.6430  -13.2380  -35.6060 C.2      58 VAL    0.0700
    895 O         -76.6410  -13.6180  -36.1790 O.2      58 VAL    0.0900
    896 CB        -74.1400  -11.2960  -36.0780 C.3      58 VAL   -0.0900
    897 CG1       -74.2600  -11.5270  -37.5780 C.3      58 VAL    0.0900
    898 CG2       -73.8760   -9.8210  -35.7960 C.3      58 VAL   -0.2700
    899 HN        -74.5650  -11.5720  -33.4440 H        58 VAL    0.0900
    900 HA        -76.2840  -11.2790  -35.8150 H        58 VAL    0.0900
    901 HB        -73.2750  -11.8700  -35.6830 H        58 VAL    0.0900
    902 HG11      -75.1180  -10.9520  -37.9860 H        58 VAL   -0.2700
    903 HG12      -74.4280  -12.6060  -37.7820 H        58 VAL    0.0900
    904 HG13      -73.3320  -11.1900  -38.0880 H        58 VAL    0.0900
    905 HG21      -73.7550   -9.6570  -34.7040 H        58 VAL    0.0900
    906 HG22      -74.7300   -9.2090  -36.1550 H        58 VAL    0.5100
    907 HG23      -72.9430   -9.4990  -36.3070 H        58 VAL   -0.5100
    908 N         -74.7190  -14.0830  -35.1690 N.am     59 VAL   -0.4700
    909 CA        -74.7900  -15.5420  -35.4770 C.3      59 VAL    0.3100
    910 C         -76.0860  -16.2660  -35.0410 C.2      59 VAL    0.0700
    911 O         -76.5720  -17.1140  -35.7980 O.2      59 VAL    0.0900
    912 CB        -73.5420  -16.3320  -34.9240 C.3      59 VAL   -0.0900
    913 CG1       -73.6460  -17.8380  -35.2520 C.3      59 VAL    0.0900
    914 CG2       -72.2380  -15.7690  -35.4740 C.3      59 VAL   -0.2700
    915 HN        -73.9410  -13.7840  -34.6220 H        59 VAL    0.0900
    916 HA        -74.8460  -15.6470  -36.5500 H        59 VAL    0.0900
    917 HB        -73.4860  -16.2020  -33.8210 H        59 VAL    0.0900
    918 HG11      -73.8740  -17.9780  -36.3300 H        59 VAL   -0.2700
    919 HG12      -74.4610  -18.3000  -34.6550 H        59 VAL    0.0900
    920 HG13      -72.6830  -18.3420  -35.0240 H        59 VAL    0.0900
    921 HG21      -72.1300  -14.7020  -35.1820 H        59 VAL    0.0900
    922 HG22      -72.2360  -15.8350  -36.5840 H        59 VAL    0.5100
    923 HG23      -71.3770  -16.3380  -35.0650 H        59 VAL   -0.5100
    924 N         -76.6570  -15.9480  -33.8490 N.am     60 PRO   -0.2900
    925 CA        -77.8840  -16.6590  -33.4450 C.3      60 PRO    0.0000
    926 C         -79.0790  -16.4670  -34.3870 C.2      60 PRO    0.0900
    927 O         -79.8100  -17.4210  -34.6380 O.2      60 PRO    0.0900
    928 CB        -78.1940  -16.0680  -32.0580 C.3      60 PRO    0.0200
    929 CG        -76.8970  -15.5710  -31.5740 C.3      60 PRO    0.0900
    930 CD        -76.2690  -14.9810  -32.8040 C.3      60 PRO   -0.1800
    931 HA        -77.7220  -17.7250  -33.4570 H        60 PRO    0.0900
    932 HB1       -78.5970  -16.8470  -31.3760 H        60 PRO    0.0900
    933 HB2       -78.9310  -15.2410  -32.1340 H        60 PRO   -0.1800
    934 HG1       -77.0320  -14.8000  -30.7860 H        60 PRO    0.0900
    935 HG2       -76.2770  -16.3970  -31.1670 H        60 PRO    0.0900
    936 HD1       -76.6810  -13.9760  -33.0360 H        60 PRO    0.5100
    937 HD2       -75.1640  -14.9270  -32.7190 H        60 PRO   -0.5100
    938 N         -79.2630  -15.2500  -34.8920 N.am     61 PHE   -0.4700
    939 CA        -80.3630  -14.9580  -35.8150 C.3      61 PHE    0.3100
    940 C         -80.0880  -15.4130  -37.2360 C.2      61 PHE    0.0700
    941 O         -81.0130  -15.8250  -37.9310 O.2      61 PHE    0.0900
    942 CB        -80.7060  -13.4750  -35.7850 C.3      61 PHE   -0.1800
    943 CG        -81.1220  -12.9760  -34.4160 C.ar     61 PHE    0.0900
    944 CD1       -82.0380  -13.6880  -33.6290 C.ar     61 PHE    0.0900
    945 CD2       -80.6120  -11.8130  -33.9130 C.ar     61 PHE    0.0000
    946 CE1       -82.4170  -13.2240  -32.3730 C.ar     61 PHE   -0.1150
    947 CE2       -81.0000  -11.3530  -32.6520 C.ar     61 PHE    0.1150
    948 CZ        -81.8970  -12.0580  -31.8920 C.ar     61 PHE   -0.1150
    949 HN        -78.6640  -14.4860  -34.6680 H        61 PHE    0.1150
    950 HA        -81.2170  -15.5470  -35.5140 H        61 PHE   -0.1150
    951 HB1       -81.5500  -13.2780  -36.4780 H        61 PHE    0.1150
    952 HB2       -79.8140  -12.8870  -36.0920 H        61 PHE   -0.1150
    953 HD1       -82.4560  -14.6100  -34.0020 H        61 PHE    0.1150
    954 HD2       -79.9020  -11.2450  -34.4950 H        61 PHE   -0.1150
    955 HE1       -83.1230  -13.7870  -31.7800 H        61 PHE    0.1150
    956 HE2       -80.5880  -10.4300  -32.2710 H        61 PHE    0.5100
    957 HZ        -82.1900  -11.6920  -30.9190 H        61 PHE   -0.5100
    958 N         -78.8310  -15.3390  -37.6690 N.am     62 GLY   -0.4700
    959 CA        -78.4340  -15.8960  -38.9620 C.3      62 GLY    0.3100
    960 C         -78.7500  -17.3850  -38.9960 C.2      62 GLY   -0.0200
    961 O         -79.3170  -17.8700  -39.9700 O.2      62 GLY    0.0900
    962 HN        -78.1090  -14.9040  -37.1360 H        62 GLY    0.0900
    963 HA1       -77.3730  -15.7440  -39.0930 H        62 GLY    0.5100
    964 HA2       -78.9830  -15.3870  -39.7410 H        62 GLY   -0.5100
    965 N         -78.3820  -18.0980  -37.9170 N.am     63 ALA   -0.4700
    966 CA        -78.6730  -19.5350  -37.7530 C.3      63 ALA    0.3100
    967 C         -80.1610  -19.8400  -37.8670 C.2      63 ALA    0.0700
    968 O         -80.5660  -20.6980  -38.6600 O.2      63 ALA    0.0900
    969 CB        -78.1560  -20.0280  -36.4050 C.3      63 ALA   -0.2700
    970 HN        -77.8850  -17.6760  -37.1640 H        63 ALA    0.0900
    971 HA        -78.1930  -20.0690  -38.5590 H        63 ALA    0.0900
    972 HB1       -78.7690  -19.6020  -35.5830 H        63 ALA    0.0900
    973 HB2       -77.1020  -19.7080  -36.2640 H        63 ALA    0.5100
    974 HB3       -78.2200  -21.1360  -36.3580 H        63 ALA   -0.5100
    975 N         -80.9600  -19.1220  -37.0670 N.am     64 ALA   -0.4700
    976 CA        -82.4230  -19.2610  -37.0400 C.3      64 ALA    0.3100
    977 C         -83.0490  -18.9870  -38.3970 C.2      64 ALA    0.0700
    978 O         -83.9450  -19.7030  -38.8100 O.2      64 ALA    0.0900
    979 CB        -83.0360  -18.3290  -35.9800 C.3      64 ALA   -0.2700
    980 HN        -80.5880  -18.4440  -36.4390 H        64 ALA    0.0900
    981 HA        -82.6570  -20.2900  -36.8140 H        64 ALA    0.0900
    982 HB1       -82.7860  -17.2710  -36.2110 H        64 ALA    0.0900
    983 HB2       -82.6310  -18.5780  -34.9770 H        64 ALA    0.5100
    984 HB3       -84.1420  -18.4380  -35.9750 H        64 ALA   -0.5100
    985 N         -82.5600  -17.9480  -39.0740 N.am     65 HSE   -0.4700
    986 CA        -82.9950  -17.5880  -40.4240 C.3      65 HSE    0.3100
    987 C         -82.8200  -18.7420  -41.4120 C.2      65 HSE    0.0700
    988 O         -83.6860  -18.9730  -42.2510 O.2      65 HSE    0.0900
    989 CB        -82.2210  -16.3440  -40.8880 C.3      65 HSE   -0.0800
    990 CG        -82.6400  -15.8080  -42.2190 C.ar     65 HSE    0.0900
    991 CD2       -81.7910  -15.1040  -43.0320 C.ar     65 HSE    0.0900
    992 ND1       -83.8250  -15.8780  -42.8720 N.ar     65 HSE   -0.7000
    993 CE1       -83.6700  -15.2190  -44.0600 C.ar     65 HSE    0.2200
    994 NE2       -82.4350  -14.7570  -44.1400 N.ar     65 HSE    0.2500
    995 HN        -81.8600  -17.3580  -38.6810 H        65 HSE    0.1300
    996 HA        -84.0560  -17.3900  -40.3990 H        65 HSE   -0.3600
    997 HB1       -81.1430  -16.6030  -40.9460 H        65 HSE    0.3200
    998 HB2       -82.3640  -15.5400  -40.1350 H        65 HSE   -0.0500
    999 HD2       -80.7550  -14.8420  -42.8580 H        65 HSE    0.0900
   1000 HE1       -84.4270  -15.0800  -44.8320 H        65 HSE    0.5100
   1001 HE2       -82.0400  -14.2360  -44.8970 H        65 HSE   -0.5100
   1002 N         -81.7050  -19.4620  -41.3030 N.am     66 ILE   -0.4700
   1003 CA        -81.4230  -20.6100  -42.1670 C.3      66 ILE    0.3100
   1004 C         -82.2620  -21.8380  -41.8100 C.2      66 ILE    0.0700
   1005 O         -82.8260  -22.4880  -42.6980 O.2      66 ILE    0.0900
   1006 CB        -79.9310  -21.0000  -42.1130 C.3      66 ILE   -0.0900
   1007 CG1       -79.0840  -19.9280  -42.7850 C.3      66 ILE    0.0900
   1008 CG2       -79.6940  -22.3270  -42.8050 C.3      66 ILE   -0.2700
   1009 CD        -77.6180  -20.1470  -42.6360 C.3      66 ILE    0.0900
   1010 HN        -81.0070  -19.2480  -40.6240 H        66 ILE    0.0900
   1011 HA        -81.7010  -20.3430  -43.1760 H        66 ILE    0.0900
   1012 HB        -79.6110  -21.0770  -41.0520 H        66 ILE   -0.1800
   1013 HG11      -79.3410  -18.9440  -42.3410 H        66 ILE    0.0900
   1014 HG12      -79.3300  -19.9110  -43.8680 H        66 ILE    0.0900
   1015 HG21      -80.1630  -22.3230  -43.8120 H        66 ILE   -0.2700
   1016 HG22      -80.1430  -23.1510  -42.2090 H        66 ILE    0.0900
   1017 HG23      -78.6030  -22.5040  -42.9230 H        66 ILE    0.0900
   1018 HD1       -77.3000  -21.0240  -43.2390 H        66 ILE    0.0900
   1019 HD2       -77.3710  -20.3400  -41.5710 H        66 ILE    0.5100
   1020 HD3       -77.0640  -19.2520  -42.9920 H        66 ILE   -0.5100
   1021 N         -82.3410  -22.1530  -40.5180 N.am     67 LEU   -0.4700
   1022 CA        -83.0840  -23.3280  -40.0400 C.3      67 LEU    0.3100
   1023 C         -84.6000  -23.2110  -40.2150 C.2      67 LEU    0.0700
   1024 O         -85.2660  -24.2120  -40.4950 O.2      67 LEU    0.0900
   1025 CB        -82.7470  -23.6060  -38.5700 C.3      67 LEU   -0.1800
   1026 CG        -81.3050  -24.0310  -38.2940 C.3      67 LEU    0.0900
   1027 CD1       -80.9800  -23.9230  -36.8110 C.3      67 LEU    0.0900
   1028 CD2       -81.0620  -25.4430  -38.8030 C.3      67 LEU   -0.0900
   1029 HN        -81.8990  -21.6030  -39.8130 H        67 LEU    0.0900
   1030 HA        -82.8100  -24.1730  -40.6550 H        67 LEU   -0.2700
   1031 HB1       -83.4190  -24.4120  -38.2100 H        67 LEU    0.0900
   1032 HB2       -82.9500  -22.6810  -37.9910 H        67 LEU    0.0900
   1033 HG        -80.6140  -23.3780  -38.8690 H        67 LEU    0.0900
   1034 HD11      -81.5280  -24.7050  -36.2420 H        67 LEU   -0.2700
   1035 HD12      -81.2860  -22.9260  -36.4280 H        67 LEU    0.0900
   1036 HD13      -79.8900  -24.0660  -36.6510 H        67 LEU    0.0900
   1037 HD21      -81.5720  -25.5890  -39.7790 H        67 LEU    0.0900
   1038 HD22      -81.4660  -26.1810  -38.0780 H        67 LEU    0.5100
   1039 HD23      -79.9730  -25.6130  -38.9430 H        67 LEU   -0.5100
   1040 N         -85.1370  -22.0020  -40.0500 N.am     68 MET   -0.4700
   1041 CA        -86.5640  -21.7450  -40.2550 C.3      68 MET    0.3100
   1042 C         -86.8970  -21.4650  -41.7150 C.2      68 MET    0.0700
   1043 O         -88.0570  -21.5360  -42.0890 O.2      68 MET    0.0900
   1044 CB        -87.0260  -20.5760  -39.3950 C.3      68 MET   -0.1800
   1045 CG        -87.0480  -20.9090  -37.9320 C.3      68 MET    0.0900
   1046 SD        -87.4290  -19.4810  -36.9360 S.3      68 MET    0.0900
   1047 CE        -88.0060  -20.2660  -35.4240 C.3      68 MET   -0.1400
   1048 HN        -84.5880  -21.2150  -39.7780 H        68 MET    0.0900
   1049 HA        -87.1060  -22.6420  -39.9940 H        68 MET    0.0900
   1050 HB1       -88.0500  -20.2810  -39.7100 H        68 MET   -0.0900
   1051 HB2       -86.3400  -19.7180  -39.5560 H        68 MET   -0.2200
   1052 HG1       -86.0550  -21.3110  -37.6430 H        68 MET    0.0900
   1053 HG2       -87.8080  -21.6990  -37.7570 H        68 MET    0.0900
   1054 HE1       -87.2170  -20.9070  -34.9750 H        68 MET    0.0900
   1055 HE2       -88.8880  -20.9070  -35.6360 H        68 MET    0.5100
   1056 HE3       -88.2880  -19.4960  -34.6750 H        68 MET   -0.5100
   1057 N         -85.8750  -21.1510  -42.5240 N.am     69 LYS   -0.4700
   1058 CA        -86.0130  -20.8500  -43.9690 C.3      69 LYS    0.3100
   1059 C         -86.8590  -19.5920  -44.2310 C.2      69 LYS    0.0700
   1060 O         -87.5250  -19.4830  -45.2590 O.2      69 LYS    0.0900
   1061 CB        -86.5480  -22.0740  -44.7530 C.3      69 LYS   -0.1800
   1062 CG        -85.6340  -23.2790  -44.6970 C.3      69 LYS    0.0900
   1063 CD        -86.3850  -24.5700  -45.0010 C.3      69 LYS    0.0900
   1064 CE        -85.4380  -25.7700  -45.0140 C.3      69 LYS   -0.1800
   1065 NZ        -84.6090  -25.8880  -43.7590 N.4      69 LYS    0.0900
   1066 HN        -84.9420  -21.1060  -42.1740 H        69 LYS    0.0900
   1067 HA        -85.0400  -20.5650  -44.3420 H        69 LYS   -0.1800
   1068 HB1       -86.6830  -21.7810  -45.8150 H        69 LYS    0.0900
   1069 HB2       -87.5350  -22.3600  -44.3310 H        69 LYS    0.0900
   1070 HG1       -85.1880  -23.3490  -43.6830 H        69 LYS    0.2100
   1071 HG2       -84.8190  -23.1510  -45.4400 H        69 LYS    0.0500
   1072 HD1       -86.8760  -24.4820  -45.9940 H        69 LYS    0.0500
   1073 HD2       -87.1670  -24.7290  -44.2280 H        69 LYS   -0.3000
   1074 HE1       -84.7350  -25.6750  -45.8680 H        69 LYS    0.3300
   1075 HE2       -86.0310  -26.7050  -45.1090 H        69 LYS    0.3300
   1076 HZ1       -85.2370  -25.9920  -42.9370 H        69 LYS    0.3300
   1077 HZ2       -84.0300  -25.0320  -43.6460 H        69 LYS    0.5100
   1078 HZ3       -83.9890  -26.7190  -43.8300 H        69 LYS   -0.5100
   1079 N         -86.8120  -18.6510  -43.2900 N.am     70 MET   -0.4700
   1080 CA        -87.5600  -17.4050  -43.3550 C.3      70 MET    0.3100
   1081 C         -87.1870  -16.5730  -42.1480 C.2      70 MET    0.0700
   1082 O         -86.7030  -17.1120  -41.1450 O.2      70 MET    0.0900
   1083 CB        -89.0840  -17.6410  -43.4060 C.3      70 MET   -0.1800
   1084 CG        -89.6600  -18.5040  -42.2810 C.3      70 MET    0.0900
   1085 SD        -90.2800  -17.5560  -40.8930 S.3      70 MET    0.0900
   1086 CE        -91.7800  -16.8710  -41.6100 C.3      70 MET   -0.1400
   1087 HN        -86.2470  -18.7630  -42.4770 H        70 MET    0.0900
   1088 HA        -87.2400  -16.8770  -44.2410 H        70 MET    0.0900
   1089 HB1       -89.3230  -18.1310  -44.3720 H        70 MET   -0.0900
   1090 HB2       -89.5850  -16.6510  -43.3690 H        70 MET   -0.2200
   1091 HG1       -88.8630  -19.1900  -41.9270 H        70 MET    0.0900
   1092 HG2       -90.4860  -19.1160  -42.7020 H        70 MET    0.0900
   1093 HE1       -92.6060  -17.6140  -41.6050 H        70 MET    0.0900
   1094 HE2       -91.5990  -16.5680  -42.6640 H        70 MET    0.5100
   1095 HE3       -92.1130  -15.9840  -41.0300 H        70 MET   -0.5100
   1096 N         -87.4110  -15.2630  -42.2470 N.am     71 TRP   -0.4700
   1097 CA        -87.1280  -14.3150  -41.1690 C.3      71 TRP    0.3100
   1098 C         -88.3830  -14.1850  -40.3120 C.2      71 TRP    0.0700
   1099 O         -89.4550  -13.9790  -40.8420 O.2      71 TRP    0.0900
   1100 CB        -86.7130  -12.9770  -41.7690 C.3      71 TRP   -0.1800
   1101 CG        -86.2170  -12.0110  -40.8020 C.ar     71 TRP    0.0900
   1102 CD1       -86.8730  -10.9310  -40.3310 C.ar     71 TRP    0.0900
   1103 CD2       -84.9370  -12.0170  -40.1630 C.ar     71 TRP   -0.0300
   1104 CE2       -84.8980  -10.9030  -39.3180 C.ar     71 TRP   -0.1500
   1105 CE3       -83.8240  -12.8540  -40.2250 C.ar     71 TRP    0.2200
   1106 NE1       -86.0930  -10.2640  -39.4420 N.ar     71 TRP   -0.5100
   1107 CZ2       -83.7940  -10.5960  -38.5340 C.ar     71 TRP    0.3700
   1108 CZ3       -82.7130  -12.5500  -39.4380 C.ar     71 TRP    0.2400
   1109 CH2       -82.7090  -11.4310  -38.6070 C.ar     71 TRP    0.1100
   1110 HN        -87.7890  -14.8630  -43.0790 H        71 TRP   -0.2500
   1111 HA        -86.3340  -14.7210  -40.5600 H        71 TRP    0.1700
   1112 HB1       -87.5940  -12.5300  -42.2790 H        71 TRP   -0.2000
   1113 HB2       -85.9120  -13.1570  -42.5160 H        71 TRP    0.1400
   1114 HD1       -87.8730  -10.6390  -40.6190 H        71 TRP   -0.2700
   1115 HE1       -86.3500   -9.4520  -38.9650 H        71 TRP    0.1600
   1116 HE3       -83.8060  -13.7260  -40.8630 H        71 TRP   -0.1400
   1117 HZ2       -83.7730   -9.7350  -37.8810 H        71 TRP    0.1400
   1118 HZ3       -81.8430  -13.1900  -39.4730 H        71 TRP    0.5100
   1119 HH2       -81.8340  -11.2180  -38.0120 H        71 TRP   -0.5100
   1120 N         -88.2530  -14.3130  -38.9880 N.am     72 THR   -0.4700
   1121 CA        -89.3990  -14.1800  -38.0450 C.3      72 THR    0.3100
   1122 C         -89.3060  -12.9960  -37.0830 C.2      72 THR    0.0700
   1123 O         -90.2260  -12.7790  -36.2910 O.2      72 THR    0.0900
   1124 CB        -89.5460  -15.4260  -37.1410 C.3      72 THR    0.1400
   1125 CG2       -89.5240  -16.6830  -37.9420 C.3      72 THR    0.0900
   1126 OG1       -88.4680  -15.4670  -36.1880 O.3      72 THR   -0.6600
   1127 HN        -87.3710  -14.5070  -38.5680 H        72 THR    0.4300
   1128 HA        -90.2950  -14.0420  -38.6310 H        72 THR   -0.2700
   1129 HB        -90.5100  -15.3820  -36.5910 H        72 THR    0.0900
   1130 HG1       -88.6290  -14.7460  -35.5750 H        72 THR    0.0900
   1131 HG21      -88.6510  -16.6820  -38.6300 H        72 THR    0.0900
   1132 HG22      -90.4520  -16.7620  -38.5470 H        72 THR    0.5100
   1133 HG23      -89.4410  -17.5610  -37.2670 H        72 THR   -0.5100
   1134 N         -88.2150  -12.2360  -37.1420 N.am     73 PHE   -0.4700
   1135 CA        -87.9390  -11.1630  -36.1760 C.3      73 PHE    0.3100
   1136 C         -88.4000   -9.7700  -36.6650 C.2      73 PHE    0.0700
   1137 O         -88.2550   -8.7700  -35.9400 O.2      73 PHE    0.0900
   1138 CB        -86.4460  -11.2010  -35.8110 C.3      73 PHE   -0.1800
   1139 CG        -85.9600  -12.6000  -35.4890 C.ar     73 PHE    0.0900
   1140 CD1       -85.2580  -13.3460  -36.4370 C.ar     73 PHE    0.0900
   1141 CD2       -86.2110  -13.1700  -34.2450 C.ar     73 PHE    0.0000
   1142 CE1       -84.8080  -14.6430  -36.1470 C.ar     73 PHE   -0.1150
   1143 CE2       -85.7660  -14.4630  -33.9470 C.ar     73 PHE    0.1150
   1144 CZ        -85.0640  -15.1990  -34.8990 C.ar     73 PHE   -0.1150
   1145 HN        -87.5280  -12.3630  -37.8530 H        73 PHE    0.1150
   1146 HA        -88.5510  -11.3230  -35.3000 H        73 PHE   -0.1150
   1147 HB1       -86.2660  -10.5700  -34.9140 H        73 PHE    0.1150
   1148 HB2       -85.8450  -10.8260  -36.6660 H        73 PHE   -0.1150
   1149 HD1       -85.0570  -12.9190  -37.4090 H        73 PHE    0.1150
   1150 HD2       -86.7560  -12.6090  -33.5010 H        73 PHE   -0.1150
   1151 HE1       -84.2650  -15.2060  -36.8920 H        73 PHE    0.1150
   1152 HE2       -85.9660  -14.8920  -32.9760 H        73 PHE    0.5100
   1153 HZ        -84.7210  -16.1970  -34.6690 H        73 PHE   -0.5100
   1154 N         -88.9600   -9.7150  -37.8860 N.am     74 GLY   -0.4700
   1155 CA        -89.5260   -8.4870  -38.4470 C.3      74 GLY    0.3100
   1156 C         -88.5190   -7.5860  -39.1190 C.2      74 GLY   -0.0200
   1157 O         -87.3260   -7.7340  -38.9330 O.2      74 GLY    0.0900
   1158 HN        -89.0150  -10.5190  -38.4710 H        74 GLY    0.0900
   1159 HA1       -89.9880   -7.9430  -37.6360 H        74 GLY    0.5100
   1160 HA2       -90.2700   -8.7750  -39.1730 H        74 GLY   -0.5100
   1161 N         -89.0160   -6.6320  -39.9040 N.am     75 ASN   -0.4700
   1162 CA        -88.1470   -5.7250  -40.6780 C.3      75 ASN    0.3100
   1163 C         -87.2340   -4.8140  -39.8730 C.2      75 ASN    0.0700
   1164 O         -86.0880   -4.6070  -40.2880 O.2      75 ASN    0.0900
   1165 CB        -88.9700   -4.8550  -41.6570 C.3      75 ASN   -0.1800
   1166 CG        -89.4390   -5.6310  -42.8940 C.2      75 ASN    0.0900
   1167 ND2       -90.4840   -5.2880  -43.4760 N.am     75 ASN    0.0900
   1168 OD1       -88.7020   -6.6510  -43.2990 O.2      75 ASN    0.5500
   1169 HN        -89.9970   -6.4890  -40.0060 H        75 ASN   -0.5500
   1170 HA        -87.4390   -6.3300  -41.2230 H        75 ASN   -0.6200
   1171 HB1       -88.3450   -4.0000  -41.9930 H        75 ASN    0.3200
   1172 HB2       -89.8650   -4.4640  -41.1270 H        75 ASN    0.3000
   1173 HD21      -90.7960   -5.7900  -44.2830 H        75 ASN    0.5100
   1174 HD22      -91.0140   -4.5110  -43.1350 H        75 ASN   -0.5100
   1175 N         -87.7100   -4.2700  -38.7470 N.am     76 PHE   -0.4700
   1176 CA        -86.8580   -3.3970  -37.9380 C.3      76 PHE    0.3100
   1177 C         -85.5840   -4.1060  -37.5540 C.2      76 PHE    0.0700
   1178 O         -84.4860   -3.6200  -37.8370 O.2      76 PHE    0.0900
   1179 CB        -87.5270   -2.9260  -36.6450 C.3      76 PHE   -0.1800
   1180 CG        -86.5430   -2.3090  -35.6650 C.ar     76 PHE    0.0900
   1181 CD1       -85.9890   -1.0500  -35.9200 C.ar     76 PHE    0.0900
   1182 CD2       -86.1640   -2.9900  -34.4990 C.ar     76 PHE    0.0000
   1183 CE1       -85.0830   -0.4730  -35.0330 C.ar     76 PHE   -0.1150
   1184 CE2       -85.2550   -2.4190  -33.6030 C.ar     76 PHE    0.1150
   1185 CZ        -84.7120   -1.1570  -33.8710 C.ar     76 PHE   -0.1150
   1186 HN        -88.6380   -4.4290  -38.4180 H        76 PHE    0.1150
   1187 HA        -86.6020   -2.5430  -38.5460 H        76 PHE   -0.1150
   1188 HB1       -88.0060   -3.7910  -36.1390 H        76 PHE    0.1150
   1189 HB2       -88.2900   -2.1530  -36.8830 H        76 PHE   -0.1150
   1190 HD1       -86.2690   -0.5160  -36.8160 H        76 PHE    0.1150
   1191 HD2       -86.5790   -3.9650  -34.2900 H        76 PHE   -0.1150
   1192 HE1       -84.6660    0.5010  -35.2440 H        76 PHE    0.1150
   1193 HE2       -84.9720   -2.9510  -32.7070 H        76 PHE    0.5100
   1194 HZ        -84.0090   -0.7120  -33.1810 H        76 PHE   -0.5100
   1195 N         -85.7410   -5.2610  -36.9100 N.am     77 TRP   -0.4700
   1196 CA        -84.5990   -6.0240  -36.4650 C.3      77 TRP    0.3100
   1197 C         -83.7560   -6.5780  -37.6490 C.2      77 TRP    0.0700
   1198 O         -82.5530   -6.6990  -37.5110 O.2      77 TRP    0.0900
   1199 CB        -84.9930   -7.1400  -35.4730 C.3      77 TRP   -0.1800
   1200 CG        -83.7730   -7.8230  -35.0120 C.ar     77 TRP    0.0900
   1201 CD1       -83.3500   -9.0370  -35.3880 C.ar     77 TRP    0.0900
   1202 CD2       -82.7930   -7.3170  -34.0900 C.ar     77 TRP   -0.0300
   1203 CE2       -81.8050   -8.3080  -33.9620 C.ar     77 TRP   -0.1500
   1204 CE3       -82.6620   -6.1240  -33.3570 C.ar     77 TRP    0.2200
   1205 NE1       -82.1860   -9.3420  -34.7740 N.ar     77 TRP   -0.5100
   1206 CZ2       -80.6800   -8.1520  -33.1270 C.ar     77 TRP    0.3700
   1207 CZ3       -81.5420   -5.9650  -32.5230 C.ar     77 TRP    0.2400
   1208 CH2       -80.5660   -6.9820  -32.4180 C.ar     77 TRP    0.1100
   1209 HN        -86.6390   -5.6450  -36.7100 H        77 TRP   -0.2500
   1210 HA        -83.9100   -5.3380  -35.9940 H        77 TRP    0.1700
   1211 HB1       -85.6590   -7.8740  -35.9750 H        77 TRP   -0.2000
   1212 HB2       -85.5230   -6.7010  -34.6020 H        77 TRP    0.1400
   1213 HD1       -83.8660   -9.6820  -36.0840 H        77 TRP   -0.2700
   1214 HE1       -81.6900  -10.1750  -34.8910 H        77 TRP    0.1600
   1215 HE3       -83.3950   -5.3340  -33.4210 H        77 TRP   -0.1400
   1216 HZ2       -79.9220   -8.9160  -33.0340 H        77 TRP    0.1400
   1217 HZ3       -81.4250   -5.0550  -31.9550 H        77 TRP    0.5100
   1218 HH2       -79.7160   -6.8350  -31.7690 H        77 TRP   -0.5100
   1219 N         -84.3760   -6.9030  -38.7910 N.am     78 CYS   -0.4700
   1220 CA        -83.6130   -7.3560  -39.9750 C.3      78 CYS    0.3100
   1221 C         -82.5750   -6.3250  -40.3890 C.2      78 CYS    0.0700
   1222 O         -81.4040   -6.6580  -40.6050 O.2      78 CYS    0.0900
   1223 CB        -84.5400   -7.6590  -41.1550 C.3      78 CYS   -0.1000
   1224 SG        -83.6880   -7.9130  -42.7420 S.3      78 CYS    0.0900
   1225 HN        -85.3670   -6.8560  -38.8940 H        78 CYS    0.0900
   1226 HA        -83.0650   -8.2430  -39.6960 H        78 CYS   -0.0800
   1227 HB1       -85.2480   -6.8120  -41.2630 H        78 CYS    0.5100
   1228 HB2       -85.1200   -8.5740  -40.9110 H        78 CYS   -0.5100
   1229 N         -83.0200   -5.0790  -40.4900 N.am     79 GLU   -0.4700
   1230 CA        -82.1570   -3.9540  -40.8280 C.3      79 GLU    0.3100
   1231 C         -81.1260   -3.6630  -39.7240 C.2      79 GLU    0.0700
   1232 O         -79.9710   -3.3490  -40.0260 O.2      79 GLU    0.0900
   1233 CB        -83.0280   -2.7400  -41.0880 C.3      79 GLU   -0.1800
   1234 CG        -82.3250   -1.4620  -41.5080 C.3      79 GLU    0.0900
   1235 CD        -83.2960   -0.2830  -41.5380 C.2      79 GLU    0.0900
   1236 OE1       -84.4460   -0.4450  -42.0110 O.co2    79 GLU   -0.2800
   1237 OE2       -82.9170    0.8090  -41.0900 O.co2    79 GLU    0.0900
   1238 HN        -83.9780   -4.8540  -40.3370 H        79 GLU    0.0900
   1239 HA        -81.5840   -4.2120  -41.7060 H        79 GLU    0.6200
   1240 HB1       -83.5910   -2.5230  -40.1560 H        79 GLU   -0.7600
   1241 HB2       -83.7470   -3.0070  -41.8910 H        79 GLU   -0.7600
   1242 HG1       -81.8910   -1.5970  -42.5220 H        79 GLU    0.5100
   1243 HG2       -81.5090   -1.2390  -40.7890 H        79 GLU   -0.5100
   1244 N         -81.5440   -3.7660  -38.4540 N.am     80 PHE   -0.4700
   1245 CA        -80.6290   -3.5690  -37.3270 C.3      80 PHE    0.3100
   1246 C         -79.5910   -4.6840  -37.3110 C.2      80 PHE    0.0700
   1247 O         -78.3890   -4.4150  -37.2840 O.2      80 PHE    0.0900
   1248 CB        -81.3760   -3.5530  -35.9940 C.3      80 PHE   -0.1800
   1249 CG        -80.6150   -2.8860  -34.8790 C.ar     80 PHE    0.0900
   1250 CD1       -80.9140   -1.5680  -34.5110 C.ar     80 PHE    0.0900
   1251 CD2       -79.6090   -3.5520  -34.1910 C.ar     80 PHE    0.0000
   1252 CE1       -80.2170   -0.9340  -33.4760 C.ar     80 PHE   -0.1150
   1253 CE2       -78.9090   -2.9150  -33.1500 C.ar     80 PHE    0.1150
   1254 CZ        -79.2150   -1.6120  -32.7990 C.ar     80 PHE   -0.1150
   1255 HN        -82.4890   -3.9800  -38.2220 H        80 PHE    0.1150
   1256 HA        -80.1190   -2.6290  -37.4770 H        80 PHE   -0.1150
   1257 HB1       -81.5780   -4.5990  -35.6760 H        80 PHE    0.1150
   1258 HB2       -82.3310   -3.0010  -36.1170 H        80 PHE   -0.1150
   1259 HD1       -81.6930   -1.0320  -35.0330 H        80 PHE    0.1150
   1260 HD2       -79.3620   -4.5700  -34.4570 H        80 PHE   -0.1150
   1261 HE1       -80.4590    0.0830  -33.2050 H        80 PHE    0.1150
   1262 HE2       -78.1290   -3.4440  -32.6230 H        80 PHE    0.5100
   1263 HZ        -78.6770   -1.1260  -31.9990 H        80 PHE   -0.5100
   1264 N         -80.0770   -5.9280  -37.3300 N.am     81 TRP   -0.4700
   1265 CA        -79.2440   -7.1280  -37.3890 C.3      81 TRP    0.3100
   1266 C         -78.2140   -7.0070  -38.4900 C.2      81 TRP    0.0700
   1267 O         -77.0360   -7.1870  -38.2360 O.2      81 TRP    0.0900
   1268 CB        -80.1030   -8.3590  -37.6400 C.3      81 TRP   -0.1800
   1269 CG        -79.3570   -9.5840  -37.9080 C.ar     81 TRP    0.0900
   1270 CD1       -78.6640  -10.3050  -37.0190 C.ar     81 TRP    0.0900
   1271 CD2       -79.2250  -10.2550  -39.1740 C.ar     81 TRP   -0.0300
   1272 CE2       -78.4230  -11.3840  -38.9550 C.ar     81 TRP   -0.1500
   1273 CE3       -79.7060  -10.0100  -40.4700 C.ar     81 TRP    0.2200
   1274 NE1       -78.0960  -11.3880  -37.6340 N.ar     81 TRP   -0.5100
   1275 CZ2       -78.0840  -12.2750  -39.9700 C.ar     81 TRP    0.3700
   1276 CZ3       -79.3550  -10.9170  -41.4950 C.ar     81 TRP    0.2400
   1277 CH2       -78.5610  -12.0220  -41.2300 C.ar     81 TRP    0.1100
   1278 HN        -81.0580   -6.0970  -37.3050 H        81 TRP   -0.2500
   1279 HA        -78.7210   -7.2200  -36.4490 H        81 TRP    0.1700
   1280 HB1       -80.7550   -8.1590  -38.5160 H        81 TRP   -0.2000
   1281 HB2       -80.7360   -8.5330  -36.7450 H        81 TRP    0.1400
   1282 HD1       -78.5670  -10.0660  -35.9690 H        81 TRP   -0.2700
   1283 HE1       -77.5430  -12.0610  -37.1930 H        81 TRP    0.1600
   1284 HE3       -80.3280   -9.1560  -40.6960 H        81 TRP   -0.1400
   1285 HZ2       -77.4660  -13.1420  -39.7890 H        81 TRP    0.1400
   1286 HZ3       -79.7110  -10.7470  -42.5010 H        81 TRP    0.5100
   1287 HH2       -78.3140  -12.6990  -42.0350 H        81 TRP   -0.5100
   1288 N         -78.6780   -6.6850  -39.7020 N.am     82 THR   -0.4700
   1289 CA        -77.7930   -6.4530  -40.8430 C.3      82 THR    0.3100
   1290 C         -76.7070   -5.4260  -40.5670 C.2      82 THR    0.0700
   1291 O         -75.5520   -5.6480  -40.9300 O.2      82 THR    0.0900
   1292 CB        -78.5600   -5.9670  -42.0500 C.3      82 THR    0.1400
   1293 CG2       -77.6150   -5.7530  -43.2290 C.3      82 THR    0.0900
   1294 OG1       -79.5470   -6.9360  -42.4060 O.3      82 THR   -0.6600
   1295 HN        -79.6530   -6.5890  -39.8840 H        82 THR    0.4300
   1296 HA        -77.2950   -7.3840  -41.0690 H        82 THR   -0.2700
   1297 HB        -79.0630   -5.0040  -41.8170 H        82 THR    0.0900
   1298 HG1       -80.2090   -6.9070  -41.7110 H        82 THR    0.0900
   1299 HG21      -77.2460   -6.7320  -43.6040 H        82 THR    0.0900
   1300 HG22      -76.7420   -5.1450  -42.9090 H        82 THR    0.5100
   1301 HG23      -78.1500   -5.2360  -44.0540 H        82 THR   -0.5100
   1302 N         -77.0690   -4.3080  -39.9310 N.am     83 SER   -0.4700
   1303 CA        -76.1020   -3.2440  -39.5810 C.3      83 SER    0.3100
   1304 C         -75.0000   -3.6990  -38.6110 C.2      83 SER    0.0700
   1305 O         -73.8300   -3.3210  -38.7770 O.2      83 SER    0.0900
   1306 CB        -76.8150   -2.0180  -38.9880 C.3      83 SER    0.0500
   1307 OG        -77.7440   -1.4560  -39.8880 O.3      83 SER    0.0900
   1308 HN        -78.0140   -4.1410  -39.6600 H        83 SER    0.0900
   1309 HA        -75.5730   -2.9680  -40.4820 H        83 SER   -0.6600
   1310 HB1       -76.0610   -1.2430  -38.7340 H        83 SER    0.4300
   1311 HB2       -77.3590   -2.3200  -38.0680 H        83 SER    0.5100
   1312 HG1       -78.5310   -2.0020  -39.8330 H        83 SER   -0.5100
   1313 N         -75.3770   -4.4990  -37.6040 N.am     84 ILE   -0.4700
   1314 CA        -74.4320   -5.0220  -36.5990 C.3      84 ILE    0.3100
   1315 C         -73.4460   -5.9870  -37.2450 C.2      84 ILE    0.0700
   1316 O         -72.2440   -5.9590  -36.9540 O.2      84 ILE    0.0900
   1317 CB        -75.1540   -5.7530  -35.4450 C.3      84 ILE   -0.0900
   1318 CG1       -76.0610   -4.7970  -34.6510 C.3      84 ILE    0.0900
   1319 CG2       -74.1650   -6.3350  -34.4840 C.3      84 ILE   -0.2700
   1320 CD        -76.8480   -5.5050  -33.5690 C.3      84 ILE    0.0900
   1321 HN        -76.3270   -4.7810  -37.4890 H        84 ILE    0.0900
   1322 HA        -73.8700   -4.1850  -36.2110 H        84 ILE    0.0900
   1323 HB        -75.7820   -6.5670  -35.8630 H        84 ILE   -0.1800
   1324 HG11      -76.7730   -4.3130  -35.3530 H        84 ILE    0.0900
   1325 HG12      -75.4300   -4.0140  -34.1800 H        84 ILE    0.0900
   1326 HG21      -73.5340   -5.5290  -34.0510 H        84 ILE   -0.2700
   1327 HG22      -73.5060   -7.0570  -35.0110 H        84 ILE    0.0900
   1328 HG23      -74.6990   -6.8500  -33.6580 H        84 ILE    0.0900
   1329 HD1       -76.3600   -5.3560  -32.5820 H        84 ILE    0.0900
   1330 HD2       -76.8890   -6.5940  -33.7830 H        84 ILE    0.5100
   1331 HD3       -77.8780   -5.0930  -33.5200 H        84 ILE   -0.5100
   1332 N         -73.9780   -6.8370  -38.1190 N.am     85 ASP   -0.4700
   1333 CA        -73.1970   -7.7820  -38.9070 C.3      85 ASP    0.3100
   1334 C         -72.0520   -7.0330  -39.5890 C.2      85 ASP    0.0700
   1335 O         -70.8900   -7.2970  -39.3120 O.2      85 ASP    0.0900
   1336 CB        -74.1250   -8.4770  -39.9140 C.3      85 ASP   -0.2800
   1337 CG        -73.5470   -9.7130  -40.5070 C.2      85 ASP    0.0900
   1338 OD1       -72.3190   -9.8270  -40.6710 O.co2    85 ASP    0.0900
   1339 OD2       -74.3710  -10.5960  -40.8200 O.co2    85 ASP    0.6200
   1340 HN        -74.9610   -6.8640  -38.2790 H        85 ASP   -0.7600
   1341 HA        -72.7530   -8.5020  -38.2350 H        85 ASP   -0.7600
   1342 HB1       -74.3500   -7.7680  -40.7380 H        85 ASP    0.5100
   1343 HB2       -75.0700   -8.7470  -39.3970 H        85 ASP   -0.5100
   1344 N         -72.4010   -6.0890  -40.4620 N.am     86 VAL   -0.4700
   1345 CA        -71.4350   -5.2760  -41.2110 C.3      86 VAL    0.3100
   1346 C         -70.4870   -4.4680  -40.2880 C.2      86 VAL    0.0700
   1347 O         -69.2960   -4.3490  -40.5910 O.2      86 VAL    0.0900
   1348 CB        -72.1810   -4.3490  -42.2220 C.3      86 VAL   -0.0900
   1349 CG1       -71.2690   -3.2680  -42.7990 C.3      86 VAL    0.0900
   1350 CG2       -72.8160   -5.1950  -43.3450 C.3      86 VAL   -0.2700
   1351 HN        -73.3590   -5.8910  -40.6510 H        86 VAL    0.0900
   1352 HA        -70.7660   -5.9430  -41.7340 H        86 VAL    0.0900
   1353 HB        -73.0330   -3.8600  -41.7020 H        86 VAL    0.0900
   1354 HG11      -70.4160   -3.7360  -43.3360 H        86 VAL   -0.2700
   1355 HG12      -70.8680   -2.6340  -41.9790 H        86 VAL    0.0900
   1356 HG13      -71.8360   -2.6370  -43.5170 H        86 VAL    0.0900
   1357 HG21      -73.5430   -5.9160  -42.9140 H        86 VAL    0.0900
   1358 HG22      -72.0270   -5.7640  -43.8810 H        86 VAL    0.5100
   1359 HG23      -73.3520   -4.5340  -44.0600 H        86 VAL   -0.5100
   1360 N         -71.0200   -3.9230  -39.1790 N.am     87 LEU   -0.4700
   1361 CA        -70.2130   -3.1620  -38.1940 C.3      87 LEU    0.3100
   1362 C         -69.1030   -4.0030  -37.5950 C.2      87 LEU    0.0700
   1363 O         -67.9370   -3.6170  -37.6330 O.2      87 LEU    0.0900
   1364 CB        -71.0990   -2.6200  -37.0450 C.3      87 LEU   -0.1800
   1365 CG        -70.4560   -1.9100  -35.8220 C.3      87 LEU    0.0900
   1366 CD1       -69.6300   -0.6860  -36.2260 C.3      87 LEU    0.0900
   1367 CD2       -71.5240   -1.5150  -34.7860 C.3      87 LEU   -0.0900
   1368 HN        -71.9900   -4.0080  -38.9680 H        87 LEU    0.0900
   1369 HA        -69.7370   -2.3450  -38.7160 H        87 LEU   -0.2700
   1370 HB1       -71.6710   -3.4830  -36.6490 H        87 LEU    0.0900
   1371 HB2       -71.8040   -1.8940  -37.5000 H        87 LEU    0.0900
   1372 HG        -69.7950   -2.6320  -35.2960 H        87 LEU    0.0900
   1373 HD11      -70.2760    0.0550  -36.7440 H        87 LEU   -0.2700
   1374 HD12      -68.8150   -0.9900  -36.9160 H        87 LEU    0.0900
   1375 HD13      -69.1960   -0.2080  -35.3220 H        87 LEU    0.0900
   1376 HD21      -72.1760   -2.3860  -34.5580 H        87 LEU    0.0900
   1377 HD22      -72.1560   -0.6940  -35.1880 H        87 LEU    0.5100
   1378 HD23      -71.0340   -1.1840  -33.8460 H        87 LEU   -0.5100
   1379 N         -69.4880   -5.1560  -37.0460 N.am     88 CYS   -0.4700
   1380 CA        -68.5600   -6.0630  -36.3670 C.3      88 CYS    0.3100
   1381 C         -67.4430   -6.5450  -37.2730 C.2      88 CYS    0.0700
   1382 O         -66.2800   -6.5810  -36.8470 O.2      88 CYS    0.0900
   1383 CB        -69.3050   -7.2630  -35.7500 C.3      88 CYS   -0.1100
   1384 SG        -70.3090   -6.8060  -34.2850 S.3      88 CYS    0.0900
   1385 HN        -70.4380   -5.4560  -37.0730 H        88 CYS    0.0900
   1386 HA        -68.0530   -5.5030  -35.5960 H        88 CYS   -0.2300
   1387 HB1       -68.5550   -8.0270  -35.4560 H        88 CYS    0.1600
   1388 HB2       -69.9660   -7.7020  -36.5260 H        88 CYS    0.5100
   1389 HG1       -71.3250   -6.3240  -34.9870 H        88 CYS   -0.5100
   1390 N         -67.7840   -6.9070  -38.5110 N.am     89 VAL   -0.4700
   1391 CA        -66.7680   -7.3110  -39.4930 C.3      89 VAL    0.3100
   1392 C         -65.8330   -6.1400  -39.8430 C.2      89 VAL    0.0700
   1393 O         -64.6100   -6.3340  -39.9510 O.2      89 VAL    0.0900
   1394 CB        -67.3990   -7.8890  -40.7790 C.3      89 VAL   -0.0900
   1395 CG1       -66.3470   -8.1370  -41.8400 C.3      89 VAL    0.0900
   1396 CG2       -68.1420   -9.1780  -40.4660 C.3      89 VAL   -0.2700
   1397 HN        -68.7310   -6.9190  -38.8230 H        89 VAL    0.0900
   1398 HA        -66.1390   -8.0540  -39.0250 H        89 VAL    0.0900
   1399 HB        -68.1500   -7.1710  -41.1700 H        89 VAL    0.0900
   1400 HG11      -65.5000   -8.7140  -41.4100 H        89 VAL   -0.2700
   1401 HG12      -65.9580   -7.1680  -42.2210 H        89 VAL    0.0900
   1402 HG13      -66.7850   -8.7200  -42.6770 H        89 VAL    0.0900
   1403 HG21      -68.9500   -8.9840  -39.7270 H        89 VAL    0.0900
   1404 HG22      -67.4400   -9.9250  -40.0350 H        89 VAL    0.5100
   1405 HG23      -68.6010   -9.5850  -41.3920 H        89 VAL   -0.5100
   1406 N         -66.4090   -4.9360  -40.0140 N.am     90 THR   -0.4700
   1407 CA        -65.6420   -3.7270  -40.3460 C.3      90 THR    0.3100
   1408 C         -64.7040   -3.3350  -39.2140 C.2      90 THR    0.0700
   1409 O         -63.5280   -3.0960  -39.4540 O.2      90 THR    0.0900
   1410 CB        -66.5630   -2.5190  -40.6670 C.3      90 THR    0.1400
   1411 CG2       -65.7430   -1.2690  -40.9830 C.3      90 THR    0.0900
   1412 OG1       -67.3950   -2.8240  -41.7880 O.3      90 THR   -0.6600
   1413 HN        -67.3940   -4.8100  -39.9230 H        90 THR    0.4300
   1414 HA        -65.0240   -3.9560  -41.2010 H        90 THR   -0.2700
   1415 HB        -67.2080   -2.2950  -39.7910 H        90 THR    0.0900
   1416 HG1       -68.1150   -3.3600  -41.4460 H        90 THR    0.0900
   1417 HG21      -64.9650   -1.5050  -41.7410 H        90 THR    0.0900
   1418 HG22      -65.2410   -0.9030  -40.0630 H        90 THR    0.5100
   1419 HG23      -66.4050   -0.4750  -41.3900 H        90 THR   -0.5100
   1420 N         -65.2280   -3.2760  -37.9790 N.am     91 ALA   -0.4700
   1421 CA        -64.4270   -2.9710  -36.7820 C.3      91 ALA    0.3100
   1422 C         -63.3000   -3.9810  -36.5690 C.2      91 ALA    0.0700
   1423 O         -62.2010   -3.6020  -36.1630 O.2      91 ALA    0.0900
   1424 CB        -65.3210   -2.8990  -35.5210 C.3      91 ALA   -0.2700
   1425 HN        -66.1980   -3.4400  -37.8170 H        91 ALA    0.0900
   1426 HA        -63.9340   -2.0240  -36.9440 H        91 ALA    0.0900
   1427 HB1       -65.8340   -3.8720  -35.3620 H        91 ALA    0.0900
   1428 HB2       -66.0920   -2.1090  -35.6490 H        91 ALA    0.5100
   1429 HB3       -64.6990   -2.6750  -34.6280 H        91 ALA   -0.5100
   1430 N         -63.5660   -5.2580  -36.8430 N.am     92 SER   -0.4700
   1431 CA        -62.5450   -6.3050  -36.6980 C.3      92 SER    0.3100
   1432 C         -61.3270   -6.0280  -37.5610 C.2      92 SER    0.0700
   1433 O         -60.2070   -5.9610  -37.0430 O.2      92 SER    0.0900
   1434 CB        -63.1130   -7.6670  -37.0390 C.3      92 SER    0.0500
   1435 OG        -64.0780   -8.0320  -36.0820 O.3      92 SER    0.0900
   1436 HN        -64.4640   -5.5580  -37.1580 H        92 SER    0.0900
   1437 HA        -62.1970   -6.2890  -35.6760 H        92 SER   -0.6600
   1438 HB1       -62.3000   -8.4250  -37.0390 H        92 SER    0.4300
   1439 HB2       -63.5910   -7.6370  -38.0400 H        92 SER    0.5100
   1440 HG1       -64.8820   -7.5680  -36.3260 H        92 SER   -0.5100
   1441 N         -61.5400   -5.8570  -38.8650 N.am     93 ILE   -0.4700
   1442 CA        -60.4200   -5.6220  -39.8070 C.3      93 ILE    0.3100
   1443 C         -59.7670   -4.2560  -39.5890 C.2      93 ILE    0.0700
   1444 O         -58.5580   -4.1250  -39.7740 O.2      93 ILE    0.0900
   1445 CB        -60.8380   -5.7730  -41.2940 C.3      93 ILE   -0.0900
   1446 CG1       -59.6100   -5.8040  -42.2500 C.3      93 ILE    0.0900
   1447 CG2       -61.7800   -4.6430  -41.7100 C.3      93 ILE   -0.2700
   1448 CD        -58.4640   -6.7650  -41.8580 C.3      93 ILE    0.0900
   1449 HN        -62.4540   -5.8790  -39.2630 H        93 ILE    0.0900
   1450 HA        -59.6440   -6.3370  -39.5720 H        93 ILE    0.0900
   1451 HB        -61.3510   -6.7480  -41.4340 H        93 ILE   -0.1800
   1452 HG11      -59.1910   -4.7780  -42.3000 H        93 ILE    0.0900
   1453 HG12      -59.9700   -6.0970  -43.2580 H        93 ILE    0.0900
   1454 HG21      -61.2780   -3.6600  -41.5830 H        93 ILE   -0.2700
   1455 HG22      -62.6940   -4.6590  -41.0760 H        93 ILE    0.0900
   1456 HG23      -62.0640   -4.7610  -42.7770 H        93 ILE    0.0900
   1457 HD1       -58.8710   -7.7760  -41.6420 H        93 ILE    0.0900
   1458 HD2       -57.9490   -6.3880  -40.9480 H        93 ILE    0.5100
   1459 HD3       -57.7370   -6.8460  -42.6930 H        93 ILE   -0.5100
   1460 N         -60.5480   -3.2440  -39.1990 N.am     94 GLU   -0.4700
   1461 CA        -59.9700   -1.9290  -38.8860 C.3      94 GLU    0.3100
   1462 C         -59.0500   -2.0330  -37.6840 C.2      94 GLU    0.0700
   1463 O         -57.9800   -1.4380  -37.6870 O.2      94 GLU    0.0900
   1464 CB        -61.0460   -0.8630  -38.6390 C.3      94 GLU   -0.1800
   1465 CG        -61.7310   -0.3960  -39.9320 C.3      94 GLU    0.0900
   1466 CD        -62.7110    0.7540  -39.7340 C.2      94 GLU    0.0900
   1467 OE1       -62.6670    1.4260  -38.6810 O.co2    94 GLU   -0.2800
   1468 OE2       -63.5330    0.9830  -40.6490 O.co2    94 GLU    0.0900
   1469 HN        -61.5370   -3.3330  -39.1060 H        94 GLU    0.0900
   1470 HA        -59.3490   -1.6390  -39.7200 H        94 GLU    0.6200
   1471 HB1       -60.5740    0.0140  -38.1480 H        94 GLU   -0.7600
   1472 HB2       -61.8170   -1.2840  -37.9590 H        94 GLU   -0.7600
   1473 HG1       -62.2860   -1.2530  -40.3690 H        94 GLU    0.5100
   1474 HG2       -60.9480   -0.0650  -40.6480 H        94 GLU   -0.5100
   1475 N         -59.4720   -2.7910  -36.6650 N.am     95 THR   -0.4700
   1476 CA        -58.6470   -3.0200  -35.4650 C.3      95 THR    0.3100
   1477 C         -57.3830   -3.7760  -35.7910 C.2      95 THR    0.0700
   1478 O         -56.3010   -3.3560  -35.3990 O.2      95 THR    0.0900
   1479 CB        -59.3770   -3.8400  -34.4280 C.3      95 THR    0.1400
   1480 CG2       -58.5360   -3.9280  -33.1440 C.3      95 THR    0.0900
   1481 OG1       -60.6430   -3.2320  -34.1700 O.3      95 THR   -0.6600
   1482 HN        -60.3630   -3.2360  -36.6720 H        95 THR    0.4300
   1483 HA        -58.3850   -2.0560  -35.0560 H        95 THR   -0.2700
   1484 HB        -59.5380   -4.8730  -34.8010 H        95 THR    0.0900
   1485 HG1       -61.1700   -3.3710  -34.9610 H        95 THR    0.0900
   1486 HG21      -58.2010   -2.9140  -32.8370 H        95 THR    0.0900
   1487 HG22      -57.6400   -4.5590  -33.3210 H        95 THR    0.5100
   1488 HG23      -59.1440   -4.3640  -32.3230 H        95 THR   -0.5100
   1489 N         -57.5220   -4.8960  -36.5120 N.am     96 LEU   -0.4700
   1490 CA        -56.3820   -5.6580  -36.9520 C.3      96 LEU    0.3100
   1491 C         -55.4140   -4.7640  -37.6640 C.2      96 LEU    0.0700
   1492 O         -54.2280   -4.8540  -37.4390 O.2      96 LEU    0.0900
   1493 CB        -56.7860   -6.8050  -37.9050 C.3      96 LEU   -0.1800
   1494 CG        -57.4740   -8.0120  -37.2880 C.3      96 LEU    0.0900
   1495 CD1       -57.9210   -8.9720  -38.3890 C.3      96 LEU    0.0900
   1496 CD2       -56.5500   -8.6790  -36.2980 C.3      96 LEU   -0.0900
   1497 HN        -58.4160   -5.2500  -36.7740 H        96 LEU    0.0900
   1498 HA        -55.8970   -6.0610  -36.0750 H        96 LEU   -0.2700
   1499 HB1       -55.8660   -7.1650  -38.4080 H        96 LEU    0.0900
   1500 HB2       -57.4730   -6.3820  -38.6680 H        96 LEU    0.0900
   1501 HG        -58.3600   -7.6780  -36.7050 H        96 LEU    0.0900
   1502 HD11      -57.0420   -9.3170  -38.9740 H        96 LEU   -0.2700
   1503 HD12      -58.6260   -8.4580  -39.0770 H        96 LEU    0.0900
   1504 HD13      -58.4170   -9.8590  -37.9400 H        96 LEU    0.0900
   1505 HD21      -56.2780   -7.9670  -35.4900 H        96 LEU    0.0900
   1506 HD22      -55.6200   -9.0070  -36.8110 H        96 LEU    0.5100
   1507 HD23      -57.0550   -9.5570  -35.8420 H        96 LEU   -0.5100
   1508 N         -55.9240   -3.8940  -38.5170 N.am     97 CYS   -0.4700
   1509 CA        -55.0710   -2.9650  -39.2460 C.3      97 CYS    0.3100
   1510 C         -54.3600   -1.9790  -38.3200 C.2      97 CYS    0.0700
   1511 O         -53.2180   -1.6140  -38.5790 O.2      97 CYS    0.0900
   1512 CB        -55.8770   -2.2010  -40.2850 C.3      97 CYS   -0.1100
   1513 SG        -54.8470   -1.4200  -41.4560 S.3      97 CYS    0.0900
   1514 HN        -56.9020   -3.8340  -38.7000 H        97 CYS    0.0900
   1515 HA        -54.2870   -3.5340  -39.7240 H        97 CYS   -0.2300
   1516 HB1       -56.4970   -1.4390  -39.7660 H        97 CYS    0.1600
   1517 HB2       -56.5580   -2.9110  -40.8010 H        97 CYS    0.5100
   1518 HG1       -54.8240   -2.4480  -42.2920 H        97 CYS   -0.5100
   1519 N         -55.0410   -1.5550  -37.2440 N.am     98 VAL   -0.4700
   1520 CA        -54.4490   -0.6640  -36.2140 C.3      98 VAL    0.3100
   1521 C         -53.3550   -1.4000  -35.4440 C.2      98 VAL    0.0700
   1522 O         -52.3570   -0.7960  -35.0690 O.2      98 VAL    0.0900
   1523 CB        -55.4960   -0.1380  -35.2140 C.3      98 VAL   -0.0900
   1524 CG1       -54.8250    0.6840  -34.1120 C.3      98 VAL    0.0900
   1525 CG2       -56.5560    0.6900  -35.9330 C.3      98 VAL   -0.2700
   1526 HN        -55.9880   -1.8240  -37.0870 H        98 VAL    0.0900
   1527 HA        -53.9850    0.1630  -36.7280 H        98 VAL    0.0900
   1528 HB        -56.0330   -0.9960  -34.7580 H        98 VAL    0.0900
   1529 HG11      -54.1460    1.4420  -34.5600 H        98 VAL   -0.2700
   1530 HG12      -54.2280    0.0170  -33.4540 H        98 VAL    0.0900
   1531 HG13      -55.5960    1.2100  -33.5100 H        98 VAL    0.0900
   1532 HG21      -56.6880    0.3220  -36.9740 H        98 VAL    0.0900
   1533 HG22      -56.2430    1.7550  -35.9710 H        98 VAL    0.5100
   1534 HG23      -57.5290    0.6040  -35.4020 H        98 VAL   -0.5100
   1535 N         -53.5460   -2.7070  -35.2110 N.am     99 ILE   -0.4700
   1536 CA        -52.5400   -3.5420  -34.5230 C.3      99 ILE    0.3100
   1537 C         -51.2810   -3.5940  -35.3470 C.2      99 ILE    0.0700
   1538 O         -50.2000   -3.4680  -34.8070 O.2      99 ILE    0.0900
   1539 CB        -53.0290   -4.9660  -34.2310 C.3      99 ILE   -0.0900
   1540 CG1       -54.2190   -4.9590  -33.2680 C.3      99 ILE    0.0900
   1541 CG2       -51.9300   -5.7840  -33.5820 C.3      99 ILE   -0.2700
   1542 CD        -54.8890   -6.2820  -33.1340 C.3      99 ILE    0.0900
   1543 HN        -54.3810   -3.1750  -35.4930 H        99 ILE    0.0900
   1544 HA        -52.2910   -3.0470  -33.5970 H        99 ILE    0.0900
   1545 HB        -53.3360   -5.4520  -35.1810 H        99 ILE   -0.1800
   1546 HG11      -54.9640   -4.2220  -33.6350 H        99 ILE    0.0900
   1547 HG12      -53.8610   -4.6410  -32.2660 H        99 ILE    0.0900
   1548 HG21      -51.6170   -5.3140  -32.6250 H        99 ILE   -0.2700
   1549 HG22      -51.0490   -5.8360  -34.2560 H        99 ILE    0.0900
   1550 HG23      -52.2980   -6.8100  -33.3690 H        99 ILE    0.0900
   1551 HD1       -54.2290   -6.9890  -32.5880 H        99 ILE    0.0900
   1552 HD2       -55.1030   -6.7010  -34.1400 H        99 ILE    0.5100
   1553 HD3       -55.8360   -6.1690  -32.5660 H        99 ILE   -0.5100
   1554 N         -51.4260   -3.7730  -36.6570 N.am    100 ALA   -0.4700
   1555 CA        -50.2890   -3.8210  -37.5750 C.3     100 ALA    0.3100
   1556 C         -49.4950   -2.5310  -37.5930 C.2     100 ALA    0.0700
   1557 O         -48.2710   -2.5590  -37.5240 O.2     100 ALA    0.0900
   1558 CB        -50.7580   -4.1520  -38.9820 C.3     100 ALA   -0.2700
   1559 HN        -52.3230   -3.8850  -37.0760 H       100 ALA    0.0900
   1560 HA        -49.6030   -4.5760  -37.2190 H       100 ALA    0.0900
   1561 HB1       -51.4700   -3.3780  -39.3380 H       100 ALA    0.0900
   1562 HB2       -51.2710   -5.1370  -38.9870 H       100 ALA    0.5100
   1563 HB3       -49.8890   -4.1790  -39.6730 H       100 ALA   -0.5100
   1564 N         -50.1920   -1.3980  -37.6830 N.am    101 VAL   -0.4700
   1565 CA        -49.5210   -0.0880  -37.6990 C.3     101 VAL    0.3100
   1566 C         -48.8280    0.1590  -36.3510 C.2     101 VAL    0.0700
   1567 O         -47.6860    0.6090  -36.3160 O.2     101 VAL    0.0900
   1568 CB        -50.4770    1.0670  -38.0520 C.3     101 VAL   -0.0900
   1569 CG1       -49.7440    2.4200  -37.9650 C.3     101 VAL    0.0900
   1570 CG2       -51.0780    0.8580  -39.4390 C.3     101 VAL   -0.2700
   1571 HN        -51.1870   -1.3860  -37.7420 H       101 VAL    0.0900
   1572 HA        -48.7260   -0.1400  -38.4290 H       101 VAL    0.0900
   1573 HB        -51.3320    1.0650  -37.3430 H       101 VAL    0.0900
   1574 HG11      -48.7920    2.3760  -38.5360 H       101 VAL   -0.2700
   1575 HG12      -49.5120    2.6570  -36.9050 H       101 VAL    0.0900
   1576 HG13      -50.3800    3.2230  -38.3980 H       101 VAL    0.0900
   1577 HG21      -51.6450   -0.0970  -39.4700 H       101 VAL    0.0900
   1578 HG22      -50.2680    0.8120  -40.1990 H       101 VAL    0.5100
   1579 HG23      -51.7710    1.6910  -39.6810 H       101 VAL   -0.5100
   1580 N         -49.5300   -0.1470  -35.2560 N.am    102 ASP   -0.4700
   1581 CA        -48.9880   -0.0420  -33.8920 C.3     102 ASP    0.3100
   1582 C         -47.7640   -0.9120  -33.6940 C.2     102 ASP    0.0700
   1583 O         -46.7770   -0.4540  -33.1490 O.2     102 ASP    0.0900
   1584 CB        -50.0360   -0.4520  -32.8660 C.3     102 ASP   -0.2800
   1585 CG        -49.5070   -0.3850  -31.4440 C.2     102 ASP    0.0900
   1586 OD1       -49.0430    0.7090  -31.0360 O.co2   102 ASP    0.0900
   1587 OD2       -49.5590   -1.4250  -30.7440 O.co2   102 ASP    0.6200
   1588 HN        -50.4720   -0.4680  -35.3170 H       102 ASP   -0.7600
   1589 HA        -48.6860    0.9820  -33.7300 H       102 ASP   -0.7600
   1590 HB1       -50.3610   -1.4950  -33.0740 H       102 ASP    0.5100
   1591 HB2       -50.9130    0.2250  -32.9510 H       102 ASP   -0.5100
   1592 N         -47.8210   -2.1810  -34.1350 N.am    103 ARG   -0.4700
   1593 CA        -46.6320   -3.0600  -34.0660 C.3     103 ARG    0.3100
   1594 C         -45.4890   -2.5690  -34.9530 C.2     103 ARG    0.0700
   1595 O         -44.3120   -2.7480  -34.5910 O.2     103 ARG    0.0900
   1596 CB        -46.9730   -4.5130  -34.3950 C.3     103 ARG   -0.1800
   1597 CG        -47.9010   -5.2340  -33.3980 C.3     103 ARG    0.0900
   1598 CD        -47.2560   -5.4250  -32.0390 C.3     103 ARG    0.0900
   1599 NE        -47.2440   -4.1840  -31.2530 N.pl3   103 ARG   -0.1800
   1600 CZ        -46.4950   -3.9470  -30.1700 C.cat   103 ARG    0.0900
   1601 NH1       -45.6480   -4.8650  -29.6830 N.pl3   103 ARG    0.0900
   1602 NH2       -46.5980   -2.7680  -29.5620 N.pl3   103 ARG    0.2000
   1603 HN        -48.6490   -2.5790  -34.5220 H       103 ARG    0.0900
   1604 HA        -46.2340   -2.9930  -33.0640 H       103 ARG    0.0900
   1605 HB1       -46.0210   -5.0830  -34.4490 H       103 ARG   -0.7000
   1606 HB2       -47.4610   -4.5320  -35.3920 H       103 ARG    0.4400
   1607 HG1       -48.1690   -6.2300  -33.8110 H       103 ARG    0.6400
   1608 HG2       -48.8290   -4.6360  -33.2740 H       103 ARG   -0.8000
   1609 HD1       -46.2020   -5.7510  -32.1690 H       103 ARG    0.4600
   1610 HD2       -47.8220   -6.1850  -31.4600 H       103 ARG    0.4600
   1611 HE        -47.8510   -3.4510  -31.5550 H       103 ARG   -0.8000
   1612 HH11      -45.5640   -5.7550  -30.1320 H       103 ARG    0.4600
   1613 HH12      -45.1010   -4.6600  -28.8720 H       103 ARG    0.4600
   1614 HH21      -47.3290   -2.1350  -29.8200 H       103 ARG    0.5100
   1615 HH22      -45.9460   -2.5140  -28.8480 H       103 ARG   -0.5100
   1616 N         -45.8060   -1.9510  -36.1020 N.am    104 TYR   -0.4700
   1617 CA        -44.7410   -1.4340  -36.9610 C.3     104 TYR    0.3100
   1618 C         -43.9860   -0.3210  -36.2470 C.2     104 TYR    0.0700
   1619 O         -42.7580   -0.3240  -36.2220 O.2     104 TYR    0.0900
   1620 CB        -45.2440   -0.9330  -38.3140 C.3     104 TYR   -0.1800
   1621 CG        -44.1130   -0.3370  -39.1280 C.ar    104 TYR    0.0900
   1622 CD1       -43.2290   -1.1550  -39.8440 C.ar    104 TYR    0.0900
   1623 CD2       -43.9210    1.0350  -39.1820 C.ar    104 TYR    0.0000
   1624 CE1       -42.1850   -0.6040  -40.5950 C.ar    104 TYR   -0.1150
   1625 CE2       -42.8890    1.5920  -39.9190 C.ar    104 TYR    0.1150
   1626 CZ        -42.0250    0.7820  -40.6230 C.ar    104 TYR   -0.1150
   1627 OH        -41.0050    1.3660  -41.3500 O.3     104 TYR    0.1150
   1628 HN        -46.7450   -1.8220  -36.4120 H       104 TYR    0.1100
   1629 HA        -44.0310   -2.2340  -37.1110 H       104 TYR   -0.5400
   1630 HB1       -46.0100   -0.1420  -38.1620 H       104 TYR    0.4300
   1631 HB2       -45.6760   -1.7770  -38.8930 H       104 TYR   -0.1150
   1632 HD1       -43.3550   -2.2270  -39.8170 H       104 TYR    0.1150
   1633 HD2       -44.5900    1.6830  -38.6370 H       104 TYR   -0.1150
   1634 HE1       -41.5100   -1.2430  -41.1450 H       104 TYR    0.1150
   1635 HE2       -42.7630    2.6630  -39.9430 H       104 TYR    0.5100
   1636 HH        -40.3330    0.6990  -41.5070 H       104 TYR   -0.5100
   1637 N         -44.7010    0.6300  -35.6600 N.am    105 PHE   -0.4700
   1638 CA        -43.9960    1.7110  -34.9310 C.3     105 PHE    0.3100
   1639 C         -43.3110    1.1900  -33.6640 C.2     105 PHE    0.0700
   1640 O         -42.2200    1.6400  -33.3440 O.2     105 PHE    0.0900
   1641 CB        -44.9130    2.9070  -34.6850 C.3     105 PHE   -0.1800
   1642 CG        -45.2250    3.6600  -35.9490 C.ar    105 PHE    0.0900
   1643 CD1       -44.2170    4.3760  -36.6150 C.ar    105 PHE    0.0900
   1644 CD2       -46.5050    3.6640  -36.4860 C.ar    105 PHE    0.0000
   1645 CE1       -44.4840    5.0800  -37.7910 C.ar    105 PHE   -0.1150
   1646 CE2       -46.7770    4.3720  -37.6730 C.ar    105 PHE    0.1150
   1647 CZ        -45.7630    5.0780  -38.3210 C.ar    105 PHE   -0.1150
   1648 HN        -45.6970    0.6620  -35.6810 H       105 PHE    0.1150
   1649 HA        -43.1460    2.0100  -35.5240 H       105 PHE   -0.1150
   1650 HB1       -44.4200    3.6160  -33.9850 H       105 PHE    0.1150
   1651 HB2       -45.8760    2.5560  -34.2570 H       105 PHE   -0.1150
   1652 HD1       -43.2160    4.3820  -36.2100 H       105 PHE    0.1150
   1653 HD2       -47.2960    3.1190  -35.9910 H       105 PHE   -0.1150
   1654 HE1       -43.6930    5.6250  -38.2860 H       105 PHE    0.1150
   1655 HE2       -47.7770    4.3690  -38.0830 H       105 PHE    0.5100
   1656 HZ        -45.9750    5.6210  -39.2300 H       105 PHE   -0.5100
   1657 N         -43.9400    0.2450  -32.9630 N.am    106 ALA   -0.4700
   1658 CA        -43.3210   -0.3640  -31.7960 C.3     106 ALA    0.3100
   1659 C         -41.9840   -0.9890  -32.1400 C.2     106 ALA    0.0700
   1660 O         -40.9980   -0.7210  -31.4640 O.2     106 ALA    0.0900
   1661 CB        -44.2340   -1.4080  -31.1770 C.3     106 ALA   -0.2700
   1662 HN        -44.8510   -0.0820  -33.2050 H       106 ALA    0.0900
   1663 HA        -43.1130    0.4200  -31.0820 H       106 ALA    0.0900
   1664 HB1       -44.3080   -2.2940  -31.8440 H       106 ALA    0.0900
   1665 HB2       -45.2510   -0.9850  -31.0350 H       106 ALA    0.5100
   1666 HB3       -43.8260   -1.7360  -30.1970 H       106 ALA   -0.5100
   1667 N         -41.9400   -1.8070  -33.1900 N.am    107 ILE   -0.4700
   1668 CA        -40.7110   -2.5420  -33.5560 C.3     107 ILE    0.3100
   1669 C         -39.6190   -1.6990  -34.2260 C.2     107 ILE    0.0700
   1670 O         -38.4590   -2.1280  -34.2700 O.2     107 ILE    0.0900
   1671 CB        -41.0310   -3.7690  -34.4820 C.3     107 ILE   -0.0900
   1672 CG1       -39.9750   -4.8700  -34.3210 C.3     107 ILE    0.0900
   1673 CG2       -41.1850   -3.3240  -35.9360 C.3     107 ILE   -0.2700
   1674 CD        -40.3420   -6.1650  -35.0160 C.3     107 ILE    0.0900
   1675 HN        -42.7320   -1.9600  -33.7750 H       107 ILE    0.0900
   1676 HA        -40.2440   -2.8790  -32.6420 H       107 ILE    0.0900
   1677 HB        -41.9740   -4.2500  -34.1430 H       107 ILE   -0.1800
   1678 HG11      -39.8390   -5.0750  -33.2380 H       107 ILE    0.0900
   1679 HG12      -39.0140   -4.5020  -34.7400 H       107 ILE    0.0900
   1680 HG21      -40.2010   -3.0150  -36.3480 H       107 ILE   -0.2700
   1681 HG22      -41.8810   -2.4600  -35.9950 H       107 ILE    0.0900
   1682 HG23      -41.5780   -4.1630  -36.5490 H       107 ILE    0.0900
   1683 HD1       -40.2920   -6.0340  -36.1180 H       107 ILE    0.0900
   1684 HD2       -41.3760   -6.4620  -34.7400 H       107 ILE    0.5100
   1685 HD3       -39.6310   -6.9660  -34.7220 H       107 ILE   -0.5100
   1686 N         -39.9720   -0.5190  -34.7440 N.am    108 THR   -0.4700
   1687 CA        -38.9950    0.3900  -35.3630 C.3     108 THR    0.3100
   1688 C         -38.5530    1.5000  -34.4100 C.2     108 THR    0.0700
   1689 O         -37.6780    2.2940  -34.7520 O.2     108 THR    0.0900
   1690 CB        -39.5650    1.0470  -36.6400 C.3     108 THR    0.1400
   1691 CG2       -39.9270    0.0010  -37.6460 C.3     108 THR    0.0900
   1692 OG1       -40.7320    1.8050  -36.3220 O.3     108 THR   -0.6600
   1693 HN        -40.9170   -0.2010  -34.7330 H       108 THR    0.4300
   1694 HA        -38.1140   -0.1850  -35.6020 H       108 THR   -0.2700
   1695 HB        -38.8050    1.7240  -37.0850 H       108 THR    0.0900
   1696 HG1       -41.4730    1.2010  -36.4110 H       108 THR    0.0900
   1697 HG21      -40.6940   -0.6840  -37.2270 H       108 THR    0.0900
   1698 HG22      -39.0280   -0.5950  -37.9140 H       108 THR    0.5100
   1699 HG23      -40.3420    0.4810  -38.5580 H       108 THR   -0.5100
   1700 N         -39.1550    1.5600  -33.2140 N.am    109 SER   -0.4700
   1701 CA        -38.8800    2.6300  -32.2630 C.3     109 SER    0.3100
   1702 C         -37.5910    2.3450  -31.5400 C.2     109 SER    0.0700
   1703 O         -37.3070    1.2090  -31.3160 O.2     109 SER    0.0900
   1704 CB        -40.0110    2.7560  -31.2310 C.3     109 SER    0.0500
   1705 OG        -39.6410    3.6160  -30.1680 O.3     109 SER    0.0900
   1706 HN        -39.8190    0.8760  -32.9220 H       109 SER    0.0900
   1707 HA        -38.7770    3.5510  -32.8180 H       109 SER   -0.6600
   1708 HB1       -40.2420    1.7540  -30.8110 H       109 SER    0.4300
   1709 HB2       -40.9170    3.1690  -31.7230 H       109 SER    0.5100
   1710 HG1       -40.3220    3.5180  -29.4990 H       109 SER   -0.5100
   1711 N         -36.7990    3.3750  -31.1640 N.am    110 PRO   -0.2900
   1712 CA        -35.5890    3.1140  -30.3630 C.3     110 PRO    0.0000
   1713 C         -35.9140    2.5740  -28.9520 C.2     110 PRO    0.0900
   1714 O         -35.0630    1.9650  -28.3220 O.2     110 PRO    0.0900
   1715 CB        -34.9130    4.4830  -30.2850 C.3     110 PRO    0.0200
   1716 CG        -35.5950    5.3260  -31.2990 C.3     110 PRO    0.0900
   1717 CD        -36.9600    4.8170  -31.4370 C.3     110 PRO   -0.1800
   1718 HA        -34.9910    2.3450  -30.8250 H       110 PRO    0.0900
   1719 HB1       -33.8290    4.3960  -30.5120 H       110 PRO    0.0900
   1720 HB2       -35.0320    4.9190  -29.2690 H       110 PRO   -0.1800
   1721 HG1       -35.6120    6.3860  -30.9670 H       110 PRO    0.0900
   1722 HG2       -35.0610    5.2630  -32.2720 H       110 PRO    0.0900
   1723 HD1       -37.6470    5.2740  -30.6940 H       110 PRO    0.5100
   1724 HD2       -37.3550    4.9710  -32.4640 H       110 PRO   -0.5100
   1725 N         -37.1460    2.8110  -28.4810 N.am    111 PHE   -0.4700
   1726 CA        -37.6900    2.2530  -27.2560 C.3     111 PHE    0.3100
   1727 C         -38.5060    1.0730  -27.7890 C.2     111 PHE    0.0700
   1728 O         -39.7480    1.0420  -27.6760 O.2     111 PHE    0.0900
   1729 CB        -38.5620    3.2900  -26.5190 C.3     111 PHE   -0.1800
   1730 CG        -38.0600    4.7090  -26.6640 C.ar    111 PHE    0.0900
   1731 CD1       -38.7200    5.6090  -27.4830 C.ar    111 PHE    0.0900
   1732 CD2       -36.9410    5.1310  -25.9990 C.ar    111 PHE    0.0000
   1733 CE1       -38.2690    6.8790  -27.6180 C.ar    111 PHE   -0.1150
   1734 CE2       -36.4870    6.4020  -26.1320 C.ar    111 PHE    0.1150
   1735 CZ        -37.1510    7.2820  -26.9440 C.ar    111 PHE   -0.1150
   1736 HN        -37.7700    3.4090  -28.9760 H       111 PHE    0.1150
   1737 HA        -36.8640    1.9480  -26.6320 H       111 PHE   -0.1150
   1738 HB1       -38.5750    3.0530  -25.4330 H       111 PHE    0.1150
   1739 HB2       -39.5950    3.2600  -26.9270 H       111 PHE   -0.1150
   1740 HD1       -39.6030    5.2950  -28.0190 H       111 PHE    0.1150
   1741 HD2       -36.4130    4.4410  -25.3570 H       111 PHE   -0.1150
   1742 HE1       -38.7940    7.5730  -28.2590 H       111 PHE    0.1150
   1743 HE2       -35.6030    6.7190  -25.5970 H       111 PHE    0.5100
   1744 HZ        -36.7900    8.2940  -27.0520 H       111 PHE   -0.5100
   1745 N         -37.7870    0.1030  -28.3780 N.am    112 LYS   -0.4700
   1746 CA        -38.3910   -1.0000  -29.1660 C.3     112 LYS    0.3100
   1747 C         -39.4710   -1.7620  -28.4260 C.2     112 LYS    0.0700
   1748 O         -39.3550   -2.0170  -27.2260 O.2     112 LYS    0.0900
   1749 CB        -37.3360   -2.0060  -29.6660 C.3     112 LYS   -0.1800
   1750 CG        -36.3930   -1.4620  -30.7040 C.3     112 LYS    0.0900
   1751 CD        -35.3930   -2.4820  -31.2510 C.3     112 LYS    0.0900
   1752 CE        -34.3640   -1.7570  -32.1370 C.3     112 LYS   -0.1800
   1753 NZ        -33.3030   -2.6690  -32.6740 N.4     112 LYS    0.0900
   1754 HN        -36.7930    0.0820  -28.3100 H       112 LYS    0.0900
   1755 HA        -38.9060   -0.5580  -30.0070 H       112 LYS   -0.1800
   1756 HB1       -37.8640   -2.8810  -30.0990 H       112 LYS    0.0900
   1757 HB2       -36.7370   -2.3440  -28.7940 H       112 LYS    0.0900
   1758 HG1       -35.8230   -0.6220  -30.2530 H       112 LYS    0.2100
   1759 HG2       -36.9950   -1.0740  -31.5520 H       112 LYS    0.0500
   1760 HD1       -35.9290   -3.2480  -31.8500 H       112 LYS    0.0500
   1761 HD2       -34.8720   -2.9850  -30.4080 H       112 LYS   -0.3000
   1762 HE1       -33.8540   -0.9700  -31.5420 H       112 LYS    0.3300
   1763 HE2       -34.8820   -1.3020  -33.0070 H       112 LYS    0.3300
   1764 HZ1       -33.7460   -3.4130  -33.2500 H       112 LYS    0.3300
   1765 HZ2       -32.7870   -3.1030  -31.8830 H       112 LYS    0.5100
   1766 HZ3       -32.6420   -2.1230  -33.2630 H       112 LYS   -0.5100
   1767 N         -40.5150   -2.1040  -29.1820 N.am    113 TYR   -0.4700
   1768 CA        -41.7100   -2.8430  -28.7420 C.3     113 TYR    0.3100
   1769 C         -42.7200   -2.0800  -27.8580 C.2     113 TYR    0.0700
   1770 O         -43.8910   -2.4730  -27.8030 O.2     113 TYR    0.0900
   1771 CB        -41.3360   -4.1880  -28.1090 C.3     113 TYR   -0.1800
   1772 CG        -40.7650   -5.1210  -29.1200 C.ar    113 TYR    0.0900
   1773 CD1       -41.6030   -5.9140  -29.8860 C.ar    113 TYR    0.0900
   1774 CD2       -39.3970   -5.2090  -29.3130 C.ar    113 TYR    0.0000
   1775 CE1       -41.1030   -6.7770  -30.8170 C.ar    113 TYR   -0.1150
   1776 CE2       -38.8640   -6.0780  -30.2530 C.ar    113 TYR    0.1150
   1777 CZ        -39.7220   -6.8630  -31.0070 C.ar    113 TYR   -0.1150
   1778 OH        -39.2150   -7.7270  -31.9420 O.3     113 TYR    0.1150
   1779 HN        -40.5290   -1.8560  -30.1460 H       113 TYR    0.1100
   1780 HA        -42.3380   -3.0010  -29.6060 H       113 TYR   -0.5400
   1781 HB1       -42.2410   -4.6670  -27.6770 H       113 TYR    0.4300
   1782 HB2       -40.5710   -4.0340  -27.3180 H       113 TYR   -0.1150
   1783 HD1       -42.6720   -5.8490  -29.7440 H       113 TYR    0.1150
   1784 HD2       -38.7350   -4.5910  -28.7230 H       113 TYR   -0.1150
   1785 HE1       -41.7710   -7.3900  -31.4030 H       113 TYR    0.1150
   1786 HE2       -37.7950   -6.1430  -30.3960 H       113 TYR    0.5100
   1787 HH        -38.2580   -7.6490  -31.9300 H       113 TYR   -0.5100
   1788 N         -42.3060   -1.0180  -27.1800 N.am    114 GLN   -0.4700
   1789 CA        -43.2590   -0.2010  -26.5070 C.3     114 GLN    0.3100
   1790 C         -44.0060    0.4680  -27.6200 C.2     114 GLN    0.0700
   1791 O         -43.3810    1.0000  -28.5540 O.2     114 GLN    0.0900
   1792 CB        -42.6200    0.8830  -25.6510 C.3     114 GLN   -0.1800
   1793 CG        -41.8690    0.3990  -24.4520 C.3     114 GLN    0.0900
   1794 CD        -41.2290    1.5530  -23.6900 C.2     114 GLN    0.0900
   1795 NE2       -40.0580    1.2930  -23.1090 N.am    114 GLN   -0.1800
   1796 OE1       -41.7750    2.6620  -23.6210 O.2     114 GLN    0.0900
   1797 HN        -41.3480   -0.7520  -27.1130 H       114 GLN    0.0900
   1798 HA        -43.8580   -0.8490  -25.8850 H       114 GLN    0.5500
   1799 HB1       -43.4240    1.5650  -25.3030 H       114 GLN   -0.5500
   1800 HB2       -41.9150    1.4540  -26.2910 H       114 GLN   -0.6200
   1801 HG1       -41.0710   -0.3020  -24.7760 H       114 GLN    0.3200
   1802 HG2       -42.5670   -0.1360  -23.7730 H       114 GLN    0.3000
   1803 HE21      -39.5870    2.0090  -22.5940 H       114 GLN    0.5100
   1804 HE22      -39.6520    0.3830  -23.1890 H       114 GLN   -0.5100
   1805 N         -45.3360    0.4340  -27.5330 N.am    115 SER   -0.4700
   1806 CA        -46.1610    1.1810  -28.4330 C.3     115 SER    0.3100
   1807 C         -45.8690    2.6510  -28.2030 C.2     115 SER    0.0700
   1808 O         -45.6010    3.0660  -27.0630 O.2     115 SER    0.0900
   1809 CB        -47.6350    0.9200  -28.1610 C.3     115 SER    0.0500
   1810 OG        -48.4380    1.8580  -28.8440 O.3     115 SER    0.0900
   1811 HN        -45.8110   -0.1080  -26.8440 H       115 SER    0.0900
   1812 HA        -45.9080    0.8840  -29.4390 H       115 SER   -0.6600
   1813 HB1       -47.8350    1.0040  -27.0710 H       115 SER    0.4300
   1814 HB2       -47.9040   -0.1010  -28.5090 H       115 SER    0.5100
   1815 HG1       -48.6230    1.4730  -29.7030 H       115 SER   -0.5100
   1816 N         -45.9230    3.4420  -29.2750 N.am    116 LEU   -0.4700
   1817 CA        -45.7800    4.8910  -29.1600 C.3     116 LEU    0.3100
   1818 C         -46.9930    5.5350  -28.4520 C.2     116 LEU    0.0700
   1819 O         -46.9200    6.7070  -28.0510 O.2     116 LEU    0.0900
   1820 CB        -45.5710    5.5340  -30.5380 C.3     116 LEU   -0.1800
   1821 CG        -44.3890    5.0320  -31.3840 C.3     116 LEU    0.0900
   1822 CD1       -44.2320    5.9440  -32.5910 C.3     116 LEU    0.0900
   1823 CD2       -43.0600    4.9480  -30.5950 C.3     116 LEU   -0.0900
   1824 HN        -46.0610    3.0830  -30.1950 H       116 LEU    0.0900
   1825 HA        -44.9320    5.0920  -28.5220 H       116 LEU   -0.2700
   1826 HB1       -45.4310    6.6230  -30.3800 H       116 LEU    0.0900
   1827 HB2       -46.4970    5.3700  -31.1270 H       116 LEU    0.0900
   1828 HG        -44.5810    3.9910  -31.7210 H       116 LEU    0.0900
   1829 HD11      -44.0370    6.9860  -32.2590 H       116 LEU   -0.2700
   1830 HD12      -45.1630    5.9340  -33.1960 H       116 LEU    0.0900
   1831 HD13      -43.3770    5.6040  -33.2140 H       116 LEU    0.0900
   1832 HD21      -43.1080    4.1230  -29.8530 H       116 LEU    0.0900
   1833 HD22      -42.8810    5.9020  -30.0540 H       116 LEU    0.5100
   1834 HD23      -42.2190    4.7500  -31.2930 H       116 LEU   -0.5100
   1835 N         -48.0890    4.7650  -28.3070 N.am    117 LEU   -0.4700
   1836 CA        -49.3150    5.1860  -27.6660 C.3     117 LEU    0.3100
   1837 C         -49.3870    4.8530  -26.1840 C.2     117 LEU    0.0700
   1838 O         -48.9330    3.7940  -25.7510 O.2     117 LEU    0.0900
   1839 CB        -50.5080    4.4800  -28.3250 C.3     117 LEU   -0.1800
   1840 CG        -50.7270    4.6350  -29.8200 C.3     117 LEU    0.0900
   1841 CD1       -51.9720    3.8820  -30.2210 C.3     117 LEU    0.0900
   1842 CD2       -50.8530    6.0930  -30.1910 C.3     117 LEU   -0.0900
   1843 HN        -48.1010    3.8290  -28.6520 H       117 LEU    0.0900
   1844 HA        -49.4020    6.2570  -27.7710 H       117 LEU   -0.2700
   1845 HB1       -51.4240    4.8500  -27.8220 H       117 LEU    0.0900
   1846 HB2       -50.3950    3.3950  -28.1230 H       117 LEU    0.0900
   1847 HG        -49.8500    4.2290  -30.3710 H       117 LEU    0.0900
   1848 HD11      -52.8530    4.2840  -29.6780 H       117 LEU   -0.2700
   1849 HD12      -51.8610    2.8060  -29.9680 H       117 LEU    0.0900
   1850 HD13      -52.1470    3.9940  -31.3120 H       117 LEU    0.0900
   1851 HD21      -49.9280    6.6400  -29.9110 H       117 LEU    0.0900
   1852 HD22      -51.7120    6.5470  -29.6510 H       117 LEU    0.5100
   1853 HD23      -51.0060    6.1920  -31.2870 H       117 LEU   -0.5100
   1854 N         -49.9660    5.7710  -25.4100 N.am    118 THR   -0.4700
   1855 CA        -50.3150    5.5170  -24.0220 C.3     118 THR    0.3100
   1856 C         -51.6180    4.7120  -24.0000 C.2     118 THR    0.0700
   1857 O         -52.2900    4.5590  -25.0350 O.2     118 THR    0.0900
   1858 CB        -50.5370    6.8170  -23.2270 C.3     118 THR    0.1400
   1859 CG2       -49.2980    7.7230  -23.2650 C.3     118 THR    0.0900
   1860 OG1       -51.6600    7.5170  -23.7690 O.3     118 THR   -0.6600
   1861 HN        -50.1880    6.6810  -25.7520 H       118 THR    0.4300
   1862 HA        -49.5090    4.9500  -23.5810 H       118 THR   -0.2700
   1863 HB        -50.7380    6.5790  -22.1600 H       118 THR    0.0900
   1864 HG1       -51.7530    8.3130  -23.2410 H       118 THR    0.0900
   1865 HG21      -48.9510    7.8510  -24.3140 H       118 THR    0.0900
   1866 HG22      -48.4770    7.2650  -22.6740 H       118 THR    0.5100
   1867 HG23      -49.5470    8.7220  -22.8500 H       118 THR   -0.5100
   1868 N         -51.9790    4.2000  -22.8230 N.am    119 LYS   -0.4700
   1869 CA        -53.2370    3.4460  -22.6470 C.3     119 LYS    0.3100
   1870 C         -54.4500    4.3080  -23.0260 C.2     119 LYS    0.0700
   1871 O         -55.3820    3.8240  -23.6720 O.2     119 LYS    0.0900
   1872 CB        -53.4250    2.9580  -21.2020 C.3     119 LYS   -0.1800
   1873 CG        -52.3000    2.1170  -20.5950 C.3     119 LYS    0.0900
   1874 CD        -52.1290    0.7770  -21.2500 C.3     119 LYS    0.0900
   1875 CE        -50.9310    0.0220  -20.6410 C.3     119 LYS   -0.1800
   1876 NZ        -51.1320   -0.3230  -19.1940 N.4     119 LYS    0.0900
   1877 HN        -51.4150    4.3030  -22.0090 H       119 LYS    0.0900
   1878 HA        -53.2090    2.6020  -23.3200 H       119 LYS   -0.1800
   1879 HB1       -54.3530    2.3490  -21.1710 H       119 LYS    0.0900
   1880 HB2       -53.5580    3.8540  -20.5600 H       119 LYS    0.0900
   1881 HG1       -52.5200    1.9590  -19.5170 H       119 LYS    0.2100
   1882 HG2       -51.3480    2.6800  -20.6880 H       119 LYS    0.0500
   1883 HD1       -51.9600    0.9180  -22.3390 H       119 LYS    0.0500
   1884 HD2       -53.0540    0.1770  -21.1060 H       119 LYS   -0.3000
   1885 HE1       -50.0210    0.6560  -20.7090 H       119 LYS    0.3300
   1886 HE2       -50.7750   -0.9300  -21.1900 H       119 LYS    0.3300
   1887 HZ1       -51.2570   -1.3510  -19.0960 H       119 LYS    0.3300
   1888 HZ2       -51.9760    0.1650  -18.8350 H       119 LYS    0.5100
   1889 HZ3       -50.2990   -0.0220  -18.6480 H       119 LYS   -0.5100
   1890 N         -54.4290    5.5870  -22.6220 N.am    120 ASN   -0.4700
   1891 CA        -55.5260    6.5260  -22.9180 C.3     120 ASN    0.3100
   1892 C         -55.6670    6.8780  -24.3950 C.2     120 ASN    0.0700
   1893 O         -56.7910    6.8970  -24.9110 O.2     120 ASN    0.0900
   1894 CB        -55.4030    7.8220  -22.0840 C.3     120 ASN   -0.1800
   1895 CG        -55.8570    7.6450  -20.6340 C.2     120 ASN    0.0900
   1896 ND2       -55.4790    8.6020  -19.7840 N.am    120 ASN    0.0900
   1897 OD1       -56.5350    6.6730  -20.2770 O.2     120 ASN    0.5500
   1898 HN        -53.6660    5.9610  -22.1000 H       120 ASN   -0.5500
   1899 HA        -56.4580    6.0270  -22.6930 H       120 ASN   -0.6200
   1900 HB1       -56.0260    8.6130  -22.5530 H       120 ASN    0.3200
   1901 HB2       -54.3420    8.1480  -22.0820 H       120 ASN    0.3000
   1902 HD21      -55.7420    8.5480  -18.8210 H       120 ASN    0.5100
   1903 HD22      -54.9320    9.3730  -20.1120 H       120 ASN   -0.5100
   1904 N         -54.5460    7.1530  -25.0720 N.am    121 LYS   -0.4700
   1905 CA        -54.5750    7.3800  -26.5250 C.3     121 LYS    0.3100
   1906 C         -55.1010    6.1370  -27.2460 C.2     121 LYS    0.0700
   1907 O         -55.8490    6.2640  -28.2010 O.2     121 LYS    0.0900
   1908 CB        -53.2020    7.6790  -27.1030 C.3     121 LYS   -0.1800
   1909 CG        -52.4680    8.8930  -26.5770 C.3     121 LYS    0.0900
   1910 CD        -51.0360    8.9050  -27.1730 C.3     121 LYS    0.0900
   1911 CE        -50.0200    9.6900  -26.3510 C.3     121 LYS   -0.1800
   1912 NZ        -48.6280    9.3220  -26.8190 N.4     121 LYS    0.0900
   1913 HN        -53.6540    7.2170  -24.6290 H       121 LYS    0.0900
   1914 HA        -55.2390    8.2110  -26.7100 H       121 LYS   -0.1800
   1915 HB1       -53.3230    7.8120  -28.1980 H       121 LYS    0.0900
   1916 HB2       -52.5610    6.7940  -26.9150 H       121 LYS    0.0900
   1917 HG1       -52.4140    8.8490  -25.4680 H       121 LYS    0.2100
   1918 HG2       -53.0080    9.8180  -26.8730 H       121 LYS    0.0500
   1919 HD1       -51.0830    9.3510  -28.1880 H       121 LYS    0.0500
   1920 HD2       -50.6830    7.8560  -27.2560 H       121 LYS   -0.3000
   1921 HE1       -50.1090    9.4330  -25.2740 H       121 LYS    0.3300
   1922 HE2       -50.1630   10.7830  -26.4960 H       121 LYS    0.3300
   1923 HZ1       -48.5260    9.5590  -27.8260 H       121 LYS    0.3300
   1924 HZ2       -48.4760    8.3010  -26.6860 H       121 LYS    0.5100
   1925 HZ3       -47.9250    9.8510  -26.2650 H       121 LYS   -0.5100
   1926 N         -54.7040    4.9430  -26.7840 N.am    122 ALA   -0.4700
   1927 CA        -55.1980    3.6740  -27.3480 C.3     122 ALA    0.3100
   1928 C         -56.7290    3.5520  -27.2410 C.2     122 ALA    0.0700
   1929 O         -57.3720    3.1000  -28.1790 O.2     122 ALA    0.0900
   1930 CB        -54.5120    2.4800  -26.6850 C.3     122 ALA   -0.2700
   1931 HN        -54.0540    4.8600  -26.0330 H       122 ALA    0.0900
   1932 HA        -54.9950    3.6790  -28.4090 H       122 ALA    0.0900
   1933 HB1       -54.7160    2.4820  -25.5920 H       122 ALA    0.0900
   1934 HB2       -53.4140    2.5400  -26.8410 H       122 ALA    0.5100
   1935 HB3       -54.9000    1.5330  -27.1170 H       122 ALA   -0.5100
   1936 N         -57.3040    3.9560  -26.0990 N.am    123 ARG   -0.4700
   1937 CA        -58.7740    3.9710  -25.9440 C.3     123 ARG    0.3100
   1938 C         -59.4590    4.8950  -26.9400 C.2     123 ARG    0.0700
   1939 O         -60.5400    4.5750  -27.4360 O.2     123 ARG    0.0900
   1940 CB        -59.2280    4.4090  -24.5490 C.3     123 ARG   -0.1800
   1941 CG        -59.3840    3.3170  -23.4860 C.3     123 ARG    0.0900
   1942 CD        -58.3530    3.4000  -22.3890 C.3     123 ARG    0.0900
   1943 NE        -58.8350    2.8030  -21.1430 N.pl3   123 ARG   -0.1800
   1944 CZ        -58.1690    2.8280  -19.9820 C.cat   123 ARG    0.0900
   1945 NH1       -56.9670    3.4230  -19.8680 N.pl3   123 ARG    0.0900
   1946 NH2       -58.7130    2.2450  -18.9100 N.pl3   123 ARG    0.2000
   1947 HN        -56.7730    4.2600  -25.3120 H       123 ARG    0.0900
   1948 HA        -59.1300    2.9710  -26.1450 H       123 ARG    0.0900
   1949 HB1       -60.2100    4.9130  -24.6590 H       123 ARG   -0.7000
   1950 HB2       -58.4850    5.1430  -24.1690 H       123 ARG    0.4400
   1951 HG1       -59.2970    2.3270  -23.9800 H       123 ARG    0.6400
   1952 HG2       -60.3930    3.4060  -23.0310 H       123 ARG   -0.8000
   1953 HD1       -58.1100    4.4650  -22.1820 H       123 ARG    0.4600
   1954 HD2       -57.4360    2.8530  -22.6940 H       123 ARG    0.4600
   1955 HE        -59.7230    2.3440  -21.1590 H       123 ARG   -0.8000
   1956 HH11      -56.6160    3.9880  -20.6150 H       123 ARG    0.4600
   1957 HH12      -56.4240    3.3000  -19.0370 H       123 ARG    0.4600
   1958 HH21      -59.6040    1.7990  -18.9820 H       123 ARG    0.5100
   1959 HH22      -58.2260    2.2550  -18.0360 H       123 ARG   -0.5100
   1960 N         -58.8290    6.0380  -27.2250 N.am    124 VAL   -0.4700
   1961 CA        -59.3580    7.0010  -28.1920 C.3     124 VAL    0.3100
   1962 C         -59.2850    6.4350  -29.6150 C.2     124 VAL    0.0700
   1963 O         -60.2090    6.6140  -30.3920 O.2     124 VAL    0.0900
   1964 CB        -58.6480    8.3720  -28.0700 C.3     124 VAL   -0.0900
   1965 CG1       -59.0180    9.2950  -29.2220 C.3     124 VAL    0.0900
   1966 CG2       -59.0220    9.0250  -26.7510 C.3     124 VAL   -0.2700
   1967 HN        -57.9690    6.2880  -26.7880 H       124 VAL    0.0900
   1968 HA        -60.4150    7.1120  -28.0060 H       124 VAL    0.0900
   1969 HB        -57.5480    8.2130  -28.0710 H       124 VAL    0.0900
   1970 HG11      -60.1220    9.3310  -29.3430 H       124 VAL   -0.2700
   1971 HG12      -58.5700    8.9210  -30.1670 H       124 VAL    0.0900
   1972 HG13      -58.6510   10.3230  -29.0160 H       124 VAL    0.0900
   1973 HG21      -58.7110    8.3780  -25.9030 H       124 VAL    0.0900
   1974 HG22      -60.1220    9.1730  -26.7010 H       124 VAL    0.5100
   1975 HG23      -58.5090   10.0060  -26.6550 H       124 VAL   -0.5100
   1976 N         -58.1920    5.7510  -29.9490 N.am    125 ILE   -0.4700
   1977 CA        -58.0560    5.1140  -31.2690 C.3     125 ILE    0.3100
   1978 C         -59.1270    4.0440  -31.4390 C.2     125 ILE    0.0700
   1979 O         -59.7660    3.9630  -32.4920 O.2     125 ILE    0.0900
   1980 CB        -56.6880    4.4680  -31.4840 C.3     125 ILE   -0.0900
   1981 CG1       -55.5530    5.5030  -31.4500 C.3     125 ILE    0.0900
   1982 CG2       -56.6450    3.7900  -32.8340 C.3     125 ILE   -0.2700
   1983 CD        -55.4840    6.3880  -32.6860 C.3     125 ILE    0.0900
   1984 HN        -57.4240    5.6390  -29.3230 H       125 ILE    0.0900
   1985 HA        -58.2190    5.8780  -32.0140 H       125 ILE    0.0900
   1986 HB        -56.5030    3.7190  -30.6860 H       125 ILE   -0.1800
   1987 HG11      -54.5880    4.9630  -31.3510 H       125 ILE    0.0900
   1988 HG12      -55.6950    6.1520  -30.5610 H       125 ILE    0.0900
   1989 HG21      -56.9990    4.4880  -33.6230 H       125 ILE   -0.2700
   1990 HG22      -57.3050    2.8960  -32.8290 H       125 ILE    0.0900
   1991 HG23      -55.6040    3.4850  -33.0710 H       125 ILE    0.0900
   1992 HD1       -56.4850    6.8170  -32.9050 H       125 ILE    0.0900
   1993 HD2       -55.1540    5.7900  -33.5620 H       125 ILE    0.5100
   1994 HD3       -54.7710    7.2230  -32.5140 H       125 ILE   -0.5100
   1995 N         -59.3180    3.2340  -30.3930 N.am    126 ILE   -0.4700
   1996 CA        -60.3620    2.2050  -30.3720 C.3     126 ILE    0.3100
   1997 C         -61.7360    2.8310  -30.5350 C.2     126 ILE    0.0700
   1998 O         -62.4860    2.4520  -31.4200 O.2     126 ILE    0.0900
   1999 CB        -60.3200    1.3820  -29.0710 C.3     126 ILE   -0.0900
   2000 CG1       -59.0850    0.4810  -29.0690 C.3     126 ILE    0.0900
   2001 CG2       -61.5760    0.5160  -28.9240 C.3     126 ILE   -0.2700
   2002 CD        -58.7750   -0.1200  -27.7330 C.3     126 ILE    0.0900
   2003 HN        -58.7540    3.2930  -29.5740 H       126 ILE    0.0900
   2004 HA        -60.2080    1.5600  -31.2240 H       126 ILE    0.0900
   2005 HB        -60.2490    2.0730  -28.2040 H       126 ILE   -0.1800
   2006 HG11      -58.2110    1.0820  -29.3950 H       126 ILE    0.0900
   2007 HG12      -59.2490   -0.3410  -29.7960 H       126 ILE    0.0900
   2008 HG21      -61.7570   -0.0570  -29.8590 H       126 ILE   -0.2700
   2009 HG22      -62.4600    1.1610  -28.7290 H       126 ILE    0.0900
   2010 HG23      -61.4450   -0.2030  -28.0880 H       126 ILE    0.0900
   2011 HD1       -59.5420   -0.8800  -27.4690 H       126 ILE    0.0900
   2012 HD2       -58.7760    0.6700  -26.9530 H       126 ILE    0.5100
   2013 HD3       -57.7810   -0.6160  -27.7630 H       126 ILE   -0.5100
   2014 N         -62.0620    3.7970  -29.6910 N.am    127 LEU   -0.4700
   2015 CA        -63.3530    4.4980  -29.8040 C.3     127 LEU    0.3100
   2016 C         -63.5570    5.0290  -31.2290 C.2     127 LEU    0.0700
   2017 O         -64.6370    4.8830  -31.7920 O.2     127 LEU    0.0900
   2018 CB        -63.4630    5.6250  -28.7800 C.3     127 LEU   -0.1800
   2019 CG        -64.7010    6.5310  -28.8430 C.3     127 LEU    0.0900
   2020 CD1       -65.9940    5.7120  -28.8520 C.3     127 LEU    0.0900
   2021 CD2       -64.6980    7.5470  -27.6820 C.3     127 LEU   -0.0900
   2022 HN        -61.4600    4.0900  -28.9510 H       127 LEU    0.0900
   2023 HA        -64.1380    3.7720  -29.6470 H       127 LEU   -0.2700
   2024 HB1       -62.5700    6.2730  -28.9000 H       127 LEU    0.0900
   2025 HB2       -63.4400    5.1620  -27.7710 H       127 LEU    0.0900
   2026 HG        -64.6530    7.1480  -29.7650 H       127 LEU    0.0900
   2027 HD11      -66.0630    5.0960  -27.9300 H       127 LEU   -0.2700
   2028 HD12      -66.0060    5.0340  -29.7330 H       127 LEU    0.0900
   2029 HD13      -66.8720    6.3910  -28.8920 H       127 LEU    0.0900
   2030 HD21      -63.7910    8.1850  -27.7370 H       127 LEU    0.0900
   2031 HD22      -64.6950    7.0100  -26.7100 H       127 LEU    0.5100
   2032 HD23      -65.5960    8.1980  -27.7480 H       127 LEU   -0.5100
   2033 N         -62.5100    5.6330  -31.8020 N.am    128 MET   -0.4700
   2034 CA        -62.5730    6.1650  -33.1640 C.3     128 MET    0.3100
   2035 C         -62.7500    5.0750  -34.2110 C.2     128 MET    0.0700
   2036 O         -63.3690    5.3250  -35.2420 O.2     128 MET    0.0900
   2037 CB        -61.3370    7.0280  -33.4890 C.3     128 MET   -0.1800
   2038 CG        -61.2940    8.4070  -32.7690 C.3     128 MET    0.0900
   2039 SD        -62.6920    9.5150  -33.1130 S.3     128 MET    0.0900
   2040 CE        -62.3650   10.8770  -31.9810 C.3     128 MET   -0.1400
   2041 HN        -61.6410    5.7490  -31.3270 H       128 MET    0.0900
   2042 HA        -63.4720    6.7580  -33.2470 H       128 MET    0.0900
   2043 HB1       -61.3170    7.2090  -34.5850 H       128 MET   -0.0900
   2044 HB2       -60.4290    6.4580  -33.2010 H       128 MET   -0.2200
   2045 HG1       -60.3560    8.9160  -33.0700 H       128 MET    0.0900
   2046 HG2       -61.2540    8.2150  -31.6770 H       128 MET    0.0900
   2047 HE1       -61.3830   11.3520  -32.1940 H       128 MET    0.0900
   2048 HE2       -62.3480   10.5090  -30.9330 H       128 MET    0.5100
   2049 HE3       -63.1510   11.6550  -32.0790 H       128 MET   -0.5100
   2050 N         -62.2140    3.8760  -33.9540 N.am    129 VAL   -0.4700
   2051 CA        -62.4320    2.7320  -34.8460 C.3     129 VAL    0.3100
   2052 C         -63.9150    2.3400  -34.8540 C.2     129 VAL    0.0700
   2053 O         -64.5000    2.1470  -35.9200 O.2     129 VAL    0.0900
   2054 CB        -61.5470    1.5060  -34.4740 C.3     129 VAL   -0.0900
   2055 CG1       -62.0900    0.2410  -35.1150 C.3     129 VAL    0.0900
   2056 CG2       -60.0970    1.7510  -34.8670 C.3     129 VAL   -0.2700
   2057 HN        -61.6470    3.7070  -33.1520 H       129 VAL    0.0900
   2058 HA        -62.2060    3.0550  -35.8510 H       129 VAL    0.0900
   2059 HB        -61.5340    1.3820  -33.3710 H       129 VAL    0.0900
   2060 HG11      -62.2700    0.4090  -36.1980 H       129 VAL   -0.2700
   2061 HG12      -63.0500   -0.0440  -34.6360 H       129 VAL    0.0900
   2062 HG13      -61.3550   -0.5860  -35.0010 H       129 VAL    0.0900
   2063 HG21      -59.7590    2.7370  -34.4830 H       129 VAL    0.0900
   2064 HG22      -59.9990    1.7500  -35.9730 H       129 VAL    0.5100
   2065 HG23      -59.4480    0.9600  -34.4340 H       129 VAL   -0.5100
   2066 N         -64.5190    2.2260  -33.6670 N.am    130 TRP   -0.4700
   2067 CA        -65.9640    1.9080  -33.5730 C.3     130 TRP    0.3100
   2068 C         -66.8660    2.9870  -34.1680 C.2     130 TRP    0.0700
   2069 O         -67.8770    2.6560  -34.7850 O.2     130 TRP    0.0900
   2070 CB        -66.3610    1.5450  -32.1400 C.3     130 TRP   -0.1800
   2071 CG        -65.8700    0.2040  -31.8810 C.ar    130 TRP    0.0900
   2072 CD1       -64.6620   -0.1340  -31.3800 C.ar    130 TRP    0.0900
   2073 CD2       -66.5640   -1.0190  -32.1220 C.ar    130 TRP   -0.0300
   2074 CE2       -65.7040   -2.0650  -31.7330 C.ar    130 TRP   -0.1500
   2075 CE3       -67.8290   -1.3310  -32.6250 C.ar    130 TRP    0.2200
   2076 NE1       -64.5520   -1.4940  -31.2860 N.ar    130 TRP   -0.5100
   2077 CZ2       -66.0650   -3.4080  -31.8300 C.ar    130 TRP    0.3700
   2078 CZ3       -68.1910   -2.6620  -32.7220 C.ar    130 TRP    0.2400
   2079 CH2       -67.3100   -3.6860  -32.3260 C.ar    130 TRP    0.1100
   2080 HN        -64.0340    2.3480  -32.8060 H       130 TRP   -0.2500
   2081 HA        -66.1660    1.0800  -34.2360 H       130 TRP    0.1700
   2082 HB1       -67.4660    1.5700  -32.0280 H       130 TRP   -0.2000
   2083 HB2       -65.9050    2.2590  -31.4220 H       130 TRP    0.1400
   2084 HD1       -63.8930    0.5700  -31.0960 H       130 TRP   -0.2700
   2085 HE1       -63.7730   -1.9780  -30.9520 H       130 TRP    0.1600
   2086 HE3       -68.5220   -0.5630  -32.9360 H       130 TRP   -0.1400
   2087 HZ2       -65.4040   -4.2080  -31.5310 H       130 TRP    0.1400
   2088 HZ3       -69.1660   -2.9200  -33.1100 H       130 TRP    0.5100
   2089 HH2       -67.6230   -4.7150  -32.4150 H       130 TRP   -0.5100
   2090 N         -66.5030    4.2620  -33.9850 N.am    131 ILE   -0.4700
   2091 CA        -67.2450    5.3700  -34.6020 C.3     131 ILE    0.3100
   2092 C         -67.1560    5.3100  -36.1330 C.2     131 ILE    0.0700
   2093 O         -68.1800    5.3950  -36.7980 O.2     131 ILE    0.0900
   2094 CB        -66.7670    6.7530  -34.1170 C.3     131 ILE   -0.0900
   2095 CG1       -67.2050    6.9930  -32.6690 C.3     131 ILE    0.0900
   2096 CG2       -67.3370    7.8470  -35.0040 C.3     131 ILE   -0.2700
   2097 CD        -66.7460    8.3280  -32.0840 C.3     131 ILE    0.0900
   2098 HN        -65.7180    4.5160  -33.4250 H       131 ILE    0.0900
   2099 HA        -68.2890    5.2390  -34.3560 H       131 ILE    0.0900
   2100 HB        -65.6570    6.7920  -34.1480 H       131 ILE   -0.1800
   2101 HG11      -66.7950    6.1750  -32.0390 H       131 ILE    0.0900
   2102 HG12      -68.3140    6.9550  -32.6290 H       131 ILE    0.0900
   2103 HG21      -68.4350    7.7120  -35.1190 H       131 ILE   -0.2700
   2104 HG22      -66.8670    7.8010  -36.0100 H       131 ILE    0.0900
   2105 HG23      -67.1480    8.8420  -34.5480 H       131 ILE    0.0900
   2106 HD1       -67.2950    9.1640  -32.5670 H       131 ILE    0.0900
   2107 HD2       -65.6580    8.4650  -32.2650 H       131 ILE    0.5100
   2108 HD3       -66.9490    8.3520  -30.9920 H       131 ILE   -0.5100
   2109 N         -65.9390    5.1610  -36.6750 N.am    132 VAL   -0.4700
   2110 CA        -65.7300    5.0870  -38.1330 C.3     132 VAL    0.3100
   2111 C         -66.4230    3.8670  -38.7450 C.2     132 VAL    0.0700
   2112 O         -67.0810    3.9790  -39.7810 O.2     132 VAL    0.0900
   2113 CB        -64.2280    5.0820  -38.5000 C.3     132 VAL   -0.0900
   2114 CG1       -64.0150    4.7290  -39.9690 C.3     132 VAL    0.0900
   2115 CG2       -63.6030    6.4420  -38.1860 C.3     132 VAL   -0.2700
   2116 HN        -65.1180    5.0950  -36.1140 H       132 VAL    0.0900
   2117 HA        -66.2180    5.9410  -38.5790 H       132 VAL    0.0900
   2118 HB        -63.7000    4.3370  -37.8670 H       132 VAL    0.0900
   2119 HG11      -64.6700    5.3560  -40.6120 H       132 VAL   -0.2700
   2120 HG12      -64.2670    3.6620  -40.1420 H       132 VAL    0.0900
   2121 HG13      -62.9570    4.9140  -40.2530 H       132 VAL    0.0900
   2122 HG21      -63.8600    6.7500  -37.1490 H       132 VAL    0.0900
   2123 HG22      -63.9910    7.2080  -38.8900 H       132 VAL    0.5100
   2124 HG23      -62.4970    6.3790  -38.2720 H       132 VAL   -0.5100
   2125 N         -66.2750    2.7100  -38.0930 N.am    133 SER   -0.4700
   2126 CA        -66.9600    1.4840  -38.5100 C.3     133 SER    0.3100
   2127 C         -68.4900    1.6530  -38.4940 C.2     133 SER    0.0700
   2128 O         -69.1790    1.1390  -39.3710 O.2     133 SER    0.0900
   2129 CB        -66.5640    0.3150  -37.6150 C.3     133 SER    0.0500
   2130 OG        -65.1680    0.0640  -37.7010 O.3     133 SER    0.0900
   2131 HN        -65.6870    2.6280  -37.2920 H       133 SER    0.0900
   2132 HA        -66.6890    1.2800  -39.5350 H       133 SER   -0.6600
   2133 HB1       -67.1090   -0.6000  -37.9330 H       133 SER    0.4300
   2134 HB2       -66.8190    0.5490  -36.5590 H       133 SER    0.5100
   2135 HG1       -64.7580    0.9120  -37.8870 H       133 SER   -0.5100
   2136 N         -69.0090    2.3730  -37.4900 N.am    134 GLY   -0.4700
   2137 CA        -70.4440    2.6640  -37.3790 C.3     134 GLY    0.3100
   2138 C         -70.8910    3.6080  -38.4790 C.2     134 GLY   -0.0200
   2139 O         -71.9350    3.4240  -39.0840 O.2     134 GLY    0.0900
   2140 HN        -68.4360    2.7480  -36.7660 H       134 GLY    0.0900
   2141 HA1       -70.6250    3.1180  -36.4170 H       134 GLY    0.5100
   2142 HA2       -70.9860    1.7330  -37.4600 H       134 GLY   -0.5100
   2143 N         -70.0720    4.6230  -38.7240 N.am    135 LEU   -0.4700
   2144 CA        -70.3050    5.6200  -39.7600 C.3     135 LEU    0.3100
   2145 C         -70.3010    4.9730  -41.1480 C.2     135 LEU    0.0700
   2146 O         -71.0350    5.3940  -42.0210 O.2     135 LEU    0.0900
   2147 CB        -69.2350    6.7410  -39.6890 C.3     135 LEU   -0.1800
   2148 CG        -69.6260    8.1900  -39.9640 C.3     135 LEU    0.0900
   2149 CD1       -70.6760    8.6700  -38.9830 C.3     135 LEU    0.0900
   2150 CD2       -68.3840    9.0700  -39.8780 C.3     135 LEU   -0.0900
   2151 HN        -69.2370    4.7500  -38.1940 H       135 LEU    0.0900
   2152 HA        -71.2920    6.0320  -39.6110 H       135 LEU   -0.2700
   2153 HB1       -68.4450    6.4770  -40.4220 H       135 LEU    0.0900
   2154 HB2       -68.8080    6.7120  -38.6670 H       135 LEU    0.0900
   2155 HG        -70.0270    8.2700  -40.9970 H       135 LEU    0.0900
   2156 HD11      -70.2860    8.6060  -37.9450 H       135 LEU   -0.2700
   2157 HD12      -71.5840    8.0360  -39.0610 H       135 LEU    0.0900
   2158 HD13      -70.9390    9.7280  -39.1990 H       135 LEU    0.0900
   2159 HD21      -67.6320    8.7450  -40.6280 H       135 LEU    0.0900
   2160 HD22      -67.9330    8.9900  -38.8660 H       135 LEU    0.5100
   2161 HD23      -68.6550   10.1280  -40.0830 H       135 LEU   -0.5100
   2162 N         -69.4750    3.9460  -41.3470 N.am    136 THR   -0.4700
   2163 CA        -69.4110    3.2380  -42.6360 C.3     136 THR    0.3100
   2164 C         -70.3710    2.0160  -42.7420 C.2     136 THR    0.0700
   2165 O         -70.6020    1.5270  -43.8450 O.2     136 THR    0.0900
   2166 CB        -67.9570    2.8440  -42.9670 C.3     136 THR    0.1400
   2167 CG2       -67.1400    4.0930  -43.2470 C.3     136 THR    0.0900
   2168 OG1       -67.3670    2.1460  -41.8630 O.3     136 THR   -0.6600
   2169 HN        -68.8640    3.6120  -40.6340 H       136 THR    0.4300
   2170 HA        -69.8040    3.8940  -43.3980 H       136 THR   -0.2700
   2171 HB        -67.9420    2.1800  -43.8580 H       136 THR    0.0900
   2172 HG1       -66.9620    2.8180  -41.3110 H       136 THR    0.0900
   2173 HG21      -67.1430    4.7590  -42.3570 H       136 THR    0.0900
   2174 HG22      -67.5780    4.6470  -44.1040 H       136 THR    0.5100
   2175 HG23      -66.0900    3.8150  -43.4790 H       136 THR   -0.5100
   2176 N         -70.9210    1.5410  -41.6110 N.am    137 SER   -0.4700
   2177 CA        -71.8400    0.3920  -41.5860 C.3     137 SER    0.3100
   2178 C         -73.2910    0.8000  -41.3770 C.2     137 SER    0.0700
   2179 O         -74.1500    0.4780  -42.1980 O.2     137 SER    0.0900
   2180 CB        -71.4520   -0.5680  -40.4710 C.3     137 SER    0.0500
   2181 OG        -71.6120    0.0490  -39.2000 O.3     137 SER    0.0900
   2182 HN        -70.7260    1.9540  -40.7250 H       137 SER    0.0900
   2183 HA        -71.7870   -0.1030  -42.5440 H       137 SER   -0.6600
   2184 HB1       -70.3890   -0.8700  -40.5890 H       137 SER    0.4300
   2185 HB2       -72.0990   -1.4700  -40.5120 H       137 SER    0.5100
   2186 HG1       -70.7720    0.4700  -39.0030 H       137 SER   -0.5100
   2187 N         -73.5620    1.5080  -40.2730 N.am    138 PHE   -0.4700
   2188 CA        -74.9390    1.9130  -39.9240 C.3     138 PHE    0.3100
   2189 C         -75.5170    2.9780  -40.8450 C.2     138 PHE    0.0700
   2190 O         -76.6680    2.8610  -41.2350 O.2     138 PHE    0.0900
   2191 CB        -75.0720    2.3730  -38.4450 C.3     138 PHE   -0.1800
   2192 CG        -75.4180    1.2550  -37.4930 C.ar    138 PHE    0.0900
   2193 CD1       -76.7040    1.1350  -36.9740 C.ar    138 PHE    0.0900
   2194 CD2       -74.4640    0.3250  -37.1150 C.ar    138 PHE    0.0000
   2195 CE1       -77.0210    0.1020  -36.0940 C.ar    138 PHE   -0.1150
   2196 CE2       -74.7810   -0.7060  -36.2350 C.ar    138 PHE    0.1150
   2197 CZ        -76.0530   -0.8190  -35.7280 C.ar    138 PHE   -0.1150
   2198 HN        -72.8480    1.7940  -39.6390 H       138 PHE    0.1150
   2199 HA        -75.5810    1.0630  -40.1020 H       138 PHE   -0.1150
   2200 HB1       -75.8790    3.1320  -38.3690 H       138 PHE    0.1150
   2201 HB2       -74.1060    2.8060  -38.1080 H       138 PHE   -0.1150
   2202 HD1       -77.4630    1.8490  -37.2560 H       138 PHE    0.1150
   2203 HD2       -73.4610    0.4010  -37.5080 H       138 PHE   -0.1150
   2204 HE1       -78.0230    0.0190  -35.6960 H       138 PHE    0.1150
   2205 HE2       -74.0230   -1.4210  -35.9500 H       138 PHE    0.5100
   2206 HZ        -76.2950   -1.6210  -35.0480 H       138 PHE   -0.5100
   2207 N         -74.7350    4.0090  -41.1950 N.am    139 LEU   -0.4700
   2208 CA        -75.2590    5.0740  -42.0760 C.3     139 LEU    0.3100
   2209 C         -75.8680    4.5310  -43.3780 C.2     139 LEU    0.0700
   2210 O         -77.0510    4.7450  -43.5800 O.2     139 LEU    0.0900
   2211 CB        -74.2250    6.1790  -42.3930 C.3     139 LEU   -0.1800
   2212 CG        -73.9940    7.3330  -41.4300 C.3     139 LEU    0.0900
   2213 CD1       -73.0450    8.3400  -42.0690 C.3     139 LEU    0.0900
   2214 CD2       -75.2850    8.0070  -41.0610 C.3     139 LEU   -0.0900
   2215 HN        -73.7920    4.1010  -40.8870 H       139 LEU    0.0900
   2216 HA        -76.1130    5.5100  -41.5780 H       139 LEU   -0.2700
   2217 HB1       -74.5290    6.6290  -43.3590 H       139 LEU    0.0900
   2218 HB2       -73.2480    5.6710  -42.5190 H       139 LEU    0.0900
   2219 HG        -73.5520    6.9490  -40.4850 H       139 LEU    0.0900
   2220 HD11      -73.4820    8.7320  -43.0120 H       139 LEU   -0.2700
   2221 HD12      -72.0760    7.8490  -42.3050 H       139 LEU    0.0900
   2222 HD13      -72.8740    9.1910  -41.3770 H       139 LEU    0.0900
   2223 HD21      -75.8950    7.3380  -40.4170 H       139 LEU    0.0900
   2224 HD22      -75.8650    8.2400  -41.9790 H       139 LEU    0.5100
   2225 HD23      -75.0760    8.9430  -40.5010 H       139 LEU   -0.5100
   2226 N         -75.0820    3.8280  -44.2440 N.am    140 PRO   -0.2900
   2227 CA        -75.6450    3.3150  -45.5140 C.3     140 PRO    0.0000
   2228 C         -76.8480    2.3890  -45.3650 C.2     140 PRO    0.0900
   2229 O         -77.7800    2.4750  -46.1640 O.2     140 PRO    0.0900
   2230 CB        -74.4850    2.5250  -46.1270 C.3     140 PRO    0.0200
   2231 CG        -73.2830    3.0500  -45.5030 C.3     140 PRO    0.0900
   2232 CD        -73.6570    3.4630  -44.1250 C.3     140 PRO   -0.1800
   2233 HA        -76.0050    4.1310  -46.1210 H       140 PRO    0.0900
   2234 HB1       -74.4490    2.6730  -47.2280 H       140 PRO    0.0900
   2235 HB2       -74.5940    1.4400  -45.9140 H       140 PRO   -0.1800
   2236 HG1       -72.4930    2.2690  -45.4690 H       140 PRO    0.0900
   2237 HG2       -72.9000    3.9220  -46.0750 H       140 PRO    0.0900
   2238 HD1       -73.5380    2.6280  -43.4020 H       140 PRO    0.5100
   2239 HD2       -73.0670    4.3420  -43.7880 H       140 PRO   -0.5100
   2240 N         -76.8200    1.5180  -44.3550 N.am    141 ILE   -0.4700
   2241 CA        -77.9120    0.5700  -44.1170 C.3     141 ILE    0.3100
   2242 C         -79.1580    1.2660  -43.5510 C.2     141 ILE    0.0700
   2243 O         -80.2710    0.9930  -44.0030 O.2     141 ILE    0.0900
   2244 CB        -77.4730   -0.6130  -43.2350 C.3     141 ILE   -0.0900
   2245 CG1       -76.3780   -1.4080  -43.9490 C.3     141 ILE    0.0900
   2246 CG2       -78.6490   -1.5270  -42.9470 C.3     141 ILE   -0.2700
   2247 CD        -75.9610   -2.6650  -43.2360 C.3     141 ILE    0.0900
   2248 HN        -76.0550    1.4700  -43.7180 H       141 ILE    0.0900
   2249 HA        -78.2460    0.2090  -45.0790 H       141 ILE    0.0900
   2250 HB        -77.0640   -0.2270  -42.2780 H       141 ILE   -0.1800
   2251 HG11      -75.4870   -0.7550  -44.0600 H       141 ILE    0.0900
   2252 HG12      -76.7480   -1.6860  -44.9590 H       141 ILE    0.0900
   2253 HG21      -79.0640   -1.9270  -43.8970 H       141 ILE   -0.2700
   2254 HG22      -79.4480   -0.9600  -42.4220 H       141 ILE    0.0900
   2255 HG23      -78.3200   -2.3790  -42.3160 H       141 ILE    0.0900
   2256 HD1       -76.8560   -3.2650  -42.9660 H       141 ILE    0.0900
   2257 HD2       -75.4130   -2.4060  -42.3050 H       141 ILE    0.5100
   2258 HD3       -75.3090   -3.2760  -43.8970 H       141 ILE   -0.5100
   2259 N         -78.9720    2.1590  -42.5720 N.am    142 GLN   -0.4700
   2260 CA        -80.0920    2.9200  -41.9810 C.3     142 GLN    0.3100
   2261 C         -80.5980    4.0320  -42.9180 C.2     142 GLN    0.0700
   2262 O         -81.7840    4.3720  -42.8710 O.2     142 GLN    0.0900
   2263 CB        -79.7150    3.5150  -40.6060 C.3     142 GLN   -0.1800
   2264 CG        -79.2080    2.4820  -39.5210 C.3     142 GLN    0.0900
   2265 CD        -80.2780    1.6150  -38.8770 C.2     142 GLN    0.0900
   2266 NE2       -81.4690    1.7900  -39.1290 N.am    142 GLN   -0.1800
   2267 OE1       -79.8620    0.6870  -38.0470 O.2     142 GLN    0.0900
   2268 HN        -78.0680    2.3510  -42.1980 H       142 GLN    0.0900
   2269 HA        -80.9290    2.2450  -41.8760 H       142 GLN    0.5500
   2270 HB1       -80.6130    4.0280  -40.1980 H       142 GLN   -0.5500
   2271 HB2       -78.9140    4.2660  -40.7660 H       142 GLN   -0.6200
   2272 HG1       -78.7050    3.0510  -38.7110 H       142 GLN    0.3200
   2273 HG2       -78.4730    1.8060  -40.0050 H       142 GLN    0.3000
   2274 HE21      -82.1610    1.2120  -38.6980 H       142 GLN    0.5100
   2275 HE22      -81.7450    2.5120  -39.7640 H       142 GLN   -0.5100
   2276 N         -79.7170    4.5990  -43.7610 N.am    143 MET   -0.4700
   2277 CA        -80.1230    5.5940  -44.7920 C.3     143 MET    0.3100
   2278 C         -80.6510    4.9540  -46.0800 C.2     143 MET    0.0700
   2279 O         -81.1200    5.6740  -46.9680 O.2     143 MET    0.0900
   2280 CB        -78.9750    6.5670  -45.1590 C.3     143 MET   -0.1800
   2281 CG        -78.6380    7.6080  -44.0990 C.3     143 MET    0.0900
   2282 SD        -79.9620    8.8070  -43.7710 S.3     143 MET    0.0900
   2283 CE        -80.2970    9.5140  -45.3980 C.3     143 MET   -0.1400
   2284 HN        -78.7450    4.3750  -43.7340 H       143 MET    0.0900
   2285 HA        -80.9610    6.1490  -44.3960 H       143 MET    0.0900
   2286 HB1       -79.2590    7.1000  -46.0900 H       143 MET   -0.0900
   2287 HB2       -78.0630    5.9650  -45.3540 H       143 MET   -0.2200
   2288 HG1       -77.7320    8.1550  -44.4330 H       143 MET    0.0900
   2289 HG2       -78.3970    7.0730  -43.1570 H       143 MET    0.0900
   2290 HE1       -80.7870    8.7750  -46.0670 H       143 MET    0.0900
   2291 HE2       -79.3490    9.8360  -45.8790 H       143 MET    0.5100
   2292 HE3       -80.9720   10.3910  -45.3040 H       143 MET   -0.5100
   2293 N         -80.5750    3.6160  -46.1800 N.am    144 HSE   -0.4700
   2294 CA        -81.1020    2.8520  -47.3230 C.3     144 HSE    0.3100
   2295 C         -80.2880    3.0570  -48.6340 C.2     144 HSE    0.0700
   2296 O         -80.8170    2.9120  -49.7380 O.2     144 HSE    0.0900
   2297 CB        -82.6210    3.1400  -47.5250 C.3     144 HSE   -0.0800
   2298 CG        -83.4900    2.6540  -46.4000 C.ar    144 HSE    0.0900
   2299 CD2       -83.2700    2.5230  -45.0690 C.ar    144 HSE    0.0900
   2300 ND1       -84.7760    2.2260  -46.6160 N.ar    144 HSE   -0.7000
   2301 CE1       -85.3150    1.8510  -45.4730 C.ar    144 HSE    0.2200
   2302 NE2       -84.4230    2.0210  -44.5160 N.ar    144 HSE    0.2500
   2303 HN        -80.1450    3.0700  -45.4660 H       144 HSE    0.1300
   2304 HA        -80.9430    1.8030  -47.1260 H       144 HSE   -0.3600
   2305 HB1       -82.9540    2.6420  -48.4610 H       144 HSE    0.3200
   2306 HB2       -82.7630    4.2370  -47.6240 H       144 HSE   -0.0500
   2307 HD2       -82.3820    2.7520  -44.4940 H       144 HSE    0.0900
   2308 HE1       -86.3220    1.4650  -45.3190 H       144 HSE    0.5100
   2309 HE2       -84.5510    1.8220  -43.5440 H       144 HSE   -0.5100
   2310 N         -78.9990    3.3900  -48.4980 N.am    145 TRP   -0.4700
   2311 CA        -78.1030    3.5570  -49.6540 C.3     145 TRP    0.3100
   2312 C         -77.6970    2.2340  -50.2960 C.2     145 TRP    0.0700
   2313 O         -77.3470    2.1870  -51.4750 O.2     145 TRP    0.0900
   2314 CB        -76.8230    4.3000  -49.2660 C.3     145 TRP   -0.1800
   2315 CG        -77.0160    5.7120  -48.8370 C.ar    145 TRP    0.0900
   2316 CD1       -78.1690    6.4500  -48.8800 C.ar    145 TRP    0.0900
   2317 CD2       -76.0130    6.5730  -48.3060 C.ar    145 TRP   -0.0300
   2318 CE2       -76.6270    7.8130  -48.0440 C.ar    145 TRP   -0.1500
   2319 CE3       -74.6490    6.4160  -48.0220 C.ar    145 TRP    0.2200
   2320 NE1       -77.9410    7.7070  -48.4020 N.ar    145 TRP   -0.5100
   2321 CZ2       -75.9270    8.8930  -47.5110 C.ar    145 TRP    0.3700
   2322 CZ3       -73.9490    7.4920  -47.4920 C.ar    145 TRP    0.2400
   2323 CH2       -74.5880    8.7130  -47.2410 C.ar    145 TRP    0.1100
   2324 HN        -78.5850    3.5400  -47.6040 H       145 TRP   -0.2500
   2325 HA        -78.6390    4.1110  -50.4100 H       145 TRP    0.1700
   2326 HB1       -76.1400    4.3010  -50.1420 H       145 TRP   -0.2000
   2327 HB2       -76.3420    3.7520  -48.4280 H       145 TRP    0.1400
   2328 HD1       -79.1210    6.0880  -49.2400 H       145 TRP   -0.2700
   2329 HE1       -78.6080    8.4150  -48.3280 H       145 TRP    0.1600
   2330 HE3       -74.1370    5.4830  -48.2060 H       145 TRP   -0.1400
   2331 HZ2       -76.4000    9.8420  -47.3100 H       145 TRP    0.1400
   2332 HZ3       -72.8980    7.3870  -47.2690 H       145 TRP    0.5100
   2333 HH2       -74.0180    9.5320  -46.8270 H       145 TRP   -0.5100
   2334 N         -77.7460    1.1640  -49.5130 N.am    146 TYR   -0.4700
   2335 CA        -77.3890   -0.1620  -49.9880 C.3     146 TYR    0.3100
   2336 C         -78.3770   -0.8070  -50.9340 C.2     146 TYR    0.0700
   2337 O         -77.9910   -1.6920  -51.6550 O.2     146 TYR    0.0900
   2338 CB        -77.2030   -1.1230  -48.8020 C.3     146 TYR   -0.1800
   2339 CG        -78.4920   -1.5970  -48.1420 C.ar    146 TYR    0.0900
   2340 CD1       -79.0350   -2.8530  -48.4330 C.ar    146 TYR    0.0900
   2341 CD2       -79.1630   -0.7900  -47.2330 C.ar    146 TYR    0.0000
   2342 CE1       -80.2140   -3.2830  -47.8240 C.ar    146 TYR   -0.1150
   2343 CE2       -80.3340   -1.2060  -46.6200 C.ar    146 TYR    0.1150
   2344 CZ        -80.8550   -2.4490  -46.9160 C.ar    146 TYR   -0.1150
   2345 OH        -82.0130   -2.8490  -46.3100 O.3     146 TYR    0.1150
   2346 HN        -78.0300    1.2220  -48.5590 H       146 TYR    0.1100
   2347 HA        -76.4740   -0.0800  -50.5550 H       146 TYR   -0.5400
   2348 HB1       -76.6070   -0.6130  -48.0170 H       146 TYR    0.4300
   2349 HB2       -76.6700   -2.0320  -49.1570 H       146 TYR   -0.1150
   2350 HD1       -78.5350   -3.4990  -49.1380 H       146 TYR    0.1150
   2351 HD2       -78.7630    0.1840  -46.9960 H       146 TYR   -0.1150
   2352 HE1       -80.6250   -4.2560  -48.0560 H       146 TYR    0.1150
   2353 HE2       -80.8370   -0.5610  -45.9150 H       146 TYR    0.5100
   2354 HH        -82.0540   -2.4350  -45.4450 H       146 TYR   -0.5100
   2355 N         -79.6340   -0.3630  -50.9380 N.am    147 ARG   -0.4700
   2356 CA        -80.7180   -1.1200  -51.5770 C.3     147 ARG    0.3100
   2357 C         -80.7250   -1.0880  -53.0890 C.2     147 ARG    0.0700
   2358 O         -80.3340   -0.0990  -53.7020 O.2     147 ARG    0.0900
   2359 CB        -82.0840   -0.6560  -51.0340 C.3     147 ARG   -0.1800
   2360 CG        -82.0850   -0.6470  -49.5230 C.3     147 ARG    0.0900
   2361 CD        -83.3350   -1.0370  -48.8490 C.3     147 ARG    0.0900
   2362 NE        -84.4010   -0.0810  -48.9550 N.pl3   147 ARG   -0.1800
   2363 CZ        -85.4900   -0.0830  -48.1780 C.cat   147 ARG    0.0900
   2364 NH1       -85.6690   -1.0000  -47.2070 N.pl3   147 ARG    0.0900
   2365 NH2       -86.4240    0.8560  -48.3710 N.pl3   147 ARG    0.2000
   2366 HN        -79.8930    0.4990  -50.5090 H       147 ARG    0.0900
   2367 HA        -80.5650   -2.1690  -51.3670 H       147 ARG    0.0900
   2368 HB1       -82.8770   -1.3450  -51.3970 H       147 ARG   -0.7000
   2369 HB2       -82.3000    0.3680  -51.4070 H       147 ARG    0.4400
   2370 HG1       -81.8340    0.3830  -49.1940 H       147 ARG    0.6400
   2371 HG2       -81.2890   -1.3400  -49.1830 H       147 ARG   -0.8000
   2372 HD1       -83.1320   -1.1780  -47.7660 H       147 ARG    0.4600
   2373 HD2       -83.7040   -1.9850  -49.2940 H       147 ARG    0.4600
   2374 HE        -84.3250    0.6300  -49.6530 H       147 ARG   -0.8000
   2375 HH11      -84.9770   -1.7040  -47.0500 H       147 ARG    0.4600
   2376 HH12      -86.4930   -0.9750  -46.6410 H       147 ARG    0.4600
   2377 HH21      -87.3070    0.7860  -47.9070 H       147 ARG    0.5100
   2378 HH22      -86.2380    1.6290  -48.9780 H       147 ARG   -0.5100
   2379 N         -81.1730   -2.2050  -53.6660 N.am    148 ALA   -0.4700
   2380 CA        -81.3060   -2.3650  -55.0960 C.3     148 ALA    0.3100
   2381 C         -82.6680   -1.8410  -55.4970 C.2     148 ALA    0.0700
   2382 O         -83.5610   -1.7200  -54.6550 O.2     148 ALA    0.0900
   2383 CB        -81.1660   -3.8160  -55.4840 C.3     148 ALA   -0.2700
   2384 HN        -81.4400   -2.9970  -53.1230 H       148 ALA    0.0900
   2385 HA        -80.5380   -1.7740  -55.5720 H       148 ALA    0.0900
   2386 HB1       -82.0510   -4.3920  -55.1350 H       148 ALA    0.0900
   2387 HB2       -80.2550   -4.2460  -55.0150 H       148 ALA    0.5100
   2388 HB3       -81.0970   -3.9080  -56.5890 H       148 ALA   -0.5100
   2389 N         -82.8160   -1.5380  -56.7850 N.am    149 THR   -0.4700
   2390 CA        -84.0440   -0.9600  -57.3470 C.3     149 THR    0.3100
   2391 C         -84.8800   -1.9330  -58.2110 C.2     149 THR    0.0700
   2392 O         -85.8370   -1.5100  -58.8620 O.2     149 THR    0.0900
   2393 CB        -83.6900    0.2860  -58.1810 C.3     149 THR    0.1400
   2394 CG2       -82.9710    1.3150  -57.3140 C.3     149 THR    0.0900
   2395 OG1       -82.8420   -0.0920  -59.2710 O.3     149 THR   -0.6600
   2396 HN        -82.0800   -1.6950  -57.4400 H       149 THR    0.4300
   2397 HA        -84.7010   -0.6980  -56.5310 H       149 THR   -0.2700
   2398 HB        -84.6170    0.7460  -58.5870 H       149 THR    0.0900
   2399 HG1       -82.9100    0.6160  -59.9160 H       149 THR    0.0900
   2400 HG21      -81.9540    0.9500  -57.0530 H       149 THR    0.0900
   2401 HG22      -83.5400    1.4820  -56.3740 H       149 THR    0.5100
   2402 HG23      -82.8730    2.2730  -57.8670 H       149 THR   -0.5100
   2403 N         -84.5290   -3.2240  -58.2180 N.am    150 HSE   -0.4700
   2404 CA        -85.2770   -4.2290  -58.9980 C.3     150 HSE    0.3100
   2405 C         -86.3930   -4.8110  -58.1230 C.2     150 HSE    0.0700
   2406 O         -86.3050   -4.7830  -56.8990 O.2     150 HSE    0.0900
   2407 CB        -84.3530   -5.3130  -59.5890 C.3     150 HSE   -0.0800
   2408 CG        -83.6740   -6.1670  -58.5690 C.ar    150 HSE    0.0900
   2409 CD2       -82.4810   -5.8220  -57.9810 C.ar    150 HSE    0.0900
   2410 ND1       -84.0320   -7.3580  -58.0370 N.ar    150 HSE   -0.7000
   2411 CE1       -83.0560   -7.7080  -57.1430 C.ar    150 HSE    0.2200
   2412 NE2       -82.1280   -6.7690  -57.1230 N.ar    150 HSE    0.2500
   2413 HN        -83.7500   -3.5640  -57.6990 H       150 HSE    0.1300
   2414 HA        -85.7910   -3.7100  -59.7940 H       150 HSE   -0.3600
   2415 HB1       -83.5690   -4.8150  -60.1980 H       150 HSE    0.3200
   2416 HB2       -84.9580   -5.9750  -60.2430 H       150 HSE   -0.0500
   2417 HD2       -81.8800   -4.9380  -58.1490 H       150 HSE    0.0900
   2418 HE1       -83.0270   -8.6110  -56.5330 H       150 HSE    0.5100
   2419 HE2       -81.2990   -6.7590  -56.5630 H       150 HSE   -0.5100
   2420 N         -87.4350   -5.3330  -58.7710 N.am    151 GLN   -0.4700
   2421 CA        -88.6720   -5.7730  -58.0920 C.3     151 GLN    0.3100
   2422 C         -88.5040   -6.8890  -57.0510 C.2     151 GLN    0.0700
   2423 O         -89.0930   -6.8080  -55.9800 O.2     151 GLN    0.0900
   2424 CB        -89.7280   -6.2140  -59.1310 C.3     151 GLN   -0.1800
   2425 CG        -91.1750   -6.1640  -58.6210 C.3     151 GLN    0.0900
   2426 CD        -91.6460   -4.7470  -58.2840 C.2     151 GLN    0.0900
   2427 NE2       -92.6430   -4.6530  -57.4110 N.am    151 GLN   -0.1800
   2428 OE1       -91.1220   -3.7550  -58.8030 O.2     151 GLN    0.0900
   2429 HN        -87.4250   -5.4510  -59.7600 H       151 GLN    0.0900
   2430 HA        -89.0440   -4.9480  -57.5040 H       151 GLN    0.5500
   2431 HB1       -89.5010   -7.2560  -59.4400 H       151 GLN   -0.5500
   2432 HB2       -89.6460   -5.5490  -60.0160 H       151 GLN   -0.6200
   2433 HG1       -91.2550   -6.7870  -57.7050 H       151 GLN    0.3200
   2434 HG2       -91.8460   -6.5800  -59.4040 H       151 GLN    0.3000
   2435 HE21      -93.0950   -3.7750  -57.2600 H       151 GLN    0.5100
   2436 HE22      -92.9410   -5.4630  -56.9030 H       151 GLN   -0.5100
   2437 N         -87.7110   -7.9130  -57.3740 N.am    152 GLU   -0.4700
   2438 CA        -87.4360   -9.0410  -56.4500 C.3     152 GLU    0.3100
   2439 C         -86.8850   -8.5640  -55.0930 C.2     152 GLU    0.0700
   2440 O         -87.2200   -9.1200  -54.0400 O.2     152 GLU    0.0900
   2441 CB        -86.4720  -10.0370  -57.1170 C.3     152 GLU   -0.1800
   2442 CG        -86.0880  -11.2880  -56.3170 C.3     152 GLU    0.0900
   2443 CD        -85.0780  -12.1640  -57.0660 C.2     152 GLU    0.0900
   2444 OE1       -84.1200  -12.6410  -56.4200 O.co2   152 GLU   -0.2800
   2445 OE2       -85.2370  -12.3740  -58.2960 O.co2   152 GLU    0.0900
   2446 HN        -87.2640   -7.9670  -58.2630 H       152 GLU    0.0900
   2447 HA        -88.3730   -9.5220  -56.2140 H       152 GLU    0.6200
   2448 HB1       -85.5370   -9.4900  -57.3540 H       152 GLU   -0.7600
   2449 HB2       -86.9420  -10.3750  -58.0640 H       152 GLU   -0.7600
   2450 HG1       -87.0010  -11.8890  -56.1200 H       152 GLU    0.5100
   2451 HG2       -85.6410  -10.9780  -55.3490 H       152 GLU   -0.5100
   2452 N         -86.0460   -7.5250  -55.1390 N.am    153 ALA   -0.4700
   2453 CA        -85.4830   -6.9000  -53.9520 C.3     153 ALA    0.3100
   2454 C         -86.5610   -6.1100  -53.2320 C.2     153 ALA    0.0700
   2455 O         -86.7720   -6.2970  -52.0310 O.2     153 ALA    0.0900
   2456 CB        -84.3310   -5.9880  -54.3340 C.3     153 ALA   -0.2700
   2457 HN        -85.7630   -7.1250  -56.0070 H       153 ALA    0.0900
   2458 HA        -85.1410   -7.6820  -53.2900 H       153 ALA    0.0900
   2459 HB1       -84.6870   -5.1910  -55.0230 H       153 ALA    0.0900
   2460 HB2       -83.5380   -6.5730  -54.8490 H       153 ALA    0.5100
   2461 HB3       -83.9100   -5.5070  -53.4250 H       153 ALA   -0.5100
   2462 N         -87.2390   -5.2300  -53.9840 N.am    154 ILE   -0.4700
   2463 CA        -88.3570   -4.3960  -53.4800 C.3     154 ILE    0.3100
   2464 C         -89.3850   -5.2360  -52.7130 C.2     154 ILE    0.0700
   2465 O         -89.8320   -4.8340  -51.6340 O.2     154 ILE    0.0900
   2466 CB        -89.0540   -3.5970  -54.6210 C.3     154 ILE   -0.0900
   2467 CG1       -88.1190   -2.5230  -55.1830 C.3     154 ILE    0.0900
   2468 CG2       -90.3140   -2.9250  -54.1200 C.3     154 ILE   -0.2700
   2469 CD        -88.6820   -1.7770  -56.3710 C.3     154 ILE    0.0900
   2470 HN        -87.0120   -5.0940  -54.9450 H       154 ILE    0.0900
   2471 HA        -87.9520   -3.7150  -52.7460 H       154 ILE    0.0900
   2472 HB        -89.3130   -4.2910  -55.4490 H       154 ILE   -0.1800
   2473 HG11      -87.1700   -3.0090  -55.4910 H       154 ILE    0.0900
   2474 HG12      -87.9040   -1.7890  -54.3770 H       154 ILE    0.0900
   2475 HG21      -90.0700   -2.2190  -53.2970 H       154 ILE   -0.2700
   2476 HG22      -91.0230   -3.6880  -53.7350 H       154 ILE    0.0900
   2477 HG23      -90.7920   -2.3550  -54.9460 H       154 ILE    0.0900
   2478 HD1       -89.5190   -1.1210  -56.0500 H       154 ILE    0.0900
   2479 HD2       -89.0650   -2.4980  -57.1240 H       154 ILE    0.5100
   2480 HD3       -87.8910   -1.1430  -56.8280 H       154 ILE   -0.5100
   2481 N         -89.7400   -6.3960  -53.2770 N.am    155 ASN   -0.4700
   2482 CA        -90.6280   -7.3560  -52.6210 C.3     155 ASN    0.3100
   2483 C         -90.0470   -7.8420  -51.2980 C.2     155 ASN    0.0700
   2484 O         -90.7550   -7.8860  -50.3010 O.2     155 ASN    0.0900
   2485 CB        -90.9060   -8.5670  -53.5210 C.3     155 ASN   -0.1800
   2486 CG        -91.7820   -8.2300  -54.7120 C.2     155 ASN    0.0900
   2487 ND2       -92.5420   -9.2150  -55.1710 N.am    155 ASN    0.0900
   2488 OD1       -91.7840   -7.1090  -55.2160 O.2     155 ASN    0.5500
   2489 HN        -89.4120   -6.6620  -54.1800 H       155 ASN   -0.5500
   2490 HA        -91.5510   -6.8450  -52.3870 H       155 ASN   -0.6200
   2491 HB1       -91.4160   -9.3510  -52.9220 H       155 ASN    0.3200
   2492 HB2       -89.9400   -8.9650  -53.8960 H       155 ASN    0.3000
   2493 HD21      -93.1440   -9.0590  -55.9550 H       155 ASN    0.5100
   2494 HD22      -92.5150  -10.1130  -54.7320 H       155 ASN   -0.5100
   2495 N         -88.7560   -8.1980  -51.2980 N.am    156 CYS   -0.4700
   2496 CA        -88.0750   -8.6540  -50.0770 C.3     156 CYS    0.3100
   2497 C         -87.9850   -7.5730  -49.0010 C.2     156 CYS    0.0700
   2498 O         -88.0940   -7.8720  -47.8110 O.2     156 CYS    0.0900
   2499 CB        -86.6640   -9.1600  -50.3790 C.3     156 CYS   -0.1000
   2500 SG        -85.8500   -9.8500  -48.9130 S.3     156 CYS    0.0900
   2501 HN        -88.2000   -8.1710  -52.1260 H       156 CYS    0.0900
   2502 HA        -88.6670   -9.4450  -49.6430 H       156 CYS   -0.0800
   2503 HB1       -86.0610   -8.3140  -50.7710 H       156 CYS    0.5100
   2504 HB2       -86.7280   -9.9400  -51.1660 H       156 CYS   -0.5100
   2505 N         -87.7840   -6.3220  -49.4180 N.am    157 TYR   -0.4700
   2506 CA        -87.6990   -5.2010  -48.4690 C.3     157 TYR    0.3100
   2507 C         -89.0100   -4.9880  -47.7450 C.2     157 TYR    0.0700
   2508 O         -89.0420   -4.9110  -46.5120 O.2     157 TYR    0.0900
   2509 CB        -87.2950   -3.8980  -49.1690 C.3     157 TYR   -0.1800
   2510 CG        -85.9250   -3.9380  -49.8170 C.ar    157 TYR    0.0900
   2511 CD1       -84.8180   -4.4360  -49.1290 C.ar    157 TYR    0.0900
   2512 CD2       -85.7330   -3.4720  -51.1160 C.ar    157 TYR    0.0000
   2513 CE1       -83.5740   -4.4710  -49.7160 C.ar    157 TYR   -0.1150
   2514 CE2       -84.4860   -3.5040  -51.7100 C.ar    157 TYR    0.1150
   2515 CZ        -83.4140   -4.0020  -51.0070 C.ar    157 TYR   -0.1150
   2516 OH        -82.1830   -4.0330  -51.5980 O.3     157 TYR    0.1150
   2517 HN        -87.6830   -6.0900  -50.3820 H       157 TYR    0.1100
   2518 HA        -86.9690   -5.4600  -47.7170 H       157 TYR   -0.5400
   2519 HB1       -87.2810   -3.0740  -48.4250 H       157 TYR    0.4300
   2520 HB2       -88.0290   -3.6740  -49.9720 H       157 TYR   -0.1150
   2521 HD1       -84.9390   -4.7990  -48.1190 H       157 TYR    0.1150
   2522 HD2       -86.5740   -3.0790  -51.6680 H       157 TYR   -0.1150
   2523 HE1       -82.7270   -4.8630  -49.1720 H       157 TYR    0.1150
   2524 HE2       -84.3550   -3.1400  -52.7180 H       157 TYR    0.5100
   2525 HH        -81.5980   -4.5480  -51.0390 H       157 TYR   -0.5100
   2526 N         -90.0850   -4.8980  -48.5250 N.am    158 ALA   -0.4700
   2527 CA        -91.4400   -4.7650  -47.9910 C.3     158 ALA    0.3100
   2528 C         -91.8700   -5.9910  -47.1760 C.2     158 ALA    0.0700
   2529 O         -92.5660   -5.8470  -46.1680 O.2     158 ALA    0.0900
   2530 CB        -92.4230   -4.5210  -49.1250 C.3     158 ALA   -0.2700
   2531 HN        -90.0130   -4.9170  -49.5180 H       158 ALA    0.0900
   2532 HA        -91.4490   -3.9370  -47.2970 H       158 ALA    0.0900
   2533 HB1       -92.3990   -5.3720  -49.8400 H       158 ALA    0.0900
   2534 HB2       -92.1500   -3.5920  -49.6690 H       158 ALA    0.5100
   2535 HB3       -93.4530   -4.4280  -48.7180 H       158 ALA   -0.5100
   2536 N         -91.4510   -7.1830  -47.6170 N.am    159 GLU   -0.4700
   2537 CA        -91.7770   -8.4420  -46.9430 C.3     159 GLU    0.3100
   2538 C         -91.0870   -8.5610  -45.5730 C.2     159 GLU    0.0700
   2539 O         -89.8530   -8.5850  -45.4780 O.2     159 GLU    0.0900
   2540 CB        -91.4170   -9.6440  -47.8400 C.3     159 GLU   -0.1800
   2541 CG        -91.6740  -11.0480  -47.2560 C.3     159 GLU    0.0900
   2542 CD        -93.1320  -11.3260  -46.9150 C.2     159 GLU    0.0900
   2543 OE1       -94.0360  -10.5960  -47.3770 O.co2   159 GLU   -0.2800
   2544 OE2       -93.3820  -12.2900  -46.1700 O.co2   159 GLU    0.0900
   2545 HN        -90.8890   -7.2680  -48.4360 H       159 GLU    0.0900
   2546 HA        -92.8340   -8.4400  -46.7230 H       159 GLU    0.6200
   2547 HB1       -90.3370   -9.5720  -48.0840 H       159 GLU   -0.7600
   2548 HB2       -92.0070   -9.5550  -48.7760 H       159 GLU   -0.7600
   2549 HG1       -91.0760  -11.1590  -46.3270 H       159 GLU    0.5100
   2550 HG2       -91.3420  -11.8060  -47.9970 H       159 GLU   -0.5100
   2551 N         -91.9110   -8.6340  -44.5250 N.am    160 GLU   -0.4700
   2552 CA        -91.4570   -8.7440  -43.1290 C.3     160 GLU    0.3100
   2553 C         -90.7180  -10.0410  -42.8110 C.2     160 GLU    0.0700
   2554 O         -89.8640  -10.0550  -41.9160 O.2     160 GLU    0.0900
   2555 CB        -92.6430   -8.5930  -42.1810 C.3     160 GLU   -0.1800
   2556 CG        -93.6080   -9.7750  -42.2230 C.3     160 GLU    0.0900
   2557 CD        -95.0270   -9.3900  -41.9140 C.2     160 GLU    0.0900
   2558 OE1       -95.2430   -8.5370  -41.0270 O.co2   160 GLU   -0.2800
   2559 OE2       -95.9360   -9.9460  -42.5620 O.co2   160 GLU    0.0900
   2560 HN        -92.9000   -8.6170  -44.6460 H       160 GLU    0.0900
   2561 HA        -90.7280   -7.9680  -42.9490 H       160 GLU    0.6200
   2562 HB1       -93.1990   -7.6710  -42.4530 H       160 GLU   -0.7600
   2563 HB2       -92.2570   -8.4880  -41.1450 H       160 GLU   -0.7600
   2564 HG1       -93.2800  -10.5320  -41.4810 H       160 GLU    0.5100
   2565 HG2       -93.5800  -10.2240  -43.2390 H       160 GLU   -0.5100
   2566 N         -91.0510  -11.1200  -43.5360 N.am    161 THR   -0.4700
   2567 CA        -90.4090  -12.4180  -43.3410 C.3     161 THR    0.3100
   2568 C         -89.2430  -12.6730  -44.3010 C.2     161 THR    0.0700
   2569 O         -88.6860  -13.7690  -44.3060 O.2     161 THR    0.0900
   2570 CB        -91.4200  -13.5800  -43.4490 C.3     161 THR    0.1400
   2571 CG2       -92.5820  -13.3660  -42.4810 C.3     161 THR    0.0900
   2572 OG1       -91.9030  -13.6750  -44.7900 O.3     161 THR   -0.6600
   2573 HN        -91.7540  -11.0830  -44.2410 H       161 THR    0.4300
   2574 HA        -89.9520  -12.4150  -42.3630 H       161 THR   -0.2700
   2575 HB        -90.9270  -14.5360  -43.1740 H       161 THR    0.0900
   2576 HG1       -92.5780  -12.9980  -44.8770 H       161 THR    0.0900
   2577 HG21      -93.2130  -12.5180  -42.8230 H       161 THR    0.0900
   2578 HG22      -92.1920  -13.1310  -41.4680 H       161 THR    0.5100
   2579 HG23      -93.2110  -14.2800  -42.4380 H       161 THR   -0.5100
   2580 N         -88.8710  -11.6720  -45.1010 N.am    162 CYS   -0.4700
   2581 CA        -87.7540  -11.7690  -46.0140 C.3     162 CYS    0.3100
   2582 C         -86.6590  -10.8720  -45.4960 C.2     162 CYS    0.0700
   2583 O         -86.8940   -9.6860  -45.2800 O.2     162 CYS    0.0900
   2584 CB        -88.1490  -11.3230  -47.4140 C.3     162 CYS   -0.1000
   2585 SG        -86.8470  -11.6290  -48.6550 S.3     162 CYS    0.0900
   2586 HN        -89.3530  -10.8000  -45.1050 H       162 CYS    0.0900
   2587 HA        -87.4270  -12.7990  -46.0290 H       162 CYS   -0.0800
   2588 HB1       -88.3770  -10.2370  -47.3860 H       162 CYS    0.5100
   2589 HB2       -89.0700  -11.8680  -47.7100 H       162 CYS   -0.5100
   2590 N         -85.4690  -11.4360  -45.2980 N.am    163 CYS   -0.4700
   2591 CA        -84.3050  -10.6760  -44.8560 C.3     163 CYS    0.3100
   2592 C         -83.0800  -11.0890  -45.6610 C.2     163 CYS    0.0700
   2593 O         -82.1270  -11.6420  -45.1260 O.2     163 CYS    0.0900
   2594 CB        -84.1000  -10.8610  -43.3510 C.3     163 CYS   -0.1000
   2595 SG        -82.8510   -9.7750  -42.6100 S.3     163 CYS    0.0900
   2596 HN        -85.3190  -12.4110  -45.4460 H       163 CYS    0.0900
   2597 HA        -84.4740   -9.6360  -45.0880 H       163 CYS   -0.0800
   2598 HB1       -83.8020  -11.9160  -43.1730 H       163 CYS    0.5100
   2599 HB2       -85.0720  -10.6800  -42.8470 H       163 CYS   -0.5100
   2600 N         -83.1320  -10.8060  -46.9640 N.am    164 ASP   -0.4700
   2601 CA        -82.0230  -11.0550  -47.8890 C.3     164 ASP    0.3100
   2602 C         -81.3410   -9.7470  -48.1460 C.2     164 ASP    0.0700
   2603 O         -82.0090   -8.7370  -48.3720 O.2     164 ASP    0.0900
   2604 CB        -82.5060  -11.6340  -49.2180 C.3     164 ASP   -0.2800
   2605 CG        -82.9880  -13.0620  -49.0970 C.2     164 ASP    0.0900
   2606 OD1       -82.4740  -13.8130  -48.2340 O.co2   164 ASP    0.0900
   2607 OD2       -83.8900  -13.4430  -49.8820 O.co2   164 ASP    0.6200
   2608 HN        -83.9460  -10.4040  -47.3740 H       164 ASP   -0.7600
   2609 HA        -81.3450  -11.7450  -47.4100 H       164 ASP   -0.7600
   2610 HB1       -81.6700  -11.6060  -49.9500 H       164 ASP    0.5100
   2611 HB2       -83.3440  -11.0110  -49.6000 H       164 ASP   -0.5100
   2612 N         -80.0100   -9.7490  -48.1160 N.am    165 PHE   -0.4700
   2613 CA        -79.2340   -8.5300  -48.2750 C.3     165 PHE    0.3100
   2614 C         -78.9560   -8.2150  -49.7560 C.2     165 PHE    0.0700
   2615 O         -77.8110   -8.2880  -50.2240 O.2     165 PHE    0.0900
   2616 CB        -77.9400   -8.6400  -47.4420 C.3     165 PHE   -0.1800
   2617 CG        -77.2020   -7.3380  -47.2660 C.ar    165 PHE    0.0900
   2618 CD1       -77.8730   -6.1830  -46.8150 C.ar    165 PHE    0.0900
   2619 CD2       -75.8340   -7.2520  -47.5380 C.ar    165 PHE    0.0000
   2620 CE1       -77.2010   -4.9770  -46.6460 C.ar    165 PHE   -0.1150
   2621 CE2       -75.1540   -6.0330  -47.3660 C.ar    165 PHE    0.1150
   2622 CZ        -75.8480   -4.8940  -46.9160 C.ar    165 PHE   -0.1150
   2623 HN        -79.4860  -10.5860  -47.9840 H       165 PHE    0.1150
   2624 HA        -79.8340   -7.6970  -47.9390 H       165 PHE   -0.1150
   2625 HB1       -77.2420   -9.3450  -47.9440 H       165 PHE    0.1150
   2626 HB2       -78.1910   -9.0120  -46.4260 H       165 PHE   -0.1150
   2627 HD1       -78.9290   -6.2350  -46.5960 H       165 PHE    0.1150
   2628 HD2       -75.2970   -8.1240  -47.8810 H       165 PHE   -0.1150
   2629 HE1       -77.7380   -4.1050  -46.3020 H       165 PHE    0.1150
   2630 HE2       -74.0970   -5.9710  -47.5790 H       165 PHE    0.5100
   2631 HZ        -75.3260   -3.9570  -46.7830 H       165 PHE   -0.5100
   2632 N         -80.0300   -7.8690  -50.4810 N.am    166 PHE   -0.4700
   2633 CA        -79.9430   -7.4160  -51.8640 C.3     166 PHE    0.3100
   2634 C         -79.3740   -6.0260  -51.8350 C.2     166 PHE    0.0700
   2635 O         -79.9150   -5.1680  -51.1290 O.2     166 PHE    0.0900
   2636 CB        -81.3150   -7.3450  -52.5470 C.3     166 PHE   -0.1800
   2637 CG        -81.9020   -8.6820  -52.8770 C.ar    166 PHE    0.0900
   2638 CD1       -81.4960   -9.3690  -54.0210 C.ar    166 PHE    0.0900
   2639 CD2       -82.8640   -9.2590  -52.0520 C.ar    166 PHE    0.0000
   2640 CE1       -82.0350  -10.6120  -54.3380 C.ar    166 PHE   -0.1150
   2641 CE2       -83.4130  -10.5040  -52.3620 C.ar    166 PHE    0.1150
   2642 CZ        -82.9970  -11.1830  -53.5080 C.ar    166 PHE   -0.1150
   2643 HN        -80.9500   -7.9060  -50.0990 H       166 PHE    0.1150
   2644 HA        -79.3060   -8.1070  -52.3940 H       166 PHE   -0.1150
   2645 HB1       -81.2190   -6.7860  -53.5010 H       166 PHE    0.1150
   2646 HB2       -82.0330   -6.8310  -51.8730 H       166 PHE   -0.1150
   2647 HD1       -80.7520   -8.9290  -54.6700 H       166 PHE    0.1150
   2648 HD2       -83.1900   -8.7380  -51.1640 H       166 PHE   -0.1150
   2649 HE1       -81.7080  -11.1340  -55.2260 H       166 PHE    0.1150
   2650 HE2       -84.1600  -10.9420  -51.7160 H       166 PHE    0.5100
   2651 HZ        -83.4180  -12.1480  -53.7490 H       166 PHE   -0.5100
   2652 N         -78.2930   -5.7960  -52.5860 N.am    167 THR   -0.4700
   2653 CA        -77.6860   -4.4760  -52.6620 C.3     167 THR    0.3100
   2654 C         -77.5090   -4.0040  -54.0920 C.2     167 THR    0.0700
   2655 O         -77.4850   -4.8130  -55.0250 O.2     167 THR    0.0900
   2656 CB        -76.3030   -4.4240  -51.9800 C.3     167 THR    0.1400
   2657 CG2       -76.3030   -5.2130  -50.6620 C.3     167 THR    0.0900
   2658 OG1       -75.2990   -4.9400  -52.8630 O.3     167 THR   -0.6600
   2659 HN        -77.8570   -6.5130  -53.1250 H       167 THR    0.4300
   2660 HA        -78.3580   -3.7800  -52.1810 H       167 THR   -0.2700
   2661 HB        -76.0520   -3.3730  -51.7230 H       167 THR    0.0900
   2662 HG1       -75.2050   -4.2920  -53.5650 H       167 THR    0.0900
   2663 HG21      -76.3770   -6.3010  -50.8700 H       167 THR    0.0900
   2664 HG22      -77.1730   -4.9100  -50.0410 H       167 THR    0.5100
   2665 HG23      -75.3610   -5.0210  -50.1070 H       167 THR   -0.5100
   2666 N         -77.3820   -2.6850  -54.2590 N.am    168 ASN   -0.4700
   2667 CA        -77.0330   -2.1170  -55.5560 C.3     168 ASN    0.3100
   2668 C         -75.5320   -2.3240  -55.7320 C.2     168 ASN    0.0700
   2669 O         -74.7980   -2.4780  -54.7410 O.2     168 ASN    0.0900
   2670 CB        -77.4820   -0.6420  -55.7230 C.3     168 ASN   -0.1800
   2671 CG        -76.7890    0.3290  -54.7700 C.2     168 ASN    0.0900
   2672 ND2       -77.5950    1.0430  -53.9960 N.am    168 ASN    0.0900
   2673 OD1       -75.5660    0.4400  -54.7290 O.2     168 ASN    0.5500
   2674 HN        -77.5180   -2.0360  -53.5150 H       168 ASN   -0.5500
   2675 HA        -77.5040   -2.7280  -56.3120 H       168 ASN   -0.6200
   2676 HB1       -78.5770   -0.5820  -55.5440 H       168 ASN    0.3200
   2677 HB2       -77.2640   -0.3210  -56.7640 H       168 ASN    0.3000
   2678 HD21      -77.2110    1.7000  -53.3470 H       168 ASN    0.5100
   2679 HD22      -78.5850    0.9250  -54.0630 H       168 ASN   -0.5100
   2680 N         -75.0830   -2.3320  -56.9830 N.am    169 GLN   -0.4700
   2681 CA        -73.6810   -2.6300  -57.3180 C.3     169 GLN    0.3100
   2682 C         -72.6950   -1.6100  -56.7650 C.2     169 GLN    0.0700
   2683 O         -71.6540   -1.9930  -56.2280 O.2     169 GLN    0.0900
   2684 CB        -73.5080   -2.7430  -58.8320 C.3     169 GLN   -0.1800
   2685 CG        -74.2920   -3.9020  -59.4450 C.3     169 GLN    0.0900
   2686 CD        -74.2700   -3.8870  -60.9530 C.2     169 GLN    0.0900
   2687 NE2       -75.3290   -4.4200  -61.5620 N.am    169 GLN   -0.1800
   2688 OE1       -73.3210   -3.4030  -61.5720 O.2     169 GLN    0.0900
   2689 HN        -75.6800   -2.1350  -57.7560 H       169 GLN    0.0900
   2690 HA        -73.4110   -3.5600  -56.8380 H       169 GLN    0.5500
   2691 HB1       -72.4290   -2.8850  -59.0570 H       169 GLN   -0.5500
   2692 HB2       -73.8500   -1.7960  -59.3000 H       169 GLN   -0.6200
   2693 HG1       -75.3480   -3.8420  -59.1070 H       169 GLN    0.3200
   2694 HG2       -73.8510   -4.8600  -59.0970 H       169 GLN    0.3000
   2695 HE21      -75.3750   -4.4390  -62.5610 H       169 GLN    0.5100
   2696 HE22      -76.0790   -4.8020  -61.0210 H       169 GLN   -0.5100
   2697 N         -73.0330   -0.3190  -56.8920 N.am    170 ALA   -0.4700
   2698 CA        -72.2110    0.7870  -56.3730 C.3     170 ALA    0.3100
   2699 C         -71.9060    0.6180  -54.8880 C.2     170 ALA    0.0700
   2700 O         -70.7800    0.8580  -54.4550 O.2     170 ALA    0.0900
   2701 CB        -72.8910    2.1200  -56.6180 C.3     170 ALA   -0.2700
   2702 HN        -73.8740   -0.0460  -57.3540 H       170 ALA    0.0900
   2703 HA        -71.2550    0.7560  -56.8740 H       170 ALA    0.0900
   2704 HB1       -73.8780    2.1450  -56.1080 H       170 ALA    0.0900
   2705 HB2       -73.0500    2.2700  -57.7080 H       170 ALA    0.5100
   2706 HB3       -72.2640    2.9450  -56.2160 H       170 ALA   -0.5100
   2707 N         -72.9140    0.2030  -54.1180 N.am    171 TYR   -0.4700
   2708 CA        -72.7330   -0.0940  -52.7060 C.3     171 TYR    0.3100
   2709 C         -71.8750   -1.3200  -52.5300 C.2     171 TYR    0.0700
   2710 O         -70.9420   -1.3080  -51.7380 O.2     171 TYR    0.0900
   2711 CB        -74.0710   -0.3450  -52.0030 C.3     171 TYR   -0.1800
   2712 CG        -73.9000   -0.8410  -50.5790 C.ar    171 TYR    0.0900
   2713 CD1       -73.7030    0.0560  -49.5330 C.ar    171 TYR    0.0900
   2714 CD2       -73.9390   -2.2080  -50.2790 C.ar    171 TYR    0.0000
   2715 CE1       -73.5420   -0.3930  -48.2100 C.ar    171 TYR   -0.1150
   2716 CE2       -73.7790   -2.6660  -48.9630 C.ar    171 TYR    0.1150
   2717 CZ        -73.5820   -1.7520  -47.9350 C.ar    171 TYR   -0.1150
   2718 OH        -73.4260   -2.1900  -46.6390 O.3     171 TYR    0.1150
   2719 HN        -73.8350    0.0790  -54.4750 H       171 TYR    0.1100
   2720 HA        -72.2300    0.7480  -52.2540 H       171 TYR   -0.5400
   2721 HB1       -74.6430   -1.1180  -52.5600 H       171 TYR    0.4300
   2722 HB2       -74.6510    0.6010  -51.9590 H       171 TYR   -0.1150
   2723 HD1       -73.6720    1.1150  -49.7420 H       171 TYR    0.1150
   2724 HD2       -74.0940   -2.9220  -51.0740 H       171 TYR   -0.1150
   2725 HE1       -73.3900    0.3180  -47.4110 H       171 TYR    0.1150
   2726 HE2       -73.8090   -3.7250  -48.7500 H       171 TYR    0.5100
   2727 HH        -72.6440   -1.7700  -46.2750 H       171 TYR   -0.5100
   2728 N         -72.2040   -2.3780  -53.2770 N.am    172 ALA   -0.4700
   2729 CA        -71.4560   -3.6420  -53.2280 C.3     172 ALA    0.3100
   2730 C         -69.9620   -3.4060  -53.4190 C.2     172 ALA    0.0700
   2731 O         -69.1710   -3.9430  -52.6700 O.2     172 ALA    0.0900
   2732 CB        -71.9750   -4.6060  -54.2630 C.3     172 ALA   -0.2700
   2733 HN        -72.9770   -2.3570  -53.9050 H       172 ALA    0.0900
   2734 HA        -71.5690   -4.0580  -52.2370 H       172 ALA    0.0900
   2735 HB1       -71.8660   -4.1700  -55.2800 H       172 ALA    0.0900
   2736 HB2       -73.0500   -4.8150  -54.0800 H       172 ALA    0.5100
   2737 HB3       -71.3970   -5.5540  -54.2200 H       172 ALA   -0.5100
   2738 N         -69.5970   -2.5970  -54.4170 N.am    173 ILE   -0.4700
   2739 CA        -68.1940   -2.2460  -54.6730 C.3     173 ILE    0.3100
   2740 C         -67.6110   -1.3230  -53.6040 C.2     173 ILE    0.0700
   2741 O         -66.6290   -1.6700  -52.9570 O.2     173 ILE    0.0900
   2742 CB        -68.0110   -1.5380  -56.0240 C.3     173 ILE   -0.0900
   2743 CG1       -68.2590   -2.5020  -57.1820 C.3     173 ILE    0.0900
   2744 CG2       -66.6050   -0.9680  -56.1280 C.3     173 ILE   -0.2700
   2745 CD        -68.1440   -1.8500  -58.5570 C.3     173 ILE    0.0900
   2746 HN        -70.2650   -2.1920  -55.0360 H       173 ILE    0.0900
   2747 HA        -67.6190   -3.1600  -54.6560 H       173 ILE    0.0900
   2748 HB        -68.7510   -0.7140  -56.1140 H       173 ILE   -0.1800
   2749 HG11      -69.2800   -2.9260  -57.0750 H       173 ILE    0.0900
   2750 HG12      -67.5190   -3.3280  -57.1190 H       173 ILE    0.0900
   2751 HG21      -65.8570   -1.7470  -55.8680 H       173 ILE   -0.2700
   2752 HG22      -66.4880   -0.1160  -55.4250 H       173 ILE    0.0900
   2753 HG23      -66.4120   -0.6240  -57.1670 H       173 ILE    0.0900
   2754 HD1       -67.0850   -1.5910  -58.7700 H       173 ILE    0.0900
   2755 HD2       -68.7490   -0.9180  -58.5850 H       173 ILE    0.5100
   2756 HD3       -68.5030   -2.5510  -59.3400 H       173 ILE   -0.5100
   2757 N         -68.2320   -0.1500  -53.4320 N.am    174 ALA   -0.4700
   2758 CA        -67.7390    0.8980  -52.5190 C.3     174 ALA    0.3100
   2759 C         -67.6440    0.4590  -51.0710 C.2     174 ALA    0.0700
   2760 O         -66.6290    0.7160  -50.4180 O.2     174 ALA    0.0900
   2761 CB        -68.6110    2.1380  -52.6120 C.3     174 ALA   -0.2700
   2762 HN        -69.0710    0.0710  -53.9240 H       174 ALA    0.0900
   2763 HA        -66.7220    1.1330  -52.7960 H       174 ALA    0.0900
   2764 HB1       -69.6580    1.8900  -52.3360 H       174 ALA    0.0900
   2765 HB2       -68.6020    2.5290  -53.6510 H       174 ALA    0.5100
   2766 HB3       -68.2360    2.9180  -51.9160 H       174 ALA   -0.5100
   2767 N         -68.6860   -0.2020  -50.5660 N.am    175 SER   -0.4700
   2768 CA        -68.6900   -0.6530  -49.1710 C.3     175 SER    0.3100
   2769 C         -67.6520   -1.7310  -48.9070 C.2     175 SER    0.0700
   2770 O         -66.9900   -1.7010  -47.8770 O.2     175 SER    0.0900
   2771 CB        -70.0490   -1.1870  -48.7470 C.3     175 SER    0.0500
   2772 OG        -70.0210   -1.5280  -47.3700 O.3     175 SER    0.0900
   2773 HN        -69.4970   -0.4160  -51.1050 H       175 SER    0.0900
   2774 HA        -68.4160    0.1900  -48.5530 H       175 SER   -0.6600
   2775 HB1       -70.2990   -2.0950  -49.3380 H       175 SER    0.4300
   2776 HB2       -70.8270   -0.4120  -48.9120 H       175 SER    0.5100
   2777 HG1       -69.1010   -1.4780  -47.1040 H       175 SER   -0.5100
   2778 N         -67.5070   -2.6790  -49.8350 N.am    176 SER   -0.4700
   2779 CA        -66.5510   -3.7690  -49.6630 C.3     176 SER    0.3100
   2780 C         -65.0970   -3.2810  -49.8030 C.2     176 SER    0.0700
   2781 O         -64.2070   -3.8060  -49.1350 O.2     176 SER    0.0900
   2782 CB        -66.8690   -4.9350  -50.6130 C.3     176 SER    0.0500
   2783 OG        -66.9740   -4.5040  -51.9460 O.3     176 SER    0.0900
   2784 HN        -68.0390   -2.6860  -50.6780 H       176 SER    0.0900
   2785 HA        -66.6020   -4.0980  -48.6360 H       176 SER   -0.6600
   2786 HB1       -67.8340   -5.4000  -50.3160 H       176 SER    0.4300
   2787 HB2       -66.0600   -5.6930  -50.5510 H       176 SER    0.5100
   2788 HG1       -67.8970   -4.2730  -52.0780 H       176 SER   -0.5100
   2789 N         -64.8500   -2.2840  -50.6600 N.am    177 ILE   -0.4700
   2790 CA        -63.5000   -1.7060  -50.7780 C.3     177 ILE    0.3100
   2791 C         -63.1280   -0.9290  -49.5150 C.2     177 ILE    0.0700
   2792 O         -62.0670   -1.1650  -48.9250 O.2     177 ILE    0.0900
   2793 CB        -63.3510   -0.8020  -52.0100 C.3     177 ILE   -0.0900
   2794 CG1       -63.3000   -1.6550  -53.2810 C.3     177 ILE    0.0900
   2795 CG2       -62.0810    0.0210  -51.9210 C.3     177 ILE   -0.2700
   2796 CD        -63.3180   -0.8450  -54.5610 C.3     177 ILE    0.0900
   2797 HN        -65.5560   -1.8920  -51.2460 H       177 ILE    0.0900
   2798 HA        -62.8010   -2.5260  -50.8400 H       177 ILE    0.0900
   2799 HB        -64.2260   -0.1210  -52.0730 H       177 ILE   -0.1800
   2800 HG11      -64.1770   -2.3370  -53.2830 H       177 ILE    0.0900
   2801 HG12      -62.3710   -2.2620  -53.2610 H       177 ILE    0.0900
   2802 HG21      -61.2170   -0.6360  -51.6850 H       177 ILE   -0.2700
   2803 HG22      -62.1790    0.7810  -51.1170 H       177 ILE    0.0900
   2804 HG23      -61.8890    0.5260  -52.8920 H       177 ILE    0.0900
   2805 HD1       -62.3580   -0.2990  -54.6820 H       177 ILE    0.0900
   2806 HD2       -64.1450   -0.1040  -54.5290 H       177 ILE    0.5100
   2807 HD3       -63.4550   -1.5200  -55.4330 H       177 ILE   -0.5100
   2808 N         -64.0070   -0.0130  -49.1110 N.am    178 VAL   -0.4700
   2809 CA        -63.7700    0.8410  -47.9350 C.3     178 VAL    0.3100
   2810 C         -63.7820    0.0970  -46.5900 C.2     178 VAL    0.0700
   2811 O         -62.9590    0.3790  -45.7190 O.2     178 VAL    0.0900
   2812 CB        -64.7840    2.0050  -47.8760 C.3     178 VAL   -0.0900
   2813 CG1       -64.5820    2.8390  -46.6240 C.3     178 VAL    0.0900
   2814 CG2       -64.6410    2.8830  -49.1120 C.3     178 VAL   -0.2700
   2815 HN        -64.8690    0.1350  -49.5880 H       178 VAL    0.0900
   2816 HA        -62.7630    1.2280  -48.0040 H       178 VAL    0.0900
   2817 HB        -65.8150    1.5910  -47.8790 H       178 VAL    0.0900
   2818 HG11      -63.5110    3.1170  -46.5190 H       178 VAL   -0.2700
   2819 HG12      -64.8860    2.2560  -45.7290 H       178 VAL    0.0900
   2820 HG13      -65.1850    3.7700  -46.6880 H       178 VAL    0.0900
   2821 HG21      -64.8320    2.2850  -50.0300 H       178 VAL    0.0900
   2822 HG22      -63.6110    3.2960  -49.1670 H       178 VAL    0.5100
   2823 HG23      -65.3760    3.7150  -49.0730 H       178 VAL   -0.5100
   2824 N         -64.7040   -0.8430  -46.4190 N.am    179 SER   -0.4700
   2825 CA        -64.8000   -1.5860  -45.1620 C.3     179 SER    0.3100
   2826 C         -63.7850   -2.7020  -45.0210 C.2     179 SER    0.0700
   2827 O         -63.3140   -2.9400  -43.9140 O.2     179 SER    0.0900
   2828 CB        -66.1680   -2.2220  -45.0050 C.3     179 SER    0.0500
   2829 OG        -67.2030   -1.2640  -45.0700 O.3     179 SER    0.0900
   2830 HN        -65.3630   -1.0810  -47.1280 H       179 SER    0.0900
   2831 HA        -64.6160   -0.8950  -44.3530 H       179 SER   -0.6600
   2832 HB1       -66.2240   -2.7340  -44.0210 H       179 SER    0.4300
   2833 HB2       -66.3230   -2.9630  -45.8180 H       179 SER    0.5100
   2834 HG1       -67.2390   -0.8540  -44.2030 H       179 SER   -0.5100
   2835 N         -63.4490   -3.3790  -46.1300 N.am    180 PHE   -0.4700
   2836 CA        -62.6000   -4.5780  -46.1000 C.3     180 PHE    0.3100
   2837 C         -61.2880   -4.4370  -46.8460 C.2     180 PHE    0.0700
   2838 O         -60.2300   -4.5230  -46.2280 O.2     180 PHE    0.0900
   2839 CB        -63.3870   -5.7780  -46.6470 C.3     180 PHE   -0.1800
   2840 CG        -62.6050   -7.0700  -46.6850 C.ar    180 PHE    0.0900
   2841 CD1       -62.3380   -7.7660  -45.5130 C.ar    180 PHE    0.0900
   2842 CD2       -62.1440   -7.5930  -47.8980 C.ar    180 PHE    0.0000
   2843 CE1       -61.6180   -8.9650  -45.5400 C.ar    180 PHE   -0.1150
   2844 CE2       -61.4310   -8.7850  -47.9300 C.ar    180 PHE    0.1150
   2845 CZ        -61.1670   -9.4740  -46.7410 C.ar    180 PHE   -0.1150
   2846 HN        -63.7650   -3.0950  -47.0320 H       180 PHE    0.1150
   2847 HA        -62.2990   -4.7550  -45.0770 H       180 PHE   -0.1150
   2848 HB1       -63.7050   -5.5580  -47.6880 H       180 PHE    0.1150
   2849 HB2       -64.2750   -5.9530  -46.0050 H       180 PHE   -0.1150
   2850 HD1       -62.6910   -7.3780  -44.5690 H       180 PHE    0.1150
   2851 HD2       -62.3460   -7.0650  -48.8180 H       180 PHE   -0.1150
   2852 HE1       -61.4150   -9.4930  -44.6200 H       180 PHE    0.1150
   2853 HE2       -61.0810   -9.1810  -48.8720 H       180 PHE    0.5100
   2854 HZ        -60.6120  -10.4000  -46.7620 H       180 PHE   -0.5100
   2855 N         -61.3370   -4.2250  -48.1570 N.am    181 TYR   -0.4700
   2856 CA        -60.0910   -4.2340  -48.9620 C.3     181 TYR    0.3100
   2857 C         -59.0620   -3.1770  -48.6080 C.2     181 TYR    0.0700
   2858 O         -57.8640   -3.4610  -48.6680 O.2     181 TYR    0.0900
   2859 CB        -60.3930   -4.1520  -50.4560 C.3     181 TYR   -0.1800
   2860 CG        -61.0040   -5.4100  -50.9960 C.ar    181 TYR    0.0900
   2861 CD1       -62.3300   -5.4510  -51.4050 C.ar    181 TYR    0.0900
   2862 CD2       -60.2430   -6.5800  -51.0960 C.ar    181 TYR    0.0000
   2863 CE1       -62.8870   -6.6200  -51.9010 C.ar    181 TYR   -0.1150
   2864 CE2       -60.7880   -7.7530  -51.5900 C.ar    181 TYR    0.1150
   2865 CZ        -62.1100   -7.7710  -51.9930 C.ar    181 TYR   -0.1150
   2866 OH        -62.6300   -8.9410  -52.4800 O.3     181 TYR    0.1150
   2867 HN        -62.1880   -4.0550  -48.6470 H       181 TYR    0.1100
   2868 HA        -59.5600   -5.1480  -48.7400 H       181 TYR   -0.5400
   2869 HB1       -59.4500   -3.9720  -51.0170 H       181 TYR    0.4300
   2870 HB2       -61.1120   -3.3250  -50.6450 H       181 TYR   -0.1150
   2871 HD1       -62.9360   -4.5600  -51.3360 H       181 TYR    0.1150
   2872 HD2       -59.2100   -6.5670  -50.7830 H       181 TYR   -0.1150
   2873 HE1       -63.9200   -6.6370  -52.2150 H       181 TYR    0.1150
   2874 HE2       -60.1850   -8.6470  -51.6610 H       181 TYR    0.5100
   2875 HH        -63.5800   -8.8310  -52.5640 H       181 TYR   -0.5100
   2876 N         -59.5020   -1.9740  -48.2440 N.am    182 VAL   -0.4700
   2877 CA        -58.5630   -0.9150  -47.8580 C.3     182 VAL    0.3100
   2878 C         -57.7660   -1.3140  -46.5890 C.2     182 VAL    0.0700
   2879 O         -56.5440   -1.4130  -46.6680 O.2     182 VAL    0.0900
   2880 CB        -59.2480    0.4770  -47.7200 C.3     182 VAL   -0.0900
   2881 CG1       -58.3830    1.4420  -46.8900 C.3     182 VAL    0.0900
   2882 CG2       -59.5350    1.0500  -49.0970 C.3     182 VAL   -0.2700
   2883 HN        -60.4710   -1.7430  -48.2180 H       182 VAL    0.0900
   2884 HA        -57.7950   -0.8700  -48.6160 H       182 VAL    0.0900
   2885 HB        -60.2340    0.3500  -47.2230 H       182 VAL    0.0900
   2886 HG11      -57.3410    1.4480  -47.2760 H       182 VAL   -0.2700
   2887 HG12      -58.3660    1.1170  -45.8280 H       182 VAL    0.0900
   2888 HG13      -58.7920    2.4720  -46.9600 H       182 VAL    0.0900
   2889 HG21      -60.2100    0.3700  -49.6600 H       182 VAL    0.0900
   2890 HG22      -58.5870    1.1610  -49.6650 H       182 VAL    0.5100
   2891 HG23      -60.0310    2.0390  -48.9980 H       182 VAL   -0.5100
   2892 N         -58.4390   -1.5440  -45.4400 N.am    183 PRO   -0.2900
   2893 CA        -57.6780   -1.9540  -44.2650 C.3     183 PRO    0.0000
   2894 C         -56.9450   -3.3100  -44.3940 C.2     183 PRO    0.0900
   2895 O         -55.9570   -3.5050  -43.6940 O.2     183 PRO    0.0900
   2896 CB        -58.7400   -1.9990  -43.1510 C.3     183 PRO    0.0200
   2897 CG        -60.0050   -2.1690  -43.8260 C.3     183 PRO    0.0900
   2898 CD        -59.8770   -1.4470  -45.1290 C.3     183 PRO   -0.1800
   2899 HA        -56.8650   -1.2680  -44.0850 H       183 PRO    0.0900
   2900 HB1       -58.7340   -1.0540  -42.5660 H       183 PRO    0.0900
   2901 HB2       -58.5480   -2.8480  -42.4620 H       183 PRO   -0.1800
   2902 HG1       -60.2110   -3.2470  -43.9970 H       183 PRO    0.0900
   2903 HG2       -60.8300   -1.7370  -43.2200 H       183 PRO    0.0900
   2904 HD1       -60.4730   -1.9390  -45.9270 H       183 PRO    0.5100
   2905 HD2       -60.1750   -0.3820  -45.0360 H       183 PRO   -0.5100
   2906 N         -57.4150   -4.2180  -45.2620 N.am    184 LEU   -0.4700
   2907 CA        -56.7440   -5.5100  -45.4990 C.3     184 LEU    0.3100
   2908 C         -55.4080   -5.3200  -46.1950 C.2     184 LEU    0.0700
   2909 O         -54.4080   -5.8670  -45.7660 O.2     184 LEU    0.0900
   2910 CB        -57.6080   -6.4520  -46.3590 C.3     184 LEU   -0.1800
   2911 CG        -57.0260   -7.8210  -46.8020 C.3     184 LEU    0.0900
   2912 CD1       -56.9360   -8.7620  -45.6170 C.3     184 LEU    0.0900
   2913 CD2       -57.8550   -8.4700  -47.9440 C.3     184 LEU   -0.0900
   2914 HN        -58.2440   -4.0590  -45.7900 H       184 LEU    0.0900
   2915 HA        -56.5510   -5.9610  -44.5380 H       184 LEU   -0.2700
   2916 HB1       -57.8740   -5.8980  -47.2830 H       184 LEU    0.0900
   2917 HB2       -58.5320   -6.6640  -45.7840 H       184 LEU    0.0900
   2918 HG        -56.0110   -7.6700  -47.2320 H       184 LEU    0.0900
   2919 HD11      -57.9540   -9.0700  -45.2960 H       184 LEU   -0.2700
   2920 HD12      -56.4350   -8.2520  -44.7670 H       184 LEU    0.0900
   2921 HD13      -56.3630   -9.6710  -45.8980 H       184 LEU    0.0900
   2922 HD21      -57.8680   -7.8030  -48.8320 H       184 LEU    0.0900
   2923 HD22      -58.9010   -8.6300  -47.6060 H       184 LEU    0.5100
   2924 HD23      -57.4030   -9.4410  -48.2360 H       184 LEU   -0.5100
   2925 N         -55.4030   -4.5480  -47.2760 N.am    185 VAL   -0.4700
   2926 CA        -54.1790   -4.2920  -48.0500 C.3     185 VAL    0.3100
   2927 C         -53.1230   -3.5830  -47.2030 C.2     185 VAL    0.0700
   2928 O         -51.9370   -3.9170  -47.2690 O.2     185 VAL    0.0900
   2929 CB        -54.4740   -3.4610  -49.3240 C.3     185 VAL   -0.0900
   2930 CG1       -53.1850   -3.0030  -50.0030 C.3     185 VAL    0.0900
   2931 CG2       -55.3310   -4.2700  -50.2990 C.3     185 VAL   -0.2700
   2932 HN        -56.2300   -4.1050  -47.6110 H       185 VAL    0.0900
   2933 HA        -53.7530   -5.2460  -48.3200 H       185 VAL    0.0900
   2934 HB        -55.0760   -2.5690  -49.0460 H       185 VAL    0.0900
   2935 HG11      -52.4960   -3.8650  -50.1350 H       185 VAL   -0.2700
   2936 HG12      -52.6790   -2.2380  -49.3770 H       185 VAL    0.0900
   2937 HG13      -53.4150   -2.5770  -51.0030 H       185 VAL    0.0900
   2938 HG21      -56.2100   -4.6980  -49.7700 H       185 VAL    0.0900
   2939 HG22      -54.7330   -5.1040  -50.7260 H       185 VAL    0.5100
   2940 HG23      -55.6940   -3.6130  -51.1180 H       185 VAL   -0.5100
   2941 N         -53.5670   -2.6110  -46.4070 N.am    186 ILE   -0.4700
   2942 CA        -52.6920   -1.8850  -45.4970 C.3     186 ILE    0.3100
   2943 C         -52.1030   -2.8330  -44.4470 C.2     186 ILE    0.0700
   2944 O         -50.8990   -2.8450  -44.2450 O.2     186 ILE    0.0900
   2945 CB        -53.4360   -0.7170  -44.7810 C.3     186 ILE   -0.0900
   2946 CG1       -53.8560    0.3630  -45.7790 C.3     186 ILE    0.0900
   2947 CG2       -52.5460   -0.1000  -43.6970 C.3     186 ILE   -0.2700
   2948 CD        -54.7250    1.4570  -45.1740 C.3     186 ILE    0.0900
   2949 HN        -54.5250   -2.3350  -46.4000 H       186 ILE    0.0900
   2950 HA        -51.8660   -1.4990  -46.0730 H       186 ILE    0.0900
   2951 HB        -54.3680   -1.1040  -44.3150 H       186 ILE   -0.1800
   2952 HG11      -54.4230   -0.1200  -46.6040 H       186 ILE    0.0900
   2953 HG12      -52.9400    0.8320  -46.1980 H       186 ILE    0.0900
   2954 HG21      -51.6130    0.2970  -44.1500 H       186 ILE   -0.2700
   2955 HG22      -52.2740   -0.8730  -42.9460 H       186 ILE    0.0900
   2956 HG23      -53.0820    0.7350  -43.1980 H       186 ILE    0.0900
   2957 HD1       -54.1210    2.0850  -44.4840 H       186 ILE    0.0900
   2958 HD2       -55.5600    1.0020  -44.6000 H       186 ILE    0.5100
   2959 HD3       -55.1330    2.1050  -45.9790 H       186 ILE   -0.5100
   2960 N         -52.9660   -3.6190  -43.7930 N.am    187 MET   -0.4700
   2961 CA        -52.5740   -4.5980  -42.7700 C.3     187 MET    0.3100
   2962 C         -51.4960   -5.5270  -43.2660 C.2     187 MET    0.0700
   2963 O         -50.4610   -5.6620  -42.6270 O.2     187 MET    0.0900
   2964 CB        -53.7760   -5.4500  -42.3680 C.3     187 MET   -0.1800
   2965 CG        -53.5310   -6.5300  -41.3090 C.3     187 MET    0.0900
   2966 SD        -54.9150   -7.6900  -41.2710 S.3     187 MET    0.0900
   2967 CE        -54.5120   -8.7080  -42.7010 C.3     187 MET   -0.1400
   2968 HN        -53.9440   -3.5720  -43.9780 H       187 MET    0.0900
   2969 HA        -52.1930   -4.0570  -41.9170 H       187 MET    0.0900
   2970 HB1       -54.1550   -5.9520  -43.2830 H       187 MET   -0.0900
   2971 HB2       -54.5600   -4.7670  -41.9800 H       187 MET   -0.2200
   2972 HG1       -53.4110   -6.0470  -40.3170 H       187 MET    0.0900
   2973 HG2       -52.5890   -7.0680  -41.5490 H       187 MET    0.0900
   2974 HE1       -53.5230   -9.2000  -42.5810 H       187 MET    0.0900
   2975 HE2       -54.4750   -8.0830  -43.6180 H       187 MET    0.5100
   2976 HE3       -55.2760   -9.5030  -42.8340 H       187 MET   -0.5100
   2977 N         -51.7570   -6.1620  -44.4090 N.am    188 VAL   -0.4700
   2978 CA        -50.8260   -7.1000  -45.0260 C.3     188 VAL    0.3100
   2979 C         -49.4950   -6.4340  -45.3730 C.2     188 VAL    0.0700
   2980 O         -48.4330   -6.9560  -45.0340 O.2     188 VAL    0.0900
   2981 CB        -51.4120   -7.7490  -46.3150 C.3     188 VAL   -0.0900
   2982 CG1       -50.3710   -8.5850  -46.9960 C.3     188 VAL    0.0900
   2983 CG2       -52.6380   -8.5990  -45.9840 C.3     188 VAL   -0.2700
   2984 HN        -52.6140   -6.0210  -44.8990 H       188 VAL    0.0900
   2985 HA        -50.6020   -7.8640  -44.2970 H       188 VAL    0.0900
   2986 HB        -51.7570   -6.9520  -47.0070 H       188 VAL    0.0900
   2987 HG11      -49.8960   -9.2730  -46.2650 H       188 VAL   -0.2700
   2988 HG12      -49.5860   -7.9300  -47.4300 H       188 VAL    0.0900
   2989 HG13      -50.8400   -9.1900  -47.8000 H       188 VAL    0.0900
   2990 HG21      -53.4260   -7.9680  -45.5170 H       188 VAL    0.0900
   2991 HG22      -52.3600   -9.4030  -45.2690 H       188 VAL    0.5100
   2992 HG23      -53.0480   -9.0490  -46.9130 H       188 VAL   -0.5100
   2993 N         -49.5520   -5.2840  -46.0460 N.am    189 PHE   -0.4700
   2994 CA        -48.3390   -4.5640  -46.3910 C.3     189 PHE    0.3100
   2995 C         -47.5330   -4.2050  -45.1490 C.2     189 PHE    0.0700
   2996 O         -46.3600   -4.5330  -45.0530 O.2     189 PHE    0.0900
   2997 CB        -48.6430   -3.2870  -47.1610 C.3     189 PHE   -0.1800
   2998 CG        -47.4280   -2.4420  -47.3920 C.ar    189 PHE    0.0900
   2999 CD1       -46.5090   -2.7880  -48.3800 C.ar    189 PHE    0.0900
   3000 CD2       -47.1950   -1.2980  -46.6260 C.ar    189 PHE    0.0000
   3001 CE1       -45.3690   -2.0080  -48.6030 C.ar    189 PHE   -0.1150
   3002 CE2       -46.0600   -0.5100  -46.8420 C.ar    189 PHE    0.1150
   3003 CZ        -45.1470   -0.8680  -47.8330 C.ar    189 PHE   -0.1150
   3004 HN        -50.4130   -4.8750  -46.3370 H       189 PHE    0.1150
   3005 HA        -47.7240   -5.2200  -46.9890 H       189 PHE   -0.1150
   3006 HB1       -49.3710   -2.6750  -46.5880 H       189 PHE    0.1150
   3007 HB2       -49.0620   -3.5470  -48.1560 H       189 PHE   -0.1150
   3008 HD1       -46.6780   -3.6690  -48.9790 H       189 PHE    0.1150
   3009 HD2       -47.9000   -1.0180  -45.8580 H       189 PHE   -0.1150
   3010 HE1       -44.6620   -2.2890  -49.3710 H       189 PHE    0.1150
   3011 HE2       -45.8910    0.3730  -46.2420 H       189 PHE    0.5100
   3012 HZ        -44.2690   -0.2620  -48.0030 H       189 PHE   -0.5100
   3013 N         -48.1820   -3.5350  -44.2080 N.am    190 VAL   -0.4700
   3014 CA        -47.5110   -3.0740  -42.9950 C.3     190 VAL    0.3100
   3015 C         -46.9830   -4.2180  -42.1570 C.2     190 VAL    0.0700
   3016 O         -45.8540   -4.1370  -41.6960 O.2     190 VAL    0.0900
   3017 CB        -48.4110   -2.1630  -42.1220 C.3     190 VAL   -0.0900
   3018 CG1       -47.7450   -1.8660  -40.7810 C.3     190 VAL    0.0900
   3019 CG2       -48.7020   -0.8730  -42.8540 C.3     190 VAL   -0.2700
   3020 HN        -49.1520   -3.3170  -44.2850 H       190 VAL    0.0900
   3021 HA        -46.6280   -2.5330  -43.2990 H       190 VAL    0.0900
   3022 HB        -49.3840   -2.6690  -41.9440 H       190 VAL    0.0900
   3023 HG11      -46.7020   -1.5180  -40.9410 H       190 VAL   -0.2700
   3024 HG12      -47.7200   -2.7870  -40.1590 H       190 VAL    0.0900
   3025 HG13      -48.3060   -1.0690  -40.2470 H       190 VAL    0.0900
   3026 HG21      -49.2260   -1.0870  -43.8100 H       190 VAL    0.0900
   3027 HG22      -47.7510   -0.3440  -43.0810 H       190 VAL    0.5100
   3028 HG23      -49.3520   -0.2230  -42.2310 H       190 VAL   -0.5100
   3029 N         -47.7700   -5.2740  -41.9600 N.am    191 TYR   -0.4700
   3030 CA        -47.3050   -6.3940  -41.1380 C.3     191 TYR    0.3100
   3031 C         -46.2760   -7.2730  -41.8370 C.2     191 TYR    0.0700
   3032 O         -45.6070   -8.0440  -41.1610 O.2     191 TYR    0.0900
   3033 CB        -48.4460   -7.2710  -40.6150 C.3     191 TYR   -0.1800
   3034 CG        -48.1100   -7.8630  -39.2560 C.ar    191 TYR    0.0900
   3035 CD1       -48.1220   -7.0730  -38.1190 C.ar    191 TYR    0.0900
   3036 CD2       -47.7830   -9.1980  -39.1020 C.ar    191 TYR    0.0000
   3037 CE1       -47.8150   -7.5930  -36.8560 C.ar    191 TYR   -0.1150
   3038 CE2       -47.4740   -9.7240  -37.8340 C.ar    191 TYR    0.1150
   3039 CZ        -47.4940   -8.9200  -36.7310 C.ar    191 TYR   -0.1150
   3040 OH        -47.1890   -9.4490  -35.4960 O.3     191 TYR    0.1150
   3041 HN        -48.6830   -5.3490  -42.3510 H       191 TYR    0.1100
   3042 HA        -46.7540   -5.9780  -40.3080 H       191 TYR   -0.5400
   3043 HB1       -48.6280   -8.1120  -41.3180 H       191 TYR    0.4300
   3044 HB2       -49.3690   -6.6630  -40.5020 H       191 TYR   -0.1150
   3045 HD1       -48.3760   -6.0270  -38.2090 H       191 TYR    0.1150
   3046 HD2       -47.7660   -9.8450  -39.9670 H       191 TYR   -0.1150
   3047 HE1       -47.8300   -6.9530  -35.9850 H       191 TYR    0.1150
   3048 HE2       -47.2180  -10.7690  -37.7330 H       191 TYR    0.5100
   3049 HH        -47.1490  -10.4040  -35.5840 H       191 TYR   -0.5100
   3050 N         -46.1340   -7.1840  -43.1640 N.am    192 SER   -0.4700
   3051 CA        -45.0420   -7.9090  -43.8170 C.3     192 SER    0.3100
   3052 C         -43.7700   -7.1500  -43.4530 C.2     192 SER    0.0700
   3053 O         -42.7530   -7.7740  -43.2160 O.2     192 SER    0.0900
   3054 CB        -45.2330   -8.0740  -45.3290 C.3     192 SER    0.0500
   3055 OG        -45.3900   -6.8470  -45.9910 O.3     192 SER    0.0900
   3056 HN        -46.7380   -6.6440  -43.7450 H       192 SER    0.0900
   3057 HA        -44.9800   -8.8810  -43.3510 H       192 SER   -0.6600
   3058 HB1       -46.1410   -8.6880  -45.5180 H       192 SER    0.4300
   3059 HB2       -44.3450   -8.5870  -45.7560 H       192 SER    0.5100
   3060 HG1       -46.1700   -6.4370  -45.6080 H       192 SER   -0.5100
   3061 N         -43.8440   -5.8060  -43.3930 N.am    193 ARG   -0.4700
   3062 CA        -42.7060   -4.9620  -42.9520 C.3     193 ARG    0.3100
   3063 C         -42.3180   -5.1530  -41.4920 C.2     193 ARG    0.0700
   3064 O         -41.1700   -4.9100  -41.1290 O.2     193 ARG    0.0900
   3065 CB        -42.9780   -3.4640  -43.1850 C.3     193 ARG   -0.1800
   3066 CG        -43.1780   -3.0610  -44.6190 C.3     193 ARG    0.0900
   3067 CD        -41.8740   -3.0860  -45.3890 C.3     193 ARG    0.0900
   3068 NE        -42.0770   -2.8700  -46.8260 N.pl3   193 ARG   -0.1800
   3069 CZ        -41.0970   -2.8470  -47.7460 C.cat   193 ARG    0.0900
   3070 NH1       -39.8110   -3.0260  -47.4000 N.pl3   193 ARG    0.0900
   3071 NH2       -41.4040   -2.6420  -49.0320 N.pl3   193 ARG    0.2000
   3072 HN        -44.6730   -5.3150  -43.6450 H       193 ARG    0.0900
   3073 HA        -41.8330   -5.2710  -43.5080 H       193 ARG    0.0900
   3074 HB1       -42.1160   -2.8920  -42.7830 H       193 ARG   -0.7000
   3075 HB2       -43.8910   -3.1880  -42.6180 H       193 ARG    0.4400
   3076 HG1       -43.6000   -2.0340  -44.6520 H       193 ARG    0.6400
   3077 HG2       -43.8970   -3.7600  -45.0970 H       193 ARG   -0.8000
   3078 HD1       -41.3860   -4.0760  -45.2630 H       193 ARG    0.4600
   3079 HD2       -41.2060   -2.2800  -45.0180 H       193 ARG    0.4600
   3080 HE        -43.0130   -2.7300  -47.1460 H       193 ARG   -0.8000
   3081 HH11      -39.5800   -3.3280  -46.4750 H       193 ARG    0.4600
   3082 HH12      -39.0860   -2.8580  -48.0680 H       193 ARG    0.4600
   3083 HH21      -42.3570   -2.5080  -49.3020 H       193 ARG    0.5100
   3084 HH22      -40.6810   -2.6230  -49.7220 H       193 ARG   -0.5100
   3085 N         -43.2690   -5.5750  -40.6550 N.am    194 VAL   -0.4700
   3086 CA        -42.9990   -5.8950  -39.2590 C.3     194 VAL    0.3100
   3087 C         -42.1330   -7.1490  -39.2010 C.2     194 VAL    0.0700
   3088 O         -41.1400   -7.1770  -38.4630 O.2     194 VAL    0.0900
   3089 CB        -44.2980   -6.0770  -38.4500 C.3     194 VAL   -0.0900
   3090 CG1       -44.0290   -6.7700  -37.1340 C.3     194 VAL    0.0900
   3091 CG2       -44.9580   -4.7150  -38.2120 C.3     194 VAL   -0.2700
   3092 HN        -44.2140   -5.6910  -40.9510 H       194 VAL    0.0900
   3093 HA        -42.4160   -5.0870  -38.8430 H       194 VAL    0.0900
   3094 HB        -45.0150   -6.6840  -39.0430 H       194 VAL    0.0900
   3095 HG11      -43.1900   -6.2700  -36.6030 H       194 VAL   -0.2700
   3096 HG12      -43.7520   -7.8310  -37.3140 H       194 VAL    0.0900
   3097 HG13      -44.9340   -6.7240  -36.4900 H       194 VAL    0.0900
   3098 HG21      -45.0370   -4.1570  -39.1700 H       194 VAL    0.0900
   3099 HG22      -44.3460   -4.1160  -37.5030 H       194 VAL    0.5100
   3100 HG23      -45.9790   -4.8560  -37.7990 H       194 VAL   -0.5100
   3101 N         -42.4920   -8.1870  -39.9730 N.am    195 PHE   -0.4700
   3102 CA        -41.6610   -9.4030  -40.0270 C.3     195 PHE    0.3100
   3103 C         -40.2650   -9.1160  -40.5360 C.2     195 PHE    0.0700
   3104 O         -39.3110   -9.5650  -39.9210 O.2     195 PHE    0.0900
   3105 CB        -42.3130  -10.5100  -40.8590 C.3     195 PHE   -0.1800
   3106 CG        -43.5170  -11.1200  -40.2100 C.ar    195 PHE    0.0900
   3107 CD1       -43.4830  -11.5340  -38.8700 C.ar    195 PHE    0.0900
   3108 CD2       -44.6840  -11.2920  -40.9240 C.ar    195 PHE    0.0000
   3109 CE1       -44.5810  -12.0950  -38.2740 C.ar    195 PHE   -0.1150
   3110 CE2       -45.7980  -11.8580  -40.3260 C.ar    195 PHE    0.1150
   3111 CZ        -45.7400  -12.2620  -39.0000 C.ar    195 PHE   -0.1150
   3112 HN        -43.3180   -8.1840  -40.5320 H       195 PHE    0.1150
   3113 HA        -41.5110   -9.7420  -39.0130 H       195 PHE   -0.1150
   3114 HB1       -41.5780  -11.3270  -41.0220 H       195 PHE    0.1150
   3115 HB2       -42.6420  -10.0910  -41.8340 H       195 PHE   -0.1150
   3116 HD1       -42.5740  -11.4090  -38.3000 H       195 PHE    0.1150
   3117 HD2       -44.7300  -10.9830  -41.9580 H       195 PHE   -0.1150
   3118 HE1       -44.5380  -12.4050  -37.2400 H       195 PHE    0.1150
   3119 HE2       -46.7090  -11.9860  -40.8910 H       195 PHE    0.5100
   3120 HZ        -46.6070  -12.7070  -38.5350 H       195 PHE   -0.5100
   3121 N         -40.1360   -8.3700  -41.6350 N.am    196 GLN   -0.4700
   3122 CA        -38.8080   -7.9610  -42.1330 C.3     196 GLN    0.3100
   3123 C         -37.9880   -7.2950  -41.0490 C.2     196 GLN    0.0700
   3124 O         -36.8230   -7.5970  -40.8980 O.2     196 GLN    0.0900
   3125 CB        -38.9030   -6.9770  -43.2790 C.3     196 GLN   -0.1800
   3126 CG        -39.5700   -7.5130  -44.5420 C.3     196 GLN    0.0900
   3127 CD        -39.4540   -6.5560  -45.7360 C.2     196 GLN    0.0900
   3128 NE2       -40.1550   -6.8960  -46.8370 N.am    196 GLN   -0.1800
   3129 OE1       -38.7500   -5.5280  -45.6790 O.2     196 GLN    0.0900
   3130 HN        -40.9230   -8.0590  -42.1640 H       196 GLN    0.0900
   3131 HA        -38.2920   -8.8520  -42.4550 H       196 GLN    0.5500
   3132 HB1       -37.8740   -6.6530  -43.5420 H       196 GLN   -0.5500
   3133 HB2       -39.4790   -6.0940  -42.9300 H       196 GLN   -0.6200
   3134 HG1       -40.6470   -7.6850  -44.3340 H       196 GLN    0.3200
   3135 HG2       -39.0930   -8.4770  -44.8190 H       196 GLN    0.3000
   3136 HE21      -40.1240   -6.3150  -47.6510 H       196 GLN    0.5100
   3137 HE22      -40.7080   -7.7300  -46.8410 H       196 GLN   -0.5100
   3138 N         -38.6080   -6.3800  -40.2900 N.am    197 GLU   -0.4700
   3139 CA        -37.9130   -5.7220  -39.1810 C.3     197 GLU    0.3100
   3140 C         -37.5270   -6.7050  -38.1010 C.2     197 GLU    0.0700
   3141 O         -36.3830   -6.7260  -37.6940 O.2     197 GLU    0.0900
   3142 CB        -38.7420   -4.5840  -38.5690 C.3     197 GLU   -0.1800
   3143 CG        -38.4790   -3.2610  -39.2450 C.3     197 GLU    0.0900
   3144 CD        -37.0470   -2.8060  -39.0550 C.2     197 GLU    0.0900
   3145 OE1       -36.5130   -3.0140  -37.9380 O.co2   197 GLU   -0.2800
   3146 OE2       -36.4650   -2.2490  -40.0150 O.co2   197 GLU    0.0900
   3147 HN        -39.5550   -6.1110  -40.4440 H       197 GLU    0.0900
   3148 HA        -36.9810   -5.3340  -39.5630 H       197 GLU    0.6200
   3149 HB1       -38.4900   -4.4930  -37.4910 H       197 GLU   -0.7600
   3150 HB2       -39.8200   -4.8300  -38.6660 H       197 GLU   -0.7600
   3151 HG1       -39.1570   -2.4920  -38.8200 H       197 GLU    0.5100
   3152 HG2       -38.6790   -3.3620  -40.3330 H       197 GLU   -0.5100
   3153 N         -38.4800   -7.5130  -37.6570 N.am    198 ALA   -0.4700
   3154 CA        -38.2090   -8.5390  -36.6710 C.3     198 ALA    0.3100
   3155 C         -37.0190   -9.4100  -37.1170 C.2     198 ALA    0.0700
   3156 O         -36.0910   -9.6150  -36.3520 O.2     198 ALA    0.0900
   3157 CB        -39.4400   -9.3810  -36.4370 C.3     198 ALA   -0.2700
   3158 HN        -39.4210   -7.4520  -37.9810 H       198 ALA    0.0900
   3159 HA        -37.9070   -8.0530  -35.7540 H       198 ALA    0.0900
   3160 HB1       -39.7520   -9.8710  -37.3840 H       198 ALA    0.0900
   3161 HB2       -40.2730   -8.7400  -36.0760 H       198 ALA    0.5100
   3162 HB3       -39.2210  -10.1690  -35.6850 H       198 ALA   -0.5100
   3163 N         -37.0500   -9.9020  -38.3540 N.am    199 LYS   -0.4700
   3164 CA        -35.9550  -10.7290  -38.9080 C.3     199 LYS    0.3100
   3165 C         -34.6200  -10.0060  -38.9020 C.2     199 LYS    0.0700
   3166 O         -33.5880  -10.6120  -38.6340 O.2     199 LYS    0.0900
   3167 CB        -36.2620  -11.1590  -40.3460 C.3     199 LYS   -0.1800
   3168 CG        -35.3590  -12.2980  -40.8690 C.3     199 LYS    0.0900
   3169 CD        -35.8440  -12.8620  -42.2150 C.3     199 LYS    0.0900
   3170 CE        -35.0240  -14.1090  -42.6630 C.3     199 LYS   -0.1800
   3171 NZ        -33.7050  -13.7990  -43.2860 N.4     199 LYS    0.0900
   3172 HN        -37.8170   -9.7330  -38.9670 H       199 LYS    0.0900
   3173 HA        -35.8420  -11.5970  -38.2760 H       199 LYS   -0.1800
   3174 HB1       -36.1360  -10.2780  -41.0110 H       199 LYS    0.0900
   3175 HB2       -37.3180  -11.4980  -40.3940 H       199 LYS    0.0900
   3176 HG1       -35.3460  -13.1180  -40.1210 H       199 LYS    0.2100
   3177 HG2       -34.3260  -11.9090  -40.9950 H       199 LYS    0.0500
   3178 HD1       -35.7500  -12.0720  -42.9900 H       199 LYS    0.0500
   3179 HD2       -36.9130  -13.1480  -42.1200 H       199 LYS   -0.3000
   3180 HE1       -35.6120  -14.6760  -43.4160 H       199 LYS    0.3300
   3181 HE2       -34.8220  -14.7480  -41.7770 H       199 LYS    0.3300
   3182 HZ1       -33.1140  -13.2800  -42.6050 H       199 LYS    0.3300
   3183 HZ2       -33.8510  -13.2150  -44.1330 H       199 LYS    0.5100
   3184 HZ3       -33.2310  -14.6850  -43.5530 H       199 LYS   -0.5100
   3185 N         -34.6650   -8.7070  -39.1960 N.am    200 ARG   -0.4700
   3186 CA        -33.4870   -7.8450  -39.2610 C.3     200 ARG    0.3100
   3187 C         -32.8640   -7.5670  -37.8950 C.2     200 ARG    0.0700
   3188 O         -31.7360   -7.1280  -37.8270 O.2     200 ARG    0.0900
   3189 CB        -33.8520   -6.5250  -39.9470 C.3     200 ARG   -0.1800
   3190 CG        -32.6730   -5.6310  -40.3780 C.3     200 ARG    0.0900
   3191 CD        -33.1030   -4.1940  -40.7000 C.3     200 ARG    0.0900
   3192 NE        -33.6490   -3.5050  -39.5210 N.pl3   200 ARG   -0.1800
   3193 CZ        -32.9450   -2.9170  -38.5390 C.cat   200 ARG    0.0900
   3194 NH1       -31.6060   -2.8980  -38.5380 N.pl3   200 ARG    0.0900
   3195 NH2       -33.5890   -2.3260  -37.5240 N.pl3   200 ARG    0.2000
   3196 HN        -35.5310   -8.2540  -39.3910 H       200 ARG    0.0900
   3197 HA        -32.7200   -8.3620  -39.8180 H       200 ARG    0.0900
   3198 HB1       -34.4820   -5.9390  -39.2450 H       200 ARG   -0.7000
   3199 HB2       -34.4470   -6.7630  -40.8530 H       200 ARG    0.4400
   3200 HG1       -32.2020   -6.0730  -41.2810 H       200 ARG    0.6400
   3201 HG2       -31.9250   -5.6040  -39.5580 H       200 ARG   -0.8000
   3202 HD1       -33.8930   -4.2060  -41.4800 H       200 ARG    0.4600
   3203 HD2       -32.2250   -3.6110  -41.0550 H       200 ARG    0.4600
   3204 HE        -34.6440   -3.4710  -39.4440 H       200 ARG   -0.8000
   3205 HH11      -31.1000   -3.3300  -39.2840 H       200 ARG    0.4600
   3206 HH12      -31.1130   -2.4510  -37.7920 H       200 ARG    0.4600
   3207 HH21      -34.5890   -2.3240  -37.5000 H       200 ARG    0.5100
   3208 HH22      -33.0700   -1.8870  -36.7910 H       200 ARG   -0.5100
   3209 N         -33.5760   -7.8210  -36.8050 N.am    201 GLN   -0.4700
   3210 CA        -33.0080   -7.6670  -35.4570 C.3     201 GLN    0.3100
   3211 C         -32.1260   -8.8370  -35.0640 C.2     201 GLN    0.0700
   3212 O         -31.3040   -8.7160  -34.1480 O.2     201 GLN    0.0900
   3213 CB        -34.1010   -7.5670  -34.4290 C.3     201 GLN   -0.1800
   3214 CG        -34.9790   -6.3530  -34.6150 C.3     201 GLN    0.0900
   3215 CD        -36.0020   -6.1800  -33.4930 C.2     201 GLN    0.0900
   3216 NE2       -36.6120   -5.0960  -33.3950 N.am    201 GLN   -0.1800
   3217 OE1       -36.2030   -7.2120  -32.6560 O.2     201 GLN    0.0900
   3218 HN        -34.5230   -8.1260  -36.8500 H       201 GLN    0.0900
   3219 HA        -32.4030   -6.7730  -35.4490 H       201 GLN    0.5500
   3220 HB1       -33.6380   -7.5230  -33.4210 H       201 GLN   -0.5500
   3221 HB2       -34.7340   -8.4770  -34.4940 H       201 GLN   -0.6200
   3222 HG1       -35.5250   -6.4460  -35.5770 H       201 GLN    0.3200
   3223 HG2       -34.3360   -5.4470  -34.6460 H       201 GLN    0.3000
   3224 HE21      -37.1710   -4.9090  -32.5870 H       201 GLN    0.5100
   3225 HE22      -36.5420   -4.4150  -34.1230 H       201 GLN   -0.5100
   3226 N         -32.2330   -9.9520  -35.8110 N.am    202 LEU   -0.4700
   3227 CA        -31.4750  -11.1700  -35.6150 C.3     202 LEU    0.3100
   3228 CAT       -28.7640   -9.9750  -38.0310 C.3     202 LEU    0.0700
   3229 C         -30.2270  -11.1900  -36.4910 C.2     202 LEU    0.0900
   3230 O         -29.5200  -12.1940  -36.5670 O.2     202 LEU   -0.1800
   3231 CB        -32.3480  -12.3950  -36.0030 C.3     202 LEU    0.0900
   3232 CG        -33.7290  -12.4670  -35.3160 C.3     202 LEU    0.0900
   3233 CD1       -34.5770  -13.5840  -35.9410 C.3     202 LEU   -0.0900
   3234 CD2       -33.5950  -12.6630  -33.7980 C.3     202 LEU    0.0900
   3235 NT        -29.9260  -10.0710  -37.1810 N.pl3   202 LEU   -0.2700
   3236 HN        -32.8730   -9.9880  -36.5730 H       202 LEU    0.0900
   3237 HNT       -30.4980   -9.2560  -37.1350 H       202 LEU    0.0900
   3238 HA        -31.1840  -11.2250  -34.5760 H       202 LEU    0.0900
   3239 HB1       -31.7860  -13.3160  -35.7440 H       202 LEU   -0.2700
   3240 HB2       -32.5110  -12.3680  -37.1010 H       202 LEU    0.0900
   3241 HG        -34.2530  -11.4940  -35.4340 H       202 LEU    0.0900
   3242 HD11      -34.0670  -14.5630  -35.8220 H       202 LEU    0.0900
   3243 HD12      -34.7200  -13.3890  -37.0260 H       202 LEU    0.5100
   3244 HD13      -35.5670  -13.6360  -35.4380 H       202 LEU   -0.5100
   3245 HD21      -33.0320  -11.8170  -33.3510 H       202 LEU   -0.4700
   3246 HD22      -33.0460  -13.6060  -33.5860 H       202 LEU    0.3100
   3247 HD23      -34.6030  -12.7040  -33.3320 H       202 LEU   -0.1100
   3248 HT1       -28.8240  -10.7440  -38.8300 H       202 LEU    0.0900
   3249 HT2       -27.8450  -10.1490  -37.4310 H       202 LEU    0.0900
   3250 HT3       -28.7250   -8.9700  -38.5010 H       202 LEU    0.0900
   3251 N         -34.9640  -17.2030  -35.1460 N.am    203 LYS   -0.2700
   3252 CA        -36.1380  -17.2770  -36.0080 C.3     203 LYS    0.0900
   3253 CAY       -33.4900  -16.4710  -33.4060 C.3     203 LYS    0.0900
   3254 C         -37.3810  -17.7870  -35.2680 C.2     203 LYS    0.0900
   3255 O         -37.5510  -18.9930  -35.1070 O.2     203 LYS    0.5100
   3256 CB        -35.8550  -18.2890  -37.1660 C.3     203 LYS   -0.5100
   3257 CG        -34.5310  -18.1320  -37.9420 C.3     203 LYS   -0.4700
   3258 CD        -34.2290  -19.4100  -38.7610 C.3     203 LYS    0.3100
   3259 CE        -32.8200  -19.4610  -39.3710 C.3     203 LYS    0.0700
   3260 NZ        -32.5640  -20.7910  -39.9780 N.4     203 LYS    0.0900
   3261 CY        -34.8480  -16.5290  -33.9900 C.2     203 LYS   -0.1800
   3262 OY        -35.7990  -16.0080  -33.4180 O.2     203 LYS    0.0900
   3263 HN        -34.1870  -17.7210  -35.4900 H       203 LYS    0.0900
   3264 HA        -36.3360  -16.2910  -36.4020 H       203 LYS   -0.1800
   3265 HB1       -36.6840  -18.2000  -37.8980 H       203 LYS    0.0900
   3266 HB2       -35.8670  -19.3090  -36.7270 H       203 LYS    0.0900
   3267 HG1       -33.7010  -17.9500  -37.2260 H       203 LYS   -0.1800
   3268 HG2       -34.6070  -17.2640  -38.6310 H       203 LYS    0.0900
   3269 HD1       -34.9690  -19.4780  -39.5860 H       203 LYS    0.0900
   3270 HD2       -34.3520  -20.2880  -38.0930 H       203 LYS    0.2100
   3271 HE1       -32.0580  -19.2900  -38.5810 H       203 LYS    0.0500
   3272 HE2       -32.7240  -18.6930  -40.1680 H       203 LYS    0.0500
   3273 HZ1       -33.2630  -20.9710  -40.7270 H       203 LYS   -0.3000
   3274 HZ2       -32.6420  -21.5270  -39.2480 H       203 LYS    0.3300
   3275 HZ3       -31.6070  -20.8070  -40.3850 H       203 LYS    0.3300
   3276 HY1       -33.5210  -15.9140  -32.4470 H       203 LYS    0.3300
   3277 HY2       -32.8030  -15.9460  -34.1050 H       203 LYS    0.5100
   3278 HY3       -33.1190  -17.5010  -33.2130 H       203 LYS   -0.5100
   3279 N         -38.2750  -16.8920  -34.7650 N.am    204 PHE   -0.4700
   3280 CA        -39.3450  -17.2660  -33.8330 C.3     204 PHE    0.3100
   3281 C         -38.8670  -18.0850  -32.6400 C.2     204 PHE    0.0700
   3282 O         -39.5590  -18.9850  -32.1750 O.2     204 PHE    0.0900
   3283 CB        -40.4710  -17.9830  -34.5880 C.3     204 PHE   -0.1800
   3284 CG        -41.0280  -17.1710  -35.7150 C.ar    204 PHE    0.0900
   3285 CD1       -40.9410  -17.6000  -37.0320 C.ar    204 PHE    0.0900
   3286 CD2       -41.6460  -15.9500  -35.4510 C.ar    204 PHE    0.0000
   3287 CE1       -41.4670  -16.8260  -38.0660 C.ar    204 PHE   -0.1150
   3288 CE2       -42.1660  -15.1830  -36.4800 C.ar    204 PHE    0.1150
   3289 CZ        -42.0780  -15.6230  -37.7850 C.ar    204 PHE   -0.1150
   3290 HN        -38.2400  -15.9280  -35.0130 H       204 PHE    0.1150
   3291 HA        -39.7160  -16.3660  -33.3670 H       204 PHE   -0.1150
   3292 HB1       -41.3060  -18.1960  -33.8870 H       204 PHE    0.1150
   3293 HB2       -40.0820  -18.9300  -35.0200 H       204 PHE   -0.1150
   3294 HD1       -40.4630  -18.5420  -37.2580 H       204 PHE    0.1150
   3295 HD2       -41.7200  -15.5990  -34.4320 H       204 PHE   -0.1150
   3296 HE1       -41.3970  -17.1690  -39.0870 H       204 PHE    0.1150
   3297 HE2       -42.6410  -14.2380  -36.2610 H       204 PHE    0.5100
   3298 HZ        -42.4860  -15.0250  -38.5860 H       204 PHE   -0.5100
   3299 N         -37.6700  -17.7520  -32.1610 N.am    205 CYS   -0.4700
   3300 CA        -37.1230  -18.3070  -30.9510 C.3     205 CYS    0.3100
   3301 C         -37.4470  -17.3390  -29.8020 C.2     205 CYS    0.0700
   3302 O         -37.8800  -17.7700  -28.7470 O.2     205 CYS    0.0900
   3303 CB        -35.6190  -18.5370  -31.0790 C.3     205 CYS   -0.1100
   3304 SG        -35.1320  -19.9050  -32.2550 S.3     205 CYS    0.0900
   3305 HN        -37.0890  -17.0920  -32.6300 H       205 CYS    0.0900
   3306 HA        -37.6280  -19.2420  -30.7560 H       205 CYS   -0.2300
   3307 HB1       -35.2230  -18.7730  -30.0700 H       205 CYS    0.1600
   3308 HB2       -35.1580  -17.5880  -31.4220 H       205 CYS    0.5100
   3309 HG1       -35.6970  -19.3510  -33.3180 H       205 CYS   -0.5100
   3310 N         -37.2360  -16.0380  -30.0190 N.am    206 LEU   -0.4700
   3311 CA        -37.4770  -15.0280  -29.0070 C.3     206 LEU    0.3100
   3312 C         -38.9560  -14.9100  -28.7020 C.2     206 LEU    0.0700
   3313 O         -39.7670  -14.8920  -29.6190 O.2     206 LEU    0.0900
   3314 CB        -36.9850  -13.6660  -29.4850 C.3     206 LEU   -0.1800
   3315 CG        -35.4940  -13.4310  -29.7130 C.3     206 LEU    0.0900
   3316 CD1       -35.2850  -12.0600  -30.3570 C.3     206 LEU    0.0900
   3317 CD2       -34.7210  -13.5580  -28.4150 C.3     206 LEU   -0.0900
   3318 HN        -36.8980  -15.7000  -30.8940 H       206 LEU    0.0900
   3319 HA        -36.9550  -15.3240  -28.1090 H       206 LEU   -0.2700
   3320 HB1       -37.3150  -12.9220  -28.7310 H       206 LEU    0.0900
   3321 HB2       -37.4940  -13.4600  -30.4470 H       206 LEU    0.0900
   3322 HG        -35.0900  -14.2230  -30.3800 H       206 LEU    0.0900
   3323 HD11      -35.3360  -11.2640  -29.5860 H       206 LEU   -0.2700
   3324 HD12      -36.0770  -11.8730  -31.1130 H       206 LEU    0.0900
   3325 HD13      -34.2860  -12.0200  -30.8440 H       206 LEU    0.0900
   3326 HD21      -34.8550  -14.5750  -27.9870 H       206 LEU    0.0900
   3327 HD22      -35.0930  -12.8130  -27.6790 H       206 LEU    0.5100
   3328 HD23      -33.6390  -13.3920  -28.6010 H       206 LEU   -0.5100
   3329 N         -39.2990  -14.8280  -27.4170 N.am    207 LYS   -0.4700
   3330 CA        -40.7010  -14.6130  -26.9690 C.3     207 LYS    0.3100
   3331 C         -41.4260  -13.5020  -27.7370 C.2     207 LYS    0.0700
   3332 O         -42.5760  -13.6580  -28.1160 O.2     207 LYS    0.0900
   3333 CB        -40.7540  -14.3190  -25.4530 C.3     207 LYS   -0.1800
   3334 CG        -39.9790  -13.0530  -25.0070 C.3     207 LYS    0.0900
   3335 CD        -39.8420  -12.9080  -23.5010 C.3     207 LYS    0.0900
   3336 CE        -38.9470  -11.7000  -23.1530 C.3     207 LYS   -0.1800
   3337 NZ        -38.5360  -11.7140  -21.7210 N.4     207 LYS    0.0900
   3338 HN        -38.6220  -14.9070  -26.6900 H       207 LYS    0.0900
   3339 HA        -41.2640  -15.5060  -27.1980 H       207 LYS   -0.1800
   3340 HB1       -40.3310  -15.1930  -24.9140 H       207 LYS    0.0900
   3341 HB2       -41.8180  -14.1960  -25.1600 H       207 LYS    0.0900
   3342 HG1       -40.5090  -12.1590  -25.3990 H       207 LYS    0.2100
   3343 HG2       -38.9610  -13.0900  -25.4500 H       207 LYS    0.0500
   3344 HD1       -39.3910  -13.8330  -23.0810 H       207 LYS    0.0500
   3345 HD2       -40.8480  -12.7640  -23.0510 H       207 LYS   -0.3000
   3346 HE1       -39.5040  -10.7570  -23.3370 H       207 LYS    0.3300
   3347 HE2       -38.0240  -11.7270  -23.7700 H       207 LYS    0.3300
   3348 HZ1       -38.0030  -12.5840  -21.5210 H       207 LYS    0.3300
   3349 HZ2       -39.3820  -11.6790  -21.1170 H       207 LYS    0.5100
   3350 HZ3       -37.9360  -10.8870  -21.5250 H       207 LYS   -0.5100
   3351 N         -40.7420  -12.3880  -27.9630 N.am    208 GLU   -0.4700
   3352 CA        -41.3090  -11.2530  -28.6940 C.3     208 GLU    0.3100
   3353 C         -41.5890  -11.5910  -30.1520 C.2     208 GLU    0.0700
   3354 O         -42.5920  -11.1590  -30.6940 O.2     208 GLU    0.0900
   3355 CB        -40.4370   -9.9810  -28.5790 C.3     208 GLU   -0.1800
   3356 CG        -38.9430  -10.0970  -28.9990 C.3     208 GLU    0.0900
   3357 CD        -37.9870  -10.5520  -27.8780 C.2     208 GLU    0.0900
   3358 OE1       -38.4210  -11.0460  -26.8040 O.co2   208 GLU   -0.2800
   3359 OE2       -36.7800  -10.4110  -28.0960 O.co2   208 GLU    0.0900
   3360 HN        -39.8050  -12.2720  -27.6440 H       208 GLU    0.0900
   3361 HA        -42.2920  -11.0630  -28.2880 H       208 GLU    0.6200
   3362 HB1       -40.4620   -9.6520  -27.5190 H       208 GLU   -0.7600
   3363 HB2       -40.9030   -9.1970  -29.2110 H       208 GLU   -0.7600
   3364 HG1       -38.6000   -9.1030  -29.3560 H       208 GLU    0.5100
   3365 HG2       -38.8690  -10.8290  -29.8310 H       208 GLU   -0.5100
   3366 N         -40.7080  -12.3670  -30.7890 N.am    209 HSE   -0.4700
   3367 CA        -40.9320  -12.7900  -32.1710 C.3     209 HSE    0.3100
   3368 C         -42.0400  -13.8250  -32.2470 C.2     209 HSE    0.0700
   3369 O         -42.8500  -13.7820  -33.1830 O.2     209 HSE    0.0900
   3370 CB        -39.6330  -13.2950  -32.7930 C.3     209 HSE   -0.0800
   3371 CG        -38.6380  -12.2040  -33.0370 C.ar    209 HSE    0.0900
   3372 CD2       -38.6360  -10.9000  -32.6700 C.ar    209 HSE    0.0900
   3373 ND1       -37.4820  -12.4100  -33.7450 N.ar    209 HSE   -0.7000
   3374 CE1       -36.8010  -11.2810  -33.8040 C.ar    209 HSE    0.2200
   3375 NE2       -37.4760  -10.3440  -33.1610 N.ar    209 HSE    0.2500
   3376 HN        -39.8680  -12.6890  -30.3570 H       209 HSE    0.1300
   3377 HA        -41.3090  -11.9420  -32.7240 H       209 HSE   -0.3600
   3378 HB1       -39.8650  -13.7820  -33.7650 H       209 HSE    0.3200
   3379 HB2       -39.1750  -14.0420  -32.1120 H       209 HSE   -0.0500
   3380 HD2       -39.3710  -10.3420  -32.1030 H       209 HSE    0.0900
   3381 HE1       -35.8410  -11.1210  -34.2940 H       209 HSE    0.5100
   3382 HE2       -37.2030   -9.3900  -33.0430 H       209 HSE   -0.5100
   3383 N         -42.0880  -14.7430  -31.2750 N.am    210 LYS   -0.4700
   3384 CA        -43.2230  -15.6640  -31.1610 C.3     210 LYS    0.3100
   3385 C         -44.5440  -14.8810  -31.0590 C.2     210 LYS    0.0700
   3386 O         -45.5000  -15.2000  -31.7540 O.2     210 LYS    0.0900
   3387 CB        -43.0910  -16.5960  -29.9600 C.3     210 LYS   -0.1800
   3388 CG        -41.9200  -17.5800  -30.0570 C.3     210 LYS    0.0900
   3389 CD        -42.0300  -18.6570  -28.9860 C.3     210 LYS    0.0900
   3390 CE        -40.8980  -19.6670  -29.0760 C.3     210 LYS   -0.1800
   3391 NZ        -40.8980  -20.3900  -30.3710 N.4     210 LYS    0.0900
   3392 HN        -41.3660  -14.8410  -30.5950 H       210 LYS    0.0900
   3393 HA        -43.2690  -16.2410  -32.0720 H       210 LYS   -0.1800
   3394 HB1       -44.0310  -17.1780  -29.8630 H       210 LYS    0.0900
   3395 HB2       -42.9530  -15.9770  -29.0490 H       210 LYS    0.0900
   3396 HG1       -40.9650  -17.0280  -29.9260 H       210 LYS    0.2100
   3397 HG2       -41.9240  -18.0580  -31.0600 H       210 LYS    0.0500
   3398 HD1       -42.9980  -19.1880  -29.1070 H       210 LYS    0.0500
   3399 HD2       -42.0070  -18.1760  -27.9860 H       210 LYS   -0.3000
   3400 HE1       -41.0070  -20.4210  -28.2680 H       210 LYS    0.3300
   3401 HE2       -39.9230  -19.1440  -28.9820 H       210 LYS    0.3300
   3402 HZ1       -40.4600  -19.7940  -31.1020 H       210 LYS    0.3300
   3403 HZ2       -41.8770  -20.6130  -30.6450 H       210 LYS    0.5100
   3404 HZ3       -40.3570  -21.2730  -30.2740 H       210 LYS   -0.5100
   3405 N         -44.5830  -13.8510  -30.1990 N.am    211 ALA   -0.4700
   3406 CA        -45.7860  -13.0020  -30.0510 C.3     211 ALA    0.3100
   3407 C         -46.1700  -12.3980  -31.3810 C.2     211 ALA    0.0700
   3408 O         -47.3430  -12.3940  -31.7180 O.2     211 ALA    0.0900
   3409 CB        -45.5860  -11.9040  -28.9930 C.3     211 ALA   -0.2700
   3410 HN        -43.8050  -13.6130  -29.6230 H       211 ALA    0.0900
   3411 HA        -46.6070  -13.6420  -29.7680 H       211 ALA    0.0900
   3412 HB1       -44.7370  -11.2480  -29.2800 H       211 ALA    0.0900
   3413 HB2       -45.3600  -12.3660  -28.0080 H       211 ALA    0.5100
   3414 HB3       -46.5030  -11.2830  -28.9140 H       211 ALA   -0.5100
   3415 N         -45.1920  -11.8920  -32.1470 N.am    212 LEU   -0.4700
   3416 CA        -45.4800  -11.3590  -33.5050 C.3     212 LEU    0.3100
   3417 C         -46.0860  -12.4080  -34.4710 C.2     212 LEU    0.0700
   3418 O         -46.9430  -12.0670  -35.2940 O.2     212 LEU    0.0900
   3419 CB        -44.2340  -10.7360  -34.1620 C.3     212 LEU   -0.1800
   3420 CG        -43.6060   -9.4560  -33.5890 C.3     212 LEU    0.0900
   3421 CD1       -42.3560   -9.1010  -34.3900 C.3     212 LEU    0.0900
   3422 CD2       -44.5750   -8.3190  -33.6050 C.3     212 LEU   -0.0900
   3423 HN        -44.2420  -11.8530  -31.8460 H       212 LEU    0.0900
   3424 HA        -46.2550  -10.6140  -33.4060 H       212 LEU   -0.2700
   3425 HB1       -44.5060  -10.5150  -35.2140 H       212 LEU    0.0900
   3426 HB2       -43.4440  -11.5130  -34.1460 H       212 LEU    0.0900
   3427 HG        -43.3340   -9.6170  -32.5230 H       212 LEU    0.0900
   3428 HD11      -42.6390   -8.7580  -35.4080 H       212 LEU   -0.2700
   3429 HD12      -41.7020   -9.9940  -34.4860 H       212 LEU    0.0900
   3430 HD13      -41.8010   -8.2830  -33.8820 H       212 LEU    0.0900
   3431 HD21      -45.4680   -8.5710  -32.9940 H       212 LEU    0.0900
   3432 HD22      -44.9040   -8.1160  -34.6460 H       212 LEU    0.5100
   3433 HD23      -44.0990   -7.4100  -33.1790 H       212 LEU   -0.5100
   3434 N         -45.6520  -13.6670  -34.3770 N.am    213 LYS   -0.4700
   3435 CA        -46.2470  -14.7420  -35.1950 C.3     213 LYS    0.3100
   3436 C         -47.7070  -14.9530  -34.7910 C.2     213 LYS    0.0700
   3437 O         -48.5530  -15.0980  -35.6510 O.2     213 LYS    0.0900
   3438 CB        -45.4640  -16.0360  -35.0610 C.3     213 LYS   -0.1800
   3439 CG        -45.8770  -17.1620  -36.0130 C.3     213 LYS    0.0900
   3440 CD        -44.8370  -18.2560  -35.9780 C.3     213 LYS    0.0900
   3441 CE        -45.2010  -19.4510  -36.8150 C.3     213 LYS   -0.1800
   3442 NZ        -44.0960  -20.4560  -36.7330 N.4     213 LYS    0.0900
   3443 HN        -44.9170  -13.9340  -33.7580 H       213 LYS    0.0900
   3444 HA        -46.2490  -14.4140  -36.2230 H       213 LYS   -0.1800
   3445 HB1       -45.5840  -16.4050  -34.0200 H       213 LYS    0.0900
   3446 HB2       -44.3920  -15.8100  -35.2400 H       213 LYS    0.0900
   3447 HG1       -45.9660  -16.7630  -37.0460 H       213 LYS    0.2100
   3448 HG2       -46.8620  -17.5720  -35.7010 H       213 LYS    0.0500
   3449 HD1       -44.7050  -18.5860  -34.9260 H       213 LYS    0.0500
   3450 HD2       -43.8760  -17.8430  -36.3500 H       213 LYS   -0.3000
   3451 HE1       -45.3300  -19.1550  -37.8770 H       213 LYS    0.3300
   3452 HE2       -46.1330  -19.9210  -36.4330 H       213 LYS    0.3300
   3453 HZ1       -43.9650  -20.7480  -35.7430 H       213 LYS    0.3300
   3454 HZ2       -43.2160  -20.0340  -37.0900 H       213 LYS    0.5100
   3455 HZ3       -44.3400  -21.2880  -37.3080 H       213 LYS   -0.5100
   3456 N         -47.9940  -14.9630  -33.4810 N.am    214 THR   -0.4700
   3457 CA        -49.3810  -15.0690  -32.9730 C.3     214 THR    0.3100
   3458 C         -50.2740  -14.0400  -33.6220 C.2     214 THR    0.0700
   3459 O         -51.3050  -14.3910  -34.1660 O.2     214 THR    0.0900
   3460 CB        -49.4860  -14.8790  -31.4380 C.3     214 THR    0.1400
   3461 CG2       -50.9290  -15.0590  -30.9520 C.3     214 THR    0.0900
   3462 OG1       -48.6370  -15.8130  -30.7590 O.3     214 THR   -0.6600
   3463 HN        -47.2810  -14.8980  -32.7870 H       214 THR    0.4300
   3464 HA        -49.7500  -16.0470  -33.2440 H       214 THR   -0.2700
   3465 HB        -49.1730  -13.8490  -31.1660 H       214 THR    0.0900
   3466 HG1       -48.6270  -15.5400  -29.8380 H       214 THR    0.0900
   3467 HG21      -51.2900  -16.0800  -31.2020 H       214 THR    0.0900
   3468 HG22      -51.5900  -14.3170  -31.4490 H       214 THR    0.5100
   3469 HG23      -50.9770  -14.9260  -29.8510 H       214 THR   -0.5100
   3470 N         -49.8720  -12.7740  -33.5710 N.am    215 LEU   -0.4700
   3471 CA        -50.6420  -11.7050  -34.2130 C.3     215 LEU    0.3100
   3472 C         -50.7750  -11.9300  -35.7170 C.2     215 LEU    0.0700
   3473 O         -51.8580  -11.7590  -36.2820 O.2     215 LEU    0.0900
   3474 CB        -50.0150  -10.3350  -33.9460 C.3     215 LEU   -0.1800
   3475 CG        -50.0050   -9.7980  -32.5080 C.3     215 LEU    0.0900
   3476 CD1       -49.2330   -8.4620  -32.4470 C.3     215 LEU    0.0900
   3477 CD2       -51.4250   -9.6390  -31.9530 C.3     215 LEU   -0.0900
   3478 HN        -49.0400  -12.4960  -33.0990 H       215 LEU    0.0900
   3479 HA        -51.6470  -11.7370  -33.8210 H       215 LEU   -0.2700
   3480 HB1       -50.5600   -9.5960  -34.5690 H       215 LEU    0.0900
   3481 HB2       -48.9600  -10.3860  -34.2840 H       215 LEU    0.0900
   3482 HG        -49.5190  -10.5390  -31.8380 H       215 LEU    0.0900
   3483 HD11      -49.7170   -7.7110  -33.1080 H       215 LEU   -0.2700
   3484 HD12      -48.1880   -8.6140  -32.7880 H       215 LEU    0.0900
   3485 HD13      -49.2340   -8.0720  -31.4060 H       215 LEU    0.0900
   3486 HD21      -51.9450  -10.6200  -31.9500 H       215 LEU    0.0900
   3487 HD22      -52.0020   -8.9340  -32.5880 H       215 LEU    0.5100
   3488 HD23      -51.3830   -9.2570  -30.9100 H       215 LEU   -0.5100
   3489 N         -49.6770  -12.3250  -36.3690 N.am    216 GLY   -0.4700
   3490 CA        -49.7100  -12.6660  -37.7950 C.3     216 GLY    0.3100
   3491 C         -50.7010  -13.7740  -38.1020 C.2     216 GLY   -0.0200
   3492 O         -51.3010  -13.7970  -39.1840 O.2     216 GLY    0.0900
   3493 HN        -48.7920  -12.4050  -35.9190 H       216 GLY    0.0900
   3494 HA1       -48.7200  -12.9870  -38.0830 H       216 GLY    0.5100
   3495 HA2       -49.9900  -11.7790  -38.3440 H       216 GLY   -0.5100
   3496 N         -50.8800  -14.6960  -37.1520 N.am    217 ILE   -0.4700
   3497 CA        -51.8180  -15.8150  -37.3110 C.3     217 ILE    0.3100
   3498 C         -53.2650  -15.3460  -37.1870 C.2     217 ILE    0.0700
   3499 O         -54.1470  -15.8640  -37.8810 O.2     217 ILE    0.0900
   3500 CB        -51.5040  -16.9810  -36.3260 C.3     217 ILE   -0.0900
   3501 CG1       -50.2030  -17.6740  -36.7350 C.3     217 ILE    0.0900
   3502 CG2       -52.6130  -18.0090  -36.3090 C.3     217 ILE   -0.2700
   3503 CD        -49.8580  -18.9020  -35.8910 C.3     217 ILE    0.0900
   3504 HN        -50.3800  -14.6650  -36.2900 H       217 ILE    0.0900
   3505 HA        -51.7470  -16.1620  -38.3300 H       217 ILE    0.0900
   3506 HB        -51.3750  -16.5690  -35.3030 H       217 ILE   -0.1800
   3507 HG11      -49.3720  -16.9420  -36.6460 H       217 ILE    0.0900
   3508 HG12      -50.2920  -17.9900  -37.7960 H       217 ILE    0.0900
   3509 HG21      -52.7490  -18.4400  -37.3240 H       217 ILE   -0.2700
   3510 HG22      -53.5660  -17.5300  -35.9960 H       217 ILE    0.0900
   3511 HG23      -52.3560  -18.8290  -35.6050 H       217 ILE    0.0900
   3512 HD1       -50.5670  -19.7280  -36.1110 H       217 ILE    0.0900
   3513 HD2       -49.9310  -18.6510  -34.8110 H       217 ILE    0.5100
   3514 HD3       -48.8290  -19.2460  -36.1260 H       217 ILE   -0.5100
   3515 N         -53.5030  -14.3700  -36.3090 N.am    218 ILE   -0.4700
   3516 CA        -54.8210  -13.7690  -36.1310 C.3     218 ILE    0.3100
   3517 C         -55.2030  -13.0720  -37.4260 C.2     218 ILE    0.0700
   3518 O         -56.3290  -13.2120  -37.9190 O.2     218 ILE    0.0900
   3519 CB        -54.8230  -12.7600  -34.9570 C.3     218 ILE   -0.0900
   3520 CG1       -54.5640  -13.4580  -33.6140 C.3     218 ILE    0.0900
   3521 CG2       -56.1230  -12.0450  -34.8660 C.3     218 ILE   -0.2700
   3522 CD        -55.6500  -14.3680  -33.1550 C.3     218 ILE    0.0900
   3523 HN        -52.7820  -14.0040  -35.7270 H       218 ILE    0.0900
   3524 HA        -55.5250  -14.5650  -35.9400 H       218 ILE    0.0900
   3525 HB        -54.0080  -12.0210  -35.1090 H       218 ILE   -0.1800
   3526 HG11      -54.4170  -12.6760  -32.8410 H       218 ILE    0.0900
   3527 HG12      -53.6310  -14.0530  -33.7080 H       218 ILE    0.0900
   3528 HG21      -56.9620  -12.7720  -34.8850 H       218 ILE   -0.2700
   3529 HG22      -56.2350  -11.3520  -35.7280 H       218 ILE    0.0900
   3530 HG23      -56.1730  -11.4700  -33.9160 H       218 ILE    0.0900
   3531 HD1       -55.9360  -15.0660  -33.9710 H       218 ILE    0.0900
   3532 HD2       -56.5440  -13.7740  -32.8670 H       218 ILE    0.5100
   3533 HD3       -55.3010  -14.9640  -32.2850 H       218 ILE   -0.5100
   3534 N         -54.2530  -12.3210  -37.9840 N.am    219 MET   -0.4700
   3535 CA        -54.4870  -11.5640  -39.2090 C.3     219 MET    0.3100
   3536 C         -54.7390  -12.4550  -40.3940 C.2     219 MET    0.0700
   3537 O         -55.7160  -12.2550  -41.1170 O.2     219 MET    0.0900
   3538 CB        -53.3090  -10.6350  -39.4870 C.3     219 MET   -0.1800
   3539 CG        -53.2010   -9.5220  -38.4560 C.3     219 MET    0.0900
   3540 SD        -51.6360   -8.6700  -38.4510 S.3     219 MET    0.0900
   3541 CE        -52.0040   -7.3690  -37.2520 C.3     219 MET   -0.1400
   3542 HN        -53.3410  -12.2440  -37.5900 H       219 MET    0.0900
   3543 HA        -55.3960  -10.9950  -39.0850 H       219 MET    0.0900
   3544 HB1       -53.4350  -10.1830  -40.4940 H       219 MET   -0.0900
   3545 HB2       -52.3700  -11.2280  -39.4750 H       219 MET   -0.2200
   3546 HG1       -53.3740   -9.9650  -37.4530 H       219 MET    0.0900
   3547 HG2       -54.0100   -8.7880  -38.6580 H       219 MET    0.0900
   3548 HE1       -52.2790   -7.7960  -36.2640 H       219 MET    0.0900
   3549 HE2       -52.8540   -6.7490  -37.6070 H       219 MET    0.5100
   3550 HE3       -51.1160   -6.7170  -37.1080 H       219 MET   -0.5100
   3551 N         -53.8630  -13.4440  -40.5860 N.am    220 GLY   -0.4700
   3552 CA        -53.9720  -14.3810  -41.7050 C.3     220 GLY    0.3100
   3553 C         -55.2430  -15.2090  -41.6750 C.2     220 GLY   -0.0200
   3554 O         -55.8620  -15.4400  -42.7120 O.2     220 GLY    0.0900
   3555 HN        -53.0900  -13.5880  -39.9730 H       220 GLY    0.0900
   3556 HA1       -53.1210  -15.0440  -41.6620 H       220 GLY    0.5100
   3557 HA2       -53.9510  -13.8060  -42.6180 H       220 GLY   -0.5100
   3558 N         -55.6290  -15.6530  -40.4790 N.am    221 THR   -0.4700
   3559 CA        -56.8460  -16.4290  -40.2900 C.3     221 THR    0.3100
   3560 C         -58.0670  -15.6070  -40.6670 C.2     221 THR    0.0700
   3561 O         -58.9210  -16.0890  -41.3940 O.2     221 THR    0.0900
   3562 CB        -56.9650  -16.9230  -38.8400 C.3     221 THR    0.1400
   3563 CG2       -58.2890  -17.6100  -38.6030 C.3     221 THR    0.0900
   3564 OG1       -55.9050  -17.8530  -38.5660 O.3     221 THR   -0.6600
   3565 HN        -55.0970  -15.4730  -39.6550 H       221 THR    0.4300
   3566 HA        -56.8150  -17.2670  -40.9680 H       221 THR   -0.2700
   3567 HB        -56.8850  -16.0660  -38.1380 H       221 THR    0.0900
   3568 HG1       -55.1250  -17.3210  -38.3870 H       221 THR    0.0900
   3569 HG21      -58.3910  -18.4850  -39.2790 H       221 THR    0.0900
   3570 HG22      -59.1220  -16.9040  -38.8080 H       221 THR    0.5100
   3571 HG23      -58.3480  -17.9650  -37.5520 H       221 THR   -0.5100
   3572 N         -58.1400  -14.3670  -40.1760 N.am    222 PHE   -0.4700
   3573 CA        -59.2280  -13.4490  -40.5310 C.3     222 PHE    0.3100
   3574 C         -59.3030  -13.2570  -42.0340 C.2     222 PHE    0.0700
   3575 O         -60.3830  -13.2510  -42.6020 O.2     222 PHE    0.0900
   3576 CB        -59.0430  -12.0790  -39.8700 C.3     222 PHE   -0.1800
   3577 CG        -60.2170  -11.1350  -40.0800 C.ar    222 PHE    0.0900
   3578 CD1       -61.2530  -11.0760  -39.1520 C.ar    222 PHE    0.0900
   3579 CD2       -60.2840  -10.3170  -41.1970 C.ar    222 PHE    0.0000
   3580 CE1       -62.3430  -10.2090  -39.3360 C.ar    222 PHE   -0.1150
   3581 CE2       -61.3640   -9.4540  -41.3910 C.ar    222 PHE    0.1150
   3582 CZ        -62.4000   -9.3980  -40.4500 C.ar    222 PHE   -0.1150
   3583 HN        -57.4570  -14.0090  -39.5450 H       222 PHE    0.1150
   3584 HA        -60.1570  -13.8950  -40.2080 H       222 PHE   -0.1150
   3585 HB1       -58.1430  -11.5850  -40.2950 H       222 PHE    0.1150
   3586 HB2       -58.9220  -12.2140  -38.7740 H       222 PHE   -0.1150
   3587 HD1       -61.2180  -11.7080  -38.2770 H       222 PHE    0.1150
   3588 HD2       -59.4900  -10.3490  -41.9280 H       222 PHE   -0.1150
   3589 HE1       -63.1370  -10.1780  -38.6060 H       222 PHE    0.1150
   3590 HE2       -61.4000   -8.8270  -42.2700 H       222 PHE    0.5100
   3591 HZ        -63.2330   -8.7270  -40.5960 H       222 PHE   -0.5100
   3592 N         -58.1420  -13.0990  -42.6700 N.am    223 THR   -0.4700
   3593 CA        -58.0700  -12.8840  -44.1080 C.3     223 THR    0.3100
   3594 C         -58.5920  -14.0780  -44.8600 C.2     223 THR    0.0700
   3595 O         -59.4240  -13.9260  -45.7280 O.2     223 THR    0.0900
   3596 CB        -56.6400  -12.5980  -44.5730 C.3     223 THR    0.1400
   3597 CG2       -56.5950  -12.3860  -46.0920 C.3     223 THR    0.0900
   3598 OG1       -56.1420  -11.4270  -43.9080 O.3     223 THR   -0.6600
   3599 HN        -57.2700  -13.1210  -42.1880 H       223 THR    0.4300
   3600 HA        -58.7110  -12.0480  -44.3470 H       223 THR   -0.2700
   3601 HB        -55.9830  -13.4600  -44.3280 H       223 THR    0.0900
   3602 HG1       -56.0150  -11.6780  -42.9900 H       223 THR    0.0900
   3603 HG21      -57.3690  -11.6490  -46.3980 H       223 THR    0.0900
   3604 HG22      -56.7940  -13.3460  -46.6130 H       223 THR    0.5100
   3605 HG23      -55.5990  -11.9980  -46.3900 H       223 THR   -0.5100
   3606 N         -58.1060  -15.2670  -44.5170 N.am    224 LEU   -0.4700
   3607 CA        -58.5230  -16.4980  -45.1900 C.3     224 LEU    0.3100
   3608 C         -59.9960  -16.8280  -44.9850 C.2     224 LEU    0.0700
   3609 O         -60.6250  -17.3980  -45.8680 O.2     224 LEU    0.0900
   3610 CB        -57.6510  -17.6730  -44.7250 C.3     224 LEU   -0.1800
   3611 CG        -56.1630  -17.6060  -45.1480 C.3     224 LEU    0.0900
   3612 CD1       -55.3490  -18.6800  -44.4280 C.3     224 LEU    0.0900
   3613 CD2       -55.9780  -17.7190  -46.6760 C.3     224 LEU   -0.0900
   3614 HN        -57.4370  -15.3740  -43.7860 H       224 LEU    0.0900
   3615 HA        -58.4200  -16.3500  -46.2560 H       224 LEU   -0.2700
   3616 HB1       -58.0850  -18.6070  -45.1380 H       224 LEU    0.0900
   3617 HB2       -57.6920  -17.7140  -43.6170 H       224 LEU    0.0900
   3618 HG        -55.7530  -16.6050  -44.8980 H       224 LEU    0.0900
   3619 HD11      -55.7430  -19.6880  -44.6770 H       224 LEU   -0.2700
   3620 HD12      -55.4190  -18.5330  -43.3290 H       224 LEU    0.0900
   3621 HD13      -54.2860  -18.6250  -44.7470 H       224 LEU    0.0900
   3622 HD21      -56.5100  -16.8880  -47.1870 H       224 LEU    0.0900
   3623 HD22      -56.3960  -18.6840  -47.0370 H       224 LEU    0.5100
   3624 HD23      -54.8980  -17.6590  -46.9310 H       224 LEU   -0.5100
   3625 N         -60.5440  -16.4700  -43.8200 N.am    225 CYS   -0.4700
   3626 CA        -61.9550  -16.7310  -43.5140 C.3     225 CYS    0.3100
   3627 C         -62.9190  -15.7970  -44.2400 C.2     225 CYS    0.0700
   3628 O         -63.9900  -16.2350  -44.6430 O.2     225 CYS    0.0900
   3629 CB        -62.2100  -16.6780  -42.0020 C.3     225 CYS   -0.1100
   3630 SG        -61.6460  -18.1850  -41.1360 S.3     225 CYS    0.0900
   3631 HN        -60.0200  -16.0090  -43.1090 H       225 CYS    0.0900
   3632 HA        -62.2050  -17.7080  -43.9010 H       225 CYS   -0.2300
   3633 HB1       -63.3000  -16.5430  -41.8340 H       225 CYS    0.1600
   3634 HB2       -61.6810  -15.7950  -41.5870 H       225 CYS    0.5100
   3635 HG1       -60.3710  -17.8290  -41.1020 H       225 CYS   -0.5100
   3636 N         -62.5400  -14.5250  -44.4020 N.am    226 TRP   -0.4700
   3637 CA        -63.3900  -13.5200  -45.0760 C.3     226 TRP    0.3100
   3638 C         -63.0770  -13.2660  -46.5530 C.2     226 TRP    0.0700
   3639 O         -63.9750  -12.8520  -47.2850 O.2     226 TRP    0.0900
   3640 CB        -63.3470  -12.1740  -44.3290 C.3     226 TRP   -0.1800
   3641 CG        -64.1100  -12.2220  -43.0710 C.ar    226 TRP    0.0900
   3642 CD1       -63.6090  -12.2650  -41.8180 C.ar    226 TRP    0.0900
   3643 CD2       -65.5310  -12.2380  -42.9430 C.ar    226 TRP   -0.0300
   3644 CE2       -65.8220  -12.2920  -41.5690 C.ar    226 TRP   -0.1500
   3645 CE3       -66.5900  -12.2150  -43.8630 C.ar    226 TRP    0.2200
   3646 NE1       -64.6300  -12.3070  -40.9010 N.ar    226 TRP   -0.5100
   3647 CZ2       -67.1240  -12.3210  -41.0820 C.ar    226 TRP    0.3700
   3648 CZ3       -67.8960  -12.2450  -43.3780 C.ar    226 TRP    0.2400
   3649 CH2       -68.1490  -12.2960  -42.0010 C.ar    226 TRP    0.1100
   3650 HN        -61.6600  -14.1940  -44.0710 H       226 TRP   -0.2500
   3651 HA        -64.4010  -13.9010  -45.1030 H       226 TRP    0.1700
   3652 HB1       -63.7780  -11.3820  -44.9780 H       226 TRP   -0.2000
   3653 HB2       -62.2910  -11.9200  -44.0950 H       226 TRP    0.1400
   3654 HD1       -62.5570  -12.2660  -41.5730 H       226 TRP   -0.2700
   3655 HE1       -64.5210  -12.3430  -39.9320 H       226 TRP    0.1600
   3656 HE3       -66.4160  -12.1760  -44.9280 H       226 TRP   -0.1400
   3657 HZ2       -67.3430  -12.3590  -40.0250 H       226 TRP    0.1400
   3658 HZ3       -68.7230  -12.2280  -44.0710 H       226 TRP    0.5100
   3659 HH2       -69.1700  -12.3180  -41.6520 H       226 TRP   -0.5100
   3660 N         -61.8430  -13.4970  -47.0030 N.am    227 LEU   -0.4700
   3661 CA        -61.4840  -13.1640  -48.3970 C.3     227 LEU    0.3100
   3662 C         -62.4040  -13.7880  -49.4370 C.2     227 LEU    0.0700
   3663 O         -62.8600  -13.0690  -50.3140 O.2     227 LEU    0.0900
   3664 CB        -60.0230  -13.5040  -48.7310 C.3     227 LEU   -0.1800
   3665 CG        -59.4430  -12.8970  -49.9980 C.3     227 LEU    0.0900
   3666 CD1       -59.4740  -11.3680  -49.9490 C.3     227 LEU    0.0900
   3667 CD2       -58.0160  -13.4020  -50.1840 C.3     227 LEU   -0.0900
   3668 HN        -61.1260  -13.8940  -46.4360 H       227 LEU    0.0900
   3669 HA        -61.6530  -12.1070  -48.5330 H       227 LEU   -0.2700
   3670 HB1       -59.9470  -14.6080  -48.8220 H       227 LEU    0.0900
   3671 HB2       -59.3970  -13.1670  -47.8790 H       227 LEU    0.0900
   3672 HG        -60.0330  -13.2450  -50.8730 H       227 LEU    0.0900
   3673 HD11      -59.0370  -11.0070  -48.9930 H       227 LEU   -0.2700
   3674 HD12      -60.5230  -11.0090  -50.0160 H       227 LEU    0.0900
   3675 HD13      -58.8810  -10.9500  -50.7910 H       227 LEU    0.0900
   3676 HD21      -58.0120  -14.5090  -50.2710 H       227 LEU    0.0900
   3677 HD22      -57.3960  -13.1120  -49.3090 H       227 LEU    0.5100
   3678 HD23      -57.5800  -12.9710  -51.1110 H       227 LEU   -0.5100
   3679 N         -62.6860  -15.1040  -49.3500 N.am    228 PRO   -0.2900
   3680 CA        -63.5890  -15.7220  -50.3310 C.3     228 PRO    0.0000
   3681 C         -64.9550  -15.0480  -50.4380 C.2     228 PRO    0.0900
   3682 O         -65.4440  -14.8030  -51.5470 O.2     228 PRO    0.0900
   3683 CB        -63.7690  -17.1550  -49.7940 C.3     228 PRO    0.0200
   3684 CG        -62.5890  -17.4180  -48.9920 C.3     228 PRO    0.0900
   3685 CD        -62.2090  -16.1020  -48.3750 C.3     228 PRO   -0.1800
   3686 HA        -63.1670  -15.6620  -51.3210 H       228 PRO    0.0900
   3687 HB1       -63.8420  -17.8800  -50.6310 H       228 PRO    0.0900
   3688 HB2       -64.6870  -17.2270  -49.1740 H       228 PRO   -0.1800
   3689 HG1       -62.8140  -18.1670  -48.2040 H       228 PRO    0.0900
   3690 HG2       -61.7630  -17.8030  -49.6280 H       228 PRO    0.0900
   3691 HD1       -62.7150  -15.9510  -47.3980 H       228 PRO    0.5100
   3692 HD2       -61.1100  -16.0150  -48.2490 H       228 PRO   -0.5100
   3693 N         -65.5510  -14.7600  -49.2820 N.am    229 PHE   -0.4700
   3694 CA        -66.8310  -14.0790  -49.2150 C.3     229 PHE    0.3100
   3695 C         -66.7850  -12.7450  -49.9590 C.2     229 PHE    0.0700
   3696 O         -67.6360  -12.4790  -50.8220 O.2     229 PHE    0.0900
   3697 CB        -67.2330  -13.8490  -47.7460 C.3     229 PHE   -0.1800
   3698 CG        -68.4850  -13.0760  -47.5900 C.ar    229 PHE    0.0900
   3699 CD1       -69.7140  -13.7190  -47.6590 C.ar    229 PHE    0.0900
   3700 CD2       -68.4490  -11.7060  -47.3780 C.ar    229 PHE    0.0000
   3701 CE1       -70.8790  -13.0180  -47.5190 C.ar    229 PHE   -0.1150
   3702 CE2       -69.6210  -10.9900  -47.2340 C.ar    229 PHE    0.1150
   3703 CZ        -70.8410  -11.6450  -47.3040 C.ar    229 PHE   -0.1150
   3704 HN        -65.1420  -15.0030  -48.4060 H       229 PHE    0.1150
   3705 HA        -67.5660  -14.6900  -49.7160 H       229 PHE   -0.1150
   3706 HB1       -66.4290  -13.2820  -47.2300 H       229 PHE    0.1150
   3707 HB2       -67.3880  -14.8310  -47.2500 H       229 PHE   -0.1150
   3708 HD1       -69.7500  -14.7840  -47.8260 H       229 PHE    0.1150
   3709 HD2       -67.4980  -11.1960  -47.3240 H       229 PHE   -0.1150
   3710 HE1       -71.8280  -13.5310  -47.5740 H       229 PHE    0.1150
   3711 HE2       -69.5870   -9.9240  -47.0670 H       229 PHE    0.5100
   3712 HZ        -71.7600  -11.0900  -47.1920 H       229 PHE   -0.5100
   3713 N         -65.7840  -11.9210  -49.6220 N.am    230 PHE   -0.4700
   3714 CA        -65.6120  -10.5940  -50.2500 C.3     230 PHE    0.3100
   3715 C         -65.1810  -10.6210  -51.7160 C.2     230 PHE    0.0700
   3716 O         -65.4610   -9.6600  -52.4430 O.2     230 PHE    0.0900
   3717 CB        -64.6630   -9.7110  -49.4300 C.3     230 PHE   -0.1800
   3718 CG        -65.3200   -9.1190  -48.2130 C.ar    230 PHE    0.0900
   3719 CD1       -65.1830   -9.7150  -46.9670 C.ar    230 PHE    0.0900
   3720 CD2       -66.0830   -7.9670  -48.3240 C.ar    230 PHE    0.0000
   3721 CE1       -65.7790   -9.1820  -45.8570 C.ar    230 PHE   -0.1150
   3722 CE2       -66.6930   -7.4180  -47.2080 C.ar    230 PHE    0.1150
   3723 CZ        -66.5390   -8.0290  -45.9690 C.ar    230 PHE   -0.1150
   3724 HN        -65.1090  -12.1650  -48.9290 H       230 PHE    0.1150
   3725 HA        -66.5850  -10.1320  -50.3210 H       230 PHE   -0.1150
   3726 HB1       -64.3070   -8.8680  -50.0590 H       230 PHE    0.1150
   3727 HB2       -63.8010  -10.3180  -49.0810 H       230 PHE   -0.1150
   3728 HD1       -64.5940  -10.6160  -46.8710 H       230 PHE    0.1150
   3729 HD2       -66.2030   -7.4920  -49.2870 H       230 PHE   -0.1150
   3730 HE1       -65.6580   -9.6590  -44.8950 H       230 PHE    0.1150
   3731 HE2       -67.2850   -6.5190  -47.2990 H       230 PHE    0.5100
   3732 HZ        -67.0110   -7.6050  -45.0950 H       230 PHE   -0.5100
   3733 N         -64.5130  -11.6900  -52.1560 N.am    231 ILE   -0.4700
   3734 CA        -64.2070  -11.8610  -53.5790 C.3     231 ILE    0.3100
   3735 C         -65.5170  -12.0660  -54.3470 C.2     231 ILE    0.0700
   3736 O         -65.6970  -11.5170  -55.4380 O.2     231 ILE    0.0900
   3737 CB        -63.2310  -13.0400  -53.8390 C.3     231 ILE   -0.0900
   3738 CG1       -61.8320  -12.6870  -53.3440 C.3     231 ILE    0.0900
   3739 CG2       -63.1270  -13.3820  -55.3250 C.3     231 ILE   -0.2700
   3740 CD        -60.8590  -13.8240  -53.4030 C.3     231 ILE    0.0900
   3741 HN        -64.1980  -12.4130  -51.5450 H       231 ILE    0.0900
   3742 HA        -63.7690  -10.9380  -53.9310 H       231 ILE    0.0900
   3743 HB        -63.5900  -13.9340  -53.2870 H       231 ILE   -0.1800
   3744 HG11      -61.9070  -12.3430  -52.2900 H       231 ILE    0.0900
   3745 HG12      -61.4390  -11.8550  -53.9660 H       231 ILE    0.0900
   3746 HG21      -62.7570  -12.5030  -55.8940 H       231 ILE   -0.2700
   3747 HG22      -64.1260  -13.6650  -55.7180 H       231 ILE    0.0900
   3748 HG23      -62.4150  -14.2230  -55.4700 H       231 ILE    0.0900
   3749 HD1       -60.7490  -14.1790  -54.4510 H       231 ILE    0.0900
   3750 HD2       -61.2250  -14.6680  -52.7810 H       231 ILE    0.5100
   3751 HD3       -59.8650  -13.4910  -53.0360 H       231 ILE   -0.5100
   3752 N         -66.4290  -12.8500  -53.7660 N.am    232 VAL   -0.4700
   3753 CA        -67.7250  -13.1420  -54.3960 C.3     232 VAL    0.3100
   3754 C         -68.6380  -11.8970  -54.4980 C.2     232 VAL    0.0700
   3755 O         -69.4230  -11.7900  -55.4400 O.2     232 VAL    0.0900
   3756 CB        -68.4350  -14.3410  -53.7040 C.3     232 VAL   -0.0900
   3757 CG1       -69.8340  -14.5350  -54.2480 C.3     232 VAL    0.0900
   3758 CG2       -67.6010  -15.6250  -53.9130 C.3     232 VAL   -0.2700
   3759 HN        -66.2710  -13.2730  -52.8780 H       232 VAL    0.0900
   3760 HA        -67.5440  -13.3660  -55.4360 H       232 VAL    0.0900
   3761 HB        -68.4910  -14.1510  -52.6100 H       232 VAL    0.0900
   3762 HG11      -69.8120  -14.5550  -55.3590 H       232 VAL   -0.2700
   3763 HG12      -70.4860  -13.6970  -53.9220 H       232 VAL    0.0900
   3764 HG13      -70.2520  -15.4980  -53.8840 H       232 VAL    0.0900
   3765 HG21      -66.6610  -15.5700  -53.3240 H       232 VAL    0.0900
   3766 HG22      -67.3400  -15.7360  -54.9870 H       232 VAL    0.5100
   3767 HG23      -68.1810  -16.5100  -53.5760 H       232 VAL   -0.5100
   3768 N         -68.5340  -10.9630  -53.5470 N.am    233 ASN   -0.4700
   3769 CA        -69.2560   -9.6820  -53.6510 C.3     233 ASN    0.3100
   3770 C         -68.8890   -8.9460  -54.9250 C.2     233 ASN    0.0700
   3771 O         -69.7560   -8.4420  -55.6350 O.2     233 ASN    0.0900
   3772 CB        -68.9410   -8.7550  -52.4770 C.3     233 ASN   -0.1800
   3773 CG        -69.5360   -9.2230  -51.1750 C.2     233 ASN    0.0900
   3774 ND2       -69.2020   -8.5210  -50.0910 N.am    233 ASN    0.0900
   3775 OD1       -70.2850  -10.1910  -51.1300 O.2     233 ASN    0.5500
   3776 HN        -67.9700  -11.0890  -52.7350 H       233 ASN   -0.5500
   3777 HA        -70.3140   -9.9010  -53.6760 H       233 ASN   -0.6200
   3778 HB1       -69.3410   -7.7430  -52.7010 H       233 ASN    0.3200
   3779 HB2       -67.8380   -8.6930  -52.3550 H       233 ASN    0.3000
   3780 HD21      -69.5630   -8.7800  -49.1950 H       233 ASN    0.5100
   3781 HD22      -68.5890   -7.7350  -50.1730 H       233 ASN   -0.5100
   3782 N         -67.5910   -8.8920  -55.2070 N.am    234 ILE   -0.4700
   3783 CA        -67.0740   -8.2070  -56.3830 C.3     234 ILE    0.3100
   3784 C         -67.3690   -8.9890  -57.6520 C.2     234 ILE    0.0700
   3785 O         -67.7920   -8.3940  -58.6440 O.2     234 ILE    0.0900
   3786 CB        -65.5780   -7.9670  -56.2580 C.3     234 ILE   -0.0900
   3787 CG1       -65.3050   -6.9880  -55.1230 C.3     234 ILE    0.0900
   3788 CG2       -64.9970   -7.4110  -57.5620 C.3     234 ILE   -0.2700
   3789 CD        -63.8590   -6.8550  -54.8610 C.3     234 ILE    0.0900
   3790 HN        -66.9100   -9.3220  -54.6210 H       234 ILE    0.0900
   3791 HA        -67.5960   -7.2660  -56.4770 H       234 ILE    0.0900
   3792 HB        -65.0740   -8.9270  -56.0140 H       234 ILE   -0.1800
   3793 HG11      -65.8100   -7.3490  -54.2020 H       234 ILE    0.0900
   3794 HG12      -65.7190   -5.9940  -55.3930 H       234 ILE    0.0900
   3795 HG21      -65.4840   -6.4460  -57.8170 H       234 ILE   -0.2700
   3796 HG22      -65.1750   -8.1290  -58.3910 H       234 ILE    0.0900
   3797 HG23      -63.9060   -7.2380  -57.4450 H       234 ILE    0.0900
   3798 HD1       -63.3160   -6.6600  -55.8110 H       234 ILE    0.0900
   3799 HD2       -63.4680   -7.7940  -54.4150 H       234 ILE    0.5100
   3800 HD3       -63.6770   -6.0060  -54.1670 H       234 ILE   -0.5100
   3801 N         -67.1530  -10.3120  -57.6240 N.am    235 VAL   -0.4700
   3802 CA        -67.4790  -11.1990  -58.7720 C.3     235 VAL    0.3100
   3803 C         -68.9420  -11.0300  -59.2050 C.2     235 VAL    0.0700
   3804 O         -69.2340  -11.0260  -60.3960 O.2     235 VAL    0.0900
   3805 CB        -67.1730  -12.6980  -58.4540 C.3     235 VAL   -0.0900
   3806 CG1       -67.7770  -13.6280  -59.4870 C.3     235 VAL    0.0900
   3807 CG2       -65.6800  -12.9210  -58.3660 C.3     235 VAL   -0.2700
   3808 HN        -66.7610  -10.7630  -56.8260 H       235 VAL    0.0900
   3809 HA        -66.8900  -10.8740  -59.6170 H       235 VAL    0.0900
   3810 HB        -67.5880  -12.9480  -57.4550 H       235 VAL    0.0900
   3811 HG11      -67.5080  -13.2900  -60.5100 H       235 VAL   -0.2700
   3812 HG12      -68.8850  -13.6280  -59.3940 H       235 VAL    0.0900
   3813 HG13      -67.3890  -14.6590  -59.3410 H       235 VAL    0.0900
   3814 HG21      -65.2200  -12.1680  -57.6930 H       235 VAL    0.0900
   3815 HG22      -65.2220  -12.8230  -59.3740 H       235 VAL    0.5100
   3816 HG23      -65.4720  -13.9350  -57.9580 H       235 VAL   -0.5100
   3817 N         -69.8460  -10.8830  -58.2320 N.am    236 HSD   -0.4700
   3818 CA        -71.2720  -10.6390  -58.5220 C.3     236 HSD    0.3100
   3819 C         -71.6130   -9.2290  -59.0260 C.2     236 HSD    0.0700
   3820 O         -72.6980   -9.0140  -59.5670 O.2     236 HSD    0.0900
   3821 CB        -72.1510  -11.0250  -57.3240 C.3     236 HSD   -0.0900
   3822 CG        -72.2690  -12.4990  -57.1510 C.ar    236 HSD    0.0900
   3823 CD2       -72.2870  -13.3590  -58.2160 C.ar    236 HSD    0.0900
   3824 ND1       -72.3760  -13.2710  -56.0410 N.ar    236 HSD   -0.3600
   3825 CE1       -72.4540  -14.5710  -56.4670 C.ar    236 HSD    0.3200
   3826 NE2       -72.3980  -14.5980  -57.7800 N.ar    236 HSD   -0.0500
   3827 HN        -69.5970  -10.9310  -57.2680 H       236 HSD    0.2500
   3828 HA        -71.5400  -11.2270  -59.3870 H       236 HSD    0.1300
   3829 HB1       -73.1680  -10.6040  -57.4740 H       236 HSD   -0.7000
   3830 HB2       -71.7100  -10.5940  -56.4000 H       236 HSD    0.2200
   3831 HD1       -72.3930  -12.9390  -55.0970 H       236 HSD    0.1000
   3832 HD2       -72.2250  -13.1590  -59.2790 H       236 HSD    0.5100
   3833 HE1       -72.5490  -15.4280  -55.8010 H       236 HSD   -0.5100
   3834 N         -70.6950   -8.2830  -58.8500 N.am    237 VAL   -0.4700
   3835 CA        -70.8230   -6.9510  -59.4420 C.3     237 VAL    0.3100
   3836 C         -70.4380   -7.0550  -60.9270 C.2     237 VAL    0.0700
   3837 O         -71.0000   -6.3450  -61.7630 O.2     237 VAL    0.0900
   3838 CB        -69.9640   -5.8940  -58.7000 C.3     237 VAL   -0.0900
   3839 CG1       -70.0650   -4.5310  -59.3670 C.3     237 VAL    0.0900
   3840 CG2       -70.3980   -5.8010  -57.2440 C.3     237 VAL   -0.2700
   3841 HN        -69.8760   -8.4390  -58.3030 H       237 VAL    0.0900
   3842 HA        -71.8660   -6.6740  -59.4010 H       237 VAL    0.0900
   3843 HB        -68.9020   -6.2210  -58.7000 H       237 VAL    0.0900
   3844 HG11      -70.9790   -4.4820  -59.9990 H       237 VAL   -0.2700
   3845 HG12      -69.1770   -4.3590  -60.0130 H       237 VAL    0.0900
   3846 HG13      -70.1260   -3.7350  -58.5940 H       237 VAL    0.0900
   3847 HG21      -70.6170   -6.8150  -56.8460 H       237 VAL    0.0900
   3848 HG22      -71.3170   -5.1830  -57.1630 H       237 VAL    0.5100
   3849 HG23      -69.5870   -5.3480  -56.6360 H       237 VAL   -0.5100
   3850 N         -69.4840   -7.9460  -61.2430 N.am    238 ILE   -0.4700
   3851 CA        -69.0570   -8.1990  -62.6220 C.3     238 ILE    0.3100
   3852 C         -70.1520   -8.9930  -63.3420 C.2     238 ILE    0.0700
   3853 O         -70.7110   -8.5340  -64.3420 O.2     238 ILE    0.0900
   3854 CB        -67.7040   -8.9770  -62.7060 C.3     238 ILE   -0.0900
   3855 CG1       -66.5620   -8.2540  -61.9610 C.3     238 ILE    0.0900
   3856 CG2       -67.3120   -9.2060  -64.1470 C.3     238 ILE   -0.2700
   3857 CD        -66.2010   -6.8850  -62.5130 C.3     238 ILE    0.0900
   3858 HN        -69.0170   -8.4800  -60.5430 H       238 ILE    0.0900
   3859 HA        -68.9590   -7.2420  -63.1120 H       238 ILE    0.0900
   3860 HB        -67.8100   -9.9570  -62.1940 H       238 ILE   -0.1800
   3861 HG11      -65.6570   -8.8960  -62.0060 H       238 ILE    0.0900
   3862 HG12      -66.8640   -8.1320  -60.8990 H       238 ILE    0.0900
   3863 HG21      -67.3700   -8.2520  -64.7140 H       238 ILE   -0.2700
   3864 HG22      -68.0040   -9.9390  -64.6160 H       238 ILE    0.0900
   3865 HG23      -66.2710   -9.5870  -64.2000 H       238 ILE    0.0900
   3866 HD1       -67.0810   -6.2090  -62.4640 H       238 ILE    0.0900
   3867 HD2       -65.8820   -6.9760  -63.5730 H       238 ILE    0.5100
   3868 HD3       -65.3790   -6.4400  -61.9120 H       238 ILE   -0.5100
   3869 N         -70.4440  -10.1860  -62.8150 N.am    239 GLN   -0.4700
   3870 CA        -71.4960  -11.0570  -63.3310 C.3     239 GLN    0.3100
   3871 C         -72.2320  -11.6680  -62.1440 C.2     239 GLN    0.0700
   3872 O         -71.6660  -12.4850  -61.4280 O.2     239 GLN    0.0900
   3873 CB        -70.9150  -12.1510  -64.2340 C.3     239 GLN   -0.1800
   3874 CG        -71.9470  -13.1480  -64.8090 C.3     239 GLN    0.0900
   3875 CD        -73.0320  -12.4770  -65.6530 C.2     239 GLN    0.0900
   3876 NE2       -74.2870  -12.5910  -65.2030 N.am    239 GLN   -0.1800
   3877 OE1       -72.7510  -11.8770  -66.6900 O.2     239 GLN    0.0900
   3878 HN        -69.9450  -10.5410  -62.0290 H       239 GLN    0.0900
   3879 HA        -72.1910  -10.4440  -63.8870 H       239 GLN    0.5500
   3880 HB1       -70.1700  -12.7260  -63.6450 H       239 GLN   -0.5500
   3881 HB2       -70.3980  -11.6600  -65.0850 H       239 GLN   -0.6200
   3882 HG1       -72.4390  -13.6800  -63.9660 H       239 GLN    0.3200
   3883 HG2       -71.4150  -13.8870  -65.4450 H       239 GLN    0.3000
   3884 HE21      -74.4710  -13.0920  -64.3580 H       239 GLN    0.5100
   3885 HE22      -75.0390  -12.1740  -65.7110 H       239 GLN   -0.5100
   3886 N         -73.4900  -11.2720  -61.9440 N.am    240 ASP   -0.4700
   3887 CA        -74.2810  -11.7310  -60.8090 C.3     240 ASP    0.3100
   3888 C         -74.7940  -13.1540  -61.0520 C.2     240 ASP    0.0700
   3889 O         -74.9360  -13.5790  -62.2000 O.2     240 ASP    0.0900
   3890 CB        -75.4450  -10.7510  -60.5510 C.3     240 ASP   -0.2800
   3891 CG        -76.0330  -10.8480  -59.1230 C.2     240 ASP    0.0900
   3892 OD1       -75.4050  -11.4140  -58.1940 O.co2   240 ASP    0.0900
   3893 OD2       -77.1570  -10.3370  -58.9340 O.co2   240 ASP    0.6200
   3894 HN        -73.9480  -10.6410  -62.5660 H       240 ASP   -0.7600
   3895 HA        -73.6330  -11.7840  -59.9450 H       240 ASP   -0.7600
   3896 HB1       -76.2570  -10.9650  -61.2780 H       240 ASP    0.5100
   3897 HB2       -75.0790   -9.7150  -60.7070 H       240 ASP   -0.5100
   3898 N         -75.0570  -13.8790  -59.9560 N.am    241 ASN   -0.4700
   3899 CA        -75.5970  -15.2630  -59.9730 C.3     241 ASN    0.3100
   3900 C         -74.6480  -16.3700  -60.4990 C.2     241 ASN    0.0700
   3901 O         -75.0810  -17.5000  -60.7340 O.2     241 ASN    0.0900
   3902 CB        -76.9530  -15.3140  -60.7190 C.3     241 ASN   -0.1800
   3903 CG        -77.9990  -14.4070  -60.0930 C.2     241 ASN    0.0900
   3904 ND2       -78.7130  -13.6580  -60.9310 N.am    241 ASN    0.0900
   3905 OD1       -78.1620  -14.3810  -58.8780 O.2     241 ASN    0.5500
   3906 HN        -74.8950  -13.5060  -59.0470 H       241 ASN   -0.5500
   3907 HA        -75.7200  -15.5860  -58.9500 H       241 ASN   -0.6200
   3908 HB1       -77.3350  -16.3570  -60.7020 H       241 ASN    0.3200
   3909 HB2       -76.7970  -15.0000  -61.7720 H       241 ASN    0.3000
   3910 HD21      -79.4160  -13.0420  -60.5740 H       241 ASN    0.5100
   3911 HD22      -78.5470  -13.7130  -61.9150 H       241 ASN   -0.5100
   3912 N         -73.3660  -16.0510  -60.6760 N.am    242 LEU   -0.4700
   3913 CA        -72.3620  -17.0230  -61.1350 C.3     242 LEU    0.3100
   3914 C         -72.0800  -18.1530  -60.1100 C.2     242 LEU    0.0700
   3915 O         -71.7310  -19.2700  -60.4850 O.2     242 LEU    0.0900
   3916 CB        -71.0510  -16.2930  -61.4640 C.3     242 LEU   -0.1800
   3917 CG        -69.9750  -17.0600  -62.2340 C.3     242 LEU    0.0900
   3918 CD1       -70.4400  -17.3370  -63.6570 C.3     242 LEU    0.0900
   3919 CD2       -68.6680  -16.2850  -62.2320 C.3     242 LEU   -0.0900
   3920 HN        -73.0260  -15.1300  -60.5010 H       242 LEU    0.0900
   3921 HA        -72.7470  -17.5230  -62.0110 H       242 LEU   -0.2700
   3922 HB1       -70.6020  -15.9670  -60.5030 H       242 LEU    0.0900
   3923 HB2       -71.3130  -15.3960  -62.0640 H       242 LEU    0.0900
   3924 HG        -69.7680  -18.0230  -61.7190 H       242 LEU    0.0900
   3925 HD11      -70.6420  -16.3800  -64.1850 H       242 LEU   -0.2700
   3926 HD12      -71.3750  -17.9370  -63.6400 H       242 LEU    0.0900
   3927 HD13      -69.6510  -17.8880  -64.2120 H       242 LEU    0.0900
   3928 HD21      -68.3180  -16.1290  -61.1890 H       242 LEU    0.0900
   3929 HD22      -68.8170  -15.2910  -62.7080 H       242 LEU    0.5100
   3930 HD23      -67.8900  -16.8520  -62.7870 H       242 LEU   -0.5100
   3931 N         -72.2410  -17.8260  -58.8320 N.am    243 ILE   -0.4700
   3932 CA        -71.9900  -18.6800  -57.6940 C.3     243 ILE    0.3100
   3933 C         -73.3090  -18.7950  -56.9630 C.2     243 ILE    0.0700
   3934 O         -73.9400  -17.7810  -56.6580 O.2     243 ILE    0.0900
   3935 CB        -70.9280  -18.0820  -56.7610 C.3     243 ILE   -0.0900
   3936 CG1       -69.5820  -17.9900  -57.4900 C.3     243 ILE    0.0900
   3937 CG2       -70.7800  -18.9260  -55.5110 C.3     243 ILE   -0.2700
   3938 CD        -68.4970  -17.3550  -56.6970 C.3     243 ILE    0.0900
   3939 HN        -72.5620  -16.9160  -58.5890 H       243 ILE    0.0900
   3940 HA        -71.6590  -19.6370  -58.0660 H       243 ILE    0.0900
   3941 HB        -71.2290  -17.0510  -56.4750 H       243 ILE   -0.1800
   3942 HG11      -69.7260  -17.3990  -58.4190 H       243 ILE    0.0900
   3943 HG12      -69.2610  -19.0170  -57.7620 H       243 ILE    0.0900
   3944 HG21      -70.4730  -19.9590  -55.7820 H       243 ILE   -0.2700
   3945 HG22      -71.7500  -18.9760  -54.9710 H       243 ILE    0.0900
   3946 HG23      -70.0050  -18.4870  -54.8470 H       243 ILE    0.0900
   3947 HD1       -68.1910  -18.0240  -55.8640 H       243 ILE    0.0900
   3948 HD2       -68.8550  -16.3960  -56.2660 H       243 ILE    0.5100
   3949 HD3       -67.6140  -17.1700  -57.3450 H       243 ILE   -0.5100
   3950 N         -73.7160  -20.0350  -56.6860 N.am    244 ARG   -0.4700
   3951 CA        -74.9880  -20.3450  -56.0320 C.3     244 ARG    0.3100
   3952 C         -75.1690  -19.6090  -54.7110 C.2     244 ARG    0.0700
   3953 O         -74.1890  -19.2690  -54.0470 O.2     244 ARG    0.0900
   3954 CB        -75.0790  -21.8300  -55.7210 C.3     244 ARG   -0.1800
   3955 CG        -74.9940  -22.7770  -56.9080 C.3     244 ARG    0.0900
   3956 CD        -74.9810  -24.1910  -56.4180 C.3     244 ARG    0.0900
   3957 NE        -76.2290  -24.5050  -55.7220 N.pl3   244 ARG   -0.1800
   3958 CZ        -76.4760  -25.6330  -55.0510 C.cat   244 ARG    0.0900
   3959 NH1       -75.5660  -26.6070  -54.9590 N.pl3   244 ARG    0.0900
   3960 NH2       -77.6590  -25.7890  -54.4670 N.pl3   244 ARG    0.2000
   3961 HN        -73.1560  -20.8250  -56.9180 H       244 ARG    0.0900
   3962 HA        -75.7860  -20.0500  -56.6960 H       244 ARG    0.0900
   3963 HB1       -76.0480  -22.0120  -55.2110 H       244 ARG   -0.7000
   3964 HB2       -74.2520  -22.0820  -55.0250 H       244 ARG    0.4400
   3965 HG1       -74.0650  -22.5730  -57.4810 H       244 ARG    0.6400
   3966 HG2       -75.8690  -22.6200  -57.5740 H       244 ARG   -0.8000
   3967 HD1       -74.1420  -24.3390  -55.7060 H       244 ARG    0.4600
   3968 HD2       -74.8810  -24.8880  -57.2770 H       244 ARG    0.4600
   3969 HE        -76.9560  -23.8190  -55.7500 H       244 ARG   -0.8000
   3970 HH11      -74.6740  -26.5000  -55.4000 H       244 ARG    0.4600
   3971 HH12      -75.7750  -27.4420  -54.4510 H       244 ARG    0.4600
   3972 HH21      -78.4710  -25.3530  -54.8560 H       244 ARG    0.5100
   3973 HH22      -77.7390  -26.3410  -53.6370 H       244 ARG   -0.5100
   3974 N         -76.4290  -19.3740  -54.3410 N.am    245 LYS   -0.4700
   3975 CA        -76.7630  -18.7260  -53.0720 C.3     245 LYS    0.3100
   3976 C         -76.2200  -19.5090  -51.8730 C.2     245 LYS    0.0700
   3977 O         -75.7150  -18.9140  -50.9250 O.2     245 LYS    0.0900
   3978 CB        -78.2790  -18.5670  -52.9290 C.3     245 LYS   -0.1800
   3979 CG        -78.7220  -17.7290  -51.7270 C.3     245 LYS    0.0900
   3980 CD        -80.2370  -17.6740  -51.6160 C.3     245 LYS    0.0900
   3981 CE        -80.6590  -16.9880  -50.3220 C.3     245 LYS   -0.1800
   3982 NZ        -82.1400  -16.9980  -50.1510 N.4     245 LYS    0.0900
   3983 HN        -77.2030  -19.6310  -54.9140 H       245 LYS    0.0900
   3984 HA        -76.2820  -17.7590  -53.0520 H       245 LYS   -0.1800
   3985 HB1       -78.7280  -19.5780  -52.8340 H       245 LYS    0.0900
   3986 HB2       -78.6670  -18.0860  -53.8520 H       245 LYS    0.0900
   3987 HG1       -78.3270  -16.6970  -51.8390 H       245 LYS    0.2100
   3988 HG2       -78.3050  -18.1750  -50.8000 H       245 LYS    0.0500
   3989 HD1       -80.6440  -18.7070  -51.6330 H       245 LYS    0.0500
   3990 HD2       -80.6490  -17.1110  -52.4810 H       245 LYS   -0.3000
   3991 HE1       -80.3260  -15.9280  -50.3350 H       245 LYS    0.3300
   3992 HE2       -80.2140  -17.5180  -49.4540 H       245 LYS    0.3300
   3993 HZ1       -82.4610  -17.9680  -49.9570 H       245 LYS    0.3300
   3994 HZ2       -82.5910  -16.6510  -51.0210 H       245 LYS    0.5100
   3995 HZ3       -82.4000  -16.3810  -49.3550 H       245 LYS   -0.5100
   3996 N         -76.3300  -20.8340  -51.9310 N.am    246 GLU   -0.4700
   3997 CA        -75.8570  -21.7220  -50.8650 C.3     246 GLU    0.3100
   3998 C         -74.3530  -21.6970  -50.6750 C.2     246 GLU    0.0700
   3999 O         -73.8710  -21.8980  -49.5640 O.2     246 GLU    0.0900
   4000 CB        -76.2740  -23.1500  -51.1500 C.3     246 GLU   -0.1800
   4001 CG        -77.7820  -23.3590  -51.1260 C.3     246 GLU    0.0900
   4002 CD        -78.1790  -24.6960  -51.6780 C.2     246 GLU    0.0900
   4003 OE1       -77.2870  -25.5670  -51.8240 O.co2   246 GLU   -0.2800
   4004 OE2       -79.3830  -24.8860  -51.9730 O.co2   246 GLU    0.0900
   4005 HN        -76.7460  -21.2880  -52.7150 H       246 GLU    0.0900
   4006 HA        -76.2810  -21.3840  -49.9310 H       246 GLU    0.6200
   4007 HB1       -75.8130  -23.8140  -50.3870 H       246 GLU   -0.7600
   4008 HB2       -75.8930  -23.4370  -52.1530 H       246 GLU   -0.7600
   4009 HG1       -78.2660  -22.5660  -51.7330 H       246 GLU    0.5100
   4010 HG2       -78.1410  -23.2870  -50.0770 H       246 GLU   -0.5100
   4011 N         -73.6090  -21.4550  -51.7560 N.am    247 VAL   -0.4700
   4012 CA        -72.1520  -21.3260  -51.6700 C.3     247 VAL    0.3100
   4013 C         -71.8330  -19.9980  -50.9990 C.2     247 VAL    0.0700
   4014 O         -71.0300  -19.9580  -50.0740 O.2     247 VAL    0.0900
   4015 CB        -71.4450  -21.4500  -53.0600 C.3     247 VAL   -0.0900
   4016 CG1       -69.9970  -20.9970  -52.9760 C.3     247 VAL    0.0900
   4017 CG2       -71.5180  -22.8870  -53.5750 C.3     247 VAL   -0.2700
   4018 HN        -74.0070  -21.3520  -52.6640 H       247 VAL    0.0900
   4019 HA        -71.7970  -22.1030  -51.0100 H       247 VAL    0.0900
   4020 HB        -71.9810  -20.8210  -53.8020 H       247 VAL    0.0900
   4021 HG11      -69.4900  -21.4960  -52.1220 H       247 VAL   -0.2700
   4022 HG12      -69.9530  -19.8980  -52.8200 H       247 VAL    0.0900
   4023 HG13      -69.4620  -21.2650  -53.9120 H       247 VAL    0.0900
   4024 HG21      -72.5790  -23.1980  -53.6890 H       247 VAL    0.0900
   4025 HG22      -71.0240  -23.5730  -52.8540 H       247 VAL    0.5100
   4026 HG23      -71.0180  -22.9610  -54.5640 H       247 VAL   -0.5100
   4027 N         -72.4680  -18.9230  -51.4680 N.am    248 TYR   -0.4700
   4028 CA        -72.2860  -17.5880  -50.8920 C.3     248 TYR    0.3100
   4029 C         -72.6230  -17.5450  -49.3980 C.2     248 TYR    0.0700
   4030 O         -71.9010  -16.9260  -48.6200 O.2     248 TYR    0.0900
   4031 CB        -73.1430  -16.5770  -51.6460 C.3     248 TYR   -0.1800
   4032 CG        -72.9340  -15.1400  -51.2280 C.ar    248 TYR    0.0900
   4033 CD1       -73.9240  -14.4290  -50.5550 C.ar    248 TYR    0.0900
   4034 CD2       -71.7430  -14.4940  -51.5100 C.ar    248 TYR    0.0000
   4035 CE1       -73.7230  -13.1020  -50.1760 C.ar    248 TYR   -0.1150
   4036 CE2       -71.5260  -13.1860  -51.1440 C.ar    248 TYR    0.1150
   4037 CZ        -72.5180  -12.4870  -50.4760 C.ar    248 TYR   -0.1150
   4038 OH        -72.3210  -11.1810  -50.1020 O.3     248 TYR    0.1150
   4039 HN        -73.1000  -18.9810  -52.2360 H       248 TYR    0.1100
   4040 HA        -71.2400  -17.3280  -50.9660 H       248 TYR   -0.5400
   4041 HB1       -74.2150  -16.8120  -51.4760 H       248 TYR    0.4300
   4042 HB2       -72.9050  -16.6390  -52.7290 H       248 TYR   -0.1150
   4043 HD1       -74.8610  -14.9130  -50.3230 H       248 TYR    0.1150
   4044 HD2       -70.9640  -15.0310  -52.0300 H       248 TYR   -0.1150
   4045 HE1       -74.4990  -12.5600  -49.6550 H       248 TYR    0.1150
   4046 HE2       -70.5870  -12.7060  -51.3760 H       248 TYR    0.5100
   4047 HH        -71.5140  -10.8720  -50.5190 H       248 TYR   -0.5100
   4048 N         -73.7160  -18.2060  -49.0040 N.am    249 ILE   -0.4700
   4049 CA        -74.0940  -18.3090  -47.5900 C.3     249 ILE    0.3100
   4050 C         -73.0260  -19.0580  -46.8110 C.2     249 ILE    0.0700
   4051 O         -72.6330  -18.6140  -45.7490 O.2     249 ILE    0.0900
   4052 CB        -75.4500  -19.0140  -47.3980 C.3     249 ILE   -0.0900
   4053 CG1       -76.5880  -18.1050  -47.8350 C.3     249 ILE    0.0900
   4054 CG2       -75.6680  -19.3960  -45.9470 C.3     249 ILE   -0.2700
   4055 CD        -77.8980  -18.8330  -48.0080 C.3     249 ILE    0.0900
   4056 HN        -74.3230  -18.6570  -49.6530 H       249 ILE    0.0900
   4057 HA        -74.1410  -17.3060  -47.1900 H       249 ILE    0.0900
   4058 HB        -75.4780  -19.9300  -48.0260 H       249 ILE   -0.1800
   4059 HG11      -76.3140  -17.6330  -48.8020 H       249 ILE    0.0900
   4060 HG12      -76.7210  -17.3100  -47.0720 H       249 ILE    0.0900
   4061 HG21      -75.4750  -18.5230  -45.2900 H       249 ILE   -0.2700
   4062 HG22      -74.9720  -20.2140  -45.6640 H       249 ILE    0.0900
   4063 HG23      -76.7170  -19.7300  -45.7980 H       249 ILE    0.0900
   4064 HD1       -78.2030  -19.3030  -47.0490 H       249 ILE    0.0900
   4065 HD2       -77.7890  -19.6280  -48.7760 H       249 ILE    0.5100
   4066 HD3       -78.6890  -18.1180  -48.3210 H       249 ILE   -0.5100
   4067 N         -72.5560  -20.1900  -47.3480 N.am    250 LEU   -0.4700
   4068 CA        -71.5070  -20.9820  -46.6960 C.3     250 LEU    0.3100
   4069 C         -70.2260  -20.1770  -46.5180 C.2     250 LEU    0.0700
   4070 O         -69.5950  -20.2650  -45.4660 O.2     250 LEU    0.0900
   4071 CB        -71.2150  -22.2760  -47.4630 C.3     250 LEU   -0.1800
   4072 CG        -70.0610  -23.1600  -46.9240 C.3     250 LEU    0.0900
   4073 CD1       -70.1870  -23.4070  -45.4080 C.3     250 LEU    0.0900
   4074 CD2       -69.9990  -24.4820  -47.6720 C.3     250 LEU   -0.0900
   4075 HN        -72.8960  -20.5460  -48.2150 H       250 LEU    0.0900
   4076 HA        -71.8420  -21.2120  -45.6960 H       250 LEU   -0.2700
   4077 HB1       -70.9690  -22.0010  -48.5100 H       250 LEU    0.0900
   4078 HB2       -72.1410  -22.8890  -47.4580 H       250 LEU    0.0900
   4079 HG        -69.0930  -22.6550  -47.1290 H       250 LEU    0.0900
   4080 HD11      -71.1450  -23.9230  -45.1840 H       250 LEU   -0.2700
   4081 HD12      -70.1690  -22.4390  -44.8640 H       250 LEU    0.0900
   4082 HD13      -69.3490  -24.0480  -45.0590 H       250 LEU    0.0900
   4083 HD21      -69.8280  -24.3010  -48.7550 H       250 LEU    0.0900
   4084 HD22      -70.9580  -25.0300  -47.5520 H       250 LEU    0.5100
   4085 HD23      -69.1630  -25.1000  -47.2800 H       250 LEU   -0.5100
   4086 N         -69.8380  -19.3930  -47.5300 N.am    251 LEU   -0.4700
   4087 CA        -68.6560  -18.5160  -47.4090 C.3     251 LEU    0.3100
   4088 C         -68.8240  -17.4360  -46.3340 C.2     251 LEU    0.0700
   4089 O         -67.8430  -16.9900  -45.7560 O.2     251 LEU    0.0900
   4090 CB        -68.3070  -17.8520  -48.7420 C.3     251 LEU   -0.1800
   4091 CG        -67.9630  -18.7860  -49.9060 C.3     251 LEU    0.0900
   4092 CD1       -67.5630  -17.9520  -51.1030 C.3     251 LEU    0.0900
   4093 CD2       -66.8640  -19.7780  -49.5630 C.3     251 LEU   -0.0900
   4094 HN        -70.3230  -19.3650  -48.4010 H       251 LEU    0.0900
   4095 HA        -67.8290  -19.1220  -47.0700 H       251 LEU   -0.2700
   4096 HB1       -67.4330  -17.1890  -48.5710 H       251 LEU    0.0900
   4097 HB2       -69.1750  -17.2330  -49.0490 H       251 LEU    0.0900
   4098 HG        -68.8470  -19.4090  -50.1600 H       251 LEU    0.0900
   4099 HD11      -66.6760  -17.3290  -50.8550 H       251 LEU   -0.2700
   4100 HD12      -68.3980  -17.2800  -51.3930 H       251 LEU    0.0900
   4101 HD13      -67.3030  -18.6150  -51.9560 H       251 LEU    0.0900
   4102 HD21      -67.1760  -20.4140  -48.7070 H       251 LEU    0.0900
   4103 HD22      -65.9370  -19.2340  -49.2810 H       251 LEU    0.5100
   4104 HD23      -66.6600  -20.4340  -50.4370 H       251 LEU   -0.5100
   4105 N         -70.0660  -17.0210  -46.0750 N.am    252 ASN   -0.4700
   4106 CA        -70.3660  -16.0630  -45.0210 C.3     252 ASN    0.3100
   4107 C         -70.1930  -16.7200  -43.6590 C.2     252 ASN    0.0700
   4108 O         -69.6580  -16.0990  -42.7340 O.2     252 ASN    0.0900
   4109 CB        -71.7980  -15.5190  -45.1790 C.3     252 ASN   -0.1800
   4110 CG        -72.0210  -14.1680  -44.4610 C.2     252 ASN    0.0900
   4111 ND2       -72.9330  -13.4210  -44.8600 N.am    252 ASN    0.0900
   4112 OD1       -71.2340  -13.8470  -43.4470 O.2     252 ASN    0.5500
   4113 HN        -70.8490  -17.3530  -46.5960 H       252 ASN   -0.5500
   4114 HA        -69.6490  -15.2590  -45.0860 H       252 ASN   -0.6200
   4115 HB1       -72.5110  -16.2600  -44.7590 H       252 ASN    0.3200
   4116 HB2       -72.0110  -15.3800  -46.2590 H       252 ASN    0.3000
   4117 HD21      -73.0950  -12.5440  -44.4090 H       252 ASN    0.5100
   4118 HD22      -73.5050  -13.7000  -45.6310 H       252 ASN   -0.5100
   4119 N         -70.6400  -17.9710  -43.5310 N.am    253 TRP   -0.4700
   4120 CA        -70.5020  -18.7240  -42.2700 C.3     253 TRP    0.3100
   4121 C         -69.0600  -19.0870  -41.9200 C.2     253 TRP    0.0700
   4122 O         -68.7520  -19.2870  -40.7440 O.2     253 TRP    0.0900
   4123 CB        -71.4140  -19.9540  -42.2620 C.3     253 TRP   -0.1800
   4124 CG        -72.7370  -19.5340  -41.8530 C.ar    253 TRP    0.0900
   4125 CD1       -73.6850  -18.9540  -42.6260 C.ar    253 TRP    0.0900
   4126 CD2       -73.2860  -19.6440  -40.5480 C.ar    253 TRP   -0.0300
   4127 CE2       -74.5880  -19.1080  -40.6010 C.ar    253 TRP   -0.1500
   4128 CE3       -72.8060  -20.1450  -39.3330 C.ar    253 TRP    0.2200
   4129 NE1       -74.8030  -18.6950  -41.8880 N.ar    253 TRP   -0.5100
   4130 CZ2       -75.4260  -19.0580  -39.4810 C.ar    253 TRP    0.3700
   4131 CZ3       -73.6400  -20.0940  -38.2110 C.ar    253 TRP    0.2400
   4132 CH2       -74.9380  -19.5540  -38.2970 C.ar    253 TRP    0.1100
   4133 HN        -71.0860  -18.4530  -44.2810 H       253 TRP   -0.2500
   4134 HA        -70.7600  -18.0620  -41.4570 H       253 TRP    0.1700
   4135 HB1       -71.0260  -20.7130  -41.5500 H       253 TRP   -0.2000
   4136 HB2       -71.4620  -20.4000  -43.2780 H       253 TRP    0.1400
   4137 HD1       -73.5730  -18.7300  -43.6770 H       253 TRP   -0.2700
   4138 HE1       -75.6210  -18.2820  -42.2220 H       253 TRP    0.1600
   4139 HE3       -71.8150  -20.5650  -39.2440 H       253 TRP   -0.1400
   4140 HZ2       -76.4240  -18.6460  -39.5260 H       253 TRP    0.1400
   4141 HZ3       -73.2840  -20.4740  -37.2660 H       253 TRP    0.5100
   4142 HH2       -75.5610  -19.5310  -37.4150 H       253 TRP   -0.5100
   4143 N         -68.1910  -19.1680  -42.9280 N.am    254 ILE   -0.4700
   4144 CA        -66.7590  -19.3400  -42.7100 C.3     254 ILE    0.3100
   4145 C         -66.2260  -18.0370  -42.0910 C.2     254 ILE    0.0700
   4146 O         -65.3530  -18.0460  -41.2100 O.2     254 ILE    0.0900
   4147 CB        -66.0100  -19.6960  -44.0200 C.3     254 ILE   -0.0900
   4148 CG1       -66.4500  -21.0660  -44.5360 C.3     254 ILE    0.0900
   4149 CG2       -64.5170  -19.7350  -43.7960 C.3     254 ILE   -0.2700
   4150 CD        -65.9250  -21.3870  -45.9230 C.3     254 ILE    0.0900
   4151 HN        -68.4820  -19.1140  -43.8790 H       254 ILE    0.0900
   4152 HA        -66.6310  -20.1300  -41.9850 H       254 ILE    0.0900
   4153 HB        -66.2450  -18.9350  -44.7940 H       254 ILE   -0.1800
   4154 HG11      -67.5600  -21.0950  -44.5620 H       254 ILE    0.0900
   4155 HG12      -66.0860  -21.8430  -43.8320 H       254 ILE    0.0900
   4156 HG21      -64.2660  -20.5000  -43.0290 H       254 ILE   -0.2700
   4157 HG22      -64.1630  -18.7450  -43.4380 H       254 ILE    0.0900
   4158 HG23      -64.0000  -19.9980  -44.7430 H       254 ILE    0.0900
   4159 HD1       -64.8280  -21.5580  -45.8860 H       254 ILE    0.0900
   4160 HD2       -66.1290  -20.5380  -46.6110 H       254 ILE    0.5100
   4161 HD3       -66.4140  -22.3060  -46.3100 H       254 ILE   -0.5100
   4162 N         -66.7630  -16.9150  -42.5670 N.am    255 GLY   -0.4700
   4163 CA        -66.4950  -15.6150  -41.9730 C.3     255 GLY    0.3100
   4164 C         -66.9790  -15.5860  -40.5390 C.2     255 GLY   -0.0200
   4165 O         -66.1970  -15.3070  -39.6450 O.2     255 GLY    0.0900
   4166 HN        -67.3750  -16.9150  -43.3550 H       255 GLY    0.0900
   4167 HA1       -67.0140  -14.8620  -42.5470 H       255 GLY    0.5100
   4168 HA2       -65.4310  -15.4380  -42.0010 H       255 GLY   -0.5100
   4169 N         -68.2650  -15.8820  -40.3130 N.am    256 TYR   -0.4700
   4170 CA        -68.8430  -15.8830  -38.9430 C.3     256 TYR    0.3100
   4171 C         -68.0360  -16.7050  -37.9520 C.2     256 TYR    0.0700
   4172 O         -67.6530  -16.2050  -36.8930 O.2     256 TYR    0.0900
   4173 CB        -70.2860  -16.4230  -38.9240 C.3     256 TYR   -0.1800
   4174 CG        -71.3940  -15.5360  -39.5250 C.ar    256 TYR    0.0900
   4175 CD1       -72.6330  -16.0850  -39.8400 C.ar    256 TYR    0.0900
   4176 CD2       -71.2110  -14.1750  -39.7760 C.ar    256 TYR    0.0000
   4177 CE1       -73.6430  -15.3220  -40.3740 C.ar    256 TYR   -0.1150
   4178 CE2       -72.2150  -13.4100  -40.3100 C.ar    256 TYR    0.1150
   4179 CZ        -73.4280  -13.9890  -40.6070 C.ar    256 TYR   -0.1150
   4180 OH        -74.4300  -13.2370  -41.1370 O.3     256 TYR    0.1150
   4181 HN        -68.8920  -16.1130  -41.0520 H       256 TYR    0.1100
   4182 HA        -68.8240  -14.8670  -38.5780 H       256 TYR   -0.5400
   4183 HB1       -70.5740  -16.6030  -37.8670 H       256 TYR    0.4300
   4184 HB2       -70.3090  -17.3740  -39.4950 H       256 TYR   -0.1150
   4185 HD1       -72.8050  -17.1360  -39.6600 H       256 TYR    0.1150
   4186 HD2       -70.2610  -13.7170  -39.5460 H       256 TYR   -0.1150
   4187 HE1       -74.5970  -15.7690  -40.6090 H       256 TYR    0.1150
   4188 HE2       -72.0550  -12.3580  -40.4970 H       256 TYR    0.5100
   4189 HH        -74.2440  -12.3150  -40.9460 H       256 TYR   -0.5100
   4190 N         -67.7890  -17.9650  -38.3220 N.am    257 VAL   -0.4700
   4191 CA        -67.0250  -18.9280  -37.5230 C.3     257 VAL    0.3100
   4192 C         -65.6540  -18.4150  -37.0760 C.2     257 VAL    0.0700
   4193 O         -65.1930  -18.7590  -35.9890 O.2     257 VAL    0.0900
   4194 CB        -66.8880  -20.2930  -38.2980 C.3     257 VAL   -0.0900
   4195 CG1       -65.6880  -21.0390  -37.8690 C.3     257 VAL    0.0900
   4196 CG2       -68.1220  -21.1380  -38.0670 C.3     257 VAL   -0.2700
   4197 HN        -68.1260  -18.3170  -39.1910 H       257 VAL    0.0900
   4198 HA        -67.5450  -19.0770  -36.5880 H       257 VAL    0.0900
   4199 HB        -66.8180  -20.0870  -39.3880 H       257 VAL    0.0900
   4200 HG11      -65.6560  -21.1070  -36.7600 H       257 VAL   -0.2700
   4201 HG12      -64.7720  -20.5160  -38.2190 H       257 VAL    0.0900
   4202 HG13      -65.7130  -22.0690  -38.2870 H       257 VAL    0.0900
   4203 HG21      -69.0260  -20.6040  -38.4320 H       257 VAL    0.0900
   4204 HG22      -68.2460  -21.3400  -36.9820 H       257 VAL    0.5100
   4205 HG23      -68.0320  -22.0990  -38.6180 H       257 VAL   -0.5100
   4206 N         -65.0070  -17.5920  -37.9060 N.am    258 ASN   -0.4700
   4207 CA        -63.7300  -16.9660  -37.5470 C.3     258 ASN    0.3100
   4208 C         -63.7500  -16.2670  -36.1840 C.2     258 ASN    0.0700
   4209 O         -62.7330  -16.2090  -35.4920 O.2     258 ASN    0.0900
   4210 CB        -63.3000  -15.9490  -38.5890 C.3     258 ASN   -0.1800
   4211 CG        -62.0200  -15.2620  -38.2140 C.2     258 ASN    0.0900
   4212 ND2       -62.1390  -14.0100  -37.8060 N.am    258 ASN    0.0900
   4213 OD1       -60.9310  -15.8410  -38.2820 O.2     258 ASN    0.5500
   4214 HN        -65.3640  -17.3660  -38.8090 H       258 ASN   -0.5500
   4215 HA        -62.9890  -17.7490  -37.4640 H       258 ASN   -0.6200
   4216 HB1       -64.0960  -15.1830  -38.6980 H       258 ASN    0.3200
   4217 HB2       -63.1550  -16.4660  -39.5610 H       258 ASN    0.3000
   4218 HD21      -61.3260  -13.4910  -37.5410 H       258 ASN    0.5100
   4219 HD22      -63.0420  -13.5830  -37.7640 H       258 ASN   -0.5100
   4220 N         -64.9180  -15.7370  -35.8050 N.am    259 SER   -0.4700
   4221 CA        -65.1300  -15.1290  -34.4840 C.3     259 SER    0.3100
   4222 C         -64.8510  -16.0650  -33.2930 C.2     259 SER    0.0700
   4223 O         -64.7310  -15.5890  -32.1630 O.2     259 SER    0.0900
   4224 CB        -66.5670  -14.5780  -34.3770 C.3     259 SER    0.0500
   4225 OG        -66.8350  -13.6410  -35.4140 O.3     259 SER    0.0900
   4226 HN        -65.7080  -15.7320  -36.4110 H       259 SER    0.0900
   4227 HA        -64.4110  -14.3330  -34.3600 H       259 SER   -0.6600
   4228 HB1       -66.6970  -14.0700  -33.3970 H       259 SER    0.4300
   4229 HB2       -67.2930  -15.4150  -34.4580 H       259 SER    0.5100
   4230 HG1       -66.1970  -12.9340  -35.3040 H       259 SER   -0.5100
   4231 N         -64.7480  -17.3780  -33.5400 N.am    260 GLY   -0.4700
   4232 CA        -64.4180  -18.3500  -32.5170 C.3     260 GLY    0.3100
   4233 C         -62.9600  -18.7580  -32.4280 C.2     260 GLY   -0.0200
   4234 O         -62.6030  -19.4500  -31.4820 O.2     260 GLY    0.0900
   4235 HN        -64.8970  -17.7490  -34.4520 H       260 GLY    0.0900
   4236 HA1       -65.0030  -19.2340  -32.7210 H       260 GLY    0.5100
   4237 HA2       -64.7070  -17.9220  -31.5690 H       260 GLY   -0.5100
   4238 N         -62.1110  -18.3480  -33.3810 N.am    261 PHE   -0.4700
   4239 CA        -60.7190  -18.8490  -33.4430 C.3     261 PHE    0.3100
   4240 C         -59.6750  -18.1170  -32.6550 C.2     261 PHE    0.0700
   4241 O         -58.7880  -18.7650  -32.0860 O.2     261 PHE    0.0900
   4242 CB        -60.2380  -18.9250  -34.9020 C.3     261 PHE   -0.1800
   4243 CG        -61.0530  -19.8460  -35.7670 C.ar    261 PHE    0.0900
   4244 CD1       -61.2110  -19.5640  -37.1160 C.ar    261 PHE    0.0900
   4245 CD2       -61.6730  -20.9990  -35.2470 C.ar    261 PHE    0.0000
   4246 CE1       -61.9580  -20.3950  -37.9370 C.ar    261 PHE   -0.1150
   4247 CE2       -62.4170  -21.8270  -36.0580 C.ar    261 PHE    0.1150
   4248 CZ        -62.5580  -21.5260  -37.4060 C.ar    261 PHE   -0.1150
   4249 HN        -62.3770  -17.6940  -34.0860 H       261 PHE    0.1150
   4250 HA        -60.6950  -19.8280  -32.9880 H       261 PHE   -0.1150
   4251 HB1       -59.1910  -19.2950  -34.9230 H       261 PHE    0.1150
   4252 HB2       -60.2940  -17.9130  -35.3590 H       261 PHE   -0.1150
   4253 HD1       -60.7450  -18.6840  -37.5340 H       261 PHE    0.1150
   4254 HD2       -61.5640  -21.2370  -34.1990 H       261 PHE   -0.1150
   4255 HE1       -62.0720  -20.1620  -38.9860 H       261 PHE    0.1150
   4256 HE2       -62.8890  -22.7080  -35.6470 H       261 PHE    0.5100
   4257 HZ        -63.1390  -22.1770  -38.0440 H       261 PHE   -0.5100
   4258 N         -59.7550  -16.7890  -32.6060 N.am    262 ASN   -0.4700
   4259 CA        -58.7390  -15.9910  -31.9050 C.3     262 ASN    0.3100
   4260 C         -58.4730  -16.4260  -30.4670 C.2     262 ASN    0.0700
   4261 O         -57.3090  -16.5080  -30.0880 O.2     262 ASN    0.0900
   4262 CB        -59.0750  -14.5050  -31.9440 C.3     262 ASN   -0.1800
   4263 CG        -58.9930  -13.9310  -33.3300 C.2     262 ASN    0.0900
   4264 ND2       -59.2610  -12.6280  -33.4430 N.am    262 ASN    0.0900
   4265 OD1       -58.6920  -14.6400  -34.2970 O.2     262 ASN    0.5500
   4266 HN        -60.4970  -16.2830  -33.0380 H       262 ASN   -0.5500
   4267 HA        -57.7880  -16.1700  -32.3860 H       262 ASN   -0.6200
   4268 HB1       -58.3620  -13.9560  -31.2920 H       262 ASN    0.3200
   4269 HB2       -60.1070  -14.3580  -31.5610 H       262 ASN    0.3000
   4270 HD21      -59.2240  -12.1860  -34.3390 H       262 ASN    0.5100
   4271 HD22      -59.5000  -12.0950  -32.6310 H       262 ASN   -0.5100
   4272 N         -59.5360  -16.7110  -29.6680 N.am    263 PRO   -0.2900
   4273 CA        -59.3010  -17.2330  -28.3220 C.3     263 PRO    0.0000
   4274 C         -58.4020  -18.4730  -28.3050 C.2     263 PRO    0.0900
   4275 O         -57.5470  -18.5830  -27.4240 O.2     263 PRO    0.0900
   4276 CB        -60.7110  -17.5620  -27.8300 C.3     263 PRO    0.0200
   4277 CG        -61.5750  -16.5990  -28.5640 C.3     263 PRO    0.0900
   4278 CD        -60.9840  -16.5710  -29.9290 C.3     263 PRO   -0.1800
   4279 HA        -58.7710  -16.5090  -27.7230 H       263 PRO    0.0900
   4280 HB1       -60.7940  -17.4170  -26.7330 H       263 PRO    0.0900
   4281 HB2       -60.9840  -18.6100  -28.0770 H       263 PRO   -0.1800
   4282 HG1       -62.6290  -16.9480  -28.5920 H       263 PRO    0.0900
   4283 HG2       -61.5420  -15.5930  -28.0930 H       263 PRO    0.0900
   4284 HD1       -61.3450  -17.4180  -30.5480 H       263 PRO    0.5100
   4285 HD2       -61.1880  -15.6090  -30.4440 H       263 PRO   -0.5100
   4286 N         -58.5930  -19.3870  -29.2600 N.am    264 LEU   -0.4700
   4287 CA        -57.7260  -20.5800  -29.3930 C.3     264 LEU    0.3100
   4288 C         -56.3140  -20.2110  -29.8420 C.2     264 LEU    0.0700
   4289 O         -55.3450  -20.7820  -29.3680 O.2     264 LEU    0.0900
   4290 CB        -58.3140  -21.5980  -30.3800 C.3     264 LEU   -0.1800
   4291 CG        -59.6700  -22.1930  -30.0030 C.3     264 LEU    0.0900
   4292 CD1       -60.3680  -22.8050  -31.2200 C.3     264 LEU    0.0900
   4293 CD2       -59.4910  -23.2150  -28.8790 C.3     264 LEU   -0.0900
   4294 HN        -59.3310  -19.3070  -29.9270 H       264 LEU    0.0900
   4295 HA        -57.6260  -21.0270  -28.4150 H       264 LEU   -0.2700
   4296 HB1       -57.5900  -22.4340  -30.4810 H       264 LEU    0.0900
   4297 HB2       -58.4240  -21.0950  -31.3640 H       264 LEU    0.0900
   4298 HG        -60.3130  -21.3940  -29.5770 H       264 LEU    0.0900
   4299 HD11      -59.7420  -23.6140  -31.6520 H       264 LEU   -0.2700
   4300 HD12      -60.5260  -22.0260  -31.9960 H       264 LEU    0.0900
   4301 HD13      -61.3470  -23.2360  -30.9180 H       264 LEU    0.0900
   4302 HD21      -59.0480  -22.7270  -27.9850 H       264 LEU    0.0900
   4303 HD22      -58.8100  -24.0270  -29.2130 H       264 LEU    0.5100
   4304 HD23      -60.4760  -23.6450  -28.5980 H       264 LEU   -0.5100
   4305 N         -56.2080  -19.2510  -30.7580 N.am    265 ILE   -0.4700
   4306 CA        -54.9100  -18.7930  -31.2540 C.3     265 ILE    0.3100
   4307 C         -54.0980  -18.1310  -30.1270 C.2     265 ILE    0.0700
   4308 O         -52.8770  -18.2120  -30.1270 O.2     265 ILE    0.0900
   4309 CB        -55.0610  -17.8270  -32.4620 C.3     265 ILE   -0.0900
   4310 CG1       -55.7410  -18.5310  -33.6610 C.3     265 ILE    0.0900
   4311 CG2       -53.7090  -17.2820  -32.9040 C.3     265 ILE   -0.2700
   4312 CD        -56.2850  -17.5670  -34.7290 C.3     265 ILE    0.0900
   4313 HN        -57.0090  -18.8010  -31.1470 H       265 ILE    0.0900
   4314 HA        -54.3440  -19.6650  -31.5470 H       265 ILE    0.0900
   4315 HB        -55.7190  -16.9810  -32.1710 H       265 ILE   -0.1800
   4316 HG11      -56.5850  -19.1410  -33.2760 H       265 ILE    0.0900
   4317 HG12      -54.9990  -19.2040  -34.1400 H       265 ILE    0.0900
   4318 HG21      -52.9850  -18.1150  -33.0350 H       265 ILE   -0.2700
   4319 HG22      -53.3120  -16.5850  -32.1360 H       265 ILE    0.0900
   4320 HG23      -53.8150  -16.7490  -33.8730 H       265 ILE    0.0900
   4321 HD1       -55.4580  -16.9530  -35.1460 H       265 ILE    0.0900
   4322 HD2       -57.0390  -16.8880  -34.2780 H       265 ILE    0.5100
   4323 HD3       -56.7500  -18.1450  -35.5560 H       265 ILE   -0.5100
   4324 N         -54.7720  -17.4860  -29.1640 N.am    266 TYR   -0.4700
   4325 CA        -54.0730  -16.8520  -28.0220 C.3     266 TYR    0.3100
   4326 C         -53.5020  -17.8470  -27.0320 C.2     266 TYR    0.0700
   4327 O         -52.7030  -17.4560  -26.2060 O.2     266 TYR    0.0900
   4328 CB        -54.9610  -15.8640  -27.2560 C.3     266 TYR   -0.1800
   4329 CG        -55.5420  -14.7480  -28.0870 C.ar    266 TYR    0.0900
   4330 CD1       -56.8660  -14.3670  -27.9260 C.ar    266 TYR    0.0900
   4331 CD2       -54.7760  -14.0720  -29.0410 C.ar    266 TYR    0.0000
   4332 CE1       -57.4120  -13.3480  -28.6790 C.ar    266 TYR   -0.1150
   4333 CE2       -55.3180  -13.0540  -29.7960 C.ar    266 TYR    0.1150
   4334 CZ        -56.6410  -12.7010  -29.6050 C.ar    266 TYR   -0.1150
   4335 OH        -57.1910  -11.6990  -30.3460 O.3     266 TYR    0.1150
   4336 HN        -55.7650  -17.4040  -29.1740 H       266 TYR    0.1100
   4337 HA        -53.2100  -16.3370  -28.4160 H       266 TYR   -0.5400
   4338 HB1       -54.3600  -15.3880  -26.4520 H       266 TYR    0.4300
   4339 HB2       -55.8180  -16.4170  -26.8160 H       266 TYR   -0.1150
   4340 HD1       -57.4790  -14.8760  -27.1970 H       266 TYR    0.1150
   4341 HD2       -53.7440  -14.3510  -29.1890 H       266 TYR   -0.1150
   4342 HE1       -58.4450  -13.0640  -28.5390 H       266 TYR    0.1150
   4343 HE2       -54.7170  -12.5390  -30.5280 H       266 TYR    0.5100
   4344 HH        -58.0500  -11.4920  -29.9730 H       266 TYR   -0.5100
   4345 N         -53.8950  -19.1230  -27.0990 N.am    267 CYS   -0.4700
   4346 CA        -53.2710  -20.1640  -26.2760 C.3     267 CYS    0.3100
   4347 C         -51.7820  -20.4120  -26.6440 C.2     267 CYS    0.0700
   4348 O         -51.0670  -21.0710  -25.8930 O.2     267 CYS    0.0900
   4349 CB        -54.0560  -21.4730  -26.3500 C.3     267 CYS   -0.1100
   4350 SG        -55.7180  -21.3770  -25.6010 S.3     267 CYS    0.0900
   4351 HN        -54.6270  -19.4230  -27.7070 H       267 CYS    0.0900
   4352 HA        -53.2380  -19.8070  -25.2580 H       267 CYS   -0.2300
   4353 HB1       -53.4680  -22.2590  -25.8330 H       267 CYS    0.1600
   4354 HB2       -54.1550  -21.7590  -27.4180 H       267 CYS    0.5100
   4355 HG1       -56.2240  -20.5920  -26.5410 H       267 CYS   -0.5100
   4356 N         -51.3320  -19.8870  -27.7960 N.am    268 ARG   -0.4700
   4357 CA        -49.9120  -19.8430  -28.1480 C.3     268 ARG    0.3100
   4358 C         -49.0900  -19.0150  -27.1550 C.2     268 ARG    0.0700
   4359 O         -47.9040  -19.2720  -26.9650 O.2     268 ARG    0.0900
   4360 CB        -49.7150  -19.2370  -29.5390 C.3     268 ARG   -0.1800
   4361 CG        -50.2470  -20.0850  -30.7120 C.3     268 ARG    0.0900
   4362 CD        -50.1200  -19.3440  -32.0560 C.3     268 ARG    0.0900
   4363 NE        -48.8820  -18.5600  -32.0890 N.pl3   268 ARG   -0.1800
   4364 CZ        -47.6720  -18.9930  -32.4200 C.cat   268 ARG    0.0900
   4365 NH1       -47.4610  -20.2620  -32.7820 N.pl3   268 ARG    0.0900
   4366 NH2       -46.6510  -18.1310  -32.3870 N.pl3   268 ARG    0.2000
   4367 HN        -51.9540  -19.4970  -28.4700 H       268 ARG    0.0900
   4368 HA        -49.5310  -20.8540  -28.1230 H       268 ARG    0.0900
   4369 HB1       -48.6270  -19.0780  -29.6950 H       268 ARG   -0.7000
   4370 HB2       -50.2310  -18.2540  -29.5630 H       268 ARG    0.4400
   4371 HG1       -51.3160  -20.3250  -30.5300 H       268 ARG    0.6400
   4372 HG2       -49.6710  -21.0330  -30.7650 H       268 ARG   -0.8000
   4373 HD1       -50.9740  -18.6470  -32.1890 H       268 ARG    0.4600
   4374 HD2       -50.0890  -20.0750  -32.8940 H       268 ARG    0.4600
   4375 HE        -48.9560  -17.5980  -31.8360 H       268 ARG   -0.8000
   4376 HH11      -48.2250  -20.9080  -32.8080 H       268 ARG    0.4600
   4377 HH12      -46.5400  -20.5650  -33.0270 H       268 ARG    0.4600
   4378 HH21      -46.8070  -17.1810  -32.1170 H       268 ARG    0.5100
   4379 HH22      -45.7300  -18.4360  -32.6330 H       268 ARG   -0.5100
   4380 N         -49.7270  -18.0190  -26.5290 N.am    269 SER   -0.4700
   4381 CA        -49.0700  -17.1680  -25.5520 C.3     269 SER    0.3100
   4382 C         -48.9890  -17.8840  -24.2180 C.2     269 SER    0.0700
   4383 O         -49.9930  -18.4460  -23.7820 O.2     269 SER    0.0900
   4384 CB        -49.8380  -15.8660  -25.3650 C.3     269 SER    0.0500
   4385 OG        -49.2450  -15.0840  -24.3400 O.3     269 SER    0.0900
   4386 HN        -50.6870  -17.8160  -26.7060 H       269 SER    0.0900
   4387 HA        -48.0690  -16.9650  -25.9060 H       269 SER   -0.6600
   4388 HB1       -50.8890  -16.0880  -25.0820 H       269 SER    0.4300
   4389 HB2       -49.8250  -15.2840  -26.3120 H       269 SER    0.5100
   4390 HG1       -48.5930  -14.5290  -24.7740 H       269 SER   -0.5100
   4391 N         -47.8070  -17.8790  -23.5570 N.am    270 PRO   -0.2900
   4392 CA        -47.7460  -18.4850  -22.2200 C.3     270 PRO    0.0000
   4393 C         -48.5270  -17.6730  -21.1720 C.2     270 PRO    0.0900
   4394 O         -48.9970  -18.2390  -20.2040 O.2     270 PRO    0.0900
   4395 CB        -46.2450  -18.5030  -21.8960 C.3     270 PRO    0.0200
   4396 CG        -45.5480  -18.1720  -23.1710 C.3     270 PRO    0.0900
   4397 CD        -46.4900  -17.3450  -23.9570 C.3     270 PRO   -0.1800
   4398 HA        -48.2150  -19.4550  -22.2290 H       270 PRO    0.0900
   4399 HB1       -45.9360  -19.5070  -21.5330 H       270 PRO    0.0900
   4400 HB2       -46.0060  -17.7500  -21.1150 H       270 PRO   -0.1800
   4401 HG1       -44.6140  -17.6080  -22.9660 H       270 PRO    0.0900
   4402 HG2       -45.2930  -19.1010  -23.7250 H       270 PRO    0.0900
   4403 HD1       -46.4140  -16.2700  -23.6890 H       270 PRO    0.5100
   4404 HD2       -46.3390  -17.4760  -25.0480 H       270 PRO   -0.5100
   4405 N         -48.6540  -16.3620  -21.3830 N.am    271 ASP   -0.4700
   4406 CA        -49.3950  -15.4830  -20.4800 C.3     271 ASP    0.3100
   4407 C         -50.8980  -15.7060  -20.5180 C.2     271 ASP    0.0700
   4408 O         -51.5340  -15.7540  -19.4630 O.2     271 ASP    0.0900
   4409 CB        -49.1100  -14.0120  -20.8050 C.3     271 ASP   -0.2800
   4410 CG        -47.6710  -13.6170  -20.5420 C.2     271 ASP    0.0900
   4411 OD1       -46.9220  -14.4380  -19.9840 O.co2   271 ASP    0.0900
   4412 OD2       -47.2930  -12.4750  -20.8970 O.co2   271 ASP    0.6200
   4413 HN        -48.2430  -15.9180  -22.1750 H       271 ASP   -0.7600
   4414 HA        -49.0920  -15.7100  -19.4680 H       271 ASP   -0.7600
   4415 HB1       -49.7700  -13.3710  -20.1810 H       271 ASP    0.5100
   4416 HB2       -49.3340  -13.8300  -21.8780 H       271 ASP   -0.5100
   4417 N         -51.4710  -15.8380  -21.7200 N.am    272 PHE   -0.4700
   4418 CA        -52.9250  -16.1150  -21.8520 C.3     272 PHE    0.3100
   4419 C         -53.2540  -17.5000  -21.3720 C.2     272 PHE    0.0700
   4420 O         -54.2520  -17.6950  -20.7020 O.2     272 PHE    0.0900
   4421 CB        -53.4180  -15.9580  -23.2890 C.3     272 PHE   -0.1800
   4422 CG        -53.6820  -14.5470  -23.6760 C.ar    272 PHE    0.0900
   4423 CD1       -52.6670  -13.7530  -24.1820 C.ar    272 PHE    0.0900
   4424 CD2       -54.9560  -14.0060  -23.5330 C.ar    272 PHE    0.0000
   4425 CE1       -52.9110  -12.4360  -24.5440 C.ar    272 PHE   -0.1150
   4426 CE2       -55.2160  -12.6850  -23.8910 C.ar    272 PHE    0.1150
   4427 CZ        -54.1960  -11.8980  -24.3980 C.ar    272 PHE   -0.1150
   4428 HN        -50.9540  -15.7570  -22.5700 H       272 PHE    0.1150
   4429 HA        -53.4480  -15.4260  -21.2060 H       272 PHE   -0.1150
   4430 HB1       -54.3700  -16.5180  -23.4120 H       272 PHE    0.1150
   4431 HB2       -52.6490  -16.3530  -23.9870 H       272 PHE   -0.1150
   4432 HD1       -51.6740  -14.1630  -24.2970 H       272 PHE    0.1150
   4433 HD2       -55.7550  -14.6170  -23.1390 H       272 PHE   -0.1150
   4434 HE1       -52.1110  -11.8260  -24.9380 H       272 PHE    0.1150
   4435 HE2       -56.2100  -12.2770  -23.7730 H       272 PHE    0.5100
   4436 HZ        -54.3890  -10.8730  -24.6790 H       272 PHE   -0.5100
   4437 N         -52.4020  -18.4560  -21.7260 N.am    273 ARG   -0.4700
   4438 CA        -52.5600  -19.8350  -21.3060 C.3     273 ARG    0.3100
   4439 C         -52.5760  -19.9410  -19.7740 C.2     273 ARG    0.0700
   4440 O         -53.3910  -20.6720  -19.2360 O.2     273 ARG    0.0900
   4441 CB        -51.4450  -20.6570  -21.9090 C.3     273 ARG   -0.1800
   4442 CG        -51.5930  -22.1550  -21.7960 C.3     273 ARG    0.0900
   4443 CD        -50.7860  -22.8140  -22.9120 C.3     273 ARG    0.0900
   4444 NE        -49.4330  -22.2370  -23.0060 N.pl3   273 ARG   -0.1800
   4445 CZ        -48.6160  -22.3210  -24.0630 C.cat   273 ARG    0.0900
   4446 NH1       -48.9720  -22.9700  -25.1800 N.pl3   273 ARG    0.0900
   4447 NH2       -47.4110  -21.7440  -24.0020 N.pl3   273 ARG    0.2000
   4448 HN        -51.6100  -18.2660  -22.3010 H       273 ARG    0.0900
   4449 HA        -53.5230  -20.1900  -21.6440 H       273 ARG    0.0900
   4450 HB1       -50.4980  -20.3680  -21.4080 H       273 ARG   -0.7000
   4451 HB2       -51.3770  -20.4010  -22.9870 H       273 ARG    0.4400
   4452 HG1       -52.6630  -22.4360  -21.8890 H       273 ARG    0.6400
   4453 HG2       -51.2160  -22.4970  -20.8080 H       273 ARG   -0.8000
   4454 HD1       -51.2940  -22.6560  -23.8870 H       273 ARG    0.4600
   4455 HD2       -50.6800  -23.9010  -22.7100 H       273 ARG    0.4600
   4456 HE        -49.0950  -21.7380  -22.2100 H       273 ARG   -0.8000
   4457 HH11      -49.9160  -23.2780  -25.3010 H       273 ARG    0.4600
   4458 HH12      -48.2930  -23.1460  -25.8940 H       273 ARG    0.4600
   4459 HH21      -47.1300  -21.2570  -23.1750 H       273 ARG    0.5100
   4460 HH22      -46.7900  -21.7990  -24.7840 H       273 ARG   -0.5100
   4461 N         -51.6800  -19.2030  -19.1050 N.am    274 ILE   -0.4700
   4462 CA        -51.6500  -19.0820  -17.6330 C.3     274 ILE    0.3100
   4463 C         -52.8800  -18.3550  -17.1200 C.2     274 ILE    0.0700
   4464 O         -53.4820  -18.7700  -16.1290 O.2     274 ILE    0.0900
   4465 CB        -50.3770  -18.3500  -17.1340 C.3     274 ILE   -0.0900
   4466 CG1       -49.1460  -19.2420  -17.2940 C.3     274 ILE    0.0900
   4467 CG2       -50.5020  -17.9460  -15.6650 C.3     274 ILE   -0.2700
   4468 CD        -47.8280  -18.4710  -17.2800 C.3     274 ILE    0.0900
   4469 HN        -50.9730  -18.6910  -19.5850 H       274 ILE    0.0900
   4470 HA        -51.6880  -20.0800  -17.2230 H       274 ILE    0.0900
   4471 HB        -50.2160  -17.4390  -17.7490 H       274 ILE   -0.1800
   4472 HG11      -49.2270  -19.7870  -18.2590 H       274 ILE    0.0900
   4473 HG12      -49.1340  -19.9800  -16.4650 H       274 ILE    0.0900
   4474 HG21      -50.8290  -18.8150  -15.0560 H       274 ILE   -0.2700
   4475 HG22      -51.2540  -17.1340  -15.5580 H       274 ILE    0.0900
   4476 HG23      -49.5190  -17.5970  -15.2830 H       274 ILE    0.0900
   4477 HD1       -47.6280  -18.0770  -16.2600 H       274 ILE    0.0900
   4478 HD2       -47.8840  -17.6150  -17.9860 H       274 ILE    0.5100
   4479 HD3       -46.9940  -19.1430  -17.5710 H       274 ILE   -0.5100
   4480 N         -53.2460  -17.2670  -17.7950 N.am    275 ALA   -0.4700
   4481 CA        -54.4370  -16.5030  -17.4560 C.3     275 ALA    0.3100
   4482 C         -55.6870  -17.3800  -17.5090 C.2     275 ALA    0.0700
   4483 O         -56.4160  -17.4530  -16.5440 O.2     275 ALA    0.0900
   4484 CB        -54.5900  -15.3180  -18.3960 C.3     275 ALA   -0.2700
   4485 HN        -52.7180  -16.9260  -18.5690 H       275 ALA    0.0900
   4486 HA        -54.3390  -16.1640  -16.4360 H       275 ALA    0.0900
   4487 HB1       -54.6810  -15.6720  -19.4460 H       275 ALA    0.0900
   4488 HB2       -53.7000  -14.6580  -18.3200 H       275 ALA    0.5100
   4489 HB3       -55.5050  -14.7440  -18.1350 H       275 ALA   -0.5100
   4490 N         -55.9120  -18.0470  -18.6440 N.am    276 PHE   -0.4700
   4491 CA        -57.0850  -18.9200  -18.8390 C.3     276 PHE    0.3100
   4492 C         -57.2300  -20.0140  -17.8090 C.2     276 PHE    0.0700
   4493 O         -58.2760  -20.1300  -17.1790 O.2     276 PHE    0.0900
   4494 CB        -57.0720  -19.5980  -20.2220 C.3     276 PHE   -0.1800
   4495 CG        -57.1570  -18.6500  -21.4010 C.ar    276 PHE    0.0900
   4496 CD1       -57.7500  -17.3820  -21.3060 C.ar    276 PHE    0.0900
   4497 CD2       -56.6420  -19.0400  -22.6270 C.ar    276 PHE    0.0000
   4498 CE1       -57.8150  -16.5440  -22.3990 C.ar    276 PHE   -0.1150
   4499 CE2       -56.7080  -18.1950  -23.7270 C.ar    276 PHE    0.1150
   4500 CZ        -57.2990  -16.9440  -23.6040 C.ar    276 PHE   -0.1150
   4501 HN        -55.2880  -17.9830  -19.4190 H       276 PHE    0.1150
   4502 HA        -57.9690  -18.3090  -18.7360 H       276 PHE   -0.1150
   4503 HB1       -57.9420  -20.2840  -20.2960 H       276 PHE    0.1150
   4504 HB2       -56.1250  -20.1690  -20.3350 H       276 PHE   -0.1150
   4505 HD1       -58.1630  -17.0580  -20.3630 H       276 PHE    0.1150
   4506 HD2       -56.1840  -20.0130  -22.7270 H       276 PHE   -0.1150
   4507 HE1       -58.2730  -15.5700  -22.3050 H       276 PHE    0.1150
   4508 HE2       -56.3000  -18.5100  -24.6760 H       276 PHE    0.5100
   4509 HZ        -57.3520  -16.2860  -24.4590 H       276 PHE   -0.5100
   4510 N         -56.1810  -20.8150  -17.6380 N.am    277 GLN   -0.4700
   4511 CA        -56.2060  -21.9320  -16.6720 C.3     277 GLN    0.3100
   4512 C         -56.4730  -21.4880  -15.2130 C.2     277 GLN    0.0700
   4513 O         -57.0120  -22.2620  -14.4200 O.2     277 GLN    0.0900
   4514 CB        -54.9400  -22.8030  -16.7870 C.3     277 GLN   -0.1800
   4515 CG        -53.6050  -22.1400  -16.4990 C.3     277 GLN    0.0900
   4516 CD        -52.4110  -23.0180  -16.9280 C.2     277 GLN    0.0900
   4517 NE2       -52.5520  -24.2520  -17.0370 N.am    277 GLN   -0.1800
   4518 OE1       -51.2620  -22.4160  -17.1650 O.2     277 GLN    0.0900
   4519 HN        -55.3350  -20.6970  -18.1520 H       277 GLN    0.0900
   4520 HA        -57.0850  -22.5260  -16.8740 H       277 GLN    0.5500
   4521 HB1       -54.8990  -23.2000  -17.8230 H       277 GLN   -0.5500
   4522 HB2       -55.0510  -23.6500  -16.0800 H       277 GLN   -0.6200
   4523 HG1       -53.5260  -21.9410  -15.4090 H       277 GLN    0.3200
   4524 HG2       -53.5520  -21.1760  -17.0490 H       277 GLN    0.3000
   4525 HE21      -51.7780  -24.8210  -17.3140 H       277 GLN    0.5100
   4526 HE22      -53.4380  -24.6730  -16.8450 H       277 GLN   -0.5100
   4527 N         -56.1000  -20.2540  -14.8720 N.am    278 GLU   -0.4700
   4528 CA        -56.4610  -19.6700  -13.5880 C.3     278 GLU    0.3100
   4529 C         -57.9720  -19.4320  -13.5630 C.2     278 GLU    0.0700
   4530 O         -58.6560  -19.8210  -12.6090 O.2     278 GLU    0.0900
   4531 CB        -55.7120  -18.3540  -13.3660 C.3     278 GLU   -0.1800
   4532 CG        -55.7570  -17.7960  -11.9280 C.3     278 GLU    0.0900
   4533 CD        -57.0490  -17.0420  -11.5380 C.2     278 GLU    0.0900
   4534 OE1       -58.0170  -16.9700  -12.3280 O.co2   278 GLU   -0.2800
   4535 OE2       -57.0870  -16.5060  -10.4090 O.co2   278 GLU    0.0900
   4536 HN        -55.5600  -19.6780  -15.4800 H       278 GLU    0.0900
   4537 HA        -56.2090  -20.3810  -12.8160 H       278 GLU    0.6200
   4538 HB1       -56.1470  -17.5910  -14.0440 H       278 GLU   -0.7600
   4539 HB2       -54.6470  -18.5140  -13.6380 H       278 GLU   -0.7600
   4540 HG1       -54.9070  -17.0930  -11.8030 H       278 GLU    0.5100
   4541 HG2       -55.6370  -18.6450  -11.2230 H       278 GLU   -0.5100
   4542 N         -58.4780  -18.7890  -14.6210 N.am    279 LEU   -0.4700
   4543 CA        -59.9000  -18.4570  -14.7460 C.3     279 LEU    0.3100
   4544 C         -60.8080  -19.6870  -14.8190 C.2     279 LEU    0.0700
   4545 O         -61.9550  -19.6210  -14.3850 O.2     279 LEU    0.0900
   4546 CB        -60.1550  -17.5920  -15.9810 C.3     279 LEU   -0.1800
   4547 CG        -59.4480  -16.2420  -16.0730 C.3     279 LEU    0.0900
   4548 CD1       -59.6210  -15.6720  -17.4910 C.3     279 LEU    0.0900
   4549 CD2       -59.9440  -15.2660  -15.0180 C.3     279 LEU   -0.0900
   4550 HN        -57.9020  -18.5040  -15.3820 H       279 LEU    0.0900
   4551 HA        -60.1970  -17.9290  -13.8520 H       279 LEU   -0.2700
   4552 HB1       -61.2470  -17.3980  -16.0300 H       279 LEU    0.0900
   4553 HB2       -59.8530  -18.1850  -16.8690 H       279 LEU    0.0900
   4554 HG        -58.3670  -16.3700  -15.8520 H       279 LEU    0.0900
   4555 HD11      -60.7000  -15.5360  -17.7190 H       279 LEU   -0.2700
   4556 HD12      -59.1870  -16.3720  -18.2360 H       279 LEU    0.0900
   4557 HD13      -59.1160  -14.6860  -17.5680 H       279 LEU    0.0900
   4558 HD21      -59.6050  -15.5880  -14.0110 H       279 LEU    0.0900
   4559 HD22      -61.0550  -15.2350  -15.0250 H       279 LEU    0.5100
   4560 HD23      -59.5400  -14.2510  -15.2210 H       279 LEU   -0.5100
   4561 N         -60.2980  -20.8000  -15.3610 N.am    280 LEU   -0.4700
   4562 CA        -61.0410  -22.0640  -15.4430 C.3     280 LEU    0.3100
   4563 C         -60.7230  -23.0140  -14.2660 C.2     280 LEU    0.0700
   4564 O         -60.9230  -24.2300  -14.3770 O.2     280 LEU    0.0900
   4565 CB        -60.7780  -22.7520  -16.7950 C.3     280 LEU   -0.1800
   4566 CG        -61.1420  -21.9480  -18.0490 C.3     280 LEU    0.0900
   4567 CD1       -60.7010  -22.6850  -19.3040 C.3     280 LEU    0.0900
   4568 CD2       -62.6200  -21.6760  -18.1050 C.3     280 LEU   -0.0900
   4569 HN        -59.3750  -20.8180  -15.7380 H       280 LEU    0.0900
   4570 HA        -62.0930  -21.8450  -15.3310 H       280 LEU   -0.2700
   4571 HB1       -61.3590  -23.6970  -16.8150 H       280 LEU    0.0900
   4572 HB2       -59.6960  -22.9940  -16.8480 H       280 LEU    0.0900
   4573 HG        -60.6420  -20.9580  -18.0090 H       280 LEU    0.0900
   4574 HD11      -61.2010  -23.6760  -19.3610 H       280 LEU   -0.2700
   4575 HD12      -59.6020  -22.8440  -19.2830 H       280 LEU    0.0900
   4576 HD13      -60.9770  -22.0960  -20.2050 H       280 LEU    0.0900
   4577 HD21      -62.9350  -21.0950  -17.2120 H       280 LEU    0.0900
   4578 HD22      -63.1800  -22.6350  -18.1180 H       280 LEU    0.5100
   4579 HD23      -62.8620  -21.0880  -19.0150 H       280 LEU   -0.5100
   4580 N         -60.2290  -22.4460  -13.1490 N.am    281 CYS   -0.4700
   4581 CA        -59.9750  -23.1610  -11.8870 C.3     281 CYS    0.3100
   4582 C         -59.0750  -24.3900  -12.0360 C.2     281 CYS    0.0700
   4583 O         -59.4560  -25.5060  -11.6640 O.2     281 CYS    0.0900
   4584 CB        -61.3110  -23.5440  -11.2410 C.3     281 CYS   -0.1100
   4585 SG        -62.4420  -22.1510  -11.0870 S.3     281 CYS    0.0900
   4586 HN        -60.0060  -21.4750  -13.1290 H       281 CYS    0.0900
   4587 HA        -59.4090  -22.5130  -11.2350 H       281 CYS   -0.2300
   4588 HB1       -61.1060  -23.9630  -10.2330 H       281 CYS    0.1600
   4589 HB2       -61.7850  -24.3370  -11.8580 H       281 CYS    0.5100
   4590 HG1       -62.4970  -21.9020  -12.3880 H       281 CYS   -0.5100
   4591 N         -57.8700  -24.2630  -12.6250 N.am    282 LEU   -0.4700
   4592 CA        -57.0050  -25.4110  -12.8380 C.3     282 LEU    0.3100
   4593 CAT       -54.3840  -26.0340  -10.1540 C.3     282 LEU    0.0700
   4594 C         -55.7240  -25.2580  -12.0390 C.2     282 LEU    0.0900
   4595 O         -54.8550  -24.4470  -12.3510 O.2     282 LEU   -0.1800
   4596 CB        -56.6530  -25.6110  -14.3360 C.3     282 LEU    0.0900
   4597 CG        -57.8650  -25.7600  -15.2850 C.3     282 LEU    0.0900
   4598 CD1       -57.4110  -25.8560  -16.7500 C.3     282 LEU   -0.0900
   4599 CD2       -58.7430  -26.9690  -14.9280 C.3     282 LEU    0.0900
   4600 NT        -55.5670  -26.0780  -10.9800 N.am    282 LEU   -0.2700
   4601 HN        -57.5210  -23.3830  -12.9370 H       282 LEU    0.0900
   4602 HNT       -56.2590  -26.7480  -10.7220 H       282 LEU    0.0900
   4603 HA        -57.5190  -26.2830  -12.4620 H       282 LEU    0.0900
   4604 HB1       -56.0310  -26.5250  -14.4270 H       282 LEU   -0.2700
   4605 HB2       -56.0590  -24.7350  -14.6720 H       282 LEU    0.0900
   4606 HG        -58.5330  -24.8800  -15.1660 H       282 LEU    0.0900
   4607 HD11      -56.7480  -26.7370  -16.8880 H       282 LEU    0.0900
   4608 HD12      -56.8470  -24.9400  -17.0320 H       282 LEU    0.5100
   4609 HD13      -58.2960  -25.9690  -17.4140 H       282 LEU   -0.5100
   4610 HD21      -59.1350  -26.8640  -13.8940 H       282 LEU   -0.4700
   4611 HD22      -58.1420  -27.9020  -14.9860 H       282 LEU    0.3100
   4612 HD23      -59.6020  -27.0330  -15.6280 H       282 LEU   -0.1100
   4613 HT1       -54.2830  -25.0240   -9.7040 H       282 LEU    0.0900
   4614 HT2       -53.4860  -26.2470  -10.7710 H       282 LEU    0.0900
   4615 HT3       -54.4690  -26.7840   -9.3370 H       282 LEU    0.0900
@<TRIPOS>BOND
     1    1    2 1
     2    2   13 1
     3    2    6 1
     4    2    4 1
     5    4    5 2
     6    6   15 1
     7    6    7 1
     8    7    8 2
     9    7    9 2
    10    3   10 1
    11    3   16 1
    12    3   17 1
    13    3   18 1
    14   10    1 1
    15   10   11 2
    16   12    1 1
    17   14    6 1
    18   19   20 1
    19   20   21 1
    20   20   29 1
    21   20   23 1
    22   21   22 2
    23   23   31 1
    24   23   24 1
    25   24   33 1
    26   24   25 1
    27   25   26 2
    28   25   27 2
    29   28   19 1
    30   30   23 1
    31   32   24 1
    32    4   19 am
    33   34   35 1
    34   35   42 1
    35   35   36 1
    36   35   38 1
    37   36   37 2
    38   38   39 1
    39   38   40 1
    40   38   43 1
    41   39   44 1
    42   39   45 1
    43   39   46 1
    44   40   49 1
    45   40   48 1
    46   40   47 1
    47   41   34 1
    48   21   34 am
    49   50   51 1
    50   51   52 1
    51   51   65 1
    52   51   54 1
    53   52   53 2
    54   54   67 1
    55   54   55 1
    56   55   57 ar
    57   55   56 ar
    58   56   68 1
    59   56   60 ar
    60   57   58 ar
    61   57   59 ar
    62   58   60 ar
    63   58   61 ar
    64   59   62 ar
    65   59   70 1
    66   60   69 1
    67   61   63 ar
    68   61   71 1
    69   62   63 ar
    70   62   72 1
    71   63   73 1
    72   64   50 1
    73   66   54 1
    74   36   50 am
    75   74   75 1
    76   75   82 1
    77   75   76 1
    78   75   78 1
    79   76   77 2
    80   78   79 1
    81   78   80 1
    82   78   83 1
    83   79   84 1
    84   79   85 1
    85   79   86 1
    86   80   89 1
    87   80   88 1
    88   80   87 1
    89   81   74 1
    90   52   74 am
    91   90   91 1
    92   91   98 1
    93   91   92 1
    94   91   94 1
    95   92   93 2
    96   94   95 1
    97   94   96 1
    98   94   99 1
    99   95  100 1
   100   95  101 1
   101   95  102 1
   102   96  105 1
   103   96  104 1
   104   96  103 1
   105   97   90 1
   106   76   90 am
   107  106  107 1
   108  107  112 1
   109  107  108 1
   110  108  109 2
   111  110  106 1
   112  111  107 1
   113   92  106 am
   114  113  114 1
   115  114  117 1
   116  114  122 1
   117  114  115 1
   118  115  116 2
   119  117  124 1
   120  117  118 1
   121  118  126 1
   122  118  119 1
   123  119  120 1
   124  120  127 1
   125  120  128 1
   126  120  129 1
   127  121  113 1
   128  123  117 1
   129  125  118 1
   130  108  113 am
   131  130  131 1
   132  131  136 1
   133  131  132 1
   134  132  133 2
   135  134  130 1
   136  135  131 1
   137  115  130 am
   138  137  138 1
   139  138  146 1
   140  138  141 1
   141  138  139 1
   142  139  140 2
   143  141  147 1
   144  141  143 1
   145  141  142 1
   146  142  149 1
   147  143  150 1
   148  143  151 1
   149  143  152 1
   150  144  142 1
   151  144  153 1
   152  144  154 1
   153  144  155 1
   154  145  137 1
   155  148  142 1
   156  132  137 am
   157  156  157 1
   158  157  164 1
   159  157  158 1
   160  157  160 1
   161  158  159 2
   162  160  161 1
   163  160  162 1
   164  160  165 1
   165  161  166 1
   166  161  167 1
   167  161  168 1
   168  162  171 1
   169  162  170 1
   170  162  169 1
   171  163  156 1
   172  139  156 am
   173  172  173 1
   174  173  176 1
   175  173  181 1
   176  173  174 1
   177  174  175 2
   178  176  183 1
   179  176  177 1
   180  177  185 1
   181  177  178 1
   182  178  179 1
   183  179  186 1
   184  179  187 1
   185  179  188 1
   186  180  172 1
   187  182  176 1
   188  184  177 1
   189  158  172 am
   190  189  190 1
   191  190  196 1
   192  190  193 1
   193  190  191 1
   194  191  192 2
   195  193  198 1
   196  193  194 1
   197  195  189 1
   198  197  193 1
   199  199  194 1
   200  174  189 am
   201  200  201 1
   202  201  209 1
   203  201  204 1
   204  201  202 1
   205  202  203 2
   206  204  211 1
   207  204  205 1
   208  205  212 1
   209  205  206 1
   210  205  207 1
   211  206  213 1
   212  206  214 1
   213  206  215 1
   214  207  216 1
   215  207  217 1
   216  207  218 1
   217  208  200 1
   218  210  204 1
   219  191  200 am
   220  219  220 1
   221  220  228 1
   222  220  223 1
   223  220  221 1
   224  221  222 2
   225  223  229 1
   226  223  225 1
   227  223  224 1
   228  224  231 1
   229  225  232 1
   230  225  233 1
   231  225  234 1
   232  226  224 1
   233  226  235 1
   234  226  236 1
   235  226  237 1
   236  227  219 1
   237  230  224 1
   238  202  219 am
   239  238  239 1
   240  239  246 1
   241  239  240 1
   242  239  242 1
   243  240  241 2
   244  242  243 1
   245  242  244 1
   246  242  247 1
   247  243  248 1
   248  243  249 1
   249  243  250 1
   250  244  253 1
   251  244  252 1
   252  244  251 1
   253  245  238 1
   254  221  238 am
   255  254  255 1
   256  255  263 1
   257  255  258 1
   258  255  256 1
   259  256  257 2
   260  258  265 1
   261  258  259 1
   262  259  266 1
   263  259  260 1
   264  259  261 1
   265  260  267 1
   266  260  268 1
   267  260  269 1
   268  261  270 1
   269  261  271 1
   270  261  272 1
   271  262  254 1
   272  264  258 1
   273  240  254 am
   274  273  274 1
   275  274  275 1
   276  274  279 1
   277  274  277 1
   278  275  276 2
   279  277  280 1
   280  277  281 1
   281  277  282 1
   282  278  273 1
   283  256  273 am
   284  283  284 1
   285  284  292 1
   286  284  287 1
   287  284  285 1
   288  285  286 2
   289  287  293 1
   290  287  289 1
   291  287  288 1
   292  288  295 1
   293  289  296 1
   294  289  297 1
   295  289  298 1
   296  290  288 1
   297  290  299 1
   298  290  300 1
   299  290  301 1
   300  291  283 1
   301  294  288 1
   302  275  283 am
   303  302  303 1
   304  303  310 1
   305  303  304 1
   306  303  306 1
   307  304  305 2
   308  306  307 1
   309  306  308 1
   310  306  311 1
   311  307  312 1
   312  307  313 1
   313  307  314 1
   314  308  317 1
   315  308  316 1
   316  308  315 1
   317  309  302 1
   318  285  302 am
   319  318  319 1
   320  319  330 1
   321  319  322 1
   322  319  320 1
   323  320  321 2
   324  322  332 1
   325  322  323 1
   326  323  324 ar
   327  323  325 ar
   328  324  333 1
   329  324  326 ar
   330  325  327 ar
   331  325  334 1
   332  326  335 1
   333  326  328 ar
   334  327  328 ar
   335  327  336 1
   336  328  337 1
   337  329  318 1
   338  331  322 1
   339  304  318 am
   340  338  339 1
   341  339  344 1
   342  339  340 1
   343  340  341 2
   344  342  338 1
   345  343  339 1
   346  320  338 am
   347  345  346 1
   348  346  354 1
   349  346  349 1
   350  346  347 1
   351  347  348 2
   352  349  356 1
   353  349  350 1
   354  350  352 2
   355  350  351 am
   356  351  357 1
   357  351  358 1
   358  353  345 1
   359  355  349 1
   360  340  345 am
   361  359  360 1
   362  360  367 1
   363  360  361 1
   364  360  363 1
   365  361  362 2
   366  363  364 1
   367  363  365 1
   368  363  368 1
   369  364  369 1
   370  364  370 1
   371  364  371 1
   372  365  374 1
   373  365  373 1
   374  365  372 1
   375  366  359 1
   376  347  359 am
   377  375  376 1
   378  376  384 1
   379  376  379 1
   380  376  377 1
   381  377  378 2
   382  379  386 1
   383  379  380 1
   384  380  387 1
   385  380  381 1
   386  380  382 1
   387  381  388 1
   388  381  389 1
   389  381  390 1
   390  382  391 1
   391  382  392 1
   392  382  393 1
   393  383  375 1
   394  385  379 1
   395  361  375 am
   396  394  395 1
   397  395  402 1
   398  395  396 1
   399  395  398 1
   400  396  397 2
   401  398  399 1
   402  398  400 1
   403  398  403 1
   404  399  404 1
   405  399  405 1
   406  399  406 1
   407  400  409 1
   408  400  408 1
   409  400  407 1
   410  401  394 1
   411  377  394 am
   412  410  411 1
   413  411  419 1
   414  411  414 1
   415  411  412 1
   416  412  413 2
   417  414  420 1
   418  414  416 1
   419  414  415 1
   420  415  422 1
   421  416  423 1
   422  416  424 1
   423  416  425 1
   424  417  415 1
   425  417  426 1
   426  417  427 1
   427  417  428 1
   428  418  410 1
   429  421  415 1
   430  396  410 am
   431  429  430 1
   432  430  437 1
   433  430  433 1
   434  430  431 1
   435  431  432 2
   436  433  438 1
   437  433  434 1
   438  433  435 1
   439  434  440 1
   440  434  441 1
   441  434  442 1
   442  435  439 1
   443  436  429 1
   444  412  429 am
   445  443  444 1
   446  444  445 1
   447  444  449 1
   448  444  447 1
   449  445  446 2
   450  447  450 1
   451  447  451 1
   452  447  452 1
   453  448  443 1
   454  431  443 am
   455  453  454 1
   456  454  462 1
   457  454  457 1
   458  454  455 1
   459  455  456 2
   460  457  463 1
   461  457  459 1
   462  457  458 1
   463  458  465 1
   464  459  466 1
   465  459  467 1
   466  459  468 1
   467  460  458 1
   468  460  469 1
   469  460  470 1
   470  460  471 1
   471  461  453 1
   472  464  458 1
   473  445  453 am
   474  472  473 1
   475  473  474 1
   476  473  478 1
   477  473  476 1
   478  474  475 2
   479  476  479 1
   480  476  480 1
   481  476  481 1
   482  477  472 1
   483  455  472 am
   484  482  483 1
   485  483  492 1
   486  483  486 1
   487  483  484 1
   488  484  485 2
   489  486  494 1
   490  486  487 1
   491  487  496 1
   492  487  488 1
   493  488  498 1
   494  488  489 1
   495  489  500 1
   496  489  490 1
   497  490  501 1
   498  490  502 1
   499  490  503 1
   500  491  482 1
   501  493  486 1
   502  495  487 1
   503  497  488 1
   504  499  489 1
   505  474  482 am
   506  504  505 1
   507  505  516 1
   508  505  508 1
   509  505  506 1
   510  506  507 2
   511  508  518 1
   512  508  509 1
   513  509  510 ar
   514  509  511 ar
   515  510  519 1
   516  510  512 ar
   517  511  513 ar
   518  511  520 1
   519  512  521 1
   520  512  514 ar
   521  513  514 ar
   522  513  522 1
   523  514  523 1
   524  515  504 1
   525  517  508 1
   526  484  504 am
   527  524  525 1
   528  525  526 1
   529  525  534 1
   530  525  528 1
   531  526  527 2
   532  528  536 1
   533  528  529 1
   534  529  538 1
   535  529  530 1
   536  530  531 2
   537  530  532 2
   538  533  524 1
   539  535  528 1
   540  537  529 1
   541  506  524 am
   542  539  540 1
   543  540  541 1
   544  540  551 1
   545  540  543 1
   546  541  542 2
   547  543  553 1
   548  543  544 1
   549  544  555 1
   550  544  545 1
   551  545  557 1
   552  545  546 1
   553  546  558 1
   554  546  547 2
   555  547  548 2
   556  547  549 2
   557  548  559 1
   558  548  560 1
   559  549  562 1
   560  549  561 1
   561  550  539 1
   562  552  543 1
   563  554  544 1
   564  556  545 1
   565  526  539 am
   566  563  564 1
   567  564  572 1
   568  564  567 1
   569  564  565 1
   570  565  566 2
   571  567  574 1
   572  567  568 1
   573  568  575 1
   574  568  569 1
   575  568  570 1
   576  569  576 1
   577  569  577 1
   578  569  578 1
   579  570  579 1
   580  570  580 1
   581  570  581 1
   582  571  563 1
   583  573  567 1
   584  541  563 am
   585  582  583 1
   586  583  592 1
   587  583  586 1
   588  583  584 1
   589  584  585 2
   590  586  594 1
   591  586  587 1
   592  587  596 1
   593  587  588 1
   594  588  590 2
   595  588  589 am
   596  589  597 1
   597  589  598 1
   598  591  582 1
   599  593  586 1
   600  595  587 1
   601  565  582 am
   602  599  600 1
   603  600  607 1
   604  600  603 1
   605  600  601 1
   606  601  602 2
   607  603  608 1
   608  603  604 1
   609  603  605 1
   610  604  610 1
   611  604  611 1
   612  604  612 1
   613  605  609 1
   614  606  599 1
   615  584  599 am
   616  613  614 1
   617  614  621 1
   618  614  615 1
   619  614  617 1
   620  615  616 2
   621  617  618 1
   622  617  619 1
   623  617  622 1
   624  618  623 1
   625  618  624 1
   626  618  625 1
   627  619  628 1
   628  619  627 1
   629  619  626 1
   630  620  613 1
   631  601  613 am
   632  629  630 1
   633  630  637 1
   634  630  633 1
   635  630  631 1
   636  631  632 2
   637  633  638 1
   638  633  634 1
   639  633  635 1
   640  634  640 1
   641  634  641 1
   642  634  642 1
   643  635  639 1
   644  636  629 1
   645  615  629 am
   646  643  644 1
   647  644  652 1
   648  644  647 1
   649  644  645 1
   650  645  646 2
   651  647  654 1
   652  647  648 1
   653  648  650 2
   654  648  649 am
   655  649  655 1
   656  649  656 1
   657  651  643 1
   658  653  647 1
   659  631  643 am
   660  657  658 1
   661  658  659 1
   662  658  670 1
   663  658  661 1
   664  659  660 2
   665  661  672 1
   666  661  662 1
   667  662  664 ar
   668  662  663 ar
   669  663  665 ar
   670  663  673 1
   671  664  666 ar
   672  664  674 1
   673  665  667 ar
   674  665  675 1
   675  666  667 ar
   676  666  676 1
   677  667  668 1
   678  668  677 1
   679  669  657 1
   680  671  661 1
   681  645  657 am
   682  678  679 1
   683  679  690 1
   684  679  682 1
   685  679  680 1
   686  680  681 2
   687  682  692 1
   688  682  683 1
   689  683  684 ar
   690  683  685 ar
   691  684  693 1
   692  684  686 ar
   693  685  687 ar
   694  685  694 1
   695  686  695 1
   696  686  688 ar
   697  687  688 ar
   698  687  696 1
   699  688  697 1
   700  689  678 1
   701  691  682 1
   702  659  678 am
   703  698  699 1
   704  699  707 1
   705  699  702 1
   706  699  700 1
   707  700  701 2
   708  702  708 1
   709  702  704 1
   710  702  703 1
   711  703  710 1
   712  704  711 1
   713  704  712 1
   714  704  713 1
   715  705  703 1
   716  705  714 1
   717  705  715 1
   718  705  716 1
   719  706  698 1
   720  709  703 1
   721  680  698 am
   722  717  718 1
   723  718  725 1
   724  718  721 1
   725  718  719 1
   726  719  720 2
   727  721  726 1
   728  721  722 1
   729  721  723 1
   730  722  728 1
   731  722  729 1
   732  722  730 1
   733  723  727 1
   734  724  717 1
   735  700  717 am
   736  731  732 1
   737  732  738 1
   738  732  735 1
   739  732  733 1
   740  733  734 2
   741  735  740 1
   742  735  736 1
   743  737  731 1
   744  739  735 1
   745  741  736 1
   746  719  731 am
   747  742  743 1
   748  743  751 1
   749  743  746 1
   750  743  744 1
   751  744  745 2
   752  746  753 1
   753  746  747 1
   754  747  754 1
   755  747  748 1
   756  747  749 1
   757  748  755 1
   758  748  756 1
   759  748  757 1
   760  749  758 1
   761  749  759 1
   762  749  760 1
   763  750  742 1
   764  752  746 1
   765  733  742 am
   766  761  762 1
   767  762  763 1
   768  762  767 1
   769  762  765 1
   770  763  764 2
   771  765  768 1
   772  765  769 1
   773  765  770 1
   774  766  761 1
   775  744  761 am
   776  771  772 1
   777  772  778 1
   778  772  775 1
   779  772  773 1
   780  773  774 2
   781  775  780 1
   782  775  776 1
   783  777  771 1
   784  779  775 1
   785  781  776 1
   786  763  771 am
   787  782  783 1
   788  783  784 1
   789  783  788 1
   790  783  786 1
   791  784  785 2
   792  786  789 1
   793  786  790 1
   794  786  791 1
   795  787  782 1
   796  773  782 am
   797  792  793 1
   798  793  801 1
   799  793  796 1
   800  793  794 1
   801  794  795 2
   802  796  803 1
   803  796  797 1
   804  797  798 2
   805  797  799 2
   806  800  792 1
   807  802  796 1
   808  784  792 am
   809  804  805 1
   810  805  813 1
   811  805  808 1
   812  805  806 1
   813  806  807 2
   814  808  815 1
   815  808  809 1
   816  809  816 1
   817  809  810 1
   818  809  811 1
   819  810  817 1
   820  810  818 1
   821  810  819 1
   822  811  820 1
   823  811  821 1
   824  811  822 1
   825  812  804 1
   826  814  808 1
   827  794  804 am
   828  823  824 1
   829  824  831 1
   830  824  825 1
   831  824  827 1
   832  825  826 2
   833  827  828 1
   834  827  829 1
   835  827  832 1
   836  828  833 1
   837  828  834 1
   838  828  835 1
   839  829  838 1
   840  829  837 1
   841  829  836 1
   842  830  823 1
   843  806  823 am
   844  839  840 1
   845  840  843 1
   846  840  848 1
   847  840  841 1
   848  841  842 2
   849  843  850 1
   850  843  844 1
   851  844  852 1
   852  844  845 1
   853  845  846 1
   854  846  853 1
   855  846  854 1
   856  846  855 1
   857  847  839 1
   858  849  843 1
   859  851  844 1
   860  825  839 am
   861  856  857 1
   862  857  862 1
   863  857  858 1
   864  858  859 2
   865  860  856 1
   866  861  857 1
   867  841  856 am
   868  863  864 1
   869  864  872 1
   870  864  867 1
   871  864  865 1
   872  865  866 2
   873  867  874 1
   874  867  868 1
   875  868  875 1
   876  868  869 1
   877  868  870 1
   878  869  876 1
   879  869  877 1
   880  869  878 1
   881  870  879 1
   882  870  880 1
   883  870  881 1
   884  871  863 1
   885  873  867 1
   886  858  863 am
   887  882  883 1
   888  883  884 1
   889  883  888 1
   890  883  886 1
   891  884  885 2
   892  886  889 1
   893  886  890 1
   894  886  891 1
   895  887  882 1
   896  865  882 am
   897  892  893 1
   898  893  900 1
   899  893  894 1
   900  893  896 1
   901  894  895 2
   902  896  897 1
   903  896  898 1
   904  896  901 1
   905  897  902 1
   906  897  903 1
   907  897  904 1
   908  898  907 1
   909  898  906 1
   910  898  905 1
   911  899  892 1
   912  884  892 am
   913  908  909 1
   914  909  916 1
   915  909  910 1
   916  909  912 1
   917  910  911 2
   918  912  913 1
   919  912  914 1
   920  912  917 1
   921  913  918 1
   922  913  919 1
   923  913  920 1
   924  914  923 1
   925  914  922 1
   926  914  921 1
   927  915  908 1
   928  894  908 am
   929  924  930 1
   930  924  925 1
   931  925  928 1
   932  925  931 1
   933  925  926 1
   934  926  927 2
   935  928  929 1
   936  928  933 1
   937  929  930 1
   938  929  935 1
   939  930  937 1
   940  932  928 1
   941  934  929 1
   942  936  930 1
   943  910  924 am
   944  938  939 1
   945  939  950 1
   946  939  942 1
   947  939  940 1
   948  940  941 2
   949  942  952 1
   950  942  943 1
   951  943  944 ar
   952  943  945 ar
   953  944  953 1
   954  944  946 ar
   955  945  947 ar
   956  945  954 1
   957  946  955 1
   958  946  948 ar
   959  947  948 ar
   960  947  956 1
   961  948  957 1
   962  949  938 1
   963  951  942 1
   964  926  938 am
   965  958  959 1
   966  959  964 1
   967  959  960 1
   968  960  961 2
   969  962  958 1
   970  963  959 1
   971  940  958 am
   972  965  966 1
   973  966  967 1
   974  966  971 1
   975  966  969 1
   976  967  968 2
   977  969  972 1
   978  969  973 1
   979  969  974 1
   980  970  965 1
   981  960  965 am
   982  975  976 1
   983  976  977 1
   984  976  981 1
   985  976  979 1
   986  977  978 2
   987  979  982 1
   988  979  983 1
   989  979  984 1
   990  980  975 1
   991  967  975 am
   992  985  986 1
   993  985  995 1
   994  986  987 1
   995  986  989 1
   996  986  996 1
   997  987  988 2
   998  989  990 1
   999  989  997 1
  1000  989  998 1
  1001  990  991 ar
  1002  990  992 ar
  1003  991  994 ar
  1004  991  999 1
  1005  992  993 ar
  1006  993  994 ar
  1007  993 1000 1
  1008  994 1001 1
  1009  977  985 am
  1010 1002 1003 1
  1011 1003 1011 1
  1012 1003 1006 1
  1013 1003 1004 1
  1014 1004 1005 2
  1015 1006 1012 1
  1016 1006 1008 1
  1017 1006 1007 1
  1018 1007 1014 1
  1019 1008 1015 1
  1020 1008 1016 1
  1021 1008 1017 1
  1022 1009 1007 1
  1023 1009 1018 1
  1024 1009 1019 1
  1025 1009 1020 1
  1026 1010 1002 1
  1027 1013 1007 1
  1028 1002  987 am
  1029 1021 1022 1
  1030 1022 1030 1
  1031 1022 1025 1
  1032 1022 1023 1
  1033 1023 1024 2
  1034 1025 1032 1
  1035 1025 1026 1
  1036 1026 1033 1
  1037 1026 1027 1
  1038 1026 1028 1
  1039 1027 1034 1
  1040 1027 1035 1
  1041 1027 1036 1
  1042 1028 1037 1
  1043 1028 1038 1
  1044 1028 1039 1
  1045 1029 1021 1
  1046 1031 1025 1
  1047 1004 1021 am
  1048 1040 1041 1
  1049 1041 1044 1
  1050 1041 1049 1
  1051 1041 1042 1
  1052 1042 1043 2
  1053 1044 1051 1
  1054 1044 1045 1
  1055 1045 1053 1
  1056 1045 1046 1
  1057 1046 1047 1
  1058 1047 1054 1
  1059 1047 1055 1
  1060 1047 1056 1
  1061 1048 1040 1
  1062 1050 1044 1
  1063 1052 1045 1
  1064 1023 1040 am
  1065 1057 1058 1
  1066 1058 1067 1
  1067 1058 1061 1
  1068 1058 1059 1
  1069 1059 1060 2
  1070 1061 1069 1
  1071 1061 1062 1
  1072 1062 1071 1
  1073 1062 1063 1
  1074 1063 1073 1
  1075 1063 1064 1
  1076 1064 1075 1
  1077 1064 1065 1
  1078 1065 1076 1
  1079 1065 1077 1
  1080 1065 1078 1
  1081 1066 1057 1
  1082 1068 1061 1
  1083 1070 1062 1
  1084 1072 1063 1
  1085 1074 1064 1
  1086 1042 1057 am
  1087 1079 1080 1
  1088 1080 1083 1
  1089 1080 1088 1
  1090 1080 1081 1
  1091 1081 1082 2
  1092 1083 1090 1
  1093 1083 1084 1
  1094 1084 1092 1
  1095 1084 1085 1
  1096 1085 1086 1
  1097 1086 1093 1
  1098 1086 1094 1
  1099 1086 1095 1
  1100 1087 1079 1
  1101 1089 1083 1
  1102 1091 1084 1
  1103 1059 1079 am
  1104 1096 1097 1
  1105 1097 1098 1
  1106 1097 1111 1
  1107 1097 1100 1
  1108 1098 1099 2
  1109 1100 1113 1
  1110 1100 1101 1
  1111 1101 1103 ar
  1112 1101 1102 ar
  1113 1102 1114 1
  1114 1102 1106 ar
  1115 1103 1104 ar
  1116 1103 1105 ar
  1117 1104 1106 ar
  1118 1104 1107 ar
  1119 1105 1108 ar
  1120 1105 1116 1
  1121 1106 1115 1
  1122 1107 1109 ar
  1123 1107 1117 1
  1124 1108 1109 ar
  1125 1108 1118 1
  1126 1109 1119 1
  1127 1110 1096 1
  1128 1112 1100 1
  1129 1081 1096 am
  1130 1120 1121 1
  1131 1121 1128 1
  1132 1121 1124 1
  1133 1121 1122 1
  1134 1122 1123 2
  1135 1124 1129 1
  1136 1124 1125 1
  1137 1124 1126 1
  1138 1125 1131 1
  1139 1125 1132 1
  1140 1125 1133 1
  1141 1126 1130 1
  1142 1127 1120 1
  1143 1098 1120 am
  1144 1134 1135 1
  1145 1135 1146 1
  1146 1135 1138 1
  1147 1135 1136 1
  1148 1136 1137 2
  1149 1138 1148 1
  1150 1138 1139 1
  1151 1139 1140 ar
  1152 1139 1141 ar
  1153 1140 1149 1
  1154 1140 1142 ar
  1155 1141 1143 ar
  1156 1141 1150 1
  1157 1142 1151 1
  1158 1142 1144 ar
  1159 1143 1144 ar
  1160 1143 1152 1
  1161 1144 1153 1
  1162 1145 1134 1
  1163 1147 1138 1
  1164 1122 1134 am
  1165 1154 1155 1
  1166 1155 1160 1
  1167 1155 1156 1
  1168 1156 1157 2
  1169 1158 1154 1
  1170 1159 1155 1
  1171 1136 1154 am
  1172 1161 1162 1
  1173 1162 1170 1
  1174 1162 1165 1
  1175 1162 1163 1
  1176 1163 1164 2
  1177 1165 1172 1
  1178 1165 1166 1
  1179 1166 1168 2
  1180 1166 1167 am
  1181 1167 1173 1
  1182 1167 1174 1
  1183 1169 1161 1
  1184 1171 1165 1
  1185 1156 1161 am
  1186 1175 1176 1
  1187 1176 1187 1
  1188 1176 1179 1
  1189 1176 1177 1
  1190 1177 1178 2
  1191 1179 1189 1
  1192 1179 1180 1
  1193 1180 1181 ar
  1194 1180 1182 ar
  1195 1181 1190 1
  1196 1181 1183 ar
  1197 1182 1184 ar
  1198 1182 1191 1
  1199 1183 1192 1
  1200 1183 1185 ar
  1201 1184 1185 ar
  1202 1184 1193 1
  1203 1185 1194 1
  1204 1186 1175 1
  1205 1188 1179 1
  1206 1163 1175 am
  1207 1195 1196 1
  1208 1196 1197 1
  1209 1196 1210 1
  1210 1196 1199 1
  1211 1197 1198 2
  1212 1199 1212 1
  1213 1199 1200 1
  1214 1200 1202 ar
  1215 1200 1201 ar
  1216 1201 1213 1
  1217 1201 1205 ar
  1218 1202 1203 ar
  1219 1202 1204 ar
  1220 1203 1205 ar
  1221 1203 1206 ar
  1222 1204 1207 ar
  1223 1204 1215 1
  1224 1205 1214 1
  1225 1206 1208 ar
  1226 1206 1216 1
  1227 1207 1208 ar
  1228 1207 1217 1
  1229 1208 1218 1
  1230 1209 1195 1
  1231 1211 1199 1
  1232 1177 1195 am
  1233 1219 1220 1
  1234 1220 1226 1
  1235 1220 1223 1
  1236 1220 1221 1
  1237 1221 1222 2
  1238 1223 1228 1
  1239 1223 1224 1
  1240 1225 1219 1
  1241 1227 1223 1
  1242 1197 1219 am
  1243 1229 1230 1
  1244 1230 1231 1
  1245 1230 1239 1
  1246 1230 1233 1
  1247 1231 1232 2
  1248 1233 1241 1
  1249 1233 1234 1
  1250 1234 1243 1
  1251 1234 1235 1
  1252 1235 1236 2
  1253 1235 1237 2
  1254 1238 1229 1
  1255 1240 1233 1
  1256 1242 1234 1
  1257 1221 1229 am
  1258 1244 1245 1
  1259 1245 1256 1
  1260 1245 1248 1
  1261 1245 1246 1
  1262 1246 1247 2
  1263 1248 1258 1
  1264 1248 1249 1
  1265 1249 1250 ar
  1266 1249 1251 ar
  1267 1250 1259 1
  1268 1250 1252 ar
  1269 1251 1253 ar
  1270 1251 1260 1
  1271 1252 1261 1
  1272 1252 1254 ar
  1273 1253 1254 ar
  1274 1253 1262 1
  1275 1254 1263 1
  1276 1255 1244 1
  1277 1257 1248 1
  1278 1231 1244 am
  1279 1264 1265 1
  1280 1265 1266 1
  1281 1265 1279 1
  1282 1265 1268 1
  1283 1266 1267 2
  1284 1268 1281 1
  1285 1268 1269 1
  1286 1269 1271 ar
  1287 1269 1270 ar
  1288 1270 1282 1
  1289 1270 1274 ar
  1290 1271 1272 ar
  1291 1271 1273 ar
  1292 1272 1274 ar
  1293 1272 1275 ar
  1294 1273 1276 ar
  1295 1273 1284 1
  1296 1274 1283 1
  1297 1275 1277 ar
  1298 1275 1285 1
  1299 1276 1277 ar
  1300 1276 1286 1
  1301 1277 1287 1
  1302 1278 1264 1
  1303 1280 1268 1
  1304 1246 1264 am
  1305 1288 1289 1
  1306 1289 1296 1
  1307 1289 1292 1
  1308 1289 1290 1
  1309 1290 1291 2
  1310 1292 1297 1
  1311 1292 1293 1
  1312 1292 1294 1
  1313 1293 1299 1
  1314 1293 1300 1
  1315 1293 1301 1
  1316 1294 1298 1
  1317 1295 1288 1
  1318 1266 1288 am
  1319 1302 1303 1
  1320 1303 1309 1
  1321 1303 1306 1
  1322 1303 1304 1
  1323 1304 1305 2
  1324 1306 1311 1
  1325 1306 1307 1
  1326 1308 1302 1
  1327 1310 1306 1
  1328 1312 1307 1
  1329 1290 1302 am
  1330 1313 1314 1
  1331 1314 1322 1
  1332 1314 1317 1
  1333 1314 1315 1
  1334 1315 1316 2
  1335 1317 1323 1
  1336 1317 1319 1
  1337 1317 1318 1
  1338 1318 1325 1
  1339 1319 1326 1
  1340 1319 1327 1
  1341 1319 1328 1
  1342 1320 1318 1
  1343 1320 1329 1
  1344 1320 1330 1
  1345 1320 1331 1
  1346 1321 1313 1
  1347 1324 1318 1
  1348 1304 1313 am
  1349 1332 1333 1
  1350 1333 1341 1
  1351 1333 1336 1
  1352 1333 1334 1
  1353 1334 1335 2
  1354 1336 1343 1
  1355 1336 1337 1
  1356 1337 1338 2
  1357 1337 1339 2
  1358 1340 1332 1
  1359 1342 1336 1
  1360 1315 1332 am
  1361 1344 1345 1
  1362 1345 1352 1
  1363 1345 1346 1
  1364 1345 1348 1
  1365 1346 1347 2
  1366 1348 1349 1
  1367 1348 1350 1
  1368 1348 1353 1
  1369 1349 1354 1
  1370 1349 1355 1
  1371 1349 1356 1
  1372 1350 1359 1
  1373 1350 1358 1
  1374 1350 1357 1
  1375 1351 1344 1
  1376 1334 1344 am
  1377 1360 1361 1
  1378 1361 1369 1
  1379 1361 1364 1
  1380 1361 1362 1
  1381 1362 1363 2
  1382 1364 1371 1
  1383 1364 1365 1
  1384 1365 1372 1
  1385 1365 1366 1
  1386 1365 1367 1
  1387 1366 1373 1
  1388 1366 1374 1
  1389 1366 1375 1
  1390 1367 1376 1
  1391 1367 1377 1
  1392 1367 1378 1
  1393 1368 1360 1
  1394 1370 1364 1
  1395 1346 1360 am
  1396 1379 1380 1
  1397 1380 1386 1
  1398 1380 1383 1
  1399 1380 1381 1
  1400 1381 1382 2
  1401 1383 1388 1
  1402 1383 1384 1
  1403 1385 1379 1
  1404 1387 1383 1
  1405 1389 1384 1
  1406 1362 1379 am
  1407 1390 1391 1
  1408 1391 1398 1
  1409 1391 1392 1
  1410 1391 1394 1
  1411 1392 1393 2
  1412 1394 1395 1
  1413 1394 1396 1
  1414 1394 1399 1
  1415 1395 1400 1
  1416 1395 1401 1
  1417 1395 1402 1
  1418 1396 1405 1
  1419 1396 1404 1
  1420 1396 1403 1
  1421 1397 1390 1
  1422 1381 1390 am
  1423 1406 1407 1
  1424 1407 1414 1
  1425 1407 1410 1
  1426 1407 1408 1
  1427 1408 1409 2
  1428 1410 1415 1
  1429 1410 1411 1
  1430 1410 1412 1
  1431 1411 1417 1
  1432 1411 1418 1
  1433 1411 1419 1
  1434 1412 1416 1
  1435 1413 1406 1
  1436 1392 1406 am
  1437 1420 1421 1
  1438 1421 1422 1
  1439 1421 1426 1
  1440 1421 1424 1
  1441 1422 1423 2
  1442 1424 1427 1
  1443 1424 1428 1
  1444 1424 1429 1
  1445 1425 1420 1
  1446 1408 1420 am
  1447 1430 1431 1
  1448 1431 1437 1
  1449 1431 1434 1
  1450 1431 1432 1
  1451 1432 1433 2
  1452 1434 1439 1
  1453 1434 1435 1
  1454 1436 1430 1
  1455 1438 1434 1
  1456 1440 1435 1
  1457 1422 1430 am
  1458 1441 1442 1
  1459 1442 1450 1
  1460 1442 1445 1
  1461 1442 1443 1
  1462 1443 1444 2
  1463 1445 1451 1
  1464 1445 1447 1
  1465 1445 1446 1
  1466 1446 1453 1
  1467 1447 1454 1
  1468 1447 1455 1
  1469 1447 1456 1
  1470 1448 1446 1
  1471 1448 1457 1
  1472 1448 1458 1
  1473 1448 1459 1
  1474 1449 1441 1
  1475 1452 1446 1
  1476 1432 1441 am
  1477 1460 1461 1
  1478 1461 1462 1
  1479 1461 1470 1
  1480 1461 1464 1
  1481 1462 1463 2
  1482 1464 1472 1
  1483 1464 1465 1
  1484 1465 1474 1
  1485 1465 1466 1
  1486 1466 1467 2
  1487 1466 1468 2
  1488 1469 1460 1
  1489 1471 1464 1
  1490 1473 1465 1
  1491 1443 1460 am
  1492 1475 1476 1
  1493 1476 1483 1
  1494 1476 1479 1
  1495 1476 1477 1
  1496 1477 1478 2
  1497 1479 1484 1
  1498 1479 1480 1
  1499 1479 1481 1
  1500 1480 1486 1
  1501 1480 1487 1
  1502 1480 1488 1
  1503 1481 1485 1
  1504 1482 1475 1
  1505 1462 1475 am
  1506 1489 1490 1
  1507 1490 1498 1
  1508 1490 1493 1
  1509 1490 1491 1
  1510 1491 1492 2
  1511 1493 1500 1
  1512 1493 1494 1
  1513 1494 1501 1
  1514 1494 1495 1
  1515 1494 1496 1
  1516 1495 1502 1
  1517 1495 1503 1
  1518 1495 1504 1
  1519 1496 1505 1
  1520 1496 1506 1
  1521 1496 1507 1
  1522 1497 1489 1
  1523 1499 1493 1
  1524 1477 1489 am
  1525 1508 1509 1
  1526 1509 1515 1
  1527 1509 1512 1
  1528 1509 1510 1
  1529 1510 1511 2
  1530 1512 1517 1
  1531 1512 1513 1
  1532 1514 1508 1
  1533 1516 1512 1
  1534 1518 1513 1
  1535 1491 1508 am
  1536 1519 1520 1
  1537 1520 1527 1
  1538 1520 1521 1
  1539 1520 1523 1
  1540 1521 1522 2
  1541 1523 1524 1
  1542 1523 1525 1
  1543 1523 1528 1
  1544 1524 1529 1
  1545 1524 1530 1
  1546 1524 1531 1
  1547 1525 1534 1
  1548 1525 1533 1
  1549 1525 1532 1
  1550 1526 1519 1
  1551 1510 1519 am
  1552 1535 1536 1
  1553 1536 1544 1
  1554 1536 1539 1
  1555 1536 1537 1
  1556 1537 1538 2
  1557 1539 1545 1
  1558 1539 1541 1
  1559 1539 1540 1
  1560 1540 1547 1
  1561 1541 1548 1
  1562 1541 1549 1
  1563 1541 1550 1
  1564 1542 1540 1
  1565 1542 1551 1
  1566 1542 1552 1
  1567 1542 1553 1
  1568 1543 1535 1
  1569 1546 1540 1
  1570 1521 1535 am
  1571 1554 1555 1
  1572 1555 1556 1
  1573 1555 1560 1
  1574 1555 1558 1
  1575 1556 1557 2
  1576 1558 1561 1
  1577 1558 1562 1
  1578 1558 1563 1
  1579 1559 1554 1
  1580 1537 1554 am
  1581 1564 1565 1
  1582 1565 1572 1
  1583 1565 1566 1
  1584 1565 1568 1
  1585 1566 1567 2
  1586 1568 1569 1
  1587 1568 1570 1
  1588 1568 1573 1
  1589 1569 1574 1
  1590 1569 1575 1
  1591 1569 1576 1
  1592 1570 1579 1
  1593 1570 1578 1
  1594 1570 1577 1
  1595 1571 1564 1
  1596 1556 1564 am
  1597 1580 1581 1
  1598 1581 1589 1
  1599 1581 1584 1
  1600 1581 1582 1
  1601 1582 1583 2
  1602 1584 1591 1
  1603 1584 1585 1
  1604 1585 1586 2
  1605 1585 1587 2
  1606 1588 1580 1
  1607 1590 1584 1
  1608 1566 1580 am
  1609 1592 1593 1
  1610 1593 1594 1
  1611 1593 1604 1
  1612 1593 1596 1
  1613 1594 1595 2
  1614 1596 1606 1
  1615 1596 1597 1
  1616 1597 1608 1
  1617 1597 1598 1
  1618 1598 1610 1
  1619 1598 1599 1
  1620 1599 1611 1
  1621 1599 1600 2
  1622 1600 1601 2
  1623 1600 1602 2
  1624 1601 1612 1
  1625 1601 1613 1
  1626 1602 1615 1
  1627 1602 1614 1
  1628 1603 1592 1
  1629 1605 1596 1
  1630 1607 1597 1
  1631 1609 1598 1
  1632 1582 1592 am
  1633 1616 1617 1
  1634 1617 1618 1
  1635 1617 1629 1
  1636 1617 1620 1
  1637 1618 1619 2
  1638 1620 1631 1
  1639 1620 1621 1
  1640 1621 1623 ar
  1641 1621 1622 ar
  1642 1622 1624 ar
  1643 1622 1632 1
  1644 1623 1625 ar
  1645 1623 1633 1
  1646 1624 1626 ar
  1647 1624 1634 1
  1648 1625 1626 ar
  1649 1625 1635 1
  1650 1626 1627 1
  1651 1627 1636 1
  1652 1628 1616 1
  1653 1630 1620 1
  1654 1594 1616 am
  1655 1637 1638 1
  1656 1638 1649 1
  1657 1638 1641 1
  1658 1638 1639 1
  1659 1639 1640 2
  1660 1641 1651 1
  1661 1641 1642 1
  1662 1642 1643 ar
  1663 1642 1644 ar
  1664 1643 1652 1
  1665 1643 1645 ar
  1666 1644 1646 ar
  1667 1644 1653 1
  1668 1645 1654 1
  1669 1645 1647 ar
  1670 1646 1647 ar
  1671 1646 1655 1
  1672 1647 1656 1
  1673 1648 1637 1
  1674 1650 1641 1
  1675 1618 1637 am
  1676 1657 1658 1
  1677 1658 1659 1
  1678 1658 1663 1
  1679 1658 1661 1
  1680 1659 1660 2
  1681 1661 1664 1
  1682 1661 1665 1
  1683 1661 1666 1
  1684 1662 1657 1
  1685 1639 1657 am
  1686 1667 1668 1
  1687 1668 1676 1
  1688 1668 1671 1
  1689 1668 1669 1
  1690 1669 1670 2
  1691 1671 1677 1
  1692 1671 1673 1
  1693 1671 1672 1
  1694 1672 1679 1
  1695 1673 1680 1
  1696 1673 1681 1
  1697 1673 1682 1
  1698 1674 1672 1
  1699 1674 1683 1
  1700 1674 1684 1
  1701 1674 1685 1
  1702 1675 1667 1
  1703 1678 1672 1
  1704 1659 1667 am
  1705 1686 1687 1
  1706 1687 1694 1
  1707 1687 1690 1
  1708 1687 1688 1
  1709 1688 1689 2
  1710 1690 1695 1
  1711 1690 1691 1
  1712 1690 1692 1
  1713 1691 1697 1
  1714 1691 1698 1
  1715 1691 1699 1
  1716 1692 1696 1
  1717 1693 1686 1
  1718 1669 1686 am
  1719 1700 1701 1
  1720 1701 1707 1
  1721 1701 1704 1
  1722 1701 1702 1
  1723 1702 1703 2
  1724 1704 1709 1
  1725 1704 1705 1
  1726 1706 1700 1
  1727 1708 1704 1
  1728 1710 1705 1
  1729 1688 1700 am
  1730 1711 1717 1
  1731 1711 1712 1
  1732 1712 1715 1
  1733 1712 1718 1
  1734 1712 1713 1
  1735 1713 1714 2
  1736 1715 1716 1
  1737 1715 1720 1
  1738 1716 1717 1
  1739 1716 1722 1
  1740 1717 1724 1
  1741 1719 1715 1
  1742 1721 1716 1
  1743 1723 1717 1
  1744 1702 1711 am
  1745 1725 1726 1
  1746 1726 1737 1
  1747 1726 1729 1
  1748 1726 1727 1
  1749 1727 1728 2
  1750 1729 1739 1
  1751 1729 1730 1
  1752 1730 1731 ar
  1753 1730 1732 ar
  1754 1731 1740 1
  1755 1731 1733 ar
  1756 1732 1734 ar
  1757 1732 1741 1
  1758 1733 1742 1
  1759 1733 1735 ar
  1760 1734 1735 ar
  1761 1734 1743 1
  1762 1735 1744 1
  1763 1736 1725 1
  1764 1738 1729 1
  1765 1713 1725 am
  1766 1745 1746 1
  1767 1746 1755 1
  1768 1746 1749 1
  1769 1746 1747 1
  1770 1747 1748 2
  1771 1749 1757 1
  1772 1749 1750 1
  1773 1750 1759 1
  1774 1750 1751 1
  1775 1751 1761 1
  1776 1751 1752 1
  1777 1752 1763 1
  1778 1752 1753 1
  1779 1753 1764 1
  1780 1753 1765 1
  1781 1753 1766 1
  1782 1754 1745 1
  1783 1756 1749 1
  1784 1758 1750 1
  1785 1760 1751 1
  1786 1762 1752 1
  1787 1727 1745 am
  1788 1767 1768 1
  1789 1768 1769 1
  1790 1768 1780 1
  1791 1768 1771 1
  1792 1769 1770 2
  1793 1771 1782 1
  1794 1771 1772 1
  1795 1772 1774 ar
  1796 1772 1773 ar
  1797 1773 1775 ar
  1798 1773 1783 1
  1799 1774 1776 ar
  1800 1774 1784 1
  1801 1775 1777 ar
  1802 1775 1785 1
  1803 1776 1777 ar
  1804 1776 1786 1
  1805 1777 1778 1
  1806 1778 1787 1
  1807 1779 1767 1
  1808 1781 1771 1
  1809 1747 1767 am
  1810 1788 1789 1
  1811 1789 1798 1
  1812 1789 1792 1
  1813 1789 1790 1
  1814 1790 1791 2
  1815 1792 1800 1
  1816 1792 1793 1
  1817 1793 1802 1
  1818 1793 1794 1
  1819 1794 1796 2
  1820 1794 1795 am
  1821 1795 1803 1
  1822 1795 1804 1
  1823 1797 1788 1
  1824 1799 1792 1
  1825 1801 1793 1
  1826 1769 1788 am
  1827 1805 1806 1
  1828 1806 1812 1
  1829 1806 1809 1
  1830 1806 1807 1
  1831 1807 1808 2
  1832 1809 1814 1
  1833 1809 1810 1
  1834 1811 1805 1
  1835 1813 1809 1
  1836 1815 1810 1
  1837 1790 1805 am
  1838 1816 1817 1
  1839 1817 1825 1
  1840 1817 1820 1
  1841 1817 1818 1
  1842 1818 1819 2
  1843 1820 1827 1
  1844 1820 1821 1
  1845 1821 1828 1
  1846 1821 1822 1
  1847 1821 1823 1
  1848 1822 1829 1
  1849 1822 1830 1
  1850 1822 1831 1
  1851 1823 1832 1
  1852 1823 1833 1
  1853 1823 1834 1
  1854 1824 1816 1
  1855 1826 1820 1
  1856 1807 1816 am
  1857 1835 1836 1
  1858 1836 1844 1
  1859 1836 1839 1
  1860 1836 1837 1
  1861 1837 1838 2
  1862 1839 1846 1
  1863 1839 1840 1
  1864 1840 1847 1
  1865 1840 1841 1
  1866 1840 1842 1
  1867 1841 1848 1
  1868 1841 1849 1
  1869 1841 1850 1
  1870 1842 1851 1
  1871 1842 1852 1
  1872 1842 1853 1
  1873 1843 1835 1
  1874 1845 1839 1
  1875 1818 1835 am
  1876 1854 1855 1
  1877 1855 1862 1
  1878 1855 1858 1
  1879 1855 1856 1
  1880 1856 1857 2
  1881 1858 1863 1
  1882 1858 1859 1
  1883 1858 1860 1
  1884 1859 1865 1
  1885 1859 1866 1
  1886 1859 1867 1
  1887 1860 1864 1
  1888 1861 1854 1
  1889 1837 1854 am
  1890 1868 1869 1
  1891 1869 1878 1
  1892 1869 1872 1
  1893 1869 1870 1
  1894 1870 1871 2
  1895 1872 1880 1
  1896 1872 1873 1
  1897 1873 1882 1
  1898 1873 1874 1
  1899 1874 1884 1
  1900 1874 1875 1
  1901 1875 1886 1
  1902 1875 1876 1
  1903 1876 1887 1
  1904 1876 1888 1
  1905 1876 1889 1
  1906 1877 1868 1
  1907 1879 1872 1
  1908 1881 1873 1
  1909 1883 1874 1
  1910 1885 1875 1
  1911 1856 1868 am
  1912 1890 1891 1
  1913 1891 1899 1
  1914 1891 1894 1
  1915 1891 1892 1
  1916 1892 1893 2
  1917 1894 1901 1
  1918 1894 1895 1
  1919 1895 1897 2
  1920 1895 1896 am
  1921 1896 1902 1
  1922 1896 1903 1
  1923 1898 1890 1
  1924 1900 1894 1
  1925 1870 1890 am
  1926 1904 1905 1
  1927 1905 1914 1
  1928 1905 1908 1
  1929 1905 1906 1
  1930 1906 1907 2
  1931 1908 1916 1
  1932 1908 1909 1
  1933 1909 1918 1
  1934 1909 1910 1
  1935 1910 1920 1
  1936 1910 1911 1
  1937 1911 1922 1
  1938 1911 1912 1
  1939 1912 1923 1
  1940 1912 1924 1
  1941 1912 1925 1
  1942 1913 1904 1
  1943 1915 1908 1
  1944 1917 1909 1
  1945 1919 1910 1
  1946 1921 1911 1
  1947 1892 1904 am
  1948 1926 1927 1
  1949 1927 1928 1
  1950 1927 1932 1
  1951 1927 1930 1
  1952 1928 1929 2
  1953 1930 1933 1
  1954 1930 1934 1
  1955 1930 1935 1
  1956 1931 1926 1
  1957 1906 1926 am
  1958 1936 1937 1
  1959 1937 1938 1
  1960 1937 1948 1
  1961 1937 1940 1
  1962 1938 1939 2
  1963 1940 1950 1
  1964 1940 1941 1
  1965 1941 1952 1
  1966 1941 1942 1
  1967 1942 1954 1
  1968 1942 1943 1
  1969 1943 1955 1
  1970 1943 1944 2
  1971 1944 1945 2
  1972 1944 1946 2
  1973 1945 1956 1
  1974 1945 1957 1
  1975 1946 1959 1
  1976 1946 1958 1
  1977 1947 1936 1
  1978 1949 1940 1
  1979 1951 1941 1
  1980 1953 1942 1
  1981 1928 1936 am
  1982 1960 1961 1
  1983 1961 1968 1
  1984 1961 1962 1
  1985 1961 1964 1
  1986 1962 1963 2
  1987 1964 1965 1
  1988 1964 1966 1
  1989 1964 1969 1
  1990 1965 1970 1
  1991 1965 1971 1
  1992 1965 1972 1
  1993 1966 1975 1
  1994 1966 1974 1
  1995 1966 1973 1
  1996 1967 1960 1
  1997 1938 1960 am
  1998 1976 1977 1
  1999 1977 1985 1
  2000 1977 1980 1
  2001 1977 1978 1
  2002 1978 1979 2
  2003 1980 1986 1
  2004 1980 1982 1
  2005 1980 1981 1
  2006 1981 1988 1
  2007 1982 1989 1
  2008 1982 1990 1
  2009 1982 1991 1
  2010 1983 1981 1
  2011 1983 1992 1
  2012 1983 1993 1
  2013 1983 1994 1
  2014 1984 1976 1
  2015 1987 1981 1
  2016 1962 1976 am
  2017 1995 1996 1
  2018 1996 2004 1
  2019 1996 1999 1
  2020 1996 1997 1
  2021 1997 1998 2
  2022 1999 2005 1
  2023 1999 2001 1
  2024 1999 2000 1
  2025 2000 2007 1
  2026 2001 2008 1
  2027 2001 2009 1
  2028 2001 2010 1
  2029 2002 2000 1
  2030 2002 2011 1
  2031 2002 2012 1
  2032 2002 2013 1
  2033 2003 1995 1
  2034 2006 2000 1
  2035 1978 1995 am
  2036 2014 2015 1
  2037 2015 2023 1
  2038 2015 2018 1
  2039 2015 2016 1
  2040 2016 2017 2
  2041 2018 2025 1
  2042 2018 2019 1
  2043 2019 2026 1
  2044 2019 2020 1
  2045 2019 2021 1
  2046 2020 2027 1
  2047 2020 2028 1
  2048 2020 2029 1
  2049 2021 2030 1
  2050 2021 2031 1
  2051 2021 2032 1
  2052 2022 2014 1
  2053 2024 2018 1
  2054 1997 2014 am
  2055 2033 2034 1
  2056 2034 2037 1
  2057 2034 2042 1
  2058 2034 2035 1
  2059 2035 2036 2
  2060 2037 2044 1
  2061 2037 2038 1
  2062 2038 2046 1
  2063 2038 2039 1
  2064 2039 2040 1
  2065 2040 2047 1
  2066 2040 2048 1
  2067 2040 2049 1
  2068 2041 2033 1
  2069 2043 2037 1
  2070 2045 2038 1
  2071 2016 2033 am
  2072 2050 2051 1
  2073 2051 2058 1
  2074 2051 2052 1
  2075 2051 2054 1
  2076 2052 2053 2
  2077 2054 2055 1
  2078 2054 2056 1
  2079 2054 2059 1
  2080 2055 2060 1
  2081 2055 2061 1
  2082 2055 2062 1
  2083 2056 2065 1
  2084 2056 2064 1
  2085 2056 2063 1
  2086 2057 2050 1
  2087 2035 2050 am
  2088 2066 2067 1
  2089 2067 2068 1
  2090 2067 2081 1
  2091 2067 2070 1
  2092 2068 2069 2
  2093 2070 2083 1
  2094 2070 2071 1
  2095 2071 2073 ar
  2096 2071 2072 ar
  2097 2072 2084 1
  2098 2072 2076 ar
  2099 2073 2074 ar
  2100 2073 2075 ar
  2101 2074 2076 ar
  2102 2074 2077 ar
  2103 2075 2078 ar
  2104 2075 2086 1
  2105 2076 2085 1
  2106 2077 2079 ar
  2107 2077 2087 1
  2108 2078 2079 ar
  2109 2078 2088 1
  2110 2079 2089 1
  2111 2080 2066 1
  2112 2082 2070 1
  2113 2052 2066 am
  2114 2090 2091 1
  2115 2091 2099 1
  2116 2091 2094 1
  2117 2091 2092 1
  2118 2092 2093 2
  2119 2094 2100 1
  2120 2094 2096 1
  2121 2094 2095 1
  2122 2095 2102 1
  2123 2096 2103 1
  2124 2096 2104 1
  2125 2096 2105 1
  2126 2097 2095 1
  2127 2097 2106 1
  2128 2097 2107 1
  2129 2097 2108 1
  2130 2098 2090 1
  2131 2101 2095 1
  2132 2068 2090 am
  2133 2109 2110 1
  2134 2110 2117 1
  2135 2110 2111 1
  2136 2110 2113 1
  2137 2111 2112 2
  2138 2113 2114 1
  2139 2113 2115 1
  2140 2113 2118 1
  2141 2114 2119 1
  2142 2114 2120 1
  2143 2114 2121 1
  2144 2115 2124 1
  2145 2115 2123 1
  2146 2115 2122 1
  2147 2116 2109 1
  2148 2092 2109 am
  2149 2125 2126 1
  2150 2126 2132 1
  2151 2126 2129 1
  2152 2126 2127 1
  2153 2127 2128 2
  2154 2129 2134 1
  2155 2129 2130 1
  2156 2131 2125 1
  2157 2133 2129 1
  2158 2135 2130 1
  2159 2111 2125 am
  2160 2136 2137 1
  2161 2137 2142 1
  2162 2137 2138 1
  2163 2138 2139 2
  2164 2140 2136 1
  2165 2141 2137 1
  2166 2127 2136 am
  2167 2143 2144 1
  2168 2144 2152 1
  2169 2144 2147 1
  2170 2144 2145 1
  2171 2145 2146 2
  2172 2147 2154 1
  2173 2147 2148 1
  2174 2148 2155 1
  2175 2148 2149 1
  2176 2148 2150 1
  2177 2149 2156 1
  2178 2149 2157 1
  2179 2149 2158 1
  2180 2150 2159 1
  2181 2150 2160 1
  2182 2150 2161 1
  2183 2151 2143 1
  2184 2153 2147 1
  2185 2138 2143 am
  2186 2162 2163 1
  2187 2163 2170 1
  2188 2163 2166 1
  2189 2163 2164 1
  2190 2164 2165 2
  2191 2166 2171 1
  2192 2166 2167 1
  2193 2166 2168 1
  2194 2167 2173 1
  2195 2167 2174 1
  2196 2167 2175 1
  2197 2168 2172 1
  2198 2169 2162 1
  2199 2145 2162 am
  2200 2176 2177 1
  2201 2177 2183 1
  2202 2177 2180 1
  2203 2177 2178 1
  2204 2178 2179 2
  2205 2180 2185 1
  2206 2180 2181 1
  2207 2182 2176 1
  2208 2184 2180 1
  2209 2186 2181 1
  2210 2164 2176 am
  2211 2187 2188 1
  2212 2188 2199 1
  2213 2188 2191 1
  2214 2188 2189 1
  2215 2189 2190 2
  2216 2191 2201 1
  2217 2191 2192 1
  2218 2192 2193 ar
  2219 2192 2194 ar
  2220 2193 2202 1
  2221 2193 2195 ar
  2222 2194 2196 ar
  2223 2194 2203 1
  2224 2195 2204 1
  2225 2195 2197 ar
  2226 2196 2197 ar
  2227 2196 2205 1
  2228 2197 2206 1
  2229 2198 2187 1
  2230 2200 2191 1
  2231 2178 2187 am
  2232 2207 2208 1
  2233 2208 2216 1
  2234 2208 2211 1
  2235 2208 2209 1
  2236 2209 2210 2
  2237 2211 2218 1
  2238 2211 2212 1
  2239 2212 2219 1
  2240 2212 2213 1
  2241 2212 2214 1
  2242 2213 2220 1
  2243 2213 2221 1
  2244 2213 2222 1
  2245 2214 2223 1
  2246 2214 2224 1
  2247 2214 2225 1
  2248 2215 2207 1
  2249 2217 2211 1
  2250 2189 2207 am
  2251 2226 2232 1
  2252 2226 2227 1
  2253 2227 2230 1
  2254 2227 2233 1
  2255 2227 2228 1
  2256 2228 2229 2
  2257 2230 2231 1
  2258 2230 2235 1
  2259 2231 2232 1
  2260 2231 2237 1
  2261 2232 2239 1
  2262 2234 2230 1
  2263 2236 2231 1
  2264 2238 2232 1
  2265 2209 2226 am
  2266 2240 2241 1
  2267 2241 2249 1
  2268 2241 2244 1
  2269 2241 2242 1
  2270 2242 2243 2
  2271 2244 2250 1
  2272 2244 2246 1
  2273 2244 2245 1
  2274 2245 2252 1
  2275 2246 2253 1
  2276 2246 2254 1
  2277 2246 2255 1
  2278 2247 2245 1
  2279 2247 2256 1
  2280 2247 2257 1
  2281 2247 2258 1
  2282 2248 2240 1
  2283 2251 2245 1
  2284 2228 2240 am
  2285 2259 2260 1
  2286 2260 2269 1
  2287 2260 2263 1
  2288 2260 2261 1
  2289 2261 2262 2
  2290 2263 2271 1
  2291 2263 2264 1
  2292 2264 2273 1
  2293 2264 2265 1
  2294 2265 2267 2
  2295 2265 2266 am
  2296 2266 2274 1
  2297 2266 2275 1
  2298 2268 2259 1
  2299 2270 2263 1
  2300 2272 2264 1
  2301 2242 2259 am
  2302 2276 2277 1
  2303 2277 2280 1
  2304 2277 2285 1
  2305 2277 2278 1
  2306 2278 2279 2
  2307 2280 2287 1
  2308 2280 2281 1
  2309 2281 2289 1
  2310 2281 2282 1
  2311 2282 2283 1
  2312 2283 2290 1
  2313 2283 2291 1
  2314 2283 2292 1
  2315 2284 2276 1
  2316 2286 2280 1
  2317 2288 2281 1
  2318 2261 2276 am
  2319 2293 2294 1
  2320 2293 2303 1
  2321 2294 2295 1
  2322 2294 2297 1
  2323 2294 2304 1
  2324 2295 2296 2
  2325 2297 2298 1
  2326 2297 2305 1
  2327 2297 2306 1
  2328 2298 2299 ar
  2329 2298 2300 ar
  2330 2299 2302 ar
  2331 2299 2307 1
  2332 2300 2301 ar
  2333 2301 2302 ar
  2334 2301 2308 1
  2335 2302 2309 1
  2336 2278 2293 am
  2337 2310 2311 1
  2338 2311 2312 1
  2339 2311 2325 1
  2340 2311 2314 1
  2341 2312 2313 2
  2342 2314 2327 1
  2343 2314 2315 1
  2344 2315 2317 ar
  2345 2315 2316 ar
  2346 2316 2328 1
  2347 2316 2320 ar
  2348 2317 2318 ar
  2349 2317 2319 ar
  2350 2318 2320 ar
  2351 2318 2321 ar
  2352 2319 2322 ar
  2353 2319 2330 1
  2354 2320 2329 1
  2355 2321 2323 ar
  2356 2321 2331 1
  2357 2322 2323 ar
  2358 2322 2332 1
  2359 2323 2333 1
  2360 2324 2310 1
  2361 2326 2314 1
  2362 2310 2295 am
  2363 2334 2335 1
  2364 2335 2336 1
  2365 2335 2347 1
  2366 2335 2338 1
  2367 2336 2337 2
  2368 2338 2349 1
  2369 2338 2339 1
  2370 2339 2341 ar
  2371 2339 2340 ar
  2372 2340 2342 ar
  2373 2340 2350 1
  2374 2341 2343 ar
  2375 2341 2351 1
  2376 2342 2344 ar
  2377 2342 2352 1
  2378 2343 2344 ar
  2379 2343 2353 1
  2380 2344 2345 1
  2381 2345 2354 1
  2382 2346 2334 1
  2383 2348 2338 1
  2384 2312 2334 am
  2385 2355 2356 1
  2386 2356 2357 1
  2387 2356 2367 1
  2388 2356 2359 1
  2389 2357 2358 2
  2390 2359 2369 1
  2391 2359 2360 1
  2392 2360 2371 1
  2393 2360 2361 1
  2394 2361 2373 1
  2395 2361 2362 1
  2396 2362 2374 1
  2397 2362 2363 2
  2398 2363 2364 2
  2399 2363 2365 2
  2400 2364 2375 1
  2401 2364 2376 1
  2402 2365 2378 1
  2403 2365 2377 1
  2404 2366 2355 1
  2405 2368 2359 1
  2406 2370 2360 1
  2407 2372 2361 1
  2408 2336 2355 am
  2409 2379 2380 1
  2410 2380 2381 1
  2411 2380 2385 1
  2412 2380 2383 1
  2413 2381 2382 2
  2414 2383 2386 1
  2415 2383 2387 1
  2416 2383 2388 1
  2417 2384 2379 1
  2418 2357 2379 am
  2419 2389 2390 1
  2420 2390 2397 1
  2421 2390 2393 1
  2422 2390 2391 1
  2423 2391 2392 2
  2424 2393 2398 1
  2425 2393 2394 1
  2426 2393 2395 1
  2427 2394 2400 1
  2428 2394 2401 1
  2429 2394 2402 1
  2430 2395 2399 1
  2431 2396 2389 1
  2432 2381 2389 am
  2433 2403 2404 1
  2434 2403 2413 1
  2435 2404 2405 1
  2436 2404 2407 1
  2437 2404 2414 1
  2438 2405 2406 2
  2439 2407 2408 1
  2440 2407 2415 1
  2441 2407 2416 1
  2442 2408 2409 ar
  2443 2408 2410 ar
  2444 2409 2412 ar
  2445 2409 2417 1
  2446 2410 2411 ar
  2447 2411 2412 ar
  2448 2411 2418 1
  2449 2412 2419 1
  2450 2391 2403 am
  2451 2420 2421 1
  2452 2421 2430 1
  2453 2421 2424 1
  2454 2421 2422 1
  2455 2422 2423 2
  2456 2424 2432 1
  2457 2424 2425 1
  2458 2425 2434 1
  2459 2425 2426 1
  2460 2426 2428 2
  2461 2426 2427 am
  2462 2427 2435 1
  2463 2427 2436 1
  2464 2429 2420 1
  2465 2431 2424 1
  2466 2433 2425 1
  2467 2420 2405 am
  2468 2437 2438 1
  2469 2438 2439 1
  2470 2438 2447 1
  2471 2438 2441 1
  2472 2439 2440 2
  2473 2441 2449 1
  2474 2441 2442 1
  2475 2442 2451 1
  2476 2442 2443 1
  2477 2443 2444 2
  2478 2443 2445 2
  2479 2446 2437 1
  2480 2448 2441 1
  2481 2450 2442 1
  2482 2422 2437 am
  2483 2452 2453 1
  2484 2453 2454 1
  2485 2453 2458 1
  2486 2453 2456 1
  2487 2454 2455 2
  2488 2456 2459 1
  2489 2456 2460 1
  2490 2456 2461 1
  2491 2457 2452 1
  2492 2439 2452 am
  2493 2462 2463 1
  2494 2463 2471 1
  2495 2463 2466 1
  2496 2463 2464 1
  2497 2464 2465 2
  2498 2466 2472 1
  2499 2466 2468 1
  2500 2466 2467 1
  2501 2467 2474 1
  2502 2468 2475 1
  2503 2468 2476 1
  2504 2468 2477 1
  2505 2469 2467 1
  2506 2469 2478 1
  2507 2469 2479 1
  2508 2469 2480 1
  2509 2470 2462 1
  2510 2473 2467 1
  2511 2454 2462 am
  2512 2481 2482 1
  2513 2482 2490 1
  2514 2482 2485 1
  2515 2482 2483 1
  2516 2483 2484 2
  2517 2485 2492 1
  2518 2485 2486 1
  2519 2486 2488 2
  2520 2486 2487 am
  2521 2487 2493 1
  2522 2487 2494 1
  2523 2489 2481 1
  2524 2491 2485 1
  2525 2464 2481 am
  2526 2495 2496 1
  2527 2496 2502 1
  2528 2496 2499 1
  2529 2496 2497 1
  2530 2497 2498 2
  2531 2499 2504 1
  2532 2499 2500 1
  2533 2501 2495 1
  2534 2503 2499 1
  2535 2483 2495 am
  2536 2505 2506 1
  2537 2506 2507 1
  2538 2506 2518 1
  2539 2506 2509 1
  2540 2507 2508 2
  2541 2509 2520 1
  2542 2509 2510 1
  2543 2510 2512 ar
  2544 2510 2511 ar
  2545 2511 2513 ar
  2546 2511 2521 1
  2547 2512 2514 ar
  2548 2512 2522 1
  2549 2513 2515 ar
  2550 2513 2523 1
  2551 2514 2515 ar
  2552 2514 2524 1
  2553 2515 2516 1
  2554 2516 2525 1
  2555 2517 2505 1
  2556 2519 2509 1
  2557 2497 2505 am
  2558 2526 2527 1
  2559 2527 2528 1
  2560 2527 2532 1
  2561 2527 2530 1
  2562 2528 2529 2
  2563 2530 2533 1
  2564 2530 2534 1
  2565 2530 2535 1
  2566 2531 2526 1
  2567 2507 2526 am
  2568 2536 2537 1
  2569 2537 2538 1
  2570 2537 2546 1
  2571 2537 2540 1
  2572 2538 2539 2
  2573 2540 2548 1
  2574 2540 2541 1
  2575 2541 2550 1
  2576 2541 2542 1
  2577 2542 2543 2
  2578 2542 2544 2
  2579 2545 2536 1
  2580 2547 2540 1
  2581 2549 2541 1
  2582 2528 2536 am
  2583 2551 2552 1
  2584 2552 2553 1
  2585 2552 2561 1
  2586 2552 2555 1
  2587 2553 2554 2
  2588 2555 2563 1
  2589 2555 2556 1
  2590 2556 2565 1
  2591 2556 2557 1
  2592 2557 2558 2
  2593 2557 2559 2
  2594 2560 2551 1
  2595 2562 2555 1
  2596 2564 2556 1
  2597 2538 2551 am
  2598 2566 2567 1
  2599 2567 2574 1
  2600 2567 2570 1
  2601 2567 2568 1
  2602 2568 2569 2
  2603 2570 2575 1
  2604 2570 2571 1
  2605 2570 2572 1
  2606 2571 2577 1
  2607 2571 2578 1
  2608 2571 2579 1
  2609 2572 2576 1
  2610 2573 2566 1
  2611 2553 2566 am
  2612 2580 2581 1
  2613 2581 2587 1
  2614 2581 2584 1
  2615 2581 2582 1
  2616 2582 2583 2
  2617 2584 2589 1
  2618 2584 2585 1
  2619 2586 2580 1
  2620 2588 2584 1
  2621 2568 2580 am
  2622 2590 2591 1
  2623 2591 2597 1
  2624 2591 2594 1
  2625 2591 2592 1
  2626 2592 2593 2
  2627 2594 2599 1
  2628 2594 2595 1
  2629 2596 2590 1
  2630 2598 2594 1
  2631 2582 2590 am
  2632 2600 2601 1
  2633 2601 2609 1
  2634 2601 2604 1
  2635 2601 2602 1
  2636 2602 2603 2
  2637 2604 2611 1
  2638 2604 2605 1
  2639 2605 2606 2
  2640 2605 2607 2
  2641 2608 2600 1
  2642 2610 2604 1
  2643 2592 2600 am
  2644 2612 2613 1
  2645 2613 2624 1
  2646 2613 2616 1
  2647 2613 2614 1
  2648 2614 2615 2
  2649 2616 2626 1
  2650 2616 2617 1
  2651 2617 2618 ar
  2652 2617 2619 ar
  2653 2618 2627 1
  2654 2618 2620 ar
  2655 2619 2621 ar
  2656 2619 2628 1
  2657 2620 2629 1
  2658 2620 2622 ar
  2659 2621 2622 ar
  2660 2621 2630 1
  2661 2622 2631 1
  2662 2623 2612 1
  2663 2625 2616 1
  2664 2602 2612 am
  2665 2632 2633 1
  2666 2633 2644 1
  2667 2633 2636 1
  2668 2633 2634 1
  2669 2634 2635 2
  2670 2636 2646 1
  2671 2636 2637 1
  2672 2637 2638 ar
  2673 2637 2639 ar
  2674 2638 2647 1
  2675 2638 2640 ar
  2676 2639 2641 ar
  2677 2639 2648 1
  2678 2640 2649 1
  2679 2640 2642 ar
  2680 2641 2642 ar
  2681 2641 2650 1
  2682 2642 2651 1
  2683 2643 2632 1
  2684 2645 2636 1
  2685 2614 2632 am
  2686 2652 2653 1
  2687 2653 2660 1
  2688 2653 2656 1
  2689 2653 2654 1
  2690 2654 2655 2
  2691 2656 2661 1
  2692 2656 2657 1
  2693 2656 2658 1
  2694 2657 2663 1
  2695 2657 2664 1
  2696 2657 2665 1
  2697 2658 2662 1
  2698 2659 2652 1
  2699 2634 2652 am
  2700 2666 2667 1
  2701 2667 2675 1
  2702 2667 2670 1
  2703 2667 2668 1
  2704 2668 2669 2
  2705 2670 2677 1
  2706 2670 2671 1
  2707 2671 2673 2
  2708 2671 2672 am
  2709 2672 2678 1
  2710 2672 2679 1
  2711 2674 2666 1
  2712 2676 2670 1
  2713 2654 2666 am
  2714 2680 2681 1
  2715 2681 2690 1
  2716 2681 2684 1
  2717 2681 2682 1
  2718 2682 2683 2
  2719 2684 2692 1
  2720 2684 2685 1
  2721 2685 2694 1
  2722 2685 2686 1
  2723 2686 2688 2
  2724 2686 2687 am
  2725 2687 2695 1
  2726 2687 2696 1
  2727 2689 2680 1
  2728 2691 2684 1
  2729 2693 2685 1
  2730 2668 2680 am
  2731 2697 2698 1
  2732 2698 2699 1
  2733 2698 2703 1
  2734 2698 2701 1
  2735 2699 2700 2
  2736 2701 2704 1
  2737 2701 2705 1
  2738 2701 2706 1
  2739 2702 2697 1
  2740 2682 2697 am
  2741 2707 2708 1
  2742 2708 2709 1
  2743 2708 2720 1
  2744 2708 2711 1
  2745 2709 2710 2
  2746 2711 2722 1
  2747 2711 2712 1
  2748 2712 2714 ar
  2749 2712 2713 ar
  2750 2713 2715 ar
  2751 2713 2723 1
  2752 2714 2716 ar
  2753 2714 2724 1
  2754 2715 2717 ar
  2755 2715 2725 1
  2756 2716 2717 ar
  2757 2716 2726 1
  2758 2717 2718 1
  2759 2718 2727 1
  2760 2719 2707 1
  2761 2721 2711 1
  2762 2699 2707 am
  2763 2728 2729 1
  2764 2729 2730 1
  2765 2729 2734 1
  2766 2729 2732 1
  2767 2730 2731 2
  2768 2732 2735 1
  2769 2732 2736 1
  2770 2732 2737 1
  2771 2733 2728 1
  2772 2709 2728 am
  2773 2738 2739 1
  2774 2739 2747 1
  2775 2739 2742 1
  2776 2739 2740 1
  2777 2740 2741 2
  2778 2742 2748 1
  2779 2742 2744 1
  2780 2742 2743 1
  2781 2743 2750 1
  2782 2744 2751 1
  2783 2744 2752 1
  2784 2744 2753 1
  2785 2745 2743 1
  2786 2745 2754 1
  2787 2745 2755 1
  2788 2745 2756 1
  2789 2746 2738 1
  2790 2749 2743 1
  2791 2730 2738 am
  2792 2757 2758 1
  2793 2758 2759 1
  2794 2758 2763 1
  2795 2758 2761 1
  2796 2759 2760 2
  2797 2761 2764 1
  2798 2761 2765 1
  2799 2761 2766 1
  2800 2762 2757 1
  2801 2740 2757 am
  2802 2767 2768 1
  2803 2768 2774 1
  2804 2768 2771 1
  2805 2768 2769 1
  2806 2769 2770 2
  2807 2771 2776 1
  2808 2771 2772 1
  2809 2773 2767 1
  2810 2775 2771 1
  2811 2777 2772 1
  2812 2759 2767 am
  2813 2778 2779 1
  2814 2779 2785 1
  2815 2779 2782 1
  2816 2779 2780 1
  2817 2780 2781 2
  2818 2782 2787 1
  2819 2782 2783 1
  2820 2784 2778 1
  2821 2786 2782 1
  2822 2788 2783 1
  2823 2769 2778 am
  2824 2789 2790 1
  2825 2790 2798 1
  2826 2790 2793 1
  2827 2790 2791 1
  2828 2791 2792 2
  2829 2793 2799 1
  2830 2793 2795 1
  2831 2793 2794 1
  2832 2794 2801 1
  2833 2795 2802 1
  2834 2795 2803 1
  2835 2795 2804 1
  2836 2796 2794 1
  2837 2796 2805 1
  2838 2796 2806 1
  2839 2796 2807 1
  2840 2797 2789 1
  2841 2800 2794 1
  2842 2780 2789 am
  2843 2808 2809 1
  2844 2809 2816 1
  2845 2809 2810 1
  2846 2809 2812 1
  2847 2810 2811 2
  2848 2812 2813 1
  2849 2812 2814 1
  2850 2812 2817 1
  2851 2813 2818 1
  2852 2813 2819 1
  2853 2813 2820 1
  2854 2814 2823 1
  2855 2814 2822 1
  2856 2814 2821 1
  2857 2815 2808 1
  2858 2791 2808 am
  2859 2824 2825 1
  2860 2825 2831 1
  2861 2825 2828 1
  2862 2825 2826 1
  2863 2826 2827 2
  2864 2828 2833 1
  2865 2828 2829 1
  2866 2830 2824 1
  2867 2832 2828 1
  2868 2834 2829 1
  2869 2810 2824 am
  2870 2835 2836 1
  2871 2836 2847 1
  2872 2836 2839 1
  2873 2836 2837 1
  2874 2837 2838 2
  2875 2839 2849 1
  2876 2839 2840 1
  2877 2840 2841 ar
  2878 2840 2842 ar
  2879 2841 2850 1
  2880 2841 2843 ar
  2881 2842 2844 ar
  2882 2842 2851 1
  2883 2843 2852 1
  2884 2843 2845 ar
  2885 2844 2845 ar
  2886 2844 2853 1
  2887 2845 2854 1
  2888 2846 2835 1
  2889 2848 2839 1
  2890 2826 2835 am
  2891 2855 2856 1
  2892 2856 2857 1
  2893 2856 2868 1
  2894 2856 2859 1
  2895 2857 2858 2
  2896 2859 2870 1
  2897 2859 2860 1
  2898 2860 2862 ar
  2899 2860 2861 ar
  2900 2861 2863 ar
  2901 2861 2871 1
  2902 2862 2864 ar
  2903 2862 2872 1
  2904 2863 2865 ar
  2905 2863 2873 1
  2906 2864 2865 ar
  2907 2864 2874 1
  2908 2865 2866 1
  2909 2866 2875 1
  2910 2867 2855 1
  2911 2869 2859 1
  2912 2837 2855 am
  2913 2876 2877 1
  2914 2877 2884 1
  2915 2877 2878 1
  2916 2877 2880 1
  2917 2878 2879 2
  2918 2880 2881 1
  2919 2880 2882 1
  2920 2880 2885 1
  2921 2881 2886 1
  2922 2881 2887 1
  2923 2881 2888 1
  2924 2882 2891 1
  2925 2882 2890 1
  2926 2882 2889 1
  2927 2883 2876 1
  2928 2857 2876 am
  2929 2892 2898 1
  2930 2892 2893 1
  2931 2893 2896 1
  2932 2893 2899 1
  2933 2893 2894 1
  2934 2894 2895 2
  2935 2896 2897 1
  2936 2896 2901 1
  2937 2897 2898 1
  2938 2897 2903 1
  2939 2898 2905 1
  2940 2900 2896 1
  2941 2902 2897 1
  2942 2904 2898 1
  2943 2878 2892 am
  2944 2906 2907 1
  2945 2907 2915 1
  2946 2907 2910 1
  2947 2907 2908 1
  2948 2908 2909 2
  2949 2910 2917 1
  2950 2910 2911 1
  2951 2911 2918 1
  2952 2911 2912 1
  2953 2911 2913 1
  2954 2912 2919 1
  2955 2912 2920 1
  2956 2912 2921 1
  2957 2913 2922 1
  2958 2913 2923 1
  2959 2913 2924 1
  2960 2914 2906 1
  2961 2916 2910 1
  2962 2894 2906 am
  2963 2925 2926 1
  2964 2926 2933 1
  2965 2926 2927 1
  2966 2926 2929 1
  2967 2927 2928 2
  2968 2929 2930 1
  2969 2929 2931 1
  2970 2929 2934 1
  2971 2930 2935 1
  2972 2930 2936 1
  2973 2930 2937 1
  2974 2931 2940 1
  2975 2931 2939 1
  2976 2931 2938 1
  2977 2932 2925 1
  2978 2908 2925 am
  2979 2941 2942 1
  2980 2942 2950 1
  2981 2942 2945 1
  2982 2942 2943 1
  2983 2943 2944 2
  2984 2945 2951 1
  2985 2945 2947 1
  2986 2945 2946 1
  2987 2946 2953 1
  2988 2947 2954 1
  2989 2947 2955 1
  2990 2947 2956 1
  2991 2948 2946 1
  2992 2948 2957 1
  2993 2948 2958 1
  2994 2948 2959 1
  2995 2949 2941 1
  2996 2952 2946 1
  2997 2927 2941 am
  2998 2960 2961 1
  2999 2961 2964 1
  3000 2961 2969 1
  3001 2961 2962 1
  3002 2962 2963 2
  3003 2964 2971 1
  3004 2964 2965 1
  3005 2965 2973 1
  3006 2965 2966 1
  3007 2966 2967 1
  3008 2967 2974 1
  3009 2967 2975 1
  3010 2967 2976 1
  3011 2968 2960 1
  3012 2970 2964 1
  3013 2972 2965 1
  3014 2943 2960 am
  3015 2977 2978 1
  3016 2978 2985 1
  3017 2978 2979 1
  3018 2978 2981 1
  3019 2979 2980 2
  3020 2981 2982 1
  3021 2981 2983 1
  3022 2981 2986 1
  3023 2982 2987 1
  3024 2982 2988 1
  3025 2982 2989 1
  3026 2983 2992 1
  3027 2983 2991 1
  3028 2983 2990 1
  3029 2984 2977 1
  3030 2962 2977 am
  3031 2993 2994 1
  3032 2994 3005 1
  3033 2994 2997 1
  3034 2994 2995 1
  3035 2995 2996 2
  3036 2997 3007 1
  3037 2997 2998 1
  3038 2998 2999 ar
  3039 2998 3000 ar
  3040 2999 3008 1
  3041 2999 3001 ar
  3042 3000 3002 ar
  3043 3000 3009 1
  3044 3001 3010 1
  3045 3001 3003 ar
  3046 3002 3003 ar
  3047 3002 3011 1
  3048 3003 3012 1
  3049 3004 2993 1
  3050 3006 2997 1
  3051 2979 2993 am
  3052 3013 3014 1
  3053 3014 3021 1
  3054 3014 3015 1
  3055 3014 3017 1
  3056 3015 3016 2
  3057 3017 3018 1
  3058 3017 3019 1
  3059 3017 3022 1
  3060 3018 3023 1
  3061 3018 3024 1
  3062 3018 3025 1
  3063 3019 3028 1
  3064 3019 3027 1
  3065 3019 3026 1
  3066 3020 3013 1
  3067 2995 3013 am
  3068 3029 3030 1
  3069 3030 3031 1
  3070 3030 3042 1
  3071 3030 3033 1
  3072 3031 3032 2
  3073 3033 3044 1
  3074 3033 3034 1
  3075 3034 3036 ar
  3076 3034 3035 ar
  3077 3035 3037 ar
  3078 3035 3045 1
  3079 3036 3038 ar
  3080 3036 3046 1
  3081 3037 3039 ar
  3082 3037 3047 1
  3083 3038 3039 ar
  3084 3038 3048 1
  3085 3039 3040 1
  3086 3040 3049 1
  3087 3041 3029 1
  3088 3043 3033 1
  3089 3015 3029 am
  3090 3050 3051 1
  3091 3051 3057 1
  3092 3051 3054 1
  3093 3051 3052 1
  3094 3052 3053 2
  3095 3054 3059 1
  3096 3054 3055 1
  3097 3056 3050 1
  3098 3058 3054 1
  3099 3060 3055 1
  3100 3031 3050 am
  3101 3061 3062 1
  3102 3062 3063 1
  3103 3062 3073 1
  3104 3062 3065 1
  3105 3063 3064 2
  3106 3065 3075 1
  3107 3065 3066 1
  3108 3066 3077 1
  3109 3066 3067 1
  3110 3067 3079 1
  3111 3067 3068 1
  3112 3068 3080 1
  3113 3068 3069 2
  3114 3069 3070 2
  3115 3069 3071 2
  3116 3070 3081 1
  3117 3070 3082 1
  3118 3071 3084 1
  3119 3071 3083 1
  3120 3072 3061 1
  3121 3074 3065 1
  3122 3076 3066 1
  3123 3078 3067 1
  3124 3052 3061 am
  3125 3085 3086 1
  3126 3086 3093 1
  3127 3086 3087 1
  3128 3086 3089 1
  3129 3087 3088 2
  3130 3089 3090 1
  3131 3089 3091 1
  3132 3089 3094 1
  3133 3090 3095 1
  3134 3090 3096 1
  3135 3090 3097 1
  3136 3091 3100 1
  3137 3091 3099 1
  3138 3091 3098 1
  3139 3092 3085 1
  3140 3063 3085 am
  3141 3101 3102 1
  3142 3102 3113 1
  3143 3102 3105 1
  3144 3102 3103 1
  3145 3103 3104 2
  3146 3105 3115 1
  3147 3105 3106 1
  3148 3106 3107 ar
  3149 3106 3108 ar
  3150 3107 3116 1
  3151 3107 3109 ar
  3152 3108 3110 ar
  3153 3108 3117 1
  3154 3109 3118 1
  3155 3109 3111 ar
  3156 3110 3111 ar
  3157 3110 3119 1
  3158 3111 3120 1
  3159 3112 3101 1
  3160 3114 3105 1
  3161 3087 3101 am
  3162 3121 3122 1
  3163 3122 3131 1
  3164 3122 3125 1
  3165 3122 3123 1
  3166 3123 3124 2
  3167 3125 3133 1
  3168 3125 3126 1
  3169 3126 3135 1
  3170 3126 3127 1
  3171 3127 3129 2
  3172 3127 3128 am
  3173 3128 3136 1
  3174 3128 3137 1
  3175 3130 3121 1
  3176 3132 3125 1
  3177 3134 3126 1
  3178 3103 3121 am
  3179 3138 3139 1
  3180 3139 3140 1
  3181 3139 3148 1
  3182 3139 3142 1
  3183 3140 3141 2
  3184 3142 3150 1
  3185 3142 3143 1
  3186 3143 3152 1
  3187 3143 3144 1
  3188 3144 3145 2
  3189 3144 3146 2
  3190 3147 3138 1
  3191 3149 3142 1
  3192 3151 3143 1
  3193 3123 3138 am
  3194 3153 3154 1
  3195 3154 3155 1
  3196 3154 3159 1
  3197 3154 3157 1
  3198 3155 3156 2
  3199 3157 3160 1
  3200 3157 3161 1
  3201 3157 3162 1
  3202 3158 3153 1
  3203 3140 3153 am
  3204 3163 3164 1
  3205 3164 3173 1
  3206 3164 3167 1
  3207 3164 3165 1
  3208 3165 3166 2
  3209 3167 3175 1
  3210 3167 3168 1
  3211 3168 3177 1
  3212 3168 3169 1
  3213 3169 3179 1
  3214 3169 3170 1
  3215 3170 3181 1
  3216 3170 3171 1
  3217 3171 3182 1
  3218 3171 3183 1
  3219 3171 3184 1
  3220 3172 3163 1
  3221 3174 3167 1
  3222 3176 3168 1
  3223 3178 3169 1
  3224 3180 3170 1
  3225 3155 3163 am
  3226 3185 3186 1
  3227 3186 3187 1
  3228 3186 3197 1
  3229 3186 3189 1
  3230 3187 3188 2
  3231 3189 3199 1
  3232 3189 3190 1
  3233 3190 3201 1
  3234 3190 3191 1
  3235 3191 3203 1
  3236 3191 3192 1
  3237 3192 3204 1
  3238 3192 3193 2
  3239 3193 3194 2
  3240 3193 3195 2
  3241 3194 3205 1
  3242 3194 3206 1
  3243 3195 3208 1
  3244 3195 3207 1
  3245 3196 3185 1
  3246 3198 3189 1
  3247 3200 3190 1
  3248 3202 3191 1
  3249 3165 3185 am
  3250 3209 3210 1
  3251 3210 3219 1
  3252 3210 3213 1
  3253 3210 3211 1
  3254 3211 3212 2
  3255 3213 3221 1
  3256 3213 3214 1
  3257 3214 3223 1
  3258 3214 3215 1
  3259 3215 3217 2
  3260 3215 3216 am
  3261 3216 3224 1
  3262 3216 3225 1
  3263 3218 3209 1
  3264 3220 3213 1
  3265 3222 3214 1
  3266 3187 3209 am
  3267 3226 3227 1
  3268 3227 3238 1
  3269 3227 3231 1
  3270 3227 3229 1
  3271 3229 3230 2
  3272 3231 3240 1
  3273 3231 3232 1
  3274 3232 3241 1
  3275 3232 3233 1
  3276 3232 3234 1
  3277 3233 3242 1
  3278 3233 3243 1
  3279 3233 3244 1
  3280 3234 3245 1
  3281 3234 3246 1
  3282 3234 3247 1
  3283 3228 3235 1
  3284 3228 3248 1
  3285 3228 3249 1
  3286 3228 3250 1
  3287 3235 3229 2
  3288 3235 3237 1
  3289 3236 3226 1
  3290 3239 3231 1
  3291 3211 3226 am
  3292 3251 3252 1
  3293 3252 3264 1
[truncated: 79,344 more chars]
