# Supplementary material for: The pocketome of G-protein-coupled receptors reveals previously untargeted allosteric sites
Source: Nat Commun. 2022 May 10;13:2567. doi: 10.1038/s41467-022-29609-6 (PMC9091257; doi:10.1038/s41467-022-29609-6)
Supplement: Supplementary file 4 — Supplementary Data 1 [file 41467_2022_29609_MOESM4_ESM.zip › docking_files/2vt4/mols.mol2]

# TRIPOS MOL2 file generated by SEED

@<TRIPOS>MOLECULE
methanamine
 8 7 0 0 0
****
USER_CHARGES
INVALID_CHARGES
Pose:   1 Cluster:   1 Fr_nu: 292769 TotEn:   -70.55
@<TRIPOS>ATOM
      1 C1        -79.7876  -22.0205  -56.2178 C.3    1 LIG       0.04000
      2 N1        -78.4760  -21.3503  -56.1297 N.4    1 LIG      -0.30000
      3 H1        -80.5353  -21.2613  -56.4544 H      1 LIG       0.09000
      4 H2        -79.7267  -22.7714  -57.0079 H      1 LIG       0.09000
      5 H3        -79.9914  -22.4840  -55.2507 H      1 LIG       0.09000
      6 H4        -77.7272  -22.0194  -55.9077 H      1 LIG       0.33000
      7 H5        -78.4730  -20.6283  -55.3970 H      1 LIG       0.33000
      8 H6        -78.2287  -20.8922  -57.0168 H      1 LIG       0.33000
@<TRIPOS>BOND
      1       1       2 1
      2       1       3 1
      3       1       4 1
      4       1       5 1
      5       2       6 1
      6       2       7 1
      7       2       8 1
@<TRIPOS>ALT_TYPE
CGenFF_4.0_ALT_TYPE_SET
CGenFF_4.0 1 CG334 2 NG3P3 3 HGA3 4 HGA3 5 HGA3 6 HGP2 7 HGP2 8 HGP2
@<TRIPOS>MOLECULE
methanamine
 8 7 0 0 0
****
USER_CHARGES
INVALID_CHARGES
Pose:   2 Cluster:   2 Fr_nu: 285349 TotEn:   -61.19
@<TRIPOS>ATOM
      1 C1        -76.6526  -16.1968  -57.4288 C.3    1 LIG       0.04000
      2 N1        -76.7529  -17.6313  -57.7594 N.4    1 LIG      -0.30000
      3 H1        -77.4943  -15.9436  -56.7816 H      1 LIG       0.09000
      4 H2        -75.7018  -16.0376  -56.9166 H      1 LIG       0.09000
      5 H3        -76.6937  -15.6349  -58.3639 H      1 LIG       0.09000
      6 H4        -75.9818  -17.9300  -58.3709 H      1 LIG       0.33000
      7 H5        -77.6338  -17.8425  -58.2468 H      1 LIG       0.33000
      8 H6        -76.7201  -18.2143  -56.9126 H      1 LIG       0.33000
@<TRIPOS>BOND
      1       1       2 1
      2       1       3 1
      3       1       4 1
      4       1       5 1
      5       2       6 1
      6       2       7 1
      7       2       8 1
@<TRIPOS>ALT_TYPE
CGenFF_4.0_ALT_TYPE_SET
CGenFF_4.0 1 CG334 2 NG3P3 3 HGA3 4 HGA3 5 HGA3 6 HGP2 7 HGP2 8 HGP2
@<TRIPOS>MOLECULE
methanamine
 8 7 0 0 0
****
USER_CHARGES
INVALID_CHARGES
Pose:   3 Cluster:   3 Fr_nu: 293231 TotEn:   -61.04
@<TRIPOS>ATOM
      1 C1        -78.9658  -21.9969  -56.5812 C.3    1 LIG       0.04000
      2 N1        -79.2117  -21.8876  -55.1304 N.4    1 LIG      -0.30000
      3 H1        -79.5528  -21.2227  -57.0787 H      1 LIG       0.09000
      4 H2        -77.8975  -21.8497  -56.7511 H      1 LIG       0.09000
      5 H3        -79.2803  -22.9928  -56.8992 H      1 LIG       0.09000
      6 H4        -78.6819  -22.5961  -54.6059 H      1 LIG       0.33000
      7 H5        -80.2075  -22.0188  -54.9085 H      1 LIG       0.33000
      8 H6        -78.9335  -20.9646  -54.7715 H      1 LIG       0.33000
@<TRIPOS>BOND
      1       1       2 1
      2       1       3 1
      3       1       4 1
      4       1       5 1
      5       2       6 1
      6       2       7 1
      7       2       8 1
@<TRIPOS>ALT_TYPE
CGenFF_4.0_ALT_TYPE_SET
CGenFF_4.0 1 CG334 2 NG3P3 3 HGA3 4 HGA3 5 HGA3 6 HGP2 7 HGP2 8 HGP2
@<TRIPOS>MOLECULE
methanamine
 8 7 0 0 0
****
USER_CHARGES
INVALID_CHARGES
Pose:   4 Cluster:   4 Fr_nu: 1368083 TotEn:   -59.96
@<TRIPOS>ATOM
      1 C1        -78.2901  -21.8507  -57.7089 C.3    1 LIG       0.04000
      2 N1        -78.8285  -20.5563  -57.2489 N.4    1 LIG      -0.30000
      3 H1        -78.8923  -22.1804  -58.5575 H      1 LIG       0.09000
      4 H2        -77.2502  -21.6948  -58.0025 H      1 LIG       0.09000
      5 H3        -78.3621  -22.5563  -56.8790 H      1 LIG       0.09000
      6 H4        -78.2981  -20.1935  -56.4459 H      1 LIG       0.33000
      7 H5        -79.8112  -20.6420  -56.9572 H      1 LIG       0.33000
      8 H6        -78.7871  -19.8473  -57.9930 H      1 LIG       0.33000
@<TRIPOS>BOND
      1       1       2 1
      2       1       3 1
      3       1       4 1
      4       1       5 1
      5       2       6 1
      6       2       7 1
      7       2       8 1
@<TRIPOS>ALT_TYPE
CGenFF_4.0_ALT_TYPE_SET
CGenFF_4.0 1 CG334 2 NG3P3 3 HGA3 4 HGA3 5 HGA3 6 HGP2 7 HGP2 8 HGP2
@<TRIPOS>MOLECULE
methanamine
 8 7 0 0 0
****
USER_CHARGES
INVALID_CHARGES
Pose:   5 Cluster:   5 Fr_nu: 1368563 TotEn:   -58.60
@<TRIPOS>ATOM
      1 C1        -78.3888  -21.6010  -58.2117 C.3    1 LIG       0.04000
      2 N1        -78.2336  -22.0050  -56.8010 N.4    1 LIG      -0.30000
      3 H1        -79.0009  -20.6975  -58.2349 H      1 LIG       0.09000
      4 H2        -77.3929  -21.4112  -58.6164 H      1 LIG       0.09000
      5 H3        -78.8784  -22.4203  -58.7417 H      1 LIG       0.09000
      6 H4        -77.6626  -22.8560  -56.7153 H      1 LIG       0.33000
      7 H5        -79.1447  -22.1985  -56.3646 H      1 LIG       0.33000
      8 H6        -77.7759  -21.2681  -56.2483 H      1 LIG       0.33000
@<TRIPOS>BOND
      1       1       2 1
      2       1       3 1
      3       1       4 1
      4       1       5 1
      5       2       6 1
      6       2       7 1
      7       2       8 1
@<TRIPOS>ALT_TYPE
CGenFF_4.0_ALT_TYPE_SET
CGenFF_4.0 1 CG334 2 NG3P3 3 HGA3 4 HGA3 5 HGA3 6 HGP2 7 HGP2 8 HGP2
@<TRIPOS>MOLECULE
methanamine
 8 7 0 0 0
****
USER_CHARGES
INVALID_CHARGES
Pose:   6 Cluster:   6 Fr_nu: 188154 TotEn:   -44.05
@<TRIPOS>ATOM
      1 C1        -62.2074    2.6118  -43.3899 C.3    1 LIG       0.04000
      2 N1        -63.1294    1.4621  -43.3173 N.4    1 LIG      -0.30000
      3 H1        -62.2630    3.1450  -42.4391 H      1 LIG       0.09000
      4 H2        -61.2022    2.2235  -43.5643 H      1 LIG       0.09000
      5 H3        -62.5313    3.2480  -44.2159 H      1 LIG       0.09000
      6 H4        -63.1203    0.9184  -44.1902 H      1 LIG       0.33000
      7 H5        -64.0977    1.7684  -43.1538 H      1 LIG       0.33000
      8 H6        -62.8732    0.8239  -42.5525 H      1 LIG       0.33000
@<TRIPOS>BOND
      1       1       2 1
      2       1       3 1
      3       1       4 1
      4       1       5 1
      5       2       6 1
      6       2       7 1
      7       2       8 1
@<TRIPOS>ALT_TYPE
CGenFF_4.0_ALT_TYPE_SET
CGenFF_4.0 1 CG334 2 NG3P3 3 HGA3 4 HGA3 5 HGA3 6 HGP2 7 HGP2 8 HGP2
@<TRIPOS>MOLECULE
methanamine
 8 7 0 0 0
****
USER_CHARGES
INVALID_CHARGES
Pose:   7 Cluster:   7 Fr_nu: 758380 TotEn:   -41.32
@<TRIPOS>ATOM
      1 C1        -65.5984  -10.7308  -36.5780 C.3    1 LIG       0.04000
      2 N1        -66.0593  -10.1201  -35.3162 N.4    1 LIG      -0.30000
      3 H1        -66.2675  -11.5610  -36.8111 H      1 LIG       0.09000
      4 H2        -65.6384   -9.9643  -37.3543 H      1 LIG       0.09000
      5 H3        -64.5761  -11.0818  -36.4252 H      1 LIG       0.09000
      6 H4        -65.4636   -9.3272  -35.0439 H      1 LIG       0.33000
      7 H5        -66.0428  -10.7992  -34.5438 H      1 LIG       0.33000
      8 H6        -67.0226   -9.7693  -35.3995 H      1 LIG       0.33000
@<TRIPOS>BOND
      1       1       2 1
      2       1       3 1
      3       1       4 1
      4       1       5 1
      5       2       6 1
      6       2       7 1
      7       2       8 1
@<TRIPOS>ALT_TYPE
CGenFF_4.0_ALT_TYPE_SET
CGenFF_4.0 1 CG334 2 NG3P3 3 HGA3 4 HGA3 5 HGA3 6 HGP2 7 HGP2 8 HGP2
@<TRIPOS>MOLECULE
methanamine
 8 7 0 0 0
****
USER_CHARGES
INVALID_CHARGES
Pose:   8 Cluster:   8 Fr_nu: 188369 TotEn:   -40.80
@<TRIPOS>ATOM
      1 C1        -62.2009    2.0138  -43.3857 C.3    1 LIG       0.04000
      2 N1        -63.0945    3.1029  -42.9468 N.4    1 LIG      -0.30000
      3 H1        -62.3047    1.1904  -42.6767 H      1 LIG       0.09000
      4 H2        -62.5106    1.7107  -44.3876 H      1 LIG       0.09000
      5 H3        -61.1801    2.4009  -43.3906 H      1 LIG       0.09000
      6 H4        -63.0395    3.9113  -43.5801 H      1 LIG       0.33000
      7 H5        -62.8489    3.4316  -42.0036 H      1 LIG       0.33000
      8 H6        -64.0758    2.7955  -42.9218 H      1 LIG       0.33000
@<TRIPOS>BOND
      1       1       2 1
      2       1       3 1
      3       1       4 1
      4       1       5 1
      5       2       6 1
      6       2       7 1
      7       2       8 1
@<TRIPOS>ALT_TYPE
CGenFF_4.0_ALT_TYPE_SET
CGenFF_4.0 1 CG334 2 NG3P3 3 HGA3 4 HGA3 5 HGA3 6 HGP2 7 HGP2 8 HGP2
@<TRIPOS>MOLECULE
methanol
 6 5 0 0 0
****
USER_CHARGES
INVALID_CHARGES
Pose:   1 Cluster:   1 Fr_nu: 10766331 TotEn:   -15.18
@<TRIPOS>ATOM
      1 C1        -46.3376   -7.6195  -28.8400 C.3    1 LIG      -0.04000
      2 O1        -47.0778   -6.8092  -29.7344 O.3    1 LIG      -0.65000
      3 H1        -45.4085   -7.9376  -29.3193 H      1 LIG       0.09000
      4 H2        -46.9329   -8.4923  -28.5600 H      1 LIG       0.09000
      5 H3        -46.1030   -7.0385  -27.9451 H      1 LIG       0.09000
      6 H4        -47.8935   -6.5473  -29.2741 H      1 LIG       0.42000
@<TRIPOS>BOND
      1       1       2 1
      2       1       3 1
      3       1       4 1
      4       1       5 1
      5       2       6 1
@<TRIPOS>ALT_TYPE
CGenFF_4.0_ALT_TYPE_SET
CGenFF_4.0 1 CG331 2 OG311 3 HGA3 4 HGA3 5 HGA3 6 HGP1
@<TRIPOS>MOLECULE
methanol
 6 5 0 0 0
****
USER_CHARGES
INVALID_CHARGES
Pose:   2 Cluster:   2 Fr_nu: 10686094 TotEn:   -14.05
@<TRIPOS>ATOM
      1 C1        -37.0516  -18.1954  -26.3408 C.3    1 LIG      -0.04000
      2 O1        -37.3631  -16.9883  -25.6698 O.3    1 LIG      -0.65000
      3 H1        -37.9478  -18.8170  -26.4089 H      1 LIG       0.09000
      4 H2        -36.2681  -18.7258  -25.7937 H      1 LIG       0.09000
      5 H3        -36.6961  -17.9612  -27.3470 H      1 LIG       0.09000
      6 H4        -36.5445  -16.4648  -25.6290 H      1 LIG       0.42000
@<TRIPOS>BOND
      1       1       2 1
      2       1       3 1
      3       1       4 1
      4       1       5 1
      5       2       6 1
@<TRIPOS>ALT_TYPE
CGenFF_4.0_ALT_TYPE_SET
CGenFF_4.0 1 CG331 2 OG311 3 HGA3 4 HGA3 5 HGA3 6 HGP1
@<TRIPOS>MOLECULE
methanol
 6 5 0 0 0
****
USER_CHARGES
INVALID_CHARGES
Pose:   3 Cluster:   3 Fr_nu: 327921 TotEn:   -13.61
@<TRIPOS>ATOM
      1 C1        -47.1243   -7.9233  -37.3495 C.3    1 LIG      -0.04000
      2 O1        -48.0050   -8.3616  -36.3313 O.3    1 LIG      -0.65000
      3 H1        -46.1092   -8.2593  -37.1238 H      1 LIG       0.09000
      4 H2        -47.1529   -6.8325  -37.4126 H      1 LIG       0.09000
      5 H3        -47.4433   -8.3500  -38.3033 H      1 LIG       0.09000
      6 H4        -48.8938   -8.0447  -36.5666 H      1 LIG       0.42000
@<TRIPOS>BOND
      1       1       2 1
      2       1       3 1
      3       1       4 1
      4       1       5 1
      5       2       6 1
@<TRIPOS>ALT_TYPE
CGenFF_4.0_ALT_TYPE_SET
CGenFF_4.0 1 CG331 2 OG311 3 HGA3 4 HGA3 5 HGA3 6 HGP1
@<TRIPOS>MOLECULE
methanol
 6 5 0 0 0
****
USER_CHARGES
INVALID_CHARGES
Pose:   4 Cluster:   4 Fr_nu: 3251076 TotEn:   -13.55
@<TRIPOS>ATOM
      1 C1        -65.6824  -10.6823  -36.7115 C.3    1 LIG      -0.04000
      2 O1        -64.3422  -10.9219  -37.1000 O.3    1 LIG      -0.65000
      3 H1        -65.9873   -9.6878  -37.0464 H      1 LIG       0.09000
      4 H2        -65.7658  -10.7536  -35.6240 H      1 LIG       0.09000
      5 H3        -66.3265  -11.4335  -37.1744 H      1 LIG       0.09000
      6 H4        -64.1086  -11.8120  -36.7855 H      1 LIG       0.42000
@<TRIPOS>BOND
      1       1       2 1
      2       1       3 1
      3       1       4 1
      4       1       5 1
      5       2       6 1
@<TRIPOS>ALT_TYPE
CGenFF_4.0_ALT_TYPE_SET
CGenFF_4.0 1 CG331 2 OG311 3 HGA3 4 HGA3 5 HGA3 6 HGP1
@<TRIPOS>MOLECULE
methanol
 6 5 0 0 0
****
USER_CHARGES
INVALID_CHARGES
Pose:   5 Cluster:   5 Fr_nu:   8593 TotEn:   -13.17
@<TRIPOS>ATOM
      1 C1        -88.5483  -26.1306  -40.2737 C.3    1 LIG      -0.04000
      2 O1        -87.4944  -25.4502  -39.6174 O.3    1 LIG      -0.65000
      3 H1        -89.1705  -25.4097  -40.8096 H      1 LIG       0.09000
      4 H2        -89.1492  -26.6701  -39.5372 H      1 LIG       0.09000
      5 H3        -88.1232  -26.8418  -40.9857 H      1 LIG       0.09000
      6 H4        -86.9656  -26.1220  -39.1540 H      1 LIG       0.42000
@<TRIPOS>BOND
      1       1       2 1
      2       1       3 1
      3       1       4 1
      4       1       5 1
      5       2       6 1
@<TRIPOS>ALT_TYPE
CGenFF_4.0_ALT_TYPE_SET
CGenFF_4.0 1 CG331 2 OG311 3 HGA3 4 HGA3 5 HGA3 6 HGP1
@<TRIPOS>MOLECULE
methanol
 6 5 0 0 0
****
USER_CHARGES
INVALID_CHARGES
Pose:   6 Cluster:   6 Fr_nu: 10723257 TotEn:   -12.62
@<TRIPOS>ATOM
      1 C1        -87.9780  -25.7623  -41.3895 C.3    1 LIG      -0.04000
      2 O1        -87.5739  -24.8277  -40.4058 O.3    1 LIG      -0.65000
      3 H1        -88.4764  -25.2378  -42.2085 H      1 LIG       0.09000
      4 H2        -88.6582  -26.4919  -40.9426 H      1 LIG       0.09000
      5 H3        -87.0950  -26.2780  -41.7740 H      1 LIG       0.09000
      6 H4        -87.1367  -25.3301  -39.6971 H      1 LIG       0.42000
@<TRIPOS>BOND
      1       1       2 1
      2       1       3 1
      3       1       4 1
      4       1       5 1
      5       2       6 1
@<TRIPOS>ALT_TYPE
CGenFF_4.0_ALT_TYPE_SET
CGenFF_4.0 1 CG331 2 OG311 3 HGA3 4 HGA3 5 HGA3 6 HGP1
@<TRIPOS>MOLECULE
methanol
 6 5 0 0 0
****
USER_CHARGES
INVALID_CHARGES
Pose:   7 Cluster:   7 Fr_nu: 1542448 TotEn:   -12.50
@<TRIPOS>ATOM
      1 C1        -43.9806   -5.0019  -49.3469 C.3    1 LIG      -0.04000
      2 O1        -43.0432   -4.9166  -48.2893 O.3    1 LIG      -0.65000
      3 H1        -43.8921   -5.9753  -49.8356 H      1 LIG       0.09000
      4 H2        -43.7921   -4.2021  -50.0675 H      1 LIG       0.09000
      5 H3        -44.9880   -4.8920  -48.9387 H      1 LIG       0.09000
      6 H4        -43.1522   -4.0407  -47.8812 H      1 LIG       0.42000
@<TRIPOS>BOND
      1       1       2 1
      2       1       3 1
      3       1       4 1
      4       1       5 1
      5       2       6 1
@<TRIPOS>ALT_TYPE
CGenFF_4.0_ALT_TYPE_SET
CGenFF_4.0 1 CG331 2 OG311 3 HGA3 4 HGA3 5 HGA3 6 HGP1
@<TRIPOS>MOLECULE
methanol
 6 5 0 0 0
****
USER_CHARGES
INVALID_CHARGES
Pose:   8 Cluster:   8 Fr_nu: 207721 TotEn:   -12.45
@<TRIPOS>ATOM
      1 C1        -76.3028  -16.4142  -57.7352 C.3    1 LIG      -0.04000
      2 O1        -77.4712  -16.9811  -57.1713 O.3    1 LIG      -0.65000
      3 H1        -76.5765  -15.5626  -58.3629 H      1 LIG       0.09000
      4 H2        -75.7825  -17.1678  -58.3318 H      1 LIG       0.09000
      5 H3        -75.6480  -16.0744  -56.9294 H      1 LIG       0.09000
      6 H4        -77.1878  -17.7322  -56.6223 H      1 LIG       0.42000
@<TRIPOS>BOND
      1       1       2 1
      2       1       3 1
      3       1       4 1
      4       1       5 1
      5       2       6 1
@<TRIPOS>ALT_TYPE
CGenFF_4.0_ALT_TYPE_SET
CGenFF_4.0 1 CG331 2 OG311 3 HGA3 4 HGA3 5 HGA3 6 HGP1
@<TRIPOS>MOLECULE
methanol
 6 5 0 0 0
****
USER_CHARGES
INVALID_CHARGES
Pose:   9 Cluster:   9 Fr_nu: 426191 TotEn:   -12.44
@<TRIPOS>ATOM
      1 C1        -47.1587   -8.4402  -37.6932 C.3    1 LIG      -0.04000
      2 O1        -47.5695   -9.4355  -36.7739 O.3    1 LIG      -0.65000
      3 H1        -46.2571   -7.9483  -37.3201 H      1 LIG       0.09000
      4 H2        -47.9599   -7.7078  -37.8208 H      1 LIG       0.09000
      5 H3        -46.9423   -8.9119  -38.6547 H      1 LIG       0.09000
      6 H4        -48.3706   -9.8485  -37.1392 H      1 LIG       0.42000
@<TRIPOS>BOND
      1       1       2 1
      2       1       3 1
      3       1       4 1
      4       1       5 1
      5       2       6 1
@<TRIPOS>ALT_TYPE
CGenFF_4.0_ALT_TYPE_SET
CGenFF_4.0 1 CG331 2 OG311 3 HGA3 4 HGA3 5 HGA3 6 HGP1
@<TRIPOS>MOLECULE
methanol
 6 5 0 0 0
****
USER_CHARGES
INVALID_CHARGES
Pose:  10 Cluster:  10 Fr_nu: 272927 TotEn:   -12.42
@<TRIPOS>ATOM
      1 C1        -47.4108   -8.4839  -37.8897 C.3    1 LIG      -0.04000
      2 O1        -47.1171   -7.4627  -36.9542 O.3    1 LIG      -0.65000
      3 H1        -47.7483   -9.3782  -37.3601 H      1 LIG       0.09000
      4 H2        -46.5166   -8.7105  -38.4759 H      1 LIG       0.09000
      5 H3        -48.2035   -8.1375  -38.5570 H      1 LIG       0.09000
      6 H4        -46.8215   -6.6873  -37.4613 H      1 LIG       0.42000
@<TRIPOS>BOND
      1       1       2 1
      2       1       3 1
      3       1       4 1
      4       1       5 1
      5       2       6 1
@<TRIPOS>ALT_TYPE
CGenFF_4.0_ALT_TYPE_SET
CGenFF_4.0 1 CG331 2 OG311 3 HGA3 4 HGA3 5 HGA3 6 HGP1
@<TRIPOS>MOLECULE
methanol
 6 5 0 0 0
****
USER_CHARGES
INVALID_CHARGES
Pose:  11 Cluster:  11 Fr_nu: 1012974 TotEn:   -11.74
@<TRIPOS>ATOM
      1 C1        -65.3441  -10.9615  -36.7372 C.3    1 LIG      -0.04000
      2 O1        -65.4557   -9.8514  -37.6089 O.3    1 LIG      -0.65000
      3 H1        -65.6525  -11.8696  -37.2611 H      1 LIG       0.09000
      4 H2        -65.9761  -10.8019  -35.8599 H      1 LIG       0.09000
      5 H3        -64.3033  -11.0618  -36.4208 H      1 LIG       0.09000
      6 H4        -65.1740   -9.0663  -37.1089 H      1 LIG       0.42000
@<TRIPOS>BOND
      1       1       2 1
      2       1       3 1
      3       1       4 1
      4       1       5 1
      5       2       6 1
@<TRIPOS>ALT_TYPE
CGenFF_4.0_ALT_TYPE_SET
CGenFF_4.0 1 CG331 2 OG311 3 HGA3 4 HGA3 5 HGA3 6 HGP1
@<TRIPOS>MOLECULE
methanol
 6 5 0 0 0
****
USER_CHARGES
INVALID_CHARGES
Pose:  12 Cluster:  12 Fr_nu:  74807 TotEn:   -11.72
@<TRIPOS>ATOM
      1 C1        -65.8948  -10.8108  -37.1458 C.3    1 LIG      -0.04000
      2 O1        -67.0406  -11.6045  -37.3938 O.3    1 LIG      -0.65000
      3 H1        -65.1277  -11.0340  -37.8914 H      1 LIG       0.09000
      4 H2        -65.5151  -11.0208  -36.1427 H      1 LIG       0.09000
      5 H3        -66.1712   -9.7561  -37.2153 H      1 LIG       0.09000
      6 H4        -67.6974  -11.3785  -36.7131 H      1 LIG       0.42000
@<TRIPOS>BOND
      1       1       2 1
      2       1       3 1
      3       1       4 1
      4       1       5 1
      5       2       6 1
@<TRIPOS>ALT_TYPE
CGenFF_4.0_ALT_TYPE_SET
CGenFF_4.0 1 CG331 2 OG311 3 HGA3 4 HGA3 5 HGA3 6 HGP1
@<TRIPOS>MOLECULE
methanol
 6 5 0 0 0
****
USER_CHARGES
INVALID_CHARGES
Pose:  13 Cluster:  13 Fr_nu: 944482 TotEn:   -11.59
@<TRIPOS>ATOM
      1 C1        -76.1353  -15.4376  -43.3114 C.3    1 LIG      -0.04000
      2 O1        -76.0171  -14.2410  -42.5640 O.3    1 LIG      -0.65000
      3 H1        -75.1607  -15.9280  -43.3721 H      1 LIG       0.09000
      4 H2        -76.5020  -15.2068  -44.3149 H      1 LIG       0.09000
      5 H3        -76.8440  -16.1012  -42.8104 H      1 LIG       0.09000
      6 H4        -76.9005  -13.8355  -42.5326 H      1 LIG       0.42000
@<TRIPOS>BOND
      1       1       2 1
      2       1       3 1
      3       1       4 1
      4       1       5 1
      5       2       6 1
@<TRIPOS>ALT_TYPE
CGenFF_4.0_ALT_TYPE_SET
CGenFF_4.0 1 CG331 2 OG311 3 HGA3 4 HGA3 5 HGA3 6 HGP1
@<TRIPOS>MOLECULE
methanol
 6 5 0 0 0
****
USER_CHARGES
INVALID_CHARGES
Pose:  14 Cluster:  14 Fr_nu: 10767465 TotEn:   -11.25
@<TRIPOS>ATOM
      1 C1        -50.8009    9.2777  -29.8281 C.3    1 LIG      -0.04000
      2 O1        -50.8092   10.1178  -28.6885 O.3    1 LIG      -0.65000
      3 H1        -50.9597    8.2416  -29.5190 H      1 LIG       0.09000
      4 H2        -49.8424    9.3722  -30.3446 H      1 LIG       0.09000
      5 H3        -51.6065    9.5825  -30.5002 H      1 LIG       0.09000
      6 H4        -50.6655   11.0268  -29.0028 H      1 LIG       0.42000
@<TRIPOS>BOND
      1       1       2 1
      2       1       3 1
      3       1       4 1
      4       1       5 1
      5       2       6 1
@<TRIPOS>ALT_TYPE
CGenFF_4.0_ALT_TYPE_SET
CGenFF_4.0 1 CG331 2 OG311 3 HGA3 4 HGA3 5 HGA3 6 HGP1
@<TRIPOS>MOLECULE
methanol
 6 5 0 0 0
****
USER_CHARGES
INVALID_CHARGES
Pose:  15 Cluster:  15 Fr_nu: 1028090 TotEn:   -11.10
@<TRIPOS>ATOM
      1 C1        -71.2367    2.4372  -49.0641 C.3    1 LIG      -0.04000
      2 O1        -71.4997    1.2644  -49.8124 O.3    1 LIG      -0.65000
      3 H1        -70.8423    2.1632  -48.0825 H      1 LIG       0.09000
      4 H2        -72.1592    3.0124  -48.9503 H      1 LIG       0.09000
      5 H3        -70.4971    3.0400  -49.5962 H      1 LIG       0.09000
      6 H4        -71.8476    1.5481  -50.6751 H      1 LIG       0.42000
@<TRIPOS>BOND
      1       1       2 1
      2       1       3 1
      3       1       4 1
      4       1       5 1
      5       2       6 1
@<TRIPOS>ALT_TYPE
CGenFF_4.0_ALT_TYPE_SET
CGenFF_4.0 1 CG331 2 OG311 3 HGA3 4 HGA3 5 HGA3 6 HGP1
@<TRIPOS>MOLECULE
methanol
 6 5 0 0 0
****
USER_CHARGES
INVALID_CHARGES
Pose:  16 Cluster:  16 Fr_nu: 3250967 TotEn:   -11.05
@<TRIPOS>ATOM
      1 C1        -65.6824  -10.6823  -36.7115 C.3    1 LIG      -0.04000
      2 O1        -65.8038  -11.8098  -37.5590 O.3    1 LIG      -0.65000
      3 H1        -65.6216   -9.7749  -37.3174 H      1 LIG       0.09000
      4 H2        -64.7848  -10.7829  -36.0960 H      1 LIG       0.09000
      5 H3        -66.5611  -10.6275  -36.0646 H      1 LIG       0.09000
      6 H4        -65.8548  -12.5938  -36.9858 H      1 LIG       0.42000
@<TRIPOS>BOND
      1       1       2 1
      2       1       3 1
      3       1       4 1
      4       1       5 1
      5       2       6 1
@<TRIPOS>ALT_TYPE
CGenFF_4.0_ALT_TYPE_SET
CGenFF_4.0 1 CG331 2 OG311 3 HGA3 4 HGA3 5 HGA3 6 HGP1
@<TRIPOS>MOLECULE
methanol
 6 5 0 0 0
****
USER_CHARGES
INVALID_CHARGES
Pose:  17 Cluster:  17 Fr_nu: 264443 TotEn:   -10.49
@<TRIPOS>ATOM
      1 C1        -80.4497   -7.3230  -33.7710 C.3    1 LIG      -0.04000
      2 O1        -79.5318   -8.4002  -33.8091 O.3    1 LIG      -0.65000
      3 H1        -80.6035   -7.0108  -32.7351 H      1 LIG       0.09000
      4 H2        -81.3990   -7.6361  -34.2130 H      1 LIG       0.09000
      5 H3        -80.0412   -6.4873  -34.3441 H      1 LIG       0.09000
      6 H4        -79.4216   -8.6485  -34.7429 H      1 LIG       0.42000
@<TRIPOS>BOND
      1       1       2 1
      2       1       3 1
      3       1       4 1
      4       1       5 1
      5       2       6 1
@<TRIPOS>ALT_TYPE
CGenFF_4.0_ALT_TYPE_SET
CGenFF_4.0 1 CG331 2 OG311 3 HGA3 4 HGA3 5 HGA3 6 HGP1
@<TRIPOS>MOLECULE
methanol
 6 5 0 0 0
****
USER_CHARGES
INVALID_CHARGES
Pose:  18 Cluster:  18 Fr_nu: 362245 TotEn:   -10.28
@<TRIPOS>ATOM
      1 C1        -76.4232  -15.6227  -43.1981 C.3    1 LIG      -0.04000
      2 O1        -75.0512  -15.8133  -43.4913 O.3    1 LIG      -0.65000
      3 H1        -76.6960  -14.5817  -43.3884 H      1 LIG       0.09000
      4 H2        -76.6114  -15.8742  -42.1512 H      1 LIG       0.09000
      5 H3        -77.0181  -16.2762  -43.8405 H      1 LIG       0.09000
      6 H4        -74.8476  -16.7468  -43.3103 H      1 LIG       0.42000
@<TRIPOS>BOND
      1       1       2 1
      2       1       3 1
      3       1       4 1
      4       1       5 1
      5       2       6 1
@<TRIPOS>ALT_TYPE
CGenFF_4.0_ALT_TYPE_SET
CGenFF_4.0 1 CG331 2 OG311 3 HGA3 4 HGA3 5 HGA3 6 HGP1
@<TRIPOS>MOLECULE
methanol
 6 5 0 0 0
****
USER_CHARGES
INVALID_CHARGES
Pose:  19 Cluster:  19 Fr_nu: 250472 TotEn:   -10.26
@<TRIPOS>ATOM
      1 C1        -80.3980   -7.8083  -34.1040 C.3    1 LIG      -0.04000
      2 O1        -80.5691   -6.5313  -34.6908 O.3    1 LIG      -0.65000
      3 H1        -80.1926   -7.6951  -33.0367 H      1 LIG       0.09000
      4 H2        -79.5688   -8.3265  -34.5924 H      1 LIG       0.09000
      5 H3        -81.3154   -8.3864  -34.2369 H      1 LIG       0.09000
      6 H4        -80.7490   -6.6731  -35.6359 H      1 LIG       0.42000
@<TRIPOS>BOND
      1       1       2 1
      2       1       3 1
      3       1       4 1
      4       1       5 1
      5       2       6 1
@<TRIPOS>ALT_TYPE
CGenFF_4.0_ALT_TYPE_SET
CGenFF_4.0 1 CG331 2 OG311 3 HGA3 4 HGA3 5 HGA3 6 HGP1
@<TRIPOS>MOLECULE
methanol
 6 5 0 0 0
****
USER_CHARGES
INVALID_CHARGES
Pose:  20 Cluster:  20 Fr_nu: 266726 TotEn:   -10.20
@<TRIPOS>ATOM
      1 C1        -47.2778   -8.2539  -37.9273 C.3    1 LIG      -0.04000
      2 O1        -46.7455   -9.0698  -38.9546 O.3    1 LIG      -0.65000
      3 H1        -46.6889   -8.3836  -37.0159 H      1 LIG       0.09000
      4 H2        -48.3190   -8.5308  -37.7435 H      1 LIG       0.09000
      5 H3        -47.2310   -7.2091  -38.2430 H      1 LIG       0.09000
      6 H4        -47.2936   -8.9275  -39.7452 H      1 LIG       0.42000
@<TRIPOS>BOND
      1       1       2 1
      2       1       3 1
      3       1       4 1
      4       1       5 1
      5       2       6 1
@<TRIPOS>ALT_TYPE
CGenFF_4.0_ALT_TYPE_SET
CGenFF_4.0 1 CG331 2 OG311 3 HGA3 4 HGA3 5 HGA3 6 HGP1
@<TRIPOS>MOLECULE
methanol
 6 5 0 0 0
****
USER_CHARGES
INVALID_CHARGES
Pose:  21 Cluster:  21 Fr_nu: 10754012 TotEn:   -10.18
@<TRIPOS>ATOM
      1 C1        -77.0492  -16.3307  -57.8083 C.3    1 LIG      -0.04000
      2 O1        -76.1172  -16.4424  -56.7484 O.3    1 LIG      -0.65000
      3 H1        -76.8429  -15.4237  -58.3819 H      1 LIG       0.09000
      4 H2        -78.0628  -16.2944  -57.4011 H      1 LIG       0.09000
      5 H3        -76.9516  -17.2016  -58.4607 H      1 LIG       0.09000
      6 H4        -76.3324  -17.2575  -56.2636 H      1 LIG       0.42000
@<TRIPOS>BOND
      1       1       2 1
      2       1       3 1
      3       1       4 1
      4       1       5 1
      5       2       6 1
@<TRIPOS>ALT_TYPE
CGenFF_4.0_ALT_TYPE_SET
CGenFF_4.0 1 CG331 2 OG311 3 HGA3 4 HGA3 5 HGA3 6 HGP1
@<TRIPOS>MOLECULE
methanol
 6 5 0 0 0
****
USER_CHARGES
INVALID_CHARGES
Pose:  22 Cluster:  22 Fr_nu: 415487 TotEn:   -10.02
@<TRIPOS>ATOM
      1 C1        -80.5107   -7.6364  -34.2957 C.3    1 LIG      -0.04000
      2 O1        -81.0118   -7.2572  -33.0270 O.3    1 LIG      -0.65000
      3 H1        -79.8085   -6.8788  -34.6523 H      1 LIG       0.09000
      4 H2        -81.3401   -7.7399  -35.0000 H      1 LIG       0.09000
      5 H3        -79.9933   -8.5940  -34.2018 H      1 LIG       0.09000
      6 H4        -81.6301   -7.9527  -32.7446 H      1 LIG       0.42000
@<TRIPOS>BOND
      1       1       2 1
      2       1       3 1
      3       1       4 1
      4       1       5 1
      5       2       6 1
@<TRIPOS>ALT_TYPE
CGenFF_4.0_ALT_TYPE_SET
CGenFF_4.0 1 CG331 2 OG311 3 HGA3 4 HGA3 5 HGA3 6 HGP1
@<TRIPOS>MOLECULE
methanol
 6 5 0 0 0
****
USER_CHARGES
INVALID_CHARGES
Pose:  23 Cluster:  23 Fr_nu: 582991 TotEn:    -9.98
@<TRIPOS>ATOM
      1 C1        -47.7245   -9.2058  -37.2377 C.3    1 LIG      -0.04000
      2 O1        -46.5720   -8.4067  -37.0439 O.3    1 LIG      -0.65000
      3 H1        -47.5404  -10.2116  -36.8523 H      1 LIG       0.09000
      4 H2        -47.9631   -9.2504  -38.3033 H      1 LIG       0.09000
      5 H3        -48.5621   -8.7586  -36.6972 H      1 LIG       0.09000
      6 H4        -46.7739   -7.5237  -37.3979 H      1 LIG       0.42000
@<TRIPOS>BOND
      1       1       2 1
      2       1       3 1
      3       1       4 1
      4       1       5 1
      5       2       6 1
@<TRIPOS>ALT_TYPE
CGenFF_4.0_ALT_TYPE_SET
CGenFF_4.0 1 CG331 2 OG311 3 HGA3 4 HGA3 5 HGA3 6 HGP1
@<TRIPOS>MOLECULE
methanol
 6 5 0 0 0
****
USER_CHARGES
INVALID_CHARGES
Pose:  24 Cluster:  24 Fr_nu: 359869 TotEn:    -9.92
@<TRIPOS>ATOM
      1 C1        -70.8945   -9.1675  -44.1120 C.3    1 LIG      -0.04000
      2 O1        -70.9994   -9.6330  -42.7791 O.3    1 LIG      -0.65000
      3 H1        -71.8941   -9.0498  -44.5374 H      1 LIG       0.09000
      4 H2        -70.3168   -9.8819  -44.7040 H      1 LIG       0.09000
      5 H3        -70.3849   -8.2011  -44.1119 H      1 LIG       0.09000
      6 H4        -70.0939   -9.7249  -42.4365 H      1 LIG       0.42000
@<TRIPOS>BOND
      1       1       2 1
      2       1       3 1
      3       1       4 1
      4       1       5 1
      5       2       6 1
@<TRIPOS>ALT_TYPE
CGenFF_4.0_ALT_TYPE_SET
CGenFF_4.0 1 CG331 2 OG311 3 HGA3 4 HGA3 5 HGA3 6 HGP1
@<TRIPOS>MOLECULE
methanol
 6 5 0 0 0
****
USER_CHARGES
INVALID_CHARGES
Pose:  25 Cluster:  25 Fr_nu: 1018875 TotEn:    -9.84
@<TRIPOS>ATOM
      1 C1        -62.1520    2.2077  -43.5105 C.3    1 LIG      -0.04000
      2 O1        -62.7592    0.9862  -43.1315 O.3    1 LIG      -0.65000
      3 H1        -61.0651    2.0970  -43.4897 H      1 LIG       0.09000
      4 H2        -62.4616    2.9985  -42.8225 H      1 LIG       0.09000
      5 H3        -62.4705    2.4636  -44.5238 H      1 LIG       0.09000
      6 H4        -63.7214    1.1240  -43.1620 H      1 LIG       0.42000
@<TRIPOS>BOND
      1       1       2 1
      2       1       3 1
      3       1       4 1
      4       1       5 1
      5       2       6 1
@<TRIPOS>ALT_TYPE
CGenFF_4.0_ALT_TYPE_SET
CGenFF_4.0 1 CG331 2 OG311 3 HGA3 4 HGA3 5 HGA3 6 HGP1
@<TRIPOS>MOLECULE
methanol
 6 5 0 0 0
****
USER_CHARGES
INVALID_CHARGES
Pose:  26 Cluster:  26 Fr_nu: 1013127 TotEn:    -9.74
@<TRIPOS>ATOM
      1 C1        -65.3441  -10.9615  -36.7372 C.3    1 LIG      -0.04000
      2 O1        -66.6002  -10.4741  -37.1722 O.3    1 LIG      -0.65000
      3 H1        -64.5545  -10.5558  -37.3745 H      1 LIG       0.09000
      4 H2        -65.3399  -12.0534  -36.7841 H      1 LIG       0.09000
      5 H3        -65.1768  -10.6423  -35.7059 H      1 LIG       0.09000
      6 H4        -67.2739  -10.8555  -36.5836 H      1 LIG       0.42000
@<TRIPOS>BOND
      1       1       2 1
      2       1       3 1
      3       1       4 1
      4       1       5 1
      5       2       6 1
@<TRIPOS>ALT_TYPE
CGenFF_4.0_ALT_TYPE_SET
CGenFF_4.0 1 CG331 2 OG311 3 HGA3 4 HGA3 5 HGA3 6 HGP1
@<TRIPOS>MOLECULE
methanol
 6 5 0 0 0
****
USER_CHARGES
INVALID_CHARGES
Pose:  27 Cluster:  27 Fr_nu:  99804 TotEn:    -9.63
@<TRIPOS>ATOM
      1 C1        -81.5850   -7.2056  -45.3423 C.3    1 LIG      -0.04000
      2 O1        -81.1220   -6.0841  -44.6127 O.3    1 LIG      -0.65000
      3 H1        -82.3341   -6.8839  -46.0700 H      1 LIG       0.09000
      4 H2        -82.0197   -7.9350  -44.6542 H      1 LIG       0.09000
      5 H3        -80.7420   -7.6606  -45.8676 H      1 LIG       0.09000
      6 H4        -80.4604   -6.4093  -43.9785 H      1 LIG       0.42000
@<TRIPOS>BOND
      1       1       2 1
      2       1       3 1
      3       1       4 1
      4       1       5 1
      5       2       6 1
@<TRIPOS>ALT_TYPE
CGenFF_4.0_ALT_TYPE_SET
CGenFF_4.0 1 CG331 2 OG311 3 HGA3 4 HGA3 5 HGA3 6 HGP1
@<TRIPOS>MOLECULE
methanol
 6 5 0 0 0
****
USER_CHARGES
INVALID_CHARGES
Pose:  28 Cluster:  28 Fr_nu:  99898 TotEn:    -9.33
@<TRIPOS>ATOM
      1 C1        -81.4398   -7.2805  -45.4616 C.3    1 LIG      -0.04000
      2 O1        -80.6064   -8.2436  -44.8432 O.3    1 LIG      -0.65000
      3 H1        -81.9957   -7.7488  -46.2776 H      1 LIG       0.09000
      4 H2        -80.8276   -6.4612  -45.8469 H      1 LIG       0.09000
      5 H3        -82.1426   -6.8909  -44.7215 H      1 LIG       0.09000
      6 H4        -80.1305   -7.7910  -44.1260 H      1 LIG       0.42000
@<TRIPOS>BOND
      1       1       2 1
      2       1       3 1
      3       1       4 1
      4       1       5 1
      5       2       6 1
@<TRIPOS>ALT_TYPE
CGenFF_4.0_ALT_TYPE_SET
CGenFF_4.0 1 CG331 2 OG311 3 HGA3 4 HGA3 5 HGA3 6 HGP1
@<TRIPOS>MOLECULE
methanol
 6 5 0 0 0
****
USER_CHARGES
INVALID_CHARGES
Pose:  29 Cluster:  29 Fr_nu: 944598 TotEn:    -8.75
@<TRIPOS>ATOM
      1 C1        -76.1413  -15.4242  -43.3068 C.3    1 LIG      -0.04000
      2 O1        -77.2497  -15.5171  -42.4309 O.3    1 LIG      -0.65000
      3 H1        -75.6000  -16.3736  -43.3128 H      1 LIG       0.09000
      4 H2        -75.4810  -14.6184  -42.9763 H      1 LIG       0.09000
      5 H3        -76.5020  -15.2068  -44.3149 H      1 LIG       0.09000
      6 H4        -77.7037  -14.6574  -42.4527 H      1 LIG       0.42000
@<TRIPOS>BOND
      1       1       2 1
      2       1       3 1
      3       1       4 1
      4       1       5 1
      5       2       6 1
@<TRIPOS>ALT_TYPE
CGenFF_4.0_ALT_TYPE_SET
CGenFF_4.0 1 CG331 2 OG311 3 HGA3 4 HGA3 5 HGA3 6 HGP1
@<TRIPOS>MOLECULE
methanol
 6 5 0 0 0
****
USER_CHARGES
INVALID_CHARGES
Pose:  30 Cluster:  30 Fr_nu: 7219832 TotEn:    -8.69
@<TRIPOS>ATOM
      1 C1        -65.8430  -10.4405  -37.2487 C.3    1 LIG      -0.04000
      2 O1        -66.7473   -9.4824  -36.7303 O.3    1 LIG      -0.65000
      3 H1        -65.2979  -10.0093  -38.0919 H      1 LIG       0.09000
      4 H2        -66.3953  -11.3263  -37.5728 H      1 LIG       0.09000
      5 H3        -65.1350  -10.7214  -36.4654 H      1 LIG       0.09000
      6 H4        -67.2112   -9.9014  -35.9853 H      1 LIG       0.42000
@<TRIPOS>BOND
      1       1       2 1
      2       1       3 1
      3       1       4 1
      4       1       5 1
      5       2       6 1
@<TRIPOS>ALT_TYPE
CGenFF_4.0_ALT_TYPE_SET
CGenFF_4.0 1 CG331 2 OG311 3 HGA3 4 HGA3 5 HGA3 6 HGP1
@<TRIPOS>MOLECULE
methanol
 6 5 0 0 0
****
USER_CHARGES
INVALID_CHARGES
Pose:  31 Cluster:  31 Fr_nu: 10773327 TotEn:    -8.65
@<TRIPOS>ATOM
      1 C1        -51.4000   10.3388  -29.7630 C.3    1 LIG      -0.04000
      2 O1        -50.8984    9.1333  -29.2156 O.3    1 LIG      -0.65000
      3 H1        -50.8881   11.1886  -29.3049 H      1 LIG       0.09000
      4 H2        -52.4752   10.4045  -29.5778 H      1 LIG       0.09000
      5 H3        -51.2168   10.3434  -30.8400 H      1 LIG       0.09000
      6 H4        -51.3762    8.4037  -29.6460 H      1 LIG       0.42000
@<TRIPOS>BOND
      1       1       2 1
      2       1       3 1
      3       1       4 1
      4       1       5 1
      5       2       6 1
@<TRIPOS>ALT_TYPE
CGenFF_4.0_ALT_TYPE_SET
CGenFF_4.0 1 CG331 2 OG311 3 HGA3 4 HGA3 5 HGA3 6 HGP1
@<TRIPOS>MOLECULE
methanol
 6 5 0 0 0
****
USER_CHARGES
INVALID_CHARGES
Pose:  32 Cluster:  32 Fr_nu: 10769435 TotEn:    -8.37
@<TRIPOS>ATOM
      1 C1        -48.1048  -22.5475  -34.6288 C.3    1 LIG      -0.04000
      2 O1        -48.7917  -21.5085  -33.9557 O.3    1 LIG      -0.65000
      3 H1        -47.3429  -22.9691  -33.9685 H      1 LIG       0.09000
      4 H2        -47.6383  -22.1505  -35.5340 H      1 LIG       0.09000
      5 H3        -48.8193  -23.3276  -34.9016 H      1 LIG       0.09000
      6 H4        -49.4579  -21.1602  -34.5726 H      1 LIG       0.42000
@<TRIPOS>BOND
      1       1       2 1
      2       1       3 1
      3       1       4 1
      4       1       5 1
      5       2       6 1
@<TRIPOS>ALT_TYPE
CGenFF_4.0_ALT_TYPE_SET
CGenFF_4.0 1 CG331 2 OG311 3 HGA3 4 HGA3 5 HGA3 6 HGP1
@<TRIPOS>MOLECULE
methanol
 6 5 0 0 0
****
USER_CHARGES
INVALID_CHARGES
Pose:  33 Cluster:  33 Fr_nu: 5014354 TotEn:    -8.30
@<TRIPOS>ATOM
      1 C1        -65.6164  -10.9770  -37.3790 C.3    1 LIG      -0.04000
      2 O1        -65.1468  -10.5087  -36.1282 O.3    1 LIG      -0.65000
      3 H1        -64.8637  -10.7836  -38.1473 H      1 LIG       0.09000
      4 H2        -66.5500  -10.4683  -37.6324 H      1 LIG       0.09000
      5 H3        -65.7965  -12.0524  -37.3111 H      1 LIG       0.09000
      6 H4        -65.8408  -10.6977  -35.4736 H      1 LIG       0.42000
@<TRIPOS>BOND
      1       1       2 1
      2       1       3 1
      3       1       4 1
      4       1       5 1
      5       2       6 1
@<TRIPOS>ALT_TYPE
CGenFF_4.0_ALT_TYPE_SET
CGenFF_4.0 1 CG331 2 OG311 3 HGA3 4 HGA3 5 HGA3 6 HGP1
@<TRIPOS>MOLECULE
methanol
 6 5 0 0 0
****
USER_CHARGES
INVALID_CHARGES
Pose:  34 Cluster:  34 Fr_nu: 175610 TotEn:    -7.46
@<TRIPOS>ATOM
      1 C1        -50.5603  -12.1547  -28.1047 C.3    1 LIG      -0.04000
      2 O1        -51.7828  -11.6221  -28.5804 O.3    1 LIG      -0.65000
      3 H1        -50.7596  -12.8546  -27.2895 H      1 LIG       0.09000
      4 H2        -49.9201  -11.3418  -27.7528 H      1 LIG       0.09000
      5 H3        -50.0609  -12.6822  -28.9208 H      1 LIG       0.09000
      6 H4        -51.5650  -11.0069  -29.3013 H      1 LIG       0.42000
@<TRIPOS>BOND
      1       1       2 1
      2       1       3 1
      3       1       4 1
      4       1       5 1
      5       2       6 1
@<TRIPOS>ALT_TYPE
CGenFF_4.0_ALT_TYPE_SET
CGenFF_4.0 1 CG331 2 OG311 3 HGA3 4 HGA3 5 HGA3 6 HGP1
@<TRIPOS>MOLECULE
methanol
 6 5 0 0 0
****
USER_CHARGES
INVALID_CHARGES
Pose:  35 Cluster:  35 Fr_nu: 10671016 TotEn:    -7.29
@<TRIPOS>ATOM
      1 C1        -55.4945   -1.0712  -18.2970 C.3    1 LIG      -0.04000
      2 O1        -54.7466    0.1165  -18.1115 O.3    1 LIG      -0.65000
      3 H1        -54.8656   -1.8283  -18.7718 H      1 LIG       0.09000
      4 H2        -56.3651   -0.8606  -18.9233 H      1 LIG       0.09000
      5 H3        -55.8285   -1.4367  -17.3231 H      1 LIG       0.09000
      6 H4        -55.3375    0.7630  -17.6889 H      1 LIG       0.42000
@<TRIPOS>BOND
      1       1       2 1
      2       1       3 1
      3       1       4 1
      4       1       5 1
      5       2       6 1
@<TRIPOS>ALT_TYPE
CGenFF_4.0_ALT_TYPE_SET
CGenFF_4.0 1 CG331 2 OG311 3 HGA3 4 HGA3 5 HGA3 6 HGP1
@<TRIPOS>MOLECULE
methanol
 6 5 0 0 0
****
USER_CHARGES
INVALID_CHARGES
Pose:  36 Cluster:  36 Fr_nu: 4949568 TotEn:    -6.45
@<TRIPOS>ATOM
      1 C1        -55.6453   -5.7016  -13.5041 C.3    1 LIG      -0.04000
      2 O1        -55.0550   -4.4271  -13.3264 O.3    1 LIG      -0.65000
      3 H1        -55.1024   -6.2508  -14.2773 H      1 LIG       0.09000
      4 H2        -56.6922   -5.5820  -13.7944 H      1 LIG       0.09000
      5 H3        -55.5910   -6.2530  -12.5626 H      1 LIG       0.09000
      6 H4        -55.5634   -3.9710  -12.6342 H      1 LIG       0.42000
@<TRIPOS>BOND
      1       1       2 1
      2       1       3 1
      3       1       4 1
      4       1       5 1
      5       2       6 1
@<TRIPOS>ALT_TYPE
CGenFF_4.0_ALT_TYPE_SET
CGenFF_4.0 1 CG331 2 OG311 3 HGA3 4 HGA3 5 HGA3 6 HGP1
@<TRIPOS>MOLECULE
methanol
 6 5 0 0 0
****
USER_CHARGES
INVALID_CHARGES
Pose:  37 Cluster:  37 Fr_nu: 10771550 TotEn:    -5.88
@<TRIPOS>ATOM
      1 C1        -71.4436   -3.9965  -63.5540 C.3    1 LIG      -0.04000
      2 O1        -72.5581   -3.6856  -62.7380 O.3    1 LIG      -0.65000
      3 H1        -71.5828   -4.9837  -64.0014 H      1 LIG       0.09000
      4 H2        -70.5333   -3.9840  -62.9492 H      1 LIG       0.09000
      5 H3        -71.3630   -3.2482  -64.3458 H      1 LIG       0.09000
      6 H4        -72.3978   -2.8042  -62.3595 H      1 LIG       0.42000
@<TRIPOS>BOND
      1       1       2 1
      2       1       3 1
      3       1       4 1
      4       1       5 1
      5       2       6 1
@<TRIPOS>ALT_TYPE
CGenFF_4.0_ALT_TYPE_SET
CGenFF_4.0 1 CG331 2 OG311 3 HGA3 4 HGA3 5 HGA3 6 HGP1
@<TRIPOS>MOLECULE
methanol
 6 5 0 0 0
****
USER_CHARGES
INVALID_CHARGES
Pose:  38 Cluster:  38 Fr_nu: 10738500 TotEn:    -5.84
@<TRIPOS>ATOM
      1 C1        -55.0764    1.4377  -17.1250 C.3    1 LIG      -0.04000
      2 O1        -53.8583    1.8432  -17.7219 O.3    1 LIG      -0.65000
      3 H1        -55.3866    0.4775  -17.5445 H      1 LIG       0.09000
      4 H2        -55.8437    2.1935  -17.3110 H      1 LIG       0.09000
      5 H3        -54.9264    1.3309  -16.0481 H      1 LIG       0.09000
      6 H4        -53.6162    2.6973  -17.3248 H      1 LIG       0.42000
@<TRIPOS>BOND
      1       1       2 1
      2       1       3 1
      3       1       4 1
      4       1       5 1
      5       2       6 1
@<TRIPOS>ALT_TYPE
CGenFF_4.0_ALT_TYPE_SET
CGenFF_4.0 1 CG331 2 OG311 3 HGA3 4 HGA3 5 HGA3 6 HGP1
@<TRIPOS>MOLECULE
methanol
 6 5 0 0 0
****
USER_CHARGES
INVALID_CHARGES
Pose:  39 Cluster:  39 Fr_nu: 3251091 TotEn:    -5.84
@<TRIPOS>ATOM
      1 C1        -65.6824  -10.6823  -36.7115 C.3    1 LIG      -0.04000
      2 O1        -66.1093   -9.8948  -35.6151 O.3    1 LIG      -0.65000
      3 H1        -65.3987  -10.0299  -37.5410 H      1 LIG       0.09000
      4 H2        -66.4916  -11.3495  -37.0190 H      1 LIG       0.09000
      5 H3        -64.8182  -11.2771  -36.4068 H      1 LIG       0.09000
      6 H4        -66.3521  -10.5081  -34.9004 H      1 LIG       0.42000
@<TRIPOS>BOND
      1       1       2 1
      2       1       3 1
      3       1       4 1
      4       1       5 1
      5       2       6 1
@<TRIPOS>ALT_TYPE
CGenFF_4.0_ALT_TYPE_SET
CGenFF_4.0 1 CG331 2 OG311 3 HGA3 4 HGA3 5 HGA3 6 HGP1
@<TRIPOS>MOLECULE
methanol
 6 5 0 0 0
****
USER_CHARGES
INVALID_CHARGES
Pose:  40 Cluster:  40 Fr_nu: 10765734 TotEn:    -2.44
@<TRIPOS>ATOM
      1 C1        -55.6798    0.3265  -18.9073 C.3    1 LIG      -0.04000
      2 O1        -54.6908   -0.6569  -19.1508 O.3    1 LIG      -0.65000
      3 H1        -55.2040    1.2405  -18.5432 H      1 LIG       0.09000
      4 H2        -56.3913   -0.0466  -18.1663 H      1 LIG       0.09000
      5 H3        -56.2066    0.5395  -19.8404 H      1 LIG       0.09000
      6 H4        -55.1509   -1.4512  -19.4718 H      1 LIG       0.42000
@<TRIPOS>BOND
      1       1       2 1
      2       1       3 1
      3       1       4 1
      4       1       5 1
      5       2       6 1
@<TRIPOS>ALT_TYPE
CGenFF_4.0_ALT_TYPE_SET
CGenFF_4.0 1 CG331 2 OG311 3 HGA3 4 HGA3 5 HGA3 6 HGP1
@<TRIPOS>MOLECULE
furan
 9 9 0 0 0
****
USER_CHARGES
INVALID_CHARGES
Pose:   1 Cluster:   1 Fr_nu: 115451 TotEn:   -11.25
@<TRIPOS>ATOM
      1 C1        -46.9101   -8.6519  -38.2495 C.2    1 LIG      -0.26000
      2 C2        -45.6327   -9.2367  -38.4209 C.2    1 LIG      -0.26000
      3 C3        -47.6724   -9.5866  -37.5882 C.2    1 LIG       0.09300
      4 C4        -45.7054  -10.4870  -37.8521 C.2    1 LIG       0.09300
      5 O1        -46.9455  -10.7080  -37.3422 O.3    1 LIG      -0.29200
      6 H1        -47.2347   -7.6720  -38.5684 H      1 LIG       0.17500
      7 H2        -44.7671   -8.8013  -38.8991 H      1 LIG       0.17500
      8 H3        -48.6942   -9.6057  -37.2379 H      1 LIG       0.13800
      9 H4        -45.0003  -11.2969  -37.7344 H      1 LIG       0.13800
@<TRIPOS>BOND
      1       1       2 1
      2       1       3 2
      3       2       4 2
      4       3       5 1
      5       4       5 1
      6       1       6 1
      7       2       7 1
      8       3       8 1
      9       4       9 1
@<TRIPOS>ALT_TYPE
CGenFF_4.0_ALT_TYPE_SET
CGenFF_4.0 1 CG2R51 2 CG2R51 3 CG2R51 4 CG2R51 5 OG2R50 6 HGR51 7 HGR51 8 HGR52 9 HGR52
@<TRIPOS>MOLECULE
furan
 9 9 0 0 0
****
USER_CHARGES
INVALID_CHARGES
Pose:   2 Cluster:   2 Fr_nu:  20399 TotEn:   -10.84
@<TRIPOS>ATOM
      1 C1        -46.3653   -9.5120  -38.6737 C.2    1 LIG      -0.26000
      2 C2        -47.6033   -9.4975  -37.9879 C.2    1 LIG      -0.26000
      3 C3        -45.4006   -9.7229  -37.7162 C.2    1 LIG       0.09300
      4 C4        -47.3068   -9.7006  -36.6601 C.2    1 LIG       0.09300
      5 O1        -45.9662   -9.8391  -36.4862 O.3    1 LIG      -0.29200
      6 H1        -46.1971   -9.3842  -39.7333 H      1 LIG       0.17500
      7 H2        -48.5884   -9.3568  -38.4087 H      1 LIG       0.17500
      8 H3        -44.3244   -9.8124  -37.7462 H      1 LIG       0.13800
      9 H4        -47.9044   -9.7696  -35.7629 H      1 LIG       0.13800
@<TRIPOS>BOND
      1       1       2 1
      2       1       3 2
      3       2       4 2
      4       3       5 1
      5       4       5 1
      6       1       6 1
      7       2       7 1
      8       3       8 1
      9       4       9 1
@<TRIPOS>ALT_TYPE
CGenFF_4.0_ALT_TYPE_SET
CGenFF_4.0 1 CG2R51 2 CG2R51 3 CG2R51 4 CG2R51 5 OG2R50 6 HGR51 7 HGR51 8 HGR52 9 HGR52
@<TRIPOS>MOLECULE
furan
 9 9 0 0 0
****
USER_CHARGES
INVALID_CHARGES
Pose:   3 Cluster:   3 Fr_nu:   6021 TotEn:   -10.66
@<TRIPOS>ATOM
      1 C1        -57.8079    2.2335  -40.4305 C.2    1 LIG      -0.26000
      2 C2        -56.8476    1.9515  -41.4313 C.2    1 LIG      -0.26000
      3 C3        -57.1925    1.9763  -39.2275 C.2    1 LIG       0.09300
      4 C4        -55.7139    1.5423  -40.7686 C.2    1 LIG       0.09300
      5 O1        -55.9159    1.5547  -39.4248 O.3    1 LIG      -0.29200
      6 H1        -58.8218    2.5802  -40.5688 H      1 LIG       0.17500
      7 H2        -56.9669    2.0362  -42.5019 H      1 LIG       0.17500
      8 H3        -57.5093    2.0414  -38.1968 H      1 LIG       0.13800
      9 H4        -54.7328    1.2255  -41.0910 H      1 LIG       0.13800
@<TRIPOS>BOND
      1       1       2 1
      2       1       3 2
      3       2       4 2
      4       3       5 1
      5       4       5 1
      6       1       6 1
      7       2       7 1
      8       3       8 1
      9       4       9 1
@<TRIPOS>ALT_TYPE
CGenFF_4.0_ALT_TYPE_SET
CGenFF_4.0 1 CG2R51 2 CG2R51 3 CG2R51 4 CG2R51 5 OG2R50 6 HGR51 7 HGR51 8 HGR52 9 HGR52
@<TRIPOS>MOLECULE
furan
 9 9 0 0 0
****
USER_CHARGES
INVALID_CHARGES
Pose:   4 Cluster:   4 Fr_nu:   1063 TotEn:   -10.45
@<TRIPOS>ATOM
      1 C1        -46.3904   -9.2791  -38.3364 C.2    1 LIG      -0.26000
      2 C2        -47.3152   -8.2811  -37.9464 C.2    1 LIG      -0.26000
      3 C3        -46.2998  -10.1509  -37.2763 C.2    1 LIG       0.09300
      4 C4        -47.7238   -8.6143  -36.6760 C.2    1 LIG       0.09300
      5 O1        -47.1095   -9.7529  -36.2603 O.3    1 LIG      -0.29200
      6 H1        -45.8564   -9.3533  -39.2726 H      1 LIG       0.17500
      7 H2        -47.6430   -7.4260  -38.5198 H      1 LIG       0.17500
      8 H3        -45.7358  -11.0549  -37.0979 H      1 LIG       0.13800
      9 H4        -48.4094   -8.1684  -35.9702 H      1 LIG       0.13800
@<TRIPOS>BOND
      1       1       2 1
      2       1       3 2
      3       2       4 2
      4       3       5 1
      5       4       5 1
      6       1       6 1
      7       2       7 1
      8       3       8 1
      9       4       9 1
@<TRIPOS>ALT_TYPE
CGenFF_4.0_ALT_TYPE_SET
CGenFF_4.0 1 CG2R51 2 CG2R51 3 CG2R51 4 CG2R51 5 OG2R50 6 HGR51 7 HGR51 8 HGR52 9 HGR52
@<TRIPOS>MOLECULE
furan
 9 9 0 0 0
****
USER_CHARGES
INVALID_CHARGES
Pose:   5 Cluster:   5 Fr_nu:  85320 TotEn:    -9.65
@<TRIPOS>ATOM
      1 C1        -40.6268  -13.2386  -37.0504 C.2    1 LIG      -0.26000
      2 C2        -41.5897  -12.5804  -36.2486 C.2    1 LIG      -0.26000
      3 C3        -40.9718  -14.5702  -37.0459 C.2    1 LIG       0.09300
      4 C4        -42.4545  -13.5566  -35.8114 C.2    1 LIG       0.09300
      5 O1        -42.0849  -14.7724  -36.2931 O.3    1 LIG      -0.29200
      6 H1        -39.7862  -12.7978  -37.5665 H      1 LIG       0.17500
      7 H2        -41.6464  -11.5263  -36.0184 H      1 LIG       0.17500
      8 H3        -40.5512  -15.4530  -37.5049 H      1 LIG       0.13800
      9 H4        -43.3352  -13.5496  -35.1858 H      1 LIG       0.13800
@<TRIPOS>BOND
      1       1       2 1
      2       1       3 2
      3       2       4 2
      4       3       5 1
      5       4       5 1
      6       1       6 1
      7       2       7 1
      8       3       8 1
      9       4       9 1
@<TRIPOS>ALT_TYPE
CGenFF_4.0_ALT_TYPE_SET
CGenFF_4.0 1 CG2R51 2 CG2R51 3 CG2R51 4 CG2R51 5 OG2R50 6 HGR51 7 HGR51 8 HGR52 9 HGR52
@<TRIPOS>MOLECULE
furan
 9 9 0 0 0
****
USER_CHARGES
INVALID_CHARGES
Pose:   6 Cluster:   6 Fr_nu: 1046891 TotEn:    -9.64
@<TRIPOS>ATOM
      1 C1        -50.0784  -11.3585  -44.0531 C.2    1 LIG      -0.26000
      2 C2        -51.4320  -11.6230  -44.3710 C.2    1 LIG      -0.26000
      3 C3        -50.0904  -10.2814  -43.1976 C.2    1 LIG       0.09300
      4 C4        -52.1746  -10.6888  -43.6871 C.2    1 LIG       0.09300
      5 O1        -51.3643   -9.8673  -42.9694 O.3    1 LIG      -0.29200
      6 H1        -49.2035  -11.8864  -44.4040 H      1 LIG       0.17500
      7 H2        -51.8180  -12.3978  -45.0176 H      1 LIG       0.17500
      8 H3        -49.3187   -9.7214  -42.6897 H      1 LIG       0.13800
      9 H4        -53.2329  -10.4861  -43.6097 H      1 LIG       0.13800
@<TRIPOS>BOND
      1       1       2 1
      2       1       3 2
      3       2       4 2
      4       3       5 1
      5       4       5 1
      6       1       6 1
      7       2       7 1
      8       3       8 1
      9       4       9 1
@<TRIPOS>ALT_TYPE
CGenFF_4.0_ALT_TYPE_SET
CGenFF_4.0 1 CG2R51 2 CG2R51 3 CG2R51 4 CG2R51 5 OG2R50 6 HGR51 7 HGR51 8 HGR52 9 HGR52
@<TRIPOS>MOLECULE
furan
 9 9 0 0 0
****
USER_CHARGES
INVALID_CHARGES
Pose:   7 Cluster:   7 Fr_nu: 1563942 TotEn:    -9.58
@<TRIPOS>ATOM
      1 C1        -46.7361  -10.0311  -39.0056 C.2    1 LIG      -0.26000
      2 C2        -45.6400  -10.6730  -38.3813 C.2    1 LIG      -0.26000
      3 C3        -47.0005   -8.9097  -38.2543 C.2    1 LIG       0.09300
      4 C4        -45.3126   -9.8979  -37.2931 C.2    1 LIG       0.09300
      5 O1        -46.1371   -8.8211  -37.2087 O.3    1 LIG      -0.29200
      6 H1        -47.2674  -10.3467  -39.8918 H      1 LIG       0.17500
      7 H2        -45.1498  -11.5862  -38.6865 H      1 LIG       0.17500
      8 H3        -47.7288   -8.1152  -38.3277 H      1 LIG       0.13800
      9 H4        -44.5594   -9.9718  -36.5222 H      1 LIG       0.13800
@<TRIPOS>BOND
      1       1       2 1
      2       1       3 2
      3       2       4 2
      4       3       5 1
      5       4       5 1
      6       1       6 1
      7       2       7 1
      8       3       8 1
      9       4       9 1
@<TRIPOS>ALT_TYPE
CGenFF_4.0_ALT_TYPE_SET
CGenFF_4.0 1 CG2R51 2 CG2R51 3 CG2R51 4 CG2R51 5 OG2R50 6 HGR51 7 HGR51 8 HGR52 9 HGR52
@<TRIPOS>MOLECULE
furan
 9 9 0 0 0
****
USER_CHARGES
INVALID_CHARGES
Pose:   8 Cluster:   8 Fr_nu: 1830546 TotEn:    -9.50
@<TRIPOS>ATOM
      1 C1        -73.6530    8.2265  -44.0697 C.2    1 LIG      -0.26000
      2 C2        -73.3861    9.6142  -43.9904 C.2    1 LIG      -0.26000
      3 C3        -72.4504    7.5935  -43.8571 C.2    1 LIG       0.09300
      4 C4        -72.0395    9.7303  -43.7348 C.2    1 LIG       0.09300
      5 O1        -71.4619    8.5030  -43.6520 O.3    1 LIG      -0.29200
      6 H1        -74.6028    7.7477  -44.2588 H      1 LIG       0.17500
      7 H2        -74.0875   10.4280  -44.1049 H      1 LIG       0.17500
      8 H3        -72.1471    6.5573  -43.8208 H      1 LIG       0.13800
      9 H4        -71.3754   10.5702  -43.5920 H      1 LIG       0.13800
@<TRIPOS>BOND
      1       1       2 1
      2       1       3 2
      3       2       4 2
      4       3       5 1
      5       4       5 1
      6       1       6 1
      7       2       7 1
      8       3       8 1
      9       4       9 1
@<TRIPOS>ALT_TYPE
CGenFF_4.0_ALT_TYPE_SET
CGenFF_4.0 1 CG2R51 2 CG2R51 3 CG2R51 4 CG2R51 5 OG2R50 6 HGR51 7 HGR51 8 HGR52 9 HGR52
@<TRIPOS>MOLECULE
furan
 9 9 0 0 0
****
USER_CHARGES
INVALID_CHARGES
Pose:   9 Cluster:   9 Fr_nu: 1023644 TotEn:    -9.45
@<TRIPOS>ATOM
      1 C1        -72.0309    8.3621  -44.1064 C.2    1 LIG      -0.26000
      2 C2        -72.3067    9.7455  -44.2218 C.2    1 LIG      -0.26000
      3 C3        -73.2177    7.7138  -44.3575 C.2    1 LIG       0.09300
      4 C4        -73.6423    9.8439  -44.5354 C.2    1 LIG       0.09300
      5 O1        -74.2049    8.6099  -44.6200 O.3    1 LIG      -0.29200
      6 H1        -71.0855    7.8959  -43.8693 H      1 LIG       0.17500
      7 H2        -71.6180   10.5680  -44.0928 H      1 LIG       0.17500
      8 H3        -73.5099    6.6742  -44.3877 H      1 LIG       0.13800
      9 H4        -74.3074   10.6748  -44.7208 H      1 LIG       0.13800
@<TRIPOS>BOND
      1       1       2 1
      2       1       3 2
      3       2       4 2
      4       3       5 1
      5       4       5 1
      6       1       6 1
      7       2       7 1
      8       3       8 1
      9       4       9 1
@<TRIPOS>ALT_TYPE
CGenFF_4.0_ALT_TYPE_SET
CGenFF_4.0 1 CG2R51 2 CG2R51 3 CG2R51 4 CG2R51 5 OG2R50 6 HGR51 7 HGR51 8 HGR52 9 HGR52
@<TRIPOS>MOLECULE
furan
 9 9 0 0 0
****
USER_CHARGES
INVALID_CHARGES
Pose:  10 Cluster:  10 Fr_nu:  43344 TotEn:    -9.34
@<TRIPOS>ATOM
      1 C1        -70.4925    3.9891  -47.9409 C.2    1 LIG      -0.26000
      2 C2        -70.5912    4.2274  -49.3325 C.2    1 LIG      -0.26000
      3 C3        -70.7812    2.6564  -47.7602 C.2    1 LIG       0.09300
      4 C4        -70.9330    3.0234  -49.9030 C.2    1 LIG       0.09300
      5 O1        -71.0507    2.0606  -48.9513 O.3    1 LIG      -0.29200
      6 H1        -70.2427    4.6998  -47.1664 H      1 LIG       0.17500
      7 H2        -70.4328    5.1601  -49.8544 H      1 LIG       0.17500
      8 H3        -70.8331    2.0135  -46.8935 H      1 LIG       0.13800
      9 H4        -71.1192    2.7031  -50.9178 H      1 LIG       0.13800
@<TRIPOS>BOND
      1       1       2 1
      2       1       3 2
      3       2       4 2
      4       3       5 1
      5       4       5 1
      6       1       6 1
      7       2       7 1
      8       3       8 1
      9       4       9 1
@<TRIPOS>ALT_TYPE
CGenFF_4.0_ALT_TYPE_SET
CGenFF_4.0 1 CG2R51 2 CG2R51 3 CG2R51 4 CG2R51 5 OG2R50 6 HGR51 7 HGR51 8 HGR52 9 HGR52
@<TRIPOS>MOLECULE
furan
 9 9 0 0 0
****
USER_CHARGES
INVALID_CHARGES
Pose:  11 Cluster:  11 Fr_nu: 318871 TotEn:    -9.31
@<TRIPOS>ATOM
      1 C1        -49.8883  -11.4356  -26.4426 C.2    1 LIG      -0.26000
      2 C2        -49.6271  -12.8238  -26.3530 C.2    1 LIG      -0.26000
      3 C3        -50.3462  -11.2148  -27.7207 C.2    1 LIG       0.09300
      4 C4        -49.9442  -13.3523  -27.5827 C.2    1 LIG       0.09300
      5 O1        -50.3834  -12.3781  -28.4221 O.3    1 LIG      -0.29200
      6 H1        -49.7585  -10.6894  -25.6722 H      1 LIG       0.17500
      7 H2        -49.2547  -13.3707  -25.4989 H      1 LIG       0.17500
      8 H3        -50.6708  -10.3350  -28.2570 H      1 LIG       0.13800
      9 H4        -49.9150  -14.3492  -27.9980 H      1 LIG       0.13800
@<TRIPOS>BOND
      1       1       2 1
      2       1       3 2
      3       2       4 2
      4       3       5 1
      5       4       5 1
      6       1       6 1
      7       2       7 1
      8       3       8 1
      9       4       9 1
@<TRIPOS>ALT_TYPE
CGenFF_4.0_ALT_TYPE_SET
CGenFF_4.0 1 CG2R51 2 CG2R51 3 CG2R51 4 CG2R51 5 OG2R50 6 HGR51 7 HGR51 8 HGR52 9 HGR52
@<TRIPOS>MOLECULE
furan
 9 9 0 0 0
****
USER_CHARGES
INVALID_CHARGES
Pose:  12 Cluster:  12 Fr_nu:   1198 TotEn:    -8.82
@<TRIPOS>ATOM
      1 C1        -45.8682   -9.7937  -37.1751 C.2    1 LIG      -0.26000
      2 C2        -47.0839   -9.1283  -36.8878 C.2    1 LIG      -0.26000
      3 C3        -45.4433   -9.3057  -38.3890 C.2    1 LIG       0.09300
      4 C4        -47.3152   -8.2811  -37.9464 C.2    1 LIG       0.09300
      5 O1        -46.3197   -8.3831  -38.8658 O.3    1 LIG      -0.29200
      6 H1        -45.3649  -10.5364  -36.5731 H      1 LIG       0.17500
      7 H2        -47.7127   -9.2508  -36.0178 H      1 LIG       0.17500
      8 H3        -44.5843   -9.5013  -39.0141 H      1 LIG       0.13800
      9 H4        -48.1001   -7.5777  -38.1833 H      1 LIG       0.13800
@<TRIPOS>BOND
      1       1       2 1
      2       1       3 2
      3       2       4 2
      4       3       5 1
      5       4       5 1
      6       1       6 1
      7       2       7 1
      8       3       8 1
      9       4       9 1
@<TRIPOS>ALT_TYPE
CGenFF_4.0_ALT_TYPE_SET
CGenFF_4.0 1 CG2R51 2 CG2R51 3 CG2R51 4 CG2R51 5 OG2R50 6 HGR51 7 HGR51 8 HGR52 9 HGR52
@<TRIPOS>MOLECULE
furan
 9 9 0 0 0
****
USER_CHARGES
INVALID_CHARGES
Pose:  13 Cluster:  13 Fr_nu: 1078417 TotEn:    -8.73
@<TRIPOS>ATOM
      1 C1        -57.6339    1.8864  -40.3882 C.2    1 LIG      -0.26000
      2 C2        -56.2963    2.2250  -40.0731 C.2    1 LIG      -0.26000
      3 C3        -57.6018    1.3364  -41.6486 C.2    1 LIG       0.09300
      4 C4        -55.5422    1.8578  -41.1633 C.2    1 LIG       0.09300
      5 O1        -56.3306    1.3152  -42.1280 O.3    1 LIG      -0.29200
      6 H1        -58.5115    2.0261  -39.7739 H      1 LIG       0.17500
      7 H2        -55.9279    2.6797  -39.1648 H      1 LIG       0.17500
      8 H3        -58.3567    0.9324  -42.3074 H      1 LIG       0.13800
      9 H4        -54.4888    1.9124  -41.3962 H      1 LIG       0.13800
@<TRIPOS>BOND
      1       1       2 1
      2       1       3 2
      3       2       4 2
      4       3       5 1
      5       4       5 1
      6       1       6 1
      7       2       7 1
      8       3       8 1
      9       4       9 1
@<TRIPOS>ALT_TYPE
CGenFF_4.0_ALT_TYPE_SET
CGenFF_4.0 1 CG2R51 2 CG2R51 3 CG2R51 4 CG2R51 5 OG2R50 6 HGR51 7 HGR51 8 HGR52 9 HGR52
@<TRIPOS>MOLECULE
furan
 9 9 0 0 0
****
USER_CHARGES
INVALID_CHARGES
Pose:  14 Cluster:  14 Fr_nu:  21999 TotEn:    -8.59
@<TRIPOS>ATOM
      1 C1        -46.7510   -9.6353  -38.4797 C.2    1 LIG      -0.26000
      2 C2        -45.9504   -9.9684  -37.3610 C.2    1 LIG      -0.26000
      3 C3        -46.4952  -10.5946  -39.4317 C.2    1 LIG       0.09300
      4 C4        -45.2627  -11.1077  -37.7091 C.2    1 LIG       0.09300
      5 O1        -45.5892  -11.4959  -38.9698 O.3    1 LIG      -0.29200
      6 H1        -47.4290   -8.8001  -38.5798 H      1 LIG       0.17500
      7 H2        -45.8834   -9.4439  -36.4188 H      1 LIG       0.17500
      8 H3        -46.8580  -10.7683  -40.4343 H      1 LIG       0.13800
      9 H4        -44.5427  -11.7313  -37.1995 H      1 LIG       0.13800
@<TRIPOS>BOND
      1       1       2 1
      2       1       3 2
      3       2       4 2
      4       3       5 1
      5       4       5 1
      6       1       6 1
      7       2       7 1
      8       3       8 1
      9       4       9 1
@<TRIPOS>ALT_TYPE
CGenFF_4.0_ALT_TYPE_SET
CGenFF_4.0 1 CG2R51 2 CG2R51 3 CG2R51 4 CG2R51 5 OG2R50 6 HGR51 7 HGR51 8 HGR52 9 HGR52
@<TRIPOS>MOLECULE
furan
 9 9 0 0 0
****
USER_CHARGES
INVALID_CHARGES
Pose:  15 Cluster:  15 Fr_nu: 100759 TotEn:    -8.58
@<TRIPOS>ATOM
      1 C1        -49.4917  -11.1712  -25.6650 C.2    1 LIG      -0.26000
      2 C2        -49.6315  -10.8528  -27.0370 C.2    1 LIG      -0.26000
      3 C3        -49.7417  -12.5196  -25.5585 C.2    1 LIG       0.09300
      4 C4        -49.9567  -12.0293  -27.6710 C.2    1 LIG       0.09300
      5 O1        -50.0258  -13.0502  -26.7768 O.3    1 LIG      -0.29200
      6 H1        -49.2408  -10.5016  -24.8551 H      1 LIG       0.17500
      7 H2        -49.5101   -9.8866  -27.5052 H      1 LIG       0.17500
      8 H3        -49.7554  -13.2143  -24.7313 H      1 LIG       0.13800
      9 H4        -50.1601  -12.2933  -28.6986 H      1 LIG       0.13800
@<TRIPOS>BOND
      1       1       2 1
      2       1       3 2
      3       2       4 2
      4       3       5 1
      5       4       5 1
      6       1       6 1
      7       2       7 1
      8       3       8 1
      9       4       9 1
@<TRIPOS>ALT_TYPE
CGenFF_4.0_ALT_TYPE_SET
CGenFF_4.0 1 CG2R51 2 CG2R51 3 CG2R51 4 CG2R51 5 OG2R50 6 HGR51 7 HGR51 8 HGR52 9 HGR52
@<TRIPOS>MOLECULE
furan
 9 9 0 0 0
****
USER_CHARGES
INVALID_CHARGES
Pose:  16 Cluster:  16 Fr_nu: 1469029 TotEn:    -8.40
@<TRIPOS>ATOM
      1 C1        -72.7376    8.6626  -44.6256 C.2    1 LIG      -0.26000
      2 C2        -71.6495    9.3479  -45.2170 C.2    1 LIG      -0.26000
      3 C3        -72.1895    7.6337  -43.8955 C.2    1 LIG       0.09300
      4 C4        -70.5142    8.6889  -44.8061 C.2    1 LIG       0.09300
      5 O1        -70.8348    7.6428  -44.0002 O.3    1 LIG      -0.29200
      6 H1        -73.7896    8.8899  -44.7200 H      1 LIG       0.17500
      7 H2        -71.6881   10.2139  -45.8620 H      1 LIG       0.17500
      8 H3        -72.6054    6.8507  -43.2783 H      1 LIG       0.13800
      9 H4        -69.4592    8.8320  -44.9893 H      1 LIG       0.13800
@<TRIPOS>BOND
      1       1       2 1
      2       1       3 2
      3       2       4 2
      4       3       5 1
      5       4       5 1
      6       1       6 1
      7       2       7 1
      8       3       8 1
      9       4       9 1
@<TRIPOS>ALT_TYPE
CGenFF_4.0_ALT_TYPE_SET
CGenFF_4.0 1 CG2R51 2 CG2R51 3 CG2R51 4 CG2R51 5 OG2R50 6 HGR51 7 HGR51 8 HGR52 9 HGR52
@<TRIPOS>MOLECULE
furan
 9 9 0 0 0
****
USER_CHARGES
INVALID_CHARGES
Pose:  17 Cluster:  17 Fr_nu:  10294 TotEn:    -8.39
@<TRIPOS>ATOM
      1 C1        -46.7763   -9.8583  -36.7293 C.2    1 LIG      -0.26000
      2 C2        -46.9326   -8.9360  -37.7915 C.2    1 LIG      -0.26000
      3 C3        -45.7545  -10.7005  -37.1020 C.2    1 LIG       0.09300
      4 C4        -45.9951   -9.2802  -38.7374 C.2    1 LIG       0.09300
      5 O1        -45.2728  -10.3548  -38.3246 O.3    1 LIG      -0.29200
      6 H1        -47.3384   -9.9039  -35.8078 H      1 LIG       0.17500
      7 H2        -47.6399   -8.1221  -37.8591 H      1 LIG       0.17500
      8 H3        -45.2763  -11.5485  -36.6338 H      1 LIG       0.13800
      9 H4        -45.7287   -8.8817  -39.7055 H      1 LIG       0.13800
@<TRIPOS>BOND
      1       1       2 1
      2       1       3 2
      3       2       4 2
      4       3       5 1
      5       4       5 1
      6       1       6 1
      7       2       7 1
      8       3       8 1
      9       4       9 1
@<TRIPOS>ALT_TYPE
CGenFF_4.0_ALT_TYPE_SET
CGenFF_4.0 1 CG2R51 2 CG2R51 3 CG2R51 4 CG2R51 5 OG2R50 6 HGR51 7 HGR51 8 HGR52 9 HGR52
@<TRIPOS>MOLECULE
furan
 9 9 0 0 0
****
USER_CHARGES
INVALID_CHARGES
Pose:  18 Cluster:  18 Fr_nu:  16118 TotEn:    -8.21
@<TRIPOS>ATOM
      1 C1        -52.5105  -11.2691  -43.7783 C.2    1 LIG      -0.26000
      2 C2        -51.2692  -10.7437  -43.3466 C.2    1 LIG      -0.26000
      3 C3        -52.2587  -11.9181  -44.9646 C.2    1 LIG       0.09300
      4 C4        -50.3474  -11.1093  -44.2998 C.2    1 LIG       0.09300
      5 O1        -50.9426  -11.8255  -45.2894 O.3    1 LIG      -0.29200
      6 H1        -53.4689  -11.1848  -43.2866 H      1 LIG       0.17500
      7 H2        -51.0712  -10.1705  -42.4523 H      1 LIG       0.17500
      8 H3        -52.8749  -12.4667  -45.6621 H      1 LIG       0.13800
      9 H4        -49.2855  -10.9469  -44.4138 H      1 LIG       0.13800
@<TRIPOS>BOND
      1       1       2 1
      2       1       3 2
      3       2       4 2
      4       3       5 1
      5       4       5 1
      6       1       6 1
      7       2       7 1
      8       3       8 1
      9       4       9 1
@<TRIPOS>ALT_TYPE
CGenFF_4.0_ALT_TYPE_SET
CGenFF_4.0 1 CG2R51 2 CG2R51 3 CG2R51 4 CG2R51 5 OG2R50 6 HGR51 7 HGR51 8 HGR52 9 HGR52
@<TRIPOS>MOLECULE
furan
 9 9 0 0 0
****
USER_CHARGES
INVALID_CHARGES
Pose:  19 Cluster:  19 Fr_nu:  76628 TotEn:    -8.21
@<TRIPOS>ATOM
      1 C1        -51.2367  -11.5104  -43.1643 C.2    1 LIG      -0.26000
      2 C2        -49.9658  -10.9763  -42.8434 C.2    1 LIG      -0.26000
      3 C3        -51.2801  -11.5950  -44.5365 C.2    1 LIG       0.09300
      4 C4        -49.3232  -10.7727  -44.0424 C.2    1 LIG       0.09300
      5 O1        -50.1176  -11.1474  -45.0794 O.3    1 LIG      -0.29200
      6 H1        -52.0228  -11.7973  -42.4809 H      1 LIG       0.17500
      7 H2        -49.5680  -10.7663  -41.8611 H      1 LIG       0.17500
      8 H3        -52.0250  -11.9344  -45.2414 H      1 LIG       0.13800
      9 H4        -48.3503  -10.3893  -44.3134 H      1 LIG       0.13800
@<TRIPOS>BOND
      1       1       2 1
      2       1       3 2
      3       2       4 2
      4       3       5 1
      5       4       5 1
      6       1       6 1
      7       2       7 1
      8       3       8 1
      9       4       9 1
@<TRIPOS>ALT_TYPE
CGenFF_4.0_ALT_TYPE_SET
CGenFF_4.0 1 CG2R51 2 CG2R51 3 CG2R51 4 CG2R51 5 OG2R50 6 HGR51 7 HGR51 8 HGR52 9 HGR52
@<TRIPOS>MOLECULE
furan
 9 9 0 0 0
****
USER_CHARGES
INVALID_CHARGES
Pose:  20 Cluster:  20 Fr_nu: 454413 TotEn:    -8.12
@<TRIPOS>ATOM
      1 C1        -68.3561   -1.5669  -29.0816 C.2    1 LIG      -0.26000
      2 C2        -69.2742   -2.6020  -29.3799 C.2    1 LIG      -0.26000
      3 C3        -67.1893   -2.1887  -28.7025 C.2    1 LIG       0.09300
      4 C4        -68.6028   -3.7826  -29.1619 C.2    1 LIG       0.09300
      5 O1        -67.3313   -3.5393  -28.7488 O.3    1 LIG      -0.29200
      6 H1        -68.5241   -0.5010  -29.1356 H      1 LIG       0.17500
      7 H2        -70.2971   -2.5003  -29.7124 H      1 LIG       0.17500
      8 H3        -66.2194   -1.8312  -28.3885 H      1 LIG       0.13800
      9 H4        -68.8745   -4.8244  -29.2505 H      1 LIG       0.13800
@<TRIPOS>BOND
      1       1       2 1
      2       1       3 2
      3       2       4 2
      4       3       5 1
      5       4       5 1
      6       1       6 1
      7       2       7 1
      8       3       8 1
      9       4       9 1
@<TRIPOS>ALT_TYPE
CGenFF_4.0_ALT_TYPE_SET
CGenFF_4.0 1 CG2R51 2 CG2R51 3 CG2R51 4 CG2R51 5 OG2R50 6 HGR51 7 HGR51 8 HGR52 9 HGR52
@<TRIPOS>MOLECULE
furan
 9 9 0 0 0
****
USER_CHARGES
INVALID_CHARGES
Pose:  21 Cluster:  21 Fr_nu: 1071482 TotEn:    -7.97
@<TRIPOS>ATOM
      1 C1        -49.0175  -12.2821  -24.8966 C.2    1 LIG      -0.26000
      2 C2        -48.8455  -10.9127  -25.2101 C.2    1 LIG      -0.26000
      3 C3        -48.5718  -12.4370  -23.6045 C.2    1 LIG       0.09300
      4 C4        -48.3071  -10.3284  -24.0872 C.2    1 LIG       0.09300
      5 O1        -48.1372  -11.2508  -23.1040 O.3    1 LIG      -0.29200
      6 H1        -49.4159  -13.0590  -25.5329 H      1 LIG       0.17500
      7 H2        -49.0843  -10.4139  -26.1383 H      1 LIG       0.17500
      8 H3        -48.5022  -13.2811  -22.9338 H      1 LIG       0.13800
      9 H4        -48.0043   -9.3211  -23.8408 H      1 LIG       0.13800
@<TRIPOS>BOND
      1       1       2 1
      2       1       3 2
      3       2       4 2
      4       3       5 1
      5       4       5 1
      6       1       6 1
      7       2       7 1
      8       3       8 1
      9       4       9 1
@<TRIPOS>ALT_TYPE
CGenFF_4.0_ALT_TYPE_SET
CGenFF_4.0 1 CG2R51 2 CG2R51 3 CG2R51 4 CG2R51 5 OG2R50 6 HGR51 7 HGR51 8 HGR52 9 HGR52
@<TRIPOS>MOLECULE
furan
 9 9 0 0 0
****
USER_CHARGES
INVALID_CHARGES
Pose:  22 Cluster:  22 Fr_nu:  72772 TotEn:    -7.81
@<TRIPOS>ATOM
      1 C1        -51.0325  -11.9028  -44.9106 C.2    1 LIG      -0.26000
      2 C2        -51.6826  -11.5148  -43.7148 C.2    1 LIG      -0.26000
      3 C3        -49.8089  -11.2743  -44.9013 C.2    1 LIG       0.09300
      4 C4        -50.8100  -10.6770  -43.0600 C.2    1 LIG       0.09300
      5 O1        -49.6655  -10.5254  -43.7767 O.3    1 LIG      -0.29200
      6 H1        -51.4088  -12.5580  -45.6828 H      1 LIG       0.17500
      7 H2        -52.6644  -11.8091  -43.3728 H      1 LIG       0.17500
      8 H3        -48.9711  -11.2591  -45.5832 H      1 LIG       0.13800
      9 H4        -50.8517  -10.1367  -42.1255 H      1 LIG       0.13800
@<TRIPOS>BOND
      1       1       2 1
      2       1       3 2
      3       2       4 2
      4       3       5 1
      5       4       5 1
      6       1       6 1
      7       2       7 1
      8       3       8 1
      9       4       9 1
@<TRIPOS>ALT_TYPE
CGenFF_4.0_ALT_TYPE_SET
CGenFF_4.0 1 CG2R51 2 CG2R51 3 CG2R51 4 CG2R51 5 OG2R50 6 HGR51 7 HGR51 8 HGR52 9 HGR52
@<TRIPOS>MOLECULE
furan
 9 9 0 0 0
****
USER_CHARGES
INVALID_CHARGES
Pose:  23 Cluster:  23 Fr_nu: 150968 TotEn:    -7.74
@<TRIPOS>ATOM
      1 C1        -51.5164  -10.2704  -43.4275 C.2    1 LIG      -0.26000
      2 C2        -52.0351  -11.4680  -43.9752 C.2    1 LIG      -0.26000
      3 C3        -50.3427  -10.6151  -42.7984 C.2    1 LIG       0.09300
      4 C4        -51.1414  -12.4590  -43.6419 C.2    1 LIG       0.09300
      5 O1        -50.1069  -11.9473  -42.9246 O.3    1 LIG      -0.29200
      6 H1        -51.9446   -9.2801  -43.4837 H      1 LIG       0.17500
      7 H2        -52.9463  -11.5930  -44.5422 H      1 LIG       0.17500
      8 H3        -49.5991  -10.0589  -42.2463 H      1 LIG       0.13800
      9 H4        -51.0997  -13.5220  -43.8297 H      1 LIG       0.13800
@<TRIPOS>BOND
      1       1       2 1
      2       1       3 2
      3       2       4 2
      4       3       5 1
      5       4       5 1
      6       1       6 1
      7       2       7 1
      8       3       8 1
      9       4       9 1
@<TRIPOS>ALT_TYPE
CGenFF_4.0_ALT_TYPE_SET
CGenFF_4.0 1 CG2R51 2 CG2R51 3 CG2R51 4 CG2R51 5 OG2R50 6 HGR51 7 HGR51 8 HGR52 9 HGR52
@<TRIPOS>MOLECULE
furan
 9 9 0 0 0
****
USER_CHARGES
INVALID_CHARGES
Pose:  24 Cluster:  24 Fr_nu:  75750 TotEn:    -7.68
@<TRIPOS>ATOM
      1 C1        -50.7194  -11.9893  -42.7985 C.2    1 LIG      -0.26000
      2 C2        -49.3944  -11.9231  -43.2917 C.2    1 LIG      -0.26000
      3 C3        -51.3634  -10.8745  -43.2829 C.2    1 LIG       0.09300
      4 C4        -49.3232  -10.7727  -44.0424 C.2    1 LIG       0.09300
      5 O1        -50.5193  -10.1278  -44.0422 O.3    1 LIG      -0.29200
      6 H1        -51.1508  -12.7535  -42.1684 H      1 LIG       0.17500
      7 H2        -48.5918  -12.6261  -43.1215 H      1 LIG       0.17500
      8 H3        -52.3681  -10.4898  -43.1848 H      1 LIG       0.13800
      9 H4        -48.5363  -10.2983  -44.6104 H      1 LIG       0.13800
@<TRIPOS>BOND
      1       1       2 1
      2       1       3 2
      3       2       4 2
      4       3       5 1
      5       4       5 1
      6       1       6 1
      7       2       7 1
      8       3       8 1
      9       4       9 1
@<TRIPOS>ALT_TYPE
CGenFF_4.0_ALT_TYPE_SET
CGenFF_4.0 1 CG2R51 2 CG2R51 3 CG2R51 4 CG2R51 5 OG2R50 6 HGR51 7 HGR51 8 HGR52 9 HGR52
@<TRIPOS>MOLECULE
furan
 9 9 0 0 0
****
USER_CHARGES
INVALID_CHARGES
Pose:  25 Cluster:  25 Fr_nu:  80344 TotEn:    -7.66
@<TRIPOS>ATOM
      1 C1        -79.8652  -19.1441  -30.7976 C.2    1 LIG      -0.26000
      2 C2        -79.3426  -20.1329  -31.6649 C.2    1 LIG      -0.26000
      3 C3        -80.8160  -18.4640  -31.5226 C.2    1 LIG       0.09300
      4 C4        -80.0113  -19.9868  -32.8579 C.2    1 LIG       0.09300
      5 O1        -80.9113  -18.9716  -32.7794 O.3    1 LIG      -0.29200
      6 H1        -79.5838  -18.9508  -29.7725 H      1 LIG       0.17500
      7 H2        -78.5747  -20.8612  -31.4474 H      1 LIG       0.17500
      8 H3        -81.4775  -17.6394  -31.3001 H      1 LIG       0.13800
      9 H4        -79.9655  -20.4987  -33.8081 H      1 LIG       0.13800
@<TRIPOS>BOND
      1       1       2 1
      2       1       3 2
      3       2       4 2
      4       3       5 1
      5       4       5 1
      6       1       6 1
      7       2       7 1
      8       3       8 1
      9       4       9 1
@<TRIPOS>ALT_TYPE
CGenFF_4.0_ALT_TYPE_SET
CGenFF_4.0 1 CG2R51 2 CG2R51 3 CG2R51 4 CG2R51 5 OG2R50 6 HGR51 7 HGR51 8 HGR52 9 HGR52
@<TRIPOS>MOLECULE
furan
 9 9 0 0 0
****
USER_CHARGES
INVALID_CHARGES
Pose:  26 Cluster:  26 Fr_nu: 738805 TotEn:    -7.62
@<TRIPOS>ATOM
      1 C1        -82.6872  -14.4861  -31.5203 C.2    1 LIG      -0.26000
      2 C2        -83.0939  -13.7638  -30.3730 C.2    1 LIG      -0.26000
      3 C3        -83.7463  -14.4389  -32.3967 C.2    1 LIG       0.09300
      4 C4        -84.3725  -13.3267  -30.6303 C.2    1 LIG       0.09300
      5 O1        -84.7775  -13.7339  -31.8618 O.3    1 LIG      -0.29200
      6 H1        -81.7408  -14.9797  -31.6872 H      1 LIG       0.17500
      7 H2        -82.5261  -13.5842  -29.4715 H      1 LIG       0.17500
      8 H3        -83.9147  -14.8343  -33.3878 H      1 LIG       0.13800
      9 H4        -85.0910  -12.7463  -30.0700 H      1 LIG       0.13800
@<TRIPOS>BOND
      1       1       2 1
      2       1       3 2
      3       2       4 2
      4       3       5 1
      5       4       5 1
      6       1       6 1
      7       2       7 1
      8       3       8 1
      9       4       9 1
@<TRIPOS>ALT_TYPE
CGenFF_4.0_ALT_TYPE_SET
CGenFF_4.0 1 CG2R51 2 CG2R51 3 CG2R51 4 CG2R51 5 OG2R50 6 HGR51 7 HGR51 8 HGR52 9 HGR52
@<TRIPOS>MOLECULE
furan
 9 9 0 0 0
****
USER_CHARGES
INVALID_CHARGES
Pose:  27 Cluster:  27 Fr_nu:  21696 TotEn:    -7.55
@<TRIPOS>ATOM
      1 C1        -46.2643   -8.8264  -38.5610 C.2    1 LIG      -0.26000
      2 C2        -46.7987   -9.9818  -37.9424 C.2    1 LIG      -0.26000
      3 C3        -46.9173   -7.7549  -37.9975 C.2    1 LIG       0.09300
      4 C4        -47.7401   -9.5340  -37.0450 C.2    1 LIG       0.09300
      5 O1        -47.8183   -8.1776  -37.0724 O.3    1 LIG      -0.29200
      6 H1        -45.4993   -8.7805  -39.3225 H      1 LIG       0.17500
      7 H2        -46.5311  -11.0121  -38.1273 H      1 LIG       0.17500
      8 H3        -46.8579   -6.6853  -38.1377 H      1 LIG       0.13800
      9 H4        -48.4037  -10.0267  -36.3494 H      1 LIG       0.13800
@<TRIPOS>BOND
      1       1       2 1
      2       1       3 2
      3       2       4 2
      4       3       5 1
      5       4       5 1
      6       1       6 1
      7       2       7 1
      8       3       8 1
      9       4       9 1
@<TRIPOS>ALT_TYPE
CGenFF_4.0_ALT_TYPE_SET
CGenFF_4.0 1 CG2R51 2 CG2R51 3 CG2R51 4 CG2R51 5 OG2R50 6 HGR51 7 HGR51 8 HGR52 9 HGR52
@<TRIPOS>MOLECULE
furan
 9 9 0 0 0
****
USER_CHARGES
INVALID_CHARGES
Pose:  28 Cluster:  28 Fr_nu:   2172 TotEn:    -7.51
@<TRIPOS>ATOM
      1 C1        -49.5673  -12.3562  -26.8526 C.2    1 LIG      -0.26000
      2 C2        -50.1657  -12.7232  -28.0816 C.2    1 LIG      -0.26000
      3 C3        -50.3194  -11.3167  -26.3569 C.2    1 LIG       0.09300
      4 C4        -51.2409  -11.8819  -28.2492 C.2    1 LIG       0.09300
      5 O1        -51.3415  -11.0215  -27.2022 O.3    1 LIG      -0.29200
      6 H1        -48.6964  -12.7942  -26.3867 H      1 LIG       0.17500
      7 H2        -49.8526  -13.5035  -28.7601 H      1 LIG       0.17500
      8 H3        -50.2623  -10.7122  -25.4633 H      1 LIG       0.13800
      9 H4        -51.9924  -11.7732  -29.0176 H      1 LIG       0.13800
@<TRIPOS>BOND
      1       1       2 1
      2       1       3 2
      3       2       4 2
      4       3       5 1
      5       4       5 1
      6       1       6 1
      7       2       7 1
      8       3       8 1
      9       4       9 1
@<TRIPOS>ALT_TYPE
CGenFF_4.0_ALT_TYPE_SET
CGenFF_4.0 1 CG2R51 2 CG2R51 3 CG2R51 4 CG2R51 5 OG2R50 6 HGR51 7 HGR51 8 HGR52 9 HGR52
@<TRIPOS>MOLECULE
furan
 9 9 0 0 0
****
USER_CHARGES
INVALID_CHARGES
Pose:  29 Cluster:  29 Fr_nu:  11474 TotEn:    -7.35
@<TRIPOS>ATOM
      1 C1        -49.9776  -12.8942  -27.1276 C.2    1 LIG      -0.26000
      2 C2        -50.1526  -11.9176  -28.1370 C.2    1 LIG      -0.26000
      3 C3        -49.8107  -12.2017  -25.9509 C.2    1 LIG       0.09300
      4 C4        -50.0804  -10.6980  -27.5051 C.2    1 LIG       0.09300
      5 O1        -49.8723  -10.8624  -26.1724 O.3    1 LIG      -0.29200
      6 H1        -49.9730  -13.9684  -27.2434 H      1 LIG       0.17500
      7 H2        -50.3118  -12.0822  -29.1929 H      1 LIG       0.17500
      8 H3        -49.6480  -12.4989  -24.9251 H      1 LIG       0.13800
      9 H4        -50.1537   -9.6749  -27.8442 H      1 LIG       0.13800
@<TRIPOS>BOND
      1       1       2 1
      2       1       3 2
      3       2       4 2
      4       3       5 1
      5       4       5 1
      6       1       6 1
      7       2       7 1
      8       3       8 1
      9       4       9 1
@<TRIPOS>ALT_TYPE
CGenFF_4.0_ALT_TYPE_SET
CGenFF_4.0 1 CG2R51 2 CG2R51 3 CG2R51 4 CG2R51 5 OG2R50 6 HGR51 7 HGR51 8 HGR52 9 HGR52
@<TRIPOS>MOLECULE
furan
 9 9 0 0 0
****
USER_CHARGES
INVALID_CHARGES
Pose:  30 Cluster:  30 Fr_nu:  20643 TotEn:    -7.25
@<TRIPOS>ATOM
      1 C1        -45.3986   -9.6537  -37.6849 C.2    1 LIG      -0.26000
      2 C2        -46.5838   -9.0830  -37.1626 C.2    1 LIG      -0.26000
      3 C3        -45.7783  -10.3763  -38.7920 C.2    1 LIG       0.09300
      4 C4        -47.6033   -9.4975  -37.9879 C.2    1 LIG       0.09300
      5 O1        -47.1205  -10.2861  -38.9836 O.3    1 LIG      -0.29200
      6 H1        -44.3935   -9.5515  -37.3021 H      1 LIG       0.17500
      7 H2        -46.6826   -8.4487  -36.2935 H      1 LIG       0.17500
      8 H3        -45.2425  -10.9771  -39.5125 H      1 LIG       0.13800
      9 H4        -48.6700   -9.3273  -38.0016 H      1 LIG       0.13800
@<TRIPOS>BOND
      1       1       2 1
      2       1       3 2
      3       2       4 2
      4       3       5 1
      5       4       5 1
      6       1       6 1
      7       2       7 1
      8       3       8 1
      9       4       9 1
@<TRIPOS>ALT_TYPE
CGenFF_4.0_ALT_TYPE_SET
CGenFF_4.0 1 CG2R51 2 CG2R51 3 CG2R51 4 CG2R51 5 OG2R50 6 HGR51 7 HGR51 8 HGR52 9 HGR52
@<TRIPOS>MOLECULE
furan
 9 9 0 0 0
****
USER_CHARGES
INVALID_CHARGES
Pose:  31 Cluster:  31 Fr_nu:  72702 TotEn:    -7.25
@<TRIPOS>ATOM
      1 C1        -49.6017  -10.9793  -43.7322 C.2    1 LIG      -0.26000
      2 C2        -50.8100  -10.6770  -43.0600 C.2    1 LIG      -0.26000
      3 C3        -49.8276  -12.1518  -44.4151 C.2    1 LIG       0.09300
      4 C4        -51.6881  -11.6862  -43.3801 C.2    1 LIG       0.09300
      5 O1        -51.0970  -12.5892  -44.2058 O.3    1 LIG      -0.29200
      6 H1        -48.6813  -10.4137  -43.7201 H      1 LIG       0.17500
      7 H2        -51.0152   -9.8294  -42.4222 H      1 LIG       0.17500
      8 H3        -49.2207  -12.7698  -45.0607 H      1 LIG       0.13800
      9 H4        -52.7145  -11.8957  -43.1162 H      1 LIG       0.13800
@<TRIPOS>BOND
      1       1       2 1
      2       1       3 2
      3       2       4 2
      4       3       5 1
      5       4       5 1
      6       1       6 1
      7       2       7 1
      8       3       8 1
      9       4       9 1
@<TRIPOS>ALT_TYPE
CGenFF_4.0_ALT_TYPE_SET
CGenFF_4.0 1 CG2R51 2 CG2R51 3 CG2R51 4 CG2R51 5 OG2R50 6 HGR51 7 HGR51 8 HGR52 9 HGR52
@<TRIPOS>MOLECULE
furan
 9 9 0 0 0
****
USER_CHARGES
INVALID_CHARGES
Pose:  32 Cluster:  32 Fr_nu:  63492 TotEn:    -6.96
@<TRIPOS>ATOM
      1 C1        -51.9430  -12.4782  -45.0894 C.2    1 LIG      -0.26000
      2 C2        -50.8033  -12.3604  -44.2583 C.2    1 LIG      -0.26000
      3 C3        -52.8165  -11.4973  -44.6809 C.2    1 LIG       0.09300
      4 C4        -51.0617  -11.3160  -43.4014 C.2    1 LIG       0.09300
      5 O1        -52.2868  -10.7844  -43.6525 O.3    1 LIG      -0.29200
      6 H1        -52.1073  -13.1893  -45.8860 H      1 LIG       0.17500
      7 H2        -49.9058  -12.9616  -44.2813 H      1 LIG       0.17500
      8 H3        -53.8013  -11.1918  -45.0031 H      1 LIG       0.13800
      9 H4        -50.5059  -10.8519  -42.5996 H      1 LIG       0.13800
@<TRIPOS>BOND
      1       1       2 1
      2       1       3 2
      3       2       4 2
      4       3       5 1
      5       4       5 1
      6       1       6 1
      7       2       7 1
      8       3       8 1
      9       4       9 1
@<TRIPOS>ALT_TYPE
CGenFF_4.0_ALT_TYPE_SET
CGenFF_4.0 1 CG2R51 2 CG2R51 3 CG2R51 4 CG2R51 5 OG2R50 6 HGR51 7 HGR51 8 HGR52 9 HGR52
@<TRIPOS>MOLECULE
furan
 9 9 0 0 0
****
USER_CHARGES
INVALID_CHARGES
Pose:  33 Cluster:  33 Fr_nu:  64459 TotEn:    -6.89
@<TRIPOS>ATOM
      1 C1        -50.4061  -12.0351  -45.0028 C.2    1 LIG      -0.26000
      2 C2        -49.4460  -11.1630  -44.4363 C.2    1 LIG      -0.26000
      3 C3        -51.4452  -12.0952  -44.1034 C.2    1 LIG       0.09300
      4 C4        -49.9668  -10.7523  -43.2313 C.2    1 LIG       0.09300
      5 O1        -51.1853  -11.3160  -43.0210 O.3    1 LIG      -0.29200
      6 H1        -50.3479  -12.5552  -45.9480 H      1 LIG       0.17500
      7 H2        -48.4936  -10.8703  -44.8542 H      1 LIG       0.17500
      8 H3        -52.3908  -12.6174  -44.0873 H      1 LIG       0.13800
      9 H4        -49.6139  -10.0960  -42.4491 H      1 LIG       0.13800
@<TRIPOS>BOND
      1       1       2 1
      2       1       3 2
      3       2       4 2
      4       3       5 1
      5       4       5 1
      6       1       6 1
      7       2       7 1
      8       3       8 1
      9       4       9 1
@<TRIPOS>ALT_TYPE
CGenFF_4.0_ALT_TYPE_SET
CGenFF_4.0 1 CG2R51 2 CG2R51 3 CG2R51 4 CG2R51 5 OG2R50 6 HGR51 7 HGR51 8 HGR52 9 HGR52
@<TRIPOS>MOLECULE
furan
 9 9 0 0 0
****
USER_CHARGES
INVALID_CHARGES
Pose:  34 Cluster:  34 Fr_nu: 1119777 TotEn:    -6.48
@<TRIPOS>ATOM
      1 C1        -70.3017    2.7346  -47.4270 C.2    1 LIG      -0.26000
      2 C2        -70.7222    2.9096  -48.7671 C.2    1 LIG      -0.26000
      3 C3        -70.0108    3.9918  -46.9507 C.2    1 LIG       0.09300
      4 C4        -70.6583    4.2613  -49.0140 C.2    1 LIG       0.09300
      5 O1        -70.2257    4.9280  -47.9118 O.3    1 LIG      -0.29200
      6 H1        -70.2203    1.8080  -46.8773 H      1 LIG       0.17500
      7 H2        -71.0331    2.1461  -49.4655 H      1 LIG       0.17500
      8 H3        -69.6602    4.3688  -46.0009 H      1 LIG       0.13800
      9 H4        -70.8755    4.8747  -49.8763 H      1 LIG       0.13800
@<TRIPOS>BOND
      1       1       2 1
      2       1       3 2
      3       2       4 2
      4       3       5 1
      5       4       5 1
      6       1       6 1
      7       2       7 1
      8       3       8 1
      9       4       9 1
@<TRIPOS>ALT_TYPE
CGenFF_4.0_ALT_TYPE_SET
CGenFF_4.0 1 CG2R51 2 CG2R51 3 CG2R51 4 CG2R51 5 OG2R50 6 HGR51 7 HGR51 8 HGR52 9 HGR52
@<TRIPOS>MOLECULE
furan
 9 9 0 0 0
****
USER_CHARGES
INVALID_CHARGES
Pose:  35 Cluster:  35 Fr_nu: 218356 TotEn:    -6.43
@<TRIPOS>ATOM
      1 C1        -49.9110  -12.1383  -26.0516 C.2    1 LIG      -0.26000
      2 C2        -50.1530  -11.7191  -27.3816 C.2    1 LIG      -0.26000
      3 C3        -49.2446  -13.3380  -26.1445 C.2    1 LIG       0.09300
      4 C4        -49.6171  -12.6924  -28.1924 C.2    1 LIG       0.09300
      5 O1        -49.0614  -13.6827  -27.4461 O.3    1 LIG      -0.29200
      6 H1        -50.1880  -11.6300  -25.1394 H      1 LIG       0.17500
      7 H2        -50.6550  -10.8198  -27.7082 H      1 LIG       0.17500
      8 H3        -48.8518  -14.0334  -25.4170 H      1 LIG       0.13800
      9 H4        -49.5524  -12.8212  -29.2630 H      1 LIG       0.13800
@<TRIPOS>BOND
      1       1       2 1
      2       1       3 2
      3       2       4 2
      4       3       5 1
      5       4       5 1
      6       1       6 1
      7       2       7 1
      8       3       8 1
      9       4       9 1
@<TRIPOS>ALT_TYPE
CGenFF_4.0_ALT_TYPE_SET
CGenFF_4.0 1 CG2R51 2 CG2R51 3 CG2R51 4 CG2R51 5 OG2R50 6 HGR51 7 HGR51 8 HGR52 9 HGR52
@<TRIPOS>MOLECULE
furan
 9 9 0 0 0
****
USER_CHARGES
INVALID_CHARGES
Pose:  36 Cluster:  36 Fr_nu: 291658 TotEn:    -5.56
@<TRIPOS>ATOM
      1 C1        -61.1277    2.3357  -44.4404 C.2    1 LIG      -0.26000
      2 C2        -59.9899    2.8683  -43.7886 C.2    1 LIG      -0.26000
      3 C3        -62.1837    2.5220  -43.5788 C.2    1 LIG       0.09300
      4 C4        -60.4317    3.3422  -42.5752 C.2    1 LIG       0.09300
      5 O1        -61.7678    3.1349  -42.4396 O.3    1 LIG      -0.29200
      6 H1        -61.1725    1.8735  -45.4159 H      1 LIG       0.17500
      7 H2        -58.9749    2.9027  -44.1572 H      1 LIG       0.17500
      8 H3        -63.2373    2.2882  -43.6260 H      1 LIG       0.13800
      9 H4        -59.9468    3.8277  -41.7408 H      1 LIG       0.13800
@<TRIPOS>BOND
      1       1       2 1
      2       1       3 2
      3       2       4 2
      4       3       5 1
      5       4       5 1
      6       1       6 1
      7       2       7 1
      8       3       8 1
      9       4       9 1
@<TRIPOS>ALT_TYPE
CGenFF_4.0_ALT_TYPE_SET
CGenFF_4.0 1 CG2R51 2 CG2R51 3 CG2R51 4 CG2R51 5 OG2R50 6 HGR51 7 HGR51 8 HGR52 9 HGR52
@<TRIPOS>MOLECULE
pyrimidine
 10 10 0 0 0
****
USER_CHARGES
INVALID_CHARGES
Pose:   1 Cluster:   1 Fr_nu:   5396 TotEn:   -17.86
@<TRIPOS>ATOM
      1 C1        -58.2670    2.3775  -39.8367 C.ar   1 LIG      -0.13100
      2 C2        -58.1016    2.3878  -41.2068 C.ar   1 LIG       0.28900
      3 C3        -57.1719    1.9640  -39.1062 C.ar   1 LIG       0.28900
      4 C4        -55.9642    1.6411  -41.0047 C.ar   1 LIG       0.50700
      5 N1        -56.9596    2.0246  -41.8266 N.ar   1 LIG      -0.71900
      6 N2        -56.0005    1.5873  -39.6595 N.ar   1 LIG      -0.71900
      7 H1        -59.1949    2.6740  -39.3662 H      1 LIG       0.11500
      8 H2        -58.9073    2.6975  -41.8635 H      1 LIG       0.11400
      9 H3        -57.2074    1.9223  -38.0230 H      1 LIG       0.11400
     10 H4        -55.0355    1.3431  -41.4757 H      1 LIG       0.14100
@<TRIPOS>BOND
      1       1       2 ar
      2       1       3 ar
      3       2       5 ar
      4       3       6 ar
      5       4       5 ar
      6       4       6 ar
      7       1       7 1
      8       2       8 1
      9       3       9 1
     10       4      10 1
@<TRIPOS>ALT_TYPE
CGenFF_4.0_ALT_TYPE_SET
CGenFF_4.0 1 CG2R61 2 CG2R61 3 CG2R61 4 CG2R64 5 NG2R62 6 NG2R62 7 HGR61 8 HGR62 9 HGR62 10 HGR62
@<TRIPOS>MOLECULE
pyrimidine
 10 10 0 0 0
****
USER_CHARGES
INVALID_CHARGES
Pose:   2 Cluster:   2 Fr_nu: 2544583 TotEn:   -15.36
@<TRIPOS>ATOM
      1 C1        -63.3395   -0.0858  -25.9703 C.ar   1 LIG      -0.13100
      2 C2        -62.7131   -1.3104  -25.8584 C.ar   1 LIG       0.28900
      3 C3        -62.8200    0.9243  -25.1868 C.ar   1 LIG       0.28900
      4 C4        -61.2462   -0.4773  -24.3349 C.ar   1 LIG       0.50700
      5 N1        -61.6600   -1.5423  -25.0476 N.ar   1 LIG      -0.71900
      6 N2        -61.7704    0.7631  -24.3546 N.ar   1 LIG      -0.71900
      7 H1        -64.1829    0.0719  -26.6290 H      1 LIG       0.11500
      8 H2        -63.0513   -2.1645  -26.4351 H      1 LIG       0.11400
      9 H3        -63.2468    1.9212  -25.2067 H      1 LIG       0.11400
     10 H4        -60.4024   -0.6353  -23.6744 H      1 LIG       0.14100
@<TRIPOS>BOND
      1       1       2 ar
      2       1       3 ar
      3       2       5 ar
      4       3       6 ar
      5       4       5 ar
      6       4       6 ar
      7       1       7 1
      8       2       8 1
      9       3       9 1
     10       4      10 1
@<TRIPOS>ALT_TYPE
CGenFF_4.0_ALT_TYPE_SET
CGenFF_4.0 1 CG2R61 2 CG2R61 3 CG2R61 4 CG2R64 5 NG2R62 6 NG2R62 7 HGR61 8 HGR62 9 HGR62 10 HGR62
@<TRIPOS>MOLECULE
pyrimidine
 10 10 0 0 0
****
USER_CHARGES
INVALID_CHARGES
Pose:   3 Cluster:   3 Fr_nu:  46095 TotEn:   -14.65
@<TRIPOS>ATOM
      1 C1        -47.1543   -9.5773  -38.5688 C.ar   1 LIG      -0.13100
      2 C2        -46.8947  -10.6535  -39.3926 C.ar   1 LIG       0.28900
      3 C3        -46.2699   -9.3974  -37.5250 C.ar   1 LIG       0.28900
      4 C4        -45.0644  -11.2144  -38.1671 C.ar   1 LIG       0.50700
      5 N1        -45.8548  -11.4957  -39.2203 N.ar   1 LIG      -0.71900
      6 N2        -45.2103  -10.1999  -37.2935 N.ar   1 LIG      -0.71900
      7 H1        -47.9964   -8.9177  -38.7305 H      1 LIG       0.11500
      8 H2        -47.5353  -10.8749  -40.2394 H      1 LIG       0.11400
      9 H3        -46.3929   -8.5787  -36.8244 H      1 LIG       0.11400
     10 H4        -44.2218  -11.8753  -38.0043 H      1 LIG       0.14100
@<TRIPOS>BOND
      1       1       2 ar
      2       1       3 ar
      3       2       5 ar
      4       3       6 ar
      5       4       5 ar
      6       4       6 ar
      7       1       7 1
      8       2       8 1
      9       3       9 1
     10       4      10 1
@<TRIPOS>ALT_TYPE
CGenFF_4.0_ALT_TYPE_SET
CGenFF_4.0 1 CG2R61 2 CG2R61 3 CG2R61 4 CG2R64 5 NG2R62 6 NG2R62 7 HGR61 8 HGR62 9 HGR62 10 HGR62
@<TRIPOS>MOLECULE
pyrimidine
 10 10 0 0 0
****
USER_CHARGES
INVALID_CHARGES
Pose:   4 Cluster:   4 Fr_nu:    881 TotEn:   -14.52
@<TRIPOS>ATOM
      1 C1        -47.2347   -8.2226  -37.9053 C.ar   1 LIG      -0.13100
      2 C2        -46.3287   -8.9343  -38.6650 C.ar   1 LIG       0.28900
      3 C3        -47.5003   -8.7392  -36.6536 C.ar   1 LIG       0.28900
      4 C4        -46.0648  -10.4659  -37.0063 C.ar   1 LIG       0.50700
      5 N1        -45.7226  -10.0641  -38.2451 N.ar   1 LIG      -0.71900
      6 N2        -46.9314   -9.8629  -36.1701 N.ar   1 LIG      -0.71900
      7 H1        -47.7062   -7.3189  -38.2675 H      1 LIG       0.11500
      8 H2        -46.0573   -8.6055  -39.6623 H      1 LIG       0.11400
      9 H3        -48.1996   -8.2492  -35.9848 H      1 LIG       0.11400
     10 H4        -45.5937  -11.3714  -36.6438 H      1 LIG       0.14100
@<TRIPOS>BOND
      1       1       2 ar
      2       1       3 ar
      3       2       5 ar
      4       3       6 ar
      5       4       5 ar
      6       4       6 ar
      7       1       7 1
      8       2       8 1
      9       3       9 1
     10       4      10 1
@<TRIPOS>ALT_TYPE
CGenFF_4.0_ALT_TYPE_SET
CGenFF_4.0 1 CG2R61 2 CG2R61 3 CG2R61 4 CG2R64 5 NG2R62 6 NG2R62 7 HGR61 8 HGR62 9 HGR62 10 HGR62
@<TRIPOS>MOLECULE
pyrimidine
 10 10 0 0 0
****
USER_CHARGES
INVALID_CHARGES
Pose:   5 Cluster:   5 Fr_nu: 1198047 TotEn:   -14.46
@<TRIPOS>ATOM
      1 C1        -62.1653    2.2370  -43.7460 C.ar   1 LIG      -0.13100
      2 C2        -62.8455    3.3455  -43.2844 C.ar   1 LIG       0.28900
      3 C3        -61.0641    2.4982  -44.5354 C.ar   1 LIG       0.28900
      4 C4        -61.3959    4.7389  -44.3446 C.ar   1 LIG       0.50700
      5 N1        -62.4872    4.6155  -43.5653 N.ar   1 LIG      -0.71900
      6 N2        -60.6495    3.7415  -44.8561 N.ar   1 LIG      -0.71900
      7 H1        -62.4753    1.2290  -43.5050 H      1 LIG       0.11500
      8 H2        -63.7240    3.2394  -42.6571 H      1 LIG       0.11400
      9 H3        -60.4670    1.6906  -44.9449 H      1 LIG       0.11400
     10 H4        -61.0860    5.7480  -44.5870 H      1 LIG       0.14100
@<TRIPOS>BOND
      1       1       2 ar
      2       1       3 ar
      3       2       5 ar
      4       3       6 ar
      5       4       5 ar
      6       4       6 ar
      7       1       7 1
      8       2       8 1
      9       3       9 1
     10       4      10 1
@<TRIPOS>ALT_TYPE
CGenFF_4.0_ALT_TYPE_SET
CGenFF_4.0 1 CG2R61 2 CG2R61 3 CG2R61 4 CG2R64 5 NG2R62 6 NG2R62 7 HGR61 8 HGR62 9 HGR62 10 HGR62
@<TRIPOS>MOLECULE
pyrimidine
 10 10 0 0 0
****
USER_CHARGES
INVALID_CHARGES
Pose:   6 Cluster:   6 Fr_nu: 2022727 TotEn:   -14.24
@<TRIPOS>ATOM
      1 C1        -49.4970  -11.3119  -41.8983 C.ar   1 LIG      -0.13100
      2 C2        -48.1170  -11.3270  -41.8983 C.ar   1 LIG       0.28900
      3 C3        -50.1075  -12.5494  -41.9027 C.ar   1 LIG       0.28900
      4 C4        -48.0917  -13.5999  -41.9061 C.ar   1 LIG       0.50700
      5 N1        -47.3798  -12.4569  -41.9021 N.ar   1 LIG      -0.71900
      6 N2        -49.4333  -13.7180  -41.9068 N.ar   1 LIG      -0.71900
      7 H1        -50.0631  -10.3902  -41.8953 H      1 LIG       0.11500
      8 H2        -47.5492  -10.4029  -41.8953 H      1 LIG       0.11400
      9 H3        -51.1885  -12.6380  -41.9037 H      1 LIG       0.11400
     10 H4        -47.5251  -14.5230  -41.9102 H      1 LIG       0.14100
@<TRIPOS>BOND
      1       1       2 ar
      2       1       3 ar
      3       2       5 ar
      4       3       6 ar
      5       4       5 ar
      6       4       6 ar
      7       1       7 1
      8       2       8 1
      9       3       9 1
     10       4      10 1
@<TRIPOS>ALT_TYPE
CGenFF_4.0_ALT_TYPE_SET
CGenFF_4.0 1 CG2R61 2 CG2R61 3 CG2R61 4 CG2R64 5 NG2R62 6 NG2R62 7 HGR61 8 HGR62 9 HGR62 10 HGR62
@<TRIPOS>MOLECULE
pyrimidine
 10 10 0 0 0
****
USER_CHARGES
INVALID_CHARGES
Pose:   7 Cluster:   7 Fr_nu: 166102 TotEn:   -14.20
@<TRIPOS>ATOM
      1 C1        -62.2699    2.6664  -43.3503 C.ar   1 LIG      -0.13100
      2 C2        -60.9835    2.2186  -43.1284 C.ar   1 LIG       0.28900
      3 C3        -62.3760    3.9083  -43.9422 C.ar   1 LIG       0.28900
      4 C4        -60.1141    4.1171  -44.0266 C.ar   1 LIG       0.50700
      5 N1        -59.8787    2.9207  -43.4553 N.ar   1 LIG      -0.71900
      6 N2        -61.3153    4.6639  -44.2947 N.ar   1 LIG      -0.71900
      7 H1        -63.1385    2.0819  -43.0777 H      1 LIG       0.11500
      8 H2        -60.8005    1.2540  -42.6676 H      1 LIG       0.11400
      9 H3        -63.3464    4.3436  -44.1553 H      1 LIG       0.11400
     10 H4        -59.2446    4.7030  -44.2986 H      1 LIG       0.14100
@<TRIPOS>BOND
      1       1       2 ar
      2       1       3 ar
      3       2       5 ar
      4       3       6 ar
      5       4       5 ar
      6       4       6 ar
      7       1       7 1
      8       2       8 1
      9       3       9 1
     10       4      10 1
@<TRIPOS>ALT_TYPE
CGenFF_4.0_ALT_TYPE_SET
CGenFF_4.0 1 CG2R61 2 CG2R61 3 CG2R61 4 CG2R64 5 NG2R62 6 NG2R62 7 HGR61 8 HGR62 9 HGR62 10 HGR62
@<TRIPOS>MOLECULE
pyrimidine
 10 10 0 0 0
****
USER_CHARGES
INVALID_CHARGES
Pose:   8 Cluster:   8 Fr_nu: 660611 TotEn:   -14.19
@<TRIPOS>ATOM
      1 C1        -81.5943  -22.1752  -33.8183 C.ar   1 LIG      -0.13100
      2 C2        -81.8344  -22.5347  -32.5077 C.ar   1 LIG       0.28900
      3 C3        -82.6717  -22.2818  -34.6737 C.ar   1 LIG       0.28900
      4 C4        -84.0013  -23.0263  -32.9870 C.ar   1 LIG       0.50700
      5 N1        -83.0303  -22.9662  -32.0560 N.ar   1 LIG      -0.71900
      6 N2        -83.8940  -22.7054  -34.2906 N.ar   1 LIG      -0.71900
      7 H1        -80.6244  -21.8324  -34.1532 H      1 LIG       0.11500
      8 H2        -81.0480  -22.4842  -31.7625 H      1 LIG       0.11400
      9 H3        -82.5790  -22.0222  -35.7227 H      1 LIG       0.11400
     10 H4        -84.9722  -23.3706  -32.6521 H      1 LIG       0.14100
@<TRIPOS>BOND
      1       1       2 ar
      2       1       3 ar
      3       2       5 ar
      4       3       6 ar
      5       4       5 ar
      6       4       6 ar
      7       1       7 1
      8       2       8 1
      9       3       9 1
     10       4      10 1
@<TRIPOS>ALT_TYPE
CGenFF_4.0_ALT_TYPE_SET
CGenFF_4.0 1 CG2R61 2 CG2R61 3 CG2R61 4 CG2R64 5 NG2R62 6 NG2R62 7 HGR61 8 HGR62 9 HGR62 10 HGR62
@<TRIPOS>MOLECULE
pyrimidine
 10 10 0 0 0
****
USER_CHARGES
INVALID_CHARGES
Pose:   9 Cluster:   9 Fr_nu: 4132523 TotEn:   -14.08
@<TRIPOS>ATOM
      1 C1        -88.0688  -27.3536  -41.1050 C.ar   1 LIG      -0.13100
      2 C2        -87.7856  -26.1312  -40.5305 C.ar   1 LIG       0.28900
      3 C3        -88.4128  -27.3202  -42.4409 C.ar   1 LIG       0.28900
      4 C4        -88.1796  -25.0597  -42.4961 C.ar   1 LIG       0.50700
      5 N1        -87.8313  -24.9603  -41.1992 N.ar   1 LIG      -0.71900
      6 N2        -88.4786  -26.1868  -43.1699 N.ar   1 LIG      -0.71900
      7 H1        -88.0242  -28.2778  -40.5445 H      1 LIG       0.11500
      8 H2        -87.5057  -26.0577  -39.4852 H      1 LIG       0.11400
      9 H3        -88.6530  -28.2313  -42.9781 H      1 LIG       0.11400
     10 H4        -88.2254  -24.1344  -43.0572 H      1 LIG       0.14100
@<TRIPOS>BOND
      1       1       2 ar
      2       1       3 ar
      3       2       5 ar
      4       3       6 ar
      5       4       5 ar
      6       4       6 ar
      7       1       7 1
      8       2       8 1
      9       3       9 1
     10       4      10 1
@<TRIPOS>ALT_TYPE
CGenFF_4.0_ALT_TYPE_SET
CGenFF_4.0 1 CG2R61 2 CG2R61 3 CG2R61 4 CG2R64 5 NG2R62 6 NG2R62 7 HGR61 8 HGR62 9 HGR62 10 HGR62
@<TRIPOS>MOLECULE
pyrimidine
 10 10 0 0 0
****
USER_CHARGES
INVALID_CHARGES
Pose:  10 Cluster:  10 Fr_nu: 342909 TotEn:   -13.81
@<TRIPOS>ATOM
      1 C1        -58.7404    2.9957  -39.9029 C.ar   1 LIG      -0.13100
      2 C2        -58.0973    3.9487  -40.6662 C.ar   1 LIG       0.28900
      3 C3        -57.9661    1.9230  -39.5105 C.ar   1 LIG       0.28900
      4 C4        -56.1513    2.7771  -40.5799 C.ar   1 LIG       0.50700
      5 N1        -56.7988    3.8709  -41.0245 N.ar   1 LIG      -0.71900
      6 N2        -56.6636    1.7810  -39.8323 N.ar   1 LIG      -0.71900
      7 H1        -59.7835    3.0836  -39.6303 H      1 LIG       0.11500
      8 H2        -58.6245    4.8275  -41.0215 H      1 LIG       0.11400
      9 H3        -58.3846    1.1235  -38.9087 H      1 LIG       0.11400
     10 H4        -55.1071    2.6883  -40.8538 H      1 LIG       0.14100
@<TRIPOS>BOND
      1       1       2 ar
      2       1       3 ar
      3       2       5 ar
      4       3       6 ar
      5       4       5 ar
      6       4       6 ar
      7       1       7 1
      8       2       8 1
      9       3       9 1
     10       4      10 1
@<TRIPOS>ALT_TYPE
CGenFF_4.0_ALT_TYPE_SET
CGenFF_4.0 1 CG2R61 2 CG2R61 3 CG2R61 4 CG2R64 5 NG2R62 6 NG2R62 7 HGR61 8 HGR62 9 HGR62 10 HGR62
@<TRIPOS>MOLECULE
pyrimidine
 10 10 0 0 0
****
USER_CHARGES
INVALID_CHARGES
Pose:  11 Cluster:  11 Fr_nu:   5532 TotEn:   -13.78
@<TRIPOS>ATOM
      1 C1        -60.1610  -20.6587  -42.6432 C.ar   1 LIG      -0.13100
      2 C2        -59.3694  -21.2239  -41.6642 C.ar   1 LIG       0.28900
      3 C3        -59.9045  -21.0761  -43.9332 C.ar   1 LIG       0.28900
      4 C4        -58.2468  -22.4538  -43.2115 C.ar   1 LIG       0.50700
      5 N1        -58.3995  -22.1279  -41.9138 N.ar   1 LIG      -0.71900
      6 N2        -58.9514  -21.9752  -44.2547 N.ar   1 LIG      -0.71900
      7 H1        -60.9321  -19.9354  -42.4143 H      1 LIG       0.11500
      8 H2        -59.4973  -20.9572  -40.6207 H      1 LIG       0.11400
      9 H3        -60.4751  -20.6867  -44.7693 H      1 LIG       0.11400
     10 H4        -57.4740  -23.1771  -43.4410 H      1 LIG       0.14100
@<TRIPOS>BOND
      1       1       2 ar
      2       1       3 ar
      3       2       5 ar
      4       3       6 ar
      5       4       5 ar
      6       4       6 ar
      7       1       7 1
      8       2       8 1
      9       3       9 1
     10       4      10 1
@<TRIPOS>ALT_TYPE
CGenFF_4.0_ALT_TYPE_SET
CGenFF_4.0 1 CG2R61 2 CG2R61 3 CG2R61 4 CG2R64 5 NG2R62 6 NG2R62 7 HGR61 8 HGR62 9 HGR62 10 HGR62
@<TRIPOS>MOLECULE
pyrimidine
 10 10 0 0 0
****
USER_CHARGES
INVALID_CHARGES
Pose:  12 Cluster:  12 Fr_nu: 3979918 TotEn:   -13.56
@<TRIPOS>ATOM
      1 C1        -75.1748   -7.6577  -54.9601 C.ar   1 LIG      -0.13100
      2 C2        -75.7394   -7.7277  -53.7028 C.ar   1 LIG       0.28900
      3 C3        -75.8862   -8.2739  -55.9692 C.ar   1 LIG       0.28900
      4 C4        -77.5058   -8.9109  -54.5070 C.ar   1 LIG       0.50700
      5 N1        -76.9080   -8.3485  -53.4395 N.ar   1 LIG      -0.71900
      6 N2        -77.0593   -8.9121  -55.7776 N.ar   1 LIG      -0.71900
      7 H1        -74.2356   -7.1529  -55.1426 H      1 LIG       0.11500
      8 H2        -75.2528   -7.2728  -52.8468 H      1 LIG       0.11400
      9 H3        -75.5211   -8.2719  -56.9905 H      1 LIG       0.11400
     10 H4        -78.4456   -9.4174  -54.3243 H      1 LIG       0.14100
@<TRIPOS>BOND
      1       1       2 ar
      2       1       3 ar
      3       2       5 ar
      4       3       6 ar
      5       4       5 ar
      6       4       6 ar
      7       1       7 1
      8       2       8 1
      9       3       9 1
     10       4      10 1
@<TRIPOS>ALT_TYPE
CGenFF_4.0_ALT_TYPE_SET
CGenFF_4.0 1 CG2R61 2 CG2R61 3 CG2R61 4 CG2R64 5 NG2R62 6 NG2R62 7 HGR61 8 HGR62 9 HGR62 10 HGR62
@<TRIPOS>MOLECULE
pyrimidine
 10 10 0 0 0
****
USER_CHARGES
INVALID_CHARGES
Pose:  13 Cluster:  13 Fr_nu: 390837 TotEn:   -13.26
@<TRIPOS>ATOM
      1 C1        -41.8345  -12.3055  -36.9066 C.ar   1 LIG      -0.13100
      2 C2        -40.6869  -12.7692  -37.5169 C.ar   1 LIG       0.28900
      3 C3        -42.3737  -13.1323  -35.9423 C.ar   1 LIG       0.28900
      4 C4        -40.7231  -14.6626  -36.2597 C.ar   1 LIG       0.50700
      5 N1        -40.1020  -13.9474  -37.2168 N.ar   1 LIG      -0.71900
      6 N2        -41.8423  -14.3220  -35.5925 N.ar   1 LIG      -0.71900
      7 H1        -42.2824  -11.3560  -37.1673 H      1 LIG       0.11500
      8 H2        -40.1914  -12.1884  -38.2874 H      1 LIG       0.11400
      9 H3        -43.2756  -12.8527  -35.4087 H      1 LIG       0.11400
     10 H4        -40.2755  -15.6139  -35.9993 H      1 LIG       0.14100
@<TRIPOS>BOND
      1       1       2 ar
      2       1       3 ar
      3       2       5 ar
      4       3       6 ar
      5       4       5 ar
      6       4       6 ar
      7       1       7 1
      8       2       8 1
      9       3       9 1
     10       4      10 1
@<TRIPOS>ALT_TYPE
CGenFF_4.0_ALT_TYPE_SET
CGenFF_4.0 1 CG2R61 2 CG2R61 3 CG2R61 4 CG2R64 5 NG2R62 6 NG2R62 7 HGR61 8 HGR62 9 HGR62 10 HGR62
@<TRIPOS>MOLECULE
pyrimidine
 10 10 0 0 0
****
USER_CHARGES
INVALID_CHARGES
Pose:  14 Cluster:  14 Fr_nu: 320441 TotEn:   -13.02
@<TRIPOS>ATOM
      1 C1        -57.6727    3.1941  -39.5027 C.ar   1 LIG      -0.13100
      2 C2        -57.7128    1.8921  -39.9584 C.ar   1 LIG       0.28900
      3 C3        -56.6202    3.9567  -39.9662 C.ar   1 LIG       0.28900
      4 C4        -55.8234    2.2090  -41.1819 C.ar   1 LIG       0.50700
      5 N1        -56.8012    1.3647  -40.8017 N.ar   1 LIG      -0.71900
      6 N2        -55.6739    3.4946  -40.8096 N.ar   1 LIG      -0.71900
      7 H1        -58.4176    3.5910  -38.8261 H      1 LIG       0.11500
      8 H2        -58.5029    1.2169  -39.6483 H      1 LIG       0.11400
      9 H3        -56.5048    4.9915  -39.6625 H      1 LIG       0.11400
     10 H4        -55.0768    1.8115  -41.8584 H      1 LIG       0.14100
@<TRIPOS>BOND
      1       1       2 ar
      2       1       3 ar
      3       2       5 ar
      4       3       6 ar
      5       4       5 ar
      6       4       6 ar
      7       1       7 1
      8       2       8 1
      9       3       9 1
     10       4      10 1
@<TRIPOS>ALT_TYPE
CGenFF_4.0_ALT_TYPE_SET
CGenFF_4.0 1 CG2R61 2 CG2R61 3 CG2R61 4 CG2R64 5 NG2R62 6 NG2R62 7 HGR61 8 HGR62 9 HGR62 10 HGR62
@<TRIPOS>MOLECULE
pyrimidine
 10 10 0 0 0
****
USER_CHARGES
INVALID_CHARGES
Pose:  15 Cluster:  15 Fr_nu: 369257 TotEn:   -12.83
@<TRIPOS>ATOM
      1 C1        -52.4882  -11.1304  -43.6690 C.ar   1 LIG      -0.13100
      2 C2        -51.3496  -10.3955  -43.4081 C.ar   1 LIG       0.28900
      3 C3        -52.4173  -11.9750  -44.7578 C.ar   1 LIG       0.28900
      4 C4        -50.2788  -11.3313  -45.1815 C.ar   1 LIG       0.50700
      5 N1        -50.2230  -10.4715  -44.1466 N.ar   1 LIG      -0.71900
      6 N2        -51.3246  -12.1009  -45.5391 N.ar   1 LIG      -0.71900
      7 H1        -53.3784  -11.0494  -43.0597 H      1 LIG       0.11500
      8 H2        -51.3109   -9.7045  -42.5731 H      1 LIG       0.11400
      9 H3        -53.2631  -12.5921  -45.0411 H      1 LIG       0.11400
     10 H4        -49.3880  -11.4117  -45.7924 H      1 LIG       0.14100
@<TRIPOS>BOND
      1       1       2 ar
      2       1       3 ar
      3       2       5 ar
      4       3       6 ar
      5       4       5 ar
      6       4       6 ar
      7       1       7 1
      8       2       8 1
      9       3       9 1
     10       4      10 1
@<TRIPOS>ALT_TYPE
CGenFF_4.0_ALT_TYPE_SET
CGenFF_4.0 1 CG2R61 2 CG2R61 3 CG2R61 4 CG2R64 5 NG2R62 6 NG2R62 7 HGR61 8 HGR62 9 HGR62 10 HGR62
@<TRIPOS>MOLECULE
pyrimidine
 10 10 0 0 0
****
USER_CHARGES
INVALID_CHARGES
Pose:  16 Cluster:  16 Fr_nu: 166310 TotEn:   -12.71
@<TRIPOS>ATOM
      1 C1        -61.5333    3.1639  -43.3737 C.ar   1 LIG      -0.13100
      2 C2        -61.4986    3.8415  -44.5754 C.ar   1 LIG       0.28900
      3 C3        -60.3140    2.7235  -42.9011 C.ar   1 LIG       0.28900
      4 C4        -59.2424    3.5973  -44.7053 C.ar   1 LIG       0.50700
      5 N1        -60.3665    4.0769  -45.2706 N.ar   1 LIG      -0.71900
      6 N2        -59.1445    2.9233  -43.5435 N.ar   1 LIG      -0.71900
      7 H1        -62.4563    2.9892  -42.8372 H      1 LIG       0.11500
      8 H2        -62.4076    4.2253  -45.0257 H      1 LIG       0.11400
      9 H3        -60.2416    2.1807  -41.9649 H      1 LIG       0.11400
     10 H4        -58.3182    3.7711  -45.2428 H      1 LIG       0.14100
@<TRIPOS>BOND
      1       1       2 ar
      2       1       3 ar
      3       2       5 ar
      4       3       6 ar
      5       4       5 ar
      6       4       6 ar
      7       1       7 1
      8       2       8 1
      9       3       9 1
     10       4      10 1
@<TRIPOS>ALT_TYPE
CGenFF_4.0_ALT_TYPE_SET
CGenFF_4.0 1 CG2R61 2 CG2R61 3 CG2R61 4 CG2R64 5 NG2R62 6 NG2R62 7 HGR61 8 HGR62 9 HGR62 10 HGR62
@<TRIPOS>MOLECULE
pyrimidine
 10 10 0 0 0
****
USER_CHARGES
INVALID_CHARGES
Pose:  17 Cluster:  17 Fr_nu: 687505 TotEn:   -12.70
@<TRIPOS>ATOM
      1 C1        -61.7600    2.5940  -43.1313 C.ar   1 LIG      -0.13100
      2 C2        -61.3431    2.5168  -44.4446 C.ar   1 LIG       0.28900
      3 C3        -60.7817    2.9134  -42.2122 C.ar   1 LIG       0.28900
      4 C4        -59.2114    3.0369  -43.8510 C.ar   1 LIG       0.50700
      5 N1        -60.0718    2.7331  -44.8413 N.ar   1 LIG      -0.71900
      6 N2        -59.4926    3.1420  -42.5382 N.ar   1 LIG      -0.71900
      7 H1        -62.7867    2.4155  -42.8413 H      1 LIG       0.11500
      8 H2        -62.0410    2.2715  -45.2378 H      1 LIG       0.11400
      9 H3        -61.0142    2.9963  -41.1560 H      1 LIG       0.11400
     10 H4        -58.1830    3.2146  -44.1410 H      1 LIG       0.14100
@<TRIPOS>BOND
      1       1       2 ar
      2       1       3 ar
      3       2       5 ar
      4       3       6 ar
      5       4       5 ar
      6       4       6 ar
      7       1       7 1
      8       2       8 1
      9       3       9 1
     10       4      10 1
@<TRIPOS>ALT_TYPE
CGenFF_4.0_ALT_TYPE_SET
CGenFF_4.0 1 CG2R61 2 CG2R61 3 CG2R61 4 CG2R64 5 NG2R62 6 NG2R62 7 HGR61 8 HGR62 9 HGR62 10 HGR62
@<TRIPOS>MOLECULE
pyrimidine
 10 10 0 0 0
****
USER_CHARGES
INVALID_CHARGES
Pose:  18 Cluster:  18 Fr_nu: 387484 TotEn:   -12.39
@<TRIPOS>ATOM
      1 C1        -52.3183  -11.7814  -43.9126 C.ar   1 LIG      -0.13100
      2 C2        -51.2392  -11.6825  -43.0581 C.ar   1 LIG       0.28900
      3 C3        -52.1521  -12.6289  -44.9888 C.ar   1 LIG       0.28900
      4 C4        -50.0436  -13.1493  -44.3176 C.ar   1 LIG       0.50700
      5 N1        -50.0823  -12.3547  -43.2311 N.ar   1 LIG      -0.71900
      6 N2        -51.0240  -13.3309  -45.2229 N.ar   1 LIG      -0.71900
      7 H1        -53.2348  -11.2302  -43.7496 H      1 LIG       0.11500
      8 H2        -51.2765  -11.0406  -42.1847 H      1 LIG       0.11400
      9 H3        -52.9452  -12.7707  -45.7149 H      1 LIG       0.11400
     10 H4        -49.1258  -13.7005  -44.4816 H      1 LIG       0.14100
@<TRIPOS>BOND
      1       1       2 ar
      2       1       3 ar
      3       2       5 ar
      4       3       6 ar
      5       4       5 ar
      6       4       6 ar
      7       1       7 1
      8       2       8 1
      9       3       9 1
     10       4      10 1
@<TRIPOS>ALT_TYPE
CGenFF_4.0_ALT_TYPE_SET
CGenFF_4.0 1 CG2R61 2 CG2R61 3 CG2R61 4 CG2R64 5 NG2R62 6 NG2R62 7 HGR61 8 HGR62 9 HGR62 10 HGR62
@<TRIPOS>MOLECULE
pyrimidine
 10 10 0 0 0
****
USER_CHARGES
INVALID_CHARGES
Pose:  19 Cluster:  19 Fr_nu: 214959 TotEn:   -12.17
@<TRIPOS>ATOM
      1 C1        -73.7817    9.2043  -43.7878 C.ar   1 LIG      -0.13100
      2 C2        -72.5723    9.8200  -43.5371 C.ar   1 LIG       0.28900
      3 C3        -73.7286    8.0958  -44.6078 C.ar   1 LIG       0.28900
      4 C4        -71.4758    8.3037  -44.8275 C.ar   1 LIG       0.50700
      5 N1        -71.3959    9.3948  -44.0424 N.ar   1 LIG      -0.71900
      6 N2        -72.5888    7.6161  -45.1472 N.ar   1 LIG      -0.71900
      7 H1        -74.7108    9.5672  -43.3690 H      1 LIG       0.11500
      8 H2        -72.5146   10.6987  -42.9039 H      1 LIG       0.11400
      9 H3        -74.6286    7.5464  -44.8620 H      1 LIG       0.11400
     10 H4        -70.5458    7.9408  -45.2479 H      1 LIG       0.14100
@<TRIPOS>BOND
      1       1       2 ar
      2       1       3 ar
      3       2       5 ar
      4       3       6 ar
      5       4       5 ar
      6       4       6 ar
      7       1       7 1
      8       2       8 1
      9       3       9 1
     10       4      10 1
@<TRIPOS>ALT_TYPE
CGenFF_4.0_ALT_TYPE_SET
CGenFF_4.0 1 CG2R61 2 CG2R61 3 CG2R61 4 CG2R64 5 NG2R62 6 NG2R62 7 HGR61 8 HGR62 9 HGR62 10 HGR62
@<TRIPOS>MOLECULE
pyrimidine
 10 10 0 0 0
****
USER_CHARGES
INVALID_CHARGES
Pose:  20 Cluster:  20 Fr_nu: 1304010 TotEn:   -12.02
@<TRIPOS>ATOM
      1 C1        -52.2293  -11.9448  -44.9741 C.ar   1 LIG      -0.13100
      2 C2        -52.3495  -11.1367  -43.8619 C.ar   1 LIG       0.28900
      3 C3        -50.9380  -12.2307  -45.3676 C.ar   1 LIG       0.28900
      4 C4        -50.0900  -10.9913  -43.6612 C.ar   1 LIG       0.50700
      5 N1        -51.2973  -10.6405  -43.1786 N.ar   1 LIG      -0.71900
      6 N2        -49.8410  -11.7690  -44.7321 N.ar   1 LIG      -0.71900
      7 H1        -53.0911  -12.3289  -45.5032 H      1 LIG       0.11500
      8 H2        -53.3248  -10.8576  -43.4782 H      1 LIG       0.11400
      9 H3        -50.7438  -12.8573  -46.2313 H      1 LIG       0.11400
     10 H4        -49.2269  -10.6059  -43.1322 H      1 LIG       0.14100
@<TRIPOS>BOND
      1       1       2 ar
      2       1       3 ar
      3       2       5 ar
      4       3       6 ar
      5       4       5 ar
      6       4       6 ar
      7       1       7 1
      8       2       8 1
      9       3       9 1
     10       4      10 1
@<TRIPOS>ALT_TYPE
CGenFF_4.0_ALT_TYPE_SET
CGenFF_4.0 1 CG2R61 2 CG2R61 3 CG2R61 4 CG2R64 5 NG2R62 6 NG2R62 7 HGR61 8 HGR62 9 HGR62 10 HGR62
@<TRIPOS>MOLECULE
pyrimidine
 10 10 0 0 0
****
USER_CHARGES
INVALID_CHARGES
Pose:  21 Cluster:  21 Fr_nu: 1195230 TotEn:   -11.99
@<TRIPOS>ATOM
      1 C1        -70.4583    2.9274  -48.6536 C.ar   1 LIG      -0.13100
      2 C2        -69.8212    2.7760  -47.4388 C.ar   1 LIG       0.28900
      3 C3        -70.5984    4.2267  -49.0965 C.ar   1 LIG       0.28900
      4 C4        -69.5502    5.0245  -47.2440 C.ar   1 LIG       0.50700
      5 N1        -69.3528    3.8065  -46.7047 N.ar   1 LIG      -0.71900
      6 N2        -70.1548    5.3031  -48.4147 N.ar   1 LIG      -0.71900
      7 H1        -70.8243    2.0825  -49.2215 H      1 LIG       0.11500
      8 H2        -69.6653    1.7922  -47.0096 H      1 LIG       0.11400
      9 H3        -71.0867    4.4448  -50.0401 H      1 LIG       0.11400
     10 H4        -69.1849    5.8707  -46.6750 H      1 LIG       0.14100
@<TRIPOS>BOND
      1       1       2 ar
      2       1       3 ar
      3       2       5 ar
      4       3       6 ar
      5       4       5 ar
      6       4       6 ar
      7       1       7 1
      8       2       8 1
      9       3       9 1
     10       4      10 1
@<TRIPOS>ALT_TYPE
CGenFF_4.0_ALT_TYPE_SET
CGenFF_4.0 1 CG2R61 2 CG2R61 3 CG2R61 4 CG2R64 5 NG2R62 6 NG2R62 7 HGR61 8 HGR62 9 HGR62 10 HGR62
@<TRIPOS>MOLECULE
pyrimidine
 10 10 0 0 0
****
USER_CHARGES
INVALID_CHARGES
Pose:  22 Cluster:  22 Fr_nu:  55787 TotEn:   -11.88
@<TRIPOS>ATOM
      1 C1        -63.5021  -22.4056  -24.0613 C.ar   1 LIG      -0.13100
      2 C2        -62.2846  -22.9881  -23.7732 C.ar   1 LIG       0.28900
      3 C3        -63.6547  -21.9500  -25.3548 C.ar   1 LIG       0.28900
      4 C4        -61.5573  -22.6375  -25.8981 C.ar   1 LIG       0.50700
      5 N1        -61.2862  -23.1210  -24.6708 N.ar   1 LIG      -0.71900
      6 N2        -62.6996  -22.0499  -26.3025 N.ar   1 LIG      -0.71900
      7 H1        -64.2855  -22.3120  -23.3213 H      1 LIG       0.11500
      8 H2        -62.0723  -23.3755  -22.7826 H      1 LIG       0.11400
      9 H3        -64.5770  -21.4771  -25.6745 H      1 LIG       0.11400
     10 H4        -60.7726  -22.7301  -26.6389 H      1 LIG       0.14100
@<TRIPOS>BOND
      1       1       2 ar
      2       1       3 ar
      3       2       5 ar
      4       3       6 ar
      5       4       5 ar
      6       4       6 ar
      7       1       7 1
      8       2       8 1
      9       3       9 1
     10       4      10 1
@<TRIPOS>ALT_TYPE
CGenFF_4.0_ALT_TYPE_SET
CGenFF_4.0 1 CG2R61 2 CG2R61 3 CG2R61 4 CG2R64 5 NG2R62 6 NG2R62 7 HGR61 8 HGR62 9 HGR62 10 HGR62
@<TRIPOS>MOLECULE
pyrimidine
 10 10 0 0 0
****
USER_CHARGES
INVALID_CHARGES
Pose:  23 Cluster:  23 Fr_nu: 2657188 TotEn:   -11.81
@<TRIPOS>ATOM
      1 C1        -51.7051  -11.4320  -43.5045 C.ar   1 LIG      -0.13100
      2 C2        -51.6020  -12.1901  -44.6531 C.ar   1 LIG       0.28900
      3 C3        -50.5110  -10.9969  -42.9671 C.ar   1 LIG       0.28900
      4 C4        -49.3354  -12.0214  -44.6210 C.ar   1 LIG       0.50700
      5 N1        -50.4289  -12.5049  -45.2405 N.ar   1 LIG      -0.71900
      6 N2        -49.3034  -11.2740  -43.5011 N.ar   1 LIG      -0.71900
      7 H1        -52.6598  -11.1947  -43.0546 H      1 LIG       0.11500
      8 H2        -52.4866  -12.5768  -45.1473 H      1 LIG       0.11400
      9 H3        -50.4917  -10.3956  -42.0647 H      1 LIG       0.11400
     10 H4        -48.3793  -12.2598  -45.0707 H      1 LIG       0.14100
@<TRIPOS>BOND
      1       1       2 ar
      2       1       3 ar
      3       2       5 ar
      4       3       6 ar
      5       4       5 ar
      6       4       6 ar
      7       1       7 1
      8       2       8 1
      9       3       9 1
     10       4      10 1
@<TRIPOS>ALT_TYPE
CGenFF_4.0_ALT_TYPE_SET
CGenFF_4.0 1 CG2R61 2 CG2R61 3 CG2R61 4 CG2R64 5 NG2R62 6 NG2R62 7 HGR61 8 HGR62 9 HGR62 10 HGR62
@<TRIPOS>MOLECULE
pyrimidine
 10 10 0 0 0
****
USER_CHARGES
INVALID_CHARGES
Pose:  24 Cluster:  24 Fr_nu: 1149826 TotEn:   -11.81
@<TRIPOS>ATOM
      1 C1        -57.6131    2.1182  -39.7299 C.ar   1 LIG      -0.13100
      2 C2        -56.6631    2.7962  -38.9934 C.ar   1 LIG       0.28900
      3 C3        -57.2571    1.8139  -41.0278 C.ar   1 LIG       0.28900
      4 C4        -55.2274    2.8004  -40.7557 C.ar   1 LIG       0.50700
      5 N1        -55.4554    3.1544  -39.4766 N.ar   1 LIG      -0.71900
      6 N2        -56.0682    2.1411  -41.5754 N.ar   1 LIG      -0.71900
      7 H1        -58.5744    1.8435  -39.3167 H      1 LIG       0.11500
      8 H2        -56.8529    3.0787  -37.9636 H      1 LIG       0.11400
      9 H3        -57.9388    1.2830  -41.6834 H      1 LIG       0.11400
     10 H4        -54.2654    3.0764  -41.1700 H      1 LIG       0.14100
@<TRIPOS>BOND
      1       1       2 ar
      2       1       3 ar
      3       2       5 ar
      4       3       6 ar
      5       4       5 ar
      6       4       6 ar
      7       1       7 1
      8       2       8 1
      9       3       9 1
     10       4      10 1
@<TRIPOS>ALT_TYPE
CGenFF_4.0_ALT_TYPE_SET
CGenFF_4.0 1 CG2R61 2 CG2R61 3 CG2R61 4 CG2R64 5 NG2R62 6 NG2R62 7 HGR61 8 HGR62 9 HGR62 10 HGR62
@<TRIPOS>MOLECULE
pyrimidine
 10 10 0 0 0
****
USER_CHARGES
INVALID_CHARGES
Pose:  25 Cluster:  25 Fr_nu: 250340 TotEn:   -11.59
@<TRIPOS>ATOM
      1 C1        -74.8430   -7.8389  -54.8561 C.ar   1 LIG      -0.13100
      2 C2        -76.0920   -7.9549  -54.2807 C.ar   1 LIG       0.28900
      3 C3        -73.7736   -8.0132  -54.0017 C.ar   1 LIG       0.28900
      4 C4        -75.1707   -8.3694  -52.2444 C.ar   1 LIG       0.50700
      5 N1        -76.2932   -8.2204  -52.9733 N.ar   1 LIG      -0.71900
      6 N2        -73.9014   -8.2804  -52.6855 N.ar   1 LIG      -0.71900
      7 H1        -74.7109   -7.6251  -55.9083 H      1 LIG       0.11500
      8 H2        -76.9923   -7.8337  -54.8732 H      1 LIG       0.11400
      9 H3        -72.7534   -7.9399  -54.3627 H      1 LIG       0.11400
     10 H4        -75.3027   -8.5824  -51.1907 H      1 LIG       0.14100
@<TRIPOS>BOND
      1       1       2 ar
      2       1       3 ar
      3       2       5 ar
      4       3       6 ar
      5       4       5 ar
      6       4       6 ar
      7       1       7 1
      8       2       8 1
      9       3       9 1
     10       4      10 1
@<TRIPOS>ALT_TYPE
CGenFF_4.0_ALT_TYPE_SET
CGenFF_4.0 1 CG2R61 2 CG2R61 3 CG2R61 4 CG2R64 5 NG2R62 6 NG2R62 7 HGR61 8 HGR62 9 HGR62 10 HGR62
@<TRIPOS>MOLECULE
pyrimidine
 10 10 0 0 0
****
USER_CHARGES
INVALID_CHARGES
Pose:  26 Cluster:  26 Fr_nu: 1449801 TotEn:   -11.50
@<TRIPOS>ATOM
      1 C1        -50.5496    4.3177  -34.1570 C.ar   1 LIG      -0.13100
      2 C2        -50.5691    5.6877  -34.3219 C.ar   1 LIG       0.28900
      3 C3        -51.3550    3.6011  -35.0183 C.ar   1 LIG       0.28900
      4 C4        -52.0563    5.5111  -36.0318 C.ar   1 LIG       0.50700
      5 N1        -51.3135    6.3200  -35.2526 N.ar   1 LIG      -0.71900
      6 N2        -52.1244    4.1674  -35.9710 N.ar   1 LIG      -0.71900
      7 H1        -49.9427    3.8369  -33.4015 H      1 LIG       0.11500
      8 H2        -49.9687    6.3340  -33.6909 H      1 LIG       0.11400
      9 H3        -51.4059    2.5191  -34.9641 H      1 LIG       0.11400
     10 H4        -52.6650    5.9923  -36.7876 H      1 LIG       0.14100
@<TRIPOS>BOND
      1       1       2 ar
      2       1       3 ar
      3       2       5 ar
      4       3       6 ar
      5       4       5 ar
      6       4       6 ar
      7       1       7 1
      8       2       8 1
      9       3       9 1
     10       4      10 1
@<TRIPOS>ALT_TYPE
CGenFF_4.0_ALT_TYPE_SET
CGenFF_4.0 1 CG2R61 2 CG2R61 3 CG2R61 4 CG2R64 5 NG2R62 6 NG2R62 7 HGR61 8 HGR62 9 HGR62 10 HGR62
@<TRIPOS>MOLECULE
pyrimidine
 10 10 0 0 0
****
USER_CHARGES
INVALID_CHARGES
Pose:  27 Cluster:  27 Fr_nu:  59384 TotEn:   -11.40
@<TRIPOS>ATOM
      1 C1        -52.6068  -12.4059  -45.3077 C.ar   1 LIG      -0.13100
      2 C2        -51.4099  -12.9722  -44.9188 C.ar   1 LIG       0.28900
      3 C3        -52.9578  -11.2431  -44.6529 C.ar   1 LIG       0.28900
      4 C4        -51.0617  -11.3160  -43.4014 C.ar   1 LIG       0.50700
      5 N1        -50.6094  -12.4520  -43.9655 N.ar   1 LIG      -0.71900
      6 N2        -52.2064  -10.6683  -43.6910 N.ar   1 LIG      -0.71900
      7 H1        -53.2294  -12.8451  -46.0756 H      1 LIG       0.11500
      8 H2        -51.0512  -13.8875  -45.3769 H      1 LIG       0.11400
      9 H3        -53.8813  -10.7262  -44.8903 H      1 LIG       0.11400
     10 H4        -50.4390  -10.8767  -42.6317 H      1 LIG       0.14100
@<TRIPOS>BOND
      1       1       2 ar
      2       1       3 ar
      3       2       5 ar
      4       3       6 ar
      5       4       5 ar
      6       4       6 ar
      7       1       7 1
      8       2       8 1
      9       3       9 1
     10       4      10 1
@<TRIPOS>ALT_TYPE
CGenFF_4.0_ALT_TYPE_SET
CGenFF_4.0 1 CG2R61 2 CG2R61 3 CG2R61 4 CG2R64 5 NG2R62 6 NG2R62 7 HGR61 8 HGR62 9 HGR62 10 HGR62
@<TRIPOS>MOLECULE
pyrimidine
 10 10 0 0 0
****
USER_CHARGES
INVALID_CHARGES
Pose:  28 Cluster:  28 Fr_nu: 2577735 TotEn:   -11.23
@<TRIPOS>ATOM
      1 C1        -81.4762  -21.9617  -33.6133 C.ar   1 LIG      -0.13100
      2 C2        -80.6036  -21.2265  -32.8371 C.ar   1 LIG       0.28900
      3 C3        -82.3984  -22.7192  -32.9206 C.ar   1 LIG       0.28900
      4 C4        -81.5671  -22.0024  -30.9301 C.ar   1 LIG       0.50700
      5 N1        -80.6210  -21.2233  -31.4880 N.ar   1 LIG      -0.71900
      6 N2        -82.4724  -22.7635  -31.5741 N.ar   1 LIG      -0.71900
      7 H1        -81.4396  -21.9455  -34.6943 H      1 LIG       0.11500
      8 H2        -79.8436  -20.6010  -33.2925 H      1 LIG       0.11400
      9 H3        -83.1248  -23.3306  -33.4449 H      1 LIG       0.11400
     10 H4        -81.6032  -22.0197  -29.8477 H      1 LIG       0.14100
@<TRIPOS>BOND
      1       1       2 ar
      2       1       3 ar
      3       2       5 ar
      4       3       6 ar
      5       4       5 ar
      6       4       6 ar
      7       1       7 1
      8       2       8 1
      9       3       9 1
     10       4      10 1
@<TRIPOS>ALT_TYPE
CGenFF_4.0_ALT_TYPE_SET
CGenFF_4.0 1 CG2R61 2 CG2R61 3 CG2R61 4 CG2R64 5 NG2R62 6 NG2R62 7 HGR61 8 HGR62 9 HGR62 10 HGR62
@<TRIPOS>MOLECULE
pyrimidine
 10 10 0 0 0
****
USER_CHARGES
INVALID_CHARGES
Pose:  29 Cluster:  29 Fr_nu:  49601 TotEn:   -11.19
@<TRIPOS>ATOM
      1 C1        -58.3887    2.4938  -41.3761 C.ar   1 LIG      -0.13100
      2 C2        -57.3582    3.0951  -40.6824 C.ar   1 LIG       0.28900
      3 C3        -58.0424    1.3794  -42.1124 C.ar   1 LIG       0.28900
      4 C4        -55.8740    1.5560  -41.4539 C.ar   1 LIG       0.50700
      5 N1        -56.0843    2.6511  -40.6990 N.ar   1 LIG      -0.71900
      6 N2        -56.7902    0.8812  -42.1743 N.ar   1 LIG      -0.71900
      7 H1        -59.4018    2.8717  -41.3448 H      1 LIG       0.11500
      8 H2        -57.5341    3.9770  -40.0762 H      1 LIG       0.11400
      9 H3        -58.7848    0.8403  -42.6909 H      1 LIG       0.11400
     10 H4        -54.8594    1.1781  -41.4863 H      1 LIG       0.14100
@<TRIPOS>BOND
      1       1       2 ar
      2       1       3 ar
      3       2       5 ar
      4       3       6 ar
      5       4       5 ar
      6       4       6 ar
      7       1       7 1
      8       2       8 1
      9       3       9 1
     10       4      10 1
@<TRIPOS>ALT_TYPE
CGenFF_4.0_ALT_TYPE_SET
CGenFF_4.0 1 CG2R61 2 CG2R61 3 CG2R61 4 CG2R64 5 NG2R62 6 NG2R62 7 HGR61 8 HGR62 9 HGR62 10 HGR62
@<TRIPOS>MOLECULE
pyrimidine
 10 10 0 0 0
****
USER_CHARGES
INVALID_CHARGES
Pose:  30 Cluster:  30 Fr_nu: 1109647 TotEn:   -11.19
@<TRIPOS>ATOM
      1 C1        -48.7695   -9.8207  -24.8732 C.ar   1 LIG      -0.13100
      2 C2        -48.3634  -10.1202  -23.5887 C.ar   1 LIG       0.28900
      3 C3        -49.1120  -10.9023  -25.6586 C.ar   1 LIG       0.28900
      4 C4        -48.6537  -12.3436  -23.9616 C.ar   1 LIG       0.50700
      5 N1        -48.2934  -11.3751  -23.0982 N.ar   1 LIG      -0.71900
      6 N2        -49.0656  -12.1820  -25.2336 N.ar   1 LIG      -0.71900
      7 H1        -48.8160   -8.8043  -25.2406 H      1 LIG       0.11500
      8 H2        -48.0742   -9.3355  -22.8980 H      1 LIG       0.11400
      9 H3        -49.4426  -10.7658  -26.6825 H      1 LIG       0.11400
     10 H4        -48.6061  -13.3615  -23.5944 H      1 LIG       0.14100
@<TRIPOS>BOND
      1       1       2 ar
      2       1       3 ar
      3       2       5 ar
      4       3       6 ar
      5       4       5 ar
      6       4       6 ar
      7       1       7 1
      8       2       8 1
      9       3       9 1
     10       4      10 1
@<TRIPOS>ALT_TYPE
CGenFF_4.0_ALT_TYPE_SET
CGenFF_4.0 1 CG2R61 2 CG2R61 3 CG2R61 4 CG2R64 5 NG2R62 6 NG2R62 7 HGR61 8 HGR62 9 HGR62 10 HGR62
@<TRIPOS>MOLECULE
pyrimidine
 10 10 0 0 0
****
USER_CHARGES
INVALID_CHARGES
Pose:  31 Cluster:  31 Fr_nu: 1113531 TotEn:   -11.14
@<TRIPOS>ATOM
      1 C1        -48.5499  -10.2778  -26.1286 C.ar   1 LIG      -0.13100
      2 C2        -48.1965  -10.5180  -24.8164 C.ar   1 LIG       0.28900
      3 C3        -49.4606  -11.1602  -26.6727 C.ar   1 LIG       0.28900
      4 C4        -49.5684  -12.3281  -24.7256 C.ar   1 LIG       0.50700
      5 N1        -48.6881  -11.5376  -24.0824 N.ar   1 LIG      -0.71900
      6 N2        -49.9922  -12.2003  -25.9975 N.ar   1 LIG      -0.71900
      7 H1        -48.1395   -9.4519  -26.6940 H      1 LIG       0.11500
      8 H2        -47.4867   -9.8777  -24.3039 H      1 LIG       0.11400
      9 H3        -49.7979  -11.0523  -27.6979 H      1 LIG       0.11400
     10 H4        -49.9786  -13.1558  -24.1601 H      1 LIG       0.14100
@<TRIPOS>BOND
      1       1       2 ar
      2       1       3 ar
      3       2       5 ar
      4       3       6 ar
      5       4       5 ar
      6       4       6 ar
      7       1       7 1
      8       2       8 1
      9       3       9 1
     10       4      10 1
@<TRIPOS>ALT_TYPE
CGenFF_4.0_ALT_TYPE_SET
CGenFF_4.0 1 CG2R61 2 CG2R61 3 CG2R61 4 CG2R64 5 NG2R62 6 NG2R62 7 HGR61 8 HGR62 9 HGR62 10 HGR62
@<TRIPOS>MOLECULE
pyrimidine
 10 10 0 0 0
****
USER_CHARGES
INVALID_CHARGES
Pose:  32 Cluster:  32 Fr_nu:  61266 TotEn:   -11.11
@<TRIPOS>ATOM
      1 C1        -79.2678  -19.9244  -31.5271 C.ar   1 LIG      -0.13100
      2 C2        -79.5244  -19.0053  -30.5301 C.ar   1 LIG       0.28900
      3 C3        -80.2016  -19.9815  -32.5413 C.ar   1 LIG       0.28900
      4 C4        -81.4423  -18.3496  -31.5590 C.ar   1 LIG       0.50700
      5 N1        -80.6059  -18.1989  -30.5144 N.ar   1 LIG      -0.71900
      6 N2        -81.3047  -19.2061  -32.5892 N.ar   1 LIG      -0.71900
      7 H1        -78.3918  -20.5589  -31.5141 H      1 LIG       0.11500
      8 H2        -78.8469  -18.8887  -29.6912 H      1 LIG       0.11400
      9 H3        -80.0855  -20.6737  -33.3682 H      1 LIG       0.11400
     10 H4        -82.3201  -17.7152  -31.5716 H      1 LIG       0.14100
@<TRIPOS>BOND
      1       1       2 ar
      2       1       3 ar
      3       2       5 ar
      4       3       6 ar
      5       4       5 ar
      6       4       6 ar
      7       1       7 1
      8       2       8 1
      9       3       9 1
     10       4      10 1
@<TRIPOS>ALT_TYPE
CGenFF_4.0_ALT_TYPE_SET
CGenFF_4.0 1 CG2R61 2 CG2R61 3 CG2R61 4 CG2R64 5 NG2R62 6 NG2R62 7 HGR61 8 HGR62 9 HGR62 10 HGR62
@<TRIPOS>MOLECULE
pyrimidine
 10 10 0 0 0
****
USER_CHARGES
INVALID_CHARGES
Pose:  33 Cluster:  33 Fr_nu: 491335 TotEn:   -11.09
@<TRIPOS>ATOM
      1 C1        -82.1497  -22.5155  -33.9507 C.ar   1 LIG      -0.13100
      2 C2        -83.5001  -22.3656  -33.7086 C.ar   1 LIG       0.28900
      3 C3        -81.3094  -21.8677  -33.0685 C.ar   1 LIG       0.28900
      4 C4        -83.0812  -21.0584  -31.8967 C.ar   1 LIG       0.50700
      5 N1        -84.0025  -21.6415  -32.6870 N.ar   1 LIG      -0.71900
      6 N2        -81.7425  -21.1278  -32.0267 N.ar   1 LIG      -0.71900
      7 H1        -81.7744  -23.1025  -34.7782 H      1 LIG       0.11500
      8 H2        -84.2372  -22.8377  -34.3489 H      1 LIG       0.11400
      9 H3        -80.2321  -21.9270  -33.1786 H      1 LIG       0.11400
     10 H4        -83.4567  -20.4697  -31.0687 H      1 LIG       0.14100
@<TRIPOS>BOND
      1       1       2 ar
      2       1       3 ar
      3       2       5 ar
      4       3       6 ar
      5       4       5 ar
      6       4       6 ar
      7       1       7 1
      8       2       8 1
      9       3       9 1
     10       4      10 1
@<TRIPOS>ALT_TYPE
CGenFF_4.0_ALT_TYPE_SET
CGenFF_4.0 1 CG2R61 2 CG2R61 3 CG2R61 4 CG2R64 5 NG2R62 6 NG2R62 7 HGR61 8 HGR62 9 HGR62 10 HGR62
@<TRIPOS>MOLECULE
pyrimidine
 10 10 0 0 0
****
USER_CHARGES
INVALID_CHARGES
Pose:  34 Cluster:  34 Fr_nu: 675289 TotEn:   -10.86
@<TRIPOS>ATOM
      1 C1        -52.5723  -11.8946  -45.2995 C.ar   1 LIG      -0.13100
      2 C2        -52.3555  -12.2379  -46.6185 C.ar   1 LIG       0.28900
      3 C3        -51.4464  -11.5529  -44.5787 C.ar   1 LIG       0.28900
      4 C4        -50.1195  -11.8973  -46.3919 C.ar   1 LIG       0.50700
      5 N1        -51.1378  -12.2500  -47.1994 N.ar   1 LIG      -0.71900
      6 N2        -50.1999  -11.5436  -45.0950 N.ar   1 LIG      -0.71900
      7 H1        -53.5604  -11.8936  -44.8594 H      1 LIG       0.11500
      8 H2        -53.1799  -12.5213  -47.2637 H      1 LIG       0.11400
      9 H3        -51.5174  -11.2693  -43.5342 H      1 LIG       0.11400
     10 H4        -49.1299  -11.8993  -46.8322 H      1 LIG       0.14100
@<TRIPOS>BOND
      1       1       2 ar
      2       1       3 ar
      3       2       5 ar
      4       3       6 ar
      5       4       5 ar
      6       4       6 ar
      7       1       7 1
      8       2       8 1
      9       3       9 1
     10       4      10 1
@<TRIPOS>ALT_TYPE
CGenFF_4.0_ALT_TYPE_SET
CGenFF_4.0 1 CG2R61 2 CG2R61 3 CG2R61 4 CG2R64 5 NG2R62 6 NG2R62 7 HGR61 8 HGR62 9 HGR62 10 HGR62
@<TRIPOS>MOLECULE
pyrimidine
 10 10 0 0 0
****
USER_CHARGES
INVALID_CHARGES
Pose:  35 Cluster:  35 Fr_nu: 1029531 TotEn:   -10.63
@<TRIPOS>ATOM
      1 C1        -65.7793   -0.4639  -28.1922 C.ar   1 LIG      -0.13100
      2 C2        -65.7379   -1.7900  -27.8123 C.ar   1 LIG       0.28900
      3 C3        -67.0257    0.0214  -28.5312 C.ar   1 LIG       0.28900
      4 C4        -67.9807   -1.9994  -28.1174 C.ar   1 LIG       0.50700
      5 N1        -66.8234   -2.5898  -27.7634 N.ar   1 LIG      -0.71900
      6 N2        -68.1519   -0.7211  -28.5052 N.ar   1 LIG      -0.71900
      7 H1        -64.8924    0.1547  -28.2224 H      1 LIG       0.11500
      8 H2        -64.8025   -2.2599  -27.5284 H      1 LIG       0.11400
      9 H3        -67.1571    1.0518  -28.8433 H      1 LIG       0.11400
     10 H4        -68.8687   -2.6189  -28.0883 H      1 LIG       0.14100
@<TRIPOS>BOND
      1       1       2 ar
      2       1       3 ar
      3       2       5 ar
      4       3       6 ar
      5       4       5 ar
      6       4       6 ar
      7       1       7 1
      8       2       8 1
      9       3       9 1
     10       4      10 1
@<TRIPOS>ALT_TYPE
CGenFF_4.0_ALT_TYPE_SET
CGenFF_4.0 1 CG2R61 2 CG2R61 3 CG2R61 4 CG2R64 5 NG2R62 6 NG2R62 7 HGR61 8 HGR62 9 HGR62 10 HGR62
@<TRIPOS>MOLECULE
pyrimidine
 10 10 0 0 0
****
USER_CHARGES
INVALID_CHARGES
Pose:  36 Cluster:  36 Fr_nu: 4072510 TotEn:   -10.57
@<TRIPOS>ATOM
      1 C1        -52.1280    9.3424  -30.6664 C.ar   1 LIG      -0.13100
      2 C2        -51.4212    8.8677  -29.5803 C.ar   1 LIG       0.28900
      3 C3        -51.9396   10.6764  -30.9646 C.ar   1 LIG       0.28900
      4 C4        -50.4926   10.9122  -29.2274 C.ar   1 LIG       0.50700
      5 N1        -50.5916    9.6277  -28.8357 N.ar   1 LIG      -0.71900
      6 N2        -51.1265   11.4937  -30.2637 N.ar   1 LIG      -0.71900
      7 H1        -52.7870    8.7100  -31.2461 H      1 LIG       0.11500
      8 H2        -51.5053    7.8319  -29.2697 H      1 LIG       0.11400
      9 H3        -52.4534   11.1392  -31.8002 H      1 LIG       0.11400
     10 H4        -49.8337   11.5459  -28.6465 H      1 LIG       0.14100
@<TRIPOS>BOND
      1       1       2 ar
      2       1       3 ar
      3       2       5 ar
      4       3       6 ar
      5       4       5 ar
      6       4       6 ar
      7       1       7 1
      8       2       8 1
      9       3       9 1
     10       4      10 1
@<TRIPOS>ALT_TYPE
CGenFF_4.0_ALT_TYPE_SET
CGenFF_4.0 1 CG2R61 2 CG2R61 3 CG2R61 4 CG2R64 5 NG2R62 6 NG2R62 7 HGR61 8 HGR62 9 HGR62 10 HGR62
@<TRIPOS>MOLECULE
pyrimidine
 10 10 0 0 0
****
USER_CHARGES
INVALID_CHARGES
Pose:  37 Cluster:  37 Fr_nu:  39078 TotEn:   -10.48
@<TRIPOS>ATOM
      1 C1        -70.9387    4.3563  -49.8193 C.ar   1 LIG      -0.13100
      2 C2        -70.5749    4.8560  -48.5854 C.ar   1 LIG       0.28900
      3 C3        -71.0324    2.9822  -49.9030 C.ar   1 LIG       0.28900
      4 C4        -70.4460    2.7587  -47.7183 C.ar   1 LIG       0.50700
      5 N1        -70.3203    4.0830  -47.5093 N.ar   1 LIG      -0.71900
      6 N2        -70.7921    2.1500  -48.8686 N.ar   1 LIG      -0.71900
      7 H1        -71.1370    5.0000  -50.6658 H      1 LIG       0.11500
      8 H2        -70.4752    5.9237  -48.4234 H      1 LIG       0.11400
      9 H3        -71.3113    2.4977  -50.8325 H      1 LIG       0.11400
     10 H4        -70.2463    2.1140  -46.8711 H      1 LIG       0.14100
@<TRIPOS>BOND
      1       1       2 ar
      2       1       3 ar
      3       2       5 ar
      4       3       6 ar
      5       4       5 ar
      6       4       6 ar
      7       1       7 1
      8       2       8 1
      9       3       9 1
     10       4      10 1
@<TRIPOS>ALT_TYPE
CGenFF_4.0_ALT_TYPE_SET
CGenFF_4.0 1 CG2R61 2 CG2R61 3 CG2R61 4 CG2R64 5 NG2R62 6 NG2R62 7 HGR61 8 HGR62 9 HGR62 10 HGR62
@<TRIPOS>MOLECULE
pyrimidine
 10 10 0 0 0
****
USER_CHARGES
INVALID_CHARGES
Pose:  38 Cluster:  38 Fr_nu:  24957 TotEn:   -10.39
@<TRIPOS>ATOM
      1 C1        -71.2801    3.5317  -50.0906 C.ar   1 LIG      -0.13100
      2 C2        -70.6132    4.6830  -49.7244 C.ar   1 LIG       0.28900
      3 C3        -71.5365    2.6398  -49.0694 C.ar   1 LIG       0.28900
      4 C4        -70.5306    4.0055  -47.5562 C.ar   1 LIG       0.50700
      5 N1        -70.2222    4.9533  -48.4617 N.ar   1 LIG      -0.71900
      6 N2        -71.1746    2.8453  -47.7860 N.ar   1 LIG      -0.71900
      7 H1        -71.5820    3.3406  -51.1116 H      1 LIG       0.11500
      8 H2        -70.3675    5.4426  -50.4585 H      1 LIG       0.11400
      9 H3        -72.0552    1.7067  -49.2608 H      1 LIG       0.11400
     10 H4        -70.2275    4.1961  -46.5339 H      1 LIG       0.14100
@<TRIPOS>BOND
      1       1       2 ar
      2       1       3 ar
      3       2       5 ar
      4       3       6 ar
      5       4       5 ar
      6       4       6 ar
      7       1       7 1
      8       2       8 1
      9       3       9 1
     10       4      10 1
@<TRIPOS>ALT_TYPE
CGenFF_4.0_ALT_TYPE_SET
CGenFF_4.0 1 CG2R61 2 CG2R61 3 CG2R61 4 CG2R64 5 NG2R62 6 NG2R62 7 HGR61 8 HGR62 9 HGR62 10 HGR62
@<TRIPOS>MOLECULE
pyrimidine
 10 10 0 0 0
****
USER_CHARGES
INVALID_CHARGES
Pose:  39 Cluster:  39 Fr_nu:  12691 TotEn:   -10.32
@<TRIPOS>ATOM
      1 C1        -73.2467    8.1214  -44.3870 C.ar   1 LIG      -0.13100
      2 C2        -71.9413    7.7400  -44.1528 C.ar   1 LIG       0.28900
      3 C3        -73.4585    9.4790  -44.5136 C.ar   1 LIG       0.28900
      4 C4        -71.2492    9.9048  -44.1906 C.ar   1 LIG       0.50700
      5 N1        -70.9140    8.6083  -44.0484 N.ar   1 LIG      -0.71900
      6 N2        -72.4793   10.4024  -44.4205 N.ar   1 LIG      -0.71900
      7 H1        -74.0516    7.4029  -44.4660 H      1 LIG       0.11500
      8 H2        -71.6777    6.6941  -44.0390 H      1 LIG       0.11400
      9 H3        -74.4517    9.8738  -44.6982 H      1 LIG       0.11400
     10 H4        -70.4436   10.6245  -44.1104 H      1 LIG       0.14100
@<TRIPOS>BOND
      1       1       2 ar
      2       1       3 ar
      3       2       5 ar
      4       3       6 ar
      5       4       5 ar
      6       4       6 ar
      7       1       7 1
      8       2       8 1
      9       3       9 1
     10       4      10 1
@<TRIPOS>ALT_TYPE
CGenFF_4.0_ALT_TYPE_SET
CGenFF_4.0 1 CG2R61 2 CG2R61 3 CG2R61 4 CG2R64 5 NG2R62 6 NG2R62 7 HGR61 8 HGR62 9 HGR62 10 HGR62
@<TRIPOS>MOLECULE
pyrimidine
 10 10 0 0 0
****
USER_CHARGES
INVALID_CHARGES
Pose:  40 Cluster:  40 Fr_nu:  43831 TotEn:   -10.32
@<TRIPOS>ATOM
      1 C1        -51.4777  -11.4423  -43.5899 C.ar   1 LIG      -0.13100
      2 C2        -50.7877  -10.2472  -43.5899 C.ar   1 LIG       0.28900
      3 C3        -50.7516  -12.5510  -43.9743 C.ar   1 LIG       0.28900
      4 C4        -48.8909  -11.2846  -44.2919 C.ar   1 LIG       0.50700
      5 N1        -49.4889  -10.1316  -43.9364 N.ar   1 LIG      -0.71900
      6 N2        -49.4517  -12.5083  -44.3332 N.ar   1 LIG      -0.71900
      7 H1        -52.5200  -11.5059  -43.3072 H      1 LIG       0.11500
      8 H2        -51.2751   -9.3218  -43.3027 H      1 LIG       0.11400
      9 H3        -51.2091  -13.5339  -44.0060 H      1 LIG       0.11400
     10 H4        -47.8476  -11.2210  -44.5761 H      1 LIG       0.14100
@<TRIPOS>BOND
      1       1       2 ar
      2       1       3 ar
      3       2       5 ar
      4       3       6 ar
      5       4       5 ar
      6       4       6 ar
      7       1       7 1
      8       2       8 1
      9       3       9 1
     10       4      10 1
@<TRIPOS>ALT_TYPE
CGenFF_4.0_ALT_TYPE_SET
CGenFF_4.0 1 CG2R61 2 CG2R61 3 CG2R61 4 CG2R64 5 NG2R62 6 NG2R62 7 HGR61 8 HGR62 9 HGR62 10 HGR62
@<TRIPOS>MOLECULE
pyrimidine
 10 10 0 0 0
****
USER_CHARGES
INVALID_CHARGES
Pose:  41 Cluster:  41 Fr_nu: 435244 TotEn:    -9.83
@<TRIPOS>ATOM
      1 C1        -67.4090   -0.6888  -28.8924 C.ar   1 LIG      -0.13100
      2 C2        -68.5052   -0.4105  -29.6832 C.ar   1 LIG       0.28900
      3 C3        -67.3472   -1.9715  -28.3875 C.ar   1 LIG       0.28900
      4 C4        -69.2982   -2.5238  -29.4148 C.ar   1 LIG       0.50700
      5 N1        -69.4724   -1.3076  -29.9661 N.ar   1 LIG      -0.71900
      6 N2        -68.2778   -2.9179  -28.6292 N.ar   1 LIG      -0.71900
      7 H1        -66.6479    0.0506  -28.6818 H      1 LIG       0.11500
      8 H2        -68.6399    0.5712  -30.1242 H      1 LIG       0.11400
      9 H3        -66.5230   -2.2829  -27.7550 H      1 LIG       0.11400
     10 H4        -70.0607   -3.2639  -29.6247 H      1 LIG       0.14100
@<TRIPOS>BOND
      1       1       2 ar
      2       1       3 ar
      3       2       5 ar
      4       3       6 ar
      5       4       5 ar
      6       4       6 ar
      7       1       7 1
      8       2       8 1
      9       3       9 1
     10       4      10 1
@<TRIPOS>ALT_TYPE
CGenFF_4.0_ALT_TYPE_SET
CGenFF_4.0 1 CG2R61 2 CG2R61 3 CG2R61 4 CG2R64 5 NG2R62 6 NG2R62 7 HGR61 8 HGR62 9 HGR62 10 HGR62
@<TRIPOS>MOLECULE
pyrimidine
 10 10 0 0 0
****
USER_CHARGES
INVALID_CHARGES
Pose:  42 Cluster:  42 Fr_nu: 1926950 TotEn:    -9.59
@<TRIPOS>ATOM
      1 C1        -51.6933    4.4969  -34.2804 C.ar   1 LIG      -0.13100
      2 C2        -52.3612    5.6121  -33.8169 C.ar   1 LIG       0.28900
      3 C3        -52.1616    3.9708  -35.4669 C.ar   1 LIG       0.28900
      4 C4        -53.7686    5.5727  -35.6014 C.ar   1 LIG       0.50700
      5 N1        -53.4068    6.1783  -34.4544 N.ar   1 LIG      -0.71900
      6 N2        -53.2009    4.4850  -36.1566 N.ar   1 LIG      -0.71900
      7 H1        -50.8573    4.0634  -33.7481 H      1 LIG       0.11500
      8 H2        -52.0650    6.0952  -32.8921 H      1 LIG       0.11400
      9 H3        -51.7005    3.0942  -35.9089 H      1 LIG       0.11400
     10 H4        -54.6064    6.0060  -36.1340 H      1 LIG       0.14100
@<TRIPOS>BOND
      1       1       2 ar
      2       1       3 ar
      3       2       5 ar
      4       3       6 ar
      5       4       5 ar
      6       4       6 ar
      7       1       7 1
      8       2       8 1
      9       3       9 1
     10       4      10 1
@<TRIPOS>ALT_TYPE
CGenFF_4.0_ALT_TYPE_SET
CGenFF_4.0 1 CG2R61 2 CG2R61 3 CG2R61 4 CG2R64 5 NG2R62 6 NG2R62 7 HGR61 8 HGR62 9 HGR62 10 HGR62
@<TRIPOS>MOLECULE
pyrimidine
 10 10 0 0 0
****
USER_CHARGES
INVALID_CHARGES
Pose:  43 Cluster:  43 Fr_nu: 1588351 TotEn:    -9.57
@<TRIPOS>ATOM
      1 C1        -73.1486    8.9310  -44.3470 C.ar   1 LIG      -0.13100
      2 C2        -72.4586    7.7678  -44.0727 C.ar   1 LIG       0.28900
      3 C3        -72.3965    9.9616  -44.8725 C.ar   1 LIG       0.28900
      4 C4        -70.5142    8.6889  -44.8061 C.ar   1 LIG       0.50700
      5 N1        -71.1363    7.6116  -44.2907 N.ar   1 LIG      -0.71900
      6 N2        -71.0722    9.8749  -45.1157 N.ar   1 LIG      -0.71900
      7 H1        -74.2100    9.0285  -44.1619 H      1 LIG       0.11500
      8 H2        -72.9653    6.9034  -43.6574 H      1 LIG       0.11400
      9 H3        -72.8515   10.9147  -45.1194 H      1 LIG       0.11400
     10 H4        -69.4513    8.5918  -44.9905 H      1 LIG       0.14100
@<TRIPOS>BOND
      1       1       2 ar
      2       1       3 ar
      3       2       5 ar
      4       3       6 ar
      5       4       5 ar
      6       4       6 ar
      7       1       7 1
      8       2       8 1
      9       3       9 1
     10       4      10 1
@<TRIPOS>ALT_TYPE
CGenFF_4.0_ALT_TYPE_SET
CGenFF_4.0 1 CG2R61 2 CG2R61 3 CG2R61 4 CG2R64 5 NG2R62 6 NG2R62 7 HGR61 8 HGR62 9 HGR62 10 HGR62
@<TRIPOS>MOLECULE
pyrimidine
 10 10 0 0 0
****
USER_CHARGES
INVALID_CHARGES
Pose:  44 Cluster:  44 Fr_nu: 1602658 TotEn:    -9.35
@<TRIPOS>ATOM
      1 C1        -65.5065    0.8197  -27.9869 C.ar   1 LIG      -0.13100
      2 C2        -65.9684   -0.4168  -28.3894 C.ar   1 LIG       0.28900
      3 C3        -64.6155    0.8102  -26.9332 C.ar   1 LIG       0.28900
      4 C4        -64.7225   -1.4563  -26.7975 C.ar   1 LIG       0.50700
      5 N1        -65.5960   -1.5794  -27.8150 N.ar   1 LIG      -0.71900
      6 N2        -64.2004   -0.3135  -26.3126 N.ar   1 LIG      -0.71900
      7 H1        -65.8224    1.7367  -28.4660 H      1 LIG       0.11500
      8 H2        -66.6721   -0.5093  -29.2096 H      1 LIG       0.11400
      9 H3        -64.1987    1.7340  -26.5468 H      1 LIG       0.11400
     10 H4        -64.4069   -2.3743  -26.3169 H      1 LIG       0.14100
@<TRIPOS>BOND
      1       1       2 ar
      2       1       3 ar
      3       2       5 ar
      4       3       6 ar
      5       4       5 ar
      6       4       6 ar
      7       1       7 1
      8       2       8 1
      9       3       9 1
     10       4      10 1
@<TRIPOS>ALT_TYPE
CGenFF_4.0_ALT_TYPE_SET
CGenFF_4.0 1 CG2R61 2 CG2R61 3 CG2R61 4 CG2R64 5 NG2R62 6 NG2R62 7 HGR61 8 HGR62 9 HGR62 10 HGR62
@<TRIPOS>MOLECULE
pyrimidine
 10 10 0 0 0
****
USER_CHARGES
INVALID_CHARGES
Pose:  45 Cluster:  45 Fr_nu: 1807149 TotEn:    -9.15
@<TRIPOS>ATOM
      1 C1        -64.8367   -0.0649  -27.4889 C.ar   1 LIG      -0.13100
      2 C2        -64.0537    0.0278  -26.3562 C.ar   1 LIG       0.28900
      3 C3        -65.4575   -1.2810  -27.6876 C.ar   1 LIG       0.28900
      4 C4        -64.5409   -2.1172  -25.7830 C.ar   1 LIG       0.50700
      5 N1        -63.8831   -0.9824  -25.4783 N.ar   1 LIG      -0.71900
      6 N2        -65.3311   -2.3327  -26.8520 N.ar   1 LIG      -0.71900
      7 H1        -64.9557    0.7619  -28.1762 H      1 LIG       0.11500
      8 H2        -63.5262    0.9446  -26.1164 H      1 LIG       0.11400
      9 H3        -66.0924   -1.4488  -28.5509 H      1 LIG       0.11400
     10 H4        -64.4210   -2.9455  -25.0955 H      1 LIG       0.14100
@<TRIPOS>BOND
      1       1       2 ar
      2       1       3 ar
      3       2       5 ar
      4       3       6 ar
      5       4       5 ar
      6       4       6 ar
      7       1       7 1
      8       2       8 1
      9       3       9 1
     10       4      10 1
@<TRIPOS>ALT_TYPE
CGenFF_4.0_ALT_TYPE_SET
CGenFF_4.0 1 CG2R61 2 CG2R61 3 CG2R61 4 CG2R64 5 NG2R62 6 NG2R62 7 HGR61 8 HGR62 9 HGR62 10 HGR62
@<TRIPOS>MOLECULE
pyrimidine
 10 10 0 0 0
****
USER_CHARGES
INVALID_CHARGES
Pose:  46 Cluster:  46 Fr_nu: 155885 TotEn:    -9.03
@<TRIPOS>ATOM
      1 C1        -50.7903  -11.9838  -42.3840 C.ar   1 LIG      -0.13100
      2 C2        -50.9371  -10.7767  -43.0367 C.ar   1 LIG       0.28900
      3 C3        -49.5199  -12.5219  -42.4027 C.ar   1 LIG       0.28900
      4 C4        -48.7376  -10.7620  -43.6100 C.ar   1 LIG       0.50700
      5 N1        -49.9284  -10.1355  -43.6625 N.ar   1 LIG      -0.71900
      6 N2        -48.4663  -11.9360  -43.0086 N.ar   1 LIG      -0.71900
      7 H1        -51.6173  -12.4761  -41.8901 H      1 LIG       0.11500
      8 H2        -51.8991  -10.2771  -43.0755 H      1 LIG       0.11400
      9 H3        -49.3076  -13.4681  -41.9168 H      1 LIG       0.11400
     10 H4        -47.9096  -10.2698  -44.1054 H      1 LIG       0.14100
@<TRIPOS>BOND
      1       1       2 ar
      2       1       3 ar
      3       2       5 ar
      4       3       6 ar
      5       4       5 ar
      6       4       6 ar
      7       1       7 1
      8       2       8 1
      9       3       9 1
     10       4      10 1
@<TRIPOS>ALT_TYPE
CGenFF_4.0_ALT_TYPE_SET
CGenFF_4.0 1 CG2R61 2 CG2R61 3 CG2R61 4 CG2R64 5 NG2R62 6 NG2R62 7 HGR61 8 HGR62 9 HGR62 10 HGR62
@<TRIPOS>MOLECULE
pyrimidine
 10 10 0 0 0
****
USER_CHARGES
INVALID_CHARGES
Pose:  47 Cluster:  47 Fr_nu: 373689 TotEn:    -8.47
@<TRIPOS>ATOM
      1 C1        -74.2739   -7.9554  -53.6550 C.ar   1 LIG      -0.13100
      2 C2        -75.5960   -7.8400  -54.0332 C.ar   1 LIG       0.28900
      3 C3        -73.3825   -8.2225  -54.6739 C.ar   1 LIG       0.28900
      4 C4        -75.0605   -8.2324  -56.2072 C.ar   1 LIG       0.50700
      5 N1        -76.0261   -7.9731  -55.3051 N.ar   1 LIG      -0.71900
      6 N2        -73.7425   -8.3679  -55.9660 N.ar   1 LIG      -0.71900
      7 H1        -73.9569   -7.8439  -52.6267 H      1 LIG       0.11500
      8 H2        -76.3691   -7.6313  -53.3018 H      1 LIG       0.11400
      9 H3        -72.3221   -8.3310  -54.4733 H      1 LIG       0.11400
     10 H4        -75.3778   -8.3452  -57.2367 H      1 LIG       0.14100
@<TRIPOS>BOND
      1       1       2 ar
      2       1       3 ar
      3       2       5 ar
      4       3       6 ar
      5       4       5 ar
      6       4       6 ar
      7       1       7 1
      8       2       8 1
      9       3       9 1
     10       4      10 1
@<TRIPOS>ALT_TYPE
CGenFF_4.0_ALT_TYPE_SET
CGenFF_4.0 1 CG2R61 2 CG2R61 3 CG2R61 4 CG2R64 5 NG2R62 6 NG2R62 7 HGR61 8 HGR62 9 HGR62 10 HGR62
@<TRIPOS>MOLECULE
pyrimidine
 10 10 0 0 0
****
USER_CHARGES
INVALID_CHARGES
Pose:  48 Cluster:  48 Fr_nu: 518040 TotEn:    -8.20
@<TRIPOS>ATOM
      1 C1        -74.6040  -22.5896  -42.4424 C.ar   1 LIG      -0.13100
      2 C2        -75.4592  -23.6535  -42.2396 C.ar   1 LIG       0.28900
      3 C3        -74.0512  -22.4999  -43.7035 C.ar   1 LIG       0.28900
      4 C4        -75.1565  -24.3689  -44.3759 C.ar   1 LIG       0.50700
      5 N1        -75.7590  -24.5654  -43.1877 N.ar   1 LIG      -0.71900
      6 N2        -74.3063  -23.3753  -44.6979 N.ar   1 LIG      -0.71900
      7 H1        -74.3813  -21.8728  -41.6634 H      1 LIG       0.11500
      8 H2        -75.9413  -23.8065  -41.2802 H      1 LIG       0.11400
      9 H3        -73.3667  -21.6976  -43.9567 H      1 LIG       0.11400
     10 H4        -75.3785  -25.0871  -45.1557 H      1 LIG       0.14100
@<TRIPOS>BOND
      1       1       2 ar
      2       1       3 ar
      3       2       5 ar
      4       3       6 ar
      5       4       5 ar
      6       4       6 ar
      7       1       7 1
      8       2       8 1
      9       3       9 1
     10       4      10 1
@<TRIPOS>ALT_TYPE
CGenFF_4.0_ALT_TYPE_SET
CGenFF_4.0 1 CG2R61 2 CG2R61 3 CG2R61 4 CG2R64 5 NG2R62 6 NG2R62 7 HGR61 8 HGR62 9 HGR62 10 HGR62
@<TRIPOS>MOLECULE
pyrimidine
 10 10 0 0 0
****
USER_CHARGES
INVALID_CHARGES
Pose:  49 Cluster:  49 Fr_nu:   9291 TotEn:    -7.98
@<TRIPOS>ATOM
      1 C1        -50.1487  -11.0845  -27.2805 C.ar   1 LIG      -0.13100
      2 C2        -49.5485  -10.7943  -26.0722 C.ar   1 LIG       0.28900
      3 C3        -50.0444  -12.3951  -27.6994 C.ar   1 LIG       0.28900
      4 C4        -48.8622  -12.9487  -25.8386 C.ar   1 LIG       0.50700
      5 N1        -48.8945  -11.7055  -25.3222 N.ar   1 LIG      -0.71900
      6 N2        -49.4059  -13.3568  -27.0011 N.ar   1 LIG      -0.71900
      7 H1        -50.6669  -10.3334  -27.8615 H      1 LIG       0.11500
      8 H2        -49.5779   -9.7909  -25.6616 H      1 LIG       0.11400
      9 H3        -50.4840  -12.7177  -28.6370 H      1 LIG       0.11400
     10 H4        -48.3424  -13.7006  -25.2575 H      1 LIG       0.14100
@<TRIPOS>BOND
      1       1       2 ar
      2       1       3 ar
      3       2       5 ar
      4       3       6 ar
      5       4       5 ar
      6       4       6 ar
      7       1       7 1
      8       2       8 1
      9       3       9 1
     10       4      10 1
@<TRIPOS>ALT_TYPE
CGenFF_4.0_ALT_TYPE_SET
CGenFF_4.0 1 CG2R61 2 CG2R61 3 CG2R61 4 CG2R64 5 NG2R62 6 NG2R62 7 HGR61 8 HGR62 9 HGR62 10 HGR62
@<TRIPOS>MOLECULE
pyrimidine
 10 10 0 0 0
****
USER_CHARGES
INVALID_CHARGES
Pose:  50 Cluster:  50 Fr_nu: 184934 TotEn:    -7.90
@<TRIPOS>ATOM
      1 C1        -48.2991  -10.9853  -43.5461 C.ar   1 LIG      -0.13100
      2 C2        -49.3110  -10.2887  -44.1747 C.ar   1 LIG       0.28900
      3 C3        -48.7068  -11.9879  -42.6901 C.ar   1 LIG       0.28900
      4 C4        -50.8923  -11.5445  -43.1309 C.ar   1 LIG       0.50700
      5 N1        -50.6231  -10.5427  -43.9896 N.ar   1 LIG      -0.71900
      6 N2        -49.9997  -12.2957  -42.4579 N.ar   1 LIG      -0.71900
      7 H1        -47.2544  -10.7600  -43.7132 H      1 LIG       0.11500
      8 H2        -49.0877   -9.4826  -44.8652 H      1 LIG       0.11400
      9 H3        -47.9832  -12.5893  -42.1505 H      1 LIG       0.11400
     10 H4        -51.9383  -11.7696  -42.9625 H      1 LIG       0.14100
@<TRIPOS>BOND
      1       1       2 ar
      2       1       3 ar
      3       2       5 ar
      4       3       6 ar
      5       4       5 ar
      6       4       6 ar
      7       1       7 1
      8       2       8 1
      9       3       9 1
     10       4      10 1
@<TRIPOS>ALT_TYPE
CGenFF_4.0_ALT_TYPE_SET
CGenFF_4.0 1 CG2R61 2 CG2R61 3 CG2R61 4 CG2R64 5 NG2R62 6 NG2R62 7 HGR61 8 HGR62 9 HGR62 10 HGR62
@<TRIPOS>MOLECULE
pyrimidine
 10 10 0 0 0
****
USER_CHARGES
INVALID_CHARGES
Pose:  51 Cluster:  51 Fr_nu: 2240533 TotEn:    -7.83
@<TRIPOS>ATOM
      1 C1        -74.7975  -22.6962  -42.1902 C.ar   1 LIG      -0.13100
      2 C2        -74.4792  -22.0748  -43.3807 C.ar   1 LIG       0.28900
      3 C3        -73.9696  -23.7360  -41.8195 C.ar   1 LIG       0.28900
      4 C4        -72.7036  -23.4605  -43.6873 C.ar   1 LIG       0.50700
      5 N1        -73.4355  -22.4325  -44.1572 N.ar   1 LIG      -0.71900
      6 N2        -72.9098  -24.1464  -42.5468 N.ar   1 LIG      -0.71900
      7 H1        -75.6411  -22.3884  -41.5872 H      1 LIG       0.11500
      8 H2        -75.0728  -21.2474  -43.7539 H      1 LIG       0.11400
      9 H3        -74.1410  -24.2850  -40.9000 H      1 LIG       0.11400
     10 H4        -71.8595  -23.7696  -44.2915 H      1 LIG       0.14100
@<TRIPOS>BOND
      1       1       2 ar
      2       1       3 ar
      3       2       5 ar
      4       3       6 ar
      5       4       5 ar
      6       4       6 ar
      7       1       7 1
      8       2       8 1
      9       3       9 1
     10       4      10 1
@<TRIPOS>ALT_TYPE
CGenFF_4.0_ALT_TYPE_SET
CGenFF_4.0 1 CG2R61 2 CG2R61 3 CG2R61 4 CG2R64 5 NG2R62 6 NG2R62 7 HGR61 8 HGR62 9 HGR62 10 HGR62
@<TRIPOS>MOLECULE
pyrimidine
 10 10 0 0 0
****
USER_CHARGES
INVALID_CHARGES
Pose:  52 Cluster:  52 Fr_nu: 911811 TotEn:    -7.60
@<TRIPOS>ATOM
      1 C1        -46.7700  -10.3656  -39.4384 C.ar   1 LIG      -0.13100
      2 C2        -46.6976   -9.1621  -38.7669 C.ar   1 LIG       0.28900
      3 C3        -45.8200  -11.3030  -39.0879 C.ar   1 LIG       0.28900
      4 C4        -44.9025   -9.8799  -37.5713 C.ar   1 LIG       0.50700
      5 N1        -45.7734   -8.8844  -37.8240 N.ar   1 LIG      -0.71900
      6 N2        -44.8679  -11.0929  -38.1553 N.ar   1 LIG      -0.71900
      7 H1        -47.5223  -10.5613  -40.1907 H      1 LIG       0.11500
      8 H2        -47.4020   -8.3641  -38.9750 H      1 LIG       0.11400
      9 H3        -45.7970  -12.2782  -39.5621 H      1 LIG       0.11400
     10 H4        -44.1484   -9.6838  -36.8189 H      1 LIG       0.14100
@<TRIPOS>BOND
      1       1       2 ar
      2       1       3 ar
      3       2       5 ar
      4       3       6 ar
      5       4       5 ar
      6       4       6 ar
      7       1       7 1
      8       2       8 1
      9       3       9 1
     10       4      10 1
@<TRIPOS>ALT_TYPE
CGenFF_4.0_ALT_TYPE_SET
CGenFF_4.0 1 CG2R61 2 CG2R61 3 CG2R61 4 CG2R64 5 NG2R62 6 NG2R62 7 HGR61 8 HGR62 9 HGR62 10 HGR62
@<TRIPOS>MOLECULE
pyrimidine
 10 10 0 0 0
****
USER_CHARGES
INVALID_CHARGES
Pose:  53 Cluster:  53 Fr_nu: 2660018 TotEn:    -7.59
@<TRIPOS>ATOM
      1 C1        -49.8197  -11.7948  -44.9012 C.ar   1 LIG      -0.13100
      2 C2        -50.5081  -10.8866  -44.1229 C.ar   1 LIG       0.28900
      3 C3        -50.5957  -12.7291  -45.5560 C.ar   1 LIG       0.28900
      4 C4        -52.4948  -11.8427  -44.6759 C.ar   1 LIG       0.50700
      5 N1        -51.8504  -10.8816  -43.9871 N.ar   1 LIG      -0.71900
      6 N2        -51.9408  -12.7826  -45.4654 N.ar   1 LIG      -0.71900
      7 H1        -48.7419  -11.7755  -44.9919 H      1 LIG       0.11500
      8 H2        -49.9833  -10.1149  -43.5703 H      1 LIG       0.11400
      9 H3        -50.1436  -13.4840  -46.1902 H      1 LIG       0.11400
     10 H4        -53.5739  -11.8629  -44.5843 H      1 LIG       0.14100
@<TRIPOS>BOND
      1       1       2 ar
      2       1       3 ar
      3       2       5 ar
      4       3       6 ar
      5       4       5 ar
      6       4       6 ar
      7       1       7 1
      8       2       8 1
      9       3       9 1
     10       4      10 1
@<TRIPOS>ALT_TYPE
CGenFF_4.0_ALT_TYPE_SET
CGenFF_4.0 1 CG2R61 2 CG2R61 3 CG2R61 4 CG2R64 5 NG2R62 6 NG2R62 7 HGR61 8 HGR62 9 HGR62 10 HGR62
@<TRIPOS>MOLECULE
pyrimidine
 10 10 0 0 0
****
USER_CHARGES
INVALID_CHARGES
Pose:  54 Cluster:  54 Fr_nu:  24793 TotEn:    -7.16
@<TRIPOS>ATOM
      1 C1        -70.4082    3.8318  -47.2921 C.ar   1 LIG      -0.13100
      2 C2        -70.1479    4.8511  -48.1853 C.ar   1 LIG       0.28900
      3 C3        -71.1537    2.7810  -47.7860 C.ar   1 LIG       0.28900
      4 C4        -71.2944    3.7738  -49.8260 C.ar   1 LIG       0.50700
      5 N1        -70.5771    4.8545  -49.4644 N.ar   1 LIG      -0.71900
      6 N2        -71.6150    2.7190  -49.0524 N.ar   1 LIG      -0.71900
      7 H1        -70.0512    3.8552  -46.2712 H      1 LIG       0.11500
      8 H2        -69.5696    5.7191  -47.8879 H      1 LIG       0.11400
      9 H3        -71.4091    1.9344  -47.1579 H      1 LIG       0.11400
     10 H4        -71.6529    3.7506  -50.8478 H      1 LIG       0.14100
@<TRIPOS>BOND
      1       1       2 ar
      2       1       3 ar
      3       2       5 ar
      4       3       6 ar
      5       4       5 ar
      6       4       6 ar
      7       1       7 1
      8       2       8 1
      9       3       9 1
     10       4      10 1
@<TRIPOS>ALT_TYPE
CGenFF_4.0_ALT_TYPE_SET
CGenFF_4.0 1 CG2R61 2 CG2R61 3 CG2R61 4 CG2R64 5 NG2R62 6 NG2R62 7 HGR61 8 HGR62 9 HGR62 10 HGR62
@<TRIPOS>MOLECULE
pyrimidine
 10 10 0 0 0
****
USER_CHARGES
INVALID_CHARGES
Pose:  55 Cluster:  55 Fr_nu: 4139861 TotEn:    -7.07
@<TRIPOS>ATOM
      1 C1        -50.5049    8.3898  -31.2809 C.ar   1 LIG      -0.13100
      2 C2        -50.3250    9.5943  -31.9300 C.ar   1 LIG       0.28900
      3 C3        -50.4721    8.4436  -29.9025 C.ar   1 LIG       0.28900
      4 C4        -50.1164   10.6882  -29.9483 C.ar   1 LIG       0.50700
      5 N1        -50.1275   10.7670  -31.2926 N.ar   1 LIG      -0.71900
      6 N2        -50.2791    9.5798  -29.2010 N.ar   1 LIG      -0.71900
      7 H1        -50.6613    7.4638  -31.8178 H      1 LIG       0.11500
      8 H2        -50.3348    9.6511  -33.0130 H      1 LIG       0.11400
      9 H3        -50.6033    7.5473  -29.3060 H      1 LIG       0.11400
     10 H4        -49.9588   11.6151  -29.4106 H      1 LIG       0.14100
@<TRIPOS>BOND
      1       1       2 ar
      2       1       3 ar
      3       2       5 ar
      4       3       6 ar
      5       4       5 ar
      6       4       6 ar
      7       1       7 1
      8       2       8 1
      9       3       9 1
     10       4      10 1
@<TRIPOS>ALT_TYPE
CGenFF_4.0_ALT_TYPE_SET
CGenFF_4.0 1 CG2R61 2 CG2R61 3 CG2R61 4 CG2R64 5 NG2R62 6 NG2R62 7 HGR61 8 HGR62 9 HGR62 10 HGR62
@<TRIPOS>MOLECULE
pyrimidine
 10 10 0 0 0
****
USER_CHARGES
INVALID_CHARGES
Pose:  56 Cluster:  56 Fr_nu: 1126066 TotEn:    -6.99
@<TRIPOS>ATOM
      1 C1        -49.4952  -12.1025  -25.2232 C.ar   1 LIG      -0.13100
      2 C2        -48.6841  -12.0257  -24.1093 C.ar   1 LIG       0.28900
      3 C3        -49.5625  -10.9591  -25.9927 C.ar   1 LIG       0.28900
      4 C4        -48.1364   -9.8736  -24.5944 C.ar   1 LIG       0.50700
      5 N1        -47.9877  -10.9230  -23.7638 N.ar   1 LIG      -0.71900
      6 N2        -48.8941   -9.8226  -25.7067 N.ar   1 LIG      -0.71900
      7 H1        -50.0427  -13.0004  -25.4764 H      1 LIG       0.11500
      8 H2        -48.5686  -12.8745  -23.4440 H      1 LIG       0.11400
      9 H3        -50.1749  -10.9239  -26.8872 H      1 LIG       0.11400
     10 H4        -47.5892   -8.9741  -24.3404 H      1 LIG       0.14100
@<TRIPOS>BOND
      1       1       2 ar
      2       1       3 ar
      3       2       5 ar
      4       3       6 ar
      5       4       5 ar
      6       4       6 ar
      7       1       7 1
      8       2       8 1
      9       3       9 1
     10       4      10 1
@<TRIPOS>ALT_TYPE
CGenFF_4.0_ALT_TYPE_SET
CGenFF_4.0 1 CG2R61 2 CG2R61 3 CG2R61 4 CG2R64 5 NG2R62 6 NG2R62 7 HGR61 8 HGR62 9 HGR62 10 HGR62
@<TRIPOS>MOLECULE
pyrimidine
 10 10 0 0 0
****
USER_CHARGES
INVALID_CHARGES
Pose:  57 Cluster:  57 Fr_nu: 790131 TotEn:    -6.82
@<TRIPOS>ATOM
      1 C1        -75.3719   -8.7547  -52.9895 C.ar   1 LIG      -0.13100
      2 C2        -76.5552   -8.3006  -53.5354 C.ar   1 LIG       0.28900
      3 C3        -74.2318   -8.4652  -53.7110 C.ar   1 LIG       0.28900
      4 C4        -75.4506   -7.3962  -55.3043 C.ar   1 LIG       0.50700
      5 N1        -76.6314   -7.6156  -54.6952 N.ar   1 LIG      -0.71900
      6 N2        -74.2345   -7.7856  -54.8765 N.ar   1 LIG      -0.71900
      7 H1        -75.3401   -9.3021  -52.0571 H      1 LIG       0.11500
      8 H2        -77.5032   -8.4806  -53.0400 H      1 LIG       0.11400
      9 H3        -73.2551   -8.7820  -53.3615 H      1 LIG       0.11400
     10 H4        -75.4823   -6.8491  -56.2385 H      1 LIG       0.14100
@<TRIPOS>BOND
      1       1       2 ar
      2       1       3 ar
      3       2       5 ar
      4       3       6 ar
      5       4       5 ar
      6       4       6 ar
      7       1       7 1
      8       2       8 1
      9       3       9 1
     10       4      10 1
@<TRIPOS>ALT_TYPE
CGenFF_4.0_ALT_TYPE_SET
CGenFF_4.0 1 CG2R61 2 CG2R61 3 CG2R61 4 CG2R64 5 NG2R62 6 NG2R62 7 HGR61 8 HGR62 9 HGR62 10 HGR62
@<TRIPOS>MOLECULE
pyrimidine
 10 10 0 0 0
****
USER_CHARGES
INVALID_CHARGES
Pose:  58 Cluster:  58 Fr_nu: 2431286 TotEn:    -6.70
@<TRIPOS>ATOM
      1 C1        -49.0646  -11.5943  -44.0856 C.ar   1 LIG      -0.13100
      2 C2        -49.9736  -12.6019  -44.3366 C.ar   1 LIG       0.28900
      3 C3        -49.6058  -10.3822  -43.7089 C.ar   1 LIG       0.28900
      4 C4        -51.7136  -11.2205  -43.8557 C.ar   1 LIG       0.50700
      5 N1        -51.3100  -12.4492  -44.2311 N.ar   1 LIG      -0.71900
      6 N2        -50.9305  -10.1592  -43.5836 N.ar   1 LIG      -0.71900
      7 H1        -47.9974  -11.7449  -44.1783 H      1 LIG       0.11500
      8 H2        -49.6422  -13.5894  -44.6388 H      1 LIG       0.11400
      9 H3        -48.9700   -9.5309  -43.4914 H      1 LIG       0.11400
     10 H4        -52.7822  -11.0692  -43.7639 H      1 LIG       0.14100
@<TRIPOS>BOND
      1       1       2 ar
      2       1       3 ar
      3       2       5 ar
      4       3       6 ar
      5       4       5 ar
      6       4       6 ar
      7       1       7 1
      8       2       8 1
      9       3       9 1
     10       4      10 1
@<TRIPOS>ALT_TYPE
CGenFF_4.0_ALT_TYPE_SET
CGenFF_4.0 1 CG2R61 2 CG2R61 3 CG2R61 4 CG2R64 5 NG2R62 6 NG2R62 7 HGR61 8 HGR62 9 HGR62 10 HGR62
@<TRIPOS>MOLECULE
pyrimidine
 10 10 0 0 0
****
USER_CHARGES
INVALID_CHARGES
Pose:  59 Cluster:  59 Fr_nu:   9241 TotEn:    -6.18
@<TRIPOS>ATOM
      1 C1        -49.8940  -12.6647  -25.8749 C.ar   1 LIG      -0.13100
      2 C2        -49.6864  -11.3423  -25.5396 C.ar   1 LIG       0.28900
      3 C3        -50.1314  -12.9115  -27.2116 C.ar   1 LIG       0.28900
      4 C4        -49.9483  -10.7001  -27.7043 C.ar   1 LIG       0.50700
      5 N1        -49.7066  -10.3307  -26.4321 N.ar   1 LIG      -0.71900
      6 N2        -50.1659  -11.9496  -28.1570 N.ar   1 LIG      -0.71900
      7 H1        -49.8723  -13.4563  -25.1379 H      1 LIG       0.11500
      8 H2        -49.4924  -11.0511  -24.5129 H      1 LIG       0.11400
      9 H3        -50.3065  -13.9201  -27.5701 H      1 LIG       0.11400
     10 H4        -49.9712   -9.9075  -28.4422 H      1 LIG       0.14100
@<TRIPOS>BOND
      1       1       2 ar
      2       1       3 ar
      3       2       5 ar
      4       3       6 ar
      5       4       5 ar
      6       4       6 ar
      7       1       7 1
      8       2       8 1
      9       3       9 1
     10       4      10 1
@<TRIPOS>ALT_TYPE
CGenFF_4.0_ALT_TYPE_SET
CGenFF_4.0 1 CG2R61 2 CG2R61 3 CG2R61 4 CG2R64 5 NG2R62 6 NG2R62 7 HGR61 8 HGR62 9 HGR62 10 HGR62
@<TRIPOS>MOLECULE
pyrimidine
 10 10 0 0 0
****
USER_CHARGES
INVALID_CHARGES
Pose:  60 Cluster:  60 Fr_nu: 3412321 TotEn:    -5.59
@<TRIPOS>ATOM
      1 C1        -51.7425    4.5119  -18.1367 C.ar   1 LIG      -0.13100
      2 C2        -51.7339    3.1510  -17.9080 C.ar   1 LIG       0.28900
      3 C3        -52.9902    5.0909  -18.2469 C.ar   1 LIG       0.28900
      4 C4        -54.0060    3.0839  -17.9200 C.ar   1 LIG       0.50700
      5 N1        -52.8510    2.4031  -17.7938 N.ar   1 LIG      -0.71900
      6 N2        -54.1470    4.4044  -18.1436 N.ar   1 LIG      -0.71900
      7 H1        -50.8306    5.0873  -18.2242 H      1 LIG       0.11500
      8 H2        -50.8002    2.6083  -17.8075 H      1 LIG       0.11400
      9 H3        -53.0974    6.1550  -18.4275 H      1 LIG       0.11400
     10 H4        -54.9192    2.5078  -17.8336 H      1 LIG       0.14100
@<TRIPOS>BOND
      1       1       2 ar
      2       1       3 ar
      3       2       5 ar
      4       3       6 ar
      5       4       5 ar
      6       4       6 ar
      7       1       7 1
      8       2       8 1
      9       3       9 1
     10       4      10 1
@<TRIPOS>ALT_TYPE
CGenFF_4.0_ALT_TYPE_SET
CGenFF_4.0 1 CG2R61 2 CG2R61 3 CG2R61 4 CG2R64 5 NG2R62 6 NG2R62 7 HGR61 8 HGR62 9 HGR62 10 HGR62
@<TRIPOS>MOLECULE
pyrimidine
 10 10 0 0 0
****
USER_CHARGES
INVALID_CHARGES
Pose:  61 Cluster:  61 Fr_nu: 4104723 TotEn:    -3.73
@<TRIPOS>ATOM
      1 C1        -51.4918    8.8931  -31.3562 C.ar   1 LIG      -0.13100
      2 C2        -50.9507    8.9658  -30.0887 C.ar   1 LIG       0.28900
      3 C3        -52.4875    9.8073  -31.6336 C.ar   1 LIG       0.28900
      4 C4        -52.3222   10.6961  -29.5480 C.ar   1 LIG       0.50700
      5 N1        -51.3435    9.8582  -29.1562 N.ar   1 LIG      -0.71900
      6 N2        -52.9291   10.7261  -30.7499 N.ar   1 LIG      -0.71900
      7 H1        -51.1574    8.1667  -32.0846 H      1 LIG       0.11500
      8 H2        -50.1627    8.2880  -29.7791 H      1 LIG       0.11400
      9 H3        -52.9730    9.8263  -32.6033 H      1 LIG       0.11400
     10 H4        -52.6579   11.4228  -28.8184 H      1 LIG       0.14100
@<TRIPOS>BOND
      1       1       2 ar
      2       1       3 ar
      3       2       5 ar
      4       3       6 ar
      5       4       5 ar
      6       4       6 ar
      7       1       7 1
      8       2       8 1
      9       3       9 1
     10       4      10 1
@<TRIPOS>ALT_TYPE
CGenFF_4.0_ALT_TYPE_SET
CGenFF_4.0 1 CG2R61 2 CG2R61 3 CG2R61 4 CG2R64 5 NG2R62 6 NG2R62 7 HGR61 8 HGR62 9 HGR62 10 HGR62
@<TRIPOS>MOLECULE
pyrimidine
 10 10 0 0 0
****
USER_CHARGES
INVALID_CHARGES
Pose:  62 Cluster:  62 Fr_nu: 4072016 TotEn:    -3.22
@<TRIPOS>ATOM
      1 C1        -52.6786    9.3251  -31.3562 C.ar   1 LIG      -0.13100
      2 C2        -52.7699    9.5833  -30.0036 C.ar   1 LIG       0.28900
      3 C3        -51.5247    9.7654  -31.9715 C.ar   1 LIG       0.28900
      4 C4        -50.7373   10.6009  -30.0097 C.ar   1 LIG       0.50700
      5 N1        -51.8144   10.2213  -29.2962 N.ar   1 LIG      -0.71900
      6 N2        -50.5299   10.4092  -31.3265 N.ar   1 LIG      -0.71900
      7 H1        -53.4607    8.8112  -31.8987 H      1 LIG       0.11500
      8 H2        -53.6402    9.2751  -29.4345 H      1 LIG       0.11400
      9 H3        -51.3635    9.6084  -33.0326 H      1 LIG       0.11400
     10 H4        -49.9545   11.1165  -29.4669 H      1 LIG       0.14100
@<TRIPOS>BOND
      1       1       2 ar
      2       1       3 ar
      3       2       5 ar
      4       3       6 ar
      5       4       5 ar
      6       4       6 ar
      7       1       7 1
      8       2       8 1
      9       3       9 1
     10       4      10 1
@<TRIPOS>ALT_TYPE
CGenFF_4.0_ALT_TYPE_SET
CGenFF_4.0 1 CG2R61 2 CG2R61 3 CG2R61 4 CG2R64 5 NG2R62 6 NG2R62 7 HGR61 8 HGR62 9 HGR62 10 HGR62
@<TRIPOS>MOLECULE
pyrimidine
 10 10 0 0 0
****
USER_CHARGES
INVALID_CHARGES
Pose:  63 Cluster:  63 Fr_nu: 4142639 TotEn:    -2.43
@<TRIPOS>ATOM
      1 C1        -50.3378    9.6323  -31.0064 C.ar   1 LIG      -0.13100
      2 C2        -49.8396   10.9076  -31.1798 C.ar   1 LIG       0.28900
      3 C3        -51.1459    9.4521  -29.9025 C.ar   1 LIG       0.28900
      4 C4        -50.9042   11.6324  -29.3068 C.ar   1 LIG       0.50700
      5 N1        -50.1035   11.9351  -30.3463 N.ar   1 LIG      -0.71900
      6 N2        -51.4510   10.4335  -29.0285 N.ar   1 LIG      -0.71900
      7 H1        -50.1095    8.8265  -31.6910 H      1 LIG       0.11500
      8 H2        -49.1949   11.1450  -32.0191 H      1 LIG       0.11400
      9 H3        -51.5831    8.4840  -29.6833 H      1 LIG       0.11400
     10 H4        -51.1320   12.4388  -28.6205 H      1 LIG       0.14100
@<TRIPOS>BOND
      1       1       2 ar
      2       1       3 ar
      3       2       5 ar
      4       3       6 ar
      5       4       5 ar
      6       4       6 ar
      7       1       7 1
      8       2       8 1
      9       3       9 1
     10       4      10 1
@<TRIPOS>ALT_TYPE
CGenFF_4.0_ALT_TYPE_SET
CGenFF_4.0 1 CG2R61 2 CG2R61 3 CG2R61 4 CG2R64 5 NG2R62 6 NG2R62 7 HGR61 8 HGR62 9 HGR62 10 HGR62
@<TRIPOS>MOLECULE
naphtalene
 18 19 0 0 0
****
USER_CHARGES
INVALID_CHARGES
Pose:   1 Cluster:   1 Fr_nu:  61749 TotEn:   -14.72
@<TRIPOS>ATOM
      1 C1        -78.1826  -15.9042  -50.2178 C.ar   1 LIG      -0.11500
      2 C2        -78.7861  -15.0194  -49.3292 C.ar   1 LIG      -0.11500
      3 C3        -76.6662  -12.1542  -52.9216 C.ar   1 LIG      -0.11500
      4 C4        -77.2698  -11.2694  -52.0329 C.ar   1 LIG      -0.11500
      5 C5        -77.5032  -15.4174  -51.3350 C.ar   1 LIG      -0.11700
      6 C6        -78.7127  -13.6445  -49.5541 C.ar   1 LIG      -0.11700
      7 C7        -76.7396  -13.5291  -52.6965 C.ar   1 LIG      -0.11700
      8 C8        -77.9492  -11.7560  -50.9157 C.ar   1 LIG      -0.11700
      9 C9        -77.4193  -14.0366  -51.5772 C.ar   1 LIG       0.00400
     10 C10       -78.0331  -13.1369  -50.6735 C.ar   1 LIG       0.00400
     11 H1        -78.2405  -16.9744  -50.0424 H      1 LIG       0.11500
     12 H2        -79.3145  -15.3993  -48.4596 H      1 LIG       0.11500
     13 H3        -76.1375  -11.7748  -53.7915 H      1 LIG       0.11500
     14 H4        -77.2127  -10.1994  -52.2096 H      1 LIG       0.11500
     15 H5        -77.0394  -16.1276  -52.0165 H      1 LIG       0.11500
     16 H6        -79.1913  -12.9712  -48.8461 H      1 LIG       0.11500
     17 H7        -76.2602  -14.2022  -53.4042 H      1 LIG       0.11500
     18 H8        -78.4139  -11.0461  -50.2345 H      1 LIG       0.11500
@<TRIPOS>BOND
      1       1       2 ar
      2       1       5 ar
      3       2       6 ar
      4       3       4 ar
      5       3       7 ar
      6       4       8 ar
      7       5       9 ar
      8       6      10 ar
      9       7       9 ar
     10       8      10 ar
     11       9      10 ar
     12       1      11 1
     13       2      12 1
     14       3      13 1
     15       4      14 1
     16       5      15 1
     17       6      16 1
     18       7      17 1
     19       8      18 1
@<TRIPOS>ALT_TYPE
CGenFF_4.0_ALT_TYPE_SET
CGenFF_4.0 1 CG2R61 2 CG2R61 3 CG2R61 4 CG2R61 5 CG2R61 6 CG2R61 7 CG2R61 8 CG2R61 9 CG2R61 10 CG2R61 11 HGR61 12 HGR61 13 HGR61 14 HGR61 15 HGR61 16 HGR61 17 HGR61 18 HGR61
@<TRIPOS>MOLECULE
naphtalene
 18 19 0 0 0
****
USER_CHARGES
INVALID_CHARGES
Pose:   2 Cluster:   2 Fr_nu:  64347 TotEn:   -13.82
@<TRIPOS>ATOM
      1 C1        -49.1207  -10.9214  -43.0885 C.ar   1 LIG      -0.11500
      2 C2        -50.3788  -10.7235  -42.5275 C.ar   1 LIG      -0.11500
      3 C3        -51.1983  -12.6113  -47.1506 C.ar   1 LIG      -0.11500
      4 C4        -52.4564  -12.4133  -46.5895 C.ar   1 LIG      -0.11500
      5 C5        -49.0050  -11.4403  -44.3785 C.ar   1 LIG      -0.11700
      6 C6        -51.5260  -11.0435  -43.2540 C.ar   1 LIG      -0.11700
      7 C7        -50.0511  -12.2912  -46.4240 C.ar   1 LIG      -0.11700
      8 C8        -52.5723  -11.8946  -45.2995 C.ar   1 LIG      -0.11700
      9 C9        -50.1490  -11.7681  -45.1243 C.ar   1 LIG       0.00400
     10 C10       -51.4283  -11.5668  -44.5537 C.ar   1 LIG       0.00400
     11 H1        -48.2280  -10.6727  -42.5222 H      1 LIG       0.11500
     12 H2        -50.4679  -10.3193  -41.5233 H      1 LIG       0.11500
     13 H3        -51.1086  -13.0154  -48.1551 H      1 LIG       0.11500
     14 H4        -53.3487  -12.6636  -47.1557 H      1 LIG       0.11500
     15 H5        -48.0113  -11.5871  -44.7968 H      1 LIG       0.11500
     16 H6        -52.4992  -10.8800  -42.7959 H      1 LIG       0.11500
     17 H7        -49.0781  -12.4540  -46.8827 H      1 LIG       0.11500
     18 H8        -53.5658  -11.7484  -44.8807 H      1 LIG       0.11500
@<TRIPOS>BOND
      1       1       2 ar
      2       1       5 ar
      3       2       6 ar
      4       3       4 ar
      5       3       7 ar
      6       4       8 ar
      7       5       9 ar
      8       6      10 ar
      9       7       9 ar
     10       8      10 ar
     11       9      10 ar
     12       1      11 1
     13       2      12 1
     14       3      13 1
     15       4      14 1
     16       5      15 1
     17       6      16 1
     18       7      17 1
     19       8      18 1
@<TRIPOS>ALT_TYPE
CGenFF_4.0_ALT_TYPE_SET
CGenFF_4.0 1 CG2R61 2 CG2R61 3 CG2R61 4 CG2R61 5 CG2R61 6 CG2R61 7 CG2R61 8 CG2R61 9 CG2R61 10 CG2R61 11 HGR61 12 HGR61 13 HGR61 14 HGR61 15 HGR61 16 HGR61 17 HGR61 18 HGR61
@<TRIPOS>MOLECULE
naphtalene
 18 19 0 0 0
****
USER_CHARGES
INVALID_CHARGES
Pose:   3 Cluster:   3 Fr_nu: 260700 TotEn:   -12.25
@<TRIPOS>ATOM
      1 C1        -80.9858  -19.5131  -30.2202 C.ar   1 LIG      -0.11500
      2 C2        -79.9216  -19.6986  -31.0977 C.ar   1 LIG      -0.11500
      3 C3        -83.7644  -22.3999  -32.9805 C.ar   1 LIG      -0.11500
      4 C4        -82.7001  -22.5852  -33.8579 C.ar   1 LIG      -0.11500
      5 C5        -82.2097  -20.1366  -30.4650 C.ar   1 LIG      -0.11700
      6 C6        -80.0770  -20.5081  -32.2232 C.ar   1 LIG      -0.11700
      7 C7        -83.6089  -21.5903  -31.8549 C.ar   1 LIG      -0.11700
      8 C8        -81.4762  -21.9617  -33.6133 C.ar   1 LIG      -0.11700
      9 C9        -82.3841  -20.9549  -31.5930 C.ar   1 LIG       0.00400
     10 C10       -81.3019  -21.1434  -32.4853 C.ar   1 LIG       0.00400
     11 H1        -80.8644  -18.8823  -29.3445 H      1 LIG       0.11500
     12 H2        -78.9692  -19.2129  -30.9061 H      1 LIG       0.11500
     13 H3        -84.7173  -22.8855  -33.1715 H      1 LIG       0.11500
     14 H4        -82.8226  -23.2150  -34.7342 H      1 LIG       0.11500
     15 H5        -83.0280  -19.9771  -29.7658 H      1 LIG       0.11500
     16 H6        -79.2315  -20.6394  -32.8952 H      1 LIG       0.11500
     17 H7        -84.4543  -21.4599  -31.1826 H      1 LIG       0.11500
     18 H8        -80.6580  -22.1205  -34.3128 H      1 LIG       0.11500
@<TRIPOS>BOND
      1       1       2 ar
      2       1       5 ar
      3       2       6 ar
      4       3       4 ar
      5       3       7 ar
      6       4       8 ar
      7       5       9 ar
      8       6      10 ar
      9       7       9 ar
     10       8      10 ar
     11       9      10 ar
     12       1      11 1
     13       2      12 1
     14       3      13 1
     15       4      14 1
     16       5      15 1
     17       6      16 1
     18       7      17 1
     19       8      18 1
@<TRIPOS>ALT_TYPE
CGenFF_4.0_ALT_TYPE_SET
CGenFF_4.0 1 CG2R61 2 CG2R61 3 CG2R61 4 CG2R61 5 CG2R61 6 CG2R61 7 CG2R61 8 CG2R61 9 CG2R61 10 CG2R61 11 HGR61 12 HGR61 13 HGR61 14 HGR61 15 HGR61 16 HGR61 17 HGR61 18 HGR61
@<TRIPOS>MOLECULE
naphtalene
 18 19 0 0 0
****
USER_CHARGES
INVALID_CHARGES
Pose:   4 Cluster:   4 Fr_nu:  55551 TotEn:   -12.15
@<TRIPOS>ATOM
      1 C1        -70.0888    4.2447  -47.5481 C.ar   1 LIG      -0.11500
      2 C2        -70.8721    3.2854  -48.1828 C.ar   1 LIG      -0.11500
      3 C3        -70.0065    6.8817  -51.6361 C.ar   1 LIG      -0.11500
      4 C4        -70.7898    5.9223  -52.2707 C.ar   1 LIG      -0.11500
      5 C5        -69.6752    5.3809  -48.2443 C.ar   1 LIG      -0.11700
      6 C6        -71.2449    3.4583  -49.5159 C.ar   1 LIG      -0.11700
      7 C7        -69.6337    6.7088  -50.3028 C.ar   1 LIG      -0.11700
      8 C8        -71.2034    4.7861  -51.5747 C.ar   1 LIG      -0.11700
      9 C9        -70.0410    5.5713  -49.5868 C.ar   1 LIG       0.00400
     10 C10       -70.8376    4.5956  -50.2321 C.ar   1 LIG       0.00400
     11 H1        -69.7984    4.1093  -46.5103 H      1 LIG       0.11500
     12 H2        -71.1938    2.4014  -47.6398 H      1 LIG       0.11500
     13 H3        -69.6845    7.7662  -52.1786 H      1 LIG       0.11500
     14 H4        -71.0787    6.0575  -53.3089 H      1 LIG       0.11500
     15 H5        -69.0629    6.1175  -47.7282 H      1 LIG       0.11500
     16 H6        -71.8580    2.6958  -49.9919 H      1 LIG       0.11500
     17 H7        -69.0213    7.4717  -49.8269 H      1 LIG       0.11500
     18 H8        -71.8150    4.0489  -52.0908 H      1 LIG       0.11500
@<TRIPOS>BOND
      1       1       2 ar
      2       1       5 ar
      3       2       6 ar
      4       3       4 ar
      5       3       7 ar
      6       4       8 ar
      7       5       9 ar
      8       6      10 ar
      9       7       9 ar
     10       8      10 ar
     11       9      10 ar
     12       1      11 1
     13       2      12 1
     14       3      13 1
     15       4      14 1
     16       5      15 1
     17       6      16 1
     18       7      17 1
     19       8      18 1
@<TRIPOS>ALT_TYPE
CGenFF_4.0_ALT_TYPE_SET
CGenFF_4.0 1 CG2R61 2 CG2R61 3 CG2R61 4 CG2R61 5 CG2R61 6 CG2R61 7 CG2R61 8 CG2R61 9 CG2R61 10 CG2R61 11 HGR61 12 HGR61 13 HGR61 14 HGR61 15 HGR61 16 HGR61 17 HGR61 18 HGR61
@<TRIPOS>MOLECULE
naphtalene
 18 19 0 0 0
****
USER_CHARGES
INVALID_CHARGES
Pose:   5 Cluster:   5 Fr_nu:  50839 TotEn:   -11.79
@<TRIPOS>ATOM
      1 C1        -70.6392   -0.5390  -30.6475 C.ar   1 LIG      -0.11500
      2 C2        -71.4287   -1.6843  -30.6896 C.ar   1 LIG      -0.11500
      3 C3        -74.0454    1.8996  -33.1221 C.ar   1 LIG      -0.11500
      4 C4        -74.8348    0.7543  -33.1641 C.ar   1 LIG      -0.11500
      5 C5        -71.0884    0.6412  -31.2407 C.ar   1 LIG      -0.11700
      6 C6        -72.6704   -1.6540  -31.3248 C.ar   1 LIG      -0.11700
      7 C7        -72.8036    1.8692  -32.4868 C.ar   1 LIG      -0.11700
      8 C8        -74.3857   -0.4260  -32.5711 C.ar   1 LIG      -0.11700
      9 C9        -72.3357    0.6900  -31.8845 C.ar   1 LIG       0.00400
     10 C10       -73.1384   -0.4748  -31.9273 C.ar   1 LIG       0.00400
     11 H1        -69.6724   -0.5634  -30.1533 H      1 LIG       0.11500
     12 H2        -71.0782   -2.6025  -30.2273 H      1 LIG       0.11500
     13 H3        -74.3955    2.8184  -33.5842 H      1 LIG       0.11500
     14 H4        -75.8009    0.7789  -33.6597 H      1 LIG       0.11500
     15 H5        -70.4543    1.5243  -31.1960 H      1 LIG       0.11500
     16 H6        -73.2711   -2.5609  -31.3451 H      1 LIG       0.11500
     17 H7        -72.2035    2.7765  -32.4659 H      1 LIG       0.11500
     18 H8        -75.0193   -1.3095  -32.6163 H      1 LIG       0.11500
@<TRIPOS>BOND
      1       1       2 ar
      2       1       5 ar
      3       2       6 ar
      4       3       4 ar
      5       3       7 ar
      6       4       8 ar
      7       5       9 ar
      8       6      10 ar
      9       7       9 ar
     10       8      10 ar
     11       9      10 ar
     12       1      11 1
     13       2      12 1
     14       3      13 1
     15       4      14 1
     16       5      15 1
     17       6      16 1
     18       7      17 1
     19       8      18 1
@<TRIPOS>ALT_TYPE
CGenFF_4.0_ALT_TYPE_SET
CGenFF_4.0 1 CG2R61 2 CG2R61 3 CG2R61 4 CG2R61 5 CG2R61 6 CG2R61 7 CG2R61 8 CG2R61 9 CG2R61 10 CG2R61 11 HGR61 12 HGR61 13 HGR61 14 HGR61 15 HGR61 16 HGR61 17 HGR61 18 HGR61
@<TRIPOS>MOLECULE
naphtalene
 18 19 0 0 0
****
USER_CHARGES
INVALID_CHARGES
Pose:   6 Cluster:   6 Fr_nu:   1584 TotEn:   -11.72
@<TRIPOS>ATOM
      1 C1        -50.4834  -14.9197  -45.9828 C.ar   1 LIG      -0.11500
      2 C2        -51.8637  -14.7511  -45.9264 C.ar   1 LIG      -0.11500
      3 C3        -49.8785  -10.8133  -43.4441 C.ar   1 LIG      -0.11500
      4 C4        -51.2588  -10.6449  -43.3877 C.ar   1 LIG      -0.11500
      5 C5        -49.6405  -13.9849  -45.3809 C.ar   1 LIG      -0.11700
      6 C6        -52.4064  -13.6474  -45.2680 C.ar   1 LIG      -0.11700
      7 C7        -49.3358  -11.9172  -44.1025 C.ar   1 LIG      -0.11700
      8 C8        -52.1019  -11.5795  -43.9896 C.ar   1 LIG      -0.11700
      9 C9        -50.1693  -12.8679  -44.7139 C.ar   1 LIG       0.00400
     10 C10       -51.5730  -12.6965  -44.6566 C.ar   1 LIG       0.00400
     11 H1        -50.0615  -15.7788  -46.4960 H      1 LIG       0.11500
     12 H2        -52.5191  -15.4795  -46.3950 H      1 LIG       0.11500
     13 H3        -49.2224  -10.0852  -42.9754 H      1 LIG       0.11500
     14 H4        -51.6801   -9.7848  -42.8757 H      1 LIG       0.11500
     15 H5        -48.5645  -14.1367  -45.4379 H      1 LIG       0.11500
     16 H6        -53.4883  -13.5360  -45.2358 H      1 LIG       0.11500
     17 H7        -48.2540  -12.0288  -44.1338 H      1 LIG       0.11500
     18 H8        -53.1779  -11.4275  -43.9334 H      1 LIG       0.11500
@<TRIPOS>BOND
      1       1       2 ar
      2       1       5 ar
      3       2       6 ar
      4       3       4 ar
      5       3       7 ar
      6       4       8 ar
      7       5       9 ar
      8       6      10 ar
      9       7       9 ar
     10       8      10 ar
     11       9      10 ar
     12       1      11 1
     13       2      12 1
     14       3      13 1
     15       4      14 1
     16       5      15 1
     17       6      16 1
     18       7      17 1
     19       8      18 1
@<TRIPOS>ALT_TYPE
CGenFF_4.0_ALT_TYPE_SET
CGenFF_4.0 1 CG2R61 2 CG2R61 3 CG2R61 4 CG2R61 5 CG2R61 6 CG2R61 7 CG2R61 8 CG2R61 9 CG2R61 10 CG2R61 11 HGR61 12 HGR61 13 HGR61 14 HGR61 15 HGR61 16 HGR61 17 HGR61 18 HGR61
@<TRIPOS>MOLECULE
naphtalene
 18 19 0 0 0
****
USER_CHARGES
INVALID_CHARGES
Pose:   7 Cluster:   7 Fr_nu: 300255 TotEn:   -11.56
@<TRIPOS>ATOM
      1 C1        -60.7745   -3.9405  -55.1981 C.ar   1 LIG      -0.11500
      2 C2        -59.5692   -4.0069  -54.5055 C.ar   1 LIG      -0.11500
      3 C3        -60.2486   -8.5824  -56.5578 C.ar   1 LIG      -0.11500
      4 C4        -59.0433   -8.6487  -55.8652 C.ar   1 LIG      -0.11500
      5 C5        -61.2489   -5.0594  -55.8833 C.ar   1 LIG      -0.11700
      6 C6        -58.8337   -5.1923  -54.4953 C.ar   1 LIG      -0.11700
      7 C7        -60.9841   -7.3969  -56.5680 C.ar   1 LIG      -0.11700
      8 C8        -58.5687   -7.5298  -55.1801 C.ar   1 LIG      -0.11700
      9 C9        -60.5217   -6.2609  -55.8838 C.ar   1 LIG       0.00400
     10 C10       -59.2960   -6.3283  -55.1795 C.ar   1 LIG       0.00400
     11 H1        -61.3464   -3.0172  -55.2062 H      1 LIG       0.11500
     12 H2        -59.2009   -3.1353  -53.9722 H      1 LIG       0.11500
     13 H3        -60.6176   -9.4539  -57.0913 H      1 LIG       0.11500
     14 H4        -58.4711   -9.5718  -55.8587 H      1 LIG       0.11500
     15 H5        -62.1934   -4.9845  -56.4183 H      1 LIG       0.11500
     16 H6        -57.8944   -5.2217  -53.9468 H      1 LIG       0.11500
     17 H7        -61.9237   -7.3680  -57.1158 H      1 LIG       0.11500
     18 H8        -57.6239   -7.6043  -54.6456 H      1 LIG       0.11500
@<TRIPOS>BOND
      1       1       2 ar
      2       1       5 ar
      3       2       6 ar
      4       3       4 ar
      5       3       7 ar
      6       4       8 ar
      7       5       9 ar
      8       6      10 ar
      9       7       9 ar
     10       8      10 ar
     11       9      10 ar
     12       1      11 1
     13       2      12 1
     14       3      13 1
     15       4      14 1
     16       5      15 1
     17       6      16 1
     18       7      17 1
     19       8      18 1
@<TRIPOS>ALT_TYPE
CGenFF_4.0_ALT_TYPE_SET
CGenFF_4.0 1 CG2R61 2 CG2R61 3 CG2R61 4 CG2R61 5 CG2R61 6 CG2R61 7 CG2R61 8 CG2R61 9 CG2R61 10 CG2R61 11 HGR61 12 HGR61 13 HGR61 14 HGR61 15 HGR61 16 HGR61 17 HGR61 18 HGR61
@<TRIPOS>MOLECULE
naphtalene
 18 19 0 0 0
****
USER_CHARGES
INVALID_CHARGES
Pose:   8 Cluster:   8 Fr_nu: 390741 TotEn:   -11.52
@<TRIPOS>ATOM
      1 C1        -73.0780    9.5028  -44.5969 C.ar   1 LIG      -0.11500
      2 C2        -72.8777    8.1792  -44.2161 C.ar   1 LIG      -0.11500
      3 C3        -68.3356    9.9329  -45.5955 C.ar   1 LIG      -0.11500
      4 C4        -68.1354    8.6093  -45.2147 C.ar   1 LIG      -0.11500
      5 C5        -72.0013   10.2739  -45.0359 C.ar   1 LIG      -0.11700
      6 C6        -71.6002    7.6216  -44.2729 C.ar   1 LIG      -0.11700
      7 C7        -69.6133   10.4905  -45.5388 C.ar   1 LIG      -0.11700
      8 C8        -69.2120    7.8382  -44.7757 C.ar   1 LIG      -0.11700
      9 C9        -70.7085    9.7290  -45.0994 C.ar   1 LIG       0.00400
     10 C10       -70.5049    8.3831  -44.7122 C.ar   1 LIG       0.00400
     11 H1        -74.0727    9.9365  -44.5520 H      1 LIG       0.11500
     12 H2        -73.7167    7.5797  -43.8748 H      1 LIG       0.11500
     13 H3        -67.4970   10.5330  -45.9372 H      1 LIG       0.11500
     14 H4        -67.1403    8.1766  -45.2585 H      1 LIG       0.11500
     15 H5        -72.1812   11.3064  -45.3282 H      1 LIG       0.11500
     16 H6        -71.4669    6.5849  -43.9709 H      1 LIG       0.11500
     17 H7        -69.7464   11.5269  -45.8416 H      1 LIG       0.11500
     18 H8        -69.0323    6.8058  -44.4826 H      1 LIG       0.11500
@<TRIPOS>BOND
      1       1       2 ar
      2       1       5 ar
      3       2       6 ar
      4       3       4 ar
      5       3       7 ar
      6       4       8 ar
      7       5       9 ar
      8       6      10 ar
      9       7       9 ar
     10       8      10 ar
     11       9      10 ar
     12       1      11 1
     13       2      12 1
     14       3      13 1
     15       4      14 1
     16       5      15 1
     17       6      16 1
     18       7      17 1
     19       8      18 1
@<TRIPOS>ALT_TYPE
CGenFF_4.0_ALT_TYPE_SET
CGenFF_4.0 1 CG2R61 2 CG2R61 3 CG2R61 4 CG2R61 5 CG2R61 6 CG2R61 7 CG2R61 8 CG2R61 9 CG2R61 10 CG2R61 11 HGR61 12 HGR61 13 HGR61 14 HGR61 15 HGR61 16 HGR61 17 HGR61 18 HGR61
@<TRIPOS>MOLECULE
naphtalene
 18 19 0 0 0
****
USER_CHARGES
INVALID_CHARGES
Pose:   9 Cluster:   9 Fr_nu:  69325 TotEn:   -11.43
@<TRIPOS>ATOM
      1 C1        -47.3781  -11.6133  -23.4939 C.ar   1 LIG      -0.11500
      2 C2        -47.9821  -10.3734  -23.6801 C.ar   1 LIG      -0.11500
      3 C3        -49.6571  -13.3159  -27.4411 C.ar   1 LIG      -0.11500
      4 C4        -50.2611  -12.0760  -27.6271 C.ar   1 LIG      -0.11500
      5 C5        -47.6406  -12.6582  -24.3803 C.ar   1 LIG      -0.11700
      6 C6        -48.8509  -10.1736  -24.7532 C.ar   1 LIG      -0.11700
      7 C7        -48.7881  -13.5157  -26.3679 C.ar   1 LIG      -0.11700
      8 C8        -49.9987  -11.0310  -26.7408 C.ar   1 LIG      -0.11700
      9 C9        -48.5125  -12.4750  -25.4660 C.ar   1 LIG       0.00400
     10 C10       -49.1268  -11.2142  -25.6551 C.ar   1 LIG       0.00400
     11 H1        -46.7022  -11.7684  -22.6580 H      1 LIG       0.11500
     12 H2        -47.7769   -9.5605  -22.9897 H      1 LIG       0.11500
     13 H3        -49.8618  -14.1294  -28.1314 H      1 LIG       0.11500
     14 H4        -50.9379  -11.9219  -28.4624 H      1 LIG       0.11500
     15 H5        -47.1575  -13.6191  -24.2151 H      1 LIG       0.11500
     16 H6        -49.3116   -9.1960  -24.8797 H      1 LIG       0.11500
     17 H7        -48.3270  -14.4930  -26.2421 H      1 LIG       0.11500
     18 H8        -50.4823  -10.0702  -26.9054 H      1 LIG       0.11500
@<TRIPOS>BOND
      1       1       2 ar
      2       1       5 ar
      3       2       6 ar
      4       3       4 ar
      5       3       7 ar
      6       4       8 ar
      7       5       9 ar
      8       6      10 ar
      9       7       9 ar
     10       8      10 ar
     11       9      10 ar
     12       1      11 1
     13       2      12 1
     14       3      13 1
     15       4      14 1
     16       5      15 1
     17       6      16 1
     18       7      17 1
     19       8      18 1
@<TRIPOS>ALT_TYPE
CGenFF_4.0_ALT_TYPE_SET
CGenFF_4.0 1 CG2R61 2 CG2R61 3 CG2R61 4 CG2R61 5 CG2R61 6 CG2R61 7 CG2R61 8 CG2R61 9 CG2R61 10 CG2R61 11 HGR61 12 HGR61 13 HGR61 14 HGR61 15 HGR61 16 HGR61 17 HGR61 18 HGR61
@<TRIPOS>MOLECULE
naphtalene
 18 19 0 0 0
****
USER_CHARGES
INVALID_CHARGES
Pose:  10 Cluster:  10 Fr_nu:  23837 TotEn:   -11.37
@<TRIPOS>ATOM
      1 C1        -46.3215  -10.1073  -22.5994 C.ar   1 LIG      -0.11500
      2 C2        -46.7418  -11.4146  -22.3732 C.ar   1 LIG      -0.11500
      3 C3        -49.2335   -9.8442  -26.4883 C.ar   1 LIG      -0.11500
      4 C4        -49.6537  -11.1515  -26.2620 C.ar   1 LIG      -0.11500
      5 C5        -46.8334   -9.3858  -23.6783 C.ar   1 LIG      -0.11700
      6 C6        -47.6755  -12.0055  -23.2248 C.ar   1 LIG      -0.11700
      7 C7        -48.2998   -9.2533  -25.6365 C.ar   1 LIG      -0.11700
      8 C8        -49.1419  -11.8731  -25.1832 C.ar   1 LIG      -0.11700
      9 C9        -47.7740   -9.9648  -24.5458 C.ar   1 LIG       0.00400
     10 C10       -48.2013  -11.2942  -24.3157 C.ar   1 LIG       0.00400
     11 H1        -45.5941   -9.6480  -21.9364 H      1 LIG       0.11500
     12 H2        -46.3429  -11.9753  -21.5328 H      1 LIG       0.11500
     13 H3        -49.6322   -9.2828  -27.3285 H      1 LIG       0.11500
     14 H4        -50.3800  -11.6108  -26.9261 H      1 LIG       0.11500
     15 H5        -46.4902   -8.3655  -23.8362 H      1 LIG       0.11500
     16 H6        -47.9902  -13.0284  -23.0287 H      1 LIG       0.11500
     17 H7        -47.9858   -8.2302  -25.8324 H      1 LIG       0.11500
     18 H8        -49.4844  -12.8938  -25.0255 H      1 LIG       0.11500
@<TRIPOS>BOND
      1       1       2 ar
      2       1       5 ar
      3       2       6 ar
      4       3       4 ar
      5       3       7 ar
      6       4       8 ar
      7       5       9 ar
      8       6      10 ar
      9       7       9 ar
     10       8      10 ar
     11       9      10 ar
     12       1      11 1
     13       2      12 1
     14       3      13 1
     15       4      14 1
     16       5      15 1
     17       6      16 1
     18       7      17 1
     19       8      18 1
@<TRIPOS>ALT_TYPE
CGenFF_4.0_ALT_TYPE_SET
CGenFF_4.0 1 CG2R61 2 CG2R61 3 CG2R61 4 CG2R61 5 CG2R61 6 CG2R61 7 CG2R61 8 CG2R61 9 CG2R61 10 CG2R61 11 HGR61 12 HGR61 13 HGR61 14 HGR61 15 HGR61 16 HGR61 17 HGR61 18 HGR61
@<TRIPOS>MOLECULE
naphtalene
 18 19 0 0 0
****
USER_CHARGES
INVALID_CHARGES
Pose:  11 Cluster:  11 Fr_nu: 227707 TotEn:   -11.35
@<TRIPOS>ATOM
      1 C1        -45.5251  -10.4918  -37.8720 C.ar   1 LIG      -0.11500
      2 C2        -44.8011  -11.6461  -37.5887 C.ar   1 LIG      -0.11500
      3 C3        -47.0284  -12.4624  -42.0588 C.ar   1 LIG      -0.11500
      4 C4        -46.3044  -13.6167  -41.7754 C.ar   1 LIG      -0.11500
      5 C5        -46.2616  -10.4016  -39.0535 C.ar   1 LIG      -0.11700
      6 C6        -44.8109  -12.7146  -38.4856 C.ar   1 LIG      -0.11700
      7 C7        -47.0187  -11.3939  -41.1618 C.ar   1 LIG      -0.11700
      8 C8        -45.5678  -13.7070  -40.5940 C.ar   1 LIG      -0.11700
      9 C9        -46.2828  -11.4674  -39.9678 C.ar   1 LIG       0.00400
     10 C10       -45.5466  -12.6412  -39.6797 C.ar   1 LIG       0.00400
     11 H1        -45.5167   -9.6600  -37.1736 H      1 LIG       0.11500
     12 H2        -44.2283  -11.7154  -36.6685 H      1 LIG       0.11500
     13 H3        -47.6017  -12.3925  -42.9789 H      1 LIG       0.11500
     14 H4        -46.3121  -14.4475  -42.4748 H      1 LIG       0.11500
     15 H5        -46.8197   -9.4894  -39.2545 H      1 LIG       0.11500
     16 H6        -44.2381  -13.6074  -38.2435 H      1 LIG       0.11500
     17 H7        -47.5922  -10.5015  -41.4037 H      1 LIG       0.11500
     18 H8        -45.0090  -14.6188  -40.3931 H      1 LIG       0.11500
@<TRIPOS>BOND
      1       1       2 ar
      2       1       5 ar
      3       2       6 ar
      4       3       4 ar
      5       3       7 ar
      6       4       8 ar
      7       5       9 ar
      8       6      10 ar
      9       7       9 ar
     10       8      10 ar
     11       9      10 ar
     12       1      11 1
     13       2      12 1
     14       3      13 1
     15       4      14 1
     16       5      15 1
     17       6      16 1
     18       7      17 1
     19       8      18 1
@<TRIPOS>ALT_TYPE
CGenFF_4.0_ALT_TYPE_SET
CGenFF_4.0 1 CG2R61 2 CG2R61 3 CG2R61 4 CG2R61 5 CG2R61 6 CG2R61 7 CG2R61 8 CG2R61 9 CG2R61 10 CG2R61 11 HGR61 12 HGR61 13 HGR61 14 HGR61 15 HGR61 16 HGR61 17 HGR61 18 HGR61
@<TRIPOS>MOLECULE
naphtalene
 18 19 0 0 0
****
USER_CHARGES
INVALID_CHARGES
Pose:  12 Cluster:  12 Fr_nu:  42265 TotEn:   -11.27
@<TRIPOS>ATOM
      1 C1        -60.6428  -23.4547  -27.2350 C.ar   1 LIG      -0.11500
      2 C2        -60.6784  -22.1544  -26.7403 C.ar   1 LIG      -0.11500
      3 C3        -64.8289  -24.4354  -24.9574 C.ar   1 LIG      -0.11500
      4 C4        -64.8644  -23.1351  -24.4627 C.ar   1 LIG      -0.11500
      5 C5        -61.6641  -24.3508  -26.9180 C.ar   1 LIG      -0.11700
      6 C6        -61.7352  -21.7451  -25.9267 C.ar   1 LIG      -0.11700
      7 C7        -63.7721  -24.8447  -25.7711 C.ar   1 LIG      -0.11700
      8 C8        -63.8431  -22.2389  -24.7796 C.ar   1 LIG      -0.11700
      9 C9        -62.7356  -23.9560  -26.1004 C.ar   1 LIG       0.00400
     10 C10       -62.7716  -22.6337  -25.5973 C.ar   1 LIG       0.00400
     11 H1        -59.8196  -23.7729  -27.8679 H      1 LIG       0.11500
     12 H2        -59.8830  -21.4574  -26.9879 H      1 LIG       0.11500
     13 H3        -65.6243  -25.1329  -24.7102 H      1 LIG       0.11500
     14 H4        -65.6871  -22.8179  -23.8287 H      1 LIG       0.11500
     15 H5        -61.6155  -25.3624  -27.3156 H      1 LIG       0.11500
     16 H6        -61.7428  -20.7238  -25.5516 H      1 LIG       0.11500
     17 H7        -63.7651  -25.8657  -26.1468 H      1 LIG       0.11500
     18 H8        -63.8911  -21.2274  -24.3816 H      1 LIG       0.11500
@<TRIPOS>BOND
      1       1       2 ar
      2       1       5 ar
      3       2       6 ar
      4       3       4 ar
      5       3       7 ar
      6       4       8 ar
      7       5       9 ar
      8       6      10 ar
      9       7       9 ar
     10       8      10 ar
     11       9      10 ar
     12       1      11 1
     13       2      12 1
     14       3      13 1
     15       4      14 1
     16       5      15 1
     17       6      16 1
     18       7      17 1
     19       8      18 1
@<TRIPOS>ALT_TYPE
CGenFF_4.0_ALT_TYPE_SET
CGenFF_4.0 1 CG2R61 2 CG2R61 3 CG2R61 4 CG2R61 5 CG2R61 6 CG2R61 7 CG2R61 8 CG2R61 9 CG2R61 10 CG2R61 11 HGR61 12 HGR61 13 HGR61 14 HGR61 15 HGR61 16 HGR61 17 HGR61 18 HGR61
@<TRIPOS>MOLECULE
naphtalene
 18 19 0 0 0
****
USER_CHARGES
INVALID_CHARGES
Pose:  13 Cluster:  13 Fr_nu:  19849 TotEn:   -11.22
@<TRIPOS>ATOM
      1 C1        -57.3922    4.5815  -42.0240 C.ar   1 LIG      -0.11500
      2 C2        -58.2187    4.2391  -40.9579 C.ar   1 LIG      -0.11500
      3 C3        -60.8359    3.1550  -45.1512 C.ar   1 LIG      -0.11500
      4 C4        -61.6623    2.8127  -44.0850 C.ar   1 LIG      -0.11500
      5 C5        -57.8322    4.3992  -43.3354 C.ar   1 LIG      -0.11700
      6 C6        -59.4882    3.7133  -41.1989 C.ar   1 LIG      -0.11700
      7 C7        -59.5663    3.6810  -44.9101 C.ar   1 LIG      -0.11700
      8 C8        -61.2223    2.9949  -42.7736 C.ar   1 LIG      -0.11700
      9 C9        -59.1071    3.8711  -43.5966 C.ar   1 LIG       0.00400
     10 C10       -59.9475    3.5230  -42.5124 C.ar   1 LIG       0.00400
     11 H1        -56.4038    4.9903  -41.8357 H      1 LIG       0.11500
     12 H2        -57.8753    4.3816  -39.9373 H      1 LIG       0.11500
     13 H3        -61.1788    3.0129  -46.1722 H      1 LIG       0.11500
     14 H4        -62.6500    2.4027  -44.2738 H      1 LIG       0.11500
     15 H5        -57.1691    4.6734  -44.1533 H      1 LIG       0.11500
     16 H6        -60.1176    3.4532  -40.3503 H      1 LIG       0.11500
     17 H7        -58.9375    3.9418  -45.7588 H      1 LIG       0.11500
     18 H8        -61.8850    2.7200  -41.9555 H      1 LIG       0.11500
@<TRIPOS>BOND
      1       1       2 ar
      2       1       5 ar
      3       2       6 ar
      4       3       4 ar
      5       3       7 ar
      6       4       8 ar
      7       5       9 ar
      8       6      10 ar
      9       7       9 ar
     10       8      10 ar
     11       9      10 ar
     12       1      11 1
     13       2      12 1
     14       3      13 1
     15       4      14 1
     16       5      15 1
     17       6      16 1
     18       7      17 1
     19       8      18 1
@<TRIPOS>ALT_TYPE
CGenFF_4.0_ALT_TYPE_SET
CGenFF_4.0 1 CG2R61 2 CG2R61 3 CG2R61 4 CG2R61 5 CG2R61 6 CG2R61 7 CG2R61 8 CG2R61 9 CG2R61 10 CG2R61 11 HGR61 12 HGR61 13 HGR61 14 HGR61 15 HGR61 16 HGR61 17 HGR61 18 HGR61
@<TRIPOS>MOLECULE
naphtalene
 18 19 0 0 0
****
USER_CHARGES
INVALID_CHARGES
Pose:  14 Cluster:  14 Fr_nu: 107944 TotEn:   -11.15
@<TRIPOS>ATOM
      1 C1        -55.0343    5.3870  -38.2168 C.ar   1 LIG      -0.11500
      2 C2        -56.2827    5.1689  -37.6417 C.ar   1 LIG      -0.11500
      3 C3        -56.0087    2.0319  -41.6031 C.ar   1 LIG      -0.11500
      4 C4        -57.2571    1.8139  -41.0278 C.ar   1 LIG      -0.11500
      5 C5        -54.6496    4.6636  -39.3461 C.ar   1 LIG      -0.11700
      6 C6        -57.1512    4.2268  -38.1934 C.ar   1 LIG      -0.11700
      7 C7        -55.1402    2.9741  -41.0513 C.ar   1 LIG      -0.11700
      8 C8        -57.6419    2.5372  -39.8985 C.ar   1 LIG      -0.11700
      9 C9        -55.5110    3.7112  -39.9148 C.ar   1 LIG       0.00400
     10 C10       -56.7804    3.4895  -39.3298 C.ar   1 LIG       0.00400
     11 H1        -54.3584    6.1202  -37.7865 H      1 LIG       0.11500
     12 H2        -56.5813    5.7328  -36.7627 H      1 LIG       0.11500
     13 H3        -55.7094    1.4683  -42.4823 H      1 LIG       0.11500
     14 H4        -57.9320    1.0796  -41.4577 H      1 LIG       0.11500
     15 H5        -53.6688    4.8502  -39.7787 H      1 LIG       0.11500
     16 H6        -58.1224    4.0732  -37.7276 H      1 LIG       0.11500
     17 H7        -54.1694    3.1282  -41.5177 H      1 LIG       0.11500
     18 H8        -58.6223    2.3502  -39.4653 H      1 LIG       0.11500
@<TRIPOS>BOND
      1       1       2 ar
      2       1       5 ar
      3       2       6 ar
      4       3       4 ar
      5       3       7 ar
      6       4       8 ar
      7       5       9 ar
      8       6      10 ar
      9       7       9 ar
     10       8      10 ar
     11       9      10 ar
     12       1      11 1
     13       2      12 1
     14       3      13 1
     15       4      14 1
     16       5      15 1
     17       6      16 1
     18       7      17 1
     19       8      18 1
@<TRIPOS>ALT_TYPE
CGenFF_4.0_ALT_TYPE_SET
CGenFF_4.0 1 CG2R61 2 CG2R61 3 CG2R61 4 CG2R61 5 CG2R61 6 CG2R61 7 CG2R61 8 CG2R61 9 CG2R61 10 CG2R61 11 HGR61 12 HGR61 13 HGR61 14 HGR61 15 HGR61 16 HGR61 17 HGR61 18 HGR61
@<TRIPOS>MOLECULE
naphtalene
 18 19 0 0 0
****
USER_CHARGES
INVALID_CHARGES
Pose:  15 Cluster:  15 Fr_nu: 147245 TotEn:   -10.85
@<TRIPOS>ATOM
      1 C1        -68.2194   -1.5751  -29.6360 C.ar   1 LIG      -0.11500
      2 C2        -69.1442   -2.5592  -29.9726 C.ar   1 LIG      -0.11500
      3 C3        -71.4526    1.8651  -30.8128 C.ar   1 LIG      -0.11500
      4 C4        -72.3772    0.8809  -31.1493 C.ar   1 LIG      -0.11500
      5 C5        -68.5578   -0.2272  -29.7592 C.ar   1 LIG      -0.11700
      6 C6        -70.4107   -2.1993  -30.4336 C.ar   1 LIG      -0.11700
      7 C7        -70.1859    1.5052  -30.3517 C.ar   1 LIG      -0.11700
      8 C8        -72.0389   -0.4670  -31.0263 C.ar   1 LIG      -0.11700
      9 C9        -69.8282    0.1533  -30.2216 C.ar   1 LIG       0.00400
     10 C10       -70.7685   -0.8475  -30.5639 C.ar   1 LIG       0.00400
     11 H1        -67.2333   -1.8558  -29.2777 H      1 LIG       0.11500
     12 H2        -68.8798   -3.6082  -29.8761 H      1 LIG       0.11500
     13 H3        -71.7164    2.9146  -30.9089 H      1 LIG       0.11500
     14 H4        -73.3626    1.1622  -31.5089 H      1 LIG       0.11500
     15 H5        -67.8190    0.5251  -29.4907 H      1 LIG       0.11500
     16 H6        -71.1179   -2.9853  -30.6904 H      1 LIG       0.11500
     17 H7        -69.4792    2.2913  -30.0942 H      1 LIG       0.11500
     18 H8        -72.7773   -1.2195  -31.2954 H      1 LIG       0.11500
@<TRIPOS>BOND
      1       1       2 ar
      2       1       5 ar
      3       2       6 ar
      4       3       4 ar
      5       3       7 ar
      6       4       8 ar
      7       5       9 ar
      8       6      10 ar
      9       7       9 ar
     10       8      10 ar
     11       9      10 ar
     12       1      11 1
     13       2      12 1
     14       3      13 1
     15       4      14 1
     16       5      15 1
     17       6      16 1
     18       7      17 1
     19       8      18 1
@<TRIPOS>ALT_TYPE
CGenFF_4.0_ALT_TYPE_SET
CGenFF_4.0 1 CG2R61 2 CG2R61 3 CG2R61 4 CG2R61 5 CG2R61 6 CG2R61 7 CG2R61 8 CG2R61 9 CG2R61 10 CG2R61 11 HGR61 12 HGR61 13 HGR61 14 HGR61 15 HGR61 16 HGR61 17 HGR61 18 HGR61
@<TRIPOS>MOLECULE
naphtalene
 18 19 0 0 0
****
USER_CHARGES
INVALID_CHARGES
Pose:  16 Cluster:  16 Fr_nu:    466 TotEn:   -10.82
@<TRIPOS>ATOM
      1 C1        -60.2095    3.2837  -42.1211 C.ar   1 LIG      -0.11500
      2 C2        -59.9190    2.2756  -43.0355 C.ar   1 LIG      -0.11500
      3 C3        -55.9313    2.5290  -39.9302 C.ar   1 LIG      -0.11500
      4 C4        -55.6409    1.5209  -40.8446 C.ar   1 LIG      -0.11500
      5 C5        -59.2933    3.6024  -41.1183 C.ar   1 LIG      -0.11700
      6 C6        -58.7114    1.5823  -42.9507 C.ar   1 LIG      -0.11700
      7 C7        -57.1390    3.2224  -40.0151 C.ar   1 LIG      -0.11700
      8 C8        -56.5570    1.2021  -41.8474 C.ar   1 LIG      -0.11700
      9 C9        -58.0728    2.9148  -41.0179 C.ar   1 LIG       0.00400
     10 C10       -57.7775    1.8896  -41.9478 C.ar   1 LIG       0.00400
     11 H1        -61.1500    3.8228  -42.1873 H      1 LIG       0.11500
     12 H2        -60.6328    2.0285  -43.8160 H      1 LIG       0.11500
     13 H3        -55.2177    2.7768  -39.1494 H      1 LIG       0.11500
     14 H4        -54.7009    0.9812  -40.7771 H      1 LIG       0.11500
     15 H5        -59.5416    4.3938  -40.4141 H      1 LIG       0.11500
     16 H6        -58.5050    0.7983  -43.6765 H      1 LIG       0.11500
     17 H7        -57.3448    4.0068  -39.2898 H      1 LIG       0.11500
     18 H8        -56.3093    0.4101  -42.5513 H      1 LIG       0.11500
@<TRIPOS>BOND
      1       1       2 ar
      2       1       5 ar
      3       2       6 ar
      4       3       4 ar
      5       3       7 ar
      6       4       8 ar
      7       5       9 ar
      8       6      10 ar
      9       7       9 ar
     10       8      10 ar
     11       9      10 ar
     12       1      11 1
     13       2      12 1
     14       3      13 1
     15       4      14 1
     16       5      15 1
     17       6      16 1
     18       7      17 1
     19       8      18 1
@<TRIPOS>ALT_TYPE
CGenFF_4.0_ALT_TYPE_SET
CGenFF_4.0 1 CG2R61 2 CG2R61 3 CG2R61 4 CG2R61 5 CG2R61 6 CG2R61 7 CG2R61 8 CG2R61 9 CG2R61 10 CG2R61 11 HGR61 12 HGR61 13 HGR61 14 HGR61 15 HGR61 16 HGR61 17 HGR61 18 HGR61
@<TRIPOS>MOLECULE
naphtalene
 18 19 0 0 0
****
USER_CHARGES
INVALID_CHARGES
Pose:  17 Cluster:  17 Fr_nu: 118578 TotEn:   -10.66
@<TRIPOS>ATOM
      1 C1        -59.3679    4.3606  -43.6483 C.ar   1 LIG      -0.11500
      2 C2        -60.3519    4.0409  -42.7175 C.ar   1 LIG      -0.11500
      3 C3        -55.9807    2.4542  -40.7217 C.ar   1 LIG      -0.11500
      4 C4        -56.9648    2.1345  -39.7910 C.ar   1 LIG      -0.11500
      5 C5        -58.0332    4.0478  -43.3890 C.ar   1 LIG      -0.11700
      6 C6        -60.0052    3.4072  -41.5240 C.ar   1 LIG      -0.11700
      7 C7        -56.3275    3.0878  -41.9153 C.ar   1 LIG      -0.11700
      8 C8        -58.2995    2.4473  -40.0502 C.ar   1 LIG      -0.11700
      9 C9        -57.6660    3.4101  -42.1928 C.ar   1 LIG       0.00400
     10 C10       -58.6667    3.0850  -41.2464 C.ar   1 LIG       0.00400
     11 H1        -59.6384    4.8544  -44.5770 H      1 LIG       0.11500
     12 H2        -61.3908    4.2846  -42.9205 H      1 LIG       0.11500
     13 H3        -54.9415    2.2106  -40.5194 H      1 LIG       0.11500
     14 H4        -56.6936    1.6420  -38.8618 H      1 LIG       0.11500
     15 H5        -57.2807    4.3075  -44.1307 H      1 LIG       0.11500
     16 H6        -60.7910    3.1662  -40.8110 H      1 LIG       0.11500
     17 H7        -55.5417    3.3280  -42.6285 H      1 LIG       0.11500
     18 H8        -59.0522    2.1884  -39.3082 H      1 LIG       0.11500
@<TRIPOS>BOND
      1       1       2 ar
      2       1       5 ar
      3       2       6 ar
      4       3       4 ar
      5       3       7 ar
      6       4       8 ar
      7       5       9 ar
      8       6      10 ar
      9       7       9 ar
     10       8      10 ar
     11       9      10 ar
     12       1      11 1
     13       2      12 1
     14       3      13 1
     15       4      14 1
     16       5      15 1
     17       6      16 1
     18       7      17 1
     19       8      18 1
@<TRIPOS>ALT_TYPE
CGenFF_4.0_ALT_TYPE_SET
CGenFF_4.0 1 CG2R61 2 CG2R61 3 CG2R61 4 CG2R61 5 CG2R61 6 CG2R61 7 CG2R61 8 CG2R61 9 CG2R61 10 CG2R61 11 HGR61 12 HGR61 13 HGR61 14 HGR61 15 HGR61 16 HGR61 17 HGR61 18 HGR61
@<TRIPOS>MOLECULE
naphtalene
 18 19 0 0 0
****
USER_CHARGES
INVALID_CHARGES
Pose:  18 Cluster:  18 Fr_nu: 161372 TotEn:   -10.44
@<TRIPOS>ATOM
      1 C1        -64.8880   -0.8838  -27.1913 C.ar   1 LIG      -0.11500
      2 C2        -64.9327   -1.5992  -25.9984 C.ar   1 LIG      -0.11500
      3 C3        -68.9123   -3.1598  -28.7069 C.ar   1 LIG      -0.11500
      4 C4        -68.9569   -3.8752  -27.5139 C.ar   1 LIG      -0.11500
      5 C5        -65.8645   -1.0897  -28.1662 C.ar   1 LIG      -0.11700
      6 C6        -65.9539   -2.5232  -25.7758 C.ar   1 LIG      -0.11700
      7 C7        -67.8910   -2.2357  -28.9294 C.ar   1 LIG      -0.11700
      8 C8        -67.9804   -3.6695  -26.5390 C.ar   1 LIG      -0.11700
      9 C9        -66.8998   -2.0158  -27.9591 C.ar   1 LIG       0.00400
     10 C10       -66.9451   -2.7433  -26.7461 C.ar   1 LIG       0.00400
     11 H1        -64.0924   -0.1650  -27.3643 H      1 LIG       0.11500
     12 H2        -64.1721   -1.4380  -25.2400 H      1 LIG       0.11500
     13 H3        -69.6728   -3.3205  -29.4658 H      1 LIG       0.11500
     14 H4        -69.7519   -4.5949  -27.3421 H      1 LIG       0.11500
     15 H5        -65.8095   -0.5195  -29.0913 H      1 LIG       0.11500
     16 H6        -65.9695   -3.0709  -24.8358 H      1 LIG       0.11500
     17 H7        -67.8761   -1.6876  -29.8691 H      1 LIG       0.11500
     18 H8        -68.0348   -4.2401  -25.6140 H      1 LIG       0.11500
@<TRIPOS>BOND
      1       1       2 ar
      2       1       5 ar
      3       2       6 ar
      4       3       4 ar
      5       3       7 ar
      6       4       8 ar
      7       5       9 ar
      8       6      10 ar
      9       7       9 ar
     10       8      10 ar
     11       9      10 ar
     12       1      11 1
     13       2      12 1
     14       3      13 1
     15       4      14 1
     16       5      15 1
     17       6      16 1
     18       7      17 1
     19       8      18 1
@<TRIPOS>ALT_TYPE
CGenFF_4.0_ALT_TYPE_SET
CGenFF_4.0 1 CG2R61 2 CG2R61 3 CG2R61 4 CG2R61 5 CG2R61 6 CG2R61 7 CG2R61 8 CG2R61 9 CG2R61 10 CG2R61 11 HGR61 12 HGR61 13 HGR61 14 HGR61 15 HGR61 16 HGR61 17 HGR61 18 HGR61
@<TRIPOS>MOLECULE
naphtalene
 18 19 0 0 0
****
USER_CHARGES
INVALID_CHARGES
Pose:  19 Cluster:  19 Fr_nu: 111147 TotEn:   -10.37
@<TRIPOS>ATOM
      1 C1        -81.4556  -21.9563  -29.7874 C.ar   1 LIG      -0.11500
      2 C2        -80.5105  -21.4518  -30.6757 C.ar   1 LIG      -0.11500
      3 C3        -84.4357  -22.9258  -33.5093 C.ar   1 LIG      -0.11500
      4 C4        -83.4904  -22.4213  -34.3975 C.ar   1 LIG      -0.11500
      5 C5        -82.6698  -22.4501  -30.2654 C.ar   1 LIG      -0.11700
      6 C6        -80.7756  -21.4393  -32.0453 C.ar   1 LIG      -0.11700
      7 C7        -84.1704  -22.9384  -32.1396 C.ar   1 LIG      -0.11700
      8 C8        -82.2763  -21.9274  -33.9196 C.ar   1 LIG      -0.11700
      9 C9        -82.9536  -22.4452  -31.6409 C.ar   1 LIG       0.00400
     10 C10       -81.9924  -21.9322  -32.5441 C.ar   1 LIG       0.00400
     11 H1        -81.2488  -21.9653  -28.7213 H      1 LIG       0.11500
     12 H2        -79.5654  -21.0679  -30.3026 H      1 LIG       0.11500
     13 H3        -85.3810  -23.3101  -33.8818 H      1 LIG       0.11500
     14 H4        -83.6983  -22.4112  -35.4634 H      1 LIG       0.11500
     15 H5        -83.3940  -22.8392  -29.5528 H      1 LIG       0.11500
     16 H6        -80.0221  -21.0408  -32.7215 H      1 LIG       0.11500
     17 H7        -84.9237  -23.3377  -31.4637 H      1 LIG       0.11500
     18 H8        -81.5522  -21.5375  -34.6320 H      1 LIG       0.11500
@<TRIPOS>BOND
      1       1       2 ar
      2       1       5 ar
      3       2       6 ar
      4       3       4 ar
      5       3       7 ar
      6       4       8 ar
      7       5       9 ar
      8       6      10 ar
      9       7       9 ar
     10       8      10 ar
     11       9      10 ar
     12       1      11 1
     13       2      12 1
     14       3      13 1
     15       4      14 1
     16       5      15 1
     17       6      16 1
     18       7      17 1
     19       8      18 1
@<TRIPOS>ALT_TYPE
CGenFF_4.0_ALT_TYPE_SET
CGenFF_4.0 1 CG2R61 2 CG2R61 3 CG2R61 4 CG2R61 5 CG2R61 6 CG2R61 7 CG2R61 8 CG2R61 9 CG2R61 10 CG2R61 11 HGR61 12 HGR61 13 HGR61 14 HGR61 15 HGR61 16 HGR61 17 HGR61 18 HGR61
@<TRIPOS>MOLECULE
naphtalene
 18 19 0 0 0
****
USER_CHARGES
INVALID_CHARGES
Pose:  20 Cluster:  20 Fr_nu:  25404 TotEn:   -10.17
@<TRIPOS>ATOM
      1 C1        -85.2125  -12.4021  -30.1589 C.ar   1 LIG      -0.11500
      2 C2        -85.0212  -12.5856  -31.5251 C.ar   1 LIG      -0.11500
      3 C3        -82.3653  -16.2402  -29.2450 C.ar   1 LIG      -0.11500
      4 C4        -82.1742  -16.4237  -30.6112 C.ar   1 LIG      -0.11500
      5 C5        -84.6017  -13.2627  -29.2462 C.ar   1 LIG      -0.11700
      6 C6        -84.2185  -13.6302  -31.9840 C.ar   1 LIG      -0.11700
      7 C7        -83.1680  -15.1954  -28.7860 C.ar   1 LIG      -0.11700
      8 C8        -82.7849  -15.5631  -31.5239 C.ar   1 LIG      -0.11700
      9 C9        -83.7905  -14.3197  -29.6904 C.ar   1 LIG       0.00400
     10 C10       -83.5961  -14.5062  -31.0797 C.ar   1 LIG       0.00400
     11 H1        -85.8379  -11.5889  -29.8021 H      1 LIG       0.11500
     12 H2        -85.4969  -11.9149  -32.2347 H      1 LIG       0.11500
     13 H3        -81.8897  -16.9107  -28.5347 H      1 LIG       0.11500
     14 H4        -81.5498  -17.2378  -30.9674 H      1 LIG       0.11500
     15 H5        -84.7656  -13.1006  -28.1829 H      1 LIG       0.11500
     16 H6        -84.0825  -13.7546  -33.0564 H      1 LIG       0.11500
     17 H7        -83.3032  -15.0708  -27.7137 H      1 LIG       0.11500
     18 H8        -82.6218  -15.7255  -32.5874 H      1 LIG       0.11500
@<TRIPOS>BOND
      1       1       2 ar
      2       1       5 ar
      3       2       6 ar
      4       3       4 ar
      5       3       7 ar
      6       4       8 ar
      7       5       9 ar
      8       6      10 ar
      9       7       9 ar
     10       8      10 ar
     11       9      10 ar
     12       1      11 1
     13       2      12 1
     14       3      13 1
     15       4      14 1
     16       5      15 1
     17       6      16 1
     18       7      17 1
     19       8      18 1
@<TRIPOS>ALT_TYPE
CGenFF_4.0_ALT_TYPE_SET
CGenFF_4.0 1 CG2R61 2 CG2R61 3 CG2R61 4 CG2R61 5 CG2R61 6 CG2R61 7 CG2R61 8 CG2R61 9 CG2R61 10 CG2R61 11 HGR61 12 HGR61 13 HGR61 14 HGR61 15 HGR61 16 HGR61 17 HGR61 18 HGR61
@<TRIPOS>MOLECULE
naphtalene
 18 19 0 0 0
****
USER_CHARGES
INVALID_CHARGES
Pose:  21 Cluster:  21 Fr_nu: 338403 TotEn:    -9.97
@<TRIPOS>ATOM
      1 C1        -51.3503  -11.9677  -44.4983 C.ar   1 LIG      -0.11500
      2 C2        -50.5418  -12.4619  -45.5176 C.ar   1 LIG      -0.11500
      3 C3        -47.5227  -11.9006  -41.4953 C.ar   1 LIG      -0.11500
      4 C4        -46.7143  -12.3949  -42.5147 C.ar   1 LIG      -0.11500
      5 C5        -50.8060  -11.7030  -43.2412 C.ar   1 LIG      -0.11700
      6 C6        -49.1861  -12.6933  -45.2839 C.ar   1 LIG      -0.11700
      7 C7        -48.8786  -11.6691  -41.7291 C.ar   1 LIG      -0.11700
      8 C8        -47.2586  -12.6597  -43.7717 C.ar   1 LIG      -0.11700
      9 C9        -49.4433  -11.9300  -42.9882 C.ar   1 LIG       0.00400
     10 C10       -48.6213  -12.4326  -44.0248 C.ar   1 LIG       0.00400
     11 H1        -52.4058  -11.7882  -44.6806 H      1 LIG       0.11500
     12 H2        -50.9666  -12.6674  -46.4959 H      1 LIG       0.11500
     13 H3        -47.0985  -11.6947  -40.5166 H      1 LIG       0.11500
     14 H4        -45.6592  -12.5755  -42.3314 H      1 LIG       0.11500
     15 H5        -51.4568  -11.3174  -42.4592 H      1 LIG       0.11500
     16 H6        -48.5728  -13.0795  -46.0955 H      1 LIG       0.11500
     17 H7        -49.4915  -11.2823  -40.9177 H      1 LIG       0.11500
     18 H8        -46.6081  -13.0460  -44.5538 H      1 LIG       0.11500
@<TRIPOS>BOND
      1       1       2 ar
      2       1       5 ar
      3       2       6 ar
      4       3       4 ar
      5       3       7 ar
      6       4       8 ar
      7       5       9 ar
      8       6      10 ar
      9       7       9 ar
     10       8      10 ar
     11       9      10 ar
     12       1      11 1
     13       2      12 1
     14       3      13 1
     15       4      14 1
     16       5      15 1
     17       6      16 1
     18       7      17 1
     19       8      18 1
@<TRIPOS>ALT_TYPE
CGenFF_4.0_ALT_TYPE_SET
CGenFF_4.0 1 CG2R61 2 CG2R61 3 CG2R61 4 CG2R61 5 CG2R61 6 CG2R61 7 CG2R61 8 CG2R61 9 CG2R61 10 CG2R61 11 HGR61 12 HGR61 13 HGR61 14 HGR61 15 HGR61 16 HGR61 17 HGR61 18 HGR61
@<TRIPOS>MOLECULE
naphtalene
 18 19 0 0 0
****
USER_CHARGES
INVALID_CHARGES
Pose:  22 Cluster:  22 Fr_nu:  77144 TotEn:    -9.81
@<TRIPOS>ATOM
      1 C1        -72.3841  -23.7057  -38.6829 C.ar   1 LIG      -0.11500
      2 C2        -71.4589  -24.5334  -39.3120 C.ar   1 LIG      -0.11500
      3 C3        -74.2334  -22.4820  -43.0137 C.ar   1 LIG      -0.11500
      4 C4        -73.3081  -23.3098  -43.6426 C.ar   1 LIG      -0.11500
      5 C5        -73.3076  -22.9865  -39.4422 C.ar   1 LIG      -0.11700
      6 C6        -71.4535  -24.6453  -40.7025 C.ar   1 LIG      -0.11700
      7 C7        -74.2388  -22.3703  -41.6230 C.ar   1 LIG      -0.11700
      8 C8        -72.3846  -24.0290  -42.8834 C.ar   1 LIG      -0.11700
      9 C9        -73.3165  -23.0869  -40.8431 C.ar   1 LIG       0.00400
     10 C10       -72.3756  -23.9286  -41.4826 C.ar   1 LIG       0.00400
     11 H1        -72.3875  -23.6186  -37.6004 H      1 LIG       0.11500
     12 H2        -70.7406  -25.0931  -38.7199 H      1 LIG       0.11500
     13 H3        -74.9522  -21.9221  -43.6053 H      1 LIG       0.11500
     14 H4        -73.3042  -23.3954  -44.7253 H      1 LIG       0.11500
     15 H5        -74.0213  -22.3452  -38.9293 H      1 LIG       0.11500
     16 H6        -70.7216  -25.2986  -41.1730 H      1 LIG       0.11500
     17 H7        -74.9712  -21.7175  -41.1528 H      1 LIG       0.11500
     18 H8        -71.6702  -24.6698  -43.3963 H      1 LIG       0.11500
@<TRIPOS>BOND
      1       1       2 ar
      2       1       5 ar
      3       2       6 ar
      4       3       4 ar
      5       3       7 ar
      6       4       8 ar
      7       5       9 ar
      8       6      10 ar
      9       7       9 ar
     10       8      10 ar
     11       9      10 ar
     12       1      11 1
     13       2      12 1
     14       3      13 1
     15       4      14 1
     16       5      15 1
     17       6      16 1
     18       7      17 1
     19       8      18 1
@<TRIPOS>ALT_TYPE
CGenFF_4.0_ALT_TYPE_SET
CGenFF_4.0 1 CG2R61 2 CG2R61 3 CG2R61 4 CG2R61 5 CG2R61 6 CG2R61 7 CG2R61 8 CG2R61 9 CG2R61 10 CG2R61 11 HGR61 12 HGR61 13 HGR61 14 HGR61 15 HGR61 16 HGR61 17 HGR61 18 HGR61
@<TRIPOS>MOLECULE
naphtalene
 18 19 0 0 0
****
USER_CHARGES
INVALID_CHARGES
Pose:  23 Cluster:  23 Fr_nu:  52114 TotEn:    -9.67
@<TRIPOS>ATOM
      1 C1        -59.3250  -21.8893  -24.3615 C.ar   1 LIG      -0.11500
      2 C2        -59.5416  -21.4220  -25.6544 C.ar   1 LIG      -0.11500
      3 C3        -61.9427  -25.8669  -25.3609 C.ar   1 LIG      -0.11500
      4 C4        -62.1593  -25.3995  -26.6538 C.ar   1 LIG      -0.11500
      5 C5        -59.8661  -23.1112  -23.9606 C.ar   1 LIG      -0.11700
      6 C6        -60.2999  -22.1746  -26.5514 C.ar   1 LIG      -0.11700
      7 C7        -61.1842  -25.1142  -24.4639 C.ar   1 LIG      -0.11700
      8 C8        -61.6183  -24.1776  -27.0547 C.ar   1 LIG      -0.11700
      9 C9        -60.6321  -23.8821  -24.8503 C.ar   1 LIG       0.00400
     10 C10       -60.8523  -23.4068  -26.1650 C.ar   1 LIG       0.00400
     11 H1        -58.7350  -21.3027  -23.6634 H      1 LIG       0.11500
     12 H2        -59.1197  -20.4708  -25.9655 H      1 LIG       0.11500
     13 H3        -62.3643  -26.8184  -25.0491 H      1 LIG       0.11500
     14 H4        -62.7506  -25.9859  -27.3509 H      1 LIG       0.11500
     15 H5        -59.6842  -23.4567  -22.9450 H      1 LIG       0.11500
     16 H6        -60.4560  -21.7902  -27.5572 H      1 LIG       0.11500
     17 H7        -61.0276  -25.4992  -23.4584 H      1 LIG       0.11500
     18 H8        -61.8006  -23.8315  -28.0701 H      1 LIG       0.11500
@<TRIPOS>BOND
      1       1       2 ar
      2       1       5 ar
      3       2       6 ar
      4       3       4 ar
      5       3       7 ar
      6       4       8 ar
      7       5       9 ar
      8       6      10 ar
      9       7       9 ar
     10       8      10 ar
     11       9      10 ar
     12       1      11 1
     13       2      12 1
     14       3      13 1
     15       4      14 1
     16       5      15 1
     17       6      16 1
     18       7      17 1
     19       8      18 1
@<TRIPOS>ALT_TYPE
CGenFF_4.0_ALT_TYPE_SET
CGenFF_4.0 1 CG2R61 2 CG2R61 3 CG2R61 4 CG2R61 5 CG2R61 6 CG2R61 7 CG2R61 8 CG2R61 9 CG2R61 10 CG2R61 11 HGR61 12 HGR61 13 HGR61 14 HGR61 15 HGR61 16 HGR61 17 HGR61 18 HGR61
@<TRIPOS>MOLECULE
naphtalene
 18 19 0 0 0
****
USER_CHARGES
INVALID_CHARGES
Pose:  24 Cluster:  24 Fr_nu:  42490 TotEn:    -9.59
@<TRIPOS>ATOM
      1 C1        -59.2177  -22.3706  -23.7573 C.ar   1 LIG      -0.11500
      2 C2        -59.6012  -21.3208  -24.5865 C.ar   1 LIG      -0.11500
      3 C3        -63.7733  -24.0783  -23.8131 C.ar   1 LIG      -0.11500
      4 C4        -64.1567  -23.0284  -24.6423 C.ar   1 LIG      -0.11500
      5 C5        -60.1561  -23.3215  -23.3550 C.ar   1 LIG      -0.11700
      6 C6        -60.9243  -21.2176  -25.0166 C.ar   1 LIG      -0.11700
      7 C7        -62.4501  -24.1815  -23.3831 C.ar   1 LIG      -0.11700
      8 C8        -63.2185  -22.0775  -25.0447 C.ar   1 LIG      -0.11700
      9 C9        -61.4924  -23.2333  -23.7782 C.ar   1 LIG       0.00400
     10 C10       -61.8822  -22.1657  -24.6214 C.ar   1 LIG       0.00400
     11 H1        -58.1877  -22.4500  -23.4224 H      1 LIG       0.11500
     12 H2        -58.8699  -20.5812  -24.8994 H      1 LIG       0.11500
     13 H3        -64.5043  -24.8185  -23.4999 H      1 LIG       0.11500
     14 H4        -65.1872  -22.9487  -24.9758 H      1 LIG       0.11500
     15 H5        -59.8340  -24.1334  -22.7062 H      1 LIG       0.11500
     16 H6        -61.2017  -20.3890  -25.6649 H      1 LIG       0.11500
     17 H7        -62.1728  -25.0106  -22.7355 H      1 LIG       0.11500
     18 H8        -63.5405  -21.2650  -25.6929 H      1 LIG       0.11500
@<TRIPOS>BOND
      1       1       2 ar
      2       1       5 ar
      3       2       6 ar
      4       3       4 ar
      5       3       7 ar
      6       4       8 ar
      7       5       9 ar
      8       6      10 ar
      9       7       9 ar
     10       8      10 ar
     11       9      10 ar
     12       1      11 1
     13       2      12 1
     14       3      13 1
     15       4      14 1
     16       5      15 1
     17       6      16 1
     18       7      17 1
     19       8      18 1
@<TRIPOS>ALT_TYPE
CGenFF_4.0_ALT_TYPE_SET
CGenFF_4.0 1 CG2R61 2 CG2R61 3 CG2R61 4 CG2R61 5 CG2R61 6 CG2R61 7 CG2R61 8 CG2R61 9 CG2R61 10 CG2R61 11 HGR61 12 HGR61 13 HGR61 14 HGR61 15 HGR61 16 HGR61 17 HGR61 18 HGR61
@<TRIPOS>MOLECULE
naphtalene
 18 19 0 0 0
****
USER_CHARGES
INVALID_CHARGES
Pose:  25 Cluster:  25 Fr_nu:  47600 TotEn:    -9.52
@<TRIPOS>ATOM
      1 C1        -53.5213    1.3134  -49.7593 C.ar   1 LIG      -0.11500
      2 C2        -52.8272    0.1218  -49.9467 C.ar   1 LIG      -0.11500
      3 C3        -49.9807    2.9150  -46.8315 C.ar   1 LIG      -0.11500
      4 C4        -49.2867    1.7233  -47.0189 C.ar   1 LIG      -0.11500
      5 C5        -52.9908    2.3091  -48.9384 C.ar   1 LIG      -0.11700
      6 C6        -51.6001   -0.0788  -49.3141 C.ar   1 LIG      -0.11700
      7 C7        -51.2079    3.1156  -47.4641 C.ar   1 LIG      -0.11700
      8 C8        -49.8172    0.7276  -47.8397 C.ar   1 LIG      -0.11700
      9 C9        -51.7568    2.1242  -48.2938 C.ar   1 LIG       0.00400
     10 C10       -51.0511    0.9124  -48.4844 C.ar   1 LIG       0.00400
     11 H1        -54.4769    1.4688  -50.2515 H      1 LIG       0.11500
     12 H2        -53.2410   -0.6526  -50.5861 H      1 LIG       0.11500
     13 H3        -49.5674    3.6900  -46.1922 H      1 LIG       0.11500
     14 H4        -48.3319    1.5679  -46.5253 H      1 LIG       0.11500
     15 H5        -53.5510    3.2324  -48.8060 H      1 LIG       0.11500
     16 H6        -51.0746   -1.0178  -49.4753 H      1 LIG       0.11500
     17 H7        -51.7328    4.0550  -47.3035 H      1 LIG       0.11500
     18 H8        -49.2575   -0.1962  -47.9716 H      1 LIG       0.11500
@<TRIPOS>BOND
      1       1       2 ar
      2       1       5 ar
      3       2       6 ar
      4       3       4 ar
      5       3       7 ar
      6       4       8 ar
      7       5       9 ar
      8       6      10 ar
      9       7       9 ar
     10       8      10 ar
     11       9      10 ar
     12       1      11 1
     13       2      12 1
     14       3      13 1
     15       4      14 1
     16       5      15 1
     17       6      16 1
     18       7      17 1
     19       8      18 1
@<TRIPOS>ALT_TYPE
CGenFF_4.0_ALT_TYPE_SET
CGenFF_4.0 1 CG2R61 2 CG2R61 3 CG2R61 4 CG2R61 5 CG2R61 6 CG2R61 7 CG2R61 8 CG2R61 9 CG2R61 10 CG2R61 11 HGR61 12 HGR61 13 HGR61 14 HGR61 15 HGR61 16 HGR61 17 HGR61 18 HGR61
@<TRIPOS>MOLECULE
naphtalene
 18 19 0 0 0
****
USER_CHARGES
INVALID_CHARGES
Pose:  26 Cluster:  26 Fr_nu:  14948 TotEn:    -9.36
@<TRIPOS>ATOM
      1 C1        -48.4647  -13.0706  -41.7285 C.ar   1 LIG      -0.11500
      2 C2        -48.8228  -11.8034  -41.2782 C.ar   1 LIG      -0.11500
      3 C3        -51.9637  -12.8602  -45.1027 C.ar   1 LIG      -0.11500
      4 C4        -52.3218  -11.5930  -44.6523 C.ar   1 LIG      -0.11500
      5 C5        -49.1535  -13.6544  -42.7921 C.ar   1 LIG      -0.11700
      6 C6        -49.8709  -11.1151  -41.8897 C.ar   1 LIG      -0.11700
      7 C7        -50.9154  -13.5485  -44.4912 C.ar   1 LIG      -0.11700
      8 C8        -51.6331  -11.0091  -43.5887 C.ar   1 LIG      -0.11700
      9 C9        -50.2112  -12.9761  -43.4194 C.ar   1 LIG       0.00400
     10 C10       -50.5753  -11.6875  -42.9614 C.ar   1 LIG       0.00400
     11 H1        -47.6490  -13.6062  -41.2517 H      1 LIG       0.11500
     12 H2        -48.2857  -11.3497  -40.4503 H      1 LIG       0.11500
     13 H3        -52.5004  -13.3145  -45.9308 H      1 LIG       0.11500
     14 H4        -53.1385  -11.0585  -45.1285 H      1 LIG       0.11500
     15 H5        -48.8566  -14.6462  -43.1271 H      1 LIG       0.11500
     16 H6        -50.1334  -10.1254  -41.5216 H      1 LIG       0.11500
     17 H7        -50.6526  -14.5378  -44.8600 H      1 LIG       0.11500
     18 H8        -51.9303  -10.0177  -43.2530 H      1 LIG       0.11500
@<TRIPOS>BOND
      1       1       2 ar
      2       1       5 ar
      3       2       6 ar
      4       3       4 ar
      5       3       7 ar
      6       4       8 ar
      7       5       9 ar
      8       6      10 ar
      9       7       9 ar
     10       8      10 ar
     11       9      10 ar
     12       1      11 1
     13       2      12 1
     14       3      13 1
     15       4      14 1
     16       5      15 1
     17       6      16 1
     18       7      17 1
     19       8      18 1
@<TRIPOS>ALT_TYPE
CGenFF_4.0_ALT_TYPE_SET
CGenFF_4.0 1 CG2R61 2 CG2R61 3 CG2R61 4 CG2R61 5 CG2R61 6 CG2R61 7 CG2R61 8 CG2R61 9 CG2R61 10 CG2R61 11 HGR61 12 HGR61 13 HGR61 14 HGR61 15 HGR61 16 HGR61 17 HGR61 18 HGR61
@<TRIPOS>MOLECULE
naphtalene
 18 19 0 0 0
****
USER_CHARGES
INVALID_CHARGES
Pose:  27 Cluster:  27 Fr_nu: 243941 TotEn:    -9.36
@<TRIPOS>ATOM
      1 C1        -65.8749  -20.2027  -58.3774 C.ar   1 LIG      -0.11500
      2 C2        -65.5499  -19.0452  -59.0784 C.ar   1 LIG      -0.11500
      3 C3        -64.1750  -18.1994  -54.2823 C.ar   1 LIG      -0.11500
      4 C4        -63.8501  -17.0420  -54.9834 C.ar   1 LIG      -0.11500
      5 C5        -65.6160  -20.2864  -57.0090 C.ar   1 LIG      -0.11700
      6 C6        -64.9650  -17.9670  -58.4140 C.ar   1 LIG      -0.11700
      7 C7        -64.7601  -19.2777  -54.9468 C.ar   1 LIG      -0.11700
      8 C8        -64.1088  -16.9582  -56.3518 C.ar   1 LIG      -0.11700
      9 C9        -65.0276  -19.2108  -56.3239 C.ar   1 LIG       0.00400
     10 C10       -64.6972  -18.0338  -57.0369 C.ar   1 LIG       0.00400
     11 H1        -66.3297  -21.0420  -58.8953 H      1 LIG       0.11500
     12 H2        -65.7521  -18.9810  -60.1436 H      1 LIG       0.11500
     13 H3        -63.9732  -18.2643  -53.2168 H      1 LIG       0.11500
     14 H4        -63.3939  -16.2036  -54.4652 H      1 LIG       0.11500
     15 H5        -65.8780  -21.2012  -56.4813 H      1 LIG       0.11500
     16 H6        -64.7198  -17.0719  -58.9818 H      1 LIG       0.11500
     17 H7        -65.0059  -20.1723  -54.3786 H      1 LIG       0.11500
     18 H8        -63.8462  -16.0438  -56.8799 H      1 LIG       0.11500
@<TRIPOS>BOND
      1       1       2 ar
      2       1       5 ar
      3       2       6 ar
      4       3       4 ar
      5       3       7 ar
      6       4       8 ar
      7       5       9 ar
      8       6      10 ar
      9       7       9 ar
     10       8      10 ar
     11       9      10 ar
     12       1      11 1
     13       2      12 1
     14       3      13 1
     15       4      14 1
     16       5      15 1
     17       6      16 1
     18       7      17 1
     19       8      18 1
@<TRIPOS>ALT_TYPE
CGenFF_4.0_ALT_TYPE_SET
CGenFF_4.0 1 CG2R61 2 CG2R61 3 CG2R61 4 CG2R61 5 CG2R61 6 CG2R61 7 CG2R61 8 CG2R61 9 CG2R61 10 CG2R61 11 HGR61 12 HGR61 13 HGR61 14 HGR61 15 HGR61 16 HGR61 17 HGR61 18 HGR61
@<TRIPOS>MOLECULE
naphtalene
 18 19 0 0 0
****
USER_CHARGES
INVALID_CHARGES
Pose:  28 Cluster:  28 Fr_nu: 114751 TotEn:    -9.15
@<TRIPOS>ATOM
      1 C1        -61.6490    6.3122  -46.6168 C.ar   1 LIG      -0.11500
      2 C2        -60.3130    6.0734  -46.9251 C.ar   1 LIG      -0.11500
      3 C3        -61.4066    3.0346  -43.0291 C.ar   1 LIG      -0.11500
      4 C4        -60.0707    2.7958  -43.3375 C.ar   1 LIG      -0.11500
      5 C5        -62.2593    5.6185  -45.5714 C.ar   1 LIG      -0.11700
      6 C6        -59.5823    5.1401  -46.1895 C.ar   1 LIG      -0.11700
      7 C7        -62.1374    3.9681  -43.7648 C.ar   1 LIG      -0.11700
      8 C8        -59.4602    3.4894  -44.3829 C.ar   1 LIG      -0.11700
      9 C9        -61.5390    4.6754  -44.8203 C.ar   1 LIG       0.00400
     10 C10       -60.1806    4.4326  -45.1340 C.ar   1 LIG       0.00400
     11 H1        -62.2175    7.0385  -47.1902 H      1 LIG       0.11500
     12 H2        -59.8387    6.6141  -47.7389 H      1 LIG       0.11500
     13 H3        -61.8816    2.4942  -42.2151 H      1 LIG       0.11500
     14 H4        -59.5031    2.0684  -42.7647 H      1 LIG       0.11500
     15 H5        -63.3049    5.8210  -45.3484 H      1 LIG       0.11500
     16 H6        -58.5392    4.9697  -46.4477 H      1 LIG       0.11500
     17 H7        -63.1802    4.1388  -43.5059 H      1 LIG       0.11500
     18 H8        -58.4149    3.2865  -44.6066 H      1 LIG       0.11500
@<TRIPOS>BOND
      1       1       2 ar
      2       1       5 ar
      3       2       6 ar
      4       3       4 ar
      5       3       7 ar
      6       4       8 ar
      7       5       9 ar
      8       6      10 ar
      9       7       9 ar
     10       8      10 ar
     11       9      10 ar
     12       1      11 1
     13       2      12 1
     14       3      13 1
     15       4      14 1
     16       5      15 1
     17       6      16 1
     18       7      17 1
     19       8      18 1
@<TRIPOS>ALT_TYPE
CGenFF_4.0_ALT_TYPE_SET
CGenFF_4.0 1 CG2R61 2 CG2R61 3 CG2R61 4 CG2R61 5 CG2R61 6 CG2R61 7 CG2R61 8 CG2R61 9 CG2R61 10 CG2R61 11 HGR61 12 HGR61 13 HGR61 14 HGR61 15 HGR61 16 HGR61 17 HGR61 18 HGR61
@<TRIPOS>MOLECULE
naphtalene
 18 19 0 0 0
****
USER_CHARGES
INVALID_CHARGES
Pose:  29 Cluster:  29 Fr_nu:  17320 TotEn:    -9.14
@<TRIPOS>ATOM
      1 C1        -82.5312  -23.1569  -29.4812 C.ar   1 LIG      -0.11500
      2 C2        -82.8233  -23.0474  -30.8375 C.ar   1 LIG      -0.11500
      3 C3        -78.7010  -20.2146  -30.0688 C.ar   1 LIG      -0.11500
      4 C4        -78.9932  -20.1052  -31.4251 C.ar   1 LIG      -0.11500
      5 C5        -81.4338  -22.4815  -28.9463 C.ar   1 LIG      -0.11700
      6 C6        -82.0193  -22.2622  -31.6641 C.ar   1 LIG      -0.11700
      7 C7        -79.5051  -20.9998  -29.2422 C.ar   1 LIG      -0.11700
      8 C8        -80.0905  -20.7806  -31.9601 C.ar   1 LIG      -0.11700
      9 C9        -80.6136  -21.6867  -29.7636 C.ar   1 LIG       0.00400
     10 C10       -80.9107  -21.5755  -31.1428 C.ar   1 LIG       0.00400
     11 H1        -83.1571  -23.7688  -28.8382 H      1 LIG       0.11500
     12 H2        -83.6780  -23.5735  -31.2528 H      1 LIG       0.11500
     13 H3        -77.8464  -19.6886  -29.6527 H      1 LIG       0.11500
     14 H4        -78.3661  -19.4944  -32.0678 H      1 LIG       0.11500
     15 H5        -81.2241  -22.5819  -27.8833 H      1 LIG       0.11500
     16 H6        -82.2667  -22.1906  -32.7212 H      1 LIG       0.11500
     17 H7        -79.2581  -21.0706  -28.1850 H      1 LIG       0.11500
     18 H8        -80.3000  -20.6810  -33.0232 H      1 LIG       0.11500
@<TRIPOS>BOND
      1       1       2 ar
      2       1       5 ar
      3       2       6 ar
      4       3       4 ar
      5       3       7 ar
      6       4       8 ar
      7       5       9 ar
      8       6      10 ar
      9       7       9 ar
     10       8      10 ar
     11       9      10 ar
     12       1      11 1
     13       2      12 1
     14       3      13 1
     15       4      14 1
     16       5      15 1
     17       6      16 1
     18       7      17 1
     19       8      18 1
@<TRIPOS>ALT_TYPE
CGenFF_4.0_ALT_TYPE_SET
CGenFF_4.0 1 CG2R61 2 CG2R61 3 CG2R61 4 CG2R61 5 CG2R61 6 CG2R61 7 CG2R61 8 CG2R61 9 CG2R61 10 CG2R61 11 HGR61 12 HGR61 13 HGR61 14 HGR61 15 HGR61 16 HGR61 17 HGR61 18 HGR61
@<TRIPOS>MOLECULE
naphtalene
 18 19 0 0 0
****
USER_CHARGES
INVALID_CHARGES
Pose:  30 Cluster:  30 Fr_nu:  40619 TotEn:    -8.92
@<TRIPOS>ATOM
      1 C1        -65.8051    0.8611  -28.0479 C.ar   1 LIG      -0.11500
      2 C2        -65.2464   -0.3841  -27.7756 C.ar   1 LIG      -0.11500
      3 C3        -69.8023   -1.3103  -29.7742 C.ar   1 LIG      -0.11500
      4 C4        -69.2435   -2.5554  -29.5019 C.ar   1 LIG      -0.11500
      5 C5        -67.0778    0.9471  -28.6131 C.ar   1 LIG      -0.11700
      6 C6        -65.9580   -1.5480  -28.0673 C.ar   1 LIG      -0.11700
      7 C7        -69.0906   -0.1463  -29.4824 C.ar   1 LIG      -0.11700
      8 C8        -67.9708   -2.6416  -28.9367 C.ar   1 LIG      -0.11700
      9 C9        -67.8084   -0.2141  -28.9134 C.ar   1 LIG       0.00400
     10 C10       -67.2402   -1.4803  -28.6364 C.ar   1 LIG       0.00400
     11 H1        -65.2505    1.7669  -27.8210 H      1 LIG       0.11500
     12 H2        -64.2557   -0.4499  -27.3353 H      1 LIG       0.11500
     13 H3        -70.7933   -1.2438  -30.2144 H      1 LIG       0.11500
     14 H4        -69.7980   -3.4609  -29.7302 H      1 LIG       0.11500
     15 H5        -67.4947    1.9311  -28.8178 H      1 LIG       0.11500
     16 H6        -65.5020   -2.5107  -27.8455 H      1 LIG       0.11500
     17 H7        -69.5472    0.8162  -29.7035 H      1 LIG       0.11500
     18 H8        -67.5534   -3.6255  -28.7326 H      1 LIG       0.11500
@<TRIPOS>BOND
      1       1       2 ar
      2       1       5 ar
      3       2       6 ar
      4       3       4 ar
      5       3       7 ar
      6       4       8 ar
      7       5       9 ar
      8       6      10 ar
      9       7       9 ar
     10       8      10 ar
     11       9      10 ar
     12       1      11 1
     13       2      12 1
     14       3      13 1
     15       4      14 1
     16       5      15 1
     17       6      16 1
     18       7      17 1
     19       8      18 1
@<TRIPOS>ALT_TYPE
CGenFF_4.0_ALT_TYPE_SET
CGenFF_4.0 1 CG2R61 2 CG2R61 3 CG2R61 4 CG2R61 5 CG2R61 6 CG2R61 7 CG2R61 8 CG2R61 9 CG2R61 10 CG2R61 11 HGR61 12 HGR61 13 HGR61 14 HGR61 15 HGR61 16 HGR61 17 HGR61 18 HGR61
@<TRIPOS>MOLECULE
naphtalene
 18 19 0 0 0
****
USER_CHARGES
INVALID_CHARGES
Pose:  31 Cluster:  31 Fr_nu: 267756 TotEn:    -8.87
@<TRIPOS>ATOM
      1 C1        -77.3854  -16.6154  -27.0916 C.ar   1 LIG      -0.11500
      2 C2        -78.1309  -17.6140  -27.7113 C.ar   1 LIG      -0.11500
      3 C3        -74.6296  -20.0037  -24.9474 C.ar   1 LIG      -0.11500
      4 C4        -75.3752  -21.0022  -25.5670 C.ar   1 LIG      -0.11500
      5 C5        -76.3271  -16.9553  -26.2483 C.ar   1 LIG      -0.11700
      6 C6        -77.8211  -18.9561  -27.4901 C.ar   1 LIG      -0.11700
      7 C7        -74.9394  -18.6614  -25.1686 C.ar   1 LIG      -0.11700
      8 C8        -76.4335  -20.6625  -26.4103 C.ar   1 LIG      -0.11700
      9 C9        -76.0012  -18.3012  -26.0142 C.ar   1 LIG       0.00400
     10 C10       -76.7594  -19.3165  -26.6444 C.ar   1 LIG       0.00400
     11 H1        -77.6274  -15.5707  -27.2637 H      1 LIG       0.11500
     12 H2        -78.9544  -17.3483  -28.3678 H      1 LIG       0.11500
     13 H3        -73.8057  -20.2687  -24.2907 H      1 LIG       0.11500
     14 H4        -75.1337  -22.0467  -25.3934 H      1 LIG       0.11500
     15 H5        -75.7583  -16.1581  -25.7742 H      1 LIG       0.11500
     16 H6        -78.4169  -19.7201  -27.9853 H      1 LIG       0.11500
     17 H7        -74.3429  -17.8977  -24.6739 H      1 LIG       0.11500
     18 H8        -77.0030  -21.4595  -26.8839 H      1 LIG       0.11500
@<TRIPOS>BOND
      1       1       2 ar
      2       1       5 ar
      3       2       6 ar
      4       3       4 ar
      5       3       7 ar
      6       4       8 ar
      7       5       9 ar
      8       6      10 ar
      9       7       9 ar
     10       8      10 ar
     11       9      10 ar
     12       1      11 1
     13       2      12 1
     14       3      13 1
     15       4      14 1
     16       5      15 1
     17       6      16 1
     18       7      17 1
     19       8      18 1
@<TRIPOS>ALT_TYPE
CGenFF_4.0_ALT_TYPE_SET
CGenFF_4.0 1 CG2R61 2 CG2R61 3 CG2R61 4 CG2R61 5 CG2R61 6 CG2R61 7 CG2R61 8 CG2R61 9 CG2R61 10 CG2R61 11 HGR61 12 HGR61 13 HGR61 14 HGR61 15 HGR61 16 HGR61 17 HGR61 18 HGR61
@<TRIPOS>MOLECULE
naphtalene
 18 19 0 0 0
****
USER_CHARGES
INVALID_CHARGES
Pose:  32 Cluster:  32 Fr_nu:  88153 TotEn:    -8.68
@<TRIPOS>ATOM
      1 C1        -59.0027  -23.1399  -26.4637 C.ar   1 LIG      -0.11500
      2 C2        -58.8914  -23.7673  -25.2264 C.ar   1 LIG      -0.11500
      3 C3        -63.5243  -21.7347  -25.3439 C.ar   1 LIG      -0.11500
      4 C4        -63.4128  -22.3622  -24.1067 C.ar   1 LIG      -0.11500
      5 C5        -60.1810  -22.4762  -26.8067 C.ar   1 LIG      -0.11700
      6 C6        -59.9576  -23.7335  -24.3275 C.ar   1 LIG      -0.11700
      7 C7        -62.4578  -21.7685  -26.2429 C.ar   1 LIG      -0.11700
      8 C8        -62.2346  -23.0260  -23.7636 C.ar   1 LIG      -0.11700
      9 C9        -61.2645  -22.4320  -25.9142 C.ar   1 LIG       0.00400
     10 C10       -61.1511  -23.0701  -24.6561 C.ar   1 LIG       0.00400
     11 H1        -58.1725  -23.1671  -27.1633 H      1 LIG       0.11500
     12 H2        -57.9736  -24.2835  -24.9602 H      1 LIG       0.11500
     13 H3        -64.4419  -21.2181  -25.6107 H      1 LIG       0.11500
     14 H4        -64.2439  -22.3359  -23.4081 H      1 LIG       0.11500
     15 H5        -60.2459  -21.9931  -27.7795 H      1 LIG       0.11500
     16 H6        -59.8483  -24.2303  -23.3657 H      1 LIG       0.11500
     17 H7        -62.5670  -21.2710  -27.2043 H      1 LIG       0.11500
     18 H8        -62.1698  -23.5098  -22.7911 H      1 LIG       0.11500
@<TRIPOS>BOND
      1       1       2 ar
      2       1       5 ar
      3       2       6 ar
      4       3       4 ar
      5       3       7 ar
      6       4       8 ar
      7       5       9 ar
      8       6      10 ar
      9       7       9 ar
     10       8      10 ar
     11       9      10 ar
     12       1      11 1
     13       2      12 1
     14       3      13 1
     15       4      14 1
     16       5      15 1
     17       6      16 1
     18       7      17 1
     19       8      18 1
@<TRIPOS>ALT_TYPE
CGenFF_4.0_ALT_TYPE_SET
CGenFF_4.0 1 CG2R61 2 CG2R61 3 CG2R61 4 CG2R61 5 CG2R61 6 CG2R61 7 CG2R61 8 CG2R61 9 CG2R61 10 CG2R61 11 HGR61 12 HGR61 13 HGR61 14 HGR61 15 HGR61 16 HGR61 17 HGR61 18 HGR61
@<TRIPOS>MOLECULE
naphtalene
 18 19 0 0 0
****
USER_CHARGES
INVALID_CHARGES
Pose:  33 Cluster:  33 Fr_nu:  17143 TotEn:    -8.58
@<TRIPOS>ATOM
      1 C1        -78.9509  -18.2805  -27.5578 C.ar   1 LIG      -0.11500
      2 C2        -78.2075  -19.4454  -27.7223 C.ar   1 LIG      -0.11500
      3 C3        -80.9478  -18.9355  -31.9460 C.ar   1 LIG      -0.11500
      4 C4        -80.2044  -20.1005  -32.1104 C.ar   1 LIG      -0.11500
      5 C5        -79.8197  -17.8583  -28.5646 C.ar   1 LIG      -0.11700
      6 C6        -78.3300  -20.1928  -28.8939 C.ar   1 LIG      -0.11700
      7 C7        -80.8253  -18.1882  -30.7742 C.ar   1 LIG      -0.11700
      8 C8        -79.3355  -20.5227  -31.1037 C.ar   1 LIG      -0.11700
      9 C9        -79.9556  -18.5982  -29.7506 C.ar   1 LIG       0.00400
     10 C10       -79.1996  -19.7828  -29.9177 C.ar   1 LIG       0.00400
     11 H1        -78.8547  -17.6988  -26.6458 H      1 LIG       0.11500
     12 H2        -77.5316  -19.7733  -26.9379 H      1 LIG       0.11500
     13 H3        -81.6242  -18.6071  -32.7302 H      1 LIG       0.11500
     14 H4        -80.3000  -20.6810  -33.0232 H      1 LIG       0.11500
     15 H5        -80.3906  -16.9443  -28.4146 H      1 LIG       0.11500
     16 H6        -77.7396  -21.1005  -29.0008 H      1 LIG       0.11500
     17 H7        -81.4164  -17.2810  -30.6672 H      1 LIG       0.11500
     18 H8        -78.7639  -21.4363  -31.2538 H      1 LIG       0.11500
@<TRIPOS>BOND
      1       1       2 ar
      2       1       5 ar
      3       2       6 ar
      4       3       4 ar
      5       3       7 ar
      6       4       8 ar
      7       5       9 ar
      8       6      10 ar
      9       7       9 ar
     10       8      10 ar
     11       9      10 ar
     12       1      11 1
     13       2      12 1
     14       3      13 1
     15       4      14 1
     16       5      15 1
     17       6      16 1
     18       7      17 1
     19       8      18 1
@<TRIPOS>ALT_TYPE
CGenFF_4.0_ALT_TYPE_SET
CGenFF_4.0 1 CG2R61 2 CG2R61 3 CG2R61 4 CG2R61 5 CG2R61 6 CG2R61 7 CG2R61 8 CG2R61 9 CG2R61 10 CG2R61 11 HGR61 12 HGR61 13 HGR61 14 HGR61 15 HGR61 16 HGR61 17 HGR61 18 HGR61
@<TRIPOS>MOLECULE
naphtalene
 18 19 0 0 0
****
USER_CHARGES
INVALID_CHARGES
Pose:  34 Cluster:  34 Fr_nu:  42512 TotEn:    -8.40
@<TRIPOS>ATOM
      1 C1        -59.1099  -23.4024  -25.5363 C.ar   1 LIG      -0.11500
      2 C2        -59.4347  -22.0639  -25.3368 C.ar   1 LIG      -0.11500
      3 C3        -63.8245  -24.5812  -25.2996 C.ar   1 LIG      -0.11500
      4 C4        -64.1491  -23.2427  -25.1002 C.ar   1 LIG      -0.11500
      5 C5        -60.1172  -24.3669  -25.5777 C.ar   1 LIG      -0.11700
      6 C6        -60.7677  -21.6846  -25.1780 C.ar   1 LIG      -0.11700
      7 C7        -62.4913  -24.9605  -25.4585 C.ar   1 LIG      -0.11700
      8 C8        -63.1419  -22.2782  -25.0587 C.ar   1 LIG      -0.11700
      9 C9        -61.4645  -24.0031  -25.4196 C.ar   1 LIG       0.00400
     10 C10       -61.7946  -22.6420  -25.2168 C.ar   1 LIG       0.00400
     11 H1        -58.0719  -23.6972  -25.6593 H      1 LIG       0.11500
     12 H2        -58.6498  -21.3139  -25.3050 H      1 LIG       0.11500
     13 H3        -64.6091  -25.3319  -25.3317 H      1 LIG       0.11500
     14 H4        -65.1872  -22.9487  -24.9758 H      1 LIG       0.11500
     15 H5        -59.8402  -25.4074  -25.7343 H      1 LIG       0.11500
     16 H6        -60.9986  -20.6326  -25.0238 H      1 LIG       0.11500
     17 H7        -62.2608  -26.0124  -25.6135 H      1 LIG       0.11500
     18 H8        -63.4187  -21.2377  -24.9013 H      1 LIG       0.11500
@<TRIPOS>BOND
      1       1       2 ar
      2       1       5 ar
      3       2       6 ar
      4       3       4 ar
      5       3       7 ar
      6       4       8 ar
      7       5       9 ar
      8       6      10 ar
      9       7       9 ar
     10       8      10 ar
     11       9      10 ar
     12       1      11 1
     13       2      12 1
     14       3      13 1
     15       4      14 1
     16       5      15 1
     17       6      16 1
     18       7      17 1
     19       8      18 1
@<TRIPOS>ALT_TYPE
CGenFF_4.0_ALT_TYPE_SET
CGenFF_4.0 1 CG2R61 2 CG2R61 3 CG2R61 4 CG2R61 5 CG2R61 6 CG2R61 7 CG2R61 8 CG2R61 9 CG2R61 10 CG2R61 11 HGR61 12 HGR61 13 HGR61 14 HGR61 15 HGR61 16 HGR61 17 HGR61 18 HGR61
@<TRIPOS>MOLECULE
naphtalene
 18 19 0 0 0
****
USER_CHARGES
INVALID_CHARGES
Pose:  35 Cluster:  35 Fr_nu:  99588 TotEn:    -8.13
@<TRIPOS>ATOM
      1 C1        -78.0521  -24.4355  -46.1581 C.ar   1 LIG      -0.11500
      2 C2        -77.1431  -23.7396  -46.9495 C.ar   1 LIG      -0.11500
      3 C3        -75.1006  -23.9289  -42.3234 C.ar   1 LIG      -0.11500
      4 C4        -74.1917  -23.2331  -43.1149 C.ar   1 LIG      -0.11500
      5 C5        -77.7757  -24.6591  -44.8089 C.ar   1 LIG      -0.11700
      6 C6        -75.9544  -23.2646  -46.3951 C.ar   1 LIG      -0.11700
      7 C7        -76.2895  -24.4040  -42.8779 C.ar   1 LIG      -0.11700
      8 C8        -74.4680  -23.0095  -44.4641 C.ar   1 LIG      -0.11700
      9 C9        -76.5840  -24.1881  -44.2341 C.ar   1 LIG       0.00400
     10 C10       -75.6597  -23.4805  -45.0390 C.ar   1 LIG       0.00400
     11 H1        -78.9771  -24.8056  -46.5904 H      1 LIG       0.11500
     12 H2        -77.3594  -23.5659  -47.9996 H      1 LIG       0.11500
     13 H3        -74.8850  -24.1029  -41.2729 H      1 LIG       0.11500
     14 H4        -73.2662  -22.8645  -42.6824 H      1 LIG       0.11500
     15 H5        -78.5005  -25.2059  -44.2093 H      1 LIG       0.11500
     16 H6        -75.2586  -22.7226  -47.0323 H      1 LIG       0.11500
     17 H7        -76.9854  -24.9451  -42.2404 H      1 LIG       0.11500
     18 H8        -73.7430  -22.4634  -45.0641 H      1 LIG       0.11500
@<TRIPOS>BOND
      1       1       2 ar
      2       1       5 ar
      3       2       6 ar
      4       3       4 ar
      5       3       7 ar
      6       4       8 ar
      7       5       9 ar
      8       6      10 ar
      9       7       9 ar
     10       8      10 ar
     11       9      10 ar
     12       1      11 1
     13       2      12 1
     14       3      13 1
     15       4      14 1
     16       5      15 1
     17       6      16 1
     18       7      17 1
     19       8      18 1
@<TRIPOS>ALT_TYPE
CGenFF_4.0_ALT_TYPE_SET
CGenFF_4.0 1 CG2R61 2 CG2R61 3 CG2R61 4 CG2R61 5 CG2R61 6 CG2R61 7 CG2R61 8 CG2R61 9 CG2R61 10 CG2R61 11 HGR61 12 HGR61 13 HGR61 14 HGR61 15 HGR61 16 HGR61 17 HGR61 18 HGR61
@<TRIPOS>MOLECULE
naphtalene
 18 19 0 0 0
****
USER_CHARGES
INVALID_CHARGES
Pose:  36 Cluster:  36 Fr_nu: 165789 TotEn:    -8.11
@<TRIPOS>ATOM
      1 C1        -62.4012   -0.1397  -25.1887 C.ar   1 LIG      -0.11500
      2 C2        -62.6210   -1.5028  -25.3634 C.ar   1 LIG      -0.11500
      3 C3        -66.2663    0.8404  -27.9768 C.ar   1 LIG      -0.11500
      4 C4        -66.4859   -0.5227  -28.1514 C.ar   1 LIG      -0.11500
      5 C5        -63.2504    0.7878  -25.7931 C.ar   1 LIG      -0.11700
      6 C6        -63.6905   -1.9438  -26.1430 C.ar   1 LIG      -0.11700
      7 C7        -65.1966    1.2813  -27.1971 C.ar   1 LIG      -0.11700
      8 C8        -65.6368   -1.4503  -27.5471 C.ar   1 LIG      -0.11700
      9 C9        -64.3319    0.3618  -26.5813 C.ar   1 LIG       0.00400
     10 C10       -64.5553   -1.0243  -26.7589 C.ar   1 LIG       0.00400
     11 H1        -61.5681    0.2030  -24.5821 H      1 LIG       0.11500
     12 H2        -61.9595   -2.2240  -24.8922 H      1 LIG       0.11500
     13 H3        -66.9276    1.5623  -28.4477 H      1 LIG       0.11500
     14 H4        -67.3184   -0.8648  -28.7593 H      1 LIG       0.11500
     15 H5        -63.0593    1.8484  -25.6432 H      1 LIG       0.11500
     16 H6        -63.8437   -3.0140  -26.2655 H      1 LIG       0.11500
     17 H7        -65.0442    2.3515  -27.0741 H      1 LIG       0.11500
     18 H8        -65.8272   -2.5110  -27.6975 H      1 LIG       0.11500
@<TRIPOS>BOND
      1       1       2 ar
      2       1       5 ar
      3       2       6 ar
      4       3       4 ar
      5       3       7 ar
      6       4       8 ar
      7       5       9 ar
      8       6      10 ar
      9       7       9 ar
     10       8      10 ar
     11       9      10 ar
     12       1      11 1
     13       2      12 1
     14       3      13 1
     15       4      14 1
     16       5      15 1
     17       6      16 1
     18       7      17 1
     19       8      18 1
@<TRIPOS>ALT_TYPE
CGenFF_4.0_ALT_TYPE_SET
CGenFF_4.0 1 CG2R61 2 CG2R61 3 CG2R61 4 CG2R61 5 CG2R61 6 CG2R61 7 CG2R61 8 CG2R61 9 CG2R61 10 CG2R61 11 HGR61 12 HGR61 13 HGR61 14 HGR61 15 HGR61 16 HGR61 17 HGR61 18 HGR61
# TRIPOS MOL2 file generated by SEED

@<TRIPOS>MOLECULE
pyrazole
 9 9 0 0 0
****
USER_CHARGES
INVALID_CHARGES
Pose:   1 Cluster:   1 Fr_nu: 10375896 TotEn:   -20.98
@<TRIPOS>ATOM
      1 C1        -88.7608  -26.6057  -42.1189 C.2    1 LIG      -0.25100
      2 C2        -88.3305  -25.2814  -41.9124 C.2    1 LIG       0.13200
      3 C3        -88.1711  -27.3204  -41.1050 C.2    1 LIG      -0.03800
      4 N1        -87.5295  -25.1591  -40.8507 N.2    1 LIG      -0.57800
      5 N2        -87.4517  -26.4157  -40.3808 N.pl3  1 LIG      -0.05900
      6 H1        -89.4083  -26.9894  -42.8935 H      1 LIG       0.15700
      7 H2        -88.5668  -24.4002  -42.4917 H      1 LIG       0.15600
      8 H3        -88.1961  -28.3678  -40.8409 H      1 LIG       0.15900
      9 H4        -86.8856  -26.5862  -39.5591 H      1 LIG       0.32200
@<TRIPOS>BOND
      1       1       2 1
      2       1       3 2
      3       2       4 2
      4       3       5 1
      5       4       5 1
      6       1       6 1
      7       2       7 1
      8       3       8 1
      9       5       9 1
@<TRIPOS>ALT_TYPE
CGenFF_4.0_ALT_TYPE_SET
CGenFF_4.0 1 CG2R51 2 CG2R52 3 CG2R51 4 NG2R50 5 NG2R51 6 HGR51 7 HGR52 8 HGR52 9 HGP1
@<TRIPOS>MOLECULE
pyrazole
 9 9 0 0 0
****
USER_CHARGES
INVALID_CHARGES
Pose:   2 Cluster:   2 Fr_nu: 483013 TotEn:   -18.68
@<TRIPOS>ATOM
      1 C1        -75.4892   -8.5648  -54.3799 C.2    1 LIG      -0.25100
      2 C2        -76.6508   -9.1873  -54.8748 C.2    1 LIG       0.13200
      3 C3        -74.8223   -8.1399  -55.5030 C.2    1 LIG      -0.03800
      4 N1        -76.7210   -9.1622  -56.2083 N.2    1 LIG      -0.57800
      5 N2        -75.5952   -8.5187  -56.5611 N.pl3  1 LIG      -0.05900
      6 H1        -75.1783   -8.4404  -53.3531 H      1 LIG       0.15700
      7 H2        -77.4488   -9.6588  -54.3192 H      1 LIG       0.15600
      8 H3        -73.8876   -7.6161  -55.6415 H      1 LIG       0.15900
      9 H4        -75.4150   -8.3729  -57.5465 H      1 LIG       0.32200
@<TRIPOS>BOND
      1       1       2 1
      2       1       3 2
      3       2       4 2
      4       3       5 1
      5       4       5 1
      6       1       6 1
      7       2       7 1
      8       3       8 1
      9       5       9 1
@<TRIPOS>ALT_TYPE
CGenFF_4.0_ALT_TYPE_SET
CGenFF_4.0 1 CG2R51 2 CG2R52 3 CG2R51 4 NG2R50 5 NG2R51 6 HGR51 7 HGR52 8 HGR52 9 HGP1
@<TRIPOS>MOLECULE
pyrazole
 9 9 0 0 0
****
USER_CHARGES
INVALID_CHARGES
Pose:   3 Cluster:   3 Fr_nu: 10397438 TotEn:   -18.56
@<TRIPOS>ATOM
      1 C1        -51.9549    9.2881  -30.4642 C.2    1 LIG      -0.25100
      2 C2        -51.0277    8.8265  -29.5108 C.2    1 LIG       0.13200
      3 C3        -52.0883   10.6279  -30.1926 C.2    1 LIG      -0.03800
      4 N1        -50.6020    9.7943  -28.6947 N.2    1 LIG      -0.57800
      5 N2        -51.2647   10.8776  -29.1345 N.pl3  1 LIG      -0.05900
      6 H1        -52.4562    8.7290  -31.2404 H      1 LIG       0.15700
      7 H2        -50.6447    7.8249  -29.3764 H      1 LIG       0.15600
      8 H3        -52.6834   11.4079  -30.6452 H      1 LIG       0.15900
      9 H4        -51.1082   11.7596  -28.6629 H      1 LIG       0.32200
@<TRIPOS>BOND
      1       1       2 1
      2       1       3 2
      3       2       4 2
      4       3       5 1
      5       4       5 1
      6       1       6 1
      7       2       7 1
      8       3       8 1
      9       5       9 1
@<TRIPOS>ALT_TYPE
CGenFF_4.0_ALT_TYPE_SET
CGenFF_4.0 1 CG2R51 2 CG2R52 3 CG2R51 4 NG2R50 5 NG2R51 6 HGR51 7 HGR52 8 HGR52 9 HGP1
@<TRIPOS>MOLECULE
pyrazole
 9 9 0 0 0
****
USER_CHARGES
INVALID_CHARGES
Pose:   4 Cluster:   4 Fr_nu: 352498 TotEn:   -18.34
@<TRIPOS>ATOM
      1 C1        -56.8392    1.9515  -41.5417 C.2    1 LIG      -0.25100
      2 C2        -55.7818    1.5622  -40.6978 C.2    1 LIG       0.13200
      3 C3        -57.9469    1.9446  -40.7296 C.2    1 LIG      -0.03800
      4 N1        -56.1817    1.3255  -39.4457 N.2    1 LIG      -0.57800
      5 N2        -57.5027    1.5667  -39.4965 N.pl3  1 LIG      -0.05900
      6 H1        -56.8042    2.2028  -42.5914 H      1 LIG       0.15700
      7 H2        -54.7364    1.4407  -40.9433 H      1 LIG       0.15600
      8 H3        -58.9879    2.1672  -40.9143 H      1 LIG       0.15900
      9 H4        -58.0441    1.4515  -38.6490 H      1 LIG       0.32200
@<TRIPOS>BOND
      1       1       2 1
      2       1       3 2
      3       2       4 2
      4       3       5 1
      5       4       5 1
      6       1       6 1
      7       2       7 1
      8       3       8 1
      9       5       9 1
@<TRIPOS>ALT_TYPE
CGenFF_4.0_ALT_TYPE_SET
CGenFF_4.0 1 CG2R51 2 CG2R52 3 CG2R51 4 NG2R50 5 NG2R51 6 HGR51 7 HGR52 8 HGR52 9 HGP1
@<TRIPOS>MOLECULE
pyrazole
 9 9 0 0 0
****
USER_CHARGES
INVALID_CHARGES
Pose:   5 Cluster:   5 Fr_nu: 251861 TotEn:   -17.32
@<TRIPOS>ATOM
      1 C1        -45.8548   -8.9944  -38.0390 C.2    1 LIG      -0.25100
      2 C2        -46.2414   -9.5017  -36.7840 C.2    1 LIG       0.13200
      3 C3        -46.9236   -8.2337  -38.4459 C.2    1 LIG      -0.03800
      4 N1        -47.4604   -9.0973  -36.4176 N.2    1 LIG      -0.57800
      5 N2        -47.8492   -8.3277  -37.4484 N.pl3  1 LIG      -0.05900
      6 H1        -44.9308   -9.1563  -38.5742 H      1 LIG       0.15700
      7 H2        -45.6857  -10.1498  -36.1214 H      1 LIG       0.15600
      8 H3        -47.1058   -7.6492  -39.3361 H      1 LIG       0.15900
      9 H4        -48.7640   -7.8963  -37.4064 H      1 LIG       0.32200
@<TRIPOS>BOND
      1       1       2 1
      2       1       3 2
      3       2       4 2
      4       3       5 1
      5       4       5 1
      6       1       6 1
      7       2       7 1
      8       3       8 1
      9       5       9 1
@<TRIPOS>ALT_TYPE
CGenFF_4.0_ALT_TYPE_SET
CGenFF_4.0 1 CG2R51 2 CG2R52 3 CG2R51 4 NG2R50 5 NG2R51 6 HGR51 7 HGR52 8 HGR52 9 HGP1
@<TRIPOS>MOLECULE
pyrazole
 9 9 0 0 0
****
USER_CHARGES
INVALID_CHARGES
Pose:   6 Cluster:   6 Fr_nu:  13623 TotEn:   -16.61
@<TRIPOS>ATOM
      1 C1        -89.7146  -26.8758  -41.4555 C.2    1 LIG      -0.25100
      2 C2        -89.5020  -25.5697  -40.9751 C.2    1 LIG       0.13200
      3 C3        -88.7764  -27.6383  -40.8038 C.2    1 LIG      -0.03800
      4 N1        -88.5069  -25.5027  -40.0866 N.2    1 LIG      -0.57800
      5 N2        -88.0860  -26.7763  -40.0034 N.pl3  1 LIG      -0.05900
      6 H1        -90.4458  -27.2176  -42.1731 H      1 LIG       0.15700
      7 H2        -90.0303  -24.6638  -41.2358 H      1 LIG       0.15600
      8 H3        -88.5417  -28.6924  -40.8383 H      1 LIG       0.15900
      9 H4        -87.3177  -26.9875  -39.3790 H      1 LIG       0.32200
@<TRIPOS>BOND
      1       1       2 1
      2       1       3 2
      3       2       4 2
      4       3       5 1
      5       4       5 1
      6       1       6 1
      7       2       7 1
      8       3       8 1
      9       5       9 1
@<TRIPOS>ALT_TYPE
CGenFF_4.0_ALT_TYPE_SET
CGenFF_4.0 1 CG2R51 2 CG2R52 3 CG2R51 4 NG2R50 5 NG2R51 6 HGR51 7 HGR52 8 HGR52 9 HGP1
@<TRIPOS>MOLECULE
pyrazole
 9 9 0 0 0
****
USER_CHARGES
INVALID_CHARGES
Pose:   7 Cluster:   7 Fr_nu: 10392201 TotEn:   -16.48
@<TRIPOS>ATOM
      1 C1        -49.9029   10.2101  -30.8369 C.2    1 LIG      -0.25100
      2 C2        -49.9440   10.3635  -29.4381 C.2    1 LIG       0.13200
      3 C3        -50.3217    8.9200  -31.0531 C.2    1 LIG      -0.03800
      4 N1        -50.3564    9.2593  -28.8101 N.2    1 LIG      -0.57800
      5 N2        -50.5785    8.3995  -29.8188 N.pl3  1 LIG      -0.05900
      6 H1        -49.6115   10.9330  -31.5844 H      1 LIG       0.15700
      7 H2        -49.6900   11.2339  -28.8501 H      1 LIG       0.15600
      8 H3        -50.4548    8.3378  -31.9536 H      1 LIG       0.15900
      9 H4        -50.9044    7.4683  -29.5921 H      1 LIG       0.32200
@<TRIPOS>BOND
      1       1       2 1
      2       1       3 2
      3       2       4 2
      4       3       5 1
      5       4       5 1
      6       1       6 1
      7       2       7 1
      8       3       8 1
      9       5       9 1
@<TRIPOS>ALT_TYPE
CGenFF_4.0_ALT_TYPE_SET
CGenFF_4.0 1 CG2R51 2 CG2R52 3 CG2R51 4 NG2R50 5 NG2R51 6 HGR51 7 HGR52 8 HGR52 9 HGP1
@<TRIPOS>MOLECULE
pyrazole
 9 9 0 0 0
****
USER_CHARGES
INVALID_CHARGES
Pose:   8 Cluster:   8 Fr_nu: 4348994 TotEn:   -16.25
@<TRIPOS>ATOM
      1 C1        -75.4596   -8.7959  -53.7869 C.2    1 LIG      -0.25100
      2 C2        -76.8337   -8.8551  -54.0866 C.2    1 LIG       0.13200
      3 C3        -74.9631   -7.8403  -54.6395 C.2    1 LIG      -0.03800
      4 N1        -77.1877   -8.0048  -55.0539 N.2    1 LIG      -0.57800
      5 N2        -76.0287   -7.4020  -55.3693 N.pl3  1 LIG      -0.05900
      6 H1        -74.9058   -9.3652  -53.0551 H      1 LIG       0.15700
      7 H2        -77.5920   -9.4830  -53.6409 H      1 LIG       0.15600
      8 H3        -73.9696   -7.4433  -54.7907 H      1 LIG       0.15900
      9 H4        -76.0368   -6.6986  -56.0972 H      1 LIG       0.32200
@<TRIPOS>BOND
      1       1       2 1
      2       1       3 2
      3       2       4 2
      4       3       5 1
      5       4       5 1
      6       1       6 1
      7       2       7 1
      8       3       8 1
      9       5       9 1
@<TRIPOS>ALT_TYPE
CGenFF_4.0_ALT_TYPE_SET
CGenFF_4.0 1 CG2R51 2 CG2R52 3 CG2R51 4 NG2R50 5 NG2R51 6 HGR51 7 HGR52 8 HGR52 9 HGP1
@<TRIPOS>MOLECULE
pyrazole
 9 9 0 0 0
****
USER_CHARGES
INVALID_CHARGES
Pose:   9 Cluster:   9 Fr_nu: 604722 TotEn:   -16.16
@<TRIPOS>ATOM
      1 C1        -46.0543   -9.4158  -38.8035 C.2    1 LIG      -0.25100
      2 C2        -45.7437  -10.4870  -37.9445 C.2    1 LIG       0.13200
      3 C3        -47.2580   -8.9428  -38.3410 C.2    1 LIG      -0.03800
      4 N1        -46.6747  -10.6830  -37.0072 N.2    1 LIG      -0.57800
      5 N2        -47.5823   -9.7285  -37.2743 N.pl3  1 LIG      -0.05900
      6 H1        -45.4857   -9.0384  -39.6405 H      1 LIG       0.15700
      7 H2        -44.8779  -11.1334  -37.9628 H      1 LIG       0.15600
      8 H3        -47.8995   -8.1376  -38.6688 H      1 LIG       0.15900
      9 H4        -48.4047   -9.6710  -36.6869 H      1 LIG       0.32200
@<TRIPOS>BOND
      1       1       2 1
      2       1       3 2
      3       2       4 2
      4       3       5 1
      5       4       5 1
      6       1       6 1
      7       2       7 1
      8       3       8 1
      9       5       9 1
@<TRIPOS>ALT_TYPE
CGenFF_4.0_ALT_TYPE_SET
CGenFF_4.0 1 CG2R51 2 CG2R52 3 CG2R51 4 NG2R50 5 NG2R51 6 HGR51 7 HGR52 8 HGR52 9 HGP1
@<TRIPOS>MOLECULE
pyrazole
 9 9 0 0 0
****
USER_CHARGES
INVALID_CHARGES
Pose:  10 Cluster:  10 Fr_nu: 536293 TotEn:   -15.07
@<TRIPOS>ATOM
      1 C1        -40.8401  -13.2661  -37.0149 C.2    1 LIG      -0.25100
      2 C2        -41.0074  -14.5619  -36.4909 C.2    1 LIG       0.13200
      3 C3        -41.8460  -12.5300  -36.4382 C.2    1 LIG      -0.03800
      4 N1        -42.0384  -14.6473  -35.6460 N.2    1 LIG      -0.57800
      5 N2        -42.5280  -13.3958  -35.6347 N.pl3  1 LIG      -0.05900
      6 H1        -40.0946  -12.9140  -37.7125 H      1 LIG       0.15700
      7 H2        -40.4214  -15.4478  -36.6897 H      1 LIG       0.15600
      8 H3        -42.1330  -11.4921  -36.5270 H      1 LIG       0.15900
      9 H4        -43.3346  -13.2018  -35.0547 H      1 LIG       0.32200
@<TRIPOS>BOND
      1       1       2 1
      2       1       3 2
      3       2       4 2
      4       3       5 1
      5       4       5 1
      6       1       6 1
      7       2       7 1
      8       3       8 1
      9       5       9 1
@<TRIPOS>ALT_TYPE
CGenFF_4.0_ALT_TYPE_SET
CGenFF_4.0 1 CG2R51 2 CG2R52 3 CG2R51 4 NG2R50 5 NG2R51 6 HGR51 7 HGR52 8 HGR52 9 HGP1
@<TRIPOS>MOLECULE
pyrazole
 9 9 0 0 0
****
USER_CHARGES
INVALID_CHARGES
Pose:  11 Cluster:  11 Fr_nu: 10306115 TotEn:   -15.02
@<TRIPOS>ATOM
      1 C1        -50.4724    9.9586  -31.4414 C.2    1 LIG      -0.25100
      2 C2        -50.3240   10.3985  -30.1124 C.2    1 LIG       0.13200
      3 C3        -51.4389    8.9849  -31.3749 C.2    1 LIG      -0.03800
      4 N1        -51.1317    9.7571  -29.2637 N.2    1 LIG      -0.57800
      5 N2        -51.7970    8.9043  -30.0612 N.pl3  1 LIG      -0.05900
      6 H1        -49.9526   10.2994  -32.3246 H      1 LIG       0.15700
      7 H2        -49.6606   11.1594  -29.7269 H      1 LIG       0.15600
      8 H3        -51.8921    8.3548  -32.1265 H      1 LIG       0.15900
      9 H4        -52.4838    8.2911  -29.6404 H      1 LIG       0.32200
@<TRIPOS>BOND
      1       1       2 1
      2       1       3 2
      3       2       4 2
      4       3       5 1
      5       4       5 1
      6       1       6 1
      7       2       7 1
      8       3       8 1
      9       5       9 1
@<TRIPOS>ALT_TYPE
CGenFF_4.0_ALT_TYPE_SET
CGenFF_4.0 1 CG2R51 2 CG2R52 3 CG2R51 4 NG2R50 5 NG2R51 6 HGR51 7 HGR52 8 HGR52 9 HGP1
@<TRIPOS>MOLECULE
pyrazole
 9 9 0 0 0
****
USER_CHARGES
INVALID_CHARGES
Pose:  12 Cluster:  12 Fr_nu: 363909 TotEn:   -14.92
@<TRIPOS>ATOM
      1 C1        -46.9551   -8.9567  -37.8294 C.2    1 LIG      -0.25100
      2 C2        -46.8512   -9.9712  -36.8590 C.2    1 LIG       0.13200
      3 C3        -45.9818   -9.2607  -38.7495 C.2    1 LIG      -0.03800
      4 N1        -45.8880  -10.8538  -37.1367 N.2    1 LIG      -0.57800
      5 N2        -45.3777  -10.3950  -38.2922 N.pl3  1 LIG      -0.05900
      6 H1        -47.6399   -8.1221  -37.8591 H      1 LIG       0.15700
      7 H2        -47.4369  -10.1039  -35.9606 H      1 LIG       0.15600
      8 H3        -45.6700   -8.7818  -39.6665 H      1 LIG       0.15900
      9 H4        -44.6132  -10.9062  -38.7152 H      1 LIG       0.32200
@<TRIPOS>BOND
      1       1       2 1
      2       1       3 2
      3       2       4 2
      4       3       5 1
      5       4       5 1
      6       1       6 1
      7       2       7 1
      8       3       8 1
      9       5       9 1
@<TRIPOS>ALT_TYPE
CGenFF_4.0_ALT_TYPE_SET
CGenFF_4.0 1 CG2R51 2 CG2R52 3 CG2R51 4 NG2R50 5 NG2R51 6 HGR51 7 HGR52 8 HGR52 9 HGP1
@<TRIPOS>MOLECULE
pyrazole
 9 9 0 0 0
****
USER_CHARGES
INVALID_CHARGES
Pose:  13 Cluster:  13 Fr_nu: 4527724 TotEn:   -14.61
@<TRIPOS>ATOM
      1 C1        -55.9496    2.2354  -39.9258 C.2    1 LIG      -0.25100
      2 C2        -55.8279    1.5300  -41.1380 C.2    1 LIG       0.13200
      3 C3        -57.2841    2.1510  -39.6120 C.2    1 LIG      -0.03800
      4 N1        -56.9921    1.0338  -41.5650 N.2    1 LIG      -0.57800
      5 N2        -57.8582    1.4279  -40.6160 N.pl3  1 LIG      -0.05900
      6 H1        -55.1785    2.7348  -39.3581 H      1 LIG       0.15700
      7 H2        -54.9394    1.3572  -41.7283 H      1 LIG       0.15600
      8 H3        -57.8642    2.5336  -38.7846 H      1 LIG       0.15900
      9 H4        -58.8315    1.1690  -40.7177 H      1 LIG       0.32200
@<TRIPOS>BOND
      1       1       2 1
      2       1       3 2
      3       2       4 2
      4       3       5 1
      5       4       5 1
      6       1       6 1
      7       2       7 1
      8       3       8 1
      9       5       9 1
@<TRIPOS>ALT_TYPE
CGenFF_4.0_ALT_TYPE_SET
CGenFF_4.0 1 CG2R51 2 CG2R52 3 CG2R51 4 NG2R50 5 NG2R51 6 HGR51 7 HGR52 8 HGR52 9 HGP1
@<TRIPOS>MOLECULE
pyrazole
 9 9 0 0 0
****
USER_CHARGES
INVALID_CHARGES
Pose:  14 Cluster:  14 Fr_nu: 375928 TotEn:   -13.83
@<TRIPOS>ATOM
      1 C1        -46.3484   -9.7387  -37.3404 C.2    1 LIG      -0.25100
      2 C2        -45.6133  -10.8942  -37.6665 C.2    1 LIG       0.13200
      3 C3        -47.0108   -9.4148  -38.4992 C.2    1 LIG      -0.03800
      4 N1        -45.7918  -11.2785  -38.9332 N.2    1 LIG      -0.57800
      5 N2        -46.6466  -10.3594  -39.4133 N.pl3  1 LIG      -0.05900
      6 H1        -46.3930   -9.2140  -36.3976 H      1 LIG       0.15700
      7 H2        -44.9546  -11.4720  -37.0341 H      1 LIG       0.15600
      8 H3        -47.6911   -8.6140  -38.7507 H      1 LIG       0.15900
      9 H4        -46.9404  -10.4360  -40.3790 H      1 LIG       0.32200
@<TRIPOS>BOND
      1       1       2 1
      2       1       3 2
      3       2       4 2
      4       3       5 1
      5       4       5 1
      6       1       6 1
      7       2       7 1
      8       3       8 1
      9       5       9 1
@<TRIPOS>ALT_TYPE
CGenFF_4.0_ALT_TYPE_SET
CGenFF_4.0 1 CG2R51 2 CG2R52 3 CG2R51 4 NG2R50 5 NG2R51 6 HGR51 7 HGR52 8 HGR52 9 HGP1
@<TRIPOS>MOLECULE
pyrazole
 9 9 0 0 0
****
USER_CHARGES
INVALID_CHARGES
Pose:  15 Cluster:  15 Fr_nu: 130527 TotEn:   -13.76
@<TRIPOS>ATOM
      1 C1        -82.9860  -21.9317  -32.7306 C.2    1 LIG      -0.25100
      2 C2        -84.1549  -22.4466  -33.3225 C.2    1 LIG       0.13200
      3 C3        -82.0054  -22.1398  -33.6694 C.2    1 LIG      -0.03800
      4 N1        -83.9387  -22.9442  -34.5430 N.2    1 LIG      -0.57800
      5 N2        -82.6226  -22.7429  -34.7257 N.pl3  1 LIG      -0.05900
      6 H1        -82.8698  -21.4731  -31.7597 H      1 LIG       0.15700
      7 H2        -85.1553  -22.4804  -32.9152 H      1 LIG       0.15600
      8 H3        -80.9475  -21.9203  -33.6799 H      1 LIG       0.15900
      9 H4        -82.2080  -23.0449  -35.5985 H      1 LIG       0.32200
@<TRIPOS>BOND
      1       1       2 1
      2       1       3 2
      3       2       4 2
      4       3       5 1
      5       4       5 1
      6       1       6 1
      7       2       7 1
      8       3       8 1
      9       5       9 1
@<TRIPOS>ALT_TYPE
CGenFF_4.0_ALT_TYPE_SET
CGenFF_4.0 1 CG2R51 2 CG2R52 3 CG2R51 4 NG2R50 5 NG2R51 6 HGR51 7 HGR52 8 HGR52 9 HGP1
@<TRIPOS>MOLECULE
pyrazole
 9 9 0 0 0
****
USER_CHARGES
INVALID_CHARGES
Pose:  16 Cluster:  16 Fr_nu: 377454 TotEn:   -13.55
@<TRIPOS>ATOM
      1 C1        -47.2372   -7.8390  -37.7348 C.2    1 LIG      -0.25100
      2 C2        -47.8856   -8.5635  -36.7168 C.2    1 LIG       0.13200
      3 C3        -46.1173   -8.5799  -38.0236 C.2    1 LIG      -0.03800
      4 N1        -47.2322   -9.6791  -36.3815 N.2    1 LIG      -0.57800
      5 N2        -46.1615   -9.6613  -37.1935 N.pl3  1 LIG      -0.05900
      6 H1        -47.5389   -6.9102  -38.1958 H      1 LIG       0.15700
      7 H2        -48.8068   -8.3248  -36.2048 H      1 LIG       0.15600
      8 H3        -45.3100   -8.4372  -38.7273 H      1 LIG       0.15900
      9 H4        -45.4964  -10.4215  -37.1266 H      1 LIG       0.32200
@<TRIPOS>BOND
      1       1       2 1
      2       1       3 2
      3       2       4 2
      4       3       5 1
      5       4       5 1
      6       1       6 1
      7       2       7 1
      8       3       8 1
      9       5       9 1
@<TRIPOS>ALT_TYPE
CGenFF_4.0_ALT_TYPE_SET
CGenFF_4.0 1 CG2R51 2 CG2R52 3 CG2R51 4 NG2R50 5 NG2R51 6 HGR51 7 HGR52 8 HGR52 9 HGP1
@<TRIPOS>MOLECULE
pyrazole
 9 9 0 0 0
****
USER_CHARGES
INVALID_CHARGES
Pose:  17 Cluster:  17 Fr_nu: 129010 TotEn:   -13.48
@<TRIPOS>ATOM
      1 C1        -82.9278  -22.3421  -32.8691 C.2    1 LIG      -0.25100
      2 C2        -82.4072  -21.2246  -32.1894 C.2    1 LIG       0.13200
      3 C3        -82.1778  -22.4261  -34.0166 C.2    1 LIG      -0.03800
      4 N1        -81.4039  -20.6407  -32.8500 N.2    1 LIG      -0.57800
      5 N2        -81.2879  -21.3942  -33.9567 N.pl3  1 LIG      -0.05900
      6 H1        -83.7334  -22.9961  -32.5695 H      1 LIG       0.15700
      7 H2        -82.7174  -20.8110  -31.2405 H      1 LIG       0.15600
      8 H3        -82.1983  -23.1103  -34.8526 H      1 LIG       0.15900
      9 H4        -80.5779  -21.1453  -34.6340 H      1 LIG       0.32200
@<TRIPOS>BOND
      1       1       2 1
      2       1       3 2
      3       2       4 2
      4       3       5 1
      5       4       5 1
      6       1       6 1
      7       2       7 1
      8       3       8 1
      9       5       9 1
@<TRIPOS>ALT_TYPE
CGenFF_4.0_ALT_TYPE_SET
CGenFF_4.0 1 CG2R51 2 CG2R52 3 CG2R51 4 NG2R50 5 NG2R51 6 HGR51 7 HGR52 8 HGR52 9 HGP1
@<TRIPOS>MOLECULE
pyrazole
 9 9 0 0 0
****
USER_CHARGES
INVALID_CHARGES
Pose:  18 Cluster:  18 Fr_nu: 392447 TotEn:   -13.18
@<TRIPOS>ATOM
      1 C1        -47.0350   -9.3057  -36.7161 C.2    1 LIG      -0.25100
      2 C2        -46.0212  -10.0392  -37.3610 C.2    1 LIG       0.13200
      3 C3        -47.5960   -8.5455  -37.7130 C.2    1 LIG      -0.03800
      4 N1        -45.9405   -9.7693  -38.6666 N.2    1 LIG      -0.57800
      5 N2        -46.9109   -8.8580  -38.8503 N.pl3  1 LIG      -0.05900
      6 H1        -47.3204   -9.3253  -35.6746 H      1 LIG       0.15700
      7 H2        -45.3373  -10.7587  -36.9339 H      1 LIG       0.15600
      8 H3        -48.4011   -7.8250  -37.7151 H      1 LIG       0.15900
      9 H4        -47.0506   -8.4875  -39.7820 H      1 LIG       0.32200
@<TRIPOS>BOND
      1       1       2 1
      2       1       3 2
      3       2       4 2
      4       3       5 1
      5       4       5 1
      6       1       6 1
      7       2       7 1
      8       3       8 1
      9       5       9 1
@<TRIPOS>ALT_TYPE
CGenFF_4.0_ALT_TYPE_SET
CGenFF_4.0 1 CG2R51 2 CG2R52 3 CG2R51 4 NG2R50 5 NG2R51 6 HGR51 7 HGR52 8 HGR52 9 HGP1
@<TRIPOS>MOLECULE
pyrazole
 9 9 0 0 0
****
USER_CHARGES
INVALID_CHARGES
Pose:  19 Cluster:  19 Fr_nu: 583220 TotEn:   -13.08
@<TRIPOS>ATOM
      1 C1        -71.0515    4.1990  -48.2924 C.2    1 LIG      -0.25100
      2 C2        -70.8760    2.9015  -47.7751 C.2    1 LIG       0.13200
      3 C3        -71.2119    4.0111  -49.6435 C.2    1 LIG      -0.03800
      4 N1        -70.9208    1.9591  -48.7204 N.2    1 LIG      -0.57800
      5 N2        -71.1264    2.6649  -49.8454 N.pl3  1 LIG      -0.05900
      6 H1        -71.0612    5.1392  -47.7611 H      1 LIG       0.15700
      7 H2        -70.7167    2.6035  -46.7487 H      1 LIG       0.15600
      8 H3        -71.3731    4.6986  -50.4613 H      1 LIG       0.15900
      9 H4        -71.1970    2.1617  -50.7210 H      1 LIG       0.32200
@<TRIPOS>BOND
      1       1       2 1
      2       1       3 2
      3       2       4 2
      4       3       5 1
      5       4       5 1
      6       1       6 1
      7       2       7 1
      8       3       8 1
      9       5       9 1
@<TRIPOS>ALT_TYPE
CGenFF_4.0_ALT_TYPE_SET
CGenFF_4.0 1 CG2R51 2 CG2R52 3 CG2R51 4 NG2R50 5 NG2R51 6 HGR51 7 HGR52 8 HGR52 9 HGP1
@<TRIPOS>MOLECULE
pyrazole
 9 9 0 0 0
****
USER_CHARGES
INVALID_CHARGES
Pose:  20 Cluster:  20 Fr_nu: 8490955 TotEn:   -12.79
@<TRIPOS>ATOM
      1 C1        -82.1716  -20.8102  -31.5120 C.2    1 LIG      -0.25100
      2 C2        -82.4629  -22.0304  -30.8733 C.2    1 LIG       0.13200
      3 C3        -81.2075  -21.1285  -32.4371 C.2    1 LIG      -0.03800
      4 N1        -81.7425  -23.0480  -31.3522 N.2    1 LIG      -0.57800
      5 N2        -80.9889  -22.4680  -32.3018 N.pl3  1 LIG      -0.05900
      6 H1        -82.6003  -19.8360  -31.3286 H      1 LIG       0.15700
      7 H2        -83.1699  -22.2205  -30.0784 H      1 LIG       0.15600
      8 H3        -80.6680  -20.5355  -33.1614 H      1 LIG       0.15900
      9 H4        -80.3415  -23.0479  -32.8208 H      1 LIG       0.32200
@<TRIPOS>BOND
      1       1       2 1
      2       1       3 2
      3       2       4 2
      4       3       5 1
      5       4       5 1
      6       1       6 1
      7       2       7 1
      8       3       8 1
      9       5       9 1
@<TRIPOS>ALT_TYPE
CGenFF_4.0_ALT_TYPE_SET
CGenFF_4.0 1 CG2R51 2 CG2R52 3 CG2R51 4 NG2R50 5 NG2R51 6 HGR51 7 HGR52 8 HGR52 9 HGP1
@<TRIPOS>MOLECULE
pyrazole
 9 9 0 0 0
****
USER_CHARGES
INVALID_CHARGES
Pose:  21 Cluster:  21 Fr_nu: 2959415 TotEn:   -12.77
@<TRIPOS>ATOM
      1 C1        -48.8455  -10.9127  -25.2101 C.2    1 LIG      -0.25100
      2 C2        -48.3062  -10.6034  -23.9470 C.2    1 LIG       0.13200
      3 C3        -49.1849  -12.2407  -25.1227 C.2    1 LIG      -0.03800
      4 N1        -48.3013  -11.6506  -23.1180 N.2    1 LIG      -0.57800
      5 N2        -48.8419  -12.6309  -23.8615 N.pl3  1 LIG      -0.05900
      6 H1        -48.9716  -10.2642  -26.0645 H      1 LIG       0.15700
      7 H2        -47.9159   -9.6587  -23.5963 H      1 LIG       0.15600
      8 H3        -49.6273  -12.9282  -25.8290 H      1 LIG       0.15900
      9 H4        -48.9463  -13.5472  -23.4441 H      1 LIG       0.32200
@<TRIPOS>BOND
      1       1       2 1
      2       1       3 2
      3       2       4 2
      4       3       5 1
      5       4       5 1
      6       1       6 1
      7       2       7 1
      8       3       8 1
      9       5       9 1
@<TRIPOS>ALT_TYPE
CGenFF_4.0_ALT_TYPE_SET
CGenFF_4.0 1 CG2R51 2 CG2R52 3 CG2R51 4 NG2R50 5 NG2R51 6 HGR51 7 HGR52 8 HGR52 9 HGP1
@<TRIPOS>MOLECULE
pyrazole
 9 9 0 0 0
****
USER_CHARGES
INVALID_CHARGES
Pose:  22 Cluster:  22 Fr_nu: 1171690 TotEn:   -12.71
@<TRIPOS>ATOM
      1 C1        -50.9991  -11.8484  -45.0428 C.2    1 LIG      -0.25100
      2 C2        -50.5310  -10.7888  -44.2429 C.2    1 LIG       0.13200
      3 C3        -52.3241  -11.9750  -44.7040 C.2    1 LIG      -0.03800
      4 N1        -51.4814  -10.2784  -43.4554 N.2    1 LIG      -0.57800
      5 N2        -52.5601  -11.0204  -43.7588 N.pl3  1 LIG      -0.05900
      6 H1        -50.4534  -12.4379  -45.7646 H      1 LIG       0.15700
      7 H2        -49.5368  -10.3675  -44.2006 H      1 LIG       0.15600
      8 H3        -53.1021  -12.6447  -45.0410 H      1 LIG       0.15900
      9 H4        -53.4290  -10.8216  -43.2791 H      1 LIG       0.32200
@<TRIPOS>BOND
      1       1       2 1
      2       1       3 2
      3       2       4 2
      4       3       5 1
      5       4       5 1
      6       1       6 1
      7       2       7 1
      8       3       8 1
      9       5       9 1
@<TRIPOS>ALT_TYPE
CGenFF_4.0_ALT_TYPE_SET
CGenFF_4.0 1 CG2R51 2 CG2R52 3 CG2R51 4 NG2R50 5 NG2R51 6 HGR51 7 HGR52 8 HGR52 9 HGP1
@<TRIPOS>MOLECULE
pyrazole
 9 9 0 0 0
****
USER_CHARGES
INVALID_CHARGES
Pose:  23 Cluster:  23 Fr_nu: 1172757 TotEn:   -12.68
@<TRIPOS>ATOM
      1 C1        -51.3379  -10.9370  -43.3300 C.2    1 LIG      -0.25100
      2 C2        -50.5483  -11.6360  -44.2626 C.2    1 LIG       0.13200
      3 C3        -52.6308  -11.1773  -43.7263 C.2    1 LIG      -0.03800
      4 N1        -51.2785  -12.2728  -45.1819 N.2    1 LIG      -0.57800
      5 N2        -52.5406  -11.9750  -44.8290 N.pl3  1 LIG      -0.05900
      6 H1        -51.0159  -10.3425  -42.4878 H      1 LIG       0.15700
      7 H2        -49.4711  -11.7075  -44.3110 H      1 LIG       0.15600
      8 H3        -53.5853  -10.8580  -43.3333 H      1 LIG       0.15900
      9 H4        -53.2961  -12.3499  -45.3888 H      1 LIG       0.32200
@<TRIPOS>BOND
      1       1       2 1
      2       1       3 2
      3       2       4 2
      4       3       5 1
      5       4       5 1
      6       1       6 1
      7       2       7 1
      8       3       8 1
      9       5       9 1
@<TRIPOS>ALT_TYPE
CGenFF_4.0_ALT_TYPE_SET
CGenFF_4.0 1 CG2R51 2 CG2R52 3 CG2R51 4 NG2R50 5 NG2R51 6 HGR51 7 HGR52 8 HGR52 9 HGP1
@<TRIPOS>MOLECULE
pyrazole
 9 9 0 0 0
****
USER_CHARGES
INVALID_CHARGES
Pose:  24 Cluster:  24 Fr_nu: 390615 TotEn:   -12.59
@<TRIPOS>ATOM
      1 C1        -72.7020    9.5420  -44.7313 C.2    1 LIG      -0.25100
      2 C2        -71.3814    9.0546  -44.7472 C.2    1 LIG       0.13200
      3 C3        -73.4350    8.5290  -44.1630 C.2    1 LIG      -0.03800
      4 N1        -71.2784    7.8275  -44.2299 N.2    1 LIG      -0.57800
      5 N2        -72.5435    7.5352  -43.8835 N.pl3  1 LIG      -0.05900
      6 H1        -73.0715   10.4944  -45.0818 H      1 LIG       0.15700
      7 H2        -70.4898    9.5423  -45.1146 H      1 LIG       0.15600
      8 H3        -74.4872    8.4271  -43.9395 H      1 LIG       0.15900
      9 H4        -72.7289    6.6344  -43.4606 H      1 LIG       0.32200
@<TRIPOS>BOND
      1       1       2 1
      2       1       3 2
      3       2       4 2
      4       3       5 1
      5       4       5 1
      6       1       6 1
      7       2       7 1
      8       3       8 1
      9       5       9 1
@<TRIPOS>ALT_TYPE
CGenFF_4.0_ALT_TYPE_SET
CGenFF_4.0 1 CG2R51 2 CG2R52 3 CG2R51 4 NG2R50 5 NG2R51 6 HGR51 7 HGR52 8 HGR52 9 HGP1
@<TRIPOS>MOLECULE
pyrazole
 9 9 0 0 0
****
USER_CHARGES
INVALID_CHARGES
Pose:  25 Cluster:  25 Fr_nu: 1404773 TotEn:   -12.54
@<TRIPOS>ATOM
      1 C1        -68.3697   -1.7916  -28.7382 C.2    1 LIG      -0.25100
      2 C2        -67.1842   -2.5497  -28.6986 C.2    1 LIG       0.13200
      3 C3        -69.2742   -2.6020  -29.3799 C.2    1 LIG      -0.03800
      4 N1        -67.3201   -3.7496  -29.2694 N.2    1 LIG      -0.57800
      5 N2        -68.6017   -3.7517  -29.6738 N.pl3  1 LIG      -0.05900
      6 H1        -68.5452   -0.7973  -28.3549 H      1 LIG       0.15700
      7 H2        -66.2267   -2.2777  -28.2779 H      1 LIG       0.15600
      8 H3        -70.3115   -2.4663  -29.6498 H      1 LIG       0.15900
      9 H4        -68.9533   -4.5738  -30.1484 H      1 LIG       0.32200
@<TRIPOS>BOND
      1       1       2 1
      2       1       3 2
      3       2       4 2
      4       3       5 1
      5       4       5 1
      6       1       6 1
      7       2       7 1
      8       3       8 1
      9       5       9 1
@<TRIPOS>ALT_TYPE
CGenFF_4.0_ALT_TYPE_SET
CGenFF_4.0 1 CG2R51 2 CG2R52 3 CG2R51 4 NG2R50 5 NG2R51 6 HGR51 7 HGR52 8 HGR52 9 HGP1
@<TRIPOS>MOLECULE
pyrazole
 9 9 0 0 0
****
USER_CHARGES
INVALID_CHARGES
Pose:  26 Cluster:  26 Fr_nu: 343576 TotEn:   -12.53
@<TRIPOS>ATOM
      1 C1        -47.6082   -8.9211  -38.0042 C.2    1 LIG      -0.25100
      2 C2        -47.0204   -9.1784  -36.7512 C.2    1 LIG       0.13200
      3 C3        -46.5598   -8.9640  -38.8905 C.2    1 LIG      -0.03800
      4 N1        -45.7011   -9.3708  -36.8303 N.2    1 LIG      -0.57800
      5 N2        -45.4510   -9.2344  -38.1436 N.pl3  1 LIG      -0.05900
      6 H1        -48.6463   -8.7316  -38.2338 H      1 LIG       0.15700
      7 H2        -47.4984   -9.2333  -35.7836 H      1 LIG       0.15600
      8 H3        -46.5038   -8.8273  -39.9609 H      1 LIG       0.15900
      9 H4        -44.4959   -9.3370  -38.4630 H      1 LIG       0.32200
@<TRIPOS>BOND
      1       1       2 1
      2       1       3 2
      3       2       4 2
      4       3       5 1
      5       4       5 1
      6       1       6 1
      7       2       7 1
      8       3       8 1
      9       5       9 1
@<TRIPOS>ALT_TYPE
CGenFF_4.0_ALT_TYPE_SET
CGenFF_4.0 1 CG2R51 2 CG2R52 3 CG2R51 4 NG2R50 5 NG2R51 6 HGR51 7 HGR52 8 HGR52 9 HGP1
@<TRIPOS>MOLECULE
pyrazole
 9 9 0 0 0
****
USER_CHARGES
INVALID_CHARGES
Pose:  27 Cluster:  27 Fr_nu: 343855 TotEn:   -12.47
@<TRIPOS>ATOM
      1 C1        -46.2723  -10.1342  -38.2315 C.2    1 LIG      -0.25100
      2 C2        -46.2670   -9.7788  -36.8693 C.2    1 LIG       0.13200
      3 C3        -46.5598   -8.9640  -38.8905 C.2    1 LIG      -0.03800
      4 N1        -46.5302   -8.4841  -36.6732 N.2    1 LIG      -0.57800
      5 N2        -46.7033   -8.0156  -37.9209 N.pl3  1 LIG      -0.05900
      6 H1        -46.0922  -11.1026  -38.6744 H      1 LIG       0.15700
      7 H2        -46.0830  -10.4094  -36.0113 H      1 LIG       0.15600
      8 H3        -46.6749   -8.7266  -39.9383 H      1 LIG       0.15900
      9 H4        -46.9204   -7.0338  -38.0385 H      1 LIG       0.32200
@<TRIPOS>BOND
      1       1       2 1
      2       1       3 2
      3       2       4 2
      4       3       5 1
      5       4       5 1
      6       1       6 1
      7       2       7 1
      8       3       8 1
      9       5       9 1
@<TRIPOS>ALT_TYPE
CGenFF_4.0_ALT_TYPE_SET
CGenFF_4.0 1 CG2R51 2 CG2R52 3 CG2R51 4 NG2R50 5 NG2R51 6 HGR51 7 HGR52 8 HGR52 9 HGP1
@<TRIPOS>MOLECULE
pyrazole
 9 9 0 0 0
****
USER_CHARGES
INVALID_CHARGES
Pose:  28 Cluster:  28 Fr_nu: 526740 TotEn:   -12.45
@<TRIPOS>ATOM
      1 C1        -80.0244  -19.2974  -30.8143 C.2    1 LIG      -0.25100
      2 C2        -80.9910  -18.6782  -31.6291 C.2    1 LIG       0.13200
      3 C3        -79.3426  -20.1329  -31.6649 C.2    1 LIG      -0.03800
      4 N1        -80.9317  -19.0854  -32.8998 N.2    1 LIG      -0.57800
      5 N2        -79.9196  -19.9694  -32.8899 N.pl3  1 LIG      -0.05900
      6 H1        -79.8457  -19.1577  -29.7584 H      1 LIG       0.15700
      7 H2        -81.7366  -17.9475  -31.3499 H      1 LIG       0.15600
      8 H3        -78.5190  -20.8154  -31.5118 H      1 LIG       0.15900
      9 H4        -79.6755  -20.4285  -33.7585 H      1 LIG       0.32200
@<TRIPOS>BOND
      1       1       2 1
      2       1       3 2
      3       2       4 2
      4       3       5 1
      5       4       5 1
      6       1       6 1
      7       2       7 1
      8       3       8 1
      9       5       9 1
@<TRIPOS>ALT_TYPE
CGenFF_4.0_ALT_TYPE_SET
CGenFF_4.0 1 CG2R51 2 CG2R52 3 CG2R51 4 NG2R50 5 NG2R51 6 HGR51 7 HGR52 8 HGR52 9 HGP1
@<TRIPOS>MOLECULE
pyrazole
 9 9 0 0 0
****
USER_CHARGES
INVALID_CHARGES
Pose:  29 Cluster:  29 Fr_nu: 2119093 TotEn:   -11.65
@<TRIPOS>ATOM
      1 C1        -71.2000    2.8815  -48.0825 C.2    1 LIG      -0.25100
      2 C2        -70.8760    4.2165  -47.7751 C.2    1 LIG       0.13200
      3 C3        -71.0739    2.8032  -49.4480 C.2    1 LIG      -0.03800
      4 N1        -70.5671    4.9346  -48.8581 N.2    1 LIG      -0.57800
      5 N2        -70.6963    4.0477  -49.8594 N.pl3  1 LIG      -0.05900
      6 H1        -71.4845    2.0864  -47.4093 H      1 LIG       0.15700
      7 H2        -70.8525    4.6962  -46.8071 H      1 LIG       0.15600
      8 H3        -71.2179    1.9932  -50.1484 H      1 LIG       0.15900
      9 H4        -70.5124    4.3611  -50.8042 H      1 LIG       0.32200
@<TRIPOS>BOND
      1       1       2 1
      2       1       3 2
      3       2       4 2
      4       3       5 1
      5       4       5 1
      6       1       6 1
      7       2       7 1
      8       3       8 1
      9       5       9 1
@<TRIPOS>ALT_TYPE
CGenFF_4.0_ALT_TYPE_SET
CGenFF_4.0 1 CG2R51 2 CG2R52 3 CG2R51 4 NG2R50 5 NG2R51 6 HGR51 7 HGR52 8 HGR52 9 HGP1
@<TRIPOS>MOLECULE
pyrazole
 9 9 0 0 0
****
USER_CHARGES
INVALID_CHARGES
Pose:  30 Cluster:  30 Fr_nu: 239216 TotEn:   -11.27
@<TRIPOS>ATOM
      1 C1        -50.8740  -11.7643  -43.9973 C.2    1 LIG      -0.25100
      2 C2        -51.8420  -10.7655  -43.7804 C.2    1 LIG       0.13200
      3 C3        -49.7613  -11.3150  -43.3291 C.2    1 LIG      -0.03800
      4 N1        -51.3845   -9.7578  -43.0327 N.2    1 LIG      -0.57800
      5 N2        -50.1168  -10.1210  -42.7738 N.pl3  1 LIG      -0.05900
      6 H1        -50.9688  -12.6821  -44.5586 H      1 LIG       0.15700
      7 H2        -52.8617  -10.7298  -44.1364 H      1 LIG       0.15600
      8 H3        -48.7703  -11.7267  -43.2035 H      1 LIG       0.15900
      9 H4        -49.5465   -9.5028  -42.2105 H      1 LIG       0.32200
@<TRIPOS>BOND
      1       1       2 1
      2       1       3 2
      3       2       4 2
      4       3       5 1
      5       4       5 1
      6       1       6 1
      7       2       7 1
      8       3       8 1
      9       5       9 1
@<TRIPOS>ALT_TYPE
CGenFF_4.0_ALT_TYPE_SET
CGenFF_4.0 1 CG2R51 2 CG2R52 3 CG2R51 4 NG2R50 5 NG2R51 6 HGR51 7 HGR52 8 HGR52 9 HGP1
@<TRIPOS>MOLECULE
pyrazole
 9 9 0 0 0
****
USER_CHARGES
INVALID_CHARGES
Pose:  31 Cluster:  31 Fr_nu: 382476 TotEn:   -11.09
@<TRIPOS>ATOM
      1 C1        -45.6493  -10.2277  -38.6114 C.2    1 LIG      -0.25100
      2 C2        -45.9080   -9.6349  -37.3610 C.2    1 LIG       0.13200
      3 C3        -46.7889   -9.9976  -39.3428 C.2    1 LIG      -0.03800
      4 N1        -47.1169   -9.0705  -37.2982 N.2    1 LIG      -0.57800
      5 N2        -47.6281   -9.3075  -38.5182 N.pl3  1 LIG      -0.05900
      6 H1        -44.7612  -10.7484  -38.9379 H      1 LIG       0.15700
      7 H2        -45.2662   -9.5911  -36.4927 H      1 LIG       0.15600
      8 H3        -47.0727  -10.2589  -40.3520 H      1 LIG       0.15900
      9 H4        -48.5607   -8.9701  -38.7212 H      1 LIG       0.32200
@<TRIPOS>BOND
      1       1       2 1
      2       1       3 2
      3       2       4 2
      4       3       5 1
      5       4       5 1
      6       1       6 1
      7       2       7 1
      8       3       8 1
      9       5       9 1
@<TRIPOS>ALT_TYPE
CGenFF_4.0_ALT_TYPE_SET
CGenFF_4.0 1 CG2R51 2 CG2R52 3 CG2R51 4 NG2R50 5 NG2R51 6 HGR51 7 HGR52 8 HGR52 9 HGP1
@<TRIPOS>MOLECULE
pyrazole
 9 9 0 0 0
****
USER_CHARGES
INVALID_CHARGES
Pose:  32 Cluster:  32 Fr_nu: 1078129 TotEn:   -10.60
@<TRIPOS>ATOM
      1 C1        -49.6271  -12.8238  -26.3530 C.2    1 LIG      -0.25100
      2 C2        -49.7422  -11.4626  -26.0128 C.2    1 LIG       0.13200
      3 C3        -50.0467  -12.8879  -27.6593 C.2    1 LIG      -0.03800
      4 N1        -50.1990  -10.7158  -27.0216 N.2    1 LIG      -0.57800
      5 N2        -50.3745  -11.6108  -28.0086 N.pl3  1 LIG      -0.05900
      6 H1        -49.2871  -13.6441  -25.7384 H      1 LIG       0.15700
      7 H2        -49.5128  -10.9837  -25.0717 H      1 LIG       0.15600
      8 H3        -50.1417  -13.7089  -28.3552 H      1 LIG       0.15900
      9 H4        -50.7247  -11.2801  -28.8990 H      1 LIG       0.32200
@<TRIPOS>BOND
      1       1       2 1
      2       1       3 2
      3       2       4 2
      4       3       5 1
      5       4       5 1
      6       1       6 1
      7       2       7 1
      8       3       8 1
      9       5       9 1
@<TRIPOS>ALT_TYPE
CGenFF_4.0_ALT_TYPE_SET
CGenFF_4.0 1 CG2R51 2 CG2R52 3 CG2R51 4 NG2R50 5 NG2R51 6 HGR51 7 HGR52 8 HGR52 9 HGP1
@<TRIPOS>MOLECULE
pyrazole
 9 9 0 0 0
****
USER_CHARGES
INVALID_CHARGES
Pose:  33 Cluster:  33 Fr_nu: 8600027 TotEn:   -10.56
@<TRIPOS>ATOM
      1 C1        -54.1347    4.3745  -18.1201 C.2    1 LIG      -0.25100
      2 C2        -53.1886    3.3525  -17.9148 C.2    1 LIG       0.13200
      3 C3        -55.3476    3.7309  -18.0891 C.2    1 LIG      -0.03800
      4 N1        -53.7520    2.1509  -17.7643 N.2    1 LIG      -0.57800
      5 N2        -55.0653    2.4137  -17.8750 N.pl3  1 LIG      -0.05900
      6 H1        -53.9624    5.4302  -18.2690 H      1 LIG       0.15700
      7 H2        -52.1119    3.4331  -17.8691 H      1 LIG       0.15600
      8 H3        -56.3630    4.0831  -18.1999 H      1 LIG       0.15900
      9 H4        -55.7168    1.6430  -17.7960 H      1 LIG       0.32200
@<TRIPOS>BOND
      1       1       2 1
      2       1       3 2
      3       2       4 2
      4       3       5 1
      5       4       5 1
      6       1       6 1
      7       2       7 1
      8       3       8 1
      9       5       9 1
@<TRIPOS>ALT_TYPE
CGenFF_4.0_ALT_TYPE_SET
CGenFF_4.0 1 CG2R51 2 CG2R52 3 CG2R51 4 NG2R50 5 NG2R51 6 HGR51 7 HGR52 8 HGR52 9 HGP1
@<TRIPOS>MOLECULE
pyrazole
 9 9 0 0 0
****
USER_CHARGES
INVALID_CHARGES
Pose:  34 Cluster:  34 Fr_nu: 571192 TotEn:   -10.47
@<TRIPOS>ATOM
      1 C1        -49.7429  -11.0489  -26.6589 C.2    1 LIG      -0.25100
      2 C2        -49.9246  -12.0850  -27.5944 C.2    1 LIG       0.13200
      3 C3        -49.6130  -11.6939  -25.4532 C.2    1 LIG      -0.03800
      4 N1        -49.9116  -13.2962  -27.0316 N.2    1 LIG      -0.57800
      5 N2        -49.7201  -13.0253  -25.7292 N.pl3  1 LIG      -0.05900
      6 H1        -49.7099   -9.9836  -26.8332 H      1 LIG       0.15700
      7 H2        -50.0664  -12.0080  -28.6630 H      1 LIG       0.15600
      8 H3        -49.4597  -11.3335  -24.4462 H      1 LIG       0.15900
      9 H4        -49.6743  -13.8007  -25.0800 H      1 LIG       0.32200
@<TRIPOS>BOND
      1       1       2 1
      2       1       3 2
      3       2       4 2
      4       3       5 1
      5       4       5 1
      6       1       6 1
      7       2       7 1
      8       3       8 1
      9       5       9 1
@<TRIPOS>ALT_TYPE
CGenFF_4.0_ALT_TYPE_SET
CGenFF_4.0 1 CG2R51 2 CG2R52 3 CG2R51 4 NG2R50 5 NG2R51 6 HGR51 7 HGR52 8 HGR52 9 HGP1
@<TRIPOS>MOLECULE
pyrazole
 9 9 0 0 0
****
USER_CHARGES
INVALID_CHARGES
Pose:  35 Cluster:  35 Fr_nu: 214390 TotEn:    -9.96
@<TRIPOS>ATOM
      1 C1        -72.1650    9.2643  -43.8518 C.2    1 LIG      -0.25100
      2 C2        -72.7902    8.0149  -44.0243 C.2    1 LIG       0.13200
      3 C3        -73.1084   10.1785  -44.2525 C.2    1 LIG      -0.03800
      4 N1        -74.0346    8.1219  -44.4975 N.2    1 LIG      -0.57800
      5 N2        -74.1991    9.4495  -44.6258 N.pl3  1 LIG      -0.05900
      6 H1        -71.1701    9.4739  -43.4874 H      1 LIG       0.15700
      7 H2        -72.3907    7.0307  -43.8253 H      1 LIG       0.15600
      8 H3        -73.1013   11.2576  -44.3068 H      1 LIG       0.15900
      9 H4        -75.0847    9.7910  -44.9777 H      1 LIG       0.32200
@<TRIPOS>BOND
      1       1       2 1
      2       1       3 2
      3       2       4 2
      4       3       5 1
      5       4       5 1
      6       1       6 1
      7       2       7 1
      8       3       8 1
      9       5       9 1
@<TRIPOS>ALT_TYPE
CGenFF_4.0_ALT_TYPE_SET
CGenFF_4.0 1 CG2R51 2 CG2R52 3 CG2R51 4 NG2R50 5 NG2R51 6 HGR51 7 HGR52 8 HGR52 9 HGP1
@<TRIPOS>MOLECULE
pyrazole
 9 9 0 0 0
****
USER_CHARGES
INVALID_CHARGES
Pose:  36 Cluster:  36 Fr_nu: 1218466 TotEn:    -9.17
@<TRIPOS>ATOM
      1 C1        -49.5850  -11.5705  -26.6248 C.2    1 LIG      -0.25100
      2 C2        -50.0543  -11.2307  -27.9077 C.2    1 LIG       0.13200
      3 C3        -49.5571  -12.9437  -26.6220 C.2    1 LIG      -0.03800
      4 N1        -50.3063  -12.3016  -28.6650 N.2    1 LIG      -0.57800
      5 N2        -49.9941  -13.3279  -27.8556 N.pl3  1 LIG      -0.05900
      6 H1        -49.3051  -10.9129  -25.8151 H      1 LIG       0.15700
      7 H2        -50.2238  -10.2472  -28.3222 H      1 LIG       0.15600
      8 H3        -49.2743  -13.6658  -25.8697 H      1 LIG       0.15900
      9 H4        -50.1054  -14.2694  -28.2105 H      1 LIG       0.32200
@<TRIPOS>BOND
      1       1       2 1
      2       1       3 2
      3       2       4 2
      4       3       5 1
      5       4       5 1
      6       1       6 1
      7       2       7 1
      8       3       8 1
      9       5       9 1
@<TRIPOS>ALT_TYPE
CGenFF_4.0_ALT_TYPE_SET
CGenFF_4.0 1 CG2R51 2 CG2R52 3 CG2R51 4 NG2R50 5 NG2R51 6 HGR51 7 HGR52 8 HGR52 9 HGP1
@<TRIPOS>MOLECULE
pyrazole
 9 9 0 0 0
****
USER_CHARGES
INVALID_CHARGES
Pose:  37 Cluster:  37 Fr_nu: 8600025 TotEn:    -9.14
@<TRIPOS>ATOM
      1 C1        -54.1347    4.3745  -18.1201 C.2    1 LIG      -0.25100
      2 C2        -54.2659    3.0160  -17.7752 C.2    1 LIG       0.13200
      3 C3        -52.8026    4.5258  -18.4187 C.2    1 LIG      -0.03800
      4 N1        -53.1095    2.3515  -17.8479 N.2    1 LIG      -0.57800
      5 N2        -52.2389    3.2964  -18.2419 N.pl3  1 LIG      -0.05900
      6 H1        -54.8982    5.1377  -18.1491 H      1 LIG       0.15700
      7 H2        -55.1559    2.4825  -17.4735 H      1 LIG       0.15600
      8 H3        -52.2178    5.3787  -18.7318 H      1 LIG       0.15900
      9 H4        -51.2701    3.0324  -18.3696 H      1 LIG       0.32200
@<TRIPOS>BOND
      1       1       2 1
      2       1       3 2
      3       2       4 2
      4       3       5 1
      5       4       5 1
      6       1       6 1
      7       2       7 1
      8       3       8 1
      9       5       9 1
@<TRIPOS>ALT_TYPE
CGenFF_4.0_ALT_TYPE_SET
CGenFF_4.0 1 CG2R51 2 CG2R52 3 CG2R51 4 NG2R50 5 NG2R51 6 HGR51 7 HGR52 8 HGR52 9 HGP1
@<TRIPOS>MOLECULE
pyrazole
 9 9 0 0 0
****
USER_CHARGES
INVALID_CHARGES
Pose:  38 Cluster:  38 Fr_nu: 10400296 TotEn:    -7.36
@<TRIPOS>ATOM
      1 C1        -51.7959    9.1921  -31.1414 C.2    1 LIG      -0.25100
      2 C2        -51.0272    9.5708  -30.0245 C.2    1 LIG       0.13200
      3 C3        -53.0398    9.7209  -30.8973 C.2    1 LIG      -0.03800
      4 N1        -51.7242   10.2853  -29.1371 N.2    1 LIG      -0.57800
      5 N2        -52.9440   10.3599  -29.6961 N.pl3  1 LIG      -0.05900
      6 H1        -51.4916    8.6169  -32.0033 H      1 LIG       0.15700
      7 H2        -49.9881    9.3556  -29.8200 H      1 LIG       0.15600
      8 H3        -53.9640    9.6988  -31.4564 H      1 LIG       0.15900
      9 H4        -53.6688   10.8632  -29.1999 H      1 LIG       0.32200
@<TRIPOS>BOND
      1       1       2 1
      2       1       3 2
      3       2       4 2
      4       3       5 1
      5       4       5 1
      6       1       6 1
      7       2       7 1
      8       3       8 1
      9       5       9 1
@<TRIPOS>ALT_TYPE
CGenFF_4.0_ALT_TYPE_SET
CGenFF_4.0 1 CG2R51 2 CG2R52 3 CG2R51 4 NG2R50 5 NG2R51 6 HGR51 7 HGR52 8 HGR52 9 HGP1
@<TRIPOS>MOLECULE
pyrazole
 9 9 0 0 0
****
USER_CHARGES
INVALID_CHARGES
Pose:  39 Cluster:  39 Fr_nu: 9820866 TotEn:    -3.61
@<TRIPOS>ATOM
      1 C1        -70.9910   -1.7370  -62.4743 C.2    1 LIG      -0.25100
      2 C2        -71.4387   -3.0637  -62.3289 C.2    1 LIG       0.13200
      3 C3        -72.0877   -1.0537  -62.9399 C.2    1 LIG      -0.03800
      4 N1        -72.7199   -3.2163  -62.6739 N.2    1 LIG      -0.57800
      5 N2        -73.0869   -1.9766  -63.0407 N.pl3  1 LIG      -0.05900
      6 H1        -70.0110   -1.3318  -62.2699 H      1 LIG       0.15700
      7 H2        -70.8845   -3.9259  -61.9863 H      1 LIG       0.15600
      8 H3        -72.2430   -0.0178  -63.2048 H      1 LIG       0.15900
      9 H4        -74.0387   -1.8310  -63.3530 H      1 LIG       0.32200
@<TRIPOS>BOND
      1       1       2 1
      2       1       3 2
      3       2       4 2
      4       3       5 1
      5       4       5 1
      6       1       6 1
      7       2       7 1
      8       3       8 1
      9       5       9 1
@<TRIPOS>ALT_TYPE
CGenFF_4.0_ALT_TYPE_SET
CGenFF_4.0 1 CG2R51 2 CG2R52 3 CG2R51 4 NG2R50 5 NG2R51 6 HGR51 7 HGR52 8 HGR52 9 HGP1
@<TRIPOS>MOLECULE
pyrazole
 9 9 0 0 0
****
USER_CHARGES
INVALID_CHARGES
Pose:  40 Cluster:  40 Fr_nu: 10395685 TotEn:    -2.67
@<TRIPOS>ATOM
      1 C1        -71.3098   -1.8842  -63.4930 C.2    1 LIG      -0.25100
      2 C2        -72.5622   -2.3424  -63.0423 C.2    1 LIG       0.13200
      3 C3        -70.5785   -3.0287  -63.6970 C.2    1 LIG      -0.03800
      4 N1        -72.6265   -3.6742  -62.9645 N.2    1 LIG      -0.57800
      5 N2        -71.4054   -4.0628  -63.3692 N.pl3  1 LIG      -0.05900
      6 H1        -70.9823   -0.8669  -63.6492 H      1 LIG       0.15700
      7 H2        -73.4307   -1.7613  -62.7667 H      1 LIG       0.15600
      8 H3        -69.5665   -3.1967  -64.0360 H      1 LIG       0.15900
      9 H4        -71.2021   -5.0541  -63.3960 H      1 LIG       0.32200
@<TRIPOS>BOND
      1       1       2 1
      2       1       3 2
      3       2       4 2
      4       3       5 1
      5       4       5 1
      6       1       6 1
      7       2       7 1
      8       3       8 1
      9       5       9 1
@<TRIPOS>ALT_TYPE
CGenFF_4.0_ALT_TYPE_SET
CGenFF_4.0 1 CG2R51 2 CG2R52 3 CG2R51 4 NG2R50 5 NG2R51 6 HGR51 7 HGR52 8 HGR52 9 HGP1
@<TRIPOS>MOLECULE
4_lactone
 9 9 0 0 0
****
USER_CHARGES
INVALID_CHARGES
Pose:   1 Cluster:   1 Fr_nu: 224895 TotEn:   -22.06
@<TRIPOS>ATOM
      1 C1        -76.8231   -8.9459  -56.3387 C.2    1 LIG       0.04000
      2 C2        -75.3763   -8.4383  -56.4741 C.3    1 LIG       0.11000
      3 C3        -75.8454   -7.3819  -55.4782 C.3    1 LIG       0.08100
      4 O1        -77.5011   -9.8415  -56.7887 O.2    1 LIG      -0.32000
      5 O2        -77.1736   -7.9742  -55.4540 O.3    1 LIG      -0.27100
      6 H1        -74.6230   -9.1359  -56.1049 H      1 LIG       0.09000
      7 H2        -75.1243   -8.0722  -57.4707 H      1 LIG       0.09000
      8 H3        -75.3710   -7.4152  -54.4937 H      1 LIG       0.09000
      9 H4        -75.8699   -6.3559  -55.8556 H      1 LIG       0.09000
@<TRIPOS>BOND
      1       1       2 1
      2       1       4 2
      3       1       5 1
      4       2       3 1
      5       3       5 1
      6       2       6 1
      7       2       7 1
      8       3       8 1
      9       3       9 1
@<TRIPOS>ALT_TYPE
CGenFF_4.0_ALT_TYPE_SET
CGenFF_4.0 1 CG2O4 2 CG3C41 3 CG3C41 4 OG2D1 5 OG3C51 6 HGA2 7 HGA2 8 HGA2 9 HGA2
@<TRIPOS>MOLECULE
4_lactone
 9 9 0 0 0
****
USER_CHARGES
INVALID_CHARGES
Pose:   2 Cluster:   2 Fr_nu: 489407 TotEn:   -20.37
@<TRIPOS>ATOM
      1 C1        -76.6516   -8.1727  -55.0845 C.2    1 LIG       0.04000
      2 C2        -75.2644   -7.9247  -55.7038 C.3    1 LIG       0.11000
      3 C3        -74.7780   -8.2383  -54.2920 C.3    1 LIG       0.08100
      4 O1        -77.8061   -8.1626  -55.4468 O.2    1 LIG      -0.32000
      5 O2        -76.1487   -8.4405  -53.8495 O.3    1 LIG      -0.27100
      6 H1        -74.9843   -8.6464  -56.4725 H      1 LIG       0.09000
      7 H2        -75.1053   -6.9000  -56.0438 H      1 LIG       0.09000
      8 H3        -74.1822   -9.1491  -54.1878 H      1 LIG       0.09000
      9 H4        -74.3029   -7.4085  -53.7617 H      1 LIG       0.09000
@<TRIPOS>BOND
      1       1       2 1
      2       1       4 2
      3       1       5 1
      4       2       3 1
      5       3       5 1
      6       2       6 1
      7       2       7 1
      8       3       8 1
      9       3       9 1
@<TRIPOS>ALT_TYPE
CGenFF_4.0_ALT_TYPE_SET
CGenFF_4.0 1 CG2O4 2 CG3C41 3 CG3C41 4 OG2D1 5 OG3C51 6 HGA2 7 HGA2 8 HGA2 9 HGA2
@<TRIPOS>MOLECULE
4_lactone
 9 9 0 0 0
****
USER_CHARGES
INVALID_CHARGES
Pose:   3 Cluster:   3 Fr_nu: 335692 TotEn:   -20.32
@<TRIPOS>ATOM
      1 C1        -41.8141  -13.9813  -35.6781 C.2    1 LIG       0.04000
      2 C2        -41.0541  -12.6454  -35.7609 C.3    1 LIG       0.11000
      3 C3        -42.1040  -12.3213  -36.8194 C.3    1 LIG       0.08100
      4 O1        -41.7368  -15.0156  -35.0547 O.2    1 LIG      -0.32000
      5 O2        -42.7172  -13.6267  -36.6312 O.3    1 LIG      -0.27100
      6 H1        -41.1013  -12.0487  -34.8487 H      1 LIG       0.09000
      7 H2        -40.0287  -12.7382  -36.1225 H      1 LIG       0.09000
      8 H3        -42.7948  -11.5115  -36.5690 H      1 LIG       0.09000
      9 H4        -41.7249  -12.1986  -37.8377 H      1 LIG       0.09000
@<TRIPOS>BOND
      1       1       2 1
      2       1       4 2
      3       1       5 1
      4       2       3 1
      5       3       5 1
      6       2       6 1
      7       2       7 1
      8       3       8 1
      9       3       9 1
@<TRIPOS>ALT_TYPE
CGenFF_4.0_ALT_TYPE_SET
CGenFF_4.0 1 CG2O4 2 CG3C41 3 CG3C41 4 OG2D1 5 OG3C51 6 HGA2 7 HGA2 8 HGA2 9 HGA2
@<TRIPOS>MOLECULE
4_lactone
 9 9 0 0 0
****
USER_CHARGES
INVALID_CHARGES
Pose:   4 Cluster:   4 Fr_nu: 7164665 TotEn:   -20.27
@<TRIPOS>ATOM
      1 C1        -51.1476    9.2759  -29.3439 C.2    1 LIG       0.04000
      2 C2        -51.3047    9.2292  -30.8744 C.3    1 LIG       0.11000
      3 C3        -52.1914   10.4484  -30.6394 C.3    1 LIG       0.08100
      4 O1        -50.5692    8.6484  -28.4860 O.2    1 LIG      -0.32000
      5 O2        -51.9505   10.3651  -29.2074 O.3    1 LIG      -0.27100
      6 H1        -50.3800    9.4148  -31.4230 H      1 LIG       0.09000
      7 H2        -51.8131    8.3367  -31.2429 H      1 LIG       0.09000
      8 H3        -51.8227   11.3897  -31.0561 H      1 LIG       0.09000
      9 H4        -53.2502   10.3144  -30.8771 H      1 LIG       0.09000
@<TRIPOS>BOND
      1       1       2 1
      2       1       4 2
      3       1       5 1
      4       2       3 1
      5       3       5 1
      6       2       6 1
      7       2       7 1
      8       3       8 1
      9       3       9 1
@<TRIPOS>ALT_TYPE
CGenFF_4.0_ALT_TYPE_SET
CGenFF_4.0 1 CG2O4 2 CG3C41 3 CG3C41 4 OG2D1 5 OG3C51 6 HGA2 7 HGA2 8 HGA2 9 HGA2
@<TRIPOS>MOLECULE
4_lactone
 9 9 0 0 0
****
USER_CHARGES
INVALID_CHARGES
Pose:   5 Cluster:   5 Fr_nu:   7061 TotEn:   -19.90
@<TRIPOS>ATOM
      1 C1        -46.3593  -10.2637  -37.4233 C.2    1 LIG       0.04000
      2 C2        -46.7948   -9.6866  -38.7822 C.3    1 LIG       0.11000
      3 C3        -47.6512   -8.7695  -37.9141 C.3    1 LIG       0.08100
      4 O1        -45.6180  -11.1296  -37.0170 O.2    1 LIG      -0.32000
      5 O2        -47.1484   -9.4149  -36.7115 O.3    1 LIG      -0.27100
      6 H1        -45.9917   -9.1993  -39.3373 H      1 LIG       0.09000
      7 H2        -47.3415  -10.3915  -39.4107 H      1 LIG       0.09000
      8 H3        -47.3878   -7.7086  -37.9425 H      1 LIG       0.09000
      9 H4        -48.7323   -8.8973  -38.0167 H      1 LIG       0.09000
@<TRIPOS>BOND
      1       1       2 1
      2       1       4 2
      3       1       5 1
      4       2       3 1
      5       3       5 1
      6       2       6 1
      7       2       7 1
      8       3       8 1
      9       3       9 1
@<TRIPOS>ALT_TYPE
CGenFF_4.0_ALT_TYPE_SET
CGenFF_4.0 1 CG2O4 2 CG3C41 3 CG3C41 4 OG2D1 5 OG3C51 6 HGA2 7 HGA2 8 HGA2 9 HGA2
@<TRIPOS>MOLECULE
4_lactone
 9 9 0 0 0
****
USER_CHARGES
INVALID_CHARGES
Pose:   6 Cluster:   6 Fr_nu: 5441162 TotEn:   -19.64
@<TRIPOS>ATOM
      1 C1        -51.7965  -21.7190  -34.1275 C.2    1 LIG       0.04000
      2 C2        -52.8303  -21.6716  -35.2669 C.3    1 LIG       0.11000
      3 C3        -53.5799  -22.6654  -34.3846 C.3    1 LIG       0.08100
      4 O1        -50.7271  -21.2144  -33.8704 O.2    1 LIG      -0.32000
      5 O2        -52.5175  -22.6079  -33.3929 O.3    1 LIG      -0.27100
      6 H1        -53.3073  -20.6987  -35.3954 H      1 LIG       0.09000
      7 H2        -52.4639  -22.0632  -36.2172 H      1 LIG       0.09000
      8 H3        -54.5314  -22.3130  -33.9770 H      1 LIG       0.09000
      9 H4        -53.6906  -23.6720  -34.7969 H      1 LIG       0.09000
@<TRIPOS>BOND
      1       1       2 1
      2       1       4 2
      3       1       5 1
      4       2       3 1
      5       3       5 1
      6       2       6 1
      7       2       7 1
      8       3       8 1
      9       3       9 1
@<TRIPOS>ALT_TYPE
CGenFF_4.0_ALT_TYPE_SET
CGenFF_4.0 1 CG2O4 2 CG3C41 3 CG3C41 4 OG2D1 5 OG3C51 6 HGA2 7 HGA2 8 HGA2 9 HGA2
@<TRIPOS>MOLECULE
4_lactone
 9 9 0 0 0
****
USER_CHARGES
INVALID_CHARGES
Pose:   7 Cluster:   7 Fr_nu: 7245528 TotEn:   -19.61
@<TRIPOS>ATOM
      1 C1        -48.7171  -22.1161  -34.4727 C.2    1 LIG       0.04000
      2 C2        -49.0419  -23.2689  -35.4395 C.3    1 LIG       0.11000
      3 C3        -47.5240  -23.4151  -35.4883 C.3    1 LIG       0.08100
      4 O1        -49.3262  -21.2953  -33.8249 O.2    1 LIG      -0.32000
      5 O2        -47.3730  -22.3022  -34.5641 O.3    1 LIG      -0.27100
      6 H1        -49.5830  -24.0971  -34.9795 H      1 LIG       0.09000
      7 H2        -49.5180  -22.9503  -36.3683 H      1 LIG       0.09000
      8 H3        -47.1239  -24.3431  -35.0708 H      1 LIG       0.09000
      9 H4        -47.0603  -23.2003  -36.4550 H      1 LIG       0.09000
@<TRIPOS>BOND
      1       1       2 1
      2       1       4 2
      3       1       5 1
      4       2       3 1
      5       3       5 1
      6       2       6 1
      7       2       7 1
      8       3       8 1
      9       3       9 1
@<TRIPOS>ALT_TYPE
CGenFF_4.0_ALT_TYPE_SET
CGenFF_4.0 1 CG2O4 2 CG3C41 3 CG3C41 4 OG2D1 5 OG3C51 6 HGA2 7 HGA2 8 HGA2 9 HGA2
@<TRIPOS>MOLECULE
4_lactone
 9 9 0 0 0
****
USER_CHARGES
INVALID_CHARGES
Pose:   8 Cluster:   8 Fr_nu: 489399 TotEn:   -19.46
@<TRIPOS>ATOM
      1 C1        -76.4424   -8.9098  -55.5979 C.2    1 LIG       0.04000
      2 C2        -75.2644   -7.9247  -55.7038 C.3    1 LIG       0.11000
      3 C3        -74.8699   -8.8050  -56.8858 C.3    1 LIG       0.08100
      4 O1        -77.4125   -9.0694  -54.8924 O.2    1 LIG      -0.32000
      5 O2        -76.0312   -9.6514  -56.6613 O.3    1 LIG      -0.27100
      6 H1        -75.5585   -6.9035  -55.9511 H      1 LIG       0.09000
      7 H2        -74.5870   -7.9470  -54.8485 H      1 LIG       0.09000
      8 H3        -74.9052   -8.3240  -57.8672 H      1 LIG       0.09000
      9 H4        -73.9371   -9.3631  -56.7675 H      1 LIG       0.09000
@<TRIPOS>BOND
      1       1       2 1
      2       1       4 2
      3       1       5 1
      4       2       3 1
      5       3       5 1
      6       2       6 1
      7       2       7 1
      8       3       8 1
      9       3       9 1
@<TRIPOS>ALT_TYPE
CGenFF_4.0_ALT_TYPE_SET
CGenFF_4.0 1 CG2O4 2 CG3C41 3 CG3C41 4 OG2D1 5 OG3C51 6 HGA2 7 HGA2 8 HGA2 9 HGA2
@<TRIPOS>MOLECULE
4_lactone
 9 9 0 0 0
****
USER_CHARGES
INVALID_CHARGES
Pose:   9 Cluster:   9 Fr_nu: 2991661 TotEn:   -19.02
@<TRIPOS>ATOM
      1 C1        -61.5884   -1.0988  -25.0814 C.2    1 LIG       0.04000
      2 C2        -63.0263   -1.1932  -25.6224 C.3    1 LIG       0.11000
      3 C3        -63.0446    0.3026  -25.3218 C.3    1 LIG       0.08100
      4 O1        -60.6537   -1.8444  -24.8949 O.2    1 LIG      -0.32000
      5 O2        -61.6748    0.2363  -24.8372 O.3    1 LIG      -0.27100
      6 H1        -63.0885   -1.4651  -26.6773 H      1 LIG       0.09000
      7 H2        -63.6916   -1.8077  -25.0138 H      1 LIG       0.09000
      8 H3        -63.1333    0.9594  -26.1914 H      1 LIG       0.09000
      9 H4        -63.7347    0.6168  -24.5340 H      1 LIG       0.09000
@<TRIPOS>BOND
      1       1       2 1
      2       1       4 2
      3       1       5 1
      4       2       3 1
      5       3       5 1
      6       2       6 1
      7       2       7 1
      8       3       8 1
      9       3       9 1
@<TRIPOS>ALT_TYPE
CGenFF_4.0_ALT_TYPE_SET
CGenFF_4.0 1 CG2O4 2 CG3C41 3 CG3C41 4 OG2D1 5 OG3C51 6 HGA2 7 HGA2 8 HGA2 9 HGA2
@<TRIPOS>MOLECULE
4_lactone
 9 9 0 0 0
****
USER_CHARGES
INVALID_CHARGES
Pose:  10 Cluster:  10 Fr_nu: 7164749 TotEn:   -18.53
@<TRIPOS>ATOM
      1 C1        -50.2170    9.9238  -29.5728 C.2    1 LIG       0.04000
      2 C2        -50.4707   10.1088  -31.0797 C.3    1 LIG       0.11000
      3 C3        -50.7780    8.6152  -31.0272 C.3    1 LIG       0.08100
      4 O1        -49.8877   10.6096  -28.6318 O.2    1 LIG      -0.32000
      5 O2        -50.5034    8.5945  -29.5990 O.3    1 LIG      -0.27100
      6 H1        -51.3158   10.7583  -31.3127 H      1 LIG       0.09000
      7 H2        -49.5837   10.3910  -31.6492 H      1 LIG       0.09000
      8 H3        -51.8131    8.3367  -31.2429 H      1 LIG       0.09000
      9 H4        -50.0867    7.9719  -31.5785 H      1 LIG       0.09000
@<TRIPOS>BOND
      1       1       2 1
      2       1       4 2
      3       1       5 1
      4       2       3 1
      5       3       5 1
      6       2       6 1
      7       2       7 1
      8       3       8 1
      9       3       9 1
@<TRIPOS>ALT_TYPE
CGenFF_4.0_ALT_TYPE_SET
CGenFF_4.0 1 CG2O4 2 CG3C41 3 CG3C41 4 OG2D1 5 OG3C51 6 HGA2 7 HGA2 8 HGA2 9 HGA2
@<TRIPOS>MOLECULE
4_lactone
 9 9 0 0 0
****
USER_CHARGES
INVALID_CHARGES
Pose:  11 Cluster:  11 Fr_nu: 1029336 TotEn:   -18.12
@<TRIPOS>ATOM
      1 C1        -41.6924  -14.1612  -36.6054 C.2    1 LIG       0.04000
      2 C2        -40.8657  -12.9340  -37.0291 C.3    1 LIG       0.11000
      3 C3        -41.7413  -12.2168  -36.0060 C.3    1 LIG       0.08100
      4 O1        -41.7526  -15.3371  -36.8847 O.2    1 LIG      -0.32000
      5 O2        -42.4376  -13.4591  -35.7102 O.3    1 LIG      -0.27100
      6 H1        -39.8057  -13.0031  -36.7798 H      1 LIG       0.09000
      7 H2        -41.0107  -12.6368  -38.0691 H      1 LIG       0.09000
      8 H3        -41.2206  -11.8273  -35.1270 H      1 LIG       0.09000
      9 H4        -42.4206  -11.4626  -36.4127 H      1 LIG       0.09000
@<TRIPOS>BOND
      1       1       2 1
      2       1       4 2
      3       1       5 1
      4       2       3 1
      5       3       5 1
      6       2       6 1
      7       2       7 1
      8       3       8 1
      9       3       9 1
@<TRIPOS>ALT_TYPE
CGenFF_4.0_ALT_TYPE_SET
CGenFF_4.0 1 CG2O4 2 CG3C41 3 CG3C41 4 OG2D1 5 OG3C51 6 HGA2 7 HGA2 8 HGA2 9 HGA2
@<TRIPOS>MOLECULE
4_lactone
 9 9 0 0 0
****
USER_CHARGES
INVALID_CHARGES
Pose:  12 Cluster:  12 Fr_nu:  21748 TotEn:   -17.88
@<TRIPOS>ATOM
      1 C1        -45.9367  -10.7123  -38.3199 C.2    1 LIG       0.04000
      2 C2        -45.5533   -9.3508  -38.9271 C.3    1 LIG       0.11000
      3 C3        -46.5420   -8.8160  -37.8955 C.3    1 LIG       0.08100
      4 O1        -45.6510  -11.8764  -38.4857 O.2    1 LIG      -0.32000
      5 O2        -46.8048  -10.1673  -37.4260 O.3    1 LIG      -0.27100
      6 H1        -44.5099   -9.0719  -38.7722 H      1 LIG       0.09000
      7 H2        -45.8459   -9.2308  -39.9715 H      1 LIG       0.09000
      8 H3        -46.1127   -8.1916  -37.1072 H      1 LIG       0.09000
      9 H4        -47.4433   -8.3500  -38.3033 H      1 LIG       0.09000
@<TRIPOS>BOND
      1       1       2 1
      2       1       4 2
      3       1       5 1
      4       2       3 1
      5       3       5 1
      6       2       6 1
      7       2       7 1
      8       3       8 1
      9       3       9 1
@<TRIPOS>ALT_TYPE
CGenFF_4.0_ALT_TYPE_SET
CGenFF_4.0 1 CG2O4 2 CG3C41 3 CG3C41 4 OG2D1 5 OG3C51 6 HGA2 7 HGA2 8 HGA2 9 HGA2
@<TRIPOS>MOLECULE
4_lactone
 9 9 0 0 0
****
USER_CHARGES
INVALID_CHARGES
Pose:  13 Cluster:  13 Fr_nu: 7077746 TotEn:   -17.85
@<TRIPOS>ATOM
      1 C1        -50.7763    9.5715  -29.5046 C.2    1 LIG       0.04000
      2 C2        -50.7100    8.4003  -30.5010 C.3    1 LIG       0.11000
      3 C3        -51.8118    9.1798  -31.2124 C.3    1 LIG       0.08100
      4 O1        -50.2256    9.9045  -28.4798 O.2    1 LIG      -0.32000
      5 O2        -51.7610   10.2126  -30.1895 O.3    1 LIG      -0.27100
      6 H1        -49.7624    8.3240  -31.0365 H      1 LIG       0.09000
      7 H2        -51.0061    7.4387  -30.0784 H      1 LIG       0.09000
      8 H3        -51.5515    9.5754  -32.1980 H      1 LIG       0.09000
      9 H4        -52.7901    8.6923  -31.2429 H      1 LIG       0.09000
@<TRIPOS>BOND
      1       1       2 1
      2       1       4 2
      3       1       5 1
      4       2       3 1
      5       3       5 1
      6       2       6 1
      7       2       7 1
      8       3       8 1
      9       3       9 1
@<TRIPOS>ALT_TYPE
CGenFF_4.0_ALT_TYPE_SET
CGenFF_4.0 1 CG2O4 2 CG3C41 3 CG3C41 4 OG2D1 5 OG3C51 6 HGA2 7 HGA2 8 HGA2 9 HGA2
@<TRIPOS>MOLECULE
4_lactone
 9 9 0 0 0
****
USER_CHARGES
INVALID_CHARGES
Pose:  14 Cluster:  14 Fr_nu: 7211704 TotEn:   -17.72
@<TRIPOS>ATOM
      1 C1        -51.0491   10.7417  -28.9891 C.2    1 LIG       0.04000
      2 C2        -52.1449   11.3050  -29.9116 C.3    1 LIG       0.11000
      3 C3        -51.5714   12.6487  -29.4716 C.3    1 LIG       0.08100
      4 O1        -50.6536    9.6551  -28.6323 O.2    1 LIG      -0.32000
      5 O2        -50.5892   11.9727  -28.6387 O.3    1 LIG      -0.27100
      6 H1        -52.0118   11.0555  -30.9654 H      1 LIG       0.09000
      7 H2        -53.1615   11.0908  -29.5778 H      1 LIG       0.09000
      8 H3        -51.0946   13.2405  -30.2577 H      1 LIG       0.09000
      9 H4        -52.2409   13.2748  -28.8754 H      1 LIG       0.09000
@<TRIPOS>BOND
      1       1       2 1
      2       1       4 2
      3       1       5 1
      4       2       3 1
      5       3       5 1
      6       2       6 1
      7       2       7 1
      8       3       8 1
      9       3       9 1
@<TRIPOS>ALT_TYPE
CGenFF_4.0_ALT_TYPE_SET
CGenFF_4.0 1 CG2O4 2 CG3C41 3 CG3C41 4 OG2D1 5 OG3C51 6 HGA2 7 HGA2 8 HGA2 9 HGA2
@<TRIPOS>MOLECULE
4_lactone
 9 9 0 0 0
****
USER_CHARGES
INVALID_CHARGES
Pose:  15 Cluster:  15 Fr_nu: 7002485 TotEn:   -17.05
@<TRIPOS>ATOM
      1 C1        -50.5170  -21.7007  -34.4890 C.2    1 LIG       0.04000
      2 C2        -50.7040  -22.6870  -35.6557 C.3    1 LIG       0.11000
      3 C3        -52.1850  -22.4124  -35.4129 C.3    1 LIG       0.08100
      4 O1        -49.5986  -21.2146  -33.8689 O.2    1 LIG      -0.32000
      5 O2        -51.8529  -21.5033  -34.3272 O.3    1 LIG      -0.27100
      6 H1        -50.3062  -22.3317  -36.6076 H      1 LIG       0.09000
      7 H2        -50.3679  -23.7023  -35.4388 H      1 LIG       0.09000
      8 H3        -52.7105  -21.8986  -36.2225 H      1 LIG       0.09000
      9 H4        -52.7708  -23.2649  -35.0581 H      1 LIG       0.09000
@<TRIPOS>BOND
      1       1       2 1
      2       1       4 2
      3       1       5 1
      4       2       3 1
      5       3       5 1
      6       2       6 1
      7       2       7 1
      8       3       8 1
      9       3       9 1
@<TRIPOS>ALT_TYPE
CGenFF_4.0_ALT_TYPE_SET
CGenFF_4.0 1 CG2O4 2 CG3C41 3 CG3C41 4 OG2D1 5 OG3C51 6 HGA2 7 HGA2 8 HGA2 9 HGA2
@<TRIPOS>MOLECULE
4_lactone
 9 9 0 0 0
****
USER_CHARGES
INVALID_CHARGES
Pose:  16 Cluster:  16 Fr_nu: 4135036 TotEn:   -16.87
@<TRIPOS>ATOM
      1 C1        -43.0278   -4.8514  -48.8617 C.2    1 LIG       0.04000
      2 C2        -44.5663   -4.8963  -48.8674 C.3    1 LIG       0.11000
      3 C3        -44.3918   -4.5149  -50.3343 C.3    1 LIG       0.08100
      4 O1        -42.1321   -5.0274  -48.0673 O.2    1 LIG      -0.32000
      5 O2        -42.9460   -4.5107  -50.1758 O.3    1 LIG      -0.27100
      6 H1        -44.9838   -5.8872  -48.6820 H      1 LIG       0.09000
      7 H2        -45.0362   -4.1423  -48.2337 H      1 LIG       0.09000
      8 H3        -44.7156   -5.2654  -51.0606 H      1 LIG       0.09000
      9 H4        -44.7683   -3.5267  -50.6127 H      1 LIG       0.09000
@<TRIPOS>BOND
      1       1       2 1
      2       1       4 2
      3       1       5 1
      4       2       3 1
      5       3       5 1
      6       2       6 1
      7       2       7 1
      8       3       8 1
      9       3       9 1
@<TRIPOS>ALT_TYPE
CGenFF_4.0_ALT_TYPE_SET
CGenFF_4.0 1 CG2O4 2 CG3C41 3 CG3C41 4 OG2D1 5 OG3C51 6 HGA2 7 HGA2 8 HGA2 9 HGA2
@<TRIPOS>MOLECULE
4_lactone
 9 9 0 0 0
****
USER_CHARGES
INVALID_CHARGES
Pose:  17 Cluster:  17 Fr_nu: 7146435 TotEn:   -16.82
@<TRIPOS>ATOM
      1 C1        -37.3831  -18.0919  -26.3000 C.2    1 LIG       0.04000
      2 C2        -36.1168  -18.5055  -27.0712 C.3    1 LIG       0.11000
      3 C3        -36.8303  -19.8512  -27.1614 C.3    1 LIG       0.08100
      4 O1        -37.8129  -17.1008  -25.7548 O.2    1 LIG      -0.32000
      5 O2        -37.9604  -19.3177  -26.4172 O.3    1 LIG      -0.27100
      6 H1        -35.9787  -17.9783  -28.0164 H      1 LIG       0.09000
      7 H2        -35.2054  -18.4910  -26.4713 H      1 LIG       0.09000
      8 H3        -37.1223  -20.1660  -28.1670 H      1 LIG       0.09000
      9 H4        -36.3508  -20.6760  -26.6272 H      1 LIG       0.09000
@<TRIPOS>BOND
      1       1       2 1
      2       1       4 2
      3       1       5 1
      4       2       3 1
      5       3       5 1
      6       2       6 1
      7       2       7 1
      8       3       8 1
      9       3       9 1
@<TRIPOS>ALT_TYPE
CGenFF_4.0_ALT_TYPE_SET
CGenFF_4.0 1 CG2O4 2 CG3C41 3 CG3C41 4 OG2D1 5 OG3C51 6 HGA2 7 HGA2 8 HGA2 9 HGA2
@<TRIPOS>MOLECULE
4_lactone
 9 9 0 0 0
****
USER_CHARGES
INVALID_CHARGES
Pose:  18 Cluster:  18 Fr_nu: 7164744 TotEn:   -16.68
@<TRIPOS>ATOM
      1 C1        -50.2322    9.0564  -29.8595 C.2    1 LIG       0.04000
      2 C2        -50.7266    8.3875  -31.1546 C.3    1 LIG       0.11000
      3 C3        -50.0628    9.5917  -31.8158 C.3    1 LIG       0.08100
      4 O1        -50.2724    8.8380  -28.6700 O.2    1 LIG      -0.32000
      5 O2        -49.6625   10.1034  -30.5145 O.3    1 LIG      -0.27100
      6 H1        -50.2656    7.4202  -31.3605 H      1 LIG       0.09000
      7 H2        -51.8131    8.3367  -31.2429 H      1 LIG       0.09000
      8 H3        -49.1969    9.3689  -32.4452 H      1 LIG       0.09000
      9 H4        -50.7397   10.2812  -32.3278 H      1 LIG       0.09000
@<TRIPOS>BOND
      1       1       2 1
      2       1       4 2
      3       1       5 1
      4       2       3 1
      5       3       5 1
      6       2       6 1
      7       2       7 1
      8       3       8 1
      9       3       9 1
@<TRIPOS>ALT_TYPE
CGenFF_4.0_ALT_TYPE_SET
CGenFF_4.0 1 CG2O4 2 CG3C41 3 CG3C41 4 OG2D1 5 OG3C51 6 HGA2 7 HGA2 8 HGA2 9 HGA2
@<TRIPOS>MOLECULE
4_lactone
 9 9 0 0 0
****
USER_CHARGES
INVALID_CHARGES
Pose:  19 Cluster:  19 Fr_nu: 7245556 TotEn:   -16.30
@<TRIPOS>ATOM
      1 C1        -49.3805  -22.1800  -34.3064 C.2    1 LIG       0.04000
      2 C2        -49.7481  -22.9854  -35.5655 C.3    1 LIG       0.11000
      3 C3        -51.1763  -22.7020  -35.1097 C.3    1 LIG       0.08100
      4 O1        -48.3744  -21.8152  -33.7417 O.2    1 LIG      -0.32000
      5 O2        -50.6778  -21.9661  -33.9584 O.3    1 LIG      -0.27100
      6 H1        -49.4467  -22.5117  -36.5011 H      1 LIG       0.09000
      7 H2        -49.4378  -24.0310  -35.5316 H      1 LIG       0.09000
      8 H3        -51.7668  -22.0629  -35.7718 H      1 LIG       0.09000
      9 H4        -51.7570  -23.5774  -34.8063 H      1 LIG       0.09000
@<TRIPOS>BOND
      1       1       2 1
      2       1       4 2
      3       1       5 1
      4       2       3 1
      5       3       5 1
      6       2       6 1
      7       2       7 1
      8       3       8 1
      9       3       9 1
@<TRIPOS>ALT_TYPE
CGenFF_4.0_ALT_TYPE_SET
CGenFF_4.0 1 CG2O4 2 CG3C41 3 CG3C41 4 OG2D1 5 OG3C51 6 HGA2 7 HGA2 8 HGA2 9 HGA2
@<TRIPOS>MOLECULE
4_lactone
 9 9 0 0 0
****
USER_CHARGES
INVALID_CHARGES
Pose:  20 Cluster:  20 Fr_nu: 333726 TotEn:   -16.25
@<TRIPOS>ATOM
      1 C1        -60.2485    2.3777  -43.4898 C.2    1 LIG       0.04000
      2 C2        -61.3216    2.5904  -44.5726 C.3    1 LIG       0.11000
      3 C3        -62.2618    2.6523  -43.3726 C.3    1 LIG       0.08100
      4 O1        -59.0516    2.2068  -43.4400 O.2    1 LIG      -0.32000
      5 O2        -61.1429    2.4422  -42.4673 O.3    1 LIG      -0.27100
      6 H1        -61.2093    3.5188  -45.1348 H      1 LIG       0.09000
      7 H2        -61.4577    1.7367  -45.2385 H      1 LIG       0.09000
      8 H3        -62.7452    3.6175  -43.1989 H      1 LIG       0.09000
      9 H4        -62.9922    1.8415  -43.3035 H      1 LIG       0.09000
@<TRIPOS>BOND
      1       1       2 1
      2       1       4 2
      3       1       5 1
      4       2       3 1
      5       3       5 1
      6       2       6 1
      7       2       7 1
      8       3       8 1
      9       3       9 1
@<TRIPOS>ALT_TYPE
CGenFF_4.0_ALT_TYPE_SET
CGenFF_4.0 1 CG2O4 2 CG3C41 3 CG3C41 4 OG2D1 5 OG3C51 6 HGA2 7 HGA2 8 HGA2 9 HGA2
@<TRIPOS>MOLECULE
4_lactone
 9 9 0 0 0
****
USER_CHARGES
INVALID_CHARGES
Pose:  21 Cluster:  21 Fr_nu:  91547 TotEn:   -16.21
@<TRIPOS>ATOM
      1 C1        -46.0521   -9.5968  -37.3251 C.2    1 LIG       0.04000
      2 C2        -46.8952   -8.3290  -37.5512 C.3    1 LIG       0.11000
      3 C3        -48.0444   -9.2349  -37.1193 C.3    1 LIG       0.08100
      4 O1        -44.8905   -9.9242  -37.4130 O.2    1 LIG      -0.32000
      5 O2        -47.1226  -10.3473  -36.9502 O.3    1 LIG      -0.27100
      6 H1        -46.6576   -7.5089  -36.8720 H      1 LIG       0.09000
      7 H2        -46.9216   -7.9909  -38.5885 H      1 LIG       0.09000
      8 H3        -48.5303   -8.9671  -36.1771 H      1 LIG       0.09000
      9 H4        -48.7927   -9.4466  -37.8881 H      1 LIG       0.09000
@<TRIPOS>BOND
      1       1       2 1
      2       1       4 2
      3       1       5 1
      4       2       3 1
      5       3       5 1
      6       2       6 1
      7       2       7 1
      8       3       8 1
      9       3       9 1
@<TRIPOS>ALT_TYPE
CGenFF_4.0_ALT_TYPE_SET
CGenFF_4.0 1 CG2O4 2 CG3C41 3 CG3C41 4 OG2D1 5 OG3C51 6 HGA2 7 HGA2 8 HGA2 9 HGA2
@<TRIPOS>MOLECULE
4_lactone
 9 9 0 0 0
****
USER_CHARGES
INVALID_CHARGES
Pose:  22 Cluster:  22 Fr_nu:  44787 TotEn:   -16.19
@<TRIPOS>ATOM
      1 C1        -46.2479  -10.0189  -38.1682 C.2    1 LIG       0.04000
      2 C2        -47.6636   -9.4468  -37.9740 C.3    1 LIG       0.11000
      3 C3        -46.9080   -8.1433  -37.7339 C.3    1 LIG       0.08100
      4 O1        -45.7444  -11.0896  -38.4220 O.2    1 LIG      -0.32000
      5 O2        -45.6395   -8.8237  -37.9425 O.3    1 LIG      -0.27100
      6 H1        -48.2832   -9.4767  -38.8716 H      1 LIG       0.09000
      7 H2        -48.1938   -9.8537  -37.1114 H      1 LIG       0.09000
      8 H3        -47.0710   -7.3576  -38.4766 H      1 LIG       0.09000
      9 H4        -46.9828   -7.7342  -36.7226 H      1 LIG       0.09000
@<TRIPOS>BOND
      1       1       2 1
      2       1       4 2
      3       1       5 1
      4       2       3 1
      5       3       5 1
      6       2       6 1
      7       2       7 1
      8       3       8 1
      9       3       9 1
@<TRIPOS>ALT_TYPE
CGenFF_4.0_ALT_TYPE_SET
CGenFF_4.0 1 CG2O4 2 CG3C41 3 CG3C41 4 OG2D1 5 OG3C51 6 HGA2 7 HGA2 8 HGA2 9 HGA2
@<TRIPOS>MOLECULE
4_lactone
 9 9 0 0 0
****
USER_CHARGES
INVALID_CHARGES
Pose:  23 Cluster:  23 Fr_nu: 633013 TotEn:   -16.18
@<TRIPOS>ATOM
      1 C1        -41.6555  -14.8730  -35.4728 C.2    1 LIG       0.04000
      2 C2        -41.1598  -14.0056  -36.6437 C.3    1 LIG       0.11000
      3 C3        -41.9706  -12.9184  -35.9448 C.3    1 LIG       0.08100
      4 O1        -41.5379  -16.0171  -35.0965 O.2    1 LIG      -0.32000
      5 O2        -42.3588  -13.8573  -34.9040 O.3    1 LIG      -0.27100
      6 H1        -40.0794  -13.8542  -36.6598 H      1 LIG       0.09000
      7 H2        -41.5314  -14.3210  -37.6200 H      1 LIG       0.09000
      8 H3        -41.3927  -12.0834  -35.5394 H      1 LIG       0.09000
      9 H4        -42.8391  -12.5492  -36.4971 H      1 LIG       0.09000
@<TRIPOS>BOND
      1       1       2 1
      2       1       4 2
      3       1       5 1
      4       2       3 1
      5       3       5 1
      6       2       6 1
      7       2       7 1
      8       3       8 1
      9       3       9 1
@<TRIPOS>ALT_TYPE
CGenFF_4.0_ALT_TYPE_SET
CGenFF_4.0 1 CG2O4 2 CG3C41 3 CG3C41 4 OG2D1 5 OG3C51 6 HGA2 7 HGA2 8 HGA2 9 HGA2
@<TRIPOS>MOLECULE
4_lactone
 9 9 0 0 0
****
USER_CHARGES
INVALID_CHARGES
Pose:  24 Cluster:  24 Fr_nu: 6762744 TotEn:   -16.15
@<TRIPOS>ATOM
      1 C1        -56.0812    1.7934  -40.4746 C.2    1 LIG       0.04000
      2 C2        -57.3541    2.6500  -40.3513 C.3    1 LIG       0.11000
      3 C3        -57.3187    2.1704  -38.9033 C.3    1 LIG       0.08100
      4 O1        -55.2818    1.5004  -41.3345 O.2    1 LIG      -0.32000
      5 O2        -56.1118    1.4043  -39.1718 O.3    1 LIG      -0.27100
      6 H1        -57.1885    3.7181  -40.5006 H      1 LIG       0.09000
      7 H2        -58.1926    2.2904  -40.9499 H      1 LIG       0.09000
      8 H3        -57.1454    2.9454  -38.1517 H      1 LIG       0.09000
      9 H4        -58.1464    1.5231  -38.6005 H      1 LIG       0.09000
@<TRIPOS>BOND
      1       1       2 1
      2       1       4 2
      3       1       5 1
      4       2       3 1
      5       3       5 1
      6       2       6 1
      7       2       7 1
      8       3       8 1
      9       3       9 1
@<TRIPOS>ALT_TYPE
CGenFF_4.0_ALT_TYPE_SET
CGenFF_4.0 1 CG2O4 2 CG3C41 3 CG3C41 4 OG2D1 5 OG3C51 6 HGA2 7 HGA2 8 HGA2 9 HGA2
@<TRIPOS>MOLECULE
4_lactone
 9 9 0 0 0
****
USER_CHARGES
INVALID_CHARGES
Pose:  25 Cluster:  25 Fr_nu: 5441529 TotEn:   -15.13
@<TRIPOS>ATOM
      1 C1        -42.1876   -4.7344  -49.9600 C.2    1 LIG       0.04000
      2 C2        -43.5416   -4.3301  -50.5701 C.3    1 LIG       0.11000
      3 C3        -44.1011   -5.0056  -49.3217 C.3    1 LIG       0.08100
      4 O1        -41.0151   -4.6310  -50.2406 O.2    1 LIG      -0.32000
      5 O2        -42.7545   -5.3210  -48.8717 O.3    1 LIG      -0.27100
      6 H1        -43.6968   -3.2520  -50.6352 H      1 LIG       0.09000
      7 H2        -43.7678   -4.8220  -51.5176 H      1 LIG       0.09000
      8 H3        -44.6175   -4.3471  -48.6180 H      1 LIG       0.09000
      9 H4        -44.6881   -5.9111  -49.4984 H      1 LIG       0.09000
@<TRIPOS>BOND
      1       1       2 1
      2       1       4 2
      3       1       5 1
      4       2       3 1
      5       3       5 1
      6       2       6 1
      7       2       7 1
      8       3       8 1
      9       3       9 1
@<TRIPOS>ALT_TYPE
CGenFF_4.0_ALT_TYPE_SET
CGenFF_4.0 1 CG2O4 2 CG3C41 3 CG3C41 4 OG2D1 5 OG3C51 6 HGA2 7 HGA2 8 HGA2 9 HGA2
@<TRIPOS>MOLECULE
4_lactone
 9 9 0 0 0
****
USER_CHARGES
INVALID_CHARGES
Pose:  26 Cluster:  26 Fr_nu: 2209351 TotEn:   -14.96
@<TRIPOS>ATOM
      1 C1        -60.4933    2.8473  -43.9733 C.2    1 LIG       0.04000
      2 C2        -61.4308    2.7876  -42.7540 C.3    1 LIG       0.11000
      3 C3        -62.3349    2.0204  -43.7142 C.3    1 LIG       0.08100
      4 O1        -59.4032    3.2998  -44.2403 O.2    1 LIG      -0.32000
      5 O2        -61.3490    2.1582  -44.7748 O.3    1 LIG      -0.27100
      6 H1        -61.0348    2.2131  -41.9152 H      1 LIG       0.09000
      7 H2        -61.8014    3.7612  -42.4291 H      1 LIG       0.09000
      8 H3        -62.5118    0.9713  -43.4620 H      1 LIG       0.09000
      9 H4        -63.2752    2.5146  -43.9732 H      1 LIG       0.09000
@<TRIPOS>BOND
      1       1       2 1
      2       1       4 2
      3       1       5 1
      4       2       3 1
      5       3       5 1
      6       2       6 1
      7       2       7 1
      8       3       8 1
      9       3       9 1
@<TRIPOS>ALT_TYPE
CGenFF_4.0_ALT_TYPE_SET
CGenFF_4.0 1 CG2O4 2 CG3C41 3 CG3C41 4 OG2D1 5 OG3C51 6 HGA2 7 HGA2 8 HGA2 9 HGA2
@<TRIPOS>MOLECULE
4_lactone
 9 9 0 0 0
****
USER_CHARGES
INVALID_CHARGES
Pose:  27 Cluster:  27 Fr_nu:  41075 TotEn:   -14.84
@<TRIPOS>ATOM
      1 C1        -46.3275   -9.1553  -37.9854 C.2    1 LIG       0.04000
      2 C2        -47.7443   -8.6104  -38.2404 C.3    1 LIG       0.11000
      3 C3        -47.7578   -8.4447  -36.7238 C.3    1 LIG       0.08100
      4 O1        -45.4090   -9.5958  -38.6386 O.2    1 LIG      -0.32000
      5 O2        -46.4087   -8.9816  -36.6389 O.3    1 LIG      -0.27100
      6 H1        -47.7684   -7.6852  -38.8182 H      1 LIG       0.09000
      7 H2        -48.4395   -9.3488  -38.6433 H      1 LIG       0.09000
      8 H3        -47.8054   -7.4145  -36.3603 H      1 LIG       0.09000
      9 H4        -48.4745   -9.0724  -36.1871 H      1 LIG       0.09000
@<TRIPOS>BOND
      1       1       2 1
      2       1       4 2
      3       1       5 1
      4       2       3 1
      5       3       5 1
      6       2       6 1
      7       2       7 1
      8       3       8 1
      9       3       9 1
@<TRIPOS>ALT_TYPE
CGenFF_4.0_ALT_TYPE_SET
CGenFF_4.0 1 CG2O4 2 CG3C41 3 CG3C41 4 OG2D1 5 OG3C51 6 HGA2 7 HGA2 8 HGA2 9 HGA2
@<TRIPOS>MOLECULE
4_lactone
 9 9 0 0 0
****
USER_CHARGES
INVALID_CHARGES
Pose:  28 Cluster:  28 Fr_nu: 2162153 TotEn:   -14.50
@<TRIPOS>ATOM
      1 C1        -47.5225   -9.0925  -36.6160 C.2    1 LIG       0.04000
      2 C2        -47.2835   -9.1686  -38.1346 C.3    1 LIG       0.11000
      3 C3        -46.0319   -9.9345  -37.7167 C.3    1 LIG       0.08100
      4 O1        -48.3505   -8.6303  -35.8642 O.2    1 LIG      -0.32000
      5 O2        -46.3890   -9.7814  -36.3151 O.3    1 LIG      -0.27100
      6 H1        -48.0343   -9.7469  -38.6754 H      1 LIG       0.09000
      7 H2        -47.1115   -8.2002  -38.6074 H      1 LIG       0.09000
      8 H3        -45.9999  -10.9868  -38.0120 H      1 LIG       0.09000
      9 H4        -45.0812   -9.4448  -37.9449 H      1 LIG       0.09000
@<TRIPOS>BOND
      1       1       2 1
      2       1       4 2
      3       1       5 1
      4       2       3 1
      5       3       5 1
      6       2       6 1
      7       2       7 1
      8       3       8 1
      9       3       9 1
@<TRIPOS>ALT_TYPE
CGenFF_4.0_ALT_TYPE_SET
CGenFF_4.0 1 CG2O4 2 CG3C41 3 CG3C41 4 OG2D1 5 OG3C51 6 HGA2 7 HGA2 8 HGA2 9 HGA2
@<TRIPOS>MOLECULE
4_lactone
 9 9 0 0 0
****
USER_CHARGES
INVALID_CHARGES
Pose:  29 Cluster:  29 Fr_nu:   4552 TotEn:   -14.44
@<TRIPOS>ATOM
      1 C1        -45.2160  -10.2127  -37.7789 C.2    1 LIG       0.04000
      2 C2        -45.9298   -9.4969  -38.9396 C.3    1 LIG       0.11000
      3 C3        -46.8097   -8.9474  -37.8208 C.3    1 LIG       0.08100
      4 O1        -44.2830  -10.9698  -37.6353 O.2    1 LIG      -0.32000
      5 O2        -46.0395   -9.6867  -36.8329 O.3    1 LIG      -0.27100
      6 H1        -45.3108   -8.7636  -39.4589 H      1 LIG       0.09000
      7 H2        -46.4221  -10.1706  -39.6429 H      1 LIG       0.09000
      8 H3        -46.7471   -7.8684  -37.6556 H      1 LIG       0.09000
      9 H4        -47.8540   -9.2708  -37.8400 H      1 LIG       0.09000
@<TRIPOS>BOND
      1       1       2 1
      2       1       4 2
      3       1       5 1
      4       2       3 1
      5       3       5 1
      6       2       6 1
      7       2       7 1
      8       3       8 1
      9       3       9 1
@<TRIPOS>ALT_TYPE
CGenFF_4.0_ALT_TYPE_SET
CGenFF_4.0 1 CG2O4 2 CG3C41 3 CG3C41 4 OG2D1 5 OG3C51 6 HGA2 7 HGA2 8 HGA2 9 HGA2
@<TRIPOS>MOLECULE
4_lactone
 9 9 0 0 0
****
USER_CHARGES
INVALID_CHARGES
Pose:  30 Cluster:  30 Fr_nu: 155643 TotEn:   -13.98
@<TRIPOS>ATOM
      1 C1        -50.4636  -10.6776  -43.8920 C.2    1 LIG       0.04000
      2 C2        -51.3553  -11.8604  -44.3103 C.3    1 LIG       0.11000
      3 C3        -52.4785  -10.9544  -43.8150 C.3    1 LIG       0.08100
      4 O1        -49.2846  -10.4052  -43.8894 O.2    1 LIG      -0.32000
      5 O2        -51.5129   -9.9237  -43.4674 O.3    1 LIG      -0.27100
      6 H1        -51.3498  -12.0653  -45.3820 H      1 LIG       0.09000
      7 H2        -51.1891  -12.7701  -43.7310 H      1 LIG       0.09000
      8 H3        -53.1800  -10.6085  -44.5791 H      1 LIG       0.09000
      9 H4        -53.0191  -11.3119  -42.9342 H      1 LIG       0.09000
@<TRIPOS>BOND
      1       1       2 1
      2       1       4 2
      3       1       5 1
      4       2       3 1
      5       3       5 1
      6       2       6 1
      7       2       7 1
      8       3       8 1
      9       3       9 1
@<TRIPOS>ALT_TYPE
CGenFF_4.0_ALT_TYPE_SET
CGenFF_4.0 1 CG2O4 2 CG3C41 3 CG3C41 4 OG2D1 5 OG3C51 6 HGA2 7 HGA2 8 HGA2 9 HGA2
@<TRIPOS>MOLECULE
4_lactone
 9 9 0 0 0
****
USER_CHARGES
INVALID_CHARGES
Pose:  31 Cluster:  31 Fr_nu: 7150515 TotEn:   -13.97
@<TRIPOS>ATOM
      1 C1        -51.5001   10.2806  -29.7721 C.2    1 LIG       0.04000
      2 C2        -52.9640   10.1518  -30.2297 C.3    1 LIG       0.11000
      3 C3        -52.4019   10.6431  -31.5603 C.3    1 LIG       0.08100
      4 O1        -50.8614   10.0993  -28.7604 O.2    1 LIG      -0.32000
      5 O2        -51.0676   10.7156  -30.9859 O.3    1 LIG      -0.27100
      6 H1        -53.3440    9.1290  -30.2248 H      1 LIG       0.09000
      7 H2        -53.6502   10.8331  -29.7240 H      1 LIG       0.09000
      8 H3        -52.4469    9.9282  -32.3864 H      1 LIG       0.09000
      9 H4        -52.7528   11.6260  -31.8864 H      1 LIG       0.09000
@<TRIPOS>BOND
      1       1       2 1
      2       1       4 2
      3       1       5 1
      4       2       3 1
      5       3       5 1
      6       2       6 1
      7       2       7 1
      8       3       8 1
      9       3       9 1
@<TRIPOS>ALT_TYPE
CGenFF_4.0_ALT_TYPE_SET
CGenFF_4.0 1 CG2O4 2 CG3C41 3 CG3C41 4 OG2D1 5 OG3C51 6 HGA2 7 HGA2 8 HGA2 9 HGA2
@<TRIPOS>MOLECULE
4_lactone
 9 9 0 0 0
****
USER_CHARGES
INVALID_CHARGES
Pose:  32 Cluster:  32 Fr_nu: 899605 TotEn:   -13.54
@<TRIPOS>ATOM
      1 C1        -81.1284  -22.5729  -31.6887 C.2    1 LIG       0.04000
      2 C2        -81.3248  -21.8766  -33.0473 C.3    1 LIG       0.11000
      3 C3        -80.4751  -20.7837  -32.4059 C.3    1 LIG       0.08100
      4 O1        -81.4606  -23.6095  -31.1602 O.2    1 LIG      -0.32000
      5 O2        -80.3777  -21.5595  -31.1795 O.3    1 LIG      -0.27100
      6 H1        -80.8666  -22.4012  -33.8871 H      1 LIG       0.09000
      7 H2        -82.3598  -21.6071  -33.2641 H      1 LIG       0.09000
      8 H3        -79.4933  -20.6201  -32.8586 H      1 LIG       0.09000
      9 H4        -80.9820  -19.8294  -32.2384 H      1 LIG       0.09000
@<TRIPOS>BOND
      1       1       2 1
      2       1       4 2
      3       1       5 1
      4       2       3 1
      5       3       5 1
      6       2       6 1
      7       2       7 1
      8       3       8 1
      9       3       9 1
@<TRIPOS>ALT_TYPE
CGenFF_4.0_ALT_TYPE_SET
CGenFF_4.0 1 CG2O4 2 CG3C41 3 CG3C41 4 OG2D1 5 OG3C51 6 HGA2 7 HGA2 8 HGA2 9 HGA2
@<TRIPOS>MOLECULE
4_lactone
 9 9 0 0 0
****
USER_CHARGES
INVALID_CHARGES
Pose:  33 Cluster:  33 Fr_nu: 6155075 TotEn:   -13.26
@<TRIPOS>ATOM
      1 C1        -52.5479    3.6812  -18.0124 C.2    1 LIG       0.04000
      2 C2        -52.6654    4.8362  -17.0018 C.3    1 LIG       0.11000
      3 C3        -52.1880    5.6772  -18.1819 C.3    1 LIG       0.08100
      4 O1        -52.7291    2.4848  -18.0263 O.2    1 LIG      -0.32000
      5 O2        -52.1248    4.4904  -19.0203 O.3    1 LIG      -0.27100
      6 H1        -53.6844    5.0302  -16.6634 H      1 LIG       0.09000
      7 H2        -51.9743    4.7637  -16.1604 H      1 LIG       0.09000
      8 H3        -52.9076    6.4049  -18.5668 H      1 LIG       0.09000
      9 H4        -51.2037    6.1390  -18.0644 H      1 LIG       0.09000
@<TRIPOS>BOND
      1       1       2 1
      2       1       4 2
      3       1       5 1
      4       2       3 1
      5       3       5 1
      6       2       6 1
      7       2       7 1
      8       3       8 1
      9       3       9 1
@<TRIPOS>ALT_TYPE
CGenFF_4.0_ALT_TYPE_SET
CGenFF_4.0 1 CG2O4 2 CG3C41 3 CG3C41 4 OG2D1 5 OG3C51 6 HGA2 7 HGA2 8 HGA2 9 HGA2
@<TRIPOS>MOLECULE
4_lactone
 9 9 0 0 0
****
USER_CHARGES
INVALID_CHARGES
Pose:  34 Cluster:  34 Fr_nu: 1665614 TotEn:   -12.62
@<TRIPOS>ATOM
      1 C1        -45.6140  -10.6808  -37.8511 C.2    1 LIG       0.04000
      2 C2        -46.2828   -9.4597  -37.1946 C.3    1 LIG       0.11000
      3 C3        -47.0499   -9.3987  -38.5121 C.3    1 LIG       0.08100
      4 O1        -44.7699  -11.4988  -37.5635 O.2    1 LIG      -0.32000
      5 O2        -46.3327  -10.5663  -39.0000 O.3    1 LIG      -0.27100
      6 H1        -46.8770   -9.6985  -36.3112 H      1 LIG       0.09000
      7 H2        -45.6022   -8.6286  -37.0030 H      1 LIG       0.09000
      8 H3        -48.1250   -9.5856  -38.4433 H      1 LIG       0.09000
      9 H4        -46.8542   -8.5192  -39.1316 H      1 LIG       0.09000
@<TRIPOS>BOND
      1       1       2 1
      2       1       4 2
      3       1       5 1
      4       2       3 1
      5       3       5 1
      6       2       6 1
      7       2       7 1
      8       3       8 1
      9       3       9 1
@<TRIPOS>ALT_TYPE
CGenFF_4.0_ALT_TYPE_SET
CGenFF_4.0 1 CG2O4 2 CG3C41 3 CG3C41 4 OG2D1 5 OG3C51 6 HGA2 7 HGA2 8 HGA2 9 HGA2
@<TRIPOS>MOLECULE
4_lactone
 9 9 0 0 0
****
USER_CHARGES
INVALID_CHARGES
Pose:  35 Cluster:  35 Fr_nu: 1410081 TotEn:   -11.30
@<TRIPOS>ATOM
      1 C1        -76.0423   -7.7370  -54.2578 C.2    1 LIG       0.04000
      2 C2        -74.6288   -8.1860  -53.8457 C.3    1 LIG       0.11000
      3 C3        -75.2648   -8.3018  -52.4637 C.3    1 LIG       0.08100
      4 O1        -76.6087   -7.3852  -55.2677 O.2    1 LIG      -0.32000
      5 O2        -76.5433   -7.8614  -52.9995 O.3    1 LIG      -0.27100
      6 H1        -74.3094   -9.1250  -54.3003 H      1 LIG       0.09000
      7 H2        -73.8667   -7.4125  -53.9540 H      1 LIG       0.09000
      8 H3        -75.3264   -9.3136  -52.0539 H      1 LIG       0.09000
      9 H4        -74.8844   -7.6070  -51.7098 H      1 LIG       0.09000
@<TRIPOS>BOND
      1       1       2 1
      2       1       4 2
      3       1       5 1
      4       2       3 1
      5       3       5 1
      6       2       6 1
      7       2       7 1
      8       3       8 1
      9       3       9 1
@<TRIPOS>ALT_TYPE
CGenFF_4.0_ALT_TYPE_SET
CGenFF_4.0 1 CG2O4 2 CG3C41 3 CG3C41 4 OG2D1 5 OG3C51 6 HGA2 7 HGA2 8 HGA2 9 HGA2
@<TRIPOS>MOLECULE
4_lactone
 9 9 0 0 0
****
USER_CHARGES
INVALID_CHARGES
Pose:  36 Cluster:  36 Fr_nu:   7434 TotEn:   -10.97
@<TRIPOS>ATOM
      1 C1        -51.3180  -11.6899  -27.9755 C.2    1 LIG       0.04000
      2 C2        -50.1137  -12.5465  -27.5455 C.3    1 LIG       0.11000
      3 C3        -49.6833  -11.2638  -26.8402 C.3    1 LIG       0.08100
      4 O1        -52.3244  -11.8299  -28.6327 O.2    1 LIG      -0.32000
      5 O2        -50.8736  -10.5819  -27.3238 O.3    1 LIG      -0.27100
      6 H1        -50.3716  -13.3821  -26.8931 H      1 LIG       0.09000
      7 H2        -49.4789  -12.8692  -28.3724 H      1 LIG       0.09000
      8 H3        -49.6601  -11.3088  -25.7480 H      1 LIG       0.09000
      9 H4        -48.7706  -10.7988  -27.2227 H      1 LIG       0.09000
@<TRIPOS>BOND
      1       1       2 1
      2       1       4 2
      3       1       5 1
      4       2       3 1
      5       3       5 1
      6       2       6 1
      7       2       7 1
      8       3       8 1
      9       3       9 1
@<TRIPOS>ALT_TYPE
CGenFF_4.0_ALT_TYPE_SET
CGenFF_4.0 1 CG2O4 2 CG3C41 3 CG3C41 4 OG2D1 5 OG3C51 6 HGA2 7 HGA2 8 HGA2 9 HGA2
@<TRIPOS>MOLECULE
4_lactone
 9 9 0 0 0
****
USER_CHARGES
INVALID_CHARGES
Pose:  37 Cluster:  37 Fr_nu: 7234566 TotEn:   -10.11
@<TRIPOS>ATOM
      1 C1        -87.9142  -25.7729  -41.2159 C.2    1 LIG       0.04000
      2 C2        -88.8189  -26.9559  -40.8271 C.3    1 LIG       0.11000
      3 C3        -88.0828  -27.6581  -41.9642 C.3    1 LIG       0.08100
      4 O1        -87.7294  -24.6332  -40.8536 O.2    1 LIG      -0.32000
      5 O2        -87.2995  -26.4589  -42.2165 O.3    1 LIG      -0.27100
      6 H1        -88.6317  -27.3500  -39.8270 H      1 LIG       0.09000
      7 H2        -89.8827  -26.7756  -40.9904 H      1 LIG       0.09000
      8 H3        -87.4490  -28.4992  -41.6700 H      1 LIG       0.09000
      9 H4        -88.6964  -27.9265  -42.8285 H      1 LIG       0.09000
@<TRIPOS>BOND
      1       1       2 1
      2       1       4 2
      3       1       5 1
      4       2       3 1
      5       3       5 1
      6       2       6 1
      7       2       7 1
      8       3       8 1
      9       3       9 1
@<TRIPOS>ALT_TYPE
CGenFF_4.0_ALT_TYPE_SET
CGenFF_4.0 1 CG2O4 2 CG3C41 3 CG3C41 4 OG2D1 5 OG3C51 6 HGA2 7 HGA2 8 HGA2 9 HGA2
@<TRIPOS>MOLECULE
4_lactone
 9 9 0 0 0
****
USER_CHARGES
INVALID_CHARGES
Pose:  38 Cluster:  38 Fr_nu: 7155570 TotEn:   -10.08
@<TRIPOS>ATOM
      1 C1        -54.7760    1.0895  -17.1155 C.2    1 LIG       0.04000
      2 C2        -55.9139    1.4420  -16.1407 C.3    1 LIG       0.11000
      3 C3        -56.3549    0.0086  -16.4217 C.3    1 LIG       0.08100
      4 O1        -53.8067    1.6355  -17.5916 O.2    1 LIG      -0.32000
      5 O2        -55.2268   -0.1771  -17.3209 O.3    1 LIG      -0.27100
      6 H1        -55.5809    1.6439  -15.1215 H      1 LIG       0.09000
      7 H2        -56.5837    2.2240  -16.5022 H      1 LIG       0.09000
      8 H3        -56.3092   -0.6764  -15.5707 H      1 LIG       0.09000
      9 H4        -57.3085   -0.0972  -16.9462 H      1 LIG       0.09000
@<TRIPOS>BOND
      1       1       2 1
      2       1       4 2
      3       1       5 1
      4       2       3 1
      5       3       5 1
      6       2       6 1
      7       2       7 1
      8       3       8 1
      9       3       9 1
@<TRIPOS>ALT_TYPE
CGenFF_4.0_ALT_TYPE_SET
CGenFF_4.0 1 CG2O4 2 CG3C41 3 CG3C41 4 OG2D1 5 OG3C51 6 HGA2 7 HGA2 8 HGA2 9 HGA2
@<TRIPOS>MOLECULE
4_lactone
 9 9 0 0 0
****
USER_CHARGES
INVALID_CHARGES
Pose:  39 Cluster:  39 Fr_nu: 217647 TotEn:    -9.93
@<TRIPOS>ATOM
      1 C1        -71.0199    2.6847  -48.1753 C.2    1 LIG       0.04000
      2 C2        -70.8636    2.4958  -49.6949 C.3    1 LIG       0.11000
      3 C3        -70.9434    4.0194  -49.7100 C.3    1 LIG       0.08100
      4 O1        -71.0780    1.9850  -47.1897 O.2    1 LIG      -0.32000
      5 O2        -71.0850    4.0404  -48.2625 O.3    1 LIG      -0.27100
      6 H1        -69.9053    2.0688  -49.9945 H      1 LIG       0.09000
      7 H2        -71.6968    1.9724  -50.1666 H      1 LIG       0.09000
      8 H3        -70.0370    4.5380  -50.0340 H      1 LIG       0.09000
      9 H4        -71.8223    4.4408  -50.2057 H      1 LIG       0.09000
@<TRIPOS>BOND
      1       1       2 1
      2       1       4 2
      3       1       5 1
      4       2       3 1
      5       3       5 1
      6       2       6 1
      7       2       7 1
      8       3       8 1
      9       3       9 1
@<TRIPOS>ALT_TYPE
CGenFF_4.0_ALT_TYPE_SET
CGenFF_4.0 1 CG2O4 2 CG3C41 3 CG3C41 4 OG2D1 5 OG3C51 6 HGA2 7 HGA2 8 HGA2 9 HGA2
@<TRIPOS>MOLECULE
4_lactone
 9 9 0 0 0
****
USER_CHARGES
INVALID_CHARGES
Pose:  40 Cluster:  40 Fr_nu: 6085418 TotEn:    -9.79
@<TRIPOS>ATOM
      1 C1        -53.7370    3.2285  -17.6829 C.2    1 LIG       0.04000
      2 C2        -53.8540    4.3770  -16.6648 C.3    1 LIG       0.11000
      3 C3        -55.2391    4.5423  -17.2828 C.3    1 LIG       0.08100
      4 O1        -52.9150    2.4010  -18.0052 O.2    1 LIG      -0.32000
      5 O2        -54.9831    3.4330  -18.1881 O.3    1 LIG      -0.27100
      6 H1        -53.8357    4.0525  -15.6232 H      1 LIG       0.09000
      7 H2        -53.1562    5.1980  -16.8375 H      1 LIG       0.09000
      8 H3        -56.0822    4.3341  -16.6184 H      1 LIG       0.09000
      9 H4        -55.4040    5.4758  -17.8279 H      1 LIG       0.09000
@<TRIPOS>BOND
      1       1       2 1
      2       1       4 2
      3       1       5 1
      4       2       3 1
      5       3       5 1
      6       2       6 1
      7       2       7 1
      8       3       8 1
      9       3       9 1
@<TRIPOS>ALT_TYPE
CGenFF_4.0_ALT_TYPE_SET
CGenFF_4.0 1 CG2O4 2 CG3C41 3 CG3C41 4 OG2D1 5 OG3C51 6 HGA2 7 HGA2 8 HGA2 9 HGA2
@<TRIPOS>MOLECULE
4_lactone
 9 9 0 0 0
****
USER_CHARGES
INVALID_CHARGES
Pose:  41 Cluster:  41 Fr_nu: 7246798 TotEn:    -8.77
@<TRIPOS>ATOM
      1 C1        -51.2560    9.3420  -29.7894 C.2    1 LIG       0.04000
      2 C2        -52.3661    9.6006  -30.8238 C.3    1 LIG       0.11000
      3 C3        -51.5271    8.6656  -31.6898 C.3    1 LIG       0.08100
      4 O1        -50.9937    9.6801  -28.6575 O.2    1 LIG      -0.32000
      5 O2        -50.5576    8.5179  -30.6157 O.3    1 LIG      -0.27100
      6 H1        -53.3461    9.2217  -30.5297 H      1 LIG       0.09000
      7 H2        -52.4258   10.6359  -31.1635 H      1 LIG       0.09000
      8 H3        -51.9941    7.7106  -31.9456 H      1 LIG       0.09000
      9 H4        -51.0778    9.1206  -32.5768 H      1 LIG       0.09000
@<TRIPOS>BOND
      1       1       2 1
      2       1       4 2
      3       1       5 1
      4       2       3 1
      5       3       5 1
      6       2       6 1
      7       2       7 1
      8       3       8 1
      9       3       9 1
@<TRIPOS>ALT_TYPE
CGenFF_4.0_ALT_TYPE_SET
CGenFF_4.0 1 CG2O4 2 CG3C41 3 CG3C41 4 OG2D1 5 OG3C51 6 HGA2 7 HGA2 8 HGA2 9 HGA2
@<TRIPOS>MOLECULE
4_lactone
 9 9 0 0 0
****
USER_CHARGES
INVALID_CHARGES
Pose:  42 Cluster:  42 Fr_nu:  68867 TotEn:    -8.04
@<TRIPOS>ATOM
      1 C1        -70.3625    3.5254  -47.8525 C.2    1 LIG       0.04000
      2 C2        -70.5464    4.2033  -49.2221 C.3    1 LIG       0.11000
      3 C3        -71.2997    2.9188  -49.5543 C.3    1 LIG       0.08100
      4 O1        -69.8376    3.7813  -46.7927 O.2    1 LIG      -0.32000
      5 O2        -71.0453    2.4070  -48.2168 O.3    1 LIG      -0.27100
      6 H1        -71.1497    5.1120  -49.1921 H      1 LIG       0.09000
      7 H2        -69.6155    4.3624  -49.7689 H      1 LIG       0.09000
      8 H3        -72.3702    3.0334  -49.7453 H      1 LIG       0.09000
      9 H4        -70.8408    2.2875  -50.3201 H      1 LIG       0.09000
@<TRIPOS>BOND
      1       1       2 1
      2       1       4 2
      3       1       5 1
      4       2       3 1
      5       3       5 1
      6       2       6 1
      7       2       7 1
      8       3       8 1
      9       3       9 1
@<TRIPOS>ALT_TYPE
CGenFF_4.0_ALT_TYPE_SET
CGenFF_4.0 1 CG2O4 2 CG3C41 3 CG3C41 4 OG2D1 5 OG3C51 6 HGA2 7 HGA2 8 HGA2 9 HGA2
@<TRIPOS>MOLECULE
4_lactone
 9 9 0 0 0
****
USER_CHARGES
INVALID_CHARGES
Pose:  43 Cluster:  43 Fr_nu: 6452589 TotEn:    -7.91
@<TRIPOS>ATOM
      1 C1        -53.7439    2.8435  -17.8023 C.2    1 LIG       0.04000
      2 C2        -54.7501    3.9839  -17.5648 C.3    1 LIG       0.11000
      3 C3        -53.5102    4.8627  -17.6995 C.3    1 LIG       0.08100
      4 O1        -53.7648    1.6362  -17.8818 O.2    1 LIG      -0.32000
      5 O2        -52.6817    3.6860  -17.9102 O.3    1 LIG      -0.27100
      6 H1        -55.4954    4.0920  -18.3544 H      1 LIG       0.09000
      7 H2        -55.2160    3.9685  -16.5781 H      1 LIG       0.09000
      8 H3        -53.4933    5.5283  -18.5668 H      1 LIG       0.09000
      9 H4        -53.2160    5.4047  -16.7965 H      1 LIG       0.09000
@<TRIPOS>BOND
      1       1       2 1
      2       1       4 2
      3       1       5 1
      4       2       3 1
      5       3       5 1
      6       2       6 1
      7       2       7 1
      8       3       8 1
      9       3       9 1
@<TRIPOS>ALT_TYPE
CGenFF_4.0_ALT_TYPE_SET
CGenFF_4.0 1 CG2O4 2 CG3C41 3 CG3C41 4 OG2D1 5 OG3C51 6 HGA2 7 HGA2 8 HGA2 9 HGA2
@<TRIPOS>MOLECULE
4_lactone
 9 9 0 0 0
****
USER_CHARGES
INVALID_CHARGES
Pose:  44 Cluster:  44 Fr_nu: 6734189 TotEn:    -7.54
@<TRIPOS>ATOM
      1 C1        -71.0654   -3.7662  -62.5985 C.2    1 LIG       0.04000
      2 C2        -70.7361   -2.2665  -62.7055 C.3    1 LIG       0.11000
      3 C3        -69.3707   -2.7828  -63.1492 C.3    1 LIG       0.08100
      4 O1        -72.0130   -4.4527  -62.2900 O.2    1 LIG      -0.32000
      5 O2        -69.8259   -4.1562  -63.0000 O.3    1 LIG      -0.27100
      6 H1        -71.3122   -1.7370  -63.4659 H      1 LIG       0.09000
      7 H2        -70.7561   -1.7370  -61.7515 H      1 LIG       0.09000
      8 H3        -69.0931   -2.5601  -64.1830 H      1 LIG       0.09000
      9 H4        -68.5399   -2.5594  -62.4742 H      1 LIG       0.09000
@<TRIPOS>BOND
      1       1       2 1
      2       1       4 2
      3       1       5 1
      4       2       3 1
      5       3       5 1
      6       2       6 1
      7       2       7 1
      8       3       8 1
      9       3       9 1
@<TRIPOS>ALT_TYPE
CGenFF_4.0_ALT_TYPE_SET
CGenFF_4.0 1 CG2O4 2 CG3C41 3 CG3C41 4 OG2D1 5 OG3C51 6 HGA2 7 HGA2 8 HGA2 9 HGA2
@<TRIPOS>MOLECULE
4_lactone
 9 9 0 0 0
****
USER_CHARGES
INVALID_CHARGES
Pose:  45 Cluster:  45 Fr_nu: 7149154 TotEn:    -6.55
@<TRIPOS>ATOM
      1 C1        -52.4551   10.1893  -29.7059 C.2    1 LIG       0.04000
      2 C2        -53.3440    9.5287  -30.7749 C.3    1 LIG       0.11000
      3 C3        -54.0100   10.9010  -30.8097 C.3    1 LIG       0.08100
      4 O1        -51.5247    9.8744  -28.9991 O.2    1 LIG      -0.32000
      5 O2        -53.0955   11.3863  -29.7880 O.3    1 LIG      -0.27100
      6 H1        -52.8100    9.2383  -31.6810 H      1 LIG       0.09000
      7 H2        -53.9609    8.7113  -30.3980 H      1 LIG       0.09000
      8 H3        -53.9011   11.4568  -31.7450 H      1 LIG       0.09000
      9 H4        -55.0478   10.9304  -30.4666 H      1 LIG       0.09000
@<TRIPOS>BOND
      1       1       2 1
      2       1       4 2
      3       1       5 1
      4       2       3 1
      5       3       5 1
      6       2       6 1
      7       2       7 1
      8       3       8 1
      9       3       9 1
@<TRIPOS>ALT_TYPE
CGenFF_4.0_ALT_TYPE_SET
CGenFF_4.0 1 CG2O4 2 CG3C41 3 CG3C41 4 OG2D1 5 OG3C51 6 HGA2 7 HGA2 8 HGA2 9 HGA2
@<TRIPOS>MOLECULE
4_lactone
 9 9 0 0 0
****
USER_CHARGES
INVALID_CHARGES
Pose:  46 Cluster:  46 Fr_nu: 6734142 TotEn:    -5.67
@<TRIPOS>ATOM
      1 C1        -71.7628   -3.0693  -63.2153 C.2    1 LIG       0.04000
      2 C2        -70.5301   -2.5251  -62.4715 C.3    1 LIG       0.11000
      3 C3        -70.1231   -2.0531  -63.8641 C.3    1 LIG       0.08100
      4 O1        -72.7750   -3.6743  -62.9433 O.2    1 LIG      -0.32000
      5 O2        -71.3379   -2.6212  -64.4271 O.3    1 LIG      -0.27100
      6 H1        -70.7561   -1.7370  -61.7515 H      1 LIG       0.09000
      7 H2        -69.8995   -3.2982  -62.0293 H      1 LIG       0.09000
      8 H3        -70.0823   -0.9695  -64.0039 H      1 LIG       0.09000
      9 H4        -69.2287   -2.5256  -64.2795 H      1 LIG       0.09000
@<TRIPOS>BOND
      1       1       2 1
      2       1       4 2
      3       1       5 1
      4       2       3 1
      5       3       5 1
      6       2       6 1
      7       2       7 1
      8       3       8 1
      9       3       9 1
@<TRIPOS>ALT_TYPE
CGenFF_4.0_ALT_TYPE_SET
CGenFF_4.0 1 CG2O4 2 CG3C41 3 CG3C41 4 OG2D1 5 OG3C51 6 HGA2 7 HGA2 8 HGA2 9 HGA2
@<TRIPOS>MOLECULE
4_lactone
 9 9 0 0 0
****
USER_CHARGES
INVALID_CHARGES
Pose:  47 Cluster:  47 Fr_nu: 5959572 TotEn:    -4.01
@<TRIPOS>ATOM
      1 C1        -74.6318   -1.4041  -62.1456 C.2    1 LIG       0.04000
      2 C2        -74.3806    0.0476  -62.5914 C.3    1 LIG       0.11000
      3 C3        -75.0926    0.3813  -61.2839 C.3    1 LIG       0.08100
      4 O1        -74.4101   -2.5177  -62.5638 O.2    1 LIG      -0.32000
      5 O2        -75.2585   -1.0348  -60.9964 O.3    1 LIG      -0.27100
      6 H1        -73.3258    0.3226  -62.6399 H      1 LIG       0.09000
      7 H2        -74.9074    0.3306  -63.5042 H      1 LIG       0.09000
      8 H3        -74.4816    0.8778  -60.5251 H      1 LIG       0.09000
      9 H4        -76.0571    0.8859  -61.3875 H      1 LIG       0.09000
@<TRIPOS>BOND
      1       1       2 1
      2       1       4 2
      3       1       5 1
      4       2       3 1
      5       3       5 1
      6       2       6 1
      7       2       7 1
      8       3       8 1
      9       3       9 1
@<TRIPOS>ALT_TYPE
CGenFF_4.0_ALT_TYPE_SET
CGenFF_4.0 1 CG2O4 2 CG3C41 3 CG3C41 4 OG2D1 5 OG3C51 6 HGA2 7 HGA2 8 HGA2 9 HGA2
@<TRIPOS>MOLECULE
4_lactone
 9 9 0 0 0
****
USER_CHARGES
INVALID_CHARGES
Pose:  48 Cluster:  48 Fr_nu: 6734084 TotEn:    -3.67
@<TRIPOS>ATOM
      1 C1        -72.6101   -2.3247  -62.8232 C.2    1 LIG       0.04000
      2 C2        -71.3654   -1.4451  -62.6083 C.3    1 LIG       0.11000
      3 C3        -72.4024   -0.3576  -62.3439 C.3    1 LIG       0.08100
      4 O1        -72.8519   -3.4765  -63.1046 O.2    1 LIG      -0.32000
      5 O2        -73.4788   -1.3076  -62.5771 O.3    1 LIG      -0.27100
      6 H1        -70.7561   -1.7370  -61.7515 H      1 LIG       0.09000
      7 H2        -70.7549   -1.3112  -63.5028 H      1 LIG       0.09000
      8 H3        -72.4262    0.0363  -61.3242 H      1 LIG       0.09000
      9 H4        -72.4239    0.4600  -63.0696 H      1 LIG       0.09000
@<TRIPOS>BOND
      1       1       2 1
      2       1       4 2
      3       1       5 1
      4       2       3 1
      5       3       5 1
      6       2       6 1
      7       2       7 1
      8       3       8 1
      9       3       9 1
@<TRIPOS>ALT_TYPE
CGenFF_4.0_ALT_TYPE_SET
CGenFF_4.0 1 CG2O4 2 CG3C41 3 CG3C41 4 OG2D1 5 OG3C51 6 HGA2 7 HGA2 8 HGA2 9 HGA2
@<TRIPOS>MOLECULE
4_lactone
 9 9 0 0 0
****
USER_CHARGES
INVALID_CHARGES
Pose:  49 Cluster:  49 Fr_nu: 7209516 TotEn:    -2.56
@<TRIPOS>ATOM
      1 C1        -72.3129   -2.9567  -62.5996 C.2    1 LIG       0.04000
      2 C2        -70.9892   -2.1732  -62.6538 C.3    1 LIG       0.11000
      3 C3        -70.4410   -3.4906  -63.1940 C.3    1 LIG       0.08100
      4 O1        -73.4598   -2.7509  -62.2730 O.2    1 LIG      -0.32000
      5 O2        -71.7575   -4.0993  -63.0850 O.3    1 LIG      -0.27100
      6 H1        -70.9939   -1.3385  -63.3565 H      1 LIG       0.09000
      7 H2        -70.6122   -1.8676  -61.6764 H      1 LIG       0.09000
      8 H3        -70.0913   -3.4690  -64.2298 H      1 LIG       0.09000
      9 H4        -69.7110   -3.9951  -62.5550 H      1 LIG       0.09000
@<TRIPOS>BOND
      1       1       2 1
      2       1       4 2
      3       1       5 1
      4       2       3 1
      5       3       5 1
      6       2       6 1
      7       2       7 1
      8       3       8 1
      9       3       9 1
@<TRIPOS>ALT_TYPE
CGenFF_4.0_ALT_TYPE_SET
CGenFF_4.0 1 CG2O4 2 CG3C41 3 CG3C41 4 OG2D1 5 OG3C51 6 HGA2 7 HGA2 8 HGA2 9 HGA2
@<TRIPOS>MOLECULE
4_lactone
 9 9 0 0 0
****
USER_CHARGES
INVALID_CHARGES
Pose:  50 Cluster:  50 Fr_nu: 7210830 TotEn:    -2.11
@<TRIPOS>ATOM
      1 C1        -55.1055   -0.2994  -18.3578 C.2    1 LIG       0.04000
      2 C2        -56.4772    0.1115  -17.7933 C.3    1 LIG       0.11000
      3 C3        -55.6535    1.1515  -17.0398 C.3    1 LIG       0.08100
      4 O1        -54.6669   -1.1247  -19.1265 O.2    1 LIG      -0.32000
      5 O2        -54.4338    0.6513  -17.6545 O.3    1 LIG      -0.27100
      6 H1        -57.1671    0.5051  -18.5415 H      1 LIG       0.09000
      7 H2        -56.9529   -0.6538  -17.1779 H      1 LIG       0.09000
      8 H3        -55.8437    2.1935  -17.3110 H      1 LIG       0.09000
      9 H4        -55.6312    1.0379  -15.9525 H      1 LIG       0.09000
@<TRIPOS>BOND
      1       1       2 1
      2       1       4 2
      3       1       5 1
      4       2       3 1
      5       3       5 1
      6       2       6 1
      7       2       7 1
      8       3       8 1
      9       3       9 1
@<TRIPOS>ALT_TYPE
CGenFF_4.0_ALT_TYPE_SET
CGenFF_4.0 1 CG2O4 2 CG3C41 3 CG3C41 4 OG2D1 5 OG3C51 6 HGA2 7 HGA2 8 HGA2 9 HGA2
@<TRIPOS>MOLECULE
4_lactone
 9 9 0 0 0
****
USER_CHARGES
INVALID_CHARGES
Pose:  51 Cluster:  51 Fr_nu: 2334584 TotEn:    -1.25
@<TRIPOS>ATOM
      1 C1        -73.7654   -1.1711  -61.9750 C.2    1 LIG       0.04000
      2 C2        -72.4475   -0.4515  -62.3131 C.3    1 LIG       0.11000
      3 C3        -73.0462    0.6613  -61.4579 C.3    1 LIG       0.08100
      4 O1        -74.2909   -2.2336  -62.2189 O.2    1 LIG      -0.32000
      5 O2        -74.2384   -0.1390  -61.2262 O.3    1 LIG      -0.27100
      6 H1        -71.5584   -0.9355  -61.9059 H      1 LIG       0.09000
      7 H2        -72.3248   -0.2216  -63.3728 H      1 LIG       0.09000
      8 H3        -72.5184    0.8778  -60.5251 H      1 LIG       0.09000
      9 H4        -73.2814    1.5885  -61.9876 H      1 LIG       0.09000
@<TRIPOS>BOND
      1       1       2 1
      2       1       4 2
      3       1       5 1
      4       2       3 1
      5       3       5 1
      6       2       6 1
      7       2       7 1
      8       3       8 1
      9       3       9 1
@<TRIPOS>ALT_TYPE
CGenFF_4.0_ALT_TYPE_SET
CGenFF_4.0 1 CG2O4 2 CG3C41 3 CG3C41 4 OG2D1 5 OG3C51 6 HGA2 7 HGA2 8 HGA2 9 HGA2
@<TRIPOS>MOLECULE
4_lactone
 9 9 0 0 0
****
USER_CHARGES
INVALID_CHARGES
Pose:  52 Cluster:  52 Fr_nu: 7228455 TotEn:    -0.55
@<TRIPOS>ATOM
      1 C1        -72.2801   -2.7213  -63.1310 C.2    1 LIG       0.04000
      2 C2        -71.6606   -1.6382  -64.0322 C.3    1 LIG       0.11000
      3 C3        -70.3719   -2.0392  -63.3206 C.3    1 LIG       0.08100
      4 O1        -73.3733   -3.2015  -62.9343 O.2    1 LIG      -0.32000
      5 O2        -71.0959   -3.0273  -62.5362 O.3    1 LIG      -0.27100
      6 H1        -71.7040   -1.8671  -65.0981 H      1 LIG       0.09000
      7 H2        -72.0212   -0.6288  -63.8276 H      1 LIG       0.09000
      8 H3        -69.6084   -2.5047  -63.9499 H      1 LIG       0.09000
      9 H4        -69.9254   -1.2700  -62.6844 H      1 LIG       0.09000
@<TRIPOS>BOND
      1       1       2 1
      2       1       4 2
      3       1       5 1
      4       2       3 1
      5       3       5 1
      6       2       6 1
      7       2       7 1
      8       3       8 1
      9       3       9 1
@<TRIPOS>ALT_TYPE
CGenFF_4.0_ALT_TYPE_SET
CGenFF_4.0 1 CG2O4 2 CG3C41 3 CG3C41 4 OG2D1 5 OG3C51 6 HGA2 7 HGA2 8 HGA2 9 HGA2
@<TRIPOS>MOLECULE
pyridine
 11 11 0 0 0
****
USER_CHARGES
INVALID_CHARGES
Pose:   1 Cluster:   1 Fr_nu:   1094 TotEn:   -14.59
@<TRIPOS>ATOM
      1 C1        -46.3226   -8.9354  -38.6754 C.ar   1 LIG      -0.11300
      2 C2        -45.7438  -10.0919  -38.1647 C.ar   1 LIG      -0.11700
      3 C3        -47.2347   -8.2226  -37.9053 C.ar   1 LIG      -0.11700
      4 C4        -46.1079  -10.4903  -36.8886 C.ar   1 LIG       0.17700
      5 C5        -47.5323   -8.7048  -36.6408 C.ar   1 LIG       0.17700
      6 N1        -46.9904   -9.8242  -36.1107 N.ar   1 LIG      -0.60000
      7 H1        -46.0637   -8.5906  -39.6720 H      1 LIG       0.11500
      8 H2        -45.0302  -10.6632  -38.7469 H      1 LIG       0.11500
      9 H3        -47.6988   -7.3187  -38.2831 H      1 LIG       0.11500
     10 H4        -45.6848  -11.3856  -36.4452 H      1 LIG       0.12400
     11 H5        -48.2380   -8.1864  -36.0001 H      1 LIG       0.12400
@<TRIPOS>BOND
      1       1       2 ar
      2       1       3 ar
      3       2       4 ar
      4       3       5 ar
      5       4       6 ar
      6       5       6 ar
      7       1       7 1
      8       2       8 1
      9       3       9 1
     10       4      10 1
     11       5      11 1
@<TRIPOS>ALT_TYPE
CGenFF_4.0_ALT_TYPE_SET
CGenFF_4.0 1 CG2R61 2 CG2R61 3 CG2R61 4 CG2R61 5 CG2R61 6 NG2R60 7 HGR61 8 HGR61 9 HGR61 10 HGR62 11 HGR62
@<TRIPOS>MOLECULE
pyridine
 11 11 0 0 0
****
USER_CHARGES
INVALID_CHARGES
Pose:   2 Cluster:   2 Fr_nu:  74529 TotEn:   -14.17
@<TRIPOS>ATOM
      1 C1        -40.7105  -13.1129  -37.2726 C.ar   1 LIG      -0.11300
      2 C2        -40.2716  -14.4106  -37.0347 C.ar   1 LIG      -0.11700
      3 C3        -41.8381  -12.6347  -36.6144 C.ar   1 LIG      -0.11700
      4 C4        -40.9896  -15.1837  -36.1366 C.ar   1 LIG       0.17700
      5 C5        -42.4861  -13.4874  -35.7354 C.ar   1 LIG       0.17700
      6 N1        -42.0895  -14.7541  -35.4785 N.ar   1 LIG      -0.60000
      7 H1        -40.1753  -12.4757  -37.9701 H      1 LIG       0.11500
      8 H2        -39.3951  -14.8043  -37.5361 H      1 LIG       0.11500
      9 H3        -42.1987  -11.6267  -36.7848 H      1 LIG       0.11500
     10 H4        -40.6881  -16.2025  -35.9170 H      1 LIG       0.12400
     11 H5        -43.3709  -13.1634  -35.1972 H      1 LIG       0.12400
@<TRIPOS>BOND
      1       1       2 ar
      2       1       3 ar
      3       2       4 ar
      4       3       5 ar
      5       4       6 ar
      6       5       6 ar
      7       1       7 1
      8       2       8 1
      9       3       9 1
     10       4      10 1
     11       5      11 1
@<TRIPOS>ALT_TYPE
CGenFF_4.0_ALT_TYPE_SET
CGenFF_4.0 1 CG2R61 2 CG2R61 3 CG2R61 4 CG2R61 5 CG2R61 6 NG2R60 7 HGR61 8 HGR61 9 HGR61 10 HGR62 11 HGR62
@<TRIPOS>MOLECULE
pyridine
 11 11 0 0 0
****
USER_CHARGES
INVALID_CHARGES
Pose:   3 Cluster:   3 Fr_nu: 3276330 TotEn:   -13.98
@<TRIPOS>ATOM
      1 C1        -57.4791    3.7697  -40.8568 C.ar   1 LIG      -0.11300
      2 C2        -56.3113    3.1980  -41.3492 C.ar   1 LIG      -0.11700
      3 C3        -58.1818    3.1349  -39.8388 C.ar   1 LIG      -0.11700
      4 C4        -55.8917    1.9998  -40.7941 C.ar   1 LIG       0.17700
      5 C5        -57.6787    1.9394  -39.3515 C.ar   1 LIG       0.17700
      6 N1        -56.5477    1.3534  -39.8045 N.ar   1 LIG      -0.60000
      7 H1        -57.8414    4.7080  -41.2662 H      1 LIG       0.11500
      8 H2        -55.7472    3.6753  -42.1420 H      1 LIG       0.11500
      9 H3        -59.0949    3.5619  -39.4399 H      1 LIG       0.11500
     10 H4        -54.9872    1.5133  -41.1437 H      1 LIG       0.12400
     11 H5        -58.1894    1.4037  -38.5580 H      1 LIG       0.12400
@<TRIPOS>BOND
      1       1       2 ar
      2       1       3 ar
      3       2       4 ar
      4       3       5 ar
      5       4       6 ar
      6       5       6 ar
      7       1       7 1
      8       2       8 1
      9       3       9 1
     10       4      10 1
     11       5      11 1
@<TRIPOS>ALT_TYPE
CGenFF_4.0_ALT_TYPE_SET
CGenFF_4.0 1 CG2R61 2 CG2R61 3 CG2R61 4 CG2R61 5 CG2R61 6 NG2R60 7 HGR61 8 HGR61 9 HGR61 10 HGR62 11 HGR62
@<TRIPOS>MOLECULE
pyridine
 11 11 0 0 0
****
USER_CHARGES
INVALID_CHARGES
Pose:   4 Cluster:   4 Fr_nu: 3851522 TotEn:   -13.07
@<TRIPOS>ATOM
      1 C1        -88.2825  -27.3216  -42.4785 C.ar   1 LIG      -0.11300
      2 C2        -88.3372  -26.0997  -43.1397 C.ar   1 LIG      -0.11700
      3 C3        -88.0688  -27.3536  -41.1050 C.ar   1 LIG      -0.11700
      4 C4        -88.1735  -24.9475  -42.3877 C.ar   1 LIG       0.17700
      5 C5        -87.9168  -26.1453  -40.4441 C.ar   1 LIG       0.17700
      6 N1        -87.9639  -24.9388  -41.0522 N.ar   1 LIG      -0.60000
      7 H1        -88.4054  -28.2473  -43.0328 H      1 LIG       0.11500
      8 H2        -88.5031  -26.0507  -44.2096 H      1 LIG       0.11500
      9 H3        -88.0218  -28.2946  -40.5689 H      1 LIG       0.11500
     10 H4        -88.2075  -23.9697  -42.8566 H      1 LIG       0.12400
     11 H5        -87.7471  -26.1153  -39.3728 H      1 LIG       0.12400
@<TRIPOS>BOND
      1       1       2 ar
      2       1       3 ar
      3       2       4 ar
      4       3       5 ar
      5       4       6 ar
      6       5       6 ar
      7       1       7 1
      8       2       8 1
      9       3       9 1
     10       4      10 1
     11       5      11 1
@<TRIPOS>ALT_TYPE
CGenFF_4.0_ALT_TYPE_SET
CGenFF_4.0 1 CG2R61 2 CG2R61 3 CG2R61 4 CG2R61 5 CG2R61 6 NG2R60 7 HGR61 8 HGR61 9 HGR61 10 HGR62 11 HGR62
@<TRIPOS>MOLECULE
pyridine
 11 11 0 0 0
****
USER_CHARGES
INVALID_CHARGES
Pose:   5 Cluster:   5 Fr_nu:   4502 TotEn:   -12.69
@<TRIPOS>ATOM
      1 C1        -57.9506    1.9164  -41.2505 C.ar   1 LIG      -0.11300
      2 C2        -58.0181    2.5874  -40.0347 C.ar   1 LIG      -0.11700
      3 C3        -56.7431    1.3699  -41.6705 C.ar   1 LIG      -0.11700
      4 C4        -56.8589    2.6837  -39.2818 C.ar   1 LIG       0.17700
      5 C5        -55.6409    1.5209  -40.8446 C.ar   1 LIG       0.17700
      6 N1        -55.6678    2.1660  -39.6568 N.ar   1 LIG      -0.60000
      7 H1        -58.8373    1.8202  -41.8700 H      1 LIG       0.11500
      8 H2        -58.9486    3.0211  -39.6871 H      1 LIG       0.11500
      9 H3        -56.6670    0.8430  -42.6149 H      1 LIG       0.11500
     10 H4        -56.8593    3.1975  -38.3262 H      1 LIG       0.12400
     11 H5        -54.6753    1.1138  -41.1264 H      1 LIG       0.12400
@<TRIPOS>BOND
      1       1       2 ar
      2       1       3 ar
      3       2       4 ar
      4       3       5 ar
      5       4       6 ar
      6       5       6 ar
      7       1       7 1
      8       2       8 1
      9       3       9 1
     10       4      10 1
     11       5      11 1
@<TRIPOS>ALT_TYPE
CGenFF_4.0_ALT_TYPE_SET
CGenFF_4.0 1 CG2R61 2 CG2R61 3 CG2R61 4 CG2R61 5 CG2R61 6 NG2R60 7 HGR61 8 HGR61 9 HGR61 10 HGR62 11 HGR62
@<TRIPOS>MOLECULE
pyridine
 11 11 0 0 0
****
USER_CHARGES
INVALID_CHARGES
Pose:   6 Cluster:   6 Fr_nu:   1046 TotEn:   -12.45
@<TRIPOS>ATOM
      1 C1        -73.9090   -8.3388  -54.5742 C.ar   1 LIG      -0.11300
      2 C2        -74.8769   -8.1998  -53.5858 C.ar   1 LIG      -0.11700
      3 C3        -74.2928   -8.4296  -55.9075 C.ar   1 LIG      -0.11700
      4 C4        -76.2046   -8.1571  -53.9797 C.ar   1 LIG       0.17700
      5 C5        -75.6466   -8.3769  -56.1975 C.ar   1 LIG       0.17700
      6 N1        -76.6159   -8.2424  -55.2647 N.ar   1 LIG      -0.60000
      7 H1        -72.8574   -8.3770  -54.3058 H      1 LIG       0.11500
      8 H2        -74.6009   -8.1269  -52.5403 H      1 LIG       0.11500
      9 H3        -73.5555   -8.5389  -56.6947 H      1 LIG       0.11500
     10 H4        -76.9974   -8.0501  -53.2468 H      1 LIG       0.12400
     11 H5        -75.9987   -8.4441  -57.2217 H      1 LIG       0.12400
@<TRIPOS>BOND
      1       1       2 ar
      2       1       3 ar
      3       2       4 ar
      4       3       5 ar
      5       4       6 ar
      6       5       6 ar
      7       1       7 1
      8       2       8 1
      9       3       9 1
     10       4      10 1
     11       5      11 1
@<TRIPOS>ALT_TYPE
CGenFF_4.0_ALT_TYPE_SET
CGenFF_4.0 1 CG2R61 2 CG2R61 3 CG2R61 4 CG2R61 5 CG2R61 6 NG2R60 7 HGR61 8 HGR61 9 HGR61 10 HGR62 11 HGR62
@<TRIPOS>MOLECULE
pyridine
 11 11 0 0 0
****
USER_CHARGES
INVALID_CHARGES
Pose:   7 Cluster:   7 Fr_nu:  13054 TotEn:   -12.16
@<TRIPOS>ATOM
      1 C1        -51.2588  -10.6449  -43.3877 C.ar   1 LIG      -0.11300
      2 C2        -52.4673  -11.1702  -43.8312 C.ar   1 LIG      -0.11700
      3 C3        -50.1038  -10.8457  -44.1353 C.ar   1 LIG      -0.11700
      4 C4        -52.4676  -11.8832  -45.0193 C.ar   1 LIG       0.17700
      5 C5        -50.2097  -11.5734  -45.3096 C.ar   1 LIG       0.17700
      6 N1        -51.3660  -12.0991  -45.7725 N.ar   1 LIG      -0.60000
      7 H1        -51.2171  -10.0806  -42.4609 H      1 LIG       0.11500
      8 H2        -53.3802  -11.0259  -43.2651 H      1 LIG       0.11500
      9 H3        -49.1505  -10.4458  -43.8086 H      1 LIG       0.11500
     10 H4        -53.3847  -12.3134  -45.4078 H      1 LIG       0.12400
     11 H5        -49.3383  -11.7591  -45.9289 H      1 LIG       0.12400
@<TRIPOS>BOND
      1       1       2 ar
      2       1       3 ar
      3       2       4 ar
      4       3       5 ar
      5       4       6 ar
      6       5       6 ar
      7       1       7 1
      8       2       8 1
      9       3       9 1
     10       4      10 1
     11       5      11 1
@<TRIPOS>ALT_TYPE
CGenFF_4.0_ALT_TYPE_SET
CGenFF_4.0 1 CG2R61 2 CG2R61 3 CG2R61 4 CG2R61 5 CG2R61 6 NG2R60 7 HGR61 8 HGR61 9 HGR61 10 HGR62 11 HGR62
@<TRIPOS>MOLECULE
pyridine
 11 11 0 0 0
****
USER_CHARGES
INVALID_CHARGES
Pose:   8 Cluster:   8 Fr_nu: 3859823 TotEn:   -11.96
@<TRIPOS>ATOM
      1 C1        -51.1354   11.3958  -31.2728 C.ar   1 LIG      -0.11300
      2 C2        -50.7390   12.1373  -30.1654 C.ar   1 LIG      -0.11700
      3 C3        -51.3451   10.0271  -31.1473 C.ar   1 LIG      -0.11700
      4 C4        -50.5672   11.4679  -28.9645 C.ar   1 LIG       0.17700
      5 C5        -51.1459    9.4521  -29.9025 C.ar   1 LIG       0.17700
      6 N1        -50.7611   10.1397  -28.8039 N.ar   1 LIG      -0.60000
      7 H1        -51.2801   11.8837  -32.2321 H      1 LIG       0.11500
      8 H2        -50.5702   13.2052  -30.2398 H      1 LIG       0.11500
      9 H3        -51.6538    9.4291  -31.9971 H      1 LIG       0.11500
     10 H4        -50.2585   12.0012  -28.0715 H      1 LIG       0.12400
     11 H5        -51.2952    8.3880  -29.7515 H      1 LIG       0.12400
@<TRIPOS>BOND
      1       1       2 ar
      2       1       3 ar
      3       2       4 ar
      4       3       5 ar
      5       4       6 ar
      6       5       6 ar
      7       1       7 1
      8       2       8 1
      9       3       9 1
     10       4      10 1
     11       5      11 1
@<TRIPOS>ALT_TYPE
CGenFF_4.0_ALT_TYPE_SET
CGenFF_4.0 1 CG2R61 2 CG2R61 3 CG2R61 4 CG2R61 5 CG2R61 6 NG2R60 7 HGR61 8 HGR61 9 HGR61 10 HGR62 11 HGR62
@<TRIPOS>MOLECULE
pyridine
 11 11 0 0 0
****
USER_CHARGES
INVALID_CHARGES
Pose:   9 Cluster:   9 Fr_nu:  22318 TotEn:   -11.90
@<TRIPOS>ATOM
      1 C1        -71.3592    2.7891  -49.1611 C.ar   1 LIG      -0.11300
      2 C2        -70.9244    3.8720  -49.9170 C.ar   1 LIG      -0.11700
      3 C3        -71.1537    2.7810  -47.7860 C.ar   1 LIG      -0.11700
      4 C4        -70.2945    4.9137  -49.2553 C.ar   1 LIG       0.17700
      5 C5        -70.5133    3.8714  -47.2197 C.ar   1 LIG       0.17700
      6 N1        -70.0769    4.9414  -47.9214 N.ar   1 LIG      -0.60000
      7 H1        -71.8565    1.9526  -49.6429 H      1 LIG       0.11500
      8 H2        -71.0741    3.9000  -50.9901 H      1 LIG       0.11500
      9 H3        -71.4837    1.9472  -47.1769 H      1 LIG       0.11500
     10 H4        -69.9367    5.7811  -49.8001 H      1 LIG       0.12400
     11 H5        -70.3280    3.9140  -46.1514 H      1 LIG       0.12400
@<TRIPOS>BOND
      1       1       2 ar
      2       1       3 ar
      3       2       4 ar
      4       3       5 ar
      5       4       6 ar
      6       5       6 ar
      7       1       7 1
      8       2       8 1
      9       3       9 1
     10       4      10 1
     11       5      11 1
@<TRIPOS>ALT_TYPE
CGenFF_4.0_ALT_TYPE_SET
CGenFF_4.0 1 CG2R61 2 CG2R61 3 CG2R61 4 CG2R61 5 CG2R61 6 NG2R60 7 HGR61 8 HGR61 9 HGR61 10 HGR62 11 HGR62
@<TRIPOS>MOLECULE
pyridine
 11 11 0 0 0
****
USER_CHARGES
INVALID_CHARGES
Pose:  10 Cluster:  10 Fr_nu:  86353 TotEn:   -11.79
@<TRIPOS>ATOM
      1 C1        -61.6497    2.5289  -43.3725 C.ar   1 LIG      -0.11300
      2 C2        -60.8980    2.5640  -44.5417 C.ar   1 LIG      -0.11700
      3 C3        -61.0431    2.8116  -42.1538 C.ar   1 LIG      -0.11700
      4 C4        -59.5540    2.8847  -44.4391 C.ar   1 LIG       0.17700
      5 C5        -59.6925    3.1209  -42.1581 C.ar   1 LIG       0.17700
      6 N1        -58.9296    3.1649  -43.2733 N.ar   1 LIG      -0.60000
      7 H1        -62.7063    2.2810  -43.4111 H      1 LIG       0.11500
      8 H2        -61.3498    2.3475  -45.5027 H      1 LIG       0.11500
      9 H3        -61.6094    2.7897  -41.2297 H      1 LIG       0.11500
     10 H4        -58.9245    2.9250  -45.3219 H      1 LIG       0.12400
     11 H5        -59.1715    3.3484  -41.2339 H      1 LIG       0.12400
@<TRIPOS>BOND
      1       1       2 ar
      2       1       3 ar
      3       2       4 ar
      4       3       5 ar
      5       4       6 ar
      6       5       6 ar
      7       1       7 1
      8       2       8 1
      9       3       9 1
     10       4      10 1
     11       5      11 1
@<TRIPOS>ALT_TYPE
CGenFF_4.0_ALT_TYPE_SET
CGenFF_4.0 1 CG2R61 2 CG2R61 3 CG2R61 4 CG2R61 5 CG2R61 6 NG2R60 7 HGR61 8 HGR61 9 HGR61 10 HGR62 11 HGR62
@<TRIPOS>MOLECULE
pyridine
 11 11 0 0 0
****
USER_CHARGES
INVALID_CHARGES
Pose:  11 Cluster:  11 Fr_nu: 1574292 TotEn:   -11.57
@<TRIPOS>ATOM
      1 C1        -64.2384   -0.3409  -26.3181 C.ar   1 LIG      -0.11300
      2 C2        -63.7398    0.9501  -26.1847 C.ar   1 LIG      -0.11700
      3 C3        -63.5465   -1.4088  -25.7577 C.ar   1 LIG      -0.11700
      4 C4        -62.5546    1.1187  -25.4871 C.ar   1 LIG       0.17700
      5 C5        -62.3699   -1.1347  -25.0794 C.ar   1 LIG       0.17700
      6 N1        -61.8542    0.1060  -24.9291 N.ar   1 LIG      -0.60000
      7 H1        -65.1642   -0.5145  -26.8584 H      1 LIG       0.11500
      8 H2        -64.2624    1.7976  -26.6129 H      1 LIG       0.11500
      9 H3        -63.9162   -2.4237  -25.8497 H      1 LIG       0.11500
     10 H4        -62.1240    2.1059  -25.3555 H      1 LIG       0.12400
     11 H5        -61.7917   -1.9324  -24.6246 H      1 LIG       0.12400
@<TRIPOS>BOND
      1       1       2 ar
      2       1       3 ar
      3       2       4 ar
      4       3       5 ar
      5       4       6 ar
      6       5       6 ar
      7       1       7 1
      8       2       8 1
      9       3       9 1
     10       4      10 1
     11       5      11 1
@<TRIPOS>ALT_TYPE
CGenFF_4.0_ALT_TYPE_SET
CGenFF_4.0 1 CG2R61 2 CG2R61 3 CG2R61 4 CG2R61 5 CG2R61 6 NG2R60 7 HGR61 8 HGR61 9 HGR61 10 HGR62 11 HGR62
@<TRIPOS>MOLECULE
pyridine
 11 11 0 0 0
****
USER_CHARGES
INVALID_CHARGES
Pose:  12 Cluster:  12 Fr_nu:  25908 TotEn:   -11.47
@<TRIPOS>ATOM
      1 C1        -74.1859   -8.3889  -54.5993 C.ar   1 LIG      -0.11300
      2 C2        -74.5212   -8.7510  -53.2994 C.ar   1 LIG      -0.11700
      3 C3        -75.1741   -7.9341  -55.4652 C.ar   1 LIG      -0.11700
      4 C4        -75.8485   -8.6408  -52.9174 C.ar   1 LIG       0.17700
      5 C5        -76.4722   -7.8608  -54.9864 C.ar   1 LIG       0.17700
      6 N1        -76.8362   -8.2036  -53.7303 N.ar   1 LIG      -0.60000
      7 H1        -73.1564   -8.4617  -54.9371 H      1 LIG       0.11500
      8 H2        -73.7675   -9.1077  -52.6072 H      1 LIG       0.11500
      9 H3        -74.9359   -7.6469  -56.4831 H      1 LIG       0.11500
     10 H4        -76.1611   -8.9111  -51.9142 H      1 LIG       0.12400
     11 H5        -77.2803   -7.5134  -55.6218 H      1 LIG       0.12400
@<TRIPOS>BOND
      1       1       2 ar
      2       1       3 ar
      3       2       4 ar
      4       3       5 ar
      5       4       6 ar
      6       5       6 ar
      7       1       7 1
      8       2       8 1
      9       3       9 1
     10       4      10 1
     11       5      11 1
@<TRIPOS>ALT_TYPE
CGenFF_4.0_ALT_TYPE_SET
CGenFF_4.0 1 CG2R61 2 CG2R61 3 CG2R61 4 CG2R61 5 CG2R61 6 NG2R60 7 HGR61 8 HGR61 9 HGR61 10 HGR62 11 HGR62
@<TRIPOS>MOLECULE
pyridine
 11 11 0 0 0
****
USER_CHARGES
INVALID_CHARGES
Pose:  13 Cluster:  13 Fr_nu: 792738 TotEn:   -11.43
@<TRIPOS>ATOM
      1 C1        -49.1744  -11.0310  -25.7585 C.ar   1 LIG      -0.11300
      2 C2        -48.5043   -9.9503  -25.1962 C.ar   1 LIG      -0.11700
      3 C3        -49.3814  -12.1816  -25.0058 C.ar   1 LIG      -0.11700
      4 C4        -48.0645  -10.0694  -23.8877 C.ar   1 LIG       0.17700
      5 C5        -48.9021  -12.2010  -23.7059 C.ar   1 LIG       0.17700
      6 N1        -48.2467  -11.1709  -23.1253 N.ar   1 LIG      -0.60000
      7 H1        -49.5341  -10.9769  -26.7816 H      1 LIG       0.11500
      8 H2        -48.3320   -9.0433  -25.7640 H      1 LIG       0.11500
      9 H3        -49.9008  -13.0365  -25.4236 H      1 LIG       0.11500
     10 H4        -47.5363   -9.2546  -23.4037 H      1 LIG       0.12400
     11 H5        -49.0368  -13.0747  -23.0768 H      1 LIG       0.12400
@<TRIPOS>BOND
      1       1       2 ar
      2       1       3 ar
      3       2       4 ar
      4       3       5 ar
      5       4       6 ar
      6       5       6 ar
      7       1       7 1
      8       2       8 1
      9       3       9 1
     10       4      10 1
     11       5      11 1
@<TRIPOS>ALT_TYPE
CGenFF_4.0_ALT_TYPE_SET
CGenFF_4.0 1 CG2R61 2 CG2R61 3 CG2R61 4 CG2R61 5 CG2R61 6 NG2R60 7 HGR61 8 HGR61 9 HGR61 10 HGR62 11 HGR62
@<TRIPOS>MOLECULE
pyridine
 11 11 0 0 0
****
USER_CHARGES
INVALID_CHARGES
Pose:  14 Cluster:  14 Fr_nu: 3857077 TotEn:   -11.30
@<TRIPOS>ATOM
      1 C1        -50.6569    9.9888  -31.7009 C.ar   1 LIG      -0.11300
      2 C2        -50.3791   11.0164  -30.8064 C.ar   1 LIG      -0.11700
      3 C3        -50.7063    8.6750  -31.2484 C.ar   1 LIG      -0.11700
      4 C4        -50.1598   10.6802  -29.4803 C.ar   1 LIG       0.17700
      5 C5        -50.4721    8.4436  -29.9025 C.ar   1 LIG       0.17700
      6 N1        -50.1992    9.4158  -29.0035 N.ar   1 LIG      -0.60000
      7 H1        -50.8339   10.2114  -32.7489 H      1 LIG       0.11500
      8 H2        -50.3359   12.0477  -31.1367 H      1 LIG       0.11500
      9 H3        -50.9205    7.8579  -31.9278 H      1 LIG       0.11500
     10 H4        -49.9390   11.4453  -28.7434 H      1 LIG       0.12400
     11 H5        -50.4982    7.4367  -29.4989 H      1 LIG       0.12400
@<TRIPOS>BOND
      1       1       2 ar
      2       1       3 ar
      3       2       4 ar
      4       3       5 ar
      5       4       6 ar
      6       5       6 ar
      7       1       7 1
      8       2       8 1
      9       3       9 1
     10       4      10 1
     11       5      11 1
@<TRIPOS>ALT_TYPE
CGenFF_4.0_ALT_TYPE_SET
CGenFF_4.0 1 CG2R61 2 CG2R61 3 CG2R61 4 CG2R61 5 CG2R61 6 NG2R60 7 HGR61 8 HGR61 9 HGR61 10 HGR62 11 HGR62
@<TRIPOS>MOLECULE
pyridine
 11 11 0 0 0
****
USER_CHARGES
INVALID_CHARGES
Pose:  15 Cluster:  15 Fr_nu:  41641 TotEn:   -11.25
@<TRIPOS>ATOM
      1 C1        -49.8208  -10.6192  -43.6571 C.ar   1 LIG      -0.11300
      2 C2        -48.4577  -10.8502  -43.5094 C.ar   1 LIG      -0.11700
      3 C3        -50.7333  -11.4175  -42.9764 C.ar   1 LIG      -0.11700
      4 C4        -48.0616  -11.8838  -42.6759 C.ar   1 LIG       0.17700
      5 C5        -50.2354  -12.4258  -42.1670 C.ar   1 LIG       0.17700
      6 N1        -48.9184  -12.6804  -41.9985 N.ar   1 LIG      -0.60000
      7 H1        -50.1713   -9.8190  -44.3020 H      1 LIG       0.11500
      8 H2        -47.7284  -10.2405  -44.0299 H      1 LIG       0.11500
      9 H3        -51.8006  -11.2560  -43.0768 H      1 LIG       0.11500
     10 H4        -47.0098  -12.1046  -42.5276 H      1 LIG       0.12400
     11 H5        -50.9051  -13.0771  -41.6149 H      1 LIG       0.12400
@<TRIPOS>BOND
      1       1       2 ar
      2       1       3 ar
      3       2       4 ar
      4       3       5 ar
      5       4       6 ar
      6       5       6 ar
      7       1       7 1
      8       2       8 1
      9       3       9 1
     10       4      10 1
     11       5      11 1
@<TRIPOS>ALT_TYPE
CGenFF_4.0_ALT_TYPE_SET
CGenFF_4.0 1 CG2R61 2 CG2R61 3 CG2R61 4 CG2R61 5 CG2R61 6 NG2R60 7 HGR61 8 HGR61 9 HGR61 10 HGR62 11 HGR62
@<TRIPOS>MOLECULE
pyridine
 11 11 0 0 0
****
USER_CHARGES
INVALID_CHARGES
Pose:  16 Cluster:  16 Fr_nu:   3809 TotEn:   -11.22
@<TRIPOS>ATOM
      1 C1        -50.4099  -12.3861  -45.1410 C.ar   1 LIG      -0.11300
      2 C2        -51.7548  -12.2227  -44.8282 C.ar   1 LIG      -0.11700
      3 C3        -49.4712  -11.4923  -44.6376 C.ar   1 LIG      -0.11700
      4 C4        -52.1067  -11.1578  -44.0146 C.ar   1 LIG       0.17700
      5 C5        -49.9254  -10.4600  -43.8328 C.ar   1 LIG       0.17700
      6 N1        -51.2235  -10.2690  -43.5071 N.ar   1 LIG      -0.60000
      7 H1        -50.0940  -13.2081  -45.7764 H      1 LIG       0.11500
      8 H2        -52.5038  -12.9073  -45.2089 H      1 LIG       0.11500
      9 H3        -48.4176  -11.5999  -44.8687 H      1 LIG       0.11500
     10 H4        -53.1428  -10.9869  -43.7419 H      1 LIG       0.12400
     11 H5        -49.2340   -9.7352  -43.4155 H      1 LIG       0.12400
@<TRIPOS>BOND
      1       1       2 ar
      2       1       3 ar
      3       2       4 ar
      4       3       5 ar
      5       4       6 ar
      6       5       6 ar
      7       1       7 1
      8       2       8 1
      9       3       9 1
     10       4      10 1
     11       5      11 1
@<TRIPOS>ALT_TYPE
CGenFF_4.0_ALT_TYPE_SET
CGenFF_4.0 1 CG2R61 2 CG2R61 3 CG2R61 4 CG2R61 5 CG2R61 6 NG2R60 7 HGR61 8 HGR61 9 HGR61 10 HGR62 11 HGR62
@<TRIPOS>MOLECULE
pyridine
 11 11 0 0 0
****
USER_CHARGES
INVALID_CHARGES
Pose:  17 Cluster:  17 Fr_nu: 2381842 TotEn:   -11.19
@<TRIPOS>ATOM
      1 C1        -50.7737  -10.6045  -43.4813 C.ar   1 LIG      -0.11300
      2 C2        -51.7266  -11.6105  -43.5946 C.ar   1 LIG      -0.11700
      3 C3        -49.5089  -10.7876  -44.0291 C.ar   1 LIG      -0.11700
      4 C4        -51.3679  -12.7717  -44.2601 C.ar   1 LIG       0.17700
      5 C5        -49.2493  -11.9857  -44.6748 C.ar   1 LIG       0.17700
      6 N1        -50.1494  -12.9860  -44.8049 N.ar   1 LIG      -0.60000
      7 H1        -51.0159   -9.6796  -42.9663 H      1 LIG       0.11500
      8 H2        -52.7189  -11.4895  -43.1757 H      1 LIG       0.11500
      9 H3        -48.7501  -10.0173  -43.9523 H      1 LIG       0.11500
     10 H4        -52.0753  -13.5862  -44.3750 H      1 LIG       0.12400
     11 H5        -48.2782  -12.1789  -45.1186 H      1 LIG       0.12400
@<TRIPOS>BOND
      1       1       2 ar
      2       1       3 ar
      3       2       4 ar
      4       3       5 ar
      5       4       6 ar
      6       5       6 ar
      7       1       7 1
      8       2       8 1
      9       3       9 1
     10       4      10 1
     11       5      11 1
@<TRIPOS>ALT_TYPE
CGenFF_4.0_ALT_TYPE_SET
CGenFF_4.0 1 CG2R61 2 CG2R61 3 CG2R61 4 CG2R61 5 CG2R61 6 NG2R60 7 HGR61 8 HGR61 9 HGR61 10 HGR62 11 HGR62
@<TRIPOS>MOLECULE
pyridine
 11 11 0 0 0
****
USER_CHARGES
INVALID_CHARGES
Pose:  18 Cluster:  18 Fr_nu: 3248051 TotEn:   -11.01
@<TRIPOS>ATOM
      1 C1        -80.8827  -20.7884  -32.7992 C.ar   1 LIG      -0.11300
      2 C2        -81.6136  -21.5709  -33.6862 C.ar   1 LIG      -0.11700
      3 C3        -80.8122  -21.1489  -31.4582 C.ar   1 LIG      -0.11700
      4 C4        -82.2507  -22.6951  -33.1861 C.ar   1 LIG       0.17700
      5 C5        -81.4854  -22.2918  -31.0577 C.ar   1 LIG       0.17700
      6 N1        -82.2053  -23.0771  -31.8901 N.ar   1 LIG      -0.60000
      7 H1        -80.3696  -19.8989  -33.1522 H      1 LIG       0.11500
      8 H2        -81.6821  -21.3094  -34.7357 H      1 LIG       0.11500
      9 H3        -80.2488  -20.5536  -30.7487 H      1 LIG       0.11500
     10 H4        -82.8335  -23.3381  -33.8372 H      1 LIG       0.12400
     11 H5        -81.4628  -22.6162  -30.0225 H      1 LIG       0.12400
@<TRIPOS>BOND
      1       1       2 ar
      2       1       3 ar
      3       2       4 ar
      4       3       5 ar
      5       4       6 ar
      6       5       6 ar
      7       1       7 1
      8       2       8 1
      9       3       9 1
     10       4      10 1
     11       5      11 1
@<TRIPOS>ALT_TYPE
CGenFF_4.0_ALT_TYPE_SET
CGenFF_4.0 1 CG2R61 2 CG2R61 3 CG2R61 4 CG2R61 5 CG2R61 6 NG2R60 7 HGR61 8 HGR61 9 HGR61 10 HGR62 11 HGR62
@<TRIPOS>MOLECULE
pyridine
 11 11 0 0 0
****
USER_CHARGES
INVALID_CHARGES
Pose:  19 Cluster:  19 Fr_nu: 1132738 TotEn:   -10.81
@<TRIPOS>ATOM
      1 C1        -79.4973  -19.8243  -30.1210 C.ar   1 LIG      -0.11300
      2 C2        -79.1134  -20.3875  -31.3328 C.ar   1 LIG      -0.11700
      3 C3        -80.5445  -18.9103  -30.0862 C.ar   1 LIG      -0.11700
      4 C4        -79.8032  -20.0066  -32.4725 C.ar   1 LIG       0.17700
      5 C5        -81.1701  -18.5953  -31.2817 C.ar   1 LIG       0.17700
      6 N1        -80.8253  -19.1217  -32.4782 N.ar   1 LIG      -0.60000
      7 H1        -78.9809  -20.0967  -29.2054 H      1 LIG       0.11500
      8 H2        -78.3003  -21.1023  -31.3837 H      1 LIG       0.11500
      9 H3        -80.8605  -18.4583  -29.1530 H      1 LIG       0.11500
     10 H4        -79.5419  -20.4170  -33.4422 H      1 LIG       0.12400
     11 H5        -81.9919  -17.8873  -31.3092 H      1 LIG       0.12400
@<TRIPOS>BOND
      1       1       2 ar
      2       1       3 ar
      3       2       4 ar
      4       3       5 ar
      5       4       6 ar
      6       5       6 ar
      7       1       7 1
      8       2       8 1
      9       3       9 1
     10       4      10 1
     11       5      11 1
@<TRIPOS>ALT_TYPE
CGenFF_4.0_ALT_TYPE_SET
CGenFF_4.0 1 CG2R61 2 CG2R61 3 CG2R61 4 CG2R61 5 CG2R61 6 NG2R60 7 HGR61 8 HGR61 9 HGR61 10 HGR62 11 HGR62
@<TRIPOS>MOLECULE
pyridine
 11 11 0 0 0
****
USER_CHARGES
INVALID_CHARGES
Pose:  20 Cluster:  20 Fr_nu: 987912 TotEn:   -10.80
@<TRIPOS>ATOM
      1 C1        -48.8396  -10.8080  -25.4002 C.ar   1 LIG      -0.11300
      2 C2        -49.1755  -10.1784  -26.5934 C.ar   1 LIG      -0.11700
      3 C3        -49.0109  -12.1820  -25.2733 C.ar   1 LIG      -0.11700
      4 C4        -49.6749  -10.9614  -27.6217 C.ar   1 LIG       0.17700
      5 C5        -49.5179  -12.8753  -26.3606 C.ar   1 LIG       0.17700
      6 N1        -49.8555  -12.2983  -27.5357 N.ar   1 LIG      -0.60000
      7 H1        -48.4457  -10.2289  -24.5703 H      1 LIG       0.11500
      8 H2        -49.0501   -9.1087  -26.7149 H      1 LIG       0.11500
      9 H3        -48.7563  -12.6939  -24.3523 H      1 LIG       0.11500
     10 H4        -49.9521  -10.5178  -28.5722 H      1 LIG       0.12400
     11 H5        -49.6714  -13.9484  -26.3130 H      1 LIG       0.12400
@<TRIPOS>BOND
      1       1       2 ar
      2       1       3 ar
      3       2       4 ar
      4       3       5 ar
      5       4       6 ar
      6       5       6 ar
      7       1       7 1
      8       2       8 1
      9       3       9 1
     10       4      10 1
     11       5      11 1
@<TRIPOS>ALT_TYPE
CGenFF_4.0_ALT_TYPE_SET
CGenFF_4.0 1 CG2R61 2 CG2R61 3 CG2R61 4 CG2R61 5 CG2R61 6 NG2R60 7 HGR61 8 HGR61 9 HGR61 10 HGR62 11 HGR62
@<TRIPOS>MOLECULE
pyridine
 11 11 0 0 0
****
USER_CHARGES
INVALID_CHARGES
Pose:  21 Cluster:  21 Fr_nu: 2717312 TotEn:   -10.78
@<TRIPOS>ATOM
      1 C1        -65.4216  -18.6485  -56.3529 C.ar   1 LIG      -0.11300
      2 C2        -65.0869  -19.0211  -55.0558 C.ar   1 LIG      -0.11700
      3 C3        -64.9475  -17.4479  -56.8696 C.ar   1 LIG      -0.11700
      4 C4        -64.2816  -18.1647  -54.3224 C.ar   1 LIG       0.17700
      5 C5        -64.1487  -16.6618  -56.0549 C.ar   1 LIG       0.17700
      6 N1        -63.8022  -16.9904  -54.7901 N.ar   1 LIG      -0.60000
      7 H1        -66.0513  -19.2923  -56.9596 H      1 LIG       0.11500
      8 H2        -65.4447  -19.9524  -54.6325 H      1 LIG       0.11500
      9 H3        -65.1960  -17.1370  -57.8779 H      1 LIG       0.11500
     10 H4        -63.9926  -18.4098  -53.3058 H      1 LIG       0.12400
     11 H5        -63.7538  -15.7155  -56.4099 H      1 LIG       0.12400
@<TRIPOS>BOND
      1       1       2 ar
      2       1       3 ar
      3       2       4 ar
      4       3       5 ar
      5       4       6 ar
      6       5       6 ar
      7       1       7 1
      8       2       8 1
      9       3       9 1
     10       4      10 1
     11       5      11 1
@<TRIPOS>ALT_TYPE
CGenFF_4.0_ALT_TYPE_SET
CGenFF_4.0 1 CG2R61 2 CG2R61 3 CG2R61 4 CG2R61 5 CG2R61 6 NG2R60 7 HGR61 8 HGR61 9 HGR61 10 HGR62 11 HGR62
@<TRIPOS>MOLECULE
pyridine
 11 11 0 0 0
****
USER_CHARGES
INVALID_CHARGES
Pose:  22 Cluster:  22 Fr_nu: 3457377 TotEn:   -10.70
@<TRIPOS>ATOM
      1 C1        -53.1201    5.1551  -18.1833 C.ar   1 LIG      -0.11300
      2 C2        -51.8753    4.5673  -17.9884 C.ar   1 LIG      -0.11700
      3 C3        -54.2634    4.3639  -18.1874 C.ar   1 LIG      -0.11700
      4 C4        -51.8279    3.1949  -17.8037 C.ar   1 LIG       0.17700
      5 C5        -54.1091    3.0006  -17.9940 C.ar   1 LIG       0.17700
      6 N1        -52.9166    2.3935  -17.8015 N.ar   1 LIG      -0.60000
      7 H1        -53.1990    6.2278  -18.3325 H      1 LIG       0.11500
      8 H2        -50.9708    5.1644  -17.9811 H      1 LIG       0.11500
      9 H3        -55.2442    4.8004  -18.3380 H      1 LIG       0.11500
     10 H4        -50.8810    2.6886  -17.6480 H      1 LIG       0.12400
     11 H5        -54.9692    2.3390  -17.9891 H      1 LIG       0.12400
@<TRIPOS>BOND
      1       1       2 ar
      2       1       3 ar
      3       2       4 ar
      4       3       5 ar
      5       4       6 ar
      6       5       6 ar
      7       1       7 1
      8       2       8 1
      9       3       9 1
     10       4      10 1
     11       5      11 1
@<TRIPOS>ALT_TYPE
CGenFF_4.0_ALT_TYPE_SET
CGenFF_4.0 1 CG2R61 2 CG2R61 3 CG2R61 4 CG2R61 5 CG2R61 6 NG2R60 7 HGR61 8 HGR61 9 HGR61 10 HGR62 11 HGR62
@<TRIPOS>MOLECULE
pyridine
 11 11 0 0 0
****
USER_CHARGES
INVALID_CHARGES
Pose:  23 Cluster:  23 Fr_nu: 995100 TotEn:   -10.66
@<TRIPOS>ATOM
      1 C1        -63.4104    0.5983  -25.5951 C.ar   1 LIG      -0.11300
      2 C2        -63.8529   -0.5265  -26.2821 C.ar   1 LIG      -0.11700
      3 C3        -62.2254    0.5417  -24.8700 C.ar   1 LIG      -0.11700
      4 C4        -63.0802   -1.6745  -26.2129 C.ar   1 LIG       0.17700
      5 C5        -61.5256   -0.6541  -24.8637 C.ar   1 LIG       0.17700
      6 N1        -61.9238   -1.7677  -25.5188 N.ar   1 LIG      -0.60000
      7 H1        -63.9884    1.5172  -25.6241 H      1 LIG       0.11500
      8 H2        -64.7733   -0.5053  -26.8540 H      1 LIG       0.11500
      9 H3        -61.8614    1.4061  -24.3263 H      1 LIG       0.11500
     10 H4        -63.3824   -2.5786  -26.7310 H      1 LIG       0.12400
     11 H5        -60.5958   -0.7511  -24.3129 H      1 LIG       0.12400
@<TRIPOS>BOND
      1       1       2 ar
      2       1       3 ar
      3       2       4 ar
      4       3       5 ar
      5       4       6 ar
      6       5       6 ar
      7       1       7 1
      8       2       8 1
      9       3       9 1
     10       4      10 1
     11       5      11 1
@<TRIPOS>ALT_TYPE
CGenFF_4.0_ALT_TYPE_SET
CGenFF_4.0 1 CG2R61 2 CG2R61 3 CG2R61 4 CG2R61 5 CG2R61 6 NG2R60 7 HGR61 8 HGR61 9 HGR61 10 HGR62 11 HGR62
@<TRIPOS>MOLECULE
pyridine
 11 11 0 0 0
****
USER_CHARGES
INVALID_CHARGES
Pose:  24 Cluster:  24 Fr_nu: 422346 TotEn:   -10.61
@<TRIPOS>ATOM
      1 C1        -68.8601   -1.2705  -29.3585 C.ar   1 LIG      -0.11300
      2 C2        -67.5716   -0.9577  -28.9398 C.ar   1 LIG      -0.11700
      3 C3        -69.2409   -2.6020  -29.4822 C.ar   1 LIG      -0.11700
      4 C4        -66.7087   -2.0049  -28.6595 C.ar   1 LIG       0.17700
      5 C5        -68.3032   -3.5755  -29.1779 C.ar   1 LIG       0.17700
      6 N1        -67.0424   -3.3104  -28.7682 N.ar   1 LIG      -0.60000
      7 H1        -69.5659   -0.4780  -29.5885 H      1 LIG       0.11500
      8 H2        -67.2530    0.0730  -28.8360 H      1 LIG       0.11500
      9 H3        -70.2399   -2.8693  -29.8074 H      1 LIG       0.11500
     10 H4        -65.6929   -1.8134  -28.3298 H      1 LIG       0.12400
     11 H5        -68.5495   -4.6292  -29.2588 H      1 LIG       0.12400
@<TRIPOS>BOND
      1       1       2 ar
      2       1       3 ar
      3       2       4 ar
      4       3       5 ar
      5       4       6 ar
      6       5       6 ar
      7       1       7 1
      8       2       8 1
      9       3       9 1
     10       4      10 1
     11       5      11 1
@<TRIPOS>ALT_TYPE
CGenFF_4.0_ALT_TYPE_SET
CGenFF_4.0 1 CG2R61 2 CG2R61 3 CG2R61 4 CG2R61 5 CG2R61 6 NG2R60 7 HGR61 8 HGR61 9 HGR61 10 HGR62 11 HGR62
@<TRIPOS>MOLECULE
pyridine
 11 11 0 0 0
****
USER_CHARGES
INVALID_CHARGES
Pose:  25 Cluster:  25 Fr_nu:  66208 TotEn:   -10.54
@<TRIPOS>ATOM
      1 C1        -51.6050  -12.0440  -44.5703 C.ar   1 LIG      -0.11300
      2 C2        -51.4699  -11.4413  -43.3246 C.ar   1 LIG      -0.11700
      3 C3        -50.5904  -11.9157  -45.5122 C.ar   1 LIG      -0.11700
      4 C4        -50.3100  -10.7268  -43.0722 C.ar   1 LIG       0.17700
      5 C5        -49.4700  -11.1797  -45.1621 C.ar   1 LIG       0.17700
      6 N1        -49.3029  -10.5798  -43.9621 N.ar   1 LIG      -0.60000
      7 H1        -52.4997  -12.6122  -44.8068 H      1 LIG       0.11500
      8 H2        -52.2477  -11.5284  -42.5749 H      1 LIG       0.11500
      9 H3        -50.6744  -12.3765  -46.4899 H      1 LIG       0.11500
     10 H4        -50.1568  -10.2378  -42.1159 H      1 LIG       0.12400
     11 H5        -48.6504  -11.0485  -45.8610 H      1 LIG       0.12400
@<TRIPOS>BOND
      1       1       2 ar
      2       1       3 ar
      3       2       4 ar
      4       3       5 ar
      5       4       6 ar
      6       5       6 ar
      7       1       7 1
      8       2       8 1
      9       3       9 1
     10       4      10 1
     11       5      11 1
@<TRIPOS>ALT_TYPE
CGenFF_4.0_ALT_TYPE_SET
CGenFF_4.0 1 CG2R61 2 CG2R61 3 CG2R61 4 CG2R61 5 CG2R61 6 NG2R60 7 HGR61 8 HGR61 9 HGR61 10 HGR62 11 HGR62
@<TRIPOS>MOLECULE
pyridine
 11 11 0 0 0
****
USER_CHARGES
INVALID_CHARGES
Pose:  26 Cluster:  26 Fr_nu: 1509346 TotEn:   -10.51
@<TRIPOS>ATOM
      1 C1        -46.9525  -10.4078  -38.8389 C.ar   1 LIG      -0.11300
      2 C2        -47.6545   -9.3229  -38.3258 C.ar   1 LIG      -0.11700
      3 C3        -45.7150  -10.7449  -38.3019 C.ar   1 LIG      -0.11700
      4 C4        -47.0802   -8.6130  -37.2837 C.ar   1 LIG       0.17700
      5 C5        -45.2274   -9.9712  -37.2611 C.ar   1 LIG       0.17700
      6 N1        -45.8804   -8.9102  -36.7362 N.ar   1 LIG      -0.60000
      7 H1        -47.3686  -10.9891  -39.6563 H      1 LIG       0.11500
      8 H2        -48.6207   -9.0421  -38.7284 H      1 LIG       0.11500
      9 H3        -45.1498  -11.5862  -38.6865 H      1 LIG       0.11500
     10 H4        -47.5877   -7.7583  -36.8488 H      1 LIG       0.12400
     11 H5        -44.2666  -10.1916  -36.8075 H      1 LIG       0.12400
@<TRIPOS>BOND
      1       1       2 ar
      2       1       3 ar
      3       2       4 ar
      4       3       5 ar
      5       4       6 ar
      6       5       6 ar
      7       1       7 1
      8       2       8 1
      9       3       9 1
     10       4      10 1
     11       5      11 1
@<TRIPOS>ALT_TYPE
CGenFF_4.0_ALT_TYPE_SET
CGenFF_4.0 1 CG2R61 2 CG2R61 3 CG2R61 4 CG2R61 5 CG2R61 6 NG2R60 7 HGR61 8 HGR61 9 HGR61 10 HGR62 11 HGR62
@<TRIPOS>MOLECULE
pyridine
 11 11 0 0 0
****
USER_CHARGES
INVALID_CHARGES
Pose:  27 Cluster:  27 Fr_nu: 2759055 TotEn:   -10.46
@<TRIPOS>ATOM
      1 C1        -73.4468    9.3079  -44.5563 C.ar   1 LIG      -0.11300
      2 C2        -73.1026    7.9770  -44.3476 C.ar   1 LIG      -0.11700
      3 C3        -72.4484   10.2578  -44.7404 C.ar   1 LIG      -0.11700
      4 C4        -71.7562    7.6502  -44.3318 C.ar   1 LIG       0.17700
      5 C5        -71.1313    9.8290  -44.7067 C.ar   1 LIG       0.17700
      6 N1        -70.7581    8.5451  -44.5065 N.ar   1 LIG      -0.60000
      7 H1        -74.4913    9.6043  -44.5749 H      1 LIG       0.11500
      8 H2        -73.8639    7.2195  -44.2021 H      1 LIG       0.11500
      9 H3        -72.6933   11.3010  -44.9042 H      1 LIG       0.11500
     10 H4        -71.4359    6.6260  -44.1723 H      1 LIG       0.12400
     11 H5        -70.3147   10.5303  -44.8440 H      1 LIG       0.12400
@<TRIPOS>BOND
      1       1       2 ar
      2       1       3 ar
      3       2       4 ar
      4       3       5 ar
      5       4       6 ar
      6       5       6 ar
      7       1       7 1
      8       2       8 1
      9       3       9 1
     10       4      10 1
     11       5      11 1
@<TRIPOS>ALT_TYPE
CGenFF_4.0_ALT_TYPE_SET
CGenFF_4.0 1 CG2R61 2 CG2R61 3 CG2R61 4 CG2R61 5 CG2R61 6 NG2R60 7 HGR61 8 HGR61 9 HGR61 10 HGR62 11 HGR62
@<TRIPOS>MOLECULE
pyridine
 11 11 0 0 0
****
USER_CHARGES
INVALID_CHARGES
Pose:  28 Cluster:  28 Fr_nu: 417125 TotEn:   -10.46
@<TRIPOS>ATOM
      1 C1        -55.6592    3.3517  -40.0237 C.ar   1 LIG      -0.11300
      2 C2        -55.4053    2.7623  -41.2571 C.ar   1 LIG      -0.11700
      3 C3        -56.5781    2.7700  -39.1574 C.ar   1 LIG      -0.11700
      4 C4        -56.0911    1.6009  -41.5744 C.ar   1 LIG       0.17700
      5 C5        -57.2116    1.6084  -39.5687 C.ar   1 LIG       0.17700
      6 N1        -56.9910    1.0067  -40.7591 N.ar   1 LIG      -0.60000
      7 H1        -55.1425    4.2632  -39.7384 H      1 LIG       0.11500
      8 H2        -54.6930    3.1979  -41.9481 H      1 LIG       0.11500
      9 H3        -56.7923    3.2123  -38.1911 H      1 LIG       0.11500
     10 H4        -55.9287    1.1029  -42.5245 H      1 LIG       0.12400
     11 H5        -57.9376    1.1154  -38.9306 H      1 LIG       0.12400
@<TRIPOS>BOND
      1       1       2 ar
      2       1       3 ar
      3       2       4 ar
      4       3       5 ar
      5       4       6 ar
      6       5       6 ar
      7       1       7 1
      8       2       8 1
      9       3       9 1
     10       4      10 1
     11       5      11 1
@<TRIPOS>ALT_TYPE
CGenFF_4.0_ALT_TYPE_SET
CGenFF_4.0 1 CG2R61 2 CG2R61 3 CG2R61 4 CG2R61 5 CG2R61 6 NG2R60 7 HGR61 8 HGR61 9 HGR61 10 HGR62 11 HGR62
@<TRIPOS>MOLECULE
pyridine
 11 11 0 0 0
****
USER_CHARGES
INVALID_CHARGES
Pose:  29 Cluster:  29 Fr_nu: 409291 TotEn:   -10.42
@<TRIPOS>ATOM
      1 C1        -81.5006  -21.4365  -32.8753 C.ar   1 LIG      -0.11300
      2 C2        -81.9551  -22.0832  -34.0191 C.ar   1 LIG      -0.11700
      3 C3        -82.4109  -21.0224  -31.9094 C.ar   1 LIG      -0.11700
      4 C4        -83.3190  -22.2902  -34.1485 C.ar   1 LIG       0.17700
      5 C5        -83.7544  -21.2766  -32.1333 C.ar   1 LIG       0.17700
      6 N1        -84.2336  -21.9021  -33.2318 N.ar   1 LIG      -0.60000
      7 H1        -80.4389  -21.2549  -32.7373 H      1 LIG       0.11500
      8 H2        -81.2637  -22.4150  -34.7850 H      1 LIG       0.11500
      9 H3        -82.0793  -20.5159  -31.0101 H      1 LIG       0.11500
     10 H4        -83.7237  -22.7898  -35.0224 H      1 LIG       0.12400
     11 H5        -84.5054  -20.9733  -31.4111 H      1 LIG       0.12400
@<TRIPOS>BOND
      1       1       2 ar
      2       1       3 ar
      3       2       4 ar
      4       3       5 ar
      5       4       6 ar
      6       5       6 ar
      7       1       7 1
      8       2       8 1
      9       3       9 1
     10       4      10 1
     11       5      11 1
@<TRIPOS>ALT_TYPE
CGenFF_4.0_ALT_TYPE_SET
CGenFF_4.0 1 CG2R61 2 CG2R61 3 CG2R61 4 CG2R61 5 CG2R61 6 NG2R60 7 HGR61 8 HGR61 9 HGR61 10 HGR62 11 HGR62
@<TRIPOS>MOLECULE
pyridine
 11 11 0 0 0
****
USER_CHARGES
INVALID_CHARGES
Pose:  30 Cluster:  30 Fr_nu: 488259 TotEn:   -10.17
@<TRIPOS>ATOM
      1 C1        -69.9398    2.7365  -47.1550 C.ar   1 LIG      -0.11300
      2 C2        -70.9080    2.4950  -48.1232 C.ar   1 LIG      -0.11700
      3 C3        -69.6077    4.0452  -46.8230 C.ar   1 LIG      -0.11700
      4 C4        -71.5099    3.5882  -48.7252 C.ar   1 LIG       0.17700
      5 C5        -70.2676    5.0690  -47.4834 C.ar   1 LIG       0.17700
      6 N1        -71.2136    4.8736  -48.4293 N.ar   1 LIG      -0.60000
      7 H1        -69.4444    1.9062  -46.6606 H      1 LIG       0.11500
      8 H2        -71.1830    1.4833  -48.3978 H      1 LIG       0.11500
      9 H3        -68.8556    4.2571  -46.0716 H      1 LIG       0.11500
     10 H4        -72.2708    3.4529  -49.4867 H      1 LIG       0.12400
     11 H5        -70.0450    6.1076  -47.2618 H      1 LIG       0.12400
@<TRIPOS>BOND
      1       1       2 ar
      2       1       3 ar
      3       2       4 ar
      4       3       5 ar
      5       4       6 ar
      6       5       6 ar
      7       1       7 1
      8       2       8 1
      9       3       9 1
     10       4      10 1
     11       5      11 1
@<TRIPOS>ALT_TYPE
CGenFF_4.0_ALT_TYPE_SET
CGenFF_4.0 1 CG2R61 2 CG2R61 3 CG2R61 4 CG2R61 5 CG2R61 6 NG2R60 7 HGR61 8 HGR61 9 HGR61 10 HGR62 11 HGR62
@<TRIPOS>MOLECULE
pyridine
 11 11 0 0 0
****
USER_CHARGES
INVALID_CHARGES
Pose:  31 Cluster:  31 Fr_nu: 349592 TotEn:   -10.15
@<TRIPOS>ATOM
      1 C1        -48.2005  -10.9328  -24.7487 C.ar   1 LIG      -0.11300
      2 C2        -49.0441  -11.8598  -25.3505 C.ar   1 LIG      -0.11700
      3 C3        -48.2053   -9.6120  -25.1832 C.ar   1 LIG      -0.11700
      4 C4        -49.8667  -11.4191  -26.3747 C.ar   1 LIG       0.17700
      5 C5        -49.0653   -9.2720  -26.2150 C.ar   1 LIG       0.17700
      6 N1        -49.8991  -10.1446  -26.8241 N.ar   1 LIG      -0.60000
      7 H1        -47.5401  -11.2392  -23.9430 H      1 LIG       0.11500
      8 H2        -49.0575  -12.8944  -25.0280 H      1 LIG       0.11500
      9 H3        -47.5558   -8.8723  -24.7291 H      1 LIG       0.11500
     10 H4        -50.5428  -12.1034  -26.8765 H      1 LIG       0.12400
     11 H5        -49.1070   -8.2551  -26.5915 H      1 LIG       0.12400
@<TRIPOS>BOND
      1       1       2 ar
      2       1       3 ar
      3       2       4 ar
      4       3       5 ar
      5       4       6 ar
      6       5       6 ar
      7       1       7 1
      8       2       8 1
      9       3       9 1
     10       4      10 1
     11       5      11 1
@<TRIPOS>ALT_TYPE
CGenFF_4.0_ALT_TYPE_SET
CGenFF_4.0 1 CG2R61 2 CG2R61 3 CG2R61 4 CG2R61 5 CG2R61 6 NG2R60 7 HGR61 8 HGR61 9 HGR61 10 HGR62 11 HGR62
@<TRIPOS>MOLECULE
pyridine
 11 11 0 0 0
****
USER_CHARGES
INVALID_CHARGES
Pose:  32 Cluster:  32 Fr_nu:  35623 TotEn:    -9.93
@<TRIPOS>ATOM
      1 C1        -70.3424    4.9677  -48.7904 C.ar   1 LIG      -0.11300
      2 C2        -70.0232    4.1970  -47.6780 C.ar   1 LIG      -0.11700
      3 C3        -70.8574    4.3564  -49.9282 C.ar   1 LIG      -0.11700
      4 C4        -70.2359    2.8300  -47.7535 C.ar   1 LIG       0.17700
      5 C5        -71.0324    2.9822  -49.9030 C.ar   1 LIG       0.17700
      6 N1        -70.7340    2.2004  -48.8412 N.ar   1 LIG      -0.60000
      7 H1        -70.1896    6.0426  -48.7709 H      1 LIG       0.11500
      8 H2        -69.6210    4.6520  -46.7804 H      1 LIG       0.11500
      9 H3        -71.1128    4.9372  -50.8071 H      1 LIG       0.11500
     10 H4        -70.0026    2.1852  -46.9127 H      1 LIG       0.12400
     11 H5        -71.4301    2.4567  -50.7650 H      1 LIG       0.12400
@<TRIPOS>BOND
      1       1       2 ar
      2       1       3 ar
      3       2       4 ar
      4       3       5 ar
      5       4       6 ar
      6       5       6 ar
      7       1       7 1
      8       2       8 1
      9       3       9 1
     10       4      10 1
     11       5      11 1
@<TRIPOS>ALT_TYPE
CGenFF_4.0_ALT_TYPE_SET
CGenFF_4.0 1 CG2R61 2 CG2R61 3 CG2R61 4 CG2R61 5 CG2R61 6 NG2R60 7 HGR61 8 HGR61 9 HGR61 10 HGR62 11 HGR62
@<TRIPOS>MOLECULE
pyridine
 11 11 0 0 0
****
USER_CHARGES
INVALID_CHARGES
Pose:  33 Cluster:  33 Fr_nu:  84245 TotEn:    -9.88
@<TRIPOS>ATOM
      1 C1        -50.1610  -11.2922  -26.9637 C.ar   1 LIG      -0.11300
      2 C2        -49.4038  -11.5060  -25.8173 C.ar   1 LIG      -0.11700
      3 C3        -50.2180  -12.2747  -27.9458 C.ar   1 LIG      -0.11700
      4 C4        -48.7274  -12.7097  -25.7020 C.ar   1 LIG       0.17700
      5 C5        -49.5050  -13.4439  -27.7354 C.ar   1 LIG       0.17700
      6 N1        -48.7585  -13.6877  -26.6349 N.ar   1 LIG      -0.60000
      7 H1        -50.7052  -10.3612  -27.0917 H      1 LIG       0.11500
[truncated: 4,531,697 more chars]
