# Supplementary material for: The pocketome of G-protein-coupled receptors reveals previously untargeted allosteric sites
Source: Nat Commun. 2022 May 10;13:2567. doi: 10.1038/s41467-022-29609-6 (PMC9091257; doi:10.1038/s41467-022-29609-6)
Supplement: Supplementary file 4 — Supplementary Data 1 [file 41467_2022_29609_MOESM4_ESM.zip › docking_files/2vt4/rec.mol2]

@<TRIPOS>MOLECULE
2vt4_align.pdb
4489 4545 276 0 0
PROTEIN
NO_CHARGES


@<TRIPOS>ATOM
      1 N         -86.8410  -33.8550  -38.9360 N.4       1 GLN   -0.2700
      2 CA        -86.4260  -33.4000  -37.6150 C.3       1 GLN    0.0900
      3 CAY       -88.1610  -33.8500  -40.9430 C.3       1 GLN    0.0900
      4 C         -85.1270  -32.5940  -37.7120 C.2       1 GLN    0.0900
      5 O         -84.4360  -32.3280  -36.7310 O.2       1 GLN    0.5100
      6 CB        -86.2260  -34.6610  -36.7230 C.3       1 GLN   -0.5100
      7 CG        -86.1800  -34.4300  -35.1890 C.3       1 GLN   -0.4700
      8 CD        -87.2800  -33.5020  -34.6700 C.2       1 GLN    0.3100
      9 NE2       -88.5600  -33.8660  -34.9120 N.am      1 GLN    0.0700
     10 OE1       -87.0140  -32.4760  -34.0500 O.2       1 GLN    0.0900
     11 CY        -87.7030  -33.1790  -39.7070 C.2       1 GLN   -0.1800
     12 OY        -88.0750  -32.0530  -39.4190 O.2       1 GLN    0.0900
     13 HN        -86.4380  -34.7160  -39.2380 H         1 GLN    0.0900
     14 HA        -87.1930  -32.7570  -37.2100 H         1 GLN   -0.1800
     15 HB1       -85.2690  -35.1390  -37.0220 H         1 GLN    0.0900
     16 HB2       -87.0610  -35.3610  -36.9350 H         1 GLN    0.0900
     17 HG1       -85.1970  -33.9840  -34.9270 H         1 GLN    0.5500
     18 HG2       -86.2840  -35.4110  -34.6800 H         1 GLN   -0.5500
     19 HE21      -89.3130  -33.2920  -34.5910 H         1 GLN   -0.6200
     20 HE22      -88.7540  -34.7100  -35.4110 H         1 GLN    0.3200
     21 HY1       -88.8470  -33.1760  -41.5000 H         1 GLN    0.3000
     22 HY2       -88.7050  -34.7840  -40.6850 H         1 GLN    0.5100
     23 HY3       -87.2870  -34.0860  -41.5870 H         1 GLN   -0.5100
     24 N         -84.7500  -32.1840  -38.9430 N.am      2 TRP   -0.4700
     25 CA        -83.4370  -31.6620  -39.2790 C.3       2 TRP    0.3100
     26 C         -83.2200  -30.2920  -38.6220 C.2       2 TRP    0.0700
     27 O         -82.0880  -29.8670  -38.4180 O.2       2 TRP    0.0900
     28 CB        -83.3390  -31.5730  -40.8000 C.3       2 TRP   -0.1800
     29 CG        -82.2480  -30.7350  -41.3350 C.ar      2 TRP    0.0900
     30 CD1       -80.9960  -31.1510  -41.6890 C.ar      2 TRP    0.0900
     31 CD2       -82.3090  -29.3320  -41.6310 C.ar      2 TRP   -0.0300
     32 CE2       -81.0480  -28.9610  -42.1470 C.ar      2 TRP   -0.1500
     33 CE3       -83.2990  -28.3520  -41.4940 C.ar      2 TRP    0.2200
     34 NE1       -80.2690  -30.0900  -42.1720 N.ar      2 TRP   -0.5100
     35 CZ2       -80.7500  -27.6450  -42.5250 C.ar      2 TRP    0.3700
     36 CZ3       -83.0010  -27.0440  -41.8740 C.ar      2 TRP    0.2400
     37 CH2       -81.7380  -26.7050  -42.3810 C.ar      2 TRP    0.1100
     38 HN        -85.3870  -32.2240  -39.7070 H         2 TRP   -0.2500
     39 HA        -82.6860  -32.3300  -38.8820 H         2 TRP    0.1700
     40 HB1       -84.2960  -31.1620  -41.1830 H         2 TRP   -0.2000
     41 HB2       -83.1970  -32.6010  -41.1960 H         2 TRP    0.1400
     42 HD1       -80.6320  -32.1640  -41.6030 H         2 TRP   -0.2700
     43 HE1       -79.3440  -30.1320  -42.4830 H         2 TRP    0.1600
     44 HE3       -84.2790  -28.5850  -41.1050 H         2 TRP   -0.1400
     45 HZ2       -79.7840  -27.3640  -42.9180 H         2 TRP    0.1400
     46 HZ3       -83.7550  -26.2780  -41.7740 H         2 TRP    0.5100
     47 HH2       -81.5400  -25.6830  -42.6660 H         2 TRP   -0.5100
     48 N         -84.3150  -29.6120  -38.2720 N.am      3 GLU   -0.4700
     49 CA        -84.2510  -28.3540  -37.5210 C.3       3 GLU    0.3100
     50 C         -83.5900  -28.5270  -36.1600 C.2       3 GLU    0.0700
     51 O         -82.9720  -27.6020  -35.6470 O.2       3 GLU    0.0900
     52 CB        -85.6540  -27.7500  -37.3300 C.3       3 GLU   -0.1800
     53 CG        -85.7180  -26.6110  -36.2850 C.3       3 GLU    0.0900
     54 CD        -87.1480  -26.1420  -35.9500 C.2       3 GLU    0.0900
     55 OE1       -88.1190  -26.6550  -36.5550 O.co2     3 GLU   -0.2800
     56 OE2       -87.3010  -25.2450  -35.0840 O.co2     3 GLU    0.0900
     57 HN        -85.2290  -29.9310  -38.5070 H         3 GLU    0.0900
     58 HA        -83.6220  -27.6700  -38.0730 H         3 GLU    0.6200
     59 HB1       -86.3420  -28.5590  -37.0090 H         3 GLU   -0.7600
     60 HB2       -85.9990  -27.3500  -38.3070 H         3 GLU   -0.7600
     61 HG1       -85.1510  -25.7400  -36.6770 H         3 GLU    0.5100
     62 HG2       -85.2420  -26.9650  -35.3460 H         3 GLU   -0.5100
     63 N         -83.7240  -29.7100  -35.5680 N.am      4 ALA   -0.4700
     64 CA        -83.2680  -29.9430  -34.2000 C.3       4 ALA    0.3100
     65 C         -81.7650  -30.1420  -34.0930 C.2       4 ALA    0.0700
     66 O         -81.1510  -29.7230  -33.1120 O.2       4 ALA    0.0900
     67 CB        -83.9980  -31.1260  -33.5860 C.3       4 ALA   -0.2700
     68 HN        -84.1400  -30.4900  -36.0300 H         4 ALA    0.0900
     69 HA        -83.4570  -29.0470  -33.6280 H         4 ALA    0.0900
     70 HB1       -83.8080  -32.0440  -34.1840 H         4 ALA    0.0900
     71 HB2       -85.0920  -30.9300  -33.5740 H         4 ALA    0.5100
     72 HB3       -83.6370  -31.2960  -32.5500 H         4 ALA   -0.5100
     73 N         -81.1700  -30.7790  -35.0990 N.am      5 GLY   -0.4700
     74 CA        -79.7340  -30.9920  -35.1110 C.3       5 GLY    0.3100
     75 C         -79.0090  -29.7200  -35.4940 C.2       5 GLY   -0.0200
     76 O         -77.8720  -29.4690  -35.0810 O.2       5 GLY    0.0900
     77 HN        -81.6770  -31.1350  -35.8800 H         5 GLY    0.0900
     78 HA1       -79.5090  -31.7670  -35.8300 H         5 GLY    0.5100
     79 HA2       -79.4260  -31.3000  -34.1230 H         5 GLY   -0.5100
     80 N         -79.6830  -28.9010  -36.2910 N.am      6 MET   -0.4700
     81 CA        -79.1300  -27.6360  -36.7280 C.3       6 MET    0.3100
     82 C         -79.0840  -26.6640  -35.5540 C.2       6 MET    0.0700
     83 O         -78.1040  -25.9510  -35.3650 O.2       6 MET    0.0900
     84 CB        -79.9640  -27.0770  -37.8770 C.3       6 MET   -0.1800
     85 CG        -79.1740  -26.3020  -38.9160 C.3       6 MET    0.0900
     86 SD        -77.9370  -27.3040  -39.7640 S.3       6 MET    0.0900
     87 CE        -78.7650  -28.8910  -39.8010 C.3       6 MET   -0.1400
     88 HN        -80.5970  -29.1190  -36.6230 H         6 MET    0.0900
     89 HA        -78.1120  -27.8030  -37.0470 H         6 MET    0.0900
     90 HB1       -80.7350  -26.4010  -37.4510 H         6 MET   -0.0900
     91 HB2       -80.4700  -27.9240  -38.3850 H         6 MET   -0.2200
     92 HG1       -78.6710  -25.4530  -38.4100 H         6 MET    0.0900
     93 HG2       -79.8870  -25.8930  -39.6620 H         6 MET    0.0900
     94 HE1       -79.8470  -28.7770  -40.0180 H         6 MET    0.0900
     95 HE2       -78.6630  -29.4000  -38.8190 H         6 MET    0.5100
     96 HE3       -78.3220  -29.5370  -40.5910 H         6 MET   -0.5100
     97 N         -80.1360  -26.6600  -34.7370 N.am      7 SER   -0.4700
     98 CA        -80.1790  -25.8290  -33.5400 C.3       7 SER    0.3100
     99 C         -79.1940  -26.3350  -32.4860 C.2       7 SER    0.0700
    100 O         -78.9520  -25.6790  -31.4720 O.2       7 SER    0.0900
    101 CB        -81.5920  -25.8070  -32.9450 C.3       7 SER    0.0500
    102 OG        -82.5750  -25.4770  -33.9110 O.3       7 SER    0.0900
    103 HN        -80.9390  -27.2250  -34.9070 H         7 SER    0.0900
    104 HA        -79.8730  -24.8310  -33.8150 H         7 SER   -0.6600
    105 HB1       -81.6350  -25.0520  -32.1310 H         7 SER    0.4300
    106 HB2       -81.8300  -26.8110  -32.5330 H         7 SER    0.5100
    107 HG1       -82.7440  -26.2840  -34.4040 H         7 SER   -0.5100
    108 N         -78.6300  -27.5190  -32.7180 N.am      8 LEU   -0.4700
    109 CA        -77.6340  -28.0470  -31.8080 C.3       8 LEU    0.3100
    110 C         -76.2300  -27.5790  -32.1840 C.2       8 LEU    0.0700
    111 O         -75.5090  -27.0490  -31.3420 O.2       8 LEU    0.0900
    112 CB        -77.6950  -29.5680  -31.7410 C.3       8 LEU   -0.1800
    113 CG        -77.2140  -30.0890  -30.3870 C.3       8 LEU    0.0900
    114 CD1       -78.3510  -30.0470  -29.3690 C.3       8 LEU    0.0900
    115 CD2       -76.6450  -31.4880  -30.5150 C.3       8 LEU   -0.0900
    116 HN        -78.8610  -28.0820  -33.5080 H         8 LEU    0.0900
    117 HA        -77.8210  -27.6250  -30.8310 H         8 LEU   -0.2700
    118 HB1       -77.0540  -29.9930  -32.5430 H         8 LEU    0.0900
    119 HB2       -78.7430  -29.8980  -31.9060 H         8 LEU    0.0900
    120 HG        -76.3730  -29.4590  -30.0260 H         8 LEU    0.0900
    121 HD11      -79.1970  -30.6800  -29.7150 H         8 LEU   -0.2700
    122 HD12      -78.7140  -29.0040  -29.2500 H         8 LEU    0.0900
    123 HD13      -77.9970  -30.4340  -28.3900 H         8 LEU    0.0900
    124 HD21      -75.7830  -31.4880  -31.2160 H         8 LEU    0.0900
    125 HD22      -77.4220  -32.1780  -30.9080 H         8 LEU    0.5100
    126 HD23      -76.2950  -31.8460  -29.5230 H         8 LEU   -0.5100
    127 N         -75.8340  -27.7600  -33.4450 N.am      9 LEU   -0.4700
    128 CA        -74.5270  -27.2470  -33.8720 C.3       9 LEU    0.3100
    129 C         -74.4910  -25.7240  -33.7740 C.2       9 LEU    0.0700
    130 O         -73.4800  -25.1250  -33.3990 O.2       9 LEU    0.0900
    131 CB        -74.1300  -27.7140  -35.2900 C.3       9 LEU   -0.1800
    132 CG        -73.5090  -29.1170  -35.4310 C.3       9 LEU    0.0900
    133 CD1       -72.4330  -29.1490  -36.5270 C.3       9 LEU    0.0900
    134 CD2       -72.9270  -29.6350  -34.1080 C.3       9 LEU   -0.0900
    135 HN        -76.3850  -28.2320  -34.1290 H         9 LEU    0.0900
    136 HA        -73.7960  -27.5910  -33.1570 H         9 LEU   -0.2700
    137 HB1       -73.3990  -26.9830  -35.6890 H         9 LEU    0.0900
    138 HB2       -75.0450  -27.6890  -35.9180 H         9 LEU    0.0900
    139 HG        -74.3090  -29.8450  -35.6840 H         9 LEU    0.0900
    140 HD11      -71.6190  -28.4330  -36.2840 H         9 LEU   -0.2700
    141 HD12      -72.8790  -28.8600  -37.5030 H         9 LEU    0.0900
    142 HD13      -71.9980  -30.1680  -36.6000 H         9 LEU    0.0900
    143 HD21      -73.7250  -29.6970  -33.3380 H         9 LEU    0.0900
    144 HD22      -72.1370  -28.9430  -33.7460 H         9 LEU    0.5100
    145 HD23      -72.4970  -30.6500  -34.2560 H         9 LEU   -0.5100
    146 N         -75.6110  -25.0940  -34.0970 N.am     10 MET   -0.4700
    147 CA        -75.6780  -23.6530  -34.0430 C.3      10 MET    0.3100
    148 C         -75.4910  -23.2200  -32.5980 C.2      10 MET    0.0700
    149 O         -74.6430  -22.3910  -32.2910 O.2      10 MET    0.0900
    150 CB        -77.0060  -23.1570  -34.6110 C.3      10 MET   -0.1800
    151 CG        -76.8350  -22.0490  -35.6400 C.3      10 MET    0.0900
    152 SD        -75.7400  -22.4510  -37.0320 S.3      10 MET    0.0900
    153 CE        -76.8620  -23.4040  -38.0670 C.3      10 MET   -0.1400
    154 HN        -76.4370  -25.5720  -34.3860 H        10 MET    0.0900
    155 HA        -74.8530  -23.2570  -34.6170 H        10 MET    0.0900
    156 HB1       -77.6300  -22.7750  -33.7750 H        10 MET   -0.0900
    157 HB2       -77.5300  -24.0110  -35.0890 H        10 MET   -0.2200
    158 HG1       -76.4320  -21.1590  -35.1160 H        10 MET    0.0900
    159 HG2       -77.8390  -21.7970  -36.0390 H        10 MET    0.0900
    160 HE1       -77.7450  -22.8000  -38.3670 H        10 MET    0.0900
    161 HE2       -77.2280  -24.2960  -37.5150 H        10 MET    0.5100
    162 HE3       -76.3430  -23.7360  -38.9910 H        10 MET   -0.5100
    163 N         -76.2610  -23.8130  -31.6980 N.am     11 ALA   -0.4700
    164 CA        -76.1240  -23.5120  -30.2890 C.3      11 ALA    0.3100
    165 C         -74.7010  -23.7680  -29.7900 C.2      11 ALA    0.0700
    166 O         -74.2540  -23.1590  -28.8230 O.2      11 ALA    0.0900
    167 CB        -77.1100  -24.3310  -29.4960 C.3      11 ALA   -0.2700
    168 HN        -76.9580  -24.4820  -31.9460 H        11 ALA    0.0900
    169 HA        -76.3080  -22.4570  -30.1480 H        11 ALA    0.0900
    170 HB1       -76.9220  -25.4140  -29.6550 H        11 ALA    0.0900
    171 HB2       -78.1460  -24.0990  -29.8240 H        11 ALA    0.5100
    172 HB3       -77.0030  -24.1080  -28.4130 H        11 ALA   -0.5100
    173 N         -73.9910  -24.6750  -30.4600 N.am     12 LEU   -0.4700
    174 CA        -72.6500  -25.0690  -30.0510 C.3      12 LEU    0.3100
    175 C         -71.6250  -24.0080  -30.4190 C.2      12 LEU    0.0700
    176 O         -70.7490  -23.6820  -29.6220 O.2      12 LEU    0.0900
    177 CB        -72.2540  -26.3860  -30.7160 C.3      12 LEU   -0.1800
    178 CG        -71.1990  -27.2300  -30.0070 C.3      12 LEU    0.0900
    179 CD1       -71.8970  -28.2360  -29.1050 C.3      12 LEU    0.0900
    180 CD2       -70.3060  -27.9320  -31.0220 C.3      12 LEU   -0.0900
    181 HN        -74.3480  -25.1260  -31.2740 H        12 LEU    0.0900
    182 HA        -72.6430  -25.1750  -28.9760 H        12 LEU   -0.2700
    183 HB1       -71.8700  -26.1500  -31.7300 H        12 LEU    0.0900
    184 HB2       -73.1710  -27.0050  -30.8110 H        12 LEU    0.0900
    185 HG        -70.5400  -26.5730  -29.3990 H        12 LEU    0.0900
    186 HD11      -72.5550  -28.8980  -29.7080 H        12 LEU   -0.2700
    187 HD12      -72.5200  -27.7050  -28.3550 H        12 LEU    0.0900
    188 HD13      -71.1420  -28.8650  -28.5850 H        12 LEU    0.0900
    189 HD21      -69.7910  -27.1830  -31.6610 H        12 LEU    0.0900
    190 HD22      -70.9190  -28.5910  -31.6730 H        12 LEU    0.5100
    191 HD23      -69.5370  -28.5370  -30.4940 H        12 LEU   -0.5100
    192 N         -71.7200  -23.4790  -31.6400 N.am     13 VAL   -0.4700
    193 CA        -70.8210  -22.4100  -32.0600 C.3      13 VAL    0.3100
    194 C         -71.0330  -21.1790  -31.1960 C.2      13 VAL    0.0700
    195 O         -70.0730  -20.6010  -30.7070 O.2      13 VAL    0.0900
    196 CB        -70.9700  -22.0370  -33.5530 C.3      13 VAL   -0.0900
    197 CG1       -70.7990  -23.2580  -34.4170 C.3      13 VAL    0.0900
    198 CG2       -72.3100  -21.4020  -33.8170 C.3      13 VAL   -0.2700
    199 HN        -72.3960  -23.7840  -32.3070 H        13 VAL    0.0900
    200 HA        -69.8140  -22.7440  -31.8680 H        13 VAL    0.0900
    201 HB        -70.2020  -21.2820  -33.8240 H        13 VAL    0.0900
    202 HG11      -71.6680  -23.9400  -34.2910 H        13 VAL   -0.2700
    203 HG12      -69.8750  -23.8030  -34.1230 H        13 VAL    0.0900
    204 HG13      -70.7330  -22.9610  -35.4860 H        13 VAL    0.0900
    205 HG21      -72.4210  -20.4780  -33.2110 H        13 VAL    0.0900
    206 HG22      -73.1230  -22.1080  -33.5420 H        13 VAL    0.5100
    207 HG23      -72.3960  -21.1340  -34.8930 H        13 VAL   -0.5100
    208 N         -72.2870  -20.7830  -30.9830 N.am     14 VAL   -0.4700
    209 CA        -72.5700  -19.6520  -30.1120 C.3      14 VAL    0.3100
    210 C         -71.8300  -19.8050  -28.7740 C.2      14 VAL    0.0700
    211 O         -71.3220  -18.8320  -28.2080 O.2      14 VAL    0.0900
    212 CB        -74.0760  -19.4750  -29.8870 C.3      14 VAL   -0.0900
    213 CG1       -74.3510  -18.5250  -28.7230 C.3      14 VAL    0.0900
    214 CG2       -74.7330  -18.9750  -31.1640 C.3      14 VAL   -0.2700
    215 HN        -73.0730  -21.2330  -31.4000 H        14 VAL    0.0900
    216 HA        -72.1560  -18.7680  -30.5740 H        14 VAL    0.0900
    217 HB        -74.5330  -20.4630  -29.6690 H        14 VAL    0.0900
    218 HG11      -73.7620  -17.5910  -28.8430 H        14 VAL   -0.2700
    219 HG12      -74.0590  -19.0070  -27.7650 H        14 VAL    0.0900
    220 HG13      -75.4310  -18.2630  -28.6950 H        14 VAL    0.0900
    221 HG21      -74.5740  -19.7050  -31.9870 H        14 VAL    0.0900
    222 HG22      -74.2880  -18.0010  -31.4640 H        14 VAL    0.5100
    223 HG23      -75.8260  -18.8530  -31.0050 H        14 VAL   -0.5100
    224 N         -71.7430  -21.0440  -28.2990 N.am     15 LEU   -0.4700
    225 CA        -71.0480  -21.3740  -27.0590 C.3      15 LEU    0.3100
    226 C         -69.5310  -21.1860  -27.1430 C.2      15 LEU    0.0700
    227 O         -68.9230  -20.5780  -26.2620 O.2      15 LEU    0.0900
    228 CB        -71.3490  -22.8200  -26.6650 C.3      15 LEU   -0.1800
    229 CG        -70.5060  -23.3140  -25.4890 C.3      15 LEU    0.0900
    230 CD1       -70.9390  -22.5940  -24.2230 C.3      15 LEU    0.0900
    231 CD2       -70.5910  -24.8230  -25.3230 C.3      15 LEU   -0.0900
    232 HN        -72.1560  -21.8150  -28.7780 H        15 LEU    0.0900
    233 HA        -71.3870  -20.6940  -26.2900 H        15 LEU   -0.2700
    234 HB1       -71.1540  -23.4740  -27.5410 H        15 LEU    0.0900
    235 HB2       -72.4220  -22.8970  -26.3890 H        15 LEU    0.0900
    236 HG        -69.4320  -23.1100  -25.6870 H        15 LEU    0.0900
    237 HD11      -72.0110  -22.7970  -24.0160 H        15 LEU   -0.2700
    238 HD12      -70.8030  -21.4980  -24.3470 H        15 LEU    0.0900
    239 HD13      -70.3360  -22.9500  -23.3600 H        15 LEU    0.0900
    240 HD21      -70.2260  -25.3290  -26.2420 H        15 LEU    0.0900
    241 HD22      -71.6460  -25.1250  -25.1480 H        15 LEU    0.5100
    242 HD23      -69.9620  -25.1460  -24.4660 H        15 LEU   -0.5100
    243 N         -68.9190  -21.7490  -28.1840 N.am     16 LEU   -0.4700
    244 CA        -67.5230  -21.4950  -28.4950 C.3      16 LEU    0.3100
    245 C         -67.2140  -19.9980  -28.5210 C.2      16 LEU    0.0700
    246 O         -66.4890  -19.4930  -27.6640 O.2      16 LEU    0.0900
    247 CB        -67.1850  -22.0850  -29.8600 C.3      16 LEU   -0.1800
    248 CG        -66.5530  -23.4620  -29.8760 C.3      16 LEU    0.0900
    249 CD1       -66.1060  -23.7830  -31.2970 C.3      16 LEU    0.0900
    250 CD2       -65.3710  -23.4570  -28.9200 C.3      16 LEU   -0.0900
    251 HN        -69.3960  -22.3710  -28.8000 H        16 LEU    0.0900
    252 HA        -66.9170  -21.9500  -27.7250 H        16 LEU   -0.2700
    253 HB1       -66.4840  -21.3870  -30.3640 H        16 LEU    0.0900
    254 HB2       -68.1250  -22.1390  -30.4460 H        16 LEU    0.0900
    255 HG        -67.2900  -24.2180  -29.5330 H        16 LEU    0.0900
    256 HD11      -65.3640  -23.0320  -31.6430 H        16 LEU   -0.2700
    257 HD12      -66.9800  -23.7610  -31.9820 H        16 LEU    0.0900
    258 HD13      -65.6330  -24.7880  -31.3260 H        16 LEU    0.0900
    259 HD21      -65.7260  -23.5740  -27.8740 H        16 LEU    0.0900
    260 HD22      -64.8230  -22.4940  -29.0030 H        16 LEU    0.5100
    261 HD23      -64.6880  -24.2990  -29.1600 H        16 LEU   -0.5100
    262 N         -67.7700  -19.2950  -29.5110 N.am     17 ILE   -0.4700
    263 CA        -67.6010  -17.8530  -29.6500 C.3      17 ILE    0.3100
    264 C         -67.8140  -17.1040  -28.3420 C.2      17 ILE    0.0700
    265 O         -67.0010  -16.2550  -27.9790 O.2      17 ILE    0.0900
    266 CB        -68.5630  -17.2500  -30.7180 C.3      17 ILE   -0.0900
    267 CG1       -68.3450  -17.8980  -32.0770 C.3      17 ILE    0.0900
    268 CG2       -68.3810  -15.7290  -30.8360 C.3      17 ILE   -0.2700
    269 CD        -69.3790  -17.4990  -33.0890 C.3      17 ILE    0.0900
    270 HN        -68.3320  -19.7320  -30.2090 H        17 ILE    0.0900
    271 HA        -66.5760  -17.6690  -29.9320 H        17 ILE    0.0900
    272 HB        -69.6120  -17.4700  -30.4290 H        17 ILE   -0.1800
    273 HG11      -68.3730  -19.0010  -31.9550 H        17 ILE    0.0900
    274 HG12      -67.3430  -17.6030  -32.4570 H        17 ILE    0.0900
    275 HG21      -67.3370  -15.4910  -31.1340 H        17 ILE   -0.2700
    276 HG22      -68.5880  -15.2450  -29.8570 H        17 ILE    0.0900
    277 HG23      -69.0700  -15.3230  -31.6070 H        17 ILE    0.0900
    278 HD1       -69.2430  -16.4350  -33.3740 H        17 ILE    0.0900
    279 HD2       -70.3970  -17.6250  -32.6600 H        17 ILE    0.5100
    280 HD3       -69.2770  -18.1270  -34.0000 H        17 ILE   -0.5100
    281 N         -68.9070  -17.3880  -27.6370 N.am     18 VAL   -0.4700
    282 CA        -69.1930  -16.6020  -26.4410 C.3      18 VAL    0.3100
    283 C         -68.2700  -16.9250  -25.2870 C.2      18 VAL    0.0700
    284 O         -67.7620  -16.0160  -24.6260 O.2      18 VAL    0.0900
    285 CB        -70.6440  -16.6940  -25.9790 C.3      18 VAL   -0.0900
    286 CG1       -70.7940  -16.0000  -24.6290 C.3      18 VAL    0.0900
    287 CG2       -71.5710  -16.0450  -27.0120 C.3      18 VAL   -0.2700
    288 HN        -69.5470  -18.1110  -27.8790 H        18 VAL    0.0900
    289 HA        -68.9510  -15.5750  -26.6670 H        18 VAL    0.0900
    290 HB        -70.9380  -17.7620  -25.8840 H        18 VAL    0.0900
    291 HG11      -70.3400  -14.9860  -24.6690 H        18 VAL   -0.2700
    292 HG12      -70.2780  -16.5890  -23.8410 H        18 VAL    0.0900
    293 HG13      -71.8710  -15.8970  -24.3740 H        18 VAL    0.0900
    294 HG21      -71.3460  -16.4370  -28.0280 H        18 VAL    0.0900
    295 HG22      -71.4200  -14.9440  -27.0170 H        18 VAL    0.5100
    296 HG23      -72.6300  -16.2760  -26.7690 H        18 VAL   -0.5100
    297 N         -68.0360  -18.2090  -25.0420 N.am     19 ALA   -0.4700
    298 CA        -67.1660  -18.6050  -23.9410 C.3      19 ALA    0.3100
    299 C         -65.7250  -18.1480  -24.1730 C.2      19 ALA    0.0700
    300 O         -65.0940  -17.5450  -23.3000 O.2      19 ALA    0.0900
    301 CB        -67.2250  -20.1160  -23.7140 C.3      19 ALA   -0.2700
    302 HN        -68.4340  -18.9430  -25.5870 H        19 ALA    0.0900
    303 HA        -67.4920  -18.0810  -23.0540 H        19 ALA    0.0900
    304 HB1       -66.8970  -20.6530  -24.6300 H        19 ALA    0.0900
    305 HB2       -68.2660  -20.4230  -23.4760 H        19 ALA    0.5100
    306 HB3       -66.5510  -20.4000  -22.8770 H        19 ALA   -0.5100
    307 N         -65.2090  -18.4230  -25.3660 N.am     20 GLY   -0.4700
    308 CA        -63.8360  -18.0880  -25.6940 C.3      20 GLY    0.3100
    309 C         -63.5170  -16.6070  -25.5890 C.2      20 GLY   -0.0200
    310 O         -62.4560  -16.2190  -25.1150 O.2      20 GLY    0.0900
    311 HN        -65.7380  -18.8680  -26.0860 H        20 GLY    0.0900
    312 HA1       -63.6550  -18.4110  -26.7090 H        20 GLY    0.5100
    313 HA2       -63.1980  -18.6290  -25.0120 H        20 GLY   -0.5100
    314 N         -64.4410  -15.7640  -26.0280 N.am     21 ASN   -0.4700
    315 CA        -64.1530  -14.3470  -26.0980 C.3      21 ASN    0.3100
    316 C         -64.4230  -13.6520  -24.7870 C.2      21 ASN    0.0700
    317 O         -63.9200  -12.5590  -24.5470 O.2      21 ASN    0.0900
    318 CB        -64.9340  -13.6900  -27.2360 C.3      21 ASN   -0.1800
    319 CG        -64.2620  -13.8870  -28.5690 C.2      21 ASN    0.0900
    320 ND2       -64.7840  -14.8210  -29.3620 N.am     21 ASN    0.0900
    321 OD1       -63.2750  -13.2150  -28.8870 O.2      21 ASN    0.5500
    322 HN        -65.3480  -16.0580  -26.3200 H        21 ASN   -0.5500
    323 HA        -63.0920  -14.2300  -26.2580 H        21 ASN   -0.6200
    324 HB1       -65.0200  -12.6010  -27.0380 H        21 ASN    0.3200
    325 HB2       -65.9520  -14.1330  -27.2830 H        21 ASN    0.3000
    326 HD21      -64.3810  -14.9970  -30.2600 H        21 ASN    0.5100
    327 HD22      -65.5800  -15.3450  -29.0600 H        21 ASN   -0.5100
    328 N         -65.2280  -14.2830  -23.9390 N.am     22 VAL   -0.4700
    329 CA        -65.4680  -13.7490  -22.6100 C.3      22 VAL    0.3100
    330 C         -64.2530  -14.0850  -21.7490 C.2      22 VAL    0.0700
    331 O         -63.8500  -13.3130  -20.8820 O.2      22 VAL    0.0900
    332 CB        -66.7670  -14.3210  -22.0020 C.3      22 VAL   -0.0900
    333 CG1       -66.7420  -14.2500  -20.4920 C.3      22 VAL    0.0900
    334 CG2       -67.9620  -13.5730  -22.5510 C.3      22 VAL   -0.2700
    335 HN        -65.6940  -15.1320  -24.1720 H        22 VAL    0.0900
    336 HA        -65.5370  -12.6750  -22.6910 H        22 VAL    0.0900
    337 HB        -66.8800  -15.3800  -22.3150 H        22 VAL    0.0900
    338 HG11      -66.4590  -13.2270  -20.1620 H        22 VAL   -0.2700
    339 HG12      -65.9970  -14.9700  -20.0920 H        22 VAL    0.0900
    340 HG13      -67.7480  -14.4880  -20.0860 H        22 VAL    0.0900
    341 HG21      -68.0020  -13.6780  -23.6570 H        22 VAL    0.0900
    342 HG22      -67.8800  -12.4940  -22.3010 H        22 VAL    0.5100
    343 HG23      -68.8970  -13.9870  -22.1200 H        22 VAL   -0.5100
    344 N         -63.6610  -15.2430  -22.0330 N.am     23 LEU   -0.4700
    345 CA        -62.4510  -15.7130  -21.3790 C.3      23 LEU    0.3100
    346 C         -61.2850  -14.7680  -21.6450 C.2      23 LEU    0.0700
    347 O         -60.5260  -14.4220  -20.7410 O.2      23 LEU    0.0900
    348 CB        -62.1070  -17.1000  -21.9170 C.3      23 LEU   -0.1800
    349 CG        -61.5880  -18.1210  -20.9120 C.3      23 LEU    0.0900
    350 CD1       -62.6080  -18.3140  -19.8010 C.3      23 LEU    0.0900
    351 CD2       -61.3030  -19.4360  -21.6120 C.3      23 LEU   -0.0900
    352 HN        -64.0320  -15.8540  -22.7260 H        23 LEU    0.0900
    353 HA        -62.6270  -15.7480  -20.3150 H        23 LEU   -0.2700
    354 HB1       -61.3310  -16.9750  -22.7010 H        23 LEU    0.0900
    355 HB2       -63.0240  -17.5190  -22.3790 H        23 LEU    0.0900
    356 HG        -60.6300  -17.7620  -20.4790 H        23 LEU    0.0900
    357 HD11      -63.6130  -18.5020  -20.2350 H        23 LEU   -0.2700
    358 HD12      -62.6580  -17.4000  -19.1720 H        23 LEU    0.0900
    359 HD13      -62.3230  -19.1850  -19.1730 H        23 LEU    0.0900
    360 HD21      -60.5390  -19.2900  -22.4050 H        23 LEU    0.0900
    361 HD22      -62.2320  -19.8220  -22.0840 H        23 LEU    0.5100
    362 HD23      -60.9180  -20.1790  -20.8820 H        23 LEU   -0.5100
    363 N         -61.1360  -14.3610  -22.9040 N.am     24 VAL   -0.4700
    364 CA        -60.1270  -13.3870  -23.2890 C.3      24 VAL    0.3100
    365 C         -60.3160  -12.0850  -22.5180 C.2      24 VAL    0.0700
    366 O         -59.4330  -11.6600  -21.7810 O.2      24 VAL    0.0900
    367 CB        -60.1870  -13.0990  -24.7970 C.3      24 VAL   -0.0900
    368 CG1       -59.2750  -11.9360  -25.1600 C.3      24 VAL    0.0900
    369 CG2       -59.8160  -14.3440  -25.5890 C.3      24 VAL   -0.2700
    370 HN        -61.7110  -14.7070  -23.6420 H        24 VAL    0.0900
    371 HA        -59.1600  -13.7860  -23.0220 H        24 VAL    0.0900
    372 HB        -61.2310  -12.8520  -25.0830 H        24 VAL    0.0900
    373 HG11      -58.2640  -12.0940  -24.7280 H        24 VAL   -0.2700
    374 HG12      -59.6900  -10.9900  -24.7530 H        24 VAL    0.0900
    375 HG13      -59.1810  -11.8590  -26.2650 H        24 VAL    0.0900
    376 HG21      -60.4020  -15.2160  -25.2270 H        24 VAL    0.0900
    377 HG22      -58.7350  -14.5660  -25.4600 H        24 VAL    0.5100
    378 HG23      -60.0400  -14.1880  -26.6660 H        24 VAL   -0.5100
    379 N         -61.4800  -11.4620  -22.6760 N.am     25 ILE   -0.4700
    380 CA        -61.7590  -10.1880  -22.0290 C.3      25 ILE    0.3100
    381 C         -61.5470  -10.2670  -20.5240 C.2      25 ILE    0.0700
    382 O         -61.0570   -9.3210  -19.9140 O.2      25 ILE    0.0900
    383 CB        -63.1870   -9.7140  -22.3080 C.3      25 ILE   -0.0900
    384 CG1       -63.2990   -9.1720  -23.7330 C.3      25 ILE    0.0900
    385 CG2       -63.5930   -8.6560  -21.3000 C.3      25 ILE   -0.2700
    386 CD        -64.7040   -9.2770  -24.3150 C.3      25 ILE    0.0900
    387 HN        -62.2100  -11.8360  -23.2420 H        25 ILE    0.0900
    388 HA        -61.0480   -9.4660  -22.4020 H        25 ILE    0.0900
    389 HB        -63.8830  -10.5760  -22.2390 H        25 ILE   -0.1800
    390 HG11      -62.6020   -9.7410  -24.3850 H        25 ILE    0.0900
    391 HG12      -62.9960   -8.1040  -23.7300 H        25 ILE    0.0900
    392 HG21      -62.8100   -7.8700  -21.2350 H        25 ILE   -0.2700
    393 HG22      -63.7150   -9.1160  -20.2960 H        25 ILE    0.0900
    394 HG23      -64.5470   -8.1810  -21.6120 H        25 ILE    0.0900
    395 HD1       -65.4200   -8.7020  -23.6890 H        25 ILE    0.0900
    396 HD2       -65.0260  -10.3410  -24.3350 H        25 ILE    0.5100
    397 HD3       -64.7200   -8.8620  -25.3440 H        25 ILE   -0.5100
    398 N         -61.9090  -11.3950  -19.9220 N.am     26 ALA   -0.4700
    399 CA        -61.7480  -11.5550  -18.4820 C.3      26 ALA    0.3100
    400 C         -60.3000  -11.7890  -18.0580 C.2      26 ALA    0.0700
    401 O         -59.8590  -11.2380  -17.0530 O.2      26 ALA    0.0900
    402 CB        -62.6260  -12.6610  -17.9750 C.3      26 ALA   -0.2700
    403 HN        -62.3000  -12.1670  -20.4160 H        26 ALA    0.0900
    404 HA        -62.0110  -10.6200  -18.0090 H        26 ALA    0.0900
    405 HB1       -62.3580  -13.6180  -18.4720 H        26 ALA    0.0900
    406 HB2       -63.6900  -12.4320  -18.1980 H        26 ALA    0.5100
    407 HB3       -62.4900  -12.7790  -16.8790 H        26 ALA   -0.5100
    408 N         -59.5580  -12.5980  -18.8150 N.am     27 ALA   -0.4700
    409 CA        -58.1560  -12.8520  -18.4990 C.3      27 ALA    0.3100
    410 C         -57.3290  -11.5730  -18.5110 C.2      27 ALA    0.0700
    411 O         -56.5050  -11.3360  -17.6230 O.2      27 ALA    0.0900
    412 CB        -57.5590  -13.8530  -19.4630 C.3      27 ALA   -0.2700
    413 HN        -59.9220  -13.0600  -19.6210 H        27 ALA    0.0900
    414 HA        -58.1060  -13.2310  -17.4890 H        27 ALA    0.0900
    415 HB1       -57.6200  -13.4640  -20.5030 H        27 ALA    0.0900
    416 HB2       -58.1190  -14.8110  -19.4100 H        27 ALA    0.5100
    417 HB3       -56.4910  -14.0300  -19.2130 H        27 ALA   -0.5100
    418 N         -57.5390  -10.7500  -19.5340 N.am     28 ILE   -0.4700
    419 CA        -56.8160   -9.4960  -19.6580 C.3      28 ILE    0.3100
    420 C         -57.2390   -8.5640  -18.5380 C.2      28 ILE    0.0700
    421 O         -56.4240   -7.8340  -17.9870 O.2      28 ILE    0.0900
    422 CB        -57.0400   -8.8540  -21.0370 C.3      28 ILE   -0.0900
    423 CG1       -56.3660   -9.7020  -22.1070 C.3      28 ILE    0.0900
    424 CG2       -56.4910   -7.4320  -21.0900 C.3      28 ILE   -0.2700
    425 CD        -56.7260   -9.2780  -23.5020 C.3      28 ILE    0.0900
    426 HN        -58.1960  -10.9540  -20.2570 H        28 ILE    0.0900
    427 HA        -55.7660   -9.7030  -19.5100 H        28 ILE    0.0900
    428 HB        -58.1290   -8.8320  -21.2530 H        28 ILE   -0.1800
    429 HG11      -56.6690  -10.7620  -21.9670 H        28 ILE    0.0900
    430 HG12      -55.2650   -9.6240  -21.9840 H        28 ILE    0.0900
    431 HG21      -55.3990   -7.4360  -20.8860 H        28 ILE   -0.2700
    432 HG22      -56.9930   -6.8040  -20.3240 H        28 ILE    0.0900
    433 HG23      -56.6610   -6.9990  -22.0990 H        28 ILE    0.0900
    434 HD1       -56.4190   -8.2240  -23.6710 H        28 ILE    0.0900
    435 HD2       -57.8240   -9.3560  -23.6480 H        28 ILE    0.5100
    436 HD3       -56.2020   -9.9230  -24.2400 H        28 ILE   -0.5100
    437 N         -58.5180   -8.6090  -18.1840 N.am     29 GLY   -0.4700
    438 CA        -59.0180   -7.8000  -17.0920 C.3      29 GLY    0.3100
    439 C         -58.4570   -8.2270  -15.7450 C.2      29 GLY   -0.0200
    440 O         -58.3490   -7.4220  -14.8200 O.2      29 GLY    0.0900
    441 HN        -59.1810   -9.1930  -18.6450 H        29 GLY    0.0900
    442 HA1       -60.0940   -7.8950  -17.0720 H        29 GLY    0.5100
    443 HA2       -58.7380   -6.7740  -17.2820 H        29 GLY   -0.5100
    444 N         -58.0970   -9.5050  -15.6370 N.am     30 SER   -0.4700
    445 CA        -57.5900  -10.0680  -14.3910 C.3      30 SER    0.3100
    446 C         -56.1370   -9.6830  -14.1580 C.2      30 SER    0.0700
    447 O         -55.8370   -8.8410  -13.3120 O.2      30 SER    0.0900
    448 CB        -57.7410  -11.5970  -14.3810 C.3      30 SER    0.0500
    449 OG        -59.1090  -11.9700  -14.4090 O.3      30 SER    0.0900
    450 HN        -58.1590  -10.1360  -16.4070 H        30 SER    0.0900
    451 HA        -58.1470   -9.6320  -13.5770 H        30 SER   -0.6600
    452 HB1       -57.2780  -12.0100  -13.4590 H        30 SER    0.4300
    453 HB2       -57.2370  -12.0270  -15.2720 H        30 SER    0.5100
    454 HG1       -59.4670  -11.6020  -15.2200 H        30 SER   -0.5100
    455 N         -55.2290  -10.3040  -14.9080 N.am     31 THR   -0.4700
    456 CA        -53.8100   -9.9890  -14.8260 C.3      31 THR    0.3100
    457 C         -53.5170   -8.6220  -15.4570 C.2      31 THR    0.0700
    458 O         -53.9940   -8.3230  -16.5540 O.2      31 THR    0.0900
    459 CB        -52.9580  -11.0580  -15.5510 C.3      31 THR    0.1400
    460 CG2       -51.6250  -11.2690  -14.8270 C.3      31 THR    0.0900
    461 OG1       -53.6780  -12.2980  -15.6260 O.3      31 THR   -0.6600
    462 HN        -55.4820  -11.0140  -15.5610 H        31 THR    0.4300
    463 HA        -53.5410   -9.9430  -13.7810 H        31 THR   -0.2700
    464 HB        -52.7230  -10.7160  -16.5810 H        31 THR    0.0900
    465 HG1       -54.2910  -12.2030  -16.3590 H        31 THR    0.0900
    466 HG21      -51.7950  -11.7760  -13.8540 H        31 THR    0.0900
    467 HG22      -51.1390  -10.2880  -14.6360 H        31 THR    0.5100
    468 HG23      -50.9550  -11.9040  -15.4460 H        31 THR   -0.5100
    469 N         -52.7360   -7.7860  -14.7720 N.am     32 GLN   -0.4700
    470 CA        -52.2330   -6.5630  -15.3950 C.3      32 GLN    0.3100
    471 C         -50.9450   -6.9080  -16.1300 C.2      32 GLN    0.0700
    472 O         -50.5050   -6.1790  -17.0190 O.2      32 GLN    0.0900
    473 CB        -51.9490   -5.4740  -14.3620 C.3      32 GLN   -0.1800
    474 CG        -52.8650   -5.5010  -13.1620 C.3      32 GLN    0.0900
    475 CD        -52.1170   -5.1430  -11.8990 C.2      32 GLN    0.0900
    476 NE2       -52.7790   -5.2880  -10.7530 N.am     32 GLN   -0.1800
    477 OE1       -50.9490   -4.7540  -11.9480 O.2      32 GLN    0.0900
    478 HN        -52.4640   -7.9530  -13.8270 H        32 GLN    0.0900
    479 HA        -52.9770   -6.2220  -16.0980 H        32 GLN    0.5500
    480 HB1       -52.0500   -4.4870  -14.8580 H        32 GLN   -0.5500
    481 HB2       -50.9040   -5.5930  -14.0060 H        32 GLN   -0.6200
    482 HG1       -53.2970   -6.5180  -13.0500 H        32 GLN    0.3200
    483 HG2       -53.6890   -4.7690  -13.3120 H        32 GLN    0.3000
    484 HE21      -52.3330   -5.0660   -9.8860 H        32 GLN    0.5100
    485 HE22      -53.7230   -5.6180  -10.7600 H        32 GLN   -0.5100
    486 N         -50.3400   -8.0310  -15.7440 N.am     33 ARG   -0.4700
    487 CA        -49.2330   -8.5900  -16.4960 C.3      33 ARG    0.3100
    488 C         -49.6880   -8.8150  -17.9390 C.2      33 ARG    0.0700
    489 O         -48.9580   -8.5310  -18.8880 O.2      33 ARG    0.0900
    490 CB        -48.7760   -9.9080  -15.8790 C.3      33 ARG   -0.1800
    491 CG        -47.5810  -10.5020  -16.5830 C.3      33 ARG    0.0900
    492 CD        -47.4560  -11.9820  -16.3180 C.3      33 ARG    0.0900
    493 NE        -46.3960  -12.5620  -17.1400 N.pl3    33 ARG   -0.1800
    494 CZ        -46.0890  -13.8550  -17.1600 C.cat    33 ARG    0.0900
    495 NH1       -46.7600  -14.7130  -16.4010 N.pl3    33 ARG    0.0900
    496 NH2       -45.1110  -14.2930  -17.9420 N.pl3    33 ARG    0.2000
    497 HN        -50.6180   -8.5330  -14.9290 H        33 ARG    0.0900
    498 HA        -48.4260   -7.8720  -16.4870 H        33 ARG    0.0900
    499 HB1       -49.6160  -10.6340  -15.9260 H        33 ARG   -0.7000
    500 HB2       -48.5130   -9.7320  -14.8140 H        33 ARG    0.4400
    501 HG1       -46.6600   -9.9910  -16.2280 H        33 ARG    0.6400
    502 HG2       -47.6850  -10.3360  -17.6760 H        33 ARG   -0.8000
    503 HD1       -48.4080  -12.4950  -16.5710 H        33 ARG    0.4600
    504 HD2       -47.1990  -12.1570  -15.2520 H        33 ARG    0.4600
    505 HE        -45.8680  -11.9470  -17.7250 H        33 ARG   -0.8000
    506 HH11      -47.4990  -14.3860  -15.8120 H        33 ARG    0.4600
    507 HH12      -46.5270  -15.6850  -16.4190 H        33 ARG    0.4600
    508 HH21      -44.6040  -13.6490  -18.5170 H        33 ARG    0.5100
    509 HH22      -44.8800  -15.2650  -17.9570 H        33 ARG   -0.5100
    510 N         -50.9110   -9.3230  -18.0870 N.am     34 LEU   -0.4700
    511 CA        -51.5500   -9.4320  -19.3920 C.3      34 LEU    0.3100
    512 C         -52.0600   -8.0760  -19.9080 C.2      34 LEU    0.0700
    513 O         -52.3760   -7.9350  -21.0820 O.2      34 LEU    0.0900
    514 CB        -52.6980  -10.4520  -19.3550 C.3      34 LEU   -0.1800
    515 CG        -52.4260  -11.9100  -19.7560 C.3      34 LEU    0.0900
    516 CD1       -53.7270  -12.7070  -19.8820 C.3      34 LEU    0.0900
    517 CD2       -51.6450  -11.9850  -21.0570 C.3      34 LEU   -0.0900
    518 HN        -51.4430   -9.6510  -17.3110 H        34 LEU    0.0900
    519 HA        -50.8000   -9.7390  -20.1050 H        34 LEU   -0.2700
    520 HB1       -53.4920  -10.0720  -20.0310 H        34 LEU    0.0900
    521 HB2       -53.0860  -10.4680  -18.3150 H        34 LEU    0.0900
    522 HG        -51.7800  -12.3840  -18.9860 H        34 LEU    0.0900
    523 HD11      -54.4520  -12.1560  -20.5170 H        34 LEU   -0.2700
    524 HD12      -54.1780  -12.8550  -18.8760 H        34 LEU    0.0900
    525 HD13      -53.5230  -13.6930  -20.3490 H        34 LEU    0.0900
    526 HD21      -50.6050  -11.6290  -20.9000 H        34 LEU    0.0900
    527 HD22      -52.1280  -11.3440  -21.8250 H        34 LEU    0.5100
    528 HD23      -51.6090  -13.0360  -21.4160 H        34 LEU   -0.5100
    529 N         -52.1510   -7.0690  -19.0440 N.am     35 GLN   -0.4700
    530 CA        -52.5970   -5.7560  -19.5040 C.3      35 GLN    0.3100
    531 C         -51.4760   -4.9250  -20.1210 C.2      35 GLN    0.0700
    532 O         -50.7410   -4.2170  -19.4300 O.2      35 GLN    0.0900
    533 CB        -53.3210   -4.9760  -18.4050 C.3      35 GLN   -0.1800
    534 CG        -54.8250   -4.9220  -18.6020 C.3      35 GLN    0.0900
    535 CD        -55.5250   -4.1630  -17.4950 C.2      35 GLN    0.0900
    536 NE2       -56.8430   -4.0130  -17.6220 N.am     35 GLN   -0.1800
    537 OE1       -54.8930   -3.7190  -16.5360 O.2      35 GLN    0.0900
    538 HN        -51.9270   -7.1600  -18.0770 H        35 GLN    0.0900
    539 HA        -53.2580   -5.9100  -20.3440 H        35 GLN    0.5500
    540 HB1       -52.9280   -3.9370  -18.3890 H        35 GLN   -0.5500
    541 HB2       -53.1070   -5.4580  -17.4280 H        35 GLN   -0.6200
    542 HG1       -55.2240   -5.9580  -18.6270 H        35 GLN    0.3200
    543 HG2       -55.0460   -4.4210  -19.5680 H        35 GLN    0.3000
    544 HE21      -57.3590   -3.5210  -16.9210 H        35 GLN    0.5100
    545 HE22      -57.3150   -4.3930  -18.4160 H        35 GLN   -0.5100
    546 N         -51.3550   -5.0410  -21.4380 N.am     36 THR   -0.4700
    547 CA        -50.4270   -4.2620  -22.2350 C.3      36 THR    0.3100
    548 C         -51.2890   -3.4130  -23.1480 C.2      36 THR    0.0700
    549 O         -52.5130   -3.4300  -23.0330 O.2      36 THR    0.0900
    550 CB        -49.5850   -5.1730  -23.1040 C.3      36 THR    0.1400
    551 CG2       -48.8390   -6.1790  -22.2470 C.3      36 THR    0.0900
    552 OG1       -50.4420   -5.8800  -24.0040 O.3      36 THR   -0.6600
    553 HN        -51.9140   -5.6870  -21.9520 H        36 THR    0.4300
    554 HA        -49.8000   -3.6970  -21.5620 H        36 THR   -0.2700
    555 HB        -48.8560   -4.5730  -23.6900 H        36 THR    0.0900
    556 HG1       -50.0120   -6.7220  -24.1720 H        36 THR    0.0900
    557 HG21      -49.5510   -6.9140  -21.8140 H        36 THR    0.0900
    558 HG22      -48.3200   -5.6570  -21.4150 H        36 THR    0.5100
    559 HG23      -48.0960   -6.7260  -22.8660 H        36 THR   -0.5100
    560 N         -50.6760   -2.6650  -24.0570 N.am     37 LEU   -0.4700
    561 CA        -51.4500   -1.8780  -25.0070 C.3      37 LEU    0.3100
    562 C         -52.0170   -2.7970  -26.0640 C.2      37 LEU    0.0700
    563 O         -53.1910   -2.7170  -26.4130 O.2      37 LEU    0.0900
    564 CB        -50.5720   -0.8340  -25.6870 C.3      37 LEU   -0.1800
    565 CG        -50.2310    0.3750  -24.8330 C.3      37 LEU    0.0900
    566 CD1       -49.3280    1.2990  -25.6230 C.3      37 LEU    0.0900
    567 CD2       -51.5030    1.0740  -24.4130 C.3      37 LEU   -0.0900
    568 HN        -49.6830   -2.6080  -24.1280 H        37 LEU    0.0900
    569 HA        -52.2520   -1.3970  -24.4670 H        37 LEU   -0.2700
    570 HB1       -51.0980   -0.4770  -26.5980 H        37 LEU    0.0900
    571 HB2       -49.6210   -1.3240  -25.9890 H        37 LEU    0.0900
    572 HG        -49.7130    0.0450  -23.9060 H        37 LEU    0.0900
    573 HD11      -49.7640    1.4910  -26.6270 H        37 LEU   -0.2700
    574 HD12      -48.3290    0.8320  -25.7530 H        37 LEU    0.0900
    575 HD13      -49.2220    2.2690  -25.0920 H        37 LEU    0.0900
    576 HD21      -52.1430    0.3820  -23.8240 H        37 LEU    0.0900
    577 HD22      -52.0690    1.4020  -25.3100 H        37 LEU    0.5100
    578 HD23      -51.2600    1.9550  -23.7820 H        37 LEU   -0.5100
    579 N         -51.1560   -3.6750  -26.5730 N.am     38 THR   -0.4700
    580 CA        -51.5300   -4.6490  -27.5870 C.3      38 THR    0.3100
    581 C         -52.7760   -5.3980  -27.1850 C.2      38 THR    0.0700
    582 O         -53.6500   -5.6580  -28.0070 O.2      38 THR    0.0900
    583 CB        -50.4030   -5.6680  -27.8330 C.3      38 THR    0.1400
    584 CG2       -50.8990   -6.8260  -28.6860 C.3      38 THR    0.0900
    585 OG1       -49.3060   -5.0330  -28.4970 O.3      38 THR   -0.6600
    586 HN        -50.2030   -3.7060  -26.2770 H        38 THR    0.4300
    587 HA        -51.7470   -4.1100  -28.4970 H        38 THR   -0.2700
    588 HB        -50.0490   -6.0790  -26.8630 H        38 THR    0.0900
    589 HG1       -49.6850   -4.5660  -29.2450 H        38 THR    0.0900
    590 HG21      -51.4170   -6.4390  -29.5900 H        38 THR    0.0900
    591 HG22      -51.6150   -7.4450  -28.1040 H        38 THR    0.5100
    592 HG23      -50.0400   -7.4510  -29.0100 H        38 THR   -0.5100
    593 N         -52.8560   -5.7410  -25.9060 N.am     39 ASN   -0.4700
    594 CA        -53.9750   -6.5170  -25.4020 C.3      39 ASN    0.3100
    595 C         -55.2320   -5.6790  -25.2450 C.2      39 ASN    0.0700
    596 O         -56.3420   -6.2120  -25.2120 O.2      39 ASN    0.0900
    597 CB        -53.6020   -7.2190  -24.0920 C.3      39 ASN   -0.1800
    598 CG        -52.6490   -8.3730  -24.3150 C.2      39 ASN    0.0900
    599 ND2       -52.0440   -8.8490  -23.2490 N.am     39 ASN    0.0900
    600 OD1       -52.4570   -8.8280  -25.4390 O.2      39 ASN    0.5500
    601 HN        -52.1580   -5.4860  -25.2410 H        39 ASN   -0.5500
    602 HA        -54.2430   -7.2450  -26.1540 H        39 ASN   -0.6200
    603 HB1       -54.5250   -7.6080  -23.6130 H        39 ASN    0.3200
    604 HB2       -53.1190   -6.4870  -23.4110 H        39 ASN    0.3000
    605 HD21      -52.2230   -8.4490  -22.3500 H        39 ASN    0.5100
    606 HD22      -51.4030   -9.6120  -23.3370 H        39 ASN   -0.5100
    607 N         -55.0530   -4.3670  -25.1550 N.am     40 LEU   -0.4700
    608 CA        -56.1780   -3.4470  -25.2230 C.3      40 LEU    0.3100
    609 C         -56.8860   -3.5170  -26.5770 C.2      40 LEU    0.0700
    610 O         -58.1270   -3.5390  -26.6470 O.2      40 LEU    0.0900
    611 CB        -55.7090   -2.0180  -24.9550 C.3      40 LEU   -0.1800
    612 CG        -55.5430   -1.7700  -23.4690 C.3      40 LEU    0.0900
    613 CD1       -55.2650   -0.3020  -23.2050 C.3      40 LEU    0.0900
    614 CD2       -56.8060   -2.2300  -22.7840 C.3      40 LEU   -0.0900
    615 HN        -54.1520   -3.9580  -25.0360 H        40 LEU    0.0900
    616 HA        -56.9060   -3.7490  -24.4850 H        40 LEU   -0.2700
    617 HB1       -56.4560   -1.3050  -25.3640 H        40 LEU    0.0900
    618 HB2       -54.7360   -1.8500  -25.4650 H        40 LEU    0.0900
    619 HG        -54.6990   -2.3800  -23.0850 H        40 LEU    0.0900
    620 HD11      -56.1060    0.3200  -23.5770 H        40 LEU   -0.2700
    621 HD12      -54.3360    0.0070  -23.7300 H        40 LEU    0.0900
    622 HD13      -55.1510   -0.1290  -22.1130 H        40 LEU    0.0900
    623 HD21      -56.7920   -3.3340  -22.6580 H        40 LEU    0.0900
    624 HD22      -57.6910   -1.9540  -23.3970 H        40 LEU    0.5100
    625 HD23      -56.8850   -1.7610  -21.7800 H        40 LEU   -0.5100
    626 N         -56.0950   -3.5480  -27.6490 N.am     41 PHE   -0.4700
    627 CA        -56.6420   -3.6920  -28.9970 C.3      41 PHE    0.3100
    628 C         -57.2530   -5.0780  -29.2350 C.2      41 PHE    0.0700
    629 O         -58.2620   -5.2180  -29.9420 O.2      41 PHE    0.0900
    630 CB        -55.5940   -3.3500  -30.0670 C.3      41 PHE   -0.1800
    631 CG        -55.0810   -1.9430  -29.9760 C.ar     41 PHE    0.0900
    632 CD1       -55.9550   -0.8800  -29.8000 C.ar     41 PHE    0.0900
    633 CD2       -53.7240   -1.6790  -30.0680 C.ar     41 PHE    0.0000
    634 CE1       -55.4780    0.4250  -29.6970 C.ar     41 PHE   -0.1150
    635 CE2       -53.2430   -0.3800  -29.9750 C.ar     41 PHE    0.1150
    636 CZ        -54.1180    0.6740  -29.7870 C.ar     41 PHE   -0.1150
    637 HN        -55.1030   -3.4770  -27.5810 H        41 PHE    0.1150
    638 HA        -57.4910   -3.0300  -29.0820 H        41 PHE   -0.1150
    639 HB1       -56.0460   -3.4730  -31.0740 H        41 PHE    0.1150
    640 HB2       -54.7210   -4.0280  -29.9540 H        41 PHE   -0.1150
    641 HD1       -57.0170   -1.0670  -29.7420 H        41 PHE    0.1150
    642 HD2       -53.0320   -2.4940  -30.2140 H        41 PHE   -0.1150
    643 HE1       -56.1680    1.2420  -29.5440 H        41 PHE    0.1150
    644 HE2       -52.1810   -0.1920  -30.0500 H        41 PHE    0.5100
    645 HZ        -53.7440    1.6840  -29.7120 H        41 PHE   -0.5100
    646 N         -56.6530   -6.0920  -28.6140 N.am     42 ILE   -0.4700
    647 CA        -57.1820   -7.4560  -28.6160 C.3      42 ILE    0.3100
    648 C         -58.5460   -7.5530  -27.9350 C.2      42 ILE    0.0700
    649 O         -59.4060   -8.3090  -28.3480 O.2      42 ILE    0.0900
    650 CB        -56.2130   -8.4020  -27.9000 C.3      42 ILE   -0.0900
    651 CG1       -54.9490   -8.5760  -28.7330 C.3      42 ILE    0.0900
    652 CG2       -56.8550   -9.7480  -27.6410 C.3      42 ILE   -0.2700
    653 CD        -55.1350   -9.4600  -29.8960 C.3      42 ILE    0.0900
    654 HN        -55.8010   -5.9640  -28.1120 H        42 ILE    0.0900
    655 HA        -57.3170   -7.7620  -29.6420 H        42 ILE    0.0900
    656 HB        -55.9080   -7.9490  -26.9330 H        42 ILE   -0.1800
    657 HG11      -54.1540   -9.0040  -28.0860 H        42 ILE    0.0900
    658 HG12      -54.6210   -7.5790  -29.0940 H        42 ILE    0.0900
    659 HG21      -57.4680  -10.0530  -28.5160 H        42 ILE   -0.2700
    660 HG22      -57.5150   -9.6860  -26.7490 H        42 ILE    0.0900
    661 HG23      -56.0700  -10.5150  -27.4710 H        42 ILE    0.0900
    662 HD1       -56.1230   -9.2660  -30.3680 H        42 ILE    0.0900
    663 HD2       -55.0980  -10.5230  -29.5750 H        42 ILE    0.5100
    664 HD3       -54.3400   -9.2680  -30.6480 H        42 ILE   -0.5100
    665 N         -58.7410   -6.7920  -26.8720 N.am     43 THR   -0.4700
    666 CA        -60.0290   -6.7720  -26.2160 C.3      43 THR    0.3100
    667 C         -61.0770   -6.1910  -27.1450 C.2      43 THR    0.0700
    668 O         -62.2350   -6.6090  -27.1480 O.2      43 THR    0.0900
    669 CB        -60.0010   -5.9600  -24.9140 C.3      43 THR    0.1400
    670 CG2       -61.3860   -5.9420  -24.2770 C.3      43 THR    0.0900
    671 OG1       -59.0750   -6.5560  -24.0000 O.3      43 THR   -0.6600
    672 HN        -58.0290   -6.2140  -26.4830 H        43 THR    0.4300
    673 HA        -60.3070   -7.7940  -26.0070 H        43 THR   -0.2700
    674 HB        -59.6810   -4.9170  -25.1240 H        43 THR    0.0900
    675 HG1       -58.2220   -6.5380  -24.4380 H        43 THR    0.0900
    676 HG21      -61.9980   -6.7820  -24.6710 H        43 THR    0.0900
    677 HG22      -61.9000   -4.9860  -24.5160 H        43 THR    0.5100
    678 HG23      -61.2980   -6.0550  -23.1760 H        43 THR   -0.5100
    679 N         -60.6630   -5.2160  -27.9420 N.am     44 SER   -0.4700
    680 CA        -61.5750   -4.5530  -28.8570 C.3      44 SER    0.3100
    681 C         -62.0420   -5.5830  -29.8660 C.2      44 SER    0.0700
    682 O         -63.2280   -5.7300  -30.1530 O.2      44 SER    0.0900
    683 CB        -60.8720   -3.3790  -29.5420 C.3      44 SER    0.0500
    684 OG        -61.7230   -2.7590  -30.4880 O.3      44 SER    0.0900
    685 HN        -59.7190   -4.8980  -27.9510 H        44 SER    0.0900
    686 HA        -62.4260   -4.2040  -28.2910 H        44 SER   -0.6600
    687 HB1       -59.9640   -3.7450  -30.0690 H        44 SER    0.4300
    688 HB2       -60.5790   -2.6240  -28.7810 H        44 SER    0.5100
    689 HG1       -61.4580   -3.1000  -31.3450 H        44 SER   -0.5100
    690 N         -61.0670   -6.3250  -30.3730 N.am     45 LEU   -0.4700
    691 CA        -61.2980   -7.4620  -31.2360 C.3      45 LEU    0.3100
    692 C         -62.2380   -8.4950  -30.5910 C.2      45 LEU    0.0700
    693 O         -63.1540   -8.9920  -31.2490 O.2      45 LEU    0.0900
    694 CB        -59.9440   -8.0860  -31.5580 C.3      45 LEU   -0.1800
    695 CG        -59.7500   -8.6670  -32.9420 C.3      45 LEU    0.0900
    696 CD1       -60.2460   -7.6880  -33.9840 C.3      45 LEU    0.0900
    697 CD2       -58.2800   -9.0110  -33.1340 C.3      45 LEU   -0.0900
    698 HN        -60.1100   -6.1260  -30.1770 H        45 LEU    0.0900
    699 HA        -61.7920   -7.1210  -32.1330 H        45 LEU   -0.2700
    700 HB1       -59.7710   -8.9010  -30.8260 H        45 LEU    0.0900
    701 HB2       -59.1730   -7.3020  -31.4150 H        45 LEU    0.0900
    702 HG        -60.3150   -9.6200  -33.0280 H        45 LEU    0.0900
    703 HD11      -59.9650   -6.6520  -33.6980 H        45 LEU   -0.2700
    704 HD12      -61.3530   -7.7460  -34.0610 H        45 LEU    0.0900
    705 HD13      -59.7900   -7.9200  -34.9700 H        45 LEU    0.0900
    706 HD21      -57.9580   -9.7540  -32.3730 H        45 LEU    0.0900
    707 HD22      -57.6600   -8.0970  -33.0200 H        45 LEU    0.5100
    708 HD23      -58.1210   -9.4460  -34.1430 H        45 LEU   -0.5100
    709 N         -62.0210   -8.8140  -29.3100 N.am     46 ALA   -0.4700
    710 CA        -62.8760   -9.7650  -28.5860 C.3      46 ALA    0.3100
    711 C         -64.3220   -9.2960  -28.5250 C.2      46 ALA    0.0700
    712 O         -65.2410  -10.0630  -28.8120 O.2      46 ALA    0.0900
    713 CB        -62.3490  -10.0230  -27.1740 C.3      46 ALA   -0.2700
    714 HN        -61.2670   -8.4210  -28.7890 H        46 ALA    0.0900
    715 HA        -62.8980  -10.6850  -29.1490 H        46 ALA    0.0900
    716 HB1       -62.3200   -9.0740  -26.5980 H        46 ALA    0.0900
    717 HB2       -61.3210  -10.4390  -27.2260 H        46 ALA    0.5100
    718 HB3       -63.0160  -10.7380  -26.6470 H        46 ALA   -0.5100
    719 N         -64.5200   -8.0310  -28.1570 N.am     47 CYS   -0.4700
    720 CA        -65.8470   -7.4460  -28.0910 C.3      47 CYS    0.3100
    721 C         -66.5980   -7.5450  -29.4090 C.2      47 CYS    0.0700
    722 O         -67.7920   -7.8540  -29.4210 O.2      47 CYS    0.0900
    723 CB        -65.7710   -5.9860  -27.6510 C.3      47 CYS   -0.1100
    724 SG        -65.4410   -5.7490  -25.8910 S.3      47 CYS    0.0900
    725 HN        -63.7650   -7.4290  -27.9100 H        47 CYS    0.0900
    726 HA        -66.4310   -8.0190  -27.3860 H        47 CYS   -0.2300
    727 HB1       -66.7360   -5.5000  -27.9050 H        47 CYS    0.1600
    728 HB2       -64.9670   -5.4930  -28.2370 H        47 CYS    0.5100
    729 HG1       -64.1890   -6.1770  -25.9490 H        47 CYS   -0.5100
    730 N         -65.9190   -7.2790  -30.5260 N.am     48 ALA   -0.4700
    731 CA        -66.5930   -7.4180  -31.8130 C.3      48 ALA    0.3100
    732 C         -66.9560   -8.8760  -32.1150 C.2      48 ALA    0.0700
    733 O         -67.9390   -9.1330  -32.7970 O.2      48 ALA    0.0900
    734 CB        -65.7830   -6.8140  -32.9500 C.3      48 ALA   -0.2700
    735 HN        -64.9660   -6.9890  -30.5340 H        48 ALA    0.0900
    736 HA        -67.5490   -6.9200  -31.7390 H        48 ALA    0.0900
    737 HB1       -64.9840   -7.5190  -33.2660 H        48 ALA    0.0900
    738 HB2       -65.3080   -5.8670  -32.6160 H        48 ALA    0.5100
    739 HB3       -66.4430   -6.6140  -33.8210 H        48 ALA   -0.5100
    740 N         -66.1760   -9.8260  -31.5980 N.am     49 ASP   -0.4700
    741 CA        -66.5300  -11.2390  -31.7250 C.3      49 ASP    0.3100
    742 C         -67.7160  -11.6150  -30.8090 C.2      49 ASP    0.0700
    743 O         -68.5560  -12.4510  -31.1640 O.2      49 ASP    0.0900
    744 CB        -65.3060  -12.1360  -31.5060 C.3      49 ASP   -0.2800
    745 CG        -64.2300  -11.9350  -32.5920 C.2      49 ASP    0.0900
    746 OD1       -64.5950  -11.8610  -33.8000 O.co2    49 ASP    0.0900
    747 OD2       -63.0210  -11.8590  -32.2390 O.co2    49 ASP    0.6200
    748 HN        -65.3320   -9.6210  -31.1080 H        49 ASP   -0.7600
    749 HA        -66.9330  -11.3920  -32.7150 H        49 ASP   -0.7600
    750 HB1       -65.6290  -13.1980  -31.5190 H        49 ASP    0.5100
    751 HB2       -64.8580  -11.9030  -30.5160 H        49 ASP   -0.5100
    752 N         -67.8020  -10.9600  -29.6530 N.am     50 LEU   -0.4700
    753 CA        -68.8960  -11.1730  -28.7190 C.3      50 LEU    0.3100
    754 C         -70.2390  -10.7550  -29.2980 C.2      50 LEU    0.0700
    755 O         -71.1840  -11.5400  -29.3440 O.2      50 LEU    0.0900
    756 CB        -68.6310  -10.4350  -27.4070 C.3      50 LEU   -0.1800
    757 CG        -69.0990  -11.1590  -26.1400 C.3      50 LEU    0.0900
    758 CD1       -68.5230  -12.5670  -26.0900 C.3      50 LEU    0.0900
    759 CD2       -68.7160  -10.3750  -24.8920 C.3      50 LEU   -0.0900
    760 HN        -67.1170  -10.2920  -29.3750 H        50 LEU    0.0900
    761 HA        -68.9830  -12.2340  -28.5420 H        50 LEU   -0.2700
    762 HB1       -69.1480   -9.4530  -27.4530 H        50 LEU    0.0900
    763 HB2       -67.5380  -10.2630  -27.3220 H        50 LEU    0.0900
    764 HG        -70.2090  -11.2140  -26.1360 H        50 LEU    0.0900
    765 HD11      -67.4130  -12.5260  -26.0860 H        50 LEU   -0.2700
    766 HD12      -68.8530  -13.1440  -26.9800 H        50 LEU    0.0900
    767 HD13      -68.8620  -13.0810  -25.1650 H        50 LEU    0.0900
    768 HD21      -69.1860   -9.3680  -24.9140 H        50 LEU    0.0900
    769 HD22      -67.6130  -10.2510  -24.8480 H        50 LEU    0.5100
    770 HD23      -69.0700  -10.9110  -23.9860 H        50 LEU   -0.5100
    771 N         -70.3350   -9.5090  -29.7400 N.am     51 VAL   -0.4700
    772 CA        -71.5270   -9.0590  -30.4510 C.3      51 VAL    0.3100
    773 C         -71.9810  -10.1120  -31.4780 C.2      51 VAL    0.0700
    774 O         -73.1530  -10.4660  -31.5230 O.2      51 VAL    0.0900
    775 CB        -71.3050   -7.6750  -31.1310 C.3      51 VAL   -0.0900
    776 CG1       -72.5610   -7.2280  -31.8480 C.3      51 VAL    0.0900
    777 CG2       -70.8840   -6.6170  -30.0930 C.3      51 VAL   -0.2700
    778 HN        -69.6120   -8.8360  -29.6090 H        51 VAL    0.0900
    779 HA        -72.3320   -8.9950  -29.7350 H        51 VAL    0.0900
    780 HB        -70.4720   -7.7530  -31.8620 H        51 VAL    0.0900
    781 HG11      -73.4380   -7.3110  -31.1700 H        51 VAL   -0.2700
    782 HG12      -72.7390   -7.8710  -32.7370 H        51 VAL    0.0900
    783 HG13      -72.4580   -6.1690  -32.1670 H        51 VAL    0.0900
    784 HG21      -69.9370   -6.9230  -29.5990 H        51 VAL    0.0900
    785 HG22      -71.6730   -6.5160  -29.3160 H        51 VAL    0.5100
    786 HG23      -70.7240   -5.6390  -30.5940 H        51 VAL   -0.5100
    787 N         -71.0590  -10.6370  -32.2810 N.am     52 VAL   -0.4700
    788 CA        -71.4000  -11.6750  -33.2570 C.3      52 VAL    0.3100
    789 C         -71.9780  -12.9740  -32.6420 C.2      52 VAL    0.0700
    790 O         -73.0370  -13.4700  -33.0810 O.2      52 VAL    0.0900
    791 CB        -70.1990  -12.0110  -34.1650 C.3      52 VAL   -0.0900
    792 CG1       -70.5020  -13.2250  -35.0680 C.3      52 VAL    0.0900
    793 CG2       -69.8350  -10.8060  -34.9910 C.3      52 VAL   -0.2700
    794 HN        -70.1040  -10.3490  -32.2560 H        52 VAL    0.0900
    795 HA        -72.2250  -11.3120  -33.8510 H        52 VAL    0.0900
    796 HB        -69.3140  -12.2400  -33.5330 H        52 VAL    0.0900
    797 HG11      -71.3780  -13.0090  -35.7160 H        52 VAL   -0.2700
    798 HG12      -70.7340  -14.1130  -34.4420 H        52 VAL    0.0900
    799 HG13      -69.6270  -13.4430  -35.7170 H        52 VAL    0.0900
    800 HG21      -69.7380   -9.9120  -34.3380 H        52 VAL    0.0900
    801 HG22      -70.6280  -10.6110  -35.7440 H        52 VAL    0.5100
    802 HG23      -68.8640  -10.9770  -35.5040 H        52 VAL   -0.5100
    803 N         -71.2890  -13.5280  -31.6340 N.am     53 GLY   -0.4700
    804 CA        -71.7620  -14.7240  -30.9630 C.3      53 GLY    0.3100
    805 C         -73.0750  -14.5050  -30.2230 C.2      53 GLY   -0.0200
    806 O         -73.8380  -15.4390  -29.9930 O.2      53 GLY    0.0900
    807 HN        -70.4300  -13.1450  -31.3030 H        53 GLY    0.0900
    808 HA1       -71.0050  -15.0280  -30.2550 H        53 GLY    0.5100
    809 HA2       -71.9020  -15.4910  -31.7110 H        53 GLY   -0.5100
    810 N         -73.3430  -13.2560  -29.8560 N.am     54 LEU   -0.4700
    811 CA        -74.5260  -12.9170  -29.0850 C.3      54 LEU    0.3100
    812 C         -75.6910  -12.3810  -29.9160 C.2      54 LEU    0.0700
    813 O         -76.8430  -12.6190  -29.5720 O.2      54 LEU    0.0900
    814 CB        -74.1820  -11.8910  -27.9980 C.3      54 LEU   -0.1800
    815 CG        -73.3430  -12.3070  -26.7930 C.3      54 LEU    0.0900
    816 CD1       -73.1850  -11.1140  -25.8720 C.3      54 LEU    0.0900
    817 CD2       -73.9760  -13.4790  -26.0590 C.3      54 LEU   -0.0900
    818 HN        -72.7420  -12.4960  -30.0940 H        54 LEU    0.0900
    819 HA        -74.9060  -13.8240  -28.6380 H        54 LEU   -0.2700
    820 HB1       -75.1440  -11.5070  -27.6020 H        54 LEU    0.0900
    821 HB2       -73.6380  -11.0640  -28.4970 H        54 LEU    0.0900
    822 HG        -72.3430  -12.6550  -27.1320 H        54 LEU    0.0900
    823 HD11      -74.1810  -10.7640  -25.5270 H        54 LEU   -0.2700
    824 HD12      -72.6850  -10.2820  -26.4130 H        54 LEU    0.0900
    825 HD13      -72.5820  -11.3980  -24.9830 H        54 LEU    0.0900
    826 HD21      -74.0640  -14.3540  -26.7400 H        54 LEU    0.0900
    827 HD22      -74.9910  -13.2000  -25.7060 H        54 LEU    0.5100
    828 HD23      -73.3450  -13.7680  -25.1920 H        54 LEU   -0.5100
    829 N         -75.4070  -11.6400  -30.9870 N.am     55 LEU   -0.4700
    830 CA        -76.4670  -11.0720  -31.8240 C.3      55 LEU    0.3100
    831 C         -76.4450  -11.5500  -33.2700 C.2      55 LEU    0.0700
    832 O         -77.4220  -12.1050  -33.7580 O.2      55 LEU    0.0900
    833 CB        -76.4270   -9.5420  -31.7900 C.3      55 LEU   -0.1800
    834 CG        -76.7820   -8.9710  -30.4200 C.3      55 LEU    0.0900
    835 CD1       -76.8370   -7.4640  -30.4510 C.3      55 LEU    0.0900
    836 CD2       -78.1180   -9.5300  -29.9930 C.3      55 LEU   -0.0900
    837 HN        -74.4700  -11.4400  -31.2630 H        55 LEU    0.0900
    838 HA        -77.4150  -11.4300  -31.4510 H        55 LEU   -0.2700
    839 HB1       -77.1460   -9.1490  -32.5390 H        55 LEU    0.0900
    840 HB2       -75.4030   -9.2040  -32.0630 H        55 LEU    0.0900
    841 HG        -76.0170   -9.2920  -29.6820 H        55 LEU    0.0900
    842 HD11      -77.6060   -7.1250  -31.1780 H        55 LEU   -0.2700
    843 HD12      -75.8520   -7.0550  -30.7600 H        55 LEU    0.0900
    844 HD13      -77.1050   -7.0750  -29.4450 H        55 LEU    0.0900
    845 HD21      -78.0220  -10.6120  -29.7570 H        55 LEU    0.0900
    846 HD22      -78.8580   -9.4110  -30.8140 H        55 LEU    0.5100
    847 HD23      -78.4770   -9.0000  -29.0860 H        55 LEU   -0.5100
    848 N         -75.3300  -11.3480  -33.9600 N.am     56 VAL   -0.4700
    849 CA        -75.2640  -11.7110  -35.3650 C.3      56 VAL    0.3100
    850 C         -75.6290  -13.1770  -35.6420 C.2      56 VAL    0.0700
    851 O         -76.5620  -13.4330  -36.3850 O.2      56 VAL    0.0900
    852 CB        -73.9010  -11.3570  -35.9900 C.3      56 VAL   -0.0900
    853 CG1       -73.9430  -11.5540  -37.5050 C.3      56 VAL    0.0900
    854 CG2       -73.5550   -9.9400  -35.6620 C.3      56 VAL   -0.2700
    855 HN        -74.5090  -10.9500  -33.5580 H        56 VAL    0.0900
    856 HA        -76.0530  -11.1800  -35.8770 H        56 VAL    0.0900
    857 HB        -73.1160  -12.0100  -35.5540 H        56 VAL    0.0900
    858 HG11      -74.8320  -11.0410  -37.9330 H        56 VAL   -0.2700
    859 HG12      -74.0090  -12.6370  -37.7440 H        56 VAL    0.0900
    860 HG13      -73.0300  -11.1240  -37.9680 H        56 VAL    0.0900
    861 HG21      -73.4970   -9.8060  -34.5620 H        56 VAL    0.0900
    862 HG22      -74.3360   -9.2580  -36.0630 H        56 VAL    0.5100
    863 HG23      -72.5690   -9.6800  -36.1050 H        56 VAL   -0.5100
    864 N         -74.9150  -14.1280  -35.0380 N.am     57 VAL   -0.4700
    865 CA        -75.1080  -15.5590  -35.3310 C.3      57 VAL    0.3100
    866 C         -76.4520  -16.1290  -34.8630 C.2      57 VAL    0.0700
    867 O         -77.0960  -16.8680  -35.6070 O.2      57 VAL    0.0900
    868 CB        -73.9540  -16.4560  -34.7810 C.3      57 VAL   -0.0900
    869 CG1       -74.4300  -17.8910  -34.6140 C.3      57 VAL    0.0900
    870 CG2       -72.7450  -16.4040  -35.6990 C.3      57 VAL   -0.2700
    871 HN        -74.2160  -13.9130  -34.3590 H        57 VAL    0.0900
    872 HA        -75.1710  -15.6640  -36.4040 H        57 VAL    0.0900
    873 HB        -73.6180  -16.0630  -33.7980 H        57 VAL    0.0900
    874 HG11      -74.9270  -18.2390  -35.5450 H        57 VAL   -0.2700
    875 HG12      -75.1600  -17.9530  -33.7790 H        57 VAL    0.0900
    876 HG13      -73.5650  -18.5550  -34.4050 H        57 VAL    0.0900
    877 HG21      -72.3710  -15.3610  -35.7810 H        57 VAL    0.0900
    878 HG22      -73.0240  -16.7610  -36.7140 H        57 VAL    0.5100
    879 HG23      -71.9310  -17.0410  -35.2900 H        57 VAL   -0.5100
    880 N         -76.8720  -15.8180  -33.6200 N.am     58 PRO   -0.2900
    881 CA        -78.2090  -16.2220  -33.1650 C.3      58 PRO    0.0000
    882 C         -79.3200  -15.9340  -34.1860 C.2      58 PRO    0.0900
    883 O         -79.9650  -16.8680  -34.6500 O.2      58 PRO    0.0900
    884 CB        -78.4040  -15.4030  -31.8890 C.3      58 PRO    0.0200
    885 CG        -77.0080  -15.2890  -31.3320 C.3      58 PRO    0.0900
    886 CD        -76.0590  -15.2640  -32.5210 C.3      58 PRO   -0.1800
    887 HA        -78.2540  -17.2900  -33.0270 H        58 PRO    0.0900
    888 HB1       -79.0790  -15.9240  -31.1780 H        58 PRO    0.0900
    889 HB2       -78.8270  -14.4010  -32.1170 H        58 PRO   -0.1800
    890 HG1       -76.9060  -14.3560  -30.7370 H        58 PRO    0.0900
    891 HG2       -76.7840  -16.1590  -30.6780 H        58 PRO    0.0900
    892 HD1       -75.7400  -14.2300  -32.7680 H        58 PRO    0.5100
    893 HD2       -75.1680  -15.9040  -32.3470 H        58 PRO   -0.5100
    894 N         -79.5510  -14.6740  -34.5510 N.am     59 PHE   -0.4700
    895 CA        -80.5670  -14.3990  -35.5600 C.3      59 PHE    0.3100
    896 C         -80.2060  -15.0160  -36.9180 C.2      59 PHE    0.0700
    897 O         -81.0820  -15.4260  -37.6790 O.2      59 PHE    0.0900
    898 CB        -80.7000  -12.9150  -35.8020 C.3      59 PHE   -0.1800
    899 CG        -81.2790  -12.1450  -34.6750 C.ar     59 PHE    0.0900
    900 CD1       -82.5590  -11.6170  -34.7820 C.ar     59 PHE    0.0900
    901 CD2       -80.5220  -11.8580  -33.5520 C.ar     59 PHE    0.0000
    902 CE1       -83.0890  -10.8290  -33.7720 C.ar     59 PHE   -0.1150
    903 CE2       -81.0430  -11.0880  -32.5240 C.ar     59 PHE    0.1150
    904 CZ        -82.3250  -10.5670  -32.6330 C.ar     59 PHE   -0.1150
    905 HN        -79.0610  -13.8940  -34.1680 H        59 PHE    0.1150
    906 HA        -81.5030  -14.8060  -35.2090 H        59 PHE   -0.1150
    907 HB1       -81.3620  -12.7510  -36.6780 H        59 PHE    0.1150
    908 HB2       -79.6930  -12.4910  -35.9990 H        59 PHE   -0.1150
    909 HD1       -83.1490  -11.8230  -35.6620 H        59 PHE    0.1150
    910 HD2       -79.5140  -12.2380  -33.4770 H        59 PHE   -0.1150
    911 HE1       -84.0840  -10.4200  -33.8650 H        59 PHE    0.1150
    912 HE2       -80.4530  -10.8950  -31.6400 H        59 PHE    0.5100
    913 HZ        -82.7330   -9.9600  -31.8380 H        59 PHE   -0.5100
    914 N         -78.9160  -15.0310  -37.2510 N.am     60 GLY   -0.4700
    915 CA        -78.4600  -15.5890  -38.5120 C.3      60 GLY    0.3100
    916 C         -78.7610  -17.0720  -38.6330 C.2      60 GLY   -0.0200
    917 O         -79.0540  -17.5770  -39.7120 O.2      60 GLY    0.0900
    918 HN        -78.2100  -14.6620  -36.6520 H        60 GLY    0.0900
    919 HA1       -77.3920  -15.4390  -38.5760 H        60 GLY    0.5100
    920 HA2       -78.9590  -15.0590  -39.3100 H        60 GLY   -0.5100
    921 N         -78.6900  -17.7690  -37.5020 N.am     61 ALA   -0.4700
    922 CA        -79.0610  -19.1660  -37.4230 C.3      61 ALA    0.3100
    923 C         -80.5300  -19.4100  -37.8300 C.2      61 ALA    0.0700
    924 O         -80.8170  -20.2600  -38.6800 O.2      61 ALA    0.0900
    925 CB        -78.8040  -19.6740  -36.0230 C.3      61 ALA   -0.2700
    926 HN        -78.3750  -17.3560  -36.6510 H        61 ALA    0.0900
    927 HA        -78.4720  -19.7160  -38.1420 H        61 ALA    0.0900
    928 HB1       -79.2580  -18.9870  -35.2780 H        61 ALA    0.0900
    929 HB2       -77.7100  -19.7280  -35.8360 H        61 ALA    0.5100
    930 HB3       -79.2540  -20.6810  -35.8970 H        61 ALA   -0.5100
    931 N         -81.4550  -18.6620  -37.2250 N.am     62 THR   -0.4700
    932 CA        -82.8740  -18.7790  -37.5510 C.3      62 THR    0.3100
    933 C         -83.0780  -18.6120  -39.0510 C.2      62 THR    0.0700
    934 O         -83.8040  -19.3740  -39.6730 O.2      62 THR    0.0900
    935 CB        -83.7890  -17.7750  -36.7470 C.3      62 THR    0.1400
    936 CG2       -83.4270  -17.7650  -35.2750 C.3      62 THR    0.0900
    937 OG1       -83.6920  -16.4370  -37.2710 O.3      62 THR   -0.6600
    938 HN        -81.2200  -17.9920  -36.5260 H        62 THR    0.4300
    939 HA        -83.1710  -19.7940  -37.3330 H        62 THR   -0.2700
    940 HB        -84.8480  -18.1030  -36.8130 H        62 THR    0.0900
    941 HG1       -82.7530  -16.2460  -37.3360 H        62 THR    0.0900
    942 HG21      -82.3690  -17.4540  -35.1440 H        62 THR    0.0900
    943 HG22      -83.5530  -18.7830  -34.8470 H        62 THR    0.5100
    944 HG23      -84.0770  -17.0480  -34.7300 H        62 THR   -0.5100
    945 N         -82.4120  -17.6280  -39.6410 N.am     63 LEU   -0.4700
    946 CA        -82.5110  -17.4170  -41.0770 C.3      63 LEU    0.3100
    947 C         -82.0840  -18.6350  -41.9140 C.2      63 LEU    0.0700
    948 O         -82.6560  -18.9080  -42.9630 O.2      63 LEU    0.0900
    949 CB        -81.6960  -16.1900  -41.4720 C.3      63 LEU   -0.1800
    950 CG        -81.7990  -15.6940  -42.9110 C.3      63 LEU    0.0900
    951 CD1       -83.2630  -15.5640  -43.3410 C.3      63 LEU    0.0900
    952 CD2       -81.0720  -14.3620  -42.9970 C.3      63 LEU   -0.0900
    953 HN        -81.8230  -17.0020  -39.1370 H        63 LEU    0.0900
    954 HA        -83.5520  -17.2780  -41.3280 H        63 LEU   -0.2700
    955 HB1       -80.6280  -16.4250  -41.2770 H        63 LEU    0.0900
    956 HB2       -82.0100  -15.3570  -40.8100 H        63 LEU    0.0900
    957 HG        -81.2820  -16.4110  -43.5840 H        63 LEU    0.0900
    958 HD11      -83.8340  -14.9870  -42.5820 H        63 LEU   -0.2700
    959 HD12      -83.7190  -16.5710  -43.4390 H        63 LEU    0.0900
    960 HD13      -83.3240  -15.0280  -44.3130 H        63 LEU    0.0900
    961 HD21      -80.0050  -14.4900  -42.7160 H        63 LEU    0.0900
    962 HD22      -81.5370  -13.6310  -42.3010 H        63 LEU    0.5100
    963 HD23      -81.1200  -13.9710  -44.0360 H        63 LEU   -0.5100
    964 N         -81.0740  -19.3670  -41.4660 N.am     64 VAL   -0.4700
    965 CA        -80.5660  -20.4670  -42.2680 C.3      64 VAL    0.3100
    966 C         -81.3760  -21.7360  -42.0240 C.2      64 VAL    0.0700
    967 O         -81.5730  -22.5490  -42.9350 O.2      64 VAL    0.0900
    968 CB        -79.0870  -20.7730  -41.9870 C.3      64 VAL   -0.0900
    969 CG1       -78.4950  -21.4980  -43.1820 C.3      64 VAL    0.0900
    970 CG2       -78.3130  -19.4970  -41.6980 C.3      64 VAL   -0.2700
    971 HN        -80.6320  -19.2030  -40.5870 H        64 VAL    0.0900
    972 HA        -80.6930  -20.1970  -43.3050 H        64 VAL    0.0900
    973 HB        -79.0020  -21.4110  -41.0810 H        64 VAL    0.0900
    974 HG11      -78.5730  -20.8630  -44.0910 H        64 VAL   -0.2700
    975 HG12      -79.0470  -22.4450  -43.3620 H        64 VAL    0.0900
    976 HG13      -77.4230  -21.7200  -42.9970 H        64 VAL    0.0900
    977 HG21      -78.1770  -19.3720  -40.6030 H        64 VAL    0.0900
    978 HG22      -78.8710  -18.6200  -42.0890 H        64 VAL    0.5100
    979 HG23      -77.3100  -19.5460  -42.1760 H        64 VAL   -0.5100
    980 N         -81.8450  -21.9030  -40.7890 N.am     65 VAL   -0.4700
    981 CA        -82.6650  -23.0500  -40.4420 C.3      65 VAL    0.3100
    982 C         -84.0700  -22.9900  -41.0700 C.2      65 VAL    0.0700
    983 O         -84.6110  -24.0070  -41.4920 O.2      65 VAL    0.0900
    984 CB        -82.7520  -23.2260  -38.9120 C.3      65 VAL   -0.0900
    985 CG1       -83.6720  -24.3590  -38.5700 C.3      65 VAL    0.0900
    986 CG2       -81.3650  -23.4900  -38.3280 C.3      65 VAL   -0.2700
    987 HN        -81.6560  -21.2560  -40.0540 H        65 VAL    0.0900
    988 HA        -82.2220  -23.9250  -40.8940 H        65 VAL    0.0900
    989 HB        -83.1330  -22.2890  -38.4540 H        65 VAL    0.0900
    990 HG11      -83.4030  -25.2620  -39.1590 H        65 VAL   -0.2700
    991 HG12      -84.7200  -24.0800  -38.8080 H        65 VAL    0.0900
    992 HG13      -83.5860  -24.6020  -37.4890 H        65 VAL    0.0900
    993 HG21      -80.6890  -22.6370  -38.5510 H        65 VAL    0.0900
    994 HG22      -80.9340  -24.4100  -38.7770 H        65 VAL    0.5100
    995 HG23      -81.4350  -23.6080  -37.2260 H        65 VAL   -0.5100
    996 N         -84.6560  -21.7970  -41.1590 N.am     66 ARG   -0.4700
    997 CA        -86.0300  -21.6640  -41.6260 C.3      66 ARG    0.3100
    998 C         -86.1790  -21.1440  -43.0370 C.2      66 ARG    0.0700
    999 O         -87.2770  -21.1670  -43.6070 O.2      66 ARG    0.0900
   1000 CB        -86.8430  -20.7950  -40.6790 C.3      66 ARG   -0.1800
   1001 CG        -87.3500  -21.5620  -39.4490 C.3      66 ARG    0.0900
   1002 CD        -88.3580  -22.6550  -39.8310 C.3      66 ARG    0.0900
   1003 NE        -89.6020  -22.0870  -40.3560 N.pl3    66 ARG   -0.1800
   1004 CZ        -90.4870  -21.4320  -39.6050 C.cat    66 ARG    0.0900
   1005 NH1       -90.2610  -21.2600  -38.3050 N.pl3    66 ARG    0.0900
   1006 NH2       -91.5950  -20.9460  -40.1550 N.pl3    66 ARG    0.2000
   1007 HN        -84.1870  -20.9520  -40.9130 H        66 ARG    0.0900
   1008 HA        -86.4600  -22.6530  -41.6860 H        66 ARG    0.0900
   1009 HB1       -87.7160  -20.3860  -41.2290 H        66 ARG   -0.7000
   1010 HB2       -86.2080  -19.9510  -40.3360 H        66 ARG    0.4400
   1011 HG1       -87.8380  -20.8480  -38.7520 H        66 ARG    0.6400
   1012 HG2       -86.4850  -22.0320  -38.9340 H        66 ARG   -0.8000
   1013 HD1       -88.6140  -23.2590  -38.9350 H        66 ARG    0.4600
   1014 HD2       -87.9240  -23.3050  -40.6200 H        66 ARG    0.4600
   1015 HE        -89.7970  -22.1970  -41.3300 H        66 ARG   -0.8000
   1016 HH11      -89.4270  -21.6220  -37.8900 H        66 ARG    0.4600
   1017 HH12      -90.9260  -20.7690  -37.7430 H        66 ARG    0.4600
   1018 HH21      -91.7640  -21.0710  -41.1320 H        66 ARG    0.5100
   1019 HH22      -92.2590  -20.4540  -39.5910 H        66 ARG   -0.5100
   1020 N         -85.0750  -20.6830  -43.6080 N.am     67 GLY   -0.4700
   1021 CA        -85.0920  -20.0860  -44.9230 C.3      67 GLY    0.3100
   1022 C         -86.0140  -18.8910  -45.0190 C.2      67 GLY   -0.0200
   1023 O         -86.5220  -18.5890  -46.0960 O.2      67 GLY    0.0900
   1024 HN        -84.1870  -20.7260  -43.1570 H        67 GLY    0.0900
   1025 HA1       -85.4190  -20.8400  -45.6240 H        67 GLY    0.5100
   1026 HA2       -84.0850  -19.7730  -45.1570 H        67 GLY   -0.5100
   1027 N         -86.2340  -18.2020  -43.9010 N.am     68 THR   -0.4700
   1028 CA        -87.1240  -17.0510  -43.8850 C.3      68 THR    0.3100
   1029 C         -86.8010  -16.2270  -42.6520 C.2      68 THR    0.0700
   1030 O         -86.1350  -16.7190  -41.7540 O.2      68 THR    0.0900
   1031 CB        -88.6300  -17.4770  -43.9720 C.3      68 THR    0.1400
   1032 CG2       -89.0080  -18.3770  -42.8190 C.3      68 THR    0.0900
   1033 OG1       -89.4870  -16.3280  -43.9720 O.3      68 THR   -0.6600
   1034 HN        -85.8050  -18.4420  -43.0320 H        68 THR    0.4300
   1035 HA        -86.8670  -16.4250  -44.7270 H        68 THR   -0.2700
   1036 HB        -88.8020  -18.0470  -44.9090 H        68 THR    0.0900
   1037 HG1       -89.3510  -15.8960  -44.8190 H        68 THR    0.0900
   1038 HG21      -88.8480  -17.8490  -41.8550 H        68 THR    0.0900
   1039 HG22      -88.3760  -19.2910  -42.8310 H        68 THR    0.5100
   1040 HG23      -90.0790  -18.6610  -42.8970 H        68 THR   -0.5100
   1041 N         -87.2470  -14.9710  -42.6240 N.am     69 TRP   -0.4700
   1042 CA        -86.9640  -14.0550  -41.5220 C.3      69 TRP    0.3100
   1043 C         -88.1790  -13.8860  -40.6200 C.2      69 TRP    0.0700
   1044 O         -89.2250  -13.4480  -41.0810 O.2      69 TRP    0.0900
   1045 CB        -86.5010  -12.6970  -42.0610 C.3      69 TRP   -0.1800
   1046 CG        -85.9680  -11.7520  -41.0110 C.ar     69 TRP    0.0900
   1047 CD1       -86.5810  -10.6280  -40.5440 C.ar     69 TRP    0.0900
   1048 CD2       -84.7230  -11.8500  -40.3000 C.ar     69 TRP   -0.0300
   1049 CE2       -84.6480  -10.7390  -39.4370 C.ar     69 TRP   -0.1500
   1050 CE3       -83.6570  -12.7600  -40.3250 C.ar     69 TRP    0.2200
   1051 NE1       -85.7970  -10.0160  -39.6030 N.ar     69 TRP   -0.5100
   1052 CZ2       -83.5650  -10.5200  -38.5870 C.ar     69 TRP    0.3700
   1053 CZ3       -82.5690  -12.5380  -39.4910 C.ar     69 TRP    0.2400
   1054 CH2       -82.5360  -11.4330  -38.6250 C.ar     69 TRP    0.1100
   1055 HN        -87.8010  -14.5970  -43.3630 H        69 TRP   -0.2500
   1056 HA        -86.1950  -14.4960  -40.9070 H        69 TRP    0.1700
   1057 HB1       -87.3620  -12.2040  -42.5590 H        69 TRP   -0.2000
   1058 HB2       -85.6970  -12.8710  -42.8060 H        69 TRP    0.1400
   1059 HD1       -87.5470  -10.2700  -40.8690 H        69 TRP   -0.2700
   1060 HE1       -86.0220   -9.1950  -39.1260 H        69 TRP    0.1600
   1061 HE3       -83.6650  -13.6230  -40.9750 H        69 TRP   -0.1400
   1062 HZ2       -83.5180   -9.6750  -37.9170 H        69 TRP    0.1400
   1063 HZ3       -81.7350  -13.2250  -39.5090 H        69 TRP    0.5100
   1064 HH2       -81.6860  -11.2960  -37.9750 H        69 TRP   -0.5100
   1065 N         -88.0390  -14.2210  -39.3290 N.am     70 LEU   -0.4700
   1066 CA        -89.1850  -14.2150  -38.4040 C.3      70 LEU    0.3100
   1067 C         -89.3600  -12.9050  -37.6360 C.2      70 LEU    0.0700
   1068 O         -90.3740  -12.6960  -36.9540 O.2      70 LEU    0.0900
   1069 CB        -89.0800  -15.3370  -37.3590 C.3      70 LEU   -0.1800
   1070 CG        -88.7870  -16.8240  -37.6310 C.3      70 LEU    0.0900
   1071 CD1       -89.0900  -17.6040  -36.3560 C.3      70 LEU    0.0900
   1072 CD2       -89.5610  -17.4170  -38.8140 C.3      70 LEU   -0.0900
   1073 HN        -87.1590  -14.4870  -38.9410 H        70 LEU    0.0900
   1074 HA        -90.0830  -14.3380  -38.9900 H        70 LEU   -0.2700
   1075 HB1       -90.0510  -15.3290  -36.8320 H        70 LEU    0.0900
   1076 HB2       -88.2800  -15.0100  -36.6680 H        70 LEU    0.0900
   1077 HG        -87.7210  -16.9560  -37.9130 H        70 LEU    0.0900
   1078 HD11      -90.1570  -17.4750  -36.0730 H        70 LEU   -0.2700
   1079 HD12      -88.4540  -17.2320  -35.5240 H        70 LEU    0.0900
   1080 HD13      -88.8960  -18.6860  -36.5200 H        70 LEU    0.0900
   1081 HD21      -89.3110  -16.8680  -39.7480 H        70 LEU    0.0900
   1082 HD22      -90.6540  -17.3290  -38.6320 H        70 LEU    0.5100
   1083 HD23      -89.2900  -18.4850  -38.9460 H        70 LEU   -0.5100
   1084 N         -88.3790  -12.0160  -37.7490 N.am     71 TRP   -0.4700
   1085 CA        -88.2560  -10.9480  -36.7710 C.3      71 TRP    0.3100
   1086 C         -88.7300   -9.5550  -37.2290 C.2      71 TRP    0.0700
   1087 O         -88.7870   -8.6250  -36.4370 O.2      71 TRP    0.0900
   1088 CB        -86.8240  -10.9520  -36.2050 C.3      71 TRP   -0.1800
   1089 CG        -86.3740  -12.3550  -35.8640 C.ar     71 TRP    0.0900
   1090 CD1       -85.4740  -13.1260  -36.5510 C.ar     71 TRP    0.0900
   1091 CD2       -86.8570  -13.1730  -34.7900 C.ar     71 TRP   -0.0300
   1092 CE2       -86.1930  -14.4270  -34.8830 C.ar     71 TRP   -0.1500
   1093 CE3       -87.7770  -12.9650  -33.7560 C.ar     71 TRP    0.2200
   1094 NE1       -85.3530  -14.3700  -35.9610 N.ar     71 TRP   -0.5100
   1095 CZ2       -86.4060  -15.4610  -33.9710 C.ar     71 TRP    0.3700
   1096 CZ3       -88.0010  -14.0060  -32.8440 C.ar     71 TRP    0.2400
   1097 CH2       -87.3130  -15.2370  -32.9580 C.ar     71 TRP    0.1100
   1098 HN        -87.7060  -12.0390  -38.4820 H        71 TRP   -0.2500
   1099 HA        -88.9790  -11.1160  -35.9870 H        71 TRP    0.1700
   1100 HB1       -86.7910  -10.3310  -35.2840 H        71 TRP   -0.2000
   1101 HB2       -86.1290  -10.5260  -36.9590 H        71 TRP    0.1400
   1102 HD1       -84.9340  -12.8070  -37.4300 H        71 TRP   -0.2700
   1103 HE1       -84.7660  -15.0870  -36.2630 H        71 TRP    0.1600
   1104 HE3       -88.3110  -12.0330  -33.6490 H        71 TRP   -0.1400
   1105 HZ2       -85.8900  -16.4070  -34.0410 H        71 TRP    0.1400
   1106 HZ3       -88.7110  -13.8650  -32.0410 H        71 TRP    0.5100
   1107 HH2       -87.5030  -16.0180  -32.2360 H        71 TRP   -0.5100
   1108 N         -89.1070   -9.4100  -38.4960 N.am     72 GLY   -0.4700
   1109 CA        -89.6790   -8.1550  -38.9620 C.3      72 GLY    0.3100
   1110 C         -88.7340   -7.2670  -39.7640 C.2      72 GLY   -0.0200
   1111 O         -87.5140   -7.3120  -39.6170 O.2      72 GLY    0.0900
   1112 HN        -89.0160  -10.1380  -39.1710 H        72 GLY    0.0900
   1113 HA1       -90.0040   -7.6080  -38.0900 H        72 GLY    0.5100
   1114 HA2       -90.5260   -8.4020  -39.5850 H        72 GLY   -0.5100
   1115 N         -89.3000   -6.4250  -40.6130 N.am     73 SER   -0.4700
   1116 CA        -88.4780   -5.5860  -41.4750 C.3      73 SER    0.3100
   1117 C         -87.4600   -4.7370  -40.7110 C.2      73 SER    0.0700
   1118 O         -86.3070   -4.6180  -41.1100 O.2      73 SER    0.0900
   1119 CB        -89.3630   -4.6890  -42.3440 C.3      73 SER    0.0500
   1120 OG        -90.3250   -5.4670  -43.0510 O.3      73 SER    0.0900
   1121 HN        -90.2890   -6.3280  -40.7000 H        73 SER    0.0900
   1122 HA        -87.8730   -6.2310  -42.0950 H        73 SER   -0.6600
   1123 HB1       -88.7340   -4.1440  -43.0810 H        73 SER    0.4300
   1124 HB2       -89.8980   -3.9570  -41.7030 H        73 SER    0.5100
   1125 HG1       -89.8620   -5.8380  -43.8060 H        73 SER   -0.5100
   1126 N         -87.8800   -4.1330  -39.6100 N.am     74 PHE   -0.4700
   1127 CA        -86.9780   -3.2500  -38.9000 C.3      74 PHE    0.3100
   1128 C         -85.7770   -3.9720  -38.3150 C.2      74 PHE    0.0700
   1129 O         -84.6540   -3.4990  -38.4520 O.2      74 PHE    0.0900
   1130 CB        -87.6950   -2.4830  -37.7910 C.3      74 PHE   -0.1800
   1131 CG        -86.7680   -1.7140  -36.9240 C.ar     74 PHE    0.0900
   1132 CD1       -86.0540   -0.6450  -37.4460 C.ar     74 PHE    0.0900
   1133 CD2       -86.5680   -2.0810  -35.6030 C.ar     74 PHE    0.0000
   1134 CE1       -85.1860    0.0770  -36.6550 C.ar     74 PHE   -0.1150
   1135 CE2       -85.6930   -1.3700  -34.8050 C.ar     74 PHE    0.1150
   1136 CZ        -85.0010   -0.2860  -35.3350 C.ar     74 PHE   -0.1150
   1137 HN        -88.7960   -4.2530  -39.2340 H        74 PHE    0.1150
   1138 HA        -86.5610   -2.5590  -39.6170 H        74 PHE   -0.1150
   1139 HB1       -88.2410   -3.2000  -37.1390 H        74 PHE    0.1150
   1140 HB2       -88.4060   -1.7600  -38.2420 H        74 PHE   -0.1150
   1141 HD1       -86.1800   -0.3750  -38.4840 H        74 PHE    0.1150
   1142 HD2       -87.1000   -2.9260  -35.1940 H        74 PHE   -0.1150
   1143 HE1       -84.6550    0.9230  -37.0660 H        74 PHE    0.1150
   1144 HE2       -85.5460   -1.6550  -33.7750 H        74 PHE    0.5100
   1145 HZ        -84.3160    0.2730  -34.7130 H        74 PHE   -0.5100
   1146 N         -86.0090   -5.1030  -37.6460 N.am     75 LEU   -0.4700
   1147 CA        -84.9050   -5.8300  -37.0420 C.3      75 LEU    0.3100
   1148 C         -84.0000   -6.3950  -38.1170 C.2      75 LEU    0.0700
   1149 O         -82.8070   -6.5980  -37.8840 O.2      75 LEU    0.0900
   1150 CB        -85.3850   -6.9460  -36.1170 C.3      75 LEU   -0.1800
   1151 CG        -85.8470   -6.6110  -34.6980 C.3      75 LEU    0.0900
   1152 CD1       -85.7240   -7.8620  -33.8320 C.3      75 LEU    0.0900
   1153 CD2       -85.0400   -5.4820  -34.0950 C.3      75 LEU   -0.0900
   1154 HN        -86.9220   -5.4900  -37.5340 H        75 LEU    0.0900
   1155 HA        -84.3120   -5.1200  -36.4840 H        75 LEU   -0.2700
   1156 HB1       -84.5490   -7.6680  -36.0220 H        75 LEU    0.0900
   1157 HB2       -86.2370   -7.4400  -36.6260 H        75 LEU    0.0900
   1158 HG        -86.9030   -6.2690  -34.7170 H        75 LEU    0.0900
   1159 HD11      -84.6680   -8.2070  -33.8070 H        75 LEU   -0.2700
   1160 HD12      -86.3530   -8.6760  -34.2520 H        75 LEU    0.0900
   1161 HD13      -86.0480   -7.6360  -32.7940 H        75 LEU    0.0900
   1162 HD21      -85.2830   -4.5240  -34.6040 H        75 LEU    0.0900
   1163 HD22      -83.9540   -5.6840  -34.2210 H        75 LEU    0.5100
   1164 HD23      -85.2780   -5.3800  -33.0150 H        75 LEU   -0.5100
   1165 N         -84.5750   -6.6400  -39.2950 N.am     76 CYS   -0.4700
   1166 CA        -83.8130   -7.1500  -40.4300 C.3      76 CYS    0.3100
   1167 C         -82.6940   -6.1810  -40.7750 C.2      76 CYS    0.0700
   1168 O         -81.5260   -6.5830  -40.9170 O.2      76 CYS    0.0900
   1169 CB        -84.7140   -7.3540  -41.6520 C.3      76 CYS   -0.1000
   1170 SG        -83.8250   -7.8410  -43.1650 S.3      76 CYS    0.0900
   1171 HN        -85.5480   -6.4870  -39.4520 H        76 CYS    0.0900
   1172 HA        -83.3670   -8.0890  -40.1360 H        76 CYS   -0.0800
   1173 HB1       -85.2550   -6.4030  -41.8460 H        76 CYS    0.5100
   1174 HB2       -85.4590   -8.1380  -41.4060 H        76 CYS   -0.5100
   1175 N         -83.0640   -4.9030  -40.9010 N.am     77 GLU   -0.4700
   1176 CA        -82.1390   -3.8470  -41.2580 C.3      77 GLU    0.3100
   1177 C         -81.1260   -3.6510  -40.1730 C.2      77 GLU    0.0700
   1178 O         -79.9300   -3.6240  -40.4370 O.2      77 GLU    0.0900
   1179 CB        -82.8760   -2.5460  -41.5340 C.3      77 GLU   -0.1800
   1180 CG        -82.7580   -2.1290  -42.9880 C.3      77 GLU    0.0900
   1181 CD        -83.3730   -0.7770  -43.2710 C.2      77 GLU    0.0900
   1182 OE1       -82.9840   -0.1490  -44.2960 O.co2    77 GLU   -0.2800
   1183 OE2       -84.2420   -0.3540  -42.4690 O.co2    77 GLU    0.0900
   1184 HN        -84.0070   -4.6160  -40.7530 H        77 GLU    0.0900
   1185 HA        -81.5960   -4.1620  -42.1370 H        77 GLU    0.6200
   1186 HB1       -82.4510   -1.7450  -40.8920 H        77 GLU   -0.7600
   1187 HB2       -83.9500   -2.6770  -41.2810 H        77 GLU   -0.7600
   1188 HG1       -83.2710   -2.8860  -43.6190 H        77 GLU    0.5100
   1189 HG2       -81.6830   -2.0910  -43.2640 H        77 GLU   -0.5100
   1190 N         -81.6190   -3.5500  -38.9400 N.am     78 LEU   -0.4700
   1191 CA        -80.7540   -3.4810  -37.7600 C.3      78 LEU    0.3100
   1192 C         -79.7120   -4.5990  -37.6930 C.2      78 LEU    0.0700
   1193 O         -78.5350   -4.3360  -37.4780 O.2      78 LEU    0.0900
   1194 CB        -81.5810   -3.4770  -36.4750 C.3      78 LEU   -0.1800
   1195 CG        -80.7660   -2.9490  -35.2980 C.3      78 LEU    0.0900
   1196 CD1       -80.3670   -1.4800  -35.5690 C.3      78 LEU    0.0900
   1197 CD2       -81.5310   -3.1170  -33.9550 C.3      78 LEU   -0.0900
   1198 HN        -82.6010   -3.5160  -38.7650 H        78 LEU    0.0900
   1199 HA        -80.1680   -2.5750  -37.8290 H        78 LEU   -0.2700
   1200 HB1       -81.9130   -4.5140  -36.2530 H        78 LEU    0.0900
   1201 HB2       -82.4760   -2.8360  -36.6180 H        78 LEU    0.0900
   1202 HG        -79.8530   -3.5670  -35.1680 H        78 LEU    0.0900
   1203 HD11      -81.2590   -0.8920  -35.8710 H        78 LEU   -0.2700
   1204 HD12      -79.6180   -1.4370  -36.3880 H        78 LEU    0.0900
   1205 HD13      -79.9410   -1.0290  -34.6470 H        78 LEU    0.0900
   1206 HD21      -81.7470   -4.1910  -33.7710 H        78 LEU    0.0900
   1207 HD22      -82.4930   -2.5630  -33.9970 H        78 LEU    0.5100
   1208 HD23      -80.9120   -2.7310  -33.1180 H        78 LEU   -0.5100
   1209 N         -80.1610   -5.8400  -37.8730 N.am     79 TRP   -0.4700
   1210 CA        -79.3010   -7.0130  -37.8560 C.3      79 TRP    0.3100
   1211 C         -78.1950   -6.8510  -38.8940 C.2      79 TRP    0.0700
   1212 O         -77.0180   -7.0610  -38.5980 O.2      79 TRP    0.0900
   1213 CB        -80.1330   -8.2900  -38.1040 C.3      79 TRP   -0.1800
   1214 CG        -79.3140   -9.5420  -38.3510 C.ar     79 TRP    0.0900
   1215 CD1       -78.5120  -10.1860  -37.4540 C.ar     79 TRP    0.0900
   1216 CD2       -79.2170  -10.2840  -39.5750 C.ar     79 TRP   -0.0300
   1217 CE2       -78.3310  -11.3570  -39.3450 C.ar     79 TRP   -0.1500
   1218 CE3       -79.7950  -10.1460  -40.8380 C.ar     79 TRP    0.2200
   1219 NE1       -77.9160  -11.2720  -38.0420 N.ar     79 TRP   -0.5100
   1220 CZ2       -78.0050  -12.2870  -40.3330 C.ar     79 TRP    0.3700
   1221 CZ3       -79.4710  -11.0670  -41.8210 C.ar     79 TRP    0.2400
   1222 CH2       -78.5850  -12.1250  -41.5600 C.ar     79 TRP    0.1100
   1223 HN        -81.1280   -6.0240  -38.0290 H        79 TRP   -0.2500
   1224 HA        -78.8160   -7.0600  -36.8930 H        79 TRP    0.1700
   1225 HB1       -80.7790   -8.1230  -38.9920 H        79 TRP   -0.2000
   1226 HB2       -80.7750   -8.4700  -37.2150 H        79 TRP    0.1400
   1227 HD1       -78.3660   -9.8840  -36.4270 H        79 TRP   -0.2700
   1228 HE1       -77.2970  -11.8850  -37.6030 H        79 TRP    0.1600
   1229 HE3       -80.4830   -9.3440  -41.0620 H        79 TRP   -0.1400
   1230 HZ2       -77.3240  -13.1070  -40.1530 H        79 TRP    0.1400
   1231 HZ3       -79.9070  -10.9700  -42.8040 H        79 TRP    0.5100
   1232 HH2       -78.3560  -12.8280  -42.3490 H        79 TRP   -0.5100
   1233 N         -78.5790   -6.4570  -40.1070 N.am     80 THR   -0.4700
   1234 CA        -77.6390   -6.2780  -41.2070 C.3      80 THR    0.3100
   1235 C         -76.5940   -5.2090  -40.8750 C.2      80 THR    0.0700
   1236 O         -75.4060   -5.4540  -40.9930 O.2      80 THR    0.0900
   1237 CB        -78.3820   -5.9270  -42.5300 C.3      80 THR    0.1400
   1238 CG2       -77.4060   -5.7200  -43.7000 C.3      80 THR    0.0900
   1239 OG1       -79.2850   -6.9870  -42.8520 O.3      80 THR   -0.6600
   1240 HN        -79.5350   -6.2670  -40.3180 H        80 THR    0.4300
   1241 HA        -77.0850   -7.1970  -41.3240 H        80 THR   -0.2700
   1242 HB        -78.9570   -4.9840  -42.4050 H        80 THR    0.0900
   1243 HG1       -79.9860   -6.9460  -42.1970 H        80 THR    0.0900
   1244 HG21      -76.8180   -6.6470  -43.8730 H        80 THR    0.0900
   1245 HG22      -76.7030   -4.8930  -43.4640 H        80 THR    0.5100
   1246 HG23      -77.9700   -5.4790  -44.6260 H        80 THR   -0.5100
   1247 N         -77.0400   -4.0300  -40.4610 N.am     81 SER   -0.4700
   1248 CA        -76.1550   -3.0110  -39.9030 C.3      81 SER    0.3100
   1249 C         -75.0960   -3.5660  -38.9290 C.2      81 SER    0.0700
   1250 O         -73.9010   -3.2370  -39.0360 O.2      81 SER    0.0900
   1251 CB        -76.9770   -1.9560  -39.1640 C.3      81 SER    0.0500
   1252 OG        -77.8340   -1.2650  -40.0490 O.3      81 SER    0.0900
   1253 HN        -78.0040   -3.7860  -40.5130 H        81 SER    0.0900
   1254 HA        -75.6040   -2.5610  -40.7150 H        81 SER   -0.6600
   1255 HB1       -76.2940   -1.2200  -38.6870 H        81 SER    0.4300
   1256 HB2       -77.5950   -2.4470  -38.3830 H        81 SER    0.5100
   1257 HG1       -78.5920   -1.8390  -40.1840 H        81 SER   -0.5100
   1258 N         -75.5390   -4.3940  -37.9730 N.am     82 LEU   -0.4700
   1259 CA        -74.6710   -4.9400  -36.9370 C.3      82 LEU    0.3100
   1260 C         -73.6180   -5.8640  -37.4730 C.2      82 LEU    0.0700
   1261 O         -72.4790   -5.8840  -37.0120 O.2      82 LEU    0.0900
   1262 CB        -75.4820   -5.7300  -35.9320 C.3      82 LEU   -0.1800
   1263 CG        -75.9110   -4.9390  -34.7210 C.3      82 LEU    0.0900
   1264 CD1       -76.4120   -5.9340  -33.6890 C.3      82 LEU    0.0900
   1265 CD2       -74.7320   -4.0790  -34.1990 C.3      82 LEU   -0.0900
   1266 HN        -76.4940   -4.6770  -37.9290 H        82 LEU    0.0900
   1267 HA        -74.1690   -4.1160  -36.4510 H        82 LEU   -0.2700
   1268 HB1       -74.8730   -6.5930  -35.5900 H        82 LEU    0.0900
   1269 HB2       -76.3920   -6.1120  -36.4410 H        82 LEU    0.0900
   1270 HG        -76.7190   -4.2280  -34.9930 H        82 LEU    0.0900
   1271 HD11      -75.6020   -6.6440  -33.4190 H        82 LEU   -0.2700
   1272 HD12      -77.2660   -6.5110  -34.1040 H        82 LEU    0.0900
   1273 HD13      -76.7340   -5.3980  -32.7710 H        82 LEU    0.0900
   1274 HD21      -74.6310   -3.1580  -34.8130 H        82 LEU    0.0900
   1275 HD22      -73.7850   -4.6550  -34.2660 H        82 LEU    0.5100
   1276 HD23      -74.9160   -3.7830  -33.1440 H        82 LEU   -0.5100
   1277 N         -74.0400   -6.6630  -38.4370 N.am     83 ASP   -0.4700
   1278 CA        -73.1970   -7.6540  -39.0450 C.3      83 ASP    0.3100
   1279 C         -72.0130   -6.9780  -39.7250 C.2      83 ASP    0.0700
   1280 O         -70.8640   -7.3850  -39.5460 O.2      83 ASP    0.0900
   1281 CB        -74.0380   -8.4210  -40.0610 C.3      83 ASP   -0.2800
   1282 CG        -73.3180   -9.5990  -40.6520 C.2      83 ASP    0.0900
   1283 OD1       -72.0680   -9.6520  -40.6130 O.co2    83 ASP    0.0900
   1284 OD2       -74.0240  -10.4640  -41.1870 O.co2    83 ASP    0.6200
   1285 HN        -74.9720   -6.6130  -38.7880 H        83 ASP   -0.7600
   1286 HA        -72.8230   -8.3130  -38.2750 H        83 ASP   -0.7600
   1287 HB1       -74.3210   -7.7320  -40.8860 H        83 ASP    0.5100
   1288 HB2       -74.9600   -8.7880  -39.5610 H        83 ASP   -0.5100
   1289 N         -72.3150   -5.9320  -40.4910 N.am     84 VAL   -0.4700
   1290 CA        -71.3340   -5.1740  -41.2630 C.3      84 VAL    0.3100
   1291 C         -70.3830   -4.3530  -40.3890 C.2      84 VAL    0.0700
   1292 O         -69.1570   -4.3350  -40.6020 O.2      84 VAL    0.0900
   1293 CB        -72.0620   -4.2650  -42.2870 C.3      84 VAL   -0.0900
   1294 CG1       -71.0940   -3.3770  -43.0170 C.3      84 VAL    0.0900
   1295 CG2       -72.8080   -5.1290  -43.2970 C.3      84 VAL   -0.2700
   1296 HN        -73.2540   -5.6110  -40.5710 H        84 VAL    0.0900
   1297 HA        -70.6870   -5.8750  -41.7700 H        84 VAL    0.0900
   1298 HB        -72.8030   -3.6340  -41.7530 H        84 VAL    0.0900
   1299 HG11      -70.5940   -3.9440  -43.8310 H        84 VAL   -0.2700
   1300 HG12      -70.3180   -3.0050  -42.3140 H        84 VAL    0.0900
   1301 HG13      -71.6340   -2.5160  -43.4650 H        84 VAL    0.0900
   1302 HG21      -73.6730   -5.6260  -42.8080 H        84 VAL    0.0900
   1303 HG22      -72.1300   -5.9120  -43.6990 H        84 VAL    0.5100
   1304 HG23      -73.1860   -4.4970  -44.1300 H        84 VAL   -0.5100
   1305 N         -70.9480   -3.6770  -39.3920 N.am     85 LEU   -0.4700
   1306 CA        -70.1500   -2.9780  -38.3820 C.3      85 LEU    0.3100
   1307 C         -69.0820   -3.8770  -37.7640 C.2      85 LEU    0.0700
   1308 O         -67.9110   -3.4890  -37.6820 O.2      85 LEU    0.0900
   1309 CB        -71.0490   -2.4310  -37.2850 C.3      85 LEU   -0.1800
   1310 CG        -70.3100   -1.6120  -36.2450 C.3      85 LEU    0.0900
   1311 CD1       -69.5630   -0.4940  -36.9290 C.3      85 LEU    0.0900
   1312 CD2       -71.3000   -1.0650  -35.2710 C.3      85 LEU   -0.0900
   1313 HN        -71.9380   -3.6160  -39.2880 H        85 LEU    0.0900
   1314 HA        -69.6190   -2.1750  -38.8700 H        85 LEU   -0.2700
   1315 HB1       -71.5450   -3.2840  -36.7750 H        85 LEU    0.0900
   1316 HB2       -71.8260   -1.7900  -37.7520 H        85 LEU    0.0900
   1317 HG        -69.5930   -2.2610  -35.6980 H        85 LEU    0.0900
   1318 HD11      -70.2750    0.1630  -37.4740 H        85 LEU   -0.2700
   1319 HD12      -68.8380   -0.9140  -37.6580 H        85 LEU    0.0900
   1320 HD13      -69.0230    0.1170  -36.1740 H        85 LEU    0.0900
   1321 HD21      -71.8430   -1.8960  -34.7710 H        85 LEU    0.0900
   1322 HD22      -72.0390   -0.4260  -35.8010 H        85 LEU    0.5100
   1323 HD23      -70.7760   -0.4670  -34.4960 H        85 LEU   -0.5100
   1324 N         -69.4740   -5.0880  -37.3410 N.am     86 CYS   -0.4700
   1325 CA        -68.5100   -5.9930  -36.6980 C.3      86 CYS    0.3100
   1326 C         -67.3350   -6.4230  -37.6000 C.2      86 CYS    0.0700
   1327 O         -66.1880   -6.4600  -37.1460 O.2      86 CYS    0.0900
   1328 CB        -69.1890   -7.2160  -36.0600 C.3      86 CYS   -0.1100
   1329 SG        -70.2230   -6.8290  -34.6260 S.3      86 CYS    0.0900
   1330 HN        -70.4090   -5.4210  -37.4390 H        86 CYS    0.0900
   1331 HA        -67.9870   -5.4280  -35.9410 H        86 CYS   -0.2300
   1332 HB1       -68.3960   -7.9290  -35.7530 H        86 CYS    0.1600
   1333 HB2       -69.8160   -7.7050  -36.8350 H        86 CYS    0.5100
   1334 HG1       -71.2620   -6.4210  -35.3390 H        86 CYS   -0.5100
   1335 N         -67.6050   -6.7340  -38.8680 N.am     87 VAL   -0.4700
   1336 CA        -66.5250   -7.1150  -39.7730 C.3      87 VAL    0.3100
   1337 C         -65.6340   -5.9080  -40.1220 C.2      87 VAL    0.0700
   1338 O         -64.4090   -6.0400  -40.2380 O.2      87 VAL    0.0900
   1339 CB        -67.0240   -7.7830  -41.0810 C.3      87 VAL   -0.0900
   1340 CG1       -65.8520   -8.4340  -41.8040 C.3      87 VAL    0.0900
   1341 CG2       -68.0860   -8.8080  -40.7950 C.3      87 VAL   -0.2700
   1342 HN        -68.5280   -6.7230  -39.2450 H        87 VAL    0.0900
   1343 HA        -65.8830   -7.7990  -39.2400 H        87 VAL    0.0900
   1344 HB        -67.4870   -7.0150  -41.7380 H        87 VAL    0.0900
   1345 HG11      -65.3860   -9.2070  -41.1570 H        87 VAL   -0.2700
   1346 HG12      -65.0850   -7.6680  -42.0480 H        87 VAL    0.0900
   1347 HG13      -66.2060   -8.9190  -42.7380 H        87 VAL    0.0900
   1348 HG21      -69.0210   -8.3080  -40.4610 H        87 VAL    0.0900
   1349 HG22      -67.7440   -9.4920  -39.9880 H        87 VAL    0.5100
   1350 HG23      -68.3060   -9.3930  -41.7140 H        87 VAL   -0.5100
   1351 N         -66.2470   -4.7360  -40.2850 N.am     88 THR   -0.4700
   1352 CA        -65.4720   -3.5310  -40.5310 C.3      88 THR    0.3100
   1353 C         -64.5530   -3.2180  -39.3430 C.2      88 THR    0.0700
   1354 O         -63.3680   -2.9550  -39.5210 O.2      88 THR    0.0900
   1355 CB        -66.3820   -2.3120  -40.7910 C.3      88 THR    0.1400
   1356 CG2       -65.5480   -1.0380  -40.9610 C.3      88 THR    0.0900
   1357 OG1       -67.1730   -2.5380  -41.9610 O.3      88 THR   -0.6600
   1358 HN        -67.2380   -4.6340  -40.2480 H        88 THR    0.4300
   1359 HA        -64.8420   -3.7130  -41.3900 H        88 THR   -0.2700
   1360 HB        -67.0580   -2.1550  -39.9240 H        88 THR    0.0900
   1361 HG1       -67.7140   -1.7520  -42.0700 H        88 THR    0.0900
   1362 HG21      -64.8530   -1.1480  -41.8190 H        88 THR    0.0900
   1363 HG22      -64.9520   -0.8520  -40.0420 H        88 THR    0.5100
   1364 HG23      -66.2160   -0.1720  -41.1540 H        88 THR   -0.5100
   1365 N         -65.1090   -3.2530  -38.1280 N.am     89 ALA   -0.4700
   1366 CA        -64.3360   -2.9330  -36.9340 C.3      89 ALA    0.3100
   1367 C         -63.1870   -3.9290  -36.6560 C.2      89 ALA    0.0700
   1368 O         -62.1410   -3.5560  -36.1450 O.2      89 ALA    0.0900
   1369 CB        -65.2550   -2.7750  -35.7270 C.3      89 ALA   -0.2700
   1370 HN        -66.0650   -3.4970  -37.9850 H        89 ALA    0.0900
   1371 HA        -63.8000   -2.0140  -37.1180 H        89 ALA    0.0900
   1372 HB1       -65.8120   -3.7200  -35.5450 H        89 ALA    0.0900
   1373 HB2       -65.9870   -1.9620  -35.9120 H        89 ALA    0.5100
   1374 HB3       -64.6540   -2.5390  -34.8220 H        89 ALA   -0.5100
   1375 N         -63.3710   -5.1910  -37.0210 N.am     90 SER   -0.4700
   1376 CA        -62.3050   -6.1820  -36.9040 C.3      90 SER    0.3100
   1377 C         -61.0930   -5.8300  -37.7650 C.2      90 SER    0.0700
   1378 O         -60.0070   -5.5810  -37.2390 O.2      90 SER    0.0900
   1379 CB        -62.7990   -7.5870  -37.2820 C.3      90 SER    0.0500
   1380 OG        -63.7760   -8.0640  -36.3790 O.3      90 SER    0.0900
   1381 HN        -64.2370   -5.5180  -37.3890 H        90 SER    0.0900
   1382 HA        -61.9570   -6.1740  -35.8820 H        90 SER   -0.6600
   1383 HB1       -61.9410   -8.2920  -37.2750 H        90 SER    0.4300
   1384 HB2       -63.2460   -7.5580  -38.2980 H        90 SER    0.5100
   1385 HG1       -64.5600   -7.5350  -36.5340 H        90 SER   -0.5100
   1386 N         -61.2780   -5.8240  -39.0860 N.am     91 ILE   -0.4700
   1387 CA        -60.1830   -5.5760  -40.0190 C.3      91 ILE    0.3100
   1388 C         -59.5540   -4.2050  -39.7120 C.2      91 ILE    0.0700
   1389 O         -58.3390   -4.0400  -39.7680 O.2      91 ILE    0.0900
   1390 CB        -60.6360   -5.6930  -41.5080 C.3      91 ILE   -0.0900
   1391 CG1       -59.4460   -5.8180  -42.4590 C.3      91 ILE    0.0900
   1392 CG2       -61.4480   -4.4840  -41.9250 C.3      91 ILE   -0.2700
   1393 CD        -58.3560   -6.7230  -41.9830 C.3      91 ILE    0.0900
   1394 HN        -62.1720   -5.9870  -39.4950 H        91 ILE    0.0900
   1395 HA        -59.4080   -6.3000  -39.8120 H        91 ILE    0.0900
   1396 HB        -61.2520   -6.6080  -41.6330 H        91 ILE   -0.1800
   1397 HG11      -59.0160   -4.8050  -42.6130 H        91 ILE    0.0900
   1398 HG12      -59.8170   -6.2020  -43.4330 H        91 ILE    0.0900
   1399 HG21      -60.8420   -3.5600  -41.8160 H        91 ILE   -0.2700
   1400 HG22      -62.3510   -4.3940  -41.2820 H        91 ILE    0.0900
   1401 HG23      -61.7560   -4.5830  -42.9880 H        91 ILE    0.0900
   1402 HD1       -58.7820   -7.6990  -41.6670 H        91 ILE    0.0900
   1403 HD2       -57.8350   -6.2650  -41.1150 H        91 ILE    0.5100
   1404 HD3       -57.6280   -6.9040  -42.8040 H        91 ILE   -0.5100
   1405 N         -60.3810   -3.2280  -39.3560 N.am     92 GLU   -0.4700
   1406 CA        -59.8710   -1.9090  -38.9910 C.3      92 GLU    0.3100
   1407 C         -58.9860   -1.9780  -37.7590 C.2      92 GLU    0.0700
   1408 O         -57.9870   -1.2690  -37.6770 O.2      92 GLU    0.0900
   1409 CB        -61.0030   -0.8990  -38.7550 C.3      92 GLU   -0.1800
   1410 CG        -61.3980   -0.0910  -39.9820 C.3      92 GLU    0.0900
   1411 CD        -62.3990    1.0310  -39.6550 C.2      92 GLU    0.0900
   1412 OE1       -62.4620    1.4610  -38.4820 O.co2    92 GLU   -0.2800
   1413 OE2       -63.1230    1.4910  -40.5770 O.co2    92 GLU    0.0900
   1414 HN        -61.3690   -3.3480  -39.3190 H        92 GLU    0.0900
   1415 HA        -59.2350   -1.5690  -39.7970 H        92 GLU    0.6200
   1416 HB1       -60.6810   -0.1930  -37.9620 H        92 GLU   -0.7600
   1417 HB2       -61.8980   -1.4550  -38.4010 H        92 GLU   -0.7600
   1418 HG1       -61.8600   -0.7710  -40.7280 H        92 GLU    0.5100
   1419 HG2       -60.4860    0.3660  -40.4220 H        92 GLU   -0.5100
   1420 N         -59.3580   -2.8250  -36.8000 N.am     93 THR   -0.4700
   1421 CA        -58.5740   -2.9970  -35.5790 C.3      93 THR    0.3100
   1422 C         -57.2940   -3.7870  -35.8410 C.2      93 THR    0.0700
   1423 O         -56.2350   -3.4490  -35.3300 O.2      93 THR    0.0900
   1424 CB        -59.3950   -3.6800  -34.4790 C.3      93 THR    0.1400
   1425 CG2       -58.5100   -4.0650  -33.3170 C.3      93 THR    0.0900
   1426 OG1       -60.3980   -2.7840  -34.0100 O.3      93 THR   -0.6600
   1427 HN        -60.1860   -3.3760  -36.8720 H        93 THR    0.4300
   1428 HA        -58.2540   -2.0200  -35.2500 H        93 THR   -0.2700
   1429 HB        -59.8840   -4.5910  -34.8830 H        93 THR    0.0900
   1430 HG1       -61.0330   -2.7000  -34.7240 H        93 THR    0.0900
   1431 HG21      -57.8910   -3.1960  -33.0040 H        93 THR    0.0900
   1432 HG22      -57.8320   -4.8930  -33.6150 H        93 THR    0.5100
   1433 HG23      -59.1340   -4.3840  -32.4560 H        93 THR   -0.5100
   1434 N         -57.3870   -4.8390  -36.6470 N.am     94 LEU   -0.4700
   1435 CA        -56.2080   -5.5960  -37.0390 C.3      94 LEU    0.3100
   1436 C         -55.2090   -4.6690  -37.7120 C.2      94 LEU    0.0700
   1437 O         -53.9980   -4.8530  -37.6290 O.2      94 LEU    0.0900
   1438 CB        -56.5940   -6.7500  -37.9710 C.3      94 LEU   -0.1800
   1439 CG        -57.3410   -7.8770  -37.2380 C.3      94 LEU    0.0900
   1440 CD1       -57.8320   -8.9840  -38.1750 C.3      94 LEU    0.0900
   1441 CD2       -56.4320   -8.4400  -36.1730 C.3      94 LEU   -0.0900
   1442 HN        -58.2580   -5.1540  -37.0150 H        94 LEU    0.0900
   1443 HA        -55.7410   -5.9750  -36.1430 H        94 LEU   -0.2700
   1444 HB1       -55.6720   -7.1680  -38.4260 H        94 LEU    0.0900
   1445 HB2       -57.2460   -6.3560  -38.7790 H        94 LEU    0.0900
   1446 HG        -58.2170   -7.4410  -36.7140 H        94 LEU    0.0900
   1447 HD11      -56.9700   -9.4480  -38.7020 H        94 LEU   -0.2700
   1448 HD12      -58.5240   -8.5590  -38.9330 H        94 LEU    0.0900
   1449 HD13      -58.3550   -9.7700  -37.5900 H        94 LEU    0.0900
   1450 HD21      -56.4420   -7.7820  -35.2770 H        94 LEU    0.0900
   1451 HD22      -55.3920   -8.5010  -36.5570 H        94 LEU    0.5100
   1452 HD23      -56.7810   -9.4510  -35.8740 H        94 LEU   -0.5100
   1453 N         -55.7270   -3.6480  -38.3780 N.am     95 CYS   -0.4700
   1454 CA        -54.8730   -2.6740  -39.0270 C.3      95 CYS    0.3100
   1455 C         -54.0720   -1.9380  -37.9690 C.2      95 CYS    0.0700
   1456 O         -52.8510   -1.9030  -38.0020 O.2      95 CYS    0.0900
   1457 CB        -55.7280   -1.6720  -39.7910 C.3      95 CYS   -0.1100
   1458 SG        -55.2670   -1.5710  -41.4750 S.3      95 CYS    0.0900
   1459 HN        -56.7100   -3.5070  -38.4630 H        95 CYS    0.0900
   1460 HA        -54.2110   -3.1970  -39.7000 H        95 CYS   -0.2300
   1461 HB1       -55.6200   -0.6750  -39.3140 H        95 CYS    0.1600
   1462 HB2       -56.7920   -1.9810  -39.7150 H        95 CYS    0.5100
   1463 HG1       -55.9190   -2.6640  -41.8400 H        95 CYS   -0.5100
   1464 N         -54.7860   -1.3470  -37.0220 N.am     96 VAL   -0.4700
   1465 CA        -54.1530   -0.6410  -35.9330 C.3      96 VAL    0.3100
   1466 C         -53.0910   -1.5220  -35.2740 C.2      96 VAL    0.0700
   1467 O         -51.9350   -1.1320  -35.2240 O.2      96 VAL    0.0900
   1468 CB        -55.1930   -0.1050  -34.9380 C.3      96 VAL   -0.0900
   1469 CG1       -54.5260    0.4650  -33.6920 C.3      96 VAL    0.0900
   1470 CG2       -56.0480    0.9450  -35.6150 C.3      96 VAL   -0.2700
   1471 HN        -55.7830   -1.3630  -37.0180 H        96 VAL    0.0900
   1472 HA        -53.5830    0.1740  -36.3530 H        96 VAL    0.0900
   1473 HB        -55.8740   -0.9310  -34.6420 H        96 VAL    0.0900
   1474 HG11      -53.7190    1.1730  -33.9800 H        96 VAL   -0.2700
   1475 HG12      -54.0800   -0.3570  -33.0930 H        96 VAL    0.0900
   1476 HG13      -55.2740    1.0110  -33.0790 H        96 VAL    0.0900
   1477 HG21      -56.5740    0.5040  -36.4900 H        96 VAL    0.0900
   1478 HG22      -55.4090    1.7810  -35.9710 H        96 VAL    0.5100
   1479 HG23      -56.8080    1.3310  -34.9030 H        96 VAL   -0.5100
   1480 N         -53.4610   -2.7130  -34.8120 N.am     97 ILE   -0.4700
   1481 CA        -52.4970   -3.6780  -34.2800 C.3      97 ILE    0.3100
   1482 C         -51.1870   -3.7530  -35.0960 C.2      97 ILE    0.0700
   1483 O         -50.0940   -3.6670  -34.5350 O.2      97 ILE    0.0900
   1484 CB        -53.1140   -5.1160  -34.1610 C.3      97 ILE   -0.0900
   1485 CG1       -54.2000   -5.1810  -33.0810 C.3      97 ILE    0.0900
   1486 CG2       -52.0320   -6.1810  -33.8800 C.3      97 ILE   -0.2700
   1487 CD        -55.0210   -6.4620  -33.1540 C.3      97 ILE    0.0900
   1488 HN        -54.4140   -3.0030  -34.8070 H        97 ILE    0.0900
   1489 HA        -52.1860   -3.3290  -33.3060 H        97 ILE    0.0900
   1490 HB        -53.6330   -5.3670  -35.1100 H        97 ILE   -0.1800
   1491 HG11      -54.8810   -4.3120  -33.2030 H        97 ILE    0.0900
   1492 HG12      -53.7170   -5.1210  -32.0820 H        97 ILE    0.0900
   1493 HG21      -51.3920   -5.8600  -33.0310 H        97 ILE   -0.2700
   1494 HG22      -51.3910   -6.3130  -34.7770 H        97 ILE    0.0900
   1495 HG23      -52.5120   -7.1470  -33.6160 H        97 ILE    0.0900
   1496 HD1       -54.4010   -7.3310  -32.8440 H        97 ILE    0.0900
   1497 HD2       -55.3690   -6.6290  -34.1960 H        97 ILE    0.5100
   1498 HD3       -55.8970   -6.3900  -32.4730 H        97 ILE   -0.5100
   1499 N         -51.2780   -3.9110  -36.4150 N.am     98 ALA   -0.4700
   1500 CA        -50.0720   -4.0130  -37.2360 C.3      98 ALA    0.3100
   1501 C         -49.2470   -2.7380  -37.2090 C.2      98 ALA    0.0700
   1502 O         -48.0500   -2.7790  -36.9510 O.2      98 ALA    0.0900
   1503 CB        -50.4210   -4.3830  -38.6720 C.3      98 ALA   -0.2700
   1504 HN        -52.1510   -3.9650  -36.8930 H        98 ALA    0.0900
   1505 HA        -49.4350   -4.7670  -36.8000 H        98 ALA    0.0900
   1506 HB1       -51.0830   -3.6090  -39.1160 H        98 ALA    0.0900
   1507 HB2       -50.9520   -5.3570  -38.6930 H        98 ALA    0.5100
   1508 HB3       -49.4940   -4.4480  -39.2820 H        98 ALA   -0.5100
   1509 N         -49.8930   -1.6070  -37.4770 N.am     99 ILE   -0.4700
   1510 CA        -49.2430   -0.3040  -37.4760 C.3      99 ILE    0.3100
   1511 C         -48.6280    0.0540  -36.1290 C.2      99 ILE    0.0700
   1512 O         -47.5950    0.7130  -36.0700 O.2      99 ILE    0.0900
   1513 CB        -50.2280    0.8120  -37.8680 C.3      99 ILE   -0.0900
   1514 CG1       -50.6100    0.6860  -39.3440 C.3      99 ILE    0.0900
   1515 CG2       -49.6320    2.1950  -37.5490 C.3      99 ILE   -0.2700
   1516 CD        -51.7100    1.6280  -39.7590 C.3      99 ILE    0.0900
   1517 HN        -50.8660   -1.6010  -37.6920 H        99 ILE    0.0900
   1518 HA        -48.4240   -0.3410  -38.1790 H        99 ILE    0.0900
   1519 HB        -51.1760    0.6800  -37.3050 H        99 ILE   -0.1800
   1520 HG11      -50.9440   -0.3550  -39.5370 H        99 ILE    0.0900
   1521 HG12      -49.7130    0.8970  -39.9630 H        99 ILE    0.0900
   1522 HG21      -48.6060    2.2750  -37.9660 H        99 ILE   -0.2700
   1523 HG22      -49.5820    2.3410  -36.4490 H        99 ILE    0.0900
   1524 HG23      -50.2610    2.9910  -38.0030 H        99 ILE    0.0900
   1525 HD1       -51.3350    2.6740  -39.7620 H        99 ILE    0.0900
   1526 HD2       -52.5570    1.5560  -39.0440 H        99 ILE    0.5100
   1527 HD3       -52.0610    1.3730  -40.7820 H        99 ILE   -0.5100
   1528 N         -49.2850   -0.3630  -35.0540 N.am    100 ASP   -0.4700
   1529 CA        -48.7900   -0.1730  -33.6960 C.3     100 ASP    0.3100
   1530 C         -47.4740   -0.9070  -33.5170 C.2     100 ASP    0.0700
   1531 O         -46.4930   -0.3310  -33.0670 O.2     100 ASP    0.0900
   1532 CB        -49.8330   -0.6810  -32.6860 C.3     100 ASP   -0.2800
   1533 CG        -49.2240   -1.0750  -31.3420 C.2     100 ASP    0.0900
   1534 OD1       -48.7130   -0.1720  -30.6480 O.co2   100 ASP    0.0900
   1535 OD2       -49.2780   -2.2770  -30.9660 O.co2   100 ASP    0.6200
   1536 HN        -50.1590   -0.8340  -35.1280 H       100 ASP   -0.7600
   1537 HA        -48.6020    0.8810  -33.5480 H       100 ASP   -0.7600
   1538 HB1       -50.3420   -1.5710  -33.1140 H       100 ASP    0.5100
   1539 HB2       -50.5820    0.1200  -32.5110 H       100 ASP   -0.5100
   1540 N         -47.4650   -2.1900  -33.8710 N.am    101 ARG   -0.4700
   1541 CA        -46.2580   -3.0030  -33.8530 C.3     101 ARG    0.3100
   1542 C         -45.1570   -2.3970  -34.7150 C.2     101 ARG    0.0700
   1543 O         -44.0200   -2.2660  -34.2800 O.2     101 ARG    0.0900
   1544 CB        -46.5650   -4.4300  -34.3430 C.3     101 ARG   -0.1800
   1545 CG        -47.4070   -5.2520  -33.3840 C.3     101 ARG    0.0900
   1546 CD        -46.7640   -5.3640  -32.0200 C.3     101 ARG    0.0900
   1547 NE        -47.0050   -4.2000  -31.1710 N.pl3   101 ARG   -0.1800
   1548 CZ        -46.3900   -3.9960  -30.0100 C.cat   101 ARG    0.0900
   1549 NH1       -45.4940   -4.8790  -29.5760 N.pl3   101 ARG    0.0900
   1550 NH2       -46.6620   -2.9120  -29.2860 N.pl3   101 ARG    0.2000
   1551 HN        -48.2940   -2.6560  -34.1700 H       101 ARG    0.0900
   1552 HA        -45.8840   -3.0270  -32.8400 H       101 ARG    0.0900
   1553 HB1       -45.6030   -4.9590  -34.5070 H       101 ARG   -0.7000
   1554 HB2       -47.1050   -4.3580  -35.3110 H       101 ARG    0.4400
   1555 HG1       -47.5440   -6.2700  -33.8050 H       101 ARG    0.6400
   1556 HG2       -48.4040   -4.7710  -33.2750 H       101 ARG   -0.8000
   1557 HD1       -45.6640   -5.4660  -32.1390 H       101 ARG    0.4600
   1558 HD2       -47.1740   -6.2510  -31.4910 H       101 ARG    0.4600
   1559 HE        -47.6680   -3.5190  -31.4810 H       101 ARG   -0.8000
   1560 HH11      -45.2860   -5.6900  -30.1220 H       101 ARG    0.4600
   1561 HH12      -45.0280   -4.7310  -28.7030 H       101 ARG    0.4600
   1562 HH21      -47.3300   -2.2460  -29.6150 H       101 ARG    0.5100
   1563 HH22      -46.1950   -2.7640  -28.4130 H       101 ARG   -0.5100
   1564 N         -45.4920   -2.0370  -35.9500 N.am    102 TYR   -0.4700
   1565 CA        -44.4980   -1.4640  -36.8350 C.3     102 TYR    0.3100
   1566 C         -43.8490   -0.1940  -36.2870 C.2     102 TYR    0.0700
   1567 O         -42.6790    0.0590  -36.5420 O.2     102 TYR    0.0900
   1568 CB        -45.0670   -1.2000  -38.2210 C.3     102 TYR   -0.1800
   1569 CG        -44.0710   -0.5130  -39.1040 C.ar    102 TYR    0.0900
   1570 CD1       -43.0980   -1.2350  -39.7760 C.ar    102 TYR    0.0900
   1571 CD2       -44.0850    0.8670  -39.2410 C.ar    102 TYR    0.0000
   1572 CE1       -42.1670   -0.5990  -40.5740 C.ar    102 TYR   -0.1150
   1573 CE2       -43.1730    1.5080  -40.0360 C.ar    102 TYR    0.1150
   1574 CZ        -42.2170    0.7700  -40.6950 C.ar    102 TYR   -0.1150
   1575 OH        -41.3040    1.4230  -41.4820 O.3     102 TYR    0.1150
   1576 HN        -46.4140   -2.1410  -36.3150 H       102 TYR    0.1100
   1577 HA        -43.6750   -2.1600  -36.8990 H       102 TYR   -0.5400
   1578 HB1       -45.9600   -0.5440  -38.1430 H       102 TYR    0.4300
   1579 HB2       -45.3420   -2.1620  -38.7060 H       102 TYR   -0.1150
   1580 HD1       -43.0670   -2.3100  -39.6750 H       102 TYR    0.1150
   1581 HD2       -44.8280    1.4450  -38.7110 H       102 TYR   -0.1150
   1582 HE1       -41.4120   -1.1680  -41.0950 H       102 TYR    0.1150
   1583 HE2       -43.2040    2.5820  -40.1430 H       102 TYR    0.5100
   1584 HH        -40.4900    0.9150  -41.4750 H       102 TYR   -0.5100
   1585 N         -44.6050    0.6090  -35.5440 N.am    103 LEU   -0.4700
   1586 CA        -44.0470    1.7780  -34.8810 C.3     103 LEU    0.3100
   1587 C         -43.1900    1.4230  -33.6540 C.2     103 LEU    0.0700
   1588 O         -42.1250    2.0020  -33.4360 O.2     103 LEU    0.0900
   1589 CB        -45.1540    2.7570  -34.4820 C.3     103 LEU   -0.1800
   1590 CG        -45.9310    3.4640  -35.5950 C.3     103 LEU    0.0900
   1591 CD1       -47.0860    4.2720  -34.9970 C.3     103 LEU    0.0900
   1592 CD2       -45.0390    4.3620  -36.4590 C.3     103 LEU   -0.0900
   1593 HN        -45.5800    0.4470  -35.4080 H       103 LEU    0.0900
   1594 HA        -43.3570    2.2510  -35.5630 H       103 LEU   -0.2700
   1595 HB1       -44.6880    3.5430  -33.8530 H       103 LEU    0.0900
   1596 HB2       -45.8890    2.1940  -33.8720 H       103 LEU    0.0900
   1597 HG        -46.3340    2.7090  -36.3030 H       103 LEU    0.0900
   1598 HD11      -46.6930    5.0360  -34.2920 H       103 LEU   -0.2700
   1599 HD12      -47.7720    3.5970  -34.4430 H       103 LEU    0.0900
   1600 HD13      -47.6440    4.7900  -35.8070 H       103 LEU    0.0900
   1601 HD21      -44.2410    3.7570  -36.9410 H       103 LEU    0.0900
   1602 HD22      -44.5610    5.1420  -35.8270 H       103 LEU    0.5100
   1603 HD23      -45.6450    4.8460  -37.2540 H       103 LEU   -0.5100
   1604 N         -43.6530    0.4760  -32.8440 N.am    104 ALA   -0.4700
   1605 CA        -42.9180    0.0840  -31.6500 C.3     104 ALA    0.3100
   1606 C         -41.5720   -0.4790  -32.0540 C.2     104 ALA    0.0700
   1607 O         -40.5640   -0.2510  -31.4030 O.2     104 ALA    0.0900
   1608 CB        -43.7130   -0.9410  -30.8280 C.3     104 ALA   -0.2700
   1609 HN        -44.5100   -0.0020  -33.0150 H       104 ALA    0.0900
   1610 HA        -42.7360    0.9740  -31.0650 H       104 ALA    0.0900
   1611 HB1       -43.9060   -1.8510  -31.4360 H       104 ALA    0.0900
   1612 HB2       -44.6890   -0.5060  -30.5220 H       104 ALA    0.5100
   1613 HB3       -43.1340   -1.2330  -29.9260 H       104 ALA   -0.5100
   1614 N         -41.5580   -1.1990  -33.1640 N.am    105 ILE   -0.4700
   1615 CA        -40.3820   -1.9430  -33.5690 C.3     105 ILE    0.3100
   1616 C         -39.3490   -1.0390  -34.2410 C.2     105 ILE    0.0700
   1617 O         -38.1500   -1.2640  -34.1040 O.2     105 ILE    0.0900
   1618 CB        -40.7630   -3.1040  -34.5070 C.3     105 ILE   -0.0900
   1619 CG1       -40.2680   -4.4360  -33.9550 C.3     105 ILE    0.0900
   1620 CG2       -40.2460   -2.8520  -35.9230 C.3     105 ILE   -0.2700
   1621 CD        -40.4440   -5.5780  -34.9420 C.3     105 ILE    0.0900
   1622 HN        -42.3500   -1.2630  -33.7680 H       105 ILE    0.0900
   1623 HA        -39.9040   -2.3230  -32.6790 H       105 ILE    0.0900
   1624 HB        -41.8680   -3.2070  -34.5330 H       105 ILE   -0.1800
   1625 HG11      -40.8330   -4.6730  -33.0280 H       105 ILE    0.0900
   1626 HG12      -39.1900   -4.3420  -33.7030 H       105 ILE    0.0900
   1627 HG21      -39.1400   -2.7550  -35.9140 H       105 ILE   -0.2700
   1628 HG22      -40.6810   -1.9100  -36.3210 H       105 ILE    0.0900
   1629 HG23      -40.5220   -3.7000  -36.5840 H       105 ILE    0.0900
   1630 HD1       -39.7390   -5.4590  -35.7930 H       105 ILE    0.0900
   1631 HD2       -41.4810   -5.5790  -35.3390 H       105 ILE    0.5100
   1632 HD3       -40.2350   -6.5480  -34.4410 H       105 ILE   -0.5100
   1633 N         -39.8060   -0.0110  -34.9600 N.am    106 THR   -0.4700
   1634 CA        -38.8880    0.9220  -35.6190 C.3     106 THR    0.3100
   1635 C         -38.5680    2.1800  -34.8000 C.2     106 THR    0.0700
   1636 O         -37.4620    2.7010  -34.8870 O.2     106 THR    0.0900
   1637 CB        -39.3900    1.3860  -37.0230 C.3     106 THR    0.1400
   1638 CG2       -39.7750    0.1920  -37.9150 C.3     106 THR    0.0900
   1639 OG1       -40.4890    2.3040  -36.8810 O.3     106 THR   -0.6600
   1640 HN        -40.7790    0.1660  -35.0790 H       106 THR    0.4300
   1641 HA        -37.9370    0.4210  -35.7210 H       106 THR   -0.2700
   1642 HB        -38.5660    1.8960  -37.5660 H       106 THR    0.0900
   1643 HG1       -41.2840    1.7670  -36.8770 H       106 THR    0.0900
   1644 HG21      -40.7010   -0.2870  -37.5310 H       106 THR    0.0900
   1645 HG22      -38.9580   -0.5600  -37.9130 H       106 THR    0.5100
   1646 HG23      -39.9600    0.5410  -38.9530 H       106 THR   -0.5100
   1647 N         -39.5250    2.6810  -34.0140 N.am    107 SER   -0.4700
   1648 CA        -39.3200    3.9330  -33.2810 C.3     107 SER    0.3100
   1649 C         -39.4850    3.8050  -31.7760 C.2     107 SER    0.0700
   1650 O         -40.1400    4.6430  -31.1540 O.2     107 SER    0.0900
   1651 CB        -40.2880    5.0060  -33.7790 C.3     107 SER    0.0500
   1652 OG        -40.1610    5.1980  -35.1730 O.3     107 SER    0.0900
   1653 HN        -40.4080    2.2330  -33.8940 H       107 SER    0.0900
   1654 HA        -38.2990    4.2470  -33.4320 H       107 SER   -0.6600
   1655 HB1       -40.0710    5.9680  -33.2670 H       107 SER    0.4300
   1656 HB2       -41.3320    4.6980  -33.5580 H       107 SER    0.5100
   1657 HG1       -40.2050    4.3240  -35.5660 H       107 SER   -0.5100
   1658 N         -38.8720    2.7780  -31.1750 N.am    108 PRO   -0.2900
   1659 CA        -39.0570    2.4690  -29.7500 C.3     108 PRO    0.0000
   1660 C         -39.0480    3.6740  -28.8020 C.2     108 PRO    0.0900
   1661 O         -39.8180    3.6740  -27.8430 O.2     108 PRO    0.0900
   1662 CB        -37.8860    1.5240  -29.4430 C.3     108 PRO    0.0200
   1663 CG        -36.9760    1.6350  -30.6390 C.3     108 PRO    0.0900
   1664 CD        -37.8930    1.8670  -31.7770 C.3     108 PRO   -0.1800
   1665 HA        -40.0350    2.0470  -29.5800 H       108 PRO    0.0900
   1666 HB1       -38.2440    0.4800  -29.3170 H       108 PRO    0.0900
   1667 HB2       -37.3600    1.8370  -28.5170 H       108 PRO   -0.1800
   1668 HG1       -36.2680    2.4840  -30.5200 H       108 PRO    0.0900
   1669 HG2       -36.3940    0.7000  -30.7820 H       108 PRO    0.0900
   1670 HD1       -37.3800    2.3560  -32.6330 H       108 PRO    0.5100
   1671 HD2       -38.3850    0.9320  -32.1150 H       108 PRO   -0.5100
   1672 N         -38.2060    4.6800  -29.0450 N.am    109 PHE   -0.4700
   1673 CA        -38.1810    5.8420  -28.1540 C.3     109 PHE    0.3100
   1674 C         -39.3670    6.7650  -28.3900 C.2     109 PHE    0.0700
   1675 O         -40.0880    7.1100  -27.4560 O.2     109 PHE    0.0900
   1676 CB        -36.8680    6.6340  -28.2580 C.3     109 PHE   -0.1800
   1677 CG        -36.7920    7.8100  -27.3090 C.ar    109 PHE    0.0900
   1678 CD1       -36.4180    7.6240  -25.9840 C.ar    109 PHE    0.0900
   1679 CD2       -37.1120    9.0970  -27.7340 C.ar    109 PHE    0.0000
   1680 CE1       -36.3580    8.6980  -25.1000 C.ar    109 PHE   -0.1150
   1681 CE2       -37.0560   10.1730  -26.8530 C.ar    109 PHE    0.1150
   1682 CZ        -36.6780    9.9720  -25.5360 C.ar    109 PHE   -0.1150
   1683 HN        -37.5750    4.6870  -29.8180 H       109 PHE    0.1150
   1684 HA        -38.3150    5.4820  -27.1450 H       109 PHE   -0.1150
   1685 HB1       -36.7610    7.0350  -29.2890 H       109 PHE    0.1150
   1686 HB2       -36.0150    5.9630  -28.0200 H       109 PHE   -0.1150
   1687 HD1       -36.1700    6.6330  -25.6350 H       109 PHE    0.1150
   1688 HD2       -37.4080    9.2620  -28.7600 H       109 PHE   -0.1150
   1689 HE1       -36.0620    8.5370  -24.0740 H       109 PHE    0.1150
   1690 HE2       -37.3050   11.1660  -27.1970 H       109 PHE    0.5100
   1691 HZ        -36.6340   10.8060  -24.8520 H       109 PHE   -0.5100
   1692 N         -39.5730    7.1660  -29.6380 N.am    110 ARG   -0.4700
   1693 CA        -40.7060    8.0150  -29.9720 C.3     110 ARG    0.3100
   1694 C         -42.0440    7.3160  -29.7670 C.2     110 ARG    0.0700
   1695 O         -43.0950    7.9520  -29.7970 O.2     110 ARG    0.0900
   1696 CB        -40.5920    8.5510  -31.3990 C.3     110 ARG   -0.1800
   1697 CG        -39.6390    9.7190  -31.5270 C.3     110 ARG    0.0900
   1698 CD        -39.6480   10.2610  -32.9370 C.3     110 ARG    0.0900
   1699 NE        -38.8760   11.4980  -33.0360 N.pl3   110 ARG   -0.1800
   1700 CZ        -38.7330   12.1940  -34.1590 C.cat   110 ARG    0.0900
   1701 NH1       -39.3060   11.7730  -35.2810 N.pl3   110 ARG    0.0900
   1702 NH2       -38.0160   13.3100  -34.1600 N.pl3   110 ARG    0.2000
   1703 HN        -38.9720    6.9080  -30.3910 H       110 ARG    0.0900
   1704 HA        -40.7270    8.8340  -29.2680 H       110 ARG    0.0900
   1705 HB1       -41.5980    8.8760  -31.7380 H       110 ARG   -0.7000
   1706 HB2       -40.2380    7.7300  -32.0590 H       110 ARG    0.4400
   1707 HG1       -38.6110    9.3850  -31.2680 H       110 ARG    0.6400
   1708 HG2       -39.9440   10.5210  -30.8230 H       110 ARG   -0.8000
   1709 HD1       -40.6910   10.4860  -33.2480 H       110 ARG    0.4600
   1710 HD2       -39.1940    9.5200  -33.6300 H       110 ARG    0.4600
   1711 HE        -38.4280   11.8390  -32.2100 H       110 ARG   -0.8000
   1712 HH11      -39.8450   10.9310  -35.2820 H       110 ARG    0.4600
   1713 HH12      -39.1970   12.2980  -36.1260 H       110 ARG    0.4600
   1714 HH21      -37.5840   13.6270  -33.3170 H       110 ARG    0.5100
   1715 HH22      -37.9080   13.8340  -35.0050 H       110 ARG   -0.5100
   1716 N         -42.0060    6.0090  -29.5380 N.am    111 TYR   -0.4700
   1717 CA        -43.2230    5.2510  -29.2890 C.3     111 TYR    0.3100
   1718 C         -43.7010    5.2710  -27.8290 C.2     111 TYR    0.0700
   1719 O         -44.8830    5.4980  -27.5750 O.2     111 TYR    0.0900
   1720 CB        -43.0610    3.8160  -29.7860 C.3     111 TYR   -0.1800
   1721 CG        -44.2440    2.9290  -29.4970 C.ar    111 TYR    0.0900
   1722 CD1       -45.2980    2.8220  -30.3940 C.ar    111 TYR    0.0900
   1723 CD2       -44.3040    2.1960  -28.3230 C.ar    111 TYR    0.0000
   1724 CE1       -46.3810    2.0070  -30.1180 C.ar    111 TYR   -0.1150
   1725 CE2       -45.3750    1.3860  -28.0380 C.ar    111 TYR    0.1150
   1726 CZ        -46.4100    1.2870  -28.9360 C.ar    111 TYR   -0.1150
   1727 OH        -47.4730    0.4610  -28.6320 O.3     111 TYR    0.1150
   1728 HN        -41.1530    5.4940  -29.5240 H       111 TYR    0.1100
   1729 HA        -44.0350    5.7400  -29.8080 H       111 TYR   -0.5400
   1730 HB1       -42.1790    3.3570  -29.2910 H       111 TYR    0.4300
   1731 HB2       -42.9190    3.8260  -30.8870 H       111 TYR   -0.1150
   1732 HD1       -45.2720    3.3810  -31.3170 H       111 TYR    0.1150
   1733 HD2       -43.4910    2.2630  -27.6150 H       111 TYR   -0.1150
   1734 HE1       -47.1970    1.9310  -30.8210 H       111 TYR    0.1150
   1735 HE2       -45.4040    0.8290  -27.1140 H       111 TYR    0.5100
   1736 HH        -48.0240    0.3840  -29.4160 H       111 TYR   -0.5100
   1737 N         -42.7870    5.0350  -26.8800 N.am    112 GLN   -0.4700
   1738 CA        -43.1100    4.9930  -25.4440 C.3     112 GLN    0.3100
   1739 C         -43.7360    6.2770  -24.8870 C.2     112 GLN    0.0700
   1740 O         -44.6630    6.2300  -24.0700 O.2     112 GLN    0.0900
   1741 CB        -41.8560    4.7160  -24.6200 C.3     112 GLN   -0.1800
   1742 CG        -41.3520    3.2920  -24.6310 C.3     112 GLN    0.0900
   1743 CD        -40.0340    3.1680  -23.8800 C.2     112 GLN    0.0900
   1744 NE2       -39.2580    2.1380  -24.2190 N.am    112 GLN   -0.1800
   1745 OE1       -39.7110    3.9910  -23.0120 O.2     112 GLN    0.0900
   1746 HN        -41.8300    4.8740  -27.1080 H       112 GLN    0.0900
   1747 HA        -43.8410    4.2140  -25.2880 H       112 GLN    0.5500
   1748 HB1       -42.0740    4.9930  -23.5670 H       112 GLN   -0.5500
   1749 HB2       -41.0450    5.3670  -25.0050 H       112 GLN   -0.6200
   1750 HG1       -41.2000    2.9640  -25.6810 H       112 GLN    0.3200
   1751 HG2       -42.1040    2.6320  -24.1480 H       112 GLN    0.3000
   1752 HE21      -38.3790    2.0020  -23.7620 H       112 GLN    0.5100
   1753 HE22      -39.5550    1.5020  -24.9320 H       112 GLN   -0.5100
   1754 N         -43.1950    7.4200  -25.3060 N.am    113 SER   -0.4700
   1755 CA        -43.6550    8.7130  -24.8180 C.3     113 SER    0.3100
   1756 C         -45.0140    9.0910  -25.3900 C.2     113 SER    0.0700
   1757 O         -45.8720    9.6020  -24.6740 O.2     113 SER    0.0900
   1758 CB        -42.6190    9.8160  -25.0980 C.3     113 SER    0.0500
   1759 OG        -41.8180    9.5200  -26.2370 O.3     113 SER    0.0900
   1760 HN        -42.4540    7.4420  -25.9730 H       113 SER    0.0900
   1761 HA        -43.8270    8.6240  -23.7550 H       113 SER   -0.6600
   1762 HB1       -41.9490    9.9230  -24.2180 H       113 SER    0.4300
   1763 HB2       -43.1460   10.7760  -25.2820 H       113 SER    0.5100
   1764 HG1       -41.1500    8.9000  -25.9370 H       113 SER   -0.5100
   1765 N         -45.2150    8.8270  -26.6790 N.am    114 LEU   -0.4700
   1766 CA        -46.4710    9.1740  -27.3300 C.3     114 LEU    0.3100
   1767 C         -47.6190    8.2170  -27.0070 C.2     114 LEU    0.0700
   1768 O         -48.7730    8.6300  -26.9080 O.2     114 LEU    0.0900
   1769 CB        -46.2710    9.3080  -28.8470 C.3     114 LEU   -0.1800
   1770 CG        -45.4120   10.5280  -29.1720 C.3     114 LEU    0.0900
   1771 CD1       -45.3170   10.7820  -30.6600 C.3     114 LEU    0.0900
   1772 CD2       -45.9550   11.7540  -28.4430 C.3     114 LEU   -0.0900
   1773 HN        -44.5250    8.3870  -27.2500 H       114 LEU    0.0900
   1774 HA        -46.8180   10.1080  -26.9140 H       114 LEU   -0.2700
   1775 HB1       -47.2610    9.4130  -29.3400 H       114 LEU    0.0900
   1776 HB2       -45.7730    8.3930  -29.2340 H       114 LEU    0.0900
   1777 HG        -44.3890   10.3660  -28.7690 H       114 LEU    0.0900
   1778 HD11      -46.3300   10.9590  -31.0820 H       114 LEU   -0.2700
   1779 HD12      -44.8710    9.8990  -31.1670 H       114 LEU    0.0900
   1780 HD13      -44.6900   11.6780  -30.8530 H       114 LEU    0.0900
   1781 HD21      -45.7730   11.6610  -27.3510 H       114 LEU    0.0900
   1782 HD22      -47.0490   11.8430  -28.6150 H       114 LEU    0.5100
   1783 HD23      -45.4430   12.6710  -28.8100 H       114 LEU   -0.5100
   1784 N         -47.3090    6.9410  -26.8150 N.am    115 MET   -0.4700
   1785 CA        -48.3540    5.9270  -26.7090 C.3     115 MET    0.3100
   1786 C         -48.6550    5.4320  -25.2830 C.2     115 MET    0.0700
   1787 O         -48.0050    4.5240  -24.7830 O.2     115 MET    0.0900
   1788 CB        -48.0330    4.7490  -27.6450 C.3     115 MET   -0.1800
   1789 CG        -49.1720    3.7400  -27.8050 C.3     115 MET    0.0900
   1790 SD        -50.6470    4.3630  -28.6530 S.3     115 MET    0.0900
   1791 CE        -50.0440    4.5030  -30.3350 C.3     115 MET   -0.1400
   1792 HN        -46.3670    6.6210  -26.7360 H       115 MET    0.0900
   1793 HA        -49.2950    6.3830  -26.9820 H       115 MET    0.0900
   1794 HB1       -47.1470    4.2140  -27.2420 H       115 MET   -0.0900
   1795 HB2       -47.7840    5.1560  -28.6470 H       115 MET   -0.2200
   1796 HG1       -49.4640    3.3950  -26.7910 H       115 MET    0.0900
   1797 HG2       -48.7770    2.8710  -28.3710 H       115 MET    0.0900
   1798 HE1       -49.7060    3.5190  -30.7260 H       115 MET    0.0900
   1799 HE2       -49.1820    5.2030  -30.3760 H       115 MET    0.5100
   1800 HE3       -50.8480    4.8790  -31.0020 H       115 MET   -0.5100
   1801 N         -49.6570    6.0320  -24.6420 N.am    116 THR   -0.4700
   1802 CA        -50.1450    5.5710  -23.3480 C.3     116 THR    0.3100
   1803 C         -51.4010    4.7050  -23.5130 C.2     116 THR    0.0700
   1804 O         -51.8090    4.4140  -24.6330 O.2     116 THR    0.0900
   1805 CB        -50.4390    6.7590  -22.4070 C.3     116 THR    0.1400
   1806 CG2       -49.2100    7.6500  -22.2850 C.3     116 THR    0.0900
   1807 OG1       -51.5420    7.5300  -22.9070 O.3     116 THR   -0.6600
   1808 HN        -50.1220    6.8280  -25.0230 H       116 THR    0.4300
   1809 HA        -49.3890    4.9330  -22.9160 H       116 THR   -0.2700
   1810 HB        -50.6960    6.3810  -21.3950 H       116 THR    0.0900
   1811 HG1       -51.4740    8.3910  -22.4890 H       116 THR    0.0900
   1812 HG21      -49.0320    8.1870  -23.2410 H       116 THR    0.0900
   1813 HG22      -48.3170    7.0310  -22.0540 H       116 THR    0.5100
   1814 HG23      -49.3650    8.4000  -21.4810 H       116 THR   -0.5100
   1815 N         -52.0190    4.2840  -22.4080 N.am    117 ARG   -0.4700
   1816 CA        -53.2330    3.4690  -22.4730 C.3     117 ARG    0.3100
   1817 C         -54.4760    4.3100  -22.6950 C.2     117 ARG    0.0700
   1818 O         -55.4470    3.8580  -23.3060 O.2     117 ARG    0.0900
   1819 CB        -53.4350    2.6710  -21.1910 C.3     117 ARG   -0.1800
   1820 CG        -52.5880    1.4400  -21.0800 C.3     117 ARG    0.0900
   1821 CD        -52.8790    0.7110  -19.7860 C.3     117 ARG    0.0900
   1822 NE        -51.7170   -0.0700  -19.3760 N.pl3   117 ARG   -0.1800
   1823 CZ        -51.5450   -0.5510  -18.1540 C.cat   117 ARG    0.0900
   1824 NH1       -52.4700   -0.3320  -17.2260 N.pl3   117 ARG    0.0900
   1825 NH2       -50.4530   -1.2500  -17.8640 N.pl3   117 ARG    0.2000
   1826 HN        -51.6840    4.5020  -21.4950 H       117 ARG    0.0900
   1827 HA        -53.1380    2.8000  -23.3160 H       117 ARG    0.0900
   1828 HB1       -54.5010    2.3670  -21.1350 H       117 ARG   -0.7000
   1829 HB2       -53.2020    3.3320  -20.3290 H       117 ARG    0.4400
   1830 HG1       -51.5150    1.7270  -21.1090 H       117 ARG    0.6400
   1831 HG2       -52.8030    0.7670  -21.9380 H       117 ARG   -0.8000
   1832 HD1       -53.7330    0.0140  -19.9240 H       117 ARG    0.4600
   1833 HD2       -53.1080    1.4410  -18.9800 H       117 ARG    0.4600
   1834 HE        -51.0090   -0.2510  -20.0570 H       117 ARG   -0.8000
   1835 HH11      -53.2890    0.1950  -17.4510 H       117 ARG    0.4600
   1836 HH12      -52.3470   -0.6930  -16.3010 H       117 ARG    0.4600
   1837 HH21      -49.7610   -1.4100  -18.5680 H       117 ARG    0.5100
   1838 HH22      -50.3210   -1.6140  -16.9420 H       117 ARG   -0.5100
   1839 N         -54.4730    5.5390  -22.1900 N.am    118 ALA   -0.4700
   1840 CA        -55.6250    6.3900  -22.3970 C.3     118 ALA    0.3100
   1841 C         -55.8240    6.6630  -23.8860 C.2     118 ALA    0.0700
   1842 O         -56.9490    6.8570  -24.3400 O.2     118 ALA    0.0900
   1843 CB        -55.4920    7.6670  -21.6140 C.3     118 ALA   -0.2700
   1844 HN        -53.7110    5.9160  -21.6670 H       118 ALA    0.0900
   1845 HA        -56.5020    5.8460  -22.0810 H       118 ALA    0.0900
   1846 HB1       -54.5840    8.2190  -21.9350 H       118 ALA    0.0900
   1847 HB2       -55.4040    7.4390  -20.5300 H       118 ALA    0.5100
   1848 HB3       -56.3810    8.3120  -21.7890 H       118 ALA   -0.5100
   1849 N         -54.7320    6.6460  -24.6450 N.am    119 ARG   -0.4700
   1850 CA        -54.7870    6.9220  -26.0690 C.3     119 ARG    0.3100
   1851 C         -55.2240    5.7400  -26.9160 C.2     119 ARG    0.0700
   1852 O         -55.9900    5.8970  -27.8720 O.2     119 ARG    0.0900
   1853 CB        -53.4500    7.4770  -26.5610 C.3     119 ARG   -0.1800
   1854 CG        -53.3480    8.9630  -26.3510 C.3     119 ARG    0.0900
   1855 CD        -51.9840    9.5080  -26.6810 C.3     119 ARG    0.0900
   1856 NE        -51.8350   10.7920  -26.0090 N.pl3   119 ARG   -0.1800
   1857 CZ        -50.6740   11.3300  -25.6750 C.cat   119 ARG    0.0900
   1858 NH1       -49.5460   10.7040  -25.9570 N.pl3   119 ARG    0.0900
   1859 NH2       -50.6530   12.4990  -25.0550 N.pl3   119 ARG    0.2000
   1860 HN        -53.8300    6.4440  -24.2720 H       119 ARG    0.0900
   1861 HA        -55.5760    7.6390  -26.2410 H       119 ARG    0.0900
   1862 HB1       -53.3440    7.2540  -27.6440 H       119 ARG   -0.7000
   1863 HB2       -52.6260    6.9760  -26.0090 H       119 ARG    0.4400
   1864 HG1       -53.5770    9.1910  -25.2890 H       119 ARG    0.6400
   1865 HG2       -54.0990    9.4670  -26.9970 H       119 ARG   -0.8000
   1866 HD1       -51.8800    9.6660  -27.7770 H       119 ARG    0.4600
   1867 HD2       -51.1910    8.8210  -26.3180 H       119 ARG    0.4600
   1868 HE        -52.6660   11.3000  -25.7850 H       119 ARG   -0.8000
   1869 HH11      -49.5680    9.8200  -26.4240 H       119 ARG    0.4600
   1870 HH12      -48.6700   11.1140  -25.7030 H       119 ARG    0.4600
   1871 HH21      -51.5110   12.9670  -24.8430 H       119 ARG    0.5100
   1872 HH22      -49.7800   12.9140  -24.7990 H       119 ARG   -0.5100
   1873 N         -54.7260    4.5580  -26.5710 N.am    120 ALA   -0.4700
   1874 CA        -55.1900    3.3420  -27.2070 C.3     120 ALA    0.3100
   1875 C         -56.7110    3.2300  -27.0800 C.2     120 ALA    0.0700
   1876 O         -57.3950    2.8640  -28.0370 O.2     120 ALA    0.0900
   1877 CB        -54.5070    2.1300  -26.5910 C.3     120 ALA   -0.2700
   1878 HN        -54.0230    4.4560  -25.8710 H       120 ALA    0.0900
   1879 HA        -54.9620    3.4060  -28.2610 H       120 ALA    0.0900
   1880 HB1       -54.7360    2.0740  -25.5050 H       120 ALA    0.0900
   1881 HB2       -53.4060    2.2100  -26.7180 H       120 ALA    0.5100
   1882 HB3       -54.8730    1.2010  -27.0800 H       120 ALA   -0.5100
   1883 N         -57.2530    3.5560  -25.9100 N.am    121 LYS   -0.4700
   1884 CA        -58.6970    3.5860  -25.7680 C.3     121 LYS    0.3100
   1885 C         -59.2990    4.6220  -26.7210 C.2     121 LYS    0.0700
   1886 O         -60.2950    4.3530  -27.4190 O.2     121 LYS    0.0900
   1887 CB        -59.1180    3.8970  -24.3420 C.3     121 LYS   -0.1800
   1888 CG        -58.9210    2.7750  -23.3370 C.3     121 LYS    0.0900
   1889 CD        -59.4950    3.2010  -21.9850 C.3     121 LYS    0.0900
   1890 CE        -58.6810    2.6760  -20.8090 C.3     121 LYS   -0.1800
   1891 NZ        -58.8380    3.5730  -19.6230 N.4     121 LYS    0.0900
   1892 HN        -56.7120    3.7860  -25.1050 H       121 LYS    0.0900
   1893 HA        -59.0770    2.6180  -26.0640 H       121 LYS   -0.1800
   1894 HB1       -60.1950    4.1630  -24.3520 H       121 LYS    0.0900
   1895 HB2       -58.5330    4.7740  -23.9950 H       121 LYS    0.0900
   1896 HG1       -57.8370    2.5550  -23.2310 H       121 LYS    0.2100
   1897 HG2       -59.4400    1.8600  -23.6930 H       121 LYS    0.0500
   1898 HD1       -60.5340    2.8170  -21.9010 H       121 LYS    0.0500
   1899 HD2       -59.5180    4.3100  -21.9380 H       121 LYS   -0.3000
   1900 HE1       -57.6030    2.6440  -21.0780 H       121 LYS    0.3300
   1901 HE2       -59.0330    1.6610  -20.5250 H       121 LYS    0.3300
   1902 HZ1       -59.8410    3.6120  -19.3490 H       121 LYS    0.3300
   1903 HZ2       -58.5070    4.5280  -19.8650 H       121 LYS    0.5100
   1904 HZ3       -58.2760    3.2010  -18.8310 H       121 LYS   -0.5100
   1905 N         -58.6890    5.8070  -26.7610 N.am    122 VAL   -0.4700
   1906 CA        -59.1440    6.8380  -27.6840 C.3     122 VAL    0.3100
   1907 C         -59.0350    6.3600  -29.1350 C.2     122 VAL    0.0700
   1908 O         -59.9000    6.6620  -29.9450 O.2     122 VAL    0.0900
   1909 CB        -58.4440    8.1890  -27.4450 C.3     122 VAL   -0.0900
   1910 CG1       -58.6870    9.1340  -28.6090 C.3     122 VAL    0.0900
   1911 CG2       -58.9650    8.7970  -26.1860 C.3     122 VAL   -0.2700
   1912 HN        -57.9140    6.0370  -26.1770 H       122 VAL    0.0900
   1913 HA        -60.2090    6.9480  -27.5500 H       122 VAL    0.0900
   1914 HB        -57.3520    8.0220  -27.3300 H       122 VAL    0.0900
   1915 HG11      -59.7720    9.1780  -28.8460 H       122 VAL   -0.2700
   1916 HG12      -58.1410    8.7750  -29.5080 H       122 VAL    0.0900
   1917 HG13      -58.3410   10.1560  -28.3450 H       122 VAL    0.0900
   1918 HG21      -58.7640    8.1240  -25.3260 H       122 VAL    0.0900
   1919 HG22      -60.0620    8.9520  -26.2670 H       122 VAL    0.5100
   1920 HG23      -58.4620    9.7700  -25.9990 H       122 VAL   -0.5100
   1921 N         -58.0010    5.5850  -29.4570 N.am    123 ILE   -0.4700
   1922 CA        -57.8950    4.9790  -30.7780 C.3     123 ILE    0.3100
   1923 C         -58.9750    3.9180  -31.0470 C.2     123 ILE    0.0700
   1924 O         -59.6010    3.9170  -32.1090 O.2     123 ILE    0.0900
   1925 CB        -56.5180    4.3580  -31.0080 C.3     123 ILE   -0.0900
   1926 CG1       -55.4480    5.4420  -30.9340 C.3     123 ILE    0.0900
   1927 CG2       -56.4790    3.6270  -32.3650 C.3     123 ILE   -0.2700
   1928 CD        -54.0180    4.9180  -30.9440 C.3     123 ILE    0.0900
   1929 HN        -57.2640    5.3870  -28.8170 H       123 ILE    0.0900
   1930 HA        -58.0790    5.7520  -31.5090 H       123 ILE    0.0900
   1931 HB        -56.3000    3.6360  -30.1930 H       123 ILE   -0.1800
   1932 HG11      -55.6010    6.0220  -30.0000 H       123 ILE    0.0900
   1933 HG12      -55.5780    6.1210  -31.8040 H       123 ILE    0.0900
   1934 HG21      -56.8630    4.2910  -33.1680 H       123 ILE   -0.2700
   1935 HG22      -57.1150    2.7170  -32.3230 H       123 ILE    0.0900
   1936 HG23      -55.4330    3.3410  -32.6100 H       123 ILE    0.0900
   1937 HD1       -53.7690    4.5060  -31.9460 H       123 ILE    0.0900
   1938 HD2       -53.9060    4.1100  -30.1900 H       123 ILE    0.5100
   1939 HD3       -53.3100    5.7440  -30.7150 H       123 ILE   -0.5100
   1940 N         -59.1910    3.0090  -30.0940 N.am    124 ILE   -0.4700
   1941 CA        -60.2120    1.9800  -30.2540 C.3     124 ILE    0.3100
   1942 C         -61.5770    2.6150  -30.5330 C.2     124 ILE    0.0700
   1943 O         -62.2990    2.2130  -31.4640 O.2     124 ILE    0.0900
   1944 CB        -60.3160    1.0980  -29.0210 C.3     124 ILE   -0.0900
   1945 CG1       -59.1880    0.0600  -29.0210 C.3     124 ILE    0.0900
   1946 CG2       -61.6810    0.4170  -28.9910 C.3     124 ILE   -0.2700
   1947 CD        -58.7560   -0.3870  -27.6240 C.3     124 ILE    0.0900
   1948 HN        -58.6730    2.9920  -29.2420 H       124 ILE    0.0900
   1949 HA        -59.9480    1.3850  -31.1160 H       124 ILE    0.0900
   1950 HB        -60.1880    1.7180  -28.1080 H       124 ILE   -0.1800
   1951 HG11      -58.3080    0.4960  -29.5390 H       124 ILE    0.0900
   1952 HG12      -59.5310   -0.8320  -29.5850 H       124 ILE    0.0900
   1953 HG21      -61.8910   -0.0610  -29.9720 H       124 ILE   -0.2700
   1954 HG22      -62.4740    1.1670  -28.7870 H       124 ILE    0.0900
   1955 HG23      -61.6960   -0.3670  -28.2040 H       124 ILE    0.0900
   1956 HD1       -59.6150   -0.8440  -27.0870 H       124 ILE    0.0900
   1957 HD2       -58.3980    0.4880  -27.0410 H       124 ILE    0.5100
   1958 HD3       -57.9440   -1.1410  -27.7010 H       124 ILE   -0.5100
   1959 N         -61.9160    3.6220  -29.7250 N.am    125 CYS   -0.4700
   1960 CA        -63.1330    4.3930  -29.9190 C.3     125 CYS    0.3100
   1961 C         -63.2480    5.0300  -31.3110 C.2     125 CYS    0.0700
   1962 O         -64.3290    5.1160  -31.8860 O.2     125 CYS    0.0900
   1963 CB        -63.2220    5.4730  -28.8550 C.3     125 CYS   -0.1100
   1964 SG        -63.8820    4.8560  -27.3310 S.3     125 CYS    0.0900
   1965 HN        -61.3490    3.8920  -28.9520 H       125 CYS    0.0900
   1966 HA        -63.9760    3.7210  -29.8500 H       125 CYS   -0.2300
   1967 HB1       -63.8670    6.2920  -29.2340 H       125 CYS    0.1600
   1968 HB2       -62.2040    5.8820  -28.6790 H       125 CYS    0.5100
   1969 HG1       -62.8200    4.1220  -27.0330 H       125 CYS   -0.5100
   1970 N         -62.1230    5.4920  -31.8440 N.am    126 THR   -0.4700
   1971 CA        -62.1260    6.1190  -33.1500 C.3     126 THR    0.3100
   1972 C         -62.3340    5.0730  -34.2600 C.2     126 THR    0.0700
   1973 O         -63.0970    5.3120  -35.1960 O.2     126 THR    0.0900
   1974 CB        -60.8890    7.0280  -33.3340 C.3     126 THR    0.1400
   1975 CG2       -60.9760    7.8410  -34.6100 C.3     126 THR    0.0900
   1976 OG1       -60.8550    7.9510  -32.2490 O.3     126 THR   -0.6600
   1977 HN        -61.2440    5.4290  -31.3800 H       126 THR    0.4300
   1978 HA        -63.0320    6.7000  -33.2370 H       126 THR   -0.2700
   1979 HB        -59.9600    6.4190  -33.3290 H       126 THR    0.0900
   1980 HG1       -60.6330    7.4360  -31.4700 H       126 THR    0.0900
   1981 HG21      -61.8790    8.4880  -34.5900 H       126 THR    0.0900
   1982 HG22      -61.0470    7.1610  -35.4870 H       126 THR    0.5100
   1983 HG23      -60.0780    8.4870  -34.7100 H       126 THR   -0.5100
   1984 N         -61.7060    3.9050  -34.1450 N.am    127 VAL   -0.4700
   1985 CA        -62.0330    2.8090  -35.0520 C.3     127 VAL    0.3100
   1986 C         -63.5450    2.4370  -35.0210 C.2     127 VAL    0.0700
   1987 O         -64.1750    2.2480  -36.0640 O.2     127 VAL    0.0900
   1988 CB        -61.1300    1.5670  -34.8180 C.3     127 VAL   -0.0900
   1989 CG1       -61.6510    0.3600  -35.5940 C.3     127 VAL    0.0900
   1990 CG2       -59.7270    1.8710  -35.2200 C.3     127 VAL   -0.2700
   1991 HN        -61.0050    3.7300  -33.4570 H       127 VAL    0.0900
   1992 HA        -61.9070    3.1710  -36.0620 H       127 VAL    0.0900
   1993 HB        -61.1130    1.3260  -33.7340 H       127 VAL    0.0900
   1994 HG11      -62.0050    0.6760  -36.5980 H       127 VAL   -0.2700
   1995 HG12      -62.5010   -0.1040  -35.0470 H       127 VAL    0.0900
   1996 HG13      -60.8380   -0.3860  -35.7230 H       127 VAL    0.0900
   1997 HG21      -59.3320    2.7200  -34.6210 H       127 VAL    0.0900
   1998 HG22      -59.6940    2.1510  -36.2950 H       127 VAL    0.5100
   1999 HG23      -59.0820    0.9830  -35.0440 H       127 VAL   -0.5100
   2000 N         -64.1470    2.3440  -33.8390 N.am    128 TRP   -0.4700
   2001 CA        -65.5620    2.0100  -33.8020 C.3     128 TRP    0.3100
   2002 C         -66.4370    3.1280  -34.3950 C.2     128 TRP    0.0700
   2003 O         -67.4880    2.8560  -34.9610 O.2     128 TRP    0.0900
   2004 CB        -66.0190    1.5760  -32.3830 C.3     128 TRP   -0.1800
   2005 CG        -65.6570    0.1380  -32.0230 C.ar    128 TRP    0.0900
   2006 CD1       -64.5330   -0.2870  -31.3770 C.ar    128 TRP    0.0900
   2007 CD2       -66.4100   -1.0450  -32.3210 C.ar    128 TRP   -0.0300
   2008 CE2       -65.6690   -2.1490  -31.8260 C.ar    128 TRP   -0.1500
   2009 CE3       -67.6280   -1.2840  -32.9710 C.ar    128 TRP    0.2200
   2010 NE1       -64.5300   -1.6520  -31.2600 N.ar    128 TRP   -0.5100
   2011 CZ2       -66.1140   -3.4590  -31.9340 C.ar    128 TRP    0.3700
   2012 CZ3       -68.0690   -2.6020  -33.0890 C.ar    128 TRP    0.2400
   2013 CH2       -67.3130   -3.6700  -32.5700 C.ar    128 TRP    0.1100
   2014 HN        -63.6830    2.4930  -32.9690 H       128 TRP   -0.2500
   2015 HA        -65.7270    1.2070  -34.5050 H       128 TRP    0.1700
   2016 HB1       -67.1230    1.6790  -32.3200 H       128 TRP   -0.2000
   2017 HB2       -65.5460    2.2490  -31.6380 H       128 TRP    0.1400
   2018 HD1       -63.7530    0.3640  -31.0080 H       128 TRP   -0.2700
   2019 HE1       -63.8280   -2.1840  -30.8390 H       128 TRP    0.1600
   2020 HE3       -68.2230   -0.4790  -33.3770 H       128 TRP   -0.1400
   2021 HZ2       -65.5520   -4.2930  -31.5400 H       128 TRP    0.1400
   2022 HZ3       -69.0060   -2.8060  -33.5870 H       128 TRP    0.5100
   2023 HH2       -67.6850   -4.6790  -32.6730 H       128 TRP   -0.5100
   2024 N         -66.0030    4.3850  -34.2860 N.am    129 ALA   -0.4700
   2025 CA        -66.7490    5.4940  -34.8680 C.3     129 ALA    0.3100
   2026 C         -66.6080    5.4900  -36.3680 C.2     129 ALA    0.0700
   2027 O         -67.5960    5.6350  -37.0970 O.2     129 ALA    0.0900
   2028 CB        -66.2870    6.8320  -34.3180 C.3     129 ALA   -0.2700
   2029 HN        -65.1610    4.6200  -33.8080 H       129 ALA    0.0900
   2030 HA        -67.7950    5.3430  -34.6450 H       129 ALA    0.0900
   2031 HB1       -65.2100    6.9870  -34.5430 H       129 ALA    0.0900
   2032 HB2       -66.4260    6.8570  -33.2160 H       129 ALA    0.5100
   2033 HB3       -66.8690    7.6550  -34.7870 H       129 ALA   -0.5100
   2034 N         -65.3750    5.3170  -36.8390 N.am    130 ILE   -0.4700
   2035 CA        -65.1370    5.1990  -38.2750 C.3     130 ILE    0.3100
   2036 C         -65.9320    4.0250  -38.8480 C.2     130 ILE    0.0700
   2037 O         -66.5650    4.1350  -39.9070 O.2     130 ILE    0.0900
   2038 CB        -63.6410    5.0550  -38.6030 C.3     130 ILE   -0.0900
   2039 CG1       -62.8950    6.3510  -38.2280 C.3     130 ILE    0.0900
   2040 CG2       -63.4550    4.7190  -40.0880 C.3     130 ILE   -0.2700
   2041 CD        -61.3350    6.2520  -38.2040 C.3     130 ILE    0.0900
   2042 HN        -64.5750    5.2600  -36.2460 H       130 ILE    0.0900
   2043 HA        -65.5350    6.0850  -38.7470 H       130 ILE    0.0900
   2044 HB        -63.2020    4.2460  -37.9830 H       130 ILE   -0.1800
   2045 HG11      -63.2350    6.6620  -37.2180 H       130 ILE    0.0900
   2046 HG12      -63.1770    7.1340  -38.9620 H       130 ILE    0.0900
   2047 HG21      -64.0380    5.4290  -40.7150 H       130 ILE   -0.2700
   2048 HG22      -63.8150    3.6880  -40.2900 H       130 ILE    0.0900
   2049 HG23      -62.3820    4.8010  -40.3630 H       130 ILE    0.0900
   2050 HD1       -60.9540    5.9610  -39.2060 H       130 ILE    0.0900
   2051 HD2       -61.0160    5.4830  -37.4660 H       130 ILE    0.5100
   2052 HD3       -60.8970    7.2360  -37.9290 H       130 ILE   -0.5100
   2053 N         -65.9150    2.9040  -38.1220 N.am    131 SER   -0.4700
   2054 CA        -66.6270    1.7180  -38.5560 C.3     131 SER    0.3100
   2055 C         -68.1100    1.9770  -38.5940 C.2     131 SER    0.0700
   2056 O         -68.7540    1.6210  -39.5730 O.2     131 SER    0.0900
   2057 CB        -66.2960    0.5130  -37.6890 C.3     131 SER    0.0500
   2058 OG        -64.9910    0.0440  -37.9510 O.3     131 SER    0.0900
   2059 HN        -65.4190    2.8330  -37.2600 H       131 SER    0.0900
   2060 HA        -66.3490    1.5250  -39.5810 H       131 SER   -0.6600
   2061 HB1       -67.0170   -0.3060  -37.9010 H       131 SER    0.4300
   2062 HB2       -66.3630    0.7960  -36.6160 H       131 SER    0.5100
   2063 HG1       -64.4190    0.8140  -37.9050 H       131 SER   -0.5100
   2064 N         -68.6540    2.6150  -37.5510 N.am    132 ALA   -0.4700
   2065 CA        -70.0620    3.0170  -37.5540 C.3     132 ALA    0.3100
   2066 C         -70.3930    3.9440  -38.7200 C.2     132 ALA    0.0700
   2067 O         -71.4420    3.8220  -39.3590 O.2     132 ALA    0.0900
   2068 CB        -70.4430    3.6730  -36.2490 C.3     132 ALA   -0.2700
   2069 HN        -68.1300    2.8440  -36.7340 H       132 ALA    0.0900
   2070 HA        -70.6590    2.1310  -37.7130 H       132 ALA    0.0900
   2071 HB1       -69.8230    4.5800  -36.0830 H       132 ALA    0.0900
   2072 HB2       -70.2750    2.9690  -35.4080 H       132 ALA    0.5100
   2073 HB3       -71.5130    3.9750  -36.2760 H       132 ALA   -0.5100
   2074 N         -69.4910    4.8810  -38.9940 N.am    133 LEU   -0.4700
   2075 CA        -69.7480    5.8830  -40.0110 C.3     133 LEU    0.3100
   2076 C         -69.8550    5.2630  -41.4150 C.2     133 LEU    0.0700
   2077 O         -70.8030    5.5420  -42.1490 O.2     133 LEU    0.0900
   2078 CB        -68.6840    6.9700  -39.9580 C.3     133 LEU   -0.1800
   2079 CG        -68.7160    8.0640  -41.0390 C.3     133 LEU    0.0900
   2080 CD1       -69.9690    8.9510  -40.9570 C.3     133 LEU    0.0900
   2081 CD2       -67.4760    8.9200  -40.9580 C.3     133 LEU   -0.0900
   2082 HN        -68.6140    4.9370  -38.5240 H       133 LEU    0.0900
   2083 HA        -70.7270    6.3030  -39.8300 H       133 LEU   -0.2700
   2084 HB1       -67.6950    6.4700  -40.0210 H       133 LEU    0.0900
   2085 HB2       -68.7730    7.4740  -38.9730 H       133 LEU    0.0900
   2086 HG        -68.6860    7.5800  -42.0370 H       133 LEU    0.0900
   2087 HD11      -70.1120    9.3150  -39.9170 H       133 LEU   -0.2700
   2088 HD12      -70.8660    8.3670  -41.2540 H       133 LEU    0.0900
   2089 HD13      -69.8560    9.8290  -41.6280 H       133 LEU    0.0900
   2090 HD21      -66.5710    8.2950  -41.1100 H       133 LEU    0.0900
   2091 HD22      -67.4120    9.3990  -39.9580 H       133 LEU    0.5100
   2092 HD23      -67.5040    9.7030  -41.7450 H       133 LEU   -0.5100
   2093 N         -68.9200    4.3820  -41.7620 N.am    134 VAL   -0.4700
   2094 CA        -68.8280    3.8460  -43.1240 C.3     134 VAL    0.3100
   2095 C         -69.6600    2.6030  -43.4130 C.2     134 VAL    0.0700
   2096 O         -69.8040    2.2060  -44.5770 O.2     134 VAL    0.0900
   2097 CB        -67.3690    3.5460  -43.5240 C.3     134 VAL   -0.0900
   2098 CG1       -66.5260    4.7980  -43.3350 C.3     134 VAL    0.0900
   2099 CG2       -66.8120    2.3740  -42.7100 C.3     134 VAL   -0.2700
   2100 HN        -68.2410    4.0470  -41.1140 H       134 VAL    0.0900
   2101 HA        -69.2530    4.5770  -43.7950 H       134 VAL    0.0900
   2102 HB        -67.3310    3.2280  -44.5880 H       134 VAL    0.0900
   2103 HG11      -66.4050    5.0170  -42.2520 H       134 VAL   -0.2700
   2104 HG12      -67.0230    5.6660  -43.8200 H       134 VAL    0.0900
   2105 HG13      -65.5200    4.6470  -43.7800 H       134 VAL    0.0900
   2106 HG21      -67.3010    1.4260  -43.0210 H       134 VAL    0.0900
   2107 HG22      -67.0100    2.5370  -41.6280 H       134 VAL    0.5100
   2108 HG23      -65.7180    2.2810  -42.8800 H       134 VAL   -0.5100
   2109 N         -70.2190    1.9890  -42.3770 N.am    135 SER   -0.4700
   2110 CA        -70.9800    0.7590  -42.5960 C.3     135 SER    0.3100
   2111 C         -72.2910    0.6310  -41.8340 C.2     135 SER    0.0700
   2112 O         -73.1830   -0.0900  -42.2580 O.2     135 SER    0.0900
   2113 CB        -70.1060   -0.4950  -42.4040 C.3     135 SER    0.0500
   2114 OG        -68.9770   -0.2570  -41.5910 O.3     135 SER    0.0900
   2115 HN        -70.1500    2.3240  -41.4410 H       135 SER    0.0900
   2116 HA        -71.3700    0.7880  -43.6020 H       135 SER   -0.6600
   2117 HB1       -69.7510   -0.8450  -43.3970 H       135 SER    0.4300
   2118 HB2       -70.7150   -1.2920  -41.9260 H       135 SER    0.5100
   2119 HG1       -69.2320    0.4370  -40.9790 H       135 SER   -0.5100
   2120 N         -72.4390    1.3190  -40.7210 N.am    136 PHE   -0.4700
   2121 CA        -73.7400    1.3450  -40.0740 C.3     136 PHE    0.3100
   2122 C         -74.6630    2.3970  -40.7050 C.2     136 PHE    0.0700
   2123 O         -75.6560    2.0490  -41.3080 O.2     136 PHE    0.0900
   2124 CB        -73.5600    1.5880  -38.5790 C.3     136 PHE   -0.1800
   2125 CG        -74.7360    1.1920  -37.7550 C.ar    136 PHE    0.0900
   2126 CD1       -75.7090    2.1190  -37.4270 C.ar    136 PHE    0.0900
   2127 CD2       -74.8430   -0.0970  -37.2660 C.ar    136 PHE    0.0000
   2128 CE1       -76.7760    1.7670  -36.6550 C.ar    136 PHE   -0.1150
   2129 CE2       -75.9130   -0.4670  -36.4680 C.ar    136 PHE    0.1150
   2130 CZ        -76.8840    0.4680  -36.1660 C.ar    136 PHE   -0.1150
   2131 HN        -71.7010    1.8320  -40.2890 H       136 PHE    0.1150
   2132 HA        -74.2260    0.3960  -40.2480 H       136 PHE   -0.1150
   2133 HB1       -73.3870    2.6720  -38.4040 H       136 PHE    0.1150
   2134 HB2       -72.6910    0.9990  -38.2150 H       136 PHE   -0.1150
   2135 HD1       -75.6220    3.1320  -37.7870 H       136 PHE    0.1150
   2136 HD2       -74.0820   -0.8240  -37.5100 H       136 PHE   -0.1150
   2137 HE1       -77.5360    2.4970  -36.4210 H       136 PHE    0.1150
   2138 HE2       -75.9880   -1.4750  -36.0880 H       136 PHE    0.5100
   2139 HZ        -77.7280    0.1920  -35.5520 H       136 PHE   -0.5100
   2140 N         -74.3400    3.6820  -40.5710 N.am    137 LEU   -0.4700
   2141 CA        -75.1560    4.7410  -41.1760 C.3     137 LEU    0.3100
   2142 C         -75.6720    4.4840  -42.6050 C.2     137 LEU    0.0700
   2143 O         -76.8700    4.5850  -42.8420 O.2     137 LEU    0.0900
   2144 CB        -74.4230    6.0840  -41.1490 C.3     137 LEU   -0.1800
   2145 CG        -74.2490    6.7300  -39.7830 C.3     137 LEU    0.0900
   2146 CD1       -73.6260    8.0990  -39.9670 C.3     137 LEU    0.0900
   2147 CD2       -75.5810    6.8400  -39.0460 C.3     137 LEU   -0.0900
   2148 HN        -73.5370    3.9800  -40.0590 H       137 LEU    0.0900
   2149 HA        -76.0790    4.8080  -40.6190 H       137 LEU   -0.2700
   2150 HB1       -74.9870    6.7910  -41.7920 H       137 LEU    0.0900
   2151 HB2       -73.4130    5.9290  -41.5830 H       137 LEU    0.0900
   2152 HG        -73.5910    6.0980  -39.1480 H       137 LEU    0.0900
   2153 HD11      -74.2820    8.7360  -40.5980 H       137 LEU   -0.2700
   2154 HD12      -72.6390    8.0010  -40.4680 H       137 LEU    0.0900
   2155 HD13      -73.4970    8.5930  -38.9790 H       137 LEU    0.0900
   2156 HD21      -75.9330    5.8320  -38.7390 H       137 LEU    0.0900
   2157 HD22      -76.3450    7.2950  -39.7120 H       137 LEU    0.5100
   2158 HD23      -75.4580    7.4650  -38.1350 H       137 LEU   -0.5100
   2159 N         -74.7760    4.1700  -43.5630 N.am    138 PRO   -0.2900
   2160 CA        -75.2240    3.9990  -44.9460 C.3     138 PRO    0.0000
   2161 C         -76.3410    2.9720  -45.0990 C.2     138 PRO    0.0900
   2162 O         -77.3100    3.2100  -45.8410 O.2     138 PRO    0.0900
   2163 CB        -73.9600    3.5170  -45.6610 C.3     138 PRO    0.0200
   2164 CG        -72.8600    4.0190  -44.8540 C.3     138 PRO    0.0900
   2165 CD        -73.3270    3.9360  -43.4410 C.3     138 PRO   -0.1800
   2166 HA        -75.6350    4.9210  -45.3270 H       138 PRO    0.0900
   2167 HB1       -73.9110    3.9250  -46.6920 H       138 PRO    0.0900
   2168 HB2       -73.9360    2.4070  -45.7120 H       138 PRO   -0.1800
   2169 HG1       -71.9510    3.3970  -45.0030 H       138 PRO    0.0900
   2170 HG2       -72.6240    5.0690  -45.1270 H       138 PRO    0.0900
   2171 HD1       -73.1350    2.9340  -43.0030 H       138 PRO    0.5100
   2172 HD2       -72.8630    4.7210  -42.8080 H       138 PRO   -0.5100
   2173 N         -76.1900    1.8340  -44.4160 N.am    139 ILE   -0.4700
   2174 CA        -77.2250    0.8070  -44.4050 C.3     139 ILE    0.3100
   2175 C         -78.5220    1.3190  -43.7980 C.2     139 ILE    0.0700
   2176 O         -79.6090    1.0780  -44.3260 O.2     139 ILE    0.0900
   2177 CB        -76.7590   -0.4700  -43.6820 C.3     139 ILE   -0.0900
   2178 CG1       -75.8950   -1.2990  -44.6320 C.3     139 ILE    0.0900
   2179 CG2       -77.9610   -1.2900  -43.2350 C.3     139 ILE   -0.2700
   2180 CD        -75.1140   -2.3910  -43.9940 C.3     139 ILE    0.0900
   2181 HN        -75.3670    1.6370  -43.8880 H       139 ILE    0.0900
   2182 HA        -77.4750    0.5800  -45.4310 H       139 ILE    0.0900
   2183 HB        -76.1520   -0.1910  -42.7950 H       139 ILE   -0.1800
   2184 HG11      -75.1810   -0.6130  -45.1370 H       139 ILE    0.0900
   2185 HG12      -76.5600   -1.7520  -45.3970 H       139 ILE    0.0900
   2186 HG21      -78.6660   -1.4270  -44.0820 H       139 ILE   -0.2700
   2187 HG22      -78.4920   -0.7640  -42.4130 H       139 ILE    0.0900
   2188 HG23      -77.6260   -2.2900  -42.8840 H       139 ILE    0.0900
   2189 HD1       -75.8000   -3.1100  -43.4960 H       139 ILE    0.0900
   2190 HD2       -74.4270   -1.9680  -43.2300 H       139 ILE    0.5100
   2191 HD3       -74.5270   -2.9370  -44.7640 H       139 ILE   -0.5100
   2192 N         -78.4020    2.0480  -42.6970 N.am    140 MET   -0.4700
   2193 CA        -79.5530    2.6800  -42.0720 C.3     140 MET    0.3100
   2194 C         -80.1000    3.9090  -42.8250 C.2     140 MET    0.0700
   2195 O         -81.2090    4.3570  -42.5700 O.2     140 MET    0.0900
   2196 CB        -79.2280    3.0130  -40.6110 C.3     140 MET   -0.1800
   2197 CG        -78.9610    1.7680  -39.7170 C.3     140 MET    0.0900
   2198 SD        -80.4400    0.8930  -39.0890 S.3     140 MET    0.0900
   2199 CE        -80.8860   -0.0880  -40.5230 C.3     140 MET   -0.1400
   2200 HN        -77.5230    2.1970  -42.2530 H       140 MET    0.0900
   2201 HA        -80.3880    1.9960  -42.1280 H       140 MET    0.0900
   2202 HB1       -80.0830    3.5770  -40.1800 H       140 MET   -0.0900
   2203 HB2       -78.3250    3.6590  -40.5910 H       140 MET   -0.2200
   2204 HG1       -78.3570    2.1040  -38.8490 H       140 MET    0.0900
   2205 HG2       -78.3570    1.0540  -40.3120 H       140 MET    0.0900
   2206 HE1       -80.1840    0.0880  -41.3660 H       140 MET    0.0900
   2207 HE2       -81.9080    0.1790  -40.8670 H       140 MET    0.5100
   2208 HE3       -80.8570   -1.1690  -40.2720 H       140 MET   -0.5100
   2209 N         -79.3360    4.4510  -43.7670 N.am    141 MET   -0.4700
   2210 CA        -79.8130    5.5490  -44.6110 C.3     141 MET    0.3100
   2211 C         -80.4030    5.0300  -45.9230 C.2     141 MET    0.0700
   2212 O         -80.8720    5.7960  -46.7640 O.2     141 MET    0.0900
   2213 CB        -78.6850    6.5430  -44.9060 C.3     141 MET   -0.1800
   2214 CG        -78.3750    7.5380  -43.7740 C.3     141 MET    0.0900
   2215 SD        -76.8750    8.5290  -44.1630 S.3     141 MET    0.0900
   2216 CE        -77.5370    9.7350  -45.3000 C.3     141 MET   -0.1400
   2217 HN        -78.4060    4.1360  -43.9400 H       141 MET    0.0900
   2218 HA        -80.6200    6.0430  -44.0910 H       141 MET    0.0900
   2219 HB1       -78.9640    7.1240  -45.8090 H       141 MET   -0.0900
   2220 HB2       -77.7620    5.9650  -45.1190 H       141 MET   -0.2200
   2221 HG1       -78.2200    6.9750  -42.8300 H       141 MET    0.0900
   2222 HG2       -79.2470    8.2130  -43.6370 H       141 MET    0.0900
   2223 HE1       -78.3390   10.3400  -44.8250 H       141 MET    0.0900
   2224 HE2       -77.9700    9.2280  -46.1880 H       141 MET    0.5100
   2225 HE3       -76.7360   10.4280  -45.6340 H       141 MET   -0.5100
   2226 N         -80.3570    3.7120  -46.0920 N.am    142 HSP   -0.4700
   2227 CA        -80.9790    3.0220  -47.2250 C.3     142 HSP    0.3100
   2228 C         -80.2780    3.2180  -48.5530 C.2     142 HSP    0.0700
   2229 O         -80.9040    3.1240  -49.5980 O.2     142 HSP    0.0900
   2230 CB        -82.4530    3.4030  -47.3790 C.3     142 HSP   -0.0500
   2231 CG        -83.2100    3.4050  -46.0900 C.ar    142 HSP    0.0900
   2232 CD2       -83.6620    4.4300  -45.3250 C.ar    142 HSP    0.0900
   2233 ND1       -83.5790    2.2470  -45.4450 N.ar    142 HSP    0.1900
   2234 CE1       -84.2330    2.5560  -44.3370 C.ar    142 HSP    0.1300
   2235 NE2       -84.2960    3.8750  -44.2410 N.ar    142 HSP    0.1900
   2236 HN        -79.8870    3.1230  -45.4400 H       142 HSP   -0.5100
   2237 HA        -80.8860    1.9600  -47.0540 H       142 HSP    0.4400
   2238 HB1       -82.9390    2.6770  -48.0660 H       142 HSP   -0.5100
   2239 HB2       -82.5150    4.4200  -47.8210 H       142 HSP    0.4400
   2240 HD1       -83.3850    1.3190  -45.7640 H       142 HSP    0.3200
   2241 HD2       -83.5830    5.5010  -45.4660 H       142 HSP    0.1800
   2242 HE1       -84.6410    1.8580  -43.6360 H       142 HSP    0.5100
   2243 HE2       -84.7340    4.3830  -43.5010 H       142 HSP   -0.5100
   2244 N         -78.9810    3.4680  -48.5190 N.am    143 TRP   -0.4700
   2245 CA        -78.2520    3.7150  -49.7510 C.3     143 TRP    0.3100
   2246 C         -77.9690    2.3980  -50.4790 C.2     143 TRP    0.0700
   2247 O         -77.6020    2.3860  -51.6520 O.2     143 TRP    0.0900
   2248 CB        -76.9310    4.4210  -49.4490 C.3     143 TRP   -0.1800
   2249 CG        -77.0570    5.8380  -48.9650 C.ar    143 TRP    0.0900
   2250 CD1       -78.2030    6.5120  -48.6590 C.ar    143 TRP    0.0900
   2251 CD2       -75.9830    6.7350  -48.6960 C.ar    143 TRP   -0.0300
   2252 CE2       -76.5490    7.9410  -48.2430 C.ar    143 TRP   -0.1500
   2253 CE3       -74.5990    6.6380  -48.7960 C.ar    143 TRP    0.2200
   2254 NE1       -77.9060    7.7770  -48.2240 N.ar    143 TRP   -0.5100
   2255 CZ2       -75.7730    9.0380  -47.9000 C.ar    143 TRP    0.3700
   2256 CZ3       -73.8280    7.7280  -48.4470 C.ar    143 TRP    0.2400
   2257 CH2       -74.4160    8.9110  -48.0110 C.ar    143 TRP    0.1100
   2258 HN        -78.4570    3.4970  -47.6710 H       143 TRP   -0.2500
   2259 HA        -78.8700    4.3290  -50.3900 H       143 TRP    0.1700
   2260 HB1       -76.3200    4.4330  -50.3770 H       143 TRP   -0.2000
   2261 HB2       -76.3960    3.8420  -48.6670 H       143 TRP    0.1400
   2262 HD1       -79.2020    6.1070  -48.7470 H       143 TRP   -0.2700
   2263 HE1       -78.5550    8.4500  -47.9470 H       143 TRP    0.1600
   2264 HE3       -74.1190    5.7330  -49.1380 H       143 TRP   -0.1400
   2265 HZ2       -76.2060    9.9660  -47.5560 H       143 TRP    0.1400
   2266 HZ3       -72.7520    7.6630  -48.5140 H       143 TRP    0.5100
   2267 HH2       -73.7870    9.7490  -47.7540 H       143 TRP   -0.5100
   2268 N         -78.1410    1.2850  -49.7730 N.am    144 TRP   -0.4700
   2269 CA        -77.7730   -0.0160  -50.2960 C.3     144 TRP    0.3100
   2270 C         -78.8570   -0.5420  -51.2240 C.2     144 TRP    0.0700
   2271 O         -78.6780   -1.5680  -51.8860 O.2     144 TRP    0.0900
   2272 CB        -77.5700   -1.0100  -49.1430 C.3     144 TRP   -0.1800
   2273 CG        -78.7950   -1.1390  -48.2500 C.ar    144 TRP    0.0900
   2274 CD1       -79.1970   -0.2660  -47.2810 C.ar    144 TRP    0.0900
   2275 CD2       -79.7690   -2.1930  -48.2590 C.ar    144 TRP   -0.0300
   2276 CE2       -80.7250   -1.8840  -47.2740 C.ar    144 TRP   -0.1500
   2277 CE3       -79.9230   -3.3640  -49.0040 C.ar    144 TRP    0.2200
   2278 NE1       -80.3520   -0.7020  -46.6950 N.ar    144 TRP   -0.5100
   2279 CZ2       -81.8210   -2.7080  -47.0080 C.ar    144 TRP    0.3700
   2280 CZ3       -81.0130   -4.1770  -48.7400 C.ar    144 TRP    0.2400
   2281 CH2       -81.9500   -3.8440  -47.7510 C.ar    144 TRP    0.1100
   2282 HN        -78.5320    1.2940  -48.8550 H       144 TRP   -0.2500
   2283 HA        -76.8600    0.0950  -50.8630 H       144 TRP    0.1700
   2284 HB1       -76.7160   -0.6680  -48.5210 H       144 TRP   -0.2000
   2285 HB2       -77.3370   -2.0090  -49.5670 H       144 TRP    0.1400
   2286 HD1       -78.6760    0.6430  -47.0150 H       144 TRP   -0.2700
   2287 HE1       -80.8330   -0.2440  -45.9790 H       144 TRP    0.1600
   2288 HE3       -79.2190   -3.6440  -49.7730 H       144 TRP   -0.1400
   2289 HZ2       -82.5500   -2.4700  -46.2450 H       144 TRP    0.1400
   2290 HZ3       -81.1450   -5.0860  -49.3070 H       144 TRP    0.5100
   2291 HH2       -82.7890   -4.5000  -47.5750 H       144 TRP   -0.5100
   2292 N         -79.9910    0.1490  -51.2820 N.am    145 ARG   -0.4700
   2293 CA        -81.1330   -0.4060  -52.0020 C.3     145 ARG    0.3100
   2294 C         -81.0760   -0.2930  -53.5330 C.2     145 ARG    0.0700
   2295 O         -80.5680    0.6850  -54.0950 O.2     145 ARG    0.0900
   2296 CB        -82.4660    0.0840  -51.4180 C.3     145 ARG   -0.1800
   2297 CG        -82.7100   -0.4330  -49.9910 C.3     145 ARG    0.0900
   2298 CD        -84.1870   -0.6780  -49.7000 C.3     145 ARG    0.0900
   2299 NE        -84.7770    0.3000  -48.7880 N.pl3   145 ARG   -0.1800
   2300 CZ        -85.3400   -0.0190  -47.6230 C.cat   145 ARG    0.0900
   2301 NH1       -85.4000   -1.2870  -47.2240 N.pl3   145 ARG    0.0900
   2302 NH2       -85.8470    0.9360  -46.8470 N.pl3   145 ARG    0.2000
   2303 HN        -80.1100    1.0400  -50.8530 H       145 ARG    0.0900
   2304 HA        -81.0740   -1.4830  -51.9360 H       145 ARG    0.0900
   2305 HB1       -83.2940   -0.2630  -52.0710 H       145 ARG   -0.7000
   2306 HB2       -82.4630    1.1950  -51.4020 H       145 ARG    0.4400
   2307 HG1       -82.3230    0.3170  -49.2670 H       145 ARG    0.6400
   2308 HG2       -82.1550   -1.3840  -49.8540 H       145 ARG   -0.8000
   2309 HD1       -84.3070   -1.6790  -49.2320 H       145 ARG    0.4600
   2310 HD2       -84.7610   -0.6300  -50.6500 H       145 ARG    0.4600
   2311 HE        -84.7560    1.2630  -49.0540 H       145 ARG   -0.8000
   2312 HH11      -85.0200   -2.0110  -47.8010 H       145 ARG    0.4600
   2313 HH12      -85.8250   -1.5160  -46.3490 H       145 ARG    0.4600
   2314 HH21      -85.8050    1.8910  -47.1390 H       145 ARG    0.5100
   2315 HH22      -86.2710    0.6990  -45.9740 H       145 ARG   -0.5100
   2316 N         -81.5940   -1.3330  -54.1850 N.am    146 ASP   -0.4700
   2317 CA        -81.6590   -1.4400  -55.6310 C.3     146 ASP    0.3100
   2318 C         -83.0250   -0.9890  -56.1260 C.2     146 ASP    0.0700
   2319 O         -83.9140   -0.7200  -55.3360 O.2     146 ASP    0.0900
   2320 CB        -81.4010   -2.8860  -56.0410 C.3     146 ASP   -0.2800
   2321 CG        -80.9030   -3.0100  -57.4550 C.2     146 ASP    0.0900
   2322 OD1       -80.9630   -2.0030  -58.1890 O.co2   146 ASP    0.0900
   2323 OD2       -80.4420   -4.1150  -57.8280 O.co2   146 ASP    0.6200
   2324 HN        -81.9710   -2.1110  -53.6900 H       146 ASP   -0.7600
   2325 HA        -80.9120   -0.7840  -56.0550 H       146 ASP   -0.7600
   2326 HB1       -82.3470   -3.4610  -55.9480 H       146 ASP    0.5100
   2327 HB2       -80.6400   -3.3240  -55.3590 H       146 ASP   -0.5100
   2328 N         -83.2010   -0.9080  -57.4380 N.am    147 GLU   -0.4700
   2329 CA        -84.3990   -0.3030  -58.0080 C.3     147 GLU    0.3100
   2330 C         -85.2690   -1.3590  -58.6760 C.2     147 GLU    0.0700
   2331 O         -86.4970   -1.2130  -58.8110 O.2     147 GLU    0.0900
   2332 CB        -84.0060    0.7850  -59.0070 C.3     147 GLU   -0.1800
   2333 CG        -85.0190    1.9000  -59.0600 C.3     147 GLU    0.0900
   2334 CD        -85.7410    2.0560  -57.7310 C.2     147 GLU    0.0900
   2335 OE1       -85.0490    2.0620  -56.6880 O.co2   147 GLU   -0.2800
   2336 OE2       -86.9900    2.1620  -57.7280 O.co2   147 GLU    0.0900
   2337 HN        -82.5290   -1.2560  -58.0880 H       147 GLU    0.0900
   2338 HA        -84.9820    0.1170  -57.2020 H       147 GLU    0.6200
   2339 HB1       -83.9160    0.3300  -60.0170 H       147 GLU   -0.7600
   2340 HB2       -83.0210    1.2040  -58.7120 H       147 GLU   -0.7600
   2341 HG1       -85.7660    1.6810  -59.8520 H       147 GLU    0.5100
   2342 HG2       -84.5020    2.8540  -59.3010 H       147 GLU   -0.5100
   2343 N         -84.5840   -2.4350  -59.0670 N.am    148 ASP   -0.4700
   2344 CA        -85.1520   -3.6780  -59.5830 C.3     148 ASP    0.3100
   2345 C         -86.4310   -4.1640  -58.9130 C.2     148 ASP    0.0700
   2346 O         -86.5160   -4.2010  -57.6890 O.2     148 ASP    0.0900
   2347 CB        -84.1090   -4.7890  -59.4340 C.3     148 ASP   -0.2800
   2348 CG        -84.4350   -6.0010  -60.2670 C.2     148 ASP    0.0900
   2349 OD1       -84.9240   -5.8220  -61.4010 O.co2   148 ASP    0.0900
   2350 OD2       -84.1900   -7.1320  -59.7970 O.co2   148 ASP    0.6200
   2351 HN        -83.5900   -2.4340  -59.0210 H       148 ASP   -0.7600
   2352 HA        -85.4130   -3.5330  -60.6200 H       148 ASP   -0.7600
   2353 HB1       -84.0570   -5.0960  -58.3680 H       148 ASP    0.5100
   2354 HB2       -83.1170   -4.3990  -59.7480 H       148 ASP   -0.5100
   2355 N         -87.4150   -4.5720  -59.7270 N.am    149 PRO   -0.2900
   2356 CA        -88.6210   -5.2830  -59.2950 C.3     149 PRO    0.0000
   2357 C         -88.3430   -6.3190  -58.2050 C.2     149 PRO    0.0900
   2358 O         -88.9880   -6.3020  -57.1450 O.2     149 PRO    0.0900
   2359 CB        -89.0590   -6.0040  -60.5760 C.3     149 PRO    0.0200
   2360 CG        -88.6330   -5.0990  -61.6640 C.3     149 PRO    0.0900
   2361 CD        -87.4070   -4.3530  -61.1840 C.3     149 PRO   -0.1800
   2362 HA        -89.3460   -4.5930  -58.8930 H       149 PRO    0.0900
   2363 HB1       -90.1590   -6.1530  -60.5910 H       149 PRO    0.0900
   2364 HB2       -88.5610   -6.9930  -60.6640 H       149 PRO   -0.1800
   2365 HG1       -88.3900   -5.6860  -62.5760 H       149 PRO    0.0900
   2366 HG2       -89.4460   -4.3820  -61.9060 H       149 PRO    0.0900
   2367 HD1       -86.4770   -4.7720  -61.6250 H       149 PRO    0.5100
   2368 HD2       -87.4770   -3.2680  -61.4060 H       149 PRO   -0.5100
   2369 N         -87.4080   -7.2330  -58.4690 N.am    150 GLN   -0.4700
   2370 CA        -87.0790   -8.2780  -57.5090 C.3     150 GLN    0.3100
   2371 C         -86.6000   -7.7320  -56.1630 C.2     150 GLN    0.0700
   2372 O         -86.9830   -8.2330  -55.1010 O.2     150 GLN    0.0900
   2373 CB        -86.0670   -9.2590  -58.0970 C.3     150 GLN   -0.1800
   2374 CG        -86.6740  -10.1960  -59.1390 C.3     150 GLN    0.0900
   2375 CD        -85.7230  -11.3080  -59.5650 C.2     150 GLN    0.0900
   2376 NE2       -85.9510  -11.8540  -60.7630 N.am    150 GLN   -0.1800
   2377 OE1       -84.8020  -11.6790  -58.8320 O.2     150 GLN    0.0900
   2378 HN        -86.8960   -7.2410  -59.3250 H       150 GLN    0.0900
   2379 HA        -87.9930   -8.7940  -57.2520 H       150 GLN    0.5500
   2380 HB1       -85.6430   -9.8700  -57.2720 H       150 GLN   -0.5500
   2381 HB2       -85.2470   -8.6800  -58.5730 H       150 GLN   -0.6200
   2382 HG1       -86.9470   -9.6050  -60.0390 H       150 GLN    0.3200
   2383 HG2       -87.5890  -10.6610  -58.7150 H       150 GLN    0.3000
   2384 HE21      -85.3610  -12.5890  -61.0990 H       150 GLN    0.5100
   2385 HE22      -86.7120  -11.5280  -61.3240 H       150 GLN   -0.5100
   2386 N         -85.7660   -6.6970  -56.2080 N.am    151 ALA   -0.4700
   2387 CA        -85.3210   -6.0320  -54.9980 C.3     151 ALA    0.3100
   2388 C         -86.5080   -5.4440  -54.2440 C.2     151 ALA    0.0700
   2389 O         -86.6610   -5.6610  -53.0400 O.2     151 ALA    0.0900
   2390 CB        -84.2970   -4.9420  -55.3230 C.3     151 ALA   -0.2700
   2391 HN        -85.4140   -6.3330  -57.0670 H       151 ALA    0.0900
   2392 HA        -84.8820   -6.7750  -54.3500 H       151 ALA    0.0900
   2393 HB1       -84.7490   -4.1830  -55.9960 H       151 ALA    0.0900
   2394 HB2       -83.4170   -5.3900  -55.8330 H       151 ALA    0.5100
   2395 HB3       -83.9720   -4.4380  -54.3880 H       151 ALA   -0.5100
   2396 N         -87.3630   -4.7040  -54.9470 N.am    152 LEU   -0.4700
   2397 CA        -88.5100   -4.0760  -54.2880 C.3     152 LEU    0.3100
   2398 C         -89.4390   -5.1070  -53.6600 C.2     152 LEU    0.0700
   2399 O         -89.9860   -4.8880  -52.5740 O.2     152 LEU    0.0900
   2400 CB        -89.2870   -3.1830  -55.2600 C.3     152 LEU   -0.1800
   2401 CG        -88.5310   -1.9360  -55.7230 C.3     152 LEU    0.0900
   2402 CD1       -89.4110   -1.1100  -56.6410 C.3     152 LEU    0.0900
   2403 CD2       -88.0380   -1.1120  -54.5260 C.3     152 LEU   -0.0900
   2404 HN        -87.2640   -4.5470  -55.9260 H       152 LEU    0.0900
   2405 HA        -88.1390   -3.4900  -53.4620 H       152 LEU   -0.2700
   2406 HB1       -90.2240   -2.8590  -54.7610 H       152 LEU    0.0900
   2407 HB2       -89.5460   -3.7860  -56.1560 H       152 LEU    0.0900
   2408 HG        -87.6120   -2.2400  -56.2670 H       152 LEU    0.0900
   2409 HD11      -90.3330   -0.7950  -56.1050 H       152 LEU   -0.2700
   2410 HD12      -89.7050   -1.7120  -57.5270 H       152 LEU    0.0900
   2411 HD13      -88.8660   -0.2010  -56.9710 H       152 LEU    0.0900
   2412 HD21      -87.2210   -1.6520  -54.0020 H       152 LEU    0.0900
   2413 HD22      -88.8720   -0.9480  -53.8100 H       152 LEU    0.5100
   2414 HD23      -87.6490   -0.1320  -54.8750 H       152 LEU   -0.5100
   2415 N         -89.6090   -6.2340  -54.3540 N.am    153 LYS   -0.4700
   2416 CA        -90.3090   -7.3860  -53.8040 C.3     153 LYS    0.3100
   2417 C         -89.7600   -7.8190  -52.4460 C.2     153 LYS    0.0700
   2418 O         -90.5200   -8.1020  -51.5330 O.2     153 LYS    0.0900
   2419 CB        -90.2150   -8.5510  -54.7790 C.3     153 LYS   -0.1800
   2420 CG        -91.0910   -9.7180  -54.4230 C.3     153 LYS    0.0900
   2421 CD        -91.3160  -10.5920  -55.6270 C.3     153 LYS    0.0900
   2422 CE        -92.1950  -11.7810  -55.2680 C.3     153 LYS   -0.1800
   2423 NZ        -92.0930  -12.8670  -56.2940 N.4     153 LYS    0.0900
   2424 HN        -89.2640   -6.3370  -55.2830 H       153 LYS    0.0900
   2425 HA        -91.3410   -7.1110  -53.6410 H       153 LYS   -0.1800
   2426 HB1       -89.1610   -8.8990  -54.8110 H       153 LYS    0.0900
   2427 HB2       -90.5030   -8.1890  -55.7890 H       153 LYS    0.0900
   2428 HG1       -92.0690   -9.3450  -54.0500 H       153 LYS    0.2100
   2429 HG2       -90.6040  -10.3130  -53.6200 H       153 LYS    0.0500
   2430 HD1       -90.3370  -10.9570  -56.0030 H       153 LYS    0.0500
   2431 HD2       -91.8090   -9.9970  -56.4250 H       153 LYS   -0.3000
   2432 HE1       -93.2570  -11.4620  -55.2160 H       153 LYS    0.3300
   2433 HE2       -91.8740  -12.2050  -54.2930 H       153 LYS    0.3300
   2434 HZ1       -91.1080  -13.1930  -56.3580 H       153 LYS    0.3300
   2435 HZ2       -92.3970  -12.5000  -57.2190 H       153 LYS    0.5100
   2436 HZ3       -92.7040  -13.6610  -56.0190 H       153 LYS   -0.5100
   2437 N         -88.4350   -7.8790  -52.3130 N.am    154 CYS   -0.4700
   2438 CA        -87.8150   -8.3100  -51.0700 C.3     154 CYS    0.3100
   2439 C         -88.0490   -7.3040  -49.9500 C.2     154 CYS    0.0700
   2440 O         -88.3580   -7.6670  -48.8010 O.2     154 CYS    0.0900
   2441 CB        -86.3100   -8.5450  -51.2640 C.3     154 CYS   -0.1000
   2442 SG        -85.4660   -9.2500  -49.7980 S.3     154 CYS    0.0900
   2443 HN        -87.8150   -7.6340  -53.0540 H       154 CYS    0.0900
   2444 HA        -88.2970   -9.2250  -50.7560 H       154 CYS   -0.0800
   2445 HB1       -85.8380   -7.5710  -51.5160 H       154 CYS    0.5100
   2446 HB2       -86.1740   -9.2350  -52.1230 H       154 CYS   -0.5100
   2447 N         -87.9050   -6.0240  -50.2880 N.am    155 TYR   -0.4700
   2448 CA        -88.0060   -4.9790  -49.2830 C.3     155 TYR    0.3100
   2449 C         -89.4050   -4.9320  -48.6450 C.2     155 TYR    0.0700
   2450 O         -89.5990   -4.3680  -47.5720 O.2     155 TYR    0.0900
   2451 CB        -87.6270   -3.6240  -49.8660 C.3     155 TYR   -0.1800
   2452 CG        -86.2720   -3.5990  -50.5400 C.ar    155 TYR    0.0900
   2453 CD1       -85.2390   -4.4170  -50.0940 C.ar    155 TYR    0.0900
   2454 CD2       -86.0240   -2.7320  -51.6250 C.ar    155 TYR    0.0000
   2455 CE1       -83.9970   -4.3920  -50.7260 C.ar    155 TYR   -0.1150
   2456 CE2       -84.7970   -2.7080  -52.2560 C.ar    155 TYR    0.1150
   2457 CZ        -83.7840   -3.5310  -51.8070 C.ar    155 TYR   -0.1150
   2458 OH        -82.5590   -3.4950  -52.4290 O.3     155 TYR    0.1150
   2459 HN        -87.7230   -5.7310  -51.2230 H       155 TYR    0.1100
   2460 HA        -87.3450   -5.2330  -48.4680 H       155 TYR   -0.5400
   2461 HB1       -87.6010   -2.8700  -49.0510 H       155 TYR    0.4300
   2462 HB2       -88.3780   -3.3330  -50.6300 H       155 TYR   -0.1150
   2463 HD1       -85.4000   -5.0750  -49.2530 H       155 TYR    0.1150
   2464 HD2       -86.8080   -2.0740  -51.9690 H       155 TYR   -0.1150
   2465 HE1       -83.2010   -5.0360  -50.3830 H       155 TYR    0.1150
   2466 HE2       -84.6310   -2.0500  -53.0970 H       155 TYR    0.5100
   2467 HH        -81.9840   -4.1250  -51.9870 H       155 TYR   -0.5100
   2468 N         -90.3750   -5.5620  -49.2910 N.am    156 GLN   -0.4700
   2469 CA        -91.7310   -5.5400  -48.7750 C.3     156 GLN    0.3100
   2470 C         -92.1900   -6.8510  -48.1490 C.2     156 GLN    0.0700
   2471 O         -93.2690   -6.9280  -47.5630 O.2     156 GLN    0.0900
   2472 CB        -92.7040   -5.0750  -49.8520 C.3     156 GLN   -0.1800
   2473 CG        -92.6960   -3.5800  -49.9750 C.3     156 GLN    0.0900
   2474 CD        -94.0710   -3.0450  -50.1300 C.2     156 GLN    0.0900
   2475 NE2       -94.1850   -1.7330  -50.2840 N.am    156 GLN   -0.1800
   2476 OE1       -95.0370   -3.8020  -50.1190 O.2     156 GLN    0.0900
   2477 HN        -90.2230   -6.0650  -50.1390 H       156 GLN    0.0900
   2478 HA        -91.7570   -4.8680  -47.9300 H       156 GLN    0.5500
   2479 HB1       -93.7290   -5.4160  -49.5910 H       156 GLN   -0.5500
   2480 HB2       -92.4140   -5.5250  -50.8250 H       156 GLN   -0.6200
   2481 HG1       -92.0950   -3.2880  -50.8630 H       156 GLN    0.3200
   2482 HG2       -92.2380   -3.1380  -49.0640 H       156 GLN    0.3000
   2483 HE21      -95.0890   -1.3190  -50.3930 H       156 GLN    0.5100
   2484 HE22      -93.3670   -1.1580  -50.2920 H       156 GLN   -0.5100
   2485 N         -91.3660   -7.8770  -48.2720 N.am    157 ASP   -0.4700
   2486 CA        -91.6320   -9.1180  -47.5940 C.3     157 ASP    0.3100
   2487 C         -90.8460   -9.0880  -46.2810 C.2     157 ASP    0.0700
   2488 O         -89.6130   -9.1100  -46.3080 O.2     157 ASP    0.0900
   2489 CB        -91.2180  -10.2940  -48.4860 C.3     157 ASP   -0.2800
   2490 CG        -91.4830  -11.6610  -47.8430 C.2     157 ASP    0.0900
   2491 OD1       -92.2640  -11.7390  -46.8620 O.co2   157 ASP    0.0900
   2492 OD2       -90.9050  -12.6660  -48.3260 O.co2   157 ASP    0.6200
   2493 HN        -90.5390   -7.8390  -48.8290 H       157 ASP   -0.7600
   2494 HA        -92.6880   -9.1650  -47.3730 H       157 ASP   -0.7600
   2495 HB1       -90.1310  -10.2140  -48.7030 H       157 ASP    0.5100
   2496 HB2       -91.7850  -10.2390  -49.4390 H       157 ASP   -0.5100
   2497 N         -91.5490   -8.9960  -45.1280 N.am    158 PRO   -0.2900
   2498 CA        -90.8700   -8.9990  -43.8350 C.3     158 PRO    0.0000
   2499 C         -90.1430  -10.3040  -43.6240 C.2     158 PRO    0.0900
   2500 O         -89.2060  -10.3790  -42.8290 O.2     158 PRO    0.0900
   2501 CB        -92.0130   -8.8470  -42.8360 C.3     158 PRO    0.0200
   2502 CG        -93.0780   -8.1770  -43.5620 C.3     158 PRO    0.0900
   2503 CD        -92.9760   -8.6680  -44.9790 C.3     158 PRO   -0.1800
   2504 HA        -90.1320   -8.2150  -43.7960 H       158 PRO    0.0900
   2505 HB1       -91.6920   -8.2390  -41.9640 H       158 PRO    0.0900
   2506 HB2       -92.3510   -9.8420  -42.4740 H       158 PRO   -0.1800
   2507 HG1       -94.0690   -8.4380  -43.1310 H       158 PRO    0.0900
   2508 HG2       -92.9470   -7.0750  -43.5200 H       158 PRO    0.0900
   2509 HD1       -93.5930   -9.5760  -45.1420 H       158 PRO    0.5100
   2510 HD2       -93.2630   -7.8780  -45.7050 H       158 PRO   -0.5100
   2511 N         -90.5640  -11.3260  -44.3550 N.am    159 GLY   -0.4700
   2512 CA        -89.8930  -12.6080  -44.3220 C.3     159 GLY    0.3100
   2513 C         -88.5960  -12.6690  -45.1140 C.2     159 GLY   -0.0200
   2514 O         -87.7680  -13.5480  -44.8790 O.2     159 GLY    0.0900
   2515 HN        -91.3560  -11.2590  -44.9560 H       159 GLY    0.0900
   2516 HA1       -90.5770  -13.3400  -44.7260 H       159 GLY    0.5100
   2517 HA2       -89.6750  -12.8320  -43.2890 H       159 GLY   -0.5100
   2518 N         -88.4110  -11.7610  -46.0700 N.am    160 CYS   -0.4700
   2519 CA        -87.1710  -11.7360  -46.8420 C.3     160 CYS    0.3100
   2520 C         -86.1110  -10.8010  -46.2530 C.2     160 CYS    0.0700
   2521 O         -86.3560   -9.6030  -46.0750 O.2     160 CYS    0.0900
   2522 CB        -87.4330  -11.3870  -48.3080 C.3     160 CYS   -0.1000
   2523 SG        -85.9120  -11.2240  -49.3160 S.3     160 CYS    0.0900
   2524 HN        -89.0960  -11.0710  -46.2970 H       160 CYS    0.0900
   2525 HA        -86.7160  -12.7120  -46.7670 H       160 CYS   -0.0800
   2526 HB1       -87.9930  -10.4300  -48.3440 H       160 CYS    0.5100
   2527 HB2       -88.0700  -12.1840  -48.7460 H       160 CYS   -0.5100
   2528 N         -84.9340  -11.3580  -45.9530 N.am    161 CYS   -0.4700
   2529 CA        -83.8220  -10.5690  -45.4250 C.3     161 CYS    0.3100
   2530 C         -82.5840  -10.7880  -46.2800 C.2     161 CYS    0.0700
   2531 O         -81.5120  -11.0960  -45.7670 O.2     161 CYS    0.0900
   2532 CB        -83.5190  -10.9170  -43.9510 C.3     161 CYS   -0.1000
   2533 SG        -82.7150   -9.5620  -43.0190 S.3     161 CYS    0.0900
   2534 HN        -84.7630  -12.3320  -46.0750 H       161 CYS    0.0900
   2535 HA        -84.0860   -9.5270  -45.5120 H       161 CYS   -0.0800
   2536 HB1       -82.8580  -11.8090  -43.9320 H       161 CYS    0.5100
   2537 HB2       -84.4760  -11.1780  -43.4520 H       161 CYS   -0.5100
   2538 N         -82.7450  -10.6490  -47.5940 N.am    162 ASP   -0.4700
   2539 CA        -81.6360  -10.7940  -48.5220 C.3     162 ASP    0.3100
   2540 C         -80.9610   -9.4680  -48.6200 C.2     162 ASP    0.0700
   2541 O         -81.6180   -8.4440  -48.8050 O.2     162 ASP    0.0900
   2542 CB        -82.1210  -11.1630  -49.9120 C.3     162 ASP   -0.2800
   2543 CG        -82.5470  -12.5940  -50.0090 C.2     162 ASP    0.0900
   2544 OD1       -83.0550  -13.1350  -49.0020 O.co2   162 ASP    0.0900
   2545 OD2       -82.3870  -13.1740  -51.1020 O.co2   162 ASP    0.6200
   2546 HN        -83.6330  -10.4410  -47.9990 H       162 ASP   -0.7600
   2547 HA        -80.9830  -11.5640  -48.1400 H       162 ASP   -0.7600
   2548 HB1       -81.3000  -10.9880  -50.6410 H       162 ASP    0.5100
   2549 HB2       -82.9860  -10.5180  -50.1780 H       162 ASP   -0.5100
   2550 N         -79.6450   -9.4650  -48.4960 N.am    163 PHE   -0.4700
   2551 CA        -78.9300   -8.2140  -48.6480 C.3     163 PHE    0.3100
   2552 C         -78.7680   -7.9250  -50.1440 C.2     163 PHE    0.0700
   2553 O         -77.6770   -8.0210  -50.7170 O.2     163 PHE    0.0900
   2554 CB        -77.6010   -8.2270  -47.8770 C.3     163 PHE   -0.1800
   2555 CG        -77.0770   -6.8620  -47.5820 C.ar    163 PHE    0.0900
   2556 CD1       -77.9620   -5.8080  -47.3160 C.ar    163 PHE    0.0900
   2557 CD2       -75.7060   -6.6170  -47.5740 C.ar    163 PHE    0.0000
   2558 CE1       -77.4930   -4.5320  -47.0400 C.ar    163 PHE   -0.1150
   2559 CE2       -75.2250   -5.3470  -47.3060 C.ar    163 PHE    0.1150
   2560 CZ        -76.1260   -4.2920  -47.0360 C.ar    163 PHE   -0.1150
   2561 HN        -79.1070  -10.2830  -48.3010 H       163 PHE    0.1150
   2562 HA        -79.5650   -7.4230  -48.2780 H       163 PHE   -0.1150
   2563 HB1       -76.8300   -8.7540  -48.4790 H       163 PHE    0.1150
   2564 HB2       -77.7440   -8.7430  -46.9050 H       163 PHE   -0.1150
   2565 HD1       -79.0270   -5.9920  -47.3250 H       163 PHE    0.1150
   2566 HD2       -75.0140   -7.4220  -47.7770 H       163 PHE   -0.1150
   2567 HE1       -78.1860   -3.7300  -46.8310 H       163 PHE    0.1150
   2568 HE2       -74.1610   -5.1630  -47.3040 H       163 PHE    0.5100
   2569 HZ        -75.7500   -3.3020  -46.8260 H       163 PHE   -0.5100
   2570 N         -79.8920   -7.5850  -50.7670 N.am    164 VAL   -0.4700
   2571 CA        -79.9510   -7.2510  -52.1860 C.3     164 VAL    0.3100
   2572 C         -79.6080   -5.7880  -52.3760 C.2     164 VAL    0.0700
   2573 O         -80.4120   -4.9050  -52.0700 O.2     164 VAL    0.0900
   2574 CB        -81.3640   -7.5230  -52.7450 C.3     164 VAL   -0.0900
   2575 CG1       -81.4740   -7.0870  -54.2020 C.3     164 VAL    0.0900
   2576 CG2       -81.6980   -8.9990  -52.5820 C.3     164 VAL   -0.2700
   2577 HN        -80.7620   -7.5440  -50.2830 H       164 VAL    0.0900
   2578 HA        -79.2190   -7.8530  -52.7040 H       164 VAL    0.0900
   2579 HB        -82.1100   -6.9650  -52.1400 H       164 VAL    0.0900
   2580 HG11      -80.6280   -7.5030  -54.7910 H       164 VAL   -0.2700
   2581 HG12      -81.4390   -5.9780  -54.2690 H       164 VAL    0.0900
   2582 HG13      -82.4260   -7.4590  -54.6380 H       164 VAL    0.0900
   2583 HG21      -81.8480   -9.2400  -51.5080 H       164 VAL    0.0900
   2584 HG22      -80.8640   -9.6210  -52.9730 H       164 VAL    0.5100
   2585 HG23      -82.6330   -9.2370  -53.1330 H       164 VAL   -0.5100
   2586 N         -78.4030   -5.5240  -52.8700 N.am    165 THR   -0.4700
   2587 CA        -77.8850   -4.1540  -52.9130 C.3     165 THR    0.3100
   2588 C         -77.7240   -3.6810  -54.3290 C.2     165 THR    0.0700
   2589 O         -77.6350   -4.4920  -55.2530 O.2     165 THR    0.0900
   2590 CB        -76.5240   -4.0330  -52.1990 C.3     165 THR    0.1400
   2591 CG2       -76.6570   -4.4460  -50.7320 C.3     165 THR    0.0900
   2592 OG1       -75.5670   -4.8860  -52.8370 O.3     165 THR   -0.6600
   2593 HN        -77.8040   -6.2370  -53.2290 H       165 THR    0.4300
   2594 HA        -78.6120   -3.5140  -52.4350 H       165 THR   -0.2700
   2595 HB        -76.1630   -2.9840  -52.2500 H       165 THR    0.0900
   2596 HG1       -75.5080   -4.5840  -53.7470 H       165 THR    0.0900
   2597 HG21      -77.0050   -5.4990  -50.6620 H       165 THR    0.0900
   2598 HG22      -77.3960   -3.7940  -50.2200 H       165 THR    0.5100
   2599 HG23      -75.6710   -4.3640  -50.2260 H       165 THR   -0.5100
   2600 N         -77.6900   -2.3680  -54.5170 N.am    166 ASN   -0.4700
   2601 CA        -77.3310   -1.8360  -55.8260 C.3     166 ASN    0.3100
   2602 C         -75.8220   -2.0020  -56.0550 C.2     166 ASN    0.0700
   2603 O         -75.0450   -2.1210  -55.0990 O.2     166 ASN    0.0900
   2604 CB        -77.7950   -0.3870  -55.9760 C.3     166 ASN   -0.1800
   2605 CG        -77.0450    0.5610  -55.0620 C.2     166 ASN    0.0900
   2606 ND2       -77.7850    1.3620  -54.3120 N.am    166 ASN    0.0900
   2607 OD1       -75.8180    0.5910  -55.0470 O.2     166 ASN    0.5500
   2608 HN        -77.8980   -1.7070  -53.8000 H       166 ASN   -0.5500
   2609 HA        -77.7970   -2.4560  -56.5770 H       166 ASN   -0.6200
   2610 HB1       -78.8780   -0.3270  -55.7350 H       166 ASN    0.3200
   2611 HB2       -77.6380   -0.0640  -57.0270 H       166 ASN    0.3000
   2612 HD21      -78.7810    1.3200  -54.3690 H       166 ASN    0.5100
   2613 HD22      -77.3460    2.0100  -53.6890 H       166 ASN   -0.5100
   2614 N         -75.4020   -2.0400  -57.3170 N.am    167 ARG   -0.4700
   2615 CA        -74.0030   -2.3470  -57.6220 C.3     167 ARG    0.3100
   2616 C         -73.0040   -1.2790  -57.1700 C.2     167 ARG    0.0700
   2617 O         -71.8610   -1.5950  -56.8470 O.2     167 ARG    0.0900
   2618 CB        -73.8100   -2.6760  -59.1070 C.3     167 ARG   -0.1800
   2619 CG        -74.5170   -3.9460  -59.5240 C.3     167 ARG    0.0900
   2620 CD        -74.1360   -4.3880  -60.9160 C.3     167 ARG    0.0900
   2621 NE        -74.9740   -5.5060  -61.3490 N.pl3   167 ARG   -0.1800
   2622 CZ        -74.8780   -6.0890  -62.5420 C.cat   167 ARG    0.0900
   2623 NH1       -73.9810   -5.6670  -63.4310 N.pl3   167 ARG    0.0900
   2624 NH2       -75.6780   -7.0990  -62.8470 N.pl3   167 ARG    0.2000
   2625 HN        -76.0040   -1.8650  -58.0920 H       167 ARG    0.0900
   2626 HA        -73.7090   -3.1900  -57.0150 H       167 ARG    0.0900
   2627 HB1       -72.7230   -2.7890  -59.3100 H       167 ARG   -0.7000
   2628 HB2       -74.2020   -1.8320  -59.7140 H       167 ARG    0.4400
   2629 HG1       -75.6140   -3.7740  -59.4910 H       167 ARG    0.6400
   2630 HG2       -74.2580   -4.7540  -58.8070 H       167 ARG   -0.8000
   2631 HD1       -73.0780   -4.7250  -60.9300 H       167 ARG    0.4600
   2632 HD2       -74.2790   -3.5510  -61.6330 H       167 ARG    0.4600
   2633 HE        -75.6600   -5.8520  -60.7120 H       167 ARG   -0.8000
   2634 HH11      -73.3720   -4.9070  -63.2050 H       167 ARG    0.4600
   2635 HH12      -73.9150   -6.1120  -64.3240 H       167 ARG    0.4600
   2636 HH21      -76.4480   -7.3240  -62.2510 H       167 ARG    0.5100
   2637 HH22      -75.5140   -7.6350  -63.6750 H       167 ARG   -0.5100
   2638 N         -73.4370   -0.0190  -57.1340 N.am    168 ALA   -0.4700
   2639 CA        -72.5610    1.0300  -56.6700 C.3     168 ALA    0.3100
   2640 C         -72.2030    0.7270  -55.2400 C.2     168 ALA    0.0700
   2641 O         -71.0270    0.6710  -54.8890 O.2     168 ALA    0.0900
   2642 CB        -73.2220    2.3690  -56.7680 C.3     168 ALA   -0.2700
   2643 HN        -74.3550    0.2490  -57.4180 H       168 ALA    0.0900
   2644 HA        -71.6680    1.0100  -57.2770 H       168 ALA    0.0900
   2645 HB1       -74.1440    2.3850  -56.1480 H       168 ALA    0.0900
   2646 HB2       -73.5000    2.5780  -57.8230 H       168 ALA    0.5100
   2647 HB3       -72.5330    3.1590  -56.3990 H       168 ALA   -0.5100
   2648 N         -73.2260    0.4890  -54.4160 N.am    169 TYR   -0.4700
   2649 CA        -73.0160    0.2480  -53.0020 C.3     169 TYR    0.3100
   2650 C         -72.2470   -1.0420  -52.7520 C.2     169 TYR    0.0700
   2651 O         -71.4630   -1.1290  -51.8020 O.2     169 TYR    0.0900
   2652 CB        -74.3280    0.2750  -52.2190 C.3     169 TYR   -0.1800
   2653 CG        -74.1450   -0.2340  -50.8150 C.ar    169 TYR    0.0900
   2654 CD1       -74.0550    0.6350  -49.7380 C.ar    169 TYR    0.0900
   2655 CD2       -74.0250   -1.5920  -50.5730 C.ar    169 TYR    0.0000
   2656 CE1       -73.8750    0.1520  -48.4550 C.ar    169 TYR   -0.1150
   2657 CE2       -73.8360   -2.0740  -49.3200 C.ar    169 TYR    0.1150
   2658 CZ        -73.7630   -1.2050  -48.2650 C.ar    169 TYR   -0.1150
   2659 OH        -73.5720   -1.7310  -47.0240 O.3     169 TYR    0.1150
   2660 HN        -74.1710    0.4650  -54.7330 H       169 TYR    0.1100
   2661 HA        -72.3500    1.0150  -52.6340 H       169 TYR   -0.5400
   2662 HB1       -75.0770   -0.3740  -52.7200 H       169 TYR    0.4300
   2663 HB2       -74.7060    1.3170  -52.1550 H       169 TYR   -0.1150
   2664 HD1       -74.1280    1.7000  -49.9030 H       169 TYR    0.1150
   2665 HD2       -74.0840   -2.2830  -51.4010 H       169 TYR   -0.1150
   2666 HE1       -73.8240    0.8290  -47.6160 H       169 TYR    0.1150
   2667 HE2       -73.7430   -3.1370  -49.1550 H       169 TYR    0.5100
   2668 HH        -73.2120   -2.6150  -47.1280 H       169 TYR   -0.5100
   2669 N         -72.4560   -2.0500  -53.5940 N.am    170 ALA   -0.4700
   2670 CA        -71.6980   -3.2970  -53.4350 C.3     170 ALA    0.3100
   2671 C         -70.1810   -3.0820  -53.5760 C.2     170 ALA    0.0700
   2672 O         -69.4020   -3.6070  -52.7990 O.2     170 ALA    0.0900
   2673 CB        -72.1790   -4.3570  -54.4100 C.3     170 ALA   -0.2700
   2674 HN        -73.1140   -2.0080  -54.3420 H       170 ALA    0.0900
   2675 HA        -71.8270   -3.6390  -52.4190 H       170 ALA    0.0900
   2676 HB1       -72.0530   -4.0010  -55.4550 H       170 ALA    0.0900
   2677 HB2       -73.2560   -4.5690  -54.2360 H       170 ALA    0.5100
   2678 HB3       -71.5890   -5.2880  -54.2790 H       170 ALA   -0.5100
   2679 N         -69.7660   -2.3070  -54.5640 N.am    171 ILE   -0.4700
   2680 CA        -68.3480   -2.0620  -54.7710 C.3     171 ILE    0.3100
   2681 C         -67.7770   -1.0620  -53.7550 C.2     171 ILE    0.0700
   2682 O         -66.8060   -1.3440  -53.0710 O.2     171 ILE    0.0900
   2683 CB        -68.0850   -1.5630  -56.2030 C.3     171 ILE   -0.0900
   2684 CG1       -68.3310   -2.6920  -57.2150 C.3     171 ILE    0.0900
   2685 CG2       -66.6640   -1.0730  -56.3270 C.3     171 ILE   -0.2700
   2686 CD        -68.7090   -2.1870  -58.6000 C.3     171 ILE    0.0900
   2687 HN        -70.3940   -1.8640  -55.2000 H       171 ILE    0.0900
   2688 HA        -67.8190   -2.9850  -54.5930 H       171 ILE    0.0900
   2689 HB        -68.7850   -0.7340  -56.4410 H       171 ILE   -0.1800
   2690 HG11      -69.1520   -3.3370  -56.8350 H       171 ILE    0.0900
   2691 HG12      -67.4060   -3.3010  -57.3000 H       171 ILE    0.0900
   2692 HG21      -65.9610   -1.8350  -55.9270 H       171 ILE   -0.2700
   2693 HG22      -66.5360   -0.1340  -55.7490 H       171 ILE    0.0900
   2694 HG23      -66.4190   -0.8930  -57.3950 H       171 ILE    0.0900
   2695 HD1       -67.9860   -1.4130  -58.9340 H       171 ILE    0.0900
   2696 HD2       -69.7240   -1.7370  -58.5750 H       171 ILE    0.5100
   2697 HD3       -68.6900   -3.0270  -59.3270 H       171 ILE   -0.5100
   2698 N         -68.3970    0.1060  -53.6520 N.am    172 ALA   -0.4700
   2699 CA        -67.9260    1.1210  -52.7420 C.3     172 ALA    0.3100
   2700 C         -67.6590    0.5160  -51.3770 C.2     172 ALA    0.0700
   2701 O         -66.5650    0.6700  -50.8290 O.2     172 ALA    0.0900
   2702 CB        -68.9230    2.2760  -52.6360 C.3     172 ALA   -0.2700
   2703 HN        -69.2050    0.3330  -54.1900 H       172 ALA    0.0900
   2704 HA        -66.9770    1.4820  -53.1100 H       172 ALA    0.0900
   2705 HB1       -69.9020    1.9020  -52.2640 H       172 ALA    0.0900
   2706 HB2       -69.0760    2.7360  -53.6350 H       172 ALA    0.5100
   2707 HB3       -68.5430    3.0400  -51.9250 H       172 ALA   -0.5100
   2708 N         -68.6460   -0.2040  -50.8460 N.am    173 SER   -0.4700
   2709 CA        -68.5790   -0.6730  -49.4660 C.3     173 SER    0.3100
   2710 C         -67.6350   -1.8500  -49.2380 C.2     173 SER    0.0700
   2711 O         -67.0530   -1.9660  -48.1670 O.2     173 SER    0.0900
   2712 CB        -69.9760   -0.9710  -48.8950 C.3     173 SER    0.0500
   2713 OG        -70.4770   -2.2060  -49.3710 O.3     173 SER    0.0900
   2714 HN        -69.4630   -0.4500  -51.3610 H       173 SER    0.0900
   2715 HA        -68.0950    0.0930  -48.8800 H       173 SER   -0.6600
   2716 HB1       -70.6790   -0.1660  -49.1970 H       173 SER    0.4300
   2717 HB2       -69.9200   -1.0160  -47.7860 H       173 SER    0.5100
   2718 HG1       -70.8160   -2.0320  -50.2520 H       173 SER   -0.5100
   2719 N         -67.4480   -2.7290  -50.2170 N.am    174 SER   -0.4700
   2720 CA        -66.4800   -3.7990  -49.9660 C.3     174 SER    0.3100
   2721 C         -65.0580   -3.2580  -49.9900 C.2     174 SER    0.0700
   2722 O         -64.2350   -3.6050  -49.1420 O.2     174 SER    0.0900
   2723 CB        -66.6680   -5.0670  -50.8330 C.3     174 SER    0.0500
   2724 OG        -67.4480   -4.8320  -51.9700 O.3     174 SER    0.0900
   2725 HN        -67.9160   -2.7050  -51.0960 H       174 SER    0.0900
   2726 HA        -66.5700   -4.0640  -48.9230 H       174 SER   -0.6600
   2727 HB1       -67.1670   -5.8510  -50.2260 H       174 SER    0.4300
   2728 HB2       -65.6720   -5.4320  -51.1640 H       174 SER    0.5100
   2729 HG1       -68.2380   -4.3830  -51.6610 H       174 SER   -0.5100
   2730 N         -64.7790   -2.3770  -50.9390 N.am    175 ILE   -0.4700
   2731 CA        -63.5080   -1.6880  -50.9690 C.3     175 ILE    0.3100
   2732 C         -63.2360   -0.9080  -49.6800 C.2     175 ILE    0.0700
   2733 O         -62.1550   -1.0030  -49.0930 O.2     175 ILE    0.0900
   2734 CB        -63.4610   -0.6910  -52.0970 C.3     175 ILE   -0.0900
   2735 CG1       -63.4270   -1.4210  -53.4350 C.3     175 ILE    0.0900
   2736 CG2       -62.2410    0.2010  -51.9240 C.3     175 ILE   -0.2700
   2737 CD        -63.7630   -0.5060  -54.6200 C.3     175 ILE    0.0900
   2738 HN        -65.4230   -2.1530  -51.6670 H       175 ILE    0.0900
   2739 HA        -62.7310   -2.4280  -51.0930 H       175 ILE    0.0900
   2740 HB        -64.3830   -0.0710  -52.0870 H       175 ILE   -0.1800
   2741 HG11      -64.1610   -2.2550  -53.4070 H       175 ILE    0.0900
   2742 HG12      -62.4100   -1.8430  -53.5860 H       175 ILE    0.0900
   2743 HG21      -61.3740   -0.4030  -51.5800 H       175 ILE   -0.2700
   2744 HG22      -62.4500    0.9860  -51.1670 H       175 ILE    0.0900
   2745 HG23      -61.9790    0.6760  -52.8940 H       175 ILE    0.0900
   2746 HD1       -63.0320    0.3290  -54.6770 H       175 ILE    0.0900
   2747 HD2       -64.7800   -0.0790  -54.4910 H       175 ILE    0.5100
   2748 HD3       -63.7170   -1.0820  -55.5690 H       175 ILE   -0.5100
   2749 N         -64.2230   -0.1320  -49.2440 N.am    176 ILE   -0.4700
   2750 CA        -64.0570    0.7790  -48.1140 C.3     176 ILE    0.3100
   2751 C         -64.0550    0.0940  -46.7510 C.2     176 ILE    0.0700
   2752 O         -63.3930    0.5450  -45.8280 O.2     176 ILE    0.0900
   2753 CB        -65.1690    1.8470  -48.1210 C.3     176 ILE   -0.0900
   2754 CG1       -64.9040    2.8720  -49.2120 C.3     176 ILE    0.0900
   2755 CG2       -65.2810    2.5220  -46.7920 C.3     176 ILE   -0.2700
   2756 CD        -65.9220    3.9740  -49.2560 C.3     176 ILE    0.0900
   2757 HN        -65.1240   -0.1370  -49.6710 H       176 ILE    0.0900
   2758 HA        -63.0870    1.2450  -48.1970 H       176 ILE    0.0900
   2759 HB        -66.1390    1.3620  -48.3660 H       176 ILE   -0.1800
   2760 HG11      -64.9000    2.3530  -50.1930 H       176 ILE    0.0900
   2761 HG12      -63.9030    3.3220  -49.0390 H       176 ILE    0.0900
   2762 HG21      -64.2800    2.8640  -46.4520 H       176 ILE   -0.2700
   2763 HG22      -65.6870    1.8120  -46.0400 H       176 ILE    0.0900
   2764 HG23      -65.9490    3.4050  -46.8720 H       176 ILE    0.0900
   2765 HD1       -65.7020    4.7300  -48.4710 H       176 ILE    0.0900
   2766 HD2       -66.9360    3.5590  -49.0730 H       176 ILE    0.5100
   2767 HD3       -65.8960    4.4750  -50.2470 H       176 ILE   -0.5100
   2768 N         -64.8130   -0.9890  -46.6160 N.am    177 SER   -0.4700
   2769 CA        -64.9380   -1.6610  -45.3290 C.3     177 SER    0.3100
   2770 C         -63.9490   -2.8110  -45.1940 C.2     177 SER    0.0700
   2771 O         -63.6060   -3.2170  -44.0810 O.2     177 SER    0.0900
   2772 CB        -66.3730   -2.1660  -45.1240 C.3     177 SER    0.0500
   2773 OG        -67.3270   -1.1030  -45.1490 O.3     177 SER    0.0900
   2774 HN        -65.3210   -1.3840  -47.3760 H       177 SER    0.0900
   2775 HA        -64.6740   -0.9560  -44.5560 H       177 SER   -0.6600
   2776 HB1       -66.4440   -2.6770  -44.1390 H       177 SER    0.4300
   2777 HB2       -66.6290   -2.8850  -45.9320 H       177 SER    0.5100
   2778 HG1       -67.0820   -0.5110  -44.4340 H       177 SER   -0.5100
   2779 N         -63.4780   -3.3240  -46.3270 N.am    178 PHE   -0.4700
   2780 CA        -62.6270   -4.5010  -46.3260 C.3     178 PHE    0.3100
   2781 C         -61.3190   -4.3770  -47.1400 C.2     178 PHE    0.0700
   2782 O         -60.2430   -4.5700  -46.5910 O.2     178 PHE    0.0900
   2783 CB        -63.4580   -5.7270  -46.7570 C.3     178 PHE   -0.1800
   2784 CG        -62.6990   -7.0220  -46.7270 C.ar    178 PHE    0.0900
   2785 CD1       -62.4630   -7.6730  -45.5210 C.ar    178 PHE    0.0900
   2786 CD2       -62.2160   -7.5880  -47.9030 C.ar    178 PHE    0.0000
   2787 CE1       -61.7590   -8.8690  -45.4940 C.ar    178 PHE   -0.1150
   2788 CE2       -61.5050   -8.7880  -47.8820 C.ar    178 PHE    0.1150
   2789 CZ        -61.2790   -9.4290  -46.6750 C.ar    178 PHE   -0.1150
   2790 HN        -63.6860   -2.9290  -47.2190 H       178 PHE    0.1150
   2791 HA        -62.2340   -4.6380  -45.3290 H       178 PHE   -0.1150
   2792 HB1       -63.8120   -5.5800  -47.8000 H       178 PHE    0.1150
   2793 HB2       -64.3240   -5.8400  -46.0720 H       178 PHE   -0.1150
   2794 HD1       -62.8300   -7.2450  -44.6010 H       178 PHE    0.1150
   2795 HD2       -62.3960   -7.0910  -48.8450 H       178 PHE   -0.1150
   2796 HE1       -61.5840   -9.3670  -44.5520 H       178 PHE    0.1150
   2797 HE2       -61.1320   -9.2140  -48.8020 H       178 PHE    0.5100
   2798 HZ        -60.7310  -10.3600  -46.6500 H       178 PHE   -0.5100
   2799 N         -61.4000   -4.0540  -48.4320 N.am    179 TYR   -0.4700
   2800 CA        -60.2070   -4.0820  -49.2980 C.3     179 TYR    0.3100
   2801 C         -59.0920   -3.1560  -48.8840 C.2     179 TYR    0.0700
   2802 O         -57.9710   -3.5960  -48.6710 O.2     179 TYR    0.0900
   2803 CB        -60.5590   -3.8850  -50.7800 C.3     179 TYR   -0.1800
   2804 CG        -61.1600   -5.1510  -51.3010 C.ar    179 TYR    0.0900
   2805 CD1       -62.5290   -5.2650  -51.4910 C.ar    179 TYR    0.0900
   2806 CD2       -60.3640   -6.2740  -51.5080 C.ar    179 TYR    0.0000
   2807 CE1       -63.0910   -6.4420  -51.9190 C.ar    179 TYR   -0.1150
   2808 CE2       -60.9230   -7.4630  -51.9470 C.ar    179 TYR    0.1150
   2809 CZ        -62.2870   -7.5400  -52.1470 C.ar    179 TYR   -0.1150
   2810 OH        -62.8330   -8.7230  -52.5790 O.3     179 TYR    0.1150
   2811 HN        -62.2570   -3.7840  -48.8640 H       179 TYR    0.1100
   2812 HA        -59.7250   -5.0380  -49.1580 H       179 TYR   -0.5400
   2813 HB1       -59.6460   -3.6570  -51.3690 H       179 TYR    0.4300
   2814 HB2       -61.3030   -3.0680  -50.8970 H       179 TYR   -0.1150
   2815 HD1       -63.1630   -4.4130  -51.2980 H       179 TYR    0.1150
   2816 HD2       -59.3020   -6.2170  -51.3250 H       179 TYR   -0.1150
   2817 HE1       -64.1580   -6.5080  -52.0770 H       179 TYR    0.1150
   2818 HE2       -60.2970   -8.3230  -52.1320 H       179 TYR    0.5100
   2819 HH        -63.7810   -8.5980  -52.6660 H       179 TYR   -0.5100
   2820 N         -59.4130   -1.8740  -48.7680 N.am    180 ILE   -0.4700
   2821 CA        -58.4570   -0.8760  -48.3250 C.3     180 ILE    0.3100
   2822 C         -57.8140   -1.2490  -46.9960 C.2     180 ILE    0.0700
   2823 O         -56.5820   -1.3300  -46.9110 O.2     180 ILE    0.0900
   2824 CB        -59.1110    0.4970  -48.2070 C.3     180 ILE   -0.0900
   2825 CG1       -59.2550    1.1100  -49.5950 C.3     180 ILE    0.0900
   2826 CG2       -58.3040    1.3960  -47.2660 C.3     180 ILE   -0.2700
   2827 CD        -60.1050    2.3430  -49.5850 C.3     180 ILE    0.0900
   2828 HN        -60.3270   -1.5380  -48.9800 H       180 ILE    0.0900
   2829 HA        -57.6510   -0.8450  -49.0430 H       180 ILE    0.0900
   2830 HB        -60.1420    0.3800  -47.8110 H       180 ILE   -0.1800
   2831 HG11      -59.7160    0.3610  -50.2730 H       180 ILE    0.0900
   2832 HG12      -58.2470    1.3710  -49.9790 H       180 ILE    0.0900
   2833 HG21      -57.2300    1.3830  -47.5520 H       180 ILE   -0.2700
   2834 HG22      -58.3970    1.0300  -46.2210 H       180 ILE    0.0900
   2835 HG23      -58.6750    2.4410  -47.3310 H       180 ILE    0.0900
   2836 HD1       -59.5700    3.1710  -49.0700 H       180 ILE    0.0900
   2837 HD2       -61.0540    2.1440  -49.0430 H       180 ILE    0.5100
   2838 HD3       -60.3270    2.6580  -50.6260 H       180 ILE   -0.5100
   2839 N         -58.6360   -1.4860  -45.9550 N.am    181 PRO   -0.2900
   2840 CA        -58.0450   -1.8450  -44.6640 C.3     181 PRO    0.0000
   2841 C         -57.2590   -3.1370  -44.7810 C.2     181 PRO    0.0900
   2842 O         -56.3730   -3.3960  -43.9760 O.2     181 PRO    0.0900
   2843 CB        -59.2520   -2.0660  -43.7700 C.3     181 PRO    0.0200
   2844 CG        -60.3690   -1.3230  -44.4270 C.3     181 PRO    0.0900
   2845 CD        -60.1030   -1.3910  -45.8910 C.3     181 PRO   -0.1800
   2846 HA        -57.3750   -1.0700  -44.3310 H       181 PRO    0.0900
   2847 HB1       -59.0630   -1.6680  -42.7500 H       181 PRO    0.0900
   2848 HB2       -59.4920   -3.1480  -43.6940 H       181 PRO   -0.1800
   2849 HG1       -61.3450   -1.7950  -44.1870 H       181 PRO    0.0900
   2850 HG2       -60.3870   -0.2660  -44.0850 H       181 PRO    0.0900
   2851 HD1       -60.5650   -2.2910  -46.3500 H       181 PRO    0.5100
   2852 HD2       -60.4500   -0.4760  -46.4140 H       181 PRO   -0.5100
   2853 N         -57.5620   -3.9380  -45.7920 N.am    182 LEU   -0.4700
   2854 CA        -56.8960   -5.2180  -45.9240 C.3     182 LEU    0.3100
   2855 C         -55.5170   -5.0570  -46.5350 C.2     182 LEU    0.0700
   2856 O         -54.5150   -5.5450  -46.0100 O.2     182 LEU    0.0900
   2857 CB        -57.7130   -6.1790  -46.7700 C.3     182 LEU   -0.1800
   2858 CG        -56.8820   -7.4550  -46.8430 C.3     182 LEU    0.0900
   2859 CD1       -57.1650   -8.2630  -45.6090 C.3     182 LEU    0.0900
   2860 CD2       -57.1230   -8.2550  -48.1120 C.3     182 LEU   -0.0900
   2861 HN        -58.2380   -3.7060  -46.4870 H       182 LEU    0.0900
   2862 HA        -56.7560   -5.6230  -44.9320 H       182 LEU   -0.2700
   2863 HB1       -57.8800   -5.7620  -47.7870 H       182 LEU    0.0900
   2864 HB2       -58.6970   -6.3790  -46.2980 H       182 LEU    0.0900
   2865 HG        -55.8010   -7.2010  -46.8910 H       182 LEU    0.0900
   2866 HD11      -58.2460   -8.5180  -45.5590 H       182 LEU   -0.2700
   2867 HD12      -56.8970   -7.6790  -44.7030 H       182 LEU    0.0900
   2868 HD13      -56.5800   -9.2070  -45.6330 H       182 LEU    0.0900
   2869 HD21      -56.8660   -7.6450  -49.0040 H       182 LEU    0.0900
   2870 HD22      -58.1930   -8.5470  -48.1780 H       182 LEU    0.5100
   2871 HD23      -56.4870   -9.1670  -48.1110 H       182 LEU   -0.5100
   2872 N         -55.4720   -4.3860  -47.6730 N.am    183 LEU   -0.4700
   2873 CA        -54.2120   -4.0430  -48.2670 C.3     183 LEU    0.3100
   2874 C         -53.3090   -3.4340  -47.2080 C.2     183 LEU    0.0700
   2875 O         -52.2760   -4.0090  -46.8890 O.2     183 LEU    0.0900
   2876 CB        -54.4450   -3.1090  -49.4430 C.3     183 LEU   -0.1800
   2877 CG        -55.4060   -3.8240  -50.3980 C.3     183 LEU    0.0900
   2878 CD1       -55.6790   -3.0400  -51.6790 C.3     183 LEU    0.0900
   2879 CD2       -54.8530   -5.2200  -50.7140 C.3     183 LEU   -0.0900
   2880 HN        -56.2910   -4.0950  -48.1610 H       183 LEU    0.0900
   2881 HA        -53.7300   -4.9520  -48.5930 H       183 LEU   -0.2700
   2882 HB1       -53.4840   -2.8900  -49.9570 H       183 LEU    0.0900
   2883 HB2       -54.8910   -2.1540  -49.0940 H       183 LEU    0.0900
   2884 HG        -56.3690   -3.9930  -49.8730 H       183 LEU    0.0900
   2885 HD11      -54.7310   -2.8710  -52.2330 H       183 LEU   -0.2700
   2886 HD12      -56.1250   -2.0540  -51.4310 H       183 LEU    0.0900
   2887 HD13      -56.3730   -3.6110  -52.3310 H       183 LEU    0.0900
   2888 HD21      -54.9250   -5.8700  -49.8150 H       183 LEU    0.0900
   2889 HD22      -53.7870   -5.1460  -51.0150 H       183 LEU    0.5100
   2890 HD23      -55.4430   -5.6830  -51.5340 H       183 LEU   -0.5100
   2891 N         -53.7200   -2.3090  -46.6170 N.am    184 ILE   -0.4700
   2892 CA        -52.8950   -1.6280  -45.6190 C.3     184 ILE    0.3100
   2893 C         -52.3420   -2.6030  -44.5800 C.2     184 ILE    0.0700
   2894 O         -51.1420   -2.6240  -44.3120 O.2     184 ILE    0.0900
   2895 CB        -53.6510   -0.4880  -44.9000 C.3     184 ILE   -0.0900
   2896 CG1       -53.7580    0.7440  -45.7920 C.3     184 ILE    0.0900
   2897 CG2       -52.9340   -0.0780  -43.6000 C.3     184 ILE   -0.2700
   2898 CD        -54.8320    1.7240  -45.3060 C.3     184 ILE    0.0900
   2899 HN        -54.5980   -1.8870  -46.8260 H       184 ILE    0.0900
   2900 HA        -52.0300   -1.2310  -46.1280 H       184 ILE    0.0900
   2901 HB        -54.6800   -0.8290  -44.6570 H       184 ILE   -0.1800
   2902 HG11      -54.0070    0.4200  -46.8250 H       184 ILE    0.0900
   2903 HG12      -52.7770    1.2640  -45.8070 H       184 ILE    0.0900
   2904 HG21      -51.8550    0.1010  -43.7990 H       184 ILE   -0.2700
   2905 HG22      -53.0250   -0.8890  -42.8460 H       184 ILE    0.0900
   2906 HG23      -53.3800    0.8570  -43.2010 H       184 ILE    0.0900
   2907 HD1       -54.5070    2.2090  -44.3600 H       184 ILE    0.0900
   2908 HD2       -55.7820    1.1810  -45.1180 H       184 ILE    0.5100
   2909 HD3       -54.9960    2.5140  -46.0700 H       184 ILE   -0.5100
   2910 N         -53.2040   -3.4210  -43.9970 N.am    185 MET   -0.4700
   2911 CA        -52.7260   -4.3600  -43.0030 C.3     185 MET    0.3100
   2912 C         -51.7120   -5.3370  -43.5640 C.2     185 MET    0.0700
   2913 O         -50.7710   -5.7180  -42.8780 O.2     185 MET    0.0900
   2914 CB        -53.8630   -5.1660  -42.3880 C.3     185 MET   -0.1800
   2915 CG        -53.3440   -6.2630  -41.4640 C.3     185 MET    0.0900
   2916 SD        -54.5890   -7.4640  -40.9940 S.3     185 MET    0.0900
   2917 CE        -54.8520   -8.2870  -42.5560 C.3     185 MET   -0.1400
   2918 HN        -54.1780   -3.4320  -44.2060 H       185 MET    0.0900
   2919 HA        -52.2170   -3.7940  -42.2360 H       185 MET    0.0900
   2920 HB1       -54.4600   -5.6300  -43.2020 H       185 MET   -0.0900
   2921 HB2       -54.5190   -4.4830  -41.8070 H       185 MET   -0.2200
   2922 HG1       -52.9390   -5.7820  -40.5490 H       185 MET    0.0900
   2923 HG2       -52.5120   -6.7860  -41.9810 H       185 MET    0.0900
   2924 HE1       -53.9150   -8.7540  -42.9280 H       185 MET    0.0900
   2925 HE2       -55.2010   -7.5590  -43.3180 H       185 MET    0.5100
   2926 HE3       -55.6140   -9.0870  -42.4440 H       185 MET   -0.5100
   2927 N         -51.9200   -5.7760  -44.7990 N.am    186 ILE   -0.4700
   2928 CA        -51.0580   -6.7910  -45.3860 C.3     186 ILE    0.3100
   2929 C         -49.6580   -6.2300  -45.5870 C.2     186 ILE    0.0700
   2930 O         -48.6720   -6.8420  -45.1870 O.2     186 ILE    0.0900
   2931 CB        -51.6630   -7.3550  -46.6990 C.3     186 ILE   -0.0900
   2932 CG1       -52.6010   -8.5340  -46.3810 C.3     186 ILE    0.0900
   2933 CG2       -50.5700   -7.7960  -47.6650 C.3     186 ILE   -0.2700
   2934 CD        -53.6730   -8.8070  -47.4400 C.3     186 ILE    0.0900
   2935 HN        -52.6630   -5.4370  -45.3700 H       186 ILE    0.0900
   2936 HA        -50.9370   -7.5830  -44.6630 H       186 ILE    0.0900
   2937 HB        -52.2820   -6.5700  -47.1830 H       186 ILE   -0.1800
   2938 HG11      -53.1110   -8.3240  -45.4180 H       186 ILE    0.0900
   2939 HG12      -51.9830   -9.4490  -46.2690 H       186 ILE    0.0900
   2940 HG21      -49.8410   -8.4520  -47.1420 H       186 ILE   -0.2700
   2941 HG22      -50.0300   -6.9070  -48.0560 H       186 ILE    0.0900
   2942 HG23      -51.0170   -8.3640  -48.5080 H       186 ILE    0.0900
   2943 HD1       -53.2360   -9.3770  -48.2880 H       186 ILE    0.0900
   2944 HD2       -54.0740   -7.8460  -47.8290 H       186 ILE    0.5100
   2945 HD3       -54.4980   -9.4050  -46.9980 H       186 ILE   -0.5100
   2946 N         -49.5920   -5.0430  -46.1830 N.am    187 PHE   -0.4700
   2947 CA        -48.3500   -4.3000  -46.3700 C.3     187 PHE    0.3100
   2948 C         -47.6250   -4.0940  -45.0390 C.2     187 PHE    0.0700
   2949 O         -46.5880   -4.7130  -44.7810 O.2     187 PHE    0.0900
   2950 CB        -48.6810   -2.9650  -47.0570 C.3     187 PHE   -0.1800
   2951 CG        -47.5030   -2.0280  -47.2420 C.ar    187 PHE    0.0900
   2952 CD1       -46.8690   -1.9190  -48.4750 C.ar    187 PHE    0.0900
   2953 CD2       -47.0690   -1.2050  -46.2010 C.ar    187 PHE    0.0000
   2954 CE1       -45.8000   -1.0360  -48.6540 C.ar    187 PHE   -0.1150
   2955 CE2       -46.0040   -0.3200  -46.3760 C.ar    187 PHE    0.1150
   2956 CZ        -45.3690   -0.2400  -47.5990 C.ar    187 PHE   -0.1150
   2957 HN        -50.4090   -4.5960  -46.5350 H       187 PHE    0.1150
   2958 HA        -47.6840   -4.8920  -46.9800 H       187 PHE   -0.1150
   2959 HB1       -49.4330   -2.4220  -46.4460 H       187 PHE    0.1150
   2960 HB2       -49.0890   -3.1720  -48.0700 H       187 PHE   -0.1150
   2961 HD1       -47.2060   -2.5240  -49.3040 H       187 PHE    0.1150
   2962 HD2       -47.5670   -1.2530  -45.2440 H       187 PHE   -0.1150
   2963 HE1       -45.3090   -0.9710  -49.6130 H       187 PHE    0.1150
   2964 HE2       -45.6760    0.3000  -45.5560 H       187 PHE    0.5100
   2965 HZ        -44.5390    0.4390  -47.7360 H       187 PHE   -0.5100
   2966 N         -48.1860   -3.2420  -44.1840 N.am    188 VAL   -0.4700
   2967 CA        -47.5640   -2.8830  -42.9120 C.3     188 VAL    0.3100
   2968 C         -47.0960   -4.1280  -42.1710 C.2     188 VAL    0.0700
   2969 O         -46.0350   -4.1380  -41.5550 O.2     188 VAL    0.0900
   2970 CB        -48.5280   -2.0330  -42.0390 C.3     188 VAL   -0.0900
   2971 CG1       -47.9770   -1.8130  -40.6370 C.3     188 VAL    0.0900
   2972 CG2       -48.8100   -0.7040  -42.7210 C.3     188 VAL   -0.2700
   2973 HN        -49.0630   -2.8090  -44.3750 H       188 VAL    0.0900
   2974 HA        -46.6650   -2.3240  -43.1280 H       188 VAL    0.0900
   2975 HB        -49.5050   -2.5570  -41.9640 H       188 VAL    0.0900
   2976 HG11      -46.9290   -1.4450  -40.6930 H       188 VAL   -0.2700
   2977 HG12      -47.9880   -2.7680  -40.0710 H       188 VAL    0.0900
   2978 HG13      -48.5910   -1.0550  -40.1040 H       188 VAL    0.0900
   2979 HG21      -49.2800   -0.8760  -43.7130 H       188 VAL    0.0900
   2980 HG22      -47.8610   -0.1460  -42.8700 H       188 VAL    0.5100
   2981 HG23      -49.5050   -0.0990  -42.1000 H       188 VAL   -0.5100
   2982 N         -47.8830   -5.1920  -42.2610 N.am    189 ALA   -0.4700
   2983 CA        -47.5630   -6.4410  -41.5940 C.3     189 ALA    0.3100
   2984 C         -46.3260   -7.1020  -42.1770 C.2     189 ALA    0.0700
   2985 O         -45.4750   -7.5960  -41.4420 O.2     189 ALA    0.0900
   2986 CB        -48.7390   -7.3950  -41.6660 C.3     189 ALA   -0.2700
   2987 HN        -48.7280   -5.1810  -42.7900 H       189 ALA    0.0900
   2988 HA        -47.3210   -6.2200  -40.5660 H       189 ALA    0.0900
   2989 HB1       -48.9910   -7.6120  -42.7260 H       189 ALA    0.0900
   2990 HB2       -49.6270   -6.9390  -41.1770 H       189 ALA    0.5100
   2991 HB3       -48.4830   -8.3500  -41.1600 H       189 ALA   -0.5100
   2992 N         -46.2330   -7.1270  -43.5030 N.am    190 LEU   -0.4700
   2993 CA        -45.0590   -7.6640  -44.1640 C.3     190 LEU    0.3100
   2994 C         -43.8080   -6.9400  -43.6900 C.2     190 LEU    0.0700
   2995 O         -42.7990   -7.5710  -43.3700 O.2     190 LEU    0.0900
   2996 CB        -45.1970   -7.5630  -45.6840 C.3     190 LEU   -0.1800
   2997 CG        -46.1670   -8.6110  -46.2420 C.3     190 LEU    0.0900
   2998 CD1       -46.5740   -8.3130  -47.6740 C.3     190 LEU    0.0900
   2999 CD2       -45.5780  -10.0150  -46.1190 C.3     190 LEU   -0.0900
   3000 HN        -46.9570   -6.7820  -44.0960 H       190 LEU    0.0900
   3001 HA        -44.9510   -8.6970  -43.8650 H       190 LEU   -0.2700
   3002 HB1       -44.1990   -7.7110  -46.1490 H       190 LEU    0.0900
   3003 HB2       -45.5700   -6.5510  -45.9460 H       190 LEU    0.0900
   3004 HG        -47.0780   -8.6340  -45.6060 H       190 LEU    0.0900
   3005 HD11      -45.6770   -8.2980  -48.3310 H       190 LEU   -0.2700
   3006 HD12      -47.0690   -7.3190  -47.7280 H       190 LEU    0.0900
   3007 HD13      -47.2690   -9.0980  -48.0410 H       190 LEU    0.0900
   3008 HD21      -45.3770  -10.2530  -45.0530 H       190 LEU    0.0900
   3009 HD22      -44.6220  -10.0740  -46.6820 H       190 LEU    0.5100
   3010 HD23      -46.2950  -10.7620  -46.5210 H       190 LEU   -0.5100
   3011 N         -43.8860   -5.6110  -43.6210 N.am    191 ARG   -0.4700
   3012 CA        -42.7580   -4.8090  -43.1760 C.3     191 ARG    0.3100
   3013 C         -42.2890   -5.2230  -41.7900 C.2     191 ARG    0.0700
   3014 O         -41.0940   -5.4190  -41.5580 O.2     191 ARG    0.0900
   3015 CB        -43.1220   -3.3210  -43.1850 C.3     191 ARG   -0.1800
   3016 CG        -43.2520   -2.7110  -44.5790 C.3     191 ARG    0.0900
   3017 CD        -41.8930   -2.4510  -45.2080 C.3     191 ARG    0.0900
   3018 NE        -42.0000   -2.0780  -46.6190 N.pl3   191 ARG   -0.1800
   3019 CZ        -40.9700   -1.6950  -47.3710 C.cat   191 ARG    0.0900
   3020 NH1       -39.7510   -1.6270  -46.8490 N.pl3   191 ARG    0.0900
   3021 NH2       -41.1570   -1.3750  -48.6490 N.pl3   191 ARG    0.2000
   3022 HN        -44.7130   -5.1120  -43.8680 H       191 ARG    0.0900
   3023 HA        -41.9300   -4.9970  -43.8420 H       191 ARG    0.0900
   3024 HB1       -42.3350   -2.7650  -42.6320 H       191 ARG   -0.7000
   3025 HB2       -44.0910   -3.1940  -42.6560 H       191 ARG    0.4400
   3026 HG1       -43.8080   -1.7530  -44.5070 H       191 ARG    0.6400
   3027 HG2       -43.8240   -3.4090  -45.2290 H       191 ARG   -0.8000
   3028 HD1       -41.2720   -3.3700  -45.1480 H       191 ARG    0.4600
   3029 HD2       -41.3900   -1.6160  -44.6750 H       191 ARG    0.4600
   3030 HE        -42.9030   -2.1130  -47.0470 H       191 ARG   -0.8000
   3031 HH11      -39.6050   -1.8640  -45.8880 H       191 ARG    0.4600
   3032 HH12      -38.9800   -1.3390  -47.4160 H       191 ARG    0.4600
   3033 HH21      -42.0730   -1.4230  -49.0470 H       191 ARG    0.5100
   3034 HH22      -40.3810   -1.0880  -49.2100 H       191 ARG   -0.5100
   3035 N         -43.2350   -5.3620  -40.8650 N.am    192 VAL   -0.4700
   3036 CA        -42.9190   -5.7830  -39.5100 C.3     192 VAL    0.3100
   3037 C         -42.1340   -7.0880  -39.5050 C.2     192 VAL    0.0700
   3038 O         -41.2770   -7.3060  -38.6490 O.2     192 VAL    0.0900
   3039 CB        -44.1870   -5.9400  -38.6760 C.3     192 VAL   -0.0900
   3040 CG1       -43.8510   -6.4790  -37.2860 C.3     192 VAL    0.0900
   3041 CG2       -44.8980   -4.6020  -38.5800 C.3     192 VAL   -0.2700
   3042 HN        -44.1980   -5.1860  -41.0580 H       192 VAL    0.0900
   3043 HA        -42.2730   -5.0360  -39.0720 H       192 VAL    0.0900
   3044 HB        -44.8770   -6.6430  -39.1870 H       192 VAL    0.0900
   3045 HG11      -43.0320   -5.8810  -36.8320 H       192 VAL   -0.2700
   3046 HG12      -43.5180   -7.5360  -37.3610 H       192 VAL    0.0900
   3047 HG13      -44.7440   -6.4130  -36.6300 H       192 VAL    0.0900
   3048 HG21      -45.0100   -4.1560  -39.5910 H       192 VAL    0.0900
   3049 HG22      -44.3070   -3.9050  -37.9480 H       192 VAL    0.5100
   3050 HG23      -45.9080   -4.7420  -38.1400 H       192 VAL   -0.5100
   3051 N         -42.4200   -7.9560  -40.4740 N.am    193 TYR   -0.4700
   3052 CA        -41.7280   -9.2320  -40.5690 C.3     193 TYR    0.3100
   3053 C         -40.2730   -9.0520  -40.9730 C.2     193 TYR    0.0700
   3054 O         -39.3760   -9.6600  -40.3940 O.2     193 TYR    0.0900
   3055 CB        -42.4270  -10.1430  -41.5660 C.3     193 TYR   -0.1800
   3056 CG        -41.8570  -11.5370  -41.6010 C.ar    193 TYR    0.0900
   3057 CD1       -42.0960  -12.4230  -40.5670 C.ar    193 TYR    0.0900
   3058 CD2       -41.0810  -11.9670  -42.6700 C.ar    193 TYR    0.0000
   3059 CE1       -41.5830  -13.7070  -40.5940 C.ar    193 TYR   -0.1150
   3060 CE2       -40.5620  -13.2490  -42.7050 C.ar    193 TYR    0.1150
   3061 CZ        -40.8150  -14.1130  -41.6640 C.ar    193 TYR   -0.1150
   3062 OH        -40.2980  -15.3900  -41.6990 O.3     193 TYR    0.1150
   3063 HN        -43.1110   -7.7740  -41.1690 H       193 TYR    0.1100
   3064 HA        -41.7220   -9.6830  -39.5880 H       193 TYR   -0.5400
   3065 HB1       -42.3230   -9.7180  -42.5880 H       193 TYR    0.4300
   3066 HB2       -43.5010  -10.2310  -41.2960 H       193 TYR   -0.1150
   3067 HD1       -42.6950  -12.1080  -39.7260 H       193 TYR    0.1150
   3068 HD2       -40.8800  -11.2900  -43.4860 H       193 TYR   -0.1150
   3069 HE1       -41.7820  -14.3870  -39.7800 H       193 TYR    0.1150
   3070 HE2       -39.9620  -13.5690  -43.5430 H       193 TYR    0.5100
   3071 HH        -40.7000  -15.8920  -40.9860 H       193 TYR   -0.5100
   3072 N         -40.0400   -8.2240  -41.9830 N.am    194 ARG   -0.4700
   3073 CA        -38.6860   -7.9460  -42.4190 C.3     194 ARG    0.3100
   3074 C         -37.8960   -7.3480  -41.2710 C.2     194 ARG    0.0700
   3075 O         -36.7850   -7.7850  -40.9880 O.2     194 ARG    0.0900
   3076 CB        -38.6810   -7.0340  -43.6480 C.3     194 ARG   -0.1800
   3077 CG        -39.1280   -7.7650  -44.9010 C.3     194 ARG    0.0900
   3078 CD        -39.5530   -6.8290  -46.0170 C.3     194 ARG    0.0900
   3079 NE        -40.2960   -7.5610  -47.0460 N.pl3   194 ARG   -0.1800
   3080 CZ        -40.5130   -7.1100  -48.2770 C.cat   194 ARG    0.0900
   3081 NH1       -40.0400   -5.9270  -48.6460 N.pl3   194 ARG    0.0900
   3082 NH2       -41.1980   -7.8450  -49.1470 N.pl3   194 ARG    0.2000
   3083 HN        -40.7720   -7.7640  -42.4800 H       194 ARG    0.0900
   3084 HA        -38.2110   -8.8880  -42.6500 H       194 ARG    0.0900
   3085 HB1       -37.6530   -6.6440  -43.8040 H       194 ARG   -0.7000
   3086 HB2       -39.3650   -6.1780  -43.4650 H       194 ARG    0.4400
   3087 HG1       -39.9840   -8.4240  -44.6440 H       194 ARG    0.6400
   3088 HG2       -38.2870   -8.3930  -45.2660 H       194 ARG   -0.8000
   3089 HD1       -38.6590   -6.3760  -46.4950 H       194 ARG    0.4600
   3090 HD2       -40.2160   -6.0330  -45.6140 H       194 ARG    0.4600
   3091 HE        -40.6660   -8.4590  -46.8050 H       194 ARG   -0.8000
   3092 HH11      -39.5190   -5.3730  -47.9970 H       194 ARG    0.4600
   3093 HH12      -40.2030   -5.5900  -49.5730 H       194 ARG    0.4600
   3094 HH21      -41.5520   -8.7400  -48.8750 H       194 ARG    0.5100
   3095 HH22      -41.3600   -7.5040  -50.0730 H       194 ARG   -0.5100
   3096 N         -38.4910   -6.3760  -40.5860 N.am    195 GLU   -0.4700
   3097 CA        -37.8530   -5.7610  -39.4310 C.3     195 GLU    0.3100
   3098 C         -37.5010   -6.7620  -38.3430 C.2     195 GLU    0.0700
   3099 O         -36.4190   -6.7110  -37.7720 O.2     195 GLU    0.0900
   3100 CB        -38.7460   -4.6710  -38.8500 C.3     195 GLU   -0.1800
   3101 CG        -38.6660   -3.3810  -39.6150 C.3     195 GLU    0.0900
   3102 CD        -37.2440   -2.8740  -39.7010 C.2     195 GLU    0.0900
   3103 OE1       -36.4440   -3.2200  -38.8030 O.co2   195 GLU   -0.2800
   3104 OE2       -36.9320   -2.1340  -40.6620 O.co2   195 GLU    0.0900
   3105 HN        -39.3920   -6.0290  -40.8300 H       195 GLU    0.0900
   3106 HA        -36.9100   -5.3420  -39.7520 H       195 GLU    0.6200
   3107 HB1       -38.4410   -4.4820  -37.7990 H       195 GLU   -0.7600
   3108 HB2       -39.7980   -5.0280  -38.8590 H       195 GLU   -0.7600
   3109 HG1       -39.2890   -2.6140  -39.1080 H       195 GLU    0.5100
   3110 HG2       -39.0520   -3.5410  -40.6440 H       195 GLU   -0.5100
   3111 N         -38.4240   -7.6700  -38.0440 N.am    196 ALA   -0.4700
   3112 CA        -38.1890   -8.6610  -37.0130 C.3     196 ALA    0.3100
   3113 C         -37.0250   -9.5700  -37.4030 C.2     196 ALA    0.0700
   3114 O         -36.2720  -10.0280  -36.5410 O.2     196 ALA    0.0900
   3115 CB        -39.4510   -9.4690  -36.7600 C.3     196 ALA   -0.2700
   3116 HN        -39.3040   -7.7110  -38.5100 H       196 ALA    0.0900
   3117 HA        -37.8880   -8.1450  -36.1130 H       196 ALA    0.0900
   3118 HB1       -39.7640   -9.9910  -37.6900 H       196 ALA    0.0900
   3119 HB2       -40.2740   -8.7950  -36.4380 H       196 ALA    0.5100
   3120 HB3       -39.2620  -10.2310  -35.9730 H       196 ALA   -0.5100
   3121 N         -36.8800   -9.8200  -38.7060 N.am    197 LYS   -0.4700
   3122 CA        -35.7710  -10.6050  -39.2430 C.3     197 LYS    0.3100
   3123 C         -34.4460   -9.8460  -39.1920 C.2     197 LYS    0.0700
   3124 O         -33.4170  -10.4010  -38.8070 O.2     197 LYS    0.0900
   3125 CB        -36.0600  -11.0120  -40.6820 C.3     197 LYS   -0.1800
   3126 CG        -36.8570  -12.2890  -40.8320 C.3     197 LYS    0.0900
   3127 CD        -36.8840  -12.7400  -42.2950 C.3     197 LYS    0.0900
   3128 CE        -37.3300  -14.1900  -42.4240 C.3     197 LYS   -0.1800
   3129 NZ        -37.3680  -14.6670  -43.8370 N.4     197 LYS    0.0900
   3130 HN        -37.5300   -9.4790  -39.3790 H       197 LYS    0.0900
   3131 HA        -35.6480  -11.4800  -38.6220 H       197 LYS   -0.1800
   3132 HB1       -35.0900  -11.1430  -41.2070 H       197 LYS    0.0900
   3133 HB2       -36.6240  -10.1900  -41.1700 H       197 LYS    0.0900
   3134 HG1       -37.8960  -12.1170  -40.4820 H       197 LYS    0.2100
   3135 HG2       -36.3960  -13.0860  -40.2100 H       197 LYS    0.0500
   3136 HD1       -35.8660  -12.6320  -42.7280 H       197 LYS    0.0500
   3137 HD2       -37.5860  -12.0920  -42.8630 H       197 LYS   -0.3000
   3138 HE1       -38.3550  -14.3000  -42.0090 H       197 LYS    0.3300
   3139 HE2       -36.6230  -14.8450  -41.8720 H       197 LYS    0.3300
   3140 HZ1       -36.3980  -14.7520  -44.2010 H       197 LYS    0.3300
   3141 HZ2       -37.8980  -13.9870  -44.4180 H       197 LYS    0.5100
   3142 HZ3       -37.8360  -15.5950  -43.8770 H       197 LYS   -0.5100
   3143 N         -34.4740   -8.5730  -39.5930 N.am    198 GLU   -0.4700
   3144 CA        -33.3020   -7.7010  -39.5150 C.3     198 GLU    0.3100
   3145 C         -32.9020   -7.4760  -38.0660 C.2     198 GLU    0.0700
   3146 O         -31.9910   -6.7050  -37.7880 O.2     198 GLU    0.0900
   3147 CB        -33.5690   -6.3300  -40.1620 C.3     198 GLU   -0.1800
   3148 CG        -33.8440   -6.3330  -41.6710 C.3     198 GLU    0.0900
   3149 CD        -34.2530   -4.9520  -42.2020 C.2     198 GLU    0.0900
   3150 OE1       -33.5730   -3.9530  -41.8720 O.co2   198 GLU   -0.2800
   3151 OE2       -35.2500   -4.8670  -42.9560 O.co2   198 GLU    0.0900
   3152 HN        -35.3000   -8.1580  -39.9660 H       198 GLU    0.0900
   3153 HA        -32.4870   -8.1970  -40.0220 H       198 GLU    0.6200
   3154 HB1       -32.6820   -5.6890  -39.9780 H       198 GLU   -0.7600
   3155 HB2       -34.4490   -5.8810  -39.6560 H       198 GLU   -0.7600
   3156 HG1       -34.6640   -7.0500  -41.8860 H       198 GLU    0.5100
   3157 HG2       -32.9260   -6.6570  -42.2040 H       198 GLU   -0.5100
   3158 N         -33.6030   -8.1310  -37.1420 N.am    199 GLN   -0.4700
   3159 CA        -33.2830   -8.0520  -35.7220 C.3     199 GLN    0.3100
   3160 C         -32.6940   -9.3620  -35.2190 C.2     199 GLN    0.0700
   3161 O         -32.0040   -9.3880  -34.2060 O.2     199 GLN    0.0900
   3162 CB        -34.5130   -7.6810  -34.8900 C.3     199 GLN   -0.1800
   3163 CG        -34.8100   -6.1870  -34.8280 C.3     199 GLN    0.0900
   3164 CD        -35.8760   -5.8330  -33.7900 C.2     199 GLN    0.0900
   3165 NE2       -35.9150   -4.5590  -33.3990 N.am    199 GLN   -0.1800
   3166 OE1       -36.6520   -6.6860  -33.3450 O.2     199 GLN    0.0900
   3167 HN        -34.3820   -8.7060  -37.3810 H       199 GLN    0.0900
   3168 HA        -32.5120   -7.3060  -35.5970 H       199 GLN    0.5500
   3169 HB1       -34.3580   -8.0490  -33.8530 H       199 GLN   -0.5500
   3170 HB2       -35.3960   -8.1950  -35.3250 H       199 GLN   -0.6200
   3171 HG1       -35.1650   -5.8500  -35.8250 H       199 GLN    0.3200
   3172 HG2       -33.8750   -5.6450  -34.5720 H       199 GLN    0.3000
   3173 HE21      -36.5890   -4.2640  -32.7220 H       199 GLN    0.5100
   3174 HE22      -35.2700   -3.8980  -33.7830 H       199 GLN   -0.5100
   3175 N         -32.8550  -10.4900  -35.9470 N.am    200 ILE   -0.4700
   3176 CA        -32.4040  -11.7920  -35.4700 C.3     200 ILE    0.3100
   3177 CAT       -29.3240  -13.4150  -37.0060 C.3     200 ILE    0.0700
   3178 C         -31.5290  -12.5070  -36.4910 C.2     200 ILE    0.0900
   3179 O         -31.9370  -12.8650  -37.5940 O.2     200 ILE   -0.0900
   3180 CB        -33.5510  -12.6680  -34.9520 C.3     200 ILE    0.0900
   3181 CG1       -33.0230  -13.9520  -34.2640 C.3     200 ILE   -0.2700
   3182 CG2       -34.5830  -12.9830  -36.0600 C.3     200 ILE    0.0900
   3183 CD        -34.0870  -14.6720  -33.4260 C.3     200 ILE    0.0900
   3184 NT        -30.2520  -12.7450  -36.1260 N.pl3   200 ILE    0.0900
   3185 HN        -33.2910  -10.4820  -36.8430 H       200 ILE   -0.1800
   3186 HNT       -29.8940  -12.4700  -35.2380 H       200 ILE    0.0900
   3187 HA        -31.6910  -11.6170  -34.6790 H       200 ILE    0.0900
   3188 HB        -34.0630  -12.1390  -34.1200 H       200 ILE   -0.2700
   3189 HG11      -32.1760  -13.6770  -33.6020 H       200 ILE    0.0900
   3190 HG12      -32.6560  -14.6490  -35.0480 H       200 ILE    0.0900
   3191 HG21      -34.1400  -13.6760  -36.8080 H       200 ILE    0.0900
   3192 HG22      -34.8820  -12.0470  -36.5760 H       200 ILE    0.5100
   3193 HG23      -35.4780  -13.4680  -35.6160 H       200 ILE   -0.5100
   3194 HD1       -34.9420  -14.9710  -34.0700 H       200 ILE   -0.4700
   3195 HD2       -34.4630  -13.9940  -32.6300 H       200 ILE    0.3100
   3196 HD3       -33.6520  -15.5850  -32.9660 H       200 ILE   -0.1100
   3197 HT1       -29.2120  -12.8300  -37.9430 H       200 ILE    0.0900
   3198 HT2       -29.7090  -14.4270  -37.2570 H       200 ILE    0.0900
   3199 HT3       -28.3330  -13.4990  -36.5120 H       200 ILE    0.0900
   3200 N         -38.6740  -14.1970  -27.1340 N.am    201 ARG   -0.2700
   3201 CA        -39.9600  -14.2090  -26.4450 C.3     201 ARG    0.0900
   3202 CAY       -37.1660  -14.5040  -28.9810 C.3     201 ARG    0.0900
   3203 C         -40.9950  -13.4390  -27.2640 C.2     201 ARG    0.0900
   3204 O         -42.0790  -13.9300  -27.5810 O.2     201 ARG    0.5100
   3205 CB        -39.8570  -13.5180  -25.0460 C.3     201 ARG   -0.5100
   3206 CG        -38.5810  -13.7930  -24.2150 C.3     201 ARG   -0.4700
   3207 CD        -38.3320  -15.2550  -23.8300 C.3     201 ARG    0.3100
   3208 NE        -37.0950  -15.2540  -22.9830 N.pl3   201 ARG    0.0700
   3209 CZ        -36.5220  -16.3300  -22.4530 C.cat   201 ARG    0.0900
   3210 NH1       -36.9940  -17.5440  -22.6360 N.pl3   201 ARG   -0.1800
   3211 NH2       -35.4390  -16.1850  -21.7100 N.pl3   201 ARG    0.0900
   3212 CY        -38.4700  -14.7680  -28.3360 C.2     201 ARG    0.0900
   3213 OY        -39.3130  -15.4780  -28.8790 O.2     201 ARG   -0.1800
   3214 HN        -37.9380  -13.7280  -26.6520 H       201 ARG    0.0900
   3215 HA        -40.2650  -15.2390  -26.3310 H       201 ARG    0.0900
   3216 HB1       -40.7280  -13.8490  -24.4440 H       201 ARG    0.2000
   3217 HB2       -39.9250  -12.4230  -25.2080 H       201 ARG    0.0900
   3218 HG1       -38.6490  -13.2000  -23.2790 H       201 ARG    0.0900
   3219 HG2       -37.7080  -13.4400  -24.8030 H       201 ARG   -0.7000
   3220 HD1       -38.1570  -15.8810  -24.7300 H       201 ARG    0.4400
   3221 HD2       -39.1790  -15.6630  -23.2390 H       201 ARG    0.6400
   3222 HE        -36.6650  -14.3700  -22.8000 H       201 ARG   -0.8000
   3223 HH11      -37.8140  -17.6830  -23.1920 H       201 ARG    0.4600
   3224 HH12      -36.5330  -18.3290  -22.2210 H       201 ARG    0.4600
   3225 HH21      -35.0590  -15.2730  -21.5520 H       201 ARG   -0.8000
   3226 HH22      -34.9990  -16.9870  -21.3060 H       201 ARG    0.4600
   3227 HY1       -37.1210  -15.0300  -29.9580 H       201 ARG    0.4600
   3228 HY2       -36.3430  -14.8760  -28.3330 H       201 ARG    0.5100
   3229 HY3       -37.0480  -13.4120  -29.1540 H       201 ARG   -0.5100
   3230 N         -40.5760  -12.2280  -27.6800 N.am    202 GLU   -0.4700
   3231 CA        -41.3820  -11.1990  -28.3380 C.3     202 GLU    0.3100
   3232 C         -41.8820  -11.6330  -29.7070 C.2     202 GLU    0.0700
   3233 O         -42.9550  -11.2250  -30.1520 O.2     202 GLU    0.0900
   3234 CB        -40.5680   -9.9120  -28.4900 C.3     202 GLU   -0.1800
   3235 CG        -39.9710   -9.3930  -27.1920 C.3     202 GLU    0.0900
   3236 CD        -41.0220   -9.1110  -26.1320 C.2     202 GLU    0.0900
   3237 OE1       -42.2240   -9.0530  -26.4820 O.co2   202 GLU   -0.2800
   3238 OE2       -40.6440   -8.9420  -24.9490 O.co2   202 GLU    0.0900
   3239 HN        -39.6260  -11.9640  -27.5460 H       202 GLU    0.0900
   3240 HA        -42.2590  -11.0220  -27.7340 H       202 GLU    0.6200
   3241 HB1       -41.2320   -9.1260  -28.9090 H       202 GLU   -0.7600
   3242 HB2       -39.7410  -10.1030  -29.2060 H       202 GLU   -0.7600
   3243 HG1       -39.4190   -8.4520  -27.3990 H       202 GLU    0.5100
   3244 HG2       -39.2620  -10.1500  -26.7920 H       202 GLU   -0.5100
   3245 N         -41.0890  -12.4620  -30.3780 N.am    203 HSE   -0.4700
   3246 CA        -41.4320  -12.9420  -31.7020 C.3     203 HSE    0.3100
   3247 C         -42.6090  -13.9130  -31.6940 C.2     203 HSE    0.0700
   3248 O         -43.4430  -13.9130  -32.6030 O.2     203 HSE    0.0900
   3249 CB        -40.2020  -13.5740  -32.3480 C.3     203 HSE   -0.0800
   3250 CG        -39.2120  -12.5680  -32.8490 C.ar    203 HSE    0.0900
   3251 CD2       -38.5780  -12.6870  -34.0630 C.ar    203 HSE    0.0900
   3252 ND1       -38.7810  -11.4040  -32.3030 N.ar    203 HSE   -0.7000
   3253 CE1       -37.8870  -10.8560  -33.1850 C.ar    203 HSE    0.2200
   3254 NE2       -37.7770  -11.6460  -34.2400 N.ar    203 HSE    0.2500
   3255 HN        -40.2270  -12.7890  -30.0020 H       203 HSE    0.1300
   3256 HA        -41.7800  -12.1040  -32.2880 H       203 HSE   -0.3600
   3257 HB1       -40.5300  -14.1990  -33.2060 H       203 HSE    0.3200
   3258 HB2       -39.6960  -14.2190  -31.6000 H       203 HSE   -0.0500
   3259 HD2       -38.6740  -13.4770  -34.7960 H       203 HSE    0.0900
   3260 HE1       -37.3410   -9.9220  -33.0610 H       203 HSE    0.5100
   3261 HE2       -37.1950  -11.4960  -35.0400 H       203 HSE   -0.5100
   3262 N         -42.6850  -14.7500  -30.6640 N.am    204 LYS   -0.4700
   3263 CA        -43.8130  -15.6550  -30.5380 C.3     204 LYS    0.3100
   3264 C         -45.0980  -14.8420  -30.4630 C.2     204 LYS    0.0700
   3265 O         -46.1050  -15.1990  -31.0800 O.2     204 LYS    0.0900
   3266 CB        -43.6400  -16.5710  -29.3250 C.3     204 LYS   -0.1800
   3267 CG        -42.4670  -17.5240  -29.4920 C.3     204 LYS    0.0900
   3268 CD        -41.9910  -18.1140  -28.1810 C.3     204 LYS    0.0900
   3269 CE        -40.6580  -18.8170  -28.3780 C.3     204 LYS   -0.1800
   3270 NZ        -40.6800  -19.7020  -29.5820 N.4     204 LYS    0.0900
   3271 HN        -41.9900  -14.7950  -29.9520 H       204 LYS    0.0900
   3272 HA        -43.8750  -16.2410  -31.4430 H       204 LYS   -0.1800
   3273 HB1       -44.5700  -17.1630  -29.1840 H       204 LYS    0.0900
   3274 HB2       -43.4720  -15.9460  -28.4220 H       204 LYS    0.0900
   3275 HG1       -41.6250  -16.9730  -29.9610 H       204 LYS    0.2100
   3276 HG2       -42.7750  -18.3520  -30.1660 H       204 LYS    0.0500
   3277 HD1       -42.7420  -18.8440  -27.8100 H       204 LYS    0.0500
   3278 HD2       -41.8760  -17.3040  -27.4310 H       204 LYS   -0.3000
   3279 HE1       -40.4310  -19.4500  -27.4940 H       204 LYS    0.3300
   3280 HE2       -39.8540  -18.0640  -28.5240 H       204 LYS    0.3300
   3281 HZ1       -40.8810  -19.1320  -30.4290 H       204 LYS    0.3300
   3282 HZ2       -41.4190  -20.4250  -29.4660 H       204 LYS    0.5100
   3283 HZ3       -39.7550  -20.1660  -29.6870 H       204 LYS   -0.5100
   3284 N         -45.0480  -13.7300  -29.7290 N.am    205 ALA   -0.4700
   3285 CA        -46.1790  -12.8110  -29.6580 C.3     205 ALA    0.3100
   3286 C         -46.4520  -12.1930  -31.0200 C.2     205 ALA    0.0700
   3287 O         -47.5950  -12.0960  -31.4490 O.2     205 ALA    0.0900
   3288 CB        -45.9330  -11.7240  -28.6210 C.3     205 ALA   -0.2700
   3289 HN        -44.2410  -13.4780  -29.1990 H       205 ALA    0.0900
   3290 HA        -47.0570  -13.3840  -29.3980 H       205 ALA    0.0900
   3291 HB1       -45.0250  -11.1420  -28.8860 H       205 ALA    0.0900
   3292 HB2       -45.7810  -12.1820  -27.6200 H       205 ALA    0.5100
   3293 HB3       -46.8010  -11.0310  -28.5870 H       205 ALA   -0.5100
   3294 N         -45.3980  -11.7780  -31.7130 N.am    206 LEU   -0.4700
   3295 CA        -45.5810  -11.2020  -33.0350 C.3     206 LEU    0.3100
   3296 C         -46.1400  -12.2290  -34.0040 C.2     206 LEU    0.0700
   3297 O         -46.9420  -11.8990  -34.8720 O.2     206 LEU    0.0900
   3298 CB        -44.2760  -10.6130  -33.5760 C.3     206 LEU   -0.1800
   3299 CG        -43.8500   -9.2690  -32.9900 C.3     206 LEU    0.0900
   3300 CD1       -42.8230   -8.6220  -33.8970 C.3     206 LEU    0.0900
   3301 CD2       -45.0500   -8.3610  -32.7970 C.3     206 LEU   -0.0900
   3302 HN        -44.4640  -11.8380  -31.3690 H       206 LEU    0.0900
   3303 HA        -46.3310  -10.4290  -32.9580 H       206 LEU   -0.2700
   3304 HB1       -44.3890  -10.4870  -34.6740 H       206 LEU    0.0900
   3305 HB2       -43.4650  -11.3440  -33.3790 H       206 LEU    0.0900
   3306 HG        -43.4120   -9.4250  -31.9810 H       206 LEU    0.0900
   3307 HD11      -43.2540   -8.4570  -34.9070 H       206 LEU   -0.2700
   3308 HD12      -41.9350   -9.2820  -33.9940 H       206 LEU    0.0900
   3309 HD13      -42.5140   -7.6390  -33.4780 H       206 LEU    0.0900
   3310 HD21      -45.6890   -8.7430  -31.9720 H       206 LEU    0.0900
   3311 HD22      -45.6530   -8.3290  -33.7280 H       206 LEU    0.5100
   3312 HD23      -44.7100   -7.3360  -32.5360 H       206 LEU   -0.5100
   3313 N         -45.7240  -13.4800  -33.8550 N.am    207 LYS   -0.4700
   3314 CA        -46.1940  -14.5160  -34.7550 C.3     207 LYS    0.3100
   3315 C         -47.6670  -14.8150  -34.5110 C.2     207 LYS    0.0700
   3316 O         -48.4420  -14.9610  -35.4520 O.2     207 LYS    0.0900
   3317 CB        -45.3600  -15.7910  -34.6180 C.3     207 LYS   -0.1800
   3318 CG        -45.5600  -16.7580  -35.7800 C.3     207 LYS    0.0900
   3319 CD        -45.2050  -18.1910  -35.4040 C.3     207 LYS    0.0900
   3320 CE        -45.4170  -19.1260  -36.5870 C.3     207 LYS   -0.1800
   3321 NZ        -45.2220  -20.5500  -36.2000 N.4     207 LYS    0.0900
   3322 HN        -45.0890  -13.7590  -33.1400 H       207 LYS    0.0900
   3323 HA        -46.1280  -14.1350  -35.7630 H       207 LYS   -0.1800
   3324 HB1       -45.6430  -16.3040  -33.6740 H       207 LYS    0.0900
   3325 HB2       -44.2860  -15.5120  -34.5660 H       207 LYS    0.0900
   3326 HG1       -44.9180  -16.4390  -36.6290 H       207 LYS    0.2100
   3327 HG2       -46.6230  -16.7230  -36.1000 H       207 LYS    0.0500
   3328 HD1       -45.8440  -18.5180  -34.5580 H       207 LYS    0.0500
   3329 HD2       -44.1400  -18.2360  -35.0880 H       207 LYS   -0.3000
   3330 HE1       -44.6870  -18.8890  -37.3890 H       207 LYS    0.3300
   3331 HE2       -46.4540  -19.0180  -36.9700 H       207 LYS    0.3300
   3332 HZ1       -46.0030  -20.8520  -35.5840 H       207 LYS    0.3300
   3333 HZ2       -44.3200  -20.6500  -35.6920 H       207 LYS    0.5100
   3334 HZ3       -45.2060  -21.1430  -37.0540 H       207 LYS   -0.5100
   3335 N         -48.0550  -14.9070  -33.2420 N.am    208 THR   -0.4700
   3336 CA        -49.4600  -15.0930  -32.9060 C.3     208 THR    0.3100
   3337 C         -50.3120  -14.0440  -33.6120 C.2     208 THR    0.0700
   3338 O         -51.3290  -14.3770  -34.2090 O.2     208 THR    0.0900
   3339 CB        -49.7240  -15.0080  -31.3810 C.3     208 THR    0.1400
   3340 CG2       -51.2020  -14.8320  -31.1210 C.3     208 THR    0.0900
   3341 OG1       -49.2840  -16.2050  -30.7270 O.3     208 THR   -0.6600
   3342 HN        -47.4160  -14.8530  -32.4790 H       208 THR    0.4300
   3343 HA        -49.7560  -16.0630  -33.2760 H       208 THR   -0.2700
   3344 HB        -49.1730  -14.1430  -30.9540 H       208 THR    0.0900
   3345 HG1       -49.3270  -16.0230  -29.7860 H       208 THR    0.0900
   3346 HG21      -51.7830  -15.5920  -31.6860 H       208 THR    0.0900
   3347 HG22      -51.5260  -13.8220  -31.4490 H       208 THR    0.5100
   3348 HG23      -51.4120  -14.9580  -30.0370 H       208 THR   -0.5100
   3349 N         -49.8880  -12.7790  -33.5550 N.am    209 LEU   -0.4700
   3350 CA        -50.6530  -11.6990  -34.1750 C.3     209 LEU    0.3100
   3351 C         -50.7650  -11.8890  -35.6750 C.2     209 LEU    0.0700
   3352 O         -51.8120  -11.6260  -36.2610 O.2     209 LEU    0.0900
   3353 CB        -50.0530  -10.3280  -33.8700 C.3     209 LEU   -0.1800
   3354 CG        -49.9450  -10.0180  -32.3730 C.3     209 LEU    0.0900
   3355 CD1       -49.3110   -8.6480  -32.1210 C.3     209 LEU    0.0900
   3356 CD2       -51.2970  -10.1390  -31.6630 C.3     209 LEU   -0.0900
   3357 HN        -49.0450  -12.5180  -33.0930 H       209 LEU    0.0900
   3358 HA        -51.6630  -11.7530  -33.7980 H       209 LEU   -0.2700
   3359 HB1       -50.6890   -9.5520  -34.3460 H       209 LEU    0.0900
   3360 HB2       -49.0360  -10.2820  -34.3140 H       209 LEU    0.0900
   3361 HG        -49.3260  -10.8000  -31.8840 H       209 LEU    0.0900
   3362 HD11      -49.9240   -7.8500  -32.5930 H       209 LEU   -0.2700
   3363 HD12      -48.2910   -8.6180  -32.5600 H       209 LEU    0.0900
   3364 HD13      -49.2550   -8.4530  -31.0290 H       209 LEU    0.0900
   3365 HD21      -51.6930  -11.1720  -31.7690 H       209 LEU    0.0900
   3366 HD22      -52.0260   -9.4320  -32.1140 H       209 LEU    0.5100
   3367 HD23      -51.1780   -9.9140  -30.5820 H       209 LEU   -0.5100
   3368 N         -49.6870  -12.3570  -36.2960 N.am    210 GLY   -0.4700
   3369 CA        -49.6910  -12.6310  -37.7200 C.3     210 GLY    0.3100
   3370 C         -50.6910  -13.7180  -38.0360 C.2     210 GLY   -0.0200
   3371 O         -51.3980  -13.6510  -39.0310 O.2     210 GLY    0.0900
   3372 HN        -48.8330  -12.5380  -35.8140 H       210 GLY    0.0900
   3373 HA1       -48.7020  -12.9500  -38.0120 H       210 GLY    0.5100
   3374 HA2       -49.9600  -11.7250  -38.2430 H       210 GLY   -0.5100
   3375 N         -50.7560  -14.7290  -37.1770 N.am    211 ILE   -0.4700
   3376 CA        -51.6910  -15.8270  -37.3670 C.3     211 ILE    0.3100
   3377 C         -53.1390  -15.3410  -37.2510 C.2     211 ILE    0.0700
   3378 O         -53.9560  -15.6150  -38.1270 O.2     211 ILE    0.0900
   3379 CB        -51.4000  -16.9900  -36.3860 C.3     211 ILE   -0.0900
   3380 CG1       -50.0560  -17.6420  -36.7330 C.3     211 ILE    0.0900
   3381 CG2       -52.5420  -18.0200  -36.3890 C.3     211 ILE   -0.2700
   3382 CD        -49.5470  -18.5980  -35.6640 C.3     211 ILE    0.0900
   3383 HN        -50.1730  -14.7810  -36.3700 H       211 ILE    0.0900
   3384 HA        -51.5990  -16.1670  -38.3870 H       211 ILE    0.0900
   3385 HB        -51.2790  -16.5810  -35.3600 H       211 ILE   -0.1800
   3386 HG11      -49.3010  -16.8410  -36.8790 H       211 ILE    0.0900
   3387 HG12      -50.1720  -18.2040  -37.6830 H       211 ILE    0.0900
   3388 HG21      -52.4450  -18.6950  -37.2670 H       211 ILE   -0.2700
   3389 HG22      -53.5210  -17.5000  -36.4480 H       211 ILE    0.0900
   3390 HG23      -52.4990  -18.6340  -35.4640 H       211 ILE    0.0900
   3391 HD1       -50.2770  -19.4210  -35.5080 H       211 ILE    0.0900
   3392 HD2       -49.4140  -18.0550  -34.7040 H       211 ILE    0.5100
   3393 HD3       -48.5780  -19.0390  -35.9810 H       211 ILE   -0.5100
   3394 N         -53.4430  -14.6230  -36.1660 N.am    212 ILE   -0.4700
   3395 CA        -54.7120  -13.9220  -35.9830 C.3     212 ILE    0.3100
   3396 C         -55.1220  -13.1950  -37.2620 C.2     212 ILE    0.0700
   3397 O         -56.2830  -13.2660  -37.6980 O.2     212 ILE    0.0900
   3398 CB        -54.5970  -12.8830  -34.8540 C.3     212 ILE   -0.0900
   3399 CG1       -54.4770  -13.5680  -33.4960 C.3     212 ILE    0.0900
   3400 CG2       -55.7610  -11.9300  -34.8520 C.3     212 ILE   -0.2700
   3401 CD        -55.4890  -14.6390  -33.2670 C.3     212 ILE    0.0900
   3402 HN        -52.7970  -14.5320  -35.4130 H       212 ILE    0.0900
   3403 HA        -55.4680  -14.6540  -35.7440 H       212 ILE    0.0900
   3404 HB        -53.6570  -12.3070  -34.9850 H       212 ILE   -0.1800
   3405 HG11      -54.5910  -12.8010  -32.7020 H       212 ILE    0.0900
   3406 HG12      -53.4640  -14.0190  -33.4180 H       212 ILE    0.0900
   3407 HG21      -56.7170  -12.4940  -34.8910 H       212 ILE   -0.2700
   3408 HG22      -55.7050  -11.2640  -35.7390 H       212 ILE    0.0900
   3409 HG23      -55.7480  -11.3190  -33.9230 H       212 ILE    0.0900
   3410 HD1       -55.1790  -15.5750  -33.7790 H       212 ILE    0.0900
   3411 HD2       -56.4730  -14.3220  -33.6730 H       212 ILE    0.5100
   3412 HD3       -55.5830  -14.8440  -32.1790 H       212 ILE   -0.5100
   3413 N         -54.1580  -12.4980  -37.8690 N.am    213 MET   -0.4700
   3414 CA        -54.4150  -11.7590  -39.0970 C.3     213 MET    0.3100
   3415 C         -54.6090  -12.6780  -40.3080 C.2     213 MET    0.0700
   3416 O         -55.4930  -12.4400  -41.1310 O.2     213 MET    0.0900
   3417 CB        -53.2940  -10.7530  -39.3850 C.3     213 MET   -0.1800
   3418 CG        -53.1030   -9.6430  -38.3400 C.3     213 MET    0.0900
   3419 SD        -51.6770   -8.5840  -38.7820 S.3     213 MET    0.0900
   3420 CE        -51.4260   -7.6550  -37.2760 C.3     213 MET   -0.1400
   3421 HN        -53.2280  -12.4540  -37.5140 H       213 MET    0.0900
   3422 HA        -55.3570  -11.2440  -38.9830 H       213 MET    0.0900
   3423 HB1       -53.5100  -10.2690  -40.3600 H       213 MET   -0.0900
   3424 HB2       -52.3410  -11.3160  -39.4640 H       213 MET   -0.2200
   3425 HG1       -52.9370  -10.1060  -37.3450 H       213 MET    0.0900
   3426 HG2       -54.0280   -9.0310  -38.2880 H       213 MET    0.0900
   3427 HE1       -51.3820   -8.3250  -36.3910 H       213 MET    0.0900
   3428 HE2       -52.2610   -6.9390  -37.1230 H       213 MET    0.5100
   3429 HE3       -50.4700   -7.0920  -37.3280 H       213 MET   -0.5100
   3430 N         -53.7910  -13.7260  -40.4240 N.am    214 GLY   -0.4700
   3431 CA        -53.8260  -14.5800  -41.5950 C.3     214 GLY    0.3100
   3432 C         -55.1000  -15.3980  -41.6670 C.2     214 GLY   -0.0200
   3433 O         -55.7150  -15.5800  -42.7290 O.2     214 GLY    0.0900
   3434 HN        -53.1270  -13.9660  -39.7200 H       214 GLY    0.0900
   3435 HA1       -52.9780  -15.2460  -41.5500 H       214 GLY    0.5100
   3436 HA2       -53.7590  -13.9500  -42.4710 H       214 GLY   -0.5100
   3437 N         -55.4970  -15.9090  -40.5100 N.am    215 VAL   -0.4700
   3438 CA        -56.7510  -16.6200  -40.3980 C.3     215 VAL    0.3100
   3439 C         -57.9150  -15.6780  -40.7020 C.2     215 VAL    0.0700
   3440 O         -58.9050  -16.0930  -41.2850 O.2     215 VAL    0.0900
   3441 CB        -56.9390  -17.2380  -38.9910 C.3     215 VAL   -0.0900
   3442 CG1       -58.3910  -17.6850  -38.7900 C.3     215 VAL    0.0900
   3443 CG2       -55.9840  -18.3970  -38.7860 C.3     215 VAL   -0.2700
   3444 HN        -54.9570  -15.8280  -39.6760 H       215 VAL    0.0900
   3445 HA        -56.7560  -17.3980  -41.1460 H       215 VAL    0.0900
   3446 HB        -56.6760  -16.4840  -38.2190 H       215 VAL    0.0900
   3447 HG11      -58.7220  -18.3060  -39.6500 H       215 VAL   -0.2700
   3448 HG12      -59.0540  -16.7970  -38.7170 H       215 VAL    0.0900
   3449 HG13      -58.4750  -18.2920  -37.8620 H       215 VAL    0.0900
   3450 HG21      -54.9330  -18.0480  -38.8810 H       215 VAL    0.0900
   3451 HG22      -56.1680  -19.1790  -39.5520 H       215 VAL    0.5100
   3452 HG23      -56.1240  -18.8280  -37.7700 H       215 VAL   -0.5100
   3453 N         -57.8040  -14.4060  -40.3110 N.am    216 PHE   -0.4700
   3454 CA        -58.8910  -13.4900  -40.5890 C.3     216 PHE    0.3100
   3455 C         -59.0660  -13.3680  -42.0930 C.2     216 PHE    0.0700
   3456 O         -60.1900  -13.4020  -42.6020 O.2     216 PHE    0.0900
   3457 CB        -58.6660  -12.1140  -39.9650 C.3     216 PHE   -0.1800
   3458 CG        -59.7390  -11.1250  -40.3140 C.ar    216 PHE    0.0900
   3459 CD1       -60.8190  -10.9230  -39.4650 C.ar    216 PHE    0.0900
   3460 CD2       -59.6910  -10.4230  -41.5210 C.ar    216 PHE    0.0000
   3461 CE1       -61.8260  -10.0200  -39.8040 C.ar    216 PHE   -0.1150
   3462 CE2       -60.7010   -9.5310  -41.8680 C.ar    216 PHE    0.1150
   3463 CZ        -61.7630   -9.3210  -41.0110 C.ar    216 PHE   -0.1150
   3464 HN        -57.0070  -14.0460  -39.8340 H       216 PHE    0.1150
   3465 HA        -59.7950  -13.9290  -40.1950 H       216 PHE   -0.1150
   3466 HB1       -57.7010  -11.6970  -40.3270 H       216 PHE    0.1150
   3467 HB2       -58.6490  -12.2080  -38.8570 H       216 PHE   -0.1150
   3468 HD1       -60.8810  -11.4710  -38.5370 H       216 PHE    0.1150
   3469 HD2       -58.8590  -10.5740  -42.1930 H       216 PHE   -0.1150
   3470 HE1       -62.6560   -9.8600  -39.1310 H       216 PHE    0.1150
   3471 HE2       -60.6540   -9.0020  -42.8070 H       216 PHE    0.5100
   3472 HZ        -62.5420   -8.6200  -41.2730 H       216 PHE   -0.5100
   3473 N         -57.9490  -13.2380  -42.8060 N.am    217 THR   -0.4700
   3474 CA        -57.9740  -13.0070  -44.2440 C.3     217 THR    0.3100
   3475 C         -58.5200  -14.2130  -44.9890 C.2     217 THR    0.0700
   3476 O         -59.2920  -14.0740  -45.9380 O.2     217 THR    0.0900
   3477 CB        -56.5760  -12.6590  -44.7790 C.3     217 THR    0.1400
   3478 CG2       -56.6340  -12.2280  -46.2430 C.3     217 THR    0.0900
   3479 OG1       -56.0270  -11.5930  -43.9990 O.3     217 THR   -0.6600
   3480 HN        -57.0450  -13.2920  -42.3880 H       217 THR    0.4300
   3481 HA        -58.6580  -12.1960  -44.4380 H       217 THR   -0.2700
   3482 HB        -55.9090  -13.5450  -44.7050 H       217 THR    0.0900
   3483 HG1       -55.8360  -11.9680  -43.1350 H       217 THR    0.0900
   3484 HG21      -57.2810  -11.3310  -46.3510 H       217 THR    0.0900
   3485 HG22      -57.0590  -13.0470  -46.8620 H       217 THR    0.5100
   3486 HG23      -55.6150  -11.9750  -46.6040 H       217 THR   -0.5100
   3487 N         -58.1200  -15.4030  -44.5550 N.am    218 LEU   -0.4700
   3488 CA        -58.5960  -16.6370  -45.1650 C.3     218 LEU    0.3100
   3489 C         -60.0920  -16.8280  -44.9410 C.2     218 LEU    0.0700
   3490 O         -60.8200  -17.2090  -45.8490 O.2     218 LEU    0.0900
   3491 CB        -57.8220  -17.8280  -44.5970 C.3     218 LEU   -0.1800
   3492 CG        -56.4270  -18.0270  -45.1830 C.3     218 LEU    0.0900
   3493 CD1       -55.4870  -18.7660  -44.2210 C.3     218 LEU    0.0900
   3494 CD2       -56.5580  -18.7550  -46.5010 C.3     218 LEU   -0.0900
   3495 HN        -57.4790  -15.5040  -43.7970 H       218 LEU    0.0900
   3496 HA        -58.4480  -16.5650  -46.2320 H       218 LEU   -0.2700
   3497 HB1       -58.4140  -18.7480  -44.7870 H       218 LEU    0.0900
   3498 HB2       -57.7210  -17.6860  -43.5010 H       218 LEU    0.0900
   3499 HG        -55.9910  -17.0320  -45.4180 H       218 LEU    0.0900
   3500 HD11      -55.8980  -19.7700  -43.9820 H       218 LEU   -0.2700
   3501 HD12      -55.3850  -18.1900  -43.2760 H       218 LEU    0.0900
   3502 HD13      -54.4890  -18.8930  -44.6910 H       218 LEU    0.0900
   3503 HD21      -57.1770  -18.1600  -47.2060 H       218 LEU    0.0900
   3504 HD22      -57.0470  -19.7390  -46.3420 H       218 LEU    0.5100
   3505 HD23      -55.5530  -18.9050  -46.9520 H       218 LEU   -0.5100
   3506 N         -60.5440  -16.5490  -43.7220 N.am    219 CYS   -0.4700
   3507 CA        -61.9310  -16.7490  -43.3510 C.3     219 CYS    0.3100
   3508 C         -62.8910  -15.7660  -44.0000 C.2     219 CYS    0.0700
   3509 O         -64.0750  -16.0680  -44.1340 O.2     219 CYS    0.0900
   3510 CB        -62.0960  -16.6860  -41.8380 C.3     219 CYS   -0.1100
   3511 SG        -61.3340  -18.0580  -40.9480 S.3     219 CYS    0.0900
   3512 HN        -59.9480  -16.1920  -43.0070 H       219 CYS    0.0900
   3513 HA        -62.2410  -17.7150  -43.7220 H       219 CYS   -0.2300
   3514 HB1       -63.1830  -16.6680  -41.6110 H       219 CYS    0.1600
   3515 HB2       -61.6500  -15.7330  -41.4820 H       219 CYS    0.5100
   3516 HG1       -60.1610  -17.4610  -40.7970 H       219 CYS   -0.5100
   3517 N         -62.4010  -14.5950  -44.4060 N.am    220 TRP   -0.4700
   3518 CA        -63.2930  -13.5750  -44.9420 C.3     220 TRP    0.3100
   3519 C         -63.0780  -13.2660  -46.4030 C.2     220 TRP    0.0700
   3520 O         -63.9650  -12.7440  -47.0720 O.2     220 TRP    0.0900
   3521 CB        -63.1720  -12.2750  -44.1580 C.3     220 TRP   -0.1800
   3522 CG        -64.0420  -12.2230  -42.9750 C.ar    220 TRP    0.0900
   3523 CD1       -63.6410  -12.1960  -41.6850 C.ar    220 TRP    0.0900
   3524 CD2       -65.4730  -12.1780  -42.9630 C.ar    220 TRP   -0.0300
   3525 CE2       -65.8690  -12.1210  -41.6160 C.ar    220 TRP   -0.1500
   3526 CE3       -66.4560  -12.1700  -43.9600 C.ar    220 TRP    0.2200
   3527 NE1       -64.7250  -12.1280  -40.8600 N.ar    220 TRP   -0.5100
   3528 CZ2       -67.2130  -12.0710  -41.2260 C.ar    220 TRP    0.3700
   3529 CZ3       -67.7920  -12.1190  -43.5730 C.ar    220 TRP    0.2400
   3530 CH2       -68.1560  -12.0750  -42.2140 C.ar    220 TRP    0.1100
   3531 HN        -61.4300  -14.3690  -44.3640 H       220 TRP   -0.2500
   3532 HA        -64.3030  -13.9520  -44.8840 H       220 TRP    0.1700
   3533 HB1       -63.4410  -11.4290  -44.8270 H       220 TRP   -0.2000
   3534 HB2       -62.1200  -12.1570  -43.8240 H       220 TRP    0.1400
   3535 HD1       -62.6140  -12.2230  -41.3550 H       220 TRP   -0.2700
   3536 HE1       -64.6920  -12.0910  -39.8860 H       220 TRP    0.1600
   3537 HE3       -66.2020  -12.2040  -45.0090 H       220 TRP   -0.1400
   3538 HZ2       -67.5110  -12.0290  -40.1890 H       220 TRP    0.1400
   3539 HZ3       -68.5640  -12.1130  -44.3280 H       220 TRP    0.5100
   3540 HH2       -69.2020  -12.0440  -41.9470 H       220 TRP   -0.5100
   3541 N         -61.9040  -13.5790  -46.9170 N.am    221 LEU   -0.4700
   3542 CA        -61.6260  -13.1830  -48.2840 C.3     221 LEU    0.3100
   3543 C         -62.5250  -13.8850  -49.3040 C.2     221 LEU    0.0700
   3544 O         -63.0120  -13.2450  -50.2400 O.2     221 LEU    0.0900
   3545 CB        -60.1390  -13.3140  -48.6210 C.3     221 LEU   -0.1800
   3546 CG        -59.7520  -12.7150  -49.9770 C.3     221 LEU    0.0900
   3547 CD1       -60.1580  -11.2370  -50.0950 C.3     221 LEU    0.0900
   3548 CD2       -58.2660  -12.9130  -50.2180 C.3     221 LEU   -0.0900
   3549 HN        -61.1930  -14.0720  -46.4220 H       221 LEU    0.0900
   3550 HA        -61.9420  -12.1580  -48.4000 H       221 LEU   -0.2700
   3551 HB1       -59.8740  -14.3910  -48.6240 H       221 LEU    0.0900
   3552 HB2       -59.5530  -12.8010  -47.8300 H       221 LEU    0.0900
   3553 HG        -60.2520  -13.2920  -50.7830 H       221 LEU    0.0900
   3554 HD11      -59.6560  -10.6390  -49.3050 H       221 LEU   -0.2700
   3555 HD12      -61.2570  -11.1360  -49.9730 H       221 LEU    0.0900
   3556 HD13      -59.8530  -10.8400  -51.0870 H       221 LEU    0.0900
   3557 HD21      -58.0200  -13.9960  -50.2170 H       221 LEU    0.0900
   3558 HD22      -57.6820  -12.4170  -49.4130 H       221 LEU    0.5100
   3559 HD23      -57.9820  -12.4860  -51.2040 H       221 LEU   -0.5100
   3560 N         -62.7660  -15.1940  -49.1370 N.am    222 PRO   -0.2900
   3561 CA        -63.6680  -15.8340  -50.1070 C.3     222 PRO    0.0000
   3562 C         -64.9710  -15.0630  -50.2660 C.2     222 PRO    0.0900
   3563 O         -65.4120  -14.8160  -51.3890 O.2     222 PRO    0.0900
   3564 CB        -63.9180  -17.2160  -49.4980 C.3     222 PRO    0.0200
   3565 CG        -62.6580  -17.5050  -48.7440 C.3     222 PRO    0.0900
   3566 CD        -62.1500  -16.1760  -48.2250 C.3     222 PRO   -0.1800
   3567 HA        -63.2190  -15.8470  -51.0860 H       222 PRO    0.0900
   3568 HB1       -64.0910  -17.9750  -50.2910 H       222 PRO    0.0900
   3569 HB2       -64.7960  -17.2010  -48.8180 H       222 PRO   -0.1800
   3570 HG1       -62.8640  -18.1980  -47.8990 H       222 PRO    0.0900
   3571 HG2       -61.9040  -17.9720  -49.4140 H       222 PRO    0.0900
   3572 HD1       -62.4850  -15.9890  -47.1830 H       222 PRO    0.5100
   3573 HD2       -61.0440  -16.1100  -48.2860 H       222 PRO   -0.5100
   3574 N         -65.5640  -14.6640  -49.1470 N.am    223 PHE   -0.4700
   3575 CA        -66.8320  -13.9410  -49.1770 C.3     223 PHE    0.3100
   3576 C         -66.7630  -12.5920  -49.9320 C.2     223 PHE    0.0700
   3577 O         -67.6350  -12.2950  -50.7520 O.2     223 PHE    0.0900
   3578 CB        -67.3770  -13.7650  -47.7490 C.3     223 PHE   -0.1800
   3579 CG        -68.6040  -12.9280  -47.6820 C.ar    223 PHE    0.0900
   3580 CD1       -69.8590  -13.5080  -47.8110 C.ar    223 PHE    0.0900
   3581 CD2       -68.5110  -11.5480  -47.4970 C.ar    223 PHE    0.0000
   3582 CE1       -71.0070  -12.7210  -47.7530 C.ar    223 PHE   -0.1150
   3583 CE2       -69.6460  -10.7630  -47.4360 C.ar    223 PHE    0.1150
   3584 CZ        -70.9020  -11.3540  -47.5670 C.ar    223 PHE   -0.1150
   3585 HN        -65.1750  -14.8380  -48.2460 H       223 PHE    0.1150
   3586 HA        -67.5270  -14.5060  -49.7780 H       223 PHE   -0.1150
   3587 HB1       -66.6060  -13.2720  -47.1190 H       223 PHE    0.1150
   3588 HB2       -67.6340  -14.7610  -47.3290 H       223 PHE   -0.1150
   3589 HD1       -69.9440  -14.5740  -47.9590 H       223 PHE    0.1150
   3590 HD2       -67.5390  -11.0880  -47.4000 H       223 PHE   -0.1150
   3591 HE1       -71.9800  -13.1790  -47.8530 H       223 PHE    0.1150
   3592 HE2       -69.5610   -9.6970  -47.2860 H       223 PHE    0.5100
   3593 HZ        -71.7940  -10.7450  -47.5250 H       223 PHE   -0.5100
   3594 N         -65.7280  -11.7850  -49.6840 N.am    224 PHE   -0.4700
   3595 CA        -65.6040  -10.5020  -50.3830 C.3     224 PHE    0.3100
   3596 C         -65.2170  -10.6420  -51.8470 C.2     224 PHE    0.0700
   3597 O         -65.5430   -9.7760  -52.6630 O.2     224 PHE    0.0900
   3598 CB        -64.6780   -9.5260  -49.6470 C.3     224 PHE   -0.1800
   3599 CG        -65.2890   -8.9910  -48.4050 C.ar    224 PHE    0.0900
   3600 CD1       -64.9180   -9.4820  -47.1640 C.ar    224 PHE    0.0900
   3601 CD2       -66.2940   -8.0450  -48.4760 C.ar    224 PHE    0.0000
   3602 CE1       -65.5160   -9.0060  -46.0130 C.ar    224 PHE   -0.1150
   3603 CE2       -66.9110   -7.5670  -47.3260 C.ar    224 PHE    0.1150
   3604 CZ        -66.5180   -8.0410  -46.0990 C.ar    224 PHE   -0.1150
   3605 HN        -65.0090  -12.0110  -49.0310 H       224 PHE    0.1150
   3606 HA        -66.5950  -10.0780  -50.4660 H       224 PHE   -0.1150
   3607 HB1       -64.4480   -8.6620  -50.3070 H       224 PHE    0.1150
   3608 HB2       -63.7400  -10.0480  -49.3610 H       224 PHE   -0.1150
   3609 HD1       -64.1560  -10.2440  -47.0960 H       224 PHE    0.1150
   3610 HD2       -66.6040   -7.6720  -49.4400 H       224 PHE   -0.1150
   3611 HE1       -65.2070   -9.3800  -45.0480 H       224 PHE    0.1150
   3612 HE2       -67.6930   -6.8260  -47.3970 H       224 PHE    0.5100
   3613 HZ        -66.9850   -7.6670  -45.2000 H       224 PHE   -0.5100
   3614 N         -64.5260  -11.7310  -52.1780 N.am    225 LEU   -0.4700
   3615 CA        -64.2750  -12.0520  -53.5690 C.3     225 LEU    0.3100
   3616 C         -65.5920  -12.3840  -54.2550 C.2     225 LEU    0.0700
   3617 O         -65.9380  -11.7930  -55.2770 O.2     225 LEU    0.0900
   3618 CB        -63.3140  -13.2350  -53.7090 C.3     225 LEU   -0.1800
   3619 CG        -61.8280  -12.9860  -53.4470 C.3     225 LEU    0.0900
   3620 CD1       -61.0330  -14.1430  -54.0080 C.3     225 LEU    0.0900
   3621 CD2       -61.3740  -11.6810  -54.0700 C.3     225 LEU   -0.0900
   3622 HN        -64.1570  -12.3610  -51.5000 H       225 LEU    0.0900
   3623 HA        -63.8550  -11.1750  -54.0400 H       225 LEU   -0.2700
   3624 HB1       -63.4080  -13.6170  -54.7470 H       225 LEU    0.0900
   3625 HB2       -63.6480  -14.0200  -53.0010 H       225 LEU    0.0900
   3626 HG        -61.6490  -12.9000  -52.3540 H       225 LEU    0.0900
   3627 HD11      -61.2060  -14.2320  -55.1010 H       225 LEU   -0.2700
   3628 HD12      -61.3490  -15.0910  -53.5210 H       225 LEU    0.0900
   3629 HD13      -59.9490  -13.9770  -53.8330 H       225 LEU    0.0900
   3630 HD21      -61.8150  -10.8220  -53.5210 H       225 LEU    0.0900
   3631 HD22      -61.7040  -11.6320  -55.1290 H       225 LEU    0.5100
   3632 HD23      -60.2670  -11.6030  -54.0190 H       225 LEU   -0.5100
   3633 N         -66.3340  -13.3320  -53.6830 N.am    226 VAL   -0.4700
   3634 CA        -67.6150  -13.7270  -54.2510 C.3     226 VAL    0.3100
   3635 C         -68.5250  -12.5100  -54.3870 C.2     226 VAL    0.0700
   3636 O         -69.3410  -12.4150  -55.3080 O.2     226 VAL    0.0900
   3637 CB        -68.3060  -14.8160  -53.4080 C.3     226 VAL   -0.0900
   3638 CG1       -69.7810  -14.8830  -53.7340 C.3     226 VAL    0.0900
   3639 CG2       -67.6680  -16.1470  -53.6710 C.3     226 VAL   -0.2700
   3640 HN        -66.0510  -13.8060  -52.8530 H       226 VAL    0.0900
   3641 HA        -67.4330  -14.0930  -55.2490 H       226 VAL    0.0900
   3642 HB        -68.1780  -14.5830  -52.3290 H       226 VAL    0.0900
   3643 HG11      -69.9250  -14.9430  -54.8340 H       226 VAL   -0.2700
   3644 HG12      -70.2930  -13.9720  -53.3580 H       226 VAL    0.0900
   3645 HG13      -70.2300  -15.7850  -53.2670 H       226 VAL    0.0900
   3646 HG21      -66.6450  -16.1720  -53.2380 H       226 VAL    0.0900
   3647 HG22      -67.5960  -16.3220  -54.7650 H       226 VAL    0.5100
   3648 HG23      -68.2710  -16.9540  -53.2010 H       226 VAL   -0.5100
   3649 N         -68.3590  -11.5720  -53.4640 N.am    227 ASN   -0.4700
   3650 CA        -69.1690  -10.3730  -53.4420 C.3     227 ASN    0.3100
   3651 C         -68.9680   -9.5230  -54.6860 C.2     227 ASN    0.0700
   3652 O         -69.9220   -8.9970  -55.2650 O.2     227 ASN    0.0900
   3653 CB        -68.8520   -9.5540  -52.1940 C.3     227 ASN   -0.1800
   3654 CG        -70.0560   -8.8100  -51.6840 C.2     227 ASN    0.0900
   3655 ND2       -69.8670   -7.5360  -51.3600 N.am    227 ASN    0.0900
   3656 OD1       -71.1480   -9.3640  -51.5890 O.2     227 ASN    0.5500
   3657 HN        -67.6730  -11.6500  -52.7460 H       227 ASN   -0.5500
   3658 HA        -70.2080  -10.6670  -53.4490 H       227 ASN   -0.6200
   3659 HB1       -68.0540   -8.8190  -52.4340 H       227 ASN    0.3200
   3660 HB2       -68.4910  -10.2360  -51.3940 H       227 ASN    0.3000
   3661 HD21      -70.6300   -6.9910  -51.0140 H       227 ASN    0.5100
   3662 HD22      -68.9620   -7.1240  -51.4600 H       227 ASN   -0.5100
   3663 N         -67.7180   -9.3760  -55.1050 N.am    228 ILE   -0.4700
   3664 CA        -67.4380   -8.5580  -56.2720 C.3     228 ILE    0.3100
   3665 C         -67.7860   -9.2710  -57.5780 C.2     228 ILE    0.0700
   3666 O         -68.4450   -8.6930  -58.4410 O.2     228 ILE    0.0900
   3667 CB        -65.9990   -8.0650  -56.2690 C.3     228 ILE   -0.0900
   3668 CG1       -65.7810   -7.1830  -55.0440 C.3     228 ILE    0.0900
   3669 CG2       -65.7170   -7.2740  -57.5330 C.3     228 ILE   -0.2700
   3670 CD        -64.3370   -6.9280  -54.7610 C.3     228 ILE    0.0900
   3671 HN        -66.9400   -9.8060  -54.6530 H       228 ILE    0.0900
   3672 HA        -68.1180   -7.7190  -56.2610 H       228 ILE    0.0900
   3673 HB        -65.3100   -8.9350  -56.2150 H       228 ILE   -0.1800
   3674 HG11      -66.2370   -7.6800  -54.1600 H       228 ILE    0.0900
   3675 HG12      -66.2890   -6.2090  -55.2100 H       228 ILE    0.0900
   3676 HG21      -66.5060   -6.5080  -57.6890 H       228 ILE   -0.2700
   3677 HG22      -65.7060   -7.9540  -58.4110 H       228 ILE    0.0900
   3678 HG23      -64.7350   -6.7600  -57.4470 H       228 ILE    0.0900
   3679 HD1       -63.8220   -6.5860  -55.6840 H       228 ILE    0.0900
   3680 HD2       -63.8510   -7.8640  -54.4090 H       228 ILE    0.5100
   3681 HD3       -64.2360   -6.1390  -53.9860 H       228 ILE   -0.5100
   3682 N         -67.3630  -10.5310  -57.7060 N.am    229 VAL   -0.4700
   3683 CA        -67.7130  -11.3590  -58.8570 C.3     229 VAL    0.3100
   3684 C         -69.1810  -11.2010  -59.1990 C.2     229 VAL    0.0700
   3685 O         -69.5370  -10.9140  -60.3340 O.2     229 VAL    0.0900
   3686 CB        -67.4130  -12.8510  -58.6080 C.3     229 VAL   -0.0900
   3687 CG1       -68.0590  -13.7080  -59.6850 C.3     229 VAL    0.0900
   3688 CG2       -65.9250  -13.0950  -58.5960 C.3     229 VAL   -0.2700
   3689 HN        -66.7880  -10.9650  -57.0170 H       229 VAL    0.0900
   3690 HA        -67.1430  -11.0030  -59.7020 H       229 VAL    0.0900
   3691 HB        -67.8090  -13.1470  -57.6130 H       229 VAL    0.0900
   3692 HG11      -67.8050  -13.3130  -60.6920 H       229 VAL   -0.2700
   3693 HG12      -69.1640  -13.6950  -59.5660 H       229 VAL    0.0900
   3694 HG13      -67.6880  -14.7530  -59.6110 H       229 VAL    0.0900
   3695 HG21      -65.4470  -12.4980  -57.7900 H       229 VAL    0.0900
   3696 HG22      -65.4840  -12.7940  -59.5700 H       229 VAL    0.5100
   3697 HG23      -65.7190  -14.1710  -58.4090 H       229 VAL   -0.5100
   3698 N         -70.0230  -11.3750  -58.1910 N.am    230 ASN   -0.4700
   3699 CA        -71.4630  -11.2250  -58.3330 C.3     230 ASN    0.3100
   3700 C         -71.9000   -9.9100  -58.9940 C.2     230 ASN    0.0700
   3701 O         -72.8620   -9.8810  -59.7650 O.2     230 ASN    0.0900
   3702 CB        -72.1090  -11.3500  -56.9490 C.3     230 ASN   -0.1800
   3703 CG        -73.2350  -12.3500  -56.9270 C.2     230 ASN    0.0900
   3704 ND2       -74.1530  -12.1800  -55.9750 N.am    230 ASN    0.0900
   3705 OD1       -73.2830  -13.2700  -57.7450 O.2     230 ASN    0.5500
   3706 HN        -69.7030  -11.6170  -57.2790 H       230 ASN   -0.5500
   3707 HA        -71.8260  -11.9970  -58.9960 H       230 ASN   -0.6200
   3708 HB1       -72.5090  -10.3600  -56.6460 H       230 ASN    0.3200
   3709 HB2       -71.3380  -11.6720  -56.2180 H       230 ASN    0.3000
   3710 HD21      -74.9250  -12.8120  -55.9070 H       230 ASN    0.5100
   3711 HD22      -74.0680  -11.4230  -55.3280 H       230 ASN   -0.5100
   3712 N         -71.2080   -8.8170  -58.6830 N.am    231 VAL   -0.4700
   3713 CA        -71.5430   -7.5190  -59.2630 C.3     231 VAL    0.3100
   3714 C         -71.4530   -7.5560  -60.7960 C.2     231 VAL    0.0700
   3715 O         -72.2300   -6.9040  -61.4930 O.2     231 VAL    0.0900
   3716 CB        -70.6520   -6.3970  -58.6840 C.3     231 VAL   -0.0900
   3717 CG1       -70.9650   -5.0620  -59.3250 C.3     231 VAL    0.0900
   3718 CG2       -70.8380   -6.3170  -57.1850 C.3     231 VAL   -0.2700
   3719 HN        -70.4390   -8.8340  -58.0470 H       231 VAL    0.0900
   3720 HA        -72.5810   -7.3180  -59.0480 H       231 VAL    0.0900
   3721 HB        -69.5850   -6.6470  -58.8650 H       231 VAL    0.0900
   3722 HG11      -72.0260   -4.7910  -59.1450 H       231 VAL   -0.2700
   3723 HG12      -70.7950   -5.1200  -60.4220 H       231 VAL    0.0900
   3724 HG13      -70.3180   -4.2710  -58.8890 H       231 VAL    0.0900
   3725 HG21      -70.5550   -7.2830  -56.7140 H       231 VAL    0.0900
   3726 HG22      -71.9020   -6.1050  -56.9460 H       231 VAL    0.5100
   3727 HG23      -70.1930   -5.5160  -56.7660 H       231 VAL   -0.5100
   3728 N         -70.5160   -8.3560  -61.3080 N.am    232 PHE   -0.4700
   3729 CA        -70.2660   -8.4670  -62.7420 C.3     232 PHE    0.3100
   3730 C         -71.2270   -9.4370  -63.4350 C.2     232 PHE    0.0700
   3731 O         -71.8060   -9.1210  -64.4720 O.2     232 PHE    0.0900
   3732 CB        -68.8200   -8.9170  -62.9800 C.3     232 PHE   -0.1800
   3733 CG        -67.7970   -7.9120  -62.5520 C.ar    232 PHE    0.0900
   3734 CD1       -68.1610   -6.8030  -61.7990 C.ar    232 PHE    0.0900
   3735 CD2       -66.4600   -8.0810  -62.8840 C.ar    232 PHE    0.0000
   3736 CE1       -67.2180   -5.8670  -61.3940 C.ar    232 PHE   -0.1150
   3737 CE2       -65.5090   -7.1500  -62.4840 C.ar    232 PHE    0.1150
   3738 CZ        -65.8900   -6.0410  -61.7390 C.ar    232 PHE   -0.1150
   3739 HN        -69.9380   -8.9200  -60.7260 H       232 PHE    0.1150
   3740 HA        -70.4410   -7.5030  -63.1940 H       232 PHE   -0.1150
   3741 HB1       -68.6670   -9.1010  -64.0640 H       232 PHE    0.1150
   3742 HB2       -68.6280   -9.8470  -62.4030 H       232 PHE   -0.1150
   3743 HD1       -69.1960   -6.6660  -61.5220 H       232 PHE    0.1150
   3744 HD2       -66.1570   -8.9440  -63.4570 H       232 PHE   -0.1150
   3745 HE1       -67.5200   -5.0070  -60.8150 H       232 PHE    0.1150
   3746 HE2       -64.4720   -7.2890  -62.7530 H       232 PHE    0.5100
   3747 HZ        -65.1510   -5.3180  -61.4280 H       232 PHE   -0.5100
   3748 N         -71.3920  -10.6190  -62.8480 N.am    233 ASN   -0.4700
   3749 CA        -72.1710  -11.6900  -63.4560 C.3     233 ASN    0.3100
   3750 C         -73.0400  -12.3890  -62.4250 C.2     233 ASN    0.0700
   3751 O         -72.5940  -13.3460  -61.7880 O.2     233 ASN    0.0900
   3752 CB        -71.2300  -12.7130  -64.0800 C.3     233 ASN   -0.1800
   3753 CG        -71.9700  -13.7780  -64.8230 C.2     233 ASN    0.0900
   3754 ND2       -71.3050  -14.8970  -65.0690 N.am    233 ASN    0.0900
   3755 OD1       -73.1270  -13.6000  -65.1870 O.2     233 ASN    0.5500
   3756 HN        -70.9880  -10.8270  -61.9610 H       233 ASN   -0.5500
   3757 HA        -72.8150  -11.2570  -64.2070 H       233 ASN   -0.6200
   3758 HB1       -70.6290  -13.1910  -63.2780 H       233 ASN    0.3200
   3759 HB2       -70.5480  -12.1960  -64.7880 H       233 ASN    0.3000
   3760 HD21      -71.7500  -15.6440  -65.5630 H       233 ASN    0.5100
   3761 HD22      -70.3590  -14.9930  -64.7600 H       233 ASN   -0.5100
   3762 N         -74.2860  -11.9320  -62.2830 N.am    234 ARG   -0.4700
   3763 CA        -75.1260  -12.2840  -61.1310 C.3     234 ARG    0.3100
   3764 C         -75.3320  -13.7770  -60.8820 C.2     234 ARG    0.0700
   3765 O         -75.4530  -14.2000  -59.7380 O.2     234 ARG    0.0900
   3766 CB        -76.4790  -11.5360  -61.1540 C.3     234 ARG   -0.1800
   3767 CG        -76.3690  -10.0360  -60.8060 C.3     234 ARG    0.0900
   3768 CD        -77.4990   -9.5310  -59.8850 C.3     234 ARG    0.0900
   3769 NE        -77.2430   -8.1700  -59.3830 N.pl3   234 ARG   -0.1800
   3770 CZ        -77.9570   -7.5610  -58.4330 C.cat   234 ARG    0.0900
   3771 NH1       -78.9850   -8.1730  -57.8560 N.pl3   234 ARG    0.0900
   3772 NH2       -77.6410   -6.3270  -58.0550 N.pl3   234 ARG    0.2000
   3773 HN        -74.7030  -11.3280  -62.9580 H       234 ARG    0.0900
   3774 HA        -74.5800  -12.0290  -60.2350 H       234 ARG    0.0900
   3775 HB1       -77.1620  -12.0180  -60.4220 H       234 ARG   -0.7000
   3776 HB2       -76.9160  -11.6310  -62.1710 H       234 ARG    0.4400
   3777 HG1       -76.3940   -9.4510  -61.7500 H       234 ARG    0.6400
   3778 HG2       -75.3960   -9.8590  -60.3000 H       234 ARG   -0.8000
   3779 HD1       -77.5900  -10.2030  -59.0050 H       234 ARG    0.4600
   3780 HD2       -78.4560   -9.5070  -60.4480 H       234 ARG    0.4600
   3781 HE        -76.4790   -7.6660  -59.7820 H       234 ARG   -0.8000
   3782 HH11      -79.2320   -9.1010  -58.1310 H       234 ARG    0.4600
   3783 HH12      -79.5110   -7.7050  -57.1460 H       234 ARG    0.4600
   3784 HH21      -78.2570   -5.8130  -57.4570 H       234 ARG    0.5100
   3785 HH22      -76.7860   -5.9120  -58.3680 H       234 ARG   -0.5100
   3786 N         -75.3460  -14.5790  -61.9400 N.am    235 ASP   -0.4700
   3787 CA        -75.6600  -15.9980  -61.7920 C.3     235 ASP    0.3100
   3788 C         -74.5000  -16.9090  -62.1640 C.2     235 ASP    0.0700
   3789 O         -74.6770  -17.8930  -62.8790 O.2     235 ASP    0.0900
   3790 CB        -76.8900  -16.3600  -62.6310 C.3     235 ASP   -0.2800
   3791 CG        -78.0220  -15.3640  -62.4610 C.2     235 ASP    0.0900
   3792 OD1       -78.2170  -14.8770  -61.3240 O.co2   235 ASP    0.0900
   3793 OD2       -78.7120  -15.0690  -63.4640 O.co2   235 ASP    0.6200
   3794 HN        -75.1470  -14.2570  -62.8630 H       235 ASP   -0.7600
   3795 HA        -75.8480  -16.1940  -60.7460 H       235 ASP   -0.7600
   3796 HB1       -77.2540  -17.3640  -62.3250 H       235 ASP    0.5100
   3797 HB2       -76.6010  -16.3890  -63.7030 H       235 ASP   -0.5100
   3798 N         -73.3110  -16.5880  -61.6730 N.am    236 LEU   -0.4700
   3799 CA        -72.1340  -17.3840  -61.9760 C.3     236 LEU    0.3100
   3800 C         -71.6710  -18.1970  -60.7700 C.2     236 LEU    0.0700
   3801 O         -70.8960  -19.1490  -60.9060 O.2     236 LEU    0.0900
   3802 CB        -71.0020  -16.4780  -62.4280 C.3     236 LEU   -0.1800
   3803 CG        -69.7160  -17.2520  -62.6770 C.3     236 LEU    0.0900
   3804 CD1       -69.8730  -18.0570  -63.9600 C.3     236 LEU    0.0900
   3805 CD2       -68.5390  -16.3040  -62.7580 C.3     236 LEU   -0.0900
   3806 HN        -73.1730  -15.7990  -61.0810 H       236 LEU    0.0900
   3807 HA        -72.3920  -18.0850  -62.7560 H       236 LEU   -0.2700
   3808 HB1       -70.8170  -15.7140  -61.6440 H       236 LEU    0.0900
   3809 HB2       -71.3010  -15.9650  -63.3660 H       236 LEU    0.0900
   3810 HG        -69.5150  -17.9350  -61.8250 H       236 LEU    0.0900
   3811 HD11      -70.0690  -17.3780  -64.8160 H       236 LEU   -0.2700
   3812 HD12      -70.7260  -18.7610  -63.8630 H       236 LEU    0.0900
   3813 HD13      -68.9410  -18.6250  -64.1660 H       236 LEU    0.0900
   3814 HD21      -68.4370  -15.7390  -61.8070 H       236 LEU    0.0900
   3815 HD22      -68.6940  -15.5800  -63.5860 H       236 LEU    0.5100
   3816 HD23      -67.6040  -16.8770  -62.9330 H       236 LEU   -0.5100
   3817 N         -72.1320  -17.8100  -59.5820 N.am    237 VAL   -0.4700
   3818 CA        -71.8330  -18.5460  -58.3570 C.3     237 VAL    0.3100
   3819 C         -73.0840  -18.6860  -57.4860 C.2     237 VAL    0.0700
   3820 O         -73.8070  -17.7090  -57.2460 O.2     237 VAL    0.0900
   3821 CB        -70.6540  -17.9170  -57.5800 C.3     237 VAL   -0.0900
   3822 CG1       -70.6400  -18.3770  -56.1210 C.3     237 VAL    0.0900
   3823 CG2       -69.3370  -18.2620  -58.2700 C.3     237 VAL   -0.2700
   3824 HN        -72.7010  -16.9980  -59.4770 H       237 VAL    0.0900
   3825 HA        -71.5930  -19.5610  -58.6350 H       237 VAL    0.0900
   3826 HB        -70.7470  -16.8110  -57.6130 H       237 VAL    0.0900
   3827 HG11      -70.5380  -19.4820  -56.0690 H       237 VAL   -0.2700
   3828 HG12      -71.5880  -18.0850  -55.6220 H       237 VAL    0.0900
   3829 HG13      -69.7800  -17.9160  -55.5870 H       237 VAL    0.0900
   3830 HG21      -69.3350  -17.8680  -59.3090 H       237 VAL    0.0900
   3831 HG22      -69.2070  -19.3640  -58.3080 H       237 VAL    0.5100
   3832 HG23      -68.4890  -17.8040  -57.7160 H       237 VAL   -0.5100
   3833 N         -73.3450  -19.9180  -57.0250 N.am    238 PRO   -0.2900
   3834 CA        -74.5910  -20.3670  -56.3880 C.3     238 PRO    0.0000
   3835 C         -74.8640  -19.7970  -54.9990 C.2     238 PRO    0.0900
   3836 O         -74.0420  -19.9270  -54.0900 O.2     238 PRO    0.0900
   3837 CB        -74.3960  -21.8830  -56.3020 C.3     238 PRO    0.0200
   3838 CG        -72.9190  -22.0420  -56.2570 C.3     238 PRO    0.0900
   3839 CD        -72.4290  -21.0460  -57.2430 C.3     238 PRO   -0.1800
   3840 HA        -75.4470  -20.0540  -56.9650 H       238 PRO    0.0900
   3841 HB1       -74.8260  -22.3920  -57.1910 H       238 PRO    0.0900
   3842 HB2       -74.8710  -22.2960  -55.3870 H       238 PRO   -0.1800
   3843 HG1       -72.5260  -21.8260  -55.2410 H       238 PRO    0.0900
   3844 HG2       -72.6200  -23.0710  -56.5470 H       238 PRO    0.0900
   3845 HD1       -71.3820  -20.7390  -57.0330 H       238 PRO    0.5100
   3846 HD2       -72.5140  -21.4180  -58.2840 H       238 PRO   -0.5100
   3847 N         -76.0440  -19.1970  -54.8500 N.am    239 ASP   -0.4700
   3848 CA        -76.5300  -18.6340  -53.5910 C.3     239 ASP    0.3100
   3849 C         -76.0770  -19.3860  -52.3380 C.2     239 ASP    0.0700
   3850 O         -75.7280  -18.7750  -51.3310 O.2     239 ASP    0.0900
   3851 CB        -78.0670  -18.5560  -53.5980 C.3     239 ASP   -0.2800
   3852 CG        -78.6020  -17.2660  -54.2300 C.2     239 ASP    0.0900
   3853 OD1       -77.8840  -16.2440  -54.2480 O.co2   239 ASP    0.0900
   3854 OD2       -79.7630  -17.2760  -54.6990 O.co2   239 ASP    0.6200
   3855 HN        -76.6700  -19.1050  -55.6190 H       239 ASP   -0.7600
   3856 HA        -76.1030  -17.6490  -53.4770 H       239 ASP   -0.7600
   3857 HB1       -78.4350  -18.6110  -52.5520 H       239 ASP    0.5100
   3858 HB2       -78.4680  -19.4200  -54.1710 H       239 ASP   -0.5100
   3859 N         -76.1040  -20.7130  -52.3850 N.am    240 TRP   -0.4700
   3860 CA        -75.8150  -21.4980  -51.1910 C.3     240 TRP    0.3100
   3861 C         -74.3540  -21.3760  -50.7700 C.2     240 TRP    0.0700
   3862 O         -74.0490  -21.4010  -49.5800 O.2     240 TRP    0.0900
   3863 CB        -76.2170  -22.9640  -51.3820 C.3     240 TRP   -0.1800
   3864 CG        -75.4140  -23.6630  -52.4100 C.ar    240 TRP    0.0900
   3865 CD1       -75.7490  -23.8650  -53.7220 C.ar    240 TRP    0.0900
   3866 CD2       -74.1260  -24.2580  -52.2270 C.ar    240 TRP   -0.0300
   3867 CE2       -73.7350  -24.8040  -53.4720 C.ar    240 TRP   -0.1500
   3868 CE3       -73.2600  -24.3740  -51.1370 C.ar    240 TRP    0.2200
   3869 NE1       -74.7410  -24.5530  -54.3650 N.ar    240 TRP   -0.5100
   3870 CZ2       -72.5240  -25.4570  -53.6520 C.ar    240 TRP    0.3700
   3871 CZ3       -72.0520  -25.0260  -51.3200 C.ar    240 TRP    0.2400
   3872 CH2       -71.6960  -25.5610  -52.5680 C.ar    240 TRP    0.1100
   3873 HN        -76.3180  -21.2200  -53.2160 H       240 TRP   -0.2500
   3874 HA        -76.3660  -21.0660  -50.3680 H       240 TRP    0.1700
   3875 HB1       -77.2840  -23.0070  -51.6850 H       240 TRP   -0.2000
   3876 HB2       -76.0890  -23.4990  -50.4170 H       240 TRP    0.1400
   3877 HD1       -76.6670  -23.5350  -54.1850 H       240 TRP   -0.2700
   3878 HE1       -74.7450  -24.8180  -55.3050 H       240 TRP    0.1600
   3879 HE3       -73.5100  -23.9700  -50.1670 H       240 TRP   -0.1400
   3880 HZ2       -72.2300  -25.8750  -54.6040 H       240 TRP    0.1400
   3881 HZ3       -71.3720  -25.1240  -50.4860 H       240 TRP    0.5100
   3882 HH2       -70.7470  -26.0650  -52.6740 H       240 TRP   -0.5100
   3883 N         -73.4570  -21.2280  -51.7460 N.am    241 LEU   -0.4700
   3884 CA        -72.0380  -21.0360  -51.4780 C.3     241 LEU    0.3100
   3885 C         -71.7770  -19.5990  -51.0370 C.2     241 LEU    0.0700
   3886 O         -70.8600  -19.3070  -50.2650 O.2     241 LEU    0.0900
   3887 CB        -71.2210  -21.3420  -52.7290 C.3     241 LEU   -0.1800
   3888 CG        -69.7130  -21.1250  -52.6390 C.3     241 LEU    0.0900
   3889 CD1       -69.0850  -22.0950  -51.6640 C.3     241 LEU    0.0900
   3890 CD2       -69.0890  -21.2700  -54.0110 C.3     241 LEU   -0.0900
   3891 HN        -73.7190  -21.2430  -52.7080 H       241 LEU    0.0900
   3892 HA        -71.7550  -21.6970  -50.6720 H       241 LEU   -0.2700
   3893 HB1       -71.6060  -20.7010  -53.5480 H       241 LEU    0.0900
   3894 HB2       -71.3930  -22.4070  -52.9920 H       241 LEU    0.0900
   3895 HG        -69.5120  -20.0860  -52.3020 H       241 LEU    0.0900
   3896 HD11      -69.2700  -23.1400  -51.9930 H       241 LEU   -0.2700
   3897 HD12      -69.5280  -21.9580  -50.6550 H       241 LEU    0.0900
   3898 HD13      -67.9880  -21.9270  -51.6170 H       241 LEU    0.0900
   3899 HD21      -69.5210  -20.5210  -54.7090 H       241 LEU    0.0900
   3900 HD22      -69.2910  -22.2860  -54.4130 H       241 LEU    0.5100
   3901 HD23      -67.9930  -21.1040  -53.9470 H       241 LEU   -0.5100
   3902 N         -72.5970  -18.6890  -51.5370 N.am    242 PHE   -0.4700
   3903 CA        -72.6080  -17.3480  -51.0130 C.3     242 PHE    0.3100
   3904 C         -72.8300  -17.4610  -49.4980 C.2     242 PHE    0.0700
   3905 O         -72.0770  -16.9010  -48.7120 O.2     242 PHE    0.0900
   3906 CB        -73.7230  -16.5500  -51.6980 C.3     242 PHE   -0.1800
   3907 CG        -73.5330  -15.0680  -51.6500 C.ar    242 PHE    0.0900
   3908 CD1       -72.8940  -14.4100  -52.6850 C.ar    242 PHE    0.0900
   3909 CD2       -74.0050  -14.3250  -50.5710 C.ar    242 PHE    0.0000
   3910 CE1       -72.7110  -13.0430  -52.6400 C.ar    242 PHE   -0.1150
   3911 CE2       -73.8320  -12.9480  -50.5220 C.ar    242 PHE    0.1150
   3912 CZ        -73.1790  -12.3070  -51.5570 C.ar    242 PHE   -0.1150
   3913 HN        -73.2290  -18.8840  -52.2830 H       242 PHE    0.1150
   3914 HA        -71.6450  -16.8970  -51.2040 H       242 PHE   -0.1150
   3915 HB1       -74.6900  -16.7720  -51.1980 H       242 PHE    0.1150
   3916 HB2       -73.7730  -16.8390  -52.7700 H       242 PHE   -0.1150
   3917 HD1       -72.5350  -14.9710  -53.5350 H       242 PHE    0.1150
   3918 HD2       -74.5140  -14.8270  -49.7610 H       242 PHE   -0.1150
   3919 HE1       -72.2030  -12.5420  -53.4500 H       242 PHE    0.1150
   3920 HE2       -74.2040  -12.3810  -49.6820 H       242 PHE    0.5100
   3921 HZ        -73.0330  -11.2380  -51.5260 H       242 PHE   -0.5100
   3922 N         -73.8410  -18.2250  -49.0910 N.am    243 VAL   -0.4700
   3923 CA        -74.1400  -18.4290  -47.6710 C.3     243 VAL    0.3100
   3924 C         -73.0470  -19.2030  -46.9000 C.2     243 VAL    0.0700
   3925 O         -72.6360  -18.7860  -45.8110 O.2     243 VAL    0.0900
   3926 CB        -75.5420  -19.0600  -47.4870 C.3     243 VAL   -0.0900
   3927 CG1       -75.6950  -19.6790  -46.1040 C.3     243 VAL    0.0900
   3928 CG2       -76.6230  -18.0120  -47.7310 C.3     243 VAL   -0.2700
   3929 HN        -74.4420  -18.6940  -49.7330 H       243 VAL    0.0900
   3930 HA        -74.0940  -17.4690  -47.1790 H       243 VAL    0.0900
   3931 HB        -75.6920  -19.8460  -48.2560 H       243 VAL    0.0900
   3932 HG11      -75.3840  -18.9530  -45.3230 H       243 VAL   -0.2700
   3933 HG12      -75.0560  -20.5840  -46.0220 H       243 VAL    0.0900
   3934 HG13      -76.7570  -19.9540  -45.9280 H       243 VAL    0.0900
   3935 HG21      -76.5410  -17.6130  -48.7650 H       243 VAL    0.0900
   3936 HG22      -76.5020  -17.1700  -47.0170 H       243 VAL    0.5100
   3937 HG23      -77.6280  -18.4670  -47.6050 H       243 VAL   -0.5100
   3938 N         -72.5720  -20.3110  -47.4720 N.am    244 ALA   -0.4700
   3939 CA        -71.4410  -21.0610  -46.9170 C.3     244 ALA    0.3100
   3940 C         -70.2540  -20.1790  -46.5220 C.2     244 ALA    0.0700
   3941 O         -69.7140  -20.3060  -45.4210 O.2     244 ALA    0.0900
   3942 CB        -70.9710  -22.1080  -47.9080 C.3     244 ALA   -0.2700
   3943 HN        -72.9660  -20.6810  -48.3100 H       244 ALA    0.0900
   3944 HA        -71.7650  -21.5290  -45.9990 H       244 ALA    0.0900
   3945 HB1       -70.6480  -21.6210  -48.8530 H       244 ALA    0.0900
   3946 HB2       -71.8000  -22.8120  -48.1370 H       244 ALA    0.5100
   3947 HB3       -70.1090  -22.6700  -47.4870 H       244 ALA   -0.5100
   3948 N         -69.8460  -19.2920  -47.4340 N.am    245 PHE   -0.4700
   3949 CA        -68.7140  -18.3950  -47.2130 C.3     245 PHE    0.3100
   3950 C         -68.9600  -17.3360  -46.1330 C.2     245 PHE    0.0700
   3951 O         -68.0660  -16.9960  -45.3510 O.2     245 PHE    0.0900
   3952 CB        -68.2810  -17.7400  -48.5320 C.3     245 PHE   -0.1800
   3953 CG        -67.4040  -18.6180  -49.3920 C.ar    245 PHE    0.0900
   3954 CD1       -67.3690  -18.4580  -50.7720 C.ar    245 PHE    0.0900
   3955 CD2       -66.6250  -19.6200  -48.8190 C.ar    245 PHE    0.0000
   3956 CE1       -66.5610  -19.2690  -51.5670 C.ar    245 PHE   -0.1150
   3957 CE2       -65.8150  -20.4380  -49.6050 C.ar    245 PHE    0.1150
   3958 CZ        -65.7810  -20.2610  -50.9840 C.ar    245 PHE   -0.1150
   3959 HN        -70.3020  -19.2020  -48.3160 H       245 PHE    0.1150
   3960 HA        -67.9030  -18.9760  -46.7990 H       245 PHE   -0.1150
   3961 HB1       -67.7030  -16.8170  -48.3100 H       245 PHE    0.1150
   3962 HB2       -69.1840  -17.4900  -49.1310 H       245 PHE   -0.1150
   3963 HD1       -67.9760  -17.6930  -51.2350 H       245 PHE    0.1150
   3964 HD2       -66.6490  -19.7650  -47.7490 H       245 PHE   -0.1150
   3965 HE1       -66.5420  -19.1270  -52.6380 H       245 PHE    0.1150
   3966 HE2       -65.2150  -21.2090  -49.1430 H       245 PHE    0.5100
   3967 HZ        -65.1520  -20.8900  -51.5970 H       245 PHE   -0.5100
   3968 N         -70.1760  -16.8050  -46.0720 N.am    246 ASN   -0.4700
   3969 CA        -70.4720  -15.8250  -45.0520 C.3     246 ASN    0.3100
   3970 C         -70.3760  -16.4830  -43.6630 C.2     246 ASN    0.0700
   3971 O         -70.0250  -15.8410  -42.6720 O.2     246 ASN    0.0900
   3972 CB        -71.8430  -15.1890  -45.3220 C.3     246 ASN   -0.1800
   3973 CG        -72.1050  -13.9560  -44.4610 C.2     246 ASN    0.0900
   3974 ND2       -73.1030  -13.2530  -44.6760 N.am    246 ASN    0.0900
   3975 OD1       -71.2510  -13.6940  -43.4990 O.2     246 ASN    0.5500
   3976 HN        -70.9100  -17.0470  -46.7020 H       246 ASN   -0.5500
   3977 HA        -69.6980  -15.0730  -45.0690 H       246 ASN   -0.6200
   3978 HB1       -72.6360  -15.9400  -45.1130 H       246 ASN    0.3200
   3979 HB2       -71.8970  -14.8890  -46.3910 H       246 ASN    0.3000
   3980 HD21      -73.2750  -12.4440  -44.1120 H       246 ASN    0.5100
   3981 HD22      -73.7340  -13.4920  -45.4130 H       246 ASN   -0.5100
   3982 N         -70.6660  -17.7790  -43.5990 N.am    247 TRP   -0.4700
   3983 CA        -70.5860  -18.5240  -42.3410 C.3     247 TRP    0.3100
   3984 C         -69.1520  -18.8920  -41.9750 C.2     247 TRP    0.0700
   3985 O         -68.8270  -19.1080  -40.8030 O.2     247 TRP    0.0900
   3986 CB        -71.5070  -19.7620  -42.3540 C.3     247 TRP   -0.1800
   3987 CG        -72.8960  -19.4170  -41.9530 C.ar    247 TRP    0.0900
   3988 CD1       -73.9090  -19.0100  -42.7680 C.ar    247 TRP    0.0900
   3989 CD2       -73.4190  -19.3970  -40.6260 C.ar    247 TRP   -0.0300
   3990 CE2       -74.7630  -18.9760  -40.7110 C.ar    247 TRP   -0.1500
   3991 CE3       -72.8840  -19.6810  -39.3730 C.ar    247 TRP    0.2200
   3992 NE1       -75.0420  -18.7530  -42.0330 N.ar    247 TRP   -0.5100
   3993 CZ2       -75.5660  -18.8450  -39.5920 C.ar    247 TRP    0.3700
   3994 CZ3       -73.6890  -19.5460  -38.2740 C.ar    247 TRP    0.2400
   3995 CH2       -75.0120  -19.1370  -38.3890 C.ar    247 TRP    0.1100
   3996 HN        -70.9510  -18.2990  -44.4010 H       247 TRP   -0.2500
   3997 HA        -70.8730  -17.8560  -41.5440 H       247 TRP    0.1700
   3998 HB1       -71.1080  -20.5200  -41.6470 H       247 TRP   -0.2000
   3999 HB2       -71.5260  -20.1920  -43.3770 H       247 TRP    0.1400
   4000 HD1       -73.8340  -18.9040  -43.8400 H       247 TRP   -0.2700
   4001 HE1       -75.9010  -18.4610  -42.3930 H       247 TRP    0.1600
   4002 HE3       -71.8590  -20.0010  -39.2510 H       247 TRP   -0.1400
   4003 HZ2       -76.5950  -18.5240  -39.6540 H       247 TRP    0.1400
   4004 HZ3       -73.2870  -19.7620  -37.2950 H       247 TRP    0.5100
   4005 HH2       -75.6140  -19.0480  -37.4970 H       247 TRP   -0.5100
   4006 N         -68.2870  -18.9480  -42.9840 N.am    248 LEU   -0.4700
   4007 CA        -66.8720  -19.1000  -42.7350 C.3     248 LEU    0.3100
   4008 C         -66.3460  -17.8060  -42.1110 C.2     248 LEU    0.0700
   4009 O         -65.4640  -17.8110  -41.2520 O.2     248 LEU    0.0900
   4010 CB        -66.1380  -19.4250  -44.0280 C.3     248 LEU   -0.1800
   4011 CG        -64.6310  -19.5710  -43.8200 C.3     248 LEU    0.0900
   4012 CD1       -64.3370  -20.6910  -42.8370 C.3     248 LEU    0.0900
   4013 CD2       -63.9440  -19.8300  -45.1400 C.3     248 LEU   -0.0900
   4014 HN        -68.5700  -18.8900  -43.9390 H       248 LEU    0.0900
   4015 HA        -66.7400  -19.8970  -42.0180 H       248 LEU   -0.2700
   4016 HB1       -66.3220  -18.6100  -44.7610 H       248 LEU    0.0900
   4017 HB2       -66.5380  -20.3750  -44.4390 H       248 LEU    0.0900
   4018 HG        -64.2190  -18.6170  -43.4260 H       248 LEU    0.0900
   4019 HD11      -64.8880  -21.6110  -43.1300 H       248 LEU   -0.2700
   4020 HD12      -64.6610  -20.3940  -41.8160 H       248 LEU    0.0900
   4021 HD13      -63.2490  -20.9160  -42.8340 H       248 LEU    0.0900
   4022 HD21      -64.1270  -18.9860  -45.8370 H       248 LEU    0.0900
   4023 HD22      -64.3410  -20.7620  -45.5960 H       248 LEU    0.5100
   4024 HD23      -62.8480  -19.9280  -44.9820 H       248 LEU   -0.5100
   4025 N         -66.9180  -16.6840  -42.5410 N.am    249 GLY   -0.4700
   4026 CA        -66.5920  -15.4040  -41.9630 C.3     249 GLY    0.3100
   4027 C         -67.0160  -15.3370  -40.5120 C.2     249 GLY   -0.0200
   4028 O         -66.2780  -14.8110  -39.6630 O.2     249 GLY    0.0900
   4029 HN        -67.5940  -16.6780  -43.2740 H       249 GLY    0.0900
   4030 HA1       -67.1040  -14.6370  -42.5250 H       249 GLY    0.5100
   4031 HA2       -65.5230  -15.2650  -42.0310 H       249 GLY   -0.5100
   4032 N         -68.2160  -15.8540  -40.2310 N.am    250 TYR   -0.4700
   4033 CA        -68.7450  -15.8390  -38.8740 C.3     250 TYR    0.3100
   4034 C         -67.9220  -16.7060  -37.9280 C.2     250 TYR    0.0700
   4035 O         -67.6760  -16.3250  -36.7950 O.2     250 TYR    0.0900
   4036 CB        -70.1810  -16.3400  -38.8310 C.3     250 TYR   -0.1800
   4037 CG        -71.2160  -15.3990  -39.3810 C.ar    250 TYR    0.0900
   4038 CD1       -72.4190  -15.8950  -39.8910 C.ar    250 TYR    0.0900
   4039 CD2       -71.0100  -14.0250  -39.3920 C.ar    250 TYR    0.0000
   4040 CE1       -73.3740  -15.0590  -40.3920 C.ar    250 TYR   -0.1150
   4041 CE2       -71.9750  -13.1750  -39.9030 C.ar    250 TYR    0.1150
   4042 CZ        -73.1450  -13.7050  -40.4010 C.ar    250 TYR   -0.1150
   4043 OH        -74.1150  -12.9010  -40.9170 O.3     250 TYR    0.1150
   4044 HN        -68.7960  -16.2690  -40.9270 H       250 TYR    0.1100
   4045 HA        -68.6950  -14.8230  -38.5100 H       250 TYR   -0.5400
   4046 HB1       -70.4590  -16.5380  -37.7740 H       250 TYR    0.4300
   4047 HB2       -70.2510  -17.2740  -39.4260 H       250 TYR   -0.1150
   4048 HD1       -72.5940  -16.9600  -39.8900 H       250 TYR    0.1150
   4049 HD2       -70.0920  -13.6170  -38.9990 H       250 TYR   -0.1150
   4050 HE1       -74.3000  -15.4580  -40.7760 H       250 TYR    0.1150
   4051 HE2       -71.8130  -12.1070  -39.9110 H       250 TYR    0.5100
   4052 HH        -73.7530  -12.0160  -41.0010 H       250 TYR   -0.5100
   4053 N         -67.5230  -17.8860  -38.4040 N.am    251 ALA   -0.4700
   4054 CA        -66.7350  -18.8410  -37.6230 C.3     251 ALA    0.3100
   4055 C         -65.3930  -18.2780  -37.1490 C.2     251 ALA    0.0700
   4056 O         -64.8970  -18.6300  -36.0730 O.2     251 ALA    0.0900
   4057 CB        -66.5120  -20.1240  -38.4220 C.3     251 ALA   -0.2700
   4058 HN        -67.7480  -18.1750  -39.3310 H       251 ALA    0.0900
   4059 HA        -67.2740  -19.0560  -36.7110 H       251 ALA    0.0900
   4060 HB1       -65.9660  -19.8970  -39.3630 H       251 ALA    0.0900
   4061 HB2       -67.4890  -20.5840  -38.6820 H       251 ALA    0.5100
   4062 HB3       -65.9070  -20.8410  -37.8270 H       251 ALA   -0.5100
   4063 N         -64.7950  -17.4090  -37.9570 N.am    252 ASN   -0.4700
   4064 CA        -63.5860  -16.7490  -37.5460 C.3     252 ASN    0.3100
   4065 C         -63.7140  -16.2670  -36.0990 C.2     252 ASN    0.0700
   4066 O         -62.7820  -16.3700  -35.3220 O.2     252 ASN    0.0900
   4067 CB        -63.2940  -15.5740  -38.4830 C.3     252 ASN   -0.1800
   4068 CG        -62.0000  -14.8640  -38.1380 C.2     252 ASN    0.0900
   4069 ND2       -62.1140  -13.7340  -37.4330 N.am    252 ASN    0.0900
   4070 OD1       -60.9120  -15.3260  -38.4920 O.2     252 ASN    0.5500
   4071 HN        -65.1470  -17.1810  -38.8620 H       252 ASN   -0.5500
   4072 HA        -62.7800  -17.4680  -37.5770 H       252 ASN   -0.6200
   4073 HB1       -64.1280  -14.8430  -38.4170 H       252 ASN    0.3200
   4074 HB2       -63.2220  -15.9520  -39.5250 H       252 ASN    0.3000
   4075 HD21      -61.2950  -13.2210  -37.1750 H       252 ASN    0.5100
   4076 HD22      -63.0170  -13.4010  -37.1640 H       252 ASN   -0.5100
   4077 N         -64.8850  -15.7660  -35.7350 N.am    253 SER   -0.4700
   4078 CA        -65.1030  -15.2020  -34.4140 C.3     253 SER    0.3100
   4079 C         -64.8540  -16.1550  -33.2570 C.2     253 SER    0.0700
   4080 O         -64.8230  -15.7360  -32.1000 O.2     253 SER    0.0900
   4081 CB        -66.5140  -14.6360  -34.2870 C.3     253 SER    0.0500
   4082 OG        -66.5690  -13.3230  -34.7900 O.3     253 SER    0.0900
   4083 HN        -65.6690  -15.7540  -36.3500 H       253 SER    0.0900
   4084 HA        -64.3720  -14.4220  -34.2620 H       253 SER   -0.6600
   4085 HB1       -66.8160  -14.6210  -33.2180 H       253 SER    0.4300
   4086 HB2       -67.2230  -15.2680  -34.8630 H       253 SER    0.5100
   4087 HG1       -65.8430  -12.8510  -34.3760 H       253 SER   -0.5100
   4088 N         -64.6730  -17.4350  -33.5570 N.am    254 ALA   -0.4700
   4089 CA        -64.3780  -18.4070  -32.5140 C.3     254 ALA    0.3100
   4090 C         -62.9320  -18.9220  -32.5650 C.2     254 ALA    0.0700
   4091 O         -62.4730  -19.6130  -31.6580 O.2     254 ALA    0.0900
   4092 CB        -65.3640  -19.5490  -32.5760 C.3     254 ALA   -0.2700
   4093 HN        -64.7290  -17.7830  -34.4880 H       254 ALA    0.0900
   4094 HA        -64.4410  -17.9070  -31.5590 H       254 ALA    0.0900
   4095 HB1       -65.5690  -19.8200  -33.6340 H       254 ALA    0.0900
   4096 HB2       -66.3190  -19.2510  -32.0930 H       254 ALA    0.5100
   4097 HB3       -64.9450  -20.4390  -32.0580 H       254 ALA   -0.5100
   4098 N         -62.2030  -18.5660  -33.6180 N.am    255 MET   -0.4700
   4099 CA        -60.8400  -19.0360  -33.7740 C.3     255 MET    0.3100
   4100 C         -59.8160  -18.2920  -32.9170 C.2     255 MET    0.0700
   4101 O         -58.7620  -18.8340  -32.5870 O.2     255 MET    0.0900
   4102 CB        -60.4450  -19.0000  -35.2490 C.3     255 MET   -0.1800
   4103 CG        -61.2950  -19.9460  -36.0720 C.3     255 MET    0.0900
   4104 SD        -61.1580  -19.6580  -37.8320 S.3     255 MET    0.0900
   4105 CE        -62.3570  -20.8320  -38.4830 C.3     255 MET   -0.1400
   4106 HN        -62.5540  -17.9700  -34.3360 H       255 MET    0.0900
   4107 HA        -60.7840  -20.0450  -33.3920 H       255 MET    0.0900
   4108 HB1       -59.3770  -19.2900  -35.3470 H       255 MET   -0.0900
   4109 HB2       -60.5730  -17.9660  -35.6340 H       255 MET   -0.2200
   4110 HG1       -62.3530  -19.8240  -35.7620 H       255 MET    0.0900
   4111 HG2       -60.9810  -20.9860  -35.8450 H       255 MET    0.0900
   4112 HE1       -63.3780  -20.6250  -38.0960 H       255 MET    0.0900
   4113 HE2       -62.0820  -21.8670  -38.1870 H       255 MET    0.5100
   4114 HE3       -62.3930  -20.7710  -39.5910 H       255 MET   -0.5100
   4115 N         -60.1260  -17.0560  -32.5470 N.am    256 ASN   -0.4700
   4116 CA        -59.1770  -16.2450  -31.7990 C.3     256 ASN    0.3100
   4117 C         -58.8130  -16.8190  -30.4500 C.2     256 ASN    0.0700
   4118 O         -57.6270  -17.0160  -30.1670 O.2     256 ASN    0.0900
   4119 CB        -59.6950  -14.8200  -31.6090 C.3     256 ASN   -0.1800
   4120 CG        -59.3280  -13.9340  -32.7450 C.2     256 ASN    0.0900
   4121 ND2       -59.5350  -12.6340  -32.5630 N.am    256 ASN    0.0900
   4122 OD1       -58.8500  -14.4010  -33.7840 O.2     256 ASN    0.5500
   4123 HN        -61.0050  -16.6350  -32.7580 H       256 ASN   -0.5500
   4124 HA        -58.2470  -16.2330  -32.3470 H       256 ASN   -0.6200
   4125 HB1       -59.2650  -14.3980  -30.6760 H       256 ASN    0.3200
   4126 HB2       -60.8020  -14.8450  -31.5210 H       256 ASN    0.3000
   4127 HD21      -59.1730  -11.9730  -33.2210 H       256 ASN    0.5100
   4128 HD22      -60.0510  -12.3160  -31.7680 H       256 ASN   -0.5100
   4129 N         -59.8220  -17.0580  -29.5900 N.am    257 PRO   -0.2900
   4130 CA        -59.4960  -17.6140  -28.2800 C.3     257 PRO    0.0000
   4131 C         -58.7280  -18.9170  -28.4440 C.2     257 PRO    0.0900
   4132 O         -57.8000  -19.1640  -27.6810 O.2     257 PRO    0.0900
   4133 CB        -60.8690  -17.8380  -27.6440 C.3     257 PRO    0.0200
   4134 CG        -61.7210  -16.7920  -28.2660 C.3     257 PRO    0.0900
   4135 CD        -61.2590  -16.7420  -29.7010 C.3     257 PRO   -0.1800
   4136 HA        -58.8500  -16.9420  -27.7360 H       257 PRO    0.0900
   4137 HB1       -60.8230  -17.7110  -26.5420 H       257 PRO    0.0900
   4138 HB2       -61.2530  -18.8540  -27.8730 H       257 PRO   -0.1800
   4139 HG1       -62.7960  -17.0670  -28.2050 H       257 PRO    0.0900
   4140 HG2       -61.5730  -15.8110  -27.7670 H       257 PRO    0.0900
   4141 HD1       -61.7720  -17.5050  -30.3240 H       257 PRO    0.5100
   4142 HD2       -61.3980  -15.7350  -30.1430 H       257 PRO   -0.5100
   4143 N         -59.0820  -19.7150  -29.4490 N.am    258 ILE   -0.4700
   4144 CA        -58.3250  -20.9220  -29.7520 C.3     258 ILE    0.3100
   4145 C         -56.8610  -20.6240  -30.0550 C.2     258 ILE    0.0700
   4146 O         -55.9680  -21.2070  -29.4490 O.2     258 ILE    0.0900
   4147 CB        -58.9140  -21.6790  -30.9410 C.3     258 ILE   -0.0900
   4148 CG1       -60.2170  -22.3650  -30.5330 C.3     258 ILE    0.0900
   4149 CG2       -57.8970  -22.6920  -31.4750 C.3     258 ILE   -0.2700
   4150 CD        -61.0980  -22.7230  -31.7090 C.3     258 ILE    0.0900
   4151 HN        -59.8690  -19.5250  -30.0310 H       258 ILE    0.0900
   4152 HA        -58.3390  -21.5480  -28.8720 H       258 ILE    0.0900
   4153 HB        -59.1760  -20.9590  -31.7450 H       258 ILE   -0.1800
   4154 HG11      -60.7810  -21.6840  -29.8610 H       258 ILE    0.0900
   4155 HG12      -59.9700  -23.2940  -29.9780 H       258 ILE    0.0900
   4156 HG21      -57.4980  -23.3080  -30.6410 H       258 ILE   -0.2700
   4157 HG22      -57.0520  -22.1600  -31.9600 H       258 ILE    0.0900
   4158 HG23      -58.3860  -23.3670  -32.2110 H       258 ILE    0.0900
   4159 HD1       -60.5620  -23.4170  -32.3920 H       258 ILE    0.0900
   4160 HD2       -61.3650  -21.8060  -32.2750 H       258 ILE    0.5100
   4161 HD3       -62.0240  -23.2230  -31.3500 H       258 ILE   -0.5100
   4162 N         -56.6130  -19.7180  -30.9980 N.am    259 ILE   -0.4700
   4163 CA        -55.2530  -19.3550  -31.3620 C.3     259 ILE    0.3100
   4164 C         -54.4480  -18.8210  -30.1730 C.2     259 ILE    0.0700
   4165 O         -53.2510  -19.0750  -30.0630 O.2     259 ILE    0.0900
   4166 CB        -55.2340  -18.3150  -32.4920 C.3     259 ILE   -0.0900
   4167 CG1       -55.9670  -18.8380  -33.7170 C.3     259 ILE    0.0900
   4168 CG2       -53.8030  -17.9550  -32.8790 C.3     259 ILE   -0.2700
   4169 CD        -55.8370  -17.9350  -34.9170 C.3     259 ILE    0.0900
   4170 HN        -57.3420  -19.2510  -31.4930 H       259 ILE    0.0900
   4171 HA        -54.7420  -20.2540  -31.6740 H       259 ILE    0.0900
   4172 HB        -55.7640  -17.3990  -32.1540 H       259 ILE   -0.1800
   4173 HG11      -57.0440  -18.9450  -33.4680 H       259 ILE    0.0900
   4174 HG12      -55.5570  -19.8370  -33.9770 H       259 ILE    0.0900
   4175 HG21      -53.3200  -18.8130  -33.3940 H       259 ILE   -0.2700
   4176 HG22      -53.2150  -17.7090  -31.9700 H       259 ILE    0.0900
   4177 HG23      -53.8060  -17.0840  -33.5690 H       259 ILE    0.0900
   4178 HD1       -54.7680  -17.8220  -35.1970 H       259 ILE    0.0900
   4179 HD2       -56.2500  -16.9300  -34.6810 H       259 ILE    0.5100
   4180 HD3       -56.3860  -18.3710  -35.7800 H       259 ILE   -0.5100
   4181 N         -55.0930  -18.0820  -29.2710 N.am    260 TYR   -0.4700
   4182 CA        -54.3700  -17.5260  -28.1320 C.3     260 TYR    0.3100
   4183 C         -53.8220  -18.6120  -27.2140 C.2     260 TYR    0.0700
   4184 O         -53.0630  -18.3260  -26.2930 O.2     260 TYR    0.0900
   4185 CB        -55.2330  -16.5580  -27.3150 C.3     260 TYR   -0.1800
   4186 CG        -55.6470  -15.3170  -28.0590 C.ar    260 TYR    0.0900
   4187 CD1       -56.8870  -14.7330  -27.8210 C.ar    260 TYR    0.0900
   4188 CD2       -54.8090  -14.7280  -29.0090 C.ar    260 TYR    0.0000
   4189 CE1       -57.2830  -13.6010  -28.4950 C.ar    260 TYR   -0.1150
   4190 CE2       -55.2010  -13.5860  -29.6970 C.ar    260 TYR    0.1150
   4191 CZ        -56.4450  -13.0300  -29.4330 C.ar    260 TYR   -0.1150
   4192 OH        -56.8740  -11.8970  -30.0910 O.3     260 TYR    0.1150
   4193 HN        -56.0680  -17.8800  -29.3320 H       260 TYR    0.1100
   4194 HA        -53.5010  -17.0120  -28.5140 H       260 TYR   -0.5400
   4195 HB1       -54.6620  -16.2280  -26.4210 H       260 TYR    0.4300
   4196 HB2       -56.1640  -17.0770  -27.0030 H       260 TYR   -0.1150
   4197 HD1       -57.5510  -15.1770  -27.0940 H       260 TYR    0.1150
   4198 HD2       -53.8420  -15.1650  -29.2120 H       260 TYR   -0.1150
   4199 HE1       -58.2470  -13.1600  -28.2910 H       260 TYR    0.1150
   4200 HE2       -54.5470  -13.1380  -30.4290 H       260 TYR    0.5100
   4201 HH        -57.7490  -11.6780  -29.7650 H       260 TYR   -0.5100
   4202 N         -54.2060  -19.8610  -27.4660 N.am    261 CYS   -0.4700
   4203 CA        -53.7290  -20.9960  -26.6760 C.3     261 CYS    0.3100
   4204 C         -52.2530  -21.3120  -26.9160 C.2     261 CYS    0.0700
   4205 O         -51.6820  -22.1930  -26.2700 O.2     261 CYS    0.0900
   4206 CB        -54.5650  -22.2450  -26.9570 C.3     261 CYS   -0.1100
   4207 SG        -56.2310  -22.1570  -26.3170 S.3     261 CYS    0.0900
   4208 HN        -54.8390  -20.0800  -28.2050 H       261 CYS    0.0900
   4209 HA        -53.7970  -20.7280  -25.6320 H       261 CYS   -0.2300
   4210 HB1       -54.0470  -23.1180  -26.5050 H       261 CYS    0.1600
   4211 HB2       -54.6050  -22.3950  -28.0570 H       261 CYS    0.5100
   4212 HG1       -56.6390  -21.2410  -27.1840 H       261 CYS   -0.5100
   4213 N         -51.6380  -20.6000  -27.8550 N.am    262 ARG   -0.4700
   4214 CA        -50.2160  -20.7530  -28.0970 C.3     262 ARG    0.3100
   4215 C         -49.4090  -20.2220  -26.9260 C.2     262 ARG    0.0700
   4216 O         -48.2990  -20.6810  -26.6660 O.2     262 ARG    0.0900
   4217 CB        -49.8110  -20.0210  -29.3690 C.3     262 ARG   -0.1800
   4218 CG        -50.0340  -20.8140  -30.6410 C.3     262 ARG    0.0900
   4219 CD        -49.8910  -19.9060  -31.8230 C.3     262 ARG    0.0900
   4220 NE        -48.8420  -18.9190  -31.5730 N.pl3   262 ARG   -0.1800
   4221 CZ        -47.6020  -19.0150  -32.0390 C.cat   262 ARG    0.0900
   4222 NH1       -47.2500  -20.0590  -32.7850 N.pl3   262 ARG    0.0900
   4223 NH2       -46.7120  -18.0700  -31.7640 N.pl3   262 ARG    0.2000
   4224 HN        -52.1170  -19.9380  -28.4280 H       262 ARG    0.0900
   4225 HA        -50.0030  -21.8080  -28.1860 H       262 ARG    0.0900
   4226 HB1       -48.7320  -19.7670  -29.2990 H       262 ARG   -0.7000
   4227 HB2       -50.3980  -19.0810  -29.4340 H       262 ARG    0.4400
   4228 HG1       -51.0530  -21.2570  -30.6310 H       262 ARG    0.6400
   4229 HG2       -49.2870  -21.6340  -30.7060 H       262 ARG   -0.8000
   4230 HD1       -50.8420  -19.3630  -32.0070 H       262 ARG    0.4600
   4231 HD2       -49.6070  -20.4930  -32.7230 H       262 ARG    0.4600
   4232 HE        -49.0730  -18.1210  -31.0160 H       262 ARG   -0.8000
   4233 HH11      -47.9200  -20.7710  -32.9960 H       262 ARG    0.4600
   4234 HH12      -46.3170  -20.1310  -33.1360 H       262 ARG    0.4600
   4235 HH21      -45.7470  -18.2130  -31.9840 H       262 ARG    0.5100
   4236 HH22      -47.0060  -17.2150  -31.3360 H       262 ARG   -0.5100
   4237 N         -49.9750  -19.2510  -26.2150 N.am    263 SER   -0.4700
   4238 CA        -49.2550  -18.5830  -25.1450 C.3     263 SER    0.3100
   4239 C         -49.3210  -19.3640  -23.8550 C.2     263 SER    0.0700
   4240 O         -50.3640  -19.8970  -23.5050 O.2     263 SER    0.0900
   4241 CB        -49.7910  -17.1650  -24.9200 C.3     263 SER    0.0500
   4242 OG        -48.9660  -16.4430  -24.0180 O.3     263 SER    0.0900
   4243 HN        -50.9080  -18.9430  -26.3810 H       263 SER    0.0900
   4244 HA        -48.2110  -18.5480  -25.4200 H       263 SER   -0.6600
   4245 HB1       -50.8160  -17.2190  -24.4960 H       263 SER    0.4300
   4246 HB2       -49.8180  -16.6200  -25.8870 H       263 SER    0.5100
   4247 HG1       -49.2690  -15.5320  -24.0530 H       263 SER   -0.5100
   4248 N         -48.1750  -19.4290  -23.1650 N.am    264 PRO   -0.2900
   4249 CA        -48.0270  -19.8540  -21.7740 C.3     264 PRO    0.0000
   4250 C         -48.8840  -18.9470  -20.8990 C.2     264 PRO    0.0900
   4251 O         -49.7620  -19.4400  -20.1920 O.2     264 PRO    0.0900
   4252 CB        -46.5400  -19.6100  -21.4930 C.3     264 PRO    0.0200
   4253 CG        -45.8840  -19.6610  -22.8380 C.3     264 PRO    0.0900
   4254 CD        -46.8820  -19.0610  -23.7730 C.3     264 PRO   -0.1800
   4255 HA        -48.3480  -20.8760  -21.6540 H       264 PRO    0.0900
   4256 HB1       -46.1310  -20.3980  -20.8250 H       264 PRO    0.0900
   4257 HB2       -46.3850  -18.6190  -21.0160 H       264 PRO   -0.1800
   4258 HG1       -44.9410  -19.0750  -22.8390 H       264 PRO    0.0900
   4259 HG2       -45.6560  -20.7090  -23.1250 H       264 PRO    0.0900
   4260 HD1       -46.7840  -17.9560  -23.8220 H       264 PRO    0.5100
   4261 HD2       -46.8010  -19.4960  -24.7900 H       264 PRO   -0.5100
   4262 N         -48.6300  -17.6360  -20.9660 N.am    265 ASP   -0.4700
   4263 CA        -49.4580  -16.6300  -20.3020 C.3     265 ASP    0.3100
   4264 C         -50.9450  -16.9000  -20.4530 C.2     265 ASP    0.0700
   4265 O         -51.6480  -17.1300  -19.4700 O.2     265 ASP    0.0900
   4266 CB        -49.1600  -15.2330  -20.8500 C.3     265 ASP   -0.2800
   4267 CG        -48.5600  -14.3200  -19.8070 C.2     265 ASP    0.0900
   4268 OD1       -48.0080  -14.8430  -18.8190 O.co2   265 ASP    0.0900
   4269 OD2       -48.6480  -13.0840  -19.9710 O.co2   265 ASP    0.6200
   4270 HN        -47.8520  -17.2820  -21.4790 H       265 ASP   -0.7600
   4271 HA        -49.2480  -16.6700  -19.2440 H       265 ASP   -0.7600
   4272 HB1       -50.1060  -14.7790  -21.2160 H       265 ASP    0.5100
   4273 HB2       -48.4460  -15.3200  -21.6960 H       265 ASP   -0.5100
   4274 N         -51.4220  -16.8500  -21.6960 N.am    266 PHE   -0.4700
   4275 CA        -52.8270  -17.1100  -21.9720 C.3     266 PHE    0.3100
   4276 C         -53.2250  -18.5440  -21.5950 C.2     266 PHE    0.0700
   4277 O         -54.3850  -18.8080  -21.2930 O.2     266 PHE    0.0900
   4278 CB        -53.1650  -16.8140  -23.4420 C.3     266 PHE   -0.1800
   4279 CG        -53.3700  -15.3440  -23.7470 C.ar    266 PHE    0.0900
   4280 CD1       -52.8950  -14.7960  -24.9370 C.ar    266 PHE    0.0900
   4281 CD2       -54.0400  -14.5170  -22.8570 C.ar    266 PHE    0.0000
   4282 CE1       -53.0840  -13.4570  -25.2340 C.ar    266 PHE   -0.1150
   4283 CE2       -54.2320  -13.1780  -23.1460 C.ar    266 PHE    0.1150
   4284 CZ        -53.7540  -12.6480  -24.3400 C.ar    266 PHE   -0.1150
   4285 HN        -50.8470  -16.6370  -22.4810 H       266 PHE    0.1150
   4286 HA        -53.4160  -16.4820  -21.3200 H       266 PHE   -0.1150
   4287 HB1       -54.1080  -17.3380  -23.7110 H       266 PHE    0.1150
   4288 HB2       -52.3340  -17.1690  -24.0870 H       266 PHE   -0.1150
   4289 HD1       -52.3690  -15.4260  -25.6390 H       266 PHE    0.1150
   4290 HD2       -54.4150  -14.9230  -21.9280 H       266 PHE   -0.1150
   4291 HE1       -52.7110  -13.0480  -26.1610 H       266 PHE    0.1150
   4292 HE2       -54.7540  -12.5440  -22.4440 H       266 PHE    0.5100
   4293 HZ        -53.9050  -11.6020  -24.5650 H       266 PHE   -0.5100
   4294 N         -52.2610  -19.4670  -21.5870 N.am    267 ARG   -0.4700
   4295 CA        -52.5300  -20.8520  -21.2020 C.3     267 ARG    0.3100
   4296 C         -52.6920  -21.0080  -19.6900 C.2     267 ARG    0.0700
   4297 O         -53.5140  -21.7930  -19.2310 O.2     267 ARG    0.0900
   4298 CB        -51.4210  -21.7720  -21.7090 C.3     267 ARG   -0.1800
   4299 CG        -51.8750  -23.1760  -22.0630 C.3     267 ARG    0.0900
   4300 CD        -50.8380  -23.8230  -22.9530 C.3     267 ARG    0.0900
   4301 NE        -49.5030  -23.3440  -22.6000 N.pl3   267 ARG   -0.1800
   4302 CZ        -48.5520  -23.0700  -23.4880 C.cat   267 ARG    0.0900
   4303 NH1       -48.7860  -23.2320  -24.7850 N.pl3   267 ARG    0.0900
   4304 NH2       -47.3690  -22.6320  -23.0770 N.pl3   267 ARG    0.2000
   4305 HN        -51.3200  -19.2540  -21.8420 H       267 ARG    0.0900
   4306 HA        -53.4800  -21.1390  -21.6270 H       267 ARG    0.0900
   4307 HB1       -50.6430  -21.8470  -20.9200 H       267 ARG   -0.7000
   4308 HB2       -50.9730  -21.3130  -22.6140 H       267 ARG    0.4400
   4309 HG1       -52.8500  -23.1310  -22.5940 H       267 ARG    0.6400
   4310 HG2       -51.9990  -23.7750  -21.1350 H       267 ARG   -0.8000
   4311 HD1       -51.0300  -23.5630  -24.0160 H       267 ARG    0.4600
   4312 HD2       -50.8560  -24.9270  -22.8210 H       267 ARG    0.4600
   4313 HE        -49.2930  -23.2130  -21.6310 H       267 ARG   -0.8000
   4314 HH11      -49.6780  -23.5600  -25.0950 H       267 ARG    0.4600
   4315 HH12      -48.0700  -23.0260  -25.4520 H       267 ARG    0.4600
   4316 HH21      -47.1920  -22.5070  -22.1010 H       267 ARG    0.5100
   4317 HH22      -46.6520  -22.4260  -23.7440 H       267 ARG   -0.5100
   4318 N         -51.9100  -20.2540  -18.9180 N.am    268 LYS   -0.4700
   4319 CA        -51.9910  -20.2780  -17.4590 C.3     268 LYS    0.3100
   4320 C         -53.1170  -19.3900  -16.9260 C.2     268 LYS    0.0700
   4321 O         -53.5270  -19.5270  -15.7750 O.2     268 LYS    0.0900
   4322 CB        -50.6660  -19.8330  -16.8300 C.3     268 LYS   -0.1800
   4323 CG        -49.4210  -20.5000  -17.3990 C.3     268 LYS    0.0900
   4324 CD        -48.2080  -19.5810  -17.2330 C.3     268 LYS    0.0900
   4325 CE        -46.9140  -20.2510  -17.6720 C.3     268 LYS   -0.1800
   4326 NZ        -45.7200  -19.4300  -17.3140 N.4     268 LYS    0.0900
   4327 HN        -51.2310  -19.6340  -19.3050 H       268 LYS    0.0900
   4328 HA        -52.2280  -21.2870  -17.1550 H       268 LYS   -0.1800
   4329 HB1       -50.7090  -20.0530  -15.7430 H       268 LYS    0.0900
   4330 HB2       -50.5670  -18.7370  -16.9730 H       268 LYS    0.0900
   4331 HG1       -49.5760  -20.7160  -18.4770 H       268 LYS    0.2100
   4332 HG2       -49.2360  -21.4560  -16.8640 H       268 LYS    0.0500
   4333 HD1       -48.1190  -19.2910  -16.1640 H       268 LYS    0.0500
   4334 HD2       -48.3650  -18.6650  -17.8420 H       268 LYS   -0.3000
   4335 HE1       -46.9140  -20.3850  -18.7750 H       268 LYS    0.3300
   4336 HE2       -46.8110  -21.2360  -17.1690 H       268 LYS    0.3300
   4337 HZ1       -45.6870  -19.2970  -16.2840 H       268 LYS    0.3300
   4338 HZ2       -45.7840  -18.5020  -17.7810 H       268 LYS    0.5100
   4339 HZ3       -44.8560  -19.9170  -17.6280 H       268 LYS   -0.5100
   4340 N         -53.6030  -18.4690  -17.7590 N.am    269 ALA   -0.4700
   4341 CA        -54.7350  -17.6140  -17.3930 C.3     269 ALA    0.3100
   4342 C         -56.0800  -18.2150  -17.8380 C.2     269 ALA    0.0700
   4343 O         -57.1320  -17.9050  -17.2650 O.2     269 ALA    0.0900
   4344 CB        -54.5560  -16.1960  -17.9590 C.3     269 ALA   -0.2700
   4345 HN        -53.2200  -18.3230  -18.6680 H       269 ALA    0.0900
   4346 HA        -54.7930  -17.5820  -16.3160 H       269 ALA    0.0900
   4347 HB1       -54.4880  -16.2330  -19.0670 H       269 ALA    0.0900
   4348 HB2       -53.6220  -15.7450  -17.5620 H       269 ALA    0.5100
   4349 HB3       -55.4250  -15.5650  -17.6780 H       269 ALA   -0.5100
   4350 N         -56.0350  -19.0780  -18.8570 N.am    270 PHE   -0.4700
   4351 CA        -57.2240  -19.7750  -19.3560 C.3     270 PHE    0.3100
   4352 C         -57.6810  -20.8530  -18.3680 C.2     270 PHE    0.0700
   4353 O         -58.8600  -21.2110  -18.3140 O.2     270 PHE    0.0900
   4354 CB        -56.9590  -20.4200  -20.7360 C.3     270 PHE   -0.1800
   4355 CG        -57.0200  -19.4510  -21.9040 C.ar    270 PHE    0.0900
   4356 CD1       -57.7830  -18.2850  -21.8370 C.ar    270 PHE    0.0900
   4357 CD2       -56.3340  -19.7240  -23.0880 C.ar    270 PHE    0.0000
   4358 CE1       -57.8400  -17.3990  -22.9130 C.ar    270 PHE   -0.1150
   4359 CE2       -56.3890  -18.8480  -24.1650 C.ar    270 PHE    0.1150
   4360 CZ        -57.1440  -17.6830  -24.0730 C.ar    270 PHE   -0.1150
   4361 HN        -55.1820  -19.2880  -19.3280 H       270 PHE    0.1150
   4362 HA        -58.0240  -19.0540  -19.4290 H       270 PHE   -0.1150
   4363 HB1       -57.7250  -21.2030  -20.9240 H       270 PHE    0.1150
   4364 HB2       -55.9440  -20.8690  -20.7390 H       270 PHE   -0.1150
   4365 HD1       -58.3400  -18.0650  -20.9380 H       270 PHE    0.1150
   4366 HD2       -55.7530  -20.6320  -23.1700 H       270 PHE   -0.1150
   4367 HE1       -58.4240  -16.4940  -22.8400 H       270 PHE    0.1150
   4368 HE2       -55.8460  -19.0700  -25.0700 H       270 PHE    0.5100
   4369 HZ        -57.1880  -17.0000  -24.9100 H       270 PHE   -0.5100
   4370 N         -56.7310  -21.3600  -17.5820 N.am    271 LYS   -0.4700
   4371 CA        -56.9800  -22.4660  -16.6640 C.3     271 LYS    0.3100
   4372 C         -57.2410  -22.0010  -15.2280 C.2     271 LYS    0.0700
   4373 O         -57.6510  -22.7930  -14.3840 O.2     271 LYS    0.0900
   4374 CB        -55.8070  -23.4570  -16.7010 C.3     271 LYS   -0.1800
   4375 CG        -55.4530  -23.9480  -18.1030 C.3     271 LYS    0.0900
   4376 CD        -54.0480  -24.5320  -18.1450 C.3     271 LYS    0.0900
   4377 CE        -53.5790  -24.7660  -19.5800 C.3     271 LYS   -0.1800
   4378 NZ        -52.1420  -25.1890  -19.6420 N.4     271 LYS    0.0900
   4379 HN        -55.8000  -21.0020  -17.5860 H       271 LYS    0.0900
   4380 HA        -57.8950  -22.9540  -16.9650 H       271 LYS   -0.1800
   4381 HB1       -56.0690  -24.3360  -16.0760 H       271 LYS    0.0900
   4382 HB2       -54.9130  -22.9600  -16.2670 H       271 LYS    0.0900
   4383 HG1       -55.5160  -23.0970  -18.8140 H       271 LYS    0.2100
   4384 HG2       -56.1820  -24.7270  -18.4110 H       271 LYS    0.0500
   4385 HD1       -54.0410  -25.4990  -17.5980 H       271 LYS    0.0500
   4386 HD2       -53.3480  -23.8300  -17.6440 H       271 LYS   -0.3000
   4387 HE1       -53.6780  -23.8270  -20.1630 H       271 LYS    0.3300
   4388 HE2       -54.1870  -25.5710  -20.0440 H       271 LYS    0.3300
   4389 HZ1       -51.9830  -25.9750  -18.9790 H       271 LYS    0.3300
   4390 HZ2       -51.5330  -24.3880  -19.3820 H       271 LYS    0.5100
   4391 HZ3       -51.9130  -25.4990  -20.6080 H       271 LYS   -0.5100
   4392 N         -57.0090  -20.7190  -14.9510 N.am    272 ARG   -0.4700
   4393 CA        -57.3000  -20.1560  -13.6350 C.3     272 ARG    0.3100
   4394 C         -58.7880  -19.8380  -13.4660 C.2     272 ARG    0.0700
   4395 O         -59.3360  -19.9280  -12.3630 O.2     272 ARG    0.0900
   4396 CB        -56.4820  -18.8850  -13.4010 C.3     272 ARG   -0.1800
   4397 CG        -55.0010  -19.1170  -13.2020 C.3     272 ARG    0.0900
   4398 CD        -54.2710  -17.7940  -13.0460 C.3     272 ARG    0.0900
   4399 NE        -52.8680  -17.9910  -12.6910 N.pl3   272 ARG   -0.1800
   4400 CZ        -52.0670  -17.0220  -12.2580 C.cat   272 ARG    0.0900
   4401 NH1       -52.5250  -15.7830  -12.1200 N.pl3   272 ARG    0.0900
   4402 NH2       -50.8040  -17.2930  -11.9580 N.pl3   272 ARG    0.2000
   4403 HN        -56.6280  -20.0910  -15.6240 H       272 ARG    0.0900
   4404 HA        -57.0590  -20.9000  -12.8910 H       272 ARG    0.0900
   4405 HB1       -56.8790  -18.3750  -12.4970 H       272 ARG   -0.7000
   4406 HB2       -56.6150  -18.2170  -14.2780 H       272 ARG    0.4400
   4407 HG1       -54.5920  -19.6620  -14.0800 H       272 ARG    0.6400
   4408 HG2       -54.8430  -19.7340  -12.2920 H       272 ARG   -0.8000
   4409 HD1       -54.7460  -17.1970  -12.2380 H       272 ARG    0.4600
   4410 HD2       -54.3030  -17.2330  -14.0040 H       272 ARG    0.4600
   4411 HE        -52.4860  -18.9100  -12.7780 H       272 ARG   -0.8000
   4412 HH11      -53.4780  -15.5750  -12.3420 H       272 ARG    0.4600
   4413 HH12      -51.9180  -15.0590  -11.7940 H       272 ARG    0.4600
   4414 HH21      -50.4550  -18.2250  -12.0570 H       272 ARG    0.5100
   4415 HH22      -50.2000  -16.5650  -11.6320 H       272 ARG   -0.5100
   4416 N         -59.4300  -19.4620  -14.5720 N.am    273 LEU   -0.4700
   4417 CA        -60.8400  -19.0730  -14.5730 C.3     273 LEU    0.3100
   4418 C         -61.7580  -20.2820  -14.8160 C.2     273 LEU    0.0700
   4419 O         -62.8700  -20.3470  -14.2820 O.2     273 LEU    0.0900
   4420 CB        -61.0920  -17.9730  -15.6200 C.3     273 LEU   -0.1800
   4421 CG        -60.1940  -16.7240  -15.5710 C.3     273 LEU    0.0900
   4422 CD1       -59.6710  -16.3450  -16.9530 C.3     273 LEU    0.0900
   4423 CD2       -60.8990  -15.5440  -14.9180 C.3     273 LEU   -0.0900
   4424 HN        -58.9720  -19.4290  -15.4570 H       273 LEU    0.0900
   4425 HA        -61.0910  -18.7160  -13.5850 H       273 LEU   -0.2700
   4426 HB1       -62.1420  -17.6350  -15.5020 H       273 LEU    0.0900
   4427 HB2       -60.9710  -18.4320  -16.6230 H       273 LEU    0.0900
   4428 HG        -59.3310  -16.9250  -14.8990 H       273 LEU    0.0900
   4429 HD11      -60.4520  -15.7930  -17.5190 H       273 LEU   -0.2700
   4430 HD12      -59.4040  -17.2610  -17.5210 H       273 LEU    0.0900
   4431 HD13      -58.7770  -15.6920  -16.8530 H       273 LEU    0.0900
   4432 HD21      -61.1870  -15.7990  -13.8750 H       273 LEU    0.0900
   4433 HD22      -61.8190  -15.2900  -15.4870 H       273 LEU    0.5100
   4434 HD23      -60.2200  -14.6650  -14.8930 H       273 LEU   -0.5100
   4435 N         -61.2830  -21.2400  -15.6140 N.am    274 LEU   -0.4700
   4436 CA        -61.9690  -22.5230  -15.7940 C.3     274 LEU    0.3100
   4437 C         -61.7410  -23.4490  -14.5830 C.2     274 LEU    0.0700
   4438 O         -62.2250  -24.5840  -14.5570 O.2     274 LEU    0.0900
   4439 CB        -61.5190  -23.2180  -17.0950 C.3     274 LEU   -0.1800
   4440 CG        -61.9260  -22.6410  -18.4660 C.3     274 LEU    0.0900
   4441 CD1       -60.8940  -22.9800  -19.5490 C.3     274 LEU    0.0900
   4442 CD2       -63.3210  -23.1020  -18.8900 C.3     274 LEU   -0.0900
   4443 HN        -60.4350  -21.1260  -16.1270 H       274 LEU    0.0900
   4444 HA        -63.0320  -22.3290  -15.8230 H       274 LEU   -0.2700
   4445 HB1       -61.9110  -24.2540  -17.0560 H       274 LEU    0.0900
   4446 HB2       -60.4110  -23.2460  -17.0760 H       274 LEU    0.0900
   4447 HG        -62.0150  -21.5370  -18.3840 H       274 LEU    0.0900
   4448 HD11      -61.1540  -23.9450  -20.0350 H       274 LEU   -0.2700
   4449 HD12      -59.8850  -23.0730  -19.0940 H       274 LEU    0.0900
   4450 HD13      -60.8830  -22.1840  -20.3230 H       274 LEU    0.0900
   4451 HD21      -64.0760  -22.7710  -18.1440 H       274 LEU    0.0900
   4452 HD22      -63.3500  -24.2110  -18.9550 H       274 LEU    0.5100
   4453 HD23      -63.5820  -22.6630  -19.8760 H       274 LEU   -0.5100
   4454 N         -60.9900  -22.9520  -13.5920 N.am    275 ALA   -0.4700
   4455 CA        -60.7230  -23.6530  -12.3260 C.3     275 ALA    0.3100
   4456 C         -60.0320  -25.0210  -12.4580 C.2     275 ALA    0.0700
   4457 O         -60.7010  -26.0500  -12.5700 O.2     275 ALA    0.0900
   4458 CB        -62.0070  -23.7740  -11.5010 C.3     275 ALA   -0.2700
   4459 HN        -60.5650  -22.0540  -13.6730 H       275 ALA    0.0900
   4460 HA        -59.9780  -23.0910  -11.7820 H       275 ALA    0.0900
   4461 HB1       -62.7050  -24.4910  -11.9830 H       275 ALA    0.0900
   4462 HB2       -62.5070  -22.7840  -11.4310 H       275 ALA    0.5100
   4463 HB3       -61.7670  -24.1450  -10.4810 H       275 ALA   -0.5100
   4464 N         -58.6900  -25.0390  -12.5500 N.am    276 PHE   -0.4700
   4465 CA        -57.9200  -26.2620  -12.6700 C.3     276 PHE    0.3100
   4466 CAT       -57.0500  -27.9770   -9.3850 C.3     276 PHE    0.0700
   4467 C         -57.2210  -26.5440  -11.3530 C.2     276 PHE    0.0900
   4468 O         -56.3030  -25.8320  -10.9520 O.2     276 PHE   -0.1800
   4469 CB        -56.8630  -26.2010  -13.8150 C.3     276 PHE    0.0900
   4470 CG        -57.4420  -26.5270  -15.1760 C.ar    276 PHE    0.0900
   4471 CD1       -58.5010  -25.7870  -15.7360 C.ar    276 PHE    0.0000
   4472 CD2       -56.8710  -27.5600  -15.9440 C.ar    276 PHE   -0.1150
   4473 CE1       -58.9870  -26.0830  -17.0160 C.ar    276 PHE    0.1150
   4474 CE2       -57.3520  -27.8590  -17.2250 C.ar    276 PHE   -0.1150
   4475 CZ        -58.4130  -27.1190  -17.7600 C.ar    276 PHE    0.1150
   4476 NT        -57.6490  -27.6090  -10.6470 N.am    276 PHE   -0.1150
   4477 HN        -58.1560  -24.1980  -12.5390 H       276 PHE    0.1150
   4478 HNT       -58.3960  -28.1880  -10.9620 H       276 PHE   -0.1150
   4479 HA        -58.6160  -27.0660  -12.8570 H       276 PHE    0.1150
   4480 HB1       -56.0560  -26.9380  -13.6120 H       276 PHE   -0.1150
   4481 HB2       -56.4390  -25.1760  -13.8700 H       276 PHE    0.1150
   4482 HD1       -58.9460  -24.9820  -15.1700 H       276 PHE    0.5100
   4483 HD2       -56.0490  -28.1310  -15.5400 H       276 PHE   -0.5100
   4484 HE1       -59.8040  -25.5100  -17.4290 H       276 PHE   -0.4700
   4485 HE2       -56.9070  -28.6580  -17.7970 H       276 PHE    0.3100
   4486 HZ        -58.7880  -27.3470  -18.7470 H       276 PHE   -0.1100
   4487 HT1       -57.1580  -27.1390   -8.6640 H       276 PHE    0.0900
   4488 HT2       -55.9690  -28.1880   -9.5310 H       276 PHE    0.0900
   4489 HT3       -57.5600  -28.8750   -8.9750 H       276 PHE    0.0900
@<TRIPOS>BOND
     1    1    2 1
     2    2   14 1
     3    2    6 1
     4    2    4 1
     5    4    5 2
     6    6   16 1
     7    6    7 1
     8    7   18 1
     9    7    8 1
    10    8   10 2
    11    8    9 am
    12    9   19 1
    13    9   20 1
    14    3   11 1
    15    3   21 1
    16    3   22 1
    17    3   23 1
    18   11    1 1
    19   11   12 2
    20   13    1 1
    21   15    6 1
    22   17    7 1
    23   24   25 1
    24   25   26 1
    25   25   39 1
    26   25   28 1
    27   26   27 2
    28   28   41 1
    29   28   29 1
    30   29   30 ar
    31   29   31 ar
    32   30   34 ar
    33   30   42 1
    34   31   33 ar
    35   31   32 ar
    36   32   34 ar
    37   32   35 ar
    38   33   36 ar
    39   33   44 1
    40   34   43 1
    41   35   37 ar
    42   35   45 1
    43   36   37 ar
    44   36   46 1
    45   37   47 1
    46   38   24 1
    47   40   28 1
    48    4   24 am
    49   48   49 1
    50   49   52 1
    51   49   58 1
    52   49   50 1
    53   50   51 2
    54   52   60 1
    55   52   53 1
    56   53   54 1
    57   53   62 1
    58   54   55 2
    59   54   56 2
    60   57   48 1
    61   59   52 1
    62   61   53 1
    63   26   48 am
    64   63   64 1
    65   64   67 1
    66   64   69 1
    67   64   65 1
    68   65   66 2
    69   67   70 1
    70   67   71 1
    71   67   72 1
    72   68   63 1
    73   50   63 am
    74   73   74 1
    75   74   79 1
    76   74   75 1
    77   75   76 2
    78   77   73 1
    79   78   74 1
    80   65   73 am
    81   80   81 1
    82   81   82 1
    83   81   89 1
    84   81   84 1
    85   82   83 2
    86   84   91 1
    87   84   85 1
    88   85   86 1
    89   85   93 1
    90   86   87 1
    91   87   94 1
    92   87   95 1
    93   87   96 1
    94   88   80 1
    95   90   84 1
    96   92   85 1
    97   75   80 am
    98   97   98 1
    99   98  104 1
   100   98  101 1
   101   98   99 1
   102   99  100 2
   103  101  106 1
   104  101  102 1
   105  103   97 1
   106  105  101 1
   107  107  102 1
   108   82   97 am
   109  108  109 1
   110  109  117 1
   111  109  112 1
   112  109  110 1
   113  110  111 2
   114  112  119 1
   115  112  113 1
   116  113  120 1
   117  113  114 1
   118  113  115 1
   119  114  121 1
   120  114  122 1
   121  114  123 1
   122  115  124 1
   123  115  125 1
   124  115  126 1
   125  116  108 1
   126  118  112 1
   127   99  108 am
   128  127  128 1
   129  128  136 1
   130  128  131 1
   131  128  129 1
   132  129  130 2
   133  131  138 1
   134  131  132 1
   135  132  139 1
   136  132  133 1
   137  132  134 1
   138  133  140 1
   139  133  141 1
   140  133  142 1
   141  134  143 1
   142  134  144 1
   143  134  145 1
   144  135  127 1
   145  137  131 1
   146  110  127 am
   147  146  147 1
   148  147  148 1
   149  147  155 1
   150  147  150 1
   151  148  149 2
   152  150  157 1
   153  150  151 1
   154  151  152 1
   155  151  159 1
   156  152  153 1
   157  153  160 1
   158  153  161 1
   159  153  162 1
   160  154  146 1
   161  156  150 1
   162  158  151 1
   163  129  146 am
   164  163  164 1
   165  164  167 1
   166  164  169 1
   167  164  165 1
   168  165  166 2
   169  167  170 1
   170  167  171 1
   171  167  172 1
   172  168  163 1
   173  148  163 am
   174  173  174 1
   175  174  182 1
   176  174  177 1
   177  174  175 1
   178  175  176 2
   179  177  184 1
   180  177  178 1
   181  178  185 1
   182  178  179 1
   183  178  180 1
   184  179  186 1
   185  179  187 1
   186  179  188 1
   187  180  189 1
   188  180  190 1
   189  180  191 1
   190  181  173 1
   191  183  177 1
   192  165  173 am
   193  192  193 1
   194  193  200 1
   195  193  196 1
   196  193  194 1
   197  194  195 2
   198  196  201 1
   199  196  197 1
   200  196  198 1
   201  197  202 1
   202  197  203 1
   203  197  204 1
   204  198  205 1
   205  198  206 1
   206  198  207 1
   207  199  192 1
   208  175  192 am
   209  208  209 1
   210  209  216 1
   211  209  212 1
   212  209  210 1
   213  210  211 2
   214  212  217 1
   215  212  213 1
   216  212  214 1
   217  213  218 1
   218  213  219 1
   219  213  220 1
   220  214  221 1
   221  214  222 1
   222  214  223 1
   223  215  208 1
   224  194  208 am
   225  224  225 1
   226  225  233 1
   227  225  228 1
   228  225  226 1
   229  226  227 2
   230  228  235 1
   231  228  229 1
   232  229  236 1
   233  229  230 1
   234  229  231 1
   235  230  237 1
   236  230  238 1
   237  230  239 1
   238  231  240 1
   239  231  241 1
   240  231  242 1
   241  232  224 1
   242  234  228 1
   243  210  224 am
   244  243  244 1
   245  244  252 1
   246  244  247 1
   247  244  245 1
   248  245  246 2
   249  247  254 1
   250  247  248 1
   251  248  255 1
   252  248  249 1
   253  248  250 1
   254  249  256 1
   255  249  257 1
   256  249  258 1
   257  250  259 1
   258  250  260 1
   259  250  261 1
   260  251  243 1
   261  253  247 1
   262  226  243 am
   263  262  263 1
   264  263  264 1
   265  263  271 1
   266  263  266 1
   267  264  265 2
   268  266  272 1
   269  266  268 1
   270  266  267 1
   271  267  274 1
   272  268  275 1
   273  268  276 1
   274  268  277 1
   275  269  267 1
   276  269  278 1
   277  269  279 1
   278  269  280 1
   279  270  262 1
   280  273  267 1
   281  245  262 am
   282  281  282 1
   283  282  289 1
   284  282  285 1
   285  282  283 1
   286  283  284 2
   287  285  290 1
   288  285  286 1
   289  285  287 1
   290  286  291 1
   291  286  292 1
   292  286  293 1
   293  287  294 1
   294  287  295 1
   295  287  296 1
   296  288  281 1
   297  264  281 am
   298  297  298 1
   299  298  301 1
   300  298  303 1
   301  298  299 1
   302  299  300 2
   303  301  304 1
   304  301  305 1
   305  301  306 1
   306  302  297 1
   307  283  297 am
   308  307  308 1
   309  308  313 1
   310  308  309 1
   311  309  310 2
   312  311  307 1
   313  312  308 1
   314  299  307 am
   315  314  315 1
   316  315  323 1
   317  315  318 1
   318  315  316 1
   319  316  317 2
   320  318  325 1
   321  318  319 1
   322  319  321 2
   323  319  320 am
   324  320  326 1
   325  320  327 1
   326  322  314 1
   327  324  318 1
   328  309  314 am
   329  328  329 1
   330  329  336 1
   331  329  332 1
   332  329  330 1
   333  330  331 2
   334  332  337 1
   335  332  333 1
   336  332  334 1
   337  333  338 1
   338  333  339 1
   339  333  340 1
   340  334  341 1
   341  334  342 1
   342  334  343 1
   343  335  328 1
   344  316  328 am
   345  344  345 1
   346  345  353 1
   347  345  348 1
   348  345  346 1
   349  346  347 2
   350  348  355 1
   351  348  349 1
   352  349  356 1
   353  349  350 1
   354  349  351 1
   355  350  357 1
   356  350  358 1
   357  350  359 1
   358  351  360 1
   359  351  361 1
   360  351  362 1
   361  352  344 1
   362  354  348 1
   363  330  344 am
   364  363  364 1
   365  364  371 1
   366  364  367 1
   367  364  365 1
   368  365  366 2
   369  367  372 1
   370  367  368 1
   371  367  369 1
   372  368  373 1
   373  368  374 1
   374  368  375 1
   375  369  376 1
   376  369  377 1
   377  369  378 1
   378  370  363 1
   379  346  363 am
   380  379  380 1
   381  380  381 1
   382  380  388 1
   383  380  383 1
   384  381  382 2
   385  383  389 1
   386  383  385 1
   387  383  384 1
   388  384  391 1
   389  385  392 1
   390  385  393 1
   391  385  394 1
   392  386  384 1
   393  386  395 1
   394  386  396 1
   395  386  397 1
   396  387  379 1
   397  390  384 1
   398  365  379 am
   399  398  399 1
   400  399  402 1
   401  399  404 1
   402  399  400 1
   403  400  401 2
   404  402  405 1
   405  402  406 1
   406  402  407 1
   407  403  398 1
   408  381  398 am
   409  408  409 1
   410  409  412 1
   411  409  414 1
   412  409  410 1
   413  410  411 2
   414  412  415 1
   415  412  416 1
   416  412  417 1
   417  413  408 1
   418  400  408 am
   419  418  419 1
   420  419  420 1
   421  419  427 1
   422  419  422 1
   423  420  421 2
   424  422  428 1
   425  422  424 1
   426  422  423 1
   427  423  430 1
   428  424  431 1
   429  424  432 1
   430  424  433 1
   431  425  423 1
   432  425  434 1
   433  425  435 1
   434  425  436 1
   435  426  418 1
   436  429  423 1
   437  410  418 am
   438  437  438 1
   439  438  443 1
   440  438  439 1
   441  439  440 2
   442  441  437 1
   443  442  438 1
   444  420  437 am
   445  444  445 1
   446  445  451 1
   447  445  448 1
   448  445  446 1
   449  446  447 2
   450  448  453 1
   451  448  449 1
   452  450  444 1
   453  452  448 1
   454  454  449 1
   455  439  444 am
   456  455  456 1
   457  456  463 1
   458  456  459 1
   459  456  457 1
   460  457  458 2
   461  459  464 1
   462  459  460 1
   463  459  461 1
   464  460  466 1
   465  460  467 1
   466  460  468 1
   467  461  465 1
   468  462  455 1
   469  446  455 am
   470  469  470 1
   471  470  479 1
   472  470  473 1
   473  470  471 1
   474  471  472 2
   475  473  481 1
   476  473  474 1
   477  474  483 1
   478  474  475 1
   479  475  477 2
   480  475  476 am
   481  476  484 1
   482  476  485 1
   483  478  469 1
   484  480  473 1
   485  482  474 1
   486  457  469 am
   487  486  487 1
   488  487  488 1
   489  487  498 1
   490  487  490 1
   491  488  489 2
   492  490  500 1
   493  490  491 1
   494  491  502 1
   495  491  492 1
   496  492  504 1
   497  492  493 1
   498  493  505 1
   499  493  494 2
   500  494  495 2
   501  494  496 2
   502  495  506 1
   503  495  507 1
   504  496  509 1
   505  496  508 1
   506  497  486 1
   507  499  490 1
   508  501  491 1
   509  503  492 1
   510  471  486 am
   511  510  511 1
   512  511  519 1
   513  511  514 1
   514  511  512 1
   515  512  513 2
   516  514  521 1
   517  514  515 1
   518  515  522 1
   519  515  516 1
   520  515  517 1
   521  516  523 1
   522  516  524 1
   523  516  525 1
   524  517  526 1
   525  517  527 1
   526  517  528 1
   527  518  510 1
   528  520  514 1
   529  488  510 am
   530  529  530 1
   531  530  539 1
   532  530  533 1
   533  530  531 1
   534  531  532 2
   535  533  541 1
   536  533  534 1
   537  534  543 1
   538  534  535 1
   539  535  537 2
   540  535  536 am
   541  536  544 1
   542  536  545 1
   543  538  529 1
   544  540  533 1
   545  542  534 1
   546  512  529 am
   547  546  547 1
   548  547  554 1
   549  547  550 1
   550  547  548 1
   551  548  549 2
   552  550  555 1
   553  550  551 1
   554  550  552 1
   555  551  557 1
   556  551  558 1
   557  551  559 1
   558  552  556 1
   559  553  546 1
   560  531  546 am
   561  560  561 1
   562  561  569 1
   563  561  564 1
   564  561  562 1
   565  562  563 2
   566  564  571 1
   567  564  565 1
   568  565  572 1
   569  565  566 1
   570  565  567 1
   571  566  573 1
   572  566  574 1
   573  566  575 1
   574  567  576 1
   575  567  577 1
   576  567  578 1
   577  568  560 1
   578  570  564 1
   579  548  560 am
   580  579  580 1
   581  580  587 1
   582  580  583 1
   583  580  581 1
   584  581  582 2
   585  583  588 1
   586  583  584 1
   587  583  585 1
   588  584  590 1
   589  584  591 1
   590  584  592 1
   591  585  589 1
   592  586  579 1
   593  562  579 am
   594  593  594 1
   595  594  602 1
   596  594  597 1
   597  594  595 1
   598  595  596 2
   599  597  604 1
   600  597  598 1
   601  598  600 2
   602  598  599 am
   603  599  605 1
   604  599  606 1
   605  601  593 1
   606  603  597 1
   607  581  593 am
   608  607  608 1
   609  608  616 1
   610  608  611 1
   611  608  609 1
   612  609  610 2
   613  611  618 1
   614  611  612 1
   615  612  619 1
   616  612  613 1
   617  612  614 1
   618  613  620 1
   619  613  621 1
   620  613  622 1
   621  614  623 1
   622  614  624 1
   623  614  625 1
   624  615  607 1
   625  617  611 1
   626  595  607 am
   627  626  627 1
   628  627  638 1
   629  627  630 1
   630  627  628 1
   631  628  629 2
   632  630  640 1
   633  630  631 1
   634  631  632 ar
   635  631  633 ar
   636  632  641 1
   637  632  634 ar
   638  633  635 ar
   639  633  642 1
   640  634  643 1
   641  634  636 ar
   642  635  636 ar
   643  635  644 1
   644  636  645 1
   645  637  626 1
   646  639  630 1
   647  609  626 am
   648  646  647 1
   649  647  648 1
   650  647  655 1
   651  647  650 1
   652  648  649 2
   653  650  656 1
   654  650  652 1
   655  650  651 1
   656  651  658 1
   657  652  659 1
   658  652  660 1
   659  652  661 1
   660  653  651 1
   661  653  662 1
   662  653  663 1
   663  653  664 1
   664  654  646 1
   665  657  651 1
   666  628  646 am
   667  665  666 1
   668  666  673 1
   669  666  669 1
   670  666  667 1
   671  667  668 2
   672  669  674 1
   673  669  670 1
   674  669  671 1
   675  670  676 1
   676  670  677 1
   677  670  678 1
   678  671  675 1
   679  672  665 1
   680  648  665 am
   681  679  680 1
   682  680  686 1
   683  680  683 1
   684  680  681 1
   685  681  682 2
   686  683  688 1
   687  683  684 1
   688  685  679 1
   689  687  683 1
   690  689  684 1
   691  667  679 am
   692  690  691 1
   693  691  699 1
   694  691  694 1
   695  691  692 1
   696  692  693 2
   697  694  701 1
   698  694  695 1
   699  695  702 1
   700  695  696 1
   701  695  697 1
   702  696  703 1
   703  696  704 1
   704  696  705 1
   705  697  706 1
   706  697  707 1
   707  697  708 1
   708  698  690 1
   709  700  694 1
   710  681  690 am
   711  709  710 1
   712  710  713 1
   713  710  715 1
   714  710  711 1
   715  711  712 2
   716  713  716 1
   717  713  717 1
   718  713  718 1
   719  714  709 1
   720  692  709 am
   721  719  720 1
   722  720  726 1
   723  720  723 1
   724  720  721 1
   725  721  722 2
   726  723  728 1
   727  723  724 1
   728  725  719 1
   729  727  723 1
   730  729  724 1
   731  711  719 am
   732  730  731 1
   733  731  734 1
   734  731  736 1
   735  731  732 1
   736  732  733 2
   737  734  737 1
   738  734  738 1
   739  734  739 1
   740  735  730 1
   741  721  730 am
   742  740  741 1
   743  741  749 1
   744  741  744 1
   745  741  742 1
   746  742  743 2
   747  744  751 1
   748  744  745 1
   749  745  746 2
   750  745  747 2
   751  748  740 1
   752  750  744 1
   753  732  740 am
   754  752  753 1
   755  753  761 1
   756  753  756 1
   757  753  754 1
   758  754  755 2
   759  756  763 1
   760  756  757 1
   761  757  764 1
   762  757  758 1
   763  757  759 1
   764  758  765 1
   765  758  766 1
   766  758  767 1
   767  759  768 1
   768  759  769 1
   769  759  770 1
   770  760  752 1
   771  762  756 1
   772  742  752 am
   773  771  772 1
   774  772  779 1
   775  772  775 1
   776  772  773 1
   777  773  774 2
   778  775  780 1
   779  775  776 1
   780  775  777 1
   781  776  781 1
   782  776  782 1
   783  776  783 1
   784  777  784 1
   785  777  785 1
   786  777  786 1
   787  778  771 1
   788  754  771 am
   789  787  788 1
   790  788  795 1
   791  788  791 1
   792  788  789 1
   793  789  790 2
   794  791  796 1
   795  791  792 1
   796  791  793 1
   797  792  797 1
   798  792  798 1
   799  792  799 1
   800  793  800 1
   801  793  801 1
   802  793  802 1
   803  794  787 1
   804  773  787 am
   805  803  804 1
   806  804  809 1
   807  804  805 1
   808  805  806 2
   809  807  803 1
   810  808  804 1
   811  789  803 am
   812  810  811 1
   813  811  819 1
   814  811  814 1
   815  811  812 1
   816  812  813 2
   817  814  821 1
   818  814  815 1
   819  815  822 1
   820  815  816 1
   821  815  817 1
   822  816  823 1
   823  816  824 1
   824  816  825 1
   825  817  826 1
   826  817  827 1
   827  817  828 1
   828  818  810 1
   829  820  814 1
   830  805  810 am
   831  829  830 1
   832  830  838 1
   833  830  833 1
   834  830  831 1
   835  831  832 2
   836  833  840 1
   837  833  834 1
   838  834  841 1
   839  834  835 1
   840  834  836 1
   841  835  842 1
   842  835  843 1
   843  835  844 1
   844  836  845 1
   845  836  846 1
   846  836  847 1
   847  837  829 1
   848  839  833 1
   849  812  829 am
   850  848  849 1
   851  849  856 1
   852  849  852 1
   853  849  850 1
   854  850  851 2
   855  852  857 1
   856  852  853 1
   857  852  854 1
   858  853  858 1
   859  853  859 1
   860  853  860 1
   861  854  861 1
   862  854  862 1
   863  854  863 1
   864  855  848 1
   865  831  848 am
   866  864  865 1
   867  865  872 1
   868  865  868 1
   869  865  866 1
   870  866  867 2
   871  868  873 1
   872  868  869 1
   873  868  870 1
   874  869  874 1
   875  869  875 1
   876  869  876 1
   877  870  877 1
   878  870  878 1
   879  870  879 1
   880  871  864 1
   881  850  864 am
   882  880  881 1
   883  880  886 1
   884  881  882 1
   885  881  887 1
   886  881  884 1
   887  882  883 2
   888  884  889 1
   889  884  885 1
   890  885  886 1
   891  885  891 1
   892  886  893 1
   893  888  884 1
   894  890  885 1
   895  892  886 1
   896  866  880 am
   897  894  895 1
   898  895  906 1
   899  895  898 1
   900  895  896 1
   901  896  897 2
   902  898  908 1
   903  898  899 1
   904  899  900 ar
   905  899  901 ar
   906  900  909 1
   907  900  902 ar
   908  901  903 ar
   909  901  910 1
   910  902  911 1
   911  902  904 ar
   912  903  904 ar
   913  903  912 1
   914  904  913 1
   915  905  894 1
   916  907  898 1
   917  882  894 am
   918  914  915 1
   919  915  920 1
   920  915  916 1
   921  916  917 2
   922  918  914 1
   923  919  915 1
   924  896  914 am
   925  921  922 1
   926  922  925 1
   927  922  927 1
   928  922  923 1
   929  923  924 2
   930  925  928 1
   931  925  929 1
   932  925  930 1
   933  926  921 1
   934  916  921 am
   935  931  932 1
   936  932  939 1
   937  932  935 1
   938  932  933 1
   939  933  934 2
   940  935  940 1
   941  935  936 1
   942  935  937 1
   943  936  942 1
   944  936  943 1
   945  936  944 1
   946  937  941 1
   947  938  931 1
   948  923  931 am
   949  945  946 1
   950  946  954 1
   951  946  949 1
   952  946  947 1
   953  947  948 2
   954  949  956 1
   955  949  950 1
   956  950  957 1
   957  950  951 1
   958  950  952 1
   959  951  958 1
   960  951  959 1
   961  951  960 1
   962  952  961 1
   963  952  962 1
   964  952  963 1
   965  953  945 1
   966  955  949 1
   967  933  945 am
   968  964  965 1
   969  965  972 1
   970  965  968 1
   971  965  966 1
   972  966  967 2
   973  968  973 1
   974  968  969 1
   975  968  970 1
   976  969  974 1
   977  969  975 1
   978  969  976 1
   979  970  977 1
   980  970  978 1
   981  970  979 1
   982  971  964 1
   983  947  964 am
   984  980  981 1
   985  981  988 1
   986  981  984 1
   987  981  982 1
   988  982  983 2
   989  984  989 1
   990  984  985 1
   991  984  986 1
   992  985  990 1
   993  985  991 1
   994  985  992 1
   995  986  993 1
   996  986  994 1
   997  986  995 1
   998  987  980 1
   999  966  980 am
  1000  996  997 1
  1001  997  998 1
  1002  997 1008 1
  1003  997 1000 1
  1004  998  999 2
  1005 1000 1010 1
  1006 1000 1001 1
  1007 1001 1012 1
  1008 1001 1002 1
  1009 1002 1014 1
  1010 1002 1003 1
  1011 1003 1015 1
  1012 1003 1004 2
  1013 1004 1005 2
  1014 1004 1006 2
  1015 1005 1016 1
  1016 1005 1017 1
  1017 1006 1019 1
  1018 1006 1018 1
  1019 1007  996 1
  1020 1009 1000 1
  1021 1011 1001 1
  1022 1013 1002 1
  1023  982  996 am
  1024 1020 1021 1
  1025 1021 1026 1
  1026 1021 1022 1
  1027 1022 1023 2
  1028 1024 1020 1
  1029 1025 1021 1
  1030  998 1020 am
  1031 1027 1028 1
  1032 1028 1035 1
  1033 1028 1031 1
  1034 1028 1029 1
  1035 1029 1030 2
  1036 1031 1036 1
  1037 1031 1032 1
  1038 1031 1033 1
  1039 1032 1038 1
  1040 1032 1039 1
  1041 1032 1040 1
  1042 1033 1037 1
  1043 1034 1027 1
  1044 1022 1027 am
  1045 1041 1042 1
  1046 1042 1043 1
  1047 1042 1056 1
  1048 1042 1045 1
  1049 1043 1044 2
  1050 1045 1058 1
  1051 1045 1046 1
  1052 1046 1047 ar
  1053 1046 1048 ar
  1054 1047 1051 ar
  1055 1047 1059 1
  1056 1048 1050 ar
  1057 1048 1049 ar
  1058 1049 1051 ar
  1059 1049 1052 ar
  1060 1050 1053 ar
  1061 1050 1061 1
  1062 1051 1060 1
  1063 1052 1054 ar
  1064 1052 1062 1
  1065 1053 1054 ar
  1066 1053 1063 1
  1067 1054 1064 1
  1068 1055 1041 1
  1069 1057 1045 1
  1070 1029 1041 am
  1071 1065 1066 1
  1072 1066 1074 1
  1073 1066 1069 1
  1074 1066 1067 1
  1075 1067 1068 2
  1076 1069 1076 1
  1077 1069 1070 1
  1078 1070 1077 1
  1079 1070 1071 1
  1080 1070 1072 1
  1081 1071 1078 1
  1082 1071 1079 1
  1083 1071 1080 1
  1084 1072 1081 1
  1085 1072 1082 1
  1086 1072 1083 1
  1087 1073 1065 1
  1088 1075 1069 1
  1089 1043 1065 am
  1090 1084 1085 1
  1091 1085 1086 1
  1092 1085 1099 1
  1093 1085 1088 1
  1094 1086 1087 2
  1095 1088 1101 1
  1096 1088 1089 1
  1097 1089 1090 ar
  1098 1089 1091 ar
  1099 1090 1094 ar
  1100 1090 1102 1
  1101 1091 1093 ar
  1102 1091 1092 ar
  1103 1092 1094 ar
  1104 1092 1095 ar
  1105 1093 1096 ar
  1106 1093 1104 1
  1107 1094 1103 1
  1108 1095 1097 ar
  1109 1095 1105 1
  1110 1096 1097 ar
  1111 1096 1106 1
  1112 1097 1107 1
  1113 1098 1084 1
  1114 1100 1088 1
  1115 1067 1084 am
  1116 1108 1109 1
  1117 1109 1114 1
  1118 1109 1110 1
  1119 1110 1111 2
  1120 1112 1108 1
  1121 1113 1109 1
  1122 1086 1108 am
  1123 1115 1116 1
  1124 1116 1122 1
  1125 1116 1119 1
  1126 1116 1117 1
  1127 1117 1118 2
  1128 1119 1124 1
  1129 1119 1120 1
  1130 1121 1115 1
  1131 1123 1119 1
  1132 1125 1120 1
  1133 1110 1115 am
  1134 1126 1127 1
  1135 1127 1138 1
  1136 1127 1130 1
  1137 1127 1128 1
  1138 1128 1129 2
  1139 1130 1140 1
  1140 1130 1131 1
  1141 1131 1132 ar
  1142 1131 1133 ar
  1143 1132 1141 1
  1144 1132 1134 ar
  1145 1133 1135 ar
  1146 1133 1142 1
  1147 1134 1143 1
  1148 1134 1136 ar
  1149 1135 1136 ar
  1150 1135 1144 1
  1151 1136 1145 1
  1152 1137 1126 1
  1153 1139 1130 1
  1154 1117 1126 am
  1155 1146 1147 1
  1156 1147 1155 1
  1157 1147 1150 1
  1158 1147 1148 1
  1159 1148 1149 2
  1160 1150 1157 1
  1161 1150 1151 1
  1162 1151 1158 1
  1163 1151 1152 1
  1164 1151 1153 1
  1165 1152 1159 1
  1166 1152 1160 1
  1167 1152 1161 1
  1168 1153 1162 1
  1169 1153 1163 1
  1170 1153 1164 1
  1171 1154 1146 1
  1172 1156 1150 1
  1173 1128 1146 am
  1174 1165 1166 1
  1175 1166 1172 1
  1176 1166 1169 1
  1177 1166 1167 1
  1178 1167 1168 2
  1179 1169 1174 1
  1180 1169 1170 1
  1181 1171 1165 1
  1182 1173 1169 1
  1183 1148 1165 am
  1184 1175 1176 1
  1185 1176 1179 1
  1186 1176 1185 1
  1187 1176 1177 1
  1188 1177 1178 2
  1189 1179 1187 1
  1190 1179 1180 1
  1191 1180 1181 1
  1192 1180 1189 1
  1193 1181 1182 2
  1194 1181 1183 2
  1195 1184 1175 1
  1196 1186 1179 1
  1197 1188 1180 1
  1198 1167 1175 am
  1199 1190 1191 1
  1200 1191 1199 1
  1201 1191 1194 1
  1202 1191 1192 1
  1203 1192 1193 2
  1204 1194 1201 1
  1205 1194 1195 1
  1206 1195 1202 1
  1207 1195 1196 1
  1208 1195 1197 1
  1209 1196 1203 1
  1210 1196 1204 1
  1211 1196 1205 1
  1212 1197 1206 1
  1213 1197 1207 1
  1214 1197 1208 1
  1215 1198 1190 1
  1216 1200 1194 1
  1217 1177 1190 am
  1218 1209 1210 1
  1219 1210 1211 1
  1220 1210 1224 1
  1221 1210 1213 1
  1222 1211 1212 2
  1223 1213 1226 1
  1224 1213 1214 1
  1225 1214 1215 ar
  1226 1214 1216 ar
  1227 1215 1219 ar
  1228 1215 1227 1
  1229 1216 1218 ar
  1230 1216 1217 ar
  1231 1217 1219 ar
  1232 1217 1220 ar
  1233 1218 1221 ar
  1234 1218 1229 1
  1235 1219 1228 1
  1236 1220 1222 ar
  1237 1220 1230 1
  1238 1221 1222 ar
  1239 1221 1231 1
  1240 1222 1232 1
  1241 1223 1209 1
  1242 1225 1213 1
  1243 1192 1209 am
  1244 1233 1234 1
  1245 1234 1241 1
  1246 1234 1237 1
  1247 1234 1235 1
  1248 1235 1236 2
  1249 1237 1242 1
  1250 1237 1238 1
  1251 1237 1239 1
  1252 1238 1244 1
  1253 1238 1245 1
  1254 1238 1246 1
  1255 1239 1243 1
  1256 1240 1233 1
  1257 1211 1233 am
  1258 1247 1248 1
  1259 1248 1254 1
  1260 1248 1251 1
  1261 1248 1249 1
  1262 1249 1250 2
  1263 1251 1256 1
  1264 1251 1252 1
  1265 1253 1247 1
  1266 1255 1251 1
  1267 1257 1252 1
  1268 1235 1247 am
  1269 1258 1259 1
  1270 1259 1267 1
  1271 1259 1262 1
  1272 1259 1260 1
  1273 1260 1261 2
  1274 1262 1269 1
  1275 1262 1263 1
  1276 1263 1270 1
  1277 1263 1264 1
  1278 1263 1265 1
  1279 1264 1271 1
  1280 1264 1272 1
  1281 1264 1273 1
  1282 1265 1274 1
  1283 1265 1275 1
  1284 1265 1276 1
  1285 1266 1258 1
  1286 1268 1262 1
  1287 1249 1258 am
  1288 1277 1278 1
  1289 1278 1286 1
  1290 1278 1281 1
  1291 1278 1279 1
  1292 1279 1280 2
  1293 1281 1288 1
  1294 1281 1282 1
  1295 1282 1283 2
  1296 1282 1284 2
  1297 1285 1277 1
  1298 1287 1281 1
  1299 1260 1277 am
  1300 1289 1290 1
  1301 1290 1297 1
  1302 1290 1293 1
  1303 1290 1291 1
  1304 1291 1292 2
  1305 1293 1298 1
  1306 1293 1294 1
  1307 1293 1295 1
  1308 1294 1299 1
  1309 1294 1300 1
  1310 1294 1301 1
  1311 1295 1302 1
  1312 1295 1303 1
  1313 1295 1304 1
  1314 1296 1289 1
  1315 1279 1289 am
  1316 1305 1306 1
  1317 1306 1314 1
  1318 1306 1309 1
  1319 1306 1307 1
  1320 1307 1308 2
  1321 1309 1316 1
  1322 1309 1310 1
  1323 1310 1317 1
  1324 1310 1311 1
  1325 1310 1312 1
  1326 1311 1318 1
  1327 1311 1319 1
  1328 1311 1320 1
  1329 1312 1321 1
  1330 1312 1322 1
  1331 1312 1323 1
  1332 1313 1305 1
  1333 1315 1309 1
  1334 1291 1305 am
  1335 1324 1325 1
  1336 1325 1331 1
  1337 1325 1328 1
  1338 1325 1326 1
  1339 1326 1327 2
  1340 1328 1333 1
  1341 1328 1329 1
  1342 1330 1324 1
  1343 1332 1328 1
  1344 1334 1329 1
  1345 1307 1324 am
  1346 1335 1336 1
  1347 1336 1343 1
  1348 1336 1339 1
  1349 1336 1337 1
  1350 1337 1338 2
  1351 1339 1344 1
  1352 1339 1340 1
  1353 1339 1341 1
  1354 1340 1345 1
  1355 1340 1346 1
  1356 1340 1347 1
  1357 1341 1348 1
  1358 1341 1349 1
  1359 1341 1350 1
  1360 1342 1335 1
  1361 1326 1335 am
  1362 1351 1352 1
  1363 1352 1359 1
  1364 1352 1355 1
  1365 1352 1353 1
  1366 1353 1354 2
  1367 1355 1360 1
  1368 1355 1356 1
  1369 1355 1357 1
  1370 1356 1362 1
  1371 1356 1363 1
  1372 1356 1364 1
  1373 1357 1361 1
  1374 1358 1351 1
  1375 1337 1351 am
  1376 1365 1366 1
  1377 1366 1369 1
  1378 1366 1371 1
  1379 1366 1367 1
  1380 1367 1368 2
  1381 1369 1372 1
  1382 1369 1373 1
  1383 1369 1374 1
  1384 1370 1365 1
  1385 1353 1365 am
  1386 1375 1376 1
  1387 1376 1382 1
  1388 1376 1379 1
  1389 1376 1377 1
  1390 1377 1378 2
  1391 1379 1384 1
  1392 1379 1380 1
  1393 1381 1375 1
  1394 1383 1379 1
  1395 1385 1380 1
  1396 1367 1375 am
  1397 1386 1387 1
  1398 1387 1388 1
  1399 1387 1395 1
  1400 1387 1390 1
  1401 1388 1389 2
  1402 1390 1396 1
  1403 1390 1392 1
  1404 1390 1391 1
  1405 1391 1398 1
  1406 1392 1399 1
  1407 1392 1400 1
  1408 1392 1401 1
  1409 1393 1391 1
  1410 1393 1402 1
  1411 1393 1403 1
  1412 1393 1404 1
  1413 1394 1386 1
  1414 1397 1391 1
  1415 1377 1386 am
  1416 1405 1406 1
  1417 1406 1409 1
  1418 1406 1415 1
  1419 1406 1407 1
  1420 1407 1408 2
  1421 1409 1417 1
  1422 1409 1410 1
  1423 1410 1411 1
  1424 1410 1419 1
  1425 1411 1412 2
  1426 1411 1413 2
  1427 1414 1405 1
  1428 1416 1409 1
  1429 1418 1410 1
  1430 1388 1405 am
  1431 1420 1421 1
  1432 1421 1428 1
  1433 1421 1424 1
  1434 1421 1422 1
  1435 1422 1423 2
  1436 1424 1429 1
  1437 1424 1425 1
  1438 1424 1426 1
  1439 1425 1431 1
  1440 1425 1432 1
  1441 1425 1433 1
  1442 1426 1430 1
  1443 1427 1420 1
  1444 1407 1420 am
  1445 1434 1435 1
  1446 1435 1443 1
  1447 1435 1438 1
  1448 1435 1436 1
  1449 1436 1437 2
  1450 1438 1445 1
  1451 1438 1439 1
  1452 1439 1446 1
  1453 1439 1440 1
  1454 1439 1441 1
  1455 1440 1447 1
  1456 1440 1448 1
  1457 1440 1449 1
  1458 1441 1450 1
  1459 1441 1451 1
  1460 1441 1452 1
  1461 1442 1434 1
  1462 1444 1438 1
  1463 1422 1434 am
  1464 1453 1454 1
  1465 1454 1460 1
  1466 1454 1457 1
  1467 1454 1455 1
  1468 1455 1456 2
  1469 1457 1462 1
  1470 1457 1458 1
  1471 1459 1453 1
  1472 1461 1457 1
  1473 1463 1458 1
  1474 1436 1453 am
  1475 1464 1465 1
  1476 1465 1472 1
  1477 1465 1468 1
  1478 1465 1466 1
  1479 1466 1467 2
  1480 1468 1473 1
  1481 1468 1469 1
  1482 1468 1470 1
  1483 1469 1474 1
  1484 1469 1475 1
  1485 1469 1476 1
  1486 1470 1477 1
  1487 1470 1478 1
  1488 1470 1479 1
  1489 1471 1464 1
  1490 1455 1464 am
  1491 1480 1481 1
  1492 1481 1482 1
  1493 1481 1489 1
  1494 1481 1484 1
  1495 1482 1483 2
  1496 1484 1490 1
  1497 1484 1486 1
  1498 1484 1485 1
  1499 1485 1492 1
  1500 1486 1493 1
  1501 1486 1494 1
  1502 1486 1495 1
  1503 1487 1485 1
  1504 1487 1496 1
  1505 1487 1497 1
  1506 1487 1498 1
  1507 1488 1480 1
  1508 1491 1485 1
  1509 1466 1480 am
  1510 1499 1500 1
  1511 1500 1503 1
  1512 1500 1505 1
  1513 1500 1501 1
  1514 1501 1502 2
  1515 1503 1506 1
  1516 1503 1507 1
  1517 1503 1508 1
  1518 1504 1499 1
  1519 1482 1499 am
  1520 1509 1510 1
  1521 1510 1511 1
  1522 1510 1518 1
  1523 1510 1513 1
  1524 1511 1512 2
  1525 1513 1519 1
  1526 1513 1515 1
  1527 1513 1514 1
  1528 1514 1521 1
  1529 1515 1522 1
  1530 1515 1523 1
  1531 1515 1524 1
  1532 1516 1514 1
  1533 1516 1525 1
  1534 1516 1526 1
  1535 1516 1527 1
  1536 1517 1509 1
  1537 1520 1514 1
  1538 1501 1509 am
  1539 1528 1529 1
  1540 1529 1537 1
  1541 1529 1532 1
  1542 1529 1530 1
  1543 1530 1531 2
  1544 1532 1539 1
  1545 1532 1533 1
  1546 1533 1534 2
  1547 1533 1535 2
  1548 1536 1528 1
  1549 1538 1532 1
  1550 1511 1528 am
  1551 1540 1541 1
  1552 1541 1542 1
  1553 1541 1552 1
  1554 1541 1544 1
  1555 1542 1543 2
  1556 1544 1554 1
  1557 1544 1545 1
  1558 1545 1556 1
  1559 1545 1546 1
  1560 1546 1558 1
  1561 1546 1547 1
  1562 1547 1559 1
  1563 1547 1548 2
  1564 1548 1549 2
  1565 1548 1550 2
  1566 1549 1560 1
  1567 1549 1561 1
  1568 1550 1563 1
  1569 1550 1562 1
  1570 1551 1540 1
  1571 1553 1544 1
  1572 1555 1545 1
  1573 1557 1546 1
  1574 1530 1540 am
  1575 1564 1565 1
  1576 1565 1577 1
  1577 1565 1568 1
  1578 1565 1566 1
  1579 1566 1567 2
  1580 1568 1579 1
  1581 1568 1569 1
  1582 1569 1570 ar
  1583 1569 1571 ar
  1584 1570 1580 1
  1585 1570 1572 ar
  1586 1571 1573 ar
  1587 1571 1581 1
  1588 1572 1582 1
  1589 1572 1574 ar
  1590 1573 1574 ar
  1591 1573 1583 1
  1592 1574 1575 1
  1593 1575 1584 1
  1594 1576 1564 1
  1595 1578 1568 1
  1596 1542 1564 am
  1597 1585 1586 1
  1598 1586 1594 1
  1599 1586 1589 1
  1600 1586 1587 1
  1601 1587 1588 2
  1602 1589 1596 1
  1603 1589 1590 1
  1604 1590 1597 1
  1605 1590 1591 1
  1606 1590 1592 1
  1607 1591 1598 1
  1608 1591 1599 1
  1609 1591 1600 1
  1610 1592 1601 1
  1611 1592 1602 1
  1612 1592 1603 1
  1613 1593 1585 1
  1614 1595 1589 1
  1615 1566 1585 am
  1616 1604 1605 1
  1617 1605 1608 1
  1618 1605 1610 1
  1619 1605 1606 1
  1620 1606 1607 2
  1621 1608 1611 1
  1622 1608 1612 1
  1623 1608 1613 1
  1624 1609 1604 1
  1625 1587 1604 am
  1626 1614 1615 1
  1627 1615 1616 1
  1628 1615 1623 1
  1629 1615 1618 1
  1630 1616 1617 2
  1631 1618 1624 1
  1632 1618 1620 1
  1633 1618 1619 1
  1634 1619 1626 1
  1635 1620 1627 1
  1636 1620 1628 1
  1637 1620 1629 1
  1638 1621 1619 1
  1639 1621 1630 1
  1640 1621 1631 1
  1641 1621 1632 1
  1642 1622 1614 1
  1643 1625 1619 1
  1644 1606 1614 am
  1645 1633 1634 1
  1646 1634 1641 1
  1647 1634 1637 1
  1648 1634 1635 1
  1649 1635 1636 2
  1650 1637 1642 1
  1651 1637 1638 1
  1652 1637 1639 1
  1653 1638 1644 1
  1654 1638 1645 1
  1655 1638 1646 1
  1656 1639 1643 1
  1657 1640 1633 1
  1658 1616 1633 am
  1659 1647 1648 1
  1660 1648 1654 1
  1661 1648 1651 1
  1662 1648 1649 1
  1663 1649 1650 2
  1664 1651 1656 1
  1665 1651 1652 1
  1666 1653 1647 1
  1667 1655 1651 1
  1668 1657 1652 1
  1669 1635 1647 am
  1670 1658 1659 1
  1671 1658 1664 1
  1672 1659 1660 1
  1673 1659 1665 1
  1674 1659 1662 1
  1675 1660 1661 2
  1676 1662 1667 1
  1677 1662 1663 1
  1678 1663 1664 1
  1679 1663 1669 1
  1680 1664 1671 1
  1681 1666 1662 1
  1682 1668 1663 1
  1683 1670 1664 1
  1684 1649 1658 am
  1685 1672 1673 1
  1686 1673 1684 1
  1687 1673 1676 1
  1688 1673 1674 1
  1689 1674 1675 2
  1690 1676 1686 1
  1691 1676 1677 1
  1692 1677 1678 ar
  1693 1677 1679 ar
  1694 1678 1687 1
  1695 1678 1680 ar
  1696 1679 1681 ar
  1697 1679 1688 1
  1698 1680 1689 1
  1699 1680 1682 ar
  1700 1681 1682 ar
  1701 1681 1690 1
  1702 1682 1691 1
  1703 1683 1672 1
  1704 1685 1676 1
  1705 1660 1672 am
  1706 1692 1693 1
  1707 1693 1694 1
  1708 1693 1704 1
  1709 1693 1696 1
  1710 1694 1695 2
  1711 1696 1706 1
  1712 1696 1697 1
  1713 1697 1708 1
  1714 1697 1698 1
  1715 1698 1710 1
  1716 1698 1699 1
  1717 1699 1711 1
  1718 1699 1700 2
  1719 1700 1701 2
  1720 1700 1702 2
  1721 1701 1712 1
  1722 1701 1713 1
  1723 1702 1715 1
  1724 1702 1714 1
  1725 1703 1692 1
  1726 1705 1696 1
  1727 1707 1697 1
  1728 1709 1698 1
  1729 1674 1692 am
  1730 1716 1717 1
  1731 1717 1729 1
  1732 1717 1720 1
  1733 1717 1718 1
  1734 1718 1719 2
  1735 1720 1731 1
  1736 1720 1721 1
  1737 1721 1722 ar
  1738 1721 1723 ar
  1739 1722 1732 1
  1740 1722 1724 ar
  1741 1723 1725 ar
  1742 1723 1733 1
  1743 1724 1734 1
  1744 1724 1726 ar
  1745 1725 1726 ar
  1746 1725 1735 1
  1747 1726 1727 1
  1748 1727 1736 1
  1749 1728 1716 1
  1750 1730 1720 1
  1751 1694 1716 am
  1752 1737 1738 1
  1753 1738 1747 1
  1754 1738 1741 1
  1755 1738 1739 1
  1756 1739 1740 2
  1757 1741 1749 1
  1758 1741 1742 1
  1759 1742 1751 1
  1760 1742 1743 1
  1761 1743 1745 2
  1762 1743 1744 am
  1763 1744 1752 1
  1764 1744 1753 1
  1765 1746 1737 1
  1766 1748 1741 1
  1767 1750 1742 1
  1768 1718 1737 am
  1769 1754 1755 1
  1770 1755 1761 1
  1771 1755 1758 1
  1772 1755 1756 1
  1773 1756 1757 2
  1774 1758 1763 1
  1775 1758 1759 1
  1776 1760 1754 1
  1777 1762 1758 1
  1778 1764 1759 1
  1779 1739 1754 am
  1780 1765 1766 1
  1781 1766 1774 1
  1782 1766 1769 1
  1783 1766 1767 1
  1784 1767 1768 2
  1785 1769 1776 1
  1786 1769 1770 1
  1787 1770 1777 1
  1788 1770 1771 1
  1789 1770 1772 1
  1790 1771 1778 1
  1791 1771 1779 1
  1792 1771 1780 1
  1793 1772 1781 1
  1794 1772 1782 1
  1795 1772 1783 1
  1796 1773 1765 1
  1797 1775 1769 1
  1798 1756 1765 am
  1799 1784 1785 1
  1800 1785 1786 1
  1801 1785 1793 1
  1802 1785 1788 1
  1803 1786 1787 2
  1804 1788 1795 1
  1805 1788 1789 1
  1806 1789 1790 1
  1807 1789 1797 1
  1808 1790 1791 1
  1809 1791 1798 1
  1810 1791 1799 1
  1811 1791 1800 1
  1812 1792 1784 1
  1813 1794 1788 1
  1814 1796 1789 1
  1815 1767 1784 am
  1816 1801 1802 1
  1817 1802 1809 1
  1818 1802 1805 1
  1819 1802 1803 1
  1820 1803 1804 2
  1821 1805 1810 1
  1822 1805 1806 1
  1823 1805 1807 1
  1824 1806 1812 1
  1825 1806 1813 1
  1826 1806 1814 1
  1827 1807 1811 1
  1828 1808 1801 1
  1829 1786 1801 am
  1830 1815 1816 1
  1831 1816 1817 1
  1832 1816 1827 1
  1833 1816 1819 1
  1834 1817 1818 2
  1835 1819 1829 1
  1836 1819 1820 1
  1837 1820 1831 1
  1838 1820 1821 1
  1839 1821 1833 1
  1840 1821 1822 1
  1841 1822 1834 1
  1842 1822 1823 2
  1843 1823 1824 2
  1844 1823 1825 2
  1845 1824 1835 1
  1846 1824 1836 1
  1847 1825 1838 1
  1848 1825 1837 1
  1849 1826 1815 1
  1850 1828 1819 1
  1851 1830 1820 1
  1852 1832 1821 1
  1853 1803 1815 am
  1854 1839 1840 1
  1855 1840 1843 1
  1856 1840 1845 1
  1857 1840 1841 1
  1858 1841 1842 2
  1859 1843 1846 1
  1860 1843 1847 1
  1861 1843 1848 1
  1862 1844 1839 1
  1863 1817 1839 am
  1864 1849 1850 1
  1865 1850 1851 1
  1866 1850 1861 1
  1867 1850 1853 1
  1868 1851 1852 2
  1869 1853 1863 1
  1870 1853 1854 1
  1871 1854 1865 1
  1872 1854 1855 1
  1873 1855 1867 1
  1874 1855 1856 1
  1875 1856 1868 1
  1876 1856 1857 2
  1877 1857 1858 2
  1878 1857 1859 2
  1879 1858 1869 1
  1880 1858 1870 1
  1881 1859 1872 1
  1882 1859 1871 1
  1883 1860 1849 1
  1884 1862 1853 1
  1885 1864 1854 1
  1886 1866 1855 1
  1887 1841 1849 am
  1888 1873 1874 1
  1889 1874 1877 1
  1890 1874 1879 1
  1891 1874 1875 1
  1892 1875 1876 2
  1893 1877 1880 1
  1894 1877 1881 1
  1895 1877 1882 1
  1896 1878 1873 1
  1897 1851 1873 am
  1898 1883 1884 1
  1899 1884 1893 1
  1900 1884 1887 1
  1901 1884 1885 1
  1902 1885 1886 2
  1903 1887 1895 1
  1904 1887 1888 1
  1905 1888 1897 1
  1906 1888 1889 1
  1907 1889 1899 1
  1908 1889 1890 1
  1909 1890 1901 1
  1910 1890 1891 1
  1911 1891 1902 1
  1912 1891 1903 1
  1913 1891 1904 1
  1914 1892 1883 1
  1915 1894 1887 1
  1916 1896 1888 1
  1917 1898 1889 1
  1918 1900 1890 1
  1919 1875 1883 am
  1920 1905 1906 1
  1921 1906 1913 1
  1922 1906 1909 1
  1923 1906 1907 1
  1924 1907 1908 2
  1925 1909 1914 1
  1926 1909 1910 1
  1927 1909 1911 1
  1928 1910 1915 1
  1929 1910 1916 1
  1930 1910 1917 1
  1931 1911 1918 1
  1932 1911 1919 1
  1933 1911 1920 1
  1934 1912 1905 1
  1935 1885 1905 am
  1936 1921 1922 1
  1937 1922 1923 1
  1938 1922 1930 1
  1939 1922 1925 1
  1940 1923 1924 2
  1941 1925 1931 1
  1942 1925 1927 1
  1943 1925 1926 1
  1944 1926 1933 1
  1945 1927 1934 1
  1946 1927 1935 1
  1947 1927 1936 1
  1948 1928 1926 1
  1949 1928 1937 1
  1950 1928 1938 1
  1951 1928 1939 1
  1952 1929 1921 1
  1953 1932 1926 1
  1954 1907 1921 am
  1955 1940 1941 1
  1956 1941 1942 1
  1957 1941 1949 1
  1958 1941 1944 1
  1959 1942 1943 2
  1960 1944 1950 1
  1961 1944 1946 1
  1962 1944 1945 1
  1963 1945 1952 1
  1964 1946 1953 1
  1965 1946 1954 1
  1966 1946 1955 1
  1967 1947 1945 1
  1968 1947 1956 1
  1969 1947 1957 1
  1970 1947 1958 1
  1971 1948 1940 1
  1972 1951 1945 1
  1973 1923 1940 am
  1974 1959 1960 1
  1975 1960 1966 1
  1976 1960 1963 1
  1977 1960 1961 1
  1978 1961 1962 2
  1979 1963 1968 1
  1980 1963 1964 1
  1981 1965 1959 1
  1982 1967 1963 1
  1983 1969 1964 1
  1984 1942 1959 am
  1985 1970 1971 1
  1986 1971 1978 1
  1987 1971 1974 1
  1988 1971 1972 1
  1989 1972 1973 2
  1990 1974 1979 1
  1991 1974 1975 1
  1992 1974 1976 1
  1993 1975 1981 1
  1994 1975 1982 1
  1995 1975 1983 1
  1996 1976 1980 1
  1997 1977 1970 1
  1998 1961 1970 am
  1999 1984 1985 1
  2000 1985 1992 1
  2001 1985 1988 1
  2002 1985 1986 1
  2003 1986 1987 2
  2004 1988 1993 1
  2005 1988 1989 1
  2006 1988 1990 1
  2007 1989 1994 1
  2008 1989 1995 1
  2009 1989 1996 1
  2010 1990 1997 1
  2011 1990 1998 1
  2012 1990 1999 1
  2013 1991 1984 1
  2014 1972 1984 am
  2015 2000 2001 1
  2016 2001 2002 1
  2017 2001 2015 1
  2018 2001 2004 1
  2019 2002 2003 2
  2020 2004 2017 1
  2021 2004 2005 1
  2022 2005 2006 ar
  2023 2005 2007 ar
  2024 2006 2010 ar
  2025 2006 2018 1
  2026 2007 2009 ar
  2027 2007 2008 ar
  2028 2008 2010 ar
  2029 2008 2011 ar
  2030 2009 2012 ar
  2031 2009 2020 1
  2032 2010 2019 1
  2033 2011 2013 ar
  2034 2011 2021 1
  2035 2012 2013 ar
  2036 2012 2022 1
  2037 2013 2023 1
  2038 2014 2000 1
  2039 2016 2004 1
  2040 1986 2000 am
  2041 2024 2025 1
  2042 2025 2028 1
  2043 2025 2030 1
  2044 2025 2026 1
  2045 2026 2027 2
  2046 2028 2031 1
  2047 2028 2032 1
  2048 2028 2033 1
  2049 2029 2024 1
  2050 2002 2024 am
  2051 2034 2035 1
  2052 2035 2036 1
  2053 2035 2043 1
  2054 2035 2038 1
  2055 2036 2037 2
  2056 2038 2044 1
  2057 2038 2040 1
  2058 2038 2039 1
  2059 2039 2046 1
  2060 2040 2047 1
  2061 2040 2048 1
  2062 2040 2049 1
  2063 2041 2039 1
  2064 2041 2050 1
  2065 2041 2051 1
  2066 2041 2052 1
  2067 2042 2034 1
  2068 2045 2039 1
  2069 2026 2034 am
  2070 2053 2054 1
  2071 2054 2060 1
  2072 2054 2057 1
  2073 2054 2055 1
  2074 2055 2056 2
  2075 2057 2062 1
  2076 2057 2058 1
  2077 2059 2053 1
  2078 2061 2057 1
  2079 2063 2058 1
  2080 2036 2053 am
  2081 2064 2065 1
  2082 2065 2068 1
  2083 2065 2070 1
  2084 2065 2066 1
  2085 2066 2067 2
  2086 2068 2071 1
  2087 2068 2072 1
  2088 2068 2073 1
  2089 2069 2064 1
  2090 2055 2064 am
  2091 2074 2075 1
  2092 2075 2083 1
  2093 2075 2078 1
  2094 2075 2076 1
  2095 2076 2077 2
  2096 2078 2085 1
  2097 2078 2079 1
  2098 2079 2086 1
  2099 2079 2080 1
  2100 2079 2081 1
  2101 2080 2087 1
  2102 2080 2088 1
  2103 2080 2089 1
  2104 2081 2090 1
  2105 2081 2091 1
  2106 2081 2092 1
  2107 2082 2074 1
  2108 2084 2078 1
  2109 2066 2074 am
  2110 2093 2094 1
  2111 2094 2101 1
  2112 2094 2097 1
  2113 2094 2095 1
  2114 2095 2096 2
  2115 2097 2102 1
  2116 2097 2098 1
  2117 2097 2099 1
  2118 2098 2103 1
  2119 2098 2104 1
  2120 2098 2105 1
  2121 2099 2106 1
  2122 2099 2107 1
  2123 2099 2108 1
  2124 2100 2093 1
  2125 2076 2093 am
  2126 2109 2110 1
  2127 2110 2116 1
  2128 2110 2113 1
  2129 2110 2111 1
  2130 2111 2112 2
  2131 2113 2118 1
  2132 2113 2114 1
  2133 2115 2109 1
  2134 2117 2113 1
  2135 2119 2114 1
  2136 2095 2109 am
  2137 2120 2121 1
  2138 2121 2132 1
  2139 2121 2124 1
  2140 2121 2122 1
  2141 2122 2123 2
  2142 2124 2134 1
  2143 2124 2125 1
  2144 2125 2126 ar
  2145 2125 2127 ar
  2146 2126 2135 1
  2147 2126 2128 ar
  2148 2127 2129 ar
  2149 2127 2136 1
  2150 2128 2137 1
  2151 2128 2130 ar
  2152 2129 2130 ar
  2153 2129 2138 1
  2154 2130 2139 1
  2155 2131 2120 1
  2156 2133 2124 1
  2157 2111 2120 am
  2158 2140 2141 1
  2159 2141 2149 1
  2160 2141 2144 1
  2161 2141 2142 1
  2162 2142 2143 2
  2163 2144 2151 1
  2164 2144 2145 1
  2165 2145 2152 1
  2166 2145 2146 1
  2167 2145 2147 1
  2168 2146 2153 1
  2169 2146 2154 1
  2170 2146 2155 1
  2171 2147 2156 1
  2172 2147 2157 1
  2173 2147 2158 1
  2174 2148 2140 1
  2175 2150 2144 1
  2176 2122 2140 am
  2177 2159 2160 1
  2178 2159 2165 1
  2179 2160 2161 1
  2180 2160 2166 1
  2181 2160 2163 1
  2182 2161 2162 2
  2183 2163 2168 1
  2184 2163 2164 1
  2185 2164 2165 1
  2186 2164 2170 1
  2187 2165 2172 1
  2188 2167 2163 1
  2189 2169 2164 1
  2190 2171 2165 1
  2191 2142 2159 am
  2192 2173 2174 1
  2193 2174 2175 1
  2194 2174 2182 1
  2195 2174 2177 1
  2196 2175 2176 2
  2197 2177 2183 1
  2198 2177 2179 1
  2199 2177 2178 1
  2200 2178 2185 1
  2201 2179 2186 1
  2202 2179 2187 1
  2203 2179 2188 1
  2204 2180 2178 1
  2205 2180 2189 1
  2206 2180 2190 1
  2207 2180 2191 1
  2208 2181 2173 1
  2209 2184 2178 1
  2210 2161 2173 am
  2211 2192 2193 1
  2212 2193 2194 1
  2213 2193 2201 1
  2214 2193 2196 1
  2215 2194 2195 2
  2216 2196 2203 1
  2217 2196 2197 1
  2218 2197 2198 1
  2219 2197 2205 1
  2220 2198 2199 1
  2221 2199 2206 1
  2222 2199 2207 1
  2223 2199 2208 1
  2224 2200 2192 1
  2225 2202 2196 1
  2226 2204 2197 1
  2227 2175 2192 am
  2228 2209 2210 1
  2229 2210 2211 1
  2230 2210 2218 1
  2231 2210 2213 1
  2232 2211 2212 2
  2233 2213 2220 1
  2234 2213 2214 1
  2235 2214 2215 1
  2236 2214 2222 1
  2237 2215 2216 1
  2238 2216 2223 1
  2239 2216 2224 1
  2240 2216 2225 1
  2241 2217 2209 1
  2242 2219 2213 1
  2243 2221 2214 1
  2244 2194 2209 am
  2245 2226 2227 1
  2246 2226 2236 1
  2247 2227 2228 1
  2248 2227 2230 1
  2249 2227 2237 1
  2250 2228 2229 2
  2251 2230 2231 1
  2252 2230 2238 1
  2253 2230 2239 1
  2254 2231 2232 ar
  2255 2231 2233 ar
  2256 2232 2235 ar
  2257 2232 2241 1
  2258 2233 2234 ar
  2259 2233 2240 1
  2260 2234 2235 ar
  2261 2234 2242 1
  2262 2235 2243 1
  2263 2211 2226 am
  2264 2244 2245 1
  2265 2245 2246 1
  2266 2245 2259 1
  2267 2245 2248 1
  2268 2246 2247 2
  2269 2248 2261 1
  2270 2248 2249 1
  2271 2249 2250 ar
  2272 2249 2251 ar
  2273 2250 2254 ar
  2274 2250 2262 1
  2275 2251 2253 ar
  2276 2251 2252 ar
  2277 2252 2254 ar
  2278 2252 2255 ar
  2279 2253 2256 ar
  2280 2253 2264 1
  2281 2254 2263 1
  2282 2255 2257 ar
  2283 2255 2265 1
  2284 2256 2257 ar
  2285 2256 2266 1
  2286 2257 2267 1
  2287 2258 2244 1
  2288 2260 2248 1
  2289 2244 2228 am
  2290 2268 2269 1
  2291 2269 2270 1
  2292 2269 2283 1
  2293 2269 2272 1
  2294 2270 2271 2
  2295 2272 2285 1
  2296 2272 2273 1
  2297 2273 2274 ar
  2298 2273 2275 ar
  2299 2274 2278 ar
  2300 2274 2286 1
  2301 2275 2277 ar
  2302 2275 2276 ar
  2303 2276 2278 ar
  2304 2276 2279 ar
  2305 2277 2280 ar
  2306 2277 2288 1
  2307 2278 2287 1
  2308 2279 2281 ar
  2309 2279 2289 1
  2310 2280 2281 ar
  2311 2280 2290 1
  2312 2281 2291 1
  2313 2282 2268 1
  2314 2284 2272 1
  2315 2246 2268 am
  2316 2292 2293 1
  2317 2293 2294 1
  2318 2293 2304 1
  2319 2293 2296 1
  2320 2294 2295 2
  2321 2296 2306 1
  2322 2296 2297 1
  2323 2297 2308 1
  2324 2297 2298 1
  2325 2298 2310 1
  2326 2298 2299 1
  2327 2299 2311 1
  2328 2299 2300 2
  2329 2300 2301 2
  2330 2300 2302 2
  2331 2301 2312 1
  2332 2301 2313 1
  2333 2302 2315 1
  2334 2302 2314 1
  2335 2303 2292 1
  2336 2305 2296 1
  2337 2307 2297 1
  2338 2309 2298 1
  2339 2270 2292 am
  2340 2316 2317 1
  2341 2317 2325 1
  2342 2317 2320 1
  2343 2317 2318 1
  2344 2318 2319 2
  2345 2320 2327 1
  2346 2320 2321 1
  2347 2321 2322 2
  2348 2321 2323 2
  2349 2324 2316 1
  2350 2326 2320 1
  2351 2294 2316 am
  2352 2328 2329 1
  2353 2329 2332 1
  2354 2329 2338 1
  2355 2329 2330 1
  2356 2330 2331 2
  2357 2332 2340 1
  2358 2332 2333 1
  2359 2333 2334 1
  2360 2333 2342 1
  2361 2334 2335 2
  2362 2334 2336 2
  2363 2337 2328 1
  2364 2339 2332 1
  2365 2341 2333 1
  2366 2318 2328 am
  2367 2343 2344 1
  2368 2344 2352 1
  2369 2344 2347 1
  2370 2344 2345 1
  2371 2345 2346 2
  2372 2347 2354 1
  2373 2347 2348 1
  2374 2348 2349 2
  2375 2348 2350 2
  2376 2351 2343 1
  2377 2353 2347 1
  2378 2330 2343 am
  2379 2355 2356 1
  2380 2355 2361 1
  2381 2356 2357 1
  2382 2356 2362 1
  2383 2356 2359 1
  2384 2357 2358 2
  2385 2359 2364 1
  2386 2359 2360 1
  2387 2360 2361 1
  2388 2360 2366 1
  2389 2361 2368 1
  2390 2363 2359 1
  2391 2365 2360 1
  2392 2367 2361 1
  2393 2345 2355 am
  2394 2369 2370 1
  2395 2370 2379 1
  2396 2370 2373 1
  2397 2370 2371 1
  2398 2371 2372 2
  2399 2373 2381 1
  2400 2373 2374 1
  2401 2374 2383 1
  2402 2374 2375 1
  2403 2375 2377 2
  2404 2375 2376 am
  2405 2376 2384 1
  2406 2376 2385 1
  2407 2378 2369 1
  2408 2380 2373 1
  2409 2382 2374 1
  2410 2357 2369 am
  2411 2386 2387 1
  2412 2387 2390 1
  2413 2387 2392 1
  2414 2387 2388 1
  2415 2388 2389 2
  2416 2390 2393 1
  2417 2390 2394 1
  2418 2390 2395 1
  2419 2391 2386 1
  2420 2371 2386 am
  2421 2396 2397 1
  2422 2397 2405 1
  2423 2397 2400 1
  2424 2397 2398 1
  2425 2398 2399 2
  2426 2400 2407 1
  2427 2400 2401 1
  2428 2401 2408 1
  2429 2401 2402 1
  2430 2401 2403 1
  2431 2402 2409 1
  2432 2402 2410 1
  2433 2402 2411 1
  2434 2403 2412 1
  2435 2403 2413 1
  2436 2403 2414 1
  2437 2404 2396 1
  2438 2406 2400 1
  2439 2388 2396 am
  2440 2415 2416 1
  2441 2416 2425 1
  2442 2416 2419 1
  2443 2416 2417 1
  2444 2417 2418 2
  2445 2419 2427 1
  2446 2419 2420 1
  2447 2420 2429 1
  2448 2420 2421 1
  2449 2421 2431 1
  2450 2421 2422 1
  2451 2422 2433 1
  2452 2422 2423 1
  2453 2423 2434 1
  2454 2423 2435 1
  2455 2423 2436 1
  2456 2424 2415 1
  2457 2426 2419 1
  2458 2428 2420 1
  2459 2430 2421 1
  2460 2432 2422 1
  2461 2398 2415 am
  2462 2437 2438 1
  2463 2438 2444 1
  2464 2438 2441 1
  2465 2438 2439 1
  2466 2439 2440 2
  2467 2441 2446 1
  2468 2441 2442 1
  2469 2443 2437 1
  2470 2445 2441 1
  2471 2417 2437 am
  2472 2447 2448 1
  2473 2448 2460 1
  2474 2448 2451 1
  2475 2448 2449 1
  2476 2449 2450 2
  2477 2451 2462 1
  2478 2451 2452 1
  2479 2452 2453 ar
  2480 2452 2454 ar
  2481 2453 2463 1
  2482 2453 2455 ar
  2483 2454 2456 ar
  2484 2454 2464 1
  2485 2455 2465 1
  2486 2455 2457 ar
  2487 2456 2457 ar
  2488 2456 2466 1
  2489 2457 2458 1
  2490 2458 2467 1
  2491 2459 2447 1
  2492 2461 2451 1
  2493 2439 2447 am
  2494 2468 2469 1
  2495 2469 2478 1
  2496 2469 2472 1
  2497 2469 2470 1
  2498 2470 2471 2
  2499 2472 2480 1
  2500 2472 2473 1
  2501 2473 2482 1
  2502 2473 2474 1
  2503 2474 2476 2
  2504 2474 2475 am
  2505 2475 2483 1
  2506 2475 2484 1
  2507 2477 2468 1
  2508 2479 2472 1
  2509 2481 2473 1
  2510 2449 2468 am
  2511 2485 2486 1
  2512 2486 2494 1
  2513 2486 2489 1
  2514 2486 2487 1
  2515 2487 2488 2
  2516 2489 2496 1
  2517 2489 2490 1
  2518 2490 2491 2
  2519 2490 2492 2
  2520 2493 2485 1
  2521 2495 2489 1
  2522 2470 2485 am
  2523 2497 2498 1
  2524 2497 2503 1
  2525 2498 2499 1
  2526 2498 2504 1
  2527 2498 2501 1
  2528 2499 2500 2
  2529 2501 2506 1
  2530 2501 2502 1
  2531 2502 2503 1
  2532 2502 2508 1
  2533 2503 2510 1
  2534 2505 2501 1
  2535 2507 2502 1
  2536 2509 2503 1
  2537 2487 2497 am
  2538 2511 2512 1
  2539 2512 2517 1
  2540 2512 2513 1
  2541 2513 2514 2
  2542 2515 2511 1
  2543 2516 2512 1
  2544 2499 2511 am
  2545 2518 2519 1
  2546 2519 2525 1
  2547 2519 2522 1
  2548 2519 2520 1
  2549 2520 2521 2
  2550 2522 2527 1
  2551 2522 2523 1
  2552 2524 2518 1
  2553 2526 2522 1
  2554 2513 2518 am
  2555 2528 2529 1
  2556 2529 2535 1
  2557 2529 2532 1
  2558 2529 2530 1
  2559 2530 2531 2
  2560 2532 2537 1
  2561 2532 2533 1
  2562 2534 2528 1
  2563 2536 2532 1
  2564 2520 2528 am
  2565 2538 2539 1
  2566 2539 2547 1
  2567 2539 2542 1
  2568 2539 2540 1
  2569 2540 2541 2
  2570 2542 2549 1
  2571 2542 2543 1
  2572 2543 2544 2
  2573 2543 2545 2
  2574 2546 2538 1
  2575 2548 2542 1
  2576 2530 2538 am
  2577 2550 2551 1
  2578 2551 2562 1
  2579 2551 2554 1
  2580 2551 2552 1
  2581 2552 2553 2
  2582 2554 2564 1
  2583 2554 2555 1
  2584 2555 2556 ar
  2585 2555 2557 ar
  2586 2556 2565 1
  2587 2556 2558 ar
  2588 2557 2559 ar
  2589 2557 2566 1
  2590 2558 2567 1
  2591 2558 2560 ar
  2592 2559 2560 ar
  2593 2559 2568 1
  2594 2560 2569 1
  2595 2561 2550 1
  2596 2563 2554 1
  2597 2540 2550 am
  2598 2570 2571 1
  2599 2571 2578 1
  2600 2571 2574 1
  2601 2571 2572 1
  2602 2572 2573 2
  2603 2574 2579 1
  2604 2574 2575 1
  2605 2574 2576 1
  2606 2575 2580 1
  2607 2575 2581 1
  2608 2575 2582 1
  2609 2576 2583 1
  2610 2576 2584 1
  2611 2576 2585 1
  2612 2577 2570 1
  2613 2552 2570 am
  2614 2586 2587 1
  2615 2587 2594 1
  2616 2587 2590 1
  2617 2587 2588 1
  2618 2588 2589 2
  2619 2590 2595 1
  2620 2590 2591 1
  2621 2590 2592 1
  2622 2591 2597 1
  2623 2591 2598 1
  2624 2591 2599 1
  2625 2592 2596 1
  2626 2593 2586 1
  2627 2572 2586 am
  2628 2600 2601 1
  2629 2601 2609 1
  2630 2601 2604 1
  2631 2601 2602 1
  2632 2602 2603 2
  2633 2604 2611 1
  2634 2604 2605 1
  2635 2605 2607 2
  2636 2605 2606 am
  2637 2606 2612 1
  2638 2606 2613 1
  2639 2608 2600 1
  2640 2610 2604 1
  2641 2588 2600 am
  2642 2614 2615 1
  2643 2615 2616 1
  2644 2615 2626 1
  2645 2615 2618 1
  2646 2616 2617 2
  2647 2618 2628 1
  2648 2618 2619 1
  2649 2619 2630 1
  2650 2619 2620 1
  2651 2620 2632 1
  2652 2620 2621 1
  2653 2621 2633 1
  2654 2621 2622 2
  2655 2622 2623 2
  2656 2622 2624 2
  2657 2623 2634 1
  2658 2623 2635 1
  2659 2624 2637 1
  2660 2624 2636 1
  2661 2625 2614 1
  2662 2627 2618 1
  2663 2629 2619 1
  2664 2631 2620 1
  2665 2602 2614 am
  2666 2638 2639 1
  2667 2639 2642 1
  2668 2639 2644 1
  2669 2639 2640 1
  2670 2640 2641 2
  2671 2642 2645 1
  2672 2642 2646 1
  2673 2642 2647 1
  2674 2643 2638 1
  2675 2616 2638 am
  2676 2648 2649 1
  2677 2649 2661 1
  2678 2649 2652 1
  2679 2649 2650 1
  2680 2650 2651 2
  2681 2652 2663 1
  2682 2652 2653 1
  2683 2653 2654 ar
  2684 2653 2655 ar
  2685 2654 2664 1
  2686 2654 2656 ar
  2687 2655 2657 ar
  2688 2655 2665 1
  2689 2656 2666 1
  2690 2656 2658 ar
  2691 2657 2658 ar
  2692 2657 2667 1
  2693 2658 2659 1
  2694 2659 2668 1
  2695 2660 2648 1
  2696 2662 2652 1
  2697 2640 2648 am
  2698 2669 2670 1
  2699 2670 2673 1
  2700 2670 2675 1
  2701 2670 2671 1
  2702 2671 2672 2
  2703 2673 2676 1
  2704 2673 2677 1
  2705 2673 2678 1
  2706 2674 2669 1
  2707 2650 2669 am
  2708 2679 2680 1
  2709 2680 2681 1
  2710 2680 2688 1
  2711 2680 2683 1
  2712 2681 2682 2
  2713 2683 2689 1
  2714 2683 2685 1
  2715 2683 2684 1
  2716 2684 2691 1
  2717 2685 2692 1
  2718 2685 2693 1
  2719 2685 2694 1
  2720 2686 2684 1
  2721 2686 2695 1
  2722 2686 2696 1
  2723 2686 2697 1
  2724 2687 2679 1
  2725 2690 2684 1
  2726 2671 2679 am
  2727 2698 2699 1
  2728 2699 2702 1
  2729 2699 2704 1
  2730 2699 2700 1
  2731 2700 2701 2
  2732 2702 2705 1
  2733 2702 2706 1
  2734 2702 2707 1
  2735 2703 2698 1
  2736 2681 2698 am
  2737 2708 2709 1
  2738 2709 2715 1
  2739 2709 2712 1
  2740 2709 2710 1
  2741 2710 2711 2
  2742 2712 2717 1
  2743 2712 2713 1
  2744 2714 2708 1
  2745 2716 2712 1
  2746 2718 2713 1
  2747 2700 2708 am
  2748 2719 2720 1
  2749 2720 2726 1
  2750 2720 2723 1
  2751 2720 2721 1
  2752 2721 2722 2
  2753 2723 2728 1
  2754 2723 2724 1
  2755 2725 2719 1
  2756 2727 2723 1
  2757 2729 2724 1
  2758 2710 2719 am
  2759 2730 2731 1
  2760 2731 2732 1
  2761 2731 2739 1
  2762 2731 2734 1
  2763 2732 2733 2
  2764 2734 2740 1
  2765 2734 2736 1
  2766 2734 2735 1
  2767 2735 2742 1
  2768 2736 2743 1
  2769 2736 2744 1
  2770 2736 2745 1
  2771 2737 2735 1
  2772 2737 2746 1
  2773 2737 2747 1
  2774 2737 2748 1
  2775 2738 2730 1
  2776 2741 2735 1
  2777 2721 2730 am
  2778 2749 2750 1
  2779 2750 2751 1
  2780 2750 2758 1
  2781 2750 2753 1
  2782 2751 2752 2
  2783 2753 2759 1
  2784 2753 2755 1
  2785 2753 2754 1
  2786 2754 2761 1
  2787 2755 2762 1
  2788 2755 2763 1
  2789 2755 2764 1
  2790 2756 2754 1
  2791 2756 2765 1
  2792 2756 2766 1
  2793 2756 2767 1
  2794 2757 2749 1
  2795 2760 2754 1
  2796 2732 2749 am
  2797 2768 2769 1
  2798 2769 2775 1
  2799 2769 2772 1
  2800 2769 2770 1
  2801 2770 2771 2
  2802 2772 2777 1
  2803 2772 2773 1
  2804 2774 2768 1
  2805 2776 2772 1
  2806 2778 2773 1
  2807 2751 2768 am
  2808 2779 2780 1
  2809 2780 2791 1
  2810 2780 2783 1
  2811 2780 2781 1
  2812 2781 2782 2
  2813 2783 2793 1
  2814 2783 2784 1
  2815 2784 2785 ar
  2816 2784 2786 ar
  2817 2785 2794 1
  2818 2785 2787 ar
  2819 2786 2788 ar
  2820 2786 2795 1
  2821 2787 2796 1
  2822 2787 2789 ar
  2823 2788 2789 ar
  2824 2788 2797 1
  2825 2789 2798 1
  2826 2790 2779 1
  2827 2792 2783 1
  2828 2770 2779 am
  2829 2799 2800 1
  2830 2800 2812 1
  2831 2800 2803 1
  2832 2800 2801 1
  2833 2801 2802 2
  2834 2803 2814 1
  2835 2803 2804 1
  2836 2804 2805 ar
  2837 2804 2806 ar
  2838 2805 2815 1
  2839 2805 2807 ar
  2840 2806 2808 ar
  2841 2806 2816 1
  2842 2807 2817 1
  2843 2807 2809 ar
  2844 2808 2809 ar
  2845 2808 2818 1
  2846 2809 2810 1
  2847 2810 2819 1
  2848 2811 2799 1
  2849 2813 2803 1
  2850 2781 2799 am
  2851 2820 2821 1
  2852 2821 2822 1
  2853 2821 2829 1
  2854 2821 2824 1
  2855 2822 2823 2
  2856 2824 2830 1
  2857 2824 2826 1
  2858 2824 2825 1
  2859 2825 2832 1
  2860 2826 2833 1
  2861 2826 2834 1
  2862 2826 2835 1
  2863 2827 2825 1
  2864 2827 2836 1
  2865 2827 2837 1
  2866 2827 2838 1
  2867 2828 2820 1
  2868 2831 2825 1
  2869 2801 2820 am
  2870 2839 2840 1
  2871 2839 2845 1
  2872 2840 2841 1
  2873 2840 2846 1
  2874 2840 2843 1
  2875 2841 2842 2
  2876 2843 2848 1
  2877 2843 2844 1
  2878 2844 2845 1
  2879 2844 2850 1
  2880 2845 2852 1
  2881 2847 2843 1
  2882 2849 2844 1
  2883 2851 2845 1
  2884 2822 2839 am
  2885 2853 2854 1
  2886 2854 2862 1
  2887 2854 2857 1
  2888 2854 2855 1
  2889 2855 2856 2
  2890 2857 2864 1
  2891 2857 2858 1
  2892 2858 2865 1
  2893 2858 2859 1
  2894 2858 2860 1
  2895 2859 2866 1
  2896 2859 2867 1
  2897 2859 2868 1
  2898 2860 2869 1
  2899 2860 2870 1
  2900 2860 2871 1
  2901 2861 2853 1
  2902 2863 2857 1
  2903 2841 2853 am
  2904 2872 2873 1
  2905 2873 2881 1
  2906 2873 2876 1
  2907 2873 2874 1
  2908 2874 2875 2
  2909 2876 2883 1
  2910 2876 2877 1
  2911 2877 2884 1
  2912 2877 2878 1
  2913 2877 2879 1
  2914 2878 2885 1
  2915 2878 2886 1
  2916 2878 2887 1
  2917 2879 2888 1
  2918 2879 2889 1
  2919 2879 2890 1
  2920 2880 2872 1
  2921 2882 2876 1
  2922 2855 2872 am
  2923 2891 2892 1
  2924 2892 2893 1
  2925 2892 2900 1
  2926 2892 2895 1
  2927 2893 2894 2
  2928 2895 2901 1
  2929 2895 2897 1
  2930 2895 2896 1
  2931 2896 2903 1
  2932 2897 2904 1
  2933 2897 2905 1
  2934 2897 2906 1
  2935 2898 2896 1
  2936 2898 2907 1
  2937 2898 2908 1
  2938 2898 2909 1
  2939 2899 2891 1
  2940 2902 2896 1
  2941 2874 2891 am
  2942 2910 2911 1
  2943 2911 2912 1
  2944 2911 2919 1
  2945 2911 2914 1
  2946 2912 2913 2
  2947 2914 2921 1
  2948 2914 2915 1
  2949 2915 2916 1
  2950 2915 2923 1
  2951 2916 2917 1
  2952 2917 2924 1
  2953 2917 2925 1
  2954 2917 2926 1
  2955 2918 2910 1
  2956 2920 2914 1
  2957 2922 2915 1
  2958 2893 2910 am
  2959 2927 2928 1
  2960 2928 2929 1
  2961 2928 2936 1
  2962 2928 2931 1
  2963 2929 2930 2
  2964 2931 2937 1
  2965 2931 2933 1
  2966 2931 2932 1
  2967 2932 2939 1
  2968 2933 2940 1
  2969 2933 2941 1
  2970 2933 2942 1
  2971 2934 2932 1
  2972 2934 2943 1
  2973 2934 2944 1
  2974 2934 2945 1
  2975 2935 2927 1
  2976 2938 2932 1
  2977 2912 2927 am
  2978 2946 2947 1
  2979 2947 2958 1
  2980 2947 2950 1
  2981 2947 2948 1
  2982 2948 2949 2
  2983 2950 2960 1
  2984 2950 2951 1
  2985 2951 2952 ar
  2986 2951 2953 ar
  2987 2952 2961 1
  2988 2952 2954 ar
  2989 2953 2955 ar
  2990 2953 2962 1
  2991 2954 2963 1
  2992 2954 2956 ar
  2993 2955 2956 ar
  2994 2955 2964 1
  2995 2956 2965 1
  2996 2957 2946 1
  2997 2959 2950 1
  2998 2929 2946 am
  2999 2966 2967 1
  3000 2967 2974 1
  3001 2967 2970 1
  3002 2967 2968 1
  3003 2968 2969 2
  3004 2970 2975 1
  3005 2970 2971 1
  3006 2970 2972 1
  3007 2971 2976 1
  3008 2971 2977 1
  3009 2971 2978 1
  3010 2972 2979 1
  3011 2972 2980 1
  3012 2972 2981 1
  3013 2973 2966 1
  3014 2948 2966 am
  3015 2982 2983 1
  3016 2983 2986 1
  3017 2983 2988 1
  3018 2983 2984 1
  3019 2984 2985 2
  3020 2986 2989 1
  3021 2986 2990 1
  3022 2986 2991 1
  3023 2987 2982 1
  3024 2968 2982 am
  3025 2992 2993 1
  3026 2993 3001 1
  3027 2993 2996 1
  3028 2993 2994 1
  3029 2994 2995 2
  3030 2996 3003 1
  3031 2996 2997 1
  3032 2997 3004 1
  3033 2997 2998 1
  3034 2997 2999 1
  3035 2998 3005 1
  3036 2998 3006 1
  3037 2998 3007 1
  3038 2999 3008 1
  3039 2999 3009 1
  3040 2999 3010 1
  3041 3000 2992 1
  3042 3002 2996 1
  3043 2984 2992 am
  3044 3011 3012 1
  3045 3012 3013 1
  3046 3012 3023 1
  3047 3012 3015 1
  3048 3013 3014 2
  3049 3015 3025 1
  3050 3015 3016 1
  3051 3016 3027 1
  3052 3016 3017 1
  3053 3017 3029 1
  3054 3017 3018 1
  3055 3018 3030 1
  3056 3018 3019 2
  3057 3019 3020 2
  3058 3019 3021 2
  3059 3020 3031 1
  3060 3020 3032 1
  3061 3021 3034 1
  3062 3021 3033 1
  3063 3022 3011 1
  3064 3024 3015 1
  3065 3026 3016 1
  3066 3028 3017 1
  3067 2994 3011 am
  3068 3035 3036 1
  3069 3036 3043 1
  3070 3036 3039 1
  3071 3036 3037 1
  3072 3037 3038 2
  3073 3039 3044 1
  3074 3039 3040 1
  3075 3039 3041 1
  3076 3040 3045 1
  3077 3040 3046 1
  3078 3040 3047 1
  3079 3041 3048 1
  3080 3041 3049 1
  3081 3041 3050 1
  3082 3042 3035 1
  3083 3013 3035 am
  3084 3051 3052 1
  3085 3052 3064 1
  3086 3052 3055 1
  3087 3052 3053 1
  3088 3053 3054 2
  3089 3055 3066 1
  3090 3055 3056 1
  3091 3056 3057 ar
  3092 3056 3058 ar
  3093 3057 3067 1
  3094 3057 3059 ar
  3095 3058 3060 ar
  3096 3058 3068 1
  3097 3059 3069 1
  3098 3059 3061 ar
  3099 3060 3061 ar
  3100 3060 3070 1
  3101 3061 3062 1
  3102 3062 3071 1
  3103 3063 3051 1
  3104 3065 3055 1
  3105 3037 3051 am
  3106 3072 3073 1
  3107 3073 3074 1
  3108 3073 3084 1
  3109 3073 3076 1
  3110 3074 3075 2
  3111 3076 3086 1
  3112 3076 3077 1
  3113 3077 3088 1
  3114 3077 3078 1
  3115 3078 3090 1
  3116 3078 3079 1
  3117 3079 3091 1
  3118 3079 3080 2
  3119 3080 3081 2
  3120 3080 3082 2
  3121 3081 3092 1
  3122 3081 3093 1
  3123 3082 3095 1
  3124 3082 3094 1
  3125 3083 3072 1
  3126 3085 3076 1
  3127 3087 3077 1
  3128 3089 3078 1
  3129 3053 3072 am
  3130 3096 3097 1
  3131 3097 3100 1
  3132 3097 3106 1
  3133 3097 3098 1
  3134 3098 3099 2
  3135 3100 3108 1
  3136 3100 3101 1
  3137 3101 3102 1
  3138 3101 3110 1
  3139 3102 3103 2
  3140 3102 3104 2
  3141 3105 3096 1
  3142 3107 3100 1
  3143 3109 3101 1
  3144 3074 3096 am
  3145 3111 3112 1
  3146 3112 3115 1
  3147 3112 3117 1
  3148 3112 3113 1
  3149 3113 3114 2
  3150 3115 3118 1
  3151 3115 3119 1
  3152 3115 3120 1
  3153 3116 3111 1
  3154 3098 3111 am
  3155 3121 3122 1
  3156 3122 3131 1
  3157 3122 3125 1
  3158 3122 3123 1
  3159 3123 3124 2
  3160 3125 3133 1
  3161 3125 3126 1
  3162 3126 3135 1
  3163 3126 3127 1
  3164 3127 3137 1
  3165 3127 3128 1
  3166 3128 3139 1
  3167 3128 3129 1
  3168 3129 3140 1
  3169 3129 3141 1
  3170 3129 3142 1
  3171 3130 3121 1
  3172 3132 3125 1
  3173 3134 3126 1
  3174 3136 3127 1
  3175 3138 3128 1
  3176 3113 3121 am
  3177 3143 3144 1
  3178 3144 3147 1
  3179 3144 3153 1
  3180 3144 3145 1
  3181 3145 3146 2
  3182 3147 3155 1
  3183 3147 3148 1
  3184 3148 3149 1
  3185 3148 3157 1
  3186 3149 3150 2
  3187 3149 3151 2
  3188 3152 3143 1
  3189 3154 3147 1
  3190 3156 3148 1
  3191 3123 3143 am
  3192 3158 3159 1
  3193 3159 3168 1
  3194 3159 3162 1
  3195 3159 3160 1
  3196 3160 3161 2
  3197 3162 3170 1
  3198 3162 3163 1
  3199 3163 3172 1
  3200 3163 3164 1
  3201 3164 3166 2
  3202 3164 3165 am
  3203 3165 3173 1
  3204 3165 3174 1
  3205 3167 3158 1
  3206 3169 3162 1
  3207 3171 3163 1
  3208 3145 3158 am
  3209 3175 3176 1
  3210 3176 3178 1
  3211 3176 3187 1
  3212 3176 3180 1
  3213 3178 3179 2
  3214 3180 3188 1
  3215 3180 3182 1
  3216 3180 3181 1
  3217 3181 3190 1
  3218 3182 3191 1
  3219 3182 3192 1
  3220 3182 3193 1
  3221 3177 3184 1
  3222 3177 3197 1
  3223 3177 3198 1
  3224 3177 3199 1
  3225 3183 3181 1
  3226 3183 3194 1
  3227 3183 3195 1
  3228 3183 3196 1
  3229 3184 3178 2
  3230 3184 3186 1
  3231 3185 3175 1
  3232 3189 3181 1
  3233 3160 3175 am
  3234 3200 3201 1
  3235 3201 3203 1
  3236 3201 3215 1
  3237 3201 3205 1
  3238 3203 3204 2
  3239 3205 3217 1
  3240 3205 3206 1
  3241 3206 3219 1
  3242 3206 3207 1
  3243 3207 3221 1
  3244 3207 3208 1
  3245 3208 3222 1
  3246 3208 3209 2
  3247 3209 3210 2
  3248 3209 3211 2
  3249 3210 3223 1
  3250 3210 3224 1
  3251 3211 3226 1
  3252 3211 3225 1
  3253 3202 3212 1
  3254 3202 3227 1
  3255 3202 3228 1
  3256 3202 3229 1
  3257 3212 3200 am
  3258 3212 3213 2
  3259 3214 3200 1
  3260 3216 3205 1
  3261 3218 3206 1
  3262 3220 3207 1
  3263 3178 3200 1
  3264 3230 3231 1
  3265 3231 3234 1
  3266 3231 3240 1
  3267 3231 3232 1
  3268 3232 3233 2
  3269 3234 3242 1
  3270 3234 3235 1
  3271 3235 3236 1
  3272 3235 3244 1
  3273 3236 3237 2
  3274 3236 3238 2
  3275 3239 3230 1
  3276 3241 3234 1
  3277 3243 3235 1
  3278 3203 3230 am
  3279 3245 3246 1
  3280 3245 3255 1
  3281 3246 3247 1
  3282 3246 3249 1
  3283 3246 3256 1
  3284 3247 3248 2
  3285 3249 3250 1
  3286 3249 3257 1
  3287 3249 3258 1
  3288 3250 3251 ar
  3289 3250 3252 ar
  3290 3251 3254 ar
  3291 3251 3259 1
  3292 3252 3253 ar
  3293 3253 3254 ar
  3294 3253 3260 1
  3295 3254 3261 1
  3296 3232 3245 am
  3297 3262 3263 1
  3298 3263 3272 1
  3299 3263 3266 1
  3300 3263 3264 1
  3301 3264 3265 2
  3302 3266 3274 1
  3303 3266 3267 1
  3304 3267 3276 1
  3305 3267 3268 1
  3306 3268 3278 1
  3307 3268 3269 1
  3308 3269 3280 1
  3309 3269 3270 1
  3310 3270 3281 1
  3311 3270 3282 1
  3312 3270 3283 1
  3313 3271 3262 1
  3314 3273 3266 1
  3315 3275 3267 1
  3316 3277 3268 1
  3317 3279 3269 1
  3318 3262 3247 am
  3319 3284 3285 1
  3320 3285 3288 1
  3321 3285 3290 1
  3322 3285 3286 1
  3323 3286 3287 2
  3324 3288 3291 1
  3325 3288 3292 1
  3326 3288 3293 1
  3327 3289 3284 1
  3328 3264 3284 am
  3329 3294 3295 1
  3330 3295 3303 1
  3331 3295 3298 1
  3332 3295 3296 1
  3333 3296 3297 2
  3334 3298 3305 1
  3335 3298 3299 1
  3336 3299 3306 1
  3337 3299 3300 1
  3338 3299 3301 1
  3339 3300 3307 1
  3340 3300 3308 1
  3341 3300 3309 1
  3342 3301 3310 1
  3343 3301 3311 1
  3344 3301 3312 1
  3345 3302 3294 1
  3346 3304 3298 1
  3347 3286 3294 am
  3348 3313 3314 1
  3349 3314 3323 1
  3350 3314 3317 1
  3351 3314 3315 1
  3352 3315 3316 2
  3353 3317 3325 1
  3354 3317 3318 1
  3355 3318 3327 1
  3356 3318 3319 1
  3357 3319 3329 1
  3358 3319 3320 1
  3359 3320 3331 1
  3360 3320 3321 1
  3361 3321 3332 1
  3362 3321 3333 1
  3363 3321 3334 1
  3364 3322 3313 1
  3365 3324 3317 1
  3366 3326 3318 1
  3367 3328 3319 1
  3368 3330 3320 1
  3369 3296 3313 am
  3370 3335 3336 1
  3371 3336 3343 1
  3372 3336 3339 1
  3373 3336 3337 1
  3374 3337 3338 2
  3375 3339 3344 1
  3376 3339 3340 1
  3377 3339 3341 1
  3378 3340 3346 1
  3379 3340 3347 1
  3380 3340 3348 1
  3381 3341 3345 1
  3382 3342 3335 1
  3383 3315 3335 am
  3384 3349 3350 1
  3385 3350 3358 1
  3386 3350 3353 1
  3387 3350 3351 1
  3388 3351 3352 2
  3389 3353 3360 1
  3390 3353 3354 1
  3391 3354 3361 1
  3392 3354 3355 1
  3393 3354 3356 1
  3394 3355 3362 1
  3395 3355 3363 1
  3396 3355 3364 1
  3397 3356 3365 1
  3398 3356 3366 1
  3399 3356 3367 1
  3400 3357 3349 1
  3401 3359 3353 1
  3402 3337 3349 am
  3403 3368 3369 1
  3404 3369 3374 1
  3405 3369 3370 1
  3406 3370 3371 2
  3407 3372 3368 1
  3408 3373 3369 1
  3409 3351 3368 am
  3410 3375 3376 1
  3411 3376 3377 1
  3412 3376 3384 1
  3413 3376 3379 1
  3414 3377 3378 2
  3415 3379 3385 1
  3416 3379 3381 1
  3417 3379 3380 1
  3418 3380 3387 1
  3419 3381 3388 1
  3420 3381 3389 1
  3421 3381 3390 1
  3422 3382 3380 1
  3423 3382 3391 1
  3424 3382 3392 1
  3425 3382 3393 1
  3426 3383 3375 1
  3427 3386 3380 1
  3428 3370 3375 am
  3429 3394 3395 1
  3430 3395 3396 1
  3431 3395 3403 1
  3432 3395 3398 1
  3433 3396 3397 2
  3434 3398 3404 1
  3435 3398 3400 1
  3436 3398 3399 1
  3437 3399 3406 1
  3438 3400 3407 1
  3439 3400 3408 1
  3440 3400 3409 1
  3441 3401 3399 1
  3442 3401 3410 1
  3443 3401 3411 1
  3444 3401 3412 1
  3445 3402 3394 1
  3446 3405 3399 1
  3447 3377 3394 am
  3448 3413 3414 1
  3449 3414 3415 1
  3450 3414 3422 1
  3451 3414 3417 1
  3452 3415 3416 2
  3453 3417 3424 1
  3454 3417 3418 1
  3455 3418 3419 1
  3456 3418 3426 1
  3457 3419 3420 1
  3458 3420 3427 1
  3459 3420 3428 1
  3460 3420 3429 1
  3461 3421 3413 1
  3462 3423 3417 1
  3463 3425 3418 1
  3464 3396 3413 am
  3465 3430 3431 1
  3466 3431 3436 1
  3467 3431 3432 1
  3468 3432 3433 2
  3469 3434 3430 1
  3470 3435 3431 1
  3471 3415 3430 am
  3472 3437 3438 1
  3473 3438 3445 1
  3474 3438 3441 1
  3475 3438 3439 1
  3476 3439 3440 2
  3477 3441 3446 1
  3478 3441 3442 1
  3479 3441 3443 1
  3480 3442 3447 1
  3481 3442 3448 1
  3482 3442 3449 1
  3483 3443 3450 1
  3484 3443 3451 1
  3485 3443 3452 1
  3486 3444 3437 1
  3487 3432 3437 am
  3488 3453 3454 1
  3489 3454 3465 1
  3490 3454 3457 1
  3491 3454 3455 1
  3492 3455 3456 2
  3493 3457 3467 1
  3494 3457 3458 1
  3495 3458 3459 ar
  3496 3458 3460 ar
  3497 3459 3468 1
  3498 3459 3461 ar
  3499 3460 3462 ar
  3500 3460 3469 1
  3501 3461 3470 1
  3502 3461 3463 ar
  3503 3462 3463 ar
  3504 3462 3471 1
  3505 3463 3472 1
  3506 3464 3453 1
  3507 3466 3457 1
  3508 3439 3453 am
  3509 3473 3474 1
  3510 3474 3481 1
  3511 3474 3477 1
  3512 3474 3475 1
  3513 3475 3476 2
  3514 3477 3482 1
  3515 3477 3478 1
  3516 3477 3479 1
  3517 3478 3484 1
  3518 3478 3485 1
  3519 3478 3486 1
  3520 3479 3483 1
  3521 3480 3473 1
  3522 3455 3473 am
  3523 3487 3488 1
  3524 3488 3496 1
  3525 3488 3491 1
  3526 3488 3489 1
  3527 3489 3490 2
  3528 3491 3498 1
  3529 3491 3492 1
  3530 3492 3499 1
  3531 3492 3493 1
  3532 3492 3494 1
  3533 3493 3500 1
  3534 3493 3501 1
  3535 3493 3502 1
  3536 3494 3503 1
  3537 3494 3504 1
  3538 3494 3505 1
  3539 3495 3487 1
  3540 3497 3491 1
  3541 3475 3487 am
  3542 3506 3507 1
  3543 3507 3513 1
  3544 3507 3510 1
  3545 3507 3508 1
  3546 3508 3509 2
  3547 3510 3515 1
  3548 3510 3511 1
  3549 3512 3506 1
  3550 3514 3510 1
  3551 3516 3511 1
  3552 3489 3506 am
  3553 3517 3518 1
  3554 3518 3519 1
  3555 3518 3532 1
  3556 3518 3521 1
  3557 3519 3520 2
  3558 3521 3534 1
  3559 3521 3522 1
  3560 3522 3523 ar
  3561 3522 3524 ar
  3562 3523 3527 ar
  3563 3523 3535 1
  3564 3524 3526 ar
  3565 3524 3525 ar
  3566 3525 3527 ar
  3567 3525 3528 ar
  3568 3526 3529 ar
  3569 3526 3537 1
  3570 3527 3536 1
  3571 3528 3530 ar
  3572 3528 3538 1
  3573 3529 3530 ar
  3574 3529 3539 1
  3575 3530 3540 1
  3576 3531 3517 1
  3577 3533 3521 1
  3578 3508 3517 am
  3579 3541 3542 1
  3580 3542 3550 1
  3581 3542 3545 1
  3582 3542 3543 1
  3583 3543 3544 2
  3584 3545 3552 1
  3585 3545 3546 1
  3586 3546 3553 1
  3587 3546 3547 1
  3588 3546 3548 1
  3589 3547 3554 1
  3590 3547 3555 1
  3591 3547 3556 1
  3592 3548 3557 1
  3593 3548 3558 1
  3594 3548 3559 1
  3595 3549 3541 1
  3596 3551 3545 1
  3597 3519 3541 am
  3598 3560 3561 1
  3599 3560 3566 1
  3600 3561 3562 1
  3601 3561 3567 1
  3602 3561 3564 1
  3603 3562 3563 2
  3604 3564 3569 1
  3605 3564 3565 1
  3606 3565 3566 1
  3607 3565 3571 1
  3608 3566 3573 1
  3609 3568 3564 1
  3610 3570 3565 1
  3611 3572 3566 1
  3612 3543 3560 am
  3613 3574 3575 1
  3614 3575 3586 1
  3615 3575 3578 1
  3616 3575 3576 1
  3617 3576 3577 2
  3618 3578 3588 1
  3619 3578 3579 1
  3620 3579 3580 ar
  3621 3579 3581 ar
  3622 3580 3589 1
  3623 3580 3582 ar
  3624 3581 3583 ar
  3625 3581 3590 1
  3626 3582 3591 1
  3627 3582 3584 ar
  3628 3583 3584 ar
  3629 3583 3592 1
  3630 3584 3593 1
  3631 3585 3574 1
  3632 3587 3578 1
  3633 3562 3574 am
  3634 3594 3595 1
  3635 3595 3606 1
  3636 3595 3598 1
  3637 3595 3596 1
  3638 3596 3597 2
  3639 3598 3608 1
  3640 3598 3599 1
  3641 3599 3600 ar
  3642 3599 3601 ar
  3643 3600 3609 1
  3644 3600 3602 ar
  3645 3601 3603 ar
  3646 3601 3610 1
  3647 3602 3611 1
  3648 3602 3604 ar
  3649 3603 3604 ar
  3650 3603 3612 1
  3651 3604 3613 1
  3652 3605 3594 1
  3653 3607 3598 1
  3654 3576 3594 am
  3655 3614 3615 1
  3656 3615 3623 1
  3657 3615 3618 1
  3658 3615 3616 1
  3659 3616 3617 2
  3660 3618 3625 1
  3661 3618 3619 1
  3662 3619 3626 1
  3663 3619 3620 1
  3664 3619 3621 1
  3665 3620 3627 1
  3666 3620 3628 1
  3667 3620 3629 1
  3668 3621 3630 1
  3669 3621 3631 1
  3670 3621 3632 1
  3671 3622 3614 1
  3672 3624 3618 1
  3673 3596 3614 am
  3674 3633 3634 1
  3675 3634 3641 1
  3676 3634 3637 1
  3677 3634 3635 1
  3678 3635 3636 2
  3679 3637 3642 1
  3680 3637 3638 1
  3681 3637 3639 1
  3682 3638 3643 1
  3683 3638 3644 1
  3684 3638 3645 1
  3685 3639 3646 1
  3686 3639 3647 1
  3687 3639 3648 1
  3688 3640 3633 1
  3689 3616 3633 am
  3690 3649 3650 1
  3691 3650 3658 1
  3692 3650 3653 1
  3693 3650 3651 1
  3694 3651 3652 2
  3695 3653 3660 1
  3696 3653 3654 1
  3697 3654 3656 2
  3698 3654 3655 am
  3699 3655 3661 1
  3700 3655 3662 1
  3701 3657 3649 1
  3702 3659 3653 1
  3703 3635 3649 am
  3704 3663 3664 1
  3705 3664 3665 1
  3706 3664 3672 1
  3707 3664 3667 1
  3708 3665 3666 2
  3709 3667 3673 1
  3710 3667 3669 1
  3711 3667 3668 1
  3712 3668 3675 1
  3713 3669 3676 1
  3714 3669 3677 1
  3715 3669 3678 1
  3716 3670 3668 1
  3717 3670 3679 1
  3718 3670 3680 1
  3719 3670 3681 1
  3720 3671 3663 1
  3721 3674 3668 1
  3722 3651 3663 am
  3723 3682 3683 1
  3724 3683 3690 1
  3725 3683 3686 1
  3726 3683 3684 1
  3727 3684 3685 2
  3728 3686 3691 1
  3729 3686 3687 1
  3730 3686 3688 1
  3731 3687 3692 1
  3732 3687 3693 1
  3733 3687 3694 1
  3734 3688 3695 1
  3735 3688 3696 1
  3736 3688 3697 1
  3737 3689 3682 1
  3738 3665 3682 am
  3739 3698 3699 1
  3740 3699 3707 1
  3741 3699 3702 1
  3742 3699 3700 1
  3743 3700 3701 2
  3744 3702 3709 1
  3745 3702 3703 1
  3746 3703 3705 2
  3747 3703 3704 am
  3748 3704 3710 1
  3749 3704 3711 1
  3750 3706 3698 1
  3751 3708 3702 1
  3752 3684 3698 am
  3753 3712 3713 1
  3754 3713 3720 1
  3755 3713 3716 1
  3756 3713 3714 1
  3757 3714 3715 2
  3758 3716 3721 1
  3759 3716 3717 1
  3760 3716 3718 1
  3761 3717 3722 1
  3762 3717 3723 1
  3763 3717 3724 1
  3764 3718 3725 1
  3765 3718 3726 1
  3766 3718 3727 1
  3767 3719 3712 1
  3768 3700 3712 am
  3769 3728 3729 1
  3770 3729 3740 1
  3771 3729 3732 1
  3772 3729 3730 1
  3773 3730 3731 2
  3774 3732 3742 1
  3775 3732 3733 1
  3776 3733 3734 ar
  3777 3733 3735 ar
[truncated: 66,270 more chars]
