# Supplementary material for: The pocketome of G-protein-coupled receptors reveals previously untargeted allosteric sites
Source: Nat Commun. 2022 May 10;13:2567. doi: 10.1038/s41467-022-29609-6 (PMC9091257; doi:10.1038/s41467-022-29609-6)
Supplement: Supplementary file 4 — Supplementary Data 1 [file 41467_2022_29609_MOESM4_ESM.zip › docking_files/2x72/mols.mol2]

# TRIPOS MOL2 file generated by SEED

@<TRIPOS>MOLECULE
methanamine
 8 7 0 0 0
****
USER_CHARGES
INVALID_CHARGES
Pose:   1 Cluster:   1 Fr_nu: 1091592 TotEn:   -43.77
@<TRIPOS>ATOM
      1 C1        -83.8652   -9.7085  -33.5670 C.3    1 LIG       0.04000
      2 N1        -83.3192   -9.3775  -34.8973 N.4    1 LIG      -0.30000
      3 H1        -84.0621   -8.7708  -33.0441 H      1 LIG       0.09000
      4 H2        -84.7858  -10.2761  -33.7154 H      1 LIG       0.09000
      5 H3        -83.1182  -10.3033  -33.0380 H      1 LIG       0.09000
      6 H4        -83.1128  -10.2265  -35.4397 H      1 LIG       0.33000
      7 H5        -82.4458   -8.8397  -34.8203 H      1 LIG       0.33000
      8 H6        -83.9826   -8.8138  -35.4451 H      1 LIG       0.33000
@<TRIPOS>BOND
      1       1       2 1
      2       1       3 1
      3       1       4 1
      4       1       5 1
      5       2       6 1
      6       2       7 1
      7       2       8 1
@<TRIPOS>ALT_TYPE
CGenFF_4.0_ALT_TYPE_SET
CGenFF_4.0 1 CG334 2 NG3P3 3 HGA3 4 HGA3 5 HGA3 6 HGP2 7 HGP2 8 HGP2
@<TRIPOS>MOLECULE
methanamine
 8 7 0 0 0
****
USER_CHARGES
INVALID_CHARGES
Pose:   2 Cluster:   2 Fr_nu: 1152253 TotEn:   -35.89
@<TRIPOS>ATOM
      1 C1        -82.0701   -9.4637  -32.7240 C.3    1 LIG       0.04000
      2 N1        -82.7149   -9.6732  -34.0346 N.4    1 LIG      -0.30000
      3 H1        -82.1287  -10.4020  -32.1692 H      1 LIG       0.09000
      4 H2        -81.0320   -9.1781  -32.9041 H      1 LIG       0.09000
      5 H3        -82.6122   -8.6687  -32.2084 H      1 LIG       0.09000
      6 H4        -82.6904   -8.8182  -34.6055 H      1 LIG       0.33000
      7 H5        -83.7010   -9.9456  -33.9275 H      1 LIG       0.33000
      8 H6        -82.2449  -10.4159  -34.5691 H      1 LIG       0.33000
@<TRIPOS>BOND
      1       1       2 1
      2       1       3 1
      3       1       4 1
      4       1       5 1
      5       2       6 1
      6       2       7 1
      7       2       8 1
@<TRIPOS>ALT_TYPE
CGenFF_4.0_ALT_TYPE_SET
CGenFF_4.0 1 CG334 2 NG3P3 3 HGA3 4 HGA3 5 HGA3 6 HGP2 7 HGP2 8 HGP2
@<TRIPOS>MOLECULE
methanamine
 8 7 0 0 0
****
USER_CHARGES
INVALID_CHARGES
Pose:   3 Cluster:   3 Fr_nu: 410920 TotEn:   -34.37
@<TRIPOS>ATOM
      1 C1        -76.7307  -25.4837  -44.6730 C.3    1 LIG       0.04000
      2 N1        -77.6199  -25.0885  -45.7822 N.4    1 LIG      -0.30000
      3 H1        -76.7111  -26.5743  -44.6330 H      1 LIG       0.09000
      4 H2        -75.7377  -25.0805  -44.8809 H      1 LIG       0.09000
      5 H3        -77.1396  -25.0646  -43.7516 H      1 LIG       0.09000
      6 H4        -77.6785  -24.0654  -45.8696 H      1 LIG       0.33000
      7 H5        -78.5754  -25.4421  -45.6402 H      1 LIG       0.33000
      8 H6        -77.2838  -25.4572  -46.6817 H      1 LIG       0.33000
@<TRIPOS>BOND
      1       1       2 1
      2       1       3 1
      3       1       4 1
      4       1       5 1
      5       2       6 1
      6       2       7 1
      7       2       8 1
@<TRIPOS>ALT_TYPE
CGenFF_4.0_ALT_TYPE_SET
CGenFF_4.0 1 CG334 2 NG3P3 3 HGA3 4 HGA3 5 HGA3 6 HGP2 7 HGP2 8 HGP2
@<TRIPOS>MOLECULE
methanamine
 8 7 0 0 0
****
USER_CHARGES
INVALID_CHARGES
Pose:   4 Cluster:   4 Fr_nu: 877966 TotEn:   -30.68
@<TRIPOS>ATOM
      1 C1        -80.8840   -8.8594  -32.7240 C.3    1 LIG       0.04000
      2 N1        -81.7968   -9.5226  -33.6749 N.4    1 LIG      -0.30000
      3 H1        -80.8983   -7.7892  -32.9384 H      1 LIG       0.09000
      4 H2        -81.2473   -9.0626  -31.7149 H      1 LIG       0.09000
      5 H3        -79.8860   -9.2760  -32.8732 H      1 LIG       0.09000
      6 H4        -81.8251  -10.5390  -33.5206 H      1 LIG       0.33000
      7 H5        -81.5026   -9.3654  -34.6479 H      1 LIG       0.33000
      8 H6        -82.7579   -9.1684  -33.5809 H      1 LIG       0.33000
@<TRIPOS>BOND
      1       1       2 1
      2       1       3 1
      3       1       4 1
      4       1       5 1
      5       2       6 1
      6       2       7 1
      7       2       8 1
@<TRIPOS>ALT_TYPE
CGenFF_4.0_ALT_TYPE_SET
CGenFF_4.0 1 CG334 2 NG3P3 3 HGA3 4 HGA3 5 HGA3 6 HGP2 7 HGP2 8 HGP2
@<TRIPOS>MOLECULE
methanamine
 8 7 0 0 0
****
USER_CHARGES
INVALID_CHARGES
Pose:   5 Cluster:   5 Fr_nu: 416805 TotEn:   -30.19
@<TRIPOS>ATOM
      1 C1        -76.9471  -25.4394  -44.9962 C.3    1 LIG       0.04000
      2 N1        -76.9248  -26.2298  -46.2420 N.4    1 LIG      -0.30000
      3 H1        -76.0284  -24.8513  -44.9573 H      1 LIG       0.09000
      4 H2        -77.8262  -24.7930  -45.0261 H      1 LIG       0.09000
      5 H3        -77.0016  -26.1377  -44.1587 H      1 LIG       0.09000
      6 H4        -77.7704  -26.8078  -46.3346 H      1 LIG       0.33000
      7 H5        -76.1135  -26.8615  -46.2702 H      1 LIG       0.33000
      8 H6        -76.8730  -25.6222  -47.0704 H      1 LIG       0.33000
@<TRIPOS>BOND
      1       1       2 1
      2       1       3 1
      3       1       4 1
      4       1       5 1
      5       2       6 1
      6       2       7 1
      7       2       8 1
@<TRIPOS>ALT_TYPE
CGenFF_4.0_ALT_TYPE_SET
CGenFF_4.0 1 CG334 2 NG3P3 3 HGA3 4 HGA3 5 HGA3 6 HGP2 7 HGP2 8 HGP2
@<TRIPOS>MOLECULE
methanamine
 8 7 0 0 0
****
USER_CHARGES
INVALID_CHARGES
Pose:   6 Cluster:   6 Fr_nu: 978646 TotEn:   -27.18
@<TRIPOS>ATOM
      1 C1        -76.7148  -25.6920  -45.6982 C.3    1 LIG       0.04000
      2 N1        -77.6219  -25.4240  -44.5657 N.4    1 LIG      -0.30000
      3 H1        -75.6899  -25.5936  -45.3357 H      1 LIG       0.09000
      4 H2        -76.9110  -26.7063  -46.0507 H      1 LIG       0.09000
      5 H3        -76.9274  -24.9576  -46.4774 H      1 LIG       0.09000
      6 H4        -78.6077  -25.5024  -44.8482 H      1 LIG       0.33000
      7 H5        -77.4821  -24.4767  -44.1900 H      1 LIG       0.33000
      8 H6        -77.4668  -26.0883  -43.7958 H      1 LIG       0.33000
@<TRIPOS>BOND
      1       1       2 1
      2       1       3 1
      3       1       4 1
      4       1       5 1
      5       2       6 1
      6       2       7 1
      7       2       8 1
@<TRIPOS>ALT_TYPE
CGenFF_4.0_ALT_TYPE_SET
CGenFF_4.0 1 CG334 2 NG3P3 3 HGA3 4 HGA3 5 HGA3 6 HGP2 7 HGP2 8 HGP2
@<TRIPOS>MOLECULE
methanamine
 8 7 0 0 0
****
USER_CHARGES
INVALID_CHARGES
Pose:   7 Cluster:   7 Fr_nu: 1395346 TotEn:   -12.22
@<TRIPOS>ATOM
      1 C1        -53.9155    2.3810  -17.3999 C.3    1 LIG       0.04000
      2 N1        -52.8024    3.0876  -18.0626 N.4    1 LIG      -0.30000
      3 H1        -53.5267    1.9283  -16.4860 H      1 LIG       0.09000
      4 H2        -54.6911    3.1156  -17.1752 H      1 LIG       0.09000
      5 H3        -54.2845    1.6189  -18.0890 H      1 LIG       0.09000
      6 H4        -53.1100    3.5369  -18.9350 H      1 LIG       0.33000
      7 H5        -52.0376    2.4421  -18.2999 H      1 LIG       0.33000
      8 H6        -52.4114    3.8218  -17.4575 H      1 LIG       0.33000
@<TRIPOS>BOND
      1       1       2 1
      2       1       3 1
      3       1       4 1
      4       1       5 1
      5       2       6 1
      6       2       7 1
      7       2       8 1
@<TRIPOS>ALT_TYPE
CGenFF_4.0_ALT_TYPE_SET
CGenFF_4.0 1 CG334 2 NG3P3 3 HGA3 4 HGA3 5 HGA3 6 HGP2 7 HGP2 8 HGP2
@<TRIPOS>MOLECULE
methanol
 6 5 0 0 0
****
USER_CHARGES
INVALID_CHARGES
Pose:   1 Cluster:   1 Fr_nu: 159516 TotEn:   -16.74
@<TRIPOS>ATOM
      1 C1        -46.5469   -9.3156  -33.7314 C.3    1 LIG      -0.04000
      2 O1        -47.9025   -9.2402  -34.1326 O.3    1 LIG      -0.65000
      3 H1        -46.2398   -8.3592  -33.3009 H      1 LIG       0.09000
      4 H2        -45.9228   -9.5551  -34.5961 H      1 LIG       0.09000
      5 H3        -46.4418  -10.1014  -32.9797 H      1 LIG       0.09000
      6 H4        -48.1375  -10.1056  -34.5088 H      1 LIG       0.42000
@<TRIPOS>BOND
      1       1       2 1
      2       1       3 1
      3       1       4 1
      4       1       5 1
      5       2       6 1
@<TRIPOS>ALT_TYPE
CGenFF_4.0_ALT_TYPE_SET
CGenFF_4.0 1 CG331 2 OG311 3 HGA3 4 HGA3 5 HGA3 6 HGP1
@<TRIPOS>MOLECULE
methanol
 6 5 0 0 0
****
USER_CHARGES
INVALID_CHARGES
Pose:   2 Cluster:   2 Fr_nu: 9481336 TotEn:   -15.70
@<TRIPOS>ATOM
      1 C1        -52.1161  -22.2178  -27.1157 C.3    1 LIG      -0.04000
      2 O1        -51.2545  -21.2744  -26.5057 O.3    1 LIG      -0.65000
      3 H1        -53.0729  -22.2332  -26.5880 H      1 LIG       0.09000
      4 H2        -51.6545  -23.2081  -27.0839 H      1 LIG       0.09000
      5 H3        -52.2810  -21.9280  -28.1561 H      1 LIG       0.09000
      6 H4        -50.4177  -21.2900  -27.0008 H      1 LIG       0.42000
@<TRIPOS>BOND
      1       1       2 1
      2       1       3 1
      3       1       4 1
      4       1       5 1
      5       2       6 1
@<TRIPOS>ALT_TYPE
CGenFF_4.0_ALT_TYPE_SET
CGenFF_4.0 1 CG331 2 OG311 3 HGA3 4 HGA3 5 HGA3 6 HGP1
@<TRIPOS>MOLECULE
methanol
 6 5 0 0 0
****
USER_CHARGES
INVALID_CHARGES
Pose:   3 Cluster:   3 Fr_nu:  74955 TotEn:   -13.80
@<TRIPOS>ATOM
      1 C1        -75.3688  -11.4415  -41.1136 C.3    1 LIG      -0.04000
      2 O1        -74.7308  -12.0934  -40.0308 O.3    1 LIG      -0.65000
      3 H1        -75.5889  -12.1686  -41.8991 H      1 LIG       0.09000
      4 H2        -74.7164  -10.6555  -41.5024 H      1 LIG       0.09000
      5 H3        -76.3019  -10.9963  -40.7605 H      1 LIG       0.09000
      6 H4        -74.5519  -11.4168  -39.3555 H      1 LIG       0.42000
@<TRIPOS>BOND
      1       1       2 1
      2       1       3 1
      3       1       4 1
      4       1       5 1
      5       2       6 1
@<TRIPOS>ALT_TYPE
CGenFF_4.0_ALT_TYPE_SET
CGenFF_4.0 1 CG331 2 OG311 3 HGA3 4 HGA3 5 HGA3 6 HGP1
@<TRIPOS>MOLECULE
methanol
 6 5 0 0 0
****
USER_CHARGES
INVALID_CHARGES
Pose:   4 Cluster:   4 Fr_nu: 454168 TotEn:   -13.50
@<TRIPOS>ATOM
      1 C1        -66.0344   -7.8727  -49.2095 C.3    1 LIG      -0.04000
      2 O1        -66.9301   -8.8957  -48.8150 O.3    1 LIG      -0.65000
      3 H1        -65.0816   -8.3168  -49.5082 H      1 LIG       0.09000
      4 H2        -65.8810   -7.1807  -48.3775 H      1 LIG       0.09000
      5 H3        -66.4631   -7.3319  -50.0564 H      1 LIG       0.09000
      6 H4        -67.7622   -8.4631  -48.5576 H      1 LIG       0.42000
@<TRIPOS>BOND
      1       1       2 1
      2       1       3 1
      3       1       4 1
      4       1       5 1
      5       2       6 1
@<TRIPOS>ALT_TYPE
CGenFF_4.0_ALT_TYPE_SET
CGenFF_4.0 1 CG331 2 OG311 3 HGA3 4 HGA3 5 HGA3 6 HGP1
@<TRIPOS>MOLECULE
methanol
 6 5 0 0 0
****
USER_CHARGES
INVALID_CHARGES
Pose:   5 Cluster:   5 Fr_nu: 216326 TotEn:   -13.40
@<TRIPOS>ATOM
      1 C1        -63.8720  -10.8270  -38.8049 C.3    1 LIG      -0.04000
      2 O1        -62.8201  -11.5715  -39.3912 O.3    1 LIG      -0.65000
      3 H1        -64.1071  -11.2399  -37.8208 H      1 LIG       0.09000
      4 H2        -64.7534  -10.8699  -39.4497 H      1 LIG       0.09000
      5 H3        -63.5536   -9.7878  -38.6948 H      1 LIG       0.09000
      6 H4        -62.6407  -11.1758  -40.2613 H      1 LIG       0.42000
@<TRIPOS>BOND
      1       1       2 1
      2       1       3 1
      3       1       4 1
      4       1       5 1
      5       2       6 1
@<TRIPOS>ALT_TYPE
CGenFF_4.0_ALT_TYPE_SET
CGenFF_4.0 1 CG331 2 OG311 3 HGA3 4 HGA3 5 HGA3 6 HGP1
@<TRIPOS>MOLECULE
methanol
 6 5 0 0 0
****
USER_CHARGES
INVALID_CHARGES
Pose:   6 Cluster:   6 Fr_nu:  76411 TotEn:   -13.25
@<TRIPOS>ATOM
      1 C1        -71.2794  -11.5991  -39.1014 C.3    1 LIG      -0.04000
      2 O1        -72.5381  -12.1973  -38.8520 O.3    1 LIG      -0.65000
      3 H1        -70.5592  -12.3696  -39.3876 H      1 LIG       0.09000
      4 H2        -70.9366  -11.0810  -38.2021 H      1 LIG       0.09000
      5 H3        -71.3831  -10.8796  -39.9169 H      1 LIG       0.09000
      6 H4        -73.1489  -11.4833  -38.6013 H      1 LIG       0.42000
@<TRIPOS>BOND
      1       1       2 1
      2       1       3 1
      3       1       4 1
      4       1       5 1
      5       2       6 1
@<TRIPOS>ALT_TYPE
CGenFF_4.0_ALT_TYPE_SET
CGenFF_4.0 1 CG331 2 OG311 3 HGA3 4 HGA3 5 HGA3 6 HGP1
@<TRIPOS>MOLECULE
methanol
 6 5 0 0 0
****
USER_CHARGES
INVALID_CHARGES
Pose:   7 Cluster:   7 Fr_nu: 207664 TotEn:   -13.25
@<TRIPOS>ATOM
      1 C1        -64.1059  -10.6234  -38.9384 C.3    1 LIG      -0.04000
      2 O1        -63.2051  -11.0016  -37.9138 O.3    1 LIG      -0.65000
      3 H1        -64.0580  -11.3500  -39.7533 H      1 LIG       0.09000
      4 H2        -63.8429   -9.6286  -39.3072 H      1 LIG       0.09000
      5 H3        -65.1194  -10.6026  -38.5310 H      1 LIG       0.09000
      6 H4        -63.2763  -10.3340  -37.2102 H      1 LIG       0.42000
@<TRIPOS>BOND
      1       1       2 1
      2       1       3 1
      3       1       4 1
      4       1       5 1
      5       2       6 1
@<TRIPOS>ALT_TYPE
CGenFF_4.0_ALT_TYPE_SET
CGenFF_4.0 1 CG331 2 OG311 3 HGA3 4 HGA3 5 HGA3 6 HGP1
@<TRIPOS>MOLECULE
methanol
 6 5 0 0 0
****
USER_CHARGES
INVALID_CHARGES
Pose:   8 Cluster:   8 Fr_nu: 135100 TotEn:   -13.01
@<TRIPOS>ATOM
      1 C1        -74.6492   -5.6203  -56.6798 C.3    1 LIG      -0.04000
      2 O1        -75.0775   -4.7523  -55.6465 O.3    1 LIG      -0.65000
      3 H1        -75.5110   -6.1520  -57.0906 H      1 LIG       0.09000
      4 H2        -73.9240   -6.3338  -56.2803 H      1 LIG       0.09000
      5 H3        -74.1789   -5.0288  -57.4688 H      1 LIG       0.09000
      6 H4        -74.2863   -4.2995  -55.3078 H      1 LIG       0.42000
@<TRIPOS>BOND
      1       1       2 1
      2       1       3 1
      3       1       4 1
      4       1       5 1
      5       2       6 1
@<TRIPOS>ALT_TYPE
CGenFF_4.0_ALT_TYPE_SET
CGenFF_4.0 1 CG331 2 OG311 3 HGA3 4 HGA3 5 HGA3 6 HGP1
@<TRIPOS>MOLECULE
methanol
 6 5 0 0 0
****
USER_CHARGES
INVALID_CHARGES
Pose:   9 Cluster:   9 Fr_nu: 295353 TotEn:   -12.99
@<TRIPOS>ATOM
      1 C1        -77.2777  -18.0665  -44.1097 C.3    1 LIG      -0.04000
      2 O1        -78.3894  -17.3104  -44.5534 O.3    1 LIG      -0.65000
      3 H1        -77.4355  -19.1215  -44.3472 H      1 LIG       0.09000
      4 H2        -77.1564  -17.9391  -43.0310 H      1 LIG       0.09000
      5 H3        -76.3795  -17.7110  -44.6199 H      1 LIG       0.09000
      6 H4        -78.2125  -16.3817  -44.3252 H      1 LIG       0.42000
@<TRIPOS>BOND
      1       1       2 1
      2       1       3 1
      3       1       4 1
      4       1       5 1
      5       2       6 1
@<TRIPOS>ALT_TYPE
CGenFF_4.0_ALT_TYPE_SET
CGenFF_4.0 1 CG331 2 OG311 3 HGA3 4 HGA3 5 HGA3 6 HGP1
@<TRIPOS>MOLECULE
methanol
 6 5 0 0 0
****
USER_CHARGES
INVALID_CHARGES
Pose:  10 Cluster:  10 Fr_nu: 613881 TotEn:   -12.28
@<TRIPOS>ATOM
      1 C1        -76.7817  -25.6070  -44.5760 C.3    1 LIG      -0.04000
      2 O1        -76.6951  -26.8106  -45.3166 O.3    1 LIG      -0.65000
      3 H1        -75.8395  -25.4330  -44.0505 H      1 LIG       0.09000
      4 H2        -77.6035  -25.6777  -43.8589 H      1 LIG       0.09000
      5 H3        -76.9710  -24.7794  -45.2637 H      1 LIG       0.09000
      6 H4        -77.5483  -26.9302  -45.7678 H      1 LIG       0.42000
@<TRIPOS>BOND
      1       1       2 1
      2       1       3 1
      3       1       4 1
      4       1       5 1
      5       2       6 1
@<TRIPOS>ALT_TYPE
CGenFF_4.0_ALT_TYPE_SET
CGenFF_4.0 1 CG331 2 OG311 3 HGA3 4 HGA3 5 HGA3 6 HGP1
@<TRIPOS>MOLECULE
methanol
 6 5 0 0 0
****
USER_CHARGES
INVALID_CHARGES
Pose:  11 Cluster:  11 Fr_nu: 295421 TotEn:   -11.96
@<TRIPOS>ATOM
      1 C1        -77.2777  -18.0665  -44.1097 C.3    1 LIG      -0.04000
      2 O1        -76.3844  -16.9794  -43.9527 O.3    1 LIG      -0.65000
      3 H1        -76.7139  -19.0024  -44.1310 H      1 LIG       0.09000
      4 H2        -77.8396  -17.9462  -45.0394 H      1 LIG       0.09000
      5 H3        -77.9717  -18.0810  -43.2661 H      1 LIG       0.09000
      6 H4        -76.9211  -16.1686  -43.9385 H      1 LIG       0.42000
@<TRIPOS>BOND
      1       1       2 1
      2       1       3 1
      3       1       4 1
      4       1       5 1
      5       2       6 1
@<TRIPOS>ALT_TYPE
CGenFF_4.0_ALT_TYPE_SET
CGenFF_4.0 1 CG331 2 OG311 3 HGA3 4 HGA3 5 HGA3 6 HGP1
@<TRIPOS>MOLECULE
methanol
 6 5 0 0 0
****
USER_CHARGES
INVALID_CHARGES
Pose:  12 Cluster:  12 Fr_nu: 361584 TotEn:   -11.20
@<TRIPOS>ATOM
      1 C1        -66.3652   -7.6648  -49.7722 C.3    1 LIG      -0.04000
      2 O1        -65.8239   -8.4252  -48.7076 O.3    1 LIG      -0.65000
      3 H1        -67.2827   -8.1387  -50.1297 H      1 LIG       0.09000
      4 H2        -65.6355   -7.6010  -50.5834 H      1 LIG       0.09000
      5 H3        -66.5940   -6.6596  -49.4106 H      1 LIG       0.09000
      6 H4        -65.0126   -7.9739  -48.4180 H      1 LIG       0.42000
@<TRIPOS>BOND
      1       1       2 1
      2       1       3 1
      3       1       4 1
      4       1       5 1
      5       2       6 1
@<TRIPOS>ALT_TYPE
CGenFF_4.0_ALT_TYPE_SET
CGenFF_4.0 1 CG331 2 OG311 3 HGA3 4 HGA3 5 HGA3 6 HGP1
@<TRIPOS>MOLECULE
methanol
 6 5 0 0 0
****
USER_CHARGES
INVALID_CHARGES
Pose:  13 Cluster:  13 Fr_nu: 4589532 TotEn:   -11.05
@<TRIPOS>ATOM
      1 C1        -76.6335  -25.5513  -45.7268 C.3    1 LIG      -0.04000
      2 O1        -77.6113  -25.2986  -44.7346 O.3    1 LIG      -0.65000
      3 H1        -75.6595  -25.2001  -45.3774 H      1 LIG       0.09000
      4 H2        -76.9087  -25.0357  -46.6504 H      1 LIG       0.09000
      5 H3        -76.5853  -26.6268  -45.9127 H      1 LIG       0.09000
      6 H4        -78.4601  -25.6234  -45.0809 H      1 LIG       0.42000
@<TRIPOS>BOND
      1       1       2 1
      2       1       3 1
      3       1       4 1
      4       1       5 1
      5       2       6 1
@<TRIPOS>ALT_TYPE
CGenFF_4.0_ALT_TYPE_SET
CGenFF_4.0 1 CG331 2 OG311 3 HGA3 4 HGA3 5 HGA3 6 HGP1
@<TRIPOS>MOLECULE
methanol
 6 5 0 0 0
****
USER_CHARGES
INVALID_CHARGES
Pose:  14 Cluster:  14 Fr_nu: 295735 TotEn:   -10.99
@<TRIPOS>ATOM
      1 C1        -77.2777  -18.0665  -44.1097 C.3    1 LIG      -0.04000
      2 O1        -78.2650  -17.8825  -43.1118 O.3    1 LIG      -0.65000
      3 H1        -76.8461  -19.0661  -44.0164 H      1 LIG       0.09000
      4 H2        -76.4978  -17.3093  -43.9960 H      1 LIG       0.09000
      5 H3        -77.7426  -17.9632  -45.0930 H      1 LIG       0.09000
      6 H4        -78.6238  -16.9860  -43.2269 H      1 LIG       0.42000
@<TRIPOS>BOND
      1       1       2 1
      2       1       3 1
      3       1       4 1
      4       1       5 1
      5       2       6 1
@<TRIPOS>ALT_TYPE
CGenFF_4.0_ALT_TYPE_SET
CGenFF_4.0 1 CG331 2 OG311 3 HGA3 4 HGA3 5 HGA3 6 HGP1
@<TRIPOS>MOLECULE
methanol
 6 5 0 0 0
****
USER_CHARGES
INVALID_CHARGES
Pose:  15 Cluster:  15 Fr_nu: 6583105 TotEn:   -10.47
@<TRIPOS>ATOM
      1 C1        -82.9033   -8.8791  -33.5722 C.3    1 LIG      -0.04000
      2 O1        -83.5318   -9.5049  -34.6758 O.3    1 LIG      -0.65000
      3 H1        -83.6640   -8.4756  -32.8994 H      1 LIG       0.09000
      4 H2        -82.2540   -8.0756  -33.9291 H      1 LIG       0.09000
      5 H3        -82.3034   -9.6196  -33.0380 H      1 LIG       0.09000
      6 H4        -82.8257   -9.8496  -35.2488 H      1 LIG       0.42000
@<TRIPOS>BOND
      1       1       2 1
      2       1       3 1
      3       1       4 1
      4       1       5 1
      5       2       6 1
@<TRIPOS>ALT_TYPE
CGenFF_4.0_ALT_TYPE_SET
CGenFF_4.0 1 CG331 2 OG311 3 HGA3 4 HGA3 5 HGA3 6 HGP1
@<TRIPOS>MOLECULE
methanol
 6 5 0 0 0
****
USER_CHARGES
INVALID_CHARGES
Pose:  16 Cluster:  16 Fr_nu: 5656016 TotEn:   -10.44
@<TRIPOS>ATOM
      1 C1        -83.5630   -9.3988  -33.4606 C.3    1 LIG      -0.04000
      2 O1        -82.5821   -8.6862  -34.1916 O.3    1 LIG      -0.65000
      3 H1        -83.9548   -8.7650  -32.6612 H      1 LIG       0.09000
      4 H2        -83.1182  -10.3033  -33.0380 H      1 LIG       0.09000
      5 H3        -84.3769   -9.6760  -34.1346 H      1 LIG       0.09000
      6 H4        -82.2589   -9.2804  -34.8903 H      1 LIG       0.42000
@<TRIPOS>BOND
      1       1       2 1
      2       1       3 1
      3       1       4 1
      4       1       5 1
      5       2       6 1
@<TRIPOS>ALT_TYPE
CGenFF_4.0_ALT_TYPE_SET
CGenFF_4.0 1 CG331 2 OG311 3 HGA3 4 HGA3 5 HGA3 6 HGP1
@<TRIPOS>MOLECULE
methanol
 6 5 0 0 0
****
USER_CHARGES
INVALID_CHARGES
Pose:  17 Cluster:  17 Fr_nu: 9319906 TotEn:   -10.25
@<TRIPOS>ATOM
      1 C1        -52.7352  -22.9219  -26.4092 C.3    1 LIG      -0.04000
      2 O1        -52.3650  -21.5712  -26.2024 O.3    1 LIG      -0.65000
      3 H1        -52.4878  -23.5084  -25.5210 H      1 LIG       0.09000
      4 H2        -52.2044  -23.3170  -27.2792 H      1 LIG       0.09000
      5 H3        -53.8118  -22.9721  -26.5880 H      1 LIG       0.09000
      6 H4        -52.5997  -21.0838  -27.0106 H      1 LIG       0.42000
@<TRIPOS>BOND
      1       1       2 1
      2       1       3 1
      3       1       4 1
      4       1       5 1
      5       2       6 1
@<TRIPOS>ALT_TYPE
CGenFF_4.0_ALT_TYPE_SET
CGenFF_4.0 1 CG331 2 OG311 3 HGA3 4 HGA3 5 HGA3 6 HGP1
@<TRIPOS>MOLECULE
methanol
 6 5 0 0 0
****
USER_CHARGES
INVALID_CHARGES
Pose:  18 Cluster:  18 Fr_nu: 706853 TotEn:   -10.21
@<TRIPOS>ATOM
      1 C1        -77.7940  -18.1597  -44.0230 C.3    1 LIG      -0.04000
      2 O1        -76.4265  -18.5260  -44.0037 O.3    1 LIG      -0.65000
      3 H1        -78.1035  -17.8513  -43.0214 H      1 LIG       0.09000
      4 H2        -78.3951  -19.0096  -44.3561 H      1 LIG       0.09000
      5 H3        -77.9290  -17.3263  -44.7164 H      1 LIG       0.09000
      6 H4        -76.1896  -18.7931  -44.9083 H      1 LIG       0.42000
@<TRIPOS>BOND
      1       1       2 1
      2       1       3 1
      3       1       4 1
      4       1       5 1
      5       2       6 1
@<TRIPOS>ALT_TYPE
CGenFF_4.0_ALT_TYPE_SET
CGenFF_4.0 1 CG331 2 OG311 3 HGA3 4 HGA3 5 HGA3 6 HGP1
@<TRIPOS>MOLECULE
methanol
 6 5 0 0 0
****
USER_CHARGES
INVALID_CHARGES
Pose:  19 Cluster:  19 Fr_nu: 160063 TotEn:   -10.16
@<TRIPOS>ATOM
      1 C1        -46.3106  -10.1125  -44.0304 C.3    1 LIG      -0.04000
      2 O1        -46.9644  -11.3622  -44.1537 O.3    1 LIG      -0.65000
      3 H1        -45.2399  -10.2416  -44.2067 H      1 LIG       0.09000
      4 H2        -46.4797   -9.7091  -43.0288 H      1 LIG       0.09000
      5 H3        -46.7192   -9.4228  -44.7727 H      1 LIG       0.09000
      6 H4        -47.9104  -11.2069  -43.9906 H      1 LIG       0.42000
@<TRIPOS>BOND
      1       1       2 1
      2       1       3 1
      3       1       4 1
      4       1       5 1
      5       2       6 1
@<TRIPOS>ALT_TYPE
CGenFF_4.0_ALT_TYPE_SET
CGenFF_4.0 1 CG331 2 OG311 3 HGA3 4 HGA3 5 HGA3 6 HGP1
@<TRIPOS>MOLECULE
methanol
 6 5 0 0 0
****
USER_CHARGES
INVALID_CHARGES
Pose:  20 Cluster:  20 Fr_nu: 201296 TotEn:    -9.86
@<TRIPOS>ATOM
      1 C1        -65.6825   -6.1250  -45.9735 C.3    1 LIG      -0.04000
      2 O1        -66.5140   -6.1294  -44.8276 O.3    1 LIG      -0.65000
      3 H1        -64.9506   -6.9328  -45.8967 H      1 LIG       0.09000
      4 H2        -65.1713   -5.1620  -46.0502 H      1 LIG       0.09000
      5 H3        -66.3001   -6.2792  -46.8614 H      1 LIG       0.09000
      6 H4        -67.1487   -5.4001  -44.9325 H      1 LIG       0.42000
@<TRIPOS>BOND
      1       1       2 1
      2       1       3 1
      3       1       4 1
      4       1       5 1
      5       2       6 1
@<TRIPOS>ALT_TYPE
CGenFF_4.0_ALT_TYPE_SET
CGenFF_4.0 1 CG331 2 OG311 3 HGA3 4 HGA3 5 HGA3 6 HGP1
@<TRIPOS>MOLECULE
methanol
 6 5 0 0 0
****
USER_CHARGES
INVALID_CHARGES
Pose:  21 Cluster:  21 Fr_nu: 9477211 TotEn:    -9.50
@<TRIPOS>ATOM
      1 C1        -46.2586   -9.3466  -33.3020 C.3    1 LIG      -0.04000
      2 O1        -47.4469   -9.4593  -32.5407 O.3    1 LIG      -0.65000
      3 H1        -46.4975   -9.4249  -34.3655 H      1 LIG       0.09000
      4 H2        -45.5639  -10.1399  -33.0144 H      1 LIG       0.09000
      5 H3        -45.8007   -8.3746  -33.1044 H      1 LIG       0.09000
      6 H4        -47.1944   -9.3853  -31.6045 H      1 LIG       0.42000
@<TRIPOS>BOND
      1       1       2 1
      2       1       3 1
      3       1       4 1
      4       1       5 1
      5       2       6 1
@<TRIPOS>ALT_TYPE
CGenFF_4.0_ALT_TYPE_SET
CGenFF_4.0 1 CG331 2 OG311 3 HGA3 4 HGA3 5 HGA3 6 HGP1
@<TRIPOS>MOLECULE
methanol
 6 5 0 0 0
****
USER_CHARGES
INVALID_CHARGES
Pose:  22 Cluster:  22 Fr_nu: 295679 TotEn:    -9.33
@<TRIPOS>ATOM
      1 C1        -77.2777  -18.0665  -44.1097 C.3    1 LIG      -0.04000
      2 O1        -77.0340  -18.1982  -42.7213 O.3    1 LIG      -0.65000
      3 H1        -76.3452  -17.8173  -44.6221 H      1 LIG       0.09000
      4 H2        -78.0191  -17.2812  -44.2776 H      1 LIG       0.09000
      5 H3        -77.6604  -19.0145  -44.4950 H      1 LIG       0.09000
      6 H4        -77.8833  -18.4189  -42.3020 H      1 LIG       0.42000
@<TRIPOS>BOND
      1       1       2 1
      2       1       3 1
      3       1       4 1
      4       1       5 1
      5       2       6 1
@<TRIPOS>ALT_TYPE
CGenFF_4.0_ALT_TYPE_SET
CGenFF_4.0 1 CG331 2 OG311 3 HGA3 4 HGA3 5 HGA3 6 HGP1
@<TRIPOS>MOLECULE
methanol
 6 5 0 0 0
****
USER_CHARGES
INVALID_CHARGES
Pose:  23 Cluster:  23 Fr_nu: 699840 TotEn:    -9.29
@<TRIPOS>ATOM
      1 C1        -76.3924  -25.0270  -44.6451 C.3    1 LIG      -0.04000
      2 O1        -77.2129  -26.1204  -44.2767 O.3    1 LIG      -0.65000
      3 H1        -75.6872  -24.8117  -43.8386 H      1 LIG       0.09000
      4 H2        -77.0168  -24.1515  -44.8408 H      1 LIG       0.09000
      5 H3        -75.8389  -25.2871  -45.5504 H      1 LIG       0.09000
      6 H4        -77.8240  -26.2806  -45.0160 H      1 LIG       0.42000
@<TRIPOS>BOND
      1       1       2 1
      2       1       3 1
      3       1       4 1
      4       1       5 1
      5       2       6 1
@<TRIPOS>ALT_TYPE
CGenFF_4.0_ALT_TYPE_SET
CGenFF_4.0 1 CG331 2 OG311 3 HGA3 4 HGA3 5 HGA3 6 HGP1
@<TRIPOS>MOLECULE
methanol
 6 5 0 0 0
****
USER_CHARGES
INVALID_CHARGES
Pose:  24 Cluster:  24 Fr_nu: 216934 TotEn:    -9.10
@<TRIPOS>ATOM
      1 C1        -63.8720  -10.8270  -38.8049 C.3    1 LIG      -0.04000
      2 O1        -62.6328  -10.1438  -38.7605 O.3    1 LIG      -0.65000
      3 H1        -63.8987  -11.4783  -39.6820 H      1 LIG       0.09000
      4 H2        -64.6878  -10.1012  -38.8519 H      1 LIG       0.09000
      5 H3        -63.9769  -11.4321  -37.9013 H      1 LIG       0.09000
      6 H4        -62.6473   -9.5771  -37.9703 H      1 LIG       0.42000
@<TRIPOS>BOND
      1       1       2 1
      2       1       3 1
      3       1       4 1
      4       1       5 1
      5       2       6 1
@<TRIPOS>ALT_TYPE
CGenFF_4.0_ALT_TYPE_SET
CGenFF_4.0 1 CG331 2 OG311 3 HGA3 4 HGA3 5 HGA3 6 HGP1
@<TRIPOS>MOLECULE
methanol
 6 5 0 0 0
****
USER_CHARGES
INVALID_CHARGES
Pose:  25 Cluster:  25 Fr_nu: 171012 TotEn:    -8.83
@<TRIPOS>ATOM
      1 C1        -76.7322  -18.0908  -44.4563 C.3    1 LIG      -0.04000
      2 O1        -76.0157  -19.3116  -44.4842 O.3    1 LIG      -0.65000
      3 H1        -76.7433  -17.6971  -43.4370 H      1 LIG       0.09000
      4 H2        -77.7545  -18.2593  -44.8043 H      1 LIG       0.09000
      5 H3        -76.2383  -17.3736  -45.1161 H      1 LIG       0.09000
      6 H4        -76.0280  -19.6291  -45.4033 H      1 LIG       0.42000
@<TRIPOS>BOND
      1       1       2 1
      2       1       3 1
      3       1       4 1
      4       1       5 1
      5       2       6 1
@<TRIPOS>ALT_TYPE
CGenFF_4.0_ALT_TYPE_SET
CGenFF_4.0 1 CG331 2 OG311 3 HGA3 4 HGA3 5 HGA3 6 HGP1
@<TRIPOS>MOLECULE
methanol
 6 5 0 0 0
****
USER_CHARGES
INVALID_CHARGES
Pose:  26 Cluster:  26 Fr_nu: 614205 TotEn:    -8.72
@<TRIPOS>ATOM
      1 C1        -76.7817  -25.6070  -44.5760 C.3    1 LIG      -0.04000
      2 O1        -77.4845  -25.0731  -45.6830 O.3    1 LIG      -0.65000
      3 H1        -75.8349  -25.0753  -44.4538 H      1 LIG       0.09000
      4 H2        -76.5956  -26.6714  -44.7405 H      1 LIG       0.09000
      5 H3        -77.3873  -25.4798  -43.6756 H      1 LIG       0.09000
      6 H4        -78.3173  -25.5696  -45.7591 H      1 LIG       0.42000
@<TRIPOS>BOND
      1       1       2 1
      2       1       3 1
      3       1       4 1
      4       1       5 1
      5       2       6 1
@<TRIPOS>ALT_TYPE
CGenFF_4.0_ALT_TYPE_SET
CGenFF_4.0 1 CG331 2 OG311 3 HGA3 4 HGA3 5 HGA3 6 HGP1
@<TRIPOS>MOLECULE
methanol
 6 5 0 0 0
****
USER_CHARGES
INVALID_CHARGES
Pose:  27 Cluster:  27 Fr_nu: 9406552 TotEn:    -8.70
@<TRIPOS>ATOM
      1 C1        -46.7165   -9.8371  -32.1512 C.3    1 LIG      -0.04000
      2 O1        -47.0159   -8.6149  -32.8000 O.3    1 LIG      -0.65000
      3 H1        -46.8627  -10.6660  -32.8482 H      1 LIG       0.09000
      4 H2        -47.3684   -9.9586  -31.2823 H      1 LIG       0.09000
      5 H3        -45.6746   -9.8195  -31.8230 H      1 LIG       0.09000
      6 H4        -46.8748   -7.9049  -32.1507 H      1 LIG       0.42000
@<TRIPOS>BOND
      1       1       2 1
      2       1       3 1
      3       1       4 1
      4       1       5 1
      5       2       6 1
@<TRIPOS>ALT_TYPE
CGenFF_4.0_ALT_TYPE_SET
CGenFF_4.0 1 CG331 2 OG311 3 HGA3 4 HGA3 5 HGA3 6 HGP1
@<TRIPOS>MOLECULE
methanol
 6 5 0 0 0
****
USER_CHARGES
INVALID_CHARGES
Pose:  28 Cluster:  28 Fr_nu: 205129 TotEn:    -8.61
@<TRIPOS>ATOM
      1 C1        -64.7801  -10.8497  -38.8481 C.3    1 LIG      -0.04000
      2 O1        -65.8963  -11.1766  -39.6553 O.3    1 LIG      -0.65000
      3 H1        -64.4234   -9.8495  -39.1061 H      1 LIG       0.09000
      4 H2        -63.9863  -11.5837  -39.0079 H      1 LIG       0.09000
      5 H3        -65.0833  -10.8664  -37.7986 H      1 LIG       0.09000
      6 H4        -66.1836  -12.0692  -39.3975 H      1 LIG       0.42000
@<TRIPOS>BOND
      1       1       2 1
      2       1       3 1
      3       1       4 1
      4       1       5 1
      5       2       6 1
@<TRIPOS>ALT_TYPE
CGenFF_4.0_ALT_TYPE_SET
CGenFF_4.0 1 CG331 2 OG311 3 HGA3 4 HGA3 5 HGA3 6 HGP1
@<TRIPOS>MOLECULE
methanol
 6 5 0 0 0
****
USER_CHARGES
INVALID_CHARGES
Pose:  29 Cluster:  29 Fr_nu: 706147 TotEn:    -8.13
@<TRIPOS>ATOM
      1 C1        -76.5940  -18.5260  -43.7731 C.3    1 LIG      -0.04000
      2 O1        -77.4808  -19.1437  -44.6878 O.3    1 LIG      -0.65000
      3 H1        -77.1520  -18.1840  -42.8979 H      1 LIG       0.09000
      4 H2        -76.1008  -17.6795  -44.2576 H      1 LIG       0.09000
      5 H3        -75.8414  -19.2538  -43.4610 H      1 LIG       0.09000
      6 H4        -76.9497  -19.4330  -45.4493 H      1 LIG       0.42000
@<TRIPOS>BOND
      1       1       2 1
      2       1       3 1
      3       1       4 1
      4       1       5 1
      5       2       6 1
@<TRIPOS>ALT_TYPE
CGenFF_4.0_ALT_TYPE_SET
CGenFF_4.0 1 CG331 2 OG311 3 HGA3 4 HGA3 5 HGA3 6 HGP1
@<TRIPOS>MOLECULE
methanol
 6 5 0 0 0
****
USER_CHARGES
INVALID_CHARGES
Pose:  30 Cluster:  30 Fr_nu: 253973 TotEn:    -7.75
@<TRIPOS>ATOM
      1 C1        -63.3723  -10.9433  -38.8002 C.3    1 LIG      -0.04000
      2 O1        -63.8306   -9.6043  -38.8392 O.3    1 LIG      -0.65000
      3 H1        -63.9704  -11.5538  -39.4811 H      1 LIG       0.09000
      4 H2        -63.4552  -11.3282  -37.7806 H      1 LIG       0.09000
      5 H3        -62.3261  -10.9702  -39.1138 H      1 LIG       0.09000
      6 H4        -63.2766   -9.0948  -38.2233 H      1 LIG       0.42000
@<TRIPOS>BOND
      1       1       2 1
      2       1       3 1
      3       1       4 1
      4       1       5 1
      5       2       6 1
@<TRIPOS>ALT_TYPE
CGenFF_4.0_ALT_TYPE_SET
CGenFF_4.0 1 CG331 2 OG311 3 HGA3 4 HGA3 5 HGA3 6 HGP1
@<TRIPOS>MOLECULE
methanol
 6 5 0 0 0
****
USER_CHARGES
INVALID_CHARGES
Pose:  31 Cluster:  31 Fr_nu: 9477255 TotEn:    -6.82
@<TRIPOS>ATOM
      1 C1        -46.2586   -9.3466  -33.3020 C.3    1 LIG      -0.04000
      2 O1        -47.0579   -8.2402  -33.6781 O.3    1 LIG      -0.65000
      3 H1        -46.8844  -10.1023  -32.8209 H      1 LIG       0.09000
      4 H2        -45.4760   -9.0150  -32.6149 H      1 LIG       0.09000
      5 H3        -45.7987   -9.7733  -34.1964 H      1 LIG       0.09000
      6 H4        -46.4682   -7.5925  -34.1006 H      1 LIG       0.42000
@<TRIPOS>BOND
      1       1       2 1
      2       1       3 1
      3       1       4 1
      4       1       5 1
      5       2       6 1
@<TRIPOS>ALT_TYPE
CGenFF_4.0_ALT_TYPE_SET
CGenFF_4.0 1 CG331 2 OG311 3 HGA3 4 HGA3 5 HGA3 6 HGP1
@<TRIPOS>MOLECULE
methanol
 6 5 0 0 0
****
USER_CHARGES
INVALID_CHARGES
Pose:  32 Cluster:  32 Fr_nu: 265598 TotEn:    -6.42
@<TRIPOS>ATOM
      1 C1        -63.9020  -10.4021  -38.9845 C.3    1 LIG      -0.04000
      2 O1        -64.3981  -11.2113  -40.0350 O.3    1 LIG      -0.65000
      3 H1        -64.6509  -10.3335  -38.1916 H      1 LIG       0.09000
      4 H2        -63.6708   -9.4055  -39.3691 H      1 LIG       0.09000
      5 H3        -62.9923  -10.8565  -38.5850 H      1 LIG       0.09000
      6 H4        -63.7068  -11.2480  -40.7180 H      1 LIG       0.42000
@<TRIPOS>BOND
      1       1       2 1
      2       1       3 1
      3       1       4 1
      4       1       5 1
      5       2       6 1
@<TRIPOS>ALT_TYPE
CGenFF_4.0_ALT_TYPE_SET
CGenFF_4.0 1 CG331 2 OG311 3 HGA3 4 HGA3 5 HGA3 6 HGP1
@<TRIPOS>MOLECULE
methanol
 6 5 0 0 0
****
USER_CHARGES
INVALID_CHARGES
Pose:  33 Cluster:  33 Fr_nu: 9450825 TotEn:    -6.21
@<TRIPOS>ATOM
      1 C1        -53.6683  -23.4946  -25.3365 C.3    1 LIG      -0.04000
      2 O1        -52.4650  -23.0319  -24.7514 O.3    1 LIG      -0.65000
      3 H1        -54.5169  -22.9724  -24.8877 H      1 LIG       0.09000
      4 H2        -53.7626  -24.5714  -25.1748 H      1 LIG       0.09000
      5 H3        -53.6436  -23.2899  -26.4094 H      1 LIG       0.09000
      6 H4        -51.7364  -23.5176  -25.1746 H      1 LIG       0.42000
@<TRIPOS>BOND
      1       1       2 1
      2       1       3 1
      3       1       4 1
      4       1       5 1
      5       2       6 1
@<TRIPOS>ALT_TYPE
CGenFF_4.0_ALT_TYPE_SET
CGenFF_4.0 1 CG331 2 OG311 3 HGA3 4 HGA3 5 HGA3 6 HGP1
@<TRIPOS>MOLECULE
methanol
 6 5 0 0 0
****
USER_CHARGES
INVALID_CHARGES
Pose:  34 Cluster:  34 Fr_nu: 255400 TotEn:    -5.61
@<TRIPOS>ATOM
      1 C1        -63.8246  -10.4584  -38.8491 C.3    1 LIG      -0.04000
      2 O1        -65.2084  -10.7006  -39.0246 O.3    1 LIG      -0.65000
      3 H1        -63.5954   -9.4281  -39.1321 H      1 LIG       0.09000
      4 H2        -63.2509  -11.1536  -39.4673 H      1 LIG       0.09000
      5 H3        -63.5675  -10.6110  -37.7983 H      1 LIG       0.09000
      6 H4        -65.3723  -11.6230  -38.7638 H      1 LIG       0.42000
@<TRIPOS>BOND
      1       1       2 1
      2       1       3 1
      3       1       4 1
      4       1       5 1
      5       2       6 1
@<TRIPOS>ALT_TYPE
CGenFF_4.0_ALT_TYPE_SET
CGenFF_4.0 1 CG331 2 OG311 3 HGA3 4 HGA3 5 HGA3 6 HGP1
@<TRIPOS>MOLECULE
methanol
 6 5 0 0 0
****
USER_CHARGES
INVALID_CHARGES
Pose:  35 Cluster:  35 Fr_nu: 264435 TotEn:    -5.61
@<TRIPOS>ATOM
      1 C1        -63.5604  -10.6212  -38.9400 C.3    1 LIG      -0.04000
      2 O1        -64.4729  -10.9181  -37.8990 O.3    1 LIG      -0.65000
      3 H1        -62.9487   -9.7616  -38.6552 H      1 LIG       0.09000
      4 H2        -64.1120  -10.4012  -39.8576 H      1 LIG       0.09000
      5 H3        -62.9144  -11.4868  -39.1041 H      1 LIG       0.09000
      6 H4        -64.9967  -11.6846  -38.1885 H      1 LIG       0.42000
@<TRIPOS>BOND
      1       1       2 1
      2       1       3 1
      3       1       4 1
      4       1       5 1
      5       2       6 1
@<TRIPOS>ALT_TYPE
CGenFF_4.0_ALT_TYPE_SET
CGenFF_4.0 1 CG331 2 OG311 3 HGA3 4 HGA3 5 HGA3 6 HGP1
@<TRIPOS>MOLECULE
furan
 9 9 0 0 0
****
USER_CHARGES
INVALID_CHARGES
Pose:   1 Cluster:   1 Fr_nu:  13862 TotEn:   -13.27
@<TRIPOS>ATOM
      1 C1        -68.4109   -7.4866  -49.4183 C.2    1 LIG      -0.26000
      2 C2        -67.2330   -6.8181  -49.8294 C.2    1 LIG      -0.26000
      3 C3        -68.0010   -8.5175  -48.6052 C.2    1 LIG       0.09300
      4 C4        -66.1874   -7.4881  -49.2380 C.2    1 LIG       0.09300
      5 O1        -66.6471   -8.5253  -48.4900 O.3    1 LIG      -0.29200
      6 H1        -69.4309   -7.2472  -49.6822 H      1 LIG       0.17500
      7 H2        -67.1559   -5.9557  -50.4757 H      1 LIG       0.17500
      8 H3        -68.5210   -9.2916  -48.0599 H      1 LIG       0.13800
      9 H4        -65.1149   -7.3589  -49.2492 H      1 LIG       0.13800
@<TRIPOS>BOND
      1       1       2 1
      2       1       3 2
      3       2       4 2
      4       3       5 1
      5       4       5 1
      6       1       6 1
      7       2       7 1
      8       3       8 1
      9       4       9 1
@<TRIPOS>ALT_TYPE
CGenFF_4.0_ALT_TYPE_SET
CGenFF_4.0 1 CG2R51 2 CG2R51 3 CG2R51 4 CG2R51 5 OG2R50 6 HGR51 7 HGR51 8 HGR52 9 HGR52
@<TRIPOS>MOLECULE
furan
 9 9 0 0 0
****
USER_CHARGES
INVALID_CHARGES
Pose:   2 Cluster:   2 Fr_nu:  38855 TotEn:   -12.61
@<TRIPOS>ATOM
      1 C1        -70.9554   -7.3786  -48.6378 C.2    1 LIG      -0.26000
      2 C2        -70.3080   -6.4982  -49.5371 C.2    1 LIG      -0.26000
      3 C3        -70.1353   -8.4767  -48.5212 C.2    1 LIG       0.09300
      4 C4        -69.1383   -7.1209  -49.9060 C.2    1 LIG       0.09300
      5 O1        -69.0255   -8.3274  -49.2910 O.3    1 LIG      -0.29200
      6 H1        -71.9017   -7.2315  -48.1375 H      1 LIG       0.17500
      7 H2        -70.6510   -5.5306  -49.8742 H      1 LIG       0.17500
      8 H3        -70.1947   -9.3981  -47.9603 H      1 LIG       0.13800
      9 H4        -68.3230   -6.8521  -50.5616 H      1 LIG       0.13800
@<TRIPOS>BOND
      1       1       2 1
      2       1       3 2
      3       2       4 2
      4       3       5 1
      5       4       5 1
      6       1       6 1
      7       2       7 1
      8       3       8 1
      9       4       9 1
@<TRIPOS>ALT_TYPE
CGenFF_4.0_ALT_TYPE_SET
CGenFF_4.0 1 CG2R51 2 CG2R51 3 CG2R51 4 CG2R51 5 OG2R50 6 HGR51 7 HGR51 8 HGR52 9 HGR52
@<TRIPOS>MOLECULE
furan
 9 9 0 0 0
****
USER_CHARGES
INVALID_CHARGES
Pose:   3 Cluster:   3 Fr_nu:   9894 TotEn:   -11.90
@<TRIPOS>ATOM
      1 C1        -69.9348   -8.2053  -49.2652 C.2    1 LIG      -0.26000
      2 C2        -69.1337   -7.0647  -49.5116 C.2    1 LIG      -0.26000
      3 C3        -69.1534   -9.0704  -48.5352 C.2    1 LIG       0.09300
      4 C4        -67.9200   -7.3142  -48.9144 C.2    1 LIG       0.09300
      5 O1        -67.9239   -8.5347  -48.3170 O.3    1 LIG      -0.29200
      6 H1        -70.9540   -8.3756  -49.5808 H      1 LIG       0.17500
      7 H2        -69.4069   -6.1724  -50.0561 H      1 LIG       0.17500
      8 H3        -69.3166  -10.0525  -48.1158 H      1 LIG       0.13800
      9 H4        -66.9999   -6.7546  -48.8289 H      1 LIG       0.13800
@<TRIPOS>BOND
      1       1       2 1
      2       1       3 2
      3       2       4 2
      4       3       5 1
      5       4       5 1
      6       1       6 1
      7       2       7 1
      8       3       8 1
      9       4       9 1
@<TRIPOS>ALT_TYPE
CGenFF_4.0_ALT_TYPE_SET
CGenFF_4.0 1 CG2R51 2 CG2R51 3 CG2R51 4 CG2R51 5 OG2R50 6 HGR51 7 HGR51 8 HGR52 9 HGR52
@<TRIPOS>MOLECULE
furan
 9 9 0 0 0
****
USER_CHARGES
INVALID_CHARGES
Pose:   4 Cluster:   4 Fr_nu: 341114 TotEn:   -11.14
@<TRIPOS>ATOM
      1 C1        -67.6322   -7.3153  -48.1480 C.2    1 LIG      -0.26000
      2 C2        -68.8738   -7.9490  -47.9030 C.2    1 LIG      -0.26000
      3 C3        -66.9300   -8.1586  -48.9773 C.2    1 LIG       0.09300
      4 C4        -68.8418   -9.1343  -48.6001 C.2    1 LIG       0.09300
      5 O1        -67.6604   -9.2696  -49.2577 O.3    1 LIG      -0.29200
      6 H1        -67.2915   -6.3633  -47.7674 H      1 LIG       0.17500
      7 H2        -69.6899   -7.5870  -47.2945 H      1 LIG       0.17500
      8 H3        -65.9517   -8.1148  -49.4335 H      1 LIG       0.13800
      9 H4        -69.5419   -9.9476  -48.7243 H      1 LIG       0.13800
@<TRIPOS>BOND
      1       1       2 1
      2       1       3 2
      3       2       4 2
      4       3       5 1
      5       4       5 1
      6       1       6 1
      7       2       7 1
      8       3       8 1
      9       4       9 1
@<TRIPOS>ALT_TYPE
CGenFF_4.0_ALT_TYPE_SET
CGenFF_4.0 1 CG2R51 2 CG2R51 3 CG2R51 4 CG2R51 5 OG2R50 6 HGR51 7 HGR51 8 HGR52 9 HGR52
@<TRIPOS>MOLECULE
furan
 9 9 0 0 0
****
USER_CHARGES
INVALID_CHARGES
Pose:   5 Cluster:   5 Fr_nu: 132313 TotEn:   -10.83
@<TRIPOS>ATOM
      1 C1        -68.0917   -8.8901  -49.0645 C.2    1 LIG      -0.26000
      2 C2        -66.9070   -8.1800  -49.3738 C.2    1 LIG      -0.26000
      3 C3        -68.7001   -8.1931  -48.0467 C.2    1 LIG       0.09300
      4 C4        -66.8761   -7.0996  -48.5230 C.2    1 LIG       0.09300
      5 O1        -67.9656   -7.1003  -47.7109 O.3    1 LIG      -0.29200
      6 H1        -68.4561   -9.7967  -49.5254 H      1 LIG       0.17500
      7 H2        -66.1683   -8.4249  -50.1233 H      1 LIG       0.17500
      8 H3        -69.6111   -8.3351  -47.4836 H      1 LIG       0.13800
      9 H4        -66.1850   -6.2822  -48.3777 H      1 LIG       0.13800
@<TRIPOS>BOND
      1       1       2 1
      2       1       3 2
      3       2       4 2
      4       3       5 1
      5       4       5 1
      6       1       6 1
      7       2       7 1
      8       3       8 1
      9       4       9 1
@<TRIPOS>ALT_TYPE
CGenFF_4.0_ALT_TYPE_SET
CGenFF_4.0 1 CG2R51 2 CG2R51 3 CG2R51 4 CG2R51 5 OG2R50 6 HGR51 7 HGR51 8 HGR52 9 HGR52
@<TRIPOS>MOLECULE
furan
 9 9 0 0 0
****
USER_CHARGES
INVALID_CHARGES
Pose:   6 Cluster:   6 Fr_nu:    242 TotEn:   -10.81
@<TRIPOS>ATOM
      1 C1        -65.9386   -3.6357  -57.9628 C.2    1 LIG      -0.26000
      2 C2        -66.5886   -4.5600  -57.1104 C.2    1 LIG      -0.26000
      3 C3        -64.6081   -3.6658  -57.6151 C.2    1 LIG       0.09300
      4 C4        -65.6089   -5.0892  -56.3029 C.2    1 LIG       0.09300
      5 O1        -64.3987   -4.5494  -56.6042 O.3    1 LIG      -0.29200
      6 H1        -66.3842   -3.0237  -58.7336 H      1 LIG       0.17500
      7 H2        -67.6396   -4.8095  -57.0878 H      1 LIG       0.17500
      8 H3        -63.7300   -3.1479  -57.9727 H      1 LIG       0.13800
      9 H4        -65.6098   -5.8203  -55.5076 H      1 LIG       0.13800
@<TRIPOS>BOND
      1       1       2 1
      2       1       3 2
      3       2       4 2
      4       3       5 1
      5       4       5 1
      6       1       6 1
      7       2       7 1
      8       3       8 1
      9       4       9 1
@<TRIPOS>ALT_TYPE
CGenFF_4.0_ALT_TYPE_SET
CGenFF_4.0 1 CG2R51 2 CG2R51 3 CG2R51 4 CG2R51 5 OG2R50 6 HGR51 7 HGR51 8 HGR52 9 HGR52
@<TRIPOS>MOLECULE
furan
 9 9 0 0 0
****
USER_CHARGES
INVALID_CHARGES
Pose:   7 Cluster:   7 Fr_nu: 1117516 TotEn:   -10.73
@<TRIPOS>ATOM
      1 C1        -69.1781   -7.0463  -49.1649 C.2    1 LIG      -0.26000
      2 C2        -70.4485   -7.4845  -48.7208 C.2    1 LIG      -0.26000
      3 C3        -68.2538   -7.7048  -48.3876 C.2    1 LIG       0.09300
      4 C4        -70.2100   -8.3796  -47.7040 C.2    1 LIG       0.09300
      5 O1        -68.8746   -8.5195  -47.4947 O.3    1 LIG      -0.29200
      6 H1        -68.9630   -6.3387  -49.9525 H      1 LIG       0.17500
      7 H2        -71.4169   -7.1855  -49.0953 H      1 LIG       0.17500
      8 H3        -67.1742   -7.7043  -48.3479 H      1 LIG       0.13800
      9 H4        -70.8482   -8.9708  -47.0635 H      1 LIG       0.13800
@<TRIPOS>BOND
      1       1       2 1
      2       1       3 2
      3       2       4 2
      4       3       5 1
      5       4       5 1
      6       1       6 1
      7       2       7 1
      8       3       8 1
      9       4       9 1
@<TRIPOS>ALT_TYPE
CGenFF_4.0_ALT_TYPE_SET
CGenFF_4.0 1 CG2R51 2 CG2R51 3 CG2R51 4 CG2R51 5 OG2R50 6 HGR51 7 HGR51 8 HGR52 9 HGR52
@<TRIPOS>MOLECULE
furan
 9 9 0 0 0
****
USER_CHARGES
INVALID_CHARGES
Pose:   8 Cluster:   8 Fr_nu: 1389146 TotEn:   -10.72
@<TRIPOS>ATOM
      1 C1        -68.9496   -7.1766  -48.1478 C.2    1 LIG      -0.26000
      2 C2        -69.8505   -8.0077  -47.4399 C.2    1 LIG      -0.26000
      3 C3        -69.3577   -7.2023  -49.4611 C.2    1 LIG       0.09300
      4 C4        -70.7450   -8.4818  -48.3711 C.2    1 LIG       0.09300
      5 O1        -70.4515   -7.9955  -49.6056 O.3    1 LIG      -0.29200
      6 H1        -68.1079   -6.6280  -47.7505 H      1 LIG       0.17500
      7 H2        -69.8482   -8.2327  -46.3832 H      1 LIG       0.17500
      8 H3        -68.9966   -6.7346  -50.3655 H      1 LIG       0.13800
      9 H4        -71.6013   -9.1382  -48.3185 H      1 LIG       0.13800
@<TRIPOS>BOND
      1       1       2 1
      2       1       3 2
      3       2       4 2
      4       3       5 1
      5       4       5 1
      6       1       6 1
      7       2       7 1
      8       3       8 1
      9       4       9 1
@<TRIPOS>ALT_TYPE
CGenFF_4.0_ALT_TYPE_SET
CGenFF_4.0 1 CG2R51 2 CG2R51 3 CG2R51 4 CG2R51 5 OG2R50 6 HGR51 7 HGR51 8 HGR52 9 HGR52
@<TRIPOS>MOLECULE
furan
 9 9 0 0 0
****
USER_CHARGES
INVALID_CHARGES
Pose:   9 Cluster:   9 Fr_nu: 325724 TotEn:   -10.67
@<TRIPOS>ATOM
      1 C1        -68.7462   -7.7317  -49.2658 C.2    1 LIG      -0.26000
      2 C2        -69.4789   -8.4137  -48.2651 C.2    1 LIG      -0.26000
      3 C3        -69.5449   -6.6922  -49.6825 C.2    1 LIG       0.09300
      4 C4        -70.6730   -7.7422  -48.1415 C.2    1 LIG       0.09300
      5 O1        -70.7211   -6.6915  -49.0020 O.3    1 LIG      -0.29200
      6 H1        -67.7597   -7.9686  -49.6373 H      1 LIG       0.17500
      7 H2        -69.1746   -9.2854  -47.7040 H      1 LIG       0.17500
      8 H3        -69.4275   -5.9059  -50.4138 H      1 LIG       0.13800
      9 H4        -71.5464   -7.8784  -47.5205 H      1 LIG       0.13800
@<TRIPOS>BOND
      1       1       2 1
      2       1       3 2
      3       2       4 2
      4       3       5 1
      5       4       5 1
      6       1       6 1
      7       2       7 1
      8       3       8 1
      9       4       9 1
@<TRIPOS>ALT_TYPE
CGenFF_4.0_ALT_TYPE_SET
CGenFF_4.0 1 CG2R51 2 CG2R51 3 CG2R51 4 CG2R51 5 OG2R50 6 HGR51 7 HGR51 8 HGR52 9 HGR52
@<TRIPOS>MOLECULE
furan
 9 9 0 0 0
****
USER_CHARGES
INVALID_CHARGES
Pose:  10 Cluster:  10 Fr_nu:  90438 TotEn:   -10.58
@<TRIPOS>ATOM
      1 C1        -75.3704  -25.4202  -44.4256 C.2    1 LIG      -0.26000
      2 C2        -76.7663  -25.5696  -44.6054 C.2    1 LIG      -0.26000
      3 C3        -74.8185  -25.4421  -45.6854 C.2    1 LIG       0.09300
      4 C4        -76.9679  -25.6720  -45.9622 C.2    1 LIG       0.09300
      5 O1        -75.7856  -25.5951  -46.6276 O.3    1 LIG      -0.29200
      6 H1        -74.8336  -25.3108  -43.4944 H      1 LIG       0.17500
      7 H2        -77.5299  -25.5988  -43.8416 H      1 LIG       0.17500
      8 H3        -73.8085  -25.3636  -46.0606 H      1 LIG       0.13800
      9 H4        -77.8451  -25.7964  -46.5803 H      1 LIG       0.13800
@<TRIPOS>BOND
      1       1       2 1
      2       1       3 2
      3       2       4 2
      4       3       5 1
      5       4       5 1
      6       1       6 1
      7       2       7 1
      8       3       8 1
      9       4       9 1
@<TRIPOS>ALT_TYPE
CGenFF_4.0_ALT_TYPE_SET
CGenFF_4.0 1 CG2R51 2 CG2R51 3 CG2R51 4 CG2R51 5 OG2R50 6 HGR51 7 HGR51 8 HGR52 9 HGR52
@<TRIPOS>MOLECULE
furan
 9 9 0 0 0
****
USER_CHARGES
INVALID_CHARGES
Pose:  11 Cluster:  11 Fr_nu: 547613 TotEn:    -9.92
@<TRIPOS>ATOM
      1 C1        -67.8567   -7.5500  -48.3947 C.2    1 LIG      -0.26000
      2 C2        -68.9908   -8.3739  -48.1990 C.2    1 LIG      -0.26000
      3 C3        -68.1268   -6.7862  -49.5063 C.2    1 LIG       0.09300
      4 C4        -69.8731   -8.0547  -49.2049 C.2    1 LIG       0.09300
      5 O1        -69.3539   -7.0876  -50.0060 O.3    1 LIG      -0.29200
      6 H1        -66.9551   -7.5174  -47.8003 H      1 LIG       0.17500
      7 H2        -69.1458   -9.1084  -47.4219 H      1 LIG       0.17500
      8 H3        -67.5794   -6.0229  -50.0399 H      1 LIG       0.13800
      9 H4        -70.8585   -8.4060  -49.4742 H      1 LIG       0.13800
@<TRIPOS>BOND
      1       1       2 1
      2       1       3 2
      3       2       4 2
      4       3       5 1
      5       4       5 1
      6       1       6 1
      7       2       7 1
      8       3       8 1
      9       4       9 1
@<TRIPOS>ALT_TYPE
CGenFF_4.0_ALT_TYPE_SET
CGenFF_4.0 1 CG2R51 2 CG2R51 3 CG2R51 4 CG2R51 5 OG2R50 6 HGR51 7 HGR51 8 HGR52 9 HGR52
@<TRIPOS>MOLECULE
furan
 9 9 0 0 0
****
USER_CHARGES
INVALID_CHARGES
Pose:  12 Cluster:  12 Fr_nu: 330742 TotEn:    -9.91
@<TRIPOS>ATOM
      1 C1        -65.0537   -4.7146  -56.7427 C.2    1 LIG      -0.26000
      2 C2        -64.5217   -4.1522  -57.9276 C.2    1 LIG      -0.26000
      3 C3        -66.4211   -4.6124  -56.8519 C.2    1 LIG       0.09300
      4 C4        -65.6019   -3.7466  -58.6764 C.2    1 LIG       0.09300
      5 O1        -66.7634   -4.0237  -58.0278 O.3    1 LIG      -0.29200
      6 H1        -64.5087   -5.1405  -55.9128 H      1 LIG       0.17500
      7 H2        -63.4811   -4.0549  -58.2016 H      1 LIG       0.17500
      8 H3        -67.2453   -4.8972  -56.2143 H      1 LIG       0.13800
      9 H4        -65.7067   -3.2703  -59.6404 H      1 LIG       0.13800
@<TRIPOS>BOND
      1       1       2 1
      2       1       3 2
      3       2       4 2
      4       3       5 1
      5       4       5 1
      6       1       6 1
      7       2       7 1
      8       3       8 1
      9       4       9 1
@<TRIPOS>ALT_TYPE
CGenFF_4.0_ALT_TYPE_SET
CGenFF_4.0 1 CG2R51 2 CG2R51 3 CG2R51 4 CG2R51 5 OG2R50 6 HGR51 7 HGR51 8 HGR52 9 HGR52
@<TRIPOS>MOLECULE
furan
 9 9 0 0 0
****
USER_CHARGES
INVALID_CHARGES
Pose:  13 Cluster:  13 Fr_nu:  40138 TotEn:    -9.80
@<TRIPOS>ATOM
      1 C1        -52.8016    5.7532  -32.0948 C.2    1 LIG      -0.26000
      2 C2        -51.7528    4.9482  -32.6002 C.2    1 LIG      -0.26000
      3 C3        -53.9718    5.1548  -32.5005 C.2    1 LIG       0.09300
      4 C4        -52.3569    3.9153  -33.2786 C.2    1 LIG       0.09300
      5 O1        -53.7095    4.0339  -33.2225 O.3    1 LIG      -0.29200
      6 H1        -52.7153    6.6566  -31.5087 H      1 LIG       0.17500
      7 H2        -50.6896    5.1016  -32.4842 H      1 LIG       0.17500
      8 H3        -55.0176    5.3887  -32.3638 H      1 LIG       0.13800
      9 H4        -51.9846    3.0615  -33.8257 H      1 LIG       0.13800
@<TRIPOS>BOND
      1       1       2 1
      2       1       3 2
      3       2       4 2
      4       3       5 1
      5       4       5 1
      6       1       6 1
      7       2       7 1
      8       3       8 1
      9       4       9 1
@<TRIPOS>ALT_TYPE
CGenFF_4.0_ALT_TYPE_SET
CGenFF_4.0 1 CG2R51 2 CG2R51 3 CG2R51 4 CG2R51 5 OG2R50 6 HGR51 7 HGR51 8 HGR52 9 HGR52
@<TRIPOS>MOLECULE
furan
 9 9 0 0 0
****
USER_CHARGES
INVALID_CHARGES
Pose:  14 Cluster:  14 Fr_nu:    396 TotEn:    -9.04
@<TRIPOS>ATOM
      1 C1        -64.7778   -4.0410  -58.3056 C.2    1 LIG      -0.26000
      2 C2        -65.8865   -4.9181  -58.2378 C.2    1 LIG      -0.26000
      3 C3        -64.8815   -3.2093  -57.2149 C.2    1 LIG       0.09300
      4 C4        -66.5886   -4.5600  -57.1104 C.2    1 LIG       0.09300
      5 O1        -65.9825   -3.5192  -56.4813 O.3    1 LIG      -0.29200
      6 H1        -64.0007   -4.0175  -59.0558 H      1 LIG       0.17500
      7 H2        -66.1418   -5.7122  -58.9245 H      1 LIG       0.17500
      8 H3        -64.2844   -2.3911  -56.8392 H      1 LIG       0.13800
      9 H4        -67.4908   -4.9274  -56.6436 H      1 LIG       0.13800
@<TRIPOS>BOND
      1       1       2 1
      2       1       3 2
      3       2       4 2
      4       3       5 1
      5       4       5 1
      6       1       6 1
      7       2       7 1
      8       3       8 1
      9       4       9 1
@<TRIPOS>ALT_TYPE
CGenFF_4.0_ALT_TYPE_SET
CGenFF_4.0 1 CG2R51 2 CG2R51 3 CG2R51 4 CG2R51 5 OG2R50 6 HGR51 7 HGR51 8 HGR52 9 HGR52
@<TRIPOS>MOLECULE
furan
 9 9 0 0 0
****
USER_CHARGES
INVALID_CHARGES
Pose:  15 Cluster:  15 Fr_nu:   4048 TotEn:    -9.04
@<TRIPOS>ATOM
      1 C1        -52.1503    6.0982  -32.2188 C.2    1 LIG      -0.26000
      2 C2        -53.0451    5.0455  -32.5259 C.2    1 LIG      -0.26000
      3 C3        -50.8882    5.6123  -32.4704 C.2    1 LIG       0.09300
      4 C4        -52.2661    3.9914  -32.9434 C.2    1 LIG       0.09300
      5 O1        -50.9502    4.3289  -32.9125 O.3    1 LIG      -0.29200
      6 H1        -52.3945    7.0870  -31.8587 H      1 LIG       0.17500
      7 H2        -54.1230    5.0540  -32.4524 H      1 LIG       0.17500
      8 H3        -49.8960    6.0320  -32.3907 H      1 LIG       0.13800
      9 H4        -52.4838    2.9877  -33.2782 H      1 LIG       0.13800
@<TRIPOS>BOND
      1       1       2 1
      2       1       3 2
      3       2       4 2
      4       3       5 1
      5       4       5 1
      6       1       6 1
      7       2       7 1
      8       3       8 1
      9       4       9 1
@<TRIPOS>ALT_TYPE
CGenFF_4.0_ALT_TYPE_SET
CGenFF_4.0 1 CG2R51 2 CG2R51 3 CG2R51 4 CG2R51 5 OG2R50 6 HGR51 7 HGR51 8 HGR52 9 HGR52
@<TRIPOS>MOLECULE
furan
 9 9 0 0 0
****
USER_CHARGES
INVALID_CHARGES
Pose:  16 Cluster:  16 Fr_nu:  40747 TotEn:    -8.95
@<TRIPOS>ATOM
      1 C1        -53.1585    4.9374  -31.9643 C.2    1 LIG      -0.26000
      2 C2        -51.8313    5.4003  -32.1296 C.2    1 LIG      -0.26000
      3 C3        -53.3165    3.9037  -32.8579 C.2    1 LIG       0.09300
      4 C4        -51.2728    4.6164  -33.1123 C.2    1 LIG       0.09300
      5 O1        -52.1717    3.7016  -33.5614 O.3    1 LIG      -0.29200
      6 H1        -53.9065    5.3108  -31.2800 H      1 LIG       0.17500
      7 H2        -51.3427    6.2046  -31.5987 H      1 LIG       0.17500
      8 H3        -54.1374    3.2450  -33.1016 H      1 LIG       0.13800
      9 H4        -50.2995    4.5843  -33.5799 H      1 LIG       0.13800
@<TRIPOS>BOND
      1       1       2 1
      2       1       3 2
      3       2       4 2
      4       3       5 1
      5       4       5 1
      6       1       6 1
      7       2       7 1
      8       3       8 1
      9       4       9 1
@<TRIPOS>ALT_TYPE
CGenFF_4.0_ALT_TYPE_SET
CGenFF_4.0 1 CG2R51 2 CG2R51 3 CG2R51 4 CG2R51 5 OG2R50 6 HGR51 7 HGR51 8 HGR52 9 HGR52
@<TRIPOS>MOLECULE
furan
 9 9 0 0 0
****
USER_CHARGES
INVALID_CHARGES
Pose:  17 Cluster:  17 Fr_nu:  40605 TotEn:    -8.94
@<TRIPOS>ATOM
      1 C1        -54.2600    5.0491  -33.5417 C.2    1 LIG      -0.26000
      2 C2        -53.3228    4.2239  -34.2080 C.2    1 LIG      -0.26000
      3 C3        -53.8001    5.1858  -32.2526 C.2    1 LIG       0.09300
      4 C4        -52.3569    3.9153  -33.2786 C.2    1 LIG       0.09300
      5 O1        -52.6404    4.4979  -32.0841 O.3    1 LIG      -0.29200
      6 H1        -55.1586    5.4887  -33.9498 H      1 LIG       0.17500
      7 H2        -53.3481    3.8954  -35.2369 H      1 LIG       0.17500
      8 H3        -54.1624    5.7119  -31.3814 H      1 LIG       0.13800
      9 H4        -51.4526    3.3251  -33.3080 H      1 LIG       0.13800
@<TRIPOS>BOND
      1       1       2 1
      2       1       3 2
      3       2       4 2
      4       3       5 1
      5       4       5 1
      6       1       6 1
      7       2       7 1
      8       3       8 1
      9       4       9 1
@<TRIPOS>ALT_TYPE
CGenFF_4.0_ALT_TYPE_SET
CGenFF_4.0 1 CG2R51 2 CG2R51 3 CG2R51 4 CG2R51 5 OG2R50 6 HGR51 7 HGR51 8 HGR52 9 HGR52
@<TRIPOS>MOLECULE
furan
 9 9 0 0 0
****
USER_CHARGES
INVALID_CHARGES
Pose:  18 Cluster:  18 Fr_nu:   7157 TotEn:    -8.86
@<TRIPOS>ATOM
      1 C1        -51.2286    4.4582  -33.1861 C.2    1 LIG      -0.26000
      2 C2        -52.5998    4.1609  -33.3726 C.2    1 LIG      -0.26000
      3 C3        -51.1776    5.4338  -32.2178 C.2    1 LIG       0.09300
      4 C4        -53.2889    4.9760  -32.5050 C.2    1 LIG       0.09300
      5 O1        -52.4292    5.7549  -31.7973 O.3    1 LIG      -0.29200
      6 H1        -50.3834    4.0169  -33.6942 H      1 LIG       0.17500
      7 H2        -53.0318    3.4423  -34.0541 H      1 LIG       0.17500
      8 H3        -50.3718    5.9739  -31.7424 H      1 LIG       0.13800
      9 H4        -54.3369    5.1147  -32.2825 H      1 LIG       0.13800
@<TRIPOS>BOND
      1       1       2 1
      2       1       3 2
      3       2       4 2
      4       3       5 1
      5       4       5 1
      6       1       6 1
      7       2       7 1
      8       3       8 1
      9       4       9 1
@<TRIPOS>ALT_TYPE
CGenFF_4.0_ALT_TYPE_SET
CGenFF_4.0 1 CG2R51 2 CG2R51 3 CG2R51 4 CG2R51 5 OG2R50 6 HGR51 7 HGR51 8 HGR52 9 HGR52
@<TRIPOS>MOLECULE
furan
 9 9 0 0 0
****
USER_CHARGES
INVALID_CHARGES
Pose:  19 Cluster:  19 Fr_nu:    765 TotEn:    -8.50
@<TRIPOS>ATOM
      1 C1        -65.3327   -3.1153  -57.6002 C.2    1 LIG      -0.26000
      2 C2        -64.6612   -4.1646  -56.9287 C.2    1 LIG      -0.26000
      3 C3        -66.6751   -3.4021  -57.5110 C.2    1 LIG       0.09300
      4 C4        -65.6410   -5.0178  -56.4768 C.2    1 LIG       0.09300
      5 O1        -66.8714   -4.5600  -56.8276 O.3    1 LIG      -0.29200
      6 H1        -64.8934   -2.2576  -58.0887 H      1 LIG       0.17500
      7 H2        -63.5962   -4.2841  -56.7910 H      1 LIG       0.17500
      8 H3        -67.5699   -2.9085  -57.8614 H      1 LIG       0.13800
      9 H4        -65.6276   -5.9433  -55.9199 H      1 LIG       0.13800
@<TRIPOS>BOND
      1       1       2 1
      2       1       3 2
      3       2       4 2
      4       3       5 1
      5       4       5 1
      6       1       6 1
      7       2       7 1
      8       3       8 1
      9       4       9 1
@<TRIPOS>ALT_TYPE
CGenFF_4.0_ALT_TYPE_SET
CGenFF_4.0 1 CG2R51 2 CG2R51 3 CG2R51 4 CG2R51 5 OG2R50 6 HGR51 7 HGR51 8 HGR52 9 HGR52
@<TRIPOS>MOLECULE
furan
 9 9 0 0 0
****
USER_CHARGES
INVALID_CHARGES
Pose:  20 Cluster:  20 Fr_nu: 937486 TotEn:    -8.49
@<TRIPOS>ATOM
      1 C1        -53.1098    3.9664  -32.5464 C.2    1 LIG      -0.26000
      2 C2        -51.9663    4.1021  -33.3693 C.2    1 LIG      -0.26000
      3 C3        -54.0645    4.8015  -33.0785 C.2    1 LIG       0.09300
      4 C4        -52.3037    5.0104  -34.3456 C.2    1 LIG       0.09300
      5 O1        -53.5812    5.4414  -34.1755 O.3    1 LIG      -0.29200
      6 H1        -53.2238    3.3388  -31.6744 H      1 LIG       0.17500
      7 H2        -51.0151    3.6005  -33.2640 H      1 LIG       0.17500
      8 H3        -55.0832    5.0399  -32.8092 H      1 LIG       0.13800
      9 H4        -51.7760    5.4328  -35.1882 H      1 LIG       0.13800
@<TRIPOS>BOND
      1       1       2 1
      2       1       3 2
      3       2       4 2
      4       3       5 1
      5       4       5 1
      6       1       6 1
      7       2       7 1
      8       3       8 1
      9       4       9 1
@<TRIPOS>ALT_TYPE
CGenFF_4.0_ALT_TYPE_SET
CGenFF_4.0 1 CG2R51 2 CG2R51 3 CG2R51 4 CG2R51 5 OG2R50 6 HGR51 7 HGR51 8 HGR52 9 HGR52
@<TRIPOS>MOLECULE
furan
 9 9 0 0 0
****
USER_CHARGES
INVALID_CHARGES
Pose:  21 Cluster:  21 Fr_nu: 128877 TotEn:    -8.46
@<TRIPOS>ATOM
      1 C1        -51.7410    4.8063  -32.8683 C.2    1 LIG      -0.26000
      2 C2        -53.1118    4.9043  -32.5298 C.2    1 LIG      -0.26000
      3 C3        -51.7000    4.4574  -34.1982 C.2    1 LIG       0.09300
      4 C4        -53.8107    4.6084  -33.6770 C.2    1 LIG       0.09300
      5 O1        -52.9574    4.3349  -34.6986 O.3    1 LIG      -0.29200
      6 H1        -50.8895    4.9691  -32.2235 H      1 LIG       0.17500
      7 H2        -53.5372    5.1590  -31.5698 H      1 LIG       0.17500
      8 H3        -50.8982    4.2698  -34.8975 H      1 LIG       0.13800
      9 H4        -54.8622    4.5525  -33.9183 H      1 LIG       0.13800
@<TRIPOS>BOND
      1       1       2 1
      2       1       3 2
      3       2       4 2
      4       3       5 1
      5       4       5 1
      6       1       6 1
      7       2       7 1
      8       3       8 1
      9       4       9 1
@<TRIPOS>ALT_TYPE
CGenFF_4.0_ALT_TYPE_SET
CGenFF_4.0 1 CG2R51 2 CG2R51 3 CG2R51 4 CG2R51 5 OG2R50 6 HGR51 7 HGR51 8 HGR52 9 HGR52
@<TRIPOS>MOLECULE
furan
 9 9 0 0 0
****
USER_CHARGES
INVALID_CHARGES
Pose:  22 Cluster:  22 Fr_nu: 153324 TotEn:    -8.42
@<TRIPOS>ATOM
      1 C1        -64.4401   -3.9171  -58.5082 C.2    1 LIG      -0.26000
      2 C2        -65.2676   -3.9021  -57.3600 C.2    1 LIG      -0.26000
      3 C3        -65.0762   -4.7191  -59.4270 C.2    1 LIG       0.09300
      4 C4        -66.3504   -4.6959  -57.6591 C.2    1 LIG       0.09300
      5 O1        -66.2414   -5.1976  -58.9173 O.3    1 LIG      -0.29200
      6 H1        -63.4978   -3.4075  -58.6483 H      1 LIG       0.17500
      7 H2        -65.0963   -3.3781  -56.4308 H      1 LIG       0.17500
      8 H3        -64.8437   -5.0312  -60.4347 H      1 LIG       0.13800
      9 H4        -67.2360   -4.9885  -57.1141 H      1 LIG       0.13800
@<TRIPOS>BOND
      1       1       2 1
      2       1       3 2
      3       2       4 2
      4       3       5 1
      5       4       5 1
      6       1       6 1
      7       2       7 1
      8       3       8 1
      9       4       9 1
@<TRIPOS>ALT_TYPE
CGenFF_4.0_ALT_TYPE_SET
CGenFF_4.0 1 CG2R51 2 CG2R51 3 CG2R51 4 CG2R51 5 OG2R50 6 HGR51 7 HGR51 8 HGR52 9 HGR52
@<TRIPOS>MOLECULE
furan
 9 9 0 0 0
****
USER_CHARGES
INVALID_CHARGES
Pose:  23 Cluster:  23 Fr_nu: 1014710 TotEn:    -8.29
@<TRIPOS>ATOM
      1 C1        -44.6240  -11.2914  -44.0200 C.2    1 LIG      -0.26000
      2 C2        -45.9696  -11.1576  -44.4377 C.2    1 LIG      -0.26000
      3 C3        -44.4339  -12.6300  -43.7667 C.2    1 LIG       0.09300
      4 C4        -46.5059  -12.4240  -44.4100 C.2    1 LIG       0.09300
      5 O1        -45.5763  -13.3273  -44.0022 O.3    1 LIG      -0.29200
      6 H1        -43.8852  -10.5100  -43.9160 H      1 LIG       0.17500
      7 H2        -46.4842  -10.2515  -44.7234 H      1 LIG       0.17500
      8 H3        -43.5897  -13.2151  -43.4321 H      1 LIG       0.13800
      9 H4        -47.4813  -12.8278  -44.6393 H      1 LIG       0.13800
@<TRIPOS>BOND
      1       1       2 1
      2       1       3 2
      3       2       4 2
      4       3       5 1
      5       4       5 1
      6       1       6 1
      7       2       7 1
      8       3       8 1
      9       4       9 1
@<TRIPOS>ALT_TYPE
CGenFF_4.0_ALT_TYPE_SET
CGenFF_4.0 1 CG2R51 2 CG2R51 3 CG2R51 4 CG2R51 5 OG2R50 6 HGR51 7 HGR51 8 HGR52 9 HGR52
@<TRIPOS>MOLECULE
furan
 9 9 0 0 0
****
USER_CHARGES
INVALID_CHARGES
Pose:  24 Cluster:  24 Fr_nu:  48486 TotEn:    -8.21
@<TRIPOS>ATOM
      1 C1        -66.1489   -4.3611  -57.8088 C.2    1 LIG      -0.26000
      2 C2        -65.3125   -4.2841  -56.6696 C.2    1 LIG      -0.26000
      3 C3        -65.7982   -3.3013  -58.6125 C.2    1 LIG       0.09300
      4 C4        -64.5102   -3.1829  -56.8585 C.2    1 LIG       0.09300
      5 O1        -64.7999   -2.5783  -58.0405 O.3    1 LIG      -0.29200
      6 H1        -66.9122   -5.0966  -58.0176 H      1 LIG       0.17500
      7 H2        -65.2963   -4.9483  -55.8176 H      1 LIG       0.17500
      8 H3        -66.1440   -2.9437  -59.5714 H      1 LIG       0.13800
      9 H4        -63.7258   -2.7209  -56.2768 H      1 LIG       0.13800
@<TRIPOS>BOND
      1       1       2 1
      2       1       3 2
      3       2       4 2
      4       3       5 1
      5       4       5 1
      6       1       6 1
      7       2       7 1
      8       3       8 1
      9       4       9 1
@<TRIPOS>ALT_TYPE
CGenFF_4.0_ALT_TYPE_SET
CGenFF_4.0 1 CG2R51 2 CG2R51 3 CG2R51 4 CG2R51 5 OG2R50 6 HGR51 7 HGR51 8 HGR52 9 HGR52
@<TRIPOS>MOLECULE
furan
 9 9 0 0 0
****
USER_CHARGES
INVALID_CHARGES
Pose:  25 Cluster:  25 Fr_nu: 394789 TotEn:    -8.01
@<TRIPOS>ATOM
      1 C1        -52.6394    5.0764  -33.2811 C.2    1 LIG      -0.26000
      2 C2        -51.3224    4.9221  -33.7760 C.2    1 LIG      -0.26000
      3 C3        -52.5117    5.4038  -31.9512 C.2    1 LIG       0.09300
      4 C4        -50.4839    5.1664  -32.7134 C.2    1 LIG       0.09300
      5 O1        -51.2010    5.4609  -31.5973 O.3    1 LIG      -0.29200
      6 H1        -53.5657    4.9626  -33.8253 H      1 LIG       0.17500
      7 H2        -51.0220    4.6652  -34.7816 H      1 LIG       0.17500
      8 H3        -53.2185    5.6177  -31.1627 H      1 LIG       0.13800
      9 H4        -49.4102    5.1709  -32.5941 H      1 LIG       0.13800
@<TRIPOS>BOND
      1       1       2 1
      2       1       3 2
      3       2       4 2
      4       3       5 1
      5       4       5 1
      6       1       6 1
      7       2       7 1
      8       3       8 1
      9       4       9 1
@<TRIPOS>ALT_TYPE
CGenFF_4.0_ALT_TYPE_SET
CGenFF_4.0 1 CG2R51 2 CG2R51 3 CG2R51 4 CG2R51 5 OG2R50 6 HGR51 7 HGR51 8 HGR52 9 HGR52
@<TRIPOS>MOLECULE
furan
 9 9 0 0 0
****
USER_CHARGES
INVALID_CHARGES
Pose:  26 Cluster:  26 Fr_nu:  46306 TotEn:    -7.83
@<TRIPOS>ATOM
      1 C1        -51.7277    5.8787  -32.8559 C.2    1 LIG      -0.26000
      2 C2        -51.7404    4.5021  -33.1845 C.2    1 LIG      -0.26000
      3 C3        -52.8212    6.0887  -32.0484 C.2    1 LIG       0.09300
      4 C4        -52.8406    3.9690  -32.5542 C.2    1 LIG       0.09300
      5 O1        -53.5048    4.9296  -31.8595 O.3    1 LIG      -0.29200
      6 H1        -51.0115    6.6246  -33.1689 H      1 LIG       0.17500
      7 H2        -51.0355    3.9655  -33.8031 H      1 LIG       0.17500
      8 H3        -53.2285    6.9578  -31.5525 H      1 LIG       0.13800
      9 H4        -53.2653    2.9770  -32.5032 H      1 LIG       0.13800
@<TRIPOS>BOND
      1       1       2 1
      2       1       3 2
      3       2       4 2
      4       3       5 1
      5       4       5 1
      6       1       6 1
      7       2       7 1
      8       3       8 1
      9       4       9 1
@<TRIPOS>ALT_TYPE
CGenFF_4.0_ALT_TYPE_SET
CGenFF_4.0 1 CG2R51 2 CG2R51 3 CG2R51 4 CG2R51 5 OG2R50 6 HGR51 7 HGR51 8 HGR52 9 HGR52
@<TRIPOS>MOLECULE
furan
 9 9 0 0 0
****
USER_CHARGES
INVALID_CHARGES
Pose:  27 Cluster:  27 Fr_nu:  46392 TotEn:    -7.22
@<TRIPOS>ATOM
      1 C1        -52.9640    4.3214  -32.7118 C.2    1 LIG      -0.26000
      2 C2        -51.8010    4.6423  -33.4519 C.2    1 LIG      -0.26000
      3 C3        -53.6235    5.5102  -32.5023 C.2    1 LIG       0.09300
      4 C4        -51.8328    6.0042  -33.6420 C.2    1 LIG       0.09300
      5 O1        -52.9406    6.5408  -33.0662 O.3    1 LIG      -0.29200
      6 H1        -53.2815    3.3459  -32.3731 H      1 LIG       0.17500
      7 H2        -51.0355    3.9655  -33.8031 H      1 LIG       0.17500
      8 H3        -54.5414    5.7773  -31.9992 H      1 LIG       0.13800
      9 H4        -51.1780    6.7052  -34.1388 H      1 LIG       0.13800
@<TRIPOS>BOND
      1       1       2 1
      2       1       3 2
      3       2       4 2
      4       3       5 1
      5       4       5 1
      6       1       6 1
      7       2       7 1
      8       3       8 1
      9       4       9 1
@<TRIPOS>ALT_TYPE
CGenFF_4.0_ALT_TYPE_SET
CGenFF_4.0 1 CG2R51 2 CG2R51 3 CG2R51 4 CG2R51 5 OG2R50 6 HGR51 7 HGR51 8 HGR52 9 HGR52
@<TRIPOS>MOLECULE
pyrimidine
 10 10 0 0 0
****
USER_CHARGES
INVALID_CHARGES
Pose:   1 Cluster:   1 Fr_nu:  13141 TotEn:   -20.06
@<TRIPOS>ATOM
      1 C1        -67.0646   -6.7873  -50.1410 C.ar   1 LIG      -0.13100
      2 C2        -68.4362   -6.7435  -49.9951 C.ar   1 LIG       0.28900
      3 C3        -66.4279   -7.8246  -49.4910 C.ar   1 LIG       0.28900
      4 C4        -68.4067   -8.6024  -48.6872 C.ar   1 LIG       0.50700
      5 N1        -69.1420   -7.6381  -49.2728 N.ar   1 LIG      -0.71900
      6 N2        -67.0701   -8.7534  -48.7526 N.ar   1 LIG      -0.71900
      7 H1        -66.5238   -6.0560  -50.7266 H      1 LIG       0.11500
      8 H2        -69.0228   -5.9641  -50.4692 H      1 LIG       0.11400
      9 H3        -65.3509   -7.9408  -49.5470 H      1 LIG       0.11400
     10 H4        -68.9479   -9.3341  -48.0998 H      1 LIG       0.14100
@<TRIPOS>BOND
      1       1       2 ar
      2       1       3 ar
      3       2       5 ar
      4       3       6 ar
      5       4       5 ar
      6       4       6 ar
      7       1       7 1
      8       2       8 1
      9       3       9 1
     10       4      10 1
@<TRIPOS>ALT_TYPE
CGenFF_4.0_ALT_TYPE_SET
CGenFF_4.0 1 CG2R61 2 CG2R61 3 CG2R61 4 CG2R64 5 NG2R62 6 NG2R62 7 HGR61 8 HGR62 9 HGR62 10 HGR62
@<TRIPOS>MOLECULE
pyrimidine
 10 10 0 0 0
****
USER_CHARGES
INVALID_CHARGES
Pose:   2 Cluster:   2 Fr_nu:  58518 TotEn:   -15.78
@<TRIPOS>ATOM
      1 C1        -70.5862   -8.6029  -48.5368 C.ar   1 LIG      -0.13100
      2 C2        -71.0717   -7.3202  -48.6895 C.ar   1 LIG       0.28900
      3 C3        -69.2797   -8.7982  -48.9354 C.ar   1 LIG       0.28900
      4 C4        -69.0861   -6.6165  -49.5435 C.ar   1 LIG       0.50700
      5 N1        -70.3465   -6.2991  -49.1912 N.ar   1 LIG      -0.71900
      6 N2        -68.4978   -7.8239  -49.4450 N.ar   1 LIG      -0.71900
      7 H1        -71.1906   -9.4033  -48.1314 H      1 LIG       0.11500
      8 H2        -72.0879   -7.0709  -48.4040 H      1 LIG       0.11400
      9 H3        -68.8114   -9.7731  -48.8541 H      1 LIG       0.11400
     10 H4        -68.4811   -5.8156  -49.9505 H      1 LIG       0.14100
@<TRIPOS>BOND
      1       1       2 ar
      2       1       3 ar
      3       2       5 ar
      4       3       6 ar
      5       4       5 ar
      6       4       6 ar
      7       1       7 1
      8       2       8 1
      9       3       9 1
     10       4      10 1
@<TRIPOS>ALT_TYPE
CGenFF_4.0_ALT_TYPE_SET
CGenFF_4.0 1 CG2R61 2 CG2R61 3 CG2R61 4 CG2R64 5 NG2R62 6 NG2R62 7 HGR61 8 HGR62 9 HGR62 10 HGR62
@<TRIPOS>MOLECULE
pyrimidine
 10 10 0 0 0
****
USER_CHARGES
INVALID_CHARGES
Pose:   3 Cluster:   3 Fr_nu:  97192 TotEn:   -15.35
@<TRIPOS>ATOM
      1 C1        -70.5150   -8.9956  -47.2215 C.ar   1 LIG      -0.13100
      2 C2        -69.8917   -7.8929  -46.6738 C.ar   1 LIG       0.28900
      3 C3        -70.2209   -9.2517  -48.5451 C.ar   1 LIG       0.28900
      4 C4        -68.8390   -7.4493  -48.6390 C.ar   1 LIG       0.50700
      5 N1        -69.0446   -7.0948  -47.3563 N.ar   1 LIG      -0.71900
      6 N2        -69.3844   -8.4965  -49.2868 N.ar   1 LIG      -0.71900
      7 H1        -71.1904   -9.6185  -46.6504 H      1 LIG       0.11500
      8 H2        -70.0616   -7.6124  -45.6400 H      1 LIG       0.11400
      9 H3        -70.6637  -10.0964  -49.0616 H      1 LIG       0.11400
     10 H4        -68.1637   -6.8251  -49.2113 H      1 LIG       0.14100
@<TRIPOS>BOND
      1       1       2 ar
      2       1       3 ar
      3       2       5 ar
      4       3       6 ar
      5       4       5 ar
      6       4       6 ar
      7       1       7 1
      8       2       8 1
      9       3       9 1
     10       4      10 1
@<TRIPOS>ALT_TYPE
CGenFF_4.0_ALT_TYPE_SET
CGenFF_4.0 1 CG2R61 2 CG2R61 3 CG2R61 4 CG2R64 5 NG2R62 6 NG2R62 7 HGR61 8 HGR62 9 HGR62 10 HGR62
@<TRIPOS>MOLECULE
pyrimidine
 10 10 0 0 0
****
USER_CHARGES
INVALID_CHARGES
Pose:   4 Cluster:   4 Fr_nu: 399966 TotEn:   -14.96
@<TRIPOS>ATOM
      1 C1        -71.1379   -8.3525  -47.4644 C.ar   1 LIG      -0.13100
      2 C2        -70.0243   -9.0719  -47.0810 C.ar   1 LIG       0.28900
      3 C3        -70.9329   -7.4214  -48.4619 C.ar   1 LIG       0.28900
      4 C4        -68.7295   -7.9658  -48.5867 C.ar   1 LIG       0.50700
      5 N1        -68.8003   -8.9037  -47.6230 N.ar   1 LIG      -0.71900
      6 N2        -69.7376   -7.2008  -49.0474 N.ar   1 LIG      -0.71900
      7 H1        -72.1082   -8.5081  -47.0121 H      1 LIG       0.11500
      8 H2        -70.0878   -9.8259  -46.3040 H      1 LIG       0.11400
      9 H3        -71.7487   -6.8079  -48.8285 H      1 LIG       0.11400
     10 H4        -67.7578   -7.8089  -49.0388 H      1 LIG       0.14100
@<TRIPOS>BOND
      1       1       2 ar
      2       1       3 ar
      3       2       5 ar
      4       3       6 ar
      5       4       5 ar
      6       4       6 ar
      7       1       7 1
      8       2       8 1
      9       3       9 1
     10       4      10 1
@<TRIPOS>ALT_TYPE
CGenFF_4.0_ALT_TYPE_SET
CGenFF_4.0 1 CG2R61 2 CG2R61 3 CG2R61 4 CG2R64 5 NG2R62 6 NG2R62 7 HGR61 8 HGR62 9 HGR62 10 HGR62
@<TRIPOS>MOLECULE
pyrimidine
 10 10 0 0 0
****
USER_CHARGES
INVALID_CHARGES
Pose:   5 Cluster:   5 Fr_nu:  20630 TotEn:   -14.88
@<TRIPOS>ATOM
      1 C1        -67.3453   -6.9098  -49.3375 C.ar   1 LIG      -0.13100
      2 C2        -67.3453   -7.2303  -47.9952 C.ar   1 LIG       0.28900
      3 C3        -68.5818   -6.9041  -49.9500 C.ar   1 LIG       0.28900
      4 C4        -69.6041   -7.4844  -48.0045 C.ar   1 LIG       0.50700
      5 N1        -68.4604   -7.5240  -47.2948 N.ar   1 LIG      -0.71900
      6 N2        -69.7360   -7.1877  -49.3115 N.ar   1 LIG      -0.71900
      7 H1        -66.4352   -6.6785  -49.8746 H      1 LIG       0.11500
      8 H2        -66.4207   -7.2606  -47.4291 H      1 LIG       0.11400
      9 H3        -68.6815   -6.6647  -51.0031 H      1 LIG       0.11400
     10 H4        -70.5154   -7.7171  -47.4672 H      1 LIG       0.14100
@<TRIPOS>BOND
      1       1       2 ar
      2       1       3 ar
      3       2       5 ar
      4       3       6 ar
      5       4       5 ar
      6       4       6 ar
      7       1       7 1
      8       2       8 1
      9       3       9 1
     10       4      10 1
@<TRIPOS>ALT_TYPE
CGenFF_4.0_ALT_TYPE_SET
CGenFF_4.0 1 CG2R61 2 CG2R61 3 CG2R61 4 CG2R64 5 NG2R62 6 NG2R62 7 HGR61 8 HGR62 9 HGR62 10 HGR62
@<TRIPOS>MOLECULE
pyrimidine
 10 10 0 0 0
****
USER_CHARGES
INVALID_CHARGES
Pose:   6 Cluster:   6 Fr_nu: 111523 TotEn:   -14.12
@<TRIPOS>ATOM
      1 C1        -77.1629  -25.3546  -45.7178 C.ar   1 LIG      -0.13100
      2 C2        -76.7809  -26.5241  -46.3431 C.ar   1 LIG       0.28900
      3 C3        -76.4267  -25.0049  -44.6044 C.ar   1 LIG       0.28900
      4 C4        -75.1200  -26.8517  -44.8262 C.ar   1 LIG       0.50700
      5 N1        -75.7604  -27.2999  -45.9227 N.ar   1 LIG      -0.71900
      6 N2        -75.3950  -25.7328  -44.1288 N.ar   1 LIG      -0.71900
      7 H1        -77.9861  -24.7516  -46.0769 H      1 LIG       0.11500
      8 H2        -77.3009  -26.8799  -47.2259 H      1 LIG       0.11400
      9 H3        -76.6533  -24.1028  -44.0465 H      1 LIG       0.11400
     10 H4        -74.2965  -27.4559  -44.4658 H      1 LIG       0.14100
@<TRIPOS>BOND
      1       1       2 ar
      2       1       3 ar
      3       2       5 ar
      4       3       6 ar
      5       4       5 ar
      6       4       6 ar
      7       1       7 1
      8       2       8 1
      9       3       9 1
     10       4      10 1
@<TRIPOS>ALT_TYPE
CGenFF_4.0_ALT_TYPE_SET
CGenFF_4.0 1 CG2R61 2 CG2R61 3 CG2R61 4 CG2R64 5 NG2R62 6 NG2R62 7 HGR61 8 HGR62 9 HGR62 10 HGR62
@<TRIPOS>MOLECULE
pyrimidine
 10 10 0 0 0
****
USER_CHARGES
INVALID_CHARGES
Pose:   7 Cluster:   7 Fr_nu: 401308 TotEn:   -13.94
@<TRIPOS>ATOM
      1 C1        -63.1576  -23.7936  -40.4382 C.ar   1 LIG      -0.13100
      2 C2        -63.5751  -22.5604  -40.8961 C.ar   1 LIG       0.28900
      3 C3        -61.8049  -23.9130  -40.1936 C.ar   1 LIG       0.28900
      4 C4        -61.4489  -21.7593  -40.8276 C.ar   1 LIG       0.50700
      5 N1        -62.7447  -21.5173  -41.1027 N.ar   1 LIG      -0.71900
      6 N2        -60.9185  -22.9128  -40.3782 N.ar   1 LIG      -0.71900
      7 H1        -63.8460  -24.6132  -40.2814 H      1 LIG       0.11500
      8 H2        -64.6202  -22.3718  -41.1161 H      1 LIG       0.11400
      9 H3        -61.3835  -24.8448  -39.8322 H      1 LIG       0.11400
     10 H4        -60.7593  -20.9391  -40.9855 H      1 LIG       0.14100
@<TRIPOS>BOND
      1       1       2 ar
      2       1       3 ar
      3       2       5 ar
      4       3       6 ar
      5       4       5 ar
      6       4       6 ar
      7       1       7 1
      8       2       8 1
      9       3       9 1
     10       4      10 1
@<TRIPOS>ALT_TYPE
CGenFF_4.0_ALT_TYPE_SET
CGenFF_4.0 1 CG2R61 2 CG2R61 3 CG2R61 4 CG2R64 5 NG2R62 6 NG2R62 7 HGR61 8 HGR62 9 HGR62 10 HGR62
@<TRIPOS>MOLECULE
pyrimidine
 10 10 0 0 0
****
USER_CHARGES
INVALID_CHARGES
Pose:   8 Cluster:   8 Fr_nu:  13148 TotEn:   -13.74
@<TRIPOS>ATOM
      1 C1        -66.3415   -6.9806  -47.8988 C.ar   1 LIG      -0.13100
      2 C2        -67.5388   -6.9835  -47.2125 C.ar   1 LIG       0.28900
      3 C3        -66.2534   -7.8706  -48.9496 C.ar   1 LIG       0.28900
      4 C4        -68.3676   -8.6117  -48.5650 C.ar   1 LIG       0.50700
      5 N1        -68.5768   -7.7888  -47.5198 N.ar   1 LIG      -0.71900
      6 N2        -67.2507   -8.7041  -49.3117 N.ar   1 LIG      -0.71900
      7 H1        -65.5251   -6.3235  -47.6304 H      1 LIG       0.11500
      8 H2        -67.7010   -6.3184  -46.3713 H      1 LIG       0.11400
      9 H3        -65.3509   -7.9408  -49.5470 H      1 LIG       0.11400
     10 H4        -69.1845   -9.2704  -48.8333 H      1 LIG       0.14100
@<TRIPOS>BOND
      1       1       2 ar
      2       1       3 ar
      3       2       5 ar
      4       3       6 ar
      5       4       5 ar
      6       4       6 ar
      7       1       7 1
      8       2       8 1
      9       3       9 1
     10       4      10 1
@<TRIPOS>ALT_TYPE
CGenFF_4.0_ALT_TYPE_SET
CGenFF_4.0 1 CG2R61 2 CG2R61 3 CG2R61 4 CG2R64 5 NG2R62 6 NG2R62 7 HGR61 8 HGR62 9 HGR62 10 HGR62
@<TRIPOS>MOLECULE
pyrimidine
 10 10 0 0 0
****
USER_CHARGES
INVALID_CHARGES
Pose:   9 Cluster:   9 Fr_nu: 690947 TotEn:   -13.34
@<TRIPOS>ATOM
      1 C1        -74.5881  -20.2987  -61.8565 C.ar   1 LIG      -0.13100
      2 C2        -74.4843  -19.4434  -62.9346 C.ar   1 LIG       0.28900
      3 C3        -73.6612  -20.1086  -60.8522 C.ar   1 LIG       0.28900
      4 C4        -72.7054  -18.3890  -61.9908 C.ar   1 LIG       0.50700
      5 N1        -73.5517  -18.4737  -63.0349 N.ar   1 LIG      -0.71900
      6 N2        -72.7024  -19.1600  -60.8866 N.ar   1 LIG      -0.71900
      7 H1        -75.3465  -21.0682  -61.8025 H      1 LIG       0.11500
      8 H2        -75.1689  -19.5168  -63.7726 H      1 LIG       0.11400
      9 H3        -73.6636  -20.7331  -59.9654 H      1 LIG       0.11400
     10 H4        -71.9453  -17.6193  -62.0452 H      1 LIG       0.14100
@<TRIPOS>BOND
      1       1       2 ar
      2       1       3 ar
      3       2       5 ar
      4       3       6 ar
      5       4       5 ar
      6       4       6 ar
      7       1       7 1
      8       2       8 1
      9       3       9 1
     10       4      10 1
@<TRIPOS>ALT_TYPE
CGenFF_4.0_ALT_TYPE_SET
CGenFF_4.0 1 CG2R61 2 CG2R61 3 CG2R61 4 CG2R64 5 NG2R62 6 NG2R62 7 HGR61 8 HGR62 9 HGR62 10 HGR62
@<TRIPOS>MOLECULE
pyrimidine
 10 10 0 0 0
****
USER_CHARGES
INVALID_CHARGES
Pose:  10 Cluster:  10 Fr_nu: 342692 TotEn:   -13.33
@<TRIPOS>ATOM
      1 C1        -68.7139   -6.7880  -49.6902 C.ar   1 LIG      -0.13100
      2 C2        -69.8765   -7.4993  -49.4738 C.ar   1 LIG       0.28900
      3 C3        -67.6782   -7.0576  -48.8192 C.ar   1 LIG       0.28900
      4 C4        -68.9454   -8.5799  -47.7040 C.ar   1 LIG       0.50700
      5 N1        -70.0275   -8.4063  -48.4865 N.ar   1 LIG      -0.71900
      6 N2        -67.7596   -7.9505  -47.8111 N.ar   1 LIG      -0.71900
      7 H1        -68.6206   -6.0660  -50.4904 H      1 LIG       0.11500
      8 H2        -70.7448   -7.3549  -50.1076 H      1 LIG       0.11400
      9 H3        -66.7255   -6.5471  -48.9103 H      1 LIG       0.11400
     10 H4        -69.0389   -9.3020  -46.9021 H      1 LIG       0.14100
@<TRIPOS>BOND
      1       1       2 ar
      2       1       3 ar
      3       2       5 ar
      4       3       6 ar
      5       4       5 ar
      6       4       6 ar
      7       1       7 1
      8       2       8 1
      9       3       9 1
     10       4      10 1
@<TRIPOS>ALT_TYPE
CGenFF_4.0_ALT_TYPE_SET
CGenFF_4.0 1 CG2R61 2 CG2R61 3 CG2R61 4 CG2R64 5 NG2R62 6 NG2R62 7 HGR61 8 HGR62 9 HGR62 10 HGR62
@<TRIPOS>MOLECULE
pyrimidine
 10 10 0 0 0
****
USER_CHARGES
INVALID_CHARGES
Pose:  11 Cluster:  11 Fr_nu: 3716963 TotEn:   -13.11
@<TRIPOS>ATOM
      1 C1        -74.0930   -9.9059  -41.4539 C.ar   1 LIG      -0.13100
      2 C2        -74.1539  -11.2517  -41.1545 C.ar   1 LIG       0.28900
      3 C3        -72.9910   -9.5054  -42.1812 C.ar   1 LIG       0.28900
      4 C4        -72.1912  -11.6324  -42.2361 C.ar   1 LIG       0.50700
      5 N1        -73.2170  -12.1465  -41.5312 N.ar   1 LIG      -0.71900
      6 N2        -72.0172  -10.3448  -42.5903 N.ar   1 LIG      -0.71900
      7 H1        -74.8591   -9.2103  -41.1386 H      1 LIG       0.11500
      8 H2        -74.9827  -11.6597  -40.5862 H      1 LIG       0.11400
      9 H3        -72.8561   -8.4667  -42.4632 H      1 LIG       0.11400
     10 H4        -71.4234  -12.3285  -42.5508 H      1 LIG       0.14100
@<TRIPOS>BOND
      1       1       2 ar
      2       1       3 ar
      3       2       5 ar
      4       3       6 ar
      5       4       5 ar
      6       4       6 ar
      7       1       7 1
      8       2       8 1
      9       3       9 1
     10       4      10 1
@<TRIPOS>ALT_TYPE
CGenFF_4.0_ALT_TYPE_SET
CGenFF_4.0 1 CG2R61 2 CG2R61 3 CG2R61 4 CG2R64 5 NG2R62 6 NG2R62 7 HGR61 8 HGR62 9 HGR62 10 HGR62
@<TRIPOS>MOLECULE
pyrimidine
 10 10 0 0 0
****
USER_CHARGES
INVALID_CHARGES
Pose:  12 Cluster:  12 Fr_nu:  88325 TotEn:   -13.09
@<TRIPOS>ATOM
      1 C1        -76.7996  -25.6500  -44.5422 C.ar   1 LIG      -0.13100
      2 C2        -75.5771  -25.6528  -43.9018 C.ar   1 LIG       0.28900
      3 C3        -76.7542  -25.7709  -45.9160 C.ar   1 LIG       0.28900
      4 C4        -74.4838  -25.8762  -45.8821 C.ar   1 LIG       0.50700
      5 N1        -74.3954  -25.7646  -44.5431 N.ar   1 LIG      -0.71900
      6 N2        -75.6097  -25.8862  -46.6210 N.ar   1 LIG      -0.71900
      7 H1        -77.7326  -25.5588  -44.0024 H      1 LIG       0.11500
      8 H2        -75.5125  -25.5624  -42.8229 H      1 LIG       0.11400
      9 H3        -77.6644  -25.7779  -46.5057 H      1 LIG       0.11400
     10 H4        -73.5497  -25.9664  -46.4229 H      1 LIG       0.14100
@<TRIPOS>BOND
      1       1       2 ar
      2       1       3 ar
      3       2       5 ar
      4       3       6 ar
      5       4       5 ar
      6       4       6 ar
      7       1       7 1
      8       2       8 1
      9       3       9 1
     10       4      10 1
@<TRIPOS>ALT_TYPE
CGenFF_4.0_ALT_TYPE_SET
CGenFF_4.0 1 CG2R61 2 CG2R61 3 CG2R61 4 CG2R64 5 NG2R62 6 NG2R62 7 HGR61 8 HGR62 9 HGR62 10 HGR62
@<TRIPOS>MOLECULE
pyrimidine
 10 10 0 0 0
****
USER_CHARGES
INVALID_CHARGES
Pose:  13 Cluster:  13 Fr_nu: 3971506 TotEn:   -12.78
@<TRIPOS>ATOM
      1 C1        -45.2288   -8.3567  -32.8415 C.ar   1 LIG      -0.13100
      2 C2        -45.3029   -9.3209  -31.8569 C.ar   1 LIG       0.28900
      3 C3        -46.2422   -8.3803  -33.7777 C.ar   1 LIG       0.28900
      4 C4        -47.2156  -10.1607  -32.7532 C.ar   1 LIG       0.50700
      5 N1        -46.2860  -10.2418  -31.7822 N.ar   1 LIG      -0.71900
      6 N2        -47.2549   -9.2716  -33.7640 N.ar   1 LIG      -0.71900
      7 H1        -44.4283   -7.6300  -32.8772 H      1 LIG       0.11500
      8 H2        -44.5509   -9.3811  -31.0776 H      1 LIG       0.11400
      9 H3        -46.2682   -7.6618  -34.5898 H      1 LIG       0.11400
     10 H4        -48.0166  -10.8890  -32.7183 H      1 LIG       0.14100
@<TRIPOS>BOND
      1       1       2 ar
      2       1       3 ar
      3       2       5 ar
      4       3       6 ar
      5       4       5 ar
      6       4       6 ar
      7       1       7 1
      8       2       8 1
      9       3       9 1
     10       4      10 1
@<TRIPOS>ALT_TYPE
CGenFF_4.0_ALT_TYPE_SET
CGenFF_4.0 1 CG2R61 2 CG2R61 3 CG2R61 4 CG2R64 5 NG2R62 6 NG2R62 7 HGR61 8 HGR62 9 HGR62 10 HGR62
@<TRIPOS>MOLECULE
pyrimidine
 10 10 0 0 0
****
USER_CHARGES
INVALID_CHARGES
Pose:  14 Cluster:  14 Fr_nu:  10700 TotEn:   -12.30
@<TRIPOS>ATOM
      1 C1        -68.4578   -6.6253  -49.7862 C.ar   1 LIG      -0.13100
      2 C2        -67.9858   -7.6745  -49.0240 C.ar   1 LIG       0.28900
      3 C3        -69.8310   -6.5157  -49.8659 C.ar   1 LIG       0.28900
      4 C4        -70.1042   -8.3411  -48.5393 C.ar   1 LIG       0.50700
      5 N1        -68.7837   -8.5546  -48.3844 N.ar   1 LIG      -0.71900
      6 N2        -70.6873   -7.3592  -49.2531 N.ar   1 LIG      -0.71900
      7 H1        -67.7945   -5.9341  -50.2887 H      1 LIG       0.11500
      8 H2        -66.9209   -7.8412  -48.9032 H      1 LIG       0.11400
      9 H3        -70.2948   -5.7229  -50.4428 H      1 LIG       0.11400
     10 H4        -70.7685   -9.0338  -48.0371 H      1 LIG       0.14100
@<TRIPOS>BOND
      1       1       2 ar
      2       1       3 ar
      3       2       5 ar
      4       3       6 ar
      5       4       5 ar
      6       4       6 ar
      7       1       7 1
      8       2       8 1
      9       3       9 1
     10       4      10 1
@<TRIPOS>ALT_TYPE
CGenFF_4.0_ALT_TYPE_SET
CGenFF_4.0 1 CG2R61 2 CG2R61 3 CG2R61 4 CG2R64 5 NG2R62 6 NG2R62 7 HGR61 8 HGR62 9 HGR62 10 HGR62
@<TRIPOS>MOLECULE
pyrimidine
 10 10 0 0 0
****
USER_CHARGES
INVALID_CHARGES
Pose:  15 Cluster:  15 Fr_nu: 175300 TotEn:   -12.26
@<TRIPOS>ATOM
      1 C1        -69.8310   -7.3989  -48.9827 C.ar   1 LIG      -0.13100
      2 C2        -69.2143   -8.4249  -48.2960 C.ar   1 LIG       0.28900
      3 C3        -68.9997   -6.6115  -49.7526 C.ar   1 LIG       0.28900
      4 C4        -67.1859   -7.8347  -49.1352 C.ar   1 LIG       0.50700
      5 N1        -67.8891   -8.6724  -48.3497 N.ar   1 LIG      -0.71900
      6 N2        -67.6677   -6.8014  -49.8523 N.ar   1 LIG      -0.71900
      7 H1        -70.8966   -7.2233  -48.9211 H      1 LIG       0.11500
      8 H2        -69.7862   -9.0963  -47.6647 H      1 LIG       0.11400
      9 H3        -69.3935   -5.7804  -50.3276 H      1 LIG       0.11400
     10 H4        -66.1188   -8.0096  -49.1961 H      1 LIG       0.14100
@<TRIPOS>BOND
      1       1       2 ar
      2       1       3 ar
      3       2       5 ar
      4       3       6 ar
      5       4       5 ar
      6       4       6 ar
      7       1       7 1
      8       2       8 1
      9       3       9 1
     10       4      10 1
@<TRIPOS>ALT_TYPE
CGenFF_4.0_ALT_TYPE_SET
CGenFF_4.0 1 CG2R61 2 CG2R61 3 CG2R61 4 CG2R64 5 NG2R62 6 NG2R62 7 HGR61 8 HGR62 9 HGR62 10 HGR62
@<TRIPOS>MOLECULE
pyrimidine
 10 10 0 0 0
****
USER_CHARGES
INVALID_CHARGES
Pose:  16 Cluster:  16 Fr_nu: 111319 TotEn:   -12.22
@<TRIPOS>ATOM
      1 C1        -76.4267  -25.0049  -44.6044 C.ar   1 LIG      -0.13100
      2 C2        -76.3504  -26.2896  -45.1028 C.ar   1 LIG       0.28900
      3 C3        -75.3185  -24.5679  -43.9081 C.ar   1 LIG       0.28900
      4 C4        -74.2627  -26.5528  -44.2431 C.ar   1 LIG       0.50700
      5 N1        -75.2797  -27.0942  -44.9402 N.ar   1 LIG      -0.71900
      6 N2        -74.2152  -25.3181  -43.7076 N.ar   1 LIG      -0.71900
      7 H1        -77.2986  -24.3813  -44.7498 H      1 LIG       0.11500
      8 H2        -77.1731  -26.7200  -45.6634 H      1 LIG       0.11400
      9 H3        -75.2863  -23.5724  -43.4787 H      1 LIG       0.11400
     10 H4        -73.3900  -27.1775  -44.0964 H      1 LIG       0.14100
@<TRIPOS>BOND
      1       1       2 ar
      2       1       3 ar
      3       2       5 ar
      4       3       6 ar
      5       4       5 ar
      6       4       6 ar
      7       1       7 1
      8       2       8 1
      9       3       9 1
     10       4      10 1
@<TRIPOS>ALT_TYPE
CGenFF_4.0_ALT_TYPE_SET
CGenFF_4.0 1 CG2R61 2 CG2R61 3 CG2R61 4 CG2R64 5 NG2R62 6 NG2R62 7 HGR61 8 HGR62 9 HGR62 10 HGR62
@<TRIPOS>MOLECULE
pyrimidine
 10 10 0 0 0
****
USER_CHARGES
INVALID_CHARGES
Pose:  17 Cluster:  17 Fr_nu: 1141742 TotEn:   -11.90
@<TRIPOS>ATOM
      1 C1        -53.2482    5.4503  -33.6067 C.ar   1 LIG      -0.13100
      2 C2        -52.2910    5.8867  -34.4999 C.ar   1 LIG       0.28900
      3 C3        -52.8605    5.4215  -32.2828 C.ar   1 LIG       0.28900
      4 C4        -50.7916    6.1951  -32.8195 C.ar   1 LIG       0.50700
      5 N1        -51.0481    6.2682  -34.1394 N.ar   1 LIG      -0.71900
      6 N2        -51.6356    5.7880  -31.8521 N.ar   1 LIG      -0.71900
      7 H1        -54.2379    5.1501  -33.9239 H      1 LIG       0.11500
      8 H2        -52.5037    5.9432  -35.5619 H      1 LIG       0.11400
      9 H3        -53.5447    5.0922  -31.5082 H      1 LIG       0.11400
     10 H4        -49.8004    6.4945  -32.5018 H      1 LIG       0.14100
@<TRIPOS>BOND
      1       1       2 ar
      2       1       3 ar
      3       2       5 ar
      4       3       6 ar
      5       4       5 ar
      6       4       6 ar
      7       1       7 1
      8       2       8 1
      9       3       9 1
     10       4      10 1
@<TRIPOS>ALT_TYPE
CGenFF_4.0_ALT_TYPE_SET
CGenFF_4.0 1 CG2R61 2 CG2R61 3 CG2R61 4 CG2R64 5 NG2R62 6 NG2R62 7 HGR61 8 HGR62 9 HGR62 10 HGR62
@<TRIPOS>MOLECULE
pyrimidine
 10 10 0 0 0
****
USER_CHARGES
INVALID_CHARGES
Pose:  18 Cluster:  18 Fr_nu: 127162 TotEn:   -11.87
@<TRIPOS>ATOM
      1 C1        -53.1595    4.3587  -33.2441 C.ar   1 LIG      -0.13100
      2 C2        -51.8886    4.0918  -33.7110 C.ar   1 LIG       0.28900
      3 C3        -53.2341    5.2447  -32.1889 C.ar   1 LIG       0.28900
      4 C4        -50.9743    5.4899  -32.1695 C.ar   1 LIG       0.50700
      5 N1        -50.7698    4.6418  -33.1953 N.ar   1 LIG      -0.71900
      6 N2        -52.1578    5.8310  -31.6248 N.ar   1 LIG      -0.71900
      7 H1        -54.0399    3.9029  -33.6770 H      1 LIG       0.11500
      8 H2        -51.7304    3.4075  -34.5376 H      1 LIG       0.11400
      9 H3        -54.1902    5.5152  -31.7542 H      1 LIG       0.11400
     10 H4        -50.0929    5.9455  -31.7352 H      1 LIG       0.14100
@<TRIPOS>BOND
      1       1       2 ar
      2       1       3 ar
      3       2       5 ar
      4       3       6 ar
      5       4       5 ar
      6       4       6 ar
      7       1       7 1
      8       2       8 1
      9       3       9 1
     10       4      10 1
@<TRIPOS>ALT_TYPE
CGenFF_4.0_ALT_TYPE_SET
CGenFF_4.0 1 CG2R61 2 CG2R61 3 CG2R61 4 CG2R64 5 NG2R62 6 NG2R62 7 HGR61 8 HGR62 9 HGR62 10 HGR62
@<TRIPOS>MOLECULE
pyrimidine
 10 10 0 0 0
****
USER_CHARGES
INVALID_CHARGES
Pose:  19 Cluster:  19 Fr_nu: 238839 TotEn:   -11.80
@<TRIPOS>ATOM
      1 C1        -55.3302    5.6950  -34.8130 C.ar   1 LIG      -0.13100
      2 C2        -55.3302    6.6708  -35.7888 C.ar   1 LIG       0.28900
      3 C3        -55.3302    4.3932  -35.2705 C.ar   1 LIG       0.28900
      4 C4        -55.3299    5.0992  -37.4311 C.ar   1 LIG       0.50700
      5 N1        -55.3300    6.4075  -37.1121 N.ar   1 LIG      -0.71900
      6 N2        -55.3302    4.0578  -36.5773 N.ar   1 LIG      -0.71900
      7 H1        -55.3305    5.9350  -33.7582 H      1 LIG       0.11500
      8 H2        -55.3305    7.7229  -35.5254 H      1 LIG       0.11400
      9 H3        -55.3309    3.5585  -34.5779 H      1 LIG       0.11400
     10 H4        -55.3308    4.8587  -38.4872 H      1 LIG       0.14100
@<TRIPOS>BOND
      1       1       2 ar
      2       1       3 ar
      3       2       5 ar
      4       3       6 ar
      5       4       5 ar
      6       4       6 ar
      7       1       7 1
      8       2       8 1
      9       3       9 1
     10       4      10 1
@<TRIPOS>ALT_TYPE
CGenFF_4.0_ALT_TYPE_SET
CGenFF_4.0 1 CG2R61 2 CG2R61 3 CG2R61 4 CG2R64 5 NG2R62 6 NG2R62 7 HGR61 8 HGR62 9 HGR62 10 HGR62
@<TRIPOS>MOLECULE
pyrimidine
 10 10 0 0 0
****
USER_CHARGES
INVALID_CHARGES
Pose:  20 Cluster:  20 Fr_nu: 1097977 TotEn:   -11.76
@<TRIPOS>ATOM
      1 C1        -45.9435  -11.2476  -44.0358 C.ar   1 LIG      -0.13100
      2 C2        -44.5699  -11.3145  -43.9217 C.ar   1 LIG       0.28900
      3 C3        -46.5607  -12.3923  -44.4971 C.ar   1 LIG       0.28900
      4 C4        -44.5619  -13.4609  -44.6699 C.ar   1 LIG       0.50700
      5 N1        -43.8445  -12.4092  -44.2311 N.ar   1 LIG      -0.71900
      6 N2        -45.8983  -13.5211  -44.8248 N.ar   1 LIG      -0.71900
      7 H1        -46.5002  -10.3559  -43.7805 H      1 LIG       0.11500
      8 H2        -43.9976  -10.4638  -43.5679 H      1 LIG       0.11400
      9 H3        -47.6375  -12.4346  -44.6202 H      1 LIG       0.11400
     10 H4        -44.0046  -14.3535  -44.9266 H      1 LIG       0.14100
@<TRIPOS>BOND
      1       1       2 ar
      2       1       3 ar
      3       2       5 ar
      4       3       6 ar
      5       4       5 ar
      6       4       6 ar
      7       1       7 1
      8       2       8 1
      9       3       9 1
     10       4      10 1
@<TRIPOS>ALT_TYPE
CGenFF_4.0_ALT_TYPE_SET
CGenFF_4.0 1 CG2R61 2 CG2R61 3 CG2R61 4 CG2R64 5 NG2R62 6 NG2R62 7 HGR61 8 HGR62 9 HGR62 10 HGR62
@<TRIPOS>MOLECULE
pyrimidine
 10 10 0 0 0
****
USER_CHARGES
INVALID_CHARGES
Pose:  21 Cluster:  21 Fr_nu: 2370435 TotEn:   -11.65
@<TRIPOS>ATOM
      1 C1        -83.4774   -9.1186  -34.0080 C.ar   1 LIG      -0.13100
      2 C2        -84.7894   -9.4348  -33.7196 C.ar   1 LIG       0.28900
      3 C3        -82.6246   -9.0632  -32.9247 C.ar   1 LIG       0.28900
      4 C4        -84.3159   -9.5951  -31.5021 C.ar   1 LIG       0.50700
      5 N1        -85.2447   -9.6800  -32.4734 N.ar   1 LIG      -0.71900
      6 N2        -83.0114   -9.2964  -31.6533 N.ar   1 LIG      -0.71900
      7 H1        -83.1396   -8.9265  -35.0176 H      1 LIG       0.11500
      8 H2        -85.5329   -9.5015  -34.5064 H      1 LIG       0.11400
      9 H3        -81.5750   -8.8216  -33.0528 H      1 LIG       0.11400
     10 H4        -84.6541   -9.7863  -30.4911 H      1 LIG       0.14100
@<TRIPOS>BOND
      1       1       2 ar
      2       1       3 ar
      3       2       5 ar
      4       3       6 ar
      5       4       5 ar
      6       4       6 ar
      7       1       7 1
      8       2       8 1
      9       3       9 1
     10       4      10 1
@<TRIPOS>ALT_TYPE
CGenFF_4.0_ALT_TYPE_SET
CGenFF_4.0 1 CG2R61 2 CG2R61 3 CG2R61 4 CG2R64 5 NG2R62 6 NG2R62 7 HGR61 8 HGR62 9 HGR62 10 HGR62
@<TRIPOS>MOLECULE
pyrimidine
 10 10 0 0 0
****
USER_CHARGES
INVALID_CHARGES
Pose:  22 Cluster:  22 Fr_nu: 238895 TotEn:   -11.45
@<TRIPOS>ATOM
      1 C1        -55.3302    5.6950  -34.8130 C.ar   1 LIG      -0.13100
      2 C2        -54.4413    5.4010  -33.7992 C.ar   1 LIG       0.28900
      3 C3        -55.3304    4.8194  -35.8795 C.ar   1 LIG       0.28900
      4 C4        -53.7070    3.5583  -34.9093 C.ar   1 LIG       0.50700
      5 N1        -53.6120    4.3369  -33.8147 N.ar   1 LIG      -0.71900
      6 N2        -54.5291    3.7370  -35.9609 N.ar   1 LIG      -0.71900
      7 H1        -55.9841    6.5559  -34.7743 H      1 LIG       0.11500
      8 H2        -54.3693    6.0322  -32.9201 H      1 LIG       0.11400
      9 H3        -55.9945    4.9689  -36.7239 H      1 LIG       0.11400
     10 H4        -53.0516    2.6969  -34.9488 H      1 LIG       0.14100
@<TRIPOS>BOND
      1       1       2 ar
      2       1       3 ar
      3       2       5 ar
      4       3       6 ar
      5       4       5 ar
      6       4       6 ar
      7       1       7 1
      8       2       8 1
      9       3       9 1
     10       4      10 1
@<TRIPOS>ALT_TYPE
CGenFF_4.0_ALT_TYPE_SET
CGenFF_4.0 1 CG2R61 2 CG2R61 3 CG2R61 4 CG2R64 5 NG2R62 6 NG2R62 7 HGR61 8 HGR62 9 HGR62 10 HGR62
@<TRIPOS>MOLECULE
pyrimidine
 10 10 0 0 0
****
USER_CHARGES
INVALID_CHARGES
Pose:  23 Cluster:  23 Fr_nu: 111990 TotEn:   -11.26
@<TRIPOS>ATOM
      1 C1        -76.4225  -26.4126  -46.6226 C.ar   1 LIG      -0.13100
      2 C2        -75.1251  -26.7783  -46.3269 C.ar   1 LIG       0.28900
      3 C3        -77.0088  -25.5273  -45.7414 C.ar   1 LIG       0.28900
      4 C4        -75.1238  -25.4633  -44.4728 C.ar   1 LIG       0.50700
      5 N1        -74.4430  -26.3213  -45.2563 N.ar   1 LIG      -0.71900
      6 N2        -76.3865  -25.0308  -44.6522 N.ar   1 LIG      -0.71900
      7 H1        -76.9458  -26.7951  -47.4887 H      1 LIG       0.11500
      8 H2        -74.5822  -27.4700  -46.9619 H      1 LIG       0.11400
      9 H3        -78.0264  -25.1829  -45.8909 H      1 LIG       0.11400
     10 H4        -74.6004  -25.0811  -43.6049 H      1 LIG       0.14100
@<TRIPOS>BOND
      1       1       2 ar
      2       1       3 ar
      3       2       5 ar
      4       3       6 ar
      5       4       5 ar
      6       4       6 ar
      7       1       7 1
      8       2       8 1
      9       3       9 1
     10       4      10 1
@<TRIPOS>ALT_TYPE
CGenFF_4.0_ALT_TYPE_SET
CGenFF_4.0 1 CG2R61 2 CG2R61 3 CG2R61 4 CG2R64 5 NG2R62 6 NG2R62 7 HGR61 8 HGR62 9 HGR62 10 HGR62
@<TRIPOS>MOLECULE
pyrimidine
 10 10 0 0 0
****
USER_CHARGES
INVALID_CHARGES
Pose:  24 Cluster:  24 Fr_nu: 113633 TotEn:   -11.25
@<TRIPOS>ATOM
      1 C1        -68.6114   -6.4903  -50.1110 C.ar   1 LIG      -0.13100
      2 C2        -68.5396   -7.2079  -48.9344 C.ar   1 LIG       0.28900
      3 C3        -67.4404   -6.4152  -50.8368 C.ar   1 LIG       0.28900
      4 C4        -66.3410   -7.6640  -49.2880 C.ar   1 LIG       0.50700
      5 N1        -67.4166   -7.8100  -48.4910 N.ar   1 LIG      -0.71900
      6 N2        -66.2824   -6.9920  -50.4536 N.ar   1 LIG      -0.71900
      7 H1        -69.5261   -6.0174  -50.4425 H      1 LIG       0.11500
      8 H2        -69.4095   -7.3218  -48.2966 H      1 LIG       0.11400
      9 H3        -67.3993   -5.8720  -51.7748 H      1 LIG       0.11400
     10 H4        -65.4248   -8.1365  -48.9558 H      1 LIG       0.14100
@<TRIPOS>BOND
      1       1       2 ar
      2       1       3 ar
      3       2       5 ar
      4       3       6 ar
      5       4       5 ar
      6       4       6 ar
      7       1       7 1
      8       2       8 1
      9       3       9 1
     10       4      10 1
@<TRIPOS>ALT_TYPE
CGenFF_4.0_ALT_TYPE_SET
CGenFF_4.0 1 CG2R61 2 CG2R61 3 CG2R61 4 CG2R64 5 NG2R62 6 NG2R62 7 HGR61 8 HGR62 9 HGR62 10 HGR62
@<TRIPOS>MOLECULE
pyrimidine
 10 10 0 0 0
****
USER_CHARGES
INVALID_CHARGES
Pose:  25 Cluster:  25 Fr_nu:    107 TotEn:   -10.95
@<TRIPOS>ATOM
      1 C1        -65.7031   -5.1442  -56.2355 C.ar   1 LIG      -0.13100
      2 C2        -64.3954   -4.8462  -56.5601 C.ar   1 LIG       0.28900
      3 C3        -66.6646   -4.5600  -57.0344 C.ar   1 LIG       0.28900
      4 C4        -65.0709   -3.5329  -58.2881 C.ar   1 LIG       0.50700
      5 N1        -64.0420   -4.0413  -57.5837 N.ar   1 LIG      -0.71900
      6 N2        -66.3831   -3.7460  -58.0728 N.ar   1 LIG      -0.71900
      7 H1        -65.9579   -5.7933  -55.4084 H      1 LIG       0.11500
      8 H2        -63.5710   -5.2588  -55.9887 H      1 LIG       0.11400
      9 H3        -67.7200   -4.7351  -56.8557 H      1 LIG       0.11400
     10 H4        -64.8160   -2.8820  -59.1155 H      1 LIG       0.14100
@<TRIPOS>BOND
      1       1       2 ar
      2       1       3 ar
      3       2       5 ar
      4       3       6 ar
      5       4       5 ar
      6       4       6 ar
      7       1       7 1
      8       2       8 1
      9       3       9 1
     10       4      10 1
@<TRIPOS>ALT_TYPE
CGenFF_4.0_ALT_TYPE_SET
CGenFF_4.0 1 CG2R61 2 CG2R61 3 CG2R61 4 CG2R64 5 NG2R62 6 NG2R62 7 HGR61 8 HGR62 9 HGR62 10 HGR62
@<TRIPOS>MOLECULE
pyrimidine
 10 10 0 0 0
****
USER_CHARGES
INVALID_CHARGES
Pose:  26 Cluster:  26 Fr_nu:  81087 TotEn:   -10.88
@<TRIPOS>ATOM
      1 C1        -64.2221   -3.4612  -58.4994 C.ar   1 LIG      -0.13100
      2 C2        -64.9164   -4.4953  -59.0937 C.ar   1 LIG       0.28900
      3 C3        -64.6502   -3.1020  -57.2378 C.ar   1 LIG       0.28900
      4 C4        -66.2723   -4.6939  -57.2801 C.ar   1 LIG       0.50700
      5 N1        -65.9504   -5.1364  -58.5105 N.ar   1 LIG      -0.71900
      6 N2        -65.6759   -3.6989  -56.5959 N.ar   1 LIG      -0.71900
      7 H1        -63.3961   -2.9645  -58.9906 H      1 LIG       0.11500
      8 H2        -64.6524   -4.8470  -60.0851 H      1 LIG       0.11400
      9 H3        -64.1661   -2.2995  -56.6919 H      1 LIG       0.11400
     10 H4        -67.1000   -5.1903  -56.7884 H      1 LIG       0.14100
@<TRIPOS>BOND
      1       1       2 ar
      2       1       3 ar
      3       2       5 ar
      4       3       6 ar
      5       4       5 ar
      6       4       6 ar
      7       1       7 1
      8       2       8 1
      9       3       9 1
     10       4      10 1
@<TRIPOS>ALT_TYPE
CGenFF_4.0_ALT_TYPE_SET
CGenFF_4.0 1 CG2R61 2 CG2R61 3 CG2R61 4 CG2R64 5 NG2R62 6 NG2R62 7 HGR61 8 HGR62 9 HGR62 10 HGR62
@<TRIPOS>MOLECULE
pyrimidine
 10 10 0 0 0
****
USER_CHARGES
INVALID_CHARGES
Pose:  27 Cluster:  27 Fr_nu: 3928481 TotEn:   -10.80
@<TRIPOS>ATOM
      1 C1        -45.0492   -8.4461  -30.7668 C.ar   1 LIG      -0.13100
      2 C2        -45.6731   -7.9938  -31.9116 C.ar   1 LIG       0.28900
      3 C3        -45.1846   -9.7942  -30.5059 C.ar   1 LIG       0.28900
      4 C4        -46.4361  -10.0829  -32.3814 C.ar   1 LIG       0.50700
      5 N1        -46.3774   -8.7875  -32.7448 N.ar   1 LIG      -0.71900
      6 N2        -45.8736  -10.6450  -31.2945 N.ar   1 LIG      -0.71900
      7 H1        -44.4905   -7.7866  -30.1162 H      1 LIG       0.11500
      8 H2        -45.6223   -6.9491  -32.1988 H      1 LIG       0.11400
      9 H3        -44.7297  -10.2411  -29.6286 H      1 LIG       0.11400
     10 H4        -46.9963  -10.7431  -33.0321 H      1 LIG       0.14100
@<TRIPOS>BOND
      1       1       2 ar
      2       1       3 ar
      3       2       5 ar
      4       3       6 ar
      5       4       5 ar
      6       4       6 ar
      7       1       7 1
      8       2       8 1
      9       3       9 1
     10       4      10 1
@<TRIPOS>ALT_TYPE
CGenFF_4.0_ALT_TYPE_SET
CGenFF_4.0 1 CG2R61 2 CG2R61 3 CG2R61 4 CG2R64 5 NG2R62 6 NG2R62 7 HGR61 8 HGR62 9 HGR62 10 HGR62
@<TRIPOS>MOLECULE
pyrimidine
 10 10 0 0 0
****
USER_CHARGES
INVALID_CHARGES
Pose:  28 Cluster:  28 Fr_nu: 144676 TotEn:   -10.43
@<TRIPOS>ATOM
      1 C1        -61.6872   -2.2283  -24.9997 C.ar   1 LIG      -0.13100
      2 C2        -62.7632   -1.4716  -25.4170 C.ar   1 LIG       0.28900
      3 C3        -60.7716   -1.5747  -24.2007 C.ar   1 LIG       0.28900
      4 C4        -61.9801    0.3479  -24.3020 C.ar   1 LIG       0.50700
      5 N1        -62.9417   -0.1759  -25.0857 N.ar   1 LIG      -0.71900
      6 N2        -60.8871   -0.2823  -23.8310 N.ar   1 LIG      -0.71900
      7 H1        -61.5691   -3.2662  -25.2809 H      1 LIG       0.11500
      8 H2        -63.5344   -1.8993  -26.0484 H      1 LIG       0.11400
      9 H3        -59.8929   -2.0874  -23.8247 H      1 LIG       0.11400
     10 H4        -62.0976    1.3874  -24.0212 H      1 LIG       0.14100
@<TRIPOS>BOND
      1       1       2 ar
      2       1       3 ar
      3       2       5 ar
      4       3       6 ar
      5       4       5 ar
      6       4       6 ar
      7       1       7 1
      8       2       8 1
      9       3       9 1
     10       4      10 1
@<TRIPOS>ALT_TYPE
CGenFF_4.0_ALT_TYPE_SET
CGenFF_4.0 1 CG2R61 2 CG2R61 3 CG2R61 4 CG2R64 5 NG2R62 6 NG2R62 7 HGR61 8 HGR62 9 HGR62 10 HGR62
@<TRIPOS>MOLECULE
pyrimidine
 10 10 0 0 0
****
USER_CHARGES
INVALID_CHARGES
Pose:  29 Cluster:  29 Fr_nu:  53831 TotEn:   -10.41
@<TRIPOS>ATOM
      1 C1        -50.7483    5.3948  -33.9638 C.ar   1 LIG      -0.13100
      2 C2        -50.8736    5.7494  -32.6360 C.ar   1 LIG       0.28900
      3 C3        -51.6890    4.5018  -34.4346 C.ar   1 LIG       0.28900
      4 C4        -52.6958    4.4114  -32.3987 C.ar   1 LIG       0.50700
      5 N1        -51.8389    5.2751  -31.8215 N.ar   1 LIG      -0.71900
      6 N2        -52.6801    3.9880  -33.6770 N.ar   1 LIG      -0.71900
      7 H1        -49.9636    5.7909  -34.5944 H      1 LIG       0.11500
      8 H2        -50.1801    6.4455  -32.1769 H      1 LIG       0.11400
      9 H3        -51.6709    4.1641  -35.4652 H      1 LIG       0.11400
     10 H4        -53.4809    4.0138  -31.7672 H      1 LIG       0.14100
@<TRIPOS>BOND
      1       1       2 ar
      2       1       3 ar
      3       2       5 ar
      4       3       6 ar
      5       4       5 ar
      6       4       6 ar
      7       1       7 1
      8       2       8 1
      9       3       9 1
     10       4      10 1
@<TRIPOS>ALT_TYPE
CGenFF_4.0_ALT_TYPE_SET
CGenFF_4.0 1 CG2R61 2 CG2R61 3 CG2R61 4 CG2R64 5 NG2R62 6 NG2R62 7 HGR61 8 HGR62 9 HGR62 10 HGR62
@<TRIPOS>MOLECULE
pyrimidine
 10 10 0 0 0
****
USER_CHARGES
INVALID_CHARGES
Pose:  30 Cluster:  30 Fr_nu: 1709262 TotEn:    -9.98
@<TRIPOS>ATOM
      1 C1        -65.9329   -4.0902  -56.7817 C.ar   1 LIG      -0.13100
      2 C2        -64.7120   -3.4742  -56.5958 C.ar   1 LIG       0.28900
      3 C3        -66.1867   -4.5384  -58.0618 C.ar   1 LIG       0.28900
      4 C4        -64.1665   -3.7841  -58.7806 C.ar   1 LIG       0.50700
      5 N1        -63.8015   -3.3037  -57.5767 N.ar   1 LIG      -0.71900
      6 N2        -65.3230   -4.4014  -59.0891 N.ar   1 LIG      -0.71900
      7 H1        -66.6446   -4.2134  -55.9764 H      1 LIG       0.11500
      8 H2        -64.4239   -3.0892  -55.6236 H      1 LIG       0.11400
      9 H3        -67.1203   -5.0345  -58.3043 H      1 LIG       0.11400
     10 H4        -63.4545   -3.6598  -59.5873 H      1 LIG       0.14100
@<TRIPOS>BOND
      1       1       2 ar
      2       1       3 ar
      3       2       5 ar
      4       3       6 ar
      5       4       5 ar
      6       4       6 ar
      7       1       7 1
      8       2       8 1
      9       3       9 1
     10       4      10 1
@<TRIPOS>ALT_TYPE
CGenFF_4.0_ALT_TYPE_SET
CGenFF_4.0 1 CG2R61 2 CG2R61 3 CG2R61 4 CG2R64 5 NG2R62 6 NG2R62 7 HGR61 8 HGR62 9 HGR62 10 HGR62
@<TRIPOS>MOLECULE
pyrimidine
 10 10 0 0 0
****
USER_CHARGES
INVALID_CHARGES
Pose:  31 Cluster:  31 Fr_nu: 730190 TotEn:    -9.60
@<TRIPOS>ATOM
      1 C1        -44.4566  -11.4917  -43.6929 C.ar   1 LIG      -0.13100
      2 C2        -44.4396  -12.8546  -43.4768 C.ar   1 LIG       0.28900
      3 C3        -45.5272  -11.0161  -44.4222 C.ar   1 LIG       0.28900
      4 C4        -46.3814  -13.1123  -44.6300 C.ar   1 LIG       0.50700
      5 N1        -45.3893  -13.6976  -43.9325 N.ar   1 LIG      -0.71900
      6 N2        -46.5112  -11.8010  -44.9080 N.ar   1 LIG      -0.71900
      7 H1        -43.6811  -10.8387  -43.3155 H      1 LIG       0.11500
      8 H2        -43.6376  -13.3200  -42.9143 H      1 LIG       0.11400
      9 H3        -45.6259   -9.9589  -44.6433 H      1 LIG       0.11400
     10 H4        -47.1575  -13.7660  -45.0090 H      1 LIG       0.14100
@<TRIPOS>BOND
      1       1       2 ar
      2       1       3 ar
      3       2       5 ar
      4       3       6 ar
      5       4       5 ar
      6       4       6 ar
      7       1       7 1
      8       2       8 1
      9       3       9 1
     10       4      10 1
@<TRIPOS>ALT_TYPE
CGenFF_4.0_ALT_TYPE_SET
CGenFF_4.0 1 CG2R61 2 CG2R61 3 CG2R61 4 CG2R64 5 NG2R62 6 NG2R62 7 HGR61 8 HGR62 9 HGR62 10 HGR62
@<TRIPOS>MOLECULE
pyrimidine
 10 10 0 0 0
****
USER_CHARGES
INVALID_CHARGES
Pose:  32 Cluster:  32 Fr_nu: 434508 TotEn:    -8.45
@<TRIPOS>ATOM
      1 C1        -51.9843    3.7918  -33.5207 C.ar   1 LIG      -0.13100
      2 C2        -52.6847    4.0491  -32.3598 C.ar   1 LIG       0.28900
      3 C3        -51.2971    4.8633  -34.0533 C.ar   1 LIG       0.28900
      4 C4        -52.0080    6.2191  -32.3730 C.ar   1 LIG       0.50700
      5 N1        -52.7185    5.2554  -31.7566 N.ar   1 LIG      -0.71900
      6 N2        -51.2871    6.0955  -33.5038 N.ar   1 LIG      -0.71900
      7 H1        -51.9749    2.8139  -33.9832 H      1 LIG       0.11500
      8 H2        -53.2553    3.2686  -31.8681 H      1 LIG       0.11400
      9 H3        -50.7185    4.7576  -34.9646 H      1 LIG       0.11400
     10 H4        -52.0183    7.1986  -31.9107 H      1 LIG       0.14100
@<TRIPOS>BOND
      1       1       2 ar
      2       1       3 ar
      3       2       5 ar
      4       3       6 ar
      5       4       5 ar
      6       4       6 ar
      7       1       7 1
      8       2       8 1
      9       3       9 1
     10       4      10 1
@<TRIPOS>ALT_TYPE
CGenFF_4.0_ALT_TYPE_SET
CGenFF_4.0 1 CG2R61 2 CG2R61 3 CG2R61 4 CG2R64 5 NG2R62 6 NG2R62 7 HGR61 8 HGR62 9 HGR62 10 HGR62
@<TRIPOS>MOLECULE
pyrimidine
 10 10 0 0 0
****
USER_CHARGES
INVALID_CHARGES
Pose:  33 Cluster:  33 Fr_nu:  54988 TotEn:    -8.18
@<TRIPOS>ATOM
      1 C1        -51.3003    3.9898  -33.1927 C.ar   1 LIG      -0.13100
      2 C2        -50.6946    5.0481  -32.5465 C.ar   1 LIG       0.28900
      3 C3        -52.6801    4.0019  -33.1943 C.ar   1 LIG       0.28900
      4 C4        -52.7146    5.9451  -32.0154 C.ar   1 LIG       0.50700
      5 N1        -51.3737    6.0468  -31.9449 N.ar   1 LIG      -0.71900
      6 N2        -53.4220    4.9673  -32.6131 N.ar   1 LIG      -0.71900
      7 H1        -50.7305    3.2020  -33.6670 H      1 LIG       0.11500
      8 H2        -49.6140    5.1242  -32.4930 H      1 LIG       0.11400
      9 H3        -53.2444    3.2113  -33.6770 H      1 LIG       0.11400
     10 H4        -53.2853    6.7332  -31.5397 H      1 LIG       0.14100
@<TRIPOS>BOND
      1       1       2 ar
      2       1       3 ar
      3       2       5 ar
      4       3       6 ar
      5       4       5 ar
      6       4       6 ar
      7       1       7 1
      8       2       8 1
      9       3       9 1
     10       4      10 1
@<TRIPOS>ALT_TYPE
CGenFF_4.0_ALT_TYPE_SET
CGenFF_4.0 1 CG2R61 2 CG2R61 3 CG2R61 4 CG2R64 5 NG2R62 6 NG2R62 7 HGR61 8 HGR62 9 HGR62 10 HGR62
@<TRIPOS>MOLECULE
pyrimidine
 10 10 0 0 0
****
USER_CHARGES
INVALID_CHARGES
Pose:  34 Cluster:  34 Fr_nu: 124102 TotEn:    -8.00
@<TRIPOS>ATOM
      1 C1        -53.8439    4.5060  -33.6770 C.ar   1 LIG      -0.13100
      2 C2        -52.7875    4.2768  -34.5349 C.ar   1 LIG       0.28900
      3 C3        -53.5033    4.7503  -32.3623 C.ar   1 LIG       0.28900
      4 C4        -51.2920    4.5337  -32.8424 C.ar   1 LIG       0.50700
      5 N1        -51.4944    4.2832  -34.1499 N.ar   1 LIG      -0.71900
      6 N2        -52.2329    4.7715  -31.9086 N.ar   1 LIG      -0.71900
      7 H1        -54.8721    4.4948  -34.0132 H      1 LIG       0.11500
      8 H2        -52.9571    4.0754  -35.5870 H      1 LIG       0.11400
      9 H3        -54.2656    4.9407  -31.6147 H      1 LIG       0.11400
     10 H4        -50.2627    4.5439  -32.5053 H      1 LIG       0.14100
@<TRIPOS>BOND
      1       1       2 ar
      2       1       3 ar
      3       2       5 ar
      4       3       6 ar
      5       4       5 ar
      6       4       6 ar
      7       1       7 1
      8       2       8 1
      9       3       9 1
     10       4      10 1
@<TRIPOS>ALT_TYPE
CGenFF_4.0_ALT_TYPE_SET
CGenFF_4.0 1 CG2R61 2 CG2R61 3 CG2R61 4 CG2R64 5 NG2R62 6 NG2R62 7 HGR61 8 HGR62 9 HGR62 10 HGR62
@<TRIPOS>MOLECULE
pyrimidine
 10 10 0 0 0
****
USER_CHARGES
INVALID_CHARGES
Pose:  35 Cluster:  35 Fr_nu: 1009044 TotEn:    -6.96
@<TRIPOS>ATOM
      1 C1        -51.2711    5.3012  -33.5328 C.ar   1 LIG      -0.13100
      2 C2        -51.6846    5.6189  -32.2551 C.ar   1 LIG       0.28900
      3 C3        -52.2704    4.9300  -34.4088 C.ar   1 LIG       0.28900
      4 C4        -53.8521    5.2034  -32.7994 C.ar   1 LIG       0.50700
      5 N1        -52.9718    5.5806  -31.8527 N.ar   1 LIG      -0.71900
      6 N2        -53.5762    4.8697  -34.0746 N.ar   1 LIG      -0.71900
      7 H1        -50.2312    5.3405  -33.8283 H      1 LIG       0.11500
      8 H2        -50.9706    5.9218  -31.4970 H      1 LIG       0.11400
      9 H3        -52.0418    4.6618  -35.4346 H      1 LIG       0.11400
     10 H4        -54.8933    5.1630  -32.5034 H      1 LIG       0.14100
@<TRIPOS>BOND
      1       1       2 ar
      2       1       3 ar
      3       2       5 ar
      4       3       6 ar
      5       4       5 ar
      6       4       6 ar
      7       1       7 1
      8       2       8 1
      9       3       9 1
     10       4      10 1
@<TRIPOS>ALT_TYPE
CGenFF_4.0_ALT_TYPE_SET
CGenFF_4.0 1 CG2R61 2 CG2R61 3 CG2R61 4 CG2R64 5 NG2R62 6 NG2R62 7 HGR61 8 HGR62 9 HGR62 10 HGR62
@<TRIPOS>MOLECULE
pyrimidine
 10 10 0 0 0
****
USER_CHARGES
INVALID_CHARGES
Pose:  36 Cluster:  36 Fr_nu:   6287 TotEn:    -6.32
@<TRIPOS>ATOM
      1 C1        -50.6873    5.4870  -32.9294 C.ar   1 LIG      -0.13100
      2 C2        -51.5751    6.4690  -32.5395 C.ar   1 LIG       0.28900
      3 C3        -51.2237    4.2255  -33.0868 C.ar   1 LIG       0.28900
      4 C4        -53.2889    4.9760  -32.5050 C.ar   1 LIG       0.50700
      5 N1        -52.8874    6.2477  -32.3177 N.ar   1 LIG      -0.71900
      6 N2        -52.5248    3.9331  -32.8821 N.ar   1 LIG      -0.71900
      7 H1        -49.6391    5.6928  -33.1003 H      1 LIG       0.11500
      8 H2        -51.2456    7.4914  -32.3902 H      1 LIG       0.11400
      9 H3        -50.6031    3.3893  -33.3903 H      1 LIG       0.11400
     10 H4        -54.3381    4.7695  -32.3328 H      1 LIG       0.14100
@<TRIPOS>BOND
      1       1       2 ar
      2       1       3 ar
      3       2       5 ar
      4       3       6 ar
      5       4       5 ar
      6       4       6 ar
      7       1       7 1
      8       2       8 1
      9       3       9 1
     10       4      10 1
@<TRIPOS>ALT_TYPE
CGenFF_4.0_ALT_TYPE_SET
CGenFF_4.0 1 CG2R61 2 CG2R61 3 CG2R61 4 CG2R64 5 NG2R62 6 NG2R62 7 HGR61 8 HGR62 9 HGR62 10 HGR62
@<TRIPOS>MOLECULE
pyrimidine
 10 10 0 0 0
****
USER_CHARGES
INVALID_CHARGES
Pose:  37 Cluster:  37 Fr_nu: 3616247 TotEn:    -3.55
@<TRIPOS>ATOM
      1 C1        -53.6431  -24.5087  -22.7691 C.ar   1 LIG      -0.13100
      2 C2        -52.4558  -23.8667  -23.0565 C.ar   1 LIG       0.28900
      3 C3        -54.5256  -24.6317  -23.8228 C.ar   1 LIG       0.28900
      4 C4        -53.0864  -23.5609  -25.2189 C.ar   1 LIG       0.50700
      5 N1        -52.1435  -23.3786  -24.2750 N.ar   1 LIG      -0.71900
      6 N2        -54.2789  -24.1677  -25.0654 N.ar   1 LIG      -0.71900
      7 H1        -53.8675  -24.8904  -21.7821 H      1 LIG       0.11500
      8 H2        -51.7003  -23.7227  -22.2918 H      1 LIG       0.11400
      9 H3        -55.4848  -25.1210  -23.6928 H      1 LIG       0.11400
     10 H4        -52.8624  -23.1778  -26.2070 H      1 LIG       0.14100
@<TRIPOS>BOND
      1       1       2 ar
      2       1       3 ar
      3       2       5 ar
      4       3       6 ar
      5       4       5 ar
      6       4       6 ar
      7       1       7 1
      8       2       8 1
      9       3       9 1
     10       4      10 1
@<TRIPOS>ALT_TYPE
CGenFF_4.0_ALT_TYPE_SET
CGenFF_4.0 1 CG2R61 2 CG2R61 3 CG2R61 4 CG2R64 5 NG2R62 6 NG2R62 7 HGR61 8 HGR62 9 HGR62 10 HGR62
@<TRIPOS>MOLECULE
pyrimidine
 10 10 0 0 0
****
USER_CHARGES
INVALID_CHARGES
Pose:  38 Cluster:  38 Fr_nu: 3276807 TotEn:    -3.48
@<TRIPOS>ATOM
      1 C1        -54.0961  -24.1427  -26.3200 C.ar   1 LIG      -0.13100
      2 C2        -53.3004  -23.0475  -26.0520 C.ar   1 LIG       0.28900
      3 C3        -53.9637  -25.2044  -25.4487 C.ar   1 LIG       0.28900
      4 C4        -52.4010  -24.0817  -24.2386 C.ar   1 LIG       0.50700
      5 N1        -52.4385  -22.9828  -25.0160 N.ar   1 LIG      -0.71900
      6 N2        -53.1227  -25.2081  -24.3937 N.ar   1 LIG      -0.71900
      7 H1        -54.7789  -24.1673  -27.1587 H      1 LIG       0.11500
      8 H2        -53.3351  -22.1654  -26.6821 H      1 LIG       0.11400
      9 H3        -54.5474  -26.1092  -25.5791 H      1 LIG       0.11400
     10 H4        -51.7165  -24.0577  -23.3994 H      1 LIG       0.14100
@<TRIPOS>BOND
      1       1       2 ar
      2       1       3 ar
      3       2       5 ar
      4       3       6 ar
      5       4       5 ar
      6       4       6 ar
      7       1       7 1
      8       2       8 1
      9       3       9 1
     10       4      10 1
@<TRIPOS>ALT_TYPE
CGenFF_4.0_ALT_TYPE_SET
CGenFF_4.0 1 CG2R61 2 CG2R61 3 CG2R61 4 CG2R64 5 NG2R62 6 NG2R62 7 HGR61 8 HGR62 9 HGR62 10 HGR62
@<TRIPOS>MOLECULE
naphtalene
 18 19 0 0 0
****
USER_CHARGES
INVALID_CHARGES
Pose:   1 Cluster:   1 Fr_nu: 323351 TotEn:   -19.29
@<TRIPOS>ATOM
      1 C1        -69.2096   -7.5811  -48.0872 C.ar   1 LIG      -0.11500
      2 C2        -70.3332   -8.3201  -48.4451 C.ar   1 LIG      -0.11500
      3 C3        -70.4014   -8.0433  -43.3926 C.ar   1 LIG      -0.11500
      4 C4        -71.5250   -8.7823  -43.7507 C.ar   1 LIG      -0.11500
      5 C5        -68.9414   -7.3249  -46.7422 C.ar   1 LIG      -0.11700
      6 C6        -71.1930   -8.8057  -47.4597 C.ar   1 LIG      -0.11700
      7 C7        -69.5415   -7.5577  -44.3782 C.ar   1 LIG      -0.11700
      8 C8        -71.7933   -9.0384  -45.0956 C.ar   1 LIG      -0.11700
      9 C9        -69.7960   -7.8060  -45.7368 C.ar   1 LIG       0.00400
     10 C10       -70.9387   -8.5574  -46.1010 C.ar   1 LIG       0.00400
     11 H1        -68.5409   -7.2028  -48.8548 H      1 LIG       0.11500
     12 H2        -70.5410   -8.5192  -49.4924 H      1 LIG       0.11500
     13 H3        -70.1930   -7.8440  -42.3452 H      1 LIG       0.11500
     14 H4        -72.1941   -9.1591  -42.9827 H      1 LIG       0.11500
     15 H5        -68.0575   -6.7447  -46.4855 H      1 LIG       0.11500
     16 H6        -72.0652   -9.3815  -47.7623 H      1 LIG       0.11500
     17 H7        -68.6690   -6.9827  -44.0752 H      1 LIG       0.11500
     18 H8        -72.6777   -9.6180  -45.3526 H      1 LIG       0.11500
@<TRIPOS>BOND
      1       1       2 ar
      2       1       5 ar
      3       2       6 ar
      4       3       4 ar
      5       3       7 ar
      6       4       8 ar
      7       5       9 ar
      8       6      10 ar
      9       7       9 ar
     10       8      10 ar
     11       9      10 ar
     12       1      11 1
     13       2      12 1
     14       3      13 1
     15       4      14 1
     16       5      15 1
     17       6      16 1
     18       7      17 1
     19       8      18 1
@<TRIPOS>ALT_TYPE
CGenFF_4.0_ALT_TYPE_SET
CGenFF_4.0 1 CG2R61 2 CG2R61 3 CG2R61 4 CG2R61 5 CG2R61 6 CG2R61 7 CG2R61 8 CG2R61 9 CG2R61 10 CG2R61 11 HGR61 12 HGR61 13 HGR61 14 HGR61 15 HGR61 16 HGR61 17 HGR61 18 HGR61
@<TRIPOS>MOLECULE
naphtalene
 18 19 0 0 0
****
USER_CHARGES
INVALID_CHARGES
Pose:   2 Cluster:   2 Fr_nu:   9862 TotEn:   -13.63
@<TRIPOS>ATOM
      1 C1        -61.0212    1.7130  -22.2833 C.ar   1 LIG      -0.11500
      2 C2        -60.0575    0.7435  -22.0221 C.ar   1 LIG      -0.11500
      3 C3        -63.2162   -1.3098  -25.4007 C.ar   1 LIG      -0.11500
      4 C4        -62.2524   -2.2791  -25.1393 C.ar   1 LIG      -0.11500
      5 C5        -62.0498    1.4492  -23.1883 C.ar   1 LIG      -0.11700
      6 C6        -60.1185   -0.4933  -22.6646 C.ar   1 LIG      -0.11700
      7 C7        -63.1552   -0.0729  -24.7581 C.ar   1 LIG      -0.11700
      8 C8        -61.2237   -2.0154  -24.2345 C.ar   1 LIG      -0.11700
      9 C9        -62.1268    0.2097  -23.8443 C.ar   1 LIG       0.00400
     10 C10       -61.1467   -0.7760  -23.5785 C.ar   1 LIG       0.00400
     11 H1        -60.9728    2.6758  -21.7833 H      1 LIG       0.11500
     12 H2        -59.2573    0.9498  -21.3172 H      1 LIG       0.11500
     13 H3        -64.0169   -1.5155  -26.1055 H      1 LIG       0.11500
     14 H4        -62.3004   -3.2413  -25.6408 H      1 LIG       0.11500
     15 H5        -62.7920    2.2220  -23.3775 H      1 LIG       0.11500
     16 H6        -59.3548   -1.2364  -22.4447 H      1 LIG       0.11500
     17 H7        -63.9194    0.6697  -24.9774 H      1 LIG       0.11500
     18 H8        -60.4809   -2.7878  -24.0457 H      1 LIG       0.11500
@<TRIPOS>BOND
      1       1       2 ar
      2       1       5 ar
      3       2       6 ar
      4       3       4 ar
      5       3       7 ar
      6       4       8 ar
      7       5       9 ar
      8       6      10 ar
      9       7       9 ar
     10       8      10 ar
     11       9      10 ar
     12       1      11 1
     13       2      12 1
     14       3      13 1
     15       4      14 1
     16       5      15 1
     17       6      16 1
     18       7      17 1
     19       8      18 1
@<TRIPOS>ALT_TYPE
CGenFF_4.0_ALT_TYPE_SET
CGenFF_4.0 1 CG2R61 2 CG2R61 3 CG2R61 4 CG2R61 5 CG2R61 6 CG2R61 7 CG2R61 8 CG2R61 9 CG2R61 10 CG2R61 11 HGR61 12 HGR61 13 HGR61 14 HGR61 15 HGR61 16 HGR61 17 HGR61 18 HGR61
@<TRIPOS>MOLECULE
naphtalene
 18 19 0 0 0
****
USER_CHARGES
INVALID_CHARGES
Pose:   3 Cluster:   3 Fr_nu:  34219 TotEn:   -13.53
@<TRIPOS>ATOM
      1 C1        -51.4037    4.5288  -33.4489 C.ar   1 LIG      -0.11500
      2 C2        -52.4050    4.7381  -32.5053 C.ar   1 LIG      -0.11500
      3 C3        -54.6193    5.2685  -37.0247 C.ar   1 LIG      -0.11500
      4 C4        -55.6205    5.4777  -36.0809 C.ar   1 LIG      -0.11500
      5 C5        -51.6993    4.6074  -34.8102 C.ar   1 LIG      -0.11700
      6 C6        -53.7056    5.0267  -32.9191 C.ar   1 LIG      -0.11700
      7 C7        -53.3185    4.9799  -36.6108 C.ar   1 LIG      -0.11700
      8 C8        -55.3250    5.3991  -34.7197 C.ar   1 LIG      -0.11700
      9 C9        -53.0031    4.8969  -35.2448 C.ar   1 LIG       0.00400
     10 C10       -54.0212    5.1096  -34.2851 C.ar   1 LIG       0.00400
     11 H1        -50.3914    4.3036  -33.1262 H      1 LIG       0.11500
     12 H2        -52.1737    4.6769  -31.4458 H      1 LIG       0.11500
     13 H3        -54.8498    5.3297  -38.0845 H      1 LIG       0.11500
     14 H4        -56.6328    5.7015  -36.4042 H      1 LIG       0.11500
     15 H5        -50.9009    4.4398  -35.5301 H      1 LIG       0.11500
     16 H6        -54.4725    5.1872  -32.1640 H      1 LIG       0.11500
     17 H7        -52.5517    4.8203  -37.3659 H      1 LIG       0.11500
     18 H8        -56.1234    5.5659  -33.9995 H      1 LIG       0.11500
@<TRIPOS>BOND
      1       1       2 ar
      2       1       5 ar
      3       2       6 ar
      4       3       4 ar
      5       3       7 ar
      6       4       8 ar
      7       5       9 ar
      8       6      10 ar
      9       7       9 ar
     10       8      10 ar
     11       9      10 ar
     12       1      11 1
     13       2      12 1
     14       3      13 1
     15       4      14 1
     16       5      15 1
     17       6      16 1
     18       7      17 1
     19       8      18 1
@<TRIPOS>ALT_TYPE
CGenFF_4.0_ALT_TYPE_SET
CGenFF_4.0 1 CG2R61 2 CG2R61 3 CG2R61 4 CG2R61 5 CG2R61 6 CG2R61 7 CG2R61 8 CG2R61 9 CG2R61 10 CG2R61 11 HGR61 12 HGR61 13 HGR61 14 HGR61 15 HGR61 16 HGR61 17 HGR61 18 HGR61
@<TRIPOS>MOLECULE
naphtalene
 18 19 0 0 0
****
USER_CHARGES
INVALID_CHARGES
Pose:   4 Cluster:   4 Fr_nu:  64239 TotEn:   -12.97
@<TRIPOS>ATOM
      1 C1        -76.4792  -26.7285  -45.5806 C.ar   1 LIG      -0.11500
      2 C2        -76.9932  -25.4454  -45.4180 C.ar   1 LIG      -0.11500
      3 C3        -72.5433  -25.4776  -43.0083 C.ar   1 LIG      -0.11500
      4 C4        -73.0573  -24.1946  -42.8458 C.ar   1 LIG      -0.11500
      5 C5        -75.2442  -27.0620  -45.0237 C.ar   1 LIG      -0.11700
      6 C6        -76.2743  -24.4910  -44.6979 C.ar   1 LIG      -0.11700
      7 C7        -73.2623  -26.4322  -43.7284 C.ar   1 LIG      -0.11700
      8 C8        -74.2922  -23.8610  -43.4027 C.ar   1 LIG      -0.11700
      9 C9        -74.5069  -26.1138  -44.2958 C.ar   1 LIG       0.00400
     10 C10       -75.0296  -24.8091  -44.1305 C.ar   1 LIG       0.00400
     11 H1        -77.0391  -27.4710  -46.1417 H      1 LIG       0.11500
     12 H2        -77.9548  -25.1869  -45.8517 H      1 LIG       0.11500
     13 H3        -71.5816  -25.7369  -42.5746 H      1 LIG       0.11500
     14 H4        -72.4964  -23.4521  -42.2858 H      1 LIG       0.11500
     15 H5        -74.8617  -28.0709  -45.1638 H      1 LIG       0.11500
     16 H6        -76.6955  -23.4944  -44.5829 H      1 LIG       0.11500
     17 H7        -72.8413  -27.4289  -43.8425 H      1 LIG       0.11500
     18 H8        -74.6746  -22.8518  -43.2633 H      1 LIG       0.11500
@<TRIPOS>BOND
      1       1       2 ar
      2       1       5 ar
      3       2       6 ar
      4       3       4 ar
      5       3       7 ar
      6       4       8 ar
      7       5       9 ar
      8       6      10 ar
      9       7       9 ar
     10       8      10 ar
     11       9      10 ar
     12       1      11 1
     13       2      12 1
     14       3      13 1
     15       4      14 1
     16       5      15 1
     17       6      16 1
     18       7      17 1
     19       8      18 1
@<TRIPOS>ALT_TYPE
CGenFF_4.0_ALT_TYPE_SET
CGenFF_4.0 1 CG2R61 2 CG2R61 3 CG2R61 4 CG2R61 5 CG2R61 6 CG2R61 7 CG2R61 8 CG2R61 9 CG2R61 10 CG2R61 11 HGR61 12 HGR61 13 HGR61 14 HGR61 15 HGR61 16 HGR61 17 HGR61 18 HGR61
@<TRIPOS>MOLECULE
naphtalene
 18 19 0 0 0
****
USER_CHARGES
INVALID_CHARGES
Pose:   5 Cluster:   5 Fr_nu: 263265 TotEn:   -12.64
@<TRIPOS>ATOM
      1 C1        -81.4835  -18.0224  -28.0120 C.ar   1 LIG      -0.11500
      2 C2        -82.0299  -19.2720  -28.2891 C.ar   1 LIG      -0.11500
      3 C3        -77.3842  -20.1534  -26.4865 C.ar   1 LIG      -0.11500
      4 C4        -77.9307  -21.4030  -26.7636 C.ar   1 LIG      -0.11500
      5 C5        -80.1917  -17.9242  -27.4943 C.ar   1 LIG      -0.11700
      6 C6        -81.2868  -20.4281  -28.0496 C.ar   1 LIG      -0.11700
      7 C7        -78.1274  -18.9972  -26.7261 C.ar   1 LIG      -0.11700
      8 C8        -79.2226  -21.5013  -27.2813 C.ar   1 LIG      -0.11700
      9 C9        -79.4293  -19.0774  -27.2469 C.ar   1 LIG       0.00400
     10 C10       -79.9850  -20.3481  -27.5287 C.ar   1 LIG       0.00400
     11 H1        -82.0628  -17.1227  -28.1982 H      1 LIG       0.11500
     12 H2        -83.0356  -19.3474  -28.6924 H      1 LIG       0.11500
     13 H3        -76.3783  -20.0773  -26.0832 H      1 LIG       0.11500
     14 H4        -77.3516  -22.3023  -26.5759 H      1 LIG       0.11500
     15 H5        -79.7850  -16.9370  -27.2848 H      1 LIG       0.11500
     16 H6        -81.7337  -21.3944  -28.2741 H      1 LIG       0.11500
     17 H7        -77.6800  -18.0311  -26.5023 H      1 LIG       0.11500
     18 H8        -79.6298  -22.4885  -27.4901 H      1 LIG       0.11500
@<TRIPOS>BOND
      1       1       2 ar
      2       1       5 ar
      3       2       6 ar
      4       3       4 ar
      5       3       7 ar
      6       4       8 ar
      7       5       9 ar
      8       6      10 ar
      9       7       9 ar
     10       8      10 ar
     11       9      10 ar
     12       1      11 1
     13       2      12 1
     14       3      13 1
     15       4      14 1
     16       5      15 1
     17       6      16 1
     18       7      17 1
     19       8      18 1
@<TRIPOS>ALT_TYPE
CGenFF_4.0_ALT_TYPE_SET
CGenFF_4.0 1 CG2R61 2 CG2R61 3 CG2R61 4 CG2R61 5 CG2R61 6 CG2R61 7 CG2R61 8 CG2R61 9 CG2R61 10 CG2R61 11 HGR61 12 HGR61 13 HGR61 14 HGR61 15 HGR61 16 HGR61 17 HGR61 18 HGR61
@<TRIPOS>MOLECULE
naphtalene
 18 19 0 0 0
****
USER_CHARGES
INVALID_CHARGES
Pose:   6 Cluster:   6 Fr_nu: 106599 TotEn:   -12.58
@<TRIPOS>ATOM
      1 C1        -43.9949  -15.5012  -45.7219 C.ar   1 LIG      -0.11500
      2 C2        -45.3679  -15.6232  -45.9134 C.ar   1 LIG      -0.11500
      3 C3        -44.6646  -11.1222  -43.7099 C.ar   1 LIG      -0.11500
      4 C4        -46.0377  -11.2442  -43.9015 C.ar   1 LIG      -0.11500
      5 C5        -43.4720  -14.3530  -45.1263 C.ar   1 LIG      -0.11700
      6 C6        -46.2234  -14.5976  -45.5101 C.ar   1 LIG      -0.11700
      7 C7        -43.8092  -12.1479  -44.1132 C.ar   1 LIG      -0.11700
      8 C8        -46.5607  -12.3923  -44.4971 C.ar   1 LIG      -0.11700
      9 C9        -44.3182  -13.3106  -44.7143 C.ar   1 LIG       0.00400
     10 C10       -45.7145  -13.4347  -44.9091 C.ar   1 LIG       0.00400
     11 H1        -43.3294  -16.2998  -46.0365 H      1 LIG       0.11500
     12 H2        -45.7740  -16.5176  -46.3769 H      1 LIG       0.11500
     13 H3        -44.2578  -10.2279  -43.2463 H      1 LIG       0.11500
     14 H4        -46.7026  -10.4448  -43.5880 H      1 LIG       0.11500
     15 H5        -42.3954  -14.2791  -44.9870 H      1 LIG       0.11500
     16 H6        -47.2934  -14.7145  -45.6692 H      1 LIG       0.11500
     17 H7        -42.7394  -12.0311  -43.9533 H      1 LIG       0.11500
     18 H8        -47.6372  -12.4662  -44.6373 H      1 LIG       0.11500
@<TRIPOS>BOND
      1       1       2 ar
      2       1       5 ar
      3       2       6 ar
      4       3       4 ar
      5       3       7 ar
      6       4       8 ar
      7       5       9 ar
      8       6      10 ar
      9       7       9 ar
     10       8      10 ar
     11       9      10 ar
     12       1      11 1
     13       2      12 1
     14       3      13 1
     15       4      14 1
     16       5      15 1
     17       6      16 1
     18       7      17 1
     19       8      18 1
@<TRIPOS>ALT_TYPE
CGenFF_4.0_ALT_TYPE_SET
CGenFF_4.0 1 CG2R61 2 CG2R61 3 CG2R61 4 CG2R61 5 CG2R61 6 CG2R61 7 CG2R61 8 CG2R61 9 CG2R61 10 CG2R61 11 HGR61 12 HGR61 13 HGR61 14 HGR61 15 HGR61 16 HGR61 17 HGR61 18 HGR61
@<TRIPOS>MOLECULE
naphtalene
 18 19 0 0 0
****
USER_CHARGES
INVALID_CHARGES
Pose:   7 Cluster:   7 Fr_nu:  10416 TotEn:   -12.13
@<TRIPOS>ATOM
      1 C1        -50.1919    9.1579  -33.5502 C.ar   1 LIG      -0.11500
      2 C2        -51.3409    9.4901  -34.2618 C.ar   1 LIG      -0.11500
      3 C3        -52.1281    4.8339  -32.4428 C.ar   1 LIG      -0.11500
      4 C4        -53.2771    5.1662  -33.1544 C.ar   1 LIG      -0.11500
      5 C5        -50.0958    7.9178  -32.9182 C.ar   1 LIG      -0.11700
      6 C6        -52.3981    8.5837  -34.3441 C.ar   1 LIG      -0.11700
      7 C7        -51.0708    5.7404  -32.3606 C.ar   1 LIG      -0.11700
      8 C8        -53.3733    6.4063  -33.7864 C.ar   1 LIG      -0.11700
      9 C9        -51.1504    6.9931  -32.9905 C.ar   1 LIG       0.00400
     10 C10       -52.3188    7.3310  -33.7141 C.ar   1 LIG       0.00400
     11 H1        -49.3693    9.8642  -33.4860 H      1 LIG       0.11500
     12 H2        -51.4146   10.4556  -34.7537 H      1 LIG       0.11500
     13 H3        -52.0538    3.8682  -31.9507 H      1 LIG       0.11500
     14 H4        -54.0999    4.4601  -33.2171 H      1 LIG       0.11500
     15 H5        -49.1883    7.6796  -32.3671 H      1 LIG       0.11500
     16 H6        -53.2866    8.8642  -34.9061 H      1 LIG       0.11500
     17 H7        -50.1822    5.4593  -31.7992 H      1 LIG       0.11500
     18 H8        -54.2810    6.6450  -34.3369 H      1 LIG       0.11500
@<TRIPOS>BOND
      1       1       2 ar
      2       1       5 ar
      3       2       6 ar
      4       3       4 ar
      5       3       7 ar
      6       4       8 ar
      7       5       9 ar
      8       6      10 ar
      9       7       9 ar
     10       8      10 ar
     11       9      10 ar
     12       1      11 1
     13       2      12 1
     14       3      13 1
     15       4      14 1
     16       5      15 1
     17       6      16 1
     18       7      17 1
     19       8      18 1
@<TRIPOS>ALT_TYPE
CGenFF_4.0_ALT_TYPE_SET
CGenFF_4.0 1 CG2R61 2 CG2R61 3 CG2R61 4 CG2R61 5 CG2R61 6 CG2R61 7 CG2R61 8 CG2R61 9 CG2R61 10 CG2R61 11 HGR61 12 HGR61 13 HGR61 14 HGR61 15 HGR61 16 HGR61 17 HGR61 18 HGR61
@<TRIPOS>MOLECULE
naphtalene
 18 19 0 0 0
****
USER_CHARGES
INVALID_CHARGES
Pose:   8 Cluster:   8 Fr_nu:  40277 TotEn:   -12.12
@<TRIPOS>ATOM
      1 C1        -50.3362    6.7487  -32.8554 C.ar   1 LIG      -0.11500
      2 C2        -50.4342    5.4357  -32.4046 C.ar   1 LIG      -0.11500
      3 C3        -54.1213    6.0121  -35.8225 C.ar   1 LIG      -0.11500
      4 C4        -54.2191    4.6991  -35.3716 C.ar   1 LIG      -0.11500
      5 C5        -51.2266    7.2249  -33.8182 C.ar   1 LIG      -0.11700
      6 C6        -51.4228    4.5939  -32.9146 C.ar   1 LIG      -0.11700
      7 C7        -53.1326    6.8540  -35.3123 C.ar   1 LIG      -0.11700
      8 C8        -53.3288    4.2228  -34.4088 C.ar   1 LIG      -0.11700
      9 C9        -52.2279    6.3914  -34.3428 C.ar   1 LIG       0.00400
     10 C10       -52.3275    5.0562  -33.8843 C.ar   1 LIG       0.00400
     11 H1        -49.5660    7.4035  -32.4584 H      1 LIG       0.11500
     12 H2        -49.7407    5.0661  -31.6548 H      1 LIG       0.11500
     13 H3        -54.8147    6.3825  -36.5723 H      1 LIG       0.11500
     14 H4        -54.9886    4.0444  -35.7700 H      1 LIG       0.11500
     15 H5        -51.1311    8.2547  -34.1563 H      1 LIG       0.11500
     16 H6        -51.4812    3.5713  -32.5473 H      1 LIG       0.11500
     17 H7        -53.0749    7.8766  -35.6791 H      1 LIG       0.11500
     18 H8        -53.4236    3.1928  -34.0711 H      1 LIG       0.11500
@<TRIPOS>BOND
      1       1       2 ar
      2       1       5 ar
      3       2       6 ar
      4       3       4 ar
      5       3       7 ar
      6       4       8 ar
      7       5       9 ar
      8       6      10 ar
      9       7       9 ar
     10       8      10 ar
     11       9      10 ar
     12       1      11 1
     13       2      12 1
     14       3      13 1
     15       4      14 1
     16       5      15 1
     17       6      16 1
     18       7      17 1
     19       8      18 1
@<TRIPOS>ALT_TYPE
CGenFF_4.0_ALT_TYPE_SET
CGenFF_4.0 1 CG2R61 2 CG2R61 3 CG2R61 4 CG2R61 5 CG2R61 6 CG2R61 7 CG2R61 8 CG2R61 9 CG2R61 10 CG2R61 11 HGR61 12 HGR61 13 HGR61 14 HGR61 15 HGR61 16 HGR61 17 HGR61 18 HGR61
@<TRIPOS>MOLECULE
naphtalene
 18 19 0 0 0
****
USER_CHARGES
INVALID_CHARGES
Pose:   9 Cluster:   9 Fr_nu: 138069 TotEn:   -12.10
@<TRIPOS>ATOM
      1 C1        -66.4345   -3.8913  -57.1795 C.ar   1 LIG      -0.11500
      2 C2        -65.5238   -4.7497  -56.5708 C.ar   1 LIG      -0.11500
      3 C3        -62.9745   -2.4065  -60.2612 C.ar   1 LIG      -0.11500
      4 C4        -62.0639   -3.2650  -59.6524 C.ar   1 LIG      -0.11500
      5 C5        -66.0327   -3.0919  -58.2500 C.ar   1 LIG      -0.11700
      6 C6        -64.2080   -4.8122  -57.0301 C.ar   1 LIG      -0.11700
      7 C7        -64.2905   -2.3442  -59.8019 C.ar   1 LIG      -0.11700
      8 C8        -62.4655   -4.0644  -58.5819 C.ar   1 LIG      -0.11700
      9 C9        -64.7121   -3.1417  -58.7255 C.ar   1 LIG       0.00400
     10 C10       -63.7861   -4.0146  -58.1064 C.ar   1 LIG       0.00400
     11 H1        -67.4585   -3.8427  -56.8211 H      1 LIG       0.11500
     12 H2        -65.8376   -5.3719  -55.7376 H      1 LIG       0.11500
     13 H3        -62.6613   -1.7841  -61.0947 H      1 LIG       0.11500
     14 H4        -61.0396   -3.3121  -60.0103 H      1 LIG       0.11500
     15 H5        -66.7614   -2.4279  -58.7104 H      1 LIG       0.11500
     16 H6        -63.5132   -5.4908  -56.5396 H      1 LIG       0.11500
     17 H7        -64.9852   -1.6661  -60.2931 H      1 LIG       0.11500
     18 H8        -61.7367   -4.7280  -58.1208 H      1 LIG       0.11500
@<TRIPOS>BOND
      1       1       2 ar
      2       1       5 ar
      3       2       6 ar
      4       3       4 ar
      5       3       7 ar
      6       4       8 ar
      7       5       9 ar
      8       6      10 ar
      9       7       9 ar
     10       8      10 ar
     11       9      10 ar
     12       1      11 1
     13       2      12 1
     14       3      13 1
     15       4      14 1
     16       5      15 1
     17       6      16 1
     18       7      17 1
     19       8      18 1
@<TRIPOS>ALT_TYPE
CGenFF_4.0_ALT_TYPE_SET
CGenFF_4.0 1 CG2R61 2 CG2R61 3 CG2R61 4 CG2R61 5 CG2R61 6 CG2R61 7 CG2R61 8 CG2R61 9 CG2R61 10 CG2R61 11 HGR61 12 HGR61 13 HGR61 14 HGR61 15 HGR61 16 HGR61 17 HGR61 18 HGR61
@<TRIPOS>MOLECULE
naphtalene
 18 19 0 0 0
****
USER_CHARGES
INVALID_CHARGES
Pose:  10 Cluster:  10 Fr_nu:  78934 TotEn:   -12.06
@<TRIPOS>ATOM
      1 C1        -75.7552  -26.2040  -46.3951 C.ar   1 LIG      -0.11500
      2 C2        -76.1695  -26.0869  -45.0717 C.ar   1 LIG      -0.11500
      3 C3        -71.1910  -25.1792  -45.0567 C.ar   1 LIG      -0.11500
      4 C4        -71.6055  -25.0621  -43.7333 C.ar   1 LIG      -0.11500
      5 C5        -74.4142  -26.0084  -46.7271 C.ar   1 LIG      -0.11700
      6 C6        -75.2447  -25.7737  -44.0752 C.ar   1 LIG      -0.11700
      7 C7        -72.1159  -25.4924  -46.0532 C.ar   1 LIG      -0.11700
      8 C8        -72.9464  -25.2575  -43.4012 C.ar   1 LIG      -0.11700
      9 C9        -73.4696  -25.6926  -45.7370 C.ar   1 LIG       0.00400
     10 C10       -73.8910  -25.5734  -44.3913 C.ar   1 LIG       0.00400
     11 H1        -76.4756  -26.4473  -47.1705 H      1 LIG       0.11500
     12 H2        -77.2135  -26.2396  -44.8143 H      1 LIG       0.11500
     13 H3        -70.1469  -25.0267  -45.3148 H      1 LIG       0.11500
     14 H4        -70.8848  -24.8174  -42.9585 H      1 LIG       0.11500
     15 H5        -74.1129  -26.1046  -47.7682 H      1 LIG       0.11500
     16 H6        -75.5907  -25.6877  -43.0473 H      1 LIG       0.11500
     17 H7        -71.7695  -25.5792  -47.0809 H      1 LIG       0.11500
     18 H8        -73.2481  -25.1607  -42.3602 H      1 LIG       0.11500
@<TRIPOS>BOND
      1       1       2 ar
      2       1       5 ar
      3       2       6 ar
      4       3       4 ar
      5       3       7 ar
      6       4       8 ar
      7       5       9 ar
      8       6      10 ar
      9       7       9 ar
     10       8      10 ar
     11       9      10 ar
     12       1      11 1
     13       2      12 1
     14       3      13 1
     15       4      14 1
     16       5      15 1
     17       6      16 1
     18       7      17 1
     19       8      18 1
@<TRIPOS>ALT_TYPE
CGenFF_4.0_ALT_TYPE_SET
CGenFF_4.0 1 CG2R61 2 CG2R61 3 CG2R61 4 CG2R61 5 CG2R61 6 CG2R61 7 CG2R61 8 CG2R61 9 CG2R61 10 CG2R61 11 HGR61 12 HGR61 13 HGR61 14 HGR61 15 HGR61 16 HGR61 17 HGR61 18 HGR61
@<TRIPOS>MOLECULE
naphtalene
 18 19 0 0 0
****
USER_CHARGES
INVALID_CHARGES
Pose:  11 Cluster:  11 Fr_nu: 495496 TotEn:   -12.01
@<TRIPOS>ATOM
      1 C1        -58.6299  -20.5940  -39.4050 C.ar   1 LIG      -0.11500
      2 C2        -58.3351  -21.8359  -38.8506 C.ar   1 LIG      -0.11500
      3 C3        -62.7637  -22.3928  -41.2351 C.ar   1 LIG      -0.11500
      4 C4        -62.4687  -23.6347  -40.6806 C.ar   1 LIG      -0.11500
      5 C5        -59.8041  -20.4171  -40.1376 C.ar   1 LIG      -0.11700
      6 C6        -59.2130  -22.9057  -39.0264 C.ar   1 LIG      -0.11700
      7 C7        -61.8857  -21.3229  -41.0592 C.ar   1 LIG      -0.11700
      8 C8        -61.2946  -23.8117  -39.9481 C.ar   1 LIG      -0.11700
      9 C9        -60.6993  -21.4829  -40.3248 C.ar   1 LIG       0.00400
     10 C10       -60.3994  -22.7458  -39.7609 C.ar   1 LIG       0.00400
     11 H1        -57.9458  -19.7616  -39.2683 H      1 LIG       0.11500
     12 H2        -57.4209  -21.9725  -38.2802 H      1 LIG       0.11500
     13 H3        -63.6780  -22.2555  -41.8056 H      1 LIG       0.11500
     14 H4        -63.1525  -24.4670  -40.8189 H      1 LIG       0.11500
     15 H5        -60.0140  -19.4376  -40.5624 H      1 LIG       0.11500
     16 H6        -58.9626  -23.8675  -38.5836 H      1 LIG       0.11500
     17 H7        -62.1367  -20.3610  -41.5014 H      1 LIG       0.11500
     18 H8        -61.0841  -24.7913  -39.5238 H      1 LIG       0.11500
@<TRIPOS>BOND
      1       1       2 ar
      2       1       5 ar
      3       2       6 ar
      4       3       4 ar
      5       3       7 ar
      6       4       8 ar
      7       5       9 ar
      8       6      10 ar
      9       7       9 ar
     10       8      10 ar
     11       9      10 ar
     12       1      11 1
     13       2      12 1
     14       3      13 1
     15       4      14 1
     16       5      15 1
     17       6      16 1
     18       7      17 1
     19       8      18 1
@<TRIPOS>ALT_TYPE
CGenFF_4.0_ALT_TYPE_SET
CGenFF_4.0 1 CG2R61 2 CG2R61 3 CG2R61 4 CG2R61 5 CG2R61 6 CG2R61 7 CG2R61 8 CG2R61 9 CG2R61 10 CG2R61 11 HGR61 12 HGR61 13 HGR61 14 HGR61 15 HGR61 16 HGR61 17 HGR61 18 HGR61
@<TRIPOS>MOLECULE
naphtalene
 18 19 0 0 0
****
USER_CHARGES
INVALID_CHARGES
Pose:  12 Cluster:  12 Fr_nu:  34393 TotEn:   -11.60
@<TRIPOS>ATOM
      1 C1        -61.7603   -2.0913  -58.7384 C.ar   1 LIG      -0.11500
      2 C2        -61.9611   -2.7782  -59.9320 C.ar   1 LIG      -0.11500
      3 C3        -66.0181   -3.7505  -57.0676 C.ar   1 LIG      -0.11500
      4 C4        -66.2188   -4.4372  -58.2613 C.ar   1 LIG      -0.11500
      5 C5        -62.7164   -2.1584  -57.7245 C.ar   1 LIG      -0.11700
      6 C6        -63.1186   -3.5347  -60.1165 C.ar   1 LIG      -0.11700
      7 C7        -64.8604   -2.9939  -56.8831 C.ar   1 LIG      -0.11700
      8 C8        -65.2628   -4.3702  -59.2752 C.ar   1 LIG      -0.11700
      9 C9        -63.8875   -2.9151  -57.8929 C.ar   1 LIG       0.00400
     10 C10       -64.0916   -3.6135  -59.1068 C.ar   1 LIG       0.00400
     11 H1        -60.8592   -1.5021  -58.5955 H      1 LIG       0.11500
     12 H2        -61.2160   -2.7255  -60.7205 H      1 LIG       0.11500
     13 H3        -66.7628   -3.8028  -56.2784 H      1 LIG       0.11500
     14 H4        -67.1207   -5.0252  -58.4041 H      1 LIG       0.11500
     15 H5        -62.5386   -1.6131  -56.7999 H      1 LIG       0.11500
     16 H6        -63.2545   -4.0639  -61.0574 H      1 LIG       0.11500
     17 H7        -64.7243   -2.4655  -55.9419 H      1 LIG       0.11500
     18 H8        -65.4407   -4.9149  -60.2002 H      1 LIG       0.11500
@<TRIPOS>BOND
      1       1       2 ar
      2       1       5 ar
      3       2       6 ar
      4       3       4 ar
      5       3       7 ar
      6       4       8 ar
      7       5       9 ar
      8       6      10 ar
      9       7       9 ar
     10       8      10 ar
     11       9      10 ar
     12       1      11 1
     13       2      12 1
     14       3      13 1
     15       4      14 1
     16       5      15 1
     17       6      16 1
     18       7      17 1
     19       8      18 1
@<TRIPOS>ALT_TYPE
CGenFF_4.0_ALT_TYPE_SET
CGenFF_4.0 1 CG2R61 2 CG2R61 3 CG2R61 4 CG2R61 5 CG2R61 6 CG2R61 7 CG2R61 8 CG2R61 9 CG2R61 10 CG2R61 11 HGR61 12 HGR61 13 HGR61 14 HGR61 15 HGR61 16 HGR61 17 HGR61 18 HGR61
@<TRIPOS>MOLECULE
naphtalene
 18 19 0 0 0
****
USER_CHARGES
INVALID_CHARGES
Pose:  13 Cluster:  13 Fr_nu:    477 TotEn:   -11.53
@<TRIPOS>ATOM
      1 C1        -59.7048  -21.3763  -48.6049 C.ar   1 LIG      -0.11500
      2 C2        -60.2853  -20.1114  -48.6005 C.ar   1 LIG      -0.11500
      3 C3        -55.2926  -19.3523  -48.2753 C.ar   1 LIG      -0.11500
      4 C4        -55.8732  -18.0875  -48.2709 C.ar   1 LIG      -0.11500
      5 C5        -58.3182  -21.5088  -48.5253 C.ar   1 LIG      -0.11700
      6 C6        -59.4816  -18.9742  -48.5164 C.ar   1 LIG      -0.11700
      7 C7        -56.0964  -20.4896  -48.3593 C.ar   1 LIG      -0.11700
      8 C8        -57.2597  -17.9549  -48.3506 C.ar   1 LIG      -0.11700
      9 C9        -57.4938  -20.3749  -48.4401 C.ar   1 LIG       0.00400
     10 C10       -58.0842  -19.0887  -48.4357 C.ar   1 LIG       0.00400
     11 H1        -60.3310  -22.2612  -48.6709 H      1 LIG       0.11500
     12 H2        -61.3649  -20.0094  -48.6622 H      1 LIG       0.11500
     13 H3        -54.2129  -19.4551  -48.2134 H      1 LIG       0.11500
     14 H4        -55.2465  -17.2029  -48.2063 H      1 LIG       0.11500
     15 H5        -57.8862  -22.5074  -48.5308 H      1 LIG       0.11500
     16 H6        -59.9569  -17.9955  -48.5141 H      1 LIG       0.11500
     17 H7        -55.6210  -21.4682  -48.3608 H      1 LIG       0.11500
     18 H8        -57.6920  -16.9563  -48.3458 H      1 LIG       0.11500
@<TRIPOS>BOND
      1       1       2 ar
      2       1       5 ar
      3       2       6 ar
      4       3       4 ar
      5       3       7 ar
      6       4       8 ar
      7       5       9 ar
      8       6      10 ar
      9       7       9 ar
     10       8      10 ar
     11       9      10 ar
     12       1      11 1
     13       2      12 1
     14       3      13 1
     15       4      14 1
     16       5      15 1
     17       6      16 1
     18       7      17 1
     19       8      18 1
@<TRIPOS>ALT_TYPE
CGenFF_4.0_ALT_TYPE_SET
CGenFF_4.0 1 CG2R61 2 CG2R61 3 CG2R61 4 CG2R61 5 CG2R61 6 CG2R61 7 CG2R61 8 CG2R61 9 CG2R61 10 CG2R61 11 HGR61 12 HGR61 13 HGR61 14 HGR61 15 HGR61 16 HGR61 17 HGR61 18 HGR61
@<TRIPOS>MOLECULE
naphtalene
 18 19 0 0 0
****
USER_CHARGES
INVALID_CHARGES
Pose:  14 Cluster:  14 Fr_nu: 103689 TotEn:   -11.50
@<TRIPOS>ATOM
      1 C1        -76.2202   -6.9721  -29.1483 C.ar   1 LIG      -0.11500
      2 C2        -76.2985   -5.6313  -28.7837 C.ar   1 LIG      -0.11500
      3 C3        -81.0195   -7.0350  -29.9457 C.ar   1 LIG      -0.11500
      4 C4        -81.0976   -5.6942  -29.5810 C.ar   1 LIG      -0.11500
      5 C5        -77.3723   -7.6607  -29.5292 C.ar   1 LIG      -0.11700
      6 C6        -77.5288   -4.9739  -28.7986 C.ar   1 LIG      -0.11700
      7 C7        -79.7890   -7.6924  -29.9308 C.ar   1 LIG      -0.11700
      8 C8        -79.9456   -5.0055  -29.2000 C.ar   1 LIG      -0.11700
      9 C9        -78.6193   -7.0149  -29.5500 C.ar   1 LIG       0.00400
     10 C10       -78.6987   -5.6514  -29.1792 C.ar   1 LIG       0.00400
     11 H1        -75.2622   -7.4836  -29.1359 H      1 LIG       0.11500
     12 H2        -75.4010   -5.0961  -28.4876 H      1 LIG       0.11500
     13 H3        -81.9168   -7.5709  -30.2421 H      1 LIG       0.11500
     14 H4        -82.0561   -5.1837  -29.5922 H      1 LIG       0.11500
     15 H5        -77.2876   -8.7086  -29.8099 H      1 LIG       0.11500
     16 H6        -77.5664   -3.9254  -28.5103 H      1 LIG       0.11500
     17 H7        -79.7515   -8.7406  -30.2200 H      1 LIG       0.11500
     18 H8        -80.0302   -3.9578  -28.9186 H      1 LIG       0.11500
@<TRIPOS>BOND
      1       1       2 ar
      2       1       5 ar
      3       2       6 ar
      4       3       4 ar
      5       3       7 ar
      6       4       8 ar
      7       5       9 ar
      8       6      10 ar
      9       7       9 ar
     10       8      10 ar
     11       9      10 ar
     12       1      11 1
     13       2      12 1
     14       3      13 1
     15       4      14 1
     16       5      15 1
     17       6      16 1
     18       7      17 1
     19       8      18 1
@<TRIPOS>ALT_TYPE
CGenFF_4.0_ALT_TYPE_SET
CGenFF_4.0 1 CG2R61 2 CG2R61 3 CG2R61 4 CG2R61 5 CG2R61 6 CG2R61 7 CG2R61 8 CG2R61 9 CG2R61 10 CG2R61 11 HGR61 12 HGR61 13 HGR61 14 HGR61 15 HGR61 16 HGR61 17 HGR61 18 HGR61
@<TRIPOS>MOLECULE
naphtalene
 18 19 0 0 0
****
USER_CHARGES
INVALID_CHARGES
Pose:  15 Cluster:  15 Fr_nu: 105253 TotEn:   -11.47
@<TRIPOS>ATOM
      1 C1        -78.5217   -5.5825  -29.5901 C.ar   1 LIG      -0.11500
      2 C2        -77.8460   -6.7378  -29.9717 C.ar   1 LIG      -0.11500
      3 C3        -74.9768   -4.5572  -26.4190 C.ar   1 LIG      -0.11500
      4 C4        -74.3013   -5.7126  -26.8007 C.ar   1 LIG      -0.11500
      5 C5        -77.9808   -4.7481  -28.6114 C.ar   1 LIG      -0.11700
      6 C6        -76.6271   -7.0632  -29.3763 C.ar   1 LIG      -0.11700
      7 C7        -76.1958   -4.2317  -27.0146 C.ar   1 LIG      -0.11700
      8 C8        -74.8420   -6.5471  -27.7793 C.ar   1 LIG      -0.11700
      9 C9        -76.7549   -5.0601  -28.0013 C.ar   1 LIG       0.00400
     10 C10       -76.0680   -6.2350  -28.3894 C.ar   1 LIG       0.00400
     11 H1        -79.4708   -5.3299  -30.0536 H      1 LIG       0.11500
     12 H2        -78.2678   -7.3865  -30.7339 H      1 LIG       0.11500
     13 H3        -74.5554   -3.9078  -25.6569 H      1 LIG       0.11500
     14 H4        -73.3529   -5.9653  -26.3358 H      1 LIG       0.11500
     15 H5        -78.5266   -3.8503  -28.3285 H      1 LIG       0.11500
     16 H6        -76.1161   -7.9710  -29.6904 H      1 LIG       0.11500
     17 H7        -76.7062   -3.3236  -26.7009 H      1 LIG       0.11500
     18 H8        -74.2968   -7.4453  -28.0619 H      1 LIG       0.11500
@<TRIPOS>BOND
      1       1       2 ar
      2       1       5 ar
      3       2       6 ar
      4       3       4 ar
      5       3       7 ar
      6       4       8 ar
      7       5       9 ar
      8       6      10 ar
      9       7       9 ar
     10       8      10 ar
     11       9      10 ar
     12       1      11 1
     13       2      12 1
     14       3      13 1
     15       4      14 1
     16       5      15 1
     17       6      16 1
     18       7      17 1
     19       8      18 1
@<TRIPOS>ALT_TYPE
CGenFF_4.0_ALT_TYPE_SET
CGenFF_4.0 1 CG2R61 2 CG2R61 3 CG2R61 4 CG2R61 5 CG2R61 6 CG2R61 7 CG2R61 8 CG2R61 9 CG2R61 10 CG2R61 11 HGR61 12 HGR61 13 HGR61 14 HGR61 15 HGR61 16 HGR61 17 HGR61 18 HGR61
@<TRIPOS>MOLECULE
naphtalene
 18 19 0 0 0
****
USER_CHARGES
INVALID_CHARGES
Pose:  16 Cluster:  16 Fr_nu:  51444 TotEn:   -11.36
@<TRIPOS>ATOM
      1 C1        -53.5627    4.7829  -39.3861 C.ar   1 LIG      -0.11500
      2 C2        -54.9285    4.5503  -39.2548 C.ar   1 LIG      -0.11500
      3 C3        -53.3030    5.9237  -34.6634 C.ar   1 LIG      -0.11500
      4 C4        -54.6689    5.6911  -34.5322 C.ar   1 LIG      -0.11500
      5 C5        -52.8127    5.1828  -38.2797 C.ar   1 LIG      -0.11700
      6 C6        -55.5496    4.7167  -38.0168 C.ar   1 LIG      -0.11700
      7 C7        -52.6819    5.7573  -35.9016 C.ar   1 LIG      -0.11700
      8 C8        -55.4190    5.2913  -35.6385 C.ar   1 LIG      -0.11700
      9 C9        -53.4214    5.3553  -37.0258 C.ar   1 LIG       0.00400
     10 C10       -54.8103    5.1188  -36.8924 C.ar   1 LIG       0.00400
     11 H1        -53.0798    4.6537  -40.3503 H      1 LIG       0.11500
     12 H2        -55.5114    4.2388  -40.1167 H      1 LIG       0.11500
     13 H3        -52.7194    6.2352  -33.8017 H      1 LIG       0.11500
     14 H4        -55.1515    5.8218  -33.5681 H      1 LIG       0.11500
     15 H5        -51.7464    5.3594  -38.4057 H      1 LIG       0.11500
     16 H6        -56.6184    4.5288  -37.9370 H      1 LIG       0.11500
     17 H7        -51.6130    5.9444  -35.9809 H      1 LIG       0.11500
     18 H8        -56.4854    5.1154  -35.5129 H      1 LIG       0.11500
@<TRIPOS>BOND
      1       1       2 ar
      2       1       5 ar
      3       2       6 ar
      4       3       4 ar
      5       3       7 ar
      6       4       8 ar
      7       5       9 ar
      8       6      10 ar
      9       7       9 ar
     10       8      10 ar
     11       9      10 ar
     12       1      11 1
     13       2      12 1
     14       3      13 1
     15       4      14 1
     16       5      15 1
     17       6      16 1
     18       7      17 1
     19       8      18 1
@<TRIPOS>ALT_TYPE
CGenFF_4.0_ALT_TYPE_SET
CGenFF_4.0 1 CG2R61 2 CG2R61 3 CG2R61 4 CG2R61 5 CG2R61 6 CG2R61 7 CG2R61 8 CG2R61 9 CG2R61 10 CG2R61 11 HGR61 12 HGR61 13 HGR61 14 HGR61 15 HGR61 16 HGR61 17 HGR61 18 HGR61
@<TRIPOS>MOLECULE
naphtalene
 18 19 0 0 0
****
USER_CHARGES
INVALID_CHARGES
Pose:  17 Cluster:  17 Fr_nu: 441100 TotEn:   -11.28
@<TRIPOS>ATOM
      1 C1        -60.1546   -0.8802  -22.5720 C.ar   1 LIG      -0.11500
      2 C2        -60.8394    0.1446  -21.9259 C.ar   1 LIG      -0.11500
      3 C3        -64.2386   -2.1442  -24.8950 C.ar   1 LIG      -0.11500
      4 C4        -64.9233   -1.1193  -24.2488 C.ar   1 LIG      -0.11500
      5 C5        -60.8247   -1.7084  -23.4729 C.ar   1 LIG      -0.11700
      6 C6        -62.1967    0.3454  -22.1781 C.ar   1 LIG      -0.11700
      7 C7        -62.8811   -2.3449  -24.6427 C.ar   1 LIG      -0.11700
      8 C8        -64.2534   -0.2911  -23.3478 C.ar   1 LIG      -0.11700
      9 C9        -62.1909   -1.5209  -23.7389 C.ar   1 LIG       0.00400
     10 C10       -62.8872   -0.4787  -23.0818 C.ar   1 LIG       0.00400
     11 H1        -59.0981   -1.0364  -22.3748 H      1 LIG       0.11500
     12 H2        -60.3168    0.7890  -21.2249 H      1 LIG       0.11500
     13 H3        -64.7607   -2.7890  -25.5964 H      1 LIG       0.11500
     14 H4        -65.9801   -0.9645  -24.4453 H      1 LIG       0.11500
     15 H5        -60.2694   -2.5036  -23.9662 H      1 LIG       0.11500
     16 H6        -62.7119    1.1530  -21.6621 H      1 LIG       0.11500
     17 H7        -62.3660   -3.1520  -25.1594 H      1 LIG       0.11500
     18 H8        -64.8087    0.5037  -22.8538 H      1 LIG       0.11500
@<TRIPOS>BOND
      1       1       2 ar
      2       1       5 ar
      3       2       6 ar
      4       3       4 ar
      5       3       7 ar
      6       4       8 ar
      7       5       9 ar
      8       6      10 ar
      9       7       9 ar
     10       8      10 ar
     11       9      10 ar
     12       1      11 1
     13       2      12 1
     14       3      13 1
     15       4      14 1
     16       5      15 1
     17       6      16 1
     18       7      17 1
     19       8      18 1
@<TRIPOS>ALT_TYPE
CGenFF_4.0_ALT_TYPE_SET
CGenFF_4.0 1 CG2R61 2 CG2R61 3 CG2R61 4 CG2R61 5 CG2R61 6 CG2R61 7 CG2R61 8 CG2R61 9 CG2R61 10 CG2R61 11 HGR61 12 HGR61 13 HGR61 14 HGR61 15 HGR61 16 HGR61 17 HGR61 18 HGR61
@<TRIPOS>MOLECULE
naphtalene
 18 19 0 0 0
****
USER_CHARGES
INVALID_CHARGES
Pose:  18 Cluster:  18 Fr_nu: 493390 TotEn:   -11.26
@<TRIPOS>ATOM
      1 C1        -68.4919   -1.1067  -26.2952 C.ar   1 LIG      -0.11500
      2 C2        -68.9598    0.0286  -25.6402 C.ar   1 LIG      -0.11500
      3 C3        -69.7617    0.8372  -30.5710 C.ar   1 LIG      -0.11500
      4 C4        -70.2296    1.9724  -29.9158 C.ar   1 LIG      -0.11500
      5 C5        -68.5723   -1.1940  -27.6854 C.ar   1 LIG      -0.11700
      6 C6        -69.5098    1.0809  -26.3726 C.ar   1 LIG      -0.11700
      7 C7        -69.2116   -0.2151  -29.8385 C.ar   1 LIG      -0.11700
      8 C8        -70.1494    2.0598  -28.5257 C.ar   1 LIG      -0.11700
      9 C9        -69.1229   -0.1443  -28.4386 C.ar   1 LIG       0.00400
     10 C10       -69.5987    1.0101  -27.7725 C.ar   1 LIG       0.00400
     11 H1        -68.0644   -1.9258  -25.7245 H      1 LIG       0.11500
     12 H2        -68.8966    0.0957  -24.5580 H      1 LIG       0.11500
     13 H3        -69.8245    0.7696  -31.6534 H      1 LIG       0.11500
     14 H4        -70.6583    2.7907  -30.4870 H      1 LIG       0.11500
     15 H5        -68.2007   -2.0911  -28.1763 H      1 LIG       0.11500
     16 H6        -69.8688    1.9590  -25.8398 H      1 LIG       0.11500
     17 H7        -68.8519   -1.0927  -30.3715 H      1 LIG       0.11500
     18 H8        -70.5216    2.9566  -28.0345 H      1 LIG       0.11500
@<TRIPOS>BOND
      1       1       2 ar
      2       1       5 ar
      3       2       6 ar
      4       3       4 ar
      5       3       7 ar
      6       4       8 ar
      7       5       9 ar
      8       6      10 ar
      9       7       9 ar
     10       8      10 ar
     11       9      10 ar
     12       1      11 1
     13       2      12 1
     14       3      13 1
     15       4      14 1
     16       5      15 1
     17       6      16 1
     18       7      17 1
     19       8      18 1
@<TRIPOS>ALT_TYPE
CGenFF_4.0_ALT_TYPE_SET
CGenFF_4.0 1 CG2R61 2 CG2R61 3 CG2R61 4 CG2R61 5 CG2R61 6 CG2R61 7 CG2R61 8 CG2R61 9 CG2R61 10 CG2R61 11 HGR61 12 HGR61 13 HGR61 14 HGR61 15 HGR61 16 HGR61 17 HGR61 18 HGR61
@<TRIPOS>MOLECULE
naphtalene
 18 19 0 0 0
****
USER_CHARGES
INVALID_CHARGES
Pose:  19 Cluster:  19 Fr_nu:  27501 TotEn:   -11.13
@<TRIPOS>ATOM
      1 C1        -44.1972  -11.3026  -45.0476 C.ar   1 LIG      -0.11500
      2 C2        -45.3843  -11.1232  -44.3437 C.ar   1 LIG      -0.11500
      3 C3        -45.9214  -15.4599  -46.8959 C.ar   1 LIG      -0.11500
      4 C4        -47.1085  -15.2805  -46.1919 C.ar   1 LIG      -0.11500
      5 C5        -44.0293  -12.4246  -45.8597 C.ar   1 LIG      -0.11700
      6 C6        -46.4081  -12.0650  -44.4491 C.ar   1 LIG      -0.11700
      7 C7        -44.8976  -14.5180  -46.7905 C.ar   1 LIG      -0.11700
      8 C8        -47.2764  -14.1586  -45.3797 C.ar   1 LIG      -0.11700
      9 C9        -45.0493  -13.3828  -45.9777 C.ar   1 LIG       0.00400
     10 C10       -46.2564  -13.2004  -45.2618 C.ar   1 LIG       0.00400
     11 H1        -43.4003  -10.5693  -44.9647 H      1 LIG       0.11500
     12 H2        -45.5140  -10.2493  -43.7120 H      1 LIG       0.11500
     13 H3        -45.7910  -16.3338  -47.5280 H      1 LIG       0.11500
     14 H4        -47.9044  -16.0148  -46.2741 H      1 LIG       0.11500
     15 H5        -43.0928  -12.5445  -46.4005 H      1 LIG       0.11500
     16 H6        -47.3277  -11.9042  -43.8903 H      1 LIG       0.11500
     17 H7        -43.9784  -14.6786  -47.3500 H      1 LIG       0.11500
     18 H8        -48.2126  -14.0388  -44.8383 H      1 LIG       0.11500
@<TRIPOS>BOND
      1       1       2 ar
      2       1       5 ar
      3       2       6 ar
      4       3       4 ar
      5       3       7 ar
      6       4       8 ar
      7       5       9 ar
      8       6      10 ar
      9       7       9 ar
     10       8      10 ar
     11       9      10 ar
     12       1      11 1
     13       2      12 1
     14       3      13 1
     15       4      14 1
     16       5      15 1
     17       6      16 1
     18       7      17 1
     19       8      18 1
@<TRIPOS>ALT_TYPE
CGenFF_4.0_ALT_TYPE_SET
CGenFF_4.0 1 CG2R61 2 CG2R61 3 CG2R61 4 CG2R61 5 CG2R61 6 CG2R61 7 CG2R61 8 CG2R61 9 CG2R61 10 CG2R61 11 HGR61 12 HGR61 13 HGR61 14 HGR61 15 HGR61 16 HGR61 17 HGR61 18 HGR61
@<TRIPOS>MOLECULE
naphtalene
 18 19 0 0 0
****
USER_CHARGES
INVALID_CHARGES
Pose:  20 Cluster:  20 Fr_nu: 424728 TotEn:   -10.96
@<TRIPOS>ATOM
      1 C1        -60.1413    0.3762  -21.9512 C.ar   1 LIG      -0.11500
      2 C2        -60.8180    0.1764  -20.7516 C.ar   1 LIG      -0.11500
      3 C3        -62.7334   -3.1913  -24.0072 C.ar   1 LIG      -0.11500
      4 C4        -63.4100   -3.3910  -22.8075 C.ar   1 LIG      -0.11500
      5 C5        -60.4451   -0.4091  -23.0637 C.ar   1 LIG      -0.11700
      6 C6        -61.8010   -0.8092  -20.6598 C.ar   1 LIG      -0.11700
      7 C7        -61.7503   -2.2055  -24.0990 C.ar   1 LIG      -0.11700
      8 C8        -63.1063   -2.6058  -21.6950 C.ar   1 LIG      -0.11700
      9 C9        -61.4317   -1.4059  -22.9893 C.ar   1 LIG       0.00400
     10 C10       -62.1197   -1.6090  -21.7694 C.ar   1 LIG       0.00400
     11 H1        -59.3758    1.1433  -22.0220 H      1 LIG       0.11500
     12 H2        -60.5810    0.7885  -19.8863 H      1 LIG       0.11500
     13 H3        -62.9701   -3.8031  -24.8732 H      1 LIG       0.11500
     14 H4        -64.1745   -4.1592  -22.7370 H      1 LIG       0.11500
     15 H5        -59.9031   -0.2357  -23.9911 H      1 LIG       0.11500
     16 H6        -62.3177   -0.9476  -19.7123 H      1 LIG       0.11500
     17 H7        -61.2344   -2.0668  -25.0468 H      1 LIG       0.11500
     18 H8        -63.6476   -2.7796  -20.7672 H      1 LIG       0.11500
@<TRIPOS>BOND
      1       1       2 ar
      2       1       5 ar
      3       2       6 ar
      4       3       4 ar
      5       3       7 ar
      6       4       8 ar
      7       5       9 ar
      8       6      10 ar
      9       7       9 ar
     10       8      10 ar
     11       9      10 ar
     12       1      11 1
     13       2      12 1
     14       3      13 1
     15       4      14 1
     16       5      15 1
     17       6      16 1
     18       7      17 1
     19       8      18 1
@<TRIPOS>ALT_TYPE
CGenFF_4.0_ALT_TYPE_SET
CGenFF_4.0 1 CG2R61 2 CG2R61 3 CG2R61 4 CG2R61 5 CG2R61 6 CG2R61 7 CG2R61 8 CG2R61 9 CG2R61 10 CG2R61 11 HGR61 12 HGR61 13 HGR61 14 HGR61 15 HGR61 16 HGR61 17 HGR61 18 HGR61
@<TRIPOS>MOLECULE
naphtalene
 18 19 0 0 0
****
USER_CHARGES
INVALID_CHARGES
Pose:  21 Cluster:  21 Fr_nu:   4797 TotEn:   -10.68
@<TRIPOS>ATOM
      1 C1        -53.8202    7.8825  -36.6438 C.ar   1 LIG      -0.11500
      2 C2        -55.0292    7.4699  -36.0917 C.ar   1 LIG      -0.11500
      3 C3        -51.5107    4.3458  -34.2291 C.ar   1 LIG      -0.11500
      4 C4        -52.7198    3.9333  -33.6770 C.ar   1 LIG      -0.11500
      5 C5        -52.6401    7.2117  -36.3215 C.ar   1 LIG      -0.11700
      6 C6        -55.0629    6.3850  -35.2153 C.ar   1 LIG      -0.11700
      7 C7        -51.4771    5.4308  -35.1056 C.ar   1 LIG      -0.11700
      8 C8        -53.9000    4.6040  -33.9992 C.ar   1 LIG      -0.11700
      9 C9        -52.6553    6.1176  -35.4410 C.ar   1 LIG       0.00400
     10 C10       -53.8848    5.6981  -34.8796 C.ar   1 LIG       0.00400
     11 H1        -53.7945    8.7275  -37.3256 H      1 LIG       0.11500
     12 H2        -55.9474    7.9926  -36.3435 H      1 LIG       0.11500
     13 H3        -50.5920    3.8233  -33.9778 H      1 LIG       0.11500
     14 H4        -52.7447    3.0891  -32.9942 H      1 LIG       0.11500
     15 H5        -51.7064    7.5520  -36.7646 H      1 LIG       0.11500
     16 H6        -56.0193    6.0794  -34.7960 H      1 LIG       0.11500
     17 H7        -50.5208    5.7357  -35.5254 H      1 LIG       0.11500
     18 H8        -54.8337    4.2644  -33.5556 H      1 LIG       0.11500
@<TRIPOS>BOND
      1       1       2 ar
      2       1       5 ar
      3       2       6 ar
      4       3       4 ar
      5       3       7 ar
      6       4       8 ar
      7       5       9 ar
      8       6      10 ar
      9       7       9 ar
     10       8      10 ar
     11       9      10 ar
     12       1      11 1
     13       2      12 1
     14       3      13 1
     15       4      14 1
     16       5      15 1
     17       6      16 1
     18       7      17 1
     19       8      18 1
@<TRIPOS>ALT_TYPE
CGenFF_4.0_ALT_TYPE_SET
CGenFF_4.0 1 CG2R61 2 CG2R61 3 CG2R61 4 CG2R61 5 CG2R61 6 CG2R61 7 CG2R61 8 CG2R61 9 CG2R61 10 CG2R61 11 HGR61 12 HGR61 13 HGR61 14 HGR61 15 HGR61 16 HGR61 17 HGR61 18 HGR61
@<TRIPOS>MOLECULE
naphtalene
 18 19 0 0 0
****
USER_CHARGES
INVALID_CHARGES
Pose:  22 Cluster:  22 Fr_nu: 152779 TotEn:   -10.60
@<TRIPOS>ATOM
      1 C1        -72.6958  -27.8078  -43.4985 C.ar   1 LIG      -0.11500
      2 C2        -73.1502  -26.8563  -42.5902 C.ar   1 LIG      -0.11500
      3 C3        -76.1508  -26.4536  -46.6452 C.ar   1 LIG      -0.11500
      4 C4        -76.6052  -25.5021  -45.7368 C.ar   1 LIG      -0.11500
      5 C5        -73.3254  -27.9492  -44.7355 C.ar   1 LIG      -0.11700
      6 C6        -74.2357  -26.0426  -42.9153 C.ar   1 LIG      -0.11700
      7 C7        -75.0652  -27.2673  -46.3201 C.ar   1 LIG      -0.11700
      8 C8        -75.9757  -25.3606  -44.4998 C.ar   1 LIG      -0.11700
      9 C9        -74.4195  -27.1387  -45.0795 C.ar   1 LIG       0.00400
     10 C10       -74.8816  -26.1712  -44.1558 C.ar   1 LIG       0.00400
     11 H1        -71.8510  -28.4414  -43.2446 H      1 LIG       0.11500
     12 H2        -72.6592  -26.7468  -41.6276 H      1 LIG       0.11500
     13 H3        -76.6414  -26.5635  -47.6083 H      1 LIG       0.11500
     14 H4        -77.4509  -24.8698  -45.9906 H      1 LIG       0.11500
     15 H5        -72.9535  -28.6999  -45.4298 H      1 LIG       0.11500
     16 H6        -74.5737  -25.3051  -42.1902 H      1 LIG       0.11500
     17 H7        -74.7269  -28.0041  -47.0456 H      1 LIG       0.11500
     18 H8        -76.3479  -24.6105  -43.8050 H      1 LIG       0.11500
@<TRIPOS>BOND
      1       1       2 ar
      2       1       5 ar
      3       2       6 ar
      4       3       4 ar
      5       3       7 ar
      6       4       8 ar
      7       5       9 ar
      8       6      10 ar
      9       7       9 ar
     10       8      10 ar
     11       9      10 ar
     12       1      11 1
     13       2      12 1
     14       3      13 1
     15       4      14 1
     16       5      15 1
     17       6      16 1
     18       7      17 1
     19       8      18 1
@<TRIPOS>ALT_TYPE
CGenFF_4.0_ALT_TYPE_SET
CGenFF_4.0 1 CG2R61 2 CG2R61 3 CG2R61 4 CG2R61 5 CG2R61 6 CG2R61 7 CG2R61 8 CG2R61 9 CG2R61 10 CG2R61 11 HGR61 12 HGR61 13 HGR61 14 HGR61 15 HGR61 16 HGR61 17 HGR61 18 HGR61
@<TRIPOS>MOLECULE
naphtalene
 18 19 0 0 0
****
USER_CHARGES
INVALID_CHARGES
Pose:  23 Cluster:  23 Fr_nu:   9683 TotEn:   -10.55
@<TRIPOS>ATOM
      1 C1        -51.6544    5.8292  -37.2383 C.ar   1 LIG      -0.11500
      2 C2        -52.9780    5.3992  -37.2383 C.ar   1 LIG      -0.11500
      3 C3        -51.6547    5.8291  -32.3729 C.ar   1 LIG      -0.11500
      4 C4        -52.9783    5.3991  -32.3730 C.ar   1 LIG      -0.11500
      5 C5        -50.9901    6.0451  -36.0306 C.ar   1 LIG      -0.11700
      6 C6        -53.6424    5.1832  -36.0308 C.ar   1 LIG      -0.11700
      7 C7        -50.9902    6.0450  -33.5805 C.ar   1 LIG      -0.11700
      8 C8        -53.6427    5.1833  -33.5807 C.ar   1 LIG      -0.11700
      9 C9        -51.6434    5.8328  -34.8056 C.ar   1 LIG       0.00400
     10 C10       -52.9894    5.3955  -34.8057 C.ar   1 LIG       0.00400
     11 H1        -51.1378    5.9977  -38.1787 H      1 LIG       0.11500
     12 H2        -53.4941    5.2312  -38.1791 H      1 LIG       0.11500
     13 H3        -51.1379    5.9972  -31.4322 H      1 LIG       0.11500
     14 H4        -53.4948    5.2322  -31.4323 H      1 LIG       0.11500
     15 H5        -49.9557    6.3816  -36.0545 H      1 LIG       0.11500
     16 H6        -54.6768    4.8466  -36.0546 H      1 LIG       0.11500
     17 H7        -49.9557    6.3808  -33.5565 H      1 LIG       0.11500
     18 H8        -54.6774    4.8474  -33.5570 H      1 LIG       0.11500
@<TRIPOS>BOND
      1       1       2 ar
      2       1       5 ar
      3       2       6 ar
      4       3       4 ar
      5       3       7 ar
      6       4       8 ar
      7       5       9 ar
      8       6      10 ar
      9       7       9 ar
     10       8      10 ar
     11       9      10 ar
     12       1      11 1
     13       2      12 1
     14       3      13 1
     15       4      14 1
     16       5      15 1
     17       6      16 1
     18       7      17 1
     19       8      18 1
@<TRIPOS>ALT_TYPE
CGenFF_4.0_ALT_TYPE_SET
CGenFF_4.0 1 CG2R61 2 CG2R61 3 CG2R61 4 CG2R61 5 CG2R61 6 CG2R61 7 CG2R61 8 CG2R61 9 CG2R61 10 CG2R61 11 HGR61 12 HGR61 13 HGR61 14 HGR61 15 HGR61 16 HGR61 17 HGR61 18 HGR61
@<TRIPOS>MOLECULE
naphtalene
 18 19 0 0 0
****
USER_CHARGES
INVALID_CHARGES
Pose:  24 Cluster:  24 Fr_nu:  87238 TotEn:   -10.46
@<TRIPOS>ATOM
      1 C1        -61.3391  -19.5477  -49.9641 C.ar   1 LIG      -0.11500
      2 C2        -60.8623  -18.4616  -50.6920 C.ar   1 LIG      -0.11500
      3 C3        -65.3986  -19.5625  -52.6462 C.ar   1 LIG      -0.11500
      4 C4        -64.9216  -18.4764  -53.3740 C.ar   1 LIG      -0.11500
      5 C5        -62.5862  -20.0966  -50.2646 C.ar   1 LIG      -0.11700
      6 C6        -61.6304  -17.9201  -51.7230 C.ar   1 LIG      -0.11700
      7 C7        -64.6303  -20.1041  -51.6152 C.ar   1 LIG      -0.11700
      8 C8        -63.6747  -17.9274  -53.0736 C.ar   1 LIG      -0.11700
      9 C9        -63.3729  -19.5642  -51.2991 C.ar   1 LIG       0.00400
     10 C10       -62.8879  -18.4597  -52.0391 C.ar   1 LIG       0.00400
     11 H1        -60.7410  -19.9685  -49.1612 H      1 LIG       0.11500
     12 H2        -59.8913  -18.0352  -50.4574 H      1 LIG       0.11500
     13 H3        -66.3697  -19.9896  -52.8804 H      1 LIG       0.11500
     14 H4        -65.5209  -18.0551  -54.1758 H      1 LIG       0.11500
     15 H5        -62.9391  -20.9452  -49.6822 H      1 LIG       0.11500
     16 H6        -61.2377  -17.0714  -52.2791 H      1 LIG       0.11500
     17 H7        -65.0229  -20.9532  -51.0598 H      1 LIG       0.11500
     18 H8        -63.3219  -17.0782  -53.6554 H      1 LIG       0.11500
@<TRIPOS>BOND
      1       1       2 ar
      2       1       5 ar
      3       2       6 ar
      4       3       4 ar
      5       3       7 ar
      6       4       8 ar
      7       5       9 ar
      8       6      10 ar
      9       7       9 ar
     10       8      10 ar
     11       9      10 ar
     12       1      11 1
     13       2      12 1
     14       3      13 1
     15       4      14 1
     16       5      15 1
     17       6      16 1
     18       7      17 1
     19       8      18 1
@<TRIPOS>ALT_TYPE
CGenFF_4.0_ALT_TYPE_SET
CGenFF_4.0 1 CG2R61 2 CG2R61 3 CG2R61 4 CG2R61 5 CG2R61 6 CG2R61 7 CG2R61 8 CG2R61 9 CG2R61 10 CG2R61 11 HGR61 12 HGR61 13 HGR61 14 HGR61 15 HGR61 16 HGR61 17 HGR61 18 HGR61
@<TRIPOS>MOLECULE
naphtalene
 18 19 0 0 0
****
USER_CHARGES
INVALID_CHARGES
Pose:  25 Cluster:  25 Fr_nu: 505667 TotEn:   -10.29
@<TRIPOS>ATOM
      1 C1        -70.9135   -8.9368  -44.8070 C.ar   1 LIG      -0.11500
      2 C2        -72.0760   -9.6574  -45.0648 C.ar   1 LIG      -0.11500
      3 C3        -70.9658  -10.5010  -40.2001 C.ar   1 LIG      -0.11500
      4 C4        -72.1282  -11.2215  -40.4580 C.ar   1 LIG      -0.11500
      5 C5        -70.3430   -8.9634  -43.5341 C.ar   1 LIG      -0.11700
      6 C6        -72.6724  -10.4073  -44.0508 C.ar   1 LIG      -0.11700
      7 C7        -70.3693   -9.7511  -41.2143 C.ar   1 LIG      -0.11700
      8 C8        -72.6988  -11.1949  -41.7309 C.ar   1 LIG      -0.11700
      9 C9        -70.9299   -9.7128  -42.5014 C.ar   1 LIG       0.00400
     10 C10       -72.1120  -10.4455  -42.7636 C.ar   1 LIG       0.00400
     11 H1        -70.4500   -8.3528  -45.5967 H      1 LIG       0.11500
     12 H2        -72.5191   -9.6362  -46.0562 H      1 LIG       0.11500
     13 H3        -70.5219  -10.5219  -39.2088 H      1 LIG       0.11500
     14 H4        -72.5921  -11.8042  -39.6676 H      1 LIG       0.11500
     15 H5        -69.4345   -8.3922  -43.3552 H      1 LIG       0.11500
     16 H6        -73.5804  -10.9633  -44.2749 H      1 LIG       0.11500
     17 H7        -69.4609   -9.1959  -40.9901 H      1 LIG       0.11500
     18 H8        -73.6079  -11.7655  -41.9098 H      1 LIG       0.11500
@<TRIPOS>BOND
      1       1       2 ar
      2       1       5 ar
      3       2       6 ar
      4       3       4 ar
      5       3       7 ar
      6       4       8 ar
      7       5       9 ar
      8       6      10 ar
      9       7       9 ar
     10       8      10 ar
     11       9      10 ar
     12       1      11 1
     13       2      12 1
     14       3      13 1
     15       4      14 1
     16       5      15 1
     17       6      16 1
     18       7      17 1
     19       8      18 1
@<TRIPOS>ALT_TYPE
CGenFF_4.0_ALT_TYPE_SET
CGenFF_4.0 1 CG2R61 2 CG2R61 3 CG2R61 4 CG2R61 5 CG2R61 6 CG2R61 7 CG2R61 8 CG2R61 9 CG2R61 10 CG2R61 11 HGR61 12 HGR61 13 HGR61 14 HGR61 15 HGR61 16 HGR61 17 HGR61 18 HGR61
@<TRIPOS>MOLECULE
naphtalene
 18 19 0 0 0
****
USER_CHARGES
INVALID_CHARGES
Pose:  26 Cluster:  26 Fr_nu:  94624 TotEn:   -10.18
@<TRIPOS>ATOM
      1 C1        -51.2504    5.0260  -34.2935 C.ar   1 LIG      -0.11500
      2 C2        -52.2048    4.1359  -33.8103 C.ar   1 LIG      -0.11500
      3 C3        -54.1033    6.0128  -38.1093 C.ar   1 LIG      -0.11500
      4 C4        -55.0576    5.1227  -37.6259 C.ar   1 LIG      -0.11500
      5 C5        -51.4795    5.7177  -35.4833 C.ar   1 LIG      -0.11700
      6 C6        -53.3920    3.9340  -34.5146 C.ar   1 LIG      -0.11700
      7 C7        -52.9161    6.2147  -37.4048 C.ar   1 LIG      -0.11700
      8 C8        -54.8286    4.4308  -36.4362 C.ar   1 LIG      -0.11700
      9 C9        -52.6688    5.5269  -36.2055 C.ar   1 LIG       0.00400
     10 C10       -53.6393    4.6217  -35.7140 C.ar   1 LIG       0.00400
     11 H1        -50.3262    5.1823  -33.7450 H      1 LIG       0.11500
     12 H2        -52.0256    3.5981  -32.8838 H      1 LIG       0.11500
     13 H3        -54.2820    6.5512  -39.0358 H      1 LIG       0.11500
     14 H4        -55.9810    4.9657  -38.1756 H      1 LIG       0.11500
     15 H5        -50.7193    6.4083  -35.8425 H      1 LIG       0.11500
     16 H6        -54.1243    3.2339  -34.1180 H      1 LIG       0.11500
     17 H7        -52.1843    6.9155  -37.8012 H      1 LIG       0.11500
     18 H8        -55.5884    3.7396  -36.0772 H      1 LIG       0.11500
@<TRIPOS>BOND
      1       1       2 ar
      2       1       5 ar
      3       2       6 ar
      4       3       4 ar
      5       3       7 ar
      6       4       8 ar
      7       5       9 ar
      8       6      10 ar
      9       7       9 ar
     10       8      10 ar
     11       9      10 ar
     12       1      11 1
     13       2      12 1
     14       3      13 1
     15       4      14 1
     16       5      15 1
     17       6      16 1
     18       7      17 1
     19       8      18 1
@<TRIPOS>ALT_TYPE
CGenFF_4.0_ALT_TYPE_SET
CGenFF_4.0 1 CG2R61 2 CG2R61 3 CG2R61 4 CG2R61 5 CG2R61 6 CG2R61 7 CG2R61 8 CG2R61 9 CG2R61 10 CG2R61 11 HGR61 12 HGR61 13 HGR61 14 HGR61 15 HGR61 16 HGR61 17 HGR61 18 HGR61
@<TRIPOS>MOLECULE
naphtalene
 18 19 0 0 0
****
USER_CHARGES
INVALID_CHARGES
Pose:  27 Cluster:  27 Fr_nu:  41873 TotEn:   -10.10
@<TRIPOS>ATOM
      1 C1        -52.4799    5.4691  -32.9915 C.ar   1 LIG      -0.11500
      2 C2        -52.8064    4.1414  -33.2516 C.ar   1 LIG      -0.11500
      3 C3        -55.3738    6.8939  -36.6340 C.ar   1 LIG      -0.11500
      4 C4        -55.7002    5.5662  -36.8940 C.ar   1 LIG      -0.11500
      5 C5        -53.0344    6.4891  -33.7652 C.ar   1 LIG      -0.11700
      6 C6        -53.6885    3.8286  -34.2861 C.ar   1 LIG      -0.11700
      7 C7        -54.4917    7.2067  -35.5994 C.ar   1 LIG      -0.11700
      8 C8        -55.1458    4.5461  -36.1205 C.ar   1 LIG      -0.11700
      9 C9        -53.9241    6.1927  -34.8106 C.ar   1 LIG       0.00400
     10 C10       -54.2560    4.8425  -35.0750 C.ar   1 LIG       0.00400
     11 H1        -51.7927    5.7119  -32.1864 H      1 LIG       0.11500
     12 H2        -52.3744    3.3481  -32.6485 H      1 LIG       0.11500
     13 H3        -55.8057    7.6879  -37.2367 H      1 LIG       0.11500
     14 H4        -56.3864    5.3239  -37.7002 H      1 LIG       0.11500
     15 H5        -52.7646    7.5198  -33.5443 H      1 LIG       0.11500
     16 H6        -53.9300    2.7840  -34.4712 H      1 LIG       0.11500
     17 H7        -54.2510    8.2514  -35.4139 H      1 LIG       0.11500
     18 H8        -55.4148    3.5152  -36.3417 H      1 LIG       0.11500
@<TRIPOS>BOND
      1       1       2 ar
      2       1       5 ar
      3       2       6 ar
      4       3       4 ar
      5       3       7 ar
      6       4       8 ar
      7       5       9 ar
      8       6      10 ar
      9       7       9 ar
     10       8      10 ar
     11       9      10 ar
     12       1      11 1
     13       2      12 1
     14       3      13 1
     15       4      14 1
     16       5      15 1
     17       6      16 1
     18       7      17 1
     19       8      18 1
@<TRIPOS>ALT_TYPE
CGenFF_4.0_ALT_TYPE_SET
CGenFF_4.0 1 CG2R61 2 CG2R61 3 CG2R61 4 CG2R61 5 CG2R61 6 CG2R61 7 CG2R61 8 CG2R61 9 CG2R61 10 CG2R61 11 HGR61 12 HGR61 13 HGR61 14 HGR61 15 HGR61 16 HGR61 17 HGR61 18 HGR61
@<TRIPOS>MOLECULE
naphtalene
 18 19 0 0 0
****
USER_CHARGES
INVALID_CHARGES
Pose:  28 Cluster:  28 Fr_nu: 160080 TotEn:    -9.94
@<TRIPOS>ATOM
      1 C1        -53.1145    5.0835  -32.3282 C.ar   1 LIG      -0.11500
      2 C2        -53.0088    4.2026  -33.4004 C.ar   1 LIG      -0.11500
      3 C3        -49.8103    7.9956  -34.3958 C.ar   1 LIG      -0.11500
      4 C4        -49.7047    7.1146  -35.4679 C.ar   1 LIG      -0.11500
      5 C5        -52.3473    6.2486  -32.3033 C.ar   1 LIG      -0.11700
      6 C6        -52.1358    4.4831  -34.4517 C.ar   1 LIG      -0.11700
      7 C7        -50.6835    7.7150  -33.3444 C.ar   1 LIG      -0.11700
      8 C8        -50.4718    5.9494  -35.4929 C.ar   1 LIG      -0.11700
      9 C9        -51.4632    6.5470  -33.3530 C.ar   1 LIG       0.00400
     10 C10       -51.3559    5.6510  -34.4432 C.ar   1 LIG       0.00400
     11 H1        -53.7939    4.8643  -31.5097 H      1 LIG       0.11500
     12 H2        -53.6067    3.2960  -33.4189 H      1 LIG       0.11500
     13 H3        -49.2127    8.9026  -34.3767 H      1 LIG       0.11500
     14 H4        -49.0241    7.3336  -36.2854 H      1 LIG       0.11500
     15 H5        -52.4458    6.9226  -31.4548 H      1 LIG       0.11500
     16 H6        -52.0698    3.7806  -35.2799 H      1 LIG       0.11500
     17 H7        -50.7499    8.4181  -32.5168 H      1 LIG       0.11500
     18 H8        -50.3729    5.2748  -36.3409 H      1 LIG       0.11500
@<TRIPOS>BOND
      1       1       2 ar
      2       1       5 ar
      3       2       6 ar
      4       3       4 ar
      5       3       7 ar
      6       4       8 ar
      7       5       9 ar
      8       6      10 ar
      9       7       9 ar
     10       8      10 ar
     11       9      10 ar
     12       1      11 1
     13       2      12 1
     14       3      13 1
     15       4      14 1
     16       5      15 1
     17       6      16 1
     18       7      17 1
     19       8      18 1
@<TRIPOS>ALT_TYPE
CGenFF_4.0_ALT_TYPE_SET
CGenFF_4.0 1 CG2R61 2 CG2R61 3 CG2R61 4 CG2R61 5 CG2R61 6 CG2R61 7 CG2R61 8 CG2R61 9 CG2R61 10 CG2R61 11 HGR61 12 HGR61 13 HGR61 14 HGR61 15 HGR61 16 HGR61 17 HGR61 18 HGR61
@<TRIPOS>MOLECULE
naphtalene
 18 19 0 0 0
****
USER_CHARGES
INVALID_CHARGES
Pose:  29 Cluster:  29 Fr_nu:  52419 TotEn:    -9.91
@<TRIPOS>ATOM
      1 C1        -65.8244  -17.4259  -57.3283 C.ar   1 LIG      -0.11500
      2 C2        -64.5297  -16.9626  -57.1139 C.ar   1 LIG      -0.11500
      3 C3        -65.9437  -19.1895  -52.7952 C.ar   1 LIG      -0.11500
      4 C4        -64.6490  -18.7261  -52.5810 C.ar   1 LIG      -0.11500
      5 C5        -66.5039  -18.0962  -56.3106 C.ar   1 LIG      -0.11700
      6 C6        -63.9095  -17.1677  -55.8812 C.ar   1 LIG      -0.11700
      7 C7        -66.5640  -18.9843  -54.0280 C.ar   1 LIG      -0.11700
      8 C8        -63.9694  -18.0559  -53.5985 C.ar   1 LIG      -0.11700
      9 C9        -65.8949  -18.3116  -55.0635 C.ar   1 LIG       0.00400
     10 C10       -64.5784  -17.8405  -54.8456 C.ar   1 LIG       0.00400
     11 H1        -66.3066  -17.2664  -58.2883 H      1 LIG       0.11500
     12 H2        -64.0018  -16.4406  -57.9066 H      1 LIG       0.11500
     13 H3        -66.4724  -19.7115  -52.0027 H      1 LIG       0.11500
     14 H4        -64.1668  -18.8872  -51.6212 H      1 LIG       0.11500
     15 H5        -67.5151  -18.4501  -56.5007 H      1 LIG       0.11500
     16 H6        -62.8971  -16.7965  -55.7356 H      1 LIG       0.11500
     17 H7        -67.5766  -19.3548  -54.1731 H      1 LIG       0.11500
     18 H8        -62.9579  -17.7026  -53.4089 H      1 LIG       0.11500
@<TRIPOS>BOND
      1       1       2 ar
      2       1       5 ar
      3       2       6 ar
      4       3       4 ar
      5       3       7 ar
      6       4       8 ar
      7       5       9 ar
      8       6      10 ar
      9       7       9 ar
     10       8      10 ar
     11       9      10 ar
     12       1      11 1
     13       2      12 1
     14       3      13 1
     15       4      14 1
     16       5      15 1
     17       6      16 1
     18       7      17 1
     19       8      18 1
@<TRIPOS>ALT_TYPE
CGenFF_4.0_ALT_TYPE_SET
CGenFF_4.0 1 CG2R61 2 CG2R61 3 CG2R61 4 CG2R61 5 CG2R61 6 CG2R61 7 CG2R61 8 CG2R61 9 CG2R61 10 CG2R61 11 HGR61 12 HGR61 13 HGR61 14 HGR61 15 HGR61 16 HGR61 17 HGR61 18 HGR61
@<TRIPOS>MOLECULE
naphtalene
 18 19 0 0 0
****
USER_CHARGES
INVALID_CHARGES
Pose:  30 Cluster:  30 Fr_nu:   2473 TotEn:    -9.77
@<TRIPOS>ATOM
      1 C1        -52.2742    8.1445  -36.4447 C.ar   1 LIG      -0.11500
      2 C2        -53.6355    7.9757  -36.2102 C.ar   1 LIG      -0.11500
      3 C3        -51.2694    4.9812  -32.8870 C.ar   1 LIG      -0.11500
      4 C4        -52.6308    4.8125  -32.6526 C.ar   1 LIG      -0.11500
      5 C5        -51.3414    7.4439  -35.6793 C.ar   1 LIG      -0.11700
      6 C6        -54.0695    7.1059  -35.2096 C.ar   1 LIG      -0.11700
      7 C7        -50.8354    5.8511  -33.8878 C.ar   1 LIG      -0.11700
      8 C8        -53.5636    5.5130  -33.4179 C.ar   1 LIG      -0.11700
      9 C9        -51.7603    6.5642  -34.6678 C.ar   1 LIG       0.00400
     10 C10       -53.1447    6.3927  -34.4294 C.ar   1 LIG       0.00400
     11 H1        -51.9369    8.8222  -37.2235 H      1 LIG       0.11500
     12 H2        -54.3608    8.5213  -36.8068 H      1 LIG       0.11500
     13 H3        -50.5434    4.4357  -32.2908 H      1 LIG       0.11500
     14 H4        -52.9675    4.1358  -31.8728 H      1 LIG       0.11500
     15 H5        -50.2823    7.5918  -35.8798 H      1 LIG       0.11500
     16 H6        -55.1385    6.9890  -35.0440 H      1 LIG       0.11500
     17 H7        -49.7665    5.9671  -34.0537 H      1 LIG       0.11500
     18 H8        -54.6229    5.3659  -33.2171 H      1 LIG       0.11500
@<TRIPOS>BOND
      1       1       2 ar
      2       1       5 ar
      3       2       6 ar
      4       3       4 ar
      5       3       7 ar
      6       4       8 ar
      7       5       9 ar
      8       6      10 ar
      9       7       9 ar
     10       8      10 ar
     11       9      10 ar
     12       1      11 1
     13       2      12 1
     14       3      13 1
     15       4      14 1
     16       5      15 1
     17       6      16 1
     18       7      17 1
     19       8      18 1
@<TRIPOS>ALT_TYPE
CGenFF_4.0_ALT_TYPE_SET
CGenFF_4.0 1 CG2R61 2 CG2R61 3 CG2R61 4 CG2R61 5 CG2R61 6 CG2R61 7 CG2R61 8 CG2R61 9 CG2R61 10 CG2R61 11 HGR61 12 HGR61 13 HGR61 14 HGR61 15 HGR61 16 HGR61 17 HGR61 18 HGR61
@<TRIPOS>MOLECULE
naphtalene
 18 19 0 0 0
****
USER_CHARGES
INVALID_CHARGES
Pose:  31 Cluster:  31 Fr_nu: 156008 TotEn:    -9.49
@<TRIPOS>ATOM
      1 C1        -72.8809    7.4266  -44.6842 C.ar   1 LIG      -0.11500
      2 C2        -74.0580    7.1589  -43.9917 C.ar   1 LIG      -0.11500
      3 C3        -70.4107    7.4055  -40.4924 C.ar   1 LIG      -0.11500
      4 C4        -71.5879    7.1378  -39.8001 C.ar   1 LIG      -0.11500
      5 C5        -71.6769    7.5558  -43.9912 C.ar   1 LIG      -0.11700
      6 C6        -74.0358    7.0192  -42.6038 C.ar   1 LIG      -0.11700
      7 C7        -70.4329    7.5451  -41.8804 C.ar   1 LIG      -0.11700
      8 C8        -72.7920    7.0087  -40.4929 C.ar   1 LIG      -0.11700
      9 C9        -71.6359    7.4184  -42.5941 C.ar   1 LIG       0.00400
     10 C10       -72.8330    7.1461  -41.8900 C.ar   1 LIG       0.00400
     11 H1        -72.8989    7.5358  -45.7646 H      1 LIG       0.11500
     12 H2        -74.9948    7.0583  -44.5322 H      1 LIG       0.11500
     13 H3        -69.4734    7.5062  -39.9525 H      1 LIG       0.11500
     14 H4        -71.5696    7.0302  -38.7196 H      1 LIG       0.11500
     15 H5        -70.7690    7.7656  -44.5530 H      1 LIG       0.11500
     16 H6        -74.9679    6.8095  -42.0832 H      1 LIG       0.11500
     17 H7        -69.5007    7.7540  -42.4010 H      1 LIG       0.11500
     18 H8        -73.7002    6.7996  -39.9312 H      1 LIG       0.11500
@<TRIPOS>BOND
      1       1       2 ar
      2       1       5 ar
      3       2       6 ar
      4       3       4 ar
      5       3       7 ar
      6       4       8 ar
      7       5       9 ar
      8       6      10 ar
      9       7       9 ar
     10       8      10 ar
     11       9      10 ar
     12       1      11 1
     13       2      12 1
     14       3      13 1
     15       4      14 1
     16       5      15 1
     17       6      16 1
     18       7      17 1
     19       8      18 1
@<TRIPOS>ALT_TYPE
CGenFF_4.0_ALT_TYPE_SET
CGenFF_4.0 1 CG2R61 2 CG2R61 3 CG2R61 4 CG2R61 5 CG2R61 6 CG2R61 7 CG2R61 8 CG2R61 9 CG2R61 10 CG2R61 11 HGR61 12 HGR61 13 HGR61 14 HGR61 15 HGR61 16 HGR61 17 HGR61 18 HGR61
@<TRIPOS>MOLECULE
naphtalene
 18 19 0 0 0
****
USER_CHARGES
INVALID_CHARGES
Pose:  32 Cluster:  32 Fr_nu:  42124 TotEn:    -9.41
@<TRIPOS>ATOM
      1 C1        -54.3851    4.4939  -34.6560 C.ar   1 LIG      -0.11500
      2 C2        -54.4042    3.7886  -35.8556 C.ar   1 LIG      -0.11500
      3 C3        -56.9770    8.0612  -36.7125 C.ar   1 LIG      -0.11500
      4 C4        -56.9960    7.3558  -37.9121 C.ar   1 LIG      -0.11500
      5 C5        -55.0189    5.7335  -34.5644 C.ar   1 LIG      -0.11700
      6 C6        -55.0571    4.3199  -36.9681 C.ar   1 LIG      -0.11700
      7 C7        -56.3241    7.5298  -35.5999 C.ar   1 LIG      -0.11700
      8 C8        -56.3622    6.1163  -38.0038 C.ar   1 LIG      -0.11700
      9 C9        -55.6809    6.2835  -35.6742 C.ar   1 LIG       0.00400
     10 C10       -55.7002    5.5662  -36.8940 C.ar   1 LIG       0.00400
     11 H1        -53.8762    4.0800  -33.7904 H      1 LIG       0.11500
     12 H2        -53.9107    2.8236  -35.9258 H      1 LIG       0.11500
     13 H3        -57.4705    9.0264  -36.6416 H      1 LIG       0.11500
     14 H4        -57.5039    7.7708  -38.7777 H      1 LIG       0.11500
     15 H5        -54.9908    6.2674  -33.6168 H      1 LIG       0.11500
     16 H6        -55.0598    3.7509  -37.8955 H      1 LIG       0.11500
     17 H7        -56.3222    8.0985  -34.6724 H      1 LIG       0.11500
     18 H8        -56.3895    5.5825  -38.9516 H      1 LIG       0.11500
@<TRIPOS>BOND
      1       1       2 ar
      2       1       5 ar
      3       2       6 ar
      4       3       4 ar
      5       3       7 ar
      6       4       8 ar
      7       5       9 ar
      8       6      10 ar
      9       7       9 ar
     10       8      10 ar
     11       9      10 ar
     12       1      11 1
     13       2      12 1
     14       3      13 1
     15       4      14 1
     16       5      15 1
     17       6      16 1
     18       7      17 1
     19       8      18 1
@<TRIPOS>ALT_TYPE
CGenFF_4.0_ALT_TYPE_SET
CGenFF_4.0 1 CG2R61 2 CG2R61 3 CG2R61 4 CG2R61 5 CG2R61 6 CG2R61 7 CG2R61 8 CG2R61 9 CG2R61 10 CG2R61 11 HGR61 12 HGR61 13 HGR61 14 HGR61 15 HGR61 16 HGR61 17 HGR61 18 HGR61
@<TRIPOS>MOLECULE
naphtalene
 18 19 0 0 0
****
USER_CHARGES
INVALID_CHARGES
Pose:  33 Cluster:  33 Fr_nu: 101997 TotEn:    -9.39
@<TRIPOS>ATOM
      1 C1        -80.2538   -8.9191  -30.2382 C.ar   1 LIG      -0.11500
      2 C2        -79.9853   -8.1435  -31.3621 C.ar   1 LIG      -0.11500
      3 C3        -84.3927  -10.4524  -32.2856 C.ar   1 LIG      -0.11500
      4 C4        -84.1240   -9.6767  -33.4095 C.ar   1 LIG      -0.11500
      5 C5        -81.4160   -9.6890  -30.1823 C.ar   1 LIG      -0.11700
      6 C6        -80.8777   -8.1348  -32.4344 C.ar   1 LIG      -0.11700
      7 C7        -83.5002  -10.4612  -31.2133 C.ar   1 LIG      -0.11700
      8 C8        -82.9619   -8.9067  -33.4654 C.ar   1 LIG      -0.11700
      9 C9        -82.3256   -9.6923  -31.2525 C.ar   1 LIG       0.00400
     10 C10       -82.0524   -8.9035  -32.3953 C.ar   1 LIG       0.00400
     11 H1        -79.5590   -8.9251  -29.4035 H      1 LIG       0.11500
     12 H2        -79.0801   -7.5447  -31.4047 H      1 LIG       0.11500
     13 H3        -85.2978  -11.0517  -32.2424 H      1 LIG       0.11500
     14 H4        -84.8199   -9.6700  -34.2432 H      1 LIG       0.11500
     15 H5        -81.6058  -10.2874  -29.2936 H      1 LIG       0.11500
     16 H6        -80.6473   -7.5215  -33.3031 H      1 LIG       0.11500
     17 H7        -83.7303  -11.0751  -30.3451 H      1 LIG       0.11500
     18 H8        -82.7723   -8.3077  -34.3538 H      1 LIG       0.11500
@<TRIPOS>BOND
      1       1       2 ar
      2       1       5 ar
      3       2       6 ar
      4       3       4 ar
      5       3       7 ar
      6       4       8 ar
      7       5       9 ar
      8       6      10 ar
      9       7       9 ar
     10       8      10 ar
     11       9      10 ar
     12       1      11 1
     13       2      12 1
     14       3      13 1
     15       4      14 1
     16       5      15 1
     17       6      16 1
     18       7      17 1
     19       8      18 1
@<TRIPOS>ALT_TYPE
CGenFF_4.0_ALT_TYPE_SET
CGenFF_4.0 1 CG2R61 2 CG2R61 3 CG2R61 4 CG2R61 5 CG2R61 6 CG2R61 7 CG2R61 8 CG2R61 9 CG2R61 10 CG2R61 11 HGR61 12 HGR61 13 HGR61 14 HGR61 15 HGR61 16 HGR61 17 HGR61 18 HGR61
@<TRIPOS>MOLECULE
naphtalene
 18 19 0 0 0
****
USER_CHARGES
INVALID_CHARGES
Pose:  34 Cluster:  34 Fr_nu: 436593 TotEn:    -8.54
@<TRIPOS>ATOM
      1 C1        -45.5737  -13.1179  -43.9135 C.ar   1 LIG      -0.11500
      2 C2        -45.8796  -11.9295  -44.5701 C.ar   1 LIG      -0.11500
      3 C3        -40.8542  -12.4372  -44.8812 C.ar   1 LIG      -0.11500
      4 C4        -41.1603  -11.2489  -45.5378 C.ar   1 LIG      -0.11500
      5 C5        -44.2486  -13.5454  -43.8242 C.ar   1 LIG      -0.11700
      6 C6        -44.8619  -11.1641  -45.1397 C.ar   1 LIG      -0.11700
      7 C7        -41.8721  -13.2027  -44.3115 C.ar   1 LIG      -0.11700
      8 C8        -42.4853  -10.8213  -45.6272 C.ar   1 LIG      -0.11700
      9 C9        -43.2113  -12.7875  -44.3919 C.ar   1 LIG       0.00400
     10 C10       -43.5225  -11.5791  -45.0595 C.ar   1 LIG       0.00400
     11 H1        -46.3664  -13.7136  -43.4707 H      1 LIG       0.11500
     12 H2        -46.9114  -11.5975  -44.6388 H      1 LIG       0.11500
     13 H3        -39.8223  -12.7698  -44.8120 H      1 LIG       0.11500
     14 H4        -40.3672  -10.6543  -45.9816 H      1 LIG       0.11500
     15 H5        -44.0327  -14.4778  -43.3066 H      1 LIG       0.11500
     16 H6        -45.1240  -10.2383  -45.6477 H      1 LIG       0.11500
     17 H7        -41.6096  -14.1279  -43.8029 H      1 LIG       0.11500
     18 H8        -42.7015   -9.8892  -46.1454 H      1 LIG       0.11500
@<TRIPOS>BOND
      1       1       2 ar
      2       1       5 ar
      3       2       6 ar
      4       3       4 ar
      5       3       7 ar
      6       4       8 ar
      7       5       9 ar
      8       6      10 ar
      9       7       9 ar
     10       8      10 ar
     11       9      10 ar
     12       1      11 1
     13       2      12 1
     14       3      13 1
     15       4      14 1
     16       5      15 1
     17       6      16 1
     18       7      17 1
     19       8      18 1
@<TRIPOS>ALT_TYPE
CGenFF_4.0_ALT_TYPE_SET
CGenFF_4.0 1 CG2R61 2 CG2R61 3 CG2R61 4 CG2R61 5 CG2R61 6 CG2R61 7 CG2R61 8 CG2R61 9 CG2R61 10 CG2R61 11 HGR61 12 HGR61 13 HGR61 14 HGR61 15 HGR61 16 HGR61 17 HGR61 18 HGR61
# TRIPOS MOL2 file generated by SEED

@<TRIPOS>MOLECULE
pyrazole
 9 9 0 0 0
****
USER_CHARGES
INVALID_CHARGES
Pose:   1 Cluster:   1 Fr_nu: 307473 TotEn:   -19.90
@<TRIPOS>ATOM
      1 C1        -68.0708   -7.0805  -49.6631 C.2    1 LIG      -0.25100
      2 C2        -67.9290   -8.2542  -48.8989 C.2    1 LIG       0.13200
      3 C3        -66.7823   -6.6792  -49.9184 C.2    1 LIG      -0.03800
      4 N1        -66.6512   -8.5776  -48.6829 N.2    1 LIG      -0.57800
      5 N2        -65.9783   -7.6013  -49.3153 N.pl3  1 LIG      -0.05900
      6 H1        -68.9793   -6.5933  -49.9850 H      1 LIG       0.15700
      7 H2        -68.7035   -8.8871  -48.4898 H      1 LIG       0.15600
      8 H3        -66.3742   -5.8383  -50.4605 H      1 LIG       0.15900
      9 H4        -64.9665   -7.6247  -49.2936 H      1 LIG       0.32200
@<TRIPOS>BOND
      1       1       2 1
      2       1       3 2
      3       2       4 2
      4       3       5 1
      5       4       5 1
      6       1       6 1
      7       2       7 1
      8       3       8 1
      9       5       9 1
@<TRIPOS>ALT_TYPE
CGenFF_4.0_ALT_TYPE_SET
CGenFF_4.0 1 CG2R51 2 CG2R52 3 CG2R51 4 NG2R50 5 NG2R51 6 HGR51 7 HGR52 8 HGR52 9 HGP1
@<TRIPOS>MOLECULE
pyrazole
 9 9 0 0 0
****
USER_CHARGES
INVALID_CHARGES
Pose:   2 Cluster:   2 Fr_nu: 9601607 TotEn:   -17.90
@<TRIPOS>ATOM
      1 C1        -50.7391  -23.3896  -27.1762 C.2    1 LIG      -0.25100
      2 C2        -50.6368  -22.0297  -26.8270 C.2    1 LIG       0.13200
      3 C3        -52.0695  -23.6877  -27.0099 C.2    1 LIG      -0.03800
      4 N1        -51.8088  -21.5004  -26.4663 N.2    1 LIG      -0.57800
      5 N2        -52.6603  -22.5330  -26.5880 N.pl3  1 LIG      -0.05900
      6 H1        -49.9584  -24.0604  -27.5034 H      1 LIG       0.15700
      7 H2        -49.7569  -21.4024  -26.8198 H      1 LIG       0.15600
      8 H3        -52.6358  -24.5974  -27.1483 H      1 LIG       0.15900
      9 H4        -53.6354  -22.3793  -26.3637 H      1 LIG       0.32200
@<TRIPOS>BOND
      1       1       2 1
      2       1       3 2
      3       2       4 2
      4       3       5 1
      5       4       5 1
      6       1       6 1
      7       2       7 1
      8       3       8 1
      9       5       9 1
@<TRIPOS>ALT_TYPE
CGenFF_4.0_ALT_TYPE_SET
CGenFF_4.0 1 CG2R51 2 CG2R52 3 CG2R51 4 NG2R50 5 NG2R51 6 HGR51 7 HGR52 8 HGR52 9 HGP1
@<TRIPOS>MOLECULE
pyrazole
 9 9 0 0 0
****
USER_CHARGES
INVALID_CHARGES
Pose:   3 Cluster:   3 Fr_nu: 4760356 TotEn:   -17.31
@<TRIPOS>ATOM
      1 C1        -75.0305  -25.5169  -44.9643 C.2    1 LIG      -0.25100
      2 C2        -74.9192  -26.9198  -44.9976 C.2    1 LIG       0.13200
      3 C3        -76.3414  -25.2687  -45.2901 C.2    1 LIG      -0.03800
      4 N1        -76.0678  -27.5208  -45.3191 N.2    1 LIG      -0.57800
      5 N2        -76.9135  -26.4905  -45.4906 N.pl3  1 LIG      -0.05900
      6 H1        -74.2679  -24.7871  -44.7355 H      1 LIG       0.15700
      7 H2        -74.0487  -27.5295  -44.8016 H      1 LIG       0.15600
      8 H3        -76.9054  -24.3533  -45.3972 H      1 LIG       0.15900
      9 H4        -77.8714  -26.6941  -45.7473 H      1 LIG       0.32200
@<TRIPOS>BOND
      1       1       2 1
      2       1       3 2
      3       2       4 2
      4       3       5 1
      5       4       5 1
      6       1       6 1
      7       2       7 1
      8       3       8 1
      9       5       9 1
@<TRIPOS>ALT_TYPE
CGenFF_4.0_ALT_TYPE_SET
CGenFF_4.0 1 CG2R51 2 CG2R52 3 CG2R51 4 NG2R50 5 NG2R51 6 HGR51 7 HGR52 8 HGR52 9 HGP1
@<TRIPOS>MOLECULE
pyrazole
 9 9 0 0 0
****
USER_CHARGES
INVALID_CHARGES
Pose:   4 Cluster:   4 Fr_nu: 7666622 TotEn:   -16.89
@<TRIPOS>ATOM
      1 C1        -71.7934   -8.7703  -44.0567 C.2    1 LIG      -0.25100
      2 C2        -70.5139   -8.3546  -44.4710 C.2    1 LIG       0.13200
      3 C3        -72.2734   -9.5071  -45.1118 C.2    1 LIG      -0.03800
      4 N1        -70.2006   -8.7911  -45.6938 N.2    1 LIG      -0.57800
      5 N2        -71.2902   -9.4890  -46.0570 N.pl3  1 LIG      -0.05900
      6 H1        -72.2977   -8.5657  -43.1239 H      1 LIG       0.15700
      7 H2        -69.7967   -7.7512  -43.9330 H      1 LIG       0.15600
      8 H3        -73.2057  -10.0290  -45.2725 H      1 LIG       0.15900
      9 H4        -71.2964   -9.9278  -46.9692 H      1 LIG       0.32200
@<TRIPOS>BOND
      1       1       2 1
      2       1       3 2
      3       2       4 2
      4       3       5 1
      5       4       5 1
      6       1       6 1
      7       2       7 1
      8       3       8 1
      9       5       9 1
@<TRIPOS>ALT_TYPE
CGenFF_4.0_ALT_TYPE_SET
CGenFF_4.0 1 CG2R51 2 CG2R52 3 CG2R51 4 NG2R50 5 NG2R51 6 HGR51 7 HGR52 8 HGR52 9 HGP1
@<TRIPOS>MOLECULE
pyrazole
 9 9 0 0 0
****
USER_CHARGES
INVALID_CHARGES
Pose:   5 Cluster:   5 Fr_nu: 419033 TotEn:   -16.88
@<TRIPOS>ATOM
      1 C1        -68.9679   -6.8909  -49.5957 C.2    1 LIG      -0.25100
      2 C2        -67.7763   -7.5372  -49.2158 C.2    1 LIG       0.13200
      3 C3        -69.9507   -7.8241  -49.3728 C.2    1 LIG      -0.03800
      4 N1        -67.9812   -8.7844  -48.7842 N.2    1 LIG      -0.57800
      5 N2        -69.3129   -8.9295  -48.8914 N.pl3  1 LIG      -0.05900
      6 H1        -69.0972   -5.8888  -49.9770 H      1 LIG       0.15700
      7 H2        -66.7671   -7.1514  -49.2360 H      1 LIG       0.15600
      8 H3        -71.0219   -7.8025  -49.5125 H      1 LIG       0.15900
      9 H4        -69.7223   -9.8143  -48.6188 H      1 LIG       0.32200
@<TRIPOS>BOND
      1       1       2 1
      2       1       3 2
      3       2       4 2
      4       3       5 1
      5       4       5 1
      6       1       6 1
      7       2       7 1
      8       3       8 1
      9       5       9 1
@<TRIPOS>ALT_TYPE
CGenFF_4.0_ALT_TYPE_SET
CGenFF_4.0 1 CG2R51 2 CG2R52 3 CG2R51 4 NG2R50 5 NG2R51 6 HGR51 7 HGR52 8 HGR52 9 HGP1
@<TRIPOS>MOLECULE
pyrazole
 9 9 0 0 0
****
USER_CHARGES
INVALID_CHARGES
Pose:   6 Cluster:   6 Fr_nu: 566157 TotEn:   -16.80
@<TRIPOS>ATOM
      1 C1        -70.3452  -10.4410  -41.1520 C.2    1 LIG      -0.25100
      2 C2        -70.0514  -11.5535  -40.3410 C.2    1 LIG       0.13200
      3 C3        -71.6142  -10.0703  -40.7796 C.2    1 LIG      -0.03800
      4 N1        -71.0530  -11.8688  -39.5156 N.2    1 LIG      -0.57800
      5 N2        -71.9886  -10.9488  -39.8058 N.pl3  1 LIG      -0.05900
      6 H1        -69.7245   -9.9723  -41.9013 H      1 LIG       0.15700
      7 H2        -69.1493  -12.1480  -40.3174 H      1 LIG       0.15600
      8 H3        -72.2706   -9.2798  -41.1139 H      1 LIG       0.15900
      9 H4        -72.8649  -10.9801  -39.3000 H      1 LIG       0.32200
@<TRIPOS>BOND
      1       1       2 1
      2       1       3 2
      3       2       4 2
      4       3       5 1
      5       4       5 1
      6       1       6 1
      7       2       7 1
      8       3       8 1
      9       5       9 1
@<TRIPOS>ALT_TYPE
CGenFF_4.0_ALT_TYPE_SET
CGenFF_4.0 1 CG2R51 2 CG2R52 3 CG2R51 4 NG2R50 5 NG2R51 6 HGR51 7 HGR52 8 HGR52 9 HGP1
@<TRIPOS>MOLECULE
pyrazole
 9 9 0 0 0
****
USER_CHARGES
INVALID_CHARGES
Pose:   7 Cluster:   7 Fr_nu: 1141146 TotEn:   -16.46
@<TRIPOS>ATOM
      1 C1        -69.9166   -7.1833  -48.6861 C.2    1 LIG      -0.25100
      2 C2        -68.7449   -7.9390  -48.4916 C.2    1 LIG       0.13200
      3 C3        -70.9374   -8.0426  -48.3602 C.2    1 LIG      -0.03800
      4 N1        -68.9967   -9.1826  -48.0744 N.2    1 LIG      -0.57800
      5 N2        -70.3384   -9.2150  -48.0039 N.pl3  1 LIG      -0.05900
      6 H1        -70.0092   -6.1590  -49.0155 H      1 LIG       0.15700
      7 H2        -67.7180   -7.6355  -48.6370 H      1 LIG       0.15600
      8 H3        -72.0118   -7.9287  -48.3523 H      1 LIG       0.15900
      9 H4        -70.7822  -10.0744  -47.7054 H      1 LIG       0.32200
@<TRIPOS>BOND
      1       1       2 1
      2       1       3 2
      3       2       4 2
      4       3       5 1
      5       4       5 1
      6       1       6 1
      7       2       7 1
      8       3       8 1
      9       5       9 1
@<TRIPOS>ALT_TYPE
CGenFF_4.0_ALT_TYPE_SET
CGenFF_4.0 1 CG2R51 2 CG2R52 3 CG2R51 4 NG2R50 5 NG2R51 6 HGR51 7 HGR52 8 HGR52 9 HGP1
@<TRIPOS>MOLECULE
pyrazole
 9 9 0 0 0
****
USER_CHARGES
INVALID_CHARGES
Pose:   8 Cluster:   8 Fr_nu: 1541598 TotEn:   -16.44
@<TRIPOS>ATOM
      1 C1        -69.7018   -7.6390  -49.2614 C.2    1 LIG      -0.25100
      2 C2        -69.0496   -8.2930  -48.1990 C.2    1 LIG       0.13200
      3 C3        -68.7196   -6.8842  -49.8546 C.2    1 LIG      -0.03800
      4 N1        -67.7533   -7.9813  -48.1196 N.2    1 LIG      -0.57800
      5 N2        -67.5828   -7.1231  -49.1397 N.pl3  1 LIG      -0.05900
      6 H1        -70.7385   -7.7053  -49.5568 H      1 LIG       0.15700
      7 H2        -69.4650   -8.9835  -47.4790 H      1 LIG       0.15600
      8 H3        -68.7274   -6.2121  -50.7006 H      1 LIG       0.15900
      9 H4        -66.6603   -6.7346  -49.2903 H      1 LIG       0.32200
@<TRIPOS>BOND
      1       1       2 1
      2       1       3 2
      3       2       4 2
      4       3       5 1
      5       4       5 1
      6       1       6 1
      7       2       7 1
      8       3       8 1
      9       5       9 1
@<TRIPOS>ALT_TYPE
CGenFF_4.0_ALT_TYPE_SET
CGenFF_4.0 1 CG2R51 2 CG2R52 3 CG2R51 4 NG2R50 5 NG2R51 6 HGR51 7 HGR52 8 HGR52 9 HGP1
@<TRIPOS>MOLECULE
pyrazole
 9 9 0 0 0
****
USER_CHARGES
INVALID_CHARGES
Pose:   9 Cluster:   9 Fr_nu: 2515260 TotEn:   -15.70
@<TRIPOS>ATOM
      1 C1        -70.7824   -7.3884  -48.8492 C.2    1 LIG      -0.25100
      2 C2        -70.0643   -8.1814  -47.9343 C.2    1 LIG       0.13200
      3 C3        -69.8184   -6.8426  -49.6612 C.2    1 LIG      -0.03800
      4 N1        -68.7458   -8.1455  -48.1447 N.2    1 LIG      -0.57800
      5 N2        -68.6277   -7.3235  -49.2013 N.pl3  1 LIG      -0.05900
      6 H1        -71.8495   -7.2340  -48.9126 H      1 LIG       0.15700
      7 H2        -70.4467   -8.7836  -47.1225 H      1 LIG       0.15600
      8 H3        -69.8710   -6.1688  -50.5041 H      1 LIG       0.15900
      9 H4        -67.7000   -7.1314  -49.5580 H      1 LIG       0.32200
@<TRIPOS>BOND
      1       1       2 1
      2       1       3 2
      3       2       4 2
      4       3       5 1
      5       4       5 1
      6       1       6 1
      7       2       7 1
      8       3       8 1
      9       5       9 1
@<TRIPOS>ALT_TYPE
CGenFF_4.0_ALT_TYPE_SET
CGenFF_4.0 1 CG2R51 2 CG2R52 3 CG2R51 4 NG2R50 5 NG2R51 6 HGR51 7 HGR52 8 HGR52 9 HGP1
@<TRIPOS>MOLECULE
pyrazole
 9 9 0 0 0
****
USER_CHARGES
INVALID_CHARGES
Pose:  10 Cluster:  10 Fr_nu: 278608 TotEn:   -15.67
@<TRIPOS>ATOM
      1 C1        -70.0835   -8.2706  -49.0148 C.2    1 LIG      -0.25100
      2 C2        -71.1570   -7.4878  -48.5495 C.2    1 LIG       0.13200
      3 C3        -69.3821   -7.4320  -49.8462 C.2    1 LIG      -0.03800
      4 N1        -71.1430   -6.2472  -49.0441 N.2    1 LIG      -0.57800
      5 N2        -70.0519   -6.2439  -49.8287 N.pl3  1 LIG      -0.05900
      6 H1        -69.8496   -9.2986  -48.7804 H      1 LIG       0.15700
      7 H2        -71.9495   -7.7698  -47.8711 H      1 LIG       0.15600
      8 H3        -68.4883   -7.5711  -50.4371 H      1 LIG       0.15900
      9 H4        -69.8227   -5.3934  -50.3276 H      1 LIG       0.32200
@<TRIPOS>BOND
      1       1       2 1
      2       1       3 2
      3       2       4 2
      4       3       5 1
      5       4       5 1
      6       1       6 1
      7       2       7 1
      8       3       8 1
      9       5       9 1
@<TRIPOS>ALT_TYPE
CGenFF_4.0_ALT_TYPE_SET
CGenFF_4.0 1 CG2R51 2 CG2R52 3 CG2R51 4 NG2R50 5 NG2R51 6 HGR51 7 HGR52 8 HGR52 9 HGP1
@<TRIPOS>MOLECULE
pyrazole
 9 9 0 0 0
****
USER_CHARGES
INVALID_CHARGES
Pose:  11 Cluster:  11 Fr_nu: 482871 TotEn:   -15.65
@<TRIPOS>ATOM
      1 C1        -75.4289  -25.6097  -44.2953 C.2    1 LIG      -0.25100
      2 C2        -74.7833  -25.7478  -45.5387 C.2    1 LIG       0.13200
      3 C3        -76.7663  -25.5696  -44.6054 C.2    1 LIG      -0.03800
      4 N1        -75.6400  -25.7927  -46.5623 N.2    1 LIG      -0.57800
      5 N2        -76.8377  -25.6822  -45.9629 N.pl3  1 LIG      -0.05900
      6 H1        -74.9874  -25.5485  -43.3116 H      1 LIG       0.15700
      7 H2        -73.7241  -25.8172  -45.7416 H      1 LIG       0.15600
      8 H3        -77.6533  -25.4710  -43.9965 H      1 LIG       0.15900
      9 H4        -77.6669  -25.6888  -46.5435 H      1 LIG       0.32200
@<TRIPOS>BOND
      1       1       2 1
      2       1       3 2
      3       2       4 2
      4       3       5 1
      5       4       5 1
      6       1       6 1
      7       2       7 1
      8       3       8 1
      9       5       9 1
@<TRIPOS>ALT_TYPE
CGenFF_4.0_ALT_TYPE_SET
CGenFF_4.0 1 CG2R51 2 CG2R52 3 CG2R51 4 NG2R50 5 NG2R51 6 HGR51 7 HGR52 8 HGR52 9 HGP1
@<TRIPOS>MOLECULE
pyrazole
 9 9 0 0 0
****
USER_CHARGES
INVALID_CHARGES
Pose:  12 Cluster:  12 Fr_nu: 220551 TotEn:   -15.38
@<TRIPOS>ATOM
      1 C1        -45.5679   -9.4032  -31.7880 C.2    1 LIG      -0.25100
      2 C2        -46.2363   -8.3326  -32.4113 C.2    1 LIG       0.13200
      3 C3        -46.0590  -10.5242  -32.4115 C.2    1 LIG      -0.03800
      4 N1        -47.0870   -8.7370  -33.3583 N.2    1 LIG      -0.57800
      5 N2        -46.9565  -10.0743  -33.3347 N.pl3  1 LIG      -0.05900
      6 H1        -44.8325   -9.3682  -30.9979 H      1 LIG       0.15700
      7 H2        -46.1394   -7.2744  -32.2147 H      1 LIG       0.15600
      8 H3        -45.8569  -11.5778  -32.2827 H      1 LIG       0.15900
      9 H4        -47.5145  -10.6219  -33.9778 H      1 LIG       0.32200
@<TRIPOS>BOND
      1       1       2 1
      2       1       3 2
      3       2       4 2
      4       3       5 1
      5       4       5 1
      6       1       6 1
      7       2       7 1
      8       3       8 1
      9       5       9 1
@<TRIPOS>ALT_TYPE
CGenFF_4.0_ALT_TYPE_SET
CGenFF_4.0 1 CG2R51 2 CG2R52 3 CG2R51 4 NG2R50 5 NG2R51 6 HGR51 7 HGR52 8 HGR52 9 HGP1
@<TRIPOS>MOLECULE
pyrazole
 9 9 0 0 0
****
USER_CHARGES
INVALID_CHARGES
Pose:  13 Cluster:  13 Fr_nu:  81833 TotEn:   -15.37
@<TRIPOS>ATOM
      1 C1        -84.5711   -8.9604  -33.4209 C.2    1 LIG      -0.25100
      2 C2        -84.9944  -10.0029  -32.5749 C.2    1 LIG       0.13200
      3 C3        -83.3366   -9.3620  -33.8693 C.2    1 LIG      -0.03800
      4 N1        -84.1015  -10.9925  -32.4894 N.2    1 LIG      -0.57800
      5 N2        -83.1047  -10.5737  -33.2876 N.pl3  1 LIG      -0.05900
      6 H1        -85.0881   -8.0459  -33.6717 H      1 LIG       0.15700
      7 H2        -85.9163  -10.0826  -32.0166 H      1 LIG       0.15600
      8 H3        -82.6174   -8.9040  -34.5331 H      1 LIG       0.15900
      9 H4        -82.2904  -11.1665  -33.3890 H      1 LIG       0.32200
@<TRIPOS>BOND
      1       1       2 1
      2       1       3 2
      3       2       4 2
      4       3       5 1
      5       4       5 1
      6       1       6 1
      7       2       7 1
      8       3       8 1
      9       5       9 1
@<TRIPOS>ALT_TYPE
CGenFF_4.0_ALT_TYPE_SET
CGenFF_4.0 1 CG2R51 2 CG2R52 3 CG2R51 4 NG2R50 5 NG2R51 6 HGR51 7 HGR52 8 HGR52 9 HGP1
@<TRIPOS>MOLECULE
pyrazole
 9 9 0 0 0
****
USER_CHARGES
INVALID_CHARGES
Pose:  14 Cluster:  14 Fr_nu: 540118 TotEn:   -15.19
@<TRIPOS>ATOM
      1 C1        -75.2619  -25.8728  -46.1786 C.2    1 LIG      -0.25100
      2 C2        -75.2782  -25.1254  -44.9858 C.2    1 LIG       0.13200
      3 C3        -76.5826  -26.1620  -46.4207 C.2    1 LIG      -0.03800
      4 N1        -76.5114  -24.9505  -44.5037 N.2    1 LIG      -0.57800
      5 N2        -77.2825  -25.5920  -45.3981 N.pl3  1 LIG      -0.05900
      6 H1        -74.4123  -26.1614  -46.7798 H      1 LIG       0.15700
      7 H2        -74.4427  -24.7013  -44.4474 H      1 LIG       0.15600
      8 H3        -77.0760  -26.7116  -47.2093 H      1 LIG       0.15900
      9 H4        -78.2834  -25.6033  -45.2475 H      1 LIG       0.32200
@<TRIPOS>BOND
      1       1       2 1
      2       1       3 2
      3       2       4 2
      4       3       5 1
      5       4       5 1
      6       1       6 1
      7       2       7 1
      8       3       8 1
      9       5       9 1
@<TRIPOS>ALT_TYPE
CGenFF_4.0_ALT_TYPE_SET
CGenFF_4.0 1 CG2R51 2 CG2R52 3 CG2R51 4 NG2R50 5 NG2R51 6 HGR51 7 HGR52 8 HGR52 9 HGP1
@<TRIPOS>MOLECULE
pyrazole
 9 9 0 0 0
****
USER_CHARGES
INVALID_CHARGES
Pose:  15 Cluster:  15 Fr_nu: 4390146 TotEn:   -14.92
@<TRIPOS>ATOM
      1 C1        -61.6463  -23.1601  -41.9320 C.2    1 LIG      -0.25100
      2 C2        -61.3291  -21.8871  -41.4214 C.2    1 LIG       0.13200
      3 C3        -62.8639  -23.4610  -41.3722 C.2    1 LIG      -0.03800
      4 N1        -62.2694  -21.4119  -40.6005 N.2    1 LIG      -0.57800
      5 N2        -63.1895  -22.3914  -40.5910 N.pl3  1 LIG      -0.05900
      6 H1        -61.0735  -23.7740  -42.6114 H      1 LIG       0.15700
      7 H2        -60.4517  -21.2861  -41.6129 H      1 LIG       0.15600
      8 H3        -63.5122  -24.3213  -41.4555 H      1 LIG       0.15900
      9 H4        -64.0191  -22.2643  -40.0250 H      1 LIG       0.32200
@<TRIPOS>BOND
      1       1       2 1
      2       1       3 2
      3       2       4 2
      4       3       5 1
      5       4       5 1
      6       1       6 1
      7       2       7 1
      8       3       8 1
      9       5       9 1
@<TRIPOS>ALT_TYPE
CGenFF_4.0_ALT_TYPE_SET
CGenFF_4.0 1 CG2R51 2 CG2R52 3 CG2R51 4 NG2R50 5 NG2R51 6 HGR51 7 HGR52 8 HGR52 9 HGP1
@<TRIPOS>MOLECULE
pyrazole
 9 9 0 0 0
****
USER_CHARGES
INVALID_CHARGES
Pose:  16 Cluster:  16 Fr_nu: 221575 TotEn:   -14.23
@<TRIPOS>ATOM
      1 C1        -44.8675  -12.5598  -44.3795 C.2    1 LIG      -0.25100
      2 C2        -45.6582  -13.6968  -44.6324 C.2    1 LIG       0.13200
      3 C3        -45.7728  -11.5734  -44.0730 C.2    1 LIG      -0.03800
      4 N1        -46.9651  -13.4563  -44.4980 N.2    1 LIG      -0.57800
      5 N2        -47.0027  -12.1569  -44.1572 N.pl3  1 LIG      -0.05900
      6 H1        -43.7920  -12.4675  -44.4136 H      1 LIG       0.15700
      7 H2        -45.3365  -14.6905  -44.9095 H      1 LIG       0.15600
      8 H3        -45.6553  -10.5318  -43.8107 H      1 LIG       0.15900
      9 H4        -47.9062  -11.7290  -43.9980 H      1 LIG       0.32200
@<TRIPOS>BOND
      1       1       2 1
      2       1       3 2
      3       2       4 2
      4       3       5 1
      5       4       5 1
      6       1       6 1
      7       2       7 1
      8       3       8 1
      9       5       9 1
@<TRIPOS>ALT_TYPE
CGenFF_4.0_ALT_TYPE_SET
CGenFF_4.0 1 CG2R51 2 CG2R52 3 CG2R51 4 NG2R50 5 NG2R51 6 HGR51 7 HGR52 8 HGR52 9 HGP1
@<TRIPOS>MOLECULE
pyrazole
 9 9 0 0 0
****
USER_CHARGES
INVALID_CHARGES
Pose:  17 Cluster:  17 Fr_nu: 347673 TotEn:   -14.18
@<TRIPOS>ATOM
      1 C1        -69.2689   -8.5077  -48.9758 C.2    1 LIG      -0.25100
      2 C2        -69.8382   -7.3129  -49.4553 C.2    1 LIG       0.13200
      3 C3        -70.1836   -8.9841  -48.0687 C.2    1 LIG      -0.03800
      4 N1        -71.0229   -7.0466  -48.8990 N.2    1 LIG      -0.57800
      5 N2        -71.2057   -8.0809  -48.0606 N.pl3  1 LIG      -0.05900
      6 H1        -68.3277   -8.9613  -49.2494 H      1 LIG       0.15700
      7 H2        -69.4389   -6.6246  -50.1865 H      1 LIG       0.15600
      8 H3        -70.1980   -9.8633  -47.4408 H      1 LIG       0.15900
      9 H4        -72.0538   -8.1066  -47.5086 H      1 LIG       0.32200
@<TRIPOS>BOND
      1       1       2 1
      2       1       3 2
      3       2       4 2
      4       3       5 1
      5       4       5 1
      6       1       6 1
      7       2       7 1
      8       3       8 1
      9       5       9 1
@<TRIPOS>ALT_TYPE
CGenFF_4.0_ALT_TYPE_SET
CGenFF_4.0 1 CG2R51 2 CG2R52 3 CG2R51 4 NG2R50 5 NG2R51 6 HGR51 7 HGR52 8 HGR52 9 HGP1
@<TRIPOS>MOLECULE
pyrazole
 9 9 0 0 0
****
USER_CHARGES
INVALID_CHARGES
Pose:  18 Cluster:  18 Fr_nu: 6496306 TotEn:   -13.37
@<TRIPOS>ATOM
      1 C1        -83.4776   -9.6366  -32.0427 C.2    1 LIG      -0.25100
      2 C2        -84.6952   -9.4495  -32.7240 C.2    1 LIG       0.13200
      3 C3        -82.5327   -9.6938  -33.0377 C.2    1 LIG      -0.03800
      4 N1        -84.5408   -9.3915  -34.0494 N.2    1 LIG      -0.57800
      5 N2        -83.2151   -9.5429  -34.2090 N.pl3  1 LIG      -0.05900
      6 H1        -83.3078   -9.7180  -30.9792 H      1 LIG       0.15700
      7 H2        -85.6888   -9.3535  -32.3100 H      1 LIG       0.15600
      8 H3        -81.4607   -9.8276  -33.0185 H      1 LIG       0.15900
      9 H4        -82.8415   -9.5355  -35.1499 H      1 LIG       0.32200
@<TRIPOS>BOND
      1       1       2 1
      2       1       3 2
      3       2       4 2
      4       3       5 1
      5       4       5 1
      6       1       6 1
      7       2       7 1
      8       3       8 1
      9       5       9 1
@<TRIPOS>ALT_TYPE
CGenFF_4.0_ALT_TYPE_SET
CGenFF_4.0 1 CG2R51 2 CG2R52 3 CG2R51 4 NG2R50 5 NG2R51 6 HGR51 7 HGR52 8 HGR52 9 HGP1
@<TRIPOS>MOLECULE
pyrazole
 9 9 0 0 0
****
USER_CHARGES
INVALID_CHARGES
Pose:  19 Cluster:  19 Fr_nu: 274785 TotEn:   -12.72
@<TRIPOS>ATOM
      1 C1        -66.0179   -3.6110  -57.9230 C.2    1 LIG      -0.25100
      2 C2        -64.6359   -3.7247  -57.6799 C.2    1 LIG       0.13200
      3 C3        -66.5886   -4.5600  -57.1104 C.2    1 LIG      -0.03800
      4 N1        -64.3462   -4.6710  -56.7831 N.2    1 LIG      -0.57800
      5 N2        -65.5540   -5.1607  -56.4553 N.pl3  1 LIG      -0.05900
      6 H1        -66.5296   -2.9356  -58.5926 H      1 LIG       0.15700
      7 H2        -63.8277   -3.1576  -58.1194 H      1 LIG       0.15600
      8 H3        -67.6142   -4.8568  -56.9449 H      1 LIG       0.15900
      9 H4        -65.5994   -5.9096  -55.7756 H      1 LIG       0.32200
@<TRIPOS>BOND
      1       1       2 1
      2       1       3 2
      3       2       4 2
      4       3       5 1
      5       4       5 1
      6       1       6 1
      7       2       7 1
      8       3       8 1
      9       5       9 1
@<TRIPOS>ALT_TYPE
CGenFF_4.0_ALT_TYPE_SET
CGenFF_4.0 1 CG2R51 2 CG2R52 3 CG2R51 4 NG2R50 5 NG2R51 6 HGR51 7 HGR52 8 HGR52 9 HGP1
@<TRIPOS>MOLECULE
pyrazole
 9 9 0 0 0
****
USER_CHARGES
INVALID_CHARGES
Pose:  20 Cluster:  20 Fr_nu: 514479 TotEn:   -12.32
@<TRIPOS>ATOM
      1 C1        -61.8833   -0.9308  -23.7210 C.2    1 LIG      -0.25100
      2 C2        -62.9575   -0.7586  -24.6144 C.2    1 LIG       0.13200
      3 C3        -61.2583   -2.0753  -24.1520 C.2    1 LIG      -0.03800
      4 N1        -63.0145   -1.7169  -25.5430 N.2    1 LIG      -0.57800
      5 N2        -61.9683   -2.5023  -25.2356 N.pl3  1 LIG      -0.05900
      6 H1        -61.6004   -0.3120  -22.8822 H      1 LIG       0.15700
      7 H2        -63.7015    0.0251  -24.6273 H      1 LIG       0.15600
      8 H3        -60.3933   -2.6136  -23.7921 H      1 LIG       0.15900
      9 H4        -61.7970   -3.3189  -25.8088 H      1 LIG       0.32200
@<TRIPOS>BOND
      1       1       2 1
      2       1       3 2
      3       2       4 2
      4       3       5 1
      5       4       5 1
      6       1       6 1
      7       2       7 1
      8       3       8 1
      9       5       9 1
@<TRIPOS>ALT_TYPE
CGenFF_4.0_ALT_TYPE_SET
CGenFF_4.0 1 CG2R51 2 CG2R52 3 CG2R51 4 NG2R50 5 NG2R51 6 HGR51 7 HGR52 8 HGR52 9 HGP1
@<TRIPOS>MOLECULE
pyrazole
 9 9 0 0 0
****
USER_CHARGES
INVALID_CHARGES
Pose:  21 Cluster:  21 Fr_nu: 274118 TotEn:   -12.23
@<TRIPOS>ATOM
      1 C1        -66.5886   -4.5600  -57.1104 C.2    1 LIG      -0.25100
      2 C2        -65.3387   -4.6952  -56.4769 C.2    1 LIG       0.13200
      3 C3        -66.4450   -3.4613  -57.9221 C.2    1 LIG      -0.03800
      4 N1        -64.4654   -3.7575  -56.8538 N.2    1 LIG      -0.57800
      5 N2        -65.1675   -3.0225  -57.7331 N.pl3  1 LIG      -0.05900
      6 H1        -67.4703   -5.1731  -56.9959 H      1 LIG       0.15700
      7 H2        -65.0279   -5.4377  -55.7559 H      1 LIG       0.15600
      8 H3        -67.1223   -2.9621  -58.6000 H      1 LIG       0.15900
      9 H4        -64.7114   -2.2302  -58.1678 H      1 LIG       0.32200
@<TRIPOS>BOND
      1       1       2 1
      2       1       3 2
      3       2       4 2
      4       3       5 1
      5       4       5 1
      6       1       6 1
      7       2       7 1
      8       3       8 1
      9       5       9 1
@<TRIPOS>ALT_TYPE
CGenFF_4.0_ALT_TYPE_SET
CGenFF_4.0 1 CG2R51 2 CG2R52 3 CG2R51 4 NG2R50 5 NG2R51 6 HGR51 7 HGR52 8 HGR52 9 HGP1
@<TRIPOS>MOLECULE
pyrazole
 9 9 0 0 0
****
USER_CHARGES
INVALID_CHARGES
Pose:  22 Cluster:  22 Fr_nu: 382117 TotEn:   -12.17
@<TRIPOS>ATOM
      1 C1        -64.9295   -4.1590  -57.2818 C.2    1 LIG      -0.25100
      2 C2        -66.0081   -3.2866  -57.5209 C.2    1 LIG       0.13200
      3 C3        -65.4906   -5.2266  -56.6247 C.2    1 LIG      -0.03800
      4 N1        -67.1668   -3.7590  -57.0539 N.2    1 LIG      -0.57800
      5 N2        -66.8196   -4.9401  -56.5148 N.pl3  1 LIG      -0.05900
      6 H1        -63.8906   -4.0328  -57.5487 H      1 LIG       0.15700
      7 H2        -65.9980   -2.3258  -58.0156 H      1 LIG       0.15600
      8 H3        -65.0730   -6.1426  -56.2322 H      1 LIG       0.15900
      9 H4        -67.5433   -5.5018  -56.0842 H      1 LIG       0.32200
@<TRIPOS>BOND
      1       1       2 1
      2       1       3 2
      3       2       4 2
      4       3       5 1
      5       4       5 1
      6       1       6 1
      7       2       7 1
      8       3       8 1
      9       5       9 1
@<TRIPOS>ALT_TYPE
CGenFF_4.0_ALT_TYPE_SET
CGenFF_4.0 1 CG2R51 2 CG2R52 3 CG2R51 4 NG2R50 5 NG2R51 6 HGR51 7 HGR52 8 HGR52 9 HGP1
@<TRIPOS>MOLECULE
pyrazole
 9 9 0 0 0
****
USER_CHARGES
INVALID_CHARGES
Pose:  23 Cluster:  23 Fr_nu: 406471 TotEn:   -12.11
@<TRIPOS>ATOM
      1 C1        -51.6248    5.2170  -32.3091 C.2    1 LIG      -0.25100
      2 C2        -51.5864    4.1937  -33.2751 C.2    1 LIG       0.13200
      3 C3        -52.9630    5.4658  -32.1255 C.2    1 LIG      -0.03800
      4 N1        -52.8035    3.8181  -33.6770 N.2    1 LIG      -0.57800
      5 N2        -53.6193    4.6095  -32.9599 N.pl3  1 LIG      -0.05900
      6 H1        -50.7986    5.7058  -31.8142 H      1 LIG       0.15700
      7 H2        -50.7222    3.7064  -33.7035 H      1 LIG       0.15600
      8 H3        -53.4952    6.1609  -31.4923 H      1 LIG       0.15900
      9 H4        -54.6184    4.5132  -33.0917 H      1 LIG       0.32200
@<TRIPOS>BOND
      1       1       2 1
      2       1       3 2
      3       2       4 2
      4       3       5 1
      5       4       5 1
      6       1       6 1
      7       2       7 1
      8       3       8 1
      9       5       9 1
@<TRIPOS>ALT_TYPE
CGenFF_4.0_ALT_TYPE_SET
CGenFF_4.0 1 CG2R51 2 CG2R52 3 CG2R51 4 NG2R50 5 NG2R51 6 HGR51 7 HGR52 8 HGR52 9 HGP1
@<TRIPOS>MOLECULE
pyrazole
 9 9 0 0 0
****
USER_CHARGES
INVALID_CHARGES
Pose:  24 Cluster:  24 Fr_nu: 264320 TotEn:   -11.87
@<TRIPOS>ATOM
      1 C1        -65.1695  -24.4473  -36.2047 C.2    1 LIG      -0.25100
      2 C2        -63.9362  -23.8998  -35.8036 C.2    1 LIG       0.13200
      3 C3        -66.1048  -23.7635  -35.4670 C.2    1 LIG      -0.03800
      4 N1        -64.0722  -22.9420  -34.8828 N.2    1 LIG      -0.57800
      5 N2        -65.4022  -22.8820  -34.6991 N.pl3  1 LIG      -0.05900
      6 H1        -65.3555  -25.2277  -36.9277 H      1 LIG       0.15700
      7 H2        -62.9437  -24.1593  -36.1435 H      1 LIG       0.15600
      8 H3        -67.1824  -23.8249  -35.4187 H      1 LIG       0.15900
      9 H4        -65.7641  -22.2146  -34.0295 H      1 LIG       0.32200
@<TRIPOS>BOND
      1       1       2 1
      2       1       3 2
      3       2       4 2
      4       3       5 1
      5       4       5 1
      6       1       6 1
      7       2       7 1
      8       3       8 1
      9       5       9 1
@<TRIPOS>ALT_TYPE
CGenFF_4.0_ALT_TYPE_SET
CGenFF_4.0 1 CG2R51 2 CG2R52 3 CG2R51 4 NG2R50 5 NG2R51 6 HGR51 7 HGR52 8 HGR52 9 HGP1
@<TRIPOS>MOLECULE
pyrazole
 9 9 0 0 0
****
USER_CHARGES
INVALID_CHARGES
Pose:  25 Cluster:  25 Fr_nu: 1907822 TotEn:   -11.53
@<TRIPOS>ATOM
      1 C1        -46.1831  -11.2190  -44.4100 C.2    1 LIG      -0.25100
      2 C2        -46.3405  -12.6132  -44.2956 C.2    1 LIG       0.13200
      3 C3        -44.8860  -10.9870  -44.0226 C.2    1 LIG      -0.03800
      4 N1        -45.2320  -13.2241  -43.8691 N.2    1 LIG      -0.57800
      5 N2        -44.3654  -12.2090  -43.7121 N.pl3  1 LIG      -0.05900
      6 H1        -46.9076  -10.4844  -44.7293 H      1 LIG       0.15700
      7 H2        -47.2171  -13.2096  -44.5048 H      1 LIG       0.15600
      8 H3        -44.3004  -10.0828  -43.9394 H      1 LIG       0.15900
      9 H4        -43.4310  -12.4223  -43.3863 H      1 LIG       0.32200
@<TRIPOS>BOND
      1       1       2 1
      2       1       3 2
      3       2       4 2
      4       3       5 1
      5       4       5 1
      6       1       6 1
      7       2       7 1
      8       3       8 1
      9       5       9 1
@<TRIPOS>ALT_TYPE
CGenFF_4.0_ALT_TYPE_SET
CGenFF_4.0 1 CG2R51 2 CG2R52 3 CG2R51 4 NG2R50 5 NG2R51 6 HGR51 7 HGR52 8 HGR52 9 HGP1
@<TRIPOS>MOLECULE
pyrazole
 9 9 0 0 0
****
USER_CHARGES
INVALID_CHARGES
Pose:  26 Cluster:  26 Fr_nu: 8287772 TotEn:   -11.35
@<TRIPOS>ATOM
      1 C1        -54.3339  -23.6571  -24.2202 C.2    1 LIG      -0.25100
      2 C2        -53.3740  -23.1429  -25.1123 C.2    1 LIG       0.13200
      3 C3        -53.6045  -24.0738  -23.1336 C.2    1 LIG      -0.03800
      4 N1        -52.1296  -23.2242  -24.6339 N.2    1 LIG      -0.57800
      5 N2        -52.3026  -23.7943  -23.4292 N.pl3  1 LIG      -0.05900
      6 H1        -55.4049  -23.7171  -24.3461 H      1 LIG       0.15700
      7 H2        -53.5292  -22.7128  -26.0914 H      1 LIG       0.15600
      8 H3        -53.8878  -24.5356  -22.1988 H      1 LIG       0.15900
      9 H4        -51.4845  -23.9668  -22.8586 H      1 LIG       0.32200
@<TRIPOS>BOND
      1       1       2 1
      2       1       3 2
      3       2       4 2
      4       3       5 1
      5       4       5 1
      6       1       6 1
      7       2       7 1
      8       3       8 1
      9       5       9 1
@<TRIPOS>ALT_TYPE
CGenFF_4.0_ALT_TYPE_SET
CGenFF_4.0 1 CG2R51 2 CG2R52 3 CG2R51 4 NG2R50 5 NG2R51 6 HGR51 7 HGR52 8 HGR52 9 HGP1
@<TRIPOS>MOLECULE
pyrazole
 9 9 0 0 0
****
USER_CHARGES
INVALID_CHARGES
Pose:  27 Cluster:  27 Fr_nu: 571269 TotEn:   -11.16
@<TRIPOS>ATOM
      1 C1        -52.4832    4.2886  -33.8250 C.2    1 LIG      -0.25100
      2 C2        -51.9132    4.5608  -32.5669 C.2    1 LIG       0.13200
      3 C3        -53.8107    4.6084  -33.6770 C.2    1 LIG      -0.03800
      4 N1        -52.8055    5.0185  -31.6847 N.2    1 LIG      -0.57800
      5 N2        -53.9497    5.0364  -32.3894 N.pl3  1 LIG      -0.05900
      6 H1        -52.0000    3.9138  -34.7152 H      1 LIG       0.15700
      7 H2        -50.8849    4.4443  -32.2559 H      1 LIG       0.15600
      8 H3        -54.6504    4.5686  -34.3558 H      1 LIG       0.15900
      9 H4        -54.7929    5.3521  -31.9267 H      1 LIG       0.32200
@<TRIPOS>BOND
      1       1       2 1
      2       1       3 2
      3       2       4 2
      4       3       5 1
      5       4       5 1
      6       1       6 1
      7       2       7 1
      8       3       8 1
      9       5       9 1
@<TRIPOS>ALT_TYPE
CGenFF_4.0_ALT_TYPE_SET
CGenFF_4.0 1 CG2R51 2 CG2R52 3 CG2R51 4 NG2R50 5 NG2R51 6 HGR51 7 HGR52 8 HGR52 9 HGP1
@<TRIPOS>MOLECULE
pyrazole
 9 9 0 0 0
****
USER_CHARGES
INVALID_CHARGES
Pose:  28 Cluster:  28 Fr_nu: 9599419 TotEn:   -11.02
@<TRIPOS>ATOM
      1 C1        -46.2399   -9.0788  -31.1558 C.2    1 LIG      -0.25100
      2 C2        -46.8760   -9.7764  -32.2001 C.2    1 LIG       0.13200
      3 C3        -45.2989   -8.3014  -31.7855 C.2    1 LIG      -0.03800
      4 N1        -46.3811   -9.4691  -33.4020 N.2    1 LIG      -0.57800
      5 N2        -45.4240   -8.5698  -33.1170 N.pl3  1 LIG      -0.05900
      6 H1        -46.4359   -9.1311  -30.0951 H      1 LIG       0.15700
      7 H2        -47.6794  -10.4963  -32.1354 H      1 LIG       0.15600
      8 H3        -44.5665   -7.5990  -31.4144 H      1 LIG       0.15900
      9 H4        -44.8901   -8.1787  -33.8830 H      1 LIG       0.32200
@<TRIPOS>BOND
      1       1       2 1
      2       1       3 2
      3       2       4 2
      4       3       5 1
      5       4       5 1
      6       1       6 1
      7       2       7 1
      8       3       8 1
      9       5       9 1
@<TRIPOS>ALT_TYPE
CGenFF_4.0_ALT_TYPE_SET
CGenFF_4.0 1 CG2R51 2 CG2R52 3 CG2R51 4 NG2R50 5 NG2R51 6 HGR51 7 HGR52 8 HGR52 9 HGP1
@<TRIPOS>MOLECULE
pyrazole
 9 9 0 0 0
****
USER_CHARGES
INVALID_CHARGES
Pose:  29 Cluster:  29 Fr_nu: 420559 TotEn:   -10.85
@<TRIPOS>ATOM
      1 C1        -65.1229  -25.1470  -36.4421 C.2    1 LIG      -0.25100
      2 C2        -65.1179  -24.6804  -35.1139 C.2    1 LIG       0.13200
      3 C3        -66.1156  -24.4233  -37.0564 C.2    1 LIG      -0.03800
      4 N1        -66.0345  -23.7335  -34.8965 N.2    1 LIG      -0.57800
      5 N2        -66.6247  -23.5990  -36.0963 N.pl3  1 LIG      -0.05900
      6 H1        -64.4949  -25.9015  -36.8921 H      1 LIG       0.15700
      7 H2        -64.4848  -24.9912  -34.2951 H      1 LIG       0.15600
      8 H3        -66.4985  -24.4223  -38.0668 H      1 LIG       0.15900
      9 H4        -67.3734  -22.9241  -36.1894 H      1 LIG       0.32200
@<TRIPOS>BOND
      1       1       2 1
      2       1       3 2
      3       2       4 2
      4       3       5 1
      5       4       5 1
      6       1       6 1
      7       2       7 1
      8       3       8 1
      9       5       9 1
@<TRIPOS>ALT_TYPE
CGenFF_4.0_ALT_TYPE_SET
CGenFF_4.0 1 CG2R51 2 CG2R52 3 CG2R51 4 NG2R50 5 NG2R51 6 HGR51 7 HGR52 8 HGR52 9 HGP1
@<TRIPOS>MOLECULE
pyrazole
 9 9 0 0 0
****
USER_CHARGES
INVALID_CHARGES
Pose:  30 Cluster:  30 Fr_nu: 1170869 TotEn:   -10.76
@<TRIPOS>ATOM
      1 C1        -51.0220    5.2653  -34.3456 C.2    1 LIG      -0.25100
      2 C2        -51.1447    4.4410  -33.2110 C.2    1 LIG       0.13200
      3 C3        -50.2134    6.2967  -33.9348 C.2    1 LIG      -0.03800
      4 N1        -50.4680    4.9083  -32.1585 N.2    1 LIG      -0.57800
      5 N2        -49.9122    6.0374  -32.6300 N.pl3  1 LIG      -0.05900
      6 H1        -51.4577    5.1311  -35.3246 H      1 LIG       0.15700
      7 H2        -51.6994    3.5195  -33.1071 H      1 LIG       0.15600
      8 H3        -49.8355    7.1732  -34.4411 H      1 LIG       0.15900
      9 H4        -49.3375    6.5868  -32.0034 H      1 LIG       0.32200
@<TRIPOS>BOND
      1       1       2 1
      2       1       3 2
      3       2       4 2
      4       3       5 1
      5       4       5 1
      6       1       6 1
      7       2       7 1
      8       3       8 1
      9       5       9 1
@<TRIPOS>ALT_TYPE
CGenFF_4.0_ALT_TYPE_SET
CGenFF_4.0 1 CG2R51 2 CG2R52 3 CG2R51 4 NG2R50 5 NG2R51 6 HGR51 7 HGR52 8 HGR52 9 HGP1
@<TRIPOS>MOLECULE
pyrazole
 9 9 0 0 0
****
USER_CHARGES
INVALID_CHARGES
Pose:  31 Cluster:  31 Fr_nu: 8768484 TotEn:   -10.04
@<TRIPOS>ATOM
      1 C1        -53.4826  -24.6752  -24.0211 C.2    1 LIG      -0.25100
      2 C2        -52.3102  -23.8967  -24.0581 C.2    1 LIG       0.13200
      3 C3        -54.2489  -24.1910  -25.0530 C.2    1 LIG      -0.03800
      4 N1        -52.3258  -22.9873  -25.0361 N.2    1 LIG      -0.57800
      5 N2        -53.5172  -23.1912  -25.6234 N.pl3  1 LIG      -0.05900
      6 H1        -53.7371  -25.4757  -23.3423 H      1 LIG       0.15700
      7 H2        -51.4454  -23.9539  -23.4127 H      1 LIG       0.15600
      8 H3        -55.2277  -24.4602  -25.4230 H      1 LIG       0.15900
      9 H4        -53.7694  -22.6079  -26.4114 H      1 LIG       0.32200
@<TRIPOS>BOND
      1       1       2 1
      2       1       3 2
      3       2       4 2
      4       3       5 1
      5       4       5 1
      6       1       6 1
      7       2       7 1
      8       3       8 1
      9       5       9 1
@<TRIPOS>ALT_TYPE
CGenFF_4.0_ALT_TYPE_SET
CGenFF_4.0 1 CG2R51 2 CG2R52 3 CG2R51 4 NG2R50 5 NG2R51 6 HGR51 7 HGR52 8 HGR52 9 HGP1
@<TRIPOS>MOLECULE
pyrazole
 9 9 0 0 0
****
USER_CHARGES
INVALID_CHARGES
Pose:  32 Cluster:  32 Fr_nu: 378450 TotEn:    -9.99
@<TRIPOS>ATOM
      1 C1        -52.4648    4.3163  -33.4303 C.2    1 LIG      -0.25100
      2 C2        -53.0317    5.0548  -32.3744 C.2    1 LIG       0.13200
      3 C3        -51.1102    4.4847  -33.2786 C.2    1 LIG      -0.03800
      4 N1        -52.1125    5.6480  -31.6083 N.2    1 LIG      -0.57800
      5 N2        -50.9541    5.2825  -32.1833 N.pl3  1 LIG      -0.05900
      6 H1        -52.9670    3.7415  -34.1944 H      1 LIG       0.15700
      7 H2        -54.0765    5.1858  -32.1315 H      1 LIG       0.15600
      8 H3        -50.2625    4.1190  -33.8399 H      1 LIG       0.15900
      9 H4        -50.0900    5.6167  -31.7755 H      1 LIG       0.32200
@<TRIPOS>BOND
      1       1       2 1
      2       1       3 2
      3       2       4 2
      4       3       5 1
      5       4       5 1
      6       1       6 1
      7       2       7 1
      8       3       8 1
      9       5       9 1
@<TRIPOS>ALT_TYPE
CGenFF_4.0_ALT_TYPE_SET
CGenFF_4.0 1 CG2R51 2 CG2R52 3 CG2R51 4 NG2R50 5 NG2R51 6 HGR51 7 HGR52 8 HGR52 9 HGP1
@<TRIPOS>MOLECULE
pyrazole
 9 9 0 0 0
****
USER_CHARGES
INVALID_CHARGES
Pose:  33 Cluster:  33 Fr_nu: 1215797 TotEn:    -9.14
@<TRIPOS>ATOM
      1 C1        -50.8844    5.8330  -33.2603 C.2    1 LIG      -0.25100
      2 C2        -51.9271    6.1603  -32.3730 C.2    1 LIG       0.13200
      3 C3        -50.8867    4.4602  -33.3013 C.2    1 LIG      -0.03800
      4 N1        -52.5469    5.0822  -31.8856 N.2    1 LIG      -0.57800
      5 N2        -51.8918    4.0640  -32.4688 N.pl3  1 LIG      -0.05900
      6 H1        -50.2236    6.4984  -33.7961 H      1 LIG       0.15700
      7 H2        -52.2609    7.1395  -32.0608 H      1 LIG       0.15600
      8 H3        -50.2759    3.7455  -33.8340 H      1 LIG       0.15900
      9 H4        -52.1831    3.1192  -32.2512 H      1 LIG       0.32200
@<TRIPOS>BOND
      1       1       2 1
      2       1       3 2
      3       2       4 2
      4       3       5 1
      5       4       5 1
      6       1       6 1
      7       2       7 1
      8       3       8 1
      9       5       9 1
@<TRIPOS>ALT_TYPE
CGenFF_4.0_ALT_TYPE_SET
CGenFF_4.0 1 CG2R51 2 CG2R52 3 CG2R51 4 NG2R50 5 NG2R51 6 HGR51 7 HGR52 8 HGR52 9 HGP1
@<TRIPOS>MOLECULE
4_lactone
 9 9 0 0 0
****
USER_CHARGES
INVALID_CHARGES
Pose:   1 Cluster:   1 Fr_nu: 6776697 TotEn:   -22.29
@<TRIPOS>ATOM
      1 C1        -46.6844   -9.0589  -33.0152 C.2    1 LIG       0.04000
      2 C2        -45.4825   -8.2877  -32.4408 C.3    1 LIG       0.11000
      3 C3        -45.6630   -9.2424  -31.2644 C.3    1 LIG       0.08100
      4 O1        -47.3607   -9.0401  -34.0185 O.2    1 LIG      -0.32000
      5 O2        -46.7886   -9.8760  -31.9330 O.3    1 LIG      -0.27100
      6 H1        -44.5610   -8.4091  -33.0122 H      1 LIG       0.09000
      7 H2        -45.6861   -7.2358  -32.2337 H      1 LIG       0.09000
      8 H3        -44.8445   -9.9478  -31.0969 H      1 LIG       0.09000
      9 H4        -45.9654   -8.7777  -30.3219 H      1 LIG       0.09000
@<TRIPOS>BOND
      1       1       2 1
      2       1       4 2
      3       1       5 1
      4       2       3 1
      5       3       5 1
      6       2       6 1
      7       2       7 1
      8       3       8 1
      9       3       9 1
@<TRIPOS>ALT_TYPE
CGenFF_4.0_ALT_TYPE_SET
CGenFF_4.0 1 CG2O4 2 CG3C41 3 CG3C41 4 OG2D1 5 OG3C51 6 HGA2 7 HGA2 8 HGA2 9 HGA2
@<TRIPOS>MOLECULE
4_lactone
 9 9 0 0 0
****
USER_CHARGES
INVALID_CHARGES
Pose:   2 Cluster:   2 Fr_nu: 6358150 TotEn:   -21.30
@<TRIPOS>ATOM
      1 C1        -72.9199  -11.3379  -41.0954 C.2    1 LIG       0.04000
      2 C2        -73.6849  -10.0887  -41.5682 C.3    1 LIG       0.11000
      3 C3        -74.9100  -10.9388  -41.2451 C.3    1 LIG       0.08100
      4 O1        -71.7675  -11.6836  -40.9660 O.2    1 LIG      -0.32000
      5 O2        -74.0545  -12.0393  -40.8300 O.3    1 LIG      -0.27100
      6 H1        -73.5377   -9.2108  -40.9373 H      1 LIG       0.09000
      7 H2        -73.5382   -9.8493  -42.6227 H      1 LIG       0.09000
      8 H3        -75.5323  -10.5789  -40.4212 H      1 LIG       0.09000
      9 H4        -75.5320  -11.2143  -42.1012 H      1 LIG       0.09000
@<TRIPOS>BOND
      1       1       2 1
      2       1       4 2
      3       1       5 1
      4       2       3 1
      5       3       5 1
      6       2       6 1
      7       2       7 1
      8       3       8 1
      9       3       9 1
@<TRIPOS>ALT_TYPE
CGenFF_4.0_ALT_TYPE_SET
CGenFF_4.0 1 CG2O4 2 CG3C41 3 CG3C41 4 OG2D1 5 OG3C51 6 HGA2 7 HGA2 8 HGA2 9 HGA2
@<TRIPOS>MOLECULE
4_lactone
 9 9 0 0 0
****
USER_CHARGES
INVALID_CHARGES
Pose:   3 Cluster:   3 Fr_nu: 6034654 TotEn:   -20.77
@<TRIPOS>ATOM
      1 C1        -52.6242  -22.2584  -26.1940 C.2    1 LIG       0.04000
      2 C2        -53.5607  -23.1507  -27.0283 C.3    1 LIG       0.11000
      3 C3        -53.8055  -23.8366  -25.6876 C.3    1 LIG       0.08100
      4 O1        -51.8893  -21.3152  -26.3800 O.2    1 LIG      -0.32000
      5 O2        -52.8879  -22.9168  -25.0336 O.3    1 LIG      -0.27100
      6 H1        -54.4160  -22.6236  -27.4539 H      1 LIG       0.09000
      7 H2        -53.0489  -23.7513  -27.7821 H      1 LIG       0.09000
      8 H3        -54.8193  -23.7471  -25.2879 H      1 LIG       0.09000
      9 H4        -53.4568  -24.8705  -25.6162 H      1 LIG       0.09000
@<TRIPOS>BOND
      1       1       2 1
      2       1       4 2
      3       1       5 1
      4       2       3 1
      5       3       5 1
      6       2       6 1
      7       2       7 1
      8       3       8 1
      9       3       9 1
@<TRIPOS>ALT_TYPE
CGenFF_4.0_ALT_TYPE_SET
CGenFF_4.0 1 CG2O4 2 CG3C41 3 CG3C41 4 OG2D1 5 OG3C51 6 HGA2 7 HGA2 8 HGA2 9 HGA2
@<TRIPOS>MOLECULE
4_lactone
 9 9 0 0 0
****
USER_CHARGES
INVALID_CHARGES
Pose:   4 Cluster:   4 Fr_nu: 5975624 TotEn:   -20.39
@<TRIPOS>ATOM
      1 C1        -72.6178  -11.8920  -41.1258 C.2    1 LIG       0.04000
      2 C2        -73.6900  -10.9878  -41.7600 C.3    1 LIG       0.11000
      3 C3        -73.1318  -11.5479  -43.0649 C.3    1 LIG       0.08100
      4 O1        -72.2284  -12.1713  -40.0147 O.2    1 LIG      -0.32000
      5 O2        -72.1689  -12.3490  -42.3256 O.3    1 LIG      -0.27100
      6 H1        -74.7146  -11.2765  -41.5205 H      1 LIG       0.09000
      7 H2        -73.5283   -9.9215  -41.5937 H      1 LIG       0.09000
      8 H3        -73.8172  -12.1734  -43.6433 H      1 LIG       0.09000
      9 H4        -72.6357  -10.8225  -43.7154 H      1 LIG       0.09000
@<TRIPOS>BOND
      1       1       2 1
      2       1       4 2
      3       1       5 1
      4       2       3 1
      5       3       5 1
      6       2       6 1
      7       2       7 1
      8       3       8 1
      9       3       9 1
@<TRIPOS>ALT_TYPE
CGenFF_4.0_ALT_TYPE_SET
CGenFF_4.0 1 CG2O4 2 CG3C41 3 CG3C41 4 OG2D1 5 OG3C51 6 HGA2 7 HGA2 8 HGA2 9 HGA2
@<TRIPOS>MOLECULE
4_lactone
 9 9 0 0 0
****
USER_CHARGES
INVALID_CHARGES
Pose:   5 Cluster:   5 Fr_nu: 5290278 TotEn:   -19.29
@<TRIPOS>ATOM
      1 C1        -51.5765  -21.7962  -27.2846 C.2    1 LIG       0.04000
      2 C2        -52.7579  -22.6183  -27.8302 C.3    1 LIG       0.11000
      3 C3        -51.6693  -23.2971  -28.6561 C.3    1 LIG       0.08100
      4 O1        -51.4033  -20.9011  -26.4889 O.2    1 LIG      -0.32000
      5 O2        -50.6587  -22.4434  -28.0517 O.3    1 LIG      -0.27100
      6 H1        -53.2466  -23.2459  -27.0834 H      1 LIG       0.09000
      7 H2        -53.4854  -22.0322  -28.3943 H      1 LIG       0.09000
      8 H3        -51.4927  -24.3524  -28.4310 H      1 LIG       0.09000
      9 H4        -51.7318  -23.1426  -29.7368 H      1 LIG       0.09000
@<TRIPOS>BOND
      1       1       2 1
      2       1       4 2
      3       1       5 1
      4       2       3 1
      5       3       5 1
      6       2       6 1
      7       2       7 1
      8       3       8 1
      9       3       9 1
@<TRIPOS>ALT_TYPE
CGenFF_4.0_ALT_TYPE_SET
CGenFF_4.0 1 CG2O4 2 CG3C41 3 CG3C41 4 OG2D1 5 OG3C51 6 HGA2 7 HGA2 8 HGA2 9 HGA2
@<TRIPOS>MOLECULE
4_lactone
 9 9 0 0 0
****
USER_CHARGES
INVALID_CHARGES
Pose:   6 Cluster:   6 Fr_nu: 3781984 TotEn:   -18.95
@<TRIPOS>ATOM
      1 C1        -47.4699   -9.7851  -32.7675 C.2    1 LIG       0.04000
      2 C2        -46.5048   -9.8949  -31.5734 C.3    1 LIG       0.11000
      3 C3        -47.3349  -11.1333  -31.2488 C.3    1 LIG       0.08100
      4 O1        -47.6437   -9.0466  -33.7103 O.2    1 LIG      -0.32000
      5 O2        -48.1675  -10.8991  -32.4182 O.3    1 LIG      -0.27100
      6 H1        -45.4672  -10.0807  -31.8548 H      1 LIG       0.09000
      7 H2        -46.5822   -9.0718  -30.8612 H      1 LIG       0.09000
      8 H3        -46.8065  -12.0883  -31.3147 H      1 LIG       0.09000
      9 H4        -47.9169  -11.0820  -30.3245 H      1 LIG       0.09000
@<TRIPOS>BOND
      1       1       2 1
      2       1       4 2
      3       1       5 1
      4       2       3 1
      5       3       5 1
      6       2       6 1
      7       2       7 1
      8       3       8 1
      9       3       9 1
@<TRIPOS>ALT_TYPE
CGenFF_4.0_ALT_TYPE_SET
CGenFF_4.0 1 CG2O4 2 CG3C41 3 CG3C41 4 OG2D1 5 OG3C51 6 HGA2 7 HGA2 8 HGA2 9 HGA2
@<TRIPOS>MOLECULE
4_lactone
 9 9 0 0 0
****
USER_CHARGES
INVALID_CHARGES
Pose:   7 Cluster:   7 Fr_nu: 5902046 TotEn:   -18.56
@<TRIPOS>ATOM
      1 C1        -83.4893   -0.1412  -45.9504 C.2    1 LIG       0.04000
      2 C2        -82.6586    0.6516  -46.9754 C.3    1 LIG       0.11000
      3 C3        -83.1809    1.8554  -46.1970 C.3    1 LIG       0.08100
      4 O1        -83.7426   -1.3000  -45.7109 O.2    1 LIG      -0.32000
      5 O2        -83.9179    0.9757  -45.3035 O.3    1 LIG      -0.27100
      6 H1        -81.5839    0.4752  -46.9099 H      1 LIG       0.09000
      7 H2        -83.0143    0.5603  -48.0030 H      1 LIG       0.09000
      8 H3        -82.4260    2.4357  -45.6594 H      1 LIG       0.09000
      9 H4        -83.8510    2.5197  -46.7496 H      1 LIG       0.09000
@<TRIPOS>BOND
      1       1       2 1
      2       1       4 2
      3       1       5 1
      4       2       3 1
      5       3       5 1
      6       2       6 1
      7       2       7 1
      8       3       8 1
      9       3       9 1
@<TRIPOS>ALT_TYPE
CGenFF_4.0_ALT_TYPE_SET
CGenFF_4.0 1 CG2O4 2 CG3C41 3 CG3C41 4 OG2D1 5 OG3C51 6 HGA2 7 HGA2 8 HGA2 9 HGA2
@<TRIPOS>MOLECULE
4_lactone
 9 9 0 0 0
****
USER_CHARGES
INVALID_CHARGES
Pose:   8 Cluster:   8 Fr_nu:  27200 TotEn:   -17.71
@<TRIPOS>ATOM
      1 C1        -67.7577   -8.7333  -49.2497 C.2    1 LIG       0.04000
      2 C2        -67.5920   -7.2305  -49.5385 C.3    1 LIG       0.11000
      3 C3        -66.1204   -7.5243  -49.2628 C.3    1 LIG       0.08100
      4 O1        -68.6576   -9.5415  -49.2119 O.2    1 LIG      -0.32000
      5 O2        -66.4316   -8.9235  -49.0155 O.3    1 LIG      -0.27100
      6 H1        -67.8340   -6.9444  -50.5632 H      1 LIG       0.09000
      7 H2        -68.0895   -6.5808  -48.8166 H      1 LIG       0.09000
      8 H3        -65.4460   -7.4058  -50.1152 H      1 LIG       0.09000
      9 H4        -65.7017   -7.0429  -48.3748 H      1 LIG       0.09000
@<TRIPOS>BOND
      1       1       2 1
      2       1       4 2
      3       1       5 1
      4       2       3 1
      5       3       5 1
      6       2       6 1
      7       2       7 1
      8       3       8 1
      9       3       9 1
@<TRIPOS>ALT_TYPE
CGenFF_4.0_ALT_TYPE_SET
CGenFF_4.0 1 CG2O4 2 CG3C41 3 CG3C41 4 OG2D1 5 OG3C51 6 HGA2 7 HGA2 8 HGA2 9 HGA2
@<TRIPOS>MOLECULE
4_lactone
 9 9 0 0 0
****
USER_CHARGES
INVALID_CHARGES
Pose:   9 Cluster:   9 Fr_nu: 4983392 TotEn:   -17.36
@<TRIPOS>ATOM
      1 C1        -70.7500   -8.9783  -44.9325 C.2    1 LIG       0.04000
      2 C2        -72.1490   -9.4824  -44.5350 C.3    1 LIG       0.11000
      3 C3        -72.0316   -8.4084  -43.4576 C.3    1 LIG       0.08100
      4 O1        -69.9131   -9.2332  -45.7685 O.2    1 LIG      -0.32000
      5 O2        -70.7121   -8.0414  -43.9473 O.3    1 LIG      -0.27100
      6 H1        -72.9158   -9.3118  -45.2922 H      1 LIG       0.09000
      7 H2        -72.1659  -10.5133  -44.1775 H      1 LIG       0.09000
      8 H3        -72.7373   -7.5772  -43.5385 H      1 LIG       0.09000
      9 H4        -71.9904   -8.7754  -42.4284 H      1 LIG       0.09000
@<TRIPOS>BOND
      1       1       2 1
      2       1       4 2
      3       1       5 1
      4       2       3 1
      5       3       5 1
      6       2       6 1
      7       2       7 1
      8       3       8 1
      9       3       9 1
@<TRIPOS>ALT_TYPE
CGenFF_4.0_ALT_TYPE_SET
CGenFF_4.0 1 CG2O4 2 CG3C41 3 CG3C41 4 OG2D1 5 OG3C51 6 HGA2 7 HGA2 8 HGA2 9 HGA2
@<TRIPOS>MOLECULE
4_lactone
 9 9 0 0 0
****
USER_CHARGES
INVALID_CHARGES
Pose:  10 Cluster:  10 Fr_nu: 5410418 TotEn:   -17.02
@<TRIPOS>ATOM
      1 C1        -53.0624  -22.4159  -27.1496 C.2    1 LIG       0.04000
      2 C2        -53.8417  -23.7415  -27.0807 C.3    1 LIG       0.11000
      3 C3        -54.2895  -23.3418  -28.4835 C.3    1 LIG       0.08100
      4 O1        -52.3202  -21.7783  -26.4376 O.2    1 LIG      -0.32000
      5 O2        -53.5022  -22.1215  -28.4024 O.3    1 LIG      -0.27100
      6 H1        -53.2085  -24.6279  -27.0203 H      1 LIG       0.09000
      7 H2        -54.6239  -23.7592  -26.3200 H      1 LIG       0.09000
      8 H3        -53.9453  -23.9906  -29.2934 H      1 LIG       0.09000
      9 H4        -55.3556  -23.1255  -28.5945 H      1 LIG       0.09000
@<TRIPOS>BOND
      1       1       2 1
      2       1       4 2
      3       1       5 1
      4       2       3 1
      5       3       5 1
      6       2       6 1
      7       2       7 1
      8       3       8 1
      9       3       9 1
@<TRIPOS>ALT_TYPE
CGenFF_4.0_ALT_TYPE_SET
CGenFF_4.0 1 CG2O4 2 CG3C41 3 CG3C41 4 OG2D1 5 OG3C51 6 HGA2 7 HGA2 8 HGA2 9 HGA2
@<TRIPOS>MOLECULE
4_lactone
 9 9 0 0 0
****
USER_CHARGES
INVALID_CHARGES
Pose:  11 Cluster:  11 Fr_nu: 3897371 TotEn:   -16.86
@<TRIPOS>ATOM
      1 C1        -75.4031  -26.6088  -44.7615 C.2    1 LIG       0.04000
      2 C2        -76.3918  -26.2759  -45.8933 C.3    1 LIG       0.11000
      3 C3        -76.9464  -25.2866  -44.8727 C.3    1 LIG       0.08100
      4 O1        -74.4686  -27.3566  -44.5834 O.2    1 LIG      -0.32000
      5 O2        -75.9486  -25.7073  -43.9016 O.3    1 LIG      -0.27100
      6 H1        -75.9264  -25.8347  -46.7760 H      1 LIG       0.09000
      7 H2        -77.0538  -27.1004  -46.1631 H      1 LIG       0.09000
      8 H3        -76.8378  -24.2295  -45.1302 H      1 LIG       0.09000
      9 H4        -77.9611  -25.4914  -44.5204 H      1 LIG       0.09000
@<TRIPOS>BOND
      1       1       2 1
      2       1       4 2
      3       1       5 1
      4       2       3 1
      5       3       5 1
      6       2       6 1
      7       2       7 1
      8       3       8 1
      9       3       9 1
@<TRIPOS>ALT_TYPE
CGenFF_4.0_ALT_TYPE_SET
CGenFF_4.0 1 CG2O4 2 CG3C41 3 CG3C41 4 OG2D1 5 OG3C51 6 HGA2 7 HGA2 8 HGA2 9 HGA2
@<TRIPOS>MOLECULE
4_lactone
 9 9 0 0 0
****
USER_CHARGES
INVALID_CHARGES
Pose:  12 Cluster:  12 Fr_nu: 2561817 TotEn:   -16.85
@<TRIPOS>ATOM
      1 C1        -66.0926   -8.0354  -48.9471 C.2    1 LIG       0.04000
      2 C2        -66.5311   -6.7964  -49.7481 C.3    1 LIG       0.11000
      3 C3        -67.9107   -7.1582  -49.2062 C.3    1 LIG       0.08100
      4 O1        -65.0670   -8.6379  -48.7243 O.2    1 LIG      -0.32000
      5 O2        -67.3500   -8.3002  -48.5014 O.3    1 LIG      -0.27100
      6 H1        -66.1100   -5.8582  -49.3835 H      1 LIG       0.09000
      7 H2        -66.4041   -6.8960  -50.8273 H      1 LIG       0.09000
      8 H3        -68.3527   -6.4352  -48.5152 H      1 LIG       0.09000
      9 H4        -68.6448   -7.4689  -49.9547 H      1 LIG       0.09000
@<TRIPOS>BOND
      1       1       2 1
      2       1       4 2
      3       1       5 1
      4       2       3 1
      5       3       5 1
      6       2       6 1
      7       2       7 1
      8       3       8 1
      9       3       9 1
@<TRIPOS>ALT_TYPE
CGenFF_4.0_ALT_TYPE_SET
CGenFF_4.0 1 CG2O4 2 CG3C41 3 CG3C41 4 OG2D1 5 OG3C51 6 HGA2 7 HGA2 8 HGA2 9 HGA2
@<TRIPOS>MOLECULE
4_lactone
 9 9 0 0 0
****
USER_CHARGES
INVALID_CHARGES
Pose:  13 Cluster:  13 Fr_nu: 3755718 TotEn:   -16.79
@<TRIPOS>ATOM
      1 C1        -75.4468  -25.6032  -44.4390 C.2    1 LIG       0.04000
      2 C2        -76.9860  -25.6032  -44.4390 C.3    1 LIG       0.11000
      3 C3        -76.8058  -25.6032  -45.9541 C.3    1 LIG       0.08100
      4 O1        -74.5537  -25.6026  -43.6225 O.2    1 LIG      -0.32000
      5 O2        -75.3599  -25.6020  -45.7963 O.3    1 LIG      -0.27100
      6 H1        -77.4315  -26.5044  -44.0150 H      1 LIG       0.09000
      7 H2        -77.4313  -24.7021  -44.0141 H      1 LIG       0.09000
      8 H3        -77.1540  -26.5007  -46.4725 H      1 LIG       0.09000
      9 H4        -77.1543  -24.7046  -46.4705 H      1 LIG       0.09000
@<TRIPOS>BOND
      1       1       2 1
      2       1       4 2
      3       1       5 1
      4       2       3 1
      5       3       5 1
      6       2       6 1
      7       2       7 1
      8       3       8 1
      9       3       9 1
@<TRIPOS>ALT_TYPE
CGenFF_4.0_ALT_TYPE_SET
CGenFF_4.0 1 CG2O4 2 CG3C41 3 CG3C41 4 OG2D1 5 OG3C51 6 HGA2 7 HGA2 8 HGA2 9 HGA2
@<TRIPOS>MOLECULE
4_lactone
 9 9 0 0 0
****
USER_CHARGES
INVALID_CHARGES
Pose:  14 Cluster:  14 Fr_nu: 2322894 TotEn:   -16.44
@<TRIPOS>ATOM
      1 C1        -86.0028   -3.2343  -45.2663 C.2    1 LIG       0.04000
      2 C2        -84.7476   -3.8015  -45.9533 C.3    1 LIG       0.11000
      3 C3        -85.0075   -4.9951  -45.0391 C.3    1 LIG       0.08100
      4 O1        -86.6698   -2.2259  -45.3166 O.2    1 LIG      -0.32000
      5 O2        -86.1741   -4.3305  -44.4797 O.3    1 LIG      -0.27100
      6 H1        -84.8700   -3.9876  -47.0214 H      1 LIG       0.09000
      7 H2        -83.8356   -3.2379  -45.7500 H      1 LIG       0.09000
      8 H3        -85.2773   -5.9274  -45.5425 H      1 LIG       0.09000
      9 H4        -84.2460   -5.1796  -44.2763 H      1 LIG       0.09000
@<TRIPOS>BOND
      1       1       2 1
      2       1       4 2
      3       1       5 1
      4       2       3 1
      5       3       5 1
      6       2       6 1
      7       2       7 1
      8       3       8 1
      9       3       9 1
@<TRIPOS>ALT_TYPE
CGenFF_4.0_ALT_TYPE_SET
CGenFF_4.0 1 CG2O4 2 CG3C41 3 CG3C41 4 OG2D1 5 OG3C51 6 HGA2 7 HGA2 8 HGA2 9 HGA2
@<TRIPOS>MOLECULE
4_lactone
 9 9 0 0 0
****
USER_CHARGES
INVALID_CHARGES
Pose:  15 Cluster:  15 Fr_nu: 615923 TotEn:   -16.03
@<TRIPOS>ATOM
      1 C1        -69.0381   -8.8652  -47.7040 C.2    1 LIG       0.04000
      2 C2        -70.3958   -8.2970  -48.1546 C.3    1 LIG       0.11000
      3 C3        -70.8173   -8.6672  -46.7357 C.3    1 LIG       0.08100
      4 O1        -67.9377   -9.0318  -48.1791 O.2    1 LIG      -0.32000
      5 O2        -69.4818   -9.1704  -46.4551 O.3    1 LIG      -0.27100
      6 H1        -70.3791   -7.2296  -48.3805 H      1 LIG       0.09000
      7 H2        -70.8729   -8.8651  -48.9548 H      1 LIG       0.09000
      8 H3        -71.0770   -7.8280  -46.0846 H      1 LIG       0.09000
      9 H4        -71.5690   -9.4575  -46.6581 H      1 LIG       0.09000
@<TRIPOS>BOND
      1       1       2 1
      2       1       4 2
      3       1       5 1
      4       2       3 1
      5       3       5 1
      6       2       6 1
      7       2       7 1
      8       3       8 1
      9       3       9 1
@<TRIPOS>ALT_TYPE
CGenFF_4.0_ALT_TYPE_SET
CGenFF_4.0 1 CG2O4 2 CG3C41 3 CG3C41 4 OG2D1 5 OG3C51 6 HGA2 7 HGA2 8 HGA2 9 HGA2
@<TRIPOS>MOLECULE
4_lactone
 9 9 0 0 0
****
USER_CHARGES
INVALID_CHARGES
Pose:  16 Cluster:  16 Fr_nu: 3705623 TotEn:   -15.52
@<TRIPOS>ATOM
      1 C1        -84.8910   -9.6461  -33.2860 C.2    1 LIG       0.04000
      2 C2        -83.6011   -9.8464  -34.1016 C.3    1 LIG       0.11000
      3 C3        -82.9256   -9.5544  -32.7651 C.3    1 LIG       0.08100
      4 O1        -86.0848   -9.6741  -33.4817 O.2    1 LIG      -0.32000
      5 O2        -84.2234   -9.3931  -32.1284 O.3    1 LIG      -0.27100
      6 H1        -83.4705  -10.8587  -34.4872 H      1 LIG       0.09000
      7 H2        -83.4483   -9.1006  -34.8834 H      1 LIG       0.09000
      8 H3        -82.3623  -10.3834  -32.3280 H      1 LIG       0.09000
      9 H4        -82.3405   -8.6316  -32.7240 H      1 LIG       0.09000
@<TRIPOS>BOND
      1       1       2 1
      2       1       4 2
      3       1       5 1
      4       2       3 1
      5       3       5 1
      6       2       6 1
      7       2       7 1
      8       3       8 1
      9       3       9 1
@<TRIPOS>ALT_TYPE
CGenFF_4.0_ALT_TYPE_SET
CGenFF_4.0 1 CG2O4 2 CG3C41 3 CG3C41 4 OG2D1 5 OG3C51 6 HGA2 7 HGA2 8 HGA2 9 HGA2
@<TRIPOS>MOLECULE
4_lactone
 9 9 0 0 0
****
USER_CHARGES
INVALID_CHARGES
Pose:  17 Cluster:  17 Fr_nu: 120764 TotEn:   -15.45
@<TRIPOS>ATOM
      1 C1        -69.4341    0.7447  -28.5768 C.2    1 LIG       0.04000
      2 C2        -69.9061   -0.3496  -29.5510 C.3    1 LIG       0.11000
      3 C3        -69.0207   -1.2450  -28.6893 C.3    1 LIG       0.08100
      4 O1        -69.6072    1.9314  -28.4149 O.2    1 LIG      -0.32000
      5 O2        -68.6630   -0.1102  -27.8528 O.3    1 LIG      -0.27100
      6 H1        -70.9764   -0.5561  -29.5044 H      1 LIG       0.09000
      7 H2        -69.5740   -0.2031  -30.5801 H      1 LIG       0.09000
      8 H3        -69.5421   -2.0182  -28.1184 H      1 LIG       0.09000
      9 H4        -68.1452   -1.6660  -29.1912 H      1 LIG       0.09000
@<TRIPOS>BOND
      1       1       2 1
      2       1       4 2
      3       1       5 1
      4       2       3 1
      5       3       5 1
      6       2       6 1
      7       2       7 1
      8       3       8 1
      9       3       9 1
@<TRIPOS>ALT_TYPE
CGenFF_4.0_ALT_TYPE_SET
CGenFF_4.0 1 CG2O4 2 CG3C41 3 CG3C41 4 OG2D1 5 OG3C51 6 HGA2 7 HGA2 8 HGA2 9 HGA2
@<TRIPOS>MOLECULE
4_lactone
 9 9 0 0 0
****
USER_CHARGES
INVALID_CHARGES
Pose:  18 Cluster:  18 Fr_nu: 5291350 TotEn:   -15.44
@<TRIPOS>ATOM
      1 C1        -51.8152  -22.4327  -27.1164 C.2    1 LIG       0.04000
      2 C2        -51.4864  -23.8442  -27.6348 C.3    1 LIG       0.11000
      3 C3        -52.8659  -23.7332  -28.2771 C.3    1 LIG       0.08100
      4 O1        -51.2835  -21.5848  -26.4362 O.2    1 LIG      -0.32000
      5 O2        -53.0356  -22.4022  -27.7159 O.3    1 LIG      -0.27100
      6 H1        -50.6433  -23.8796  -28.3265 H      1 LIG       0.09000
      7 H2        -51.3877  -24.5953  -26.8494 H      1 LIG       0.09000
      8 H3        -52.8793  -23.7146  -29.3703 H      1 LIG       0.09000
      9 H4        -53.6200  -24.4283  -27.8979 H      1 LIG       0.09000
@<TRIPOS>BOND
      1       1       2 1
      2       1       4 2
      3       1       5 1
      4       2       3 1
      5       3       5 1
      6       2       6 1
      7       2       7 1
      8       3       8 1
      9       3       9 1
@<TRIPOS>ALT_TYPE
CGenFF_4.0_ALT_TYPE_SET
CGenFF_4.0 1 CG2O4 2 CG3C41 3 CG3C41 4 OG2D1 5 OG3C51 6 HGA2 7 HGA2 8 HGA2 9 HGA2
@<TRIPOS>MOLECULE
4_lactone
 9 9 0 0 0
****
USER_CHARGES
INVALID_CHARGES
Pose:  19 Cluster:  19 Fr_nu: 4773076 TotEn:   -15.43
@<TRIPOS>ATOM
      1 C1        -75.3420  -25.6602  -45.3721 C.2    1 LIG       0.04000
      2 C2        -76.6349  -26.4582  -45.6186 C.3    1 LIG       0.11000
      3 C3        -77.2001  -25.5244  -44.5526 C.3    1 LIG       0.08100
      4 O1        -74.2056  -25.6505  -45.7876 O.2    1 LIG      -0.32000
      5 O2        -75.9107  -24.8630  -44.4282 O.3    1 LIG      -0.27100
      6 H1        -77.0484  -26.3380  -46.6211 H      1 LIG       0.09000
      7 H2        -76.5682  -27.5112  -45.3399 H      1 LIG       0.09000
      8 H3        -77.9766  -24.8333  -44.8918 H      1 LIG       0.09000
      9 H4        -77.4979  -26.0034  -43.6158 H      1 LIG       0.09000
@<TRIPOS>BOND
      1       1       2 1
      2       1       4 2
      3       1       5 1
      4       2       3 1
      5       3       5 1
      6       2       6 1
      7       2       7 1
      8       3       8 1
      9       3       9 1
@<TRIPOS>ALT_TYPE
CGenFF_4.0_ALT_TYPE_SET
CGenFF_4.0 1 CG2O4 2 CG3C41 3 CG3C41 4 OG2D1 5 OG3C51 6 HGA2 7 HGA2 8 HGA2 9 HGA2
@<TRIPOS>MOLECULE
4_lactone
 9 9 0 0 0
****
USER_CHARGES
INVALID_CHARGES
Pose:  20 Cluster:  20 Fr_nu: 6538530 TotEn:   -15.16
@<TRIPOS>ATOM
      1 C1        -51.2275  -21.9692  -27.0015 C.2    1 LIG       0.04000
      2 C2        -51.8225  -23.2804  -27.5454 C.3    1 LIG       0.11000
      3 C3        -52.7583  -23.1407  -26.3485 C.3    1 LIG       0.08100
      4 O1        -50.3400  -21.2013  -27.2963 O.2    1 LIG      -0.32000
      5 O2        -52.0939  -21.9082  -25.9549 O.3    1 LIG      -0.27100
      6 H1        -52.2906  -23.1840  -28.5263 H      1 LIG       0.09000
      7 H2        -51.1356  -24.1277  -27.5144 H      1 LIG       0.09000
      8 H3        -53.8118  -22.9721  -26.5880 H      1 LIG       0.09000
      9 H4        -52.6603  -23.9129  -25.5805 H      1 LIG       0.09000
@<TRIPOS>BOND
      1       1       2 1
      2       1       4 2
      3       1       5 1
      4       2       3 1
      5       3       5 1
      6       2       6 1
      7       2       7 1
      8       3       8 1
      9       3       9 1
@<TRIPOS>ALT_TYPE
CGenFF_4.0_ALT_TYPE_SET
CGenFF_4.0 1 CG2O4 2 CG3C41 3 CG3C41 4 OG2D1 5 OG3C51 6 HGA2 7 HGA2 8 HGA2 9 HGA2
@<TRIPOS>MOLECULE
4_lactone
 9 9 0 0 0
****
USER_CHARGES
INVALID_CHARGES
Pose:  21 Cluster:  21 Fr_nu: 156487 TotEn:   -15.15
@<TRIPOS>ATOM
      1 C1        -61.5020  -21.4444  -40.7073 C.2    1 LIG       0.04000
      2 C2        -62.2771  -22.7109  -40.3019 C.3    1 LIG       0.11000
      3 C3        -63.3271  -22.1559  -41.2596 C.3    1 LIG       0.08100
      4 O1        -60.4377  -20.9285  -40.4514 O.2    1 LIG      -0.32000
      5 O2        -62.4807  -21.0079  -41.5447 O.3    1 LIG      -0.27100
      6 H1        -61.8003  -23.6428  -40.6100 H      1 LIG       0.09000
      7 H2        -62.5632  -22.7401  -39.2492 H      1 LIG       0.09000
      8 H3        -63.5126  -22.7528  -42.1568 H      1 LIG       0.09000
      9 H4        -64.2721  -21.8539  -40.7999 H      1 LIG       0.09000
@<TRIPOS>BOND
      1       1       2 1
      2       1       4 2
      3       1       5 1
      4       2       3 1
      5       3       5 1
      6       2       6 1
      7       2       7 1
      8       3       8 1
      9       3       9 1
@<TRIPOS>ALT_TYPE
CGenFF_4.0_ALT_TYPE_SET
CGenFF_4.0 1 CG2O4 2 CG3C41 3 CG3C41 4 OG2D1 5 OG3C51 6 HGA2 7 HGA2 8 HGA2 9 HGA2
@<TRIPOS>MOLECULE
4_lactone
 9 9 0 0 0
****
USER_CHARGES
INVALID_CHARGES
Pose:  22 Cluster:  22 Fr_nu: 617105 TotEn:   -15.00
@<TRIPOS>ATOM
      1 C1        -68.2469   -8.5352  -48.6656 C.2    1 LIG       0.04000
      2 C2        -69.3272   -7.6478  -49.3095 C.3    1 LIG       0.11000
      3 C3        -70.2034   -8.2224  -48.2004 C.3    1 LIG       0.08100
      4 O1        -67.0798   -8.7968  -48.8496 O.2    1 LIG      -0.32000
      5 O2        -69.0844   -9.0079  -47.7040 O.3    1 LIG      -0.27100
      6 H1        -69.1220   -6.5781  -49.2447 H      1 LIG       0.09000
      7 H2        -69.5960   -7.9400  -50.3259 H      1 LIG       0.09000
      8 H3        -70.5546   -7.5044  -47.4542 H      1 LIG       0.09000
      9 H4        -71.0265   -8.8610  -48.5327 H      1 LIG       0.09000
@<TRIPOS>BOND
      1       1       2 1
      2       1       4 2
      3       1       5 1
      4       2       3 1
      5       3       5 1
      6       2       6 1
      7       2       7 1
      8       3       8 1
      9       3       9 1
@<TRIPOS>ALT_TYPE
CGenFF_4.0_ALT_TYPE_SET
CGenFF_4.0 1 CG2O4 2 CG3C41 3 CG3C41 4 OG2D1 5 OG3C51 6 HGA2 7 HGA2 8 HGA2 9 HGA2
@<TRIPOS>MOLECULE
4_lactone
 9 9 0 0 0
****
USER_CHARGES
INVALID_CHARGES
Pose:  23 Cluster:  23 Fr_nu: 2860032 TotEn:   -14.91
@<TRIPOS>ATOM
      1 C1        -80.7880  -29.8403  -35.7896 C.2    1 LIG       0.04000
      2 C2        -80.8781  -28.4017  -35.2498 C.3    1 LIG       0.11000
      3 C3        -81.4807  -29.0904  -34.0289 C.3    1 LIG       0.08100
      4 O1        -80.4059  -30.3946  -36.7952 O.2    1 LIG      -0.32000
      5 O2        -81.3333  -30.3875  -34.6703 O.3    1 LIG      -0.27100
      6 H1        -79.9101  -27.9229  -35.0938 H      1 LIG       0.09000
      7 H2        -81.5545  -27.7564  -35.8126 H      1 LIG       0.09000
      8 H3        -80.8918  -29.0258  -33.1099 H      1 LIG       0.09000
      9 H4        -82.5302  -28.8590  -33.8270 H      1 LIG       0.09000
@<TRIPOS>BOND
      1       1       2 1
      2       1       4 2
      3       1       5 1
      4       2       3 1
      5       3       5 1
      6       2       6 1
      7       2       7 1
      8       3       8 1
      9       3       9 1
@<TRIPOS>ALT_TYPE
CGenFF_4.0_ALT_TYPE_SET
CGenFF_4.0 1 CG2O4 2 CG3C41 3 CG3C41 4 OG2D1 5 OG3C51 6 HGA2 7 HGA2 8 HGA2 9 HGA2
@<TRIPOS>MOLECULE
4_lactone
 9 9 0 0 0
****
USER_CHARGES
INVALID_CHARGES
Pose:  24 Cluster:  24 Fr_nu: 2575867 TotEn:   -14.88
@<TRIPOS>ATOM
      1 C1        -75.1190  -25.9325  -46.2264 C.2    1 LIG       0.04000
      2 C2        -76.6577  -25.9254  -46.2653 C.3    1 LIG       0.11000
      3 C3        -76.5158  -26.4582  -44.8426 C.3    1 LIG       0.08100
      4 O1        -74.2056  -25.6505  -46.9684 O.2    1 LIG      -0.32000
      5 O2        -75.0664  -26.4105  -44.9543 O.3    1 LIG      -0.27100
      6 H1        -77.0965  -24.9307  -46.3570 H      1 LIG       0.09000
      7 H2        -77.0880  -26.6179  -46.9906 H      1 LIG       0.09000
      8 H3        -76.8811  -25.7982  -44.0511 H      1 LIG       0.09000
      9 H4        -76.8731  -27.4793  -44.6836 H      1 LIG       0.09000
@<TRIPOS>BOND
      1       1       2 1
      2       1       4 2
      3       1       5 1
      4       2       3 1
      5       3       5 1
      6       2       6 1
      7       2       7 1
      8       3       8 1
      9       3       9 1
@<TRIPOS>ALT_TYPE
CGenFF_4.0_ALT_TYPE_SET
CGenFF_4.0 1 CG2O4 2 CG3C41 3 CG3C41 4 OG2D1 5 OG3C51 6 HGA2 7 HGA2 8 HGA2 9 HGA2
@<TRIPOS>MOLECULE
4_lactone
 9 9 0 0 0
****
USER_CHARGES
INVALID_CHARGES
Pose:  25 Cluster:  25 Fr_nu: 186405 TotEn:   -14.40
@<TRIPOS>ATOM
      1 C1        -67.2228   -8.2637  -48.8215 C.2    1 LIG       0.04000
      2 C2        -65.8422   -7.8205  -49.3381 C.3    1 LIG       0.11000
      3 C3        -66.6680   -6.8443  -50.1705 C.3    1 LIG       0.08100
      4 O1        -67.6658   -9.0754  -48.0410 O.2    1 LIG      -0.32000
      5 O2        -67.8957   -7.3685  -49.5931 O.3    1 LIG      -0.27100
      6 H1        -65.2044   -7.3710  -48.5755 H      1 LIG       0.09000
      7 H2        -65.3089   -8.5895  -49.8993 H      1 LIG       0.09000
      8 H3        -66.5308   -5.7858  -49.9334 H      1 LIG       0.09000
      9 H4        -66.6340   -7.0008  -51.2522 H      1 LIG       0.09000
@<TRIPOS>BOND
      1       1       2 1
      2       1       4 2
      3       1       5 1
      4       2       3 1
      5       3       5 1
      6       2       6 1
      7       2       7 1
      8       3       8 1
      9       3       9 1
@<TRIPOS>ALT_TYPE
CGenFF_4.0_ALT_TYPE_SET
CGenFF_4.0 1 CG2O4 2 CG3C41 3 CG3C41 4 OG2D1 5 OG3C51 6 HGA2 7 HGA2 8 HGA2 9 HGA2
@<TRIPOS>MOLECULE
4_lactone
 9 9 0 0 0
****
USER_CHARGES
INVALID_CHARGES
Pose:  26 Cluster:  26 Fr_nu: 2205314 TotEn:   -14.30
@<TRIPOS>ATOM
      1 C1        -75.7127  -27.5151  -45.4882 C.2    1 LIG       0.04000
      2 C2        -76.3755  -26.3856  -46.2969 C.3    1 LIG       0.11000
      3 C3        -76.4125  -25.6833  -44.9429 C.3    1 LIG       0.08100
      4 O1        -75.2669  -28.6204  -45.6976 O.2    1 LIG      -0.32000
      5 O2        -75.7790  -26.8318  -44.3141 O.3    1 LIG      -0.27100
      6 H1        -75.7248  -25.9337  -47.0472 H      1 LIG       0.09000
      7 H2        -77.3456  -26.6512  -46.7203 H      1 LIG       0.09000
      8 H3        -75.7945  -24.7853  -44.8580 H      1 LIG       0.09000
      9 H4        -77.4098  -25.5006  -44.5334 H      1 LIG       0.09000
@<TRIPOS>BOND
      1       1       2 1
      2       1       4 2
      3       1       5 1
      4       2       3 1
      5       3       5 1
      6       2       6 1
      7       2       7 1
      8       3       8 1
      9       3       9 1
@<TRIPOS>ALT_TYPE
CGenFF_4.0_ALT_TYPE_SET
CGenFF_4.0 1 CG2O4 2 CG3C41 3 CG3C41 4 OG2D1 5 OG3C51 6 HGA2 7 HGA2 8 HGA2 9 HGA2
@<TRIPOS>MOLECULE
4_lactone
 9 9 0 0 0
****
USER_CHARGES
INVALID_CHARGES
Pose:  27 Cluster:  27 Fr_nu: 2562896 TotEn:   -13.92
@<TRIPOS>ATOM
      1 C1        -76.5656  -26.7113  -44.7519 C.2    1 LIG       0.04000
      2 C2        -76.6187  -25.5257  -45.7320 C.3    1 LIG       0.11000
      3 C3        -76.8863  -24.7224  -44.4628 C.3    1 LIG       0.08100
      4 O1        -76.3878  -27.9071  -44.8055 O.2    1 LIG      -0.32000
      5 O2        -76.8091  -25.9344  -43.6625 O.3    1 LIG      -0.27100
      6 H1        -75.6717  -25.3187  -46.2327 H      1 LIG       0.09000
      7 H2        -77.4430  -25.5743  -46.4454 H      1 LIG       0.09000
      8 H3        -76.1099  -24.0048  -44.1838 H      1 LIG       0.09000
      9 H4        -77.8750  -24.2599  -44.3970 H      1 LIG       0.09000
@<TRIPOS>BOND
      1       1       2 1
      2       1       4 2
      3       1       5 1
      4       2       3 1
      5       3       5 1
      6       2       6 1
      7       2       7 1
      8       3       8 1
      9       3       9 1
@<TRIPOS>ALT_TYPE
CGenFF_4.0_ALT_TYPE_SET
CGenFF_4.0 1 CG2O4 2 CG3C41 3 CG3C41 4 OG2D1 5 OG3C51 6 HGA2 7 HGA2 8 HGA2 9 HGA2
@<TRIPOS>MOLECULE
4_lactone
 9 9 0 0 0
****
USER_CHARGES
INVALID_CHARGES
Pose:  28 Cluster:  28 Fr_nu: 345037 TotEn:   -13.72
@<TRIPOS>ATOM
      1 C1        -68.3980   -8.5350  -48.2690 C.2    1 LIG       0.04000
      2 C2        -69.7856   -7.8754  -48.1747 C.3    1 LIG       0.11000
      3 C3        -70.1889   -9.0104  -49.1112 C.3    1 LIG       0.08100
      4 O1        -67.2879   -8.3472  -47.8254 O.2    1 LIG      -0.32000
      5 O2        -68.8263   -9.5191  -49.1043 O.3    1 LIG      -0.27100
      6 H1        -70.2262   -7.9053  -47.1770 H      1 LIG       0.09000
      7 H2        -69.8310   -6.8711  -48.5992 H      1 LIG       0.09000
      8 H3        -70.8929   -9.7378  -48.6981 H      1 LIG       0.09000
      9 H4        -70.4990   -8.7062  -50.1147 H      1 LIG       0.09000
@<TRIPOS>BOND
      1       1       2 1
      2       1       4 2
      3       1       5 1
      4       2       3 1
      5       3       5 1
      6       2       6 1
      7       2       7 1
      8       3       8 1
      9       3       9 1
@<TRIPOS>ALT_TYPE
CGenFF_4.0_ALT_TYPE_SET
CGenFF_4.0 1 CG2O4 2 CG3C41 3 CG3C41 4 OG2D1 5 OG3C51 6 HGA2 7 HGA2 8 HGA2 9 HGA2
@<TRIPOS>MOLECULE
4_lactone
 9 9 0 0 0
****
USER_CHARGES
INVALID_CHARGES
Pose:  29 Cluster:  29 Fr_nu: 1537632 TotEn:   -13.69
@<TRIPOS>ATOM
      1 C1        -84.0140   -8.9938  -32.7133 C.2    1 LIG       0.04000
      2 C2        -83.0825   -9.5708  -33.7943 C.3    1 LIG       0.11000
      3 C3        -81.9908   -9.1993  -32.7954 C.3    1 LIG       0.08100
      4 O1        -85.2016   -8.8222  -32.5566 O.2    1 LIG      -0.32000
      5 O2        -82.9907   -8.6878  -31.8713 O.3    1 LIG      -0.27100
      6 H1        -83.2165  -10.6386  -33.9741 H      1 LIG       0.09000
      7 H2        -83.0822   -9.0075  -34.7289 H      1 LIG       0.09000
      8 H3        -81.4364  -10.0382  -32.3658 H      1 LIG       0.09000
      9 H4        -81.3032   -8.4130  -33.1189 H      1 LIG       0.09000
@<TRIPOS>BOND
      1       1       2 1
      2       1       4 2
      3       1       5 1
      4       2       3 1
      5       3       5 1
      6       2       6 1
      7       2       7 1
      8       3       8 1
      9       3       9 1
@<TRIPOS>ALT_TYPE
CGenFF_4.0_ALT_TYPE_SET
CGenFF_4.0 1 CG2O4 2 CG3C41 3 CG3C41 4 OG2D1 5 OG3C51 6 HGA2 7 HGA2 8 HGA2 9 HGA2
@<TRIPOS>MOLECULE
4_lactone
 9 9 0 0 0
****
USER_CHARGES
INVALID_CHARGES
Pose:  30 Cluster:  30 Fr_nu: 432848 TotEn:   -13.65
@<TRIPOS>ATOM
      1 C1        -76.1298  -27.1168  -45.2554 C.2    1 LIG       0.04000
      2 C2        -76.8078  -25.9246  -44.5566 C.3    1 LIG       0.11000
      3 C3        -77.0647  -25.4641  -45.9883 C.3    1 LIG       0.08100
      4 O1        -75.5546  -28.1315  -44.9333 O.2    1 LIG      -0.32000
      5 O2        -76.3917  -26.6459  -46.5041 O.3    1 LIG      -0.27100
      6 H1        -77.6939  -26.1920  -43.9788 H      1 LIG       0.09000
      7 H2        -76.1258  -25.3035  -43.9736 H      1 LIG       0.09000
      8 H3        -78.1139  -25.4318  -46.2944 H      1 LIG       0.09000
      9 H4        -76.5511  -24.5465  -46.2879 H      1 LIG       0.09000
@<TRIPOS>BOND
      1       1       2 1
      2       1       4 2
      3       1       5 1
      4       2       3 1
      5       3       5 1
      6       2       6 1
      7       2       7 1
      8       3       8 1
      9       3       9 1
@<TRIPOS>ALT_TYPE
CGenFF_4.0_ALT_TYPE_SET
CGenFF_4.0 1 CG2O4 2 CG3C41 3 CG3C41 4 OG2D1 5 OG3C51 6 HGA2 7 HGA2 8 HGA2 9 HGA2
@<TRIPOS>MOLECULE
4_lactone
 9 9 0 0 0
****
USER_CHARGES
INVALID_CHARGES
Pose:  31 Cluster:  31 Fr_nu: 209129 TotEn:   -13.44
@<TRIPOS>ATOM
      1 C1        -68.8124   -8.3571  -48.4091 C.2    1 LIG       0.04000
      2 C2        -70.0720   -8.5014  -49.2819 C.3    1 LIG       0.11000
      3 C3        -69.8776   -7.0028  -49.4924 C.3    1 LIG       0.08100
      4 O1        -68.1072   -9.0719  -47.7337 O.2    1 LIG      -0.32000
      5 O2        -68.6999   -7.0214  -48.6390 O.3    1 LIG      -0.27100
      6 H1        -69.9325   -9.1258  -50.1657 H      1 LIG       0.09000
      7 H2        -70.9667   -8.7906  -48.7281 H      1 LIG       0.09000
      8 H3        -69.6315   -6.6958  -50.5126 H      1 LIG       0.09000
      9 H4        -70.6625   -6.3628  -49.0800 H      1 LIG       0.09000
@<TRIPOS>BOND
      1       1       2 1
      2       1       4 2
      3       1       5 1
      4       2       3 1
      5       3       5 1
      6       2       6 1
      7       2       7 1
      8       3       8 1
      9       3       9 1
@<TRIPOS>ALT_TYPE
CGenFF_4.0_ALT_TYPE_SET
CGenFF_4.0 1 CG2O4 2 CG3C41 3 CG3C41 4 OG2D1 5 OG3C51 6 HGA2 7 HGA2 8 HGA2 9 HGA2
@<TRIPOS>MOLECULE
4_lactone
 9 9 0 0 0
****
USER_CHARGES
INVALID_CHARGES
Pose:  32 Cluster:  32 Fr_nu: 6017720 TotEn:   -13.41
@<TRIPOS>ATOM
      1 C1        -84.8338  -10.1729  -32.5120 C.2    1 LIG       0.04000
      2 C2        -83.4099   -9.6185  -32.3260 C.3    1 LIG       0.11000
      3 C3        -83.5105   -9.3573  -33.8259 C.3    1 LIG       0.08100
      4 O1        -85.6952  -10.6709  -31.8234 O.2    1 LIG      -0.32000
      5 O2        -84.8545   -9.9131  -33.8469 O.3    1 LIG      -0.27100
      6 H1        -83.3564   -8.7313  -31.6933 H      1 LIG       0.09000
      7 H2        -82.6765  -10.3675  -32.0230 H      1 LIG       0.09000
      8 H3        -83.5045   -8.3056  -34.1250 H      1 LIG       0.09000
      9 H4        -82.8265   -9.9363  -34.4524 H      1 LIG       0.09000
@<TRIPOS>BOND
      1       1       2 1
      2       1       4 2
      3       1       5 1
      4       2       3 1
      5       3       5 1
      6       2       6 1
      7       2       7 1
      8       3       8 1
      9       3       9 1
@<TRIPOS>ALT_TYPE
CGenFF_4.0_ALT_TYPE_SET
CGenFF_4.0 1 CG2O4 2 CG3C41 3 CG3C41 4 OG2D1 5 OG3C51 6 HGA2 7 HGA2 8 HGA2 9 HGA2
@<TRIPOS>MOLECULE
4_lactone
 9 9 0 0 0
****
USER_CHARGES
INVALID_CHARGES
Pose:  33 Cluster:  33 Fr_nu: 299312 TotEn:   -13.31
@<TRIPOS>ATOM
      1 C1        -44.9658  -12.5843  -43.6512 C.2    1 LIG       0.04000
      2 C2        -44.5272  -11.1136  -43.7692 C.3    1 LIG       0.11000
      3 C3        -45.9275  -10.9310  -44.3470 C.3    1 LIG       0.08100
      4 O1        -44.4930  -13.6289  -43.2645 O.2    1 LIG      -0.32000
      5 O2        -46.1985  -12.3497  -44.1756 O.3    1 LIG      -0.27100
      6 H1        -44.3429  -10.6254  -42.8110 H      1 LIG       0.09000
      7 H2        -43.7021  -10.9494  -44.4641 H      1 LIG       0.09000
      8 H3        -46.6086  -10.3158  -43.7527 H      1 LIG       0.09000
      9 H4        -45.9689  -10.6384  -45.3997 H      1 LIG       0.09000
@<TRIPOS>BOND
      1       1       2 1
      2       1       4 2
      3       1       5 1
      4       2       3 1
      5       3       5 1
      6       2       6 1
      7       2       7 1
      8       3       8 1
      9       3       9 1
@<TRIPOS>ALT_TYPE
CGenFF_4.0_ALT_TYPE_SET
CGenFF_4.0 1 CG2O4 2 CG3C41 3 CG3C41 4 OG2D1 5 OG3C51 6 HGA2 7 HGA2 8 HGA2 9 HGA2
@<TRIPOS>MOLECULE
4_lactone
 9 9 0 0 0
****
USER_CHARGES
INVALID_CHARGES
Pose:  34 Cluster:  34 Fr_nu: 274753 TotEn:   -12.72
@<TRIPOS>ATOM
      1 C1        -55.2161    4.2618  -36.1643 C.2    1 LIG       0.04000
      2 C2        -55.0189    5.3820  -35.1274 C.3    1 LIG       0.11000
      3 C3        -53.9413    4.4460  -34.5884 C.3    1 LIG       0.08100
      4 O1        -55.9241    4.0453  -37.1215 O.2    1 LIG      -0.32000
      5 O2        -54.2420    3.4769  -35.6306 O.3    1 LIG      -0.27100
      6 H1        -54.6614    6.3223  -35.5499 H      1 LIG       0.09000
      7 H2        -55.8789    5.5412  -34.4748 H      1 LIG       0.09000
      8 H3        -52.9142    4.8131  -34.6635 H      1 LIG       0.09000
      9 H4        -54.1282    4.0356  -33.5923 H      1 LIG       0.09000
@<TRIPOS>BOND
      1       1       2 1
      2       1       4 2
      3       1       5 1
      4       2       3 1
      5       3       5 1
      6       2       6 1
      7       2       7 1
      8       3       8 1
      9       3       9 1
@<TRIPOS>ALT_TYPE
CGenFF_4.0_ALT_TYPE_SET
CGenFF_4.0 1 CG2O4 2 CG3C41 3 CG3C41 4 OG2D1 5 OG3C51 6 HGA2 7 HGA2 8 HGA2 9 HGA2
@<TRIPOS>MOLECULE
4_lactone
 9 9 0 0 0
****
USER_CHARGES
INVALID_CHARGES
Pose:  35 Cluster:  35 Fr_nu: 6034160 TotEn:   -12.43
@<TRIPOS>ATOM
      1 C1        -53.5036  -23.4109  -24.5523 C.2    1 LIG       0.04000
      2 C2        -53.8751  -24.0465  -23.2006 C.3    1 LIG       0.11000
      3 C3        -55.0633  -24.5906  -23.9881 C.3    1 LIG       0.08100
      4 O1        -52.6246  -22.7084  -24.9973 O.2    1 LIG      -0.32000
      5 O2        -54.5866  -23.9282  -25.1921 O.3    1 LIG      -0.27100
      6 H1        -53.1603  -24.7911  -22.8469 H      1 LIG       0.09000
      7 H2        -54.1148  -23.3232  -22.4194 H      1 LIG       0.09000
      8 H3        -55.0931  -25.6767  -24.1104 H      1 LIG       0.09000
      9 H4        -56.0435  -24.2136  -23.6835 H      1 LIG       0.09000
@<TRIPOS>BOND
      1       1       2 1
      2       1       4 2
      3       1       5 1
      4       2       3 1
      5       3       5 1
      6       2       6 1
      7       2       7 1
      8       3       8 1
      9       3       9 1
@<TRIPOS>ALT_TYPE
CGenFF_4.0_ALT_TYPE_SET
CGenFF_4.0 1 CG2O4 2 CG3C41 3 CG3C41 4 OG2D1 5 OG3C51 6 HGA2 7 HGA2 8 HGA2 9 HGA2
@<TRIPOS>MOLECULE
4_lactone
 9 9 0 0 0
****
USER_CHARGES
INVALID_CHARGES
Pose:  36 Cluster:  36 Fr_nu: 406026 TotEn:   -12.37
@<TRIPOS>ATOM
      1 C1        -68.8841   -8.9290  -49.3965 C.2    1 LIG       0.04000
      2 C2        -68.8841   -7.3898  -49.3965 C.3    1 LIG       0.11000
      3 C3        -67.5720   -7.5700  -48.6390 C.3    1 LIG       0.08100
      4 O1        -69.5916   -9.8221  -49.8043 O.2    1 LIG      -0.32000
      5 O2        -67.7093   -9.0159  -48.7169 O.3    1 LIG      -0.27100
      6 H1        -68.8007   -6.9443  -50.3890 H      1 LIG       0.09000
      7 H2        -69.7026   -6.9445  -48.8286 H      1 LIG       0.09000
      8 H3        -66.6743   -7.2217  -49.1571 H      1 LIG       0.09000
      9 H4        -67.5741   -7.2215  -47.6026 H      1 LIG       0.09000
@<TRIPOS>BOND
      1       1       2 1
      2       1       4 2
      3       1       5 1
      4       2       3 1
      5       3       5 1
      6       2       6 1
      7       2       7 1
      8       3       8 1
      9       3       9 1
@<TRIPOS>ALT_TYPE
CGenFF_4.0_ALT_TYPE_SET
CGenFF_4.0 1 CG2O4 2 CG3C41 3 CG3C41 4 OG2D1 5 OG3C51 6 HGA2 7 HGA2 8 HGA2 9 HGA2
@<TRIPOS>MOLECULE
4_lactone
 9 9 0 0 0
****
USER_CHARGES
INVALID_CHARGES
Pose:  37 Cluster:  37 Fr_nu: 4103620 TotEn:   -12.12
@<TRIPOS>ATOM
      1 C1        -53.3220  -22.7274  -26.4847 C.2    1 LIG       0.04000
      2 C2        -53.4791  -22.9414  -28.0009 C.3    1 LIG       0.11000
      3 C3        -54.3089  -24.1443  -27.5622 C.3    1 LIG       0.08100
      4 O1        -52.7733  -21.9418  -25.7458 O.2    1 LIG      -0.32000
      5 O2        -54.0720  -23.8161  -26.1652 O.3    1 LIG      -0.27100
      6 H1        -54.0283  -22.1469  -28.5084 H      1 LIG       0.09000
      7 H2        -52.5457  -23.1717  -28.5172 H      1 LIG       0.09000
      8 H3        -55.3727  -24.1021  -27.8115 H      1 LIG       0.09000
      9 H4        -53.8946  -25.1226  -27.8209 H      1 LIG       0.09000
@<TRIPOS>BOND
      1       1       2 1
      2       1       4 2
      3       1       5 1
      4       2       3 1
      5       3       5 1
      6       2       6 1
      7       2       7 1
      8       3       8 1
      9       3       9 1
@<TRIPOS>ALT_TYPE
CGenFF_4.0_ALT_TYPE_SET
CGenFF_4.0 1 CG2O4 2 CG3C41 3 CG3C41 4 OG2D1 5 OG3C51 6 HGA2 7 HGA2 8 HGA2 9 HGA2
@<TRIPOS>MOLECULE
4_lactone
 9 9 0 0 0
****
USER_CHARGES
INVALID_CHARGES
Pose:  38 Cluster:  38 Fr_nu: 6744948 TotEn:   -11.69
@<TRIPOS>ATOM
      1 C1        -53.2773  -23.6657  -24.4784 C.2    1 LIG       0.04000
      2 C2        -53.5996  -24.6031  -23.3009 C.3    1 LIG       0.11000
      3 C3        -52.1512  -24.3196  -22.9142 C.3    1 LIG       0.08100
      4 O1        -53.8503  -23.2159  -25.4446 O.2    1 LIG      -0.32000
      5 O2        -51.9950  -23.4580  -24.0755 O.3    1 LIG      -0.27100
      6 H1        -54.3569  -24.2158  -22.6175 H      1 LIG       0.09000
      7 H2        -53.8194  -25.6303  -23.5967 H      1 LIG       0.09000
      8 H3        -52.0095  -23.7679  -21.9808 H      1 LIG       0.09000
      9 H4        -51.4750  -25.1779  -22.9568 H      1 LIG       0.09000
@<TRIPOS>BOND
      1       1       2 1
      2       1       4 2
      3       1       5 1
      4       2       3 1
      5       3       5 1
      6       2       6 1
      7       2       7 1
      8       3       8 1
      9       3       9 1
@<TRIPOS>ALT_TYPE
CGenFF_4.0_ALT_TYPE_SET
CGenFF_4.0 1 CG2O4 2 CG3C41 3 CG3C41 4 OG2D1 5 OG3C51 6 HGA2 7 HGA2 8 HGA2 9 HGA2
@<TRIPOS>MOLECULE
4_lactone
 9 9 0 0 0
****
USER_CHARGES
INVALID_CHARGES
Pose:  39 Cluster:  39 Fr_nu: 1912708 TotEn:   -11.09
@<TRIPOS>ATOM
      1 C1        -53.8974    4.0302  -34.4411 C.2    1 LIG       0.04000
      2 C2        -53.8650    4.9353  -33.1966 C.3    1 LIG       0.11000
      3 C3        -52.7224    4.0143  -32.7793 C.3    1 LIG       0.08100
      4 O1        -54.5345    3.9438  -35.4663 O.2    1 LIG      -0.32000
      5 O2        -52.8730    3.2482  -34.0065 O.3    1 LIG      -0.27100
      6 H1        -53.5876    5.9697  -33.4051 H      1 LIG       0.09000
      7 H2        -54.7660    4.8815  -32.5832 H      1 LIG       0.09000
      8 H3        -51.7363    4.4824  -32.7147 H      1 LIG       0.09000
      9 H4        -52.9115    3.3987  -31.8957 H      1 LIG       0.09000
@<TRIPOS>BOND
      1       1       2 1
      2       1       4 2
      3       1       5 1
      4       2       3 1
      5       3       5 1
      6       2       6 1
      7       2       7 1
      8       3       8 1
      9       3       9 1
@<TRIPOS>ALT_TYPE
CGenFF_4.0_ALT_TYPE_SET
CGenFF_4.0 1 CG2O4 2 CG3C41 3 CG3C41 4 OG2D1 5 OG3C51 6 HGA2 7 HGA2 8 HGA2 9 HGA2
@<TRIPOS>MOLECULE
4_lactone
 9 9 0 0 0
****
USER_CHARGES
INVALID_CHARGES
Pose:  40 Cluster:  40 Fr_nu:  40899 TotEn:   -10.73
@<TRIPOS>ATOM
      1 C1        -68.0806   -7.8280  -49.0283 C.2    1 LIG       0.04000
      2 C2        -66.8615   -7.1415  -49.6701 C.3    1 LIG       0.11000
      3 C3        -66.2495   -7.3387  -48.2865 C.3    1 LIG       0.08100
      4 O1        -69.1948   -8.1628  -49.3610 O.2    1 LIG      -0.32000
      5 O2        -67.4737   -7.9704  -47.8195 O.3    1 LIG      -0.27100
      6 H1        -66.4017   -7.7138  -50.4773 H      1 LIG       0.09000
      7 H2        -67.0386   -6.1067  -49.9675 H      1 LIG       0.09000
      8 H3        -65.3986   -8.0237  -48.2381 H      1 LIG       0.09000
      9 H4        -66.0335   -6.4218  -47.7312 H      1 LIG       0.09000
@<TRIPOS>BOND
      1       1       2 1
      2       1       4 2
      3       1       5 1
      4       2       3 1
      5       3       5 1
      6       2       6 1
      7       2       7 1
      8       3       8 1
      9       3       9 1
@<TRIPOS>ALT_TYPE
CGenFF_4.0_ALT_TYPE_SET
CGenFF_4.0 1 CG2O4 2 CG3C41 3 CG3C41 4 OG2D1 5 OG3C51 6 HGA2 7 HGA2 8 HGA2 9 HGA2
@<TRIPOS>MOLECULE
4_lactone
 9 9 0 0 0
****
USER_CHARGES
INVALID_CHARGES
Pose:  41 Cluster:  41 Fr_nu: 106178 TotEn:   -10.53
@<TRIPOS>ATOM
      1 C1        -65.5376   -4.7106  -58.5839 C.2    1 LIG       0.04000
      2 C2        -66.4071   -4.0052  -57.5277 C.3    1 LIG       0.11000
      3 C3        -65.0558   -3.6497  -56.9152 C.3    1 LIG       0.08100
      4 O1        -65.7066   -5.3565  -59.5932 O.2    1 LIG      -0.32000
      5 O2        -64.3691   -4.3589  -57.9834 O.3    1 LIG      -0.27100
      6 H1        -66.9867   -3.1662  -57.9159 H      1 LIG       0.09000
      7 H2        -67.0310   -4.6814  -56.9408 H      1 LIG       0.09000
      8 H3        -64.8032   -2.5859  -56.9101 H      1 LIG       0.09000
      9 H4        -64.8485   -4.0959  -55.9386 H      1 LIG       0.09000
@<TRIPOS>BOND
      1       1       2 1
      2       1       4 2
      3       1       5 1
      4       2       3 1
      5       3       5 1
      6       2       6 1
      7       2       7 1
      8       3       8 1
      9       3       9 1
@<TRIPOS>ALT_TYPE
CGenFF_4.0_ALT_TYPE_SET
CGenFF_4.0 1 CG2O4 2 CG3C41 3 CG3C41 4 OG2D1 5 OG3C51 6 HGA2 7 HGA2 8 HGA2 9 HGA2
@<TRIPOS>MOLECULE
4_lactone
 9 9 0 0 0
****
USER_CHARGES
INVALID_CHARGES
Pose:  42 Cluster:  42 Fr_nu: 6774264 TotEn:   -10.22
@<TRIPOS>ATOM
      1 C1        -45.5084  -24.0698  -36.3513 C.2    1 LIG       0.04000
      2 C2        -45.8593  -24.9431  -37.5692 C.3    1 LIG       0.11000
      3 C3        -47.1713  -24.1657  -37.5210 C.3    1 LIG       0.08100
      4 O1        -44.5758  -23.9274  -35.5935 O.2    1 LIG      -0.32000
      5 O2        -46.7011  -23.4164  -36.3663 O.3    1 LIG      -0.27100
      6 H1        -45.2326  -24.7608  -38.4436 H      1 LIG       0.09000
      7 H2        -45.9310  -26.0091  -37.3470 H      1 LIG       0.09000
      8 H3        -47.3654  -23.5108  -38.3748 H      1 LIG       0.09000
      9 H4        -48.0605  -24.7555  -37.2822 H      1 LIG       0.09000
@<TRIPOS>BOND
      1       1       2 1
      2       1       4 2
      3       1       5 1
      4       2       3 1
      5       3       5 1
      6       2       6 1
      7       2       7 1
      8       3       8 1
      9       3       9 1
@<TRIPOS>ALT_TYPE
CGenFF_4.0_ALT_TYPE_SET
CGenFF_4.0 1 CG2O4 2 CG3C41 3 CG3C41 4 OG2D1 5 OG3C51 6 HGA2 7 HGA2 8 HGA2 9 HGA2
@<TRIPOS>MOLECULE
4_lactone
 9 9 0 0 0
****
USER_CHARGES
INVALID_CHARGES
Pose:  43 Cluster:  43 Fr_nu:  66017 TotEn:   -10.10
@<TRIPOS>ATOM
      1 C1        -68.7977   -8.5432  -48.8232 C.2    1 LIG       0.04000
      2 C2        -69.4495   -8.0151  -47.5327 C.3    1 LIG       0.11000
      3 C3        -70.6249   -7.7232  -48.4607 C.3    1 LIG       0.08100
      4 O1        -67.7448   -9.0398  -49.1534 O.2    1 LIG      -0.32000
      5 O2        -69.8818   -8.2551  -49.5923 O.3    1 LIG      -0.27100
      6 H1        -69.6229   -8.7811  -46.7753 H      1 LIG       0.09000
      7 H2        -68.9521   -7.1416  -47.1078 H      1 LIG       0.09000
      8 H3        -71.5343   -8.2992  -48.2688 H      1 LIG       0.09000
      9 H4        -70.8651   -6.6654  -48.5992 H      1 LIG       0.09000
@<TRIPOS>BOND
      1       1       2 1
      2       1       4 2
      3       1       5 1
      4       2       3 1
      5       3       5 1
      6       2       6 1
      7       2       7 1
      8       3       8 1
      9       3       9 1
@<TRIPOS>ALT_TYPE
CGenFF_4.0_ALT_TYPE_SET
CGenFF_4.0 1 CG2O4 2 CG3C41 3 CG3C41 4 OG2D1 5 OG3C51 6 HGA2 7 HGA2 8 HGA2 9 HGA2
@<TRIPOS>MOLECULE
4_lactone
 9 9 0 0 0
****
USER_CHARGES
INVALID_CHARGES
Pose:  44 Cluster:  44 Fr_nu:   7866 TotEn:    -9.77
@<TRIPOS>ATOM
      1 C1        -51.3495    4.7863  -32.6080 C.2    1 LIG       0.04000
      2 C2        -52.4194    3.9769  -33.3626 C.3    1 LIG       0.11000
      3 C3        -53.3036    4.3975  -32.1925 C.3    1 LIG       0.08100
      4 O1        -50.1845    5.0798  -32.7529 O.2    1 LIG      -0.32000
      5 O2        -52.1931    5.1229  -31.5957 O.3    1 LIG      -0.27100
      6 H1        -52.6899    4.3930  -34.3342 H      1 LIG       0.09000
      7 H2        -52.2025    2.9098  -33.4338 H      1 LIG       0.09000
      8 H3        -54.1334    5.0644  -32.4417 H      1 LIG       0.09000
      9 H4        -53.6473    3.5858  -31.5454 H      1 LIG       0.09000
@<TRIPOS>BOND
      1       1       2 1
      2       1       4 2
      3       1       5 1
      4       2       3 1
      5       3       5 1
      6       2       6 1
      7       2       7 1
      8       3       8 1
      9       3       9 1
@<TRIPOS>ALT_TYPE
CGenFF_4.0_ALT_TYPE_SET
CGenFF_4.0 1 CG2O4 2 CG3C41 3 CG3C41 4 OG2D1 5 OG3C51 6 HGA2 7 HGA2 8 HGA2 9 HGA2
@<TRIPOS>MOLECULE
4_lactone
 9 9 0 0 0
****
USER_CHARGES
INVALID_CHARGES
Pose:  45 Cluster:  45 Fr_nu: 101065 TotEn:    -9.32
@<TRIPOS>ATOM
      1 C1        -65.7787   -4.5449  -58.1415 C.2    1 LIG       0.04000
      2 C2        -65.2755   -4.3481  -56.7002 C.3    1 LIG       0.11000
      3 C3        -66.7662   -4.3205  -56.3760 C.3    1 LIG       0.08100
      4 O1        -65.2991   -4.6857  -59.2435 O.2    1 LIG      -0.32000
      5 O2        -67.0898   -4.5094  -57.7814 O.3    1 LIG      -0.27100
      6 H1        -64.7199   -5.1986  -56.3023 H      1 LIG       0.09000
      7 H2        -64.7377   -3.4122  -56.5402 H      1 LIG       0.09000
      8 H3        -67.1330   -5.1483  -55.7630 H      1 LIG       0.09000
      9 H4        -67.1495   -3.3679  -56.0000 H      1 LIG       0.09000
@<TRIPOS>BOND
      1       1       2 1
      2       1       4 2
      3       1       5 1
      4       2       3 1
      5       3       5 1
      6       2       6 1
      7       2       7 1
      8       3       8 1
      9       3       9 1
@<TRIPOS>ALT_TYPE
CGenFF_4.0_ALT_TYPE_SET
CGenFF_4.0 1 CG2O4 2 CG3C41 3 CG3C41 4 OG2D1 5 OG3C51 6 HGA2 7 HGA2 8 HGA2 9 HGA2
@<TRIPOS>MOLECULE
4_lactone
 9 9 0 0 0
****
USER_CHARGES
INVALID_CHARGES
Pose:  46 Cluster:  46 Fr_nu:  92644 TotEn:    -7.57
@<TRIPOS>ATOM
      1 C1        -52.0094    4.9261  -32.1955 C.2    1 LIG       0.04000
      2 C2        -51.1021    4.4287  -33.3351 C.3    1 LIG       0.11000
      3 C3        -50.2386    5.6171  -32.9230 C.3    1 LIG       0.08100
      4 O1        -53.0587    4.6059  -31.6849 O.2    1 LIG      -0.32000
      5 O2        -51.1924    5.9674  -31.8823 O.3    1 LIG      -0.27100
      6 H1        -50.6667    3.4436  -33.1603 H      1 LIG       0.09000
      7 H2        -51.5557    4.4926  -34.3256 H      1 LIG       0.09000
      8 H3        -49.2592    5.3687  -32.5052 H      1 LIG       0.09000
      9 H4        -50.1455    6.4130  -33.6670 H      1 LIG       0.09000
@<TRIPOS>BOND
      1       1       2 1
      2       1       4 2
      3       1       5 1
      4       2       3 1
      5       3       5 1
      6       2       6 1
      7       2       7 1
      8       3       8 1
      9       3       9 1
@<TRIPOS>ALT_TYPE
CGenFF_4.0_ALT_TYPE_SET
CGenFF_4.0 1 CG2O4 2 CG3C41 3 CG3C41 4 OG2D1 5 OG3C51 6 HGA2 7 HGA2 8 HGA2 9 HGA2
@<TRIPOS>MOLECULE
4_lactone
 9 9 0 0 0
****
USER_CHARGES
INVALID_CHARGES
Pose:  47 Cluster:  47 Fr_nu: 210378 TotEn:    -6.51
@<TRIPOS>ATOM
      1 C1        -70.6803   -6.3794  -49.3459 C.2    1 LIG       0.04000
      2 C2        -69.3345   -7.1264  -49.3443 C.3    1 LIG       0.11000
      3 C3        -70.1846   -8.2857  -48.8332 C.3    1 LIG       0.08100
      4 O1        -71.0878   -5.2739  -49.6217 O.2    1 LIG      -0.32000
      5 O2        -71.3765   -7.4538  -48.8868 O.3    1 LIG      -0.27100
      6 H1        -68.8980   -7.2600  -50.3353 H      1 LIG       0.09000
      7 H2        -68.6041   -6.7265  -48.6390 H      1 LIG       0.09000
      8 H3        -70.2633   -9.1465  -49.5028 H      1 LIG       0.09000
      9 H4        -69.9695   -8.6142  -47.8127 H      1 LIG       0.09000
@<TRIPOS>BOND
      1       1       2 1
      2       1       4 2
      3       1       5 1
      4       2       3 1
      5       3       5 1
      6       2       6 1
      7       2       7 1
      8       3       8 1
      9       3       9 1
@<TRIPOS>ALT_TYPE
CGenFF_4.0_ALT_TYPE_SET
CGenFF_4.0 1 CG2O4 2 CG3C41 3 CG3C41 4 OG2D1 5 OG3C51 6 HGA2 7 HGA2 8 HGA2 9 HGA2
@<TRIPOS>MOLECULE
pyridine
 11 11 0 0 0
****
USER_CHARGES
INVALID_CHARGES
Pose:   1 Cluster:   1 Fr_nu:  11093 TotEn:   -20.40
@<TRIPOS>ATOM
      1 C1        -68.4895   -6.7210  -49.7677 C.ar   1 LIG      -0.11300
      2 C2        -69.1237   -7.7226  -49.0411 C.ar   1 LIG      -0.11700
      3 C3        -67.1146   -6.7783  -49.9663 C.ar   1 LIG      -0.11700
      4 C4        -68.3442   -8.7517  -48.5381 C.ar   1 LIG       0.17700
      5 C5        -66.4249   -7.8495  -49.4216 C.ar   1 LIG       0.17700
      6 N1        -67.0063   -8.8413  -48.7101 N.ar   1 LIG      -0.60000
      7 H1        -69.0656   -5.8970  -50.1778 H      1 LIG       0.11500
      8 H2        -70.1943   -7.6986  -48.8741 H      1 LIG       0.11500
      9 H3        -66.5990   -6.0084  -50.5289 H      1 LIG       0.11500
     10 H4        -68.7913   -9.5567  -47.9644 H      1 LIG       0.12400
     11 H5        -65.3509   -7.9408  -49.5470 H      1 LIG       0.12400
@<TRIPOS>BOND
      1       1       2 ar
      2       1       3 ar
      3       2       4 ar
      4       3       5 ar
      5       4       6 ar
      6       5       6 ar
      7       1       7 1
      8       2       8 1
      9       3       9 1
     10       4      10 1
     11       5      11 1
@<TRIPOS>ALT_TYPE
CGenFF_4.0_ALT_TYPE_SET
CGenFF_4.0 1 CG2R61 2 CG2R61 3 CG2R61 4 CG2R61 5 CG2R61 6 NG2R60 7 HGR61 8 HGR61 9 HGR61 10 HGR62 11 HGR62
@<TRIPOS>MOLECULE
pyridine
 11 11 0 0 0
****
USER_CHARGES
INVALID_CHARGES
Pose:   2 Cluster:   2 Fr_nu: 332810 TotEn:   -17.84
@<TRIPOS>ATOM
      1 C1        -72.0454   -8.6070  -44.1349 C.ar   1 LIG      -0.11300
      2 C2        -71.0157   -7.8648  -43.5674 C.ar   1 LIG      -0.11700
      3 C3        -71.8826   -9.1563  -45.4018 C.ar   1 LIG      -0.11700
      4 C4        -69.8523   -7.7022  -44.3021 C.ar   1 LIG       0.17700
      5 C5        -70.6805   -8.9358  -46.0545 C.ar   1 LIG       0.17700
      6 N1        -69.6574   -8.2204  -45.5355 N.ar   1 LIG      -0.60000
      7 H1        -72.9734   -8.7565  -43.5911 H      1 LIG       0.11500
      8 H2        -71.1203   -7.4276  -42.5813 H      1 LIG       0.11500
      9 H3        -72.6720   -9.7380  -45.8639 H      1 LIG       0.11500
     10 H4        -69.0199   -7.1315  -43.9038 H      1 LIG       0.12400
     11 H5        -70.5031   -9.3418  -47.0450 H      1 LIG       0.12400
@<TRIPOS>BOND
      1       1       2 ar
      2       1       3 ar
      3       2       4 ar
      4       3       5 ar
      5       4       6 ar
      6       5       6 ar
      7       1       7 1
      8       2       8 1
      9       3       9 1
     10       4      10 1
     11       5      11 1
@<TRIPOS>ALT_TYPE
CGenFF_4.0_ALT_TYPE_SET
CGenFF_4.0 1 CG2R61 2 CG2R61 3 CG2R61 4 CG2R61 5 CG2R61 6 NG2R60 7 HGR61 8 HGR61 9 HGR61 10 HGR62 11 HGR62
@<TRIPOS>MOLECULE
pyridine
 11 11 0 0 0
****
USER_CHARGES
INVALID_CHARGES
Pose:   3 Cluster:   3 Fr_nu:  33702 TotEn:   -17.06
@<TRIPOS>ATOM
      1 C1        -70.3490   -7.3828  -49.3830 C.ar   1 LIG      -0.11300
      2 C2        -70.4484   -8.3137  -48.3550 C.ar   1 LIG      -0.11700
      3 C3        -69.0972   -7.0272  -49.8727 C.ar   1 LIG      -0.11700
      4 C4        -69.2753   -8.8557  -47.8551 C.ar   1 LIG       0.17700
      5 C5        -67.9846   -7.6265  -49.3047 C.ar   1 LIG       0.17700
      6 N1        -68.0415   -8.5349  -48.3050 N.ar   1 LIG      -0.60000
      7 H1        -71.2454   -6.9346  -49.8011 H      1 LIG       0.11500
      8 H2        -71.4135   -8.6061  -47.9580 H      1 LIG       0.11500
      9 H3        -68.9957   -6.3032  -50.6732 H      1 LIG       0.11500
     10 H4        -69.2994   -9.5857  -47.0529 H      1 LIG       0.12400
     11 H5        -66.9851   -7.3832  -49.6501 H      1 LIG       0.12400
@<TRIPOS>BOND
      1       1       2 ar
      2       1       3 ar
      3       2       4 ar
      4       3       5 ar
      5       4       6 ar
      6       5       6 ar
      7       1       7 1
      8       2       8 1
      9       3       9 1
     10       4      10 1
     11       5      11 1
@<TRIPOS>ALT_TYPE
CGenFF_4.0_ALT_TYPE_SET
CGenFF_4.0 1 CG2R61 2 CG2R61 3 CG2R61 4 CG2R61 5 CG2R61 6 NG2R60 7 HGR61 8 HGR61 9 HGR61 10 HGR62 11 HGR62
@<TRIPOS>MOLECULE
pyridine
 11 11 0 0 0
****
USER_CHARGES
INVALID_CHARGES
Pose:   4 Cluster:   4 Fr_nu: 2561347 TotEn:   -16.54
@<TRIPOS>ATOM
      1 C1        -73.3823  -10.1181  -42.9504 C.ar   1 LIG      -0.11300
      2 C2        -73.3219  -11.2360  -43.7749 C.ar   1 LIG      -0.11700
      3 C3        -72.9711  -10.2150  -41.6257 C.ar   1 LIG      -0.11700
      4 C4        -72.8464  -12.4182  -43.2307 C.ar   1 LIG       0.17700
      5 C5        -72.5116  -11.4429  -41.1777 C.ar   1 LIG       0.17700
      6 N1        -72.4383  -12.5510  -41.9488 N.ar   1 LIG      -0.60000
      7 H1        -73.7497   -9.1731  -43.3394 H      1 LIG       0.11500
      8 H2        -73.6367  -11.1836  -44.8106 H      1 LIG       0.11500
      9 H3        -73.0099   -9.3567  -40.9647 H      1 LIG       0.11500
     10 H4        -72.7801  -13.3186  -43.8325 H      1 LIG       0.12400
     11 H5        -72.1798  -11.5719  -40.1526 H      1 LIG       0.12400
@<TRIPOS>BOND
      1       1       2 ar
      2       1       3 ar
      3       2       4 ar
      4       3       5 ar
      5       4       6 ar
      6       5       6 ar
      7       1       7 1
      8       2       8 1
      9       3       9 1
     10       4      10 1
     11       5      11 1
@<TRIPOS>ALT_TYPE
CGenFF_4.0_ALT_TYPE_SET
CGenFF_4.0 1 CG2R61 2 CG2R61 3 CG2R61 4 CG2R61 5 CG2R61 6 NG2R60 7 HGR61 8 HGR61 9 HGR61 10 HGR62 11 HGR62
@<TRIPOS>MOLECULE
pyridine
 11 11 0 0 0
****
USER_CHARGES
INVALID_CHARGES
Pose:   5 Cluster:   5 Fr_nu: 2482308 TotEn:   -15.13
@<TRIPOS>ATOM
      1 C1        -72.7476   -9.4832  -43.9269 C.ar   1 LIG      -0.11300
      2 C2        -72.2976   -9.5180  -45.2419 C.ar   1 LIG      -0.11700
      3 C3        -71.8698   -9.1344  -42.9065 C.ar   1 LIG      -0.11700
      4 C4        -70.9710   -9.1981  -45.4821 C.ar   1 LIG       0.17700
      5 C5        -70.5623   -8.8320  -43.2512 C.ar   1 LIG       0.17700
      6 N1        -70.0886   -8.8549  -44.5172 N.ar   1 LIG      -0.60000
      7 H1        -73.7804   -9.7280  -43.6975 H      1 LIG       0.11500
      8 H2        -72.9640   -9.7866  -46.0532 H      1 LIG       0.11500
      9 H3        -72.1985   -9.1012  -41.8740 H      1 LIG       0.11500
     10 H4        -70.5712   -9.2108  -46.4907 H      1 LIG       0.12400
     11 H5        -69.8375   -8.5547  -42.4928 H      1 LIG       0.12400
@<TRIPOS>BOND
      1       1       2 ar
      2       1       3 ar
      3       2       4 ar
      4       3       5 ar
      5       4       6 ar
      6       5       6 ar
      7       1       7 1
      8       2       8 1
      9       3       9 1
     10       4      10 1
     11       5      11 1
@<TRIPOS>ALT_TYPE
CGenFF_4.0_ALT_TYPE_SET
CGenFF_4.0 1 CG2R61 2 CG2R61 3 CG2R61 4 CG2R61 5 CG2R61 6 NG2R60 7 HGR61 8 HGR61 9 HGR61 10 HGR62 11 HGR62
@<TRIPOS>MOLECULE
pyridine
 11 11 0 0 0
****
USER_CHARGES
INVALID_CHARGES
Pose:   6 Cluster:   6 Fr_nu: 101752 TotEn:   -14.59
@<TRIPOS>ATOM
      1 C1        -70.5253   -7.5143  -48.9070 C.ar   1 LIG      -0.11300
      2 C2        -70.7321   -8.0444  -47.6384 C.ar   1 LIG      -0.11700
      3 C3        -69.2693   -7.0307  -49.2561 C.ar   1 LIG      -0.11700
      4 C4        -69.6588   -8.0679  -46.7624 C.ar   1 LIG       0.17700
      5 C5        -68.2616   -7.0993  -48.3077 C.ar   1 LIG       0.17700
      6 N1        -68.4244   -7.6073  -47.0654 N.ar   1 LIG      -0.60000
      7 H1        -71.3417   -7.4775  -49.6221 H      1 LIG       0.11500
      8 H2        -71.7025   -8.4274  -47.3446 H      1 LIG       0.11500
      9 H3        -69.0853   -6.6126  -50.2392 H      1 LIG       0.11500
     10 H4        -69.7687   -8.4709  -45.7611 H      1 LIG       0.12400
     11 H5        -67.2639   -6.7349  -48.5295 H      1 LIG       0.12400
@<TRIPOS>BOND
      1       1       2 ar
      2       1       3 ar
      3       2       4 ar
      4       3       5 ar
      5       4       6 ar
      6       5       6 ar
      7       1       7 1
      8       2       8 1
      9       3       9 1
     10       4      10 1
     11       5      11 1
@<TRIPOS>ALT_TYPE
CGenFF_4.0_ALT_TYPE_SET
CGenFF_4.0 1 CG2R61 2 CG2R61 3 CG2R61 4 CG2R61 5 CG2R61 6 NG2R60 7 HGR61 8 HGR61 9 HGR61 10 HGR62 11 HGR62
@<TRIPOS>MOLECULE
pyridine
 11 11 0 0 0
****
USER_CHARGES
INVALID_CHARGES
Pose:   7 Cluster:   7 Fr_nu: 3370911 TotEn:   -13.98
@<TRIPOS>ATOM
      1 C1        -71.5627   -9.1191  -44.4710 C.ar   1 LIG      -0.11300
      2 C2        -70.4378   -8.3018  -44.4710 C.ar   1 LIG      -0.11700
      3 C3        -72.1206   -9.5245  -45.6783 C.ar   1 LIG      -0.11700
      4 C4        -69.9132   -7.9206  -45.6954 C.ar   1 LIG       0.17700
      5 C5        -71.5209   -9.0883  -46.8487 C.ar   1 LIG       0.17700
      6 N1        -70.4276   -8.2940  -46.8885 N.ar   1 LIG      -0.60000
      7 H1        -72.0041   -9.4389  -43.5318 H      1 LIG       0.11500
      8 H2        -69.9859   -7.9739  -43.5421 H      1 LIG       0.11500
      9 H3        -72.9978  -10.1611  -45.7024 H      1 LIG       0.11500
     10 H4        -69.0367   -7.2833  -45.7491 H      1 LIG       0.12400
     11 H5        -71.9175   -9.3755  -47.8170 H      1 LIG       0.12400
@<TRIPOS>BOND
      1       1       2 ar
      2       1       3 ar
      3       2       4 ar
      4       3       5 ar
      5       4       6 ar
      6       5       6 ar
      7       1       7 1
      8       2       8 1
      9       3       9 1
     10       4      10 1
     11       5      11 1
@<TRIPOS>ALT_TYPE
CGenFF_4.0_ALT_TYPE_SET
CGenFF_4.0 1 CG2R61 2 CG2R61 3 CG2R61 4 CG2R61 5 CG2R61 6 NG2R60 7 HGR61 8 HGR61 9 HGR61 10 HGR62 11 HGR62
@<TRIPOS>MOLECULE
pyridine
 11 11 0 0 0
****
USER_CHARGES
INVALID_CHARGES
Pose:   8 Cluster:   8 Fr_nu: 901852 TotEn:   -13.81
@<TRIPOS>ATOM
      1 C1        -70.5692   -6.6729  -48.9971 C.ar   1 LIG      -0.11300
      2 C2        -69.6617   -6.0509  -49.8472 C.ar   1 LIG      -0.11700
      3 C3        -70.1474   -7.7197  -48.1849 C.ar   1 LIG      -0.11700
      4 C4        -68.3542   -6.5094  -49.8477 C.ar   1 LIG       0.17700
      5 C5        -68.8183   -8.1037  -48.2599 C.ar   1 LIG       0.17700
      6 N1        -67.9075   -7.5234  -49.0733 N.ar   1 LIG      -0.60000
      7 H1        -71.6033   -6.3431  -48.9682 H      1 LIG       0.11500
      8 H2        -69.9680   -5.2329  -50.4888 H      1 LIG       0.11500
      9 H3        -70.8375   -8.2197  -47.5148 H      1 LIG       0.11500
     10 H4        -67.6082   -6.0576  -50.4931 H      1 LIG       0.12400
     11 H5        -68.4388   -8.9153  -47.6479 H      1 LIG       0.12400
@<TRIPOS>BOND
      1       1       2 ar
      2       1       3 ar
      3       2       4 ar
      4       3       5 ar
      5       4       6 ar
      6       5       6 ar
      7       1       7 1
      8       2       8 1
      9       3       9 1
     10       4      10 1
     11       5      11 1
@<TRIPOS>ALT_TYPE
CGenFF_4.0_ALT_TYPE_SET
CGenFF_4.0 1 CG2R61 2 CG2R61 3 CG2R61 4 CG2R61 5 CG2R61 6 NG2R60 7 HGR61 8 HGR61 9 HGR61 10 HGR62 11 HGR62
@<TRIPOS>MOLECULE
pyridine
 11 11 0 0 0
****
USER_CHARGES
INVALID_CHARGES
Pose:   9 Cluster:   9 Fr_nu:  51683 TotEn:   -13.44
@<TRIPOS>ATOM
      1 C1        -69.0259   -7.4388  -47.0005 C.ar   1 LIG      -0.11300
      2 C2        -67.6761   -7.3073  -47.3073 C.ar   1 LIG      -0.11700
      3 C3        -69.8498   -8.1969  -47.8249 C.ar   1 LIG      -0.11700
      4 C4        -67.2032   -7.9486  -48.4408 C.ar   1 LIG       0.17700
      5 C5        -69.2797   -8.7982  -48.9354 C.ar   1 LIG       0.17700
      6 N1        -67.9729   -8.6932  -49.2657 N.ar   1 LIG      -0.60000
      7 H1        -69.4350   -6.9508  -46.1209 H      1 LIG       0.11500
      8 H2        -67.0152   -6.7217  -46.6789 H      1 LIG       0.11500
      9 H3        -70.9051   -8.3129  -47.6055 H      1 LIG       0.11500
     10 H4        -66.1582   -7.8766  -48.7235 H      1 LIG       0.12400
     11 H5        -69.8790   -9.3996  -49.6110 H      1 LIG       0.12400
@<TRIPOS>BOND
      1       1       2 ar
      2       1       3 ar
      3       2       4 ar
      4       3       5 ar
      5       4       6 ar
      6       5       6 ar
      7       1       7 1
      8       2       8 1
      9       3       9 1
     10       4      10 1
     11       5      11 1
@<TRIPOS>ALT_TYPE
CGenFF_4.0_ALT_TYPE_SET
CGenFF_4.0 1 CG2R61 2 CG2R61 3 CG2R61 4 CG2R61 5 CG2R61 6 NG2R60 7 HGR61 8 HGR61 9 HGR61 10 HGR62 11 HGR62
@<TRIPOS>MOLECULE
pyridine
 11 11 0 0 0
****
USER_CHARGES
INVALID_CHARGES
Pose:  10 Cluster:  10 Fr_nu: 246473 TotEn:   -13.44
@<TRIPOS>ATOM
      1 C1        -56.1867    6.3064  -36.5454 C.ar   1 LIG      -0.11300
      2 C2        -56.0953    5.8702  -37.8624 C.ar   1 LIG      -0.11700
      3 C3        -55.7433    5.4854  -35.5145 C.ar   1 LIG      -0.11700
      4 C4        -55.5571    4.6145  -38.0938 C.ar   1 LIG       0.17700
      5 C5        -55.2211    4.2470  -35.8510 C.ar   1 LIG       0.17700
      6 N1        -55.1162    3.7887  -37.1186 N.ar   1 LIG      -0.60000
      7 H1        -56.6033    7.2842  -36.3227 H      1 LIG       0.11500
      8 H2        -56.4344    6.4933  -38.6818 H      1 LIG       0.11500
      9 H3        -55.8052    5.8046  -34.4804 H      1 LIG       0.11500
     10 H4        -55.4646    4.2283  -39.1034 H      1 LIG       0.12400
     11 H5        -54.8620    3.5682  -35.0843 H      1 LIG       0.12400
@<TRIPOS>BOND
      1       1       2 ar
      2       1       3 ar
      3       2       4 ar
      4       3       5 ar
      5       4       6 ar
      6       5       6 ar
      7       1       7 1
      8       2       8 1
      9       3       9 1
     10       4      10 1
     11       5      11 1
@<TRIPOS>ALT_TYPE
CGenFF_4.0_ALT_TYPE_SET
CGenFF_4.0 1 CG2R61 2 CG2R61 3 CG2R61 4 CG2R61 5 CG2R61 6 NG2R60 7 HGR61 8 HGR61 9 HGR61 10 HGR62 11 HGR62
@<TRIPOS>MOLECULE
pyridine
 11 11 0 0 0
****
USER_CHARGES
INVALID_CHARGES
Pose:  11 Cluster:  11 Fr_nu:  46768 TotEn:   -13.12
@<TRIPOS>ATOM
      1 C1        -52.7198    3.9333  -33.6770 C.ar   1 LIG      -0.11300
      2 C2        -51.3858    4.0711  -33.3103 C.ar   1 LIG      -0.11700
      3 C3        -53.7090    4.5640  -32.9306 C.ar   1 LIG      -0.11700
      4 C4        -51.0955    4.8442  -32.1977 C.ar   1 LIG       0.17700
      5 C5        -53.3148    5.3148  -31.8349 C.ar   1 LIG       0.17700
      6 N1        -52.0290    5.4718  -31.4478 N.ar   1 LIG      -0.60000
      7 H1        -52.9882    3.3349  -34.5425 H      1 LIG       0.11500
      8 H2        -50.5981    3.5888  -33.8774 H      1 LIG       0.11500
      9 H3        -54.7554    4.4701  -33.1976 H      1 LIG       0.11500
     10 H4        -50.0704    4.9823  -31.8704 H      1 LIG       0.12400
     11 H5        -54.0473    5.8263  -31.2190 H      1 LIG       0.12400
@<TRIPOS>BOND
      1       1       2 ar
      2       1       3 ar
      3       2       4 ar
      4       3       5 ar
      5       4       6 ar
      6       5       6 ar
      7       1       7 1
      8       2       8 1
      9       3       9 1
     10       4      10 1
     11       5      11 1
@<TRIPOS>ALT_TYPE
CGenFF_4.0_ALT_TYPE_SET
CGenFF_4.0 1 CG2R61 2 CG2R61 3 CG2R61 4 CG2R61 5 CG2R61 6 NG2R60 7 HGR61 8 HGR61 9 HGR61 10 HGR62 11 HGR62
@<TRIPOS>MOLECULE
pyridine
 11 11 0 0 0
****
USER_CHARGES
INVALID_CHARGES
Pose:  12 Cluster:  12 Fr_nu:  45933 TotEn:   -12.99
@<TRIPOS>ATOM
      1 C1        -69.1735   -7.3821  -46.5564 C.ar   1 LIG      -0.11300
      2 C2        -70.1833   -8.3324  -46.6587 C.ar   1 LIG      -0.11700
      3 C3        -68.2259   -7.2711  -47.5679 C.ar   1 LIG      -0.11700
      4 C4        -70.2013   -9.1411  -47.7836 C.ar   1 LIG       0.17700
      5 C5        -68.3314   -8.1275  -48.6520 C.ar   1 LIG       0.17700
      6 N1        -69.2981   -9.0630  -48.7864 N.ar   1 LIG      -0.60000
      7 H1        -69.1246   -6.7296  -45.6898 H      1 LIG       0.11500
      8 H2        -70.9326   -8.4365  -45.8827 H      1 LIG       0.11500
      9 H3        -67.4296   -6.5379  -47.5092 H      1 LIG       0.11500
     10 H4        -70.9682   -9.8980  -47.9102 H      1 LIG       0.12400
     11 H5        -67.6170   -8.0824  -49.4675 H      1 LIG       0.12400
@<TRIPOS>BOND
      1       1       2 ar
      2       1       3 ar
      3       2       4 ar
      4       3       5 ar
      5       4       6 ar
      6       5       6 ar
      7       1       7 1
      8       2       8 1
      9       3       9 1
     10       4      10 1
     11       5      11 1
@<TRIPOS>ALT_TYPE
CGenFF_4.0_ALT_TYPE_SET
CGenFF_4.0 1 CG2R61 2 CG2R61 3 CG2R61 4 CG2R61 5 CG2R61 6 NG2R60 7 HGR61 8 HGR61 9 HGR61 10 HGR62 11 HGR62
@<TRIPOS>MOLECULE
pyridine
 11 11 0 0 0
****
USER_CHARGES
INVALID_CHARGES
Pose:  13 Cluster:  13 Fr_nu: 355008 TotEn:   -12.55
@<TRIPOS>ATOM
      1 C1        -68.7129   -7.9946  -48.6890 C.ar   1 LIG      -0.11300
      2 C2        -69.8759   -8.6178  -48.2508 C.ar   1 LIG      -0.11700
      3 C3        -68.7842   -6.7373  -49.2785 C.ar   1 LIG      -0.11700
      4 C4        -71.0759   -7.9470  -48.4238 C.ar   1 LIG       0.17700
      5 C5        -70.0330   -6.1508  -49.4057 C.ar   1 LIG       0.17700
      6 N1        -71.1848   -6.7253  -48.9921 N.ar   1 LIG      -0.60000
      7 H1        -67.7527   -8.4880  -48.5720 H      1 LIG       0.11500
      8 H2        -69.8442   -9.5974  -47.7882 H      1 LIG       0.11500
      9 H3        -67.8906   -6.2328  -49.6279 H      1 LIG       0.11500
     10 H4        -72.0112   -8.3908  -48.0992 H      1 LIG       0.12400
     11 H5        -70.1434   -5.1712  -49.8592 H      1 LIG       0.12400
@<TRIPOS>BOND
      1       1       2 ar
      2       1       3 ar
      3       2       4 ar
      4       3       5 ar
      5       4       6 ar
      6       5       6 ar
      7       1       7 1
      8       2       8 1
      9       3       9 1
     10       4      10 1
     11       5      11 1
@<TRIPOS>ALT_TYPE
CGenFF_4.0_ALT_TYPE_SET
CGenFF_4.0 1 CG2R61 2 CG2R61 3 CG2R61 4 CG2R61 5 CG2R61 6 NG2R60 7 HGR61 8 HGR61 9 HGR61 10 HGR62 11 HGR62
@<TRIPOS>MOLECULE
pyridine
 11 11 0 0 0
****
USER_CHARGES
INVALID_CHARGES
Pose:  14 Cluster:  14 Fr_nu: 662916 TotEn:   -12.23
@<TRIPOS>ATOM
      1 C1        -44.8729  -11.1694  -44.7081 C.ar   1 LIG      -0.11300
      2 C2        -44.1164  -12.3311  -44.6012 C.ar   1 LIG      -0.11700
      3 C3        -46.2463  -11.2190  -44.4971 C.ar   1 LIG      -0.11700
      4 C4        -44.7758  -13.5076  -44.2836 C.ar   1 LIG       0.17700
      5 C5        -46.8104  -12.4453  -44.1844 C.ar   1 LIG       0.17700
      6 N1        -46.1081  -13.5950  -44.0718 N.ar   1 LIG      -0.60000
      7 H1        -44.3932  -10.2274  -44.9561 H      1 LIG       0.11500
      8 H2        -43.0445  -12.3161  -44.7611 H      1 LIG       0.11500
      9 H3        -46.8560  -10.3261  -44.5757 H      1 LIG       0.11500
     10 H4        -44.2305  -14.4408  -44.1889 H      1 LIG       0.12400
     11 H5        -47.8775  -12.5382  -44.0111 H      1 LIG       0.12400
@<TRIPOS>BOND
      1       1       2 ar
      2       1       3 ar
      3       2       4 ar
      4       3       5 ar
      5       4       6 ar
      6       5       6 ar
      7       1       7 1
      8       2       8 1
      9       3       9 1
     10       4      10 1
     11       5      11 1
@<TRIPOS>ALT_TYPE
CGenFF_4.0_ALT_TYPE_SET
CGenFF_4.0 1 CG2R61 2 CG2R61 3 CG2R61 4 CG2R61 5 CG2R61 6 NG2R60 7 HGR61 8 HGR61 9 HGR61 10 HGR62 11 HGR62
@<TRIPOS>MOLECULE
pyridine
 11 11 0 0 0
****
USER_CHARGES
INVALID_CHARGES
Pose:  15 Cluster:  15 Fr_nu:  10871 TotEn:   -12.03
@<TRIPOS>ATOM
      1 C1        -67.5406   -7.2266  -47.4066 C.ar   1 LIG      -0.11300
      2 C2        -68.2902   -8.3126  -47.8449 C.ar   1 LIG      -0.11700
      3 C3        -66.4218   -6.8248  -48.1278 C.ar   1 LIG      -0.11700
      4 C4        -67.8823   -8.9579  -49.0012 C.ar   1 LIG       0.17700
      5 C5        -66.0974   -7.5368  -49.2713 C.ar   1 LIG       0.17700
      6 N1        -66.8013   -8.5968  -49.7282 N.ar   1 LIG      -0.60000
      7 H1        -67.8274   -6.6949  -46.5043 H      1 LIG       0.11500
      8 H2        -69.1661   -8.6432  -47.2990 H      1 LIG       0.11500
      9 H3        -65.8223   -5.9814  -47.8046 H      1 LIG       0.11500
     10 H4        -68.4331   -9.8105  -49.3843 H      1 LIG       0.12400
     11 H5        -65.2338   -7.2646  -49.8693 H      1 LIG       0.12400
@<TRIPOS>BOND
      1       1       2 ar
      2       1       3 ar
      3       2       4 ar
      4       3       5 ar
      5       4       6 ar
      6       5       6 ar
      7       1       7 1
      8       2       8 1
      9       3       9 1
     10       4      10 1
     11       5      11 1
@<TRIPOS>ALT_TYPE
CGenFF_4.0_ALT_TYPE_SET
CGenFF_4.0 1 CG2R61 2 CG2R61 3 CG2R61 4 CG2R61 5 CG2R61 6 NG2R60 7 HGR61 8 HGR61 9 HGR61 10 HGR62 11 HGR62
@<TRIPOS>MOLECULE
pyridine
 11 11 0 0 0
****
USER_CHARGES
INVALID_CHARGES
Pose:  16 Cluster:  16 Fr_nu: 1234606 TotEn:   -11.98
@<TRIPOS>ATOM
      1 C1        -72.5074  -20.1399  -61.1627 C.ar   1 LIG      -0.11300
      2 C2        -73.7863  -19.9955  -61.6888 C.ar   1 LIG      -0.11700
      3 C3        -71.5497  -19.1600  -61.3990 C.ar   1 LIG      -0.11700
      4 C4        -74.0549  -18.8618  -62.4387 C.ar   1 LIG       0.17700
      5 C5        -71.9183  -18.0638  -62.1620 C.ar   1 LIG       0.17700
      6 N1        -73.1506  -17.8888  -62.6898 N.ar   1 LIG      -0.60000
      7 H1        -72.2574  -21.0148  -60.5701 H      1 LIG       0.11500
      8 H2        -74.5487  -20.7464  -61.5172 H      1 LIG       0.11500
      9 H3        -70.5463  -19.2518  -60.9992 H      1 LIG       0.11500
     10 H4        -75.0371  -18.7027  -62.8711 H      1 LIG       0.12400
     11 H5        -71.2084  -17.2717  -62.3763 H      1 LIG       0.12400
@<TRIPOS>BOND
      1       1       2 ar
      2       1       3 ar
      3       2       4 ar
      4       3       5 ar
      5       4       6 ar
      6       5       6 ar
      7       1       7 1
      8       2       8 1
      9       3       9 1
     10       4      10 1
     11       5      11 1
@<TRIPOS>ALT_TYPE
CGenFF_4.0_ALT_TYPE_SET
CGenFF_4.0 1 CG2R61 2 CG2R61 3 CG2R61 4 CG2R61 5 CG2R61 6 NG2R60 7 HGR61 8 HGR61 9 HGR61 10 HGR62 11 HGR62
@<TRIPOS>MOLECULE
pyridine
 11 11 0 0 0
****
USER_CHARGES
INVALID_CHARGES
Pose:  17 Cluster:  17 Fr_nu: 304736 TotEn:   -11.65
@<TRIPOS>ATOM
      1 C1        -67.7622   -7.8554  -48.4924 C.ar   1 LIG      -0.11300
      2 C2        -67.5694   -6.8253  -49.4062 C.ar   1 LIG      -0.11700
      3 C3        -69.0013   -8.4806  -48.4093 C.ar   1 LIG      -0.11700
      4 C4        -68.6391   -6.4607  -50.2077 C.ar   1 LIG       0.17700
      5 C5        -70.0071   -8.0417  -49.2552 C.ar   1 LIG       0.17700
      6 N1        -69.8574   -7.0443  -50.1555 N.ar   1 LIG      -0.60000
      7 H1        -66.9485   -8.1699  -47.8458 H      1 LIG       0.11500
      8 H2        -66.6121   -6.3240  -49.4887 H      1 LIG       0.11500
      9 H3        -69.1746   -9.2854  -47.7040 H      1 LIG       0.11500
     10 H4        -68.5398   -5.6627  -50.9361 H      1 LIG       0.12400
     11 H5        -70.9924   -8.4955  -49.2296 H      1 LIG       0.12400
@<TRIPOS>BOND
      1       1       2 ar
      2       1       3 ar
      3       2       4 ar
      4       3       5 ar
      5       4       6 ar
      6       5       6 ar
      7       1       7 1
      8       2       8 1
      9       3       9 1
     10       4      10 1
     11       5      11 1
@<TRIPOS>ALT_TYPE
CGenFF_4.0_ALT_TYPE_SET
CGenFF_4.0 1 CG2R61 2 CG2R61 3 CG2R61 4 CG2R61 5 CG2R61 6 NG2R60 7 HGR61 8 HGR61 9 HGR61 10 HGR62 11 HGR62
@<TRIPOS>MOLECULE
pyridine
 11 11 0 0 0
****
USER_CHARGES
INVALID_CHARGES
Pose:  18 Cluster:  18 Fr_nu: 116020 TotEn:   -11.57
@<TRIPOS>ATOM
      1 C1        -68.3511   -6.6092  -50.2432 C.ar   1 LIG      -0.11300
      2 C2        -69.3712   -6.8326  -49.3252 C.ar   1 LIG      -0.11700
      3 C3        -67.0248   -6.7264  -49.8425 C.ar   1 LIG      -0.11700
      4 C4        -69.0151   -7.1681  -48.0289 C.ar   1 LIG       0.17700
      5 C5        -66.7738   -7.0664  -48.5230 C.ar   1 LIG       0.17700
      6 N1        -67.7382   -7.2911  -47.6026 N.ar   1 LIG      -0.60000
      7 H1        -68.5893   -6.3435  -51.2688 H      1 LIG       0.11500
      8 H2        -70.4120   -6.7472  -49.6153 H      1 LIG       0.11500
      9 H3        -66.2133   -6.5562  -50.5408 H      1 LIG       0.11500
     10 H4        -69.7737   -7.3521  -47.2753 H      1 LIG       0.12400
     11 H5        -65.7566   -7.1698  -48.1595 H      1 LIG       0.12400
@<TRIPOS>BOND
      1       1       2 ar
      2       1       3 ar
      3       2       4 ar
      4       3       5 ar
      5       4       6 ar
      6       5       6 ar
      7       1       7 1
      8       2       8 1
      9       3       9 1
     10       4      10 1
     11       5      11 1
@<TRIPOS>ALT_TYPE
CGenFF_4.0_ALT_TYPE_SET
CGenFF_4.0 1 CG2R61 2 CG2R61 3 CG2R61 4 CG2R61 5 CG2R61 6 NG2R60 7 HGR61 8 HGR61 9 HGR61 10 HGR62 11 HGR62
@<TRIPOS>MOLECULE
pyridine
 11 11 0 0 0
****
USER_CHARGES
INVALID_CHARGES
Pose:  19 Cluster:  19 Fr_nu:     39 TotEn:   -11.36
@<TRIPOS>ATOM
      1 C1        -66.2474   -3.4584  -57.7730 C.ar   1 LIG      -0.11300
      2 C2        -64.9199   -3.0498  -57.7120 C.ar   1 LIG      -0.11700
      3 C3        -66.6646   -4.5600  -57.0344 C.ar   1 LIG      -0.11700
      4 C4        -64.0558   -3.7709  -56.9038 C.ar   1 LIG       0.17700
      5 C5        -65.7225   -5.2137  -56.2566 C.ar   1 LIG       0.17700
      6 N1        -64.4242   -4.8462  -56.1719 N.ar   1 LIG      -0.60000
      7 H1        -66.9555   -2.9197  -58.3957 H      1 LIG       0.11500
      8 H2        -64.5725   -2.1938  -58.2789 H      1 LIG       0.11500
      9 H3        -67.6945   -4.8968  -57.0670 H      1 LIG       0.11500
     10 H4        -63.0103   -3.4925  -56.8223 H      1 LIG       0.12400
     11 H5        -65.9963   -6.0790  -55.6620 H      1 LIG       0.12400
@<TRIPOS>BOND
      1       1       2 ar
      2       1       3 ar
      3       2       4 ar
      4       3       5 ar
      5       4       6 ar
      6       5       6 ar
      7       1       7 1
      8       2       8 1
      9       3       9 1
     10       4      10 1
     11       5      11 1
@<TRIPOS>ALT_TYPE
CGenFF_4.0_ALT_TYPE_SET
CGenFF_4.0 1 CG2R61 2 CG2R61 3 CG2R61 4 CG2R61 5 CG2R61 6 NG2R60 7 HGR61 8 HGR61 9 HGR61 10 HGR62 11 HGR62
@<TRIPOS>MOLECULE
pyridine
 11 11 0 0 0
****
USER_CHARGES
INVALID_CHARGES
Pose:  20 Cluster:  20 Fr_nu: 1179474 TotEn:   -11.34
@<TRIPOS>ATOM
      1 C1        -76.0107  -25.3073  -44.5318 C.ar   1 LIG      -0.11300
      2 C2        -74.9762  -26.0558  -43.9815 C.ar   1 LIG      -0.11700
      3 C3        -76.7343  -25.8152  -45.6050 C.ar   1 LIG      -0.11700
      4 C4        -74.7071  -27.2965  -44.5364 C.ar   1 LIG       0.17700
      5 C5        -76.3863  -27.0666  -46.0874 C.ar   1 LIG       0.17700
      6 N1        -75.3878  -27.8231  -45.5789 N.ar   1 LIG      -0.60000
      7 H1        -76.2521  -24.3296  -44.1255 H      1 LIG       0.11500
      8 H2        -74.3991  -25.6801  -43.1446 H      1 LIG       0.11500
      9 H3        -77.5445  -25.2491  -46.0502 H      1 LIG       0.11500
     10 H4        -73.9100  -27.9188  -44.1433 H      1 LIG       0.12400
     11 H5        -76.9189  -27.5078  -46.9235 H      1 LIG       0.12400
@<TRIPOS>BOND
      1       1       2 ar
      2       1       3 ar
      3       2       4 ar
      4       3       5 ar
      5       4       6 ar
      6       5       6 ar
      7       1       7 1
      8       2       8 1
      9       3       9 1
     10       4      10 1
     11       5      11 1
@<TRIPOS>ALT_TYPE
CGenFF_4.0_ALT_TYPE_SET
CGenFF_4.0 1 CG2R61 2 CG2R61 3 CG2R61 4 CG2R61 5 CG2R61 6 NG2R60 7 HGR61 8 HGR61 9 HGR61 10 HGR62 11 HGR62
@<TRIPOS>MOLECULE
pyridine
 11 11 0 0 0
****
USER_CHARGES
INVALID_CHARGES
Pose:  21 Cluster:  21 Fr_nu:  34880 TotEn:   -11.31
@<TRIPOS>ATOM
      1 C1        -51.3526    5.7098  -32.2078 C.ar   1 LIG      -0.11300
      2 C2        -52.6379    6.1506  -31.9129 C.ar   1 LIG      -0.11700
      3 C3        -51.1753    4.5425  -32.9421 C.ar   1 LIG      -0.11700
      4 C4        -53.7042    5.3941  -32.3717 C.ar   1 LIG       0.17700
      5 C5        -52.3071    3.8578  -33.3546 C.ar   1 LIG       0.17700
      6 N1        -53.5715    4.2550  -33.0875 N.ar   1 LIG      -0.60000
      7 H1        -50.4907    6.2745  -31.8654 H      1 LIG       0.11500
      8 H2        -52.7999    7.0577  -31.3424 H      1 LIG       0.11500
      9 H3        -50.1827    4.1796  -33.1832 H      1 LIG       0.11500
     10 H4        -54.7263    5.6953  -32.1678 H      1 LIG       0.12400
     11 H5        -52.2236    2.9413  -33.9294 H      1 LIG       0.12400
@<TRIPOS>BOND
      1       1       2 ar
      2       1       3 ar
      3       2       4 ar
      4       3       5 ar
      5       4       6 ar
      6       5       6 ar
      7       1       7 1
      8       2       8 1
      9       3       9 1
     10       4      10 1
     11       5      11 1
@<TRIPOS>ALT_TYPE
CGenFF_4.0_ALT_TYPE_SET
CGenFF_4.0 1 CG2R61 2 CG2R61 3 CG2R61 4 CG2R61 5 CG2R61 6 NG2R60 7 HGR61 8 HGR61 9 HGR61 10 HGR62 11 HGR62
@<TRIPOS>MOLECULE
pyridine
 11 11 0 0 0
****
USER_CHARGES
INVALID_CHARGES
Pose:  22 Cluster:  22 Fr_nu: 214204 TotEn:   -11.27
@<TRIPOS>ATOM
      1 C1        -54.5129    5.4084  -33.7253 C.ar   1 LIG      -0.11300
      2 C2        -53.6173    4.3472  -33.7963 C.ar   1 LIG      -0.11700
      3 C3        -55.3302    5.6950  -34.8130 C.ar   1 LIG      -0.11700
      4 C4        -53.5778    3.6091  -34.9683 C.ar   1 LIG       0.17700
      5 C5        -55.2139    4.8968  -35.9395 C.ar   1 LIG       0.17700
      6 N1        -54.3558    3.8575  -36.0456 N.ar   1 LIG      -0.60000
      7 H1        -54.5733    6.0113  -32.8242 H      1 LIG       0.11500
      8 H2        -52.9708    4.1053  -32.9608 H      1 LIG       0.11500
      9 H3        -56.0354    6.5177  -34.7803 H      1 LIG       0.11500
     10 H4        -52.8962    2.7717  -35.0736 H      1 LIG       0.12400
     11 H5        -55.8280    5.0787  -36.8155 H      1 LIG       0.12400
@<TRIPOS>BOND
      1       1       2 ar
      2       1       3 ar
      3       2       4 ar
      4       3       5 ar
      5       4       6 ar
      6       5       6 ar
      7       1       7 1
      8       2       8 1
      9       3       9 1
     10       4      10 1
     11       5      11 1
@<TRIPOS>ALT_TYPE
CGenFF_4.0_ALT_TYPE_SET
CGenFF_4.0 1 CG2R61 2 CG2R61 3 CG2R61 4 CG2R61 5 CG2R61 6 NG2R60 7 HGR61 8 HGR61 9 HGR61 10 HGR62 11 HGR62
@<TRIPOS>MOLECULE
pyridine
 11 11 0 0 0
****
USER_CHARGES
INVALID_CHARGES
Pose:  23 Cluster:  23 Fr_nu: 309171 TotEn:   -11.21
@<TRIPOS>ATOM
      1 C1        -64.1188   -4.6734  -57.1117 C.ar   1 LIG      -0.11300
      2 C2        -65.2020   -5.0067  -56.3062 C.ar   1 LIG      -0.11700
      3 C3        -64.3296   -3.9830  -58.3000 C.ar   1 LIG      -0.11700
      4 C4        -66.4660   -4.6297  -56.7306 C.ar   1 LIG       0.17700
      5 C5        -65.6326   -3.6521  -58.6353 C.ar   1 LIG       0.17700
      6 N1        -66.7101   -3.9587  -57.8784 N.ar   1 LIG      -0.60000
      7 H1        -63.1122   -4.9518  -56.8142 H      1 LIG       0.11500
      8 H2        -65.0614   -5.5442  -55.3757 H      1 LIG       0.11500
      9 H3        -63.5002   -3.7132  -58.9439 H      1 LIG       0.11500
     10 H4        -67.3435   -4.8665  -56.1380 H      1 LIG       0.12400
     11 H5        -65.8512   -3.1142  -59.5520 H      1 LIG       0.12400
@<TRIPOS>BOND
      1       1       2 ar
      2       1       3 ar
      3       2       4 ar
      4       3       5 ar
      5       4       6 ar
      6       5       6 ar
      7       1       7 1
      8       2       8 1
      9       3       9 1
     10       4      10 1
     11       5      11 1
@<TRIPOS>ALT_TYPE
CGenFF_4.0_ALT_TYPE_SET
CGenFF_4.0 1 CG2R61 2 CG2R61 3 CG2R61 4 CG2R61 5 CG2R61 6 NG2R60 7 HGR61 8 HGR61 9 HGR61 10 HGR62 11 HGR62
@<TRIPOS>MOLECULE
pyridine
 11 11 0 0 0
****
USER_CHARGES
INVALID_CHARGES
Pose:  24 Cluster:  24 Fr_nu: 3686220 TotEn:   -11.11
@<TRIPOS>ATOM
      1 C1        -45.5425   -9.2101  -31.7150 C.ar   1 LIG      -0.11300
      2 C2        -46.6253  -10.0814  -31.7539 C.ar   1 LIG      -0.11700
      3 C3        -45.3398   -8.3147  -32.7592 C.ar   1 LIG      -0.11700
      4 C4        -47.4695  -10.0181  -32.8508 C.ar   1 LIG       0.17700
      5 C5        -46.2414   -8.3307  -33.8112 C.ar   1 LIG       0.17700
      6 N1        -47.3049   -9.1623  -33.8842 N.ar   1 LIG      -0.60000
      7 H1        -44.8575   -9.2292  -30.8726 H      1 LIG       0.11500
      8 H2        -46.8031  -10.7874  -30.9511 H      1 LIG       0.11500
      9 H3        -44.5022   -7.6266  -32.7503 H      1 LIG       0.11500
     10 H4        -48.3281  -10.6769  -32.9286 H      1 LIG       0.12400
     11 H5        -46.1278   -7.6529  -34.6509 H      1 LIG       0.12400
@<TRIPOS>BOND
      1       1       2 ar
      2       1       3 ar
      3       2       4 ar
      4       3       5 ar
      5       4       6 ar
      6       5       6 ar
      7       1       7 1
      8       2       8 1
      9       3       9 1
     10       4      10 1
     11       5      11 1
@<TRIPOS>ALT_TYPE
CGenFF_4.0_ALT_TYPE_SET
CGenFF_4.0 1 CG2R61 2 CG2R61 3 CG2R61 4 CG2R61 5 CG2R61 6 NG2R60 7 HGR61 8 HGR61 9 HGR61 10 HGR62 11 HGR62
@<TRIPOS>MOLECULE
pyridine
 11 11 0 0 0
****
USER_CHARGES
INVALID_CHARGES
Pose:  25 Cluster:  25 Fr_nu:  72600 TotEn:   -11.02
@<TRIPOS>ATOM
      1 C1        -64.6502   -3.1020  -57.2378 C.ar   1 LIG      -0.11300
      2 C2        -65.7828   -3.8542  -56.9470 C.ar   1 LIG      -0.11700
      3 C3        -63.9150   -3.3779  -58.3852 C.ar   1 LIG      -0.11700
      4 C4        -66.1352   -4.8633  -57.8287 C.ar   1 LIG       0.17700
      5 C5        -64.3508   -4.4084  -59.2024 C.ar   1 LIG       0.17700
      6 N1        -65.4459   -5.1609  -58.9528 N.ar   1 LIG      -0.60000
      7 H1        -64.3407   -2.3027  -56.5711 H      1 LIG       0.11500
      8 H2        -66.3713   -3.6567  -56.0585 H      1 LIG       0.11500
      9 H3        -63.0284   -2.8048  -58.6316 H      1 LIG       0.11500
     10 H4        -67.0100   -5.4786  -57.6464 H      1 LIG       0.12400
     11 H5        -63.8123   -4.6645  -60.1090 H      1 LIG       0.12400
@<TRIPOS>BOND
      1       1       2 ar
      2       1       3 ar
      3       2       4 ar
      4       3       5 ar
      5       4       6 ar
      6       5       6 ar
      7       1       7 1
      8       2       8 1
      9       3       9 1
     10       4      10 1
     11       5      11 1
@<TRIPOS>ALT_TYPE
CGenFF_4.0_ALT_TYPE_SET
CGenFF_4.0 1 CG2R61 2 CG2R61 3 CG2R61 4 CG2R61 5 CG2R61 6 NG2R60 7 HGR61 8 HGR61 9 HGR61 10 HGR62 11 HGR62
@<TRIPOS>MOLECULE
pyridine
 11 11 0 0 0
****
USER_CHARGES
INVALID_CHARGES
Pose:  26 Cluster:  26 Fr_nu: 112272 TotEn:   -10.71
@<TRIPOS>ATOM
      1 C1        -52.0850    5.4037  -32.3518 C.ar   1 LIG      -0.11300
      2 C2        -51.2006    5.1164  -33.3854 C.ar   1 LIG      -0.11700
      3 C3        -53.4335    5.0957  -32.4923 C.ar   1 LIG      -0.11700
      4 C4        -51.7109    4.5255  -34.5301 C.ar   1 LIG       0.17700
      5 C5        -53.8439    4.5060  -33.6770 C.ar   1 LIG       0.17700
      6 N1        -53.0144    4.2119  -34.7032 N.ar   1 LIG      -0.60000
      7 H1        -51.7240    5.8675  -31.4386 H      1 LIG       0.11500
      8 H2        -50.1453    5.3473  -33.2978 H      1 LIG       0.11500
      9 H3        -54.1411    5.3112  -31.6998 H      1 LIG       0.11500
     10 H4        -51.0621    4.2818  -35.3649 H      1 LIG       0.12400
     11 H5        -54.8853    4.2466  -33.8372 H      1 LIG       0.12400
@<TRIPOS>BOND
      1       1       2 ar
      2       1       3 ar
      3       2       4 ar
      4       3       5 ar
      5       4       6 ar
      6       5       6 ar
      7       1       7 1
      8       2       8 1
      9       3       9 1
     10       4      10 1
     11       5      11 1
@<TRIPOS>ALT_TYPE
CGenFF_4.0_ALT_TYPE_SET
CGenFF_4.0 1 CG2R61 2 CG2R61 3 CG2R61 4 CG2R61 5 CG2R61 6 NG2R60 7 HGR61 8 HGR61 9 HGR61 10 HGR62 11 HGR62
@<TRIPOS>MOLECULE
pyridine
 11 11 0 0 0
****
USER_CHARGES
INVALID_CHARGES
Pose:  27 Cluster:  27 Fr_nu: 367449 TotEn:   -10.35
@<TRIPOS>ATOM
      1 C1        -51.0220    5.1783  -34.4088 C.ar   1 LIG      -0.11300
      2 C2        -50.2619    6.1511  -33.7692 C.ar   1 LIG      -0.11700
      3 C3        -51.8958    4.3891  -33.6693 C.ar   1 LIG      -0.11700
      4 C4        -50.4111    6.2938  -32.3991 C.ar   1 LIG       0.17700
      5 C5        -51.9717    4.6105  -32.3036 C.ar   1 LIG       0.17700
      6 N1        -51.2493    5.5459  -31.6471 N.ar   1 LIG      -0.60000
      7 H1        -50.9331    5.0350  -35.4815 H      1 LIG       0.11500
      8 H2        -49.5747    6.7779  -34.3255 H      1 LIG       0.11500
      9 H3        -52.4978    3.6243  -34.1466 H      1 LIG       0.11500
     10 H4        -49.8405    7.0382  -31.8537 H      1 LIG       0.12400
     11 H5        -52.6372    4.0214  -31.6812 H      1 LIG       0.12400
@<TRIPOS>BOND
      1       1       2 ar
      2       1       3 ar
      3       2       4 ar
      4       3       5 ar
      5       4       6 ar
      6       5       6 ar
      7       1       7 1
      8       2       8 1
      9       3       9 1
     10       4      10 1
     11       5      11 1
@<TRIPOS>ALT_TYPE
CGenFF_4.0_ALT_TYPE_SET
CGenFF_4.0 1 CG2R61 2 CG2R61 3 CG2R61 4 CG2R61 5 CG2R61 6 NG2R60 7 HGR61 8 HGR61 9 HGR61 10 HGR62 11 HGR62
@<TRIPOS>MOLECULE
pyridine
 11 11 0 0 0
****
USER_CHARGES
INVALID_CHARGES
Pose:  28 Cluster:  28 Fr_nu:   6784 TotEn:   -10.01
@<TRIPOS>ATOM
      1 C1        -66.2317   -3.6512  -57.9517 C.ar   1 LIG      -0.11300
      2 C2        -65.4519   -3.0384  -58.9262 C.ar   1 LIG      -0.11700
      3 C3        -65.6305   -4.4664  -56.9992 C.ar   1 LIG      -0.11700
      4 C4        -64.0861   -3.2711  -58.9050 C.ar   1 LIG       0.17700
      5 C5        -64.2568   -4.6354  -57.0644 C.ar   1 LIG       0.17700
      6 N1        -63.4663   -4.0566  -57.9960 N.ar   1 LIG      -0.60000
      7 H1        -67.3060   -3.4943  -57.9350 H      1 LIG       0.11500
      8 H2        -65.8988   -2.3987  -59.6782 H      1 LIG       0.11500
      9 H3        -66.2187   -4.9547  -56.2306 H      1 LIG       0.11500
     10 H4        -63.4345   -2.8165  -59.6438 H      1 LIG       0.12400
     11 H5        -63.7392   -5.2619  -56.3454 H      1 LIG       0.12400
@<TRIPOS>BOND
      1       1       2 ar
      2       1       3 ar
      3       2       4 ar
      4       3       5 ar
      5       4       6 ar
      6       5       6 ar
      7       1       7 1
      8       2       8 1
      9       3       9 1
     10       4      10 1
     11       5      11 1
@<TRIPOS>ALT_TYPE
CGenFF_4.0_ALT_TYPE_SET
CGenFF_4.0 1 CG2R61 2 CG2R61 3 CG2R61 4 CG2R61 5 CG2R61 6 NG2R60 7 HGR61 8 HGR61 9 HGR61 10 HGR62 11 HGR62
@<TRIPOS>MOLECULE
pyridine
 11 11 0 0 0
****
USER_CHARGES
INVALID_CHARGES
Pose:  29 Cluster:  29 Fr_nu: 3405458 TotEn:    -9.90
@<TRIPOS>ATOM
      1 C1        -54.2815  -25.1284  -23.6873 C.ar   1 LIG      -0.11300
      2 C2        -53.0848  -24.8957  -23.0189 C.ar   1 LIG      -0.11700
      3 C3        -54.6505  -24.3074  -24.7471 C.ar   1 LIG      -0.11700
      4 C4        -52.2987  -23.8375  -23.4456 C.ar   1 LIG       0.17700
      5 C5        -53.7945  -23.2754  -25.0963 C.ar   1 LIG       0.17700
      6 N1        -52.6239  -23.0183  -24.4707 N.ar   1 LIG      -0.60000
      7 H1        -54.9258  -25.9476  -23.3824 H      1 LIG       0.11500
      8 H2        -52.7769  -25.5229  -22.1904 H      1 LIG       0.11500
      9 H3        -55.5791  -24.4698  -25.2823 H      1 LIG       0.11500
     10 H4        -51.3562  -23.6143  -22.9568 H      1 LIG       0.12400
     11 H5        -54.0362  -22.6058  -25.9152 H      1 LIG       0.12400
@<TRIPOS>BOND
      1       1       2 ar
      2       1       3 ar
      3       2       4 ar
      4       3       5 ar
      5       4       6 ar
      6       5       6 ar
      7       1       7 1
      8       2       8 1
      9       3       9 1
     10       4      10 1
     11       5      11 1
@<TRIPOS>ALT_TYPE
CGenFF_4.0_ALT_TYPE_SET
CGenFF_4.0 1 CG2R61 2 CG2R61 3 CG2R61 4 CG2R61 5 CG2R61 6 NG2R60 7 HGR61 8 HGR61 9 HGR61 10 HGR62 11 HGR62
@<TRIPOS>MOLECULE
pyridine
 11 11 0 0 0
****
USER_CHARGES
INVALID_CHARGES
Pose:  30 Cluster:  30 Fr_nu:  48182 TotEn:    -9.54
@<TRIPOS>ATOM
      1 C1        -52.5921    4.3348  -33.3732 C.ar   1 LIG      -0.11300
      2 C2        -51.2449    4.5219  -33.6613 C.ar   1 LIG      -0.11700
      3 C3        -53.2959    5.3229  -32.6939 C.ar   1 LIG      -0.11700
      4 C4        -50.6524    5.7055  -33.2515 C.ar   1 LIG       0.17700
      5 C5        -52.6116    6.4706  -32.3272 C.ar   1 LIG       0.17700
      6 N1        -51.3033    6.6881  -32.5895 N.ar   1 LIG      -0.60000
      7 H1        -53.0926    3.4202  -33.6770 H      1 LIG       0.11500
      8 H2        -50.6766    3.7655  -34.1900 H      1 LIG       0.11500
      9 H3        -54.3467    5.1984  -32.4582 H      1 LIG       0.11500
     10 H4        -49.6038    5.8993  -33.4519 H      1 LIG       0.12400
     11 H5        -53.1143    7.2713  -31.7948 H      1 LIG       0.12400
@<TRIPOS>BOND
      1       1       2 ar
      2       1       3 ar
      3       2       4 ar
      4       3       5 ar
      5       4       6 ar
      6       5       6 ar
      7       1       7 1
      8       2       8 1
      9       3       9 1
     10       4      10 1
     11       5      11 1
@<TRIPOS>ALT_TYPE
CGenFF_4.0_ALT_TYPE_SET
CGenFF_4.0 1 CG2R61 2 CG2R61 3 CG2R61 4 CG2R61 5 CG2R61 6 NG2R60 7 HGR61 8 HGR61 9 HGR61 10 HGR62 11 HGR62
@<TRIPOS>MOLECULE
pyridine
 11 11 0 0 0
****
USER_CHARGES
INVALID_CHARGES
Pose:  31 Cluster:  31 Fr_nu:   1511 TotEn:    -9.18
@<TRIPOS>ATOM
      1 C1        -52.4357    4.4134  -33.1443 C.ar   1 LIG      -0.11300
      2 C2        -51.9283    4.7998  -34.3797 C.ar   1 LIG      -0.11700
      3 C3        -53.7602    4.6912  -32.8252 C.ar   1 LIG      -0.11700
      4 C4        -52.7795    5.4564  -35.2539 C.ar   1 LIG       0.17700
      5 C5        -54.5294    5.3528  -33.7688 C.ar   1 LIG       0.17700
      6 N1        -54.0716    5.7439  -34.9793 N.ar   1 LIG      -0.60000
      7 H1        -51.8000    3.8972  -32.4311 H      1 LIG       0.11500
      8 H2        -50.8992    4.5935  -34.6500 H      1 LIG       0.11500
      9 H3        -54.1770    4.3998  -31.8678 H      1 LIG       0.11500
     10 H4        -52.4316    5.7787  -36.2296 H      1 LIG       0.12400
     11 H5        -55.5683    5.5940  -33.5690 H      1 LIG       0.12400
@<TRIPOS>BOND
      1       1       2 ar
      2       1       3 ar
      3       2       4 ar
      4       3       5 ar
      5       4       6 ar
      6       5       6 ar
      7       1       7 1
      8       2       8 1
      9       3       9 1
     10       4      10 1
     11       5      11 1
@<TRIPOS>ALT_TYPE
CGenFF_4.0_ALT_TYPE_SET
CGenFF_4.0 1 CG2R61 2 CG2R61 3 CG2R61 4 CG2R61 5 CG2R61 6 NG2R60 7 HGR61 8 HGR61 9 HGR61 10 HGR62 11 HGR62
@<TRIPOS>MOLECULE
pyridine
 11 11 0 0 0
****
USER_CHARGES
INVALID_CHARGES
Pose:  32 Cluster:  32 Fr_nu: 385795 TotEn:    -8.68
@<TRIPOS>ATOM
      1 C1        -51.4152    4.8399  -34.1375 C.ar   1 LIG      -0.11300
      2 C2        -52.1556    3.8209  -33.5487 C.ar   1 LIG      -0.11700
      3 C3        -51.3790    6.0971  -33.5446 C.ar   1 LIG      -0.11700
      4 C4        -52.8367    4.1079  -32.3768 C.ar   1 LIG       0.17700
      5 C5        -52.0951    6.2823  -32.3730 C.ar   1 LIG       0.17700
      6 N1        -52.8256    5.3167  -31.7716 N.ar   1 LIG      -0.60000
      7 H1        -50.8680    4.6549  -35.0570 H      1 LIG       0.11500
      8 H2        -52.1980    2.8332  -33.9929 H      1 LIG       0.11500
      9 H3        -50.8089    6.9065  -33.9861 H      1 LIG       0.11500
     10 H4        -53.4288    3.3472  -31.8788 H      1 LIG       0.12400
     11 H5        -52.1005    7.2443  -31.8711 H      1 LIG       0.12400
@<TRIPOS>BOND
      1       1       2 ar
      2       1       3 ar
      3       2       4 ar
      4       3       5 ar
      5       4       6 ar
      6       5       6 ar
      7       1       7 1
      8       2       8 1
      9       3       9 1
     10       4      10 1
     11       5      11 1
@<TRIPOS>ALT_TYPE
CGenFF_4.0_ALT_TYPE_SET
CGenFF_4.0 1 CG2R61 2 CG2R61 3 CG2R61 4 CG2R61 5 CG2R61 6 NG2R60 7 HGR61 8 HGR61 9 HGR61 10 HGR62 11 HGR62
@<TRIPOS>MOLECULE
pyridine
 11 11 0 0 0
****
USER_CHARGES
INVALID_CHARGES
Pose:  33 Cluster:  33 Fr_nu: 2248739 TotEn:    -8.61
@<TRIPOS>ATOM
      1 C1        -52.7184  -23.6825  -27.9049 C.ar   1 LIG      -0.11300
      2 C2        -51.4354  -23.3644  -27.4737 C.ar   1 LIG      -0.11700
      3 C3        -53.7968  -23.5157  -27.0433 C.ar   1 LIG      -0.11700
      4 C4        -51.2852  -22.8869  -26.1817 C.ar   1 LIG       0.17700
      5 C5        -53.5409  -23.0317  -25.7705 C.ar   1 LIG       0.17700
      6 N1        -52.3085  -22.7118  -25.3158 N.ar   1 LIG      -0.60000
      7 H1        -52.8775  -24.0603  -28.9105 H      1 LIG       0.11500
      8 H2        -50.5802  -23.4861  -28.1282 H      1 LIG       0.11500
      9 H3        -54.8056  -23.7577  -27.3577 H      1 LIG       0.11500
     10 H4        -50.3049  -22.6249  -25.7977 H      1 LIG       0.12400
     11 H5        -54.3471  -22.8842  -25.0594 H      1 LIG       0.12400
@<TRIPOS>BOND
      1       1       2 ar
      2       1       3 ar
      3       2       4 ar
      4       3       5 ar
      5       4       6 ar
      6       5       6 ar
      7       1       7 1
      8       2       8 1
      9       3       9 1
     10       4      10 1
     11       5      11 1
@<TRIPOS>ALT_TYPE
CGenFF_4.0_ALT_TYPE_SET
CGenFF_4.0 1 CG2R61 2 CG2R61 3 CG2R61 4 CG2R61 5 CG2R61 6 NG2R60 7 HGR61 8 HGR61 9 HGR61 10 HGR62 11 HGR62
@<TRIPOS>MOLECULE
pyridine
 11 11 0 0 0
****
USER_CHARGES
INVALID_CHARGES
Pose:  34 Cluster:  34 Fr_nu:  42778 TotEn:    -8.14
@<TRIPOS>ATOM
      1 C1        -64.1547   -4.1602  -58.5798 C.ar   1 LIG      -0.11300
      2 C2        -63.7139   -3.3476  -57.5412 C.ar   1 LIG      -0.11700
      3 C3        -65.4927   -4.5332  -58.6434 C.ar   1 LIG      -0.11700
      4 C4        -64.6434   -2.9381  -56.5988 C.ar   1 LIG       0.17700
      5 C5        -66.3425   -4.0708  -57.6515 C.ar   1 LIG       0.17700
      6 N1        -65.9510   -3.2800  -56.6273 N.ar   1 LIG      -0.60000
      7 H1        -63.4567   -4.5028  -59.3378 H      1 LIG       0.11500
      8 H2        -62.6758   -3.0442  -57.4718 H      1 LIG       0.11500
      9 H3        -65.8585   -5.1664  -59.4436 H      1 LIG       0.11500
     10 H4        -64.3495   -2.3037  -55.7692 H      1 LIG       0.12400
     11 H5        -67.3953   -4.3335  -57.6547 H      1 LIG       0.12400
@<TRIPOS>BOND
      1       1       2 ar
      2       1       3 ar
      3       2       4 ar
      4       3       5 ar
      5       4       6 ar
      6       5       6 ar
      7       1       7 1
      8       2       8 1
      9       3       9 1
     10       4      10 1
     11       5      11 1
@<TRIPOS>ALT_TYPE
CGenFF_4.0_ALT_TYPE_SET
CGenFF_4.0 1 CG2R61 2 CG2R61 3 CG2R61 4 CG2R61 5 CG2R61 6 NG2R60 7 HGR61 8 HGR61 9 HGR61 10 HGR62 11 HGR62
@<TRIPOS>MOLECULE
pyridine
 11 11 0 0 0
****
USER_CHARGES
INVALID_CHARGES
Pose:  35 Cluster:  35 Fr_nu:   1751 TotEn:    -7.86
@<TRIPOS>ATOM
      1 C1        -52.6988    4.6019  -34.9516 C.ar   1 LIG      -0.11300
      2 C2        -51.4801    4.4394  -34.3025 C.ar   1 LIG      -0.11700
      3 C3        -53.8654    4.7311  -34.2062 C.ar   1 LIG      -0.11700
      4 C4        -51.4816    4.4128  -32.9171 C.ar   1 LIG       0.17700
      5 C5        -53.7602    4.6912  -32.8252 C.ar   1 LIG       0.17700
      6 N1        -52.5942    4.5349  -32.1590 N.ar   1 LIG      -0.60000
      7 H1        -52.7396    4.6271  -36.0364 H      1 LIG       0.11500
      8 H2        -50.5582    4.3370  -34.8630 H      1 LIG       0.11500
      9 H3        -54.8267    4.8582  -34.6909 H      1 LIG       0.11500
     10 H4        -50.5567    4.2880  -32.3638 H      1 LIG       0.12400
     11 H5        -54.6403    4.7866  -32.1977 H      1 LIG       0.12400
@<TRIPOS>BOND
      1       1       2 ar
      2       1       3 ar
      3       2       4 ar
      4       3       5 ar
      5       4       6 ar
      6       5       6 ar
      7       1       7 1
      8       2       8 1
      9       3       9 1
     10       4      10 1
     11       5      11 1
@<TRIPOS>ALT_TYPE
CGenFF_4.0_ALT_TYPE_SET
CGenFF_4.0 1 CG2R61 2 CG2R61 3 CG2R61 4 CG2R61 5 CG2R61 6 NG2R60 7 HGR61 8 HGR61 9 HGR61 10 HGR62 11 HGR62
@<TRIPOS>MOLECULE
pyridine
 11 11 0 0 0
****
USER_CHARGES
INVALID_CHARGES
Pose:  36 Cluster:  36 Fr_nu: 1572081 TotEn:    -7.66
@<TRIPOS>ATOM
      1 C1        -45.7330  -10.7057  -30.7400 C.ar   1 LIG      -0.11300
      2 C2        -45.4754   -9.3467  -30.8818 C.ar   1 LIG      -0.11700
      3 C3        -46.6880  -11.3145  -31.5466 C.ar   1 LIG      -0.11700
      4 C4        -46.1942   -8.6466  -31.8373 C.ar   1 LIG       0.17700
      5 C5        -47.3527  -10.5262  -32.4722 C.ar   1 LIG       0.17700
      6 N1        -47.1297   -9.2033  -32.6389 N.ar   1 LIG      -0.60000
      7 H1        -45.1909  -11.2891  -30.0018 H      1 LIG       0.11500
      8 H2        -44.7352   -8.8513  -30.2643 H      1 LIG       0.11500
      9 H3        -46.9056  -12.3723  -31.4533 H      1 LIG       0.11500
     10 H4        -46.0305   -7.5845  -31.9865 H      1 LIG       0.12400
     11 H5        -48.1075  -10.9523  -33.1250 H      1 LIG       0.12400
@<TRIPOS>BOND
      1       1       2 ar
      2       1       3 ar
      3       2       4 ar
      4       3       5 ar
      5       4       6 ar
      6       5       6 ar
      7       1       7 1
      8       2       8 1
      9       3       9 1
     10       4      10 1
     11       5      11 1
@<TRIPOS>ALT_TYPE
CGenFF_4.0_ALT_TYPE_SET
CGenFF_4.0 1 CG2R61 2 CG2R61 3 CG2R61 4 CG2R61 5 CG2R61 6 NG2R60 7 HGR61 8 HGR61 9 HGR61 10 HGR62 11 HGR62
@<TRIPOS>MOLECULE
cyclopropane
 9 9 0 0 0
****
USER_CHARGES
INVALID_CHARGES
Pose:   1 Cluster:   1 Fr_nu: 213998 TotEn:    -8.76
@<TRIPOS>ATOM
      1 C1        -65.8611   -4.0443  -57.8978 C.3    1 LIG      -0.18000
      2 C2        -66.7978   -4.2011  -56.7360 C.3    1 LIG      -0.18000
      3 C3        -65.3163   -4.1478  -56.5036 C.3    1 LIG      -0.18000
      4 H1        -65.7267   -4.8930  -58.5567 H      1 LIG       0.09000
      5 H2        -65.8189   -3.0788  -58.3856 H      1 LIG       0.09000
      6 H3        -67.3862   -3.3410  -56.4418 H      1 LIG       0.09000
      7 H4        -67.2944   -5.1553  -56.6123 H      1 LIG       0.09000
      8 H5        -64.8155   -5.0661  -56.2238 H      1 LIG       0.09000
      9 H6        -64.9077   -3.2517  -56.0535 H      1 LIG       0.09000
@<TRIPOS>BOND
      1       1       2 1
      2       1       3 1
      3       2       3 1
      4       1       4 1
      5       1       5 1
      6       2       6 1
      7       2       7 1
      8       3       8 1
      9       3       9 1
@<TRIPOS>ALT_TYPE
CGenFF_4.0_ALT_TYPE_SET
CGenFF_4.0 1 CG3C31 2 CG3C31 3 CG3C31 4 HGA2 5 HGA2 6 HGA2 7 HGA2 8 HGA2 9 HGA2
@<TRIPOS>MOLECULE
cyclopropane
 9 9 0 0 0
****
USER_CHARGES
INVALID_CHARGES
Pose:   2 Cluster:   2 Fr_nu:  77315 TotEn:    -7.38
@<TRIPOS>ATOM
      1 C1        -70.3304   -7.9492  -49.3200 C.3    1 LIG      -0.18000
      2 C2        -70.7044   -6.4959  -49.3283 C.3    1 LIG      -0.18000
      3 C3        -69.6285   -6.9886  -48.4056 C.3    1 LIG      -0.18000
      4 H1        -71.0292   -8.6482  -48.8778 H      1 LIG       0.09000
      5 H2        -69.7783   -8.3333  -50.1682 H      1 LIG       0.09000
      6 H3        -70.4040   -5.9018  -50.1823 H      1 LIG       0.09000
      7 H4        -71.6549   -6.2161  -48.8918 H      1 LIG       0.09000
      8 H5        -69.8548   -7.0408  -47.3481 H      1 LIG       0.09000
      9 H6        -68.6041   -6.7265  -48.6390 H      1 LIG       0.09000
@<TRIPOS>BOND
      1       1       2 1
      2       1       3 1
      3       2       3 1
      4       1       4 1
      5       1       5 1
      6       2       6 1
      7       2       7 1
      8       3       8 1
      9       3       9 1
@<TRIPOS>ALT_TYPE
CGenFF_4.0_ALT_TYPE_SET
CGenFF_4.0 1 CG3C31 2 CG3C31 3 CG3C31 4 HGA2 5 HGA2 6 HGA2 7 HGA2 8 HGA2 9 HGA2
@<TRIPOS>MOLECULE
cyclopropane
 9 9 0 0 0
****
USER_CHARGES
INVALID_CHARGES
Pose:   3 Cluster:   3 Fr_nu:  89366 TotEn:    -7.34
@<TRIPOS>ATOM
      1 C1        -66.9156   -8.0168  -48.7263 C.3    1 LIG      -0.18000
      2 C2        -68.2667   -8.6481  -48.5598 C.3    1 LIG      -0.18000
      3 C3        -68.1511   -7.2569  -49.1104 C.3    1 LIG      -0.18000
      4 H1        -66.3893   -7.7063  -47.8325 H      1 LIG       0.09000
      5 H2        -66.2813   -8.3843  -49.5229 H      1 LIG       0.09000
      6 H3        -68.5419   -9.4407  -49.2443 H      1 LIG       0.09000
      7 H4        -68.6505   -8.7628  -47.5538 H      1 LIG       0.09000
      8 H5        -68.4567   -6.4353  -48.4751 H      1 LIG       0.09000
      9 H6        -68.3480   -7.1136  -50.1655 H      1 LIG       0.09000
@<TRIPOS>BOND
      1       1       2 1
      2       1       3 1
      3       2       3 1
      4       1       4 1
      5       1       5 1
      6       2       6 1
      7       2       7 1
      8       3       8 1
      9       3       9 1
@<TRIPOS>ALT_TYPE
CGenFF_4.0_ALT_TYPE_SET
CGenFF_4.0 1 CG3C31 2 CG3C31 3 CG3C31 4 HGA2 5 HGA2 6 HGA2 7 HGA2 8 HGA2 9 HGA2
@<TRIPOS>MOLECULE
cyclopropane
 9 9 0 0 0
****
USER_CHARGES
INVALID_CHARGES
Pose:   4 Cluster:   4 Fr_nu: 249030 TotEn:    -7.14
@<TRIPOS>ATOM
      1 C1        -66.6599   -8.2822  -48.8905 C.3    1 LIG      -0.18000
      2 C2        -66.4939   -7.0563  -49.7398 C.3    1 LIG      -0.18000
      3 C3        -66.7860   -6.9200  -48.2742 C.3    1 LIG      -0.18000
      4 H1        -67.5637   -8.8653  -49.0159 H      1 LIG       0.09000
      5 H2        -65.7742   -8.8603  -48.6597 H      1 LIG       0.09000
      6 H3        -65.4963   -6.8092  -50.0807 H      1 LIG       0.09000
      7 H4        -67.2857   -6.8135  -50.4372 H      1 LIG       0.09000
      8 H5        -67.7744   -6.5859  -47.9851 H      1 LIG       0.09000
      9 H6        -65.9849   -6.5817  -47.6290 H      1 LIG       0.09000
@<TRIPOS>BOND
      1       1       2 1
      2       1       3 1
      3       2       3 1
      4       1       4 1
      5       1       5 1
      6       2       6 1
      7       2       7 1
      8       3       8 1
      9       3       9 1
@<TRIPOS>ALT_TYPE
CGenFF_4.0_ALT_TYPE_SET
CGenFF_4.0 1 CG3C31 2 CG3C31 3 CG3C31 4 HGA2 5 HGA2 6 HGA2 7 HGA2 8 HGA2 9 HGA2
@<TRIPOS>MOLECULE
cyclopropane
 9 9 0 0 0
****
USER_CHARGES
INVALID_CHARGES
Pose:   5 Cluster:   5 Fr_nu:  45551 TotEn:    -7.06
@<TRIPOS>ATOM
      1 C1        -53.2023    4.4185  -33.3084 C.3    1 LIG      -0.18000
      2 C2        -52.0709    4.9829  -32.5002 C.3    1 LIG      -0.18000
      3 C3        -53.3607    4.6120  -31.8289 C.3    1 LIG      -0.18000
      4 H1        -53.7384    5.0913  -33.9659 H      1 LIG       0.09000
      5 H2        -53.1033    3.4055  -33.6770 H      1 LIG       0.09000
      6 H3        -51.2102    4.3496  -32.3247 H      1 LIG       0.09000
      7 H4        -51.8449    6.0357  -32.6132 H      1 LIG       0.09000
      8 H5        -54.0031    5.4151  -31.4905 H      1 LIG       0.09000
      9 H6        -53.3681    3.7289  -31.2023 H      1 LIG       0.09000
@<TRIPOS>BOND
      1       1       2 1
      2       1       3 1
      3       2       3 1
      4       1       4 1
      5       1       5 1
      6       2       6 1
      7       2       7 1
      8       3       8 1
      9       3       9 1
@<TRIPOS>ALT_TYPE
CGenFF_4.0_ALT_TYPE_SET
CGenFF_4.0 1 CG3C31 2 CG3C31 3 CG3C31 4 HGA2 5 HGA2 6 HGA2 7 HGA2 8 HGA2 9 HGA2
@<TRIPOS>MOLECULE
cyclopropane
 9 9 0 0 0
****
USER_CHARGES
INVALID_CHARGES
Pose:   6 Cluster:   6 Fr_nu: 515613 TotEn:    -6.95
@<TRIPOS>ATOM
      1 C1        -69.5500   -9.1701  -49.0362 C.3    1 LIG      -0.18000
      2 C2        -69.9388   -7.7316  -49.2132 C.3    1 LIG      -0.18000
      3 C3        -68.8272   -8.0985  -48.2742 C.3    1 LIG      -0.18000
      4 H1        -70.2262   -9.8123  -48.4860 H      1 LIG       0.09000
      5 H2        -69.0230   -9.6543  -49.8485 H      1 LIG       0.09000
      6 H3        -69.6735   -7.2474  -50.1447 H      1 LIG       0.09000
      7 H4        -70.8768   -7.4048  -48.7822 H      1 LIG       0.09000
      8 H5        -69.0171   -8.0191  -47.2112 H      1 LIG       0.09000
      9 H6        -67.8141   -7.8617  -48.5741 H      1 LIG       0.09000
@<TRIPOS>BOND
      1       1       2 1
      2       1       3 1
      3       2       3 1
      4       1       4 1
      5       1       5 1
      6       2       6 1
      7       2       7 1
      8       3       8 1
      9       3       9 1
@<TRIPOS>ALT_TYPE
CGenFF_4.0_ALT_TYPE_SET
CGenFF_4.0 1 CG3C31 2 CG3C31 3 CG3C31 4 HGA2 5 HGA2 6 HGA2 7 HGA2 8 HGA2 9 HGA2
@<TRIPOS>MOLECULE
cyclopropane
 9 9 0 0 0
****
USER_CHARGES
INVALID_CHARGES
Pose:   7 Cluster:   7 Fr_nu:  35344 TotEn:    -6.72
@<TRIPOS>ATOM
      1 C1        -50.9419    5.5035  -32.3146 C.3    1 LIG      -0.18000
      2 C2        -52.2997    4.9295  -32.5955 C.3    1 LIG      -0.18000
      3 C3        -51.1011    4.4217  -33.3422 C.3    1 LIG      -0.18000
      4 H1        -50.7350    6.5067  -32.6656 H      1 LIG       0.09000
      5 H2        -50.4677    5.2429  -31.3771 H      1 LIG       0.09000
      6 H3        -52.7394    4.2824  -31.8468 H      1 LIG       0.09000
      7 H4        -53.0072    5.5459  -33.1356 H      1 LIG       0.09000
      8 H5        -51.0017    4.6966  -34.3847 H      1 LIG       0.09000
      9 H6        -50.7341    3.4333  -33.0956 H      1 LIG       0.09000
@<TRIPOS>BOND
      1       1       2 1
      2       1       3 1
      3       2       3 1
      4       1       4 1
      5       1       5 1
      6       2       6 1
      7       2       7 1
      8       3       8 1
      9       3       9 1
@<TRIPOS>ALT_TYPE
CGenFF_4.0_ALT_TYPE_SET
CGenFF_4.0 1 CG3C31 2 CG3C31 3 CG3C31 4 HGA2 5 HGA2 6 HGA2 7 HGA2 8 HGA2 9 HGA2
@<TRIPOS>MOLECULE
cyclopropane
 9 9 0 0 0
****
USER_CHARGES
INVALID_CHARGES
Pose:   8 Cluster:   8 Fr_nu:   8483 TotEn:    -6.66
@<TRIPOS>ATOM
      1 C1        -64.2717   -4.3997  -57.3518 C.3    1 LIG      -0.18000
      2 C2        -64.4429   -2.9191  -57.1769 C.3    1 LIG      -0.18000
      3 C3        -65.6310   -3.8297  -57.0708 C.3    1 LIG      -0.18000
      4 H1        -64.0765   -4.7713  -58.3499 H      1 LIG       0.09000
      5 H2        -63.7808   -4.9483  -56.5582 H      1 LIG       0.09000
      6 H3        -64.0672   -2.4713  -56.2655 H      1 LIG       0.09000
      7 H4        -64.3631   -2.2936  -58.0571 H      1 LIG       0.09000
      8 H5        -66.3506   -3.8174  -57.8796 H      1 LIG       0.09000
      9 H6        -66.0542   -3.9950  -56.0880 H      1 LIG       0.09000
@<TRIPOS>BOND
      1       1       2 1
      2       1       3 1
      3       2       3 1
      4       1       4 1
      5       1       5 1
      6       2       6 1
      7       2       7 1
      8       3       8 1
      9       3       9 1
@<TRIPOS>ALT_TYPE
CGenFF_4.0_ALT_TYPE_SET
CGenFF_4.0 1 CG3C31 2 CG3C31 3 CG3C31 4 HGA2 5 HGA2 6 HGA2 7 HGA2 8 HGA2 9 HGA2
@<TRIPOS>MOLECULE
cyclopropane
 9 9 0 0 0
****
USER_CHARGES
INVALID_CHARGES
Pose:   9 Cluster:   9 Fr_nu:  25265 TotEn:    -5.86
@<TRIPOS>ATOM
      1 C1        -53.6490    3.8819  -34.5537 C.3    1 LIG      -0.18000
      2 C2        -53.0607    3.7876  -33.1764 C.3    1 LIG      -0.18000
      3 C3        -53.6823    5.0721  -33.6406 C.3    1 LIG      -0.18000
      4 H1        -52.9665    3.9090  -35.3939 H      1 LIG       0.09000
      5 H2        -54.5807    3.3637  -34.7413 H      1 LIG       0.09000
      6 H3        -53.5966    3.2059  -32.4369 H      1 LIG       0.09000
      7 H4        -51.9821    3.7513  -33.0888 H      1 LIG       0.09000
      8 H5        -53.0222    5.9002  -33.8659 H      1 LIG       0.09000
      9 H6        -54.6366    5.3544  -33.2139 H      1 LIG       0.09000
@<TRIPOS>BOND
      1       1       2 1
      2       1       3 1
      3       2       3 1
      4       1       4 1
      5       1       5 1
      6       2       6 1
      7       2       7 1
      8       3       8 1
      9       3       9 1
@<TRIPOS>ALT_TYPE
CGenFF_4.0_ALT_TYPE_SET
CGenFF_4.0 1 CG3C31 2 CG3C31 3 CG3C31 4 HGA2 5 HGA2 6 HGA2 7 HGA2 8 HGA2 9 HGA2
@<TRIPOS>MOLECULE
cyclopropane
 9 9 0 0 0
****
USER_CHARGES
INVALID_CHARGES
Pose:  10 Cluster:  10 Fr_nu: 152945 TotEn:    -5.62
@<TRIPOS>ATOM
      1 C1        -76.7163  -25.3470  -45.9341 C.3    1 LIG      -0.18000
      2 C2        -77.3369  -24.7646  -44.6982 C.3    1 LIG      -0.18000
      3 C3        -76.0222  -25.4828  -44.6108 C.3    1 LIG      -0.18000
      4 H1        -77.1716  -26.2329  -46.3588 H      1 LIG       0.09000
      5 H2        -76.2933  -24.6618  -46.6577 H      1 LIG       0.09000
      6 H3        -77.3316  -23.6872  -44.5899 H      1 LIG       0.09000
      7 H4        -78.2101  -25.2581  -44.2904 H      1 LIG       0.09000
      8 H5        -76.0106  -26.4599  -44.1445 H      1 LIG       0.09000
      9 H6        -75.1324  -24.8888  -44.4442 H      1 LIG       0.09000
@<TRIPOS>BOND
      1       1       2 1
      2       1       3 1
      3       2       3 1
      4       1       4 1
      5       1       5 1
      6       2       6 1
      7       2       7 1
      8       3       8 1
      9       3       9 1
@<TRIPOS>ALT_TYPE
CGenFF_4.0_ALT_TYPE_SET
CGenFF_4.0 1 CG3C31 2 CG3C31 3 CG3C31 4 HGA2 5 HGA2 6 HGA2 7 HGA2 8 HGA2 9 HGA2
@<TRIPOS>MOLECULE
pyrrole
 10 10 0 0 0
****
USER_CHARGES
INVALID_CHARGES
Pose:   1 Cluster:   1 Fr_nu: 366489 TotEn:   -16.92
@<TRIPOS>ATOM
      1 C1        -74.8638  -25.4866  -45.8068 C.2    1 LIG      -0.25700
      2 C2        -75.4318  -25.2359  -44.5334 C.2    1 LIG      -0.25700
      3 C3        -75.8685  -25.9658  -46.6183 C.2    1 LIG      -0.04700
      4 C4        -76.7663  -25.5696  -44.6054 C.2    1 LIG      -0.04700
      5 N1        -77.0204  -26.0123  -45.8773 N.pl3  1 LIG      -0.36000
      6 H1        -73.8347  -25.3340  -46.1003 H      1 LIG       0.15400
      7 H2        -74.9251  -24.8545  -43.6582 H      1 LIG       0.15400
      8 H3        -75.8666  -26.2776  -47.6532 H      1 LIG       0.14000
      9 H4        -77.5553  -25.5301  -43.8677 H      1 LIG       0.14000
     10 H5        -77.9195  -26.3246  -46.2170 H      1 LIG       0.38000
@<TRIPOS>BOND
      1       1       2 1
      2       1       3 2
      3       2       4 2
      4       3       5 1
      5       4       5 1
      6       1       6 1
      7       2       7 1
      8       3       8 1
      9       4       9 1
     10       5      10 1
@<TRIPOS>ALT_TYPE
CGenFF_4.0_ALT_TYPE_SET
CGenFF_4.0 1 CG2R51 2 CG2R51 3 CG2R51 4 CG2R51 5 NG2R51 6 HGR51 7 HGR51 8 HGR52 9 HGR52 10 HGP1
@<TRIPOS>MOLECULE
pyrrole
 10 10 0 0 0
****
USER_CHARGES
INVALID_CHARGES
Pose:   2 Cluster:   2 Fr_nu: 3079320 TotEn:   -16.31
@<TRIPOS>ATOM
      1 C1        -70.5684   -8.5722  -44.5472 C.2    1 LIG      -0.25700
      2 C2        -71.8344   -8.9447  -45.0624 C.2    1 LIG      -0.25700
      3 C3        -70.7890   -7.8584  -43.3899 C.2    1 LIG      -0.04700
      4 C4        -72.7902   -8.4472  -44.2043 C.2    1 LIG      -0.04700
      5 N1        -72.1432   -7.7885  -43.1915 N.pl3  1 LIG      -0.36000
      6 H1        -69.6014   -8.7999  -44.9732 H      1 LIG       0.15400
      7 H2        -72.0302   -9.5129  -45.9607 H      1 LIG       0.15400
      8 H3        -70.1057   -7.3949  -42.6924 H      1 LIG       0.14000
      9 H4        -73.8695   -8.5045  -44.2234 H      1 LIG       0.14000
     10 H5        -72.5954   -7.3230  -42.4167 H      1 LIG       0.38000
@<TRIPOS>BOND
      1       1       2 1
      2       1       3 2
      3       2       4 2
      4       3       5 1
      5       4       5 1
      6       1       6 1
      7       2       7 1
      8       3       8 1
      9       4       9 1
     10       5      10 1
@<TRIPOS>ALT_TYPE
CGenFF_4.0_ALT_TYPE_SET
CGenFF_4.0 1 CG2R51 2 CG2R51 3 CG2R51 4 CG2R51 5 NG2R51 6 HGR51 7 HGR51 8 HGR52 9 HGR52 10 HGP1
@<TRIPOS>MOLECULE
pyrrole
 10 10 0 0 0
****
USER_CHARGES
INVALID_CHARGES
Pose:   3 Cluster:   3 Fr_nu: 380880 TotEn:   -14.50
@<TRIPOS>ATOM
      1 C1        -63.4432   -1.7310  -23.7309 C.2    1 LIG      -0.25700
      2 C2        -62.1275   -1.3706  -23.3488 C.2    1 LIG      -0.25700
      3 C3        -63.3380   -2.6452  -24.7560 C.2    1 LIG      -0.04700
      4 C4        -61.2583   -2.0753  -24.1520 C.2    1 LIG      -0.04700
      5 N1        -62.0052   -2.8466  -25.0037 N.pl3  1 LIG      -0.36000
      6 H1        -64.3665   -1.3645  -23.3049 H      1 LIG       0.15400
      7 H2        -61.8426   -0.6733  -22.5736 H      1 LIG       0.15400
      8 H3        -64.0898   -3.1681  -25.3300 H      1 LIG       0.14000
      9 H4        -60.1783   -2.0977  -24.1921 H      1 LIG       0.14000
     10 H5        -61.6307   -3.4690  -25.7064 H      1 LIG       0.38000
@<TRIPOS>BOND
      1       1       2 1
      2       1       3 2
      3       2       4 2
      4       3       5 1
      5       4       5 1
      6       1       6 1
      7       2       7 1
      8       3       8 1
      9       4       9 1
     10       5      10 1
@<TRIPOS>ALT_TYPE
CGenFF_4.0_ALT_TYPE_SET
CGenFF_4.0 1 CG2R51 2 CG2R51 3 CG2R51 4 CG2R51 5 NG2R51 6 HGR51 7 HGR51 8 HGR52 9 HGR52 10 HGP1
@<TRIPOS>MOLECULE
pyrrole
 10 10 0 0 0
****
USER_CHARGES
INVALID_CHARGES
Pose:   4 Cluster:   4 Fr_nu: 1873256 TotEn:   -14.33
@<TRIPOS>ATOM
      1 C1        -74.7992  -25.6858  -44.2786 C.2    1 LIG      -0.25700
      2 C2        -74.5181  -26.8580  -45.0230 C.2    1 LIG      -0.25700
      3 C3        -76.1629  -25.4942  -44.3125 C.2    1 LIG      -0.04700
      4 C4        -75.7185  -27.3468  -45.4893 C.2    1 LIG      -0.04700
      5 N1        -76.7113  -26.5097  -45.0515 N.pl3  1 LIG      -0.36000
      6 H1        -74.0854  -25.0512  -43.7726 H      1 LIG       0.15400
      7 H2        -73.5475  -27.2988  -45.2014 H      1 LIG       0.15400
      8 H3        -76.7900  -24.7280  -43.8789 H      1 LIG       0.14000
      9 H4        -75.9539  -28.2138  -46.0904 H      1 LIG       0.14000
     10 H5        -77.6969  -26.6239  -45.2437 H      1 LIG       0.38000
@<TRIPOS>BOND
      1       1       2 1
      2       1       3 2
      3       2       4 2
      4       3       5 1
      5       4       5 1
      6       1       6 1
      7       2       7 1
      8       3       8 1
      9       4       9 1
     10       5      10 1
@<TRIPOS>ALT_TYPE
CGenFF_4.0_ALT_TYPE_SET
CGenFF_4.0 1 CG2R51 2 CG2R51 3 CG2R51 4 CG2R51 5 NG2R51 6 HGR51 7 HGR51 8 HGR52 9 HGR52 10 HGP1
@<TRIPOS>MOLECULE
pyrrole
 10 10 0 0 0
****
USER_CHARGES
INVALID_CHARGES
Pose:   5 Cluster:   5 Fr_nu: 1801589 TotEn:   -14.15
@<TRIPOS>ATOM
      1 C1        -66.0206   -8.1673  -49.1531 C.2    1 LIG      -0.25700
      2 C2        -67.4195   -8.1798  -48.9293 C.2    1 LIG      -0.25700
      3 C3        -65.7525   -7.1346  -50.0243 C.2    1 LIG      -0.04700
      4 C4        -67.9637   -7.1543  -49.6707 C.2    1 LIG      -0.04700
      5 N1        -66.9411   -6.5260  -50.3324 N.pl3  1 LIG      -0.36000
      6 H1        -65.2886   -8.8379  -48.7253 H      1 LIG       0.15400
      7 H2        -67.9718   -8.8612  -48.2978 H      1 LIG       0.15400
      8 H3        -64.8253   -6.7799  -50.4518 H      1 LIG       0.14000
      9 H4        -68.9840   -6.8160  -49.7847 H      1 LIG       0.14000
     10 H5        -67.0472   -5.7348  -50.9522 H      1 LIG       0.38000
@<TRIPOS>BOND
      1       1       2 1
      2       1       3 2
      3       2       4 2
      4       3       5 1
      5       4       5 1
      6       1       6 1
      7       2       7 1
      8       3       8 1
      9       4       9 1
     10       5      10 1
@<TRIPOS>ALT_TYPE
CGenFF_4.0_ALT_TYPE_SET
CGenFF_4.0 1 CG2R51 2 CG2R51 3 CG2R51 4 CG2R51 5 NG2R51 6 HGR51 7 HGR51 8 HGR52 9 HGR52 10 HGP1
@<TRIPOS>MOLECULE
pyrrole
 10 10 0 0 0
****
USER_CHARGES
INVALID_CHARGES
Pose:   6 Cluster:   6 Fr_nu: 1534803 TotEn:   -14.11
@<TRIPOS>ATOM
      1 C1        -74.4994  -26.9011  -46.0434 C.2    1 LIG      -0.25700
      2 C2        -75.1470  -26.3569  -44.9070 C.2    1 LIG      -0.25700
      3 C3        -75.4797  -27.2771  -46.9350 C.2    1 LIG      -0.04700
      4 C4        -76.5035  -26.4170  -45.1387 C.2    1 LIG      -0.04700
      5 N1        -76.6940  -26.9783  -46.3743 N.pl3  1 LIG      -0.36000
      6 H1        -73.4344  -27.0068  -46.1953 H      1 LIG       0.15400
      7 H2        -74.6779  -25.9643  -44.0160 H      1 LIG       0.15400
      8 H3        -75.4222  -27.7297  -47.9148 H      1 LIG       0.14000
      9 H4        -77.3473  -26.1098  -44.5368 H      1 LIG       0.14000
     10 H5        -77.5923  -27.1459  -46.8062 H      1 LIG       0.38000
@<TRIPOS>BOND
      1       1       2 1
      2       1       3 2
      3       2       4 2
      4       3       5 1
      5       4       5 1
      6       1       6 1
      7       2       7 1
      8       3       8 1
      9       4       9 1
     10       5      10 1
@<TRIPOS>ALT_TYPE
CGenFF_4.0_ALT_TYPE_SET
CGenFF_4.0 1 CG2R51 2 CG2R51 3 CG2R51 4 CG2R51 5 NG2R51 6 HGR51 7 HGR51 8 HGR52 9 HGR52 10 HGP1
@<TRIPOS>MOLECULE
pyrrole
 10 10 0 0 0
****
USER_CHARGES
INVALID_CHARGES
Pose:   7 Cluster:   7 Fr_nu: 2532215 TotEn:   -13.82
@<TRIPOS>ATOM
      1 C1        -84.8880   -9.3724  -32.7550 C.2    1 LIG      -0.25700
      2 C2        -83.7616   -8.8630  -32.0631 C.2    1 LIG      -0.25700
      3 C3        -84.4581   -9.7767  -33.9996 C.2    1 LIG      -0.04700
      4 C4        -82.6776   -8.9714  -32.9060 C.2    1 LIG      -0.04700
      5 N1        -83.1128   -9.5279  -34.0803 N.pl3  1 LIG      -0.36000
      6 H1        -85.9019   -9.4378  -32.3859 H      1 LIG       0.15400
      7 H2        -83.7410   -8.4601  -31.0603 H      1 LIG       0.15400
      8 H3        -84.9874  -10.2172  -34.8327 H      1 LIG       0.14000
      9 H4        -81.6384   -8.7044  -32.7744 H      1 LIG       0.14000
     10 H5        -82.5308   -9.7252  -34.8827 H      1 LIG       0.38000
@<TRIPOS>BOND
      1       1       2 1
      2       1       3 2
      3       2       4 2
      4       3       5 1
      5       4       5 1
      6       1       6 1
      7       2       7 1
      8       3       8 1
      9       4       9 1
     10       5      10 1
@<TRIPOS>ALT_TYPE
CGenFF_4.0_ALT_TYPE_SET
CGenFF_4.0 1 CG2R51 2 CG2R51 3 CG2R51 4 CG2R51 5 NG2R51 6 HGR51 7 HGR51 8 HGR52 9 HGR52 10 HGP1
@<TRIPOS>MOLECULE
pyrrole
 10 10 0 0 0
****
USER_CHARGES
INVALID_CHARGES
Pose:   8 Cluster:   8 Fr_nu: 311006 TotEn:   -13.51
@<TRIPOS>ATOM
      1 C1        -70.6499   -7.8737  -48.4166 C.2    1 LIG      -0.25700
      2 C2        -69.4302   -8.1766  -49.0706 C.2    1 LIG      -0.25700
      3 C3        -71.0662   -6.6422  -48.8721 C.2    1 LIG      -0.04700
      4 C4        -69.1383   -7.1209  -49.9060 C.2    1 LIG      -0.04700
      5 N1        -70.1395   -6.1940  -49.7769 N.pl3  1 LIG      -0.36000
      6 H1        -71.1682   -8.4868  -47.6928 H      1 LIG       0.15400
      7 H2        -68.8287   -9.0660  -48.9472 H      1 LIG       0.15400
      8 H3        -71.9358   -6.0463  -48.6337 H      1 LIG       0.14000
      9 H4        -68.3108   -6.9482  -50.5797 H      1 LIG       0.14000
     10 H5        -70.1875   -5.3149  -50.2731 H      1 LIG       0.38000
@<TRIPOS>BOND
      1       1       2 1
      2       1       3 2
      3       2       4 2
      4       3       5 1
      5       4       5 1
      6       1       6 1
      7       2       7 1
      8       3       8 1
      9       4       9 1
     10       5      10 1
@<TRIPOS>ALT_TYPE
CGenFF_4.0_ALT_TYPE_SET
CGenFF_4.0 1 CG2R51 2 CG2R51 3 CG2R51 4 CG2R51 5 NG2R51 6 HGR51 7 HGR51 8 HGR52 9 HGR52 10 HGP1
@<TRIPOS>MOLECULE
pyrrole
 10 10 0 0 0
****
USER_CHARGES
INVALID_CHARGES
Pose:   9 Cluster:   9 Fr_nu: 677773 TotEn:   -13.50
@<TRIPOS>ATOM
      1 C1        -69.6524   -7.0307  -49.1167 C.2    1 LIG      -0.25700
      2 C2        -68.7295   -7.9658  -48.5867 C.2    1 LIG      -0.25700
      3 C3        -70.9170   -7.4779  -48.8032 C.2    1 LIG      -0.04700
      4 C4        -69.4582   -8.9559  -47.9654 C.2    1 LIG      -0.04700
      5 N1        -70.7867   -8.6491  -48.1035 N.pl3  1 LIG      -0.36000
      6 H1        -69.4203   -6.1295  -49.6665 H      1 LIG       0.15400
      7 H2        -67.6513   -7.9241  -48.6503 H      1 LIG       0.15400
      8 H3        -71.8949   -7.0691  -49.0152 H      1 LIG       0.14000
      9 H4        -69.1505   -9.8478  -47.4377 H      1 LIG       0.14000
     10 H5        -71.5529   -9.2015  -47.7441 H      1 LIG       0.38000
@<TRIPOS>BOND
      1       1       2 1
      2       1       3 2
      3       2       4 2
      4       3       5 1
      5       4       5 1
      6       1       6 1
      7       2       7 1
      8       3       8 1
      9       4       9 1
     10       5      10 1
@<TRIPOS>ALT_TYPE
CGenFF_4.0_ALT_TYPE_SET
CGenFF_4.0 1 CG2R51 2 CG2R51 3 CG2R51 4 CG2R51 5 NG2R51 6 HGR51 7 HGR51 8 HGR52 9 HGR52 10 HGP1
@<TRIPOS>MOLECULE
pyrrole
 10 10 0 0 0
****
USER_CHARGES
INVALID_CHARGES
Pose:  10 Cluster:  10 Fr_nu: 859600 TotEn:   -13.39
@<TRIPOS>ATOM
      1 C1        -67.8738   -7.5624  -48.5164 C.2    1 LIG      -0.25700
      2 C2        -68.9908   -8.3739  -48.1990 C.2    1 LIG      -0.25700
      3 C3        -68.1964   -6.8417  -49.6451 C.2    1 LIG      -0.04700
      4 C4        -69.9620   -8.1245  -49.1435 C.2    1 LIG      -0.04700
      5 N1        -69.4680   -7.1917  -50.0175 N.pl3  1 LIG      -0.36000
      6 H1        -66.9367   -7.5089  -47.9803 H      1 LIG       0.15400
      7 H2        -69.0793   -9.0656  -47.3732 H      1 LIG       0.15400
      8 H3        -67.6364   -6.1139  -50.2151 H      1 LIG       0.14000
      9 H4        -70.9579   -8.5253  -49.2699 H      1 LIG       0.14000
     10 H5        -69.9653   -6.8187  -50.8143 H      1 LIG       0.38000
@<TRIPOS>BOND
      1       1       2 1
      2       1       3 2
      3       2       4 2
      4       3       5 1
      5       4       5 1
      6       1       6 1
      7       2       7 1
      8       3       8 1
      9       4       9 1
     10       5      10 1
@<TRIPOS>ALT_TYPE
CGenFF_4.0_ALT_TYPE_SET
CGenFF_4.0 1 CG2R51 2 CG2R51 3 CG2R51 4 CG2R51 5 NG2R51 6 HGR51 7 HGR51 8 HGR52 9 HGR52 10 HGP1
@<TRIPOS>MOLECULE
pyrrole
 10 10 0 0 0
****
USER_CHARGES
INVALID_CHARGES
Pose:  11 Cluster:  11 Fr_nu: 292486 TotEn:   -13.23
@<TRIPOS>ATOM
      1 C1        -68.4951   -8.2742  -48.4589 C.2    1 LIG      -0.25700
      2 C2        -67.0985   -8.1304  -48.6490 C.2    1 LIG      -0.25700
      3 C3        -69.1204   -7.4249  -49.3449 C.2    1 LIG      -0.04700
      4 C4        -66.9131   -7.1975  -49.6454 C.2    1 LIG      -0.04700
      5 N1        -68.1489   -6.7753  -50.0607 N.pl3  1 LIG      -0.36000
      6 H1        -68.9906   -8.9262  -47.7534 H      1 LIG       0.15400
      7 H2        -66.3125   -8.6488  -48.1184 H      1 LIG       0.15400
      8 H3        -70.1665   -7.2247  -49.5290 H      1 LIG       0.14000
      9 H4        -66.0146   -6.7991  -50.0953 H      1 LIG       0.14000
     10 H5        -68.3181   -6.0904  -50.7843 H      1 LIG       0.38000
@<TRIPOS>BOND
      1       1       2 1
      2       1       3 2
      3       2       4 2
      4       3       5 1
      5       4       5 1
      6       1       6 1
      7       2       7 1
      8       3       8 1
      9       4       9 1
     10       5      10 1
@<TRIPOS>ALT_TYPE
CGenFF_4.0_ALT_TYPE_SET
CGenFF_4.0 1 CG2R51 2 CG2R51 3 CG2R51 4 CG2R51 5 NG2R51 6 HGR51 7 HGR51 8 HGR52 9 HGR52 10 HGP1
@<TRIPOS>MOLECULE
pyrrole
 10 10 0 0 0
****
USER_CHARGES
INVALID_CHARGES
Pose:  12 Cluster:  12 Fr_nu: 411474 TotEn:   -12.82
@<TRIPOS>ATOM
      1 C1        -68.1189   -8.9007  -49.0532 C.2    1 LIG      -0.25700
      2 C2        -66.9331   -8.1900  -49.3628 C.2    1 LIG      -0.25700
      3 C3        -68.7504   -8.2231  -48.0338 C.2    1 LIG      -0.04700
      4 C4        -66.8761   -7.0996  -48.5230 C.2    1 LIG      -0.04700
      5 N1        -67.9858   -7.1301  -47.7194 N.pl3  1 LIG      -0.36000
      6 H1        -68.4737   -9.8074  -49.5228 H      1 LIG       0.15400
      7 H2        -66.1994   -8.4438  -50.1148 H      1 LIG       0.15400
      8 H3        -69.6723   -8.4206  -47.5051 H      1 LIG       0.14000
      9 H4        -66.1478   -6.3066  -48.4272 H      1 LIG       0.14000
     10 H5        -68.2068   -6.4504  -47.0048 H      1 LIG       0.38000
@<TRIPOS>BOND
      1       1       2 1
      2       1       3 2
      3       2       4 2
      4       3       5 1
      5       4       5 1
      6       1       6 1
      7       2       7 1
      8       3       8 1
      9       4       9 1
     10       5      10 1
@<TRIPOS>ALT_TYPE
CGenFF_4.0_ALT_TYPE_SET
CGenFF_4.0 1 CG2R51 2 CG2R51 3 CG2R51 4 CG2R51 5 NG2R51 6 HGR51 7 HGR51 8 HGR52 9 HGR52 10 HGP1
@<TRIPOS>MOLECULE
pyrrole
 10 10 0 0 0
****
USER_CHARGES
INVALID_CHARGES
Pose:  13 Cluster:  13 Fr_nu:  80673 TotEn:   -12.34
@<TRIPOS>ATOM
      1 C1        -84.5592   -8.9378  -33.2777 C.2    1 LIG      -0.25700
      2 C2        -84.7783   -9.5986  -32.0438 C.2    1 LIG      -0.25700
      3 C3        -83.4721   -9.5350  -33.8768 C.2    1 LIG      -0.04700
      4 C4        -83.8183  -10.5794  -31.9264 C.2    1 LIG      -0.04700
      5 N1        -83.0297  -10.5313  -33.0463 N.pl3  1 LIG      -0.36000
      6 H1        -85.1319   -8.1166  -33.6851 H      1 LIG       0.15400
      7 H2        -85.5503   -9.3841  -31.3185 H      1 LIG       0.15400
      8 H3        -82.9748   -9.3403  -34.8165 H      1 LIG       0.14000
      9 H4        -83.6278  -11.3059  -31.1490 H      1 LIG       0.14000
     10 H5        -82.2429  -11.1380  -33.2316 H      1 LIG       0.38000
@<TRIPOS>BOND
      1       1       2 1
      2       1       3 2
      3       2       4 2
      4       3       5 1
      5       4       5 1
      6       1       6 1
      7       2       7 1
      8       3       8 1
      9       4       9 1
     10       5      10 1
@<TRIPOS>ALT_TYPE
CGenFF_4.0_ALT_TYPE_SET
CGenFF_4.0 1 CG2R51 2 CG2R51 3 CG2R51 4 CG2R51 5 NG2R51 6 HGR51 7 HGR51 8 HGR52 9 HGR52 10 HGP1
@<TRIPOS>MOLECULE
pyrrole
 10 10 0 0 0
****
USER_CHARGES
INVALID_CHARGES
Pose:  14 Cluster:  14 Fr_nu: 304493 TotEn:   -12.08
@<TRIPOS>ATOM
      1 C1        -63.0306   -0.2148  -24.5956 C.2    1 LIG      -0.25700
      2 C2        -61.7319   -0.4574  -24.0841 C.2    1 LIG      -0.25700
      3 C3        -63.3542   -1.2733  -25.4154 C.2    1 LIG      -0.04700
      4 C4        -61.3014   -1.6569  -24.6070 C.2    1 LIG      -0.04700
      5 N1        -62.2956   -2.1436  -25.4150 N.pl3  1 LIG      -0.36000
      6 H1        -63.6611    0.6384  -24.3883 H      1 LIG       0.15400
      7 H2        -61.1699    0.1723  -23.4089 H      1 LIG       0.15400
      8 H3        -64.2400   -1.4842  -25.9977 H      1 LIG       0.14000
      9 H4        -60.3798   -2.2062  -24.4752 H      1 LIG       0.14000
     10 H5        -62.2546   -3.0116  -25.9310 H      1 LIG       0.38000
@<TRIPOS>BOND
      1       1       2 1
      2       1       3 2
      3       2       4 2
      4       3       5 1
      5       4       5 1
      6       1       6 1
      7       2       7 1
      8       3       8 1
      9       4       9 1
     10       5      10 1
@<TRIPOS>ALT_TYPE
CGenFF_4.0_ALT_TYPE_SET
CGenFF_4.0 1 CG2R51 2 CG2R51 3 CG2R51 4 CG2R51 5 NG2R51 6 HGR51 7 HGR51 8 HGR52 9 HGR52 10 HGP1
@<TRIPOS>MOLECULE
pyrrole
 10 10 0 0 0
****
USER_CHARGES
INVALID_CHARGES
Pose:  15 Cluster:  15 Fr_nu: 2513237 TotEn:   -11.65
@<TRIPOS>ATOM
      1 C1        -46.4231  -12.1239  -44.5706 C.2    1 LIG      -0.25700
      2 C2        -45.2441  -12.8405  -44.2490 C.2    1 LIG      -0.25700
      3 C3        -46.2318  -10.8184  -44.1752 C.2    1 LIG      -0.04700
      4 C4        -44.3682  -11.9511  -43.6666 C.2    1 LIG      -0.04700
      5 N1        -44.9793  -10.7251  -43.6268 N.pl3  1 LIG      -0.36000
      6 H1        -47.3141  -12.5168  -45.0398 H      1 LIG       0.15400
      7 H2        -45.0527  -13.8902  -44.4216 H      1 LIG       0.15400
      8 H3        -46.8731   -9.9503  -44.2341 H      1 LIG       0.14000
      9 H4        -43.3672  -12.0808  -43.2799 H      1 LIG       0.14000
     10 H5        -44.5691   -9.8813  -43.2510 H      1 LIG       0.38000
@<TRIPOS>BOND
      1       1       2 1
      2       1       3 2
      3       2       4 2
      4       3       5 1
      5       4       5 1
      6       1       6 1
      7       2       7 1
      8       3       8 1
      9       4       9 1
     10       5      10 1
@<TRIPOS>ALT_TYPE
CGenFF_4.0_ALT_TYPE_SET
CGenFF_4.0 1 CG2R51 2 CG2R51 3 CG2R51 4 CG2R51 5 NG2R51 6 HGR51 7 HGR51 8 HGR52 9 HGR52 10 HGP1
@<TRIPOS>MOLECULE
pyrrole
 10 10 0 0 0
****
USER_CHARGES
INVALID_CHARGES
Pose:  16 Cluster:  16 Fr_nu: 270116 TotEn:   -11.54
@<TRIPOS>ATOM
      1 C1        -64.3623   -4.2511  -56.9755 C.2    1 LIG      -0.25700
      2 C2        -65.4563   -4.9809  -56.4485 C.2    1 LIG      -0.25700
      3 C3        -64.8595   -3.4063  -57.9433 C.2    1 LIG      -0.04700
      4 C4        -66.5886   -4.5600  -57.1104 C.2    1 LIG      -0.04700
      5 N1        -66.2137   -3.6029  -58.0169 N.pl3  1 LIG      -0.36000
      6 H1        -63.3255   -4.3322  -56.6811 H      1 LIG       0.15400
      7 H2        -65.4242   -5.7320  -55.6720 H      1 LIG       0.15400
      8 H3        -64.3721   -2.6856  -58.5847 H      1 LIG       0.14000
      9 H4        -67.6244   -4.8543  -57.0162 H      1 LIG       0.14000
     10 H5        -66.8400   -3.1163  -58.6432 H      1 LIG       0.38000
@<TRIPOS>BOND
      1       1       2 1
      2       1       3 2
      3       2       4 2
      4       3       5 1
      5       4       5 1
      6       1       6 1
      7       2       7 1
      8       3       8 1
      9       4       9 1
     10       5      10 1
@<TRIPOS>ALT_TYPE
CGenFF_4.0_ALT_TYPE_SET
CGenFF_4.0 1 CG2R51 2 CG2R51 3 CG2R51 4 CG2R51 5 NG2R51 6 HGR51 7 HGR51 8 HGR52 9 HGR52 10 HGP1
@<TRIPOS>MOLECULE
pyrrole
 10 10 0 0 0
****
USER_CHARGES
INVALID_CHARGES
Pose:  17 Cluster:  17 Fr_nu: 551272 TotEn:   -11.45
@<TRIPOS>ATOM
      1 C1        -62.7075   -1.7825  -22.9198 C.2    1 LIG      -0.25700
      2 C2        -61.7413   -2.1857  -23.8742 C.2    1 LIG      -0.25700
      3 C3        -63.9047   -2.3637  -23.2755 C.2    1 LIG      -0.04700
      4 C4        -62.3774   -3.0010  -24.7842 C.2    1 LIG      -0.04700
      5 N1        -63.6921   -3.1019  -24.4105 N.pl3  1 LIG      -0.36000
      6 H1        -62.5478   -1.1390  -22.0661 H      1 LIG       0.15400
      7 H2        -60.6959   -1.9123  -23.8978 H      1 LIG       0.15400
      8 H3        -64.8858   -2.3176  -22.8245 H      1 LIG       0.14000
      9 H4        -62.0124   -3.5179  -25.6606 H      1 LIG       0.14000
     10 H5        -64.3968   -3.6388  -24.8969 H      1 LIG       0.38000
@<TRIPOS>BOND
      1       1       2 1
      2       1       3 2
      3       2       4 2
      4       3       5 1
      5       4       5 1
      6       1       6 1
      7       2       7 1
      8       3       8 1
      9       4       9 1
     10       5      10 1
@<TRIPOS>ALT_TYPE
CGenFF_4.0_ALT_TYPE_SET
CGenFF_4.0 1 CG2R51 2 CG2R51 3 CG2R51 4 CG2R51 5 NG2R51 6 HGR51 7 HGR51 8 HGR52 9 HGR52 10 HGP1
@<TRIPOS>MOLECULE
pyrrole
 10 10 0 0 0
****
USER_CHARGES
INVALID_CHARGES
Pose:  18 Cluster:  18 Fr_nu: 218423 TotEn:   -11.42
@<TRIPOS>ATOM
      1 C1        -45.4431  -13.6539  -44.6659 C.2    1 LIG      -0.25700
      2 C2        -44.8053  -12.4394  -44.3119 C.2    1 LIG      -0.25700
      3 C3        -46.8015  -13.4507  -44.5617 C.2    1 LIG      -0.04700
      4 C4        -45.7934  -11.5310  -44.0021 C.2    1 LIG      -0.04700
      5 N1        -47.0027  -12.1569  -44.1572 N.pl3  1 LIG      -0.36000
      6 H1        -44.9642  -14.5757  -44.9646 H      1 LIG       0.15400
      7 H2        -43.7422  -12.2462  -44.2846 H      1 LIG       0.15400
      8 H3        -47.6403  -14.1092  -44.7380 H      1 LIG       0.14000
      9 H4        -45.7438  -10.4980  -43.6877 H      1 LIG       0.14000
     10 H5        -47.9047  -11.7297  -43.9982 H      1 LIG       0.38000
@<TRIPOS>BOND
      1       1       2 1
      2       1       3 2
      3       2       4 2
      4       3       5 1
      5       4       5 1
      6       1       6 1
      7       2       7 1
      8       3       8 1
      9       4       9 1
     10       5      10 1
@<TRIPOS>ALT_TYPE
CGenFF_4.0_ALT_TYPE_SET
CGenFF_4.0 1 CG2R51 2 CG2R51 3 CG2R51 4 CG2R51 5 NG2R51 6 HGR51 7 HGR51 8 HGR52 9 HGR52 10 HGP1
@<TRIPOS>MOLECULE
pyrrole
 10 10 0 0 0
****
USER_CHARGES
INVALID_CHARGES
Pose:  19 Cluster:  19 Fr_nu: 873984 TotEn:   -11.41
@<TRIPOS>ATOM
      1 C1        -54.8459    5.4924  -36.8375 C.2    1 LIG      -0.25700
      2 C2        -53.7111    4.9470  -36.1878 C.2    1 LIG      -0.25700
      3 C3        -55.9170    5.3500  -35.9832 C.2    1 LIG      -0.04700
      4 C4        -54.1234    4.4879  -34.9563 C.2    1 LIG      -0.04700
      5 N1        -55.4661    4.7379  -34.8430 N.pl3  1 LIG      -0.36000
      6 H1        -54.8783    5.9404  -37.8206 H      1 LIG       0.15400
      7 H2        -52.7030    4.8933  -36.5739 H      1 LIG       0.15400
      8 H3        -56.9566    5.6279  -36.0846 H      1 LIG       0.14000
      9 H4        -53.5823    4.0086  -34.1527 H      1 LIG       0.14000
     10 H5        -56.0363    4.5068  -34.0412 H      1 LIG       0.38000
@<TRIPOS>BOND
      1       1       2 1
      2       1       3 2
      3       2       4 2
      4       3       5 1
      5       4       5 1
      6       1       6 1
      7       2       7 1
      8       3       8 1
      9       4       9 1
     10       5      10 1
@<TRIPOS>ALT_TYPE
CGenFF_4.0_ALT_TYPE_SET
CGenFF_4.0 1 CG2R51 2 CG2R51 3 CG2R51 4 CG2R51 5 NG2R51 6 HGR51 7 HGR51 8 HGR52 9 HGR52 10 HGP1
@<TRIPOS>MOLECULE
pyrrole
 10 10 0 0 0
****
USER_CHARGES
INVALID_CHARGES
Pose:  20 Cluster:  20 Fr_nu: 269910 TotEn:   -10.89
@<TRIPOS>ATOM
      1 C1        -64.4559   -4.3387  -57.7979 C.2    1 LIG      -0.25700
      2 C2        -65.8054   -4.0603  -58.1274 C.2    1 LIG      -0.25700
      3 C3        -64.4556   -5.0002  -56.5896 C.2    1 LIG      -0.04700
      4 C4        -66.5886   -4.5600  -57.1104 C.2    1 LIG      -0.04700
      5 N1        -65.7574   -5.1288  -56.1811 N.pl3  1 LIG      -0.36000
      6 H1        -63.5801   -4.0851  -58.3784 H      1 LIG       0.15400
      7 H2        -66.1685   -3.5509  -59.0088 H      1 LIG       0.15400
      8 H3        -63.6480   -5.3889  -55.9856 H      1 LIG       0.14000
      9 H4        -67.6599   -4.5628  -56.9667 H      1 LIG       0.14000
     10 H5        -66.0583   -5.5753  -55.3258 H      1 LIG       0.38000
@<TRIPOS>BOND
      1       1       2 1
      2       1       3 2
      3       2       4 2
      4       3       5 1
      5       4       5 1
      6       1       6 1
      7       2       7 1
      8       3       8 1
      9       4       9 1
     10       5      10 1
@<TRIPOS>ALT_TYPE
CGenFF_4.0_ALT_TYPE_SET
CGenFF_4.0 1 CG2R51 2 CG2R51 3 CG2R51 4 CG2R51 5 NG2R51 6 HGR51 7 HGR51 8 HGR52 9 HGR52 10 HGP1
@<TRIPOS>MOLECULE
pyrrole
 10 10 0 0 0
****
USER_CHARGES
INVALID_CHARGES
Pose:  21 Cluster:  21 Fr_nu: 1278928 TotEn:   -10.47
@<TRIPOS>ATOM
      1 C1        -52.0338    4.5365  -33.0380 C.2    1 LIG      -0.25700
      2 C2        -52.3037    5.0104  -34.3456 C.2    1 LIG      -0.25700
      3 C3        -53.2439    4.2437  -32.4486 C.2    1 LIG      -0.04700
      4 C4        -53.6706    4.9929  -34.5153 C.2    1 LIG      -0.04700
      5 N1        -54.2318    4.5253  -33.3558 N.pl3  1 LIG      -0.36000
      6 H1        -51.0631    4.4208  -32.5768 H      1 LIG       0.15400
      7 H2        -51.5822    5.3304  -35.0839 H      1 LIG       0.15400
      8 H3        -53.4897    3.8621  -31.4677 H      1 LIG       0.14000
      9 H4        -54.2916    5.2692  -35.3559 H      1 LIG       0.14000
     10 H5        -55.2223    4.4060  -33.1945 H      1 LIG       0.38000
@<TRIPOS>BOND
      1       1       2 1
      2       1       3 2
      3       2       4 2
      4       3       5 1
      5       4       5 1
      6       1       6 1
      7       2       7 1
      8       3       8 1
      9       4       9 1
     10       5      10 1
@<TRIPOS>ALT_TYPE
CGenFF_4.0_ALT_TYPE_SET
CGenFF_4.0 1 CG2R51 2 CG2R51 3 CG2R51 4 CG2R51 5 NG2R51 6 HGR51 7 HGR51 8 HGR52 9 HGR52 10 HGP1
@<TRIPOS>MOLECULE
pyrrole
 10 10 0 0 0
****
USER_CHARGES
INVALID_CHARGES
Pose:  22 Cluster:  22 Fr_nu: 321598 TotEn:   -10.22
@<TRIPOS>ATOM
      1 C1        -66.1497   -4.3611  -57.8099 C.2    1 LIG      -0.25700
      2 C2        -65.3125   -4.2841  -56.6696 C.2    1 LIG      -0.25700
      3 C3        -65.8194   -3.3086  -58.6347 C.2    1 LIG      -0.04700
      4 C4        -64.4960   -3.1867  -56.8323 C.2    1 LIG      -0.04700
      5 N1        -64.8132   -2.6012  -58.0302 N.pl3  1 LIG      -0.36000
      6 H1        -66.9101   -5.1034  -58.0081 H      1 LIG       0.15400
      7 H2        -65.3044   -4.9539  -55.8213 H      1 LIG       0.15400
      8 H3        -66.2095   -3.0001  -59.5943 H      1 LIG       0.14000
      9 H4        -63.7191   -2.7726  -56.2051 H      1 LIG       0.14000
     10 H5        -64.3723   -1.7749  -58.4099 H      1 LIG       0.38000
@<TRIPOS>BOND
      1       1       2 1
      2       1       3 2
      3       2       4 2
      4       3       5 1
      5       4       5 1
      6       1       6 1
      7       2       7 1
      8       3       8 1
      9       4       9 1
     10       5      10 1
@<TRIPOS>ALT_TYPE
CGenFF_4.0_ALT_TYPE_SET
CGenFF_4.0 1 CG2R51 2 CG2R51 3 CG2R51 4 CG2R51 5 NG2R51 6 HGR51 7 HGR51 8 HGR52 9 HGR52 10 HGP1
@<TRIPOS>MOLECULE
pyrrole
 10 10 0 0 0
****
USER_CHARGES
INVALID_CHARGES
Pose:  23 Cluster:  23 Fr_nu: 1365255 TotEn:    -9.95
@<TRIPOS>ATOM
      1 C1        -44.5775  -11.3792  -44.9191 C.2    1 LIG      -0.25700
      2 C2        -45.2152  -12.6417  -44.8389 C.2    1 LIG      -0.25700
      3 C3        -45.4979  -10.4284  -44.5366 C.2    1 LIG      -0.04700
      4 C4        -46.5059  -12.4240  -44.4100 C.2    1 LIG      -0.04700
      5 N1        -46.6666  -11.0750  -44.2297 N.pl3  1 LIG      -0.36000
      6 H1        -43.5583  -11.1846  -45.2221 H      1 LIG       0.15400
      7 H2        -44.7829  -13.6053  -45.0688 H      1 LIG       0.15400
      8 H3        -45.4262   -9.3529  -44.4563 H      1 LIG       0.14000
      9 H4        -47.3212  -13.1069  -44.2162 H      1 LIG       0.14000
     10 H5        -47.5165  -10.6257  -43.9178 H      1 LIG       0.38000
@<TRIPOS>BOND
      1       1       2 1
      2       1       3 2
      3       2       4 2
      4       3       5 1
      5       4       5 1
      6       1       6 1
      7       2       7 1
      8       3       8 1
      9       4       9 1
     10       5      10 1
@<TRIPOS>ALT_TYPE
CGenFF_4.0_ALT_TYPE_SET
CGenFF_4.0 1 CG2R51 2 CG2R51 3 CG2R51 4 CG2R51 5 NG2R51 6 HGR51 7 HGR51 8 HGR52 9 HGR52 10 HGP1
@<TRIPOS>MOLECULE
pyrrole
 10 10 0 0 0
****
USER_CHARGES
INVALID_CHARGES
Pose:  24 Cluster:  24 Fr_nu: 318169 TotEn:    -9.49
@<TRIPOS>ATOM
      1 C1        -52.3948    6.1997  -32.5872 C.2    1 LIG      -0.25700
      2 C2        -51.1754    5.8595  -33.2231 C.2    1 LIG      -0.25700
      3 C3        -53.0376    5.0225  -32.2734 C.2    1 LIG      -0.04700
      4 C4        -51.1102    4.4847  -33.2786 C.2    1 LIG      -0.04700
      5 N1        -52.2476    3.9866  -32.6986 N.pl3  1 LIG      -0.36000
      6 H1        -52.7638    7.1945  -32.3803 H      1 LIG       0.15400
      7 H2        -50.4258    6.5405  -33.6005 H      1 LIG       0.15400
      8 H3        -53.9838    4.8299  -31.7878 H      1 LIG       0.14000
      9 H4        -50.3573    3.8188  -33.6764 H      1 LIG       0.14000
     10 H5        -52.4696    3.0056  -32.5992 H      1 LIG       0.38000
@<TRIPOS>BOND
      1       1       2 1
      2       1       3 2
      3       2       4 2
      4       3       5 1
      5       4       5 1
      6       1       6 1
      7       2       7 1
      8       3       8 1
      9       4       9 1
     10       5      10 1
@<TRIPOS>ALT_TYPE
CGenFF_4.0_ALT_TYPE_SET
CGenFF_4.0 1 CG2R51 2 CG2R51 3 CG2R51 4 CG2R51 5 NG2R51 6 HGR51 7 HGR51 8 HGR52 9 HGR52 10 HGP1
@<TRIPOS>MOLECULE
pyrrole
 10 10 0 0 0
****
USER_CHARGES
INVALID_CHARGES
Pose:  25 Cluster:  25 Fr_nu: 278174 TotEn:    -9.49
@<TRIPOS>ATOM
      1 C1        -51.3335    4.4178  -32.8398 C.2    1 LIG      -0.25700
      2 C2        -51.4294    5.6344  -32.1202 C.2    1 LIG      -0.25700
      3 C3        -52.6142    3.9422  -33.0162 C.2    1 LIG      -0.04700
      4 C4        -52.7657    5.8651  -31.8787 C.2    1 LIG      -0.04700
      5 N1        -53.4765    4.8300  -32.4277 N.pl3  1 LIG      -0.36000
      6 H1        -50.4294    3.9408  -33.1913 H      1 LIG       0.15400
      7 H2        -50.6147    6.2735  -31.8104 H      1 LIG       0.15400
      8 H3        -52.9878    3.0539  -33.5058 H      1 LIG       0.14000
      9 H4        -53.2725    6.6720  -31.3682 H      1 LIG       0.14000
     10 H5        -54.4825    4.7359  -32.4029 H      1 LIG       0.38000
@<TRIPOS>BOND
      1       1       2 1
      2       1       3 2
      3       2       4 2
      4       3       5 1
      5       4       5 1
      6       1       6 1
      7       2       7 1
      8       3       8 1
      9       4       9 1
     10       5      10 1
@<TRIPOS>ALT_TYPE
CGenFF_4.0_ALT_TYPE_SET
CGenFF_4.0 1 CG2R51 2 CG2R51 3 CG2R51 4 CG2R51 5 NG2R51 6 HGR51 7 HGR51 8 HGR52 9 HGR52 10 HGP1
@<TRIPOS>MOLECULE
pyrrole
 10 10 0 0 0
****
USER_CHARGES
INVALID_CHARGES
Pose:  26 Cluster:  26 Fr_nu: 1277028 TotEn:    -9.41
@<TRIPOS>ATOM
      1 C1        -64.4507  -23.8100  -34.9479 C.2    1 LIG      -0.25700
      2 C2        -64.3997  -24.6247  -36.1058 C.2    1 LIG      -0.25700
      3 C3        -65.7026  -23.2373  -34.9027 C.2    1 LIG      -0.04700
      4 C4        -65.6220  -24.5250  -36.7330 C.2    1 LIG      -0.04700
      5 N1        -66.4059  -23.6788  -35.9930 N.pl3  1 LIG      -0.36000
      6 H1        -63.6610  -23.6579  -34.2257 H      1 LIG       0.15400
      7 H2        -63.5641  -25.2193  -36.4472 H      1 LIG       0.15400
      8 H3        -66.1543  -22.5566  -34.1950 H      1 LIG       0.14000
      9 H4        -66.0029  -24.9806  -37.6362 H      1 LIG       0.14000
     10 H5        -67.3570  -23.4204  -36.2166 H      1 LIG       0.38000
@<TRIPOS>BOND
      1       1       2 1
      2       1       3 2
      3       2       4 2
      4       3       5 1
      5       4       5 1
      6       1       6 1
      7       2       7 1
      8       3       8 1
      9       4       9 1
     10       5      10 1
@<TRIPOS>ALT_TYPE
CGenFF_4.0_ALT_TYPE_SET
CGenFF_4.0 1 CG2R51 2 CG2R51 3 CG2R51 4 CG2R51 5 NG2R51 6 HGR51 7 HGR51 8 HGR52 9 HGR52 10 HGP1
@<TRIPOS>MOLECULE
pyrrole
 10 10 0 0 0
****
USER_CHARGES
INVALID_CHARGES
Pose:  27 Cluster:  27 Fr_nu: 714887 TotEn:    -9.22
@<TRIPOS>ATOM
      1 C1        -51.9122    4.0845  -33.0829 C.2    1 LIG      -0.25700
      2 C2        -52.7654    5.2024  -32.9116 C.2    1 LIG      -0.25700
      3 C3        -50.6594    4.4520  -32.6436 C.2    1 LIG      -0.04700
      4 C4        -52.0080    6.2191  -32.3730 C.2    1 LIG      -0.04700
      5 N1        -50.7295    5.7517  -32.2146 N.pl3  1 LIG      -0.36000
      6 H1        -52.1819    3.1170  -33.4824 H      1 LIG       0.15400
      7 H2        -53.8170    5.2621  -33.1544 H      1 LIG       0.15400
      8 H3        -49.7272    3.9069  -32.5986 H      1 LIG       0.14000
      9 H4        -52.2647    7.2297  -32.0878 H      1 LIG       0.14000
     10 H5        -49.9569    6.2836  -31.8386 H      1 LIG       0.38000
@<TRIPOS>BOND
      1       1       2 1
      2       1       3 2
      3       2       4 2
      4       3       5 1
      5       4       5 1
      6       1       6 1
      7       2       7 1
      8       3       8 1
      9       4       9 1
     10       5      10 1
@<TRIPOS>ALT_TYPE
CGenFF_4.0_ALT_TYPE_SET
CGenFF_4.0 1 CG2R51 2 CG2R51 3 CG2R51 4 CG2R51 5 NG2R51 6 HGR51 7 HGR51 8 HGR52 9 HGR52 10 HGP1
@<TRIPOS>MOLECULE
pyrrole
 10 10 0 0 0
****
USER_CHARGES
INVALID_CHARGES
Pose:  28 Cluster:  28 Fr_nu: 714051 TotEn:    -8.32
@<TRIPOS>ATOM
      1 C1        -52.6384    5.7239  -33.5412 C.2    1 LIG      -0.25700
      2 C2        -52.0080    6.2191  -32.3730 C.2    1 LIG      -0.25700
      3 C3        -51.6985    4.9985  -34.2397 C.2    1 LIG      -0.04700
      4 C4        -50.7022    5.7813  -32.3933 C.2    1 LIG      -0.04700
      5 N1        -50.5253    5.0405  -33.5327 N.pl3  1 LIG      -0.36000
      6 H1        -53.6655    5.8789  -33.8401 H      1 LIG       0.15400
      7 H2        -52.4551    6.8287  -31.6006 H      1 LIG       0.15400
      8 H3        -51.7593    4.4585  -35.1740 H      1 LIG       0.14000
      9 H4        -49.8862    5.9292  -31.6999 H      1 LIG       0.14000
     10 H5        -49.6621    4.5933  -33.8090 H      1 LIG       0.38000
@<TRIPOS>BOND
      1       1       2 1
      2       1       3 2
      3       2       4 2
      4       3       5 1
      5       4       5 1
      6       1       6 1
      7       2       7 1
      8       3       8 1
      9       4       9 1
     10       5      10 1
@<TRIPOS>ALT_TYPE
CGenFF_4.0_ALT_TYPE_SET
CGenFF_4.0 1 CG2R51 2 CG2R51 3 CG2R51 4 CG2R51 5 NG2R51 6 HGR51 7 HGR51 8 HGR52 9 HGR52 10 HGP1
@<TRIPOS>MOLECULE
pyrrole
 10 10 0 0 0
****
USER_CHARGES
INVALID_CHARGES
Pose:  29 Cluster:  29 Fr_nu: 358966 TotEn:    -7.93
@<TRIPOS>ATOM
      1 C1        -65.9615   -4.6392  -58.3968 C.2    1 LIG      -0.25700
      2 C2        -65.0109   -3.6035  -58.5728 C.2    1 LIG      -0.25700
      3 C3        -66.2160   -4.7390  -57.0468 C.2    1 LIG      -0.04700
      4 C4        -64.7135   -3.1020  -57.3248 C.2    1 LIG      -0.04700
      5 N1        -65.4516   -3.7999  -56.4049 N.pl3  1 LIG      -0.36000
      6 H1        -66.4116   -5.2456  -59.1701 H      1 LIG       0.15400
      7 H2        -64.5879   -3.2598  -59.5061 H      1 LIG       0.15400
      8 H3        -66.8700   -5.3926  -56.4871 H      1 LIG       0.14000
      9 H4        -64.0456   -2.3122  -57.0108 H      1 LIG       0.14000
     10 H5        -65.4352   -3.6454  -55.4063 H      1 LIG       0.38000
@<TRIPOS>BOND
      1       1       2 1
      2       1       3 2
      3       2       4 2
      4       3       5 1
      5       4       5 1
      6       1       6 1
      7       2       7 1
      8       3       8 1
      9       4       9 1
     10       5      10 1
@<TRIPOS>ALT_TYPE
CGenFF_4.0_ALT_TYPE_SET
CGenFF_4.0 1 CG2R51 2 CG2R51 3 CG2R51 4 CG2R51 5 NG2R51 6 HGR51 7 HGR51 8 HGR52 9 HGR52 10 HGP1
@<TRIPOS>MOLECULE
pyrrole
 10 10 0 0 0
****
USER_CHARGES
INVALID_CHARGES
Pose:  30 Cluster:  30 Fr_nu: 388115 TotEn:    -7.87
@<TRIPOS>ATOM
      1 C1        -52.2697    5.3690  -32.2982 C.2    1 LIG      -0.25700
      2 C2        -53.0234    4.5074  -33.1329 C.2    1 LIG      -0.25700
      3 C3        -50.9383    5.0874  -32.5114 C.2    1 LIG      -0.04700
      4 C4        -52.1296    3.7254  -33.8307 C.2    1 LIG      -0.04700
      5 N1        -50.8651    4.0865  -33.4447 N.pl3  1 LIG      -0.36000
      6 H1        -52.6556    6.1138  -31.6165 H      1 LIG       0.15400
      7 H2        -54.0999    4.4601  -33.2171 H      1 LIG       0.15400
      8 H3        -50.0393    5.5078  -32.0834 H      1 LIG       0.14000
      9 H4        -52.2803    2.9478  -34.5663 H      1 LIG       0.14000
     10 H5        -50.0098    3.6777  -33.7950 H      1 LIG       0.38000
@<TRIPOS>BOND
      1       1       2 1
      2       1       3 2
      3       2       4 2
      4       3       5 1
      5       4       5 1
      6       1       6 1
      7       2       7 1
      8       3       8 1
      9       4       9 1
     10       5      10 1
@<TRIPOS>ALT_TYPE
CGenFF_4.0_ALT_TYPE_SET
CGenFF_4.0 1 CG2R51 2 CG2R51 3 CG2R51 4 CG2R51 5 NG2R51 6 HGR51 7 HGR51 8 HGR52 9 HGR52 10 HGP1
# TRIPOS MOL2 file generated by SEED

@<TRIPOS>MOLECULE
morpholine
 16 16 0 0 0
****
USER_CHARGES
INVALID_CHARGES
Pose:   1 Cluster:   1 Fr_nu: 1535708 TotEn:   -47.23
@<TRIPOS>ATOM
      1 C1        -71.1803    3.4751  -61.4217 C.3    1 LIG       0.20900
      2 C2        -73.4426    3.6535  -60.4113 C.3    1 LIG       0.20900
      3 C3        -70.6188    3.9758  -60.1031 C.3    1 LIG      -0.03300
      4 C4        -72.7701    4.1447  -59.1420 C.3    1 LIG      -0.03300
      5 N1        -72.4757    2.7827  -61.1463 N.4    1 LIG      -0.45600
      6 O1        -71.5571    4.8347  -59.4512 O.3    1 LIG      -0.27400
      7 H1        -71.4046    4.2973  -62.1090 H      1 LIG       0.09000
      8 H2        -70.5182    2.7522  -61.9058 H      1 LIG       0.09000
      9 H3        -74.3327    3.0537  -60.2037 H      1 LIG       0.09000
     10 H4        -73.6954    4.4785  -61.0848 H      1 LIG       0.09000
     11 H5        -70.3511    3.1484  -59.4352 H      1 LIG       0.09000
     12 H6        -69.7100    4.5579  -60.2856 H      1 LIG       0.09000
     13 H7        -73.4278    4.8492  -58.6232 H      1 LIG       0.09000
     14 H8        -72.5582    3.3201  -58.4508 H      1 LIG       0.09000
     15 H9        -72.8961    2.4727  -62.0331 H      1 LIG       0.32900
     16 H10       -72.3011    1.9252  -60.6036 H      1 LIG       0.32900
@<TRIPOS>BOND
      1       1       3 1
      2       1       5 1
      3       2       4 1
      4       2       5 1
      5       3       6 1
      6       4       6 1
      7       1       7 1
      8       1       8 1
      9       2       9 1
     10       2      10 1
     11       3      11 1
     12       3      12 1
     13       4      13 1
     14       4      14 1
     15       5      15 1
     16       5      16 1
@<TRIPOS>ALT_TYPE
CGenFF_4.0_ALT_TYPE_SET
CGenFF_4.0 1 CG324 2 CG324 3 CG321 4 CG321 5 NG3P2 6 OG3C61 7 HGA2 8 HGA2 9 HGA2 10 HGA2 11 HGA2 12 HGA2 13 HGA2 14 HGA2 15 HGP2 16 HGP2
@<TRIPOS>MOLECULE
morpholine
 16 16 0 0 0
****
USER_CHARGES
INVALID_CHARGES
Pose:   2 Cluster:   2 Fr_nu:  95557 TotEn:   -36.42
@<TRIPOS>ATOM
      1 C1        -81.2533   -8.8532  -32.7797 C.3    1 LIG       0.20900
      2 C2        -83.3636   -9.8559  -33.6235 C.3    1 LIG       0.20900
      3 C3        -81.6546   -9.3255  -31.3939 C.3    1 LIG      -0.03300
      4 C4        -83.6611  -10.2798  -32.1964 C.3    1 LIG      -0.03300
      5 N1        -81.8807   -9.7639  -33.7849 N.4    1 LIG      -0.45600
      6 O1        -83.0781   -9.3624  -31.2683 O.3    1 LIG      -0.27400
      7 H1        -81.6273   -7.8465  -32.9927 H      1 LIG       0.09000
      8 H2        -80.1714   -8.8910  -32.9329 H      1 LIG       0.09000
      9 H3        -83.7294  -10.5801  -34.3562 H      1 LIG       0.09000
     10 H4        -83.7650   -8.8623  -33.8463 H      1 LIG       0.09000
     11 H5        -81.2391  -10.3142  -31.1655 H      1 LIG       0.09000
     12 H6        -81.2749   -8.6276  -30.6411 H      1 LIG       0.09000
     13 H7        -84.7425  -10.2781  -32.0275 H      1 LIG       0.09000
     14 H8        -83.2959  -11.2931  -31.9905 H      1 LIG       0.09000
     15 H9        -81.6569   -9.4357  -34.7343 H      1 LIG       0.32900
     16 H10       -81.4656  -10.7031  -33.7074 H      1 LIG       0.32900
@<TRIPOS>BOND
      1       1       3 1
      2       1       5 1
      3       2       4 1
      4       2       5 1
      5       3       6 1
      6       4       6 1
      7       1       7 1
      8       1       8 1
      9       2       9 1
     10       2      10 1
     11       3      11 1
     12       3      12 1
     13       4      13 1
     14       4      14 1
     15       5      15 1
     16       5      16 1
@<TRIPOS>ALT_TYPE
CGenFF_4.0_ALT_TYPE_SET
CGenFF_4.0 1 CG324 2 CG324 3 CG321 4 CG321 5 NG3P2 6 OG3C61 7 HGA2 8 HGA2 9 HGA2 10 HGA2 11 HGA2 12 HGA2 13 HGA2 14 HGA2 15 HGP2 16 HGP2
@<TRIPOS>MOLECULE
morpholine
 16 16 0 0 0
****
USER_CHARGES
INVALID_CHARGES
Pose:   3 Cluster:   3 Fr_nu: 1451125 TotEn:   -33.35
@<TRIPOS>ATOM
      1 C1        -82.6302   -8.7883  -33.7736 C.3    1 LIG       0.20900
      2 C2        -84.8544   -9.7507  -33.2279 C.3    1 LIG       0.20900
      3 C3        -82.3085   -8.8485  -32.2912 C.3    1 LIG      -0.03300
      4 C4        -84.4232   -9.7645  -31.7724 C.3    1 LIG      -0.03300
      5 N1        -83.6307   -9.8555  -34.0794 N.4    1 LIG      -0.45600
      6 O1        -83.4986   -8.7059  -31.5125 O.3    1 LIG      -0.27400
      7 H1        -83.0927   -7.8360  -34.0531 H      1 LIG       0.09000
      8 H2        -81.7510   -8.9746  -34.3961 H      1 LIG       0.09000
      9 H3        -85.5012  -10.5960  -33.4770 H      1 LIG       0.09000
     10 H4        -85.3451   -8.8107  -33.4994 H      1 LIG       0.09000
     11 H5        -81.8027   -9.7837  -32.0230 H      1 LIG       0.09000
     12 H6        -81.6389   -8.0247  -32.0246 H      1 LIG       0.09000
     13 H7        -85.2934   -9.6090  -31.1269 H      1 LIG       0.09000
     14 H8        -83.9717  -10.7240  -31.4929 H      1 LIG       0.09000
     15 H9        -83.8962   -9.8045  -35.0725 H      1 LIG       0.32900
     16 H10       -83.1988  -10.7814  -33.9516 H      1 LIG       0.32900
@<TRIPOS>BOND
      1       1       3 1
      2       1       5 1
      3       2       4 1
      4       2       5 1
      5       3       6 1
      6       4       6 1
      7       1       7 1
      8       1       8 1
      9       2       9 1
     10       2      10 1
     11       3      11 1
     12       3      12 1
     13       4      13 1
     14       4      14 1
     15       5      15 1
     16       5      16 1
@<TRIPOS>ALT_TYPE
CGenFF_4.0_ALT_TYPE_SET
CGenFF_4.0 1 CG324 2 CG324 3 CG321 4 CG321 5 NG3P2 6 OG3C61 7 HGA2 8 HGA2 9 HGA2 10 HGA2 11 HGA2 12 HGA2 13 HGA2 14 HGA2 15 HGP2 16 HGP2
@<TRIPOS>MOLECULE
morpholine
 16 16 0 0 0
****
USER_CHARGES
INVALID_CHARGES
Pose:   4 Cluster:   4 Fr_nu: 428520 TotEn:   -33.18
@<TRIPOS>ATOM
      1 C1        -75.6840  -27.5431  -46.5637 C.3    1 LIG       0.20900
      2 C2        -76.5723  -25.2897  -46.0125 C.3    1 LIG       0.20900
      3 C3        -75.1768  -27.6254  -45.1352 C.3    1 LIG      -0.03300
      4 C4        -76.0222  -25.4828  -44.6108 C.3    1 LIG      -0.03300
      5 N1        -76.8716  -26.6362  -46.5874 N.4    1 LIG      -0.45600
      6 O1        -74.8657  -26.3224  -44.6365 O.3    1 LIG      -0.27400
      7 H1        -74.9406  -27.1034  -47.2366 H      1 LIG       0.09000
      8 H2        -76.0059  -28.5156  -46.9455 H      1 LIG       0.09000
      9 H3        -77.5030  -24.7162  -46.0176 H      1 LIG       0.09000
     10 H4        -75.8399  -24.8211  -46.6774 H      1 LIG       0.09000
     11 H5        -75.9046  -28.1092  -44.4729 H      1 LIG       0.09000
     12 H6        -74.2578  -28.2192  -45.1029 H      1 LIG       0.09000
     13 H7        -75.7197  -24.5165  -44.1953 H      1 LIG       0.09000
     14 H8        -76.7733  -25.9120  -43.9367 H      1 LIG       0.09000
     15 H9        -77.2058  -26.5315  -47.5552 H      1 LIG       0.32900
     16 H10       -77.6479  -27.0693  -46.0678 H      1 LIG       0.32900
@<TRIPOS>BOND
      1       1       3 1
      2       1       5 1
      3       2       4 1
      4       2       5 1
      5       3       6 1
      6       4       6 1
      7       1       7 1
      8       1       8 1
      9       2       9 1
     10       2      10 1
     11       3      11 1
     12       3      12 1
     13       4      13 1
     14       4      14 1
     15       5      15 1
     16       5      16 1
@<TRIPOS>ALT_TYPE
CGenFF_4.0_ALT_TYPE_SET
CGenFF_4.0 1 CG324 2 CG324 3 CG321 4 CG321 5 NG3P2 6 OG3C61 7 HGA2 8 HGA2 9 HGA2 10 HGA2 11 HGA2 12 HGA2 13 HGA2 14 HGA2 15 HGP2 16 HGP2
@<TRIPOS>MOLECULE
morpholine
 16 16 0 0 0
****
USER_CHARGES
INVALID_CHARGES
Pose:   5 Cluster:   5 Fr_nu: 1278416 TotEn:   -32.47
@<TRIPOS>ATOM
      1 C1        -74.0771    7.3598  -43.2089 C.3    1 LIG       0.20900
      2 C2        -75.1252    7.9526  -41.0361 C.3    1 LIG       0.20900
      3 C3        -72.7275    7.5378  -42.5369 C.3    1 LIG      -0.03300
      4 C4        -73.7242    8.1008  -40.4705 C.3    1 LIG      -0.03300
      5 N1        -75.0733    6.9735  -42.1640 N.4    1 LIG      -0.45600
      6 O1        -72.8110    8.5091  -41.4915 O.3    1 LIG      -0.27400
      7 H1        -74.4374    8.2922  -43.6557 H      1 LIG       0.09000
      8 H2        -74.0642    6.5652  -43.9598 H      1 LIG       0.09000
      9 H3        -75.8320    7.5655  -40.2975 H      1 LIG       0.09000
     10 H4        -75.4979    8.8928  -41.4547 H      1 LIG       0.09000
     11 H5        -72.3476    6.5924  -42.1318 H      1 LIG       0.09000
     12 H6        -71.9963    7.9002  -43.2664 H      1 LIG       0.09000
     13 H7        -73.7180    8.8722  -39.6940 H      1 LIG       0.09000
     14 H8        -73.3715    7.1686  -40.0130 H      1 LIG       0.09000
     15 H9        -76.0058    6.8899  -42.5913 H      1 LIG       0.32900
     16 H10       -74.8467    6.0376  -41.7993 H      1 LIG       0.32900
@<TRIPOS>BOND
      1       1       3 1
      2       1       5 1
      3       2       4 1
      4       2       5 1
      5       3       6 1
      6       4       6 1
      7       1       7 1
      8       1       8 1
      9       2       9 1
     10       2      10 1
     11       3      11 1
     12       3      12 1
     13       4      13 1
     14       4      14 1
     15       5      15 1
     16       5      16 1
@<TRIPOS>ALT_TYPE
CGenFF_4.0_ALT_TYPE_SET
CGenFF_4.0 1 CG324 2 CG324 3 CG321 4 CG321 5 NG3P2 6 OG3C61 7 HGA2 8 HGA2 9 HGA2 10 HGA2 11 HGA2 12 HGA2 13 HGA2 14 HGA2 15 HGP2 16 HGP2
@<TRIPOS>MOLECULE
morpholine
 16 16 0 0 0
****
USER_CHARGES
INVALID_CHARGES
Pose:   6 Cluster:   6 Fr_nu: 1550561 TotEn:   -32.05
@<TRIPOS>ATOM
      1 C1        -72.5718   -8.6571  -43.3486 C.3    1 LIG       0.20900
      2 C2        -73.8245   -9.7108  -41.4801 C.3    1 LIG       0.20900
      3 C3        -72.4964  -10.0303  -43.9915 C.3    1 LIG      -0.03300
      4 C4        -73.6883  -11.0322  -42.2150 C.3    1 LIG      -0.03300
      5 N1        -73.7934   -8.6089  -42.4891 N.4    1 LIG      -0.45600
      6 O1        -72.4893  -11.0530  -42.9928 O.3    1 LIG      -0.27400
      7 H1        -71.7179   -8.4666  -42.6903 H      1 LIG       0.09000
      8 H2        -72.6596   -7.8576  -44.0891 H      1 LIG       0.09000
      9 H3        -74.7705   -9.6331  -40.9380 H      1 LIG       0.09000
     10 H4        -72.9865   -9.5347  -40.7983 H      1 LIG       0.09000
     11 H5        -73.3275  -10.1998  -44.6863 H      1 LIG       0.09000
     12 H6        -71.5670  -10.1205  -44.5627 H      1 LIG       0.09000
     13 H7        -73.6281  -11.8528  -41.4932 H      1 LIG       0.09000
     14 H8        -74.5510  -11.2254  -42.8639 H      1 LIG       0.09000
     15 H9        -73.8409   -7.6999  -42.0087 H      1 LIG       0.32900
     16 H10       -74.6347   -8.6579  -43.0807 H      1 LIG       0.32900
@<TRIPOS>BOND
      1       1       3 1
      2       1       5 1
      3       2       4 1
      4       2       5 1
      5       3       6 1
      6       4       6 1
      7       1       7 1
      8       1       8 1
      9       2       9 1
     10       2      10 1
     11       3      11 1
     12       3      12 1
     13       4      13 1
     14       4      14 1
     15       5      15 1
     16       5      16 1
@<TRIPOS>ALT_TYPE
[truncated: 3,237,140 more chars]
