# Supplementary material for: The pocketome of G-protein-coupled receptors reveals previously untargeted allosteric sites
Source: Nat Commun. 2022 May 10;13:2567. doi: 10.1038/s41467-022-29609-6 (PMC9091257; doi:10.1038/s41467-022-29609-6)
Supplement: Supplementary file 4 — Supplementary Data 1 [file 41467_2022_29609_MOESM4_ESM.zip › docking_files/2x72/rec.mol2]

@<TRIPOS>MOLECULE
2x72_align.pdb
5171 5253 326 0 0
PROTEIN
NO_CHARGES


@<TRIPOS>ATOM
      1 N         -85.7740  -14.4800  -65.2840 N.4       1 MET   -0.2700
      2 CA        -85.1680  -14.1860  -63.9980 C.3       1 MET    0.0900
      3 CAY       -85.9830  -15.4770  -67.4560 C.3       1 MET    0.0900
      4 C         -84.9270  -15.4220  -63.1310 C.2       1 MET    0.0900
      5 O         -85.6680  -16.4070  -63.1720 O.2       1 MET    0.5100
      6 CB        -85.9790  -13.1190  -63.2150 C.3       1 MET   -0.5100
      7 CG        -87.3760  -13.5780  -62.7430 C.3       1 MET   -0.4700
      8 SD        -88.4970  -12.2240  -62.2570 S.3       1 MET    0.3100
      9 CE        -87.4860  -11.4580  -60.9560 C.3       1 MET    0.0700
     10 CY        -85.1860  -15.2200  -66.2340 C.2       1 MET    0.0900
     11 OY        -84.0480  -15.6550  -66.1180 O.2       1 MET   -0.1800
     12 HN        -86.6800  -14.0890  -65.4230 H         1 MET    0.0900
     13 HA        -84.1650  -13.8300  -64.1790 H         1 MET    0.0900
     14 HB1       -86.1090  -12.2340  -63.8720 H         1 MET   -0.1400
     15 HB2       -85.3910  -12.8240  -62.3220 H         1 MET    0.0900
     16 HG1       -87.2380  -14.2570  -61.8770 H         1 MET    0.0900
     17 HG2       -87.8450  -14.1530  -63.5680 H         1 MET   -0.0900
     18 HE1       -86.5110  -11.1070  -61.3560 H         1 MET   -0.2200
     19 HE2       -87.2800  -12.1920  -60.1480 H         1 MET    0.0900
     20 HE3       -88.0160  -10.5820  -60.5240 H         1 MET    0.0900
     21 HY1       -85.3850  -16.0860  -68.1670 H         1 MET    0.0900
     22 HY2       -86.2480  -14.5130  -67.9420 H         1 MET    0.5100
     23 HY3       -86.9060  -16.0350  -67.1920 H         1 MET   -0.5100
     24 N         -83.8650  -15.3890  -62.3030 N.am      2 CYS   -0.4700
     25 CA        -83.5750  -16.4730  -61.3710 C.3       2 CYS    0.3100
     26 C         -84.2930  -16.4060  -60.0290 C.2       2 CYS    0.0700
     27 O         -84.6030  -17.4400  -59.4390 O.2       2 CYS    0.0900
     28 CB        -82.0730  -16.5070  -61.1080 C.3       2 CYS   -0.1000
     29 SG        -81.0650  -15.5160  -62.2750 S.3       2 CYS    0.0900
     30 HN        -83.2290  -14.6210  -62.2900 H         2 CYS    0.0900
     31 HA        -83.9080  -17.4020  -61.8120 H         2 CYS   -0.0800
     32 HB1       -81.7400  -17.5640  -61.1600 H         2 CYS    0.5100
     33 HB2       -81.8970  -16.1310  -60.0790 H         2 CYS   -0.5100
     34 N         -84.5460  -15.1980  -59.5320 N.am      3 GLY   -0.4700
     35 CA        -85.1750  -15.0640  -58.2340 C.3       3 GLY    0.3100
     36 C         -86.6330  -14.6700  -58.2700 C.2       3 GLY   -0.0200
     37 O         -87.2660  -14.6830  -59.3130 O.2       3 GLY    0.0900
     38 HN        -84.3210  -14.3550  -60.0130 H         3 GLY    0.0900
     39 HA1       -84.6290  -14.3090  -57.6880 H         3 GLY    0.5100
     40 HA2       -85.0900  -16.0180  -57.7350 H         3 GLY   -0.5100
     41 N         -87.1510  -14.3240  -57.1020 N.am      4 THR   -0.4700
     42 CA        -88.4680  -13.7670  -56.9320 C.3       4 THR    0.3100
     43 C         -88.2760  -12.4940  -56.1250 C.2       4 THR    0.0700
     44 O         -87.6450  -12.5360  -55.0890 O.2       4 THR    0.0900
     45 CB        -89.3130  -14.7350  -56.1220 C.3       4 THR    0.1400
     46 CG2       -90.6970  -14.1900  -55.9180 C.3       4 THR    0.0900
     47 OG1       -89.3740  -15.9920  -56.8000 O.3       4 THR   -0.6600
     48 HN        -86.6320  -14.4380  -56.2590 H         4 THR    0.4300
     49 HA        -88.9010  -13.6090  -57.9090 H         4 THR   -0.2700
     50 HB        -88.8590  -14.8850  -55.1190 H         4 THR    0.0900
     51 HG1       -88.4670  -16.2990  -56.8730 H         4 THR    0.0900
     52 HG21      -91.1240  -13.8580  -56.8890 H         4 THR    0.0900
     53 HG22      -90.6620  -13.3190  -55.2290 H         4 THR    0.5100
     54 HG23      -91.3540  -14.9780  -55.4920 H         4 THR   -0.5100
     55 N         -88.7740  -11.3530  -56.5850 N.am      5 GLU   -0.4700
     56 CA        -88.5580  -10.1150  -55.8440 C.3       5 GLU    0.3100
     57 C         -89.7760   -9.7320  -55.0600 C.2       5 GLU    0.0700
     58 O         -90.8630  -10.2910  -55.2450 O.2       5 GLU    0.0900
     59 CB        -88.2170   -8.9450  -56.7520 C.3       5 GLU   -0.1800
     60 CG        -87.0530   -9.1800  -57.6790 C.3       5 GLU    0.0900
     61 CD        -86.7760   -7.9620  -58.5570 C.2       5 GLU    0.0900
     62 OE1       -86.9710   -6.8220  -58.0700 O.co2     5 GLU   -0.2800
     63 OE2       -86.3720   -8.1400  -59.7360 O.co2     5 GLU    0.0900
     64 HN        -89.3010  -11.2890  -57.4280 H         5 GLU    0.0900
     65 HA        -87.7490  -10.2890  -55.1480 H         5 GLU    0.6200
     66 HB1       -87.9800   -8.0680  -56.1140 H         5 GLU   -0.7600
     67 HB2       -89.1100   -8.7130  -57.3680 H         5 GLU   -0.7600
     68 HG1       -87.2770  -10.0480  -58.3340 H         5 GLU    0.5100
     69 HG2       -86.1460   -9.4000  -57.0780 H         5 GLU   -0.5100
     70 N         -89.5850   -8.7570  -54.1810 N.am      6 GLY   -0.4700
     71 CA        -90.6110   -8.2960  -53.2710 C.3       6 GLY    0.3100
     72 C         -90.0760   -7.0200  -52.6830 C.2       6 GLY   -0.0200
     73 O         -88.8890   -6.7310  -52.8380 O.2       6 GLY    0.0900
     74 HN        -88.7070   -8.2890  -54.1070 H         6 GLY    0.0900
     75 HA1       -90.7750   -9.0350  -52.5010 H         6 GLY    0.5100
     76 HA2       -91.5260   -8.1140  -53.8150 H         6 GLY   -0.5100
     77 N         -90.9400   -6.2340  -52.0350 N.am      7 PRO   -0.2900
     78 CA        -90.5400   -4.9700  -51.4110 C.3       7 PRO    0.0000
     79 C         -89.1780   -4.9590  -50.6800 C.2       7 PRO    0.0900
     80 O         -88.2630   -4.2470  -51.1390 O.2       7 PRO    0.0900
     81 CB        -91.6970   -4.6870  -50.4660 C.3       7 PRO    0.0200
     82 CG        -92.8810   -5.1890  -51.2410 C.3       7 PRO    0.0900
     83 CD        -92.4030   -6.4090  -52.0080 C.3       7 PRO   -0.1800
     84 HA        -90.3700   -4.2130  -52.1610 H         7 PRO    0.0900
     85 HB1       -91.7860   -3.6020  -50.2500 H         7 PRO    0.0900
     86 HB2       -91.5780   -5.2360  -49.5080 H         7 PRO   -0.1800
     87 HG1       -93.7070   -5.4640  -50.5500 H         7 PRO    0.0900
     88 HG2       -93.2450   -4.4070  -51.9420 H         7 PRO    0.0900
     89 HD1       -92.6670   -7.3510  -51.4850 H         7 PRO    0.5100
     90 HD2       -92.8050   -6.4240  -53.0430 H         7 PRO   -0.5100
     91 N         -89.0170   -5.7080  -49.5850 N.am      8 ASN   -0.4700
     92 CA        -87.7180   -5.6900  -48.9020 C.3       8 ASN    0.3100
     93 C         -86.9510   -6.9870  -48.9510 C.2       8 ASN    0.0700
     94 O         -86.4170   -7.4020  -47.9290 O.2       8 ASN    0.0900
     95 CB        -87.8800   -5.3580  -47.4290 C.3       8 ASN   -0.1800
     96 CG        -88.6030   -4.0700  -47.2080 C.2       8 ASN    0.0900
     97 ND2       -89.6130   -4.1080  -46.3310 N.am      8 ASN    0.0900
     98 OD1       -88.2670   -3.0420  -47.8080 O.2       8 ASN    0.5500
     99 HN        -89.7340   -6.2850  -49.1990 H         8 ASN   -0.5500
    100 HA        -87.0990   -4.9500  -49.3860 H         8 ASN   -0.6200
    101 HB1       -86.8750   -5.2850  -46.9620 H         8 ASN    0.3200
    102 HB2       -88.4520   -6.1720  -46.9350 H         8 ASN    0.3000
    103 HD21      -90.1380   -3.2780  -46.1370 H         8 ASN    0.5100
    104 HD22      -89.8440   -4.9640  -45.8700 H         8 ASN   -0.5100
    105 N         -86.8910   -7.6400  -50.1050 N.am      9 PHE   -0.4700
    106 CA        -86.2360   -8.9360  -50.1630 C.3       9 PHE    0.3100
    107 C         -85.9540   -9.4470  -51.5710 C.2       9 PHE    0.0700
    108 O         -86.3230   -8.8150  -52.5660 O.2       9 PHE    0.0900
    109 CB        -87.0230   -9.9750  -49.3530 C.3       9 PHE   -0.1800
    110 CG        -88.3570  -10.3550  -49.9480 C.ar      9 PHE    0.0900
    111 CD1       -88.4370  -11.2780  -50.9860 C.ar      9 PHE    0.0900
    112 CD2       -89.5410   -9.8200  -49.4400 C.ar      9 PHE    0.0000
    113 CE1       -89.6700  -11.6400  -51.5140 C.ar      9 PHE   -0.1150
    114 CE2       -90.7830  -10.1840  -49.9650 C.ar      9 PHE    0.1150
    115 CZ        -90.8470  -11.0940  -51.0000 C.ar      9 PHE   -0.1150
    116 HN        -87.2780   -7.2860  -50.9530 H         9 PHE    0.1150
    117 HA        -85.2380   -8.8250  -49.7650 H         9 PHE   -0.1150
    118 HB1       -87.2230   -9.5680  -48.3380 H         9 PHE    0.1150
    119 HB2       -86.4230  -10.9060  -49.2780 H         9 PHE   -0.1150
    120 HD1       -87.5340  -11.7160  -51.3850 H         9 PHE    0.1150
    121 HD2       -89.4970   -9.1110  -48.6270 H         9 PHE   -0.1150
    122 HE1       -89.7180  -12.3490  -52.3280 H         9 PHE    0.1150
    123 HE2       -91.6890   -9.7550  -49.5630 H         9 PHE    0.5100
    124 HZ        -91.8020  -11.3820  -51.4110 H         9 PHE   -0.5100
    125 N         -85.2660  -10.5870  -51.6290 N.am     10 TYR   -0.4700
    126 CA        -84.9460  -11.2560  -52.8780 C.3      10 TYR    0.3100
    127 C         -84.7160  -12.7390  -52.6080 C.2      10 TYR    0.0700
    128 O         -83.6710  -13.1250  -52.1040 O.2      10 TYR    0.0900
    129 CB        -83.7110  -10.6360  -53.5520 C.3      10 TYR   -0.1800
    130 CG        -83.2780  -11.4180  -54.7710 C.ar     10 TYR    0.0900
    131 CD1       -83.8490  -11.1860  -56.0270 C.ar     10 TYR    0.0900
    132 CD2       -82.3260  -12.4180  -54.6600 C.ar     10 TYR    0.0000
    133 CE1       -83.4650  -11.9280  -57.1360 C.ar     10 TYR   -0.1150
    134 CE2       -81.9370  -13.1600  -55.7520 C.ar     10 TYR    0.1150
    135 CZ        -82.5040  -12.9190  -56.9880 C.ar     10 TYR   -0.1150
    136 OH        -82.0770  -13.6850  -58.0560 O.3      10 TYR    0.1150
    137 HN        -84.9350  -11.0380  -50.8040 H        10 TYR    0.1100
    138 HA        -85.8050  -11.1710  -53.5280 H        10 TYR   -0.5400
    139 HB1       -82.8600  -10.6280  -52.8370 H        10 TYR    0.4300
    140 HB2       -83.9440   -9.6010  -53.8800 H        10 TYR   -0.1150
    141 HD1       -84.5990  -10.4170  -56.1360 H        10 TYR    0.1150
    142 HD2       -81.8790  -12.6180  -53.6980 H        10 TYR   -0.1150
    143 HE1       -83.9100  -11.7370  -58.1020 H        10 TYR    0.1150
    144 HE2       -81.1910  -13.9330  -55.6400 H        10 TYR    0.5100
    145 HH        -81.2260  -14.0660  -57.8270 H        10 TYR   -0.5100
    146 N         -85.7040  -13.5700  -52.9070 N.am     11 VAL   -0.4700
    147 CA        -85.5510  -15.0060  -52.7670 C.3      11 VAL    0.3100
    148 C         -84.8500  -15.5730  -53.9940 C.2      11 VAL    0.0700
    149 O         -85.2960  -15.3440  -55.1120 O.2      11 VAL    0.0900
    150 CB        -86.9270  -15.6850  -52.6290 C.3      11 VAL   -0.0900
    151 CG1       -86.7770  -17.1930  -52.4630 C.3      11 VAL    0.0900
    152 CG2       -87.6950  -15.0690  -51.4790 C.3      11 VAL   -0.2700
    153 HN        -86.5870  -13.2500  -53.2390 H        11 VAL    0.0900
    154 HA        -84.9500  -15.1970  -51.8900 H        11 VAL    0.0900
    155 HB        -87.5320  -15.4740  -53.5360 H        11 VAL    0.0900
    156 HG11      -86.1820  -17.4200  -51.5530 H        11 VAL   -0.2700
    157 HG12      -86.2540  -17.6200  -53.3450 H        11 VAL    0.0900
    158 HG13      -87.7780  -17.6640  -52.3580 H        11 VAL    0.0900
    159 HG21      -88.0020  -14.0330  -51.7370 H        11 VAL    0.0900
    160 HG22      -87.0540  -15.0340  -50.5720 H        11 VAL    0.5100
    161 HG23      -88.6060  -15.6680  -51.2700 H        11 VAL   -0.5100
    162 N         -83.7380  -16.3020  -53.8050 N.am     12 PRO   -0.2900
    163 CA        -83.0370  -16.9030  -54.9450 C.3      12 PRO    0.0000
    164 C         -83.7080  -18.1780  -55.4900 C.2      12 PRO    0.0900
    165 O         -83.0520  -19.2100  -55.6770 O.2      12 PRO    0.0900
    166 CB        -81.6560  -17.2170  -54.3680 C.3      12 PRO    0.0200
    167 CG        -81.9000  -17.4370  -52.9350 C.3      12 PRO    0.0900
    168 CD        -82.9940  -16.4850  -52.5490 C.3      12 PRO   -0.1800
    169 HA        -83.0330  -16.2280  -55.7860 H        12 PRO    0.0900
    170 HB1       -80.9580  -16.3670  -54.5250 H        12 PRO    0.0900
    171 HB2       -81.2260  -18.1260  -54.8400 H        12 PRO   -0.1800
    172 HG1       -82.2150  -18.4850  -52.7510 H        12 PRO    0.0900
    173 HG2       -80.9800  -17.2290  -52.3480 H        12 PRO    0.0900
    174 HD1       -83.6580  -16.9190  -51.7720 H        12 PRO    0.5100
    175 HD2       -82.5860  -15.5130  -52.2010 H        12 PRO   -0.5100
    176 N         -85.0100  -18.0940  -55.7580 N.am     13 PHE   -0.4700
    177 CA        -85.7470  -19.2110  -56.3400 C.3      13 PHE    0.3100
    178 C         -86.8670  -18.7460  -57.3020 C.2      13 PHE    0.0700
    179 O         -87.4840  -17.6950  -57.0980 O.2      13 PHE    0.0900
    180 CB        -86.3000  -20.0670  -55.2140 C.3      13 PHE   -0.1800
    181 CG        -86.7740  -21.4170  -55.6470 C.ar     13 PHE    0.0900
    182 CD1       -85.8780  -22.4540  -55.8130 C.ar     13 PHE    0.0900
    183 CD2       -88.1280  -21.6620  -55.8430 C.ar     13 PHE    0.0000
    184 CE1       -86.3170  -23.7150  -56.1890 C.ar     13 PHE   -0.1150
    185 CE2       -88.5760  -22.9190  -56.2120 C.ar     13 PHE    0.1150
    186 CZ        -87.6720  -23.9490  -56.3870 C.ar     13 PHE   -0.1150
    187 HN        -85.5380  -17.2690  -55.5730 H        13 PHE    0.1150
    188 HA        -85.0710  -19.7820  -56.9590 H        13 PHE   -0.1150
    189 HB1       -87.1670  -19.5480  -54.7540 H        13 PHE    0.1150
    190 HB2       -85.5060  -20.2280  -54.4550 H        13 PHE   -0.1150
    191 HD1       -84.8260  -22.2820  -55.6480 H        13 PHE    0.1150
    192 HD2       -88.8400  -20.8610  -55.7030 H        13 PHE   -0.1150
    193 HE1       -85.6050  -24.5150  -56.3300 H        13 PHE    0.1150
    194 HE2       -89.6300  -23.0950  -56.3630 H        13 PHE    0.5100
    195 HZ        -88.0170  -24.9310  -56.6760 H        13 PHE   -0.5100
    196 N         -87.1240  -19.5150  -58.3630 N.am     14 SER   -0.4700
    197 CA        -88.1090  -19.0920  -59.3560 C.3      14 SER    0.3100
    198 C         -89.5810  -19.3910  -59.0140 C.2      14 SER    0.0700
    199 O         -89.9740  -20.5380  -58.7560 O.2      14 SER    0.0900
    200 CB        -87.7670  -19.6560  -60.7350 C.3      14 SER    0.0500
    201 OG        -88.6150  -19.0850  -61.7250 O.3      14 SER    0.0900
    202 HN        -86.6700  -20.3880  -58.5220 H        14 SER    0.0900
    203 HA        -88.1120  -18.0130  -59.3830 H        14 SER   -0.6600
    204 HB1       -87.9080  -20.7590  -60.7360 H        14 SER    0.4300
    205 HB2       -86.7120  -19.4180  -60.9880 H        14 SER    0.5100
    206 HG1       -88.2480  -18.2210  -61.9230 H        14 SER   -0.5100
    207 N         -90.4000  -18.3420  -59.0710 N.am     15 ASN   -0.4700
    208 CA        -91.8200  -18.4590  -58.7550 C.3      15 ASN    0.3100
    209 C         -92.6760  -18.9850  -59.8930 C.2      15 ASN    0.0700
    210 O         -93.8960  -18.9460  -59.8170 O.2      15 ASN    0.0900
    211 CB        -92.3690  -17.1080  -58.3100 C.3      15 ASN   -0.1800
    212 CG        -93.4770  -17.2400  -57.3090 C.2      15 ASN    0.0900
    213 ND2       -94.0090  -16.1000  -56.8860 N.am     15 ASN    0.0900
    214 OD1       -93.8460  -18.3440  -56.9040 O.2      15 ASN    0.5500
    215 HN        -90.0810  -17.4330  -59.3310 H        15 ASN   -0.5500
    216 HA        -91.9300  -19.1890  -57.9670 H        15 ASN   -0.6200
    217 HB1       -92.7570  -16.5650  -59.1980 H        15 ASN    0.3200
    218 HB2       -91.5490  -16.5160  -57.8510 H        15 ASN    0.3000
    219 HD21      -94.7540  -16.1140  -56.2180 H        15 ASN    0.5100
    220 HD22      -93.6670  -15.2280  -57.2340 H        15 ASN   -0.5100
    221 N         -92.0590  -19.4800  -60.9560 N.am     16 LYS   -0.4700
    222 CA        -92.8360  -19.9980  -62.0630 C.3      16 LYS    0.3100
    223 C         -93.8050  -21.0830  -61.6050 C.2      16 LYS    0.0700
    224 O         -94.8370  -21.3010  -62.2390 O.2      16 LYS    0.0900
    225 CB        -91.9270  -20.5410  -63.1600 C.3      16 LYS   -0.1800
    226 CG        -91.1730  -21.7940  -62.7870 C.3      16 LYS    0.0900
    227 CD        -90.1030  -22.0960  -63.8240 C.3      16 LYS    0.0900
    228 CE        -89.0240  -23.0180  -63.2590 C.3      16 LYS   -0.1800
    229 NZ        -87.9040  -23.2540  -64.2200 N.4      16 LYS    0.0900
    230 HN        -91.0660  -19.5160  -61.0400 H        16 LYS    0.0900
    231 HA        -93.4470  -19.1950  -62.4470 H        16 LYS   -0.1800
    232 HB1       -91.1880  -19.7550  -63.4220 H        16 LYS    0.0900
    233 HB2       -92.5500  -20.7610  -64.0520 H        16 LYS    0.0900
    234 HG1       -91.8810  -22.6490  -62.7280 H        16 LYS    0.2100
    235 HG2       -90.6950  -21.6560  -61.7930 H        16 LYS    0.0500
    236 HD1       -89.6340  -21.1430  -64.1500 H        16 LYS    0.0500
    237 HD2       -90.5760  -22.5820  -64.7030 H        16 LYS   -0.3000
    238 HE1       -89.4700  -24.0070  -63.0180 H        16 LYS    0.3300
    239 HE2       -88.5880  -22.5630  -62.3440 H        16 LYS    0.3300
    240 HZ1       -87.4540  -22.3470  -64.4570 H        16 LYS    0.3300
    241 HZ2       -88.2770  -23.6930  -65.0860 H        16 LYS    0.5100
    242 HZ3       -87.2020  -23.8860  -63.7860 H        16 LYS   -0.5100
    243 N         -93.4800  -21.7670  -60.5100 N.am     17 THR   -0.4700
    244 CA        -94.3840  -22.7820  -59.9760 C.3      17 THR    0.3100
    245 C         -95.3470  -22.2130  -58.9450 C.2      17 THR    0.0700
    246 O         -96.3220  -22.8580  -58.5730 O.2      17 THR    0.0900
    247 CB        -93.6340  -23.9970  -59.4000 C.3      17 THR    0.1400
    248 CG2       -93.0160  -24.8080  -60.5390 C.3      17 THR    0.0900
    249 OG1       -92.6040  -23.5580  -58.5030 O.3      17 THR   -0.6600
    250 HN        -92.6270  -21.6200  -60.0160 H        17 THR    0.4300
    251 HA        -95.0310  -23.0990  -60.7810 H        17 THR   -0.2700
    252 HB        -94.3430  -24.6460  -58.8450 H        17 THR    0.0900
    253 HG1       -92.2850  -24.3480  -58.0620 H        17 THR    0.0900
    254 HG21      -92.3010  -24.1780  -61.1110 H        17 THR    0.0900
    255 HG22      -93.8120  -25.1580  -61.2300 H        17 THR    0.5100
    256 HG23      -92.4670  -25.6810  -60.1270 H        17 THR   -0.5100
    257 N         -95.0680  -20.9920  -58.4940 N.am     18 GLY   -0.4700
    258 CA        -95.9890  -20.2350  -57.6620 C.3      18 GLY    0.3100
    259 C         -95.9410  -20.6660  -56.2190 C.2      18 GLY   -0.0200
    260 O         -96.9300  -20.5610  -55.5020 O.2      18 GLY    0.0900
    261 HN        -94.2080  -20.5380  -58.7090 H        18 GLY    0.0900
    262 HA1       -96.9870  -20.3880  -58.0450 H        18 GLY    0.5100
    263 HA2       -95.7190  -19.1910  -57.7300 H        18 GLY   -0.5100
    264 N         -94.7820  -21.1500  -55.7780 N.am     19 VAL   -0.4700
    265 CA        -94.6220  -21.6810  -54.4240 C.3      19 VAL    0.3100
    266 C         -93.8550  -20.7190  -53.5070 C.2      19 VAL    0.0700
    267 O         -93.9120  -20.8180  -52.2710 O.2      19 VAL    0.0900
    268 CB        -93.8690  -23.0290  -54.4410 C.3      19 VAL   -0.0900
    269 CG1       -94.7640  -24.1400  -54.9730 C.3      19 VAL    0.0900
    270 CG2       -92.5670  -22.9190  -55.2360 C.3      19 VAL   -0.2700
    271 HN        -93.9680  -21.1730  -56.3540 H        19 VAL    0.0900
    272 HA        -95.6050  -21.8070  -53.9980 H        19 VAL    0.0900
    273 HB        -93.5450  -23.2820  -53.4090 H        19 VAL    0.0900
    274 HG11      -95.0900  -23.9040  -56.0090 H        19 VAL   -0.2700
    275 HG12      -95.6660  -24.2390  -54.3320 H        19 VAL    0.0900
    276 HG13      -94.2060  -25.1010  -54.9860 H        19 VAL    0.0900
    277 HG21      -91.9040  -22.1530  -54.7790 H        19 VAL    0.0900
    278 HG22      -92.7870  -22.6180  -56.2820 H        19 VAL    0.5100
    279 HG23      -92.0370  -23.8950  -55.2320 H        19 VAL   -0.5100
    280 N         -93.1330  -19.7950  -54.1280 N.am     20 VAL   -0.4700
    281 CA        -92.3230  -18.8310  -53.4050 C.3      20 VAL    0.3100
    282 C         -93.1490  -17.8960  -52.5040 C.2      20 VAL    0.0700
    283 O         -94.1840  -17.3730  -52.9220 O.2      20 VAL    0.0900
    284 CB        -91.4460  -18.0220  -54.3900 C.3      20 VAL   -0.0900
    285 CG1       -90.7900  -16.8390  -53.7040 C.3      20 VAL    0.0900
    286 CG2       -90.4080  -18.9290  -55.0130 C.3      20 VAL   -0.2700
    287 HN        -93.1140  -19.7210  -55.1220 H        20 VAL    0.0900
    288 HA        -91.7020  -19.3700  -52.7050 H        20 VAL    0.0900
    289 HB        -92.0810  -17.6530  -55.2230 H        20 VAL    0.0900
    290 HG11      -90.2890  -17.1690  -52.7690 H        20 VAL   -0.2700
    291 HG12      -91.5560  -16.0780  -53.4460 H        20 VAL    0.0900
    292 HG13      -90.0270  -16.3890  -54.3740 H        20 VAL    0.0900
    293 HG21      -90.9040  -19.7550  -55.5650 H        20 VAL    0.0900
    294 HG22      -89.7650  -19.3680  -54.2200 H        20 VAL    0.5100
    295 HG23      -89.7810  -18.3530  -55.7270 H        20 VAL   -0.5100
    296 N         -92.6700  -17.7140  -51.2630 N.am     21 ARG   -0.4700
    297 CA        -93.2880  -16.8420  -50.2530 C.3      21 ARG    0.3100
    298 C         -92.2670  -15.9080  -49.5730 C.2      21 ARG    0.0700
    299 O         -91.0890  -16.2460  -49.4590 O.2      21 ARG    0.0900
    300 CB        -94.0100  -17.6820  -49.1860 C.3      21 ARG   -0.1800
    301 CG        -94.9350  -18.7630  -49.7290 C.3      21 ARG    0.0900
    302 CD        -96.2180  -18.1900  -50.3440 C.3      21 ARG    0.0900
    303 NE        -97.1460  -19.2510  -50.7450 N.pl3    21 ARG   -0.1800
    304 CZ        -97.2630  -19.7150  -51.9830 C.cat    21 ARG    0.0900
    305 NH1       -96.5080  -19.2030  -52.9450 N.pl3    21 ARG    0.0900
    306 NH2       -98.1260  -20.6920  -52.2620 N.pl3    21 ARG    0.2000
    307 HN        -91.8440  -18.1810  -50.9610 H        21 ARG    0.0900
    308 HA        -93.9870  -16.1900  -50.7550 H        21 ARG    0.0900
    309 HB1       -94.6120  -16.9960  -48.5550 H        21 ARG   -0.7000
    310 HB2       -93.2400  -18.1720  -48.5510 H        21 ARG    0.4400
    311 HG1       -95.2100  -19.4480  -48.9000 H        21 ARG    0.6400
    312 HG2       -94.3920  -19.3400  -50.5070 H        21 ARG   -0.8000
    313 HD1       -95.9670  -17.5980  -51.2510 H        21 ARG    0.4600
    314 HD2       -96.7370  -17.5490  -49.6010 H        21 ARG    0.4600
    315 HE        -97.7300  -19.6510  -50.0390 H        21 ARG   -0.8000
    316 HH11      -95.8570  -18.4730  -52.7350 H        21 ARG    0.4600
    317 HH12      -96.5890  -19.5470  -53.8810 H        21 ARG    0.4600
    318 HH21      -98.6930  -21.0800  -51.5350 H        21 ARG    0.5100
    319 HH22      -98.2070  -21.0350  -53.1970 H        21 ARG   -0.5100
    320 N         -92.7340  -14.7330  -49.1320 N.am     22 SER   -0.4700
    321 CA        -91.9660  -13.7890  -48.3100 C.3      22 SER    0.3100
    322 C         -91.1440  -14.5350  -47.2810 C.2      22 SER    0.0700
    323 O         -91.7020  -15.3610  -46.5480 O.2      22 SER    0.0900
    324 CB        -92.9450  -12.8960  -47.5400 C.3      22 SER    0.0500
    325 OG        -92.4070  -11.6400  -47.1580 O.3      22 SER    0.0900
    326 HN        -93.6600  -14.4380  -49.3520 H        22 SER    0.0900
    327 HA        -91.3390  -13.1980  -48.9620 H        22 SER   -0.6600
    328 HB1       -93.2610  -13.4250  -46.6150 H        22 SER    0.4300
    329 HB2       -93.8340  -12.7050  -48.1780 H        22 SER    0.5100
    330 HG1       -93.0450  -11.2500  -46.5580 H        22 SER   -0.5100
    331 N         -89.8270  -14.2380  -47.1900 N.am     23 PRO   -0.2900
    332 CA        -88.9990  -14.8180  -46.1260 C.3      23 PRO    0.0000
    333 C         -89.4110  -14.2750  -44.7420 C.2      23 PRO    0.0900
    334 O         -89.0780  -14.8690  -43.7080 O.2      23 PRO    0.0900
    335 CB        -87.5800  -14.3630  -46.4780 C.3      23 PRO    0.0200
    336 CG        -87.6800  -13.6580  -47.7830 C.3      23 PRO    0.0900
    337 CD        -89.0910  -13.2170  -47.9430 C.3      23 PRO   -0.1800
    338 HA        -89.1320  -15.8870  -46.0910 H        23 PRO    0.0900
    339 HB1       -86.9010  -15.2390  -46.5610 H        23 PRO    0.0900
    340 HB2       -87.1870  -13.6770  -45.6970 H        23 PRO   -0.1800
    341 HG1       -87.0000  -12.7790  -47.7960 H        23 PRO    0.0900
    342 HG2       -87.3960  -14.3420  -48.6110 H        23 PRO    0.0900
    343 HD1       -89.2610  -12.2130  -47.5000 H        23 PRO    0.5100
    344 HD2       -89.4060  -13.2210  -49.0070 H        23 PRO   -0.5100
    345 N         -90.1420  -13.1610  -44.7300 N.am     24 PHE   -0.4700
    346 CA        -90.7110  -12.6520  -43.4990 C.3      24 PHE    0.3100
    347 C         -92.0380  -13.3250  -43.1040 C.2      24 PHE    0.0700
    348 O         -92.5820  -13.0170  -42.0440 O.2      24 PHE    0.0900
    349 CB        -90.9290  -11.1410  -43.6060 C.3      24 PHE   -0.1800
    350 CG        -89.6890  -10.3630  -43.9340 C.ar     24 PHE    0.0900
    351 CD1       -88.5070  -10.5840  -43.2520 C.ar     24 PHE    0.0900
    352 CD2       -89.7060   -9.3960  -44.9230 C.ar     24 PHE    0.0000
    353 CE1       -87.3730   -9.8540  -43.5640 C.ar     24 PHE   -0.1150
    354 CE2       -88.5750   -8.6690  -45.2350 C.ar     24 PHE    0.1150
    355 CZ        -87.4110   -8.9000  -44.5630 C.ar     24 PHE   -0.1150
    356 HN        -90.3290  -12.6360  -45.5570 H        24 PHE    0.1150
    357 HA        -90.0290  -12.8780  -42.6940 H        24 PHE   -0.1150
    358 HB1       -91.3070  -10.7580  -42.6330 H        24 PHE    0.1150
    359 HB2       -91.6670  -10.9350  -44.4100 H        24 PHE   -0.1150
    360 HD1       -88.4700  -11.3280  -42.4710 H        24 PHE    0.1150
    361 HD2       -90.6220   -9.2070  -45.4630 H        24 PHE   -0.1150
    362 HE1       -86.4530  -10.0310  -43.0250 H        24 PHE    0.1150
    363 HE2       -88.6120   -7.9170  -46.0090 H        24 PHE    0.5100
    364 HZ        -86.5220   -8.3390  -44.8110 H        24 PHE   -0.5100
    365 N         -92.5520  -14.2470  -43.9300 N.am     25 GLU   -0.4700
    366 CA        -93.9160  -14.7610  -43.7420 C.3      25 GLU    0.3100
    367 C         -94.1070  -16.2810  -43.7090 C.2      25 GLU    0.0700
    368 O         -95.0150  -16.7850  -43.0560 O.2      25 GLU    0.0900
    369 CB        -94.8550  -14.1700  -44.7960 C.3      25 GLU   -0.1800
    370 CG        -95.0400  -12.6700  -44.6800 C.3      25 GLU    0.0900
    371 CD        -95.5820  -12.2470  -43.3190 C.2      25 GLU    0.0900
    372 OE1       -96.4650  -12.9550  -42.7700 O.co2    25 GLU   -0.2800
    373 OE2       -95.1190  -11.2040  -42.8020 O.co2    25 GLU    0.0900
    374 HN        -92.0390  -14.6200  -44.6980 H        25 GLU    0.0900
    375 HA        -94.2440  -14.4890  -42.7500 H        25 GLU    0.6200
    376 HB1       -95.8480  -14.6560  -44.6970 H        25 GLU   -0.7600
    377 HB2       -94.4430  -14.3960  -45.8020 H        25 GLU   -0.7600
    378 HG1       -95.7520  -12.3330  -45.4620 H        25 GLU    0.5100
    379 HG2       -94.0600  -12.1730  -44.8390 H        25 GLU   -0.5100
    380 N         -93.2790  -17.0270  -44.4200 N.am     26 ALA   -0.4700
    381 CA        -93.4860  -18.4610  -44.4770 C.3      26 ALA    0.3100
    382 C         -92.1920  -19.2180  -44.7520 C.2      26 ALA    0.0700
    383 O         -91.2900  -18.7050  -45.4090 O.2      26 ALA    0.0900
    384 CB        -94.5130  -18.7800  -45.5340 C.3      26 ALA   -0.2700
    385 HN        -92.5060  -16.6550  -44.9280 H        26 ALA    0.0900
    386 HA        -93.8230  -18.7950  -43.5070 H        26 ALA    0.0900
    387 HB1       -94.1640  -18.4230  -46.5260 H        26 ALA    0.0900
    388 HB2       -95.4740  -18.2760  -45.2920 H        26 ALA    0.5100
    389 HB3       -94.6710  -19.8780  -45.5880 H        26 ALA   -0.5100
    390 N         -92.1000  -20.4510  -44.2410 N.am     27 PRO   -0.2900
    391 CA        -90.9300  -21.3170  -44.4220 C.3      27 PRO    0.0000
    392 C         -90.4790  -21.4070  -45.8750 C.2      27 PRO    0.0900
    393 O         -91.3290  -21.4900  -46.7610 O.2      27 PRO    0.0900
    394 CB        -91.4400  -22.6760  -43.9500 C.3      27 PRO    0.0200
    395 CG        -92.4790  -22.3520  -42.9230 C.3      27 PRO    0.0900
    396 CD        -93.1220  -21.0630  -43.3720 C.3      27 PRO   -0.1800
    397 HA        -90.0870  -20.9340  -43.8700 H        27 PRO    0.0900
    398 HB1       -90.6170  -23.2750  -43.5040 H        27 PRO    0.0900
    399 HB2       -91.8820  -23.2470  -44.7940 H        27 PRO   -0.1800
    400 HG1       -93.2350  -23.1640  -42.8660 H        27 PRO    0.0900
    401 HG2       -92.0100  -22.2260  -41.9240 H        27 PRO    0.0900
    402 HD1       -94.0500  -21.2500  -43.9500 H        27 PRO    0.5100
    403 HD2       -93.3390  -20.3960  -42.5120 H        27 PRO   -0.5100
    404 N         -89.1650  -21.4130  -46.0970 N.am     28 GLN   -0.4700
    405 CA        -88.5690  -21.5170  -47.4260 C.3      28 GLN    0.3100
    406 C         -88.1100  -22.9330  -47.7450 C.2      28 GLN    0.0700
    407 O         -87.0140  -23.1250  -48.2890 O.2      28 GLN    0.0900
    408 CB        -87.3530  -20.6000  -47.5340 C.3      28 GLN   -0.1800
    409 CG        -87.5910  -19.2160  -46.9890 C.3      28 GLN    0.0900
    410 CD        -88.5540  -18.4130  -47.8380 C.2      28 GLN    0.0900
    411 NE2       -89.7970  -18.3170  -47.3990 N.am     28 GLN   -0.1800
    412 OE1       -88.1800  -17.8820  -48.8790 O.2      28 GLN    0.0900
    413 HN        -88.5140  -21.3450  -45.3450 H        28 GLN    0.0900
    414 HA        -89.3180  -21.2370  -48.1530 H        28 GLN    0.5500
    415 HB1       -87.0700  -20.5160  -48.6050 H        28 GLN   -0.5500
    416 HB2       -86.5120  -21.0620  -46.9740 H        28 GLN   -0.6200
    417 HG1       -86.6230  -18.6740  -46.9460 H        28 GLN    0.3200
    418 HG2       -88.0090  -19.2990  -45.9630 H        28 GLN    0.3000
    419 HE21      -90.0610  -18.7630  -46.5440 H        28 GLN    0.5100
    420 HE22      -90.4740  -17.7980  -47.9210 H        28 GLN   -0.5100
    421 N         -88.9480  -23.9250  -47.4390 N.am     29 TYR   -0.4700
    422 CA        -88.5330  -25.3190  -47.5580 C.3      29 TYR    0.3100
    423 C         -88.3760  -25.8400  -48.9920 C.2      29 TYR    0.0700
    424 O         -88.2340  -27.0490  -49.2220 O.2      29 TYR    0.0900
    425 CB        -89.4300  -26.2330  -46.7090 C.3      29 TYR   -0.1800
    426 CG        -89.2890  -26.0090  -45.2060 C.ar     29 TYR    0.0900
    427 CD1       -88.0860  -26.2240  -44.5500 C.ar     29 TYR    0.0900
    428 CD2       -90.3720  -25.5940  -44.4510 C.ar     29 TYR    0.0000
    429 CE1       -87.9730  -26.0130  -43.1820 C.ar     29 TYR   -0.1150
    430 CE2       -90.2720  -25.3910  -43.0940 C.ar     29 TYR    0.1150
    431 CZ        -89.0750  -25.5930  -42.4540 C.ar     29 TYR   -0.1150
    432 OH        -89.0070  -25.3740  -41.0870 O.3      29 TYR    0.1150
    433 HN        -89.8790  -23.7610  -47.1200 H        29 TYR    0.1100
    434 HA        -87.5080  -25.3910  -47.2280 H        29 TYR   -0.5400
    435 HB1       -89.1660  -27.2940  -46.9110 H        29 TYR    0.4300
    436 HB2       -90.4930  -26.0490  -46.9720 H        29 TYR   -0.1150
    437 HD1       -87.2250  -26.5570  -45.1100 H        29 TYR    0.1150
    438 HD2       -91.3200  -25.4240  -44.9390 H        29 TYR   -0.1150
    439 HE1       -87.0270  -26.1760  -42.6860 H        29 TYR    0.1150
    440 HE2       -91.1350  -25.0720  -42.5320 H        29 TYR    0.5100
    441 HH        -89.6400  -24.6880  -40.8640 H        29 TYR   -0.5100
    442 N         -88.3660  -24.9110  -49.9490 N.am     30 TYR   -0.4700
    443 CA        -88.1630  -25.2200  -51.3660 C.3      30 TYR    0.3100
    444 C         -86.7970  -24.7280  -51.8600 C.2      30 TYR    0.0700
    445 O         -86.3510  -25.0930  -52.9560 O.2      30 TYR    0.0900
    446 CB        -89.2650  -24.5820  -52.2100 C.3      30 TYR   -0.1800
    447 CG        -89.4890  -23.1450  -51.8530 C.ar     30 TYR    0.0900
    448 CD1       -88.6690  -22.1440  -52.3620 C.ar     30 TYR    0.0900
    449 CD2       -90.5010  -22.7860  -50.9870 C.ar     30 TYR    0.0000
    450 CE1       -88.8680  -20.8270  -52.0200 C.ar     30 TYR   -0.1150
    451 CE2       -90.7080  -21.4810  -50.6470 C.ar     30 TYR    0.1150
    452 CZ        -89.8930  -20.5060  -51.1610 C.ar     30 TYR   -0.1150
    453 OH        -90.1120  -19.2020  -50.8030 O.3      30 TYR    0.1150
    454 HN        -88.4990  -23.9470  -49.7360 H        30 TYR    0.1100
    455 HA        -88.1730  -26.2930  -51.4820 H        30 TYR   -0.5400
    456 HB1       -90.2200  -25.1230  -52.0450 H        30 TYR    0.4300
    457 HB2       -88.9830  -24.6230  -53.2840 H        30 TYR   -0.1150
    458 HD1       -87.8640  -22.4050  -53.0340 H        30 TYR    0.1150
    459 HD2       -91.1410  -23.5520  -50.5700 H        30 TYR   -0.1150
    460 HE1       -88.2290  -20.0550  -52.4210 H        30 TYR    0.1150
    461 HE2       -91.5100  -21.2170  -49.9740 H        30 TYR    0.5100
    462 HH        -89.2740  -18.8280  -50.5150 H        30 TYR   -0.5100
    463 N         -86.1550  -23.8800  -51.0490 N.am     31 LEU   -0.4700
    464 CA        -84.7990  -23.4110  -51.2930 C.3      31 LEU    0.3100
    465 C         -83.8420  -24.5080  -50.8970 C.2      31 LEU    0.0700
    466 O         -82.7490  -24.6310  -51.4560 O.2      31 LEU    0.0900
    467 CB        -84.5010  -22.2340  -50.3880 C.3      31 LEU   -0.1800
    468 CG        -84.8630  -20.8590  -50.8830 C.3      31 LEU    0.0900
    469 CD1       -84.8470  -19.8970  -49.7160 C.3      31 LEU    0.0900
    470 CD2       -83.8430  -20.4770  -51.9050 C.3      31 LEU   -0.0900
    471 HN        -86.5870  -23.5240  -50.2240 H        31 LEU    0.0900
    472 HA        -84.7200  -23.1230  -52.3310 H        31 LEU   -0.2700
    473 HB1       -83.4110  -22.2380  -50.1850 H        31 LEU    0.0900
    474 HB2       -85.0470  -22.4010  -49.4370 H        31 LEU    0.0900
    475 HG        -85.8750  -20.8790  -51.3390 H        31 LEU    0.0900
    476 HD11      -83.8350  -19.4540  -49.6010 H        31 LEU   -0.2700
    477 HD12      -85.1070  -20.4340  -48.7790 H        31 LEU    0.0900
    478 HD13      -85.5760  -19.0770  -49.8920 H        31 LEU    0.0900
    479 HD21      -83.7260  -21.2930  -52.6500 H        31 LEU    0.0900
    480 HD22      -82.8630  -20.3010  -51.4130 H        31 LEU    0.5100
    481 HD23      -84.1670  -19.5560  -52.4360 H        31 LEU   -0.5100
    482 N         -84.2660  -25.2810  -49.8920 N.am     32 ALA   -0.4700
    483 CA        -83.4340  -26.2870  -49.2540 C.3      32 ALA    0.3100
    484 C         -84.2830  -27.1670  -48.3560 C.2      32 ALA    0.0700
    485 O         -85.2110  -26.6860  -47.7080 O.2      32 ALA    0.0900
    486 CB        -82.3480  -25.6200  -48.4390 C.3      32 ALA   -0.2700
    487 HN        -85.1920  -25.2010  -49.5310 H        32 ALA    0.0900
    488 HA        -83.0010  -26.9070  -50.0240 H        32 ALA    0.0900
    489 HB1       -82.7880  -24.8430  -47.7770 H        32 ALA    0.0900
    490 HB2       -81.6120  -25.1340  -49.1150 H        32 ALA    0.5100
    491 HB3       -81.8330  -26.3730  -47.8050 H        32 ALA   -0.5100
    492 N         -83.9510  -28.4540  -48.3200 N.am     33 GLU   -0.4700
    493 CA        -84.6470  -29.4210  -47.4910 C.3      33 GLU    0.3100
    494 C         -84.7780  -28.9200  -46.0540 C.2      33 GLU    0.0700
    495 O         -84.0290  -28.0390  -45.6330 O.2      33 GLU    0.0900
    496 CB        -83.9060  -30.7580  -47.5390 C.3      33 GLU   -0.1800
    497 CG        -84.0900  -31.5240  -48.8520 C.3      33 GLU    0.0900
    498 CD        -85.5620  -31.8720  -49.1100 C.2      33 GLU    0.0900
    499 OE1       -86.1630  -32.6090  -48.2850 O.co2    33 GLU   -0.2800
    500 OE2       -86.1250  -31.3900  -50.1210 O.co2    33 GLU    0.0900
    501 HN        -83.2000  -28.8170  -48.8660 H        33 GLU    0.0900
    502 HA        -85.6540  -29.5310  -47.8680 H        33 GLU    0.6200
    503 HB1       -84.2740  -31.3930  -46.7060 H        33 GLU   -0.7600
    504 HB2       -82.8230  -30.5650  -47.3930 H        33 GLU   -0.7600
    505 HG1       -83.5030  -32.4670  -48.8100 H        33 GLU    0.5100
    506 HG2       -83.7180  -30.9010  -49.6930 H        33 GLU   -0.5100
    507 N         -85.7340  -29.4500  -45.2810 N.am     34 PRO   -0.2900
    508 CA        -85.7840  -28.9470  -43.9100 C.3      34 PRO    0.0000
    509 C         -84.5410  -29.3790  -43.1430 C.2      34 PRO    0.0900
    510 O         -84.0580  -28.6330  -42.2970 O.2      34 PRO    0.0900
    511 CB        -87.0270  -29.6200  -43.3270 C.3      34 PRO    0.0200
    512 CG        -87.7930  -30.0660  -44.4820 C.3      34 PRO    0.0900
    513 CD        -86.7950  -30.4290  -45.5310 C.3      34 PRO   -0.1800
    514 HA        -85.8120  -27.8690  -43.9070 H        34 PRO    0.0900
    515 HB1       -87.6150  -28.9000  -42.7200 H        34 PRO    0.0900
    516 HB2       -86.7430  -30.4820  -42.6870 H        34 PRO   -0.1800
    517 HG1       -88.4160  -30.9480  -44.2190 H        34 PRO    0.0900
    518 HG2       -88.4580  -29.2530  -44.8440 H        34 PRO    0.0900
    519 HD1       -86.4100  -31.4620  -45.3990 H        34 PRO    0.5100
    520 HD2       -87.2050  -30.3040  -46.5550 H        34 PRO   -0.5100
    521 N         -84.0130  -30.5650  -43.4420 N.am     35 TRP   -0.4700
    522 CA        -82.8010  -31.0020  -42.7600 C.3      35 TRP    0.3100
    523 C         -81.6270  -30.0690  -42.9690 C.2      35 TRP    0.0700
    524 O         -80.7710  -29.9780  -42.1250 O.2      35 TRP    0.0900
    525 CB        -82.4110  -32.4400  -43.1120 C.3      35 TRP   -0.1800
    526 CG        -81.7930  -32.6450  -44.4610 C.ar     35 TRP    0.0900
    527 CD1       -82.4140  -33.1140  -45.5760 C.ar     35 TRP    0.0900
    528 CD2       -80.4250  -32.4320  -44.8280 C.ar     35 TRP   -0.0300
    529 CE2       -80.2980  -32.7790  -46.1870 C.ar     35 TRP   -0.1500
    530 CE3       -79.2930  -31.9750  -44.1410 C.ar     35 TRP    0.2200
    531 NE1       -81.5270  -33.1940  -46.6200 N.ar     35 TRP   -0.5100
    532 CZ2       -79.0920  -32.6860  -46.8710 C.ar     35 TRP    0.3700
    533 CZ3       -78.0910  -31.8920  -44.8250 C.ar     35 TRP    0.2400
    534 CH2       -78.0000  -32.2400  -46.1730 C.ar     35 TRP    0.1100
    535 HN        -84.4040  -31.1840  -44.1180 H        35 TRP   -0.2500
    536 HA        -82.9790  -30.9200  -41.6980 H        35 TRP    0.1700
    537 HB1       -83.3260  -33.0660  -43.0630 H        35 TRP   -0.2000
    538 HB2       -81.6830  -32.7950  -42.3530 H        35 TRP    0.1400
    539 HD1       -83.4580  -33.3850  -45.6340 H        35 TRP   -0.2700
    540 HE1       -81.7380  -33.4980  -47.5220 H        35 TRP    0.1600
    541 HE3       -79.3380  -31.6890  -43.1010 H        35 TRP   -0.1400
    542 HZ2       -78.9980  -32.9520  -47.9130 H        35 TRP    0.1400
    543 HZ3       -77.2080  -31.5510  -44.3050 H        35 TRP    0.5100
    544 HH2       -77.0500  -32.1560  -46.6770 H        35 TRP   -0.5100
    545 N         -81.5670  -29.3700  -44.0860 N.am     36 GLN   -0.4700
    546 CA        -80.4860  -28.4270  -44.2790 C.3      36 GLN    0.3100
    547 C         -80.6870  -27.2000  -43.4120 C.2      36 GLN    0.0700
    548 O         -79.7370  -26.5230  -43.0960 O.2      36 GLN    0.0900
    549 CB        -80.3610  -28.0180  -45.7430 C.3      36 GLN   -0.1800
    550 CG        -80.0360  -29.1710  -46.6580 C.3      36 GLN    0.0900
    551 CD        -80.0010  -28.7590  -48.1070 C.2      36 GLN    0.0900
    552 NE2       -78.8170  -28.8140  -48.7030 N.am     36 GLN   -0.1800
    553 OE1       -81.0210  -28.3970  -48.6920 O.2      36 GLN    0.0900
    554 HN        -82.2370  -29.4530  -44.8200 H        36 GLN    0.0900
    555 HA        -79.5730  -28.8980  -43.9450 H        36 GLN    0.5500
    556 HB1       -79.5590  -27.2560  -45.8320 H        36 GLN   -0.5500
    557 HB2       -81.3230  -27.5680  -46.0680 H        36 GLN   -0.6200
    558 HG1       -80.8050  -29.9620  -46.5330 H        36 GLN    0.3200
    559 HG2       -79.0410  -29.5820  -46.3830 H        36 GLN    0.3000
    560 HE21      -78.7290  -28.5530  -49.6630 H        36 GLN    0.5100
    561 HE22      -78.0130  -29.1170  -48.1910 H        36 GLN   -0.5100
    562 N         -81.9180  -26.8990  -43.0170 N.am     37 PHE   -0.4700
    563 CA        -82.1450  -25.7760  -42.1080 C.3      37 PHE    0.3100
    564 C         -81.7040  -26.1280  -40.7010 C.2      37 PHE    0.0700
    565 O         -81.1610  -25.2900  -39.9690 O.2      37 PHE    0.0900
    566 CB        -83.6130  -25.3470  -42.0880 C.3      37 PHE   -0.1800
    567 CG        -83.9690  -24.4240  -43.1970 C.ar     37 PHE    0.0900
    568 CD1       -84.3760  -24.9260  -44.4270 C.ar     37 PHE    0.0900
    569 CD2       -83.8780  -23.0530  -43.0240 C.ar     37 PHE    0.0000
    570 CE1       -84.6950  -24.0710  -45.4730 C.ar     37 PHE   -0.1150
    571 CE2       -84.1910  -22.1900  -44.0560 C.ar     37 PHE    0.1150
    572 CZ        -84.5990  -22.6970  -45.2880 C.ar     37 PHE   -0.1150
    573 HN        -82.7210  -27.4100  -43.3140 H        37 PHE    0.1150
    574 HA        -81.5260  -24.9540  -42.4390 H        37 PHE   -0.1150
    575 HB1       -83.8300  -24.8200  -41.1340 H        37 PHE    0.1150
    576 HB2       -84.2610  -26.2460  -42.1840 H        37 PHE   -0.1150
    577 HD1       -84.4430  -25.9940  -44.5720 H        37 PHE    0.1150
    578 HD2       -83.5590  -22.6550  -42.0730 H        37 PHE   -0.1150
    579 HE1       -85.0170  -24.4710  -46.4240 H        37 PHE    0.1150
    580 HE2       -84.1170  -21.1220  -43.9080 H        37 PHE    0.5100
    581 HZ        -84.8410  -22.0240  -46.0980 H        37 PHE   -0.5100
    582 N         -81.9700  -27.3810  -40.3310 N.am     38 SER   -0.4700
    583 CA        -81.5360  -27.9410  -39.0620 C.3      38 SER    0.3100
    584 C         -80.0170  -27.9040  -38.9280 C.2      38 SER    0.0700
    585 O         -79.5010  -27.4940  -37.8920 O.2      38 SER    0.0900
    586 CB        -82.0470  -29.3710  -38.9340 C.3      38 SER    0.0500
    587 OG        -83.4400  -29.3690  -38.7000 O.3      38 SER    0.0900
    588 HN        -82.4850  -28.0000  -40.9190 H        38 SER    0.0900
    589 HA        -81.9280  -27.3250  -38.2680 H        38 SER   -0.6600
    590 HB1       -81.5410  -29.8760  -38.0850 H        38 SER    0.4300
    591 HB2       -81.8430  -29.9300  -39.8730 H        38 SER    0.5100
    592 HG1       -83.8360  -28.9310  -39.4570 H        38 SER   -0.5100
    593 N         -79.3150  -28.3310  -39.9840 N.am     39 MET   -0.4700
    594 CA        -77.8610  -28.2740  -40.0620 C.3      39 MET    0.3100
    595 C         -77.3510  -26.8520  -39.9650 C.2      39 MET    0.0700
    596 O         -76.3280  -26.5940  -39.3240 O.2      39 MET    0.0900
    597 CB        -77.3360  -28.9000  -41.3530 C.3      39 MET   -0.1800
    598 CG        -77.1650  -30.3990  -41.2880 C.3      39 MET    0.0900
    599 SD        -76.7070  -30.9430  -39.6290 S.3      39 MET    0.0900
    600 CE        -74.9470  -30.6120  -39.6260 C.3      39 MET   -0.1400
    601 HN        -79.7670  -28.7140  -40.7850 H        39 MET    0.0900
    602 HA        -77.4650  -28.8030  -39.2070 H        39 MET    0.0900
    603 HB1       -76.3520  -28.4440  -41.5900 H        39 MET   -0.0900
    604 HB2       -78.0480  -28.6640  -42.1720 H        39 MET   -0.2200
    605 HG1       -76.3790  -30.7010  -42.0110 H        39 MET    0.0900
    606 HG2       -78.1190  -30.8810  -41.5890 H        39 MET    0.0900
    607 HE1       -74.7390  -29.5340  -39.7960 H        39 MET    0.0900
    608 HE2       -74.4460  -31.1900  -40.4320 H        39 MET    0.5100
    609 HE3       -74.5040  -30.8960  -38.6480 H        39 MET   -0.5100
    610 N         -78.0350  -25.9110  -40.6090 N.am     40 LEU   -0.4700
    611 CA        -77.6610  -24.5240  -40.4090 C.3      40 LEU    0.3100
    612 C         -77.6690  -24.2000  -38.9150 C.2      40 LEU    0.0700
    613 O         -76.6940  -23.6500  -38.3920 O.2      40 LEU    0.0900
    614 CB        -78.5960  -23.5940  -41.1630 C.3      40 LEU   -0.1800
    615 CG        -78.4700  -22.1080  -40.8530 C.3      40 LEU    0.0900
    616 CD1       -77.1750  -21.5960  -41.3620 C.3      40 LEU    0.0900
    617 CD2       -79.6200  -21.3470  -41.5000 C.3      40 LEU   -0.0900
    618 HN        -78.7950  -26.1030  -41.2250 H        40 LEU    0.0900
    619 HA        -76.6480  -24.3990  -40.7590 H        40 LEU   -0.2700
    620 HB1       -79.6380  -23.9010  -40.9340 H        40 LEU    0.0900
    621 HB2       -78.4090  -23.7310  -42.2480 H        40 LEU    0.0900
    622 HG        -78.5250  -21.9500  -39.7540 H        40 LEU    0.0900
    623 HD11      -77.1120  -21.7420  -42.4620 H        40 LEU   -0.2700
    624 HD12      -76.3370  -22.1460  -40.8830 H        40 LEU    0.0900
    625 HD13      -77.0840  -20.5100  -41.1430 H        40 LEU    0.0900
    626 HD21      -80.5880  -21.8320  -41.2490 H        40 LEU    0.0900
    627 HD22      -79.4990  -21.3480  -42.6050 H        40 LEU    0.5100
    628 HD23      -79.6410  -20.3010  -41.1270 H        40 LEU   -0.5100
    629 N         -78.7620  -24.5700  -38.2320 N.am     41 ALA   -0.4700
    630 CA        -78.9030  -24.3880  -36.7780 C.3      41 ALA    0.3100
    631 C         -77.8620  -25.1460  -35.9650 C.2      41 ALA    0.0700
    632 O         -77.3420  -24.6170  -34.9910 O.2      41 ALA    0.0900
    633 CB        -80.3060  -24.7530  -36.3030 C.3      41 ALA   -0.2700
    634 HN        -79.5390  -24.9930  -38.6890 H        41 ALA    0.0900
    635 HA        -78.6930  -23.3530  -36.5510 H        41 ALA    0.0900
    636 HB1       -80.5250  -25.8160  -36.5410 H        41 ALA    0.0900
    637 HB2       -81.0570  -24.1140  -36.8150 H        41 ALA    0.5100
    638 HB3       -80.3820  -24.6140  -35.2040 H        41 ALA   -0.5100
    639 N         -77.5600  -26.3820  -36.3500 N.am     42 ALA   -0.4700
    640 CA        -76.4660  -27.1140  -35.7390 C.3      42 ALA    0.3100
    641 C         -75.2040  -26.2460  -35.6910 C.2      42 ALA    0.0700
    642 O         -74.5630  -26.0860  -34.6420 O.2      42 ALA    0.0900
    643 CB        -76.1980  -28.3920  -36.4930 C.3      42 ALA   -0.2700
    644 HN        -78.0640  -26.8570  -37.0680 H        42 ALA    0.0900
    645 HA        -76.7390  -27.3320  -34.7160 H        42 ALA    0.0900
    646 HB1       -75.9260  -28.1640  -37.5470 H        42 ALA    0.0900
    647 HB2       -77.1070  -29.0310  -36.4920 H        42 ALA    0.5100
    648 HB3       -75.3550  -28.9400  -36.0210 H        42 ALA   -0.5100
    649 N         -74.8630  -25.6620  -36.8330 N.am     43 TYR   -0.4700
    650 CA        -73.6820  -24.8360  -36.9300 C.3      43 TYR    0.3100
    651 C         -73.7410  -23.5910  -36.0670 C.2      43 TYR    0.0700
    652 O         -72.7910  -23.2930  -35.3480 O.2      43 TYR    0.0900
    653 CB        -73.4230  -24.4240  -38.3700 C.3      43 TYR   -0.1800
    654 CG        -71.9760  -24.0750  -38.5680 C.ar     43 TYR    0.0900
    655 CD1       -70.9910  -25.0570  -38.4290 C.ar     43 TYR    0.0900
    656 CD2       -71.5800  -22.7690  -38.8550 C.ar     43 TYR    0.0000
    657 CE1       -69.6590  -24.7600  -38.5890 C.ar     43 TYR   -0.1150
    658 CE2       -70.2360  -22.4600  -39.0240 C.ar     43 TYR    0.1150
    659 CZ        -69.2800  -23.4640  -38.8860 C.ar     43 TYR   -0.1150
    660 OH        -67.9340  -23.1850  -39.0330 O.3      43 TYR    0.1150
    661 HN        -75.4000  -25.7660  -37.6660 H        43 TYR    0.1100
    662 HA        -72.8470  -25.4030  -36.5480 H        43 TYR   -0.5400
    663 HB1       -74.0300  -23.5280  -38.6240 H        43 TYR    0.4300
    664 HB2       -73.6730  -25.2610  -39.0560 H        43 TYR   -0.1150
    665 HD1       -71.2830  -26.0690  -38.1890 H        43 TYR    0.1150
    666 HD2       -72.3240  -21.9920  -38.9470 H        43 TYR   -0.1150
    667 HE1       -68.9130  -25.5340  -38.4860 H        43 TYR    0.1150
    668 HE2       -69.9350  -21.4510  -39.2600 H        43 TYR    0.5100
    669 HH        -67.8320  -22.2310  -39.0770 H        43 TYR   -0.5100
    670 N         -74.8350  -22.8430  -36.1340 N.am     44 MET   -0.4700
    671 CA        -74.9500  -21.6660  -35.2850 C.3      44 MET    0.3100
    672 C         -74.7350  -22.0620  -33.8280 C.2      44 MET    0.0700
    673 O         -74.1050  -21.3360  -33.0570 O.2      44 MET    0.0900
    674 CB        -76.3140  -21.0060  -35.4470 C.3      44 MET   -0.1800
    675 CG        -76.5550  -20.4020  -36.8090 C.3      44 MET    0.0900
    676 SD        -75.3920  -19.1070  -37.2680 S.3      44 MET    0.0900
    677 CE        -74.3430  -20.0440  -38.3720 C.3      44 MET   -0.1400
    678 HN        -75.5980  -23.0420  -36.7430 H        44 MET    0.0900
    679 HA        -74.1660  -20.9790  -35.5640 H        44 MET    0.0900
    680 HB1       -76.4050  -20.2030  -34.6870 H        44 MET   -0.0900
    681 HB2       -77.0960  -21.7720  -35.2600 H        44 MET   -0.2200
    682 HG1       -77.5830  -19.9820  -36.8200 H        44 MET    0.0900
    683 HG2       -76.5030  -21.2170  -37.5600 H        44 MET    0.0900
    684 HE1       -74.9210  -20.4510  -39.2300 H        44 MET    0.0900
    685 HE2       -73.8850  -20.9000  -37.8310 H        44 MET    0.5100
    686 HE3       -73.5370  -19.3970  -38.7770 H        44 MET   -0.5100
    687 N         -75.2640  -23.2310  -33.4580 N.am     45 PHE   -0.4700
    688 CA        -75.1430  -23.7310  -32.1050 C.3      45 PHE    0.3100
    689 C         -73.6690  -23.8960  -31.7560 C.2      45 PHE    0.0700
    690 O         -73.2020  -23.3870  -30.7290 O.2      45 PHE    0.0900
    691 CB        -75.8820  -25.0540  -31.9560 C.3      45 PHE   -0.1800
    692 CG        -76.0070  -25.4970  -30.5410 C.ar     45 PHE    0.0900
    693 CD1       -76.5360  -24.6400  -29.5810 C.ar     45 PHE    0.0900
    694 CD2       -75.5780  -26.7590  -30.1540 C.ar     45 PHE    0.0000
    695 CE1       -76.6310  -25.0320  -28.2570 C.ar     45 PHE   -0.1150
    696 CE2       -75.6670  -27.1620  -28.8260 C.ar     45 PHE    0.1150
    697 CZ        -76.1960  -26.2950  -27.8820 C.ar     45 PHE   -0.1150
    698 HN        -75.7630  -23.8110  -34.0960 H        45 PHE    0.1150
    699 HA        -75.5590  -22.9910  -31.4370 H        45 PHE   -0.1150
    700 HB1       -75.3310  -25.8470  -32.5060 H        45 PHE    0.1150
    701 HB2       -76.9090  -24.9510  -32.3640 H        45 PHE   -0.1150
    702 HD1       -76.8760  -23.6560  -29.8710 H        45 PHE    0.1150
    703 HD2       -75.1710  -27.4360  -30.8910 H        45 PHE   -0.1150
    704 HE1       -77.0420  -24.3590  -27.5210 H        45 PHE    0.1150
    705 HE2       -75.3250  -28.1440  -28.5320 H        45 PHE    0.5100
    706 HZ        -76.2700  -26.6050  -26.8510 H        45 PHE   -0.5100
    707 N         -72.9350  -24.5920  -32.6240 N.am     46 LEU   -0.4700
    708 CA        -71.4840  -24.7040  -32.5020 C.3      46 LEU    0.3100
    709 C         -70.7920  -23.3610  -32.2700 C.2      46 LEU    0.0700
    710 O         -70.0270  -23.2180  -31.3300 O.2      46 LEU    0.0900
    711 CB        -70.8890  -25.3600  -33.7430 C.3      46 LEU   -0.1800
    712 CG        -69.4590  -25.8840  -33.6280 C.3      46 LEU    0.0900
    713 CD1       -69.4100  -26.9240  -32.5350 C.3      46 LEU    0.0900
    714 CD2       -68.9920  -26.4840  -34.9360 C.3      46 LEU   -0.0900
    715 HN        -73.3450  -25.0680  -33.3990 H        46 LEU    0.0900
    716 HA        -71.2660  -25.2950  -31.6250 H        46 LEU   -0.2700
    717 HB1       -70.9090  -24.6120  -34.5630 H        46 LEU    0.0900
    718 HB2       -71.5410  -26.2160  -34.0180 H        46 LEU    0.0900
    719 HG        -68.7710  -25.0470  -33.3820 H        46 LEU    0.0900
    720 HD11      -70.2190  -27.6710  -32.6830 H        46 LEU   -0.2700
    721 HD12      -69.5510  -26.4400  -31.5450 H        46 LEU    0.0900
    722 HD13      -68.4320  -27.4510  -32.5580 H        46 LEU    0.0900
    723 HD21      -69.0190  -25.7160  -35.7400 H        46 LEU    0.0900
    724 HD22      -69.6580  -27.3240  -35.2270 H        46 LEU    0.5100
    725 HD23      -67.9490  -26.8520  -34.8330 H        46 LEU   -0.5100
    726 N         -71.0450  -22.3730  -33.1200 N.am     47 LEU   -0.4700
    727 CA        -70.3930  -21.0720  -32.9610 C.3      47 LEU    0.3100
    728 C         -70.7900  -20.3490  -31.6830 C.2      47 LEU    0.0700
    729 O         -70.0510  -19.4960  -31.2130 O.2      47 LEU    0.0900
    730 CB        -70.6510  -20.1580  -34.1610 C.3      47 LEU   -0.1800
    731 CG        -70.2610  -20.7370  -35.5170 C.3      47 LEU    0.0900
    732 CD1       -70.6260  -19.7630  -36.6120 C.3      47 LEU    0.0900
    733 CD2       -68.7890  -21.0830  -35.5840 C.3      47 LEU   -0.0900
    734 HN        -71.6740  -22.4680  -33.8870 H        47 LEU    0.0900
    735 HA        -69.3330  -21.2460  -32.8490 H        47 LEU   -0.2700
    736 HB1       -70.0790  -19.2190  -34.0100 H        47 LEU    0.0900
    737 HB2       -71.7350  -19.9200  -34.1860 H        47 LEU    0.0900
    738 HG        -70.7970  -21.6970  -35.6800 H        47 LEU    0.0900
    739 HD11      -70.0890  -18.8020  -36.4610 H        47 LEU   -0.2700
    740 HD12      -71.7190  -19.5670  -36.5950 H        47 LEU    0.0900
    741 HD13      -70.3350  -20.1790  -37.6010 H        47 LEU    0.0900
    742 HD21      -68.5360  -21.8360  -34.8070 H        47 LEU    0.0900
    743 HD22      -68.1770  -20.1720  -35.4060 H        47 LEU    0.5100
    744 HD23      -68.5440  -21.5080  -36.5820 H        47 LEU   -0.5100
    745 N         -71.9560  -20.6660  -31.1190 N.am     48 ILE   -0.4700
    746 CA        -72.3680  -20.0210  -29.8700 C.3      48 ILE    0.3100
    747 C         -71.7190  -20.7140  -28.6890 C.2      48 ILE    0.0700
    748 O         -71.2240  -20.0670  -27.7620 O.2      48 ILE    0.0900
    749 CB        -73.8830  -20.0470  -29.6440 C.3      48 ILE   -0.0900
    750 CG1       -74.6330  -19.3470  -30.7780 C.3      48 ILE    0.0900
    751 CG2       -74.1980  -19.3920  -28.3070 C.3      48 ILE   -0.2700
    752 CD        -76.0810  -19.8180  -30.9370 C.3      48 ILE    0.0900
    753 HN        -72.5830  -21.3350  -31.5100 H        48 ILE    0.0900
    754 HA        -72.0230  -18.9980  -29.9070 H        48 ILE    0.0900
    755 HB        -74.2440  -21.0970  -29.6400 H        48 ILE   -0.1800
    756 HG11      -74.0930  -19.5370  -31.7300 H        48 ILE    0.0900
    757 HG12      -74.6370  -18.2540  -30.5790 H        48 ILE    0.0900
    758 HG21      -73.6900  -18.4060  -28.2360 H        48 ILE   -0.2700
    759 HG22      -73.8400  -20.0350  -27.4760 H        48 ILE    0.0900
    760 HG23      -75.2940  -19.2330  -28.2120 H        48 ILE    0.0900
    761 HD1       -76.6490  -19.6250  -30.0020 H        48 ILE    0.0900
    762 HD2       -76.1030  -20.9090  -31.1460 H        48 ILE    0.5100
    763 HD3       -76.5690  -19.2680  -31.7700 H        48 ILE   -0.5100
    764 N         -71.7300  -22.0410  -28.7320 N.am     49 MET   -0.4700
    765 CA        -71.0650  -22.8360  -27.7200 C.3      49 MET    0.3100
    766 C         -69.5740  -22.5420  -27.6530 C.2      49 MET    0.0700
    767 O         -69.0490  -22.3750  -26.5700 O.2      49 MET    0.0900
    768 CB        -71.3220  -24.3270  -27.9360 C.3      49 MET   -0.1800
    769 CG        -72.7560  -24.7560  -27.6510 C.3      49 MET    0.0900
    770 SD        -73.3380  -24.5390  -25.9320 S.3      49 MET    0.0900
    771 CE        -73.7670  -22.7930  -25.8880 C.3      49 MET   -0.1400
    772 HN        -72.1920  -22.5460  -29.4560 H        49 MET    0.0900
    773 HA        -71.4410  -22.5280  -26.7560 H        49 MET    0.0900
    774 HB1       -70.6440  -24.9000  -27.2680 H        49 MET   -0.0900
    775 HB2       -71.0830  -24.5780  -28.9910 H        49 MET   -0.2200
    776 HG1       -72.8440  -25.8280  -27.9190 H        49 MET    0.0900
    777 HG2       -73.4180  -24.1700  -28.3210 H        49 MET    0.0900
    778 HE1       -73.9270  -22.3910  -26.9120 H        49 MET    0.0900
    779 HE2       -72.9500  -22.2080  -25.4140 H        49 MET    0.5100
    780 HE3       -74.7030  -22.6420  -25.3100 H        49 MET   -0.5100
    781 N         -68.8920  -22.4660  -28.7950 N.am     50 LEU   -0.4700
    782 CA        -67.4550  -22.1660  -28.8080 C.3      50 LEU    0.3100
    783 C         -67.1400  -20.6770  -28.6900 C.2      50 LEU    0.0700
    784 O         -66.2590  -20.2770  -27.9360 O.2      50 LEU    0.0900
    785 CB        -66.7660  -22.7370  -30.0440 C.3      50 LEU   -0.1800
    786 CG        -66.9440  -24.2370  -30.2820 C.3      50 LEU    0.0900
    787 CD1       -66.0670  -24.7320  -31.4370 C.3      50 LEU    0.0900
    788 CD2       -66.6910  -25.0430  -29.0070 C.3      50 LEU   -0.0900
    789 HN        -69.3210  -22.6080  -29.6830 H        50 LEU    0.0900
    790 HA        -67.0240  -22.5910  -27.9140 H        50 LEU   -0.2700
    791 HB1       -65.6790  -22.5320  -29.9540 H        50 LEU    0.0900
    792 HB2       -67.1610  -22.2020  -30.9330 H        50 LEU    0.0900
    793 HG        -68.0100  -24.4440  -30.5190 H        50 LEU    0.0900
    794 HD11      -64.9960  -24.5430  -31.2120 H        50 LEU   -0.2700
    795 HD12      -66.3330  -24.1930  -32.3720 H        50 LEU    0.0900
    796 HD13      -66.2120  -25.8240  -31.5810 H        50 LEU    0.0900
    797 HD21      -67.4020  -24.7340  -28.2120 H        50 LEU    0.0900
    798 HD22      -65.6560  -24.8650  -28.6470 H        50 LEU    0.5100
    799 HD23      -66.8350  -26.1260  -29.2090 H        50 LEU   -0.5100
    800 N         -67.8700  -19.8500  -29.4180 N.am     51 GLY   -0.4700
    801 CA        -67.5700  -18.4350  -29.4630 C.3      51 GLY    0.3100
    802 C         -67.8540  -17.6390  -28.2110 C.2      51 GLY   -0.0200
    803 O         -67.2050  -16.6270  -27.9760 O.2      51 GLY    0.0900
    804 HN        -68.6470  -20.1580  -29.9620 H        51 GLY    0.0900
    805 HA1       -68.1570  -18.0160  -30.2670 H        51 GLY    0.5100
    806 HA2       -66.5170  -18.3450  -29.6850 H        51 GLY   -0.5100
    807 N         -68.8210  -18.0680  -27.4040 N.am     52 PHE   -0.4700
    808 CA        -69.2060  -17.2750  -26.2380 C.3      52 PHE    0.3100
    809 C         -68.3430  -17.5080  -25.0000 C.2      52 PHE    0.0700
    810 O         -68.0310  -16.5680  -24.2770 O.2      52 PHE    0.0900
    811 CB        -70.6720  -17.4930  -25.8590 C.3      52 PHE   -0.1800
    812 CG        -70.9990  -16.9700  -24.4990 C.ar     52 PHE    0.0900
    813 CD1       -71.2090  -15.6140  -24.2970 C.ar     52 PHE    0.0900
    814 CD2       -71.0480  -17.8220  -23.4050 C.ar     52 PHE    0.0000
    815 CE1       -71.4880  -15.1190  -23.0280 C.ar     52 PHE   -0.1150
    816 CE2       -71.3300  -17.3330  -22.1340 C.ar     52 PHE    0.1150
    817 CZ        -71.5530  -15.9810  -21.9500 C.ar     52 PHE   -0.1150
    818 HN        -69.3110  -18.9230  -27.5520 H        52 PHE    0.1150
    819 HA        -69.0380  -16.2360  -26.4760 H        52 PHE   -0.1150
    820 HB1       -70.8990  -18.5810  -25.8620 H        52 PHE    0.1150
    821 HB2       -71.3260  -16.9660  -26.5860 H        52 PHE   -0.1150
    822 HD1       -71.1530  -14.9350  -25.1350 H        52 PHE    0.1150
    823 HD2       -70.8630  -18.8780  -23.5420 H        52 PHE   -0.1150
    824 HE1       -71.6550  -14.0620  -22.8850 H        52 PHE    0.1150
    825 HE2       -71.3770  -18.0090  -21.2920 H        52 PHE    0.5100
    826 HZ        -71.7750  -15.6000  -20.9650 H        52 PHE   -0.5100
    827 N         -67.9940  -18.7670  -24.7130 N.am     53 PRO   -0.2900
    828 CA        -67.0530  -18.9950  -23.6240 C.3      53 PRO    0.0000
    829 C         -65.7270  -18.3260  -23.9470 C.2      53 PRO    0.0900
    830 O         -65.2370  -17.5100  -23.1700 O.2      53 PRO    0.0900
    831 CB        -66.8810  -20.5110  -23.6350 C.3      53 PRO    0.0200
    832 CG        -68.1610  -21.0110  -24.1480 C.3      53 PRO    0.0900
    833 CD        -68.5740  -20.0270  -25.2000 C.3      53 PRO   -0.1800
    834 HA        -67.4380  -18.5910  -22.7020 H        53 PRO    0.0900
    835 HB1       -66.6840  -20.8960  -22.6130 H        53 PRO    0.0900
    836 HB2       -66.0430  -20.8110  -24.2990 H        53 PRO   -0.1800
    837 HG1       -68.0400  -22.0250  -24.5840 H        53 PRO    0.0900
    838 HG2       -68.9180  -21.0580  -23.3360 H        53 PRO    0.0900
    839 HD1       -68.1510  -20.2860  -26.1930 H        53 PRO    0.5100
    840 HD2       -69.6780  -19.9390  -25.2690 H        53 PRO   -0.5100
    841 N         -65.1570  -18.6490  -25.1010 N.am     54 ILE   -0.4700
    842 CA        -63.8400  -18.1470  -25.4510 C.3      54 ILE    0.3100
    843 C         -63.7680  -16.6350  -25.4130 C.2      54 ILE    0.0700
    844 O         -62.8030  -16.0690  -24.9140 O.2      54 ILE    0.0900
    845 CB        -63.4080  -18.6400  -26.8330 C.3      54 ILE   -0.0900
    846 CG1       -63.5090  -20.1670  -26.8780 C.3      54 ILE    0.0900
    847 CG2       -61.9900  -18.1760  -27.1530 C.3      54 ILE   -0.2700
    848 CD        -62.9980  -20.7990  -28.1560 C.3      54 ILE    0.0900
    849 HN        -65.5990  -19.2410  -25.7710 H        54 ILE    0.0900
    850 HA        -63.1450  -18.4890  -24.6980 H        54 ILE    0.0900
    851 HB        -64.1070  -18.2420  -27.6000 H        54 ILE   -0.1800
    852 HG11      -64.5750  -20.4500  -26.7520 H        54 ILE    0.0900
    853 HG12      -62.9250  -20.5800  -26.0290 H        54 ILE    0.0900
    854 HG21      -61.2780  -18.5730  -26.3980 H        54 ILE   -0.2700
    855 HG22      -61.9410  -17.0660  -27.1350 H        54 ILE    0.0900
    856 HG23      -61.6870  -18.5470  -28.1550 H        54 ILE    0.0900
    857 HD1       -61.8920  -20.7060  -28.2130 H        54 ILE    0.0900
    858 HD2       -63.4440  -20.2870  -29.0350 H        54 ILE    0.5100
    859 HD3       -63.2640  -21.8780  -28.1770 H        54 ILE   -0.5100
    860 N         -64.7820  -15.9670  -25.9410 N.am     55 ASN   -0.4700
    861 CA        -64.7310  -14.5150  -26.0040 C.3      55 ASN    0.3100
    862 C         -65.0180  -13.8530  -24.6770 C.2      55 ASN    0.0700
    863 O         -64.4480  -12.8290  -24.3410 O.2      55 ASN    0.0900
    864 CB        -65.6790  -13.9820  -27.0770 C.3      55 ASN   -0.1800
    865 CG        -65.0260  -13.9200  -28.4330 C.2      55 ASN    0.0900
    866 ND2       -65.4570  -14.7920  -29.3440 N.am     55 ASN    0.0900
    867 OD1       -64.1320  -13.1030  -28.6590 O.2      55 ASN    0.5500
    868 HN        -65.5960  -16.4110  -26.3050 H        55 ASN   -0.5500
    869 HA        -63.7150  -14.2270  -26.2280 H        55 ASN   -0.6200
    870 HB1       -66.0100  -12.9590  -26.7960 H        55 ASN    0.3200
    871 HB2       -66.5680  -14.6470  -27.1420 H        55 ASN    0.3000
    872 HD21      -65.0580  -14.7960  -30.2600 H        55 ASN    0.5100
    873 HD22      -66.1800  -15.4420  -29.1100 H        55 ASN   -0.5100
    874 N         -65.9270  -14.4430  -23.9250 N.am     56 PHE   -0.4700
    875 CA        -66.3560  -13.8670  -22.6700 C.3      56 PHE    0.3100
    876 C         -65.2710  -14.0690  -21.6360 C.2      56 PHE    0.0700
    877 O         -64.9440  -13.1660  -20.8620 O.2      56 PHE    0.0900
    878 CB        -67.6470  -14.5430  -22.2170 C.3      56 PHE   -0.1800
    879 CG        -68.0390  -14.2090  -20.8240 C.ar     56 PHE    0.0900
    880 CD1       -68.7770  -13.0610  -20.5560 C.ar     56 PHE    0.0900
    881 CD2       -67.6700  -15.0370  -19.7710 C.ar     56 PHE    0.0000
    882 CE1       -69.1450  -12.7440  -19.2620 C.ar     56 PHE   -0.1150
    883 CE2       -68.0340  -14.7270  -18.4770 C.ar     56 PHE    0.1150
    884 CZ        -68.7740  -13.5780  -18.2230 C.ar     56 PHE   -0.1150
    885 HN        -66.3550  -15.3060  -24.1840 H        56 PHE    0.1150
    886 HA        -66.5130  -12.8090  -22.8190 H        56 PHE   -0.1150
    887 HB1       -67.5200  -15.6460  -22.2680 H        56 PHE    0.1150
    888 HB2       -68.4800  -14.2230  -22.8790 H        56 PHE   -0.1150
    889 HD1       -69.0640  -12.4100  -21.3680 H        56 PHE    0.1150
    890 HD2       -67.0950  -15.9300  -19.9680 H        56 PHE   -0.1150
    891 HE1       -69.7190  -11.8500  -19.0630 H        56 PHE    0.1150
    892 HE2       -67.7460  -15.3760  -17.6640 H        56 PHE    0.5100
    893 HZ        -69.0590  -13.3360  -17.2100 H        56 PHE   -0.5100
    894 N         -64.7130  -15.2760  -21.6330 N.am     57 LEU   -0.4700
    895 CA        -63.6500  -15.6160  -20.7170 C.3      57 LEU    0.3100
    896 C         -62.5430  -14.5690  -20.8340 C.2      57 LEU    0.0700
    897 O         -62.1230  -13.9930  -19.8420 O.2      57 LEU    0.0900
    898 CB        -63.1320  -17.0250  -21.0010 C.3      57 LEU   -0.1800
    899 CG        -61.9200  -17.4470  -20.1790 C.3      57 LEU    0.0900
    900 CD1       -62.3080  -17.7050  -18.7250 C.3      57 LEU    0.0900
    901 CD2       -61.2540  -18.6700  -20.7820 C.3      57 LEU   -0.0900
    902 HN        -65.0030  -15.9970  -22.2580 H        57 LEU    0.0900
    903 HA        -64.0390  -15.5540  -19.7130 H        57 LEU   -0.2700
    904 HB1       -62.8580  -17.0830  -22.0760 H        57 LEU    0.0900
    905 HB2       -63.9540  -17.7430  -20.8000 H        57 LEU    0.0900
    906 HG        -61.1540  -16.6420  -20.2160 H        57 LEU    0.0900
    907 HD11      -63.0660  -18.5140  -18.6690 H        57 LEU   -0.2700
    908 HD12      -62.7400  -16.7830  -18.2790 H        57 LEU    0.0900
    909 HD13      -61.4130  -18.0170  -18.1450 H        57 LEU    0.0900
    910 HD21      -60.9150  -18.4490  -21.8160 H        57 LEU    0.0900
    911 HD22      -61.9750  -19.5150  -20.8170 H        57 LEU    0.5100
    912 HD23      -60.3700  -18.9580  -20.1730 H        57 LEU   -0.5100
    913 N         -62.0860  -14.3040  -22.0500 N.am     58 THR   -0.4700
    914 CA        -61.1620  -13.2060  -22.3160 C.3      58 THR    0.3100
    915 C         -61.4850  -11.9440  -21.5020 C.2      58 THR    0.0700
    916 O         -60.6170  -11.4040  -20.8210 O.2      58 THR    0.0900
    917 CB        -61.1260  -12.8640  -23.8250 C.3      58 THR    0.1400
    918 CG2       -60.1710  -11.7260  -24.0920 C.3      58 THR    0.0900
    919 OG1       -60.7130  -14.0150  -24.5690 O.3      58 THR   -0.6600
    920 HN        -62.3570  -14.8460  -22.8430 H        58 THR    0.4300
    921 HA        -60.1810  -13.5080  -21.9780 H        58 THR   -0.2700
    922 HB        -62.1380  -12.5560  -24.1670 H        58 THR    0.0900
    923 HG1       -61.5180  -14.4920  -24.7870 H        58 THR    0.0900
    924 HG21      -59.1910  -11.9290  -23.6090 H        58 THR    0.0900
    925 HG22      -60.5810  -10.7820  -23.6750 H        58 THR    0.5100
    926 HG23      -60.0120  -11.6150  -25.1850 H        58 THR   -0.5100
    927 N         -62.7270  -11.4740  -21.5550 N.am     59 LEU   -0.4700
    928 CA        -63.1230  -10.3060  -20.7790 C.3      59 LEU    0.3100
    929 C         -63.0020  -10.5650  -19.2880 C.2      59 LEU    0.0700
    930 O         -62.4760   -9.7480  -18.5410 O.2      59 LEU    0.0900
    931 CB        -64.5670   -9.9330  -21.0740 C.3      59 LEU   -0.1800
    932 CG        -64.9020   -9.5430  -22.5030 C.3      59 LEU    0.0900
    933 CD1       -66.3650   -9.1440  -22.5660 C.3      59 LEU    0.0900
    934 CD2       -64.0020   -8.4080  -22.9500 C.3      59 LEU   -0.0900
    935 HN        -63.4340  -11.8930  -22.1190 H        59 LEU    0.0900
    936 HA        -62.4640   -9.4910  -21.0400 H        59 LEU   -0.2700
    937 HB1       -64.8350   -9.0780  -20.4210 H        59 LEU    0.0900
    938 HB2       -65.2010  -10.8050  -20.8080 H        59 LEU    0.0900
    939 HG        -64.7140  -10.4020  -23.1820 H        59 LEU    0.0900
    940 HD11      -66.5570   -8.2840  -21.8910 H        59 LEU   -0.2700
    941 HD12      -67.0030   -9.9950  -22.2460 H        59 LEU    0.0900
    942 HD13      -66.6320   -8.8470  -23.6030 H        59 LEU    0.0900
    943 HD21      -62.9590   -8.7730  -23.0740 H        59 LEU    0.0900
    944 HD22      -64.0050   -7.5990  -22.1870 H        59 LEU    0.5100
    945 HD23      -64.3560   -8.0060  -23.9230 H        59 LEU   -0.5100
    946 N         -63.5130  -11.7130  -18.8610 N.am     60 TYR   -0.4700
    947 CA        -63.5190  -12.0900  -17.4550 C.3      60 TYR    0.3100
    948 C         -62.1130  -12.1520  -16.8820 C.2      60 TYR    0.0700
    949 O         -61.8190  -11.5150  -15.8720 O.2      60 TYR    0.0900
    950 CB        -64.1830  -13.4550  -17.2830 C.3      60 TYR   -0.1800
    951 CG        -64.3210  -13.8710  -15.8440 C.ar     60 TYR    0.0900
    952 CD1       -65.3980  -13.4320  -15.0770 C.ar     60 TYR    0.0900
    953 CD2       -63.3790  -14.6970  -15.2500 C.ar     60 TYR    0.0000
    954 CE1       -65.5330  -13.8070  -13.7540 C.ar     60 TYR   -0.1150
    955 CE2       -63.5020  -15.0810  -13.9290 C.ar     60 TYR    0.1150
    956 CZ        -64.5820  -14.6320  -13.1760 C.ar     60 TYR   -0.1150
    957 OH        -64.7020  -15.0060  -11.8420 O.3      60 TYR    0.1150
    958 HN        -63.9190  -12.3730  -19.4880 H        60 TYR    0.1100
    959 HA        -64.0600  -11.3340  -16.9050 H        60 TYR   -0.5400
    960 HB1       -63.5720  -14.2290  -17.7950 H        60 TYR    0.4300
    961 HB2       -65.2050  -13.4240  -17.7190 H        60 TYR   -0.1150
    962 HD1       -66.1410  -12.7880  -15.5240 H        60 TYR    0.1150
    963 HD2       -62.5370  -15.0450  -15.8290 H        60 TYR   -0.1150
    964 HE1       -66.3760  -13.4600  -13.1750 H        60 TYR    0.1150
    965 HE2       -62.7620  -15.7270  -13.4820 H        60 TYR    0.5100
    966 HH        -65.2860  -14.3790  -11.4090 H        60 TYR   -0.5100
    967 N         -61.2490  -12.9330  -17.5250 N.am     61 VAL   -0.4700
    968 CA        -59.8630  -13.0510  -17.1200 C.3      61 VAL    0.3100
    969 C         -59.1850  -11.6900  -16.9950 C.2      61 VAL    0.0700
    970 O         -58.4240  -11.4750  -16.0670 O.2      61 VAL    0.0900
    971 CB        -59.0810  -13.9860  -18.0660 C.3      61 VAL   -0.0900
    972 CG1       -57.6860  -13.4930  -18.2670 C.3      61 VAL    0.0900
    973 CG2       -59.0590  -15.3920  -17.5120 C.3      61 VAL   -0.2700
    974 HN        -61.5190  -13.4730  -18.3180 H        61 VAL    0.0900
    975 HA        -59.8450  -13.4400  -16.1130 H        61 VAL    0.0900
    976 HB        -59.5990  -14.0310  -19.0480 H        61 VAL    0.0900
    977 HG11      -57.2130  -13.2790  -17.2850 H        61 VAL   -0.2700
    978 HG12      -57.6990  -12.5580  -18.8660 H        61 VAL    0.0900
    979 HG13      -57.0840  -14.2650  -18.7900 H        61 VAL    0.0900
    980 HG21      -60.0860  -15.7100  -17.2360 H        61 VAL    0.0900
    981 HG22      -58.4190  -15.4290  -16.6020 H        61 VAL    0.5100
    982 HG23      -58.6620  -16.0940  -18.2760 H        61 VAL   -0.5100
    983 N         -59.4690  -10.7560  -17.8960 N.am     62 THR   -0.4700
    984 CA        -58.8770   -9.4200  -17.7920 C.3      62 THR    0.3100
    985 C         -59.2880   -8.7240  -16.4930 C.2      62 THR    0.0700
    986 O         -58.5650   -7.8910  -15.9520 O.2      62 THR    0.0900
    987 CB        -59.2340   -8.5400  -19.0090 C.3      62 THR    0.1400
    988 CG2       -58.7460   -7.1190  -18.8360 C.3      62 THR    0.0900
    989 OG1       -58.6080   -9.0830  -20.1670 O.3      62 THR   -0.6600
    990 HN        -60.0830  -10.9150  -18.6650 H        62 THR    0.4300
    991 HA        -57.8070   -9.5380  -17.7220 H        62 THR   -0.2700
    992 HB        -60.3350   -8.5260  -19.1610 H        62 THR    0.0900
    993 HG1       -59.0670   -9.9030  -20.3550 H        62 THR    0.0900
    994 HG21      -57.6760   -7.1160  -18.5380 H        62 THR    0.0900
    995 HG22      -59.3370   -6.6100  -18.0450 H        62 THR    0.5100
    996 HG23      -58.8490   -6.5660  -19.7940 H        62 THR   -0.5100
    997 N         -60.4560   -9.0750  -15.9790 N.am     63 VAL   -0.4700
    998 CA        -60.9150   -8.5090  -14.7170 C.3      63 VAL    0.3100
    999 C         -60.1440   -9.0760  -13.5060 C.2      63 VAL    0.0700
   1000 O         -59.8990   -8.3690  -12.5420 O.2      63 VAL    0.0900
   1001 CB        -62.4620   -8.6710  -14.5650 C.3      63 VAL   -0.0900
   1002 CG1       -62.8950   -8.5900  -13.1090 C.3      63 VAL    0.0900
   1003 CG2       -63.1800   -7.6370  -15.4100 C.3      63 VAL   -0.2700
   1004 HN        -61.0630   -9.7300  -16.4210 H        63 VAL    0.0900
   1005 HA        -60.6440   -7.4630  -14.7030 H        63 VAL    0.0900
   1006 HB        -62.7660   -9.6550  -14.9800 H        63 VAL    0.0900
   1007 HG11      -62.4550   -7.6890  -12.6300 H        63 VAL   -0.2700
   1008 HG12      -62.5460   -9.4910  -12.5600 H        63 VAL    0.0900
   1009 HG13      -64.0020   -8.5200  -13.0460 H        63 VAL    0.0900
   1010 HG21      -62.9090   -7.7630  -16.4810 H        63 VAL    0.0900
   1011 HG22      -62.8850   -6.6140  -15.0880 H        63 VAL    0.5100
   1012 HG23      -64.2790   -7.7590  -15.3060 H        63 VAL   -0.5100
   1013 N         -59.7390  -10.3440  -13.5820 N.am     64 GLN   -0.4700
   1014 CA        -59.0330  -11.0200  -12.4930 C.3      64 GLN    0.3100
   1015 C         -57.5130  -10.8000  -12.5010 C.2      64 GLN    0.0700
   1016 O         -56.8410  -11.1540  -11.5350 O.2      64 GLN    0.0900
   1017 CB        -59.2940  -12.5360  -12.5430 C.3      64 GLN   -0.1800
   1018 CG        -60.7490  -12.9270  -12.5350 C.3      64 GLN    0.0900
   1019 CD        -61.3870  -12.7570  -11.1760 C.2      64 GLN    0.0900
   1020 NE2       -60.9180  -13.3650  -10.2000 N.am     64 GLN   -0.1800
   1021 OE1       -62.4350  -11.9540  -11.0840 O.2      64 GLN    0.0900
   1022 HN        -59.9000  -10.8950  -14.3970 H        64 GLN    0.0900
   1023 HA        -59.3850  -10.6090  -11.5580 H        64 GLN    0.5500
   1024 HB1       -58.8040  -13.0040  -11.6640 H        64 GLN   -0.5500
   1025 HB2       -58.8310  -12.9380  -13.4690 H        64 GLN   -0.6200
   1026 HG1       -60.8380  -13.9910  -12.8380 H        64 GLN    0.3200
   1027 HG2       -61.2970  -12.2930  -13.2650 H        64 GLN    0.3000
   1028 HE21      -61.3350  -13.2570   -9.2960 H        64 GLN    0.5100
   1029 HE22      -60.1240  -13.9610  -10.3150 H        64 GLN   -0.5100
   1030 N         -56.9640  -10.2430  -13.5810 N.am     65 HSD   -0.4700
   1031 CA        -55.5130  -10.1260  -13.7050 C.3      65 HSD    0.3100
   1032 C         -55.0310   -8.7170  -14.0060 C.2      65 HSD    0.0700
   1033 O         -55.2390   -8.1910  -15.0920 O.2      65 HSD    0.0900
   1034 CB        -54.9830  -11.1120  -14.7420 C.3      65 HSD   -0.0900
   1035 CG        -55.2740  -12.5370  -14.3990 C.ar     65 HSD    0.0900
   1036 CD2       -54.3190  -13.3980  -13.9210 C.ar     65 HSD    0.0900
   1037 ND1       -56.4340  -13.2430  -14.4320 N.ar     65 HSD   -0.3600
   1038 CE1       -56.1460  -14.5110  -13.9960 C.ar     65 HSD    0.3200
   1039 NE2       -54.8630  -14.5860  -13.6880 N.ar     65 HSD   -0.0500
   1040 HN        -57.5070   -9.8890  -14.3380 H        65 HSD    0.2500
   1041 HA        -55.0770  -10.3270  -12.7390 H        65 HSD    0.1300
   1042 HB1       -53.8830  -10.9900  -14.8240 H        65 HSD   -0.7000
   1043 HB2       -55.4490  -10.8870  -15.7240 H        65 HSD    0.2200
   1044 HD1       -57.3230  -12.8910  -14.7230 H        65 HSD    0.1000
   1045 HD2       -53.2650  -13.2350  -13.7280 H        65 HSD    0.5100
   1046 HE1       -56.8800  -15.3140  -13.9220 H        65 HSD   -0.5100
   1047 N         -54.3650   -8.1090  -13.0310 N.am     66 LYS   -0.4700
   1048 CA        -53.9140   -6.7360  -13.1680 C.3      66 LYS    0.3100
   1049 C         -52.9310   -6.5620  -14.3250 C.2      66 LYS    0.0700
   1050 O         -52.9470   -5.5330  -15.0090 O.2      66 LYS    0.0900
   1051 CB        -53.2880   -6.2350  -11.8650 C.3      66 LYS   -0.1800
   1052 CG        -53.1090   -4.7170  -11.8110 C.3      66 LYS    0.0900
   1053 CD        -52.4210   -4.2690  -10.5220 C.3      66 LYS    0.0900
   1054 CE        -50.9840   -4.7870  -10.4300 C.3      66 LYS   -0.1800
   1055 NZ        -50.0920   -4.2350  -11.4940 N.4      66 LYS    0.0900
   1056 HN        -54.1460   -8.5620  -12.1710 H        66 LYS    0.0900
   1057 HA        -54.7690   -6.1300  -13.4290 H        66 LYS   -0.1800
   1058 HB1       -52.2930   -6.7120  -11.7460 H        66 LYS    0.0900
   1059 HB2       -53.9380   -6.5440  -11.0200 H        66 LYS    0.0900
   1060 HG1       -54.1070   -4.2330  -11.8760 H        66 LYS    0.2100
   1061 HG2       -52.4960   -4.3940  -12.6790 H        66 LYS    0.0500
   1062 HD1       -52.9990   -4.6480   -9.6530 H        66 LYS    0.0500
   1063 HD2       -52.4080   -3.1580  -10.4870 H        66 LYS   -0.3000
   1064 HE1       -50.9820   -5.8940  -10.5360 H        66 LYS    0.3300
   1065 HE2       -50.5490   -4.4980   -9.4490 H        66 LYS    0.3300
   1066 HZ1       -50.3100   -3.2290  -11.6410 H        66 LYS    0.3300
   1067 HZ2       -50.2450   -4.7570  -12.3790 H        66 LYS    0.5100
   1068 HZ3       -49.0990   -4.3340  -11.2000 H        66 LYS   -0.5100
   1069 N         -52.0770   -7.5650  -14.5480 N.am     67 LYS   -0.4700
   1070 CA        -51.0440   -7.4690  -15.5910 C.3      67 LYS    0.3100
   1071 C         -51.5770   -7.4750  -17.0270 C.2      67 LYS    0.0700
   1072 O         -50.8340   -7.1880  -17.9640 O.2      67 LYS    0.0900
   1073 CB        -49.9910   -8.5740  -15.4330 C.3      67 LYS   -0.1800
   1074 CG        -49.1330   -8.4530  -14.1770 C.3      67 LYS    0.0900
   1075 CD        -48.5160   -7.0590  -14.0370 C.3      67 LYS    0.0900
   1076 CE        -47.8080   -6.8870  -12.6910 C.3      67 LYS   -0.1800
   1077 NZ        -47.5200   -5.4480  -12.4050 N.4      67 LYS    0.0900
   1078 HN        -52.1010   -8.4130  -14.0250 H        67 LYS    0.0900
   1079 HA        -50.5810   -6.4970  -15.5090 H        67 LYS   -0.1800
   1080 HB1       -49.3210   -8.5470  -16.3180 H        67 LYS    0.0900
   1081 HB2       -50.5140   -9.5530  -15.4060 H        67 LYS    0.0900
   1082 HG1       -48.3180   -9.2060  -14.2230 H        67 LYS    0.2100
   1083 HG2       -49.7650   -8.6600  -13.2870 H        67 LYS    0.0500
   1084 HD1       -49.3180   -6.2960  -14.1240 H        67 LYS    0.0500
   1085 HD2       -47.7820   -6.9030  -14.8550 H        67 LYS   -0.3000
   1086 HE1       -46.8390   -7.4310  -12.7020 H        67 LYS    0.3300
   1087 HE2       -48.4530   -7.2740  -11.8740 H        67 LYS    0.3300
   1088 HZ1       -48.2460   -4.8540  -12.8540 H        67 LYS    0.3300
   1089 HZ2       -46.5840   -5.2000  -12.7850 H        67 LYS    0.5100
   1090 HZ3       -47.5300   -5.2910  -11.3770 H        67 LYS   -0.5100
   1091 N         -52.8550   -7.8090  -17.2010 N.am     68 LEU   -0.4700
   1092 CA        -53.4660   -7.8000  -18.5210 C.3      68 LEU    0.3100
   1093 C         -53.9900   -6.4270  -18.9140 C.2      68 LEU    0.0700
   1094 O         -54.1600   -6.1390  -20.0940 O.2      68 LEU    0.0900
   1095 CB        -54.6020   -8.8100  -18.5880 C.3      68 LEU   -0.1800
   1096 CG        -54.2050  -10.2810  -18.5900 C.3      68 LEU    0.0900
   1097 CD1       -55.4530  -11.1180  -18.4620 C.3      68 LEU    0.0900
   1098 CD2       -53.4340  -10.6550  -19.8410 C.3      68 LEU   -0.0900
   1099 HN        -53.4450   -8.0760  -16.4440 H        68 LEU    0.0900
   1100 HA        -52.7030   -8.0460  -19.2450 H        68 LEU   -0.2700
   1101 HB1       -55.1770   -8.6120  -19.5160 H        68 LEU    0.0900
   1102 HB2       -55.2620   -8.6370  -17.7110 H        68 LEU    0.0900
   1103 HG        -53.5230  -10.4900  -17.7380 H        68 LEU    0.0900
   1104 HD11      -56.0520  -11.0550  -19.3950 H        68 LEU   -0.2700
   1105 HD12      -56.0710  -10.7480  -17.6170 H        68 LEU    0.0900
   1106 HD13      -55.1790  -12.1810  -18.2880 H        68 LEU    0.0900
   1107 HD21      -52.5050  -10.0490  -19.9120 H        68 LEU    0.0900
   1108 HD22      -54.0550  -10.4590  -20.7410 H        68 LEU    0.5100
   1109 HD23      -53.1550  -11.7290  -19.8070 H        68 LEU   -0.5100
   1110 N         -54.2320   -5.5630  -17.9380 N.am     69 ARG   -0.4700
   1111 CA        -54.8560   -4.2850  -18.2290 C.3      69 ARG    0.3100
   1112 C         -53.9030   -3.1870  -18.6890 C.2      69 ARG    0.0700
   1113 O         -53.8360   -2.1220  -18.0880 O.2      69 ARG    0.0900
   1114 CB        -55.6580   -3.8110  -17.0280 C.3      69 ARG   -0.1800
   1115 CG        -56.8560   -4.6750  -16.7560 C.3      69 ARG    0.0900
   1116 CD        -57.6830   -4.0580  -15.6730 C.3      69 ARG    0.0900
   1117 NE        -56.9960   -4.1590  -14.3940 N.pl3    69 ARG   -0.1800
   1118 CZ        -57.1450   -5.1920  -13.5760 C.cat    69 ARG    0.0900
   1119 NH1       -57.9560   -6.1830  -13.9150 N.pl3    69 ARG    0.0900
   1120 NH2       -56.4890   -5.2310  -12.4240 N.pl3    69 ARG    0.2000
   1121 HN        -54.0050   -5.7470  -16.9840 H        69 ARG    0.0900
   1122 HA        -55.4990   -4.4100  -19.0870 H        69 ARG    0.0900
   1123 HB1       -56.0020   -2.7720  -17.2140 H        69 ARG   -0.7000
   1124 HB2       -55.0010   -3.8180  -16.1320 H        69 ARG    0.4400
   1125 HG1       -56.5220   -5.6870  -16.4400 H        69 ARG    0.6400
   1126 HG2       -57.4630   -4.7710  -17.6810 H        69 ARG   -0.8000
   1127 HD1       -58.6540   -4.5890  -15.5860 H        69 ARG    0.4600
   1128 HD2       -57.8530   -2.9820  -15.8890 H        69 ARG    0.4600
   1129 HE        -56.3860   -3.4170  -14.1200 H        69 ARG   -0.8000
   1130 HH11      -58.2140   -6.3120  -14.8720 H        69 ARG    0.4600
   1131 HH12      -58.3090   -6.8020  -13.2130 H        69 ARG    0.4600
   1132 HH21      -55.8790   -4.4810  -12.1690 H        69 ARG    0.5100
   1133 HH22      -56.6050   -6.0120  -11.8100 H        69 ARG   -0.5100
   1134 N         -53.1980   -3.4390  -19.7890 N.am     70 THR   -0.4700
   1135 CA        -52.2410   -2.4880  -20.3500 C.3      70 THR    0.3100
   1136 C         -52.7320   -2.0090  -21.7130 C.2      70 THR    0.0700
   1137 O         -53.4590   -2.7320  -22.3930 O.2      70 THR    0.0900
   1138 CB        -50.8400   -3.1220  -20.4940 C.3      70 THR    0.1400
   1139 CG2       -50.4370   -3.8360  -19.2080 C.3      70 THR    0.0900
   1140 OG1       -50.8290   -4.0720  -21.5630 O.3      70 THR   -0.6600
   1141 HN        -53.2930   -4.2990  -20.2840 H        70 THR    0.4300
   1142 HA        -52.1970   -1.6340  -19.6900 H        70 THR   -0.2700
   1143 HB        -50.0910   -2.3310  -20.7120 H        70 THR    0.0900
   1144 HG1       -51.2200   -4.8740  -21.2080 H        70 THR    0.0900
   1145 HG21      -51.0560   -4.7490  -19.0680 H        70 THR    0.0900
   1146 HG22      -50.5940   -3.1640  -18.3380 H        70 THR    0.5100
   1147 HG23      -49.3690   -4.1360  -19.2600 H        70 THR   -0.5100
   1148 N         -52.3440   -0.7910  -22.1190 N.am     71 PRO   -0.2900
   1149 CA        -52.7450   -0.1760  -23.3910 C.3      71 PRO    0.0000
   1150 C         -52.6430   -1.0850  -24.6210 C.2      71 PRO    0.0900
   1151 O         -53.5530   -1.1020  -25.4690 O.2      71 PRO    0.0900
   1152 CB        -51.7780    0.9960  -23.5020 C.3      71 PRO    0.0200
   1153 CG        -51.6460    1.4360  -22.1050 C.3      71 PRO    0.0900
   1154 CD        -51.6240    0.1700  -21.2760 C.3      71 PRO   -0.1800
   1155 HA        -53.7890    0.0940  -23.3720 H        71 PRO    0.0900
   1156 HB1       -52.1930    1.8030  -24.1420 H        71 PRO    0.0900
   1157 HB2       -50.7990    0.6750  -23.9180 H        71 PRO   -0.1800
   1158 HG1       -50.7060    2.0120  -21.9650 H        71 PRO    0.0900
   1159 HG2       -52.5060    2.0780  -21.8160 H        71 PRO    0.0900
   1160 HD1       -50.5880   -0.1830  -21.0950 H        71 PRO    0.5100
   1161 HD2       -52.1540    0.3030  -20.3100 H        71 PRO   -0.5100
   1162 N         -51.5460   -1.8330  -24.7130 N.am     72 LEU   -0.4700
   1163 CA        -51.3250   -2.7210  -25.8430 C.3      72 LEU    0.3100
   1164 C         -52.3460   -3.8560  -25.9200 C.2      72 LEU    0.0700
   1165 O         -52.3300   -4.6520  -26.8640 O.2      72 LEU    0.0900
   1166 CB        -49.9140   -3.2990  -25.7970 C.3      72 LEU   -0.1800
   1167 CG        -48.8020   -2.2880  -26.0590 C.3      72 LEU    0.0900
   1168 CD1       -47.4610   -2.9990  -26.1270 C.3      72 LEU    0.0900
   1169 CD2       -49.0730   -1.5290  -27.3520 C.3      72 LEU   -0.0900
   1170 HN        -50.8320   -1.8180  -24.0170 H        72 LEU    0.0900
   1171 HA        -51.4700   -2.1540  -26.7500 H        72 LEU   -0.2700
   1172 HB1       -49.8410   -4.1030  -26.5610 H        72 LEU    0.0900
   1173 HB2       -49.7510   -3.7430  -24.7920 H        72 LEU    0.0900
   1174 HG        -48.7830   -1.5360  -25.2410 H        72 LEU    0.0900
   1175 HD11      -47.4670   -3.7480  -26.9470 H        72 LEU   -0.2700
   1176 HD12      -47.2630   -3.5230  -25.1680 H        72 LEU    0.0900
   1177 HD13      -46.6520   -2.2620  -26.3250 H        72 LEU    0.0900
   1178 HD21      -50.0390   -0.9870  -27.2810 H        72 LEU    0.0900
   1179 HD22      -49.1260   -2.2400  -28.2030 H        72 LEU    0.5100
   1180 HD23      -48.2630   -0.7890  -27.5330 H        72 LEU   -0.5100
   1181 N         -53.2320   -3.9300  -24.9240 N.am     73 ASN   -0.4700
   1182 CA        -54.2610   -4.9630  -24.8680 C.3      73 ASN    0.3100
   1183 C         -55.6850   -4.4400  -25.0030 C.2      73 ASN    0.0700
   1184 O         -56.6320   -5.2190  -24.9700 O.2      73 ASN    0.0900
   1185 CB        -54.1580   -5.7550  -23.5600 C.3      73 ASN   -0.1800
   1186 CG        -52.9510   -6.6520  -23.5190 C.2      73 ASN    0.0900
   1187 ND2       -52.6010   -7.1200  -22.3320 N.am     73 ASN    0.0900
   1188 OD1       -52.3390   -6.9300  -24.5420 O.2      73 ASN    0.5500
   1189 HN        -53.2290   -3.2790  -24.1690 H        73 ASN   -0.5500
   1190 HA        -54.1250   -5.6170  -25.7160 H        73 ASN   -0.6200
   1191 HB1       -55.0680   -6.3840  -23.4470 H        73 ASN    0.3200
   1192 HB2       -54.0990   -5.0430  -22.7100 H        73 ASN    0.3000
   1193 HD21      -51.8060   -7.7210  -22.2450 H        73 ASN    0.5100
   1194 HD22      -53.1310   -6.8740  -21.5220 H        73 ASN   -0.5100
   1195 N         -55.8640   -3.1290  -25.1340 N.am     74 TYR   -0.4700
   1196 CA        -57.2150   -2.6040  -25.2730 C.3      74 TYR    0.3100
   1197 C         -57.8810   -3.1340  -26.5550 C.2      74 TYR    0.0700
   1198 O         -59.0390   -3.5560  -26.5490 O.2      74 TYR    0.0900
   1199 CB        -57.2120   -1.0730  -25.2900 C.3      74 TYR   -0.1800
   1200 CG        -56.9310   -0.4130  -23.9660 C.ar     74 TYR    0.0900
   1201 CD1       -56.5770   -1.1570  -22.8490 C.ar     74 TYR    0.0900
   1202 CD2       -57.0330    0.9700  -23.8310 C.ar     74 TYR    0.0000
   1203 CE1       -56.3120   -0.5350  -21.6330 C.ar     74 TYR   -0.1150
   1204 CE2       -56.7750    1.5980  -22.6220 C.ar     74 TYR    0.1150
   1205 CZ        -56.4170    0.8430  -21.5270 C.ar     74 TYR   -0.1150
   1206 OH        -56.1610    1.4640  -20.3230 O.3      74 TYR    0.1150
   1207 HN        -55.1140   -2.4730  -25.1420 H        74 TYR    0.1100
   1208 HA        -57.8010   -2.9660  -24.4410 H        74 TYR   -0.5400
   1209 HB1       -58.2090   -0.7160  -25.6220 H        74 TYR    0.4300
   1210 HB2       -56.4270   -0.7240  -25.9950 H        74 TYR   -0.1150
   1211 HD1       -56.5040   -2.2330  -22.9240 H        74 TYR    0.1150
   1212 HD2       -57.3170    1.5650  -24.6870 H        74 TYR   -0.1150
   1213 HE1       -56.0280   -1.1230  -20.7730 H        74 TYR    0.1150
   1214 HE2       -56.8570    2.6720  -22.5390 H        74 TYR    0.5100
   1215 HH        -56.4320    2.3810  -20.3990 H        74 TYR   -0.5100
   1216 N         -57.1290   -3.1180  -27.6550 N.am     75 ILE   -0.4700
   1217 CA        -57.6460   -3.5220  -28.9540 C.3      75 ILE    0.3100
   1218 C         -58.0290   -5.0030  -28.9600 C.2      75 ILE    0.0700
   1219 O         -58.9730   -5.3950  -29.6340 O.2      75 ILE    0.0900
   1220 CB        -56.6330   -3.2140  -30.0890 C.3      75 ILE   -0.0900
   1221 CG1       -57.3460   -3.0260  -31.4250 C.3      75 ILE    0.0900
   1222 CG2       -55.5940   -4.3060  -30.1960 C.3      75 ILE   -0.2700
   1223 CD        -58.2720   -1.8320  -31.4510 C.3      75 ILE    0.0900
   1224 HN        -56.1770   -2.8270  -27.6370 H        75 ILE    0.0900
   1225 HA        -58.5680   -2.9860  -29.1240 H        75 ILE    0.0900
   1226 HB        -56.1280   -2.2480  -29.8770 H        75 ILE   -0.1800
   1227 HG11      -57.9390   -3.9390  -31.6420 H        75 ILE    0.0900
   1228 HG12      -56.5800   -2.8970  -32.2190 H        75 ILE    0.0900
   1229 HG21      -56.0560   -5.2370  -30.5910 H        75 ILE   -0.2700
   1230 HG22      -55.1660   -4.5210  -29.1940 H        75 ILE    0.0900
   1231 HG23      -54.7840   -3.9900  -30.8880 H        75 ILE    0.0900
   1232 HD1       -57.7430   -0.9300  -31.0770 H        75 ILE    0.0900
   1233 HD2       -59.1520   -2.0220  -30.8000 H        75 ILE    0.5100
   1234 HD3       -58.6120   -1.6380  -32.4910 H        75 ILE   -0.5100
   1235 N         -57.3070   -5.8240  -28.1970 N.am     76 LEU   -0.4700
   1236 CA        -57.6380   -7.2400  -28.0780 C.3      76 LEU    0.3100
   1237 C         -58.9420   -7.4600  -27.3090 C.2      76 LEU    0.0700
   1238 O         -59.6530   -8.4380  -27.5410 O.2      76 LEU    0.0900
   1239 CB        -56.5230   -8.0180  -27.3810 C.3      76 LEU   -0.1800
   1240 CG        -55.1340   -8.1340  -27.9890 C.3      76 LEU    0.0900
   1241 CD1       -54.2660   -8.8830  -27.0100 C.3      76 LEU    0.0900
   1242 CD2       -55.1470   -8.8450  -29.3320 C.3      76 LEU   -0.0900
   1243 HN        -56.5150   -5.5100  -27.6780 H        76 LEU    0.0900
   1244 HA        -57.7950   -7.6290  -29.0740 H        76 LEU   -0.2700
   1245 HB1       -56.8960   -9.0530  -27.2530 H        76 LEU    0.0900
   1246 HB2       -56.3910   -7.5520  -26.3860 H        76 LEU    0.0900
   1247 HG        -54.7130   -7.1220  -28.1760 H        76 LEU    0.0900
   1248 HD11      -54.6860   -9.8950  -26.8240 H        76 LEU   -0.2700
   1249 HD12      -54.2230   -8.3330  -26.0460 H        76 LEU    0.0900
   1250 HD13      -53.2400   -8.9940  -27.4230 H        76 LEU    0.0900
   1251 HD21      -55.7850   -8.2890  -30.0520 H        76 LEU    0.0900
   1252 HD22      -55.5580   -9.8700  -29.2130 H        76 LEU    0.5100
   1253 HD23      -54.1160   -8.9000  -29.7410 H        76 LEU   -0.5100
   1254 N         -59.2440   -6.5730  -26.3660 N.am     77 LEU   -0.4700
   1255 CA        -60.5020   -6.6580  -25.6460 C.3      77 LEU    0.3100
   1256 C         -61.6270   -6.1860  -26.5530 C.2      77 LEU    0.0700
   1257 O         -62.7280   -6.7450  -26.5530 O.2      77 LEU    0.0900
   1258 CB        -60.4440   -5.8180  -24.3670 C.3      77 LEU   -0.1800
   1259 CG        -59.6320   -6.4780  -23.2510 C.3      77 LEU    0.0900
   1260 CD1       -59.0390   -5.4460  -22.2990 C.3      77 LEU    0.0900
   1261 CD2       -60.4740   -7.5090  -22.5060 C.3      77 LEU   -0.0900
   1262 HN        -58.6340   -5.8250  -26.1140 H        77 LEU    0.0900
   1263 HA        -60.6810   -7.6960  -25.4070 H        77 LEU   -0.2700
   1264 HB1       -61.4800   -5.6510  -24.0030 H        77 LEU    0.0900
   1265 HB2       -59.9850   -4.8350  -24.6070 H        77 LEU    0.0900
   1266 HG        -58.8080   -7.0700  -23.7030 H        77 LEU    0.0900
   1267 HD11      -59.8440   -4.9760  -21.6950 H        77 LEU   -0.2700
   1268 HD12      -58.5190   -4.6520  -22.8770 H        77 LEU    0.0900
   1269 HD13      -58.3200   -5.9380  -21.6080 H        77 LEU    0.0900
   1270 HD21      -60.8170   -8.3000  -23.2070 H        77 LEU    0.0900
   1271 HD22      -61.3660   -7.0180  -22.0610 H        77 LEU    0.5100
   1272 HD23      -59.8690   -7.9830  -21.7040 H        77 LEU   -0.5100
   1273 N         -61.3320   -5.1470  -27.3280 N.am     78 ASN   -0.4700
   1274 CA        -62.2460   -4.6260  -28.3220 C.3      78 ASN    0.3100
   1275 C         -62.6460   -5.7510  -29.2570 C.2      78 ASN    0.0700
   1276 O         -63.8220   -5.9460  -29.5340 O.2      78 ASN    0.0900
   1277 CB        -61.5470   -3.5380  -29.1180 C.3      78 ASN   -0.1800
   1278 CG        -62.5060   -2.7050  -29.9100 C.2      78 ASN    0.0900
   1279 ND2       -62.2280   -2.5500  -31.1980 N.am     78 ASN    0.0900
   1280 OD1       -63.4920   -2.2070  -29.3760 O.2      78 ASN    0.5500
   1281 HN        -60.4570   -4.6740  -27.2570 H        78 ASN   -0.5500
   1282 HA        -63.1140   -4.2300  -27.8150 H        78 ASN   -0.6200
   1283 HB1       -60.8250   -4.0090  -29.8180 H        78 ASN    0.3200
   1284 HB2       -60.9970   -2.8740  -28.4180 H        78 ASN    0.3000
   1285 HD21      -61.5050   -3.0940  -31.6230 H        78 ASN    0.5100
   1286 HD22      -62.7420   -1.8880  -31.7450 H        78 ASN   -0.5100
   1287 N         -61.6500   -6.5000  -29.7240 N.am     79 LEU   -0.4700
   1288 CA        -61.8580   -7.6690  -30.5680 C.3      79 LEU    0.3100
   1289 C         -62.8170   -8.6890  -29.9520 C.2      79 LEU    0.0700
   1290 O         -63.5930   -9.3130  -30.6580 O.2      79 LEU    0.0900
   1291 CB        -60.5100   -8.3500  -30.8820 C.3      79 LEU   -0.1800
   1292 CG        -60.6210   -9.6910  -31.6110 C.3      79 LEU    0.0900
   1293 CD1       -61.0760   -9.4200  -33.0120 C.3      79 LEU    0.0900
   1294 CD2       -59.3270  -10.4520  -31.6220 C.3      79 LEU   -0.0900
   1295 HN        -60.6990   -6.2910  -29.5100 H        79 LEU    0.0900
   1296 HA        -62.3360   -7.3430  -31.4810 H        79 LEU   -0.2700
   1297 HB1       -59.9750   -8.5190  -29.9240 H        79 LEU    0.0900
   1298 HB2       -59.9110   -7.6600  -31.5130 H        79 LEU    0.0900
   1299 HG        -61.3530  -10.3460  -31.0930 H        79 LEU    0.0900
   1300 HD11      -60.3440   -8.7670  -33.5320 H        79 LEU   -0.2700
   1301 HD12      -62.0620   -8.9080  -32.9970 H        79 LEU    0.0900
   1302 HD13      -61.1600  -10.3760  -33.5730 H        79 LEU    0.0900
   1303 HD21      -58.9990  -10.6640  -30.5820 H        79 LEU    0.0900
   1304 HD22      -58.5400   -9.8520  -32.1270 H        79 LEU    0.5100
   1305 HD23      -59.4600  -11.4170  -32.1550 H        79 LEU   -0.5100
   1306 N         -62.7580   -8.8670  -28.6370 N.am     80 ALA   -0.4700
   1307 CA        -63.5880   -9.8610  -27.9820 C.3      80 ALA    0.3100
   1308 C         -65.0210   -9.3580  -27.7780 C.2      80 ALA    0.0700
   1309 O         -65.9720  -10.1480  -27.7710 O.2      80 ALA    0.0900
   1310 CB        -62.9700  -10.2610  -26.6470 C.3      80 ALA   -0.2700
   1311 HN        -62.1520   -8.3360  -28.0510 H        80 ALA    0.0900
   1312 HA        -63.6660  -10.7190  -28.6340 H        80 ALA    0.0900
   1313 HB1       -62.8830   -9.3730  -25.9840 H        80 ALA    0.0900
   1314 HB2       -61.9540  -10.6810  -26.8110 H        80 ALA    0.5100
   1315 HB3       -63.6100  -11.0160  -26.1440 H        80 ALA   -0.5100
   1316 N         -65.1690   -8.0460  -27.5840 N.am     81 VAL   -0.4700
   1317 CA        -66.4790   -7.4190  -27.4860 C.3      81 VAL    0.3100
   1318 C         -67.1840   -7.4860  -28.8340 C.2      81 VAL    0.0700
   1319 O         -68.3860   -7.7680  -28.9050 O.2      81 VAL    0.0900
   1320 CB        -66.3730   -5.9520  -27.0250 C.3      81 VAL   -0.0900
   1321 CG1       -67.5500   -5.1240  -27.5540 C.3      81 VAL    0.0900
   1322 CG2       -66.2400   -5.8760  -25.4990 C.3      81 VAL   -0.2700
   1323 HN        -64.3860   -7.4350  -27.4950 H        81 VAL    0.0900
   1324 HA        -67.0670   -7.9880  -26.7810 H        81 VAL    0.0900
   1325 HB        -65.4220   -5.5180  -27.4000 H        81 VAL    0.0900
   1326 HG11      -68.5090   -5.6380  -27.3330 H        81 VAL   -0.2700
   1327 HG12      -67.4600   -5.0000  -28.6550 H        81 VAL    0.0900
   1328 HG13      -67.5610   -4.1270  -27.0650 H        81 VAL    0.0900
   1329 HG21      -65.3290   -6.4180  -25.1680 H        81 VAL    0.0900
   1330 HG22      -67.1250   -6.3440  -25.0170 H        81 VAL    0.5100
   1331 HG23      -66.1580   -4.8150  -25.1780 H        81 VAL   -0.5100
   1332 N         -66.4180   -7.2520  -29.9010 N.am     82 ALA   -0.4700
   1333 CA        -66.9270   -7.3330  -31.2580 C.3      82 ALA    0.3100
   1334 C         -67.4100   -8.7320  -31.5690 C.2      82 ALA    0.0700
   1335 O         -68.5030   -8.9040  -32.1030 O.2      82 ALA    0.0900
   1336 CB        -65.8570   -6.9350  -32.2430 C.3      82 ALA   -0.2700
   1337 HN        -65.4560   -7.0100  -29.8120 H        82 ALA    0.0900
   1338 HA        -67.7770   -6.6710  -31.3370 H        82 ALA    0.0900
   1339 HB1       -65.1610   -7.7840  -32.4130 H        82 ALA    0.0900
   1340 HB2       -65.2760   -6.0760  -31.8440 H        82 ALA    0.5100
   1341 HB3       -66.3210   -6.6560  -33.2130 H        82 ALA   -0.5100
   1342 N         -66.6120   -9.7400  -31.2250 N.am     83 ASP   -0.4700
   1343 CA        -67.0340  -11.1120  -31.4490 C.3      83 ASP    0.3100
   1344 C         -68.3350  -11.4070  -30.7130 C.2      83 ASP    0.0700
   1345 O         -69.1230  -12.2490  -31.1370 O.2      83 ASP    0.0900
   1346 CB        -65.9720  -12.1020  -30.9980 C.3      83 ASP   -0.2800
   1347 CG        -64.7790  -12.1560  -31.9380 C.2      83 ASP    0.0900
   1348 OD1       -64.8480  -11.5860  -33.0510 O.co2    83 ASP    0.0900
   1349 OD2       -63.7630  -12.7850  -31.5660 O.co2    83 ASP    0.6200
   1350 HN        -65.7150   -9.6040  -30.8110 H        83 ASP   -0.7600
   1351 HA        -67.2270  -11.2300  -32.5040 H        83 ASP   -0.7600
   1352 HB1       -66.4240  -13.1160  -30.9440 H        83 ASP    0.5100
   1353 HB2       -65.6130  -11.8100  -29.9880 H        83 ASP   -0.5100
   1354 N         -68.5630  -10.7230  -29.5970 N.am     84 LEU   -0.4700
   1355 CA        -69.7380  -11.0080  -28.8110 C.3      84 LEU    0.3100
   1356 C         -70.9920  -10.4280  -29.4690 C.2      84 LEU    0.0700
   1357 O         -72.0600  -11.0600  -29.4470 O.2      84 LEU    0.0900
   1358 CB        -69.5530  -10.5460  -27.3670 C.3      84 LEU   -0.1800
   1359 CG        -68.7370  -11.4630  -26.4460 C.3      84 LEU    0.0900
   1360 CD1       -68.7480  -10.8980  -25.0430 C.3      84 LEU    0.0900
   1361 CD2       -69.2440  -12.8990  -26.4370 C.3      84 LEU   -0.0900
   1362 HN        -67.9560  -10.0070  -29.2640 H        84 LEU    0.0900
   1363 HA        -69.9100  -12.0740  -28.8430 H        84 LEU   -0.2700
   1364 HB1       -70.5610  -10.4270  -26.9190 H        84 LEU    0.0900
   1365 HB2       -69.0490   -9.5570  -27.3910 H        84 LEU    0.0900
   1366 HG        -67.6920  -11.5290  -26.8140 H        84 LEU    0.0900
   1367 HD11      -69.7910  -10.8330  -24.6650 H        84 LEU   -0.2700
   1368 HD12      -68.3060   -9.8790  -25.0420 H        84 LEU    0.0900
   1369 HD13      -68.1660  -11.5590  -24.3650 H        84 LEU    0.0900
   1370 HD21      -69.0280  -13.3860  -27.4120 H        84 LEU    0.0900
   1371 HD22      -70.3420  -12.9120  -26.2710 H        84 LEU    0.5100
   1372 HD23      -68.7380  -13.4750  -25.6330 H        84 LEU   -0.5100
   1373 N         -70.8610   -9.2430  -30.0710 N.am     85 PHE   -0.4700
   1374 CA        -71.8900   -8.7280  -30.9750 C.3      85 PHE    0.3100
   1375 C         -72.1950   -9.7290  -32.0920 C.2      85 PHE    0.0700
   1376 O         -73.3440   -9.9680  -32.4020 O.2      85 PHE    0.0900
   1377 CB        -71.4650   -7.4010  -31.6060 C.3      85 PHE   -0.1800
   1378 CG        -71.6020   -6.2210  -30.6990 C.ar     85 PHE    0.0900
   1379 CD1       -70.6710   -5.9760  -29.7140 C.ar     85 PHE    0.0900
   1380 CD2       -72.6510   -5.3400  -30.8390 C.ar     85 PHE    0.0000
   1381 CE1       -70.7930   -4.8750  -28.8770 C.ar     85 PHE   -0.1150
   1382 CE2       -72.7730   -4.2410  -30.0050 C.ar     85 PHE    0.1150
   1383 CZ        -71.8400   -4.0100  -29.0240 C.ar     85 PHE   -0.1150
   1384 HN        -70.0630   -8.6620  -29.9350 H        85 PHE    0.1150
   1385 HA        -72.7960   -8.5940  -30.4010 H        85 PHE   -0.1150
   1386 HB1       -72.0950   -7.2020  -32.4980 H        85 PHE    0.1150
   1387 HB2       -70.3950   -7.4640  -31.9010 H        85 PHE   -0.1150
   1388 HD1       -69.8340   -6.6490  -29.5910 H        85 PHE    0.1150
   1389 HD2       -73.3880   -5.5070  -31.6110 H        85 PHE   -0.1150
   1390 HE1       -70.0570   -4.7030  -28.1050 H        85 PHE    0.1150
   1391 HE2       -73.6060   -3.5630  -30.1260 H        85 PHE    0.5100
   1392 HZ        -71.9320   -3.1520  -28.3750 H        85 PHE   -0.5100
   1393 N         -71.1680  -10.3240  -32.7030 N.am     86 MET   -0.4700
   1394 CA        -71.3990  -11.3700  -33.6940 C.3      86 MET    0.3100
   1395 C         -72.1990  -12.5310  -33.1160 C.2      86 MET    0.0700
   1396 O         -73.1800  -12.9670  -33.7000 O.2      86 MET    0.0900
   1397 CB        -70.0860  -11.8820  -34.2790 C.3      86 MET   -0.1800
   1398 CG        -69.3240  -10.8260  -35.0720 C.3      86 MET    0.0900
   1399 SD        -67.7130  -11.3400  -35.7410 S.3      86 MET    0.0900
   1400 CE        -68.1910  -12.5910  -36.9360 C.3      86 MET   -0.1400
   1401 HN        -70.2180  -10.0860  -32.5150 H        86 MET    0.0900
   1402 HA        -72.0170  -10.9550  -34.4750 H        86 MET    0.0900
   1403 HB1       -70.3070  -12.7400  -34.9500 H        86 MET   -0.0900
   1404 HB2       -69.4400  -12.2340  -33.4470 H        86 MET   -0.2200
   1405 HG1       -69.1670   -9.9530  -34.4050 H        86 MET    0.0900
   1406 HG2       -69.9720  -10.5090  -35.9170 H        86 MET    0.0900
   1407 HE1       -68.8590  -12.1700  -37.7180 H        86 MET    0.0900
   1408 HE2       -68.7350  -13.4170  -36.4300 H        86 MET    0.5100
   1409 HE3       -67.2920  -13.0040  -37.4400 H        86 MET   -0.5100
   1410 N         -71.7940  -13.0220  -31.9530 N.am     87 VAL   -0.4700
   1411 CA        -72.4760  -14.1400  -31.3120 C.3      87 VAL    0.3100
   1412 C         -73.9490  -13.8510  -30.9580 C.2      87 VAL    0.0700
   1413 O         -74.8250  -14.6730  -31.2390 O.2      87 VAL    0.0900
   1414 CB        -71.6900  -14.6350  -30.0710 C.3      87 VAL   -0.0900
   1415 CG1       -72.5090  -15.6210  -29.2670 C.3      87 VAL    0.0900
   1416 CG2       -70.3970  -15.2860  -30.4990 C.3      87 VAL   -0.2700
   1417 HN        -71.0060  -12.6510  -31.4660 H        87 VAL    0.0900
   1418 HA        -72.5690  -14.9340  -32.0370 H        87 VAL    0.0900
   1419 HB        -71.4310  -13.7640  -29.4300 H        87 VAL    0.0900
   1420 HG11      -72.9190  -16.4100  -29.9330 H        87 VAL   -0.2700
   1421 HG12      -73.3560  -15.0960  -28.7750 H        87 VAL    0.0900
   1422 HG13      -71.8710  -16.1030  -28.4970 H        87 VAL    0.0900
   1423 HG21      -69.8500  -14.6230  -31.2030 H        87 VAL    0.0900
   1424 HG22      -70.6100  -16.2480  -31.0110 H        87 VAL    0.5100
   1425 HG23      -69.7540  -15.4680  -29.6110 H        87 VAL   -0.5100
   1426 N         -74.2320  -12.6950  -30.3540 N.am     88 PHE   -0.4700
   1427 CA        -75.6020  -12.4010  -29.9170 C.3      88 PHE    0.3100
   1428 C         -76.4310  -11.6490  -30.9390 C.2      88 PHE    0.0700
   1429 O         -77.6200  -11.9430  -31.1340 O.2      88 PHE    0.0900
   1430 CB        -75.6130  -11.6700  -28.5770 C.3      88 PHE   -0.1800
   1431 CG        -75.1820  -12.5400  -27.4320 C.ar     88 PHE    0.0900
   1432 CD1       -76.1010  -13.3530  -26.7810 C.ar     88 PHE    0.0900
   1433 CD2       -73.8490  -12.5750  -27.0180 C.ar     88 PHE    0.0000
   1434 CE1       -75.7140  -14.1730  -25.7240 C.ar     88 PHE   -0.1150
   1435 CE2       -73.4530  -13.3920  -25.9590 C.ar     88 PHE    0.1150
   1436 CZ        -74.3920  -14.1910  -25.3130 C.ar     88 PHE   -0.1150
   1437 HN        -73.5440  -11.9960  -30.1760 H        88 PHE    0.1150
   1438 HA        -76.1310  -13.3380  -29.8340 H        88 PHE   -0.1150
   1439 HB1       -76.6430  -11.3150  -28.3590 H        88 PHE    0.1150
   1440 HB2       -74.9130  -10.8080  -28.6210 H        88 PHE   -0.1150
   1441 HD1       -77.1330  -13.3500  -27.1000 H        88 PHE    0.1150
   1442 HD2       -73.1160  -11.9630  -27.5250 H        88 PHE   -0.1150
   1443 HE1       -76.4430  -14.7930  -25.2260 H        88 PHE    0.1150
   1444 HE2       -72.4200  -13.4040  -25.6410 H        88 PHE    0.5100
   1445 HZ        -74.0900  -14.8240  -24.4910 H        88 PHE   -0.5100
   1446 N         -75.8040  -10.6800  -31.5960 N.am     89 GLY   -0.4700
   1447 CA        -76.4360   -9.9610  -32.6860 C.3      89 GLY    0.3100
   1448 C         -76.7120  -10.8900  -33.8460 C.2      89 GLY   -0.0200
   1449 O         -77.8240  -10.9290  -34.3600 O.2      89 GLY    0.0900
   1450 HN        -74.8730  -10.4040  -31.3710 H        89 GLY    0.0900
   1451 HA1       -75.7720   -9.1710  -33.0050 H        89 GLY    0.5100
   1452 HA2       -77.3650   -9.5430  -32.3260 H        89 GLY   -0.5100
   1453 N         -75.7060  -11.6650  -34.2440 N.am     90 GLY   -0.4700
   1454 CA        -75.8250  -12.5490  -35.3820 C.3      90 GLY    0.3100
   1455 C         -76.2940  -13.9600  -35.0680 C.2      90 GLY   -0.0200
   1456 O         -77.4310  -14.3270  -35.3650 O.2      90 GLY    0.0900
   1457 HN        -74.8260  -11.6710  -33.7760 H        90 GLY    0.0900
   1458 HA1       -74.8510  -12.6100  -35.8430 H        90 GLY    0.5100
   1459 HA2       -76.5330  -12.0990  -36.0630 H        90 GLY   -0.5100
   1460 N         -75.4180  -14.7550  -34.4650 N.am     91 PHE   -0.4700
   1461 CA        -75.6210  -16.1980  -34.3630 C.3      91 PHE    0.3100
   1462 C         -76.9110  -16.6520  -33.6710 C.2      91 PHE    0.0700
   1463 O         -77.5160  -17.6280  -34.1000 O.2      91 PHE    0.0900
   1464 CB        -74.4370  -16.8640  -33.6540 C.3      91 PHE   -0.1800
   1465 CG        -73.0940  -16.5320  -34.2460 C.ar     91 PHE    0.0900
   1466 CD1       -72.9910  -15.8780  -35.4720 C.ar     91 PHE    0.0900
   1467 CD2       -71.9280  -16.8860  -33.5760 C.ar     91 PHE    0.0000
   1468 CE1       -71.7520  -15.5740  -36.0130 C.ar     91 PHE   -0.1150
   1469 CE2       -70.6880  -16.5950  -34.1140 C.ar     91 PHE    0.1150
   1470 CZ        -70.6000  -15.9300  -35.3370 C.ar     91 PHE   -0.1150
   1471 HN        -74.5820  -14.4020  -34.0530 H        91 PHE    0.1150
   1472 HA        -75.7300  -16.5920  -35.3620 H        91 PHE   -0.1150
   1473 HB1       -74.5540  -17.9670  -33.7110 H        91 PHE    0.1150
   1474 HB2       -74.4170  -16.5360  -32.5940 H        91 PHE   -0.1150
   1475 HD1       -73.8880  -15.6050  -36.0070 H        91 PHE    0.1150
   1476 HD2       -71.9920  -17.3960  -32.6260 H        91 PHE   -0.1150
   1477 HE1       -71.6860  -15.0590  -36.9600 H        91 PHE    0.1150
   1478 HE2       -69.7900  -16.8840  -33.5880 H        91 PHE    0.5100
   1479 HZ        -69.6310  -15.6940  -35.7550 H        91 PHE   -0.5100
   1480 N         -77.3230  -15.9890  -32.5880 N.am     92 THR   -0.4700
   1481 CA        -78.4780  -16.4860  -31.8360 C.3      92 THR    0.3100
   1482 C         -79.7840  -16.1760  -32.5440 C.2      92 THR    0.0700
   1483 O         -80.6740  -17.0190  -32.5860 O.2      92 THR    0.0900
   1484 CB        -78.5240  -16.0450  -30.3310 C.3      92 THR    0.1400
   1485 CG2       -77.2700  -16.4870  -29.6050 C.3      92 THR    0.0900
   1486 OG1       -78.6880  -14.6250  -30.2140 O.3      92 THR   -0.6600
   1487 HN        -76.8810  -15.1590  -32.2540 H        92 THR    0.4300
   1488 HA        -78.4490  -17.5640  -31.8900 H        92 THR   -0.2700
   1489 HB        -79.3780  -16.5430  -29.8240 H        92 THR    0.0900
   1490 HG1       -77.8610  -14.2390  -30.5090 H        92 THR    0.0900
   1491 HG21      -76.3740  -16.0320  -30.0800 H        92 THR    0.0900
   1492 HG22      -77.1740  -17.5930  -29.6550 H        92 THR    0.5100
   1493 HG23      -77.3120  -16.1620  -28.5440 H        92 THR   -0.5100
   1494 N         -79.8890  -14.9750  -33.1100 N.am     93 THR   -0.4700
   1495 CA        -80.9860  -14.6270  -34.0070 C.3      93 THR    0.3100
   1496 C         -81.1230  -15.6350  -35.1490 C.2      93 THR    0.0700
   1497 O         -82.2130  -16.1360  -35.4090 O.2      93 THR    0.0900
   1498 CB        -80.7720  -13.2520  -34.6180 C.3      93 THR    0.1400
   1499 CG2       -81.8700  -12.9480  -35.6130 C.3      93 THR    0.0900
   1500 OG1       -80.7720  -12.2720  -33.5780 O.3      93 THR   -0.6600
   1501 HN        -79.2180  -14.2560  -32.9450 H        93 THR    0.4300
   1502 HA        -81.9020  -14.6440  -33.4340 H        93 THR   -0.2700
   1503 HB        -79.7980  -13.2190  -35.1490 H        93 THR    0.0900
   1504 HG1       -79.9140  -11.8440  -33.6170 H        93 THR    0.0900
   1505 HG21      -82.8590  -12.9670  -35.1070 H        93 THR    0.0900
   1506 HG22      -81.8700  -13.7110  -36.4200 H        93 THR    0.5100
   1507 HG23      -81.7140  -11.9400  -36.0510 H        93 THR   -0.5100
   1508 N         -80.0200  -15.9410  -35.8270 N.am     94 THR   -0.4700
   1509 CA        -80.0460  -16.9450  -36.8800 C.3      94 THR    0.3100
   1510 C         -80.3570  -18.3440  -36.3780 C.2      94 THR    0.0700
   1511 O         -80.9160  -19.1510  -37.0990 O.2      94 THR    0.0900
   1512 CB        -78.7320  -17.0080  -37.6720 C.3      94 THR    0.1400
   1513 CG2       -78.8110  -18.1110  -38.7340 C.3      94 THR    0.0900
   1514 OG1       -78.4820  -15.7440  -38.3010 O.3      94 THR   -0.6600
   1515 HN        -79.1420  -15.5060  -35.6480 H        94 THR    0.4300
   1516 HA        -80.8610  -16.6990  -37.5440 H        94 THR   -0.2700
   1517 HB        -77.8900  -17.2420  -36.9850 H        94 THR    0.0900
   1518 HG1       -78.1150  -15.1770  -37.6200 H        94 THR    0.0900
   1519 HG21      -79.7460  -18.0050  -39.3260 H        94 THR    0.0900
   1520 HG22      -78.8130  -19.1090  -38.2450 H        94 THR    0.5100
   1521 HG23      -77.9440  -18.0350  -39.4250 H        94 THR   -0.5100
   1522 N         -79.9880  -18.6620  -35.1490 N.am     95 LEU   -0.4700
   1523 CA        -80.3600  -19.9630  -34.6130 C.3      95 LEU    0.3100
   1524 C         -81.8640  -20.0360  -34.5370 C.2      95 LEU    0.0700
   1525 O         -82.4750  -21.0240  -34.9220 O.2      95 LEU    0.0900
   1526 CB        -79.7950  -20.1790  -33.2120 C.3      95 LEU   -0.1800
   1527 CG        -80.2250  -21.4970  -32.5620 C.3      95 LEU    0.0900
   1528 CD1       -79.9110  -22.6870  -33.4560 C.3      95 LEU    0.0900
   1529 CD2       -79.5420  -21.6440  -31.2340 C.3      95 LEU   -0.0900
   1530 HN        -79.4630  -18.0550  -34.5580 H        95 LEU    0.0900
   1531 HA        -79.9790  -20.7180  -35.2860 H        95 LEU   -0.2700
   1532 HB1       -80.1310  -19.3410  -32.5640 H        95 LEU    0.0900
   1533 HB2       -78.6860  -20.1640  -33.2730 H        95 LEU    0.0900
   1534 HG        -81.3190  -21.4660  -32.3680 H        95 LEU    0.0900
   1535 HD11      -78.8190  -22.7390  -33.6530 H        95 LEU   -0.2700
   1536 HD12      -80.4410  -22.5820  -34.4270 H        95 LEU    0.0900
   1537 HD13      -80.2260  -23.6280  -32.9580 H        95 LEU    0.0900
   1538 HD21      -79.8190  -20.7990  -30.5670 H        95 LEU    0.0900
   1539 HD22      -78.4400  -21.6390  -31.3740 H        95 LEU    0.5100
   1540 HD23      -79.8540  -22.5950  -30.7510 H        95 LEU   -0.5100
   1541 N         -82.4650  -18.9680  -34.0360 N.am     96 TYR   -0.4700
   1542 CA        -83.8860  -18.9570  -33.7840 C.3      96 TYR    0.3100
   1543 C         -84.6760  -18.9960  -35.0860 C.2      96 TYR    0.0700
   1544 O         -85.5650  -19.8300  -35.2650 O.2      96 TYR    0.0900
   1545 CB        -84.2420  -17.7250  -32.9640 C.3      96 TYR   -0.1800
   1546 CG        -85.6790  -17.6970  -32.5200 C.ar     96 TYR    0.0900
   1547 CD1       -86.1210  -18.5240  -31.4960 C.ar     96 TYR    0.0900
   1548 CD2       -86.6010  -16.8470  -33.1280 C.ar     96 TYR    0.0000
   1549 CE1       -87.4470  -18.5100  -31.0800 C.ar     96 TYR   -0.1150
   1550 CE2       -87.9270  -16.8170  -32.7140 C.ar     96 TYR    0.1150
   1551 CZ        -88.3490  -17.6550  -31.6830 C.ar     96 TYR   -0.1150
   1552 OH        -89.6730  -17.6430  -31.2610 O.3      96 TYR    0.1150
   1553 HN        -81.9690  -18.1330  -33.8120 H        96 TYR    0.1100
   1554 HA        -84.1440  -19.8580  -33.2470 H        96 TYR   -0.5400
   1555 HB1       -84.0680  -16.8140  -33.5760 H        96 TYR    0.4300
   1556 HB2       -83.6120  -17.6960  -32.0490 H        96 TYR   -0.1150
   1557 HD1       -85.4220  -19.1910  -31.0130 H        96 TYR    0.1150
   1558 HD2       -86.2810  -16.2000  -33.9310 H        96 TYR   -0.1150
   1559 HE1       -87.7720  -19.1680  -30.2860 H        96 TYR    0.1150
   1560 HE2       -88.6300  -16.1480  -33.1900 H        96 TYR    0.5100
   1561 HH        -89.7080  -18.0270  -30.3820 H        96 TYR   -0.5100
   1562 N         -84.3350  -18.1040  -36.0080 N.am     97 THR   -0.4700
   1563 CA        -85.0450  -18.0190  -37.2710 C.3      97 THR    0.3100
   1564 C         -84.8470  -19.2460  -38.1330 C.2      97 THR    0.0700
   1565 O         -85.7660  -19.6610  -38.8290 O.2      97 THR    0.0900
   1566 CB        -84.6020  -16.8200  -38.0650 C.3      97 THR    0.1400
   1567 CG2       -84.7420  -15.5560  -37.2150 C.3      97 THR    0.0900
   1568 OG1       -83.2450  -17.0150  -38.4820 O.3      97 THR   -0.6600
   1569 HN        -83.5860  -17.4590  -35.8770 H        97 THR    0.4300
   1570 HA        -86.1010  -17.9540  -37.0550 H        97 THR   -0.2700
   1571 HB        -85.2460  -16.6980  -38.9620 H        97 THR    0.0900
   1572 HG1       -83.0580  -16.3130  -39.1090 H        97 THR    0.0900
   1573 HG21      -84.2610  -15.7070  -36.2250 H        97 THR    0.0900
   1574 HG22      -85.8160  -15.3240  -37.0570 H        97 THR    0.5100
   1575 HG23      -84.2450  -14.7020  -37.7240 H        97 THR   -0.5100
   1576 N         -83.6600  -19.8420  -38.1100 N.am     98 SER   -0.4700
   1577 CA        -83.4570  -21.0590  -38.8970 C.3      98 SER    0.3100
   1578 C         -84.3920  -22.1950  -38.4780 C.2      98 SER    0.0700
   1579 O         -84.7320  -23.0660  -39.2760 O.2      98 SER    0.0900
   1580 CB        -81.9930  -21.5230  -38.8650 C.3      98 SER    0.0500
   1581 OG        -81.5890  -21.9210  -37.5660 O.3      98 SER    0.0900
   1582 HN        -82.8870  -19.5050  -37.5800 H        98 SER    0.0900
   1583 HA        -83.7570  -20.8460  -39.9120 H        98 SER   -0.6600
   1584 HB1       -81.3360  -20.6920  -39.1980 H        98 SER    0.4300
   1585 HB2       -81.8670  -22.3890  -39.5510 H        98 SER    0.5100
   1586 HG1       -81.5470  -21.1150  -37.0440 H        98 SER   -0.5100
   1587 N         -84.8150  -22.1710  -37.2200 N.am     99 LEU   -0.4700
   1588 CA        -85.6580  -23.2280  -36.6760 C.3      99 LEU    0.3100
   1589 C         -87.1440  -23.0400  -37.0330 C.2      99 LEU    0.0700
   1590 O         -87.9950  -23.8870  -36.7330 O.2      99 LEU    0.0900
   1591 CB        -85.4540  -23.3170  -35.1650 C.3      99 LEU   -0.1800
   1592 CG        -84.1120  -23.8650  -34.6940 C.3      99 LEU    0.0900
   1593 CD1       -84.0810  -23.8780  -33.1790 C.3      99 LEU    0.0900
   1594 CD2       -83.8760  -25.2570  -35.2400 C.3      99 LEU   -0.0900
   1595 HN        -84.5770  -21.4330  -36.5940 H        99 LEU    0.0900
   1596 HA        -85.3840  -24.1580  -37.1510 H        99 LEU   -0.2700
   1597 HB1       -86.2520  -23.9690  -34.7520 H        99 LEU    0.0900
   1598 HB2       -85.5710  -22.2950  -34.7460 H        99 LEU    0.0900
   1599 HG        -83.2900  -23.2240  -35.0800 H        99 LEU    0.0900
   1600 HD11      -84.8970  -24.5200  -32.7850 H        99 LEU   -0.2700
   1601 HD12      -84.2220  -22.8470  -32.7880 H        99 LEU    0.0900
   1602 HD13      -83.1090  -24.2820  -32.8230 H        99 LEU    0.0900
   1603 HD21      -83.6980  -25.2120  -36.3370 H        99 LEU    0.0900
   1604 HD22      -84.7670  -25.8930  -35.0520 H        99 LEU    0.5100
   1605 HD23      -82.9850  -25.7080  -34.7540 H        99 LEU   -0.5100
   1606 N         -87.4320  -21.9090  -37.6730 N.am    100 HSP   -0.4700
   1607 CA        -88.7250  -21.6300  -38.2760 C.3     100 HSP    0.3100
   1608 C         -88.6510  -21.9090  -39.7790 C.2     100 HSP    0.0700
   1609 O         -89.6120  -22.3680  -40.4060 O.2     100 HSP    0.0900
   1610 CB        -89.0920  -20.1660  -38.0660 C.3     100 HSP   -0.0500
   1611 CG        -89.4310  -19.8230  -36.6510 C.ar    100 HSP    0.0900
   1612 CD2       -88.4760  -19.5950  -35.6870 C.ar    100 HSP    0.0900
   1613 ND1       -90.6300  -19.6500  -36.0420 N.ar    100 HSP    0.1900
   1614 CE1       -90.3800  -19.3230  -34.7360 C.ar    100 HSP    0.1300
   1615 NE2       -89.0730  -19.2970  -34.5440 N.ar    100 HSP    0.1900
   1616 HN        -86.7540  -21.1850  -37.7700 H       100 HSP   -0.5100
   1617 HA        -89.4590  -22.2740  -37.8150 H       100 HSP    0.4400
   1618 HB1       -89.9730  -19.9270  -38.7000 H       100 HSP   -0.5100
   1619 HB2       -88.2340  -19.5360  -38.3790 H       100 HSP    0.4400
   1620 HD1       -91.5300  -19.7430  -36.4660 H       100 HSP    0.3200
   1621 HD2       -87.3970  -19.6320  -35.7660 H       100 HSP    0.1800
   1622 HE1       -91.1220  -19.1220  -33.9920 H       100 HSP    0.5100
   1623 HE2       -88.6120  -19.0870  -33.6810 H       100 HSP   -0.5100
   1624 N         -87.4910  -21.6280  -40.3580 N.am    101 GLY   -0.4700
   1625 CA        -87.3030  -21.8350  -41.7750 C.3     101 GLY    0.3100
   1626 C         -87.4860  -20.5390  -42.5220 C.2     101 GLY   -0.0200
   1627 O         -87.5250  -20.5250  -43.7470 O.2     101 GLY    0.0900
   1628 HN        -86.7120  -21.2680  -39.8520 H       101 GLY    0.0900
   1629 HA1       -88.0320  -22.5570  -42.1150 H       101 GLY    0.5100
   1630 HA2       -86.3040  -22.2110  -41.9370 H       101 GLY   -0.5100
   1631 N         -87.6100  -19.4390  -41.7810 N.am    102 TYR   -0.4700
   1632 CA        -87.7130  -18.1190  -42.3940 C.3     102 TYR    0.3100
   1633 C         -87.4370  -17.0410  -41.3530 C.2     102 TYR    0.0700
   1634 O         -87.3560  -17.3350  -40.1590 O.2     102 TYR    0.0900
   1635 CB        -89.0850  -17.9160  -43.0530 C.3     102 TYR   -0.1800
   1636 CG        -90.2310  -17.8800  -42.0790 C.ar    102 TYR    0.0900
   1637 CD1       -90.6860  -19.0430  -41.4700 C.ar    102 TYR    0.0900
   1638 CD2       -90.8540  -16.6780  -41.7560 C.ar    102 TYR    0.0000
   1639 CE1       -91.7380  -19.0110  -40.5740 C.ar    102 TYR   -0.1150
   1640 CE2       -91.9080  -16.6310  -40.8610 C.ar    102 TYR    0.1150
   1641 CZ        -92.3450  -17.7990  -40.2650 C.ar    102 TYR   -0.1150
   1642 OH        -93.3930  -17.7610  -39.3540 O.3     102 TYR    0.1150
   1643 HN        -87.6390  -19.4690  -40.7840 H       102 TYR    0.1100
   1644 HA        -86.9300  -18.0340  -43.1320 H       102 TYR   -0.5400
   1645 HB1       -89.2790  -18.7530  -43.7570 H       102 TYR    0.4300
   1646 HB2       -89.0880  -16.9490  -43.5990 H       102 TYR   -0.1150
   1647 HD1       -90.2120  -19.9850  -41.7000 H       102 TYR    0.1150
   1648 HD2       -90.5080  -15.7630  -42.2150 H       102 TYR   -0.1150
   1649 HE1       -92.0860  -19.9230  -40.1150 H       102 TYR    0.1150
   1650 HE2       -92.3840  -15.6900  -40.6290 H       102 TYR    0.5100
   1651 HH        -93.8800  -16.9460  -39.4960 H       102 TYR   -0.5100
   1652 N         -87.2930  -15.7950  -41.7990 N.am    103 PHE   -0.4700
   1653 CA        -86.9080  -14.7190  -40.8920 C.3     103 PHE    0.3100
   1654 C         -88.0730  -14.1170  -40.1100 C.2     103 PHE    0.0700
   1655 O         -88.5460  -13.0240  -40.4190 O.2     103 PHE    0.0900
   1656 CB        -86.1460  -13.6170  -41.6320 C.3     103 PHE   -0.1800
   1657 CG        -85.3850  -12.7130  -40.7190 C.ar    103 PHE    0.0900
   1658 CD1       -85.9910  -11.5950  -40.1670 C.ar    103 PHE    0.0900
   1659 CD2       -84.0810  -12.9990  -40.3840 C.ar    103 PHE    0.0000
   1660 CE1       -85.3030  -10.7670  -39.3120 C.ar    103 PHE   -0.1150
   1661 CE2       -83.3920  -12.1780  -39.5290 C.ar    103 PHE    0.1150
   1662 CZ        -84.0060  -11.0580  -38.9900 C.ar    103 PHE   -0.1150
   1663 HN        -87.4370  -15.5460  -42.7520 H       103 PHE    0.1150
   1664 HA        -86.2890  -15.1440  -40.1170 H       103 PHE   -0.1150
   1665 HB1       -86.8660  -12.9880  -42.1990 H       103 PHE    0.1150
   1666 HB2       -85.4130  -14.0780  -42.3280 H       103 PHE   -0.1150
   1667 HD1       -87.0190  -11.3720  -40.4100 H       103 PHE    0.1150
   1668 HD2       -83.6000  -13.8730  -40.7970 H       103 PHE   -0.1150
   1669 HE1       -85.7830   -9.8930  -38.8990 H       103 PHE    0.1150
   1670 HE2       -82.3670  -12.4050  -39.2740 H       103 PHE    0.5100
   1671 HZ        -83.4600  -10.4160  -38.3150 H       103 PHE   -0.5100
   1672 N         -88.4840  -14.8230  -39.0590 N.am    104 VAL   -0.4700
   1673 CA        -89.6900  -14.5100  -38.2990 C.3     104 VAL    0.3100
   1674 C         -89.7840  -13.1180  -37.6690 C.2     104 VAL    0.0700
   1675 O         -90.8370  -12.7500  -37.1700 O.2     104 VAL    0.0900
   1676 CB        -89.8830  -15.5250  -37.1800 C.3     104 VAL   -0.0900
   1677 CG1       -90.0790  -16.8790  -37.7520 C.3     104 VAL    0.0900
   1678 CG2       -88.6620  -15.5460  -36.3180 C.3     104 VAL   -0.2700
   1679 HN        -87.9730  -15.6150  -38.7380 H       104 VAL    0.0900
   1680 HA        -90.5310  -14.5310  -38.9770 H       104 VAL    0.0900
   1681 HB        -90.7730  -15.2460  -36.5760 H       104 VAL    0.0900
   1682 HG11      -89.0990  -17.3900  -37.8680 H       104 VAL   -0.2700
   1683 HG12      -90.5590  -16.8020  -38.7500 H       104 VAL    0.0900
   1684 HG13      -90.7170  -17.4860  -37.0750 H       104 VAL    0.0900
   1685 HG21      -88.4900  -14.5420  -35.8760 H       104 VAL    0.0900
   1686 HG22      -87.7750  -15.8240  -36.9260 H       104 VAL    0.5100
   1687 HG23      -88.7950  -16.2790  -35.4940 H       104 VAL   -0.5100
   1688 N         -88.7130  -12.3360  -37.6870 N.am    105 PHE   -0.4700
   1689 CA        -88.7190  -11.0530  -36.9900 C.3     105 PHE    0.3100
   1690 C         -89.1070   -9.8730  -37.8780 C.2     105 PHE    0.0700
   1691 O         -89.0900   -8.7220  -37.4430 O.2     105 PHE    0.0900
   1692 CB        -87.3470  -10.7900  -36.3530 C.3     105 PHE   -0.1800
   1693 CG        -86.9520  -11.8140  -35.3260 C.ar    105 PHE    0.0900
   1694 CD1       -87.8240  -12.1520  -34.2930 C.ar    105 PHE    0.0900
   1695 CD2       -85.7090  -12.4470  -35.3940 C.ar    105 PHE    0.0000
   1696 CE1       -87.4700  -13.1020  -33.3440 C.ar    105 PHE   -0.1150
   1697 CE2       -85.3470  -13.4000  -34.4440 C.ar    105 PHE    0.1150
   1698 CZ        -86.2380  -13.7220  -33.4140 C.ar    105 PHE   -0.1150
   1699 HN        -87.8750  -12.5820  -38.1680 H       105 PHE    0.1150
   1700 HA        -89.4870  -11.0850  -36.2320 H       105 PHE   -0.1150
   1701 HB1       -87.3630   -9.8020  -35.8440 H       105 PHE    0.1150
   1702 HB2       -86.5670  -10.7990  -37.1440 H       105 PHE   -0.1150
   1703 HD1       -88.7880  -11.6690  -34.2290 H       105 PHE    0.1150
   1704 HD2       -85.0230  -12.1950  -36.1890 H       105 PHE   -0.1150
   1705 HE1       -88.1590  -13.3570  -32.5510 H       105 PHE    0.1150
   1706 HE2       -84.3850  -13.8870  -34.5030 H       105 PHE    0.5100
   1707 HZ        -85.9600  -14.4570  -32.6720 H       105 PHE   -0.5100
   1708 N         -89.4400  -10.1540  -39.1280 N.am    106 GLY   -0.4700
   1709 CA        -89.7750   -9.0910  -40.0560 C.3     106 GLY    0.3100
   1710 C         -88.6110   -8.1660  -40.3790 C.2     106 GLY   -0.0200
   1711 O         -87.4970   -8.3560  -39.8860 O.2     106 GLY    0.0900
   1712 HN        -89.4760  -11.0850  -39.4820 H       106 GLY    0.0900
   1713 HA1       -90.5690   -8.5080  -39.6130 H       106 GLY    0.5100
   1714 HA2       -90.1180   -9.5520  -40.9700 H       106 GLY   -0.5100
   1715 N         -88.8700   -7.1550  -41.2280 N.am    107 PRO   -0.2900
   1716 CA        -87.9130   -6.1550  -41.7250 C.3     107 PRO    0.0000
   1717 C         -87.1720   -5.3990  -40.6230 C.2     107 PRO    0.0900
   1718 O         -85.9810   -5.1180  -40.7760 O.2     107 PRO    0.0900
   1719 CB        -88.7990   -5.1920  -42.5150 C.3     107 PRO    0.0200
   1720 CG        -89.9330   -6.0270  -42.9660 C.3     107 PRO    0.0900
   1721 CD        -90.1950   -6.9940  -41.8490 C.3     107 PRO   -0.1800
   1722 HA        -87.1350   -6.6310  -42.3020 H       107 PRO    0.0900
   1723 HB1       -88.2490   -4.7660  -43.3830 H       107 PRO    0.0900
   1724 HB2       -89.1520   -4.3570  -41.8720 H       107 PRO   -0.1800
   1725 HG1       -90.8290   -5.3990  -43.1570 H       107 PRO    0.0900
   1726 HG2       -89.6710   -6.5710  -43.8990 H       107 PRO    0.0900
   1727 HD1       -90.9160   -6.5810  -41.1110 H       107 PRO    0.5100
   1728 HD2       -90.5610   -7.9700  -42.2300 H       107 PRO   -0.5100
   1729 N         -87.8500   -5.0540  -39.5360 N.am    108 THR   -0.4700
   1730 CA        -87.1630   -4.4560  -38.3980 C.3     108 THR    0.3100
   1731 C         -86.1030   -5.4140  -37.8440 C.2     108 THR    0.0700
   1732 O         -84.9230   -5.0760  -37.7620 O.2     108 THR    0.0900
   1733 CB        -88.1500   -4.0860  -37.3040 C.3     108 THR    0.1400
   1734 CG2       -88.2120   -2.5680  -37.1410 C.3     108 THR    0.0900
   1735 OG1       -89.4420   -4.5780  -37.6810 O.3     108 THR   -0.6600
   1736 HN        -88.8340   -5.1860  -39.4490 H       108 THR    0.4300
   1737 HA        -86.6430   -3.5750  -38.7480 H       108 THR   -0.2700
   1738 HB        -87.8460   -4.5500  -36.3410 H       108 THR    0.0900
   1739 HG1       -90.0010   -4.4710  -36.9090 H       108 THR    0.0900
   1740 HG21      -88.5380   -2.0940  -38.0930 H       108 THR    0.0900
   1741 HG22      -87.2080   -2.1740  -36.8760 H       108 THR    0.5100
   1742 HG23      -88.9400   -2.3030  -36.3440 H       108 THR   -0.5100
   1743 N         -86.5240   -6.6240  -37.4880 N.am    109 GLY   -0.4700
   1744 CA        -85.5910   -7.6580  -37.0860 C.3     109 GLY    0.3100
   1745 C         -84.4540   -7.7800  -38.0750 C.2     109 GLY   -0.0200
   1746 O         -83.3050   -7.9810  -37.6930 O.2     109 GLY    0.0900
   1747 HN        -87.4890   -6.8720  -37.4830 H       109 GLY    0.0900
   1748 HA1       -86.1250   -8.5960  -37.0340 H       109 GLY    0.5100
   1749 HA2       -85.1970   -7.4010  -36.1140 H       109 GLY   -0.5100
   1750 N         -84.7740   -7.6440  -39.3580 N.am    110 CYS   -0.4700
   1751 CA        -83.7840   -7.7520  -40.4160 C.3     110 CYS    0.3100
   1752 C         -82.7680   -6.6310  -40.3290 C.2     110 CYS    0.0700
   1753 O         -81.5640   -6.8580  -40.4230 O.2     110 CYS    0.0900
   1754 CB        -84.4570   -7.7180  -41.7840 C.3     110 CYS   -0.1000
   1755 SG        -83.3500   -8.1640  -43.1320 S.3     110 CYS    0.0900
   1756 HN        -85.7090   -7.4620  -39.6520 H       110 CYS    0.0900
   1757 HA        -83.2510   -8.6820  -40.2820 H       110 CYS   -0.0800
   1758 HB1       -84.8460   -6.6930  -41.9580 H       110 CYS    0.5100
   1759 HB2       -85.3140   -8.4220  -41.7710 H       110 CYS   -0.5100
   1760 N         -83.2510   -5.4080  -40.1570 N.am    111 ASN   -0.4700
   1761 CA        -82.3530   -4.2840  -39.9950 C.3     111 ASN    0.3100
   1762 C         -81.4980   -4.4390  -38.7510 C.2     111 ASN    0.0700
   1763 O         -80.2860   -4.2780  -38.8030 O.2     111 ASN    0.0900
   1764 CB        -83.1460   -2.9920  -39.9080 C.3     111 ASN   -0.1800
   1765 CG        -83.5000   -2.4470  -41.2660 C.2     111 ASN    0.0900
   1766 ND2       -84.5930   -1.6930  -41.3200 N.am    111 ASN    0.0900
   1767 OD1       -82.8040   -2.6850  -42.2560 O.2     111 ASN    0.5500
   1768 HN        -84.2280   -5.2110  -40.1310 H       111 ASN   -0.5500
   1769 HA        -81.6860   -4.2600  -40.8430 H       111 ASN   -0.6200
   1770 HB1       -82.5430   -2.2320  -39.3670 H       111 ASN    0.3200
   1771 HB2       -84.0850   -3.1800  -39.3450 H       111 ASN    0.3000
   1772 HD21      -84.8860   -1.3000  -42.1920 H       111 ASN    0.5100
   1773 HD22      -85.1220   -1.5210  -40.4900 H       111 ASN   -0.5100
   1774 N         -82.1510   -4.7600  -37.6370 N.am    112 LEU   -0.4700
   1775 CA        -81.5040   -4.9590  -36.3530 C.3     112 LEU    0.3100
   1776 C         -80.4070   -6.0060  -36.4050 C.2     112 LEU    0.0700
   1777 O         -79.2350   -5.7030  -36.1450 O.2     112 LEU    0.0900
   1778 CB        -82.5330   -5.3900  -35.3180 C.3     112 LEU   -0.1800
   1779 CG        -83.2350   -4.2770  -34.5540 C.3     112 LEU    0.0900
   1780 CD1       -84.0470   -4.8630  -33.4220 C.3     112 LEU    0.0900
   1781 CD2       -82.2100   -3.3080  -34.0220 C.3     112 LEU   -0.0900
   1782 HN        -83.1400   -4.8800  -37.6360 H       112 LEU    0.0900
   1783 HA        -81.0390   -4.0290  -36.0610 H       112 LEU   -0.2700
   1784 HB1       -82.0180   -6.0370  -34.5770 H       112 LEU    0.0900
   1785 HB2       -83.3090   -5.9860  -35.8390 H       112 LEU    0.0900
   1786 HG        -83.9050   -3.7200  -35.2430 H       112 LEU    0.0900
   1787 HD11      -83.3850   -5.4170  -32.7240 H       112 LEU   -0.2700
   1788 HD12      -84.8050   -5.5670  -33.8260 H       112 LEU    0.0900
   1789 HD13      -84.5540   -4.0500  -32.8600 H       112 LEU    0.0900
   1790 HD21      -81.7560   -2.7340  -34.8580 H       112 LEU    0.0900
   1791 HD22      -81.4050   -3.8610  -33.4930 H       112 LEU    0.5100
   1792 HD23      -82.6930   -2.5930  -33.3220 H       112 LEU   -0.5100
   1793 N         -80.7800   -7.2530  -36.7020 N.am    113 GLN   -0.4700
   1794 CA        -79.7620   -8.2810  -36.8050 C.3     113 GLN    0.3100
   1795 C         -78.6860   -7.7730  -37.7390 C.2     113 GLN    0.0700
   1796 O         -77.5490   -7.5960  -37.3340 O.2     113 GLN    0.0900
   1797 CB        -80.2950   -9.6110  -37.3150 C.3     113 GLN   -0.1800
   1798 CG        -79.1480  -10.5820  -37.5310 C.3     113 GLN    0.0900
   1799 CD        -79.5640  -11.8750  -38.1750 C.2     113 GLN    0.0900
   1800 NE2       -79.3120  -12.9840  -37.4930 N.am    113 GLN   -0.1800
   1801 OE1       -80.0910  -11.8880  -39.2740 O.2     113 GLN    0.0900
   1802 HN        -81.7270   -7.5230  -36.8610 H       113 GLN    0.0900
   1803 HA        -79.3400   -8.4130  -35.8210 H       113 GLN    0.5500
   1804 HB1       -80.8320   -9.4520  -38.2750 H       113 GLN   -0.5500
   1805 HB2       -81.0060  -10.0360  -36.5740 H       113 GLN   -0.6200
   1806 HG1       -78.6880  -10.8140  -36.5480 H       113 GLN    0.3200
   1807 HG2       -78.3900  -10.0970  -38.1830 H       113 GLN    0.3000
   1808 HE21      -79.5670  -13.8730  -37.8720 H       113 GLN    0.5100
   1809 HE22      -78.8670  -12.9310  -36.5990 H       113 GLN   -0.5100
   1810 N         -79.0590   -7.5070  -38.9840 N.am    114 GLY   -0.4700
   1811 CA        -78.1340   -6.9760  -39.9630 C.3     114 GLY    0.3100
   1812 C         -77.1750   -5.9160  -39.4420 C.2     114 GLY   -0.0200
   1813 O         -75.9770   -5.9780  -39.7100 O.2     114 GLY    0.0900
   1814 HN        -79.9920   -7.6600  -39.3020 H       114 GLY    0.0900
   1815 HA1       -78.7220   -6.5430  -40.7580 H       114 GLY    0.5100
   1816 HA2       -77.5540   -7.8070  -40.3390 H       114 GLY   -0.5100
   1817 N         -77.6830   -4.9350  -38.7030 N.am    115 PHE   -0.4700
   1818 CA        -76.8300   -3.8720  -38.1990 C.3     115 PHE    0.3100
   1819 C         -75.8110   -4.3860  -37.1730 C.2     115 PHE    0.0700
   1820 O         -74.6030   -4.1840  -37.3240 O.2     115 PHE    0.0900
   1821 CB        -77.6720   -2.7540  -37.5770 C.3     115 PHE   -0.1800
   1822 CG        -76.8520   -1.6980  -36.8750 C.ar    115 PHE    0.0900
   1823 CD1       -76.1820   -0.7150  -37.6100 C.ar    115 PHE    0.0900
   1824 CD2       -76.7290   -1.6980  -35.4900 C.ar    115 PHE    0.0000
   1825 CE1       -75.4180    0.2540  -36.9760 C.ar    115 PHE   -0.1150
   1826 CE2       -75.9660   -0.7330  -34.8510 C.ar    115 PHE    0.1150
   1827 CZ        -75.3100    0.2460  -35.5970 C.ar    115 PHE   -0.1150
   1828 HN        -78.6500   -4.8840  -38.4670 H       115 PHE    0.1150
   1829 HA        -76.2490   -3.4890  -39.0260 H       115 PHE   -0.1150
   1830 HB1       -78.3610   -3.1900  -36.8230 H       115 PHE    0.1150
   1831 HB2       -78.2530   -2.2440  -38.3750 H       115 PHE   -0.1150
   1832 HD1       -76.2620   -0.7080  -38.6870 H       115 PHE    0.1150
   1833 HD2       -77.2330   -2.4560  -34.9070 H       115 PHE   -0.1150
   1834 HE1       -74.9090    1.0100  -37.5560 H       115 PHE    0.1150
   1835 HE2       -75.8780   -0.7390  -33.7730 H       115 PHE    0.5100
   1836 HZ        -74.7170    0.9990  -35.0970 H       115 PHE   -0.5100
   1837 N         -76.2930   -5.0520  -36.1240 N.am    116 PHE   -0.4700
   1838 CA        -75.4010   -5.5230  -35.0710 C.3     116 PHE    0.3100
   1839 C         -74.4180   -6.5380  -35.5030 C.2     116 PHE    0.0700
   1840 O         -73.2890   -6.6540  -35.0340 O.2     116 PHE    0.0900
   1841 CB        -76.1900   -5.9870  -33.8430 C.3     116 PHE   -0.1800
   1842 CG        -76.7200   -4.8530  -33.0200 C.ar    116 PHE    0.0900
   1843 CD1       -75.8510   -4.0310  -32.3130 C.ar    116 PHE    0.0900
   1844 CD2       -78.0830   -4.5850  -32.9690 C.ar    116 PHE    0.0000
   1845 CE1       -76.3330   -2.9690  -31.5680 C.ar    116 PHE   -0.1150
   1846 CE2       -78.5680   -3.5280  -32.2220 C.ar    116 PHE    0.1150
   1847 CZ        -77.6930   -2.7180  -31.5190 C.ar    116 PHE   -0.1150
   1848 HN        -77.2620   -5.2540  -36.0130 H       116 PHE    0.1150
   1849 HA        -74.7430   -4.7090  -34.8040 H       116 PHE   -0.1150
   1850 HB1       -75.5300   -6.5930  -33.1870 H       116 PHE    0.1150
   1851 HB2       -77.0610   -6.5950  -34.1720 H       116 PHE   -0.1150
   1852 HD1       -74.7890   -4.2210  -32.3470 H       116 PHE    0.1150
   1853 HD2       -78.7710   -5.2090  -33.5210 H       116 PHE   -0.1150
   1854 HE1       -75.6480   -2.3370  -31.0220 H       116 PHE    0.1150
   1855 HE2       -79.6310   -3.3350  -32.1850 H       116 PHE    0.5100
   1856 HZ        -78.0700   -1.8900  -30.9370 H       116 PHE   -0.5100
   1857 N         -74.8940   -7.4130  -36.3800 N.am    117 ALA   -0.4700
   1858 CA        -74.0520   -8.4630  -36.9160 C.3     117 ALA    0.3100
   1859 C         -72.9520   -7.8660  -37.7630 C.2     117 ALA    0.0700
   1860 O         -71.7920   -8.2420  -37.6620 O.2     117 ALA    0.0900
   1861 CB        -74.8810   -9.4150  -37.7390 C.3     117 ALA   -0.2700
   1862 HN        -75.8350   -7.3880  -36.7040 H       117 ALA    0.0900
   1863 HA        -73.5910   -8.9830  -36.0900 H       117 ALA    0.0900
   1864 HB1       -75.3610   -8.8720  -38.5820 H       117 ALA    0.0900
   1865 HB2       -75.6760   -9.8660  -37.1090 H       117 ALA    0.5100
   1866 HB3       -74.2340  -10.2150  -38.1560 H       117 ALA   -0.5100
   1867 N         -73.3390   -6.9200  -38.6080 N.am    118 THR   -0.4700
   1868 CA        -72.4030   -6.2040  -39.4480 C.3     118 THR    0.3100
   1869 C         -71.5080   -5.3470  -38.5900 C.2     118 THR    0.0700
   1870 O         -70.3150   -5.2320  -38.8280 O.2     118 THR    0.0900
   1871 CB        -73.1240   -5.3320  -40.4710 C.3     118 THR    0.1400
   1872 CG2       -72.1240   -4.6590  -41.3740 C.3     118 THR    0.0900
   1873 OG1       -73.9910   -6.1480  -41.2620 O.3     118 THR   -0.6600
   1874 HN        -74.2970   -6.6580  -38.7030 H       118 THR    0.4300
   1875 HA        -71.7860   -6.9330  -39.9510 H       118 THR   -0.2700
   1876 HB        -73.7290   -4.5580  -39.9500 H       118 THR    0.0900
   1877 HG1       -74.8350   -6.1580  -40.8060 H       118 THR    0.0900
   1878 HG21      -71.5230   -5.4210  -41.9130 H       118 THR    0.0900
   1879 HG22      -71.4360   -4.0260  -40.7720 H       118 THR    0.5100
   1880 HG23      -72.6530   -4.0300  -42.1210 H       118 THR   -0.5100
   1881 N         -72.0960   -4.7290  -37.5780 N.am    119 LEU   -0.4700
   1882 CA        -71.3330   -3.8710  -36.7030 C.3     119 LEU    0.3100
   1883 C         -70.2720   -4.6610  -35.9750 C.2     119 LEU    0.0700
   1884 O         -69.1340   -4.2220  -35.8720 O.2     119 LEU    0.0900
   1885 CB        -72.2460   -3.1900  -35.6950 C.3     119 LEU   -0.1800
   1886 CG        -71.5110   -2.2720  -34.7280 C.3     119 LEU    0.0900
   1887 CD1       -71.2550   -0.9390  -35.3790 C.3     119 LEU    0.0900
   1888 CD2       -72.2990   -2.1060  -33.4560 C.3     119 LEU   -0.0900
   1889 HN        -73.0680   -4.8250  -37.3780 H       119 LEU    0.0900
   1890 HA        -70.8300   -3.1350  -37.3130 H       119 LEU   -0.2700
   1891 HB1       -72.7730   -3.9720  -35.1090 H       119 LEU    0.0900
   1892 HB2       -72.9980   -2.5890  -36.2500 H       119 LEU    0.0900
   1893 HG        -70.5420   -2.7360  -34.4400 H       119 LEU    0.0900
   1894 HD11      -72.2180   -0.4640  -35.6650 H       119 LEU   -0.2700
   1895 HD12      -70.6420   -1.0760  -36.2950 H       119 LEU    0.0900
   1896 HD13      -70.7240   -0.2670  -34.6710 H       119 LEU    0.0900
   1897 HD21      -72.4480   -3.0930  -32.9670 H       119 LEU    0.0900
   1898 HD22      -73.2950   -1.6690  -33.6830 H       119 LEU    0.5100
   1899 HD23      -71.7510   -1.4420  -32.7550 H       119 LEU   -0.5100
   1900 N         -70.6250   -5.8430  -35.4820 N.am    120 GLY   -0.4700
   1901 CA        -69.6370   -6.6540  -34.7780 C.3     120 GLY    0.3100
   1902 C         -68.4230   -7.1050  -35.5670 C.2     120 GLY   -0.0200
   1903 O         -67.2970   -7.0390  -35.0730 O.2     120 GLY    0.0900
   1904 HN        -71.5440   -6.2180  -35.5660 H       120 GLY    0.0900
   1905 HA1       -70.1520   -7.5350  -34.4250 H       120 GLY    0.5100
   1906 HA2       -69.2900   -6.0640  -33.9420 H       120 GLY   -0.5100
   1907 N         -68.6520   -7.5690  -36.7940 N.am    121 GLY   -0.4700
   1908 CA        -67.5990   -8.1100  -37.6320 C.3     121 GLY    0.3100
   1909 C         -66.7230   -7.0580  -38.2830 C.2     121 GLY   -0.0200
   1910 O         -65.6970   -7.3800  -38.8900 O.2     121 GLY    0.0900
   1911 HN        -69.5650   -7.5640  -37.1940 H       121 GLY    0.0900
   1912 HA1       -68.0700   -8.6980  -38.4070 H       121 GLY    0.5100
   1913 HA2       -66.9810   -8.7410  -37.0110 H       121 GLY   -0.5100
   1914 N         -67.1210   -5.7920  -38.1680 N.am    122 GLU   -0.4700
   1915 CA        -66.3080   -4.7050  -38.6940 C.3     122 GLU    0.3100
   1916 C         -65.4000   -4.1540  -37.6260 C.2     122 GLU    0.0700
   1917 O         -64.2560   -3.8250  -37.8970 O.2     122 GLU    0.0900
   1918 CB        -67.1690   -3.6060  -39.3140 C.3     122 GLU   -0.1800
   1919 CG        -67.7780   -4.0410  -40.6380 C.3     122 GLU    0.0900
   1920 CD        -66.7430   -4.2150  -41.7500 C.2     122 GLU    0.0900
   1921 OE1       -65.9450   -3.2790  -41.9530 O.co2   122 GLU   -0.2800
   1922 OE2       -66.7280   -5.2680  -42.4280 O.co2   122 GLU    0.0900
   1923 HN        -67.9770   -5.5360  -37.7250 H       122 GLU    0.0900
   1924 HA        -65.6440   -5.1190  -39.4380 H       122 GLU    0.6200
   1925 HB1       -66.5410   -2.7060  -39.4840 H       122 GLU   -0.7600
   1926 HB2       -67.9860   -3.3450  -38.6070 H       122 GLU   -0.7600
   1927 HG1       -68.5150   -3.2770  -40.9620 H       122 GLU    0.5100
   1928 HG2       -68.2990   -5.0110  -40.4910 H       122 GLU   -0.5100
   1929 N         -65.8980   -4.0630  -36.3990 N.am    123 ILE   -0.4700
   1930 CA        -65.0450   -3.7020  -35.2840 C.3     123 ILE    0.3100
   1931 C         -63.9350   -4.7260  -35.1960 C.2     123 ILE    0.0700
   1932 O         -62.7740   -4.3640  -35.0350 O.2     123 ILE    0.0900
   1933 CB        -65.8070   -3.6560  -33.9590 C.3     123 ILE   -0.0900
   1934 CG1       -66.8160   -2.5060  -33.9490 C.3     123 ILE    0.0900
   1935 CG2       -64.8420   -3.4790  -32.8130 C.3     123 ILE   -0.2700
   1936 CD        -67.8040   -2.5930  -32.8130 C.3     123 ILE    0.0900
   1937 HN        -66.8580   -4.2340  -36.1930 H       123 ILE    0.0900
   1938 HA        -64.6210   -2.7340  -35.4980 H       123 ILE    0.0900
   1939 HB        -66.3730   -4.6020  -33.8230 H       123 ILE   -0.1800
   1940 HG11      -67.3750   -2.5150  -34.9080 H       123 ILE    0.0900
   1941 HG12      -66.2610   -1.5480  -33.8660 H       123 ILE    0.0900
   1942 HG21      -64.5460   -2.4110  -32.7250 H       123 ILE   -0.2700
   1943 HG22      -63.9300   -4.0860  -32.9890 H       123 ILE    0.0900
   1944 HG23      -65.3230   -3.7930  -31.8610 H       123 ILE    0.0900
   1945 HD1       -67.2690   -2.5710  -31.8390 H       123 ILE    0.0900
   1946 HD2       -68.3770   -3.5430  -32.8810 H       123 ILE    0.5100
   1947 HD3       -68.5030   -1.7310  -32.8520 H       123 ILE   -0.5100
   1948 N         -64.2760   -6.0070  -35.3200 N.am    124 ALA   -0.4700
   1949 CA        -63.2550   -7.0480  -35.3360 C.3     124 ALA    0.3100
   1950 C         -62.2250   -6.7810  -36.4280 C.2     124 ALA    0.0700
   1951 O         -61.0610   -6.5540  -36.1290 O.2     124 ALA    0.0900
   1952 CB        -63.8720   -8.4230  -35.4960 C.3     124 ALA   -0.2700
   1953 HN        -65.2230   -6.3060  -35.4050 H       124 ALA    0.0900
   1954 HA        -62.7100   -6.9910  -34.4050 H       124 ALA    0.0900
   1955 HB1       -64.4390   -8.4770  -36.4510 H       124 ALA    0.0900
   1956 HB2       -64.5710   -8.6250  -34.6570 H       124 ALA    0.5100
   1957 HB3       -63.0740   -9.1950  -35.5130 H       124 ALA   -0.5100
   1958 N         -62.6560   -6.7770  -37.6850 N.am    125 LEU   -0.4700
   1959 CA        -61.7790   -6.4600  -38.8070 C.3     125 LEU    0.3100
   1960 C         -60.8550   -5.3010  -38.5320 C.2     125 LEU    0.0700
   1961 O         -59.6570   -5.4140  -38.7370 O.2     125 LEU    0.0900
   1962 CB        -62.5830   -6.1340  -40.0700 C.3     125 LEU   -0.1800
   1963 CG        -61.7610   -5.6480  -41.2710 C.3     125 LEU    0.0900
   1964 CD1       -60.7990   -6.7250  -41.7400 C.3     125 LEU    0.0900
   1965 CD2       -62.6820   -5.2540  -42.3930 C.3     125 LEU   -0.0900
   1966 HN        -63.6020   -6.9910  -37.9190 H       125 LEU    0.0900
   1967 HA        -61.1430   -7.3160  -38.9820 H       125 LEU   -0.2700
   1968 HB1       -63.3190   -5.3430  -39.8130 H       125 LEU    0.0900
   1969 HB2       -63.1310   -7.0500  -40.3750 H       125 LEU    0.0900
   1970 HG        -61.1860   -4.7440  -40.9790 H       125 LEU    0.0900
   1971 HD11      -61.3610   -7.5600  -42.2100 H       125 LEU   -0.2700
   1972 HD12      -60.2280   -7.1250  -40.8750 H       125 LEU    0.0900
   1973 HD13      -60.0960   -6.3030  -42.4900 H       125 LEU    0.0900
   1974 HD21      -63.3580   -4.4360  -42.0630 H       125 LEU    0.0900
   1975 HD22      -63.3020   -6.1250  -42.6970 H       125 LEU    0.5100
   1976 HD23      -62.0880   -4.8950  -43.2610 H       125 LEU   -0.5100
   1977 N         -61.4060   -4.1760  -38.0900 N.am    126 TRP   -0.4700
   1978 CA        -60.5950   -2.9810  -37.8590 C.3     126 TRP    0.3100
   1979 C         -59.7050   -3.0700  -36.6210 C.2     126 TRP    0.0700
   1980 O         -58.6050   -2.5130  -36.5980 O.2     126 TRP    0.0900
   1981 CB        -61.4450   -1.7010  -37.8680 C.3     126 TRP   -0.1800
   1982 CG        -61.8280   -1.3380  -39.2730 C.ar    126 TRP    0.0900
   1983 CD1       -63.0470   -1.4790  -39.8540 C.ar    126 TRP    0.0900
   1984 CD2       -60.9540   -0.8340  -40.2890 C.ar    126 TRP   -0.0300
   1985 CE2       -61.7280   -0.6670  -41.4530 C.ar    126 TRP   -0.1500
   1986 CE3       -59.5940   -0.4920  -40.3200 C.ar    126 TRP    0.2200
   1987 NE1       -63.0000   -1.0660  -41.1590 N.ar    126 TRP   -0.5100
   1988 CZ2       -61.1930   -0.1750  -42.6370 C.ar    126 TRP    0.3700
   1989 CZ3       -59.0610   -0.0040  -41.4920 C.ar    126 TRP    0.2400
   1990 CH2       -59.8560    0.1450  -42.6420 C.ar    126 TRP    0.1100
   1991 HN        -62.3820   -4.0960  -37.8990 H       126 TRP   -0.2500
   1992 HA        -59.8480   -2.9350  -38.6380 H       126 TRP    0.1700
   1993 HB1       -60.8650   -0.8660  -37.4210 H       126 TRP   -0.2000
   1994 HB2       -62.3670   -1.8630  -37.2700 H       126 TRP    0.1400
   1995 HD1       -63.9270   -1.8620  -39.3590 H       126 TRP   -0.2700
   1996 HE1       -63.7540   -1.0590  -41.7790 H       126 TRP    0.1600
   1997 HE3       -58.9610   -0.6030  -39.4520 H       126 TRP   -0.1400
   1998 HZ2       -61.7890   -0.0400  -43.5280 H       126 TRP    0.1400
   1999 HZ3       -58.0160    0.2690  -41.5280 H       126 TRP    0.5100
   2000 HH2       -59.4070    0.5200  -43.5500 H       126 TRP   -0.5100
   2001 N         -60.1700   -3.7820  -35.5980 N.am    127 SER   -0.4700
   2002 CA        -59.3200   -4.1470  -34.4880 C.3     127 SER    0.3100
   2003 C         -58.0660   -4.7960  -35.0430 C.2     127 SER    0.0700
   2004 O         -56.9630   -4.3570  -34.7560 O.2     127 SER    0.0900
   2005 CB        -60.0450   -5.1090  -33.5650 C.3     127 SER    0.0500
   2006 OG        -61.1000   -4.4340  -32.9090 O.3     127 SER    0.0900
   2007 HN        -61.1170   -4.0930  -35.5520 H       127 SER    0.0900
   2008 HA        -59.0530   -3.2450  -33.9570 H       127 SER   -0.6600
   2009 HB1       -59.3410   -5.5050  -32.8030 H       127 SER    0.4300
   2010 HB2       -60.4670   -5.9510  -34.1530 H       127 SER    0.5100
   2011 HG1       -61.7600   -4.2550  -33.5820 H       127 SER   -0.5100
   2012 N         -58.2240   -5.8260  -35.8680 N.am    128 LEU   -0.4700
   2013 CA        -57.0750   -6.5030  -36.4480 C.3     128 LEU    0.3100
   2014 C         -56.1410   -5.5600  -37.2010 C.2     128 LEU    0.0700
   2015 O         -54.9300   -5.7770  -37.2290 O.2     128 LEU    0.0900
   2016 CB        -57.5070   -7.6420  -37.3740 C.3     128 LEU   -0.1800
   2017 CG        -58.2230   -8.8340  -36.7480 C.3     128 LEU    0.0900
   2018 CD1       -58.1680  -10.0300  -37.6900 C.3     128 LEU    0.0900
   2019 CD2       -57.6570   -9.1890  -35.3720 C.3     128 LEU   -0.0900
   2020 HN        -59.1230   -6.1750  -36.1230 H       128 LEU    0.0900
   2021 HA        -56.4750   -6.8900  -35.6380 H       128 LEU   -0.2700
   2022 HB1       -56.5950   -8.0280  -37.8760 H       128 LEU    0.0900
   2023 HB2       -58.1850   -7.2100  -38.1390 H       128 LEU    0.0900
   2024 HG        -59.2830   -8.5670  -36.5510 H       128 LEU    0.0900
   2025 HD11      -57.1110  -10.3100  -37.8890 H       128 LEU   -0.2700
   2026 HD12      -58.6560   -9.7750  -38.6540 H       128 LEU    0.0900
   2027 HD13      -58.6840  -10.8990  -37.2280 H       128 LEU    0.0900
   2028 HD21      -57.9240   -8.4030  -34.6350 H       128 LEU    0.0900
   2029 HD22      -56.5500   -9.2630  -35.4260 H       128 LEU    0.5100
   2030 HD23      -58.0810  -10.1570  -35.0280 H       128 LEU   -0.5100
   2031 N         -56.6990   -4.5260  -37.8310 N.am    129 VAL   -0.4700
   2032 CA        -55.8830   -3.5490  -38.5520 C.3     129 VAL    0.3100
   2033 C         -55.1460   -2.6600  -37.5570 C.2     129 VAL    0.0700
   2034 O         -53.9140   -2.6440  -37.5310 O.2     129 VAL    0.0900
   2035 CB        -56.7250   -2.6830  -39.5360 C.3     129 VAL   -0.0900
   2036 CG1       -55.8760   -1.6010  -40.1680 C.3     129 VAL    0.0900
   2037 CG2       -57.3460   -3.5530  -40.6210 C.3     129 VAL   -0.2700
   2038 HN        -57.6830   -4.3740  -37.8380 H       129 VAL    0.0900
   2039 HA        -55.1270   -4.0940  -39.0960 H       129 VAL    0.0900
   2040 HB        -57.5650   -2.2120  -38.9830 H       129 VAL    0.0900
   2041 HG11      -54.9410   -2.0410  -40.5790 H       129 VAL   -0.2700
   2042 HG12      -55.6060   -0.8390  -39.4070 H       129 VAL    0.0900
   2043 HG13      -56.4360   -1.1190  -40.9980 H       129 VAL    0.0900
   2044 HG21      -58.0130   -4.3160  -40.1630 H       129 VAL    0.0900
   2045 HG22      -56.5480   -4.0760  -41.1910 H       129 VAL    0.5100
   2046 HG23      -57.9480   -2.9250  -41.3110 H       129 VAL   -0.5100
   2047 N         -55.9060   -1.9340  -36.7350 N.am    130 VAL   -0.4700
   2048 CA        -55.3500   -1.1230  -35.6540 C.3     130 VAL    0.3100
   2049 C         -54.2130   -1.8210  -34.9070 C.2     130 VAL    0.0700
   2050 O         -53.1340   -1.2600  -34.7410 O.2     130 VAL    0.0900
   2051 CB        -56.4400   -0.7200  -34.6450 C.3     130 VAL   -0.0900
   2052 CG1       -55.8200   -0.1190  -33.3970 C.3     130 VAL    0.0900
   2053 CG2       -57.4430    0.2400  -35.3060 C.3     130 VAL   -0.2700
   2054 HN        -56.8990   -1.9120  -36.8240 H       130 VAL    0.0900
   2055 HA        -54.9050   -0.2440  -36.0930 H       130 VAL    0.0900
   2056 HB        -57.0320   -1.6170  -34.3650 H       130 VAL    0.0900
   2057 HG11      -55.0900    0.6710  -33.6770 H       130 VAL   -0.2700
   2058 HG12      -55.2870   -0.9060  -32.8220 H       130 VAL    0.0900
   2059 HG13      -56.6100    0.3370  -32.7630 H       130 VAL    0.0900
   2060 HG21      -57.9250   -0.2520  -36.1780 H       130 VAL    0.0900
   2061 HG22      -56.9170    1.1520  -35.6590 H       130 VAL    0.5100
   2062 HG23      -58.2320    0.5230  -34.5760 H       130 VAL   -0.5100
   2063 N         -54.4470   -3.0540  -34.4760 N.am    131 LEU   -0.4700
   2064 CA        -53.4090   -3.8700  -33.8600 C.3     131 LEU    0.3100
   2065 C         -52.1000   -3.8830  -34.6490 C.2     131 LEU    0.0700
   2066 O         -51.0680   -3.4990  -34.1240 O.2     131 LEU    0.0900
   2067 CB        -53.9190   -5.2940  -33.6790 C.3     131 LEU   -0.1800
   2068 CG        -53.1060   -6.2150  -32.7840 C.3     131 LEU    0.0900
   2069 CD1       -52.8770   -5.5740  -31.4270 C.3     131 LEU    0.0900
   2070 CD2       -53.8070   -7.5520  -32.6350 C.3     131 LEU   -0.0900
   2071 HN        -55.3450   -3.4780  -34.5540 H       131 LEU    0.0900
   2072 HA        -53.1560   -3.4330  -32.9050 H       131 LEU   -0.2700
   2073 HB1       -53.9720   -5.7620  -34.6840 H       131 LEU    0.0900
   2074 HB2       -54.9430   -5.2320  -33.2560 H       131 LEU    0.0900
   2075 HG        -52.1250   -6.4220  -33.2620 H       131 LEU    0.0900
   2076 HD11      -53.7810   -5.6940  -30.7910 H       131 LEU   -0.2700
   2077 HD12      -52.6730   -4.4890  -31.5510 H       131 LEU    0.0900
   2078 HD13      -52.0180   -6.0620  -30.9190 H       131 LEU    0.0900
   2079 HD21      -53.9270   -8.0340  -33.6300 H       131 LEU    0.0900
   2080 HD22      -54.8140   -7.4040  -32.1900 H       131 LEU    0.5100
   2081 HD23      -53.2070   -8.2250  -31.9870 H       131 LEU   -0.5100
   2082 N         -52.1200   -4.3200  -35.9050 N.am    132 ALA   -0.4700
   2083 CA        -50.9010   -4.3190  -36.7170 C.3     132 ALA    0.3100
   2084 C         -50.2310   -2.9560  -36.7330 C.2     132 ALA    0.0700
   2085 O         -49.0170   -2.8690  -36.6350 O.2     132 ALA    0.0900
   2086 CB        -51.1740   -4.7950  -38.1490 C.3     132 ALA   -0.2700
   2087 HN        -52.9490   -4.6620  -36.3420 H       132 ALA    0.0900
   2088 HA        -50.1860   -4.9720  -36.2390 H       132 ALA    0.0900
   2089 HB1       -51.7690   -4.0350  -38.6980 H       132 ALA    0.0900
   2090 HB2       -51.7470   -5.7460  -38.1290 H       132 ALA    0.5100
   2091 HB3       -50.2130   -4.9490  -38.6860 H       132 ALA   -0.5100
   2092 N         -51.0160   -1.8910  -36.8560 N.am    133 ILE   -0.4700
   2093 CA        -50.4710   -0.5380  -36.7870 C.3     133 ILE    0.3100
   2094 C         -49.7410   -0.2950  -35.4660 C.2     133 ILE    0.0700
   2095 O         -48.5760    0.1000  -35.4630 O.2     133 ILE    0.0900
   2096 CB        -51.5710    0.5180  -36.9710 C.3     133 ILE   -0.0900
   2097 CG1       -52.1660    0.3860  -38.3650 C.3     133 ILE    0.0900
   2098 CG2       -51.0220    1.9160  -36.7790 C.3     133 ILE   -0.2700
   2099 CD        -53.5410    1.0090  -38.4890 C.3     133 ILE    0.0900
   2100 HN        -52.0000   -1.9660  -36.9990 H       133 ILE    0.0900
   2101 HA        -49.7270   -0.4400  -37.5630 H       133 ILE    0.0900
   2102 HB        -52.3790    0.3370  -36.2320 H       133 ILE   -0.1800
   2103 HG11      -52.2410   -0.6930  -38.6190 H       133 ILE    0.0900
   2104 HG12      -51.4860    0.8790  -39.0910 H       133 ILE    0.0900
   2105 HG21      -50.1060    2.0540  -37.3910 H       133 ILE   -0.2700
   2106 HG22      -50.7640    2.0770  -35.7110 H       133 ILE    0.0900
   2107 HG23      -51.7770    2.6660  -37.0980 H       133 ILE    0.0900
   2108 HD1       -53.4910    2.0940  -38.2540 H       133 ILE    0.0900
   2109 HD2       -54.2420    0.5240  -37.7760 H       133 ILE    0.5100
   2110 HD3       -53.9190    0.8880  -39.5270 H       133 ILE   -0.5100
   2111 N         -50.4110   -0.5340  -34.3410 N.am    134 GLU   -0.4700
   2112 CA        -49.7660   -0.3890  -33.0420 C.3     134 GLU    0.3100
   2113 C         -48.4970   -1.2350  -32.9390 C.2     134 GLU    0.0700
   2114 O         -47.4500   -0.7370  -32.5430 O.2     134 GLU    0.0900
   2115 CB        -50.7310   -0.7360  -31.9230 C.3     134 GLU   -0.1800
   2116 CG        -51.9120    0.1920  -31.8530 C.3     134 GLU    0.0900
   2117 CD        -52.9240   -0.2490  -30.8060 C.2     134 GLU    0.0900
   2118 OE1       -52.6830   -1.3050  -30.1680 O.co2   134 GLU   -0.2800
   2119 OE2       -53.9570    0.4530  -30.6230 O.co2   134 GLU    0.0900
   2120 HN        -51.3670   -0.8170  -34.3350 H       134 GLU    0.0900
   2121 HA        -49.4330    0.6340  -32.9470 H       134 GLU    0.6200
   2122 HB1       -50.1860   -0.6920  -30.9560 H       134 GLU   -0.7600
   2123 HB2       -51.1020   -1.7710  -32.0810 H       134 GLU   -0.7600
   2124 HG1       -52.4140    0.2200  -32.8430 H       134 GLU    0.5100
   2125 HG2       -51.5570    1.2140  -31.5950 H       134 GLU   -0.5100
   2126 N         -48.5840   -2.5100  -33.3170 N.am    135 ARG   -0.4700
   2127 CA        -47.4360   -3.4070  -33.2510 C.3     135 ARG    0.3100
   2128 C         -46.2700   -2.9490  -34.1140 C.2     135 ARG    0.0700
   2129 O         -45.1120   -3.2650  -33.8500 O.2     135 ARG    0.0900
   2130 CB        -47.8390   -4.8290  -33.6320 C.3     135 ARG   -0.1800
   2131 CG        -48.5770   -5.5490  -32.5320 C.3     135 ARG    0.0900
   2132 CD        -48.9660   -6.9480  -32.9440 C.3     135 ARG    0.0900
   2133 NE        -49.5950   -7.6680  -31.8390 N.pl3   135 ARG   -0.1800
   2134 CZ        -50.1530   -8.8710  -31.9480 C.cat   135 ARG    0.0900
   2135 NH1       -50.1770   -9.5020  -33.1180 N.pl3   135 ARG    0.0900
   2136 NH2       -50.6920   -9.4380  -30.8770 N.pl3   135 ARG    0.2000
   2137 HN        -49.4320   -2.9050  -33.6590 H       135 ARG    0.0900
   2138 HA        -47.0510   -3.3850  -32.2410 H       135 ARG    0.0900
   2139 HB1       -46.9230   -5.4030  -33.8820 H       135 ARG   -0.7000
   2140 HB2       -48.4920   -4.7840  -34.5280 H       135 ARG    0.4400
   2141 HG1       -49.4940   -4.9780  -32.2750 H       135 ARG    0.6400
   2142 HG2       -47.9250   -5.6050  -31.6340 H       135 ARG   -0.8000
   2143 HD1       -48.0630   -7.5160  -33.2530 H       135 ARG    0.4600
   2144 HD2       -49.6940   -6.9040  -33.7830 H       135 ARG    0.4600
   2145 HE        -49.6070   -7.2280  -30.9420 H       135 ARG   -0.8000
   2146 HH11      -49.7730   -9.0730  -33.9260 H       135 ARG    0.4600
   2147 HH12      -50.5990  -10.4060  -33.1890 H       135 ARG    0.4600
   2148 HH21      -50.6770   -8.9620  -29.9980 H       135 ARG    0.5100
   2149 HH22      -51.1140  -10.3420  -30.9490 H       135 ARG   -0.5100
   2150 N         -46.5700   -2.1940  -35.1540 N.am    136 TYR   -0.4700
   2151 CA        -45.5450   -1.7320  -36.0700 C.3     136 TYR    0.3100
   2152 C         -44.8920   -0.4760  -35.5140 C.2     136 TYR    0.0700
   2153 O         -43.6780   -0.3400  -35.5320 O.2     136 TYR    0.0900
   2154 CB        -46.1720   -1.4970  -37.4500 C.3     136 TYR   -0.1800
   2155 CG        -45.4820   -0.4740  -38.2980 C.ar    136 TYR    0.0900
   2156 CD1       -44.3680   -0.8200  -39.0410 C.ar    136 TYR    0.0900
   2157 CD2       -45.9450    0.8370  -38.3610 C.ar    136 TYR    0.0000
   2158 CE1       -43.7230    0.1030  -39.8210 C.ar    136 TYR   -0.1150
   2159 CE2       -45.3080    1.7710  -39.1430 C.ar    136 TYR    0.1150
   2160 CZ        -44.1950    1.3930  -39.8690 C.ar    136 TYR   -0.1150
   2161 OH        -43.5230    2.2820  -40.6640 O.3     136 TYR    0.1150
   2162 HN        -47.5050   -1.9090  -35.3530 H       136 TYR    0.1100
   2163 HA        -44.7730   -2.4850  -36.1260 H       136 TYR   -0.5400
   2164 HB1       -47.2180   -1.1500  -37.3150 H       136 TYR    0.4300
   2165 HB2       -46.1560   -2.4510  -38.0190 H       136 TYR   -0.1150
   2166 HD1       -44.0010   -1.8350  -39.0070 H       136 TYR    0.1150
   2167 HD2       -46.8150    1.1250  -37.7900 H       136 TYR   -0.1150
   2168 HE1       -42.8530   -0.1810  -40.3930 H       136 TYR    0.1150
   2169 HE2       -45.6730    2.7860  -39.1900 H       136 TYR    0.5100
   2170 HH        -42.7060    1.8670  -40.9490 H       136 TYR   -0.5100
   2171 N         -45.7180    0.4320  -35.0000 N.am    137 VAL   -0.4700
   2172 CA        -45.2590    1.6190  -34.2880 C.3     137 VAL    0.3100
   2173 C         -44.3020    1.2980  -33.1240 C.2     137 VAL    0.0700
   2174 O         -43.1830    1.8090  -33.0540 O.2     137 VAL    0.0900
   2175 CB        -46.4660    2.4130  -33.7410 C.3     137 VAL   -0.0900
   2176 CG1       -46.0660    3.2310  -32.5310 C.3     137 VAL    0.0900
   2177 CG2       -47.0490    3.2920  -34.8220 C.3     137 VAL   -0.2700
   2178 HN        -46.7070    0.3390  -35.0820 H       137 VAL    0.0900
   2179 HA        -44.6890    2.2250  -34.9770 H       137 VAL    0.0900
   2180 HB        -47.2740    1.7050  -33.4540 H       137 VAL    0.0900
   2181 HG11      -45.0600    3.6760  -32.6870 H       137 VAL   -0.2700
   2182 HG12      -46.0310    2.5820  -31.6310 H       137 VAL    0.0900
   2183 HG13      -46.7970    4.0530  -32.3710 H       137 VAL    0.0900
   2184 HG21      -47.3890    2.6710  -35.6770 H       137 VAL    0.0900
   2185 HG22      -46.2790    4.0050  -35.1850 H       137 VAL    0.5100
   2186 HG23      -47.9200    3.8550  -34.4230 H       137 VAL   -0.5100
   2187 N         -44.7610    0.4440  -32.2130 N.am    138 VAL   -0.4700
   2188 CA        -44.0260    0.0890  -31.0050 C.3     138 VAL    0.3100
   2189 C         -42.7000   -0.6300  -31.2740 C.2     138 VAL    0.0700
   2190 O         -41.6800   -0.3370  -30.6450 O.2     138 VAL    0.0900
   2191 CB        -44.9050   -0.7810  -30.1010 C.3     138 VAL   -0.0900
   2192 CG1       -44.1060   -1.3260  -28.9410 C.3     138 VAL    0.0900
   2193 CG2       -46.0870    0.0270  -29.6040 C.3     138 VAL   -0.2700
   2194 HN        -45.6470   -0.0000  -32.3190 H       138 VAL    0.0900
   2195 HA        -43.7460    1.0010  -30.4980 H       138 VAL    0.0900
   2196 HB        -45.3180   -1.6260  -30.6920 H       138 VAL    0.0900
   2197 HG11      -43.5480   -0.5050  -28.4430 H       138 VAL   -0.2700
   2198 HG12      -43.3760   -2.0800  -29.3070 H       138 VAL    0.0900
   2199 HG13      -44.7870   -1.7940  -28.1990 H       138 VAL    0.0900
   2200 HG21      -46.6940    0.3840  -30.4630 H       138 VAL    0.0900
   2201 HG22      -45.7280    0.9100  -29.0320 H       138 VAL    0.5100
   2202 HG23      -46.7290   -0.6040  -28.9530 H       138 VAL   -0.5100
   2203 N         -42.7150   -1.5720  -32.2100 N.am    139 VAL   -0.4700
   2204 CA        -41.5400   -2.3870  -32.4880 C.3     139 VAL    0.3100
   2205 C         -40.6330   -1.7810  -33.5670 C.2     139 VAL    0.0700
   2206 O         -39.4470   -1.5440  -33.3300 O.2     139 VAL    0.0900
   2207 CB        -41.9490   -3.8280  -32.8470 C.3     139 VAL   -0.0900
   2208 CG1       -40.7980   -4.5860  -33.4940 C.3     139 VAL    0.0900
   2209 CG2       -42.4540   -4.5460  -31.6100 C.3     139 VAL   -0.2700
   2210 HN        -43.5230   -1.7630  -32.7600 H       139 VAL    0.0900
   2211 HA        -40.9140   -2.3830  -31.6080 H       139 VAL    0.0900
   2212 HB        -42.8070   -3.7990  -33.5510 H       139 VAL    0.0900
   2213 HG11      -39.8770   -4.4810  -32.8810 H       139 VAL   -0.2700
   2214 HG12      -40.5960   -4.1750  -34.5070 H       139 VAL    0.0900
   2215 HG13      -41.0510   -5.6640  -33.5710 H       139 VAL    0.0900
   2216 HG21      -43.3360   -4.0160  -31.1940 H       139 VAL    0.0900
   2217 HG22      -41.6570   -4.5720  -30.8360 H       139 VAL    0.5100
   2218 HG23      -42.7540   -5.5840  -31.8730 H       139 VAL   -0.5100
   2219 N         -41.1840   -1.5100  -34.7470 N.am    140 CYS   -0.4700
   2220 CA        -40.4080   -0.9170  -35.8350 C.3     140 CYS    0.3100
   2221 C         -39.9470    0.5070  -35.5260 C.2     140 CYS    0.0700
   2222 O         -39.1550    1.0780  -36.2780 O.2     140 CYS    0.0900
   2223 CB        -41.2210   -0.9130  -37.1310 C.3     140 CYS   -0.1100
   2224 SG        -41.6340   -2.5580  -37.7860 S.3     140 CYS    0.0900
   2225 HN        -42.1430   -1.6980  -34.9420 H       140 CYS    0.0900
   2226 HA        -39.5060   -1.5000  -35.9600 H       140 CYS   -0.2300
   2227 HB1       -40.6380   -0.3600  -37.8970 H       140 CYS    0.1600
   2228 HB2       -42.1620   -0.3570  -36.9410 H       140 CYS    0.5100
   2229 HG1       -40.3930   -2.8560  -38.1400 H       140 CYS   -0.5100
   2230 N         -40.4470    1.0780  -34.4250 N.am    141 LYS   -0.4700
   2231 CA        -40.0810    2.4290  -34.0050 C.3     141 LYS    0.3100
   2232 C         -39.9670    3.3840  -35.1950 C.2     141 LYS    0.0700
   2233 O         -38.8990    3.9210  -35.4650 O.2     141 LYS    0.0900
   2234 CB        -38.7610    2.4080  -33.2170 C.3     141 LYS   -0.1800
   2235 CG        -38.8460    1.8390  -31.8000 C.3     141 LYS    0.0900
   2236 CD        -37.4560    1.5880  -31.1930 C.3     141 LYS    0.0900
   2237 CE        -37.5430    1.3730  -29.6730 C.3     141 LYS   -0.1800
   2238 NZ        -36.3120    0.7940  -29.0500 N.4     141 LYS    0.0900
   2239 HN        -41.0960    0.6020  -33.8380 H       141 LYS    0.0900
   2240 HA        -40.8800    2.8160  -33.3890 H       141 LYS   -0.1800
   2241 HB1       -38.3870    3.4510  -33.1470 H       141 LYS    0.0900
   2242 HB2       -38.0300    1.8000  -33.7880 H       141 LYS    0.0900
   2243 HG1       -39.4050    0.8800  -31.8300 H       141 LYS    0.2100
   2244 HG2       -39.3970    2.5570  -31.1560 H       141 LYS    0.0500
   2245 HD1       -36.8050    2.4640  -31.4010 H       141 LYS    0.0500
   2246 HD2       -37.0100    0.6870  -31.6640 H       141 LYS   -0.3000
   2247 HE1       -38.3770    0.6710  -29.4540 H       141 LYS    0.3300
   2248 HE2       -37.7270    2.3500  -29.1780 H       141 LYS    0.3300
   2249 HZ1       -35.5070    1.4300  -29.2180 H       141 LYS    0.3300
   2250 HZ2       -36.1140   -0.1350  -29.4740 H       141 LYS    0.5100
   2251 HZ3       -36.4610    0.6830  -28.0270 H       141 LYS   -0.5100
   2252 N         -41.0730    3.5960  -35.9220 N.am    142 PRO   -0.2900
   2253 CA        -41.0310    4.3890  -37.1580 C.3     142 PRO    0.0000
   2254 C         -40.9340    5.8760  -36.8560 C.2     142 PRO    0.0900
   2255 O         -40.2850    6.6210  -37.5910 O.2     142 PRO    0.0900
   2256 CB        -42.3860    4.0900  -37.8280 C.3     142 PRO    0.0200
   2257 CG        -43.0600    3.0340  -36.9660 C.3     142 PRO    0.0900
   2258 CD        -42.4390    3.1620  -35.6010 C.3     142 PRO   -0.1800
   2259 HA        -40.1690    4.1200  -37.7470 H       142 PRO    0.0900
   2260 HB1       -42.2330    3.7070  -38.8600 H       142 PRO    0.0900
   2261 HB2       -43.0090    5.0090  -37.8750 H       142 PRO   -0.1800
   2262 HG1       -44.1550    3.2140  -36.9140 H       142 PRO    0.0900
   2263 HG2       -42.8820    2.0200  -37.3810 H       142 PRO    0.0900
   2264 HD1       -42.9530    3.9300  -34.9840 H       142 PRO    0.5100
   2265 HD2       -42.4220    2.1920  -35.0630 H       142 PRO   -0.5100
   2266 N         -41.6070    6.3020  -35.7900 N.am    143 MET   -0.4700
   2267 CA        -41.4990    7.6610  -35.3050 C.3     143 MET    0.3100
   2268 C         -40.4400    7.6570  -34.2200 C.2     143 MET    0.0700
   2269 O         -40.4190    6.7550  -33.3790 O.2     143 MET    0.0900
   2270 CB        -42.8270    8.1250  -34.7080 C.3     143 MET   -0.1800
   2271 CG        -44.0100    8.0470  -35.6570 C.3     143 MET    0.0900
   2272 SD        -45.5110    8.7810  -34.9570 S.3     143 MET    0.0900
   2273 CE        -46.0910    7.4850  -33.8540 C.3     143 MET   -0.1400
   2274 HN        -42.2160    5.7030  -35.2770 H       143 MET    0.0900
   2275 HA        -41.2210    8.2930  -36.1360 H       143 MET    0.0900
   2276 HB1       -42.7120    9.1800  -34.3800 H       143 MET   -0.0900
   2277 HB2       -43.0490    7.4950  -33.8210 H       143 MET   -0.2200
   2278 HG1       -44.1990    6.9800  -35.8990 H       143 MET    0.0900
   2279 HG2       -43.7450    8.5760  -36.5970 H       143 MET    0.0900
   2280 HE1       -45.2460    7.0010  -33.3190 H       143 MET    0.0900
   2281 HE2       -46.6250    6.7000  -34.4320 H       143 MET    0.5100
   2282 HE3       -46.7810    7.9080  -33.0940 H       143 MET   -0.5100
   2283 N         -39.5590    8.6530  -34.2340 N.am    144 SER   -0.4700
   2284 CA        -38.5220    8.7480  -33.2120 C.3     144 SER    0.3100
   2285 C         -39.0500    9.3750  -31.9210 C.2     144 SER    0.0700
   2286 O         -39.9580   10.2160  -31.9430 O.2     144 SER    0.0900
   2287 CB        -37.2890    9.5000  -33.7350 C.3     144 SER    0.0500
   2288 OG        -37.6530   10.6480  -34.4800 O.3     144 SER    0.0900
   2289 HN        -39.5680    9.3680  -34.9290 H       144 SER    0.0900
   2290 HA        -38.2500    7.7450  -32.9210 H       144 SER   -0.6600
   2291 HB1       -36.6980    8.8270  -34.3930 H       144 SER    0.4300
   2292 HB2       -36.6610    9.8220  -32.8760 H       144 SER    0.5100
   2293 HG1       -38.1510   11.2070  -33.8780 H       144 SER   -0.5100
   2294 N         -38.4900    8.9330  -30.7950 N.am    145 ASN   -0.4700
   2295 CA        -38.8330    9.4770  -29.4850 C.3     145 ASN    0.3100
   2296 C         -40.3190    9.4070  -29.1560 C.2     145 ASN    0.0700
   2297 O         -40.8380   10.2670  -28.4460 O.2     145 ASN    0.0900
   2298 CB        -38.3510   10.9300  -29.3650 C.3     145 ASN   -0.1800
   2299 CG        -36.8330   11.0470  -29.3370 C.2     145 ASN    0.0900
   2300 ND2       -36.3050   12.0530  -30.0400 N.am    145 ASN    0.0900
   2301 OD1       -36.1460   10.2470  -28.6990 O.2     145 ASN    0.5500
   2302 HN        -37.8070    8.2060  -30.7970 H       145 ASN   -0.5500
   2303 HA        -38.3620    8.8620  -28.7330 H       145 ASN   -0.6200
   2304 HB1       -38.7550   11.3680  -28.4280 H       145 ASN    0.3200
   2305 HB2       -38.7330   11.5100  -30.2330 H       145 ASN    0.3000
   2306 HD21      -35.3130   12.1810  -30.0600 H       145 ASN    0.5100
   2307 HD22      -36.9000   12.6770  -30.5450 H       145 ASN   -0.5100
   2308 N         -41.0020    8.3820  -29.6700 N.am    146 PHE   -0.4700
   2309 CA        -42.4240    8.1930  -29.4010 C.3     146 PHE    0.3100
   2310 C         -42.6800    6.9380  -28.5790 C.2     146 PHE    0.0700
   2311 O         -42.1570    5.8670  -28.8980 O.2     146 PHE    0.0900
   2312 CB        -43.2180    8.1190  -30.7070 C.3     146 PHE   -0.1800
   2313 CG        -44.6410    7.6690  -30.5240 C.ar    146 PHE    0.0900
   2314 CD1       -45.5900    8.5250  -29.9980 C.ar    146 PHE    0.0900
   2315 CD2       -45.0290    6.3850  -30.8810 C.ar    146 PHE    0.0000
   2316 CE1       -46.9010    8.1090  -29.8280 C.ar    146 PHE   -0.1150
   2317 CE2       -46.3370    5.9700  -30.7110 C.ar    146 PHE    0.1150
   2318 CZ        -47.2730    6.8300  -30.1860 C.ar    146 PHE   -0.1150
   2319 HN        -40.5730    7.7020  -30.2600 H       146 PHE    0.1150
   2320 HA        -42.7640    9.0260  -28.8040 H       146 PHE   -0.1150
   2321 HB1       -42.7280    7.3940  -31.3930 H       146 PHE    0.1150
   2322 HB2       -43.2480    9.1260  -31.1760 H       146 PHE   -0.1150
   2323 HD1       -45.3070    9.5290  -29.7150 H       146 PHE    0.1150
   2324 HD2       -44.3020    5.7030  -31.2950 H       146 PHE   -0.1150
   2325 HE1       -47.6320    8.7890  -29.4150 H       146 PHE    0.1150
   2326 HE2       -46.6240    4.9680  -30.9930 H       146 PHE    0.5100
   2327 HZ        -48.2950    6.5060  -30.0540 H       146 PHE   -0.5100
   2328 N         -43.4930    7.0710  -27.5300 N.am    147 ARG   -0.4700
   2329 CA        -43.8490    5.9300  -26.6830 C.3     147 ARG    0.3100
   2330 C         -45.3630    5.7480  -26.5550 C.2     147 ARG    0.0700
   2331 O         -46.0740    6.6110  -26.0230 O.2     147 ARG    0.0900
   2332 CB        -43.1990    6.0290  -25.2870 C.3     147 ARG   -0.1800
   2333 CG        -43.5990    4.8990  -24.3020 C.3     147 ARG    0.0900
   2334 CD        -42.9300    3.5450  -24.6320 C.3     147 ARG    0.0900
   2335 NE        -43.6310    2.3960  -24.0330 N.pl3   147 ARG   -0.1800
   2336 CZ        -44.2310    1.4260  -24.7290 C.cat   147 ARG    0.0900
   2337 NH1       -44.2230    1.4410  -26.0650 N.pl3   147 ARG    0.0900
   2338 NH2       -44.8380    0.4300  -24.0860 N.pl3   147 ARG    0.2000
   2339 HN        -43.8930    7.9490  -27.2760 H       147 ARG    0.0900
   2340 HA        -43.5170    5.0320  -27.1830 H       147 ARG    0.0900
   2341 HB1       -43.4890    7.0010  -24.8360 H       147 ARG   -0.7000
   2342 HB2       -42.0960    6.0050  -25.4140 H       147 ARG    0.4400
   2343 HG1       -44.7010    4.7700  -24.3380 H       147 ARG    0.6400
   2344 HG2       -43.3050    5.2010  -23.2750 H       147 ARG   -0.8000
   2345 HD1       -41.8910    3.5420  -24.2390 H       147 ARG    0.4600
   2346 HD2       -42.9230    3.3950  -25.7320 H       147 ARG    0.4600
   2347 HE        -43.6580    2.3370  -23.0360 H       147 ARG   -0.8000
   2348 HH11      -43.7640    2.1830  -26.5530 H       147 ARG    0.4600
   2349 HH12      -44.6750    0.7110  -26.5760 H       147 ARG    0.4600
   2350 HH21      -44.8430    0.4110  -23.0860 H       147 ARG    0.5100
   2351 HH22      -45.2890   -0.2980  -24.6030 H       147 ARG   -0.5100
   2352 N         -45.8320    4.5980  -27.0380 N.am    148 PHE   -0.4700
   2353 CA        -47.2510    4.2580  -27.0630 C.3     148 PHE    0.3100
   2354 C         -47.8760    4.1610  -25.6640 C.2     148 PHE    0.0700
   2355 O         -47.4970    3.3030  -24.8580 O.2     148 PHE    0.0900
   2356 CB        -47.4530    2.9500  -27.8420 C.3     148 PHE   -0.1800
   2357 CG        -48.8870    2.5850  -28.0360 C.ar    148 PHE    0.0900
   2358 CD1       -49.6050    3.1010  -29.0960 C.ar    148 PHE    0.0900
   2359 CD2       -49.5260    1.7350  -27.1430 C.ar    148 PHE    0.0000
   2360 CE1       -50.9350    2.7770  -29.2660 C.ar    148 PHE   -0.1150
   2361 CE2       -50.8570    1.4060  -27.3040 C.ar    148 PHE    0.1150
   2362 CZ        -51.5630    1.9300  -28.3670 C.ar    148 PHE   -0.1150
   2363 HN        -45.2210    3.9050  -27.4120 H       148 PHE    0.1150
   2364 HA        -47.7850    5.0680  -27.5360 H       148 PHE   -0.1150
   2365 HB1       -46.9730    2.1150  -27.2880 H       148 PHE    0.1150
   2366 HB2       -46.9990    3.0500  -28.8520 H       148 PHE   -0.1150
   2367 HD1       -49.1220    3.7650  -29.7970 H       148 PHE    0.1150
   2368 HD2       -48.9740    1.3260  -26.3100 H       148 PHE   -0.1150
   2369 HE1       -51.4870    3.1830  -30.1010 H       148 PHE    0.1150
   2370 HE2       -51.3420    0.7410  -26.6040 H       148 PHE    0.5100
   2371 HZ        -52.6050    1.6810  -28.4970 H       148 PHE   -0.5100
   2372 N         -48.8480    5.0360  -25.3930 N.am    149 GLY   -0.4700
   2373 CA        -49.5040    5.1030  -24.0970 C.3     149 GLY    0.3100
   2374 C         -51.0110    4.9210  -24.1320 C.2     149 GLY   -0.0200
   2375 O         -51.5900    4.6240  -25.1710 O.2     149 GLY    0.0900
   2376 HN        -49.1690    5.6880  -26.0740 H       149 GLY    0.0900
   2377 HA1       -49.2860    6.0730  -23.6760 H       149 GLY    0.5100
   2378 HA2       -49.0790    4.3250  -23.4810 H       149 GLY   -0.5100
   2379 N         -51.6550    5.1110  -22.9850 N.am    150 GLU   -0.4700
   2380 CA        -53.0710    4.8030  -22.8300 C.3     150 GLU    0.3100
   2381 C         -53.9750    5.6500  -23.7120 C.2     150 GLU    0.0700
   2382 O         -55.0710    5.2230  -24.0680 O.2     150 GLU    0.0900
   2383 CB        -53.5120    4.9510  -21.3700 C.3     150 GLU   -0.1800
   2384 CG        -55.0040    4.6910  -21.1370 C.3     150 GLU    0.0900
   2385 CD        -55.5090    5.2560  -19.8050 C.2     150 GLU    0.0900
   2386 OE1       -54.8250    6.1350  -19.2390 O.co2   150 GLU   -0.2800
   2387 OE2       -56.5830    4.8250  -19.3210 O.co2   150 GLU    0.0900
   2388 HN        -51.1980    5.4750  -22.1780 H       150 GLU    0.0900
   2389 HA        -53.2300    3.7910  -23.1670 H       150 GLU    0.6200
   2390 HB1       -53.2780    5.9830  -21.0350 H       150 GLU   -0.7600
   2391 HB2       -52.9300    4.2320  -20.7540 H       150 GLU   -0.7600
   2392 HG1       -55.1830    3.5940  -21.1440 H       150 GLU    0.5100
   2393 HG2       -55.5830    5.1610  -21.9600 H       150 GLU   -0.5100
   2394 N         -53.5400    6.8540  -24.0650 N.am    151 ASN   -0.4700
   2395 CA        -54.4040    7.7180  -24.8600 C.3     151 ASN    0.3100
   2396 C         -54.3800    7.3750  -26.3390 C.2     151 ASN    0.0700
   2397 O         -55.2920    7.7360  -27.0770 O.2     151 ASN    0.0900
   2398 CB        -54.0960    9.1990  -24.6100 C.3     151 ASN   -0.1800
   2399 CG        -54.5110    9.6510  -23.2090 C.2     151 ASN    0.0900
   2400 ND2       -53.6710   10.4720  -22.5810 N.am    151 ASN    0.0900
   2401 OD1       -55.5670    9.2610  -22.6970 O.2     151 ASN    0.5500
   2402 HN        -52.6420    7.2080  -23.8160 H       151 ASN   -0.5500
   2403 HA        -55.4260    7.5010  -24.5910 H       151 ASN   -0.6200
   2404 HB1       -54.6430    9.8130  -25.3570 H       151 ASN    0.3200
   2405 HB2       -53.0050    9.3670  -24.7290 H       151 ASN    0.3000
   2406 HD21      -53.8880   10.8020  -21.6620 H       151 ASN    0.5100
   2407 HD22      -52.8230   10.7580  -23.0270 H       151 ASN   -0.5100
   2408 N         -53.3430    6.6660  -26.7780 N.am    152 HSE   -0.4700
   2409 CA        -53.2870    6.2070  -28.1620 C.3     152 HSE    0.3100
   2410 C         -54.1100    4.9540  -28.2630 C.2     152 HSE    0.0700
   2411 O         -54.7830    4.7200  -29.2640 O.2     152 HSE    0.0900
   2412 CB        -51.8620    5.8870  -28.5960 C.3     152 HSE   -0.0800
   2413 CG        -50.9070    7.0290  -28.4330 C.ar    152 HSE    0.0900
   2414 CD2       -50.5110    7.9830  -29.3040 C.ar    152 HSE    0.0900
   2415 ND1       -50.2380    7.2730  -27.2530 N.ar    152 HSE   -0.7000
   2416 CE1       -49.4670    8.3330  -27.4070 C.ar    152 HSE    0.2200
   2417 NE2       -49.6150    8.7840  -28.6390 N.ar    152 HSE    0.2500
   2418 HN        -52.5730    6.4210  -26.1950 H       152 HSE    0.1300
   2419 HA        -53.6960    6.9900  -28.7840 H       152 HSE   -0.3600
   2420 HB1       -51.8730    5.5950  -29.6670 H       152 HSE    0.3200
   2421 HB2       -51.4890    5.0340  -27.9890 H       152 HSE   -0.0500
   2422 HD2       -50.8040    8.1410  -30.3340 H       152 HSE    0.0900
   2423 HE1       -48.8100    8.7810  -26.6620 H       152 HSE    0.5100
   2424 HE2       -49.1560    9.5780  -29.0380 H       152 HSE   -0.5100
   2425 N         -54.0530    4.1430  -27.2070 N.am    153 ALA   -0.4700
   2426 CA        -54.8470    2.9250  -27.1350 C.3     153 ALA    0.3100
   2427 C         -56.3190    3.2490  -27.3450 C.2     153 ALA    0.0700
   2428 O         -56.9780    2.6340  -28.1840 O.2     153 ALA    0.0900
   2429 CB        -54.6400    2.2260  -25.7990 C.3     153 ALA   -0.2700
   2430 HN        -53.4660    4.3320  -26.4240 H       153 ALA    0.0900
   2431 HA        -54.5450    2.2800  -27.9460 H       153 ALA    0.0900
   2432 HB1       -54.9440    2.8960  -24.9670 H       153 ALA    0.0900
   2433 HB2       -53.5680    1.9660  -25.6710 H       153 ALA    0.5100
   2434 HB3       -55.2570    1.3040  -25.7560 H       153 ALA   -0.5100
   2435 N         -56.8180    4.2350  -26.6020 N.am    154 ILE   -0.4700
   2436 CA        -58.2110    4.6580  -26.7030 C.3     154 ILE    0.3100
   2437 C         -58.5890    5.1500  -28.1060 C.2     154 ILE    0.0700
   2438 O         -59.5940    4.7140  -28.6770 O.2     154 ILE    0.0900
   2439 CB        -58.5570    5.7610  -25.6810 C.3     154 ILE   -0.0900
   2440 CG1       -57.9660    5.4400  -24.3020 C.3     154 ILE    0.0900
   2441 CG2       -60.0620    5.9650  -25.6170 C.3     154 ILE   -0.2700
   2442 CD        -58.9430    4.8810  -23.3330 C.3     154 ILE    0.0900
   2443 HN        -56.2610    4.7300  -25.9400 H       154 ILE    0.0900
   2444 HA        -58.8320    3.7900  -26.5340 H       154 ILE    0.0900
   2445 HB        -58.0680    6.7130  -25.9820 H       154 ILE   -0.1800
   2446 HG11      -57.5460    6.3760  -23.8760 H       154 ILE    0.0900
   2447 HG12      -57.1440    4.7060  -24.4360 H       154 ILE    0.0900
   2448 HG21      -60.5610    5.0210  -25.3090 H       154 ILE   -0.2700
   2449 HG22      -60.4460    6.2590  -26.6170 H       154 ILE    0.0900
   2450 HG23      -60.3050    6.7540  -24.8750 H       154 ILE    0.0900
   2451 HD1       -59.4990    4.0380  -23.7960 H       154 ILE    0.0900
   2452 HD2       -59.6700    5.6650  -23.0340 H       154 ILE    0.5100
   2453 HD3       -58.4090    4.5040  -22.4350 H       154 ILE   -0.5100
   2454 N         -57.8060    6.0630  -28.6760 N.am    155 MET   -0.4700
   2455 CA        -58.1110    6.5010  -30.0270 C.3     155 MET    0.3100
   2456 C         -58.1840    5.2830  -30.9370 C.2     155 MET    0.0700
   2457 O         -59.1860    5.0780  -31.6240 O.2     155 MET    0.0900
   2458 CB        -57.0660    7.4730  -30.5510 C.3     155 MET   -0.1800
   2459 CG        -57.0330    8.8090  -29.8260 C.3     155 MET    0.0900
   2460 SD        -55.5070    9.7230  -30.2080 S.3     155 MET    0.0900
   2461 CE        -55.5210    9.6650  -32.0220 C.3     155 MET   -0.1400
   2462 HN        -57.0140    6.4700  -28.2270 H       155 MET    0.0900
   2463 HA        -59.0810    6.9740  -30.0110 H       155 MET    0.0900
   2464 HB1       -57.2720    7.6620  -31.6260 H       155 MET   -0.0900
   2465 HB2       -56.0670    6.9980  -30.4550 H       155 MET   -0.2200
   2466 HG1       -57.0980    8.6270  -28.7330 H       155 MET    0.0900
   2467 HG2       -57.9170    9.4060  -30.1330 H       155 MET    0.0900
   2468 HE1       -56.5040    9.9850  -32.4280 H       155 MET    0.0900
   2469 HE2       -55.3250    8.6290  -32.3730 H       155 MET    0.5100
   2470 HE3       -54.7430   10.3410  -32.4330 H       155 MET   -0.5100
   2471 N         -57.1380    4.4590  -30.9190 N.am    156 GLY   -0.4700
   2472 CA        -57.1430    3.2050  -31.6520 C.3     156 GLY    0.3100
   2473 C         -58.4720    2.4510  -31.5760 C.2     156 GLY   -0.0200
   2474 O         -59.0290    2.0600  -32.6000 O.2     156 GLY    0.0900
   2475 HN        -56.3090    4.6650  -30.4040 H       156 GLY    0.0900
   2476 HA1       -56.3660    2.5810  -31.2380 H       156 GLY    0.5100
   2477 HA2       -56.9300    3.4300  -32.6860 H       156 GLY   -0.5100
   2478 N         -58.9870    2.2440  -30.3660 N.am    157 VAL   -0.4700
   2479 CA        -60.2630    1.5690  -30.1830 C.3     157 VAL    0.3100
   2480 C         -61.3920    2.3450  -30.8370 C.2     157 VAL    0.0700
   2481 O         -62.2100    1.7720  -31.5650 O.2     157 VAL    0.0900
   2482 CB        -60.5940    1.3500  -28.6870 C.3     157 VAL   -0.0900
   2483 CG1       -62.0830    1.1230  -28.4860 C.3     157 VAL    0.0900
   2484 CG2       -59.7990    0.1870  -28.1380 C.3     157 VAL   -0.2700
   2485 HN        -58.5240    2.5400  -29.5340 H       157 VAL    0.0900
   2486 HA        -60.2070    0.6190  -30.6920 H       157 VAL    0.0900
   2487 HB        -60.2800    2.2430  -28.1070 H       157 VAL    0.0900
   2488 HG11      -62.4480    0.3420  -29.1870 H       157 VAL   -0.2700
   2489 HG12      -62.6390    2.0640  -28.6830 H       157 VAL    0.0900
   2490 HG13      -62.2770    0.7840  -27.4460 H       157 VAL    0.0900
   2491 HG21      -58.7110    0.3880  -28.2360 H       157 VAL    0.0900
   2492 HG22      -60.0410   -0.7370  -28.7040 H       157 VAL    0.5100
   2493 HG23      -60.0370    0.0400  -27.0630 H       157 VAL   -0.5100
   2494 N         -61.4430    3.6520  -30.5880 N.am    158 ALA   -0.4700
   2495 CA        -62.5290    4.4800  -31.1030 C.3     158 ALA    0.3100
   2496 C         -62.5140    4.5900  -32.6280 C.2     158 ALA    0.0700
   2497 O         -63.5640    4.6190  -33.2740 O.2     158 ALA    0.0900
   2498 CB        -62.4890    5.8690  -30.4620 C.3     158 ALA   -0.2700
   2499 HN        -60.7500    4.1180  -30.0440 H       158 ALA    0.0900
   2500 HA        -63.4630    3.9880  -30.8760 H       158 ALA    0.0900
   2501 HB1       -61.5230    6.3670  -30.6890 H       158 ALA    0.0900
   2502 HB2       -62.5900    5.7800  -29.3590 H       158 ALA    0.5100
   2503 HB3       -63.3140    6.4950  -30.8640 H       158 ALA   -0.5100
   2504 N         -61.3210    4.6370  -33.2090 N.am    159 PHE   -0.4700
   2505 CA        -61.1980    4.6520  -34.6560 C.3     159 PHE    0.3100
   2506 C         -61.8400    3.4110  -35.2430 C.2     159 PHE    0.0700
   2507 O         -62.3150    3.3980  -36.3730 O.2     159 PHE    0.0900
   2508 CB        -59.7280    4.6890  -35.0390 C.3     159 PHE   -0.1800
   2509 CG        -59.4820    4.4240  -36.4800 C.ar    159 PHE    0.0900
   2510 CD1       -59.7940    5.3730  -37.4320 C.ar    159 PHE    0.0900
   2511 CD2       -58.9240    3.2240  -36.8940 C.ar    159 PHE    0.0000
   2512 CE1       -59.5560    5.1340  -38.7990 C.ar    159 PHE   -0.1150
   2513 CE2       -58.6800    2.9750  -38.2600 C.ar    159 PHE    0.1150
   2514 CZ        -58.9950    3.9310  -39.2110 C.ar    159 PHE   -0.1150
   2515 HN        -60.4710    4.6630  -32.6890 H       159 PHE    0.1150
   2516 HA        -61.7090    5.5250  -35.0310 H       159 PHE   -0.1150
   2517 HB1       -59.1800    3.9120  -34.4630 H       159 PHE    0.1150
   2518 HB2       -59.3150    5.6950  -34.8130 H       159 PHE   -0.1150
   2519 HD1       -60.2270    6.3130  -37.1240 H       159 PHE    0.1150
   2520 HD2       -58.6750    2.4710  -36.1610 H       159 PHE   -0.1150
   2521 HE1       -59.8110    5.8880  -39.5290 H       159 PHE    0.1150
   2522 HE2       -58.2450    2.0360  -38.5650 H       159 PHE    0.5100
   2523 HZ        -58.8070    3.7450  -40.2580 H       159 PHE   -0.5100
   2524 N         -61.8400    2.3540  -34.4440 N.am    160 THR   -0.4700
   2525 CA        -62.3520    1.0580  -34.8490 C.3     160 THR    0.3100
   2526 C         -63.8770    1.1070  -34.9200 C.2     160 THR    0.0700
   2527 O         -64.4790    0.6030  -35.8770 O.2     160 THR    0.0900
   2528 CB        -61.8350   -0.0260  -33.8800 C.3     160 THR    0.1400
   2529 CG2       -62.9650   -0.8460  -33.3160 C.3     160 THR    0.0900
   2530 OG1       -60.9030   -0.8700  -34.5610 O.3     160 THR   -0.6600
   2531 HN        -61.4810    2.4020  -33.5160 H       160 THR    0.4300
   2532 HA        -62.0170    0.8590  -35.8560 H       160 THR   -0.2700
   2533 HB        -61.3260    0.4500  -33.0150 H       160 THR    0.0900
   2534 HG1       -60.1210   -0.3340  -34.7110 H       160 THR    0.0900
   2535 HG21      -63.8640   -0.7520  -33.9610 H       160 THR    0.0900
   2536 HG22      -63.2220   -0.4850  -32.2970 H       160 THR    0.5100
   2537 HG23      -62.6720   -1.9160  -33.2710 H       160 THR   -0.5100
   2538 N         -64.4960    1.7260  -33.9110 N.am    161 TRP   -0.4700
   2539 CA        -65.9410    1.9110  -33.8600 C.3     161 TRP    0.3100
   2540 C         -66.4380    2.8260  -34.9640 C.2     161 TRP    0.0700
   2541 O         -67.4510    2.5610  -35.5900 O.2     161 TRP    0.0900
   2542 CB        -66.3590    2.4970  -32.5110 C.3     161 TRP   -0.1800
   2543 CG        -66.0710    1.5930  -31.3610 C.ar    161 TRP    0.0900
   2544 CD1       -65.6430    0.2910  -31.4310 C.ar    161 TRP    0.0900
   2545 CD2       -66.1740    1.9020  -29.9640 C.ar    161 TRP   -0.0300
   2546 CE2       -65.7920    0.7430  -29.2530 C.ar    161 TRP   -0.1500
   2547 CE3       -66.5460    3.0420  -29.2450 C.ar    161 TRP    0.2200
   2548 NE1       -65.4770   -0.2220  -30.1770 N.ar    161 TRP   -0.5100
   2549 CZ2       -65.7750    0.7000  -27.8490 C.ar    161 TRP    0.3700
   2550 CZ3       -66.5250    2.9910  -27.8560 C.ar    161 TRP    0.2400
   2551 CH2       -66.1470    1.8360  -27.1750 C.ar    161 TRP    0.1100
   2552 HN        -63.9890    2.0960  -33.1360 H       161 TRP   -0.2500
   2553 HA        -66.4070    0.9490  -34.0130 H       161 TRP    0.1700
   2554 HB1       -67.4510    2.7000  -32.5310 H       161 TRP   -0.2000
   2555 HB2       -65.8120    3.4510  -32.3500 H       161 TRP    0.1400
   2556 HD1       -65.4630   -0.2510  -32.3480 H       161 TRP   -0.2700
   2557 HE1       -65.1820   -1.1290  -29.9700 H       161 TRP    0.1600
   2558 HE3       -66.8450    3.9530  -29.7420 H       161 TRP   -0.1400
   2559 HZ2       -65.4830   -0.1850  -27.3040 H       161 TRP    0.1400
   2560 HZ3       -66.8100    3.8670  -27.2920 H       161 TRP    0.5100
   2561 HH2       -66.1470    1.8350  -26.0950 H       161 TRP   -0.5100
   2562 N         -65.7110    3.9100  -35.1970 N.am    162 VAL   -0.4700
   2563 CA        -66.0700    4.8390  -36.2580 C.3     162 VAL    0.3100
   2564 C         -66.0510    4.1800  -37.6450 C.2     162 VAL    0.0700
   2565 O         -67.0250    4.2880  -38.3830 O.2     162 VAL    0.0900
   2566 CB        -65.2040    6.1220  -36.2100 C.3     162 VAL   -0.0900
   2567 CG1       -65.1310    6.7970  -37.5780 C.3     162 VAL    0.0900
   2568 CG2       -65.7460    7.0680  -35.1410 C.3     162 VAL   -0.2700
   2569 HN        -64.8990    4.1340  -34.6650 H       162 VAL    0.0900
   2570 HA        -67.1130    5.0910  -36.1380 H       162 VAL    0.0900
   2571 HB        -64.1760    5.8550  -35.8810 H       162 VAL    0.0900
   2572 HG11      -66.1530    6.9170  -37.9990 H       162 VAL   -0.2700
   2573 HG12      -64.5320    6.1760  -38.2770 H       162 VAL    0.0900
   2574 HG13      -64.6680    7.8030  -37.4800 H       162 VAL    0.0900
   2575 HG21      -65.7220    6.5750  -34.1460 H       162 VAL    0.0900
   2576 HG22      -66.7980    7.3400  -35.3760 H       162 VAL    0.5100
   2577 HG23      -65.1230    7.9870  -35.0980 H       162 VAL   -0.5100
   2578 N         -64.9710    3.4780  -37.9980 N.am    163 MET   -0.4700
   2579 CA        -64.9180    2.7330  -39.2650 C.3     163 MET    0.3100
   2580 C         -66.0530    1.7110  -39.4530 C.2     163 MET    0.0700
   2581 O         -66.4950    1.4620  -40.5750 O.2     163 MET    0.0900
   2582 CB        -63.5860    1.9940  -39.3970 C.3     163 MET   -0.1800
   2583 CG        -62.4010    2.8630  -39.7120 C.3     163 MET    0.0900
   2584 SD        -62.5590    3.7290  -41.2830 S.3     163 MET    0.0900
   2585 CE        -63.2120    5.2760  -40.6540 C.3     163 MET   -0.1400
   2586 HN        -64.1580    3.4290  -37.4240 H       163 MET    0.0900
   2587 HA        -65.0400    3.4370  -40.0740 H       163 MET    0.0900
   2588 HB1       -63.6870    1.2400  -40.2060 H       163 MET   -0.0900
   2589 HB2       -63.3840    1.4710  -38.4390 H       163 MET   -0.2200
   2590 HG1       -61.4940    2.2230  -39.7370 H       163 MET    0.0900
   2591 HG2       -62.2830    3.6040  -38.8940 H       163 MET    0.0900
   2592 HE1       -62.7110    5.5700  -39.7070 H       163 MET    0.0900
   2593 HE2       -64.3000    5.1780  -40.4510 H       163 MET    0.5100
   2594 HE3       -63.0520    6.0890  -41.3940 H       163 MET   -0.5100
   2595 N         -66.4980    1.0910  -38.3630 N.am    164 ALA   -0.4700
   2596 CA        -67.5880    0.1330  -38.4470 C.3     164 ALA    0.3100
   2597 C         -68.9070    0.8420  -38.7680 C.2     164 ALA    0.0700
   2598 O         -69.5350    0.5470  -39.7860 O.2     164 ALA    0.0900
   2599 CB        -67.6980   -0.6560  -37.1660 C.3     164 ALA   -0.2700
   2600 HN        -66.1130    1.2510  -37.4580 H       164 ALA    0.0900
   2601 HA        -67.3920   -0.5260  -39.2780 H       164 ALA    0.0900
   2602 HB1       -67.8910    0.0260  -36.3120 H       164 ALA    0.0900
   2603 HB2       -66.7500   -1.2030  -36.9770 H       164 ALA    0.5100
   2604 HB3       -68.5380   -1.3800  -37.2390 H       164 ALA   -0.5100
   2605 N         -69.3230    1.7900  -37.9260 N.am    165 LEU   -0.4700
   2606 CA        -70.4580    2.6540  -38.2550 C.3     165 LEU    0.3100
   2607 C         -70.4030    3.1550  -39.7020 C.2     165 LEU    0.0700
   2608 O         -71.4390    3.3310  -40.3330 O.2     165 LEU    0.0900
   2609 CB        -70.5480    3.8420  -37.2970 C.3     165 LEU   -0.1800
   2610 CG        -70.9300    3.4650  -35.8570 C.3     165 LEU    0.0900
   2611 CD1       -70.9970    4.6740  -34.9370 C.3     165 LEU    0.0900
   2612 CD2       -72.2490    2.7190  -35.8370 C.3     165 LEU   -0.0900
   2613 HN        -68.8850    1.9520  -37.0450 H       165 LEU    0.0900
   2614 HA        -71.3560    2.0570  -38.1930 H       165 LEU   -0.2700
   2615 HB1       -71.3090    4.5510  -37.6870 H       165 LEU    0.0900
   2616 HB2       -69.5600    4.3510  -37.2750 H       165 LEU    0.0900
   2617 HG        -70.1750    2.7520  -35.4600 H       165 LEU    0.0900
   2618 HD11      -71.7570    5.3950  -35.3080 H       165 LEU   -0.2700
   2619 HD12      -70.0090    5.1830  -34.9080 H       165 LEU    0.0900
   2620 HD13      -71.2830    4.3550  -33.9120 H       165 LEU    0.0900
   2621 HD21      -72.1250    1.7100  -36.2830 H       165 LEU    0.0900
   2622 HD22      -73.0070    3.2770  -36.4280 H       165 LEU    0.5100
   2623 HD23      -72.6020    2.6030  -34.7900 H       165 LEU   -0.5100
   2624 N         -69.2040    3.3580  -40.2450 N.am    166 ALA   -0.4700
   2625 CA        -69.0610    3.8250  -41.6130 C.3     166 ALA    0.3100
   2626 C         -69.5250    2.8030  -42.6580 C.2     166 ALA    0.0700
   2627 O         -69.4800    3.0730  -43.8660 O.2     166 ALA    0.0900
   2628 CB        -67.6290    4.2550  -41.8800 C.3     166 ALA   -0.2700
   2629 HN        -68.3580    3.2000  -39.7410 H       166 ALA    0.0900
   2630 HA        -69.7350    4.6560  -41.7560 H       166 ALA    0.0900
   2631 HB1       -66.9610    3.3670  -41.9010 H       166 ALA    0.0900
   2632 HB2       -67.2830    4.9400  -41.0770 H       166 ALA    0.5100
   2633 HB3       -67.5650    4.7690  -42.8620 H       166 ALA   -0.5100
   2634 N         -69.9780    1.6300  -42.2140 N.am    167 CYS   -0.4700
   2635 CA        -70.6140    0.6920  -43.1460 C.3     167 CYS    0.3100
   2636 C         -71.8100   -0.0480  -42.5730 C.2     167 CYS    0.0700
   2637 O         -72.6580   -0.5230  -43.3250 O.2     167 CYS    0.0900
   2638 CB        -69.6190   -0.2810  -43.7970 C.3     167 CYS   -0.1100
   2639 SG        -68.5800   -1.1670  -42.6560 S.3     167 CYS    0.0900
   2640 HN        -69.9080    1.3450  -41.2620 H       167 CYS    0.0900
   2641 HA        -71.1030    1.2780  -43.9090 H       167 CYS   -0.2300
   2642 HB1       -68.9770    0.3020  -44.4900 H       167 CYS    0.1600
   2643 HB2       -70.2010   -1.0130  -44.3950 H       167 CYS    0.5100
   2644 HG1       -68.2700   -2.1330  -43.5070 H       167 CYS   -0.5100
   2645 N         -71.9060   -0.1230  -41.2510 N.am    168 ALA   -0.4700
   2646 CA        -73.1130   -0.6570  -40.6360 C.3     168 ALA    0.3100
   2647 C         -74.2900    0.3280  -40.7270 C.2     168 ALA    0.0700
   2648 O         -75.4520   -0.0780  -40.8560 O.2     168 ALA    0.0900
   2649 CB        -72.8470   -1.0290  -39.1950 C.3     168 ALA   -0.2700
   2650 HN        -71.1790    0.1740  -40.6380 H       168 ALA    0.0900
   2651 HA        -73.4210   -1.5260  -41.1980 H       168 ALA    0.0900
   2652 HB1       -72.5210   -0.1340  -38.6230 H       168 ALA    0.0900
   2653 HB2       -72.0420   -1.7940  -39.1440 H       168 ALA    0.5100
   2654 HB3       -73.7730   -1.4290  -38.7300 H       168 ALA   -0.5100
   2655 N         -73.9780    1.6260  -40.6670 N.am    169 ALA   -0.4700
   2656 CA        -74.9910    2.6860  -40.6520 C.3     169 ALA    0.3100
   2657 C         -75.6570    3.0100  -42.0110 C.2     169 ALA    0.0700
   2658 O         -76.8820    3.1620  -42.0860 O.2     169 ALA    0.0900
   2659 CB        -74.4160    3.9540  -40.0130 C.3     169 ALA   -0.2700
   2660 HN        -73.0300    1.9350  -40.6290 H       169 ALA    0.0900
   2661 HA        -75.8420    2.3320  -40.0880 H       169 ALA    0.0900
   2662 HB1       -73.6560    4.4090  -40.6830 H       169 ALA    0.0900
   2663 HB2       -73.9320    3.7040  -39.0450 H       169 ALA    0.5100
   2664 HB3       -75.2280    4.6940  -39.8450 H       169 ALA   -0.5100
   2665 N         -74.8640    3.1260  -43.0900 N.am    170 PRO   -0.2900
   2666 CA        -75.4480    3.4290  -44.4030 C.3     170 PRO    0.0000
   2667 C         -76.6720    2.5870  -44.8240 C.2     170 PRO    0.0900
   2668 O         -77.6620    3.1620  -45.2590 O.2     170 PRO    0.0900
   2669 CB        -74.2760    3.1910  -45.3590 C.3     170 PRO    0.0200
   2670 CG        -73.0960    3.5430  -44.5570 C.3     170 PRO    0.0900
   2671 CD        -73.3960    3.1510  -43.1360 C.3     170 PRO   -0.1800
   2672 HA        -75.8480    4.4300  -44.4170 H       170 PRO    0.0900
   2673 HB1       -74.3550    3.8390  -46.2580 H       170 PRO    0.0900
   2674 HB2       -74.2350    2.1290  -45.6850 H       170 PRO   -0.1800
   2675 HG1       -72.2030    2.9950  -44.9270 H       170 PRO    0.0900
   2676 HG2       -72.8980    4.6340  -44.6220 H       170 PRO    0.0900
   2677 HD1       -72.9900    2.1450  -42.8950 H       170 PRO    0.5100
   2678 HD2       -73.0040    3.8990  -42.4150 H       170 PRO   -0.5100
   2679 N         -76.6140    1.2510  -44.7160 N.am    171 PRO   -0.2900
   2680 CA        -77.7470    0.5170  -45.2690 C.3     171 PRO    0.0000
   2681 C         -79.0320    0.7660  -44.5010 C.2     171 PRO    0.0900
   2682 O         -80.1000    0.5150  -45.0480 O.2     171 PRO    0.0900
   2683 CB        -77.3250   -0.9490  -45.1350 C.3     171 PRO    0.0200
   2684 CG        -75.8500   -0.9210  -44.9810 C.3     171 PRO    0.0900
   2685 CD        -75.5750    0.3390  -44.2120 C.3     171 PRO   -0.1800
   2686 HA        -77.9440    0.8370  -46.2800 H       171 PRO    0.0900
   2687 HB1       -77.6140   -1.5240  -46.0400 H       171 PRO    0.0900
   2688 HB2       -77.8030   -1.4130  -44.2460 H       171 PRO   -0.1800
   2689 HG1       -75.4930   -1.8120  -44.4220 H       171 PRO    0.0900
   2690 HG2       -75.3490   -0.8960  -45.9730 H       171 PRO    0.0900
   2691 HD1       -75.6940    0.1870  -43.1180 H       171 PRO    0.5100
   2692 HD2       -74.5650    0.7440  -44.4320 H       171 PRO   -0.5100
   2693 N         -78.9420    1.2460  -43.2640 N.am    172 LEU   -0.4700
   2694 CA        -80.1370    1.5420  -42.4750 C.3     172 LEU    0.3100
   2695 C         -80.8170    2.7900  -42.9850 C.2     172 LEU    0.0700
   2696 O         -81.9810    3.0300  -42.6800 O.2     172 LEU    0.0900
   2697 CB        -79.8050    1.7740  -40.9980 C.3     172 LEU   -0.1800
   2698 CG        -79.5320    0.5880  -40.0820 C.3     172 LEU    0.0900
   2699 CD1       -79.4400    1.1030  -38.6650 C.3     172 LEU    0.0900
   2700 CD2       -80.6030   -0.4850  -40.1750 C.3     172 LEU   -0.0900
   2701 HN        -78.0660    1.4240  -42.8230 H       172 LEU    0.0900
   2702 HA        -80.8130    0.7060  -42.5750 H       172 LEU   -0.2700
   2703 HB1       -80.6610    2.3270  -40.5600 H       172 LEU    0.0900
   2704 HB2       -78.9020    2.4160  -40.9690 H       172 LEU    0.0900
   2705 HG        -78.5780    0.0970  -40.3700 H       172 LEU    0.0900
   2706 HD11      -80.3940    1.5930  -38.3740 H       172 LEU   -0.2700
   2707 HD12      -78.6200    1.8480  -38.5860 H       172 LEU    0.0900
   2708 HD13      -79.2470    0.2600  -37.9680 H       172 LEU    0.0900
   2709 HD21      -80.6640   -0.8730  -41.2140 H       172 LEU    0.0900
   2710 HD22      -81.5910   -0.0590  -39.8970 H       172 LEU    0.5100
   2711 HD23      -80.3540   -1.3280  -39.4960 H       172 LEU   -0.5100
   2712 N         -80.0760    3.5940  -43.7460 N.am    173 VAL   -0.4700
   2713 CA        -80.5480    4.9150  -44.1560 C.3     173 VAL    0.3100
   2714 C         -80.4130    5.2130  -45.6490 C.2     173 VAL    0.0700
   2715 O         -80.3850    6.3710  -46.0420 O.2     173 VAL    0.0900
   2716 CB        -79.8820    6.0650  -43.3310 C.3     173 VAL   -0.0900
   2717 CG1       -80.2210    5.9220  -41.8460 C.3     173 VAL    0.0900
   2718 CG2       -78.3650    6.1160  -43.5370 C.3     173 VAL   -0.2700
   2719 HN        -79.1710    3.3330  -44.0710 H       173 VAL    0.0900
   2720 HA        -81.6190    4.9370  -44.0180 H       173 VAL    0.0900
   2721 HB        -80.2520    7.0460  -43.7010 H       173 VAL    0.0900
   2722 HG11      -79.6990    5.0400  -41.4180 H       173 VAL   -0.2700
   2723 HG12      -81.3160    5.7820  -41.7190 H       173 VAL    0.0900
   2724 HG13      -79.8930    6.8290  -41.2940 H       173 VAL    0.0900
   2725 HG21      -78.1300    6.2860  -44.6100 H       173 VAL    0.0900
   2726 HG22      -77.9080    5.1530  -43.2230 H       173 VAL    0.5100
   2727 HG23      -77.9300    6.9480  -42.9430 H       173 VAL   -0.5100
   2728 N         -80.3220    4.1900  -46.4930 N.am    174 GLY   -0.4700
   2729 CA        -80.4710    4.4460  -47.9080 C.3     174 GLY    0.3100
   2730 C         -79.3650    4.0020  -48.8270 C.2     174 GLY   -0.0200
   2731 O         -79.6200    3.6920  -49.9970 O.2     174 GLY    0.0900
   2732 HN        -80.1560    3.2500  -46.2070 H       174 GLY    0.0900
   2733 HA1       -80.5800    5.5130  -48.0180 H       174 GLY    0.5100
   2734 HA2       -81.3760    3.9430  -48.2160 H       174 GLY   -0.5100
   2735 N         -78.1300    3.9890  -48.3370 N.am    175 TRP   -0.4700
   2736 CA        -77.0310    3.4960  -49.1560 C.3     175 TRP    0.3100
   2737 C         -76.8400    2.0010  -48.8800 C.2     175 TRP    0.0700
   2738 O         -76.3920    1.5850  -47.8100 O.2     175 TRP    0.0900
   2739 CB        -75.7650    4.3190  -48.9270 C.3     175 TRP   -0.1800
   2740 CG        -74.7570    4.1520  -50.0030 C.ar    175 TRP    0.0900
   2741 CD1       -74.9650    3.6310  -51.2510 C.ar    175 TRP    0.0900
   2742 CD2       -73.3640    4.4810  -49.9300 C.ar    175 TRP   -0.0300
   2743 CE2       -72.7890    4.1370  -51.1750 C.ar    175 TRP   -0.1500
   2744 CE3       -72.5460    5.0310  -48.9320 C.ar    175 TRP    0.2200
   2745 NE1       -73.7890    3.6230  -51.9600 N.ar    175 TRP   -0.5100
   2746 CZ2       -71.4310    4.3280  -51.4500 C.ar    175 TRP    0.3700
   2747 CZ3       -71.2030    5.2230  -49.2070 C.ar    175 TRP    0.2400
   2748 CH2       -70.6590    4.8730  -50.4540 C.ar    175 TRP    0.1100
   2749 HN        -77.9060    4.3050  -47.4180 H       175 TRP   -0.2500
   2750 HA        -77.3340    3.5590  -50.1920 H       175 TRP    0.1700
   2751 HB1       -75.3050    4.0080  -47.9650 H       175 TRP   -0.2000
   2752 HB2       -76.0410    5.3930  -48.8690 H       175 TRP    0.1400
   2753 HD1       -75.9150    3.2780  -51.6230 H       175 TRP   -0.2700
   2754 HE1       -73.6830    3.3030  -52.8750 H       175 TRP    0.1600
   2755 HE3       -72.9380    5.3040  -47.9640 H       175 TRP   -0.1400
   2756 HZ2       -70.9920    4.0650  -52.4010 H       175 TRP    0.1400
   2757 HZ3       -70.5620    5.6500  -48.4490 H       175 TRP    0.5100
   2758 HH2       -69.6060    5.0360  -50.6340 H       175 TRP   -0.5100
   2759 N         -77.2170    1.2050  -49.8770 N.am    176 SER   -0.4700
   2760 CA        -77.5030   -0.2200  -49.7340 C.3     176 SER    0.3100
   2761 C         -78.6320   -0.5400  -48.7380 C.2     176 SER    0.0700
   2762 O         -79.3890    0.3450  -48.3090 O.2     176 SER    0.0900
   2763 CB        -76.2480   -1.0310  -49.4390 C.3     176 SER    0.0500
   2764 OG        -76.5020   -2.4020  -49.7000 O.3     176 SER    0.0900
   2765 HN        -77.3250    1.5630  -50.8010 H       176 SER    0.0900
   2766 HA        -77.9520   -0.5590  -50.6560 H       176 SER   -0.6600
   2767 HB1       -75.9610   -0.9130  -48.3720 H       176 SER    0.4300
   2768 HB2       -75.4130   -0.6880  -50.0870 H       176 SER    0.5100
   2769 HG1       -76.1250   -2.5810  -50.5640 H       176 SER   -0.5100
   2770 N         -78.7650   -1.8140  -48.3830 N.am    177 ARG   -0.4700
   2771 CA        -79.8900   -2.2300  -47.5590 C.3     177 ARG    0.3100
   2772 C         -79.6050   -3.5770  -46.8920 C.2     177 ARG    0.0700
   2773 O         -78.7390   -4.3320  -47.3440 O.2     177 ARG    0.0900
   2774 CB        -81.1650   -2.2930  -48.4260 C.3     177 ARG   -0.1800
   2775 CG        -81.3480   -3.6110  -49.2230 C.3     177 ARG    0.0900
   2776 CD        -81.7730   -3.3850  -50.6640 C.3     177 ARG    0.0900
   2777 NE        -83.0840   -3.9590  -51.0100 N.pl3   177 ARG   -0.1800
   2778 CZ        -83.2850   -4.8680  -51.9710 C.cat   177 ARG    0.0900
   2779 NH1       -82.2840   -5.3480  -52.6860 N.pl3   177 ARG    0.0900
   2780 NH2       -84.5000   -5.3100  -52.2250 N.pl3   177 ARG    0.2000
   2781 HN        -78.1210   -2.5230  -48.6570 H       177 ARG    0.0900
   2782 HA        -80.0090   -1.5130  -46.7590 H       177 ARG    0.0900
   2783 HB1       -81.1350   -1.4510  -49.1490 H       177 ARG   -0.7000
   2784 HB2       -82.0440   -2.1660  -47.7600 H       177 ARG    0.4400
   2785 HG1       -82.1210   -4.2280  -48.7180 H       177 ARG    0.6400
   2786 HG2       -80.3850   -4.1660  -49.2200 H       177 ARG   -0.8000
   2787 HD1       -81.0250   -3.8520  -51.3400 H       177 ARG    0.4600
   2788 HD2       -81.8330   -2.2930  -50.8570 H       177 ARG    0.4600
   2789 HE        -83.8790   -3.6470  -50.4920 H       177 ARG   -0.8000
   2790 HH11      -81.3400   -5.1500  -52.4220 H       177 ARG    0.4600
   2791 HH12      -82.4710   -5.9100  -53.4930 H       177 ARG    0.4600
   2792 HH21      -85.2930   -4.8630  -51.8080 H       177 ARG    0.5100
   2793 HH22      -84.6310   -6.0930  -52.8340 H       177 ARG   -0.5100
   2794 N         -80.3300   -3.8840  -45.8200 N.am    178 TYR   -0.4700
   2795 CA        -80.2700   -5.2210  -45.2380 C.3     178 TYR    0.3100
   2796 C         -81.4370   -6.0650  -45.7370 C.2     178 TYR    0.0700
   2797 O         -82.5560   -5.5880  -45.8080 O.2     178 TYR    0.0900
   2798 CB        -80.2810   -5.1740  -43.6960 C.3     178 TYR   -0.1800
   2799 CG        -79.0910   -4.4690  -43.0920 C.ar    178 TYR    0.0900
   2800 CD1       -77.7970   -4.9480  -43.2970 C.ar    178 TYR    0.0900
   2801 CD2       -79.2570   -3.3230  -42.3220 C.ar    178 TYR    0.0000
   2802 CE1       -76.6950   -4.2970  -42.7610 C.ar    178 TYR   -0.1150
   2803 CE2       -78.1700   -2.6680  -41.7740 C.ar    178 TYR    0.1150
   2804 CZ        -76.8860   -3.1610  -41.9950 C.ar    178 TYR   -0.1150
   2805 OH        -75.7980   -2.5130  -41.4520 O.3     178 TYR    0.1150
   2806 HN        -80.9340   -3.2280  -45.3720 H       178 TYR    0.1100
   2807 HA        -79.3640   -5.6930  -45.5880 H       178 TYR   -0.5400
   2808 HB1       -80.2820   -6.2120  -43.3000 H       178 TYR    0.4300
   2809 HB2       -81.1890   -4.6340  -43.3540 H       178 TYR   -0.1150
   2810 HD1       -77.6500   -5.8430  -43.8820 H       178 TYR    0.1150
   2811 HD2       -80.2520   -2.9380  -42.1490 H       178 TYR   -0.1150
   2812 HE1       -75.6980   -4.6730  -42.9400 H       178 TYR    0.1150
   2813 HE2       -78.3160   -1.7810  -41.1770 H       178 TYR    0.5100
   2814 HH        -76.0630   -1.6160  -41.2370 H       178 TYR   -0.5100
   2815 N         -81.1750   -7.3170  -46.0870 N.am    179 ILE   -0.4700
   2816 CA        -82.2290   -8.2250  -46.5080 C.3     179 ILE    0.3100
   2817 C         -81.8030   -9.6410  -46.1710 C.2     179 ILE    0.0700
   2818 O         -80.6160   -9.9210  -46.1180 O.2     179 ILE    0.0900
   2819 CB        -82.5030   -8.1450  -48.0420 C.3     179 ILE   -0.0900
   2820 CG1       -81.3360   -8.7280  -48.8300 C.3     179 ILE    0.0900
   2821 CG2       -82.7580   -6.7250  -48.5050 C.3     179 ILE   -0.2700
   2822 CD        -81.6880   -9.0060  -50.2550 C.3     179 ILE    0.0900
   2823 HN        -80.2500   -7.6890  -46.0770 H       179 ILE    0.0900
   2824 HA        -83.1220   -7.9630  -45.9610 H       179 ILE    0.0900
   2825 HB        -83.3920   -8.7680  -48.2830 H       179 ILE   -0.1800
   2826 HG11      -81.0160   -9.6770  -48.3470 H       179 ILE    0.0900
   2827 HG12      -80.4910   -8.0090  -48.8020 H       179 ILE    0.0900
   2828 HG21      -81.8190   -6.1330  -48.4520 H       179 ILE   -0.2700
   2829 HG22      -83.5180   -6.2450  -47.8510 H       179 ILE    0.0900
   2830 HG23      -83.1160   -6.7280  -49.5560 H       179 ILE    0.0900
   2831 HD1       -82.1680   -8.1140  -50.7100 H       179 ILE    0.0900
   2832 HD2       -82.4000   -9.8570  -50.3100 H       179 ILE    0.5100
   2833 HD3       -80.7700   -9.2480  -50.8310 H       179 ILE   -0.5100
   2834 N         -82.7580  -10.5580  -45.9620 N.am    180 PRO   -0.2900
   2835 CA        -82.3330  -11.9400  -45.7240 C.3     180 PRO    0.0000
   2836 C         -81.4380  -12.4020  -46.8500 C.2     180 PRO    0.0900
   2837 O         -81.7250  -12.0670  -47.9870 O.2     180 PRO    0.0900
   2838 CB        -83.6420  -12.7260  -45.7650 C.3     180 PRO    0.0200
   2839 CG        -84.6900  -11.7250  -45.4130 C.3     180 PRO    0.0900
   2840 CD        -84.2220  -10.4130  -45.9510 C.3     180 PRO   -0.1800
   2841 HA        -81.7940  -12.0120  -44.7940 H       180 PRO    0.0900
   2842 HB1       -83.6260  -13.5580  -45.0300 H       180 PRO    0.0900
   2843 HB2       -83.8200  -13.1450  -46.7780 H       180 PRO   -0.1800
   2844 HG1       -85.6620  -12.0060  -45.8720 H       180 PRO    0.0900
   2845 HG2       -84.8170  -11.6690  -44.3110 H       180 PRO    0.0900
   2846 HD1       -84.5950  -10.2360  -46.9810 H       180 PRO    0.5100
   2847 HD2       -84.5170   -9.5700  -45.2910 H       180 PRO   -0.5100
   2848 N         -80.3640  -13.1250  -46.5610 N.am    181 GLU   -0.4700
   2849 CA        -79.5130  -13.6480  -47.6190 C.3     181 GLU    0.3100
   2850 C         -79.5840  -15.1600  -47.6070 C.2     181 GLU    0.0700
   2851 O         -80.1300  -15.7420  -46.6840 O.2     181 GLU    0.0900
   2852 CB        -78.0680  -13.1800  -47.4520 C.3     181 GLU   -0.1800
   2853 CG        -77.2930  -13.9030  -46.3480 C.3     181 GLU    0.0900
   2854 CD        -76.0360  -13.1520  -45.8970 C.2     181 GLU    0.0900
   2855 OE1       -75.3860  -12.4880  -46.7510 O.co2   181 GLU   -0.2800
   2856 OE2       -75.7050  -13.2270  -44.6800 O.co2   181 GLU    0.0900
   2857 HN        -80.0950  -13.3390  -45.6240 H       181 GLU    0.0900
   2858 HA        -79.9090  -13.3060  -48.5620 H       181 GLU    0.6200
   2859 HB1       -78.0760  -12.0940  -47.2200 H       181 GLU   -0.7600
   2860 HB2       -77.5350  -13.3380  -48.4140 H       181 GLU   -0.7600
   2861 HG1       -76.9880  -14.9030  -46.7210 H       181 GLU    0.5100
   2862 HG2       -77.9590  -14.0300  -45.4680 H       181 GLU   -0.5100
   2863 N         -79.0650  -15.7970  -48.6540 N.am    182 GLY   -0.4700
   2864 CA        -78.9210  -17.2420  -48.6840 C.3     182 GLY    0.3100
   2865 C         -80.2040  -18.0070  -48.4840 C.2     182 GLY   -0.0200
   2866 O         -81.0460  -18.0390  -49.3630 O.2     182 GLY    0.0900
   2867 HN        -78.7510  -15.3090  -49.4660 H       182 GLY    0.0900
   2868 HA1       -78.2320  -17.5150  -47.8980 H       182 GLY    0.5100
   2869 HA2       -78.5110  -17.5050  -49.6480 H       182 GLY   -0.5100
   2870 N         -80.3640  -18.6320  -47.3210 N.am    183 MET   -0.4700
   2871 CA        -81.5750  -19.3850  -47.0410 C.3     183 MET    0.3100
   2872 C         -82.5820  -18.5220  -46.3150 C.2     183 MET    0.0700
   2873 O         -83.5770  -19.0170  -45.7780 O.2     183 MET    0.0900
   2874 CB        -81.2560  -20.6230  -46.2270 C.3     183 MET   -0.1800
   2875 CG        -80.2030  -21.4890  -46.8600 C.3     183 MET    0.0900
   2876 SD        -79.6200  -22.7170  -45.6940 S.3     183 MET    0.0900
   2877 CE        -80.7160  -24.0690  -46.1080 C.3     183 MET   -0.1400
   2878 HN        -79.6740  -18.6120  -46.6010 H       183 MET    0.0900
   2879 HA        -82.0220  -19.6620  -47.9840 H       183 MET    0.0900
   2880 HB1       -82.1850  -21.2210  -46.1090 H       183 MET   -0.0900
   2881 HB2       -80.9020  -20.3080  -45.2240 H       183 MET   -0.2200
   2882 HG1       -79.3580  -20.8490  -47.1910 H       183 MET    0.0900
   2883 HG2       -80.6330  -21.9880  -47.7540 H       183 MET    0.0900
   2884 HE1       -80.4760  -24.4930  -47.1060 H       183 MET    0.0900
   2885 HE2       -81.7700  -23.7170  -46.1290 H       183 MET    0.5100
   2886 HE3       -80.6220  -24.8830  -45.3580 H       183 MET   -0.5100
   2887 N         -82.3100  -17.2200  -46.2960 N.am    184 GLN   -0.4700
   2888 CA        -83.2840  -16.2300  -45.8760 C.3     184 GLN    0.3100
   2889 C         -83.4580  -16.1840  -44.3700 C.2     184 GLN    0.0700
   2890 O         -84.3920  -15.5660  -43.8770 O.2     184 GLN    0.0900
   2891 CB        -84.6460  -16.5030  -46.5460 C.3     184 GLN   -0.1800
   2892 CG        -84.5840  -16.6690  -48.0790 C.3     184 GLN    0.0900
   2893 CD        -83.9630  -15.4700  -48.7690 C.2     184 GLN    0.0900
   2894 NE2       -82.8070  -15.6710  -49.3720 N.am    184 GLN   -0.1800
   2895 OE1       -84.5130  -14.3750  -48.7510 O.2     184 GLN    0.0900
   2896 HN        -81.4210  -16.8650  -46.5730 H       184 GLN    0.0900
   2897 HA        -82.9150  -15.2550  -46.1560 H       184 GLN    0.5500
   2898 HB1       -85.3240  -15.6550  -46.3150 H       184 GLN   -0.5500
   2899 HB2       -85.0690  -17.4320  -46.1110 H       184 GLN   -0.6200
   2900 HG1       -85.6150  -16.8060  -48.4690 H       184 GLN    0.3200
   2901 HG2       -83.9800  -17.5690  -48.3210 H       184 GLN    0.3000
   2902 HE21      -82.3520  -14.9150  -49.8430 H       184 GLN    0.5100
   2903 HE22      -82.3860  -16.5770  -49.3580 H       184 GLN   -0.5100
   2904 N         -82.5670  -16.8370  -43.6280 N.am    185 CYS   -0.4700
   2905 CA        -82.7060  -16.8990  -42.1760 C.3     185 CYS    0.3100
   2906 C         -81.8610  -15.8630  -41.4750 C.2     185 CYS    0.0700
   2907 O         -82.1290  -15.5160  -40.3180 O.2     185 CYS    0.0900
   2908 CB        -82.3950  -18.2970  -41.6610 C.3     185 CYS   -0.1100
   2909 SG        -83.6690  -19.4500  -42.1900 S.3     185 CYS    0.0900
   2910 HN        -81.7790  -17.3060  -44.0220 H       185 CYS    0.0900
   2911 HA        -83.7200  -16.6240  -41.9260 H       185 CYS   -0.2300
   2912 HB1       -82.3390  -18.2720  -40.5520 H       185 CYS    0.1600
   2913 HB2       -81.4060  -18.6170  -42.0520 H       185 CYS    0.5100
   2914 HG1       -83.4730  -19.2520  -43.4850 H       185 CYS   -0.5100
   2915 N         -80.8500  -15.3580  -42.1820 N.am    186 SER   -0.4700
   2916 CA        -80.0420  -14.2730  -41.6460 C.3     186 SER    0.3100
   2917 C         -79.9610  -13.0970  -42.6040 C.2     186 SER    0.0700
   2918 O         -79.8310  -13.2810  -43.8040 O.2     186 SER    0.0900
   2919 CB        -78.6410  -14.7520  -41.2150 C.3     186 SER    0.0500
   2920 OG        -77.9870  -15.4980  -42.2350 O.3     186 SER    0.0900
   2921 HN        -80.6080  -15.6910  -43.0890 H       186 SER    0.0900
   2922 HA        -80.5670  -13.8610  -40.7970 H       186 SER   -0.6600
   2923 HB1       -78.7360  -15.3990  -40.3170 H       186 SER    0.4300
   2924 HB2       -78.0120  -13.8700  -40.9710 H       186 SER    0.5100
   2925 HG1       -77.9120  -14.9080  -42.9880 H       186 SER   -0.5100
   2926 N         -80.0550  -11.8910  -42.0490 N.am    187 CYS   -0.4700
   2927 CA        -80.0130  -10.6550  -42.8040 C.3     187 CYS    0.3100
   2928 C         -78.6070  -10.0570  -42.9150 C.2     187 CYS    0.0700
   2929 O         -78.0110   -9.6470  -41.9310 O.2     187 CYS    0.0900
   2930 CB        -80.9270   -9.6290  -42.1430 C.3     187 CYS   -0.1000
   2931 SG        -82.6950   -9.9430  -42.3210 S.3     187 CYS    0.0900
   2932 HN        -80.1620  -11.7840  -41.0640 H       187 CYS    0.0900
   2933 HA        -80.3380  -10.8590  -43.8130 H       187 CYS   -0.0800
   2934 HB1       -80.6990   -8.6360  -42.5820 H       187 CYS    0.5100
   2935 HB2       -80.6820   -9.6010  -41.0610 H       187 CYS   -0.5100
   2936 N         -78.0960   -9.9890  -44.1380 N.am    188 GLY   -0.4700
   2937 CA        -76.8300   -9.3390  -44.4120 C.3     188 GLY    0.3100
   2938 C         -76.9690   -8.0760  -45.2020 C.2     188 GLY   -0.0200
   2939 O         -77.9990   -7.4260  -45.2570 O.2     188 GLY    0.0900
   2940 HN        -78.5620  -10.3840  -44.9260 H       188 GLY    0.0900
   2941 HA1       -76.2180  -10.0330  -44.9690 H       188 GLY    0.5100
   2942 HA2       -76.3660   -9.1100  -43.4650 H       188 GLY   -0.5100
   2943 N         -75.8780   -7.6160  -45.8760 N.am    189 ILE   -0.4700
   2944 CA        -75.9010   -6.4000  -46.6890 C.3     189 ILE    0.3100
   2945 C         -76.2240   -6.8810  -48.0390 C.2     189 ILE    0.0700
   2946 O         -75.8250   -7.9750  -48.4090 O.2     189 ILE    0.0900
   2947 CB        -74.5150   -5.7300  -46.6550 C.3     189 ILE   -0.0900
   2948 CG1       -74.3300   -4.9460  -45.3690 C.3     189 ILE    0.0900
   2949 CG2       -74.1990   -4.8100  -47.8330 C.3     189 ILE   -0.2700
   2950 CD        -72.8940   -4.4390  -45.2400 C.3     189 ILE    0.0900
   2951 HN        -75.0050   -8.0950  -45.8430 H       189 ILE    0.0900
   2952 HA        -76.6530   -5.7380  -46.2880 H       189 ILE    0.0900
   2953 HB        -73.7460   -6.5300  -46.6260 H       189 ILE   -0.1800
   2954 HG11      -74.5660   -5.6000  -44.5030 H       189 ILE    0.0900
   2955 HG12      -75.0250   -4.0790  -45.3650 H       189 ILE    0.0900
   2956 HG21      -74.8200   -3.8910  -47.7780 H       189 ILE   -0.2700
   2957 HG22      -74.4210   -5.3310  -48.7890 H       189 ILE    0.0900
   2958 HG23      -73.1280   -4.5170  -47.8070 H       189 ILE    0.0900
   2959 HD1       -72.7020   -3.6400  -45.9880 H       189 ILE    0.0900
   2960 HD2       -72.1810   -5.2730  -45.4210 H       189 ILE    0.5100
   2961 HD3       -72.7300   -4.0210  -44.2240 H       189 ILE   -0.5100
   2962 N         -76.9600   -6.0970  -48.8730 N.am    190 ASP   -0.4700
   2963 CA        -77.1750   -6.5380  -50.2370 C.3     190 ASP    0.3100
   2964 C         -76.0780   -6.0730  -51.1210 C.2     190 ASP    0.0700
   2965 O         -75.8170   -4.9060  -51.4000 O.2     190 ASP    0.0900
   2966 CB        -78.4960   -5.9150  -50.6880 C.3     190 ASP   -0.2800
   2967 CG        -78.9340   -6.4200  -52.0520 C.2     190 ASP    0.0900
   2968 OD1       -78.3800   -7.4420  -52.5120 O.co2   190 ASP    0.0900
   2969 OD2       -79.8310   -5.8040  -52.6640 O.co2   190 ASP    0.6200
   2970 HN        -77.3650   -5.2290  -48.5990 H       190 ASP   -0.7600
   2971 HA        -77.2210   -7.6170  -50.2580 H       190 ASP   -0.7600
   2972 HB1       -78.3790   -4.8120  -50.7390 H       190 ASP    0.5100
   2973 HB2       -79.2860   -6.1640  -49.9480 H       190 ASP   -0.5100
   2974 N         -75.3690   -7.0830  -51.6630 N.am    191 TYR   -0.4700
   2975 CA        -74.2450   -6.8260  -52.5230 C.3     191 TYR    0.3100
   2976 C         -74.3660   -7.6690  -53.7140 C.2     191 TYR    0.0700
   2977 O         -73.4360   -7.8340  -54.4870 O.2     191 TYR    0.0900
   2978 CB        -72.9200   -7.1080  -51.8160 C.3     191 TYR   -0.1800
   2979 CG        -72.7530   -8.5350  -51.4050 C.ar    191 TYR    0.0900
   2980 CD1       -73.2910   -8.9780  -50.2090 C.ar    191 TYR    0.0900
   2981 CD2       -72.0680   -9.4310  -52.2120 C.ar    191 TYR    0.0000
   2982 CE1       -73.1940  -10.3030  -49.8370 C.ar    191 TYR   -0.1150
   2983 CE2       -71.9580  -10.7630  -51.8530 C.ar    191 TYR    0.1150
   2984 CZ        -72.5390  -11.1850  -50.6720 C.ar    191 TYR   -0.1150
   2985 OH        -72.4730  -12.4930  -50.3140 O.3     191 TYR    0.1150
   2986 HN        -75.5890   -8.0410  -51.4940 H       191 TYR    0.1100
   2987 HA        -74.2910   -5.7910  -52.8250 H       191 TYR   -0.5400
   2988 HB1       -72.8560   -6.4900  -50.8950 H       191 TYR    0.4300
   2989 HB2       -72.0800   -6.8610  -52.5000 H       191 TYR   -0.1150
   2990 HD1       -73.7940   -8.2770  -49.5590 H       191 TYR    0.1150
   2991 HD2       -71.6150   -9.0860  -53.1300 H       191 TYR   -0.1150
   2992 HE1       -73.6230  -10.6450  -48.9050 H       191 TYR    0.1150
   2993 HE2       -71.4280  -11.4610  -52.4840 H       191 TYR    0.5100
   2994 HH        -73.0570  -12.6240  -49.5620 H       191 TYR   -0.5100
   2995 N         -75.5390   -8.3030  -53.9470 N.am    192 TYR   -0.4700
   2996 CA        -75.5400   -9.3070  -55.0040 C.3     192 TYR    0.3100
   2997 C         -76.7180   -8.9190  -55.9070 C.2     192 TYR    0.0700
   2998 O         -76.8840   -9.4380  -57.0140 O.2     192 TYR    0.0900
   2999 CB        -75.6930  -10.7290  -54.4470 C.3     192 TYR   -0.1800
   3000 CG        -76.6180  -10.7940  -53.2610 C.ar    192 TYR    0.0900
   3001 CD1       -77.9940  -10.9830  -53.4280 C.ar    192 TYR    0.0900
   3002 CD2       -76.1260  -10.6520  -51.9690 C.ar    192 TYR    0.0000
   3003 CE1       -78.8440  -11.0330  -52.3320 C.ar    192 TYR   -0.1150
   3004 CE2       -76.9690  -10.6960  -50.8760 C.ar    192 TYR    0.1150
   3005 CZ        -78.3260  -10.8850  -51.0610 C.ar    192 TYR   -0.1150
   3006 OH        -79.1550  -10.9320  -49.9610 O.3     192 TYR    0.1150
   3007 HN        -76.3860   -8.1300  -53.4500 H       192 TYR    0.1100
   3008 HA        -74.6080   -9.2190  -55.5410 H       192 TYR   -0.5400
   3009 HB1       -74.7010  -11.1050  -54.1160 H       192 TYR    0.4300
   3010 HB2       -76.1110  -11.3920  -55.2330 H       192 TYR   -0.1150
   3011 HD1       -78.4010  -11.0910  -54.4230 H       192 TYR    0.1150
   3012 HD2       -75.0670  -10.5040  -51.8180 H       192 TYR   -0.1150
   3013 HE1       -79.9050  -11.1850  -52.4720 H       192 TYR    0.1150
   3014 HE2       -76.5680  -10.5830  -49.8800 H       192 TYR    0.5100
   3015 HH        -78.6470  -10.6560  -49.1950 H       192 TYR   -0.5100
   3016 N         -77.5330   -7.9900  -55.4140 N.am    193 THR   -0.4700
   3017 CA        -78.6500   -7.4410  -56.1690 C.3     193 THR    0.3100
   3018 C         -78.3350   -6.0140  -56.6040 C.2     193 THR    0.0700
   3019 O         -77.8610   -5.1970  -55.7940 O.2     193 THR    0.0900
   3020 CB        -79.9200   -7.4040  -55.3220 C.3     193 THR    0.1400
   3021 CG2       -80.8910   -6.3530  -55.8480 C.3     193 THR    0.0900
   3022 OG1       -80.5370   -8.6900  -55.3520 O.3     193 THR   -0.6600
   3023 HN        -77.4140   -7.6230  -54.4950 H       193 THR    0.4300
   3024 HA        -78.7990   -8.0610  -57.0390 H       193 THR   -0.2700
   3025 HB        -79.6700   -7.1450  -54.2700 H       193 THR    0.0900
   3026 HG1       -80.0540   -9.2300  -54.7220 H       193 THR    0.0900
   3027 HG21      -81.1730   -6.5850  -56.8970 H       193 THR    0.0900
   3028 HG22      -80.4120   -5.3500  -55.8230 H       193 THR    0.5100
   3029 HG23      -81.8120   -6.3430  -55.2270 H       193 THR   -0.5100
   3030 N         -78.5940   -5.7070  -57.8860 N.am    194 PRO   -0.2900
   3031 CA        -78.3840   -4.3660  -58.4350 C.3     194 PRO    0.0000
   3032 C         -79.6300   -3.5430  -58.1750 C.2     194 PRO    0.0900
   3033 O         -80.5040   -3.4970  -59.0340 O.2     194 PRO    0.0900
   3034 CB        -78.2310   -4.6240  -59.9380 C.3     194 PRO    0.0200
   3035 CG        -78.2760   -6.1440  -60.1100 C.3     194 PRO    0.0900
   3036 CD        -79.0190   -6.6560  -58.9240 C.3     194 PRO   -0.1800
   3037 HA        -77.5330   -3.8970  -57.9690 H       194 PRO    0.0900
   3038 HB1       -77.2640   -4.2190  -60.3060 H       194 PRO    0.0900
   3039 HB2       -79.0580   -4.1430  -60.5030 H       194 PRO   -0.1800
   3040 HG1       -78.8030   -6.4170  -61.0490 H       194 PRO    0.0900
   3041 HG2       -77.2480   -6.5650  -60.1390 H       194 PRO    0.0900
   3042 HD1       -80.1180   -6.6080  -59.0700 H       194 PRO    0.5100
   3043 HD2       -78.7130   -7.6890  -58.6560 H       194 PRO   -0.5100
   3044 N         -79.7260   -2.9230  -57.0000 N.am    195 HSD   -0.4700
   3045 CA        -80.9730   -2.2960  -56.5780 C.3     195 HSD    0.3100
   3046 C         -80.8660   -0.7690  -56.5710 C.2     195 HSD    0.0700
   3047 O         -80.7940   -0.1400  -55.5150 O.2     195 HSD    0.0900
   3048 CB        -81.3970   -2.8440  -55.2100 C.3     195 HSD   -0.0900
   3049 CG        -82.7380   -2.3670  -54.7440 C.ar    195 HSD    0.0900
   3050 CD2       -83.9880   -2.6490  -55.1780 C.ar    195 HSD    0.0900
   3051 ND1       -82.8890   -1.4950  -53.6850 N.ar    195 HSD   -0.3600
   3052 CE1       -84.1760   -1.2600  -53.4900 C.ar    195 HSD    0.3200
   3053 NE2       -84.8650   -1.9460  -54.3840 N.ar    195 HSD   -0.0500
   3054 HN        -78.9610   -2.8620  -56.3640 H       195 HSD    0.2500
   3055 HA        -81.7270   -2.5100  -57.3210 H       195 HSD    0.1300
   3056 HB1       -80.6420   -2.5370  -54.4560 H       195 HSD   -0.7000
   3057 HB2       -81.4270   -3.9530  -55.2660 H       195 HSD    0.2200
   3058 HD1       -82.1330   -1.1090  -53.1560 H       195 HSD    0.1000
   3059 HD2       -84.3410   -3.2870  -55.9800 H       195 HSD    0.5100
   3060 HE1       -84.5740   -0.6050  -52.7160 H       195 HSD   -0.5100
   3061 N         -80.8770   -0.1920  -57.7700 N.am    196 GLU   -0.4700
   3062 CA        -80.6490    1.2360  -58.0170 C.3     196 GLU    0.3100
   3063 C         -81.3130    2.2360  -57.0590 C.2     196 GLU    0.0700
   3064 O         -80.8360    3.3590  -56.9090 O.2     196 GLU    0.0900
   3065 CB        -81.0390    1.5980  -59.4630 C.3     196 GLU   -0.1800
   3066 CG        -80.5590    0.6200  -60.5410 C.3     196 GLU    0.0900
   3067 CD        -81.5460   -0.5350  -60.8030 C.2     196 GLU    0.0900
   3068 OE1       -82.5810   -0.6570  -60.0820 O.co2   196 GLU   -0.2800
   3069 OE2       -81.2680   -1.3200  -61.7430 O.co2   196 GLU    0.0900
   3070 HN        -81.0510   -0.7320  -58.5900 H       196 GLU    0.0900
   3071 HA        -79.6030    1.4430  -57.8470 H       196 GLU    0.6200
   3072 HB1       -80.6160    2.5980  -59.6930 H       196 GLU   -0.7600
   3073 HB2       -82.1470    1.6540  -59.5170 H       196 GLU   -0.7600
   3074 HG1       -79.5890    0.1830  -60.2210 H       196 GLU    0.5100
   3075 HG2       -80.4130    1.1760  -61.4910 H       196 GLU   -0.5100
   3076 N         -82.4110    1.8590  -56.4190 N.am    197 GLU   -0.4700
   3077 CA        -83.1030    2.7950  -55.5400 C.3     197 GLU    0.3100
   3078 C         -82.2870    3.0920  -54.2780 C.2     197 GLU    0.0700
   3079 O         -82.5910    4.0440  -53.5510 O.2     197 GLU    0.0900
   3080 CB        -84.5010    2.2830  -55.1590 C.3     197 GLU   -0.1800
   3081 CG        -85.5110    2.2200  -56.3100 C.3     197 GLU    0.0900
   3082 CD        -85.3780    0.9610  -57.1840 C.2     197 GLU    0.0900
   3083 OE1       -84.2370    0.5270  -57.5000 O.co2   197 GLU   -0.2800
   3084 OE2       -86.4410    0.4060  -57.5580 O.co2   197 GLU    0.0900
   3085 HN        -82.8040    0.9460  -56.5050 H       197 GLU    0.0900
   3086 HA        -83.1820    3.7380  -56.0590 H       197 GLU    0.6200
   3087 HB1       -84.9130    2.9530  -54.3740 H       197 GLU   -0.7600
   3088 HB2       -84.3930    1.2610  -54.7390 H       197 GLU   -0.7600
   3089 HG1       -85.3660    3.1100  -56.9580 H       197 GLU    0.5100
   3090 HG2       -86.5370    2.2410  -55.8850 H       197 GLU   -0.5100
   3091 N         -81.2640    2.2650  -54.0230 N.am    198 THR   -0.4700
   3092 CA        -80.3800    2.4040  -52.8550 C.3     198 THR    0.3100
   3093 C         -78.8940    2.4700  -53.2320 C.2     198 THR    0.0700
   3094 O         -78.0390    2.7520  -52.3830 O.2     198 THR    0.0900
   3095 CB        -80.5770    1.2690  -51.8160 C.3     198 THR    0.1400
   3096 CG2       -81.8530    1.4730  -51.0350 C.3     198 THR    0.0900
   3097 OG1       -80.6030   -0.0040  -52.4750 O.3     198 THR   -0.6600
   3098 HN        -81.0530    1.5020  -54.6270 H       198 THR    0.4300
   3099 HA        -80.5920    3.3590  -52.3980 H       198 THR   -0.2700
   3100 HB        -79.7400    1.2780  -51.0850 H       198 THR    0.0900
   3101 HG1       -79.6870   -0.2340  -52.6420 H       198 THR    0.0900
   3102 HG21      -82.7250    1.4780  -51.7230 H       198 THR    0.0900
   3103 HG22      -81.8170    2.4490  -50.5020 H       198 THR    0.5100
   3104 HG23      -81.9830    0.6500  -50.3010 H       198 THR   -0.5100
   3105 N         -78.5950    2.2010  -54.5030 N.am    199 ASN   -0.4700
   3106 CA        -77.2470    2.3500  -55.0320 C.3     199 ASN    0.3100
   3107 C         -76.3060    1.2490  -54.5850 C.2     199 ASN    0.0700
   3108 O         -75.1270    1.4910  -54.3200 O.2     199 ASN    0.0900
   3109 CB        -76.6620    3.7070  -54.6440 C.3     199 ASN   -0.1800
   3110 CG        -77.3850    4.8590  -55.3020 C.2     199 ASN    0.0900
   3111 ND2       -78.2150    5.5780  -54.5250 N.am    199 ASN    0.0900
   3112 OD1       -77.1920    5.1100  -56.4920 O.2     199 ASN    0.5500
   3113 HN        -79.2840    1.8860  -55.1500 H       199 ASN   -0.5500
   3114 HA        -77.2980    2.2580  -56.1070 H       199 ASN   -0.6200
   3115 HB1       -75.5950    3.7400  -54.9470 H       199 ASN    0.3200
   3116 HB2       -76.7330    3.8290  -53.5420 H       199 ASN    0.3000
   3117 HD21      -78.7180    6.3520  -54.9130 H       199 ASN    0.5100
   3118 HD22      -78.3300    5.3410  -53.5610 H       199 ASN   -0.5100
   3119 N         -76.8230    0.0310  -54.5090 N.am    200 ASN   -0.4700
   3120 CA        -76.0090   -1.1220  -54.1520 C.3     200 ASN    0.3100
   3121 C         -74.6370   -1.1970  -54.8370 C.2     200 ASN    0.0700
   3122 O         -73.6470   -1.5760  -54.2150 O.2     200 ASN    0.0900
   3123 CB        -76.8030   -2.4020  -54.3970 C.3     200 ASN   -0.1800
   3124 CG        -77.9840   -2.5180  -53.4690 C.2     200 ASN    0.0900
   3125 ND2       -78.5440   -3.7160  -53.3880 N.am    200 ASN    0.0900
   3126 OD1       -78.3940   -1.5440  -52.8260 O.2     200 ASN    0.5500
   3127 HN        -77.7860   -0.1500  -54.6920 H       200 ASN   -0.5500
   3128 HA        -75.7380   -1.0370  -53.1100 H       200 ASN   -0.6200
   3129 HB1       -76.1400   -3.2790  -54.2390 H       200 ASN    0.3200
   3130 HB2       -77.1720   -2.4070  -55.4440 H       200 ASN    0.3000
   3131 HD21      -78.2790   -4.4360  -54.0300 H       200 ASN    0.5100
   3132 HD22      -79.2310   -3.9000  -52.6860 H       200 ASN   -0.5100
   3133 N         -74.5720   -0.8240  -56.1080 N.am    201 GLU   -0.4700
   3134 CA        -73.3380   -0.9510  -56.8630 C.3     201 GLU    0.3100
   3135 C         -72.1910   -0.1350  -56.2720 C.2     201 GLU    0.0700
   3136 O         -71.0910   -0.6560  -56.0400 O.2     201 GLU    0.0900
   3137 CB        -73.5760   -0.5490  -58.3150 C.3     201 GLU   -0.1800
   3138 CG        -72.3650   -0.7060  -59.2130 C.3     201 GLU    0.0900
   3139 CD        -72.7630   -1.1370  -60.6070 C.2     201 GLU    0.0900
   3140 OE1       -73.9500   -1.5250  -60.7780 O.co2   201 GLU   -0.2800
   3141 OE2       -71.9030   -1.0890  -61.5200 O.co2   201 GLU    0.0900
   3142 HN        -75.3540   -0.4440  -56.5950 H       201 GLU    0.0900
   3143 HA        -73.0100   -1.9780  -56.8040 H       201 GLU    0.6200
   3144 HB1       -73.8920    0.5150  -58.3370 H       201 GLU   -0.7600
   3145 HB2       -74.3970   -1.1760  -58.7220 H       201 GLU   -0.7600
   3146 HG1       -71.6850   -1.4730  -58.7810 H       201 GLU    0.5100
   3147 HG2       -71.8270    0.2630  -59.2770 H       201 GLU   -0.5100
   3148 N         -72.4420    1.1500  -56.0250 N.am    202 SER   -0.4700
   3149 CA        -71.3940    2.0250  -55.5200 C.3     202 SER    0.3100
   3150 C         -70.9450    1.6160  -54.1210 C.2     202 SER    0.0700
   3151 O         -69.7600    1.6430  -53.8140 O.2     202 SER    0.0900
   3152 CB        -71.8510    3.4800  -55.5220 C.3     202 SER    0.0500
   3153 OG        -72.7990    3.6950  -54.5030 O.3     202 SER    0.0900
   3154 HN        -73.3390    1.5610  -56.1710 H       202 SER    0.0900
   3155 HA        -70.5260    1.9050  -56.1510 H       202 SER   -0.6600
   3156 HB1       -72.3130    3.7270  -56.5010 H       202 SER    0.4300
   3157 HB2       -70.9790    4.1470  -55.3460 H       202 SER    0.5100
   3158 HG1       -73.0430    4.6220  -54.5590 H       202 SER   -0.5100
   3159 N         -71.8910    1.2260  -53.2710 N.am    203 PHE   -0.4700
   3160 CA        -71.5530    0.7560  -51.9340 C.3     203 PHE    0.3100
   3161 C         -70.6630   -0.4260  -51.9750 C.2     203 PHE    0.0700
   3162 O         -69.6570   -0.5490  -51.2890 O.2     203 PHE    0.0900
   3163 CB        -72.8180    0.4760  -51.1460 C.3     203 PHE   -0.1800
   3164 CG        -72.5830    0.1840  -49.6980 C.ar    203 PHE    0.0900
   3165 CD1       -72.5180    1.2090  -48.7740 C.ar    203 PHE    0.0900
   3166 CD2       -72.4710   -1.1210  -49.2570 C.ar    203 PHE    0.0000
   3167 CE1       -72.3420    0.9370  -47.4360 C.ar    203 PHE   -0.1150
   3168 CE2       -72.2940   -1.4020  -47.9240 C.ar    203 PHE    0.1150
   3169 CZ        -72.2260   -0.3700  -47.0090 C.ar    203 PHE   -0.1150
   3170 HN        -72.8600    1.2380  -53.5060 H       203 PHE    0.1150
   3171 HA        -70.9650    1.5200  -51.4470 H       203 PHE   -0.1150
   3172 HB1       -73.3300   -0.4090  -51.5800 H       203 PHE    0.1150
   3173 HB2       -73.4830    1.3640  -51.1970 H       203 PHE   -0.1150
   3174 HD1       -72.6050    2.2330  -49.1050 H       203 PHE    0.1150
   3175 HD2       -72.5240   -1.9310  -49.9700 H       203 PHE   -0.1150
   3176 HE1       -72.2950    1.7450  -46.7220 H       203 PHE    0.1150
   3177 HE2       -72.2080   -2.4260  -47.5930 H       203 PHE    0.5100
   3178 HZ        -72.0820   -0.5850  -45.9610 H       203 PHE   -0.5100
   3179 N         -70.9930   -1.3980  -52.8570 N.am    204 VAL   -0.4700
   3180 CA        -70.2120   -2.6200  -53.0010 C.3     204 VAL    0.3100
   3181 C         -68.7990   -2.2970  -53.3000 C.2     204 VAL    0.0700
   3182 O         -67.8600   -2.8160  -52.7080 O.2     204 VAL    0.0900
   3183 CB        -70.7960   -3.4520  -54.1140 C.3     204 VAL   -0.0900
   3184 CG1       -70.0360   -4.7590  -54.2730 C.3     204 VAL    0.0900
   3185 CG2       -72.2600   -3.7490  -53.8210 C.3     204 VAL   -0.2700
   3186 HN        -71.7920   -1.3200  -53.4500 H       204 VAL    0.0900
   3187 HA        -70.2420   -3.1580  -52.0660 H       204 VAL    0.0900
   3188 HB        -70.7430   -2.8810  -55.0650 H       204 VAL    0.0900
   3189 HG11      -69.9320   -5.2630  -53.2880 H       204 VAL   -0.2700
   3190 HG12      -69.0210   -4.5600  -54.6780 H       204 VAL    0.0900
   3191 HG13      -70.5870   -5.4360  -54.9610 H       204 VAL    0.0900
   3192 HG21      -72.6060   -3.1410  -52.9580 H       204 VAL    0.0900
   3193 HG22      -72.3850   -4.8250  -53.5710 H       204 VAL    0.5100
   3194 HG23      -72.8810   -3.4950  -54.7060 H       204 VAL   -0.5100
   3195 N         -68.5800   -1.2950  -54.1870 N.am    205 ILE   -0.4700
   3196 CA        -67.2250   -0.8300  -54.4200 C.3     205 ILE    0.3100
   3197 C         -66.5520   -0.2200  -53.2040 C.2     205 ILE    0.0700
   3198 O         -65.4790   -0.6500  -52.7870 O.2     205 ILE    0.0900
   3199 CB        -67.2480    0.2260  -55.5430 C.3     205 ILE   -0.0900
   3200 CG1       -67.5440   -0.4230  -56.8900 C.3     205 ILE    0.0900
   3201 CG2       -65.9200    0.9540  -55.6130 C.3     205 ILE   -0.2700
   3202 CD        -68.2800    0.4890  -57.8350 C.3     205 ILE    0.0900
   3203 HN        -69.3100   -0.8500  -54.7010 H       205 ILE    0.0900
   3204 HA        -66.6150   -1.6750  -54.7020 H       205 ILE    0.0900
   3205 HB        -68.0590    0.9590  -55.3440 H       205 ILE   -0.1800
   3206 HG11      -68.1620   -1.3310  -56.7200 H       205 ILE    0.0900
   3207 HG12      -66.5840   -0.7240  -57.3600 H       205 ILE    0.0900
   3208 HG21      -65.0850    0.2220  -55.6400 H       205 ILE   -0.2700
   3209 HG22      -65.7960    1.6010  -54.7200 H       205 ILE    0.0900
   3210 HG23      -65.8770    1.5740  -56.5340 H       205 ILE    0.0900
   3211 HD1       -67.7650    1.4730  -57.8930 H       205 ILE    0.0900
   3212 HD2       -69.3170    0.6520  -57.4720 H       205 ILE    0.5100
   3213 HD3       -68.3040    0.0410  -58.8510 H       205 ILE   -0.5100
   3214 N         -67.1890    0.7950  -52.6370 N.am    206 TYR   -0.4700
   3215 CA        -66.6720    1.4460  -51.4510 C.3     206 TYR    0.3100
   3216 C         -66.3070    0.4620  -50.3660 C.2     206 TYR    0.0700
   3217 O         -65.2380    0.5010  -49.7760 O.2     206 TYR    0.0900
   3218 CB        -67.6680    2.4780  -50.9590 C.3     206 TYR   -0.1800
   3219 CG        -67.6730    2.6580  -49.4760 C.ar    206 TYR    0.0900
   3220 CD1       -66.7370    3.4650  -48.8520 C.ar    206 TYR    0.0900
   3221 CD2       -68.6360    2.0350  -48.6960 C.ar    206 TYR    0.0000
   3222 CE1       -66.7540    3.6430  -47.4830 C.ar    206 TYR   -0.1150
   3223 CE2       -68.6700    2.2050  -47.3240 C.ar    206 TYR    0.1150
   3224 CZ        -67.7270    3.0090  -46.7200 C.ar    206 TYR   -0.1150
   3225 OH        -67.7650    3.1700  -45.3570 O.3     206 TYR    0.1150
   3226 HN        -68.0470    1.1550  -52.9980 H       206 TYR    0.1100
   3227 HA        -65.7330    1.9160  -51.7030 H       206 TYR   -0.5400
   3228 HB1       -68.6930    2.1670  -51.2540 H       206 TYR    0.4300
   3229 HB2       -67.4240    3.4640  -51.4080 H       206 TYR   -0.1150
   3230 HD1       -65.9830    3.9630  -49.4440 H       206 TYR    0.1150
   3231 HD2       -69.3750    1.4050  -49.1700 H       206 TYR   -0.1150
   3232 HE1       -66.0150    4.2700  -47.0080 H       206 TYR    0.1150
   3233 HE2       -69.4260    1.7140  -46.7310 H       206 TYR    0.5100
   3234 HH        -68.6790    3.0910  -45.0740 H       206 TYR   -0.5100
   3235 N         -67.1610   -0.5600  -50.0940 N.am    207 MET   -0.4700
   3236 CA        -66.8220   -1.6150  -49.1550 C.3     207 MET    0.3100
   3237 C         -65.6610   -2.3780  -49.6060 C.2     207 MET    0.0700
   3238 O         -64.7760   -2.6790  -48.8240 O.2     207 MET    0.0900
   3239 CB        -67.9370   -2.6100  -49.1050 C.3     207 MET   -0.1800
   3240 CG        -69.0910   -2.0730  -48.3030 C.3     207 MET    0.0900
   3241 SD        -68.6800   -2.0450  -46.5680 S.3     207 MET    0.0900
   3242 CE        -68.8590   -3.8030  -46.2420 C.3     207 MET   -0.1400
   3243 HN        -68.0560   -0.6310  -50.5260 H       207 MET    0.0900
   3244 HA        -66.6650   -1.1710  -48.1840 H       207 MET    0.0900
   3245 HB1       -67.5720   -3.5500  -48.6390 H       207 MET   -0.0900
   3246 HB2       -68.2790   -2.8300  -50.1380 H       207 MET   -0.2200
   3247 HG1       -69.9810   -2.7160  -48.4720 H       207 MET    0.0900
   3248 HG2       -69.3310   -1.0470  -48.6540 H       207 MET    0.0900
   3249 HE1       -68.0490   -4.3880  -46.7270 H       207 MET    0.0900
   3250 HE2       -69.8310   -4.1690  -46.6360 H       207 MET    0.5100
   3251 HE3       -68.8140   -3.9980  -45.1490 H       207 MET   -0.5100
   3252 N         -65.6160   -2.7580  -50.9060 N.am    208 PHE   -0.4700
   3253 CA        -64.4350   -3.4030  -51.4350 C.3     208 PHE    0.3100
   3254 C         -63.2070   -2.6050  -51.2920 C.2     208 PHE    0.0700
   3255 O         -62.1720   -3.0730  -50.8390 O.2     208 PHE    0.0900
   3256 CB        -64.6840   -3.6380  -52.8910 C.3     208 PHE   -0.1800
   3257 CG        -63.7020   -4.6020  -53.4080 C.ar    208 PHE    0.0900
   3258 CD1       -63.9710   -5.9550  -53.3400 C.ar    208 PHE    0.0900
   3259 CD2       -62.5240   -4.1590  -53.9710 C.ar    208 PHE    0.0000
   3260 CE1       -63.0700   -6.8680  -53.8520 C.ar    208 PHE   -0.1150
   3261 CE2       -61.6210   -5.0730  -54.4830 C.ar    208 PHE    0.1150
   3262 CZ        -61.8940   -6.4250  -54.4280 C.ar    208 PHE   -0.1150
   3263 HN        -66.3730   -2.6150  -51.5380 H       208 PHE    0.1150
   3264 HA        -64.2770   -4.3340  -50.9100 H       208 PHE   -0.1150
   3265 HB1       -64.5750   -2.6890  -53.4570 H       208 PHE    0.1150
   3266 HB2       -65.7010   -4.0580  -53.0440 H       208 PHE   -0.1150
   3267 HD1       -64.8880   -6.3010  -52.8850 H       208 PHE    0.1150
   3268 HD2       -62.3080   -3.1020  -54.0140 H       208 PHE   -0.1150
   3269 HE1       -63.2830   -7.9250  -53.8020 H       208 PHE    0.1150
   3270 HE2       -60.6990   -4.7280  -54.9270 H       208 PHE    0.5100
   3271 HZ        -61.1910   -7.1360  -54.8350 H       208 PHE   -0.5100
   3272 N         -63.2350   -1.3060  -51.6840 N.am    209 VAL   -0.4700
   3273 CA        -61.9840   -0.5650  -51.6410 C.3     209 VAL    0.3100
   3274 C         -61.5740   -0.2140  -50.2160 C.2     209 VAL    0.0700
   3275 O         -60.4660   -0.5590  -49.7780 O.2     209 VAL    0.0900
   3276 CB        -62.1000    0.7120  -52.5040 C.3     209 VAL   -0.0900
   3277 CG1       -60.9640    1.6690  -52.1900 C.3     209 VAL    0.0900
   3278 CG2       -62.1260    0.3480  -53.9930 C.3     209 VAL   -0.2700
   3279 HN        -64.0540   -0.8320  -51.9960 H       209 VAL    0.0900
   3280 HA        -61.1990   -1.2060  -52.0160 H       209 VAL    0.0900
   3281 HB        -63.0700    1.2110  -52.2960 H       209 VAL    0.0900
   3282 HG11      -59.9920    1.1340  -52.2270 H       209 VAL   -0.2700
   3283 HG12      -61.0970    2.0930  -51.1710 H       209 VAL    0.0900
   3284 HG13      -60.9450    2.4920  -52.9380 H       209 VAL    0.0900
   3285 HG21      -62.9950   -0.3100  -54.2100 H       209 VAL    0.0900
   3286 HG22      -61.1950   -0.1940  -54.2660 H       209 VAL    0.5100
   3287 HG23      -62.2160    1.2690  -54.6060 H       209 VAL   -0.5100
   3288 N         -62.4680    0.4600  -49.4880 N.am    210 VAL   -0.4700
   3289 CA        -62.1630    0.9110  -48.1310 C.3     210 VAL    0.3100
   3290 C         -62.1180   -0.2220  -47.1030 C.2     210 VAL    0.0700
   3291 O         -61.1880   -0.3020  -46.3150 O.2     210 VAL    0.0900
   3292 CB        -63.1270    2.0300  -47.6490 C.3     210 VAL   -0.0900
   3293 CG1       -63.0260    2.2450  -46.1390 C.3     210 VAL    0.0900
   3294 CG2       -62.8370    3.3070  -48.3760 C.3     210 VAL   -0.2700
   3295 HN        -63.3760    0.6830  -49.8340 H       210 VAL    0.0900
   3296 HA        -61.1460    1.2760  -48.1290 H       210 VAL    0.0900
   3297 HB        -64.1700    1.7460  -47.9070 H       210 VAL    0.0900
   3298 HG11      -61.9630    2.3610  -45.8400 H       210 VAL   -0.2700
   3299 HG12      -63.4510    1.3700  -45.6030 H       210 VAL    0.0900
   3300 HG13      -63.5780    3.1650  -45.8500 H       210 VAL    0.0900
   3301 HG21      -62.9710    3.1640  -49.4690 H       210 VAL    0.0900
   3302 HG22      -61.7890    3.6200  -48.1850 H       210 VAL    0.5100
   3303 HG23      -63.5330    4.1020  -48.0350 H       210 VAL   -0.5100
   3304 N         -63.1070   -1.1100  -47.0970 N.am    211 HSP   -0.4700
   3305 CA        -63.1790   -2.1040  -46.0340 C.3     211 HSP    0.3100
   3306 C         -62.6230   -3.4340  -46.3630 C.2     211 HSP    0.0700
   3307 O         -62.7240   -4.4130  -45.6130 O.2     211 HSP    0.0900
   3308 CB        -64.6000   -2.2330  -45.5220 C.3     211 HSP   -0.0500
   3309 CG        -65.1370   -0.9590  -44.9570 C.ar    211 HSP    0.0900
   3310 CD2       -65.5140    0.1920  -45.5600 C.ar    211 HSP    0.0900
   3311 ND1       -65.3170   -0.7630  -43.6080 N.ar    211 HSP    0.1900
   3312 CE1       -65.7970    0.4510  -43.3990 C.ar    211 HSP    0.1300
   3313 NE2       -65.9260    1.0510  -44.5680 N.ar    211 HSP    0.1900
   3314 HN        -63.8200   -1.1360  -47.7930 H       211 HSP   -0.5100
   3315 HA        -62.5200   -1.7910  -45.2370 H       211 HSP    0.4400
   3316 HB1       -64.6270   -3.0070  -44.7270 H       211 HSP   -0.5100
   3317 HB2       -65.2560   -2.5480  -46.3610 H       211 HSP    0.4400
   3318 HD1       -65.1170   -1.4340  -42.8940 H       211 HSP    0.3200
   3319 HD2       -65.5240    0.4660  -46.6070 H       211 HSP    0.1800
   3320 HE1       -66.0390    0.8750  -42.4470 H       211 HSP    0.5100
   3321 HE2       -66.2680    1.9790  -44.7090 H       211 HSP   -0.5100
   3322 N         -61.9490   -3.5140  -47.5390 N.am    212 PHE   -0.4700
   3323 CA        -61.2450   -4.7220  -47.8710 C.3     212 PHE    0.3100
   3324 C         -59.8650   -4.4270  -48.3040 C.2     212 PHE    0.0700
   3325 O         -58.9320   -4.8680  -47.6530 O.2     212 PHE    0.0900
   3326 CB        -61.9850   -5.5310  -48.9040 C.3     212 PHE   -0.1800
   3327 CG        -61.1970   -6.7450  -49.1820 C.ar    212 PHE    0.0900
   3328 CD1       -60.9430   -7.6420  -48.1640 C.ar    212 PHE    0.0900
   3329 CD2       -60.6590   -6.9530  -50.4330 C.ar    212 PHE    0.0000
   3330 CE1       -60.1420   -8.7490  -48.3940 C.ar    212 PHE   -0.1150
   3331 CE2       -59.8580   -8.0570  -50.6650 C.ar    212 PHE    0.1150
   3332 CZ        -59.5960   -8.9550  -49.6450 C.ar    212 PHE   -0.1150
   3333 HN        -61.9140   -2.7690  -48.1990 H       212 PHE    0.1150
   3334 HA        -61.1290   -5.2950  -46.9640 H       212 PHE   -0.1150
   3335 HB1       -62.0960   -4.9550  -49.8480 H       212 PHE    0.1150
   3336 HB2       -62.9840   -5.8350  -48.5230 H       212 PHE   -0.1150
   3337 HD1       -61.3700   -7.4820  -47.1850 H       212 PHE    0.1150
   3338 HD2       -60.8610   -6.2550  -51.2310 H       212 PHE   -0.1150
   3339 HE1       -59.9460   -9.4490  -47.5960 H       212 PHE    0.1150
   3340 HE2       -59.4360   -8.2180  -51.6450 H       212 PHE    0.5100
   3341 HZ        -58.9680   -9.8140  -49.8270 H       212 PHE   -0.5100
   3342 N         -59.6300   -3.7070  -49.4390 N.am    213 ILE   -0.4700
   3343 CA        -58.2560   -3.4830  -49.9220 C.3     213 ILE    0.3100
   3344 C         -57.3680   -2.6940  -48.9360 C.2     213 ILE    0.0700
   3345 O         -56.2670   -3.1370  -48.5690 O.2     213 ILE    0.0900
   3346 CB        -58.3280   -2.7340  -51.2770 C.3     213 ILE   -0.0900
   3347 CG1       -59.0860   -3.5670  -52.2980 C.3     213 ILE    0.0900
   3348 CG2       -56.9350   -2.5090  -51.8400 C.3     213 ILE   -0.2700
   3349 CD        -58.2940   -4.7840  -52.7440 C.3     213 ILE    0.0900
   3350 HN        -60.3640   -3.3050  -49.9810 H       213 ILE    0.0900
   3351 HA        -57.7710   -4.4420  -50.0390 H       213 ILE    0.0900
   3352 HB        -58.8280   -1.7530  -51.1290 H       213 ILE   -0.1800
   3353 HG11      -59.3090   -2.9380  -53.1850 H       213 ILE    0.0900
   3354 HG12      -60.0440   -3.9050  -51.8490 H       213 ILE    0.0900
   3355 HG21      -56.3050   -3.4080  -51.6680 H       213 ILE   -0.2700
   3356 HG22      -56.4590   -1.6410  -51.3350 H       213 ILE    0.0900
   3357 HG23      -56.9940   -2.3210  -52.9330 H       213 ILE    0.0900
   3358 HD1       -57.9170   -5.3390  -51.8580 H       213 ILE    0.0900
   3359 HD2       -57.4250   -4.4660  -53.3590 H       213 ILE    0.5100
   3360 HD3       -58.9440   -5.4630  -53.3370 H       213 ILE   -0.5100
   3361 N         -57.8370   -1.5210  -48.5170 N.am    214 ILE   -0.4700
   3362 CA        -57.1330   -0.7540  -47.5060 C.3     214 ILE    0.3100
   3363 C         -56.6510   -1.6630  -46.3640 C.2     214 ILE    0.0700
   3364 O         -55.4410   -1.8290  -46.1710 O.2     214 ILE    0.0900
   3365 CB        -58.0050    0.3740  -46.9340 C.3     214 ILE   -0.0900
   3366 CG1       -58.2630    1.4510  -47.9920 C.3     214 ILE    0.0900
   3367 CG2       -57.3720    0.9540  -45.6660 C.3     214 ILE   -0.2700
   3368 CD        -57.0310    2.2200  -48.3550 C.3     214 ILE    0.0900
   3369 HN        -58.6810   -1.1230  -48.8700 H       214 ILE    0.0900
   3370 HA        -56.2460   -0.3400  -47.9650 H       214 ILE    0.0900
   3371 HB        -59.0120   -0.0270  -46.6930 H       214 ILE   -0.1800
   3372 HG11      -59.0240    2.1600  -47.6010 H       214 ILE    0.0900
   3373 HG12      -58.6620    0.9630  -48.9070 H       214 ILE    0.0900
   3374 HG21      -56.3040    1.2010  -45.8510 H       214 ILE   -0.2700
   3375 HG22      -57.4270    0.2100  -44.8420 H       214 ILE    0.0900
   3376 HG23      -57.9030    1.8830  -45.3680 H       214 ILE    0.0900
   3377 HD1       -56.2590    1.5330  -48.7630 H       214 ILE    0.0900
   3378 HD2       -56.6190    2.7210  -47.4540 H       214 ILE    0.5100
   3379 HD3       -57.2730    2.9790  -49.1280 H       214 ILE   -0.5100
   3380 N         -57.5890   -2.2830  -45.6150 N.am    215 PRO   -0.2900
   3381 CA        -57.1680   -3.1560  -44.5160 C.3     215 PRO    0.0000
   3382 C         -56.0810   -4.1430  -44.9400 C.2     215 PRO    0.0900
   3383 O         -55.0980   -4.3040  -44.2230 O.2     215 PRO    0.0900
   3384 CB        -58.4520   -3.9030  -44.1610 C.3     215 PRO    0.0200
   3385 CG        -59.5170   -2.9530  -44.5180 C.3     215 PRO    0.0900
   3386 CD        -59.0510   -2.3260  -45.7930 C.3     215 PRO   -0.1800
   3387 HA        -56.7460   -2.5740  -43.7120 H       215 PRO    0.0900
   3388 HB1       -58.4840   -4.1500  -43.0780 H       215 PRO    0.0900
   3389 HB2       -58.5420   -4.8420  -44.7480 H       215 PRO   -0.1800
   3390 HG1       -60.4830   -3.4800  -44.6670 H       215 PRO    0.0900
   3391 HG2       -59.6440   -2.1860  -43.7250 H       215 PRO    0.0900
   3392 HD1       -59.3120   -2.9470  -46.6760 H       215 PRO    0.5100
   3393 HD2       -59.4540   -1.2990  -45.9180 H       215 PRO   -0.5100
   3394 N         -56.2540   -4.7820  -46.0930 N.am    216 LEU   -0.4700
   3395 CA        -55.3050   -5.7670  -46.5700 C.3     216 LEU    0.3100
   3396 C         -53.9230   -5.1570  -46.7310 C.2     216 LEU    0.0700
   3397 O         -52.9230   -5.7150  -46.2600 O.2     216 LEU    0.0900
   3398 CB        -55.7790   -6.3330  -47.8950 C.3     216 LEU   -0.1800
   3399 CG        -55.1430   -7.6580  -48.2900 C.3     216 LEU    0.0900
   3400 CD1       -55.9970   -8.3150  -49.3340 C.3     216 LEU    0.0900
   3401 CD2       -53.7660   -7.4380  -48.8350 C.3     216 LEU   -0.0900
   3402 HN        -57.0410   -4.6110  -46.6810 H       216 LEU    0.0900
   3403 HA        -55.2280   -6.5500  -45.8290 H       216 LEU   -0.2700
   3404 HB1       -55.5560   -5.5890  -48.6890 H       216 LEU    0.0900
   3405 HB2       -56.8780   -6.4790  -47.8370 H       216 LEU    0.0900
   3406 HG        -55.0650   -8.3180  -47.4010 H       216 LEU    0.0900
   3407 HD11      -56.0760   -7.6610  -50.2300 H       216 LEU   -0.2700
   3408 HD12      -57.0170   -8.4910  -48.9330 H       216 LEU    0.0900
   3409 HD13      -55.5430   -9.2820  -49.6410 H       216 LEU    0.0900
   3410 HD21      -53.0800   -7.1220  -48.0200 H       216 LEU    0.0900
   3411 HD22      -53.7880   -6.6420  -49.6090 H       216 LEU    0.5100
   3412 HD23      -53.3790   -8.3810  -49.2780 H       216 LEU   -0.5100
   3413 N         -53.8600   -4.0110  -47.4130 N.am    217 ILE   -0.4700
   3414 CA        -52.5830   -3.3440  -47.6710 C.3     217 ILE    0.3100
   3415 C         -51.8900   -2.9770  -46.3620 C.2     217 ILE    0.0700
   3416 O         -50.7400   -3.3680  -46.1360 O.2     217 ILE    0.0900
   3417 CB        -52.7560   -2.1000  -48.5810 C.3     217 ILE   -0.0900
   3418 CG1       -52.7670   -2.5180  -50.0470 C.3     217 ILE    0.0900
   3419 CG2       -51.6460   -1.0880  -48.3620 C.3     217 ILE   -0.2700
   3420 CD        -53.5370   -1.5610  -50.9390 C.3     217 ILE    0.0900
   3421 HN        -54.6740   -3.5620  -47.7720 H       217 ILE    0.0900
   3422 HA        -51.9280   -4.0600  -48.1440 H       217 ILE    0.0900
   3423 HB        -53.7340   -1.6200  -48.3590 H       217 ILE   -0.1800
   3424 HG11      -53.2300   -3.5250  -50.1250 H       217 ILE    0.0900
   3425 HG12      -51.7190   -2.5750  -50.4080 H       217 ILE    0.0900
   3426 HG21      -50.6570   -1.5910  -48.4140 H       217 ILE   -0.2700
   3427 HG22      -51.7540   -0.6200  -47.3610 H       217 ILE    0.0900
   3428 HG23      -51.6880   -0.3050  -49.1480 H       217 ILE    0.0900
   3429 HD1       -52.9860   -0.6010  -51.0340 H       217 ILE    0.0900
   3430 HD2       -54.5360   -1.3550  -50.5000 H       217 ILE    0.5100
   3431 HD3       -53.6580   -2.0030  -51.9520 H       217 ILE   -0.5100
   3432 N         -52.5970   -2.2480  -45.4950 N.am    218 VAL   -0.4700
   3433 CA        -52.0540   -1.8620  -44.1920 C.3     218 VAL    0.3100
   3434 C         -51.4920   -3.0490  -43.4170 C.2     218 VAL    0.0700
   3435 O         -50.3150   -3.0510  -43.0600 O.2     218 VAL    0.0900
   3436 CB        -53.0890   -1.1280  -43.3290 C.3     218 VAL   -0.0900
   3437 CG1       -52.6660   -1.1310  -41.8990 C.3     218 VAL    0.0900
   3438 CG2       -53.2560    0.2880  -43.8050 C.3     218 VAL   -0.2700
   3439 HN        -53.5220   -1.9350  -45.6960 H       218 VAL    0.0900
   3440 HA        -51.2020   -1.2230  -44.3690 H       218 VAL    0.0900
   3441 HB        -54.0740   -1.6330  -43.4230 H       218 VAL    0.0900
   3442 HG11      -51.6130   -0.7860  -41.8120 H       218 VAL   -0.2700
   3443 HG12      -52.7380   -2.1590  -41.4860 H       218 VAL    0.0900
   3444 HG13      -53.3130   -0.4450  -41.3120 H       218 VAL    0.0900
   3445 HG21      -53.6010    0.2970  -44.8620 H       218 VAL    0.0900
   3446 HG22      -52.2850    0.8240  -43.7450 H       218 VAL    0.5100
   3447 HG23      -54.0110    0.8110  -43.1810 H       218 VAL   -0.5100
   3448 N         -52.3170   -4.0670  -43.1690 N.am    219 ILE   -0.4700
   3449 CA        -51.8360   -5.3010  -42.5490 C.3     219 ILE    0.3100
   3450 C         -50.5800   -5.8480  -43.2220 C.2     219 ILE    0.0700
   3451 O         -49.5890   -6.1100  -42.5570 O.2     219 ILE    0.0900
   3452 CB        -52.9020   -6.4060  -42.5360 C.3     219 ILE   -0.0900
   3453 CG1       -54.0130   -6.0560  -41.5580 C.3     219 ILE    0.0900
   3454 CG2       -52.2890   -7.7470  -42.1530 C.3     219 ILE   -0.2700
   3455 CD        -55.1270   -7.0530  -41.5780 C.3     219 ILE    0.0900
   3456 HN        -53.2880   -4.0320  -43.3920 H       219 ILE    0.0900
   3457 HA        -51.5400   -5.0650  -41.5380 H       219 ILE    0.0900
   3458 HB        -53.3600   -6.4860  -43.5450 H       219 ILE   -0.1800
   3459 HG11      -54.4220   -5.0570  -41.8200 H       219 ILE    0.0900
   3460 HG12      -53.5880   -6.0130  -40.5320 H       219 ILE    0.0900
   3461 HG21      -51.6830   -7.6390  -41.2290 H       219 ILE   -0.2700
   3462 HG22      -51.6300   -8.1080  -42.9720 H       219 ILE    0.0900
   3463 HG23      -53.0930   -8.4900  -41.9660 H       219 ILE    0.0900
   3464 HD1       -54.8500   -7.9460  -40.9780 H       219 ILE    0.0900
   3465 HD2       -55.3280   -7.3750  -42.6220 H       219 ILE    0.5100
   3466 HD3       -56.0450   -6.6040  -41.1420 H       219 ILE   -0.5100
   3467 N         -50.5990   -6.0250  -44.5360 N.am    220 PHE   -0.4700
   3468 CA        -49.4020   -6.5200  -45.2010 C.3     220 PHE    0.3100
   3469 C         -48.1910   -5.6060  -45.0220 C.2     220 PHE    0.0700
   3470 O         -47.0700   -6.0680  -44.7940 O.2     220 PHE    0.0900
   3471 CB        -49.6600   -6.8080  -46.6770 C.3     220 PHE   -0.1800
   3472 CG        -50.0230   -8.2320  -46.9400 C.ar    220 PHE    0.0900
   3473 CD1       -51.3550   -8.6550  -46.8460 C.ar    220 PHE    0.0900
   3474 CD2       -49.0320   -9.1660  -47.2510 C.ar    220 PHE    0.0000
   3475 CE1       -51.7060   -9.9880  -47.0830 C.ar    220 PHE   -0.1150
   3476 CE2       -49.3650  -10.5040  -47.4840 C.ar    220 PHE    0.1150
   3477 CZ        -50.7080  -10.9170  -47.4020 C.ar    220 PHE   -0.1150
   3478 HN        -51.3960   -5.8360  -45.1050 H       220 PHE    0.1150
   3479 HA        -49.0930   -7.4230  -44.6960 H       220 PHE   -0.1150
   3480 HB1       -48.7440   -6.5830  -47.2630 H       220 PHE    0.1150
   3481 HB2       -50.5040   -6.1780  -47.0330 H       220 PHE   -0.1150
   3482 HD1       -52.1230   -7.9400  -46.5870 H       220 PHE    0.1150
   3483 HD2       -47.9990   -8.8520  -47.3120 H       220 PHE   -0.1150
   3484 HE1       -52.7390  -10.2990  -47.0200 H       220 PHE    0.1150
   3485 HE2       -48.5930  -11.2190  -47.7270 H       220 PHE    0.5100
   3486 HZ        -50.9680  -11.9490  -47.5860 H       220 PHE   -0.5100
   3487 N         -48.4110   -4.3020  -45.1160 N.am    221 PHE   -0.4700
   3488 CA        -47.3140   -3.3800  -44.9170 C.3     221 PHE    0.3100
   3489 C         -46.7200   -3.5030  -43.5100 C.2     221 PHE    0.0700
   3490 O         -45.5420   -3.8200  -43.3590 O.2     221 PHE    0.0900
   3491 CB        -47.7420   -1.9400  -45.1850 C.3     221 PHE   -0.1800
   3492 CG        -46.6590   -0.9310  -44.8870 C.ar    221 PHE    0.0900
   3493 CD1       -45.5800   -0.7670  -45.7630 C.ar    221 PHE    0.0900
   3494 CD2       -46.7060   -0.1600  -43.7190 C.ar    221 PHE    0.0000
   3495 CE1       -44.5760    0.1520  -45.4910 C.ar    221 PHE   -0.1150
   3496 CE2       -45.7090    0.7660  -43.4390 C.ar    221 PHE    0.1150
   3497 CZ        -44.6440    0.9220  -44.3260 C.ar    221 PHE   -0.1150
   3498 HN        -49.3050   -3.9110  -45.3200 H       221 PHE    0.1150
   3499 HA        -46.5170   -3.6630  -45.5880 H       221 PHE   -0.1150
   3500 HB1       -48.6130   -1.6880  -44.5440 H       221 PHE    0.1150
   3501 HB2       -48.0110   -1.8290  -46.2570 H       221 PHE   -0.1150
   3502 HD1       -45.5270   -1.3630  -46.6630 H       221 PHE    0.1150
   3503 HD2       -47.5270   -0.2860  -43.0290 H       221 PHE   -0.1150
   3504 HE1       -43.7480    0.2720  -46.1740 H       221 PHE    0.1150
   3505 HE2       -45.7580    1.3610  -42.5390 H       221 PHE    0.5100
   3506 HZ        -43.8670    1.6420  -44.1110 H       221 PHE   -0.5100
   3507 N         -47.5370   -3.2580  -42.4830 N.am    222 CYS   -0.4700
   3508 CA        -47.0630   -3.2690  -41.1080 C.3     222 CYS    0.3100
   3509 C         -46.3720   -4.5540  -40.7120 C.2     222 CYS    0.0700
   3510 O         -45.3140   -4.5230  -40.0900 O.2     222 CYS    0.0900
   3511 CB        -48.2040   -3.0080  -40.1500 C.3     222 CYS   -0.1100
   3512 SG        -48.8670   -1.3610  -40.3060 S.3     222 CYS    0.0900
   3513 HN        -48.5050   -3.0580  -42.6120 H       222 CYS    0.0900
   3514 HA        -46.3070   -2.5050  -41.0080 H       222 CYS   -0.2300
   3515 HB1       -47.8350   -3.1610  -39.1130 H       222 CYS    0.1600
   3516 HB2       -49.0070   -3.7490  -40.3470 H       222 CYS    0.5100
   3517 HG1       -49.6040   -1.6330  -41.3730 H       222 CYS   -0.5100
   3518 N         -46.9570   -5.6920  -41.0580 N.am    223 TYR   -0.4700
   3519 CA        -46.3400   -6.9560  -40.7010 C.3     223 TYR    0.3100
   3520 C         -45.1780   -7.3000  -41.6090 C.2     223 TYR    0.0700
   3521 O         -44.3110   -8.0700  -41.2200 O.2     223 TYR    0.0900
   3522 CB        -47.3610   -8.0940  -40.6490 C.3     223 TYR   -0.1800
   3523 CG        -48.2610   -8.0410  -39.4350 C.ar    223 TYR    0.0900
   3524 CD1       -47.8040   -7.5250  -38.2280 C.ar    223 TYR    0.0900
   3525 CD2       -49.5780   -8.4920  -39.4960 C.ar    223 TYR    0.0000
   3526 CE1       -48.6320   -7.4750  -37.1120 C.ar    223 TYR   -0.1150
   3527 CE2       -50.4080   -8.4410  -38.3790 C.ar    223 TYR    0.1150
   3528 CZ        -49.9280   -7.9380  -37.1950 C.ar    223 TYR   -0.1150
   3529 OH        -50.7490   -7.8930  -36.0930 O.3     223 TYR    0.1150
   3530 HN        -47.8160   -5.7310  -41.5620 H       223 TYR    0.1100
   3531 HA        -45.8760   -6.8330  -39.7340 H       223 TYR   -0.5400
   3532 HB1       -46.8250   -9.0670  -40.6210 H       223 TYR    0.4300
   3533 HB2       -48.0130   -8.0430  -41.5470 H       223 TYR   -0.1150
   3534 HD1       -46.7900   -7.1600  -38.1550 H       223 TYR    0.1150
   3535 HD2       -49.9610   -8.8880  -40.4250 H       223 TYR   -0.1150
   3536 HE1       -48.2590   -7.0730  -36.1810 H       223 TYR    0.1150
   3537 HE2       -51.4260   -8.7960  -38.4450 H       223 TYR    0.5100
   3538 HH        -51.6410   -8.1050  -36.3780 H       223 TYR   -0.5100
   3539 N         -45.1480   -6.7390  -42.8180 N.am    224 GLY   -0.4700
   3540 CA        -43.9570   -6.8260  -43.6420 C.3     224 GLY    0.3100
   3541 C         -42.7920   -6.1070  -42.9600 C.2     224 GLY   -0.0200
   3542 O         -41.7290   -6.6880  -42.7190 O.2     224 GLY    0.0900
   3543 HN        -45.9240   -6.2450  -43.2020 H       224 GLY    0.0900
   3544 HA1       -44.1630   -6.3620  -44.5950 H       224 GLY    0.5100
   3545 HA2       -43.7090   -7.8670  -43.7810 H       224 GLY   -0.5100
   3546 N         -43.0090   -4.8350  -42.6240 N.am    225 GLN   -0.4700
   3547 CA        -42.0200   -4.0190  -41.9330 C.3     225 GLN    0.3100
   3548 C         -41.5070   -4.6900  -40.6760 C.2     225 GLN    0.0700
   3549 O         -40.3310   -4.5920  -40.3300 O.2     225 GLN    0.0900
   3550 CB        -42.6140   -2.6590  -41.5560 C.3     225 GLN   -0.1800
   3551 CG        -42.7870   -1.7090  -42.7310 C.3     225 GLN    0.0900
   3552 CD        -41.5020   -1.5330  -43.5470 C.2     225 GLN    0.0900
   3553 NE2       -41.5920   -1.7850  -44.8550 N.am    225 GLN   -0.1800
   3554 OE1       -40.4470   -1.1830  -43.0100 O.2     225 GLN    0.0900
   3555 HN        -43.8710   -4.3790  -42.8330 H       225 GLN    0.0900
   3556 HA        -41.1730   -3.8890  -42.5910 H       225 GLN    0.5500
   3557 HB1       -41.9450   -2.1780  -40.8110 H       225 GLN   -0.5500
   3558 HB2       -43.6090   -2.8270  -41.0920 H       225 GLN   -0.6200
   3559 HG1       -43.0990   -0.7140  -42.3470 H       225 GLN    0.3200
   3560 HG2       -43.5770   -2.1070  -43.4020 H       225 GLN    0.3000
   3561 HE21      -40.7870   -1.6880  -45.4390 H       225 GLN    0.5100
   3562 HE22      -42.4650   -2.0720  -45.2500 H       225 GLN   -0.5100
   3563 N         -42.4110   -5.3720  -39.9890 N.am    226 LEU   -0.4700
   3564 CA        -42.1040   -5.9730  -38.7080 C.3     226 LEU    0.3100
   3565 C         -41.3320   -7.2790  -38.8430 C.2     226 LEU    0.0700
   3566 O         -40.4050   -7.5230  -38.0900 O.2     226 LEU    0.0900
   3567 CB        -43.3960   -6.1760  -37.9090 C.3     226 LEU   -0.1800
   3568 CG        -43.2600   -6.5440  -36.4430 C.3     226 LEU    0.0900
   3569 CD1       -44.3080   -5.8160  -35.6450 C.3     226 LEU    0.0900
   3570 CD2       -43.3860   -8.0370  -36.2790 C.3     226 LEU   -0.0900
   3571 HN        -43.3410   -5.5030  -40.3220 H       226 LEU    0.0900
   3572 HA        -41.4300   -5.3160  -38.1780 H       226 LEU   -0.2700
   3573 HB1       -43.9730   -6.9840  -38.4060 H       226 LEU    0.0900
   3574 HB2       -43.9760   -5.2310  -37.9660 H       226 LEU    0.0900
   3575 HG        -42.2490   -6.2590  -36.0780 H       226 LEU    0.0900
   3576 HD11      -45.3220   -6.1000  -36.0000 H       226 LEU   -0.2700
   3577 HD12      -44.1830   -4.7190  -35.7690 H       226 LEU    0.0900
   3578 HD13      -44.2210   -6.0850  -34.5710 H       226 LEU    0.0900
   3579 HD21      -42.5900   -8.5530  -36.8570 H       226 LEU    0.0900
   3580 HD22      -44.3740   -8.3770  -36.6540 H       226 LEU    0.5100
   3581 HD23      -43.2790   -8.3100  -35.2070 H       226 LEU   -0.5100
   3582 N         -41.7030   -8.1330  -39.7910 N.am    227 VAL   -0.4700
   3583 CA        -40.9330   -9.3490  -39.9840 C.3     227 VAL    0.3100
   3584 C         -39.6010   -8.9540  -40.5570 C.2     227 VAL    0.0700
   3585 O         -38.6360   -9.7110  -40.4980 O.2     227 VAL    0.0900
   3586 CB        -41.6130  -10.3590  -40.9040 C.3     227 VAL   -0.0900
   3587 CG1       -40.6370  -11.4290  -41.3080 C.3     227 VAL    0.0900
   3588 CG2       -42.7530  -10.9990  -40.1830 C.3     227 VAL   -0.2700
   3589 HN        -42.4890   -7.9870  -40.3860 H       227 VAL    0.0900
   3590 HA        -40.7820   -9.7900  -39.0110 H       227 VAL    0.0900
   3591 HB        -41.9890   -9.8390  -41.8110 H       227 VAL    0.0900
   3592 HG11      -40.1260  -11.8370  -40.4090 H       227 VAL   -0.2700
   3593 HG12      -39.8700  -11.0030  -41.9890 H       227 VAL    0.0900
   3594 HG13      -41.1720  -12.2570  -41.8170 H       227 VAL    0.0900
   3595 HG21      -43.4920  -10.2270  -39.8780 H       227 VAL    0.0900
   3596 HG22      -42.3820  -11.5150  -39.2730 H       227 VAL    0.5100
   3597 HG23      -43.2570  -11.7310  -40.8490 H       227 VAL   -0.5100
   3598 N         -39.5400   -7.7410  -41.1000 N.am    228 PHE   -0.4700
   3599 CA        -38.2740   -7.2140  -41.5940 C.3     228 PHE    0.3100
   3600 C         -37.3950   -6.7020  -40.4560 C.2     228 PHE    0.0700
   3601 O         -36.2740   -7.1640  -40.2830 O.2     228 PHE    0.0900
   3602 CB        -38.4840   -6.1180  -42.6450 C.3     228 PHE   -0.1800
   3603 CG        -37.2010   -5.5790  -43.2040 C.ar    228 PHE    0.0900
   3604 CD1       -36.4490   -6.3280  -44.1010 C.ar    228 PHE    0.0900
   3605 CD2       -36.7250   -4.3320  -42.8100 C.ar    228 PHE    0.0000
   3606 CE1       -35.2520   -5.8390  -44.6030 C.ar    228 PHE   -0.1150
   3607 CE2       -35.5260   -3.8350  -43.3140 C.ar    228 PHE    0.1150
   3608 CZ        -34.7940   -4.5900  -44.2080 C.ar    228 PHE   -0.1150
   3609 HN        -40.3380   -7.1520  -41.1930 H       228 PHE    0.1150
   3610 HA        -37.7190   -8.0360  -42.0210 H       228 PHE   -0.1150
   3611 HB1       -39.0290   -5.2660  -42.1850 H       228 PHE    0.1150
   3612 HB2       -39.0680   -6.5310  -43.4960 H       228 PHE   -0.1150
   3613 HD1       -36.8010   -7.3000  -44.4130 H       228 PHE    0.1150
   3614 HD2       -37.2940   -3.7410  -42.1070 H       228 PHE   -0.1150
   3615 HE1       -34.6760   -6.4300  -45.3000 H       228 PHE    0.1150
   3616 HE2       -35.1700   -2.8630  -43.0070 H       228 PHE    0.5100
   3617 HZ        -33.8620   -4.2090  -44.5980 H       228 PHE   -0.5100
   3618 N         -37.9090   -5.7600  -39.6730 N.am    229 THR   -0.4700
   3619 CA        -37.1750   -5.2320  -38.5310 C.3     229 THR    0.3100
   3620 C         -36.6460   -6.3250  -37.6130 C.2     229 THR    0.0700
   3621 O         -35.5680   -6.1960  -37.0500 O.2     229 THR    0.0900
   3622 CB        -38.0320   -4.2700  -37.7020 C.3     229 THR    0.1400
   3623 CG2       -37.3320   -3.9100  -36.4260 C.3     229 THR    0.0900
   3624 OG1       -38.2570   -3.0690  -38.4410 O.3     229 THR   -0.6600
   3625 HN        -38.8150   -5.3750  -39.8310 H       229 THR    0.4300
   3626 HA        -36.3030   -4.7200  -38.9070 H       229 THR   -0.2700
   3627 HB        -39.0120   -4.7410  -37.4700 H       229 THR    0.0900
   3628 HG1       -37.3940   -2.7830  -38.7490 H       229 THR    0.0900
   3629 HG21      -36.2920   -3.5860  -36.6410 H       229 THR    0.0900
   3630 HG22      -37.2980   -4.7920  -35.7520 H       229 THR    0.5100
   3631 HG23      -37.8670   -3.0770  -35.9240 H       229 THR   -0.5100
   3632 N         -37.3930   -7.4130  -37.4610 N.am    230 VAL   -0.4700
   3633 CA        -36.9990   -8.4760  -36.5440 C.3     230 VAL    0.3100
   3634 C         -36.0090   -9.4560  -37.1680 C.2     230 VAL    0.0700
   3635 O         -35.1530  -10.0070  -36.4840 O.2     230 VAL    0.0900
   3636 CB        -38.2250   -9.2250  -35.9890 C.3     230 VAL   -0.0900
   3637 CG1       -37.8000  -10.4210  -35.1590 C.3     230 VAL    0.0900
   3638 CG2       -39.0640   -8.2780  -35.1580 C.3     230 VAL   -0.2700
   3639 HN        -38.2460   -7.5490  -37.9590 H       230 VAL    0.0900
   3640 HA        -36.4410   -8.0250  -35.7360 H       230 VAL    0.0900
   3641 HB        -38.8550   -9.5710  -36.8360 H       230 VAL    0.0900
   3642 HG11      -37.0350  -10.1160  -34.4150 H       230 VAL   -0.2700
   3643 HG12      -37.3630  -11.2020  -35.8180 H       230 VAL    0.0900
   3644 HG13      -38.6770  -10.8360  -34.6170 H       230 VAL    0.0900
   3645 HG21      -39.4110   -7.4260  -35.7820 H       230 VAL    0.0900
   3646 HG22      -38.4610   -7.8780  -34.3150 H       230 VAL    0.5100
   3647 HG23      -39.9550   -8.8100  -34.7610 H       230 VAL   -0.5100
   3648 N         -36.1120   -9.6790  -38.4700 N.am    231 LYS   -0.4700
   3649 CA        -35.1550  -10.5480  -39.1520 C.3     231 LYS    0.3100
   3650 C         -33.7590   -9.9080  -39.2380 C.2     231 LYS    0.0700
   3651 O         -32.7370  -10.5980  -39.3420 O.2     231 LYS    0.0900
   3652 CB        -35.6780  -10.9430  -40.5380 C.3     231 LYS   -0.1800
   3653 CG        -36.7470  -12.0210  -40.4860 C.3     231 LYS    0.0900
   3654 CD        -36.9630  -12.6470  -41.8500 C.3     231 LYS    0.0900
   3655 CE        -37.8080  -13.8990  -41.7480 C.3     231 LYS   -0.1800
   3656 NZ        -37.2640  -14.8460  -40.7470 N.4     231 LYS    0.0900
   3657 HN        -36.8310   -9.2740  -39.0320 H       231 LYS    0.0900
   3658 HA        -35.0080  -11.4280  -38.5420 H       231 LYS   -0.1800
   3659 HB1       -34.8260  -11.3150  -41.1480 H       231 LYS    0.0900
   3660 HB2       -36.1030  -10.0420  -41.0290 H       231 LYS    0.0900
   3661 HG1       -37.7000  -11.5720  -40.1350 H       231 LYS    0.2100
   3662 HG2       -36.4350  -12.8090  -39.7670 H       231 LYS    0.0500
   3663 HD1       -35.9780  -12.9080  -42.2930 H       231 LYS    0.0500
   3664 HD2       -37.4730  -11.9150  -42.5120 H       231 LYS   -0.3000
   3665 HE1       -37.8300  -14.4180  -42.7300 H       231 LYS    0.3300
   3666 HE2       -38.8400  -13.6300  -41.4340 H       231 LYS    0.3300
   3667 HZ1       -37.0820  -14.3410  -39.8550 H       231 LYS    0.3300
   3668 HZ2       -36.3760  -15.2530  -41.1020 H       231 LYS    0.5100
   3669 HZ3       -37.9520  -15.6070  -40.5810 H       231 LYS   -0.5100
   3670 N         -33.7440   -8.5800  -39.1550 N.am    232 GLU   -0.4700
   3671 CA        -32.5350   -7.7880  -39.2510 C.3     232 GLU    0.3100
   3672 C         -31.8480   -7.6730  -37.8940 C.2     232 GLU    0.0700
   3673 O         -30.6500   -7.9280  -37.7710 O.2     232 GLU    0.0900
   3674 CB        -32.9010   -6.4030  -39.7570 C.3     232 GLU   -0.1800
   3675 CG        -31.8030   -5.7040  -40.5270 C.3     232 GLU    0.0900
   3676 CD        -32.2780   -4.3930  -41.1310 C.2     232 GLU    0.0900
   3677 OE1       -33.0270   -3.6600  -40.4400 O.co2   232 GLU   -0.2800
   3678 OE2       -31.9150   -4.1090  -42.2990 O.co2   232 GLU    0.0900
   3679 HN        -34.5840   -8.0610  -39.0180 H       232 GLU    0.0900
   3680 HA        -31.8560   -8.2790  -39.9330 H       232 GLU    0.6200
   3681 HB1       -33.1700   -5.7730  -38.8850 H       232 GLU   -0.7600
   3682 HB2       -33.7860   -6.4970  -40.4210 H       232 GLU   -0.7600
   3683 HG1       -31.4540   -6.3680  -41.3460 H       232 GLU    0.5100
   3684 HG2       -30.9550   -5.4940  -39.8410 H       232 GLU   -0.5100
   3685 N         -32.6060   -7.2820  -36.8720 N.am    233 ALA   -0.4700
   3686 CA        -32.1270   -7.2840  -35.4940 C.3     233 ALA    0.3100
   3687 C         -31.5340   -8.6300  -35.0690 C.2     233 ALA    0.0700
   3688 O         -30.6450   -8.6980  -34.2280 O.2     233 ALA    0.0900
   3689 CB        -33.2630   -6.8950  -34.5590 C.3     233 ALA   -0.2700
   3690 HN        -33.5430   -6.9680  -37.0030 H       233 ALA    0.0900
   3691 HA        -31.3130   -6.5780  -35.4160 H       233 ALA    0.0900
   3692 HB1       -34.1010   -7.6180  -34.6540 H       233 ALA    0.0900
   3693 HB2       -33.6380   -5.8820  -34.8210 H       233 ALA    0.5100
   3694 HB3       -32.9070   -6.9010  -33.5070 H       233 ALA   -0.5100
   3695 N         -32.0360   -9.7060  -35.6590 N.am    234 ALA   -0.4700
   3696 CA        -31.5480  -11.0450  -35.3630 C.3     234 ALA    0.3100
   3697 C         -30.2600  -11.4030  -36.1230 C.2     234 ALA    0.0700
   3698 O         -29.4240  -12.1430  -35.6110 O.2     234 ALA    0.0900
   3699 CB        -32.6440  -12.0760  -35.6470 C.3     234 ALA   -0.2700
   3700 HN        -32.7690   -9.6470  -36.3310 H       234 ALA    0.0900
   3701 HA        -31.2600  -11.0760  -34.3220 H       234 ALA    0.0900
   3702 HB1       -32.9420  -12.0310  -36.7150 H       234 ALA    0.0900
   3703 HB2       -33.5360  -11.8630  -35.0200 H       234 ALA    0.5100
   3704 HB3       -32.2680  -13.0980  -35.4270 H       234 ALA   -0.5100
   3705 N         -30.1150  -10.8920  -37.3490 N.am    235 ALA   -0.4700
   3706 CA        -28.8910  -11.0670  -38.1390 C.3     235 ALA    0.3100
   3707 C         -27.7310  -10.3390  -37.4800 C.2     235 ALA    0.0700
   3708 O         -26.5800  -10.7810  -37.5400 O.2     235 ALA    0.0900
   3709 CB        -29.0820  -10.5330  -39.5450 C.3     235 ALA   -0.2700
   3710 HN        -30.8390  -10.3640  -37.7860 H       235 ALA    0.0900
   3711 HA        -28.6590  -12.1210  -38.1660 H       235 ALA    0.0900
   3712 HB1       -29.3300   -9.4500  -39.5120 H       235 ALA    0.0900
   3713 HB2       -29.9140  -11.0720  -40.0450 H       235 ALA    0.5100
   3714 HB3       -28.1460  -10.6650  -40.1290 H       235 ALA   -0.5100
   3715 N         -28.0530   -9.2090  -36.8520 N.am    236 GLN   -0.4700
   3716 CA        -27.0580   -8.3100  -36.2990 C.3     236 GLN    0.3100
   3717 C         -26.7230   -8.6980  -34.8550 C.2     236 GLN    0.0700
   3718 O         -25.9710   -7.9990  -34.1720 O.2     236 GLN    0.0900
   3719 CB        -27.5630   -6.8650  -36.4130 C.3     236 GLN   -0.1800
   3720 CG        -26.5400   -5.7770  -36.1350 C.3     236 GLN    0.0900
   3721 CD        -25.3630   -5.7750  -37.1090 C.2     236 GLN    0.0900
   3722 NE2       -24.1810   -5.4020  -36.6050 N.am    236 GLN   -0.1800
   3723 OE1       -25.5060   -6.1050  -38.2920 O.2     236 GLN    0.0900
   3724 HN        -29.0020   -8.9300  -36.7310 H       236 GLN    0.0900
   3725 HA        -26.1390   -8.4370  -36.8510 H       236 GLN    0.5500
   3726 HB1       -28.4010   -6.7390  -35.6940 H       236 GLN   -0.5500
   3727 HB2       -27.9460   -6.7190  -37.4440 H       236 GLN   -0.6200
   3728 HG1       -26.1400   -5.9180  -35.1080 H       236 GLN    0.3200
   3729 HG2       -27.0450   -4.7900  -36.1970 H       236 GLN    0.3000
   3730 HE21      -23.3710   -5.3790  -37.1910 H       236 GLN    0.5100
   3731 HE22      -24.1070   -5.1460  -35.6410 H       236 GLN   -0.5100
   3732 N         -27.2890   -9.8140  -34.3920 N.am    237 GLN   -0.4700
   3733 CA        -26.8530  -10.4140  -33.1340 C.3     237 GLN    0.3100
   3734 C         -27.1440  -11.8910  -32.9660 C.2     237 GLN    0.0700
   3735 O         -27.8800  -12.2930  -32.0630 O.2     237 GLN    0.0900
   3736 CB        -27.3150   -9.6350  -31.9040 C.3     237 GLN   -0.1800
   3737 CG        -28.7650   -9.3410  -31.7730 C.3     237 GLN    0.0900
   3738 CD        -29.0280   -8.5930  -30.4680 C.2     237 GLN    0.0900
   3739 NE2       -29.9440   -7.6220  -30.5160 N.am    237 GLN   -0.1800
   3740 OE1       -28.4030   -8.8730  -29.4320 O.2     237 GLN    0.0900
   3741 HN        -28.0240  -10.2820  -34.8770 H       237 GLN    0.0900
   3742 HA        -25.7750  -10.4570  -33.1530 H       237 GLN    0.5500
   3743 HB1       -26.7780   -8.6650  -31.9030 H       237 GLN   -0.5500
   3744 HB2       -27.0120  -10.2170  -31.0090 H       237 GLN   -0.6200
   3745 HG1       -29.3410  -10.2910  -31.7720 H       237 GLN    0.3200
   3746 HG2       -29.0970   -8.7130  -32.6270 H       237 GLN    0.3000
   3747 HE21      -30.1600   -7.0970  -29.6930 H       237 GLN    0.5100
   3748 HE22      -30.4140   -7.4210  -31.3750 H       237 GLN   -0.5100
   3749 N         -26.4940  -12.6910  -33.8140 N.am    238 GLN   -0.4700
   3750 CA        -26.6590  -14.1350  -33.8370 C.3     238 GLN    0.3100
   3751 C         -26.0720  -14.8300  -32.6110 C.2     238 GLN    0.0700
   3752 O         -26.2160  -16.0380  -32.4370 O.2     238 GLN    0.0900
   3753 CB        -26.0360  -14.6830  -35.1130 C.3     238 GLN   -0.1800
   3754 CG        -26.0700  -13.6670  -36.2400 C.3     238 GLN    0.0900
   3755 CD        -25.6860  -14.2530  -37.5830 C.2     238 GLN    0.0900
   3756 NE2       -24.5850  -14.8250  -37.7320 N.am    238 GLN   -0.1800
   3757 OE1       -26.5580  -14.1250  -38.5590 O.2     238 GLN    0.0900
   3758 HN        -25.8530  -12.3240  -34.4830 H       238 GLN    0.0900
   3759 HA        -27.7140  -14.3600  -33.8000 H       238 GLN    0.5500
   3760 HB1       -26.5940  -15.5910  -35.4270 H       238 GLN   -0.5500
   3761 HB2       -24.9810  -14.9630  -34.9100 H       238 GLN   -0.6200
   3762 HG1       -25.3640  -12.8430  -36.0020 H       238 GLN    0.3200
   3763 HG2       -27.0990  -13.2550  -36.3190 H       238 GLN    0.3000
   3764 HE21      -24.3370  -15.2090  -38.6210 H       238 GLN    0.5100
   3765 HE22      -23.9510  -14.8980  -36.9610 H       238 GLN   -0.5100
   3766 N         -25.4160  -14.0670  -31.7460 N.am    239 GLU   -0.4700
   3767 CA        -24.8160  -14.6420  -30.5490 C.3     239 GLU    0.3100
   3768 C         -25.8860  -14.8690  -29.4630 C.2     239 GLU    0.0700
   3769 O         -25.6240  -15.4790  -28.4120 O.2     239 GLU    0.0900
   3770 CB        -23.6550  -13.7660  -30.0470 C.3     239 GLU   -0.1800
   3771 CG        -24.0640  -12.4190  -29.4310 C.3     239 GLU    0.0900
   3772 CD        -24.1320  -11.2940  -30.4470 C.2     239 GLU    0.0900
   3773 OE1       -24.0210  -11.6000  -31.6530 O.co2   239 GLU   -0.2800
   3774 OE2       -24.2900  -10.1100  -30.0470 O.co2   239 GLU    0.0900
   3775 HN        -25.3040  -13.0850  -31.8730 H       239 GLU    0.0900
   3776 HA        -24.4590  -15.6310  -30.7950 H       239 GLU    0.6200
   3777 HB1       -22.9800  -13.5630  -30.9040 H       239 GLU   -0.7600
   3778 HB2       -23.0970  -14.3410  -29.2780 H       239 GLU   -0.7600
   3779 HG1       -23.3240  -12.1420  -28.6520 H       239 GLU    0.5100
   3780 HG2       -25.0650  -12.5280  -28.9630 H       239 GLU   -0.5100
   3781 N         -27.1010  -14.3830  -29.7310 N.am    240 SER   -0.4700
   3782 CA        -28.2350  -14.6030  -28.8370 C.3     240 SER    0.3100
   3783 C         -29.1420  -15.6900  -29.3760 C.2     240 SER    0.0700
   3784 O         -29.7640  -15.5140  -30.4140 O.2     240 SER    0.0900
   3785 CB        -29.0500  -13.3190  -28.6540 C.3     240 SER    0.0500
   3786 OG        -29.9020  -13.4290  -27.5210 O.3     240 SER    0.0900
   3787 HN        -27.2880  -13.8490  -30.5520 H       240 SER    0.0900
   3788 HA        -27.8480  -14.9370  -27.8870 H       240 SER   -0.6600
   3789 HB1       -29.6740  -13.1410  -29.5550 H       240 SER    0.4300
   3790 HB2       -28.3640  -12.4580  -28.5030 H       240 SER    0.5100
   3791 HG1       -30.2580  -12.5500  -27.3710 H       240 SER   -0.5100
   3792 N         -29.2150  -16.8190  -28.6730 N.am    241 ALA   -0.4700
   3793 CA        -30.1220  -17.8950  -29.0620 C.3     241 ALA    0.3100
   3794 C         -31.5930  -17.4600  -28.8940 C.2     241 ALA    0.0700
   3795 O         -32.4540  -17.7810  -29.7290 O.2     241 ALA    0.0900
   3796 CB        -29.8170  -19.1690  -28.2600 C.3     241 ALA   -0.2700
   3797 HN        -28.6600  -16.9790  -27.8600 H       241 ALA    0.0900
   3798 HA        -29.9920  -18.0770  -30.1190 H       241 ALA    0.0900
   3799 HB1       -29.9420  -18.9740  -27.1730 H       241 ALA    0.0900
   3800 HB2       -28.7700  -19.4920  -28.4440 H       241 ALA    0.5100
   3801 HB3       -30.5150  -19.9800  -28.5570 H       241 ALA   -0.5100
   3802 N         -31.8570  -16.7130  -27.8150 N.am    242 THR   -0.4700
   3803 CA        -33.1690  -16.1370  -27.5340 C.3     242 THR    0.3100
   3804 C         -33.6590  -15.1980  -28.6280 C.2     242 THR    0.0700
   3805 O         -34.8150  -15.2610  -29.0300 O.2     242 THR    0.0900
   3806 CB        -33.1730  -15.3760  -26.1850 C.3     242 THR    0.1400
   3807 CG2       -34.1620  -14.2210  -26.2070 C.3     242 THR    0.0900
   3808 OG1       -33.5450  -16.2730  -25.1390 O.3     242 THR   -0.6600
   3809 HN        -31.1520  -16.5140  -27.1400 H       242 THR    0.4300
   3810 HA        -33.8870  -16.9420  -27.5100 H       242 THR   -0.2700
   3811 HB        -32.1590  -14.9730  -25.9730 H       242 THR    0.0900
   3812 HG1       -33.5330  -15.7560  -24.3310 H       242 THR    0.0900
   3813 HG21      -35.1510  -14.5730  -26.5710 H       242 THR    0.0900
   3814 HG22      -33.7960  -13.4230  -26.8870 H       242 THR    0.5100
   3815 HG23      -34.2870  -13.8100  -25.1820 H       242 THR   -0.5100
   3816 N         -32.7810  -14.3170  -29.1000 N.am    243 THR   -0.4700
   3817 CA        -33.1410  -13.3800  -30.1610 C.3     243 THR    0.3100
   3818 C         -33.4010  -14.1310  -31.4720 C.2     243 THR    0.0700
   3819 O         -34.0600  -13.6200  -32.3800 O.2     243 THR    0.0900
   3820 CB        -32.0390  -12.3130  -30.3770 C.3     243 THR    0.1400
   3821 CG2       -32.3950  -11.3910  -31.5250 C.3     243 THR    0.0900
   3822 OG1       -31.8810  -11.5270  -29.1920 O.3     243 THR   -0.6600
   3823 HN        -31.8480  -14.2560  -28.7540 H       243 THR    0.4300
   3824 HA        -34.0690  -12.9040  -29.8800 H       243 THR   -0.2700
   3825 HB        -31.0730  -12.8100  -30.6100 H       243 THR    0.0900
   3826 HG1       -31.1910  -10.8890  -29.3870 H       243 THR    0.0900
   3827 HG21      -33.4300  -11.0060  -31.4000 H       243 THR    0.0900
   3828 HG22      -32.3360  -11.9430  -32.4870 H       243 THR    0.5100
   3829 HG23      -31.6970  -10.5260  -31.5470 H       243 THR   -0.5100
   3830 N         -32.8790  -15.3510  -31.5660 N.am    244 GLN   -0.4700
   3831 CA        -33.0490  -16.1480  -32.7690 C.3     244 GLN    0.3100
   3832 C         -34.4100  -16.8140  -32.7650 C.2     244 GLN    0.0700
   3833 O         -35.0840  -16.8510  -33.7870 O.2     244 GLN    0.0900
   3834 CB        -31.9410  -17.2020  -32.9080 C.3     244 GLN   -0.1800
   3835 CG        -30.5480  -16.6390  -33.1980 C.3     244 GLN    0.0900
   3836 CD        -30.5700  -15.4950  -34.1910 C.2     244 GLN    0.0900
   3837 NE2       -30.8810  -15.7020  -35.3810 N.am    244 GLN   -0.1800
   3838 OE1       -30.2590  -14.3000  -33.7320 O.2     244 GLN    0.0900
   3839 HN        -32.3570  -15.7680  -30.8270 H       244 GLN    0.0900
   3840 HA        -33.0300  -15.4780  -33.6160 H       244 GLN    0.5500
   3841 HB1       -32.2170  -17.8900  -33.7340 H       244 GLN   -0.5500
   3842 HB2       -31.8910  -17.7800  -31.9610 H       244 GLN   -0.6200
   3843 HG1       -29.9110  -17.4500  -33.6110 H       244 GLN    0.3200
   3844 HG2       -30.1030  -16.2720  -32.2490 H       244 GLN    0.3000
   3845 HE21      -30.8950  -14.9440  -36.0330 H       244 GLN    0.5100
   3846 HE22      -31.1160  -16.6260  -35.6830 H       244 GLN   -0.5100
   3847 N         -34.8040  -17.3490  -31.6080 N.am    245 LYS   -0.4700
   3848 CA        -36.1350  -17.9120  -31.4360 C.3     245 LYS    0.3100
   3849 C         -37.1920  -16.8330  -31.6510 C.2     245 LYS    0.0700
   3850 O         -38.0910  -17.0020  -32.4740 O.2     245 LYS    0.0900
   3851 CB        -36.2970  -18.5260  -30.0410 C.3     245 LYS   -0.1800
   3852 CG        -35.5270  -19.8200  -29.8180 C.3     245 LYS    0.0900
   3853 CD        -35.5900  -20.2470  -28.3390 C.3     245 LYS    0.0900
   3854 CE        -34.3600  -21.0680  -27.9090 C.3     245 LYS   -0.1800
   3855 NZ        -34.2890  -21.2230  -26.4200 N.4     245 LYS    0.0900
   3856 HN        -34.2040  -17.3890  -30.8120 H       245 LYS    0.0900
   3857 HA        -36.2800  -18.6660  -32.1950 H       245 LYS   -0.1800
   3858 HB1       -37.3760  -18.7300  -29.8740 H       245 LYS    0.0900
   3859 HB2       -35.9510  -17.7820  -29.2920 H       245 LYS    0.0900
   3860 HG1       -34.4660  -19.6720  -30.1120 H       245 LYS    0.2100
   3861 HG2       -35.9650  -20.6220  -30.4500 H       245 LYS    0.0500
   3862 HD1       -36.5030  -20.8600  -28.1820 H       245 LYS    0.0500
   3863 HD2       -35.6540  -19.3370  -27.7070 H       245 LYS   -0.3000
   3864 HE1       -33.4320  -20.5550  -28.2390 H       245 LYS    0.3300
   3865 HE2       -34.4140  -22.0850  -28.3520 H       245 LYS    0.3300
   3866 HZ1       -35.1430  -21.7110  -26.0810 H       245 LYS    0.3300
   3867 HZ2       -34.2270  -20.2850  -25.9760 H       245 LYS    0.5100
   3868 HZ3       -33.4480  -21.7810  -26.1690 H       245 LYS   -0.5100
   3869 N         -37.0770  -15.7240  -30.9170 N.am    246 ALA   -0.4700
   3870 CA        -38.0080  -14.6090  -31.0550 C.3     246 ALA    0.3100
   3871 C         -38.3130  -14.2560  -32.5120 C.2     246 ALA    0.0700
   3872 O         -39.4660  -14.0360  -32.8730 O.2     246 ALA    0.0900
   3873 CB        -37.5000  -13.3990  -30.3240 C.3     246 ALA   -0.2700
   3874 HN        -36.3520  -15.6090  -30.2430 H       246 ALA    0.0900
   3875 HA        -38.9610  -14.9180  -30.6520 H       246 ALA    0.0900
   3876 HB1       -36.5160  -13.0900  -30.7360 H       246 ALA    0.0900
   3877 HB2       -37.3760  -13.6340  -29.2450 H       246 ALA    0.5100
   3878 HB3       -38.2160  -12.5580  -30.4430 H       246 ALA   -0.5100
   3879 N         -37.2910  -14.2070  -33.3580 N.am    247 GLU   -0.4700
   3880 CA        -37.5010  -13.8360  -34.7470 C.3     247 GLU    0.3100
   3881 C         -38.2050  -14.9350  -35.5190 C.2     247 GLU    0.0700
   3882 O         -38.9440  -14.6650  -36.4550 O.2     247 GLU    0.0900
   3883 CB        -36.1760  -13.4770  -35.4110 C.3     247 GLU   -0.1800
   3884 CG        -36.1850  -13.5830  -36.9290 C.3     247 GLU    0.0900
   3885 CD        -35.7320  -14.9540  -37.4180 C.2     247 GLU    0.0900
   3886 OE1       -35.0990  -15.6890  -36.6250 O.co2   247 GLU   -0.2800
   3887 OE2       -36.0070  -15.2900  -38.5950 O.co2   247 GLU    0.0900
   3888 HN        -36.3560  -14.4170  -33.0850 H       247 GLU    0.0900
   3889 HA        -38.1740  -12.9920  -34.7710 H       247 GLU    0.6200
   3890 HB1       -35.3910  -14.1570  -35.0180 H       247 GLU   -0.7600
   3891 HB2       -35.9180  -12.4330  -35.1340 H       247 GLU   -0.7600
   3892 HG1       -35.5030  -12.8140  -37.3490 H       247 GLU    0.5100
   3893 HG2       -37.2160  -13.3980  -37.2980 H       247 GLU   -0.5100
   3894 N         -37.9840  -16.1810  -35.1280 N.am    248 LYS   -0.4700
   3895 CA        -38.6450  -17.3010  -35.7730 C.3     248 LYS    0.3100
   3896 C         -40.1130  -17.4630  -35.3100 C.2     248 LYS    0.0700
   3897 O         -41.0000  -17.7810  -36.1180 O.2     248 LYS    0.0900
   3898 CB        -37.8090  -18.5790  -35.5990 C.3     248 LYS   -0.1800
   3899 CG        -38.5780  -19.8850  -35.7510 C.3     248 LYS    0.0900
   3900 CD        -39.1640  -20.0880  -37.1730 C.3     248 LYS    0.0900
   3901 CE        -40.3030  -21.1360  -37.1870 C.3     248 LYS   -0.1800
   3902 NZ        -40.6750  -21.5580  -38.5670 N.4     248 LYS    0.0900
   3903 HN        -37.3620  -16.4030  -34.3820 H       248 LYS    0.0900
   3904 HA        -38.7620  -17.0660  -36.8210 H       248 LYS   -0.1800
   3905 HB1       -37.3580  -18.5610  -34.5850 H       248 LYS    0.0900
   3906 HB2       -36.9970  -18.5660  -36.3560 H       248 LYS    0.0900
   3907 HG1       -39.4130  -19.8940  -35.0190 H       248 LYS    0.2100
   3908 HG2       -37.8930  -20.7290  -35.5270 H       248 LYS    0.0500
   3909 HD1       -38.3540  -20.4260  -37.8530 H       248 LYS    0.0500
   3910 HD2       -39.5610  -19.1180  -37.5410 H       248 LYS   -0.3000
   3911 HE1       -41.2090  -20.7050  -36.7130 H       248 LYS    0.3300
   3912 HE2       -39.9780  -22.0440  -36.6350 H       248 LYS    0.3300
   3913 HZ1       -39.8480  -21.9790  -39.0360 H       248 LYS    0.3300
   3914 HZ2       -40.9960  -20.7300  -39.1070 H       248 LYS    0.5100
   3915 HZ3       -41.4410  -22.2600  -38.5200 H       248 LYS   -0.5100
   3916 N         -40.3940  -17.2240  -34.0280 N.am    249 GLU   -0.4700
   3917 CA        -41.7790  -17.2690  -33.5710 C.3     249 GLU    0.3100
   3918 C         -42.5880  -16.1180  -34.1430 C.2     249 GLU    0.0700
   3919 O         -43.7300  -16.2990  -34.5390 O.2     249 GLU    0.0900
   3920 CB        -41.8960  -17.2940  -32.0430 C.3     249 GLU   -0.1800
   3921 CG        -42.9890  -18.2620  -31.5290 C.3     249 GLU    0.0900
   3922 CD        -44.3810  -17.6090  -31.3010 C.2     249 GLU    0.0900
   3923 OE1       -44.4460  -16.4980  -30.7170 O.co2   249 GLU   -0.2800
   3924 OE2       -45.4160  -18.2240  -31.6800 O.co2   249 GLU    0.0900
   3925 HN        -39.6970  -17.0120  -33.3480 H       249 GLU    0.0900
   3926 HA        -42.2300  -18.1580  -33.9860 H       249 GLU    0.6200
   3927 HB1       -42.1360  -16.2680  -31.6890 H       249 GLU   -0.7600
   3928 HB2       -40.9190  -17.6030  -31.6170 H       249 GLU   -0.7600
   3929 HG1       -42.6500  -18.6920  -30.5630 H       249 GLU    0.5100
   3930 HG2       -43.1110  -19.0790  -32.2710 H       249 GLU   -0.5100
   3931 N         -42.0040  -14.9300  -34.1980 N.am    250 VAL   -0.4700
   3932 CA        -42.7100  -13.7880  -34.7550 C.3     250 VAL    0.3100
   3933 C         -43.0320  -13.9760  -36.2330 C.2     250 VAL    0.0700
   3934 O         -44.0640  -13.5200  -36.7180 O.2     250 VAL    0.0900
   3935 CB        -41.9180  -12.4900  -34.5660 C.3     250 VAL   -0.0900
   3936 CG1       -42.5380  -11.3610  -35.3610 C.3     250 VAL    0.0900
   3937 CG2       -41.8610  -12.1340  -33.1030 C.3     250 VAL   -0.2700
   3938 HN        -41.0760  -14.7690  -33.8700 H       250 VAL    0.0900
   3939 HA        -43.6650  -13.7160  -34.2580 H       250 VAL    0.0900
   3940 HB        -40.8720  -12.6460  -34.9040 H       250 VAL    0.0900
   3941 HG11      -43.6290  -11.3040  -35.1590 H       250 VAL   -0.2700
   3942 HG12      -42.3880  -11.5360  -36.4480 H       250 VAL    0.0900
   3943 HG13      -42.0730  -10.3940  -35.0700 H       250 VAL    0.0900
   3944 HG21      -41.5310  -13.0130  -32.5090 H       250 VAL    0.0900
   3945 HG22      -42.8670  -11.8240  -32.7500 H       250 VAL    0.5100
   3946 HG23      -41.1360  -11.3070  -32.9440 H       250 VAL   -0.5100
   3947 N         -42.1560  -14.6510  -36.9640 N.am    251 THR   -0.4700
   3948 CA        -42.4380  -14.9090  -38.3680 C.3     251 THR    0.3100
   3949 C         -43.5940  -15.9030  -38.4830 C.2     251 THR    0.0700
   3950 O         -44.6130  -15.6040  -39.0960 O.2     251 THR    0.0900
   3951 CB        -41.1810  -15.3630  -39.1400 C.3     251 THR    0.1400
   3952 CG2       -41.5130  -15.7110  -40.5780 C.3     251 THR    0.0900
   3953 OG1       -40.2350  -14.2910  -39.1500 O.3     251 THR   -0.6600
   3954 HN        -41.2940  -15.0000  -36.6010 H       251 THR    0.4300
   3955 HA        -42.8260  -13.9970  -38.7970 H       251 THR   -0.2700
   3956 HB        -40.7260  -16.2470  -38.6440 H       251 THR    0.0900
   3957 HG1       -39.9150  -14.2110  -38.2480 H       251 THR    0.0900
   3958 HG21      -42.0990  -14.8900  -41.0440 H       251 THR    0.0900
   3959 HG22      -42.1170  -16.6420  -40.6130 H       251 THR    0.5100
   3960 HG23      -40.5760  -15.8510  -41.1600 H       251 THR   -0.5100
   3961 N         -43.4490  -17.0710  -37.8590 N.am    252 ARG   -0.4700
   3962 CA        -44.5220  -18.0660  -37.8100 C.3     252 ARG    0.3100
   3963 C         -45.8810  -17.4380  -37.5030 C.2     252 ARG    0.0700
   3964 O         -46.8320  -17.6340  -38.2480 O.2     252 ARG    0.0900
   3965 CB        -44.1960  -19.1470  -36.7780 C.3     252 ARG   -0.1800
   3966 CG        -44.9280  -20.4600  -36.9810 C.3     252 ARG    0.0900
   3967 CD        -44.6580  -21.3950  -35.8080 C.3     252 ARG    0.0900
   3968 NE        -45.0340  -20.7850  -34.5230 N.pl3   252 ARG   -0.1800
   3969 CZ        -46.1620  -21.0360  -33.8550 C.cat   252 ARG    0.0900
   3970 NH1       -47.0550  -21.9090  -34.3260 N.pl3   252 ARG    0.0900
   3971 NH2       -46.3970  -20.4200  -32.7030 N.pl3   252 ARG    0.2000
   3972 HN        -42.6020  -17.3200  -37.3960 H       252 ARG    0.0900
   3973 HA        -44.6210  -18.5020  -38.7930 H       252 ARG    0.0900
   3974 HB1       -44.4540  -18.7560  -35.7720 H       252 ARG   -0.7000
   3975 HB2       -43.1040  -19.3480  -36.8180 H       252 ARG    0.4400
   3976 HG1       -44.5810  -20.9370  -37.9220 H       252 ARG    0.6400
   3977 HG2       -46.0200  -20.2680  -37.0570 H       252 ARG   -0.8000
   3978 HD1       -43.5750  -21.6360  -35.7630 H       252 ARG    0.4600
   3979 HD2       -45.2520  -22.3270  -35.9270 H       252 ARG    0.4600
   3980 HE        -44.3960  -20.1300  -34.1200 H       252 ARG   -0.8000
   3981 HH11      -46.8840  -22.3840  -35.1890 H       252 ARG    0.4600
   3982 HH12      -47.8960  -22.0890  -33.8150 H       252 ARG    0.4600
   3983 HH21      -45.8100  -19.6650  -32.4120 H       252 ARG    0.5100
   3984 HH22      -47.1600  -20.7110  -32.1270 H       252 ARG   -0.5100
   3985 N         -45.9770  -16.6760  -36.4150 N.am    253 MET   -0.4700
   3986 CA        -47.2080  -15.9520  -36.1080 C.3     253 MET    0.3100
   3987 C         -47.7050  -15.0070  -37.2030 C.2     253 MET    0.0700
   3988 O         -48.8580  -15.0950  -37.6000 O.2     253 MET    0.0900
   3989 CB        -47.1030  -15.2030  -34.7860 C.3     253 MET   -0.1800
   3990 CG        -47.4320  -16.0760  -33.5960 C.3     253 MET    0.0900
   3991 SD        -49.1880  -16.5170  -33.5080 S.3     253 MET    0.0900
   3992 CE        -49.9350  -14.8930  -33.3060 C.3     253 MET   -0.1400
   3993 HN        -45.2240  -16.5670  -35.7710 H       253 MET    0.0900
   3994 HA        -48.0120  -16.6720  -36.0640 H       253 MET    0.0900
   3995 HB1       -47.8050  -14.3420  -34.8050 H       253 MET   -0.0900
   3996 HB2       -46.0670  -14.8180  -34.6730 H       253 MET   -0.2200
   3997 HG1       -47.1430  -15.5330  -32.6720 H       253 MET    0.0900
   3998 HG2       -46.8230  -17.0020  -33.6610 H       253 MET    0.0900
   3999 HE1       -49.8510  -14.2910  -34.2360 H       253 MET    0.0900
   4000 HE2       -49.4260  -14.3340  -32.4910 H       253 MET    0.5100
   4001 HE3       -51.0130  -14.9940  -33.0580 H       253 MET   -0.5100
   4002 N         -46.8690  -14.1000  -37.6960 N.am    254 VAL   -0.4700
   4003 CA        -47.3240  -13.1980  -38.7560 C.3     254 VAL    0.3100
   4004 C         -47.9120  -13.9540  -39.9490 C.2     254 VAL    0.0700
   4005 O         -48.9340  -13.5560  -40.4950 O.2     254 VAL    0.0900
   4006 CB        -46.2260  -12.2140  -39.2270 C.3     254 VAL   -0.0900
   4007 CG1       -46.4420  -11.8160  -40.6800 C.3     254 VAL    0.0900
   4008 CG2       -46.2080  -10.9780  -38.3380 C.3     254 VAL   -0.2700
   4009 HN        -45.9280  -13.9950  -37.3810 H       254 VAL    0.0900
   4010 HA        -48.1670  -12.6450  -38.3710 H       254 VAL    0.0900
   4011 HB        -45.2310  -12.6970  -39.1230 H       254 VAL    0.0900
   4012 HG11      -47.4930  -11.4880  -40.8340 H       254 VAL   -0.2700
   4013 HG12      -46.2390  -12.6830  -41.3440 H       254 VAL    0.0900
   4014 HG13      -45.7670  -10.9740  -40.9470 H       254 VAL    0.0900
   4015 HG21      -46.0000  -11.2680  -37.2860 H       254 VAL    0.0900
   4016 HG22      -47.1940  -10.4690  -38.3770 H       254 VAL    0.5100
   4017 HG23      -45.4130  -10.2800  -38.6780 H       254 VAL   -0.5100
   4018 N         -47.2820  -15.0520  -40.3490 N.am    255 ILE   -0.4700
   4019 CA        -47.8190  -15.8790  -41.4190 C.3     255 ILE    0.3100
   4020 C         -49.2230  -16.3700  -41.0830 C.2     255 ILE    0.0700
   4021 O         -50.1650  -16.2010  -41.8670 O.2     255 ILE    0.0900
   4022 CB        -46.9000  -17.0710  -41.7030 C.3     255 ILE   -0.0900
   4023 CG1       -45.6000  -16.5740  -42.3470 C.3     255 ILE    0.0900
   4024 CG2       -47.5960  -18.0910  -42.5920 C.3     255 ILE   -0.2700
   4025 CD        -44.4980  -17.6070  -42.3820 C.3     255 ILE    0.0900
   4026 HN        -46.4240  -15.3540  -39.9420 H       255 ILE    0.0900
   4027 HA        -47.9140  -15.2630  -42.3010 H       255 ILE    0.0900
   4028 HB        -46.6190  -17.5540  -40.7420 H       255 ILE   -0.1800
   4029 HG11      -45.2390  -15.6930  -41.7760 H       255 ILE    0.0900
   4030 HG12      -45.8230  -16.2610  -43.3890 H       255 ILE    0.0900
   4031 HG21      -48.0350  -17.5870  -43.4810 H       255 ILE   -0.2700
   4032 HG22      -48.4130  -18.5900  -42.0290 H       255 ILE    0.0900
   4033 HG23      -46.8650  -18.8520  -42.9410 H       255 ILE    0.0900
   4034 HD1       -44.8260  -18.4950  -42.9630 H       255 ILE    0.0900
   4035 HD2       -44.2490  -17.9300  -41.3500 H       255 ILE    0.5100
   4036 HD3       -43.5940  -17.1780  -42.8680 H       255 ILE   -0.5100
   4037 N         -49.3570  -16.9690  -39.9020 N.am    256 ILE   -0.4700
   4038 CA        -50.6410  -17.4180  -39.3860 C.3     256 ILE    0.3100
   4039 C         -51.6830  -16.2930  -39.3520 C.2     256 ILE    0.0700
   4040 O         -52.8460  -16.5050  -39.6890 O.2     256 ILE    0.0900
   4041 CB        -50.4770  -18.0080  -37.9760 C.3     256 ILE   -0.0900
   4042 CG1       -49.9050  -19.4230  -38.0570 C.3     256 ILE    0.0900
   4043 CG2       -51.8010  -17.9780  -37.2270 C.3     256 ILE   -0.2700
   4044 CD        -49.3940  -19.9620  -36.7370 C.3     256 ILE    0.0900
   4045 HN        -48.5720  -17.1400  -39.3120 H       256 ILE    0.0900
   4046 HA        -51.0320  -18.1640  -40.0620 H       256 ILE    0.0900
   4047 HB        -49.7230  -17.4150  -37.4140 H       256 ILE   -0.1800
   4048 HG11      -49.0640  -19.4220  -38.7840 H       256 ILE    0.0900
   4049 HG12      -50.7010  -20.1020  -38.4300 H       256 ILE    0.0900
   4050 HG21      -52.6050  -18.4180  -37.8550 H       256 ILE   -0.2700
   4051 HG22      -52.0750  -16.9290  -36.9830 H       256 ILE    0.0900
   4052 HG23      -51.7190  -18.5710  -36.2910 H       256 ILE    0.0900
   4053 HD1       -50.2180  -19.9920  -35.9930 H       256 ILE    0.0900
   4054 HD2       -48.5870  -19.3050  -36.3470 H       256 ILE    0.5100
   4055 HD3       -49.0030  -20.9930  -36.8750 H       256 ILE   -0.5100
   4056 N         -51.2680  -15.0980  -38.9450 N.am    257 MET   -0.4700
   4057 CA        -52.1860  -13.9770  -38.7860 C.3     257 MET    0.3100
   4058 C         -52.6680  -13.4530  -40.1150 C.2     257 MET    0.0700
   4059 O         -53.8090  -13.0310  -40.2400 O.2     257 MET    0.0900
   4060 CB        -51.5220  -12.8330  -38.0350 C.3     257 MET   -0.1800
   4061 CG        -51.6940  -12.8980  -36.5470 C.3     257 MET    0.0900
   4062 SD        -50.8940  -11.4930  -35.7540 S.3     257 MET    0.0900
   4063 CE        -49.1730  -11.8870  -36.0670 C.3     257 MET   -0.1400
   4064 HN        -50.3120  -14.9150  -38.7310 H       257 MET    0.0900
   4065 HA        -53.0500  -14.3290  -38.2420 H       257 MET    0.0900
   4066 HB1       -51.9560  -11.8760  -38.3980 H       257 MET   -0.0900
   4067 HB2       -50.4360  -12.8440  -38.2650 H       257 MET   -0.2200
   4068 HG1       -51.2520  -13.8460  -36.1730 H       257 MET    0.0900
   4069 HG2       -52.7780  -12.9020  -36.3070 H       257 MET    0.0900
   4070 HE1       -48.7770  -11.3080  -36.9280 H       257 MET    0.0900
   4071 HE2       -49.0630  -12.9680  -36.3000 H       257 MET    0.5100
   4072 HE3       -48.5550  -11.6430  -35.1770 H       257 MET   -0.5100
   4073 N         -51.7840  -13.4570  -41.1030 N.am    258 VAL   -0.4700
   4074 CA        -52.1190  -12.9810  -42.4260 C.3     258 VAL    0.3100
   4075 C         -52.9910  -14.0150  -43.1350 C.2     258 VAL    0.0700
   4076 O         -54.0700  -13.6890  -43.6190 O.2     258 VAL    0.0900
   4077 CB        -50.8320  -12.6470  -43.2270 C.3     258 VAL   -0.0900
   4078 CG1       -50.9560  -13.0890  -44.6750 C.3     258 VAL    0.0900
   4079 CG2       -50.5160  -11.1590  -43.1300 C.3     258 VAL   -0.2700
   4080 HN        -50.8520  -13.7850  -40.9770 H       258 VAL    0.0900
   4081 HA        -52.7340  -12.1000  -42.3200 H       258 VAL    0.0900
   4082 HB        -49.9670  -13.1640  -42.7610 H       258 VAL    0.0900
   4083 HG11      -51.9100  -12.7170  -45.1060 H       258 VAL   -0.2700
   4084 HG12      -50.9480  -14.1980  -44.7330 H       258 VAL    0.0900
   4085 HG13      -50.1130  -12.6770  -45.2690 H       258 VAL    0.0900
   4086 HG21      -50.3590  -10.8710  -42.0680 H       258 VAL    0.0900
   4087 HG22      -51.3620  -10.5650  -43.5370 H       258 VAL    0.5100
   4088 HG23      -49.5910  -10.9310  -43.7010 H       258 VAL   -0.5100
   4089 N         -52.5520  -15.2710  -43.1650 N.am    259 ILE   -0.4700
   4090 CA        -53.3270  -16.3310  -43.8000 C.3     259 ILE    0.3100
   4091 C         -54.7530  -16.4310  -43.2640 C.2     259 ILE    0.0700
   4092 O         -55.6980  -16.6840  -44.0110 O.2     259 ILE    0.0900
   4093 CB        -52.6590  -17.6830  -43.6250 C.3     259 ILE   -0.0900
   4094 CG1       -51.5570  -17.8350  -44.6670 C.3     259 ILE    0.0900
   4095 CG2       -53.6910  -18.8010  -43.7340 C.3     259 ILE   -0.2700
   4096 CD        -50.6200  -18.9810  -44.3910 C.3     259 ILE    0.0900
   4097 HN        -51.6830  -15.5400  -42.7600 H       259 ILE    0.0900
   4098 HA        -53.4170  -16.0930  -44.8500 H       259 ILE    0.0900
   4099 HB        -52.1700  -17.7270  -42.6280 H       259 ILE   -0.1800
   4100 HG11      -50.9660  -16.8940  -44.6980 H       259 ILE    0.0900
   4101 HG12      -52.0290  -17.9940  -45.6600 H       259 ILE    0.0900
   4102 HG21      -54.3060  -18.6640  -44.6500 H       259 ILE   -0.2700
   4103 HG22      -54.3630  -18.7820  -42.8500 H       259 ILE    0.0900
   4104 HG23      -53.1790  -19.7840  -43.7940 H       259 ILE    0.0900
   4105 HD1       -51.1440  -19.9480  -44.5490 H       259 ILE    0.0900
   4106 HD2       -50.2670  -18.9360  -43.3390 H       259 ILE    0.5100
   4107 HD3       -49.7500  -18.9320  -45.0800 H       259 ILE   -0.5100
   4108 N         -54.9140  -16.2340  -41.9610 N.am    260 ALA   -0.4700
   4109 CA        -56.2340  -16.2770  -41.3510 C.3     260 ALA    0.3100
   4110 C         -57.0820  -15.0680  -41.7120 C.2     260 ALA    0.0700
   4111 O         -58.3030  -15.1580  -41.7290 O.2     260 ALA    0.0900
   4112 CB        -56.1190  -16.4110  -39.8530 C.3     260 ALA   -0.2700
   4113 HN        -54.1490  -16.0480  -41.3500 H       260 ALA    0.0900
   4114 HA        -56.7660  -17.1220  -41.7640 H       260 ALA    0.0900
   4115 HB1       -55.5630  -15.5450  -39.4340 H       260 ALA    0.0900
   4116 HB2       -55.5690  -17.3420  -39.5970 H       260 ALA    0.5100
   4117 HB3       -57.1310  -16.4370  -39.3970 H       260 ALA   -0.5100
   4118 N         -56.4510  -13.9330  -41.9980 N.am    261 PHE   -0.4700
   4119 CA        -57.2010  -12.7570  -42.4240 C.3     261 PHE    0.3100
   4120 C         -57.7810  -12.9490  -43.8260 C.2     261 PHE    0.0700
   4121 O         -58.9010  -12.5090  -44.1350 O.2     261 PHE    0.0900
   4122 CB        -56.2940  -11.5320  -42.4210 C.3     261 PHE   -0.1800
   4123 CG        -56.9110  -10.3300  -43.0560 C.ar    261 PHE    0.0900
   4124 CD1       -57.6720   -9.4510  -42.2990 C.ar    261 PHE    0.0900
   4125 CD2       -56.7510  -10.0850  -44.4180 C.ar    261 PHE    0.0000
   4126 CE1       -58.2540   -8.3410  -42.8730 C.ar    261 PHE   -0.1150
   4127 CE2       -57.3320   -8.9710  -45.0100 C.ar    261 PHE    0.1150
   4128 CZ        -58.0860   -8.0940  -44.2310 C.ar    261 PHE   -0.1150
   4129 HN        -55.4610  -13.8360  -41.9360 H       261 PHE    0.1150
   4130 HA        -58.0260  -12.6170  -41.7410 H       261 PHE   -0.1150
   4131 HB1       -55.3650  -11.7620  -42.9840 H       261 PHE    0.1150
   4132 HB2       -56.0480  -11.2600  -41.3730 H       261 PHE   -0.1150
   4133 HD1       -57.8100   -9.6400  -41.2450 H       261 PHE    0.1150
   4134 HD2       -56.1690  -10.7680  -45.0190 H       261 PHE   -0.1150
   4135 HE1       -58.8400   -7.6630  -42.2680 H       261 PHE    0.1150
   4136 HE2       -57.2010   -8.7850  -46.0670 H       261 PHE    0.5100
   4137 HZ        -58.5400   -7.2240  -44.6830 H       261 PHE   -0.5100
   4138 N         -57.0010  -13.6110  -44.6760 N.am    262 LEU   -0.4700
   4139 CA        -57.4310  -13.9020  -46.0210 C.3     262 LEU    0.3100
   4140 C         -58.5620  -14.9180  -45.9980 C.2     262 LEU    0.0700
   4141 O         -59.5900  -14.7220  -46.6440 O.2     262 LEU    0.0900
   4142 CB        -56.2580  -14.4010  -46.8700 C.3     262 LEU   -0.1800
   4143 CG        -55.1190  -13.3950  -47.1090 C.3     262 LEU    0.0900
   4144 CD1       -54.0420  -13.9770  -48.0150 C.3     262 LEU    0.0900
   4145 CD2       -55.6680  -12.0940  -47.6770 C.3     262 LEU   -0.0900
   4146 HN        -56.0910  -13.9340  -44.4230 H       262 LEU    0.0900
   4147 HA        -57.8410  -12.9960  -46.4440 H       262 LEU   -0.2700
   4148 HB1       -56.6580  -14.7050  -47.8600 H       262 LEU    0.0900
   4149 HB2       -55.8260  -15.2920  -46.3670 H       262 LEU    0.0900
   4150 HG        -54.6660  -13.1210  -46.1330 H       262 LEU    0.0900
   4151 HD11      -54.4760  -14.2490  -49.0010 H       262 LEU   -0.2700
   4152 HD12      -53.6130  -14.8920  -47.5530 H       262 LEU    0.0900
   4153 HD13      -53.2380  -13.2280  -48.1760 H       262 LEU    0.0900
   4154 HD21      -56.3950  -11.6450  -46.9680 H       262 LEU    0.0900
   4155 HD22      -56.1860  -12.2900  -48.6390 H       262 LEU    0.5100
   4156 HD23      -54.8380  -11.3720  -47.8390 H       262 LEU   -0.5100
   4157 N         -58.3890  -15.9990  -45.2420 N.am    263 ILE   -0.4700
   4158 CA        -59.4280  -17.0220  -45.1400 C.3     263 ILE    0.3100
   4159 C         -60.7870  -16.4500  -44.7190 C.2     263 ILE    0.0700
   4160 O         -61.8410  -17.0560  -44.9250 O.2     263 ILE    0.0900
   4161 CB        -59.0200  -18.1170  -44.1380 C.3     263 ILE   -0.0900
   4162 CG1       -57.8440  -18.9330  -44.6840 C.3     263 ILE    0.0900
   4163 CG2       -60.2040  -19.0330  -43.8290 C.3     263 ILE   -0.2700
   4164 CD        -57.3950  -20.0550  -43.7730 C.3     263 ILE    0.0900
   4165 HN        -57.5560  -16.1580  -44.7190 H       263 ILE    0.0900
   4166 HA        -59.5770  -17.4480  -46.1210 H       263 ILE    0.0900
   4167 HB        -58.6660  -17.6420  -43.1980 H       263 ILE   -0.1800
   4168 HG11      -56.9850  -18.2480  -44.8460 H       263 ILE    0.0900
   4169 HG12      -58.1430  -19.3720  -45.6600 H       263 ILE    0.0900
   4170 HG21      -60.6750  -19.3800  -44.7730 H       263 ILE   -0.2700
   4171 HG22      -60.9630  -18.4820  -43.2350 H       263 ILE    0.0900
   4172 HG23      -59.8560  -19.9210  -43.2600 H       263 ILE    0.0900
   4173 HD1       -58.1630  -20.8580  -43.7490 H       263 ILE    0.0900
   4174 HD2       -57.2530  -19.6700  -42.7410 H       263 ILE    0.5100
   4175 HD3       -56.4420  -20.4870  -44.1450 H       263 ILE   -0.5100
   4176 N         -60.7590  -15.2600  -44.1340 N.am    264 CYS   -0.4700
   4177 CA        -61.9520  -14.6890  -43.5410 C.3     264 CYS    0.3100
   4178 C         -62.6440  -13.7480  -44.4620 C.2     264 CYS    0.0700
   4179 O         -63.8700  -13.6720  -44.5260 O.2     264 CYS    0.0900
   4180 CB        -61.5800  -14.0570  -42.2040 C.3     264 CYS   -0.1100
   4181 SG        -62.8210  -13.0320  -41.4350 S.3     264 CYS    0.0900
   4182 HN        -59.9280  -14.7120  -44.0760 H       264 CYS    0.0900
   4183 HA        -62.6780  -15.4770  -43.4040 H       264 CYS   -0.2300
   4184 HB1       -60.6710  -13.4430  -42.3680 H       264 CYS    0.1600
   4185 HB2       -61.3260  -14.8810  -41.5070 H       264 CYS    0.5100
   4186 HG1       -62.7310  -12.0540  -42.3240 H       264 CYS   -0.5100
   4187 N         -61.8590  -12.9450  -45.2350 N.am    265 TRP   -0.4700
   4188 CA        -62.4280  -11.8930  -46.0780 C.3     265 TRP    0.3100
   4189 C         -62.2610  -12.1720  -47.5080 C.2     265 TRP    0.0700
   4190 O         -63.0440  -11.7290  -48.3350 O.2     265 TRP    0.0900
   4191 CB        -61.7560  -10.5780  -45.7940 C.3     265 TRP   -0.1800
   4192 CG        -62.2360  -10.1050  -44.4950 C.ar    265 TRP    0.0900
   4193 CD1       -61.5330   -9.9900  -43.3480 C.ar    265 TRP    0.0900
   4194 CD2       -63.5680   -9.7510  -44.2240 C.ar    265 TRP   -0.0300
   4195 CE2       -63.6640   -9.4690  -42.8760 C.ar    265 TRP   -0.1500
   4196 CE3       -64.7000   -9.6730  -45.0300 C.ar    265 TRP    0.2200
   4197 NE1       -62.3930   -9.5880  -42.3110 N.ar    265 TRP   -0.5100
   4198 CZ2       -64.8560   -9.1410  -42.2470 C.ar    265 TRP    0.3700
   4199 CZ3       -65.8910   -9.3410  -44.4280 C.ar    265 TRP    0.2400
   4200 CH2       -65.9710   -9.0820  -43.0490 C.ar    265 TRP    0.1100
   4201 HN        -60.8660  -13.0400  -45.2610 H       265 TRP   -0.2500
   4202 HA        -63.4850  -11.8280  -45.8660 H       265 TRP    0.1700
   4203 HB1       -62.0120   -9.8370  -46.5830 H       265 TRP   -0.2000
   4204 HB2       -60.6530  -10.7090  -45.7630 H       265 TRP    0.1400
   4205 HD1       -60.4740  -10.1780  -43.2430 H       265 TRP   -0.2700
   4206 HE1       -62.1510   -9.4240  -41.3800 H       265 TRP    0.1600
   4207 HE3       -64.6630   -9.8630  -46.0920 H       265 TRP   -0.1400
   4208 HZ2       -64.9230   -8.9400  -41.1880 H       265 TRP    0.1400
   4209 HZ3       -66.7860   -9.2770  -45.0300 H       265 TRP    0.5100
   4210 HH2       -66.9260   -8.8320  -42.6100 H       265 TRP   -0.5100
   4211 N         -61.1910  -12.9150  -47.8980 N.am    266 LEU   -0.4700
   4212 CA        -61.0300  -13.2850  -49.3040 C.3     266 LEU    0.3100
   4213 C         -62.2550  -13.8870  -49.9960 C.2     266 LEU    0.0700
   4214 O         -62.5980  -13.4610  -51.1000 O.2     266 LEU    0.0900
   4215 CB        -59.8270  -14.2060  -49.4640 C.3     266 LEU   -0.1800
   4216 CG        -59.2950  -14.2130  -50.8940 C.3     266 LEU    0.0900
   4217 CD1       -58.8500  -12.8050  -51.2320 C.3     266 LEU    0.0900
   4218 CD2       -58.1620  -15.2160  -51.0710 C.3     266 LEU   -0.0900
   4219 HN        -60.4890  -13.2300  -47.2640 H       266 LEU    0.0900
   4220 HA        -60.8930  -12.3810  -49.8790 H       266 LEU   -0.2700
   4221 HB1       -60.1240  -15.2390  -49.1850 H       266 LEU    0.0900
   4222 HB2       -59.0200  -13.8670  -48.7820 H       266 LEU    0.0900
   4223 HG        -60.0920  -14.5390  -51.5950 H       266 LEU    0.0900
   4224 HD11      -58.3410  -12.3450  -50.3590 H       266 LEU   -0.2700
   4225 HD12      -59.7320  -12.1830  -51.4960 H       266 LEU    0.0900
   4226 HD13      -58.1390  -12.8270  -52.0860 H       266 LEU    0.0900
   4227 HD21      -58.5190  -16.2400  -50.8330 H       266 LEU    0.0900
   4228 HD22      -57.3240  -14.9640  -50.3870 H       266 LEU    0.5100
   4229 HD23      -57.8040  -15.2010  -52.1220 H       266 LEU   -0.5100
   4230 N         -62.9200  -14.8870  -49.3750 N.am    267 PRO   -0.2900
   4231 CA        -64.1230  -15.4210  -50.0190 C.3     267 PRO    0.0000
   4232 C         -65.1500  -14.3790  -50.3350 C.2     267 PRO    0.0900
   4233 O         -65.5560  -14.1630  -51.4730 O.2     267 PRO    0.0900
   4234 CB        -64.6490  -16.4190  -48.9910 C.3     267 PRO    0.0200
   4235 CG        -63.4300  -16.9230  -48.3400 C.3     267 PRO    0.0900
   4236 CD        -62.5340  -15.7040  -48.2090 C.3     267 PRO   -0.1800
   4237 HA        -63.8800  -15.8470  -50.9790 H       267 PRO    0.0900
   4238 HB1       -65.2070  -17.2430  -49.4850 H       267 PRO    0.0900
   4239 HB2       -65.3170  -15.9220  -48.2570 H       267 PRO   -0.1800
   4240 HG1       -63.6630  -17.3510  -47.3430 H       267 PRO    0.0900
   4241 HG2       -62.9450  -17.7050  -48.9620 H       267 PRO    0.0900
   4242 HD1       -62.7310  -15.1480  -47.2690 H       267 PRO    0.5100
   4243 HD2       -61.4590  -15.9760  -48.2710 H       267 PRO   -0.5100
   4244 N         -65.5480  -13.5850  -49.3100 N.am    268 TYR   -0.4700
   4245 CA        -66.4600  -12.4610  -49.4850 C.3     268 TYR    0.3100
   4246 C         -66.0190  -11.5500  -50.5550 C.2     268 TYR    0.0700
   4247 O         -66.7910  -11.2340  -51.4450 O.2     268 TYR    0.0900
   4248 CB        -66.5750  -11.6990  -48.1990 C.3     268 TYR   -0.1800
   4249 CG        -67.8560  -12.0260  -47.5430 C.ar    268 TYR    0.0900
   4250 CD1       -68.9910  -12.2290  -48.3090 C.ar    268 TYR    0.0900
   4251 CD2       -67.9340  -12.0710  -46.1660 C.ar    268 TYR    0.0000
   4252 CE1       -70.2100  -12.4720  -47.7040 C.ar    268 TYR   -0.1150
   4253 CE2       -69.1480  -12.3130  -45.5480 C.ar    268 TYR    0.1150
   4254 CZ        -70.2710  -12.5090  -46.3270 C.ar    268 TYR   -0.1150
   4255 OH        -71.4640  -12.7470  -45.7240 O.3     268 TYR    0.1150
   4256 HN        -65.2280  -13.7370  -48.3790 H       268 TYR    0.1100
   4257 HA        -67.4220  -12.8480  -49.7840 H       268 TYR   -0.5400
   4258 HB1       -66.5520  -10.6060  -48.3950 H       268 TYR    0.4300
   4259 HB2       -65.7500  -11.9800  -47.5100 H       268 TYR   -0.1150
   4260 HD1       -68.9240  -12.1970  -49.3860 H       268 TYR    0.1150
   4261 HD2       -67.0470  -11.9160  -45.5690 H       268 TYR   -0.1150
   4262 HE1       -71.0970  -12.6310  -48.2980 H       268 TYR    0.1150
   4263 HE2       -69.2160  -12.3490  -44.4710 H       268 TYR    0.5100
   4264 HH        -72.1490  -12.7040  -46.3950 H       268 TYR   -0.5100
   4265 N         -64.7190  -11.1550  -50.5920 N.am    269 ALA   -0.4700
   4266 CA        -64.2200  -10.3930  -51.7300 C.3     269 ALA    0.3100
   4267 C         -64.2970  -11.1090  -53.0770 C.2     269 ALA    0.0700
   4268 O         -64.7640  -10.5360  -54.0610 O.2     269 ALA    0.0900
   4269 CB        -62.7810   -9.9670  -51.4240 C.3     269 ALA   -0.2700
   4270 HN        -64.0680  -11.3610  -49.8660 H       269 ALA    0.0900
   4271 HA        -64.8550   -9.5320  -51.8760 H       269 ALA    0.0900
   4272 HB1       -62.1440  -10.8620  -51.2610 H       269 ALA    0.0900
   4273 HB2       -62.7580   -9.3440  -50.5050 H       269 ALA    0.5100
   4274 HB3       -62.3680   -9.3890  -52.2790 H       269 ALA   -0.5100
   4275 N         -63.8430  -12.3660  -53.1160 N.am    270 GLY   -0.4700
   4276 CA        -63.8530  -13.1690  -54.3280 C.3     270 GLY    0.3100
   4277 C         -65.2340  -13.3000  -54.9580 C.2     270 GLY   -0.0200
   4278 O         -65.4020  -13.1880  -56.1700 O.2     270 GLY    0.0900
   4279 HN        -63.4730  -12.8130  -52.3050 H       270 GLY    0.0900
   4280 HA1       -63.4900  -14.1530  -54.0750 H       270 GLY    0.5100
   4281 HA2       -63.1890  -12.6980  -55.0390 H       270 GLY   -0.5100
   4282 N         -66.2360  -13.5460  -54.1220 N.am    271 VAL   -0.4700
   4283 CA        -67.6120  -13.6450  -54.5720 C.3     271 VAL    0.3100
   4284 C         -68.1030  -12.2910  -54.9960 C.2     271 VAL    0.0700
   4285 O         -68.5800  -12.0860  -56.1060 O.2     271 VAL    0.0900
   4286 CB        -68.4850  -14.3100  -53.4810 C.3     271 VAL   -0.0900
   4287 CG1       -69.9450  -13.8650  -53.5850 C.3     271 VAL    0.0900
   4288 CG2       -68.3380  -15.8320  -53.5400 C.3     271 VAL   -0.2700
   4289 HN        -66.0860  -13.6740  -53.1460 H       271 VAL    0.0900
   4290 HA        -67.6280  -14.2310  -55.4780 H       271 VAL    0.0900
   4291 HB        -68.0910  -14.0350  -52.4800 H       271 VAL    0.0900
   4292 HG11      -70.3050  -13.9770  -54.6300 H       271 VAL   -0.2700
   4293 HG12      -70.0360  -12.7970  -53.2910 H       271 VAL    0.0900
   4294 HG13      -70.5800  -14.4910  -52.9230 H       271 VAL    0.0900
   4295 HG21      -67.2780  -16.1200  -53.3740 H       271 VAL    0.0900
   4296 HG22      -68.6540  -16.2040  -54.5390 H       271 VAL    0.5100
   4297 HG23      -68.9620  -16.3030  -52.7520 H       271 VAL   -0.5100
   4298 N         -67.9900  -11.2400  -54.1290 N.am    272 ALA   -0.4700
   4299 CA        -68.4970   -9.8940  -54.4200 C.3     272 ALA    0.3100
   4300 C         -68.0520   -9.4030  -55.7210 C.2     272 ALA    0.0700
   4301 O         -68.7870   -8.8520  -56.5260 O.2     272 ALA    0.0900
   4302 CB        -67.7790   -8.9240  -53.5410 C.3     272 ALA   -0.2700
   4303 HN        -67.5480  -11.3450  -53.2420 H       272 ALA    0.0900
   4304 HA        -69.5590   -9.8760  -54.2270 H       272 ALA    0.0900
   4305 HB1       -66.6820   -9.0890  -53.6060 H       272 ALA    0.0900
   4306 HB2       -68.0960   -9.0630  -52.4860 H       272 ALA    0.5100
   4307 HB3       -68.0020   -7.8840  -53.8650 H       272 ALA   -0.5100
   4308 N         -66.7400   -9.6250  -55.9700 N.am    273 PHE   -0.4700
   4309 CA        -66.1760   -9.2410  -57.2200 C.3     273 PHE    0.3100
   4310 C         -66.7210   -9.9850  -58.4410 C.2     273 PHE    0.0700
   4311 O         -67.0860   -9.3760  -59.4380 O.2     273 PHE    0.0900
   4312 CB        -64.6560   -9.4350  -57.1250 C.3     273 PHE   -0.1800
   4313 CG        -63.9410   -9.1420  -58.4070 C.ar    273 PHE    0.0900
   4314 CD1       -63.5300   -7.8450  -58.7020 C.ar    273 PHE    0.0900
   4315 CD2       -63.7080  -10.1550  -59.3310 C.ar    273 PHE    0.0000
   4316 CE1       -62.8910   -7.5590  -59.8870 C.ar    273 PHE   -0.1150
   4317 CE2       -63.0730   -9.8830  -60.5260 C.ar    273 PHE    0.1150
   4318 CZ        -62.6640   -8.5810  -60.8060 C.ar    273 PHE   -0.1150
   4319 HN        -66.1270  -10.0530  -55.3100 H       273 PHE    0.1150
   4320 HA        -66.4230   -8.2070  -57.4120 H       273 PHE   -0.1150
   4321 HB1       -64.4350  -10.4890  -56.8560 H       273 PHE    0.1150
   4322 HB2       -64.2450   -8.7490  -56.3530 H       273 PHE   -0.1150
   4323 HD1       -63.7150   -7.0510  -57.9930 H       273 PHE    0.1150
   4324 HD2       -64.0260  -11.1640  -59.1110 H       273 PHE   -0.1150
   4325 HE1       -62.5690   -6.5510  -60.1040 H       273 PHE    0.1150
   4326 HE2       -62.8960  -10.6740  -61.2400 H       273 PHE    0.5100
   4327 HZ        -62.1670   -8.3630  -61.7390 H       273 PHE   -0.5100
   4328 N         -66.7590  -11.3100  -58.3460 N.am    274 TYR   -0.4700
   4329 CA        -67.1960  -12.1900  -59.4170 C.3     274 TYR    0.3100
   4330 C         -68.6850  -12.0320  -59.7350 C.2     274 TYR    0.0700
   4331 O         -69.1120  -12.2330  -60.8660 O.2     274 TYR    0.0900
   4332 CB        -66.8840  -13.6250  -59.0000 C.3     274 TYR   -0.1800
   4333 CG        -67.3810  -14.6940  -59.9290 C.ar    274 TYR    0.0900
   4334 CD1       -68.7170  -15.0760  -59.9320 C.ar    274 TYR    0.0900
   4335 CD2       -66.5070  -15.3470  -60.7840 C.ar    274 TYR    0.0000
   4336 CE1       -69.1720  -16.0760  -60.7850 C.ar    274 TYR   -0.1150
   4337 CE2       -66.9480  -16.3420  -61.6380 C.ar    274 TYR    0.1150
   4338 CZ        -68.2790  -16.7090  -61.6370 C.ar    274 TYR   -0.1150
   4339 OH        -68.7080  -17.7080  -62.4960 O.3     274 TYR    0.1150
   4340 HN        -66.4800  -11.7730  -57.5090 H       274 TYR    0.1100
   4341 HA        -66.6680  -11.9260  -60.3210 H       274 TYR   -0.5400
   4342 HB1       -67.3510  -13.8200  -58.0120 H       274 TYR    0.4300
   4343 HB2       -65.7830  -13.7460  -58.9350 H       274 TYR   -0.1150
   4344 HD1       -69.4120  -14.5890  -59.2640 H       274 TYR    0.1150
   4345 HD2       -65.4630  -15.0730  -60.7840 H       274 TYR   -0.1150
   4346 HE1       -70.2140  -16.3580  -60.7830 H       274 TYR    0.1150
   4347 HE2       -66.2510  -16.8320  -62.3020 H       274 TYR    0.5100
   4348 HH        -68.0580  -17.7960  -63.1980 H       274 TYR   -0.5100
   4349 N         -69.4840  -11.6820  -58.7330 N.am    275 ILE   -0.4700
   4350 CA        -70.8870  -11.3640  -58.9500 C.3     275 ILE    0.3100
   4351 C         -70.9810  -10.0650  -59.7280 C.2     275 ILE    0.0700
   4352 O         -71.7210   -9.9540  -60.6950 O.2     275 ILE    0.0900
   4353 CB        -71.6680  -11.1950  -57.6120 C.3     275 ILE   -0.0900
   4354 CG1       -72.0770  -12.5550  -57.0490 C.3     275 ILE    0.0900
   4355 CG2       -72.9080  -10.3170  -57.7970 C.3     275 ILE   -0.2700
   4356 CD        -73.1220  -12.4570  -55.9940 C.3     275 ILE    0.0900
   4357 HN        -69.1590  -11.6230  -57.7920 H       275 ILE    0.0900
   4358 HA        -71.3180  -12.1670  -59.5300 H       275 ILE    0.0900
   4359 HB        -71.0000  -10.7270  -56.8570 H       275 ILE   -0.1800
   4360 HG11      -71.1800  -13.0470  -56.6160 H       275 ILE    0.0900
   4361 HG12      -72.4670  -13.1810  -57.8790 H       275 ILE    0.0900
   4362 HG21      -73.5920  -10.7760  -58.5420 H       275 ILE   -0.2700
   4363 HG22      -72.6090   -9.3120  -58.1620 H       275 ILE    0.0900
   4364 HG23      -73.4490  -10.2180  -56.8320 H       275 ILE    0.0900
   4365 HD1       -74.0900  -12.1500  -56.4440 H       275 ILE    0.0900
   4366 HD2       -72.8260  -11.6990  -55.2370 H       275 ILE    0.5100
   4367 HD3       -73.2560  -13.4440  -55.5030 H       275 ILE   -0.5100
   4368 N         -70.2220   -9.0740  -59.2740 N.am    276 PHE   -0.4700
   4369 CA        -70.1810   -7.7500  -59.8740 C.3     276 PHE    0.3100
   4370 C         -69.8220   -7.8320  -61.3540 C.2     276 PHE    0.0700
   4371 O         -70.2870   -7.0360  -62.1660 O.2     276 PHE    0.0900
   4372 CB        -69.1280   -6.9300  -59.1380 C.3     276 PHE   -0.1800
   4373 CG        -69.2250   -5.4590  -59.3640 C.ar    276 PHE    0.0900
   4374 CD1       -68.5420   -4.8580  -60.4110 C.ar    276 PHE    0.0900
   4375 CD2       -69.9600   -4.6630  -58.4990 C.ar    276 PHE    0.0000
   4376 CE1       -68.6110   -3.4890  -60.6040 C.ar    276 PHE   -0.1150
   4377 CE2       -70.0350   -3.2930  -58.6870 C.ar    276 PHE    0.1150
   4378 CZ        -69.3600   -2.7040  -59.7430 C.ar    276 PHE   -0.1150
   4379 HN        -69.6330   -9.1960  -58.4790 H       276 PHE    0.1150
   4380 HA        -71.1570   -7.2980  -59.7830 H       276 PHE   -0.1150
   4381 HB1       -68.1190   -7.2460  -59.4760 H       276 PHE    0.1150
   4382 HB2       -69.2340   -7.0990  -58.0450 H       276 PHE   -0.1150
   4383 HD1       -67.9500   -5.4640  -61.0810 H       276 PHE    0.1150
   4384 HD2       -70.4800   -5.1160  -57.6680 H       276 PHE   -0.1150
   4385 HE1       -68.0820   -3.0320  -61.4270 H       276 PHE    0.1150
   4386 HE2       -70.6190   -2.6860  -58.0120 H       276 PHE    0.5100
   4387 HZ        -69.4190   -1.6370  -59.8950 H       276 PHE   -0.5100
   4388 N         -69.0030   -8.8190  -61.7030 N.am    277 THR   -0.4700
   4389 CA        -68.4400   -8.9070  -63.0400 C.3     277 THR    0.3100
   4390 C         -69.0430  -10.0370  -63.8860 C.2     277 THR    0.0700
   4391 O         -68.5810  -10.3140  -64.9960 O.2     277 THR    0.0900
   4392 CB        -66.9100   -9.0330  -62.9750 C.3     277 THR    0.1400
   4393 CG2       -66.3360   -7.9580  -62.0440 C.3     277 THR    0.0900
   4394 OG1       -66.5450  -10.3340  -62.5000 O.3     277 THR   -0.6600
   4395 HN        -68.7380   -9.5380  -61.0660 H       277 THR    0.4300
   4396 HA        -68.7200   -8.0160  -63.5820 H       277 THR   -0.2700
   4397 HB        -66.4770   -8.8850  -63.9880 H       277 THR    0.0900
   4398 HG1       -66.4890  -10.2610  -61.5440 H       277 THR    0.0900
   4399 HG21      -66.8800   -7.9620  -61.0750 H       277 THR    0.0900
   4400 HG22      -66.4480   -6.9560  -62.5090 H       277 THR    0.5100
   4401 HG23      -65.2620   -8.1630  -61.8480 H       277 THR   -0.5100
   4402 N         -70.0760  -10.6860  -63.3520 N.am    278 HSD   -0.4700
   4403 CA        -70.8930  -11.6480  -64.0950 C.3     278 HSD    0.3100
   4404 C         -72.3600  -11.3770  -63.7930 C.2     278 HSD    0.0700
   4405 O         -73.0910  -12.2760  -63.3670 O.2     278 HSD    0.0900
   4406 CB        -70.5560  -13.0880  -63.6920 C.3     278 HSD   -0.0900
   4407 CG        -69.2100  -13.5460  -64.1510 C.ar    278 HSD    0.0900
   4408 CD2       -68.8170  -14.6940  -64.7500 C.ar    278 HSD    0.0900
   4409 ND1       -68.0730  -12.7780  -64.0110 N.ar    278 HSD   -0.3600
   4410 CE1       -67.0400  -13.4330  -64.5090 C.ar    278 HSD    0.3200
   4411 NE2       -67.4610  -14.6010  -64.9640 N.ar    278 HSD   -0.0500
   4412 HN        -70.3440  -10.5420  -62.4020 H       278 HSD    0.2500
   4413 HA        -70.7030  -11.5020  -65.1480 H       278 HSD    0.1300
   4414 HB1       -71.3200  -13.7670  -64.1260 H       278 HSD   -0.7000
   4415 HB2       -70.5880  -13.1640  -62.5840 H       278 HSD    0.2200
   4416 HD1       -68.0490  -11.8690  -63.5940 H       278 HSD    0.1000
   4417 HD2       -69.3750  -15.5730  -65.0480 H       278 HSD    0.5100
   4418 HE1       -66.0200  -13.0530  -64.5300 H       278 HSD   -0.5100
   4419 N         -72.7880  -10.1330  -64.0140 N.am    279 GLN   -0.4700
   4420 CA        -74.0880   -9.6700  -63.5400 C.3     279 GLN    0.3100
   4421 C         -75.2850  -10.3800  -64.1670 C.2     279 GLN    0.0700
   4422 O         -76.4110  -10.2720  -63.6700 O.2     279 GLN    0.0900
   4423 CB        -74.2020   -8.1550  -63.6960 C.3     279 GLN   -0.1800
   4424 CG        -73.7960   -7.3910  -62.4460 C.3     279 GLN    0.0900
   4425 CD        -74.8790   -7.4180  -61.3740 C.2     279 GLN    0.0900
   4426 NE2       -74.4640   -7.5210  -60.1040 N.am    279 GLN   -0.1800
   4427 OE1       -76.0730   -7.3510  -61.6860 O.2     279 GLN    0.0900
   4428 HN        -72.2400   -9.4660  -64.5100 H       279 GLN    0.0900
   4429 HA        -74.1850   -9.9500  -62.5020 H       279 GLN    0.5500
   4430 HB1       -75.2560   -7.9020  -63.9410 H       279 GLN   -0.5500
   4431 HB2       -73.5510   -7.8340  -64.5370 H       279 GLN   -0.6200
   4432 HG1       -73.5920   -6.3330  -62.7160 H       279 GLN    0.3200
   4433 HG2       -72.8720   -7.8450  -62.0270 H       279 GLN    0.3000
   4434 HE21      -75.1320   -7.5440  -59.3600 H       279 GLN    0.5100
   4435 HE22      -73.4860   -7.5750  -59.9000 H       279 GLN   -0.5100
   4436 N         -75.0480  -11.1190  -65.2500 N.am    280 GLY   -0.4700
   4437 CA        -76.1220  -11.8450  -65.9040 C.3     280 GLY    0.3100
   4438 C         -76.1470  -13.3290  -65.5760 C.2     280 GLY   -0.0200
   4439 O         -76.2940  -14.1710  -66.4690 O.2     280 GLY    0.0900
   4440 HN        -74.1400  -11.2060  -65.6520 H       280 GLY    0.0900
   4441 HA1       -75.9960  -11.7260  -66.9700 H       280 GLY    0.5100
   4442 HA2       -77.0560  -11.4040  -65.5890 H       280 GLY   -0.5100
   4443 N         -76.0130  -13.6530  -64.2910 N.am    281 SER   -0.4700
   4444 CA        -75.8810  -15.0410  -63.8720 C.3     281 SER    0.3100
   4445 C         -76.6380  -15.3280  -62.5790 C.2     281 SER    0.0700
   4446 O         -76.9060  -14.4230  -61.7740 O.2     281 SER    0.0900
   4447 CB        -74.3990  -15.4290  -63.7370 C.3     281 SER    0.0500
   4448 OG        -73.7240  -15.3720  -64.9890 O.3     281 SER    0.0900
   4449 HN        -75.9990  -12.9670  -63.5660 H       281 SER    0.0900
   4450 HA        -76.3650  -15.6620  -64.6110 H       281 SER   -0.6600
   4451 HB1       -74.3230  -16.4650  -63.3420 H       281 SER    0.4300
   4452 HB2       -73.8970  -14.7290  -63.0350 H       281 SER    0.5100
   4453 HG1       -73.9360  -14.5150  -65.3650 H       281 SER   -0.5100
   4454 N         -76.9780  -16.6040  -62.3950 N.am    282 CYS   -0.4700
   4455 CA        -77.8060  -17.0450  -61.2780 C.3     282 CYS    0.3100
   4456 C         -76.9860  -17.6440  -60.1450 C.2     282 CYS    0.0700
   4457 O         -76.2380  -18.6000  -60.3460 O.2     282 CYS    0.0900
   4458 CB        -78.8590  -18.0490  -61.7720 C.3     282 CYS   -0.1000
   4459 SG        -80.1710  -17.2830  -62.8040 S.3     282 CYS    0.0900
   4460 HN        -76.6760  -17.3210  -63.0180 H       282 CYS    0.0900
   4461 HA        -78.2840  -16.1780  -60.8470 H       282 CYS   -0.0800
   4462 HB1       -79.3270  -18.5280  -60.8870 H       282 CYS    0.5100
   4463 HB2       -78.3430  -18.8330  -62.3650 H       282 CYS   -0.5100
   4464 N         -77.1130  -17.0790  -58.9500 N.am    283 PHE   -0.4700
   4465 CA        -76.3590  -17.5780  -57.8080 C.3     283 PHE    0.3100
   4466 C         -77.2650  -18.1600  -56.7310 C.2     283 PHE    0.0700
   4467 O         -78.1560  -17.4880  -56.2280 O.2     283 PHE    0.0900
   4468 CB        -75.4890  -16.4640  -57.2400 C.3     283 PHE   -0.1800
   4469 CG        -74.6690  -15.7670  -58.2790 C.ar    283 PHE    0.0900
   4470 CD1       -73.4530  -16.2840  -58.6790 C.ar    283 PHE    0.0900
   4471 CD2       -75.1220  -14.6030  -58.8680 C.ar    283 PHE    0.0000
   4472 CE1       -72.6990  -15.6470  -59.6410 C.ar    283 PHE   -0.1150
   4473 CE2       -74.3710  -13.9650  -59.8290 C.ar    283 PHE    0.1150
   4474 CZ        -73.1590  -14.4870  -60.2160 C.ar    283 PHE   -0.1150
   4475 HN        -77.7160  -16.3040  -58.7820 H       283 PHE    0.1150
   4476 HA        -75.7490  -18.4060  -58.1390 H       283 PHE   -0.1150
   4477 HB1       -74.7830  -16.8910  -56.4940 H       283 PHE    0.1150
   4478 HB2       -76.1350  -15.6990  -56.7590 H       283 PHE   -0.1150
   4479 HD1       -73.0890  -17.1990  -58.2350 H       283 PHE    0.1150
   4480 HD2       -76.0750  -14.1900  -58.5720 H       283 PHE   -0.1150
   4481 HE1       -71.7470  -16.0590  -59.9420 H       283 PHE    0.1150
   4482 HE2       -74.7350  -13.0540  -60.2810 H       283 PHE    0.5100
   4483 HZ        -72.5700  -13.9860  -60.9690 H       283 PHE   -0.5100
   4484 N         -77.0090  -19.4140  -56.3750 N.am    284 GLY   -0.4700
   4485 CA        -77.7970  -20.1450  -55.4000 C.3     284 GLY    0.3100
   4486 C         -77.6330  -19.6880  -53.9720 C.2     284 GLY   -0.0200
   4487 O         -76.6400  -19.0600  -53.6260 O.2     284 GLY    0.0900
   4488 HN        -76.2460  -19.9180  -56.7720 H       284 GLY    0.0900
   4489 HA1       -77.5030  -21.1810  -55.4630 H       284 GLY    0.5100
   4490 HA2       -78.8350  -20.0340  -55.6780 H       284 GLY   -0.5100
   4491 N         -78.6080  -20.0030  -53.1270 N.am    285 PRO   -0.2900
   4492 CA        -78.5290  -19.5860  -51.7320 C.3     285 PRO    0.0000
   4493 C         -77.2990  -20.1960  -51.1030 C.2     285 PRO    0.0900
   4494 O         -76.5570  -19.5010  -50.4210 O.2     285 PRO    0.0900
   4495 CB        -79.7800  -20.2050  -51.1200 C.3     285 PRO    0.0200
   4496 CG        -80.0590  -21.3770  -51.9600 C.3     285 PRO    0.0900
   4497 CD        -79.6890  -20.9750  -53.3450 C.3     285 PRO   -0.1800
   4498 HA        -78.4760  -18.5120  -51.6610 H       285 PRO    0.0900
   4499 HB1       -80.6290  -19.4890  -51.1460 H       285 PRO    0.0900
   4500 HB2       -79.5970  -20.5070  -50.0670 H       285 PRO   -0.1800
   4501 HG1       -79.4540  -22.2480  -51.6310 H       285 PRO    0.0900
   4502 HG2       -81.1360  -21.6490  -51.9070 H       285 PRO    0.0900
   4503 HD1       -79.3150  -21.8380  -53.9360 H       285 PRO    0.5100
   4504 HD2       -80.5380  -20.4930  -53.8730 H       285 PRO   -0.5100
   4505 N         -77.0490  -21.4740  -51.3600 N.am    286 ILE   -0.4700
   4506 CA        -75.8270  -22.1010  -50.8420 C.3     286 ILE    0.3100
   4507 C         -74.5070  -21.5200  -51.4030 C.2     286 ILE    0.0700
   4508 O         -73.4660  -21.5630  -50.7550 O.2     286 ILE    0.0900
   4509 CB        -75.8920  -23.6630  -50.9850 C.3     286 ILE   -0.0900
   4510 CG1       -76.4760  -24.3080  -49.7040 C.3     286 ILE    0.0900
   4511 CG2       -74.5210  -24.2560  -51.4490 C.3     286 ILE   -0.2700
   4512 CD        -77.9840  -24.5180  -49.7330 C.3     286 ILE    0.0900
   4513 HN        -77.6600  -22.0490  -51.8990 H       286 ILE    0.0900
   4514 HA        -75.7260  -21.8250  -49.8020 H       286 ILE    0.0900
   4515 HB        -76.6720  -23.9270  -51.7300 H       286 ILE   -0.1800
   4516 HG11      -76.2320  -23.6550  -48.8410 H       286 ILE    0.0900
   4517 HG12      -75.9900  -25.2950  -49.5570 H       286 ILE    0.0900
   4518 HG21      -73.7280  -24.0100  -50.7100 H       286 ILE   -0.2700
   4519 HG22      -74.2360  -23.8230  -52.4320 H       286 ILE    0.0900
   4520 HG23      -74.5960  -25.3610  -51.5340 H       286 ILE    0.0900
   4521 HD1       -78.2600  -25.1850  -50.5790 H       286 ILE    0.0900
   4522 HD2       -78.4990  -23.5430  -49.8680 H       286 ILE    0.5100
   4523 HD3       -78.3190  -24.9900  -48.7860 H       286 ILE   -0.5100
   4524 N         -74.5490  -20.9650  -52.6010 N.am    287 PHE   -0.4700
   4525 CA        -73.4290  -20.1810  -53.0940 C.3     287 PHE    0.3100
   4526 C         -73.1870  -18.9110  -52.2420 C.2     287 PHE    0.0700
   4527 O         -72.0620  -18.4620  -52.0760 O.2     287 PHE    0.0900
   4528 CB        -73.7230  -19.8160  -54.5450 C.3     287 PHE   -0.1800
   4529 CG        -72.6810  -18.9760  -55.1930 C.ar    287 PHE    0.0900
   4530 CD1       -72.5220  -17.6500  -54.8350 C.ar    287 PHE    0.0900
   4531 CD2       -71.8850  -19.5060  -56.1990 C.ar    287 PHE    0.0000
   4532 CE1       -71.5640  -16.8690  -55.4500 C.ar    287 PHE   -0.1150
   4533 CE2       -70.9340  -18.7360  -56.8240 C.ar    287 PHE    0.1150
   4534 CZ        -70.7700  -17.4120  -56.4490 C.ar    287 PHE   -0.1150
   4535 HN        -75.3330  -21.0560  -53.2090 H       287 PHE    0.1150
   4536 HA        -72.5290  -20.7730  -53.0190 H       287 PHE   -0.1150
   4537 HB1       -74.6750  -19.2440  -54.5890 H       287 PHE    0.1150
   4538 HB2       -73.8090  -20.7470  -55.1440 H       287 PHE   -0.1150
   4539 HD1       -73.1510  -17.2210  -54.0680 H       287 PHE    0.1150
   4540 HD2       -72.0150  -20.5370  -56.4950 H       287 PHE   -0.1150
   4541 HE1       -71.4340  -15.8390  -55.1540 H       287 PHE    0.1150
   4542 HE2       -70.3160  -19.1600  -57.6020 H       287 PHE    0.5100
   4543 HZ        -70.0230  -16.8020  -56.9360 H       287 PHE   -0.5100
   4544 N         -74.2550  -18.3290  -51.7010 N.am    288 MET   -0.4700
   4545 CA        -74.1480  -17.1300  -50.8730 C.3     288 MET    0.3100
   4546 C         -73.8330  -17.5080  -49.4520 C.2     288 MET    0.0700
   4547 O         -73.3490  -16.7000  -48.6630 O.2     288 MET    0.0900
   4548 CB        -75.4660  -16.3590  -50.8680 C.3     288 MET   -0.1800
   4549 CG        -76.1260  -16.2220  -52.2230 C.3     288 MET    0.0900
   4550 SD        -75.5230  -14.7560  -53.0590 S.3     288 MET    0.0900
   4551 CE        -73.7480  -15.0600  -53.0150 C.3     288 MET   -0.1400
   4552 HN        -75.1760  -18.6860  -51.8370 H       288 MET    0.0900
   4553 HA        -73.3560  -16.5160  -51.2730 H       288 MET    0.0900
   4554 HB1       -75.2730  -15.3420  -50.4710 H       288 MET   -0.0900
   4555 HB2       -76.1720  -16.8840  -50.1900 H       288 MET   -0.2200
   4556 HG1       -77.2260  -16.1570  -52.0870 H       288 MET    0.0900
   4557 HG2       -75.9030  -17.1250  -52.8290 H       288 MET    0.0900
   4558 HE1       -73.5270  -16.1370  -52.8490 H       288 MET    0.0900
   4559 HE2       -73.2800  -14.4830  -52.1890 H       288 MET    0.5100
   4560 HE3       -73.2830  -14.7590  -53.9780 H       288 MET   -0.5100
   4561 N         -74.1430  -18.7520  -49.1300 N.am    289 THR   -0.4700
   4562 CA        -73.9200  -19.2860  -47.8000 C.3     289 THR    0.3100
   4563 C         -72.4190  -19.5180  -47.4780 C.2     289 THR    0.0700
   4564 O         -72.0010  -19.4390  -46.3160 O.2     289 THR    0.0900
   4565 CB        -74.7760  -20.5620  -47.5880 C.3     289 THR    0.1400
   4566 CG2       -74.0840  -21.5410  -46.6640 C.3     289 THR    0.0900
   4567 OG1       -76.0500  -20.1930  -47.0360 O.3     289 THR   -0.6600
   4568 HN        -74.5460  -19.3830  -49.7900 H       289 THR    0.4300
   4569 HA        -74.1900  -18.5260  -47.0820 H       289 THR   -0.2700
   4570 HB        -74.9370  -21.0770  -48.5580 H       289 THR    0.0900
   4571 HG1       -76.4550  -19.6050  -47.6780 H       289 THR    0.0900
   4572 HG21      -73.7470  -21.0230  -45.7410 H       289 THR    0.0900
   4573 HG22      -73.1970  -21.9770  -47.1710 H       289 THR    0.5100
   4574 HG23      -74.7870  -22.3530  -46.3780 H       289 THR   -0.5100
   4575 N         -71.6050  -19.7670  -48.5080 N.am    290 ILE   -0.4700
   4576 CA        -70.1950  -20.1040  -48.3260 C.3     290 ILE    0.3100
   4577 C         -69.3490  -18.9750  -47.7340 C.2     290 ILE    0.0700
   4578 O         -68.7120  -19.1650  -46.6960 O.2     290 ILE    0.0900
   4579 CB        -69.5540  -20.6170  -49.6330 C.3     290 ILE   -0.0900
   4580 CG1       -70.0700  -22.0240  -49.9530 C.3     290 ILE    0.0900
   4581 CG2       -68.0190  -20.6040  -49.5360 C.3     290 ILE   -0.2700
   4582 CD        -69.4480  -22.6570  -51.1950 C.3     290 ILE    0.0900
   4583 HN        -71.9250  -19.7350  -49.4510 H       290 ILE    0.0900
   4584 HA        -70.1350  -20.8630  -47.5610 H       290 ILE    0.0900
   4585 HB        -69.8730  -19.9680  -50.4760 H       290 ILE   -0.1800
   4586 HG11      -71.1690  -21.9690  -50.1010 H       290 ILE    0.0900
   4587 HG12      -69.8570  -22.6810  -49.0830 H       290 ILE    0.0900
   4588 HG21      -67.6910  -21.1050  -48.6000 H       290 ILE   -0.2700
   4589 HG22      -67.6500  -19.5560  -49.5250 H       290 ILE    0.0900
   4590 HG23      -67.5820  -21.1460  -50.4010 H       290 ILE    0.0900
   4591 HD1       -68.3830  -22.9080  -51.0030 H       290 ILE    0.0900
   4592 HD2       -69.4970  -21.9440  -52.0460 H       290 ILE    0.5100
   4593 HD3       -69.9920  -23.5900  -51.4570 H       290 ILE   -0.5100
   4594 N         -69.3300  -17.7930  -48.3660 N.am    291 PRO   -0.2900
   4595 CA        -68.4610  -16.7560  -47.8070 C.3     291 PRO    0.0000
   4596 C         -68.8760  -16.3780  -46.3880 C.2     291 PRO    0.0900
   4597 O         -68.0510  -15.8570  -45.6460 O.2     291 PRO    0.0900
   4598 CB        -68.6790  -15.5620  -48.7310 C.3     291 PRO    0.0200
   4599 CG        -69.4050  -16.0960  -49.9130 C.3     291 PRO    0.0900
   4600 CD        -70.1800  -17.2780  -49.4460 C.3     291 PRO   -0.1800
   4601 HA        -67.4420  -17.1080  -47.7600 H       291 PRO    0.0900
   4602 HB1       -67.7060  -15.1220  -49.0370 H       291 PRO    0.0900
   4603 HB2       -69.2830  -14.7800  -48.2230 H       291 PRO   -0.1800
   4604 HG1       -70.0900  -15.3240  -50.3260 H       291 PRO    0.0900
   4605 HG2       -68.6850  -16.3960  -50.7040 H       291 PRO    0.0900
   4606 HD1       -71.1760  -16.9890  -49.0500 H       291 PRO    0.5100
   4607 HD2       -70.2940  -18.0390  -50.2450 H       291 PRO   -0.5100
   4608 N         -70.1370  -16.6180  -46.0230 N.am    292 ALA   -0.4700
   4609 CA        -70.6290  -16.2810  -44.6870 C.3     292 ALA    0.3100
   4610 C         -70.2190  -17.3340  -43.6640 C.2     292 ALA    0.0700
   4611 O         -70.0490  -17.0410  -42.4860 O.2     292 ALA    0.0900
   4612 CB        -72.1340  -16.1130  -44.6970 C.3     292 ALA   -0.2700
   4613 HN        -70.7980  -17.0370  -46.6410 H       292 ALA    0.0900
   4614 HA        -70.1530  -15.3630  -44.3770 H       292 ALA    0.0900
   4615 HB1       -72.6230  -17.0570  -45.0260 H       292 ALA    0.0900
   4616 HB2       -72.4210  -15.3030  -45.4020 H       292 ALA    0.5100
   4617 HB3       -72.4950  -15.8650  -43.6750 H       292 ALA   -0.5100
   4618 N         -70.0560  -18.5740  -44.1180 N.am    293 PHE   -0.4700
   4619 CA        -69.4990  -19.6260  -43.2820 C.3     293 PHE    0.3100
   4620 C         -68.0920  -19.2580  -42.8230 C.2     293 PHE    0.0700
   4621 O         -67.8010  -19.3220  -41.6300 O.2     293 PHE    0.0900
   4622 CB        -69.5000  -20.9580  -44.0450 C.3     293 PHE   -0.1800
   4623 CG        -68.4650  -21.9420  -43.5670 C.ar    293 PHE    0.0900
   4624 CD1       -68.6970  -22.7350  -42.4540 C.ar    293 PHE    0.0900
   4625 CD2       -67.2640  -22.0860  -44.2430 C.ar    293 PHE    0.0000
   4626 CE1       -67.7410  -23.6430  -42.0190 C.ar    293 PHE   -0.1150
   4627 CE2       -66.3090  -22.9880  -43.8050 C.ar    293 PHE    0.1150
   4628 CZ        -66.5470  -23.7650  -42.6910 C.ar    293 PHE   -0.1150
   4629 HN        -70.3060  -18.8360  -45.0460 H       293 PHE    0.1150
   4630 HA        -70.1010  -19.7010  -42.3890 H       293 PHE   -0.1150
   4631 HB1       -69.2930  -20.7620  -45.1190 H       293 PHE    0.1150
   4632 HB2       -70.4920  -21.4440  -43.9290 H       293 PHE   -0.1150
   4633 HD1       -69.6300  -22.6440  -41.9190 H       293 PHE    0.1150
   4634 HD2       -67.0700  -21.4880  -45.1210 H       293 PHE   -0.1150
   4635 HE1       -67.9340  -24.2550  -41.1510 H       293 PHE    0.1150
   4636 HE2       -65.3740  -23.0830  -44.3360 H       293 PHE    0.5100
   4637 HZ        -65.8010  -24.4670  -42.3480 H       293 PHE   -0.5100
   4638 N         -67.2280  -18.8550  -43.7600 N.am    294 PHE   -0.4700
   4639 CA        -65.8550  -18.4700  -43.4380 C.3     294 PHE    0.3100
   4640 C         -65.7600  -17.2350  -42.5610 C.2     294 PHE    0.0700
   4641 O         -65.0060  -17.2290  -41.6000 O.2     294 PHE    0.0900
   4642 CB        -65.0100  -18.2470  -44.7050 C.3     294 PHE   -0.1800
   4643 CG        -64.5830  -19.5170  -45.3830 C.ar    294 PHE    0.0900
   4644 CD1       -63.5190  -20.2620  -44.8900 C.ar    294 PHE    0.0900
   4645 CD2       -65.2420  -19.9680  -46.5170 C.ar    294 PHE    0.0000
   4646 CE1       -63.1330  -21.4370  -45.5180 C.ar    294 PHE   -0.1150
   4647 CE2       -64.8640  -21.1350  -47.1430 C.ar    294 PHE    0.1150
   4648 CZ        -63.8080  -21.8700  -46.6510 C.ar    294 PHE   -0.1150
   4649 HN        -67.4810  -18.8000  -44.7230 H       294 PHE    0.1150
   4650 HA        -65.4230  -19.2580  -42.8410 H       294 PHE   -0.1150
   4651 HB1       -64.0860  -17.6910  -44.4350 H       294 PHE    0.1150
   4652 HB2       -65.6040  -17.6650  -45.4420 H       294 PHE   -0.1150
   4653 HD1       -62.9890  -19.9240  -44.0110 H       294 PHE    0.1150
   4654 HD2       -66.0660  -19.3950  -46.9150 H       294 PHE   -0.1150
   4655 HE1       -62.3080  -22.0140  -45.1270 H       294 PHE    0.1150
   4656 HE2       -65.3950  -21.4740  -48.0200 H       294 PHE    0.5100
   4657 HZ        -63.5070  -22.7810  -47.1450 H       294 PHE   -0.5100
   4658 N         -66.5110  -16.1850  -42.8790 N.am    295 ALA   -0.4700
   4659 CA        -66.3770  -14.9260  -42.1440 C.3     295 ALA    0.3100
   4660 C         -66.9150  -15.0040  -40.7280 C.2     295 ALA    0.0700
   4661 O         -66.4980  -14.2440  -39.8610 O.2     295 ALA    0.0900
   4662 CB        -67.0430  -13.7840  -42.8750 C.3     295 ALA   -0.2700
   4663 HN        -67.1830  -16.2060  -43.6140 H       295 ALA    0.0900
   4664 HA        -65.3230  -14.7240  -42.0220 H       295 ALA    0.0900
   4665 HB1       -68.1260  -13.9950  -43.0050 H       295 ALA    0.0900
   4666 HB2       -66.5830  -13.6580  -43.8780 H       295 ALA    0.5100
   4667 HB3       -66.9310  -12.8460  -42.2910 H       295 ALA   -0.5100
   4668 N         -67.8550  -15.9120  -40.4880 N.am    296 LYS   -0.4700
   4669 CA        -68.5220  -15.9540  -39.2010 C.3     296 LYS    0.3100
   4670 C         -67.7490  -16.8180  -38.2290 C.2     296 LYS    0.0700
   4671 O         -67.7650  -16.5690  -37.0290 O.2     296 LYS    0.0900
   4672 CB        -69.9580  -16.4700  -39.3460 C.3     296 LYS   -0.1800
   4673 CG        -70.9330  -15.4670  -39.9310 C.3     296 LYS    0.0900
   4674 CD        -72.3420  -16.0400  -39.9560 C.3     296 LYS    0.0900
   4675 CE        -73.3650  -15.0280  -40.4580 C.3     296 LYS   -0.1800
   4676 NZ        -74.6460  -15.7190  -40.7250 N.4     296 LYS    0.0900
   4677 HN        -68.1390  -16.5880  -41.1640 H       296 LYS    0.0900
   4678 HA        -68.5230  -14.9550  -38.7920 H       296 LYS   -0.1800
   4679 HB1       -70.3250  -16.7670  -38.3400 H       296 LYS    0.0900
   4680 HB2       -69.9420  -17.3650  -40.0020 H       296 LYS    0.0900
   4681 HG1       -70.6210  -15.2120  -40.9660 H       296 LYS    0.2100
   4682 HG2       -70.9230  -14.5420  -39.3150 H       296 LYS    0.0500
   4683 HD1       -72.6220  -16.3550  -38.9280 H       296 LYS    0.0500
   4684 HD2       -72.3590  -16.9290  -40.6210 H       296 LYS   -0.3000
   4685 HE1       -73.0150  -14.5630  -41.4040 H       296 LYS    0.3300
   4686 HE2       -73.5420  -14.2450  -39.6900 H       296 LYS    0.3300
   4687 HZ1       -74.9930  -16.1580  -39.8470 H       296 LYS    0.3300
   4688 HZ2       -74.5010  -16.4540  -41.4450 H       296 LYS    0.5100
   4689 HZ3       -75.3460  -15.0300  -41.0680 H       296 LYS   -0.5100
   4690 N         -67.0690  -17.8390  -38.7480 N.am    297 THR   -0.4700
   4691 CA        -66.2750  -18.7210  -37.9010 C.3     297 THR    0.3100
   4692 C         -65.0710  -18.0010  -37.3010 C.2     297 THR    0.0700
   4693 O         -64.3930  -18.5280  -36.4240 O.2     297 THR    0.0900
   4694 CB        -65.8010  -19.9550  -38.6630 C.3     297 THR    0.1400
   4695 CG2       -65.0780  -20.9060  -37.7340 C.3     297 THR    0.0900
   4696 OG1       -66.9390  -20.6220  -39.1960 O.3     297 THR   -0.6600
   4697 HN        -67.0710  -18.0430  -39.7230 H       297 THR    0.4300
   4698 HA        -66.8890  -19.0150  -37.0640 H       297 THR   -0.2700
   4699 HB        -65.1270  -19.6560  -39.4950 H       297 THR    0.0900
   4700 HG1       -67.1800  -20.1400  -39.9910 H       297 THR    0.0900
   4701 HG21      -65.6880  -21.0910  -36.8240 H       297 THR    0.0900
   4702 HG22      -64.1050  -20.4660  -37.4240 H       297 THR    0.5100
   4703 HG23      -64.9020  -21.8760  -38.2470 H       297 THR   -0.5100
   4704 N         -64.8120  -16.7820  -37.7610 N.am    298 SER   -0.4700
   4705 CA        -63.7330  -15.9980  -37.2090 C.3     298 SER    0.3100
   4706 C         -64.0630  -15.5250  -35.7890 C.2     298 SER    0.0700
   4707 O         -63.2010  -15.0030  -35.0890 O.2     298 SER    0.0900
   4708 CB        -63.4290  -14.8050  -38.1040 C.3     298 SER    0.0500
   4709 OG        -64.3960  -13.7900  -37.9230 O.3     298 SER    0.0900
   4710 HN        -65.3400  -16.3610  -38.4960 H       298 SER    0.0900
   4711 HA        -62.8650  -16.6350  -37.1220 H       298 SER   -0.6600
   4712 HB1       -63.4400  -15.1230  -39.1670 H       298 SER    0.4300
   4713 HB2       -62.4270  -14.3940  -37.8520 H       298 SER    0.5100
   4714 HG1       -65.0090  -13.8740  -38.6560 H       298 SER   -0.5100
   4715 N         -65.3040  -15.7060  -35.3510 N.am    299 ALA   -0.4700
   4716 CA        -65.6440  -15.3380  -33.9860 C.3     299 ALA    0.3100
   4717 C         -65.1420  -16.4090  -33.0420 C.2     299 ALA    0.0700
   4718 O         -65.1790  -16.2550  -31.8240 O.2     299 ALA    0.0900
   4719 CB        -67.1410  -15.1410  -33.8230 C.3     299 ALA   -0.2700
   4720 HN        -66.0320  -16.0870  -35.9140 H       299 ALA    0.0900
   4721 HA        -65.1200  -14.4230  -33.7490 H       299 ALA    0.0900
   4722 HB1       -67.6790  -16.0810  -34.0730 H       299 ALA    0.0900
   4723 HB2       -67.4930  -14.3380  -34.5050 H       299 ALA    0.5100
   4724 HB3       -67.3750  -14.8680  -32.7720 H       299 ALA   -0.5100
   4725 N         -64.6580  -17.5050  -33.6180 N.am    300 VAL   -0.4700
   4726 CA        -63.9900  -18.5340  -32.8360 C.3     300 VAL    0.3100
   4727 C         -62.4780  -18.5430  -33.0980 C.2     300 VAL    0.0700
   4728 O         -61.7000  -18.4330  -32.1600 O.2     300 VAL    0.0900
   4729 CB        -64.5860  -19.9210  -33.0870 C.3     300 VAL   -0.0900
   4730 CG1       -63.7660  -20.9810  -32.4100 C.3     300 VAL    0.0900
   4731 CG2       -66.0040  -19.9640  -32.5930 C.3     300 VAL   -0.2700
   4732 HN        -64.7300  -17.6690  -34.5990 H       300 VAL    0.0900
   4733 HA        -64.0900  -18.2710  -31.7930 H       300 VAL    0.0900
   4734 HB        -64.6100  -20.1180  -34.1790 H       300 VAL    0.0900
   4735 HG11      -63.5880  -20.7060  -31.3480 H       300 VAL   -0.2700
   4736 HG12      -62.7840  -21.0830  -32.9200 H       300 VAL    0.0900
   4737 HG13      -64.3040  -21.9520  -32.4400 H       300 VAL    0.0900
   4738 HG21      -66.6160  -19.2070  -33.1260 H       300 VAL    0.0900
   4739 HG22      -66.0320  -19.7420  -31.5060 H       300 VAL    0.5100
   4740 HG23      -66.4390  -20.9700  -32.7810 H       300 VAL   -0.5100
   4741 N         -62.0470  -18.6510  -34.3580 N.am    301 TYR   -0.4700
   4742 CA        -60.6090  -18.7600  -34.6470 C.3     301 TYR    0.3100
   4743 C         -59.8000  -17.4770  -34.4150 C.2     301 TYR    0.0700
   4744 O         -58.5840  -17.5260  -34.2210 O.2     301 TYR    0.0900
   4745 CB        -60.3120  -19.4080  -36.0260 C.3     301 TYR   -0.1800
   4746 CG        -60.7110  -18.6330  -37.2720 C.ar    301 TYR    0.0900
   4747 CD1       -59.9160  -17.6160  -37.7750 C.ar    301 TYR    0.0900
   4748 CD2       -61.8630  -18.9510  -37.9650 C.ar    301 TYR    0.0000
   4749 CE1       -60.2760  -16.9220  -38.9030 C.ar    301 TYR   -0.1150
   4750 CE2       -62.2320  -18.2600  -39.0970 C.ar    301 TYR    0.1150
   4751 CZ        -61.4380  -17.2540  -39.5620 C.ar    301 TYR   -0.1150
   4752 OH        -61.8160  -16.5790  -40.7000 O.3     301 TYR    0.1150
   4753 HN        -62.6650  -18.6620  -35.1400 H       301 TYR    0.1100
   4754 HA        -60.1660  -19.3550  -33.8620 H       301 TYR   -0.5400
   4755 HB1       -60.8530  -20.3760  -36.0790 H       301 TYR    0.4300
   4756 HB2       -59.2180  -19.5740  -36.1030 H       301 TYR   -0.1150
   4757 HD1       -58.9950  -17.3640  -37.2690 H       301 TYR    0.1150
   4758 HD2       -62.4860  -19.7600  -37.6110 H       301 TYR   -0.1150
   4759 HE1       -59.6520  -16.1210  -39.2720 H       301 TYR    0.1150
   4760 HE2       -63.1450  -18.5140  -39.6140 H       301 TYR    0.5100
   4761 HH        -62.6450  -16.9550  -41.0070 H       301 TYR   -0.5100
   4762 N         -60.4570  -16.3240  -34.4000 N.am    302 ASN   -0.4700
   4763 CA        -59.7400  -15.1010  -34.0570 C.3     302 ASN    0.3100
   4764 C         -59.2500  -15.0060  -32.6080 C.2     302 ASN    0.0700
   4765 O         -58.0840  -14.6970  -32.3940 O.2     302 ASN    0.0900
   4766 CB        -60.5490  -13.8750  -34.4290 C.3     302 ASN   -0.1800
   4767 CG        -60.2090  -13.3860  -35.7890 C.2     302 ASN    0.0900
   4768 ND2       -60.7550  -12.2400  -36.1590 N.am    302 ASN    0.0900
   4769 OD1       -59.4570  -14.0280  -36.5170 O.2     302 ASN    0.5500
   4770 HN        -61.4270  -16.2430  -34.6130 H       302 ASN   -0.5500
   4771 HA        -58.8020  -15.1050  -34.5910 H       302 ASN   -0.6200
   4772 HB1       -60.3430  -13.0660  -33.6950 H       302 ASN    0.3200
   4773 HB2       -61.6300  -14.1270  -34.3990 H       302 ASN    0.3000
   4774 HD21      -61.3620  -11.7500  -35.5330 H       302 ASN    0.5100
   4775 HD22      -60.5600  -11.8640  -37.0650 H       302 ASN   -0.5100
   4776 N         -60.1290  -15.2590  -31.6150 N.am    303 PRO   -0.2900
   4777 CA        -59.6880  -15.3440  -30.2150 C.3     303 PRO    0.0000
   4778 C         -58.6560  -16.4480  -30.0070 C.2     303 PRO    0.0900
   4779 O         -57.7500  -16.2730  -29.2130 O.2     303 PRO    0.0900
   4780 CB        -60.9680  -15.7020  -29.4510 C.3     303 PRO    0.0200
   4781 CG        -62.0890  -15.2800  -30.3430 C.3     303 PRO    0.0900
   4782 CD        -61.5830  -15.4650  -31.7470 C.3     303 PRO   -0.1800
   4783 HA        -59.2270  -14.4190  -29.9110 H       303 PRO    0.0900
   4784 HB1       -61.0120  -15.1590  -28.4830 H       303 PRO    0.0900
   4785 HB2       -61.0160  -16.7930  -29.2520 H       303 PRO   -0.1800
   4786 HG1       -62.9870  -15.9090  -30.1650 H       303 PRO    0.0900
   4787 HG2       -62.3540  -14.2160  -30.1600 H       303 PRO    0.0900
   4788 HD1       -61.7910  -16.4880  -32.1250 H       303 PRO    0.5100
   4789 HD2       -62.0130  -14.7100  -32.4380 H       303 PRO   -0.5100
   4790 N         -58.7790  -17.5700  -30.7000 N.am    304 VAL   -0.4700
   4791 CA        -57.7790  -18.6130  -30.5900 C.3     304 VAL    0.3100
   4792 C         -56.3880  -18.1000  -30.9760 C.2     304 VAL    0.0700
   4793 O         -55.4130  -18.3650  -30.2850 O.2     304 VAL    0.0900
   4794 CB        -58.1330  -19.8210  -31.4640 C.3     304 VAL   -0.0900
   4795 CG1       -57.0450  -20.8740  -31.3770 C.3     304 VAL    0.0900
   4796 CG2       -59.4660  -20.3980  -31.0520 C.3     304 VAL   -0.2700
   4797 HN        -59.5470  -17.7450  -31.3130 H       304 VAL    0.0900
   4798 HA        -57.7210  -18.9090  -29.5520 H       304 VAL    0.0900
   4799 HB        -58.2450  -19.4930  -32.5200 H       304 VAL    0.0900
   4800 HG11      -56.8030  -21.0860  -30.3130 H       304 VAL   -0.2700
   4801 HG12      -56.1250  -20.5110  -31.8840 H       304 VAL    0.0900
   4802 HG13      -57.3900  -21.8150  -31.8560 H       304 VAL    0.0900
   4803 HG21      -60.2280  -19.5920  -30.9900 H       304 VAL    0.0900
   4804 HG22      -59.3780  -20.8810  -30.0560 H       304 VAL    0.5100
   4805 HG23      -59.8030  -21.1470  -31.8020 H       304 VAL   -0.5100
   4806 N         -56.3060  -17.3560  -32.0770 N.am    305 ILE   -0.4700
   4807 CA        -55.0400  -16.8260  -32.5870 C.3     305 ILE    0.3100
   4808 C         -54.5010  -15.6190  -31.8020 C.2     305 ILE    0.0700
   4809 O         -53.3520  -15.6090  -31.3810 O.2     305 ILE    0.0900
   4810 CB        -55.1930  -16.4410  -34.0620 C.3     305 ILE   -0.0900
   4811 CG1       -55.3120  -17.6890  -34.9370 C.3     305 ILE    0.0900
   4812 CG2       -54.0280  -15.5980  -34.5290 C.3     305 ILE   -0.2700
   4813 CD        -55.6800  -17.3610  -36.3460 C.3     305 ILE    0.0900
   4814 HN        -57.1150  -17.1220  -32.6100 H       305 ILE    0.0900
   4815 HA        -54.2840  -17.5880  -32.4720 H       305 ILE    0.0900
   4816 HB        -56.1340  -15.8660  -34.1920 H       305 ILE   -0.1800
   4817 HG11      -56.0900  -18.3560  -34.5090 H       305 ILE    0.0900
   4818 HG12      -54.3390  -18.2240  -34.9350 H       305 ILE    0.0900
   4819 HG21      -53.0690  -16.0840  -34.2490 H       305 ILE   -0.2700
   4820 HG22      -54.0700  -14.5960  -34.0520 H       305 ILE    0.0900
   4821 HG23      -54.0600  -15.4890  -35.6340 H       305 ILE    0.0900
   4822 HD1       -54.8290  -16.8580  -36.8540 H       305 ILE    0.0900
   4823 HD2       -56.5550  -16.6770  -36.3580 H       305 ILE    0.5100
   4824 HD3       -55.9240  -18.2920  -36.9000 H       305 ILE   -0.5100
   4825 N         -55.3320  -14.6040  -31.5970 N.am    306 TYR   -0.4700
   4826 CA        -54.9020  -13.3740  -30.9410 C.3     306 TYR    0.3100
   4827 C         -55.0010  -13.3830  -29.4160 C.2     306 TYR    0.0700
   4828 O         -54.5390  -12.4420  -28.7610 O.2     306 TYR    0.0900
   4829 CB        -55.6870  -12.1850  -31.4980 C.3     306 TYR   -0.1800
   4830 CG        -55.4050  -11.9050  -32.9610 C.ar    306 TYR    0.0900
   4831 CD1       -55.9560  -12.7040  -33.9670 C.ar    306 TYR    0.0900
   4832 CD2       -54.5990  -10.8390  -33.3420 C.ar    306 TYR    0.0000
   4833 CE1       -55.7090  -12.4540  -35.3070 C.ar    306 TYR   -0.1150
   4834 CE2       -54.3480  -10.5830  -34.6880 C.ar    306 TYR    0.1150
   4835 CZ        -54.9060  -11.3970  -35.6740 C.ar    306 TYR   -0.1150
   4836 OH        -54.6620  -11.1610  -37.0280 O.3     306 TYR    0.1150
   4837 HN        -56.2860  -14.6360  -31.8790 H       306 TYR    0.1100
   4838 HA        -53.8450  -13.2480  -31.1220 H       306 TYR   -0.5400
   4839 HB1       -55.4170  -11.2700  -30.9300 H       306 TYR    0.4300
   4840 HB2       -56.7740  -12.3860  -31.4040 H       306 TYR   -0.1150
   4841 HD1       -56.5890  -13.5340  -33.6930 H       306 TYR    0.1150
   4842 HD2       -54.1630  -10.2030  -32.5860 H       306 TYR   -0.1150
   4843 HE1       -56.1450  -13.0880  -36.0640 H       306 TYR    0.1150
   4844 HE2       -53.7190   -9.7520  -34.9690 H       306 TYR    0.5100
   4845 HH        -55.1300  -11.8280  -37.5350 H       306 TYR   -0.5100
   4846 N         -55.6070  -14.4170  -28.8410 N.am    307 ILE   -0.4700
   4847 CA        -55.7590  -14.4820  -27.3910 C.3     307 ILE    0.3100
   4848 C         -55.2010  -15.7750  -26.8130 C.2     307 ILE    0.0700
   4849 O         -54.3040  -15.7270  -26.0020 O.2     307 ILE    0.0900
   4850 CB        -57.2240  -14.3150  -26.9170 C.3     307 ILE   -0.0900
   4851 CG1       -57.8660  -13.0290  -27.4630 C.3     307 ILE    0.0900
   4852 CG2       -57.2800  -14.3450  -25.4040 C.3     307 ILE   -0.2700
   4853 CD        -57.2270  -11.7540  -27.0070 C.3     307 ILE    0.0900
   4854 HN        -55.9770  -15.1820  -29.3630 H       307 ILE    0.0900
   4855 HA        -55.1500  -13.6970  -26.9690 H       307 ILE    0.0900
   4856 HB        -57.8430  -15.1400  -27.3290 H       307 ILE   -0.1800
   4857 HG11      -58.9310  -13.0140  -27.1490 H       307 ILE    0.0900
   4858 HG12      -57.8170  -13.0620  -28.5720 H       307 ILE    0.0900
   4859 HG21      -56.6670  -13.5200  -24.9830 H       307 ILE   -0.2700
   4860 HG22      -56.8780  -15.3110  -25.0290 H       307 ILE    0.0900
   4861 HG23      -58.3290  -14.2190  -25.0610 H       307 ILE    0.0900
   4862 HD1       -56.1280  -11.8020  -27.1590 H       307 ILE    0.0900
   4863 HD2       -57.4290  -11.5970  -25.9260 H       307 ILE    0.5100
   4864 HD3       -57.6310  -10.8990  -27.5900 H       307 ILE   -0.5100
   4865 N         -55.7160  -16.9320  -27.2170 N.am    308 MET   -0.4700
   4866 CA        -55.2250  -18.1960  -26.6790 C.3     308 MET    0.3100
   4867 C         -53.7780  -18.4470  -27.0470 C.2     308 MET    0.0700
   4868 O         -53.1580  -19.3360  -26.4920 O.2     308 MET    0.0900
   4869 CB        -56.0130  -19.3900  -27.2210 C.3     308 MET   -0.1800
   4870 CG        -57.5120  -19.2370  -27.2540 C.3     308 MET    0.0900
   4871 SD        -58.2800  -19.6630  -25.7000 S.3     308 MET    0.0900
   4872 CE        -57.4370  -21.2160  -25.3780 C.3     308 MET   -0.1400
   4873 HN        -56.4470  -16.9870  -27.8920 H       308 MET    0.0900
   4874 HA        -55.3130  -18.1530  -25.6030 H       308 MET    0.0900
   4875 HB1       -55.7750  -20.2700  -26.5880 H       308 MET   -0.0900
   4876 HB2       -55.6660  -19.5850  -28.2570 H       308 MET   -0.2200
   4877 HG1       -57.9140  -19.8920  -28.0570 H       308 MET    0.0900
   4878 HG2       -57.7530  -18.1840  -27.5100 H       308 MET    0.0900
   4879 HE1       -56.4220  -21.0460  -24.9600 H       308 MET    0.0900
   4880 HE2       -57.3260  -21.7960  -26.3200 H       308 MET    0.5100
   4881 HE3       -58.0130  -21.8210  -24.6460 H       308 MET   -0.5100
   4882 N         -53.2400  -17.7070  -28.0110 N.am    309 MET   -0.4700
   4883 CA        -51.8510  -17.8980  -28.4140 C.3     309 MET    0.3100
   4884 C         -50.9760  -16.7340  -27.9640 C.2     309 MET    0.0700
   4885 O         -49.8480  -16.5820  -28.4210 O.2     309 MET    0.0900
   4886 CB        -51.7260  -18.0770  -29.9270 C.3     309 MET   -0.1800
   4887 CG        -52.2400  -19.4040  -30.4550 C.3     309 MET    0.0900
   4888 SD        -51.6220  -19.8000  -32.1220 S.3     309 MET    0.0900
   4889 CE        -52.7840  -21.0880  -32.5710 C.3     309 MET   -0.1400
   4890 HN        -53.7510  -17.0000  -28.4930 H       309 MET    0.0900
   4891 HA        -51.4760  -18.7730  -27.9050 H       309 MET    0.0900
   4892 HB1       -50.6530  -17.9860  -30.2010 H       309 MET   -0.0900
   4893 HB2       -52.2950  -17.2620  -30.4220 H       309 MET   -0.2200
   4894 HG1       -53.3500  -19.3650  -30.4750 H       309 MET    0.0900
   4895 HG2       -51.9310  -20.2030  -29.7500 H       309 MET    0.0900
   4896 HE1       -53.8290  -20.7110  -32.5640 H       309 MET    0.0900
   4897 HE2       -52.7210  -21.9310  -31.8500 H       309 MET    0.5100
   4898 HE3       -52.5630  -21.4660  -33.5920 H       309 MET   -0.5100
   4899 N         -51.5190  -15.8980  -27.0860 N.am    310 ASN   -0.4700
   4900 CA        -50.8010  -14.7660  -26.5390 C.3     310 ASN    0.3100
   4901 C         -50.3570  -15.2300  -25.1780 C.2     310 ASN    0.0700
   4902 O         -51.1830  -15.5400  -24.3230 O.2     310 ASN    0.0900
   4903 CB        -51.7490  -13.5610  -26.4610 C.3     310 ASN   -0.1800
   4904 CG        -51.1620  -12.3660  -25.7270 C.2     310 ASN    0.0900
   4905 ND2       -50.9930  -11.2580  -26.4450 N.am    310 ASN    0.0900
   4906 OD1       -50.9070  -12.4170  -24.5260 O.2     310 ASN    0.5500
   4907 HN        -52.4540  -16.0130  -26.7610 H       310 ASN   -0.5500
   4908 HA        -49.9620  -14.5500  -27.1830 H       310 ASN   -0.6200
   4909 HB1       -52.6760  -13.8710  -25.9340 H       310 ASN    0.3200
   4910 HB2       -52.0050  -13.2430  -27.4940 H       310 ASN    0.3000
   4911 HD21      -50.6110  -10.4380  -26.0180 H       310 ASN    0.5100
   4912 HD22      -51.2480  -11.2450  -27.4120 H       310 ASN   -0.5100
   4913 N         -49.0470  -15.3200  -24.9750 N.am    311 LYS   -0.4700
   4914 CA        -48.5280  -15.9140  -23.7470 C.3     311 LYS    0.3100
   4915 C         -49.1670  -15.3480  -22.4770 C.2     311 LYS    0.0700
   4916 O         -49.6580  -16.1140  -21.6450 O.2     311 LYS    0.0900
   4917 CB        -47.0080  -15.8050  -23.6900 C.3     311 LYS   -0.1800
   4918 CG        -46.3770  -16.6980  -22.6310 C.3     311 LYS    0.0900
   4919 CD        -44.8520  -16.7740  -22.7930 C.3     311 LYS    0.0900
   4920 CE        -44.2350  -17.7510  -21.7890 C.3     311 LYS   -0.1800
   4921 NZ        -45.0370  -19.0130  -21.6440 N.4     311 LYS    0.0900
   4922 HN        -48.3750  -14.9950  -25.6350 H       311 LYS    0.0900
   4923 HA        -48.8290  -16.9510  -23.7260 H       311 LYS   -0.1800
   4924 HB1       -46.7370  -14.7500  -23.4720 H       311 LYS    0.0900
   4925 HB2       -46.5950  -16.0840  -24.6820 H       311 LYS    0.0900
   4926 HG1       -46.8020  -17.7210  -22.7160 H       311 LYS    0.2100
   4927 HG2       -46.6150  -16.2930  -21.6250 H       311 LYS    0.0500
   4928 HD1       -44.4180  -15.7630  -22.6340 H       311 LYS    0.0500
   4929 HD2       -44.6110  -17.1100  -23.8240 H       311 LYS   -0.3000
   4930 HE1       -44.1820  -17.2710  -20.7880 H       311 LYS    0.3300
   4931 HE2       -43.2160  -18.0390  -22.1270 H       311 LYS    0.3300
   4932 HZ1       -45.0940  -19.4950  -22.5640 H       311 LYS    0.3300
   4933 HZ2       -45.9940  -18.7790  -21.3140 H       311 LYS    0.5100
   4934 HZ3       -44.5750  -19.6390  -20.9530 H       311 LYS   -0.5100
   4935 N         -49.1730  -14.0180  -22.3330 N.am    312 GLN   -0.4700
   4936 CA        -49.7990  -13.3690  -21.1750 C.3     312 GLN    0.3100
   4937 C         -51.2000  -13.9170  -20.9210 C.2     312 GLN    0.0700
   4938 O         -51.4600  -14.4860  -19.8600 O.2     312 GLN    0.0900
   4939 CB        -49.8950  -11.8490  -21.3460 C.3     312 GLN   -0.1800
   4940 CG        -48.5840  -11.1130  -21.6200 C.3     312 GLN    0.0900
   4941 CD        -48.8040   -9.6170  -21.9310 C.2     312 GLN    0.0900
   4942 NE2       -48.2080   -9.1440  -23.0380 N.am    312 GLN   -0.1800
   4943 OE1       -49.5080   -8.9050  -21.1950 O.2     312 GLN    0.0900
   4944 HN        -48.7540  -13.4110  -23.0030 H       312 GLN    0.0900
   4945 HA        -49.2020  -13.6050  -20.3050 H       312 GLN    0.5500
   4946 HB1       -50.3330  -11.4280  -20.4170 H       312 GLN   -0.5500
   4947 HB2       -50.5830  -11.6450  -22.1930 H       312 GLN   -0.6200
   4948 HG1       -48.0790  -11.5840  -22.4900 H       312 GLN    0.3200
   4949 HG2       -47.9270  -11.1950  -20.7280 H       312 GLN    0.3000
   4950 HE21      -48.3140   -8.1820  -23.2910 H       312 GLN    0.5100
   4951 HE22      -47.6560   -9.7530  -23.6080 H       312 GLN   -0.5100
   4952 N         -52.0930  -13.7440  -21.9010 N.am    313 PHE   -0.4700
   4953 CA        -53.4890  -14.1660  -21.7870 C.3     313 PHE    0.3100
   4954 C         -53.6520  -15.6470  -21.4670 C.2     313 PHE    0.0700
   4955 O         -54.4120  -16.0170  -20.5710 O.2     313 PHE    0.0900
   4956 CB        -54.2680  -13.8290  -23.0690 C.3     313 PHE   -0.1800
   4957 CG        -54.8490  -12.4440  -23.0800 C.ar    313 PHE    0.0900
   4958 CD1       -56.0360  -12.1720  -22.4090 C.ar    313 PHE    0.0900
   4959 CD2       -54.2080  -11.4080  -23.7510 C.ar    313 PHE    0.0000
   4960 CE1       -56.5810  -10.8900  -22.4040 C.ar    313 PHE   -0.1150
   4961 CE2       -54.7460  -10.1220  -23.7510 C.ar    313 PHE    0.1150
   4962 CZ        -55.9400   -9.8630  -23.0700 C.ar    313 PHE   -0.1150
   4963 HN        -51.8420  -13.3150  -22.7650 H       313 PHE    0.1150
   4964 HA        -53.9230  -13.6570  -20.9410 H       313 PHE   -0.1150
   4965 HB1       -55.1140  -14.5410  -23.1820 H       313 PHE    0.1150
   4966 HB2       -53.5860  -13.9060  -23.9430 H       313 PHE   -0.1150
   4967 HD1       -56.5420  -12.9670  -21.8820 H       313 PHE    0.1150
   4968 HD2       -53.2840  -11.6010  -24.2760 H       313 PHE   -0.1150
   4969 HE1       -57.5060  -10.6990  -21.8780 H       313 PHE    0.1150
   4970 HE2       -54.2410   -9.3240  -24.2770 H       313 PHE    0.5100
   4971 HZ        -56.3580   -8.8670  -23.0660 H       313 PHE   -0.5100
   4972 N         -52.9350  -16.4970  -22.1950 N.am    314 ARG   -0.4700
   4973 CA        -53.0820  -17.9340  -22.0200 C.3     314 ARG    0.3100
   4974 C         -52.9070  -18.4000  -20.5720 C.2     314 ARG    0.0700
   4975 O         -53.7110  -19.1910  -20.0740 O.2     314 ARG    0.0900
   4976 CB        -52.1370  -18.7020  -22.9380 C.3     314 ARG   -0.1800
   4977 CG        -52.3760  -20.1910  -22.9030 C.3     314 ARG    0.0900
   4978 CD        -51.5870  -20.9010  -23.9600 C.3     314 ARG    0.0900
   4979 NE        -50.1430  -20.7250  -23.7690 N.pl3   314 ARG   -0.1800
   4980 CZ        -49.3610  -19.9610  -24.5330 C.cat   314 ARG    0.0900
   4981 NH1       -49.8670  -19.2850  -25.5610 N.pl3   314 ARG    0.0900
   4982 NH2       -48.0580  -19.8720  -24.2670 N.pl3   314 ARG    0.2000
   4983 HN        -52.2760  -16.1960  -22.8810 H       314 ARG    0.0900
   4984 HA        -54.1070  -18.1920  -22.2410 H       314 ARG    0.0900
   4985 HB1       -51.0910  -18.4990  -22.6250 H       314 ARG   -0.7000
   4986 HB2       -52.2760  -18.3410  -23.9790 H       314 ARG    0.4400
   4987 HG1       -53.4580  -20.3880  -23.0620 H       314 ARG    0.6400
   4988 HG2       -52.0830  -20.5820  -21.9050 H       314 ARG   -0.8000
   4989 HD1       -51.8480  -20.4950  -24.9600 H       314 ARG    0.4600
   4990 HD2       -51.8020  -21.9900  -23.9210 H       314 ARG    0.4600
   4991 HE        -49.7130  -21.2130  -23.0090 H       314 ARG   -0.8000
   4992 HH11      -50.8420  -19.3470  -25.7670 H       314 ARG    0.4600
   4993 HH12      -49.2710  -18.7160  -26.1270 H       314 ARG    0.4600
   4994 HH21      -47.6700  -20.3770  -23.4960 H       314 ARG    0.5100
   4995 HH22      -47.4680  -19.3010  -24.8380 H       314 ARG   -0.5100
   4996 N         -51.8580  -17.9040  -19.9090 N.am    315 ASN   -0.4700
   4997 CA        -51.5380  -18.2570  -18.5260 C.3     315 ASN    0.3100
   4998 C         -52.6170  -17.8680  -17.5410 C.2     315 ASN    0.0700
   4999 O         -53.0800  -18.6890  -16.7570 O.2     315 ASN    0.0900
   5000 CB        -50.2350  -17.5960  -18.1010 C.3     315 ASN   -0.1800
   5001 CG        -49.0380  -18.1340  -18.8580 C.2     315 ASN    0.0900
   5002 ND2       -47.8410  -17.7020  -18.4450 N.am    315 ASN    0.0900
   5003 OD1       -49.1760  -18.9210  -19.8040 O.2     315 ASN    0.5500
   5004 HN        -51.2340  -17.2550  -20.3390 H       315 ASN   -0.5500
   5005 HA        -51.4530  -19.3320  -18.4640 H       315 ASN   -0.6200
   5006 HB1       -50.0760  -17.7730  -17.0170 H       315 ASN    0.3200
   5007 HB2       -50.3080  -16.5040  -18.2870 H       315 ASN    0.3000
   5008 HD21      -47.7770  -17.0610  -17.6800 H       315 ASN    0.5100
   5009 HD22      -47.0110  -18.0190  -18.9030 H       315 ASN   -0.5100
   5010 N         -53.0230  -16.6080  -17.5750 N.am    316 CYS   -0.4700
   5011 CA        -54.1370  -16.1640  -16.7530 C.3     316 CYS    0.3100
   5012 C         -55.3940  -17.0120  -16.9420 C.2     316 CYS    0.0700
   5013 O         -56.1560  -17.2180  -16.0000 O.2     316 CYS    0.0900
   5014 CB        -54.4610  -14.7050  -17.0490 C.3     316 CYS   -0.1100
   5015 SG        -53.0460  -13.6200  -16.8710 S.3     316 CYS    0.0900
   5016 HN        -52.5920  -15.9200  -18.1530 H       316 CYS    0.0900
   5017 HA        -53.8620  -16.2860  -15.7170 H       316 CYS   -0.2300
   5018 HB1       -55.2630  -14.3780  -16.3560 H       316 CYS    0.1600
   5019 HB2       -54.8480  -14.6370  -18.0880 H       316 CYS    0.5100
   5020 HG1       -52.5240  -13.9170  -18.0520 H       316 CYS   -0.5100
   5021 N         -55.6270  -17.4830  -18.1660 N.am    317 MET   -0.4700
   5022 CA        -56.7930  -18.3080  -18.4360 C.3     317 MET    0.3100
   5023 C         -56.6790  -19.6340  -17.7240 C.2     317 MET    0.0700
   5024 O         -57.5970  -20.0540  -17.0180 O.2     317 MET    0.0900
   5025 CB        -56.9660  -18.5480  -19.9290 C.3     317 MET   -0.1800
   5026 CG        -57.7910  -17.4860  -20.6340 C.3     317 MET    0.0900
   5027 SD        -58.0180  -17.8790  -22.3840 S.3     317 MET    0.0900
   5028 CE        -58.4160  -16.2580  -23.0280 C.3     317 MET   -0.1400
   5029 HN        -55.0250  -17.2950  -18.9380 H       317 MET    0.0900
   5030 HA        -57.6590  -17.7990  -18.0380 H       317 MET    0.0900
   5031 HB1       -57.4630  -19.5310  -20.0720 H       317 MET   -0.0900
   5032 HB2       -55.9600  -18.5810  -20.3980 H       317 MET   -0.2200
   5033 HG1       -57.2760  -16.5080  -20.5340 H       317 MET    0.0900
   5034 HG2       -58.7810  -17.4110  -20.1350 H       317 MET    0.0900
   5035 HE1       -57.5910  -15.5370  -22.8450 H       317 MET    0.0900
   5036 HE2       -59.3310  -15.8630  -22.5350 H       317 MET    0.5100
   5037 HE3       -58.5890  -16.3120  -24.1240 H       317 MET   -0.5100
   5038 N         -55.5370  -20.2920  -17.9080 N.am    318 VAL   -0.4700
   5039 CA        -55.2990  -21.5810  -17.2820 C.3     318 VAL    0.3100
   5040 C         -55.4260  -21.4710  -15.7760 C.2     318 VAL    0.0700
   5041 O         -56.0230  -22.3340  -15.1400 O.2     318 VAL    0.0900
   5042 CB        -53.9160  -22.1420  -17.6390 C.3     318 VAL   -0.0900
   5043 CG1       -53.7030  -23.4860  -16.9580 C.3     318 VAL    0.0900
   5044 CG2       -53.7650  -22.2650  -19.1540 C.3     318 VAL   -0.2700
   5045 HN        -54.8020  -19.9340  -18.4780 H       318 VAL    0.0900
   5046 HA        -56.0690  -22.2580  -17.6200 H       318 VAL    0.0900
   5047 HB        -53.1320  -21.4290  -17.3040 H       318 VAL    0.0900
   5048 HG11      -54.5730  -24.1520  -17.1460 H       318 VAL   -0.2700
   5049 HG12      -53.5970  -23.3430  -15.8610 H       318 VAL    0.0900
   5050 HG13      -52.7890  -23.9730  -17.3620 H       318 VAL    0.0900
   5051 HG21      -54.0550  -21.3120  -19.6460 H       318 VAL    0.0900
   5052 HG22      -54.4240  -23.0760  -19.5350 H       318 VAL    0.5100
   5053 HG23      -52.7090  -22.4900  -19.4130 H       318 VAL   -0.5100
   5054 N         -54.8710  -20.4040  -15.2070 N.am    319 THR   -0.4700
   5055 CA        -55.0380  -20.1070  -13.7860 C.3     319 THR    0.3100
   5056 C         -56.5140  -20.0500  -13.4070 C.2     319 THR    0.0700
   5057 O         -56.9680  -20.7790  -12.5310 O.2     319 THR    0.0900
   5058 CB        -54.4190  -18.7460  -13.4020 C.3     319 THR    0.1400
   5059 CG2       -54.8490  -18.3600  -11.9960 C.3     319 THR    0.0900
   5060 OG1       -52.9890  -18.8110  -13.4700 O.3     319 THR   -0.6600
   5061 HN        -54.3140  -19.7590  -15.7260 H       319 THR    0.4300
   5062 HA        -54.5630  -20.8990  -13.2270 H       319 THR   -0.2700
   5063 HB        -54.7760  -17.9610  -14.1020 H       319 THR    0.0900
   5064 HG1       -52.6730  -17.9400  -13.2210 H       319 THR    0.0900
   5065 HG21      -54.6720  -19.2050  -11.2970 H       319 THR    0.0900
   5066 HG22      -55.9320  -18.1120  -11.9850 H       319 THR    0.5100
   5067 HG23      -54.2610  -17.4830  -11.6480 H       319 THR   -0.5100
   5068 N         -57.2620  -19.1750  -14.0730 N.am    320 THR   -0.4700
   5069 CA        -58.6690  -18.9680  -13.7640 C.3     320 THR    0.3100
   5070 C         -59.4970  -20.2420  -13.9110 C.2     320 THR    0.0700
   5071 O         -60.3330  -20.5560  -13.0610 O.2     320 THR    0.0900
   5072 CB        -59.2620  -17.8630  -14.6330 C.3     320 THR    0.1400
   5073 CG2       -60.7810  -17.8180  -14.4690 C.3     320 THR    0.0900
   5074 OG1       -58.6970  -16.6070  -14.2460 O.3     320 THR   -0.6600
   5075 HN        -56.8920  -18.6200  -14.8140 H       320 THR    0.4300
   5076 HA        -58.7450  -18.7040  -12.7200 H       320 THR   -0.2700
   5077 HB        -59.0270  -18.0530  -15.7030 H       320 THR    0.0900
   5078 HG1       -57.7800  -16.6290  -14.5300 H       320 THR    0.0900
   5079 HG21      -61.0480  -17.7990  -13.3900 H       320 THR    0.0900
   5080 HG22      -61.2390  -18.7180  -14.9320 H       320 THR    0.5100
   5081 HG23      -61.1860  -16.9020  -14.9500 H       320 THR   -0.5100
   5082 N         -59.2520  -20.9810  -14.9890 N.am    321 LEU   -0.4700
   5083 CA        -59.9630  -22.2290  -15.2380 C.3     321 LEU    0.3100
   5084 C         -59.6210  -23.3440  -14.2500 C.2     321 LEU    0.0700
   5085 O         -60.4670  -24.1810  -13.9410 O.2     321 LEU    0.0900
   5086 CB        -59.7090  -22.7210  -16.6630 C.3     321 LEU   -0.1800
   5087 CG        -60.3320  -21.9220  -17.8020 C.3     321 LEU    0.0900
   5088 CD1       -60.0430  -22.6100  -19.1240 C.3     321 LEU    0.0900
   5089 CD2       -61.8240  -21.7590  -17.5810 C.3     321 LEU   -0.0900
   5090 HN        -58.5760  -20.7160  -15.6720 H       321 LEU    0.0900
   5091 HA        -61.0170  -22.0500  -15.0850 H       321 LEU   -0.2700
   5092 HB1       -60.0960  -23.7580  -16.7330 H       321 LEU    0.0900
   5093 HB2       -58.6110  -22.7310  -16.8230 H       321 LEU    0.0900
   5094 HG        -59.9050  -20.8950  -17.8140 H       321 LEU    0.0900
   5095 HD11      -60.4710  -23.6360  -19.1230 H       321 LEU   -0.2700
   5096 HD12      -58.9450  -22.6840  -19.2790 H       321 LEU    0.0900
   5097 HD13      -60.5010  -22.0360  -19.9580 H       321 LEU    0.0900
   5098 HD21      -62.0120  -21.0720  -16.7280 H       321 LEU    0.0900
   5099 HD22      -62.2820  -22.7440  -17.3510 H       321 LEU    0.5100
   5100 HD23      -62.2970  -21.3310  -18.4900 H       321 LEU   -0.5100
   5101 N         -58.3780  -23.3840  -13.7740 N.am    322 CYS   -0.4700
   5102 CA        -57.9880  -24.4060  -12.8100 C.3     322 CYS    0.3100
   5103 C         -58.1470  -23.8930  -11.3860 C.2     322 CYS    0.0700
   5104 O         -57.3340  -24.1810  -10.5120 O.2     322 CYS    0.0900
   5105 CB        -56.5710  -24.9180  -13.0550 C.3     322 CYS   -0.1100
   5106 SG        -56.2550  -25.3920  -14.7760 S.3     322 CYS    0.0900
   5107 HN        -57.6740  -22.7340  -14.0500 H       322 CYS    0.0900
   5108 HA        -58.6920  -25.2200  -12.8910 H       322 CYS   -0.2300
   5109 HB1       -56.4010  -25.7970  -12.3980 H       322 CYS    0.1600
   5110 HB2       -55.8580  -24.1200  -12.7610 H       322 CYS    0.5100
   5111 HG1       -56.2840  -24.1540  -15.2440 H       322 CYS   -0.5100
   5112 N         -59.2010  -23.1050  -11.1770 N.am    323 CYS   -0.4700
   5113 CA        -59.7460  -22.8510   -9.8490 C.3     323 CYS    0.3100
   5114 C         -58.8550  -21.9620   -8.9740 C.2     323 CYS    0.0700
   5115 O         -58.9860  -21.9460   -7.7520 O.2     323 CYS    0.0900
   5116 CB        -60.0800  -24.1910   -9.1630 C.3     323 CYS   -0.1100
   5117 SG        -61.4020  -25.1580  -10.0070 S.3     323 CYS    0.0900
   5118 HN        -59.6700  -22.6490  -11.9290 H       323 CYS    0.0900
   5119 HA        -60.6350  -22.2480   -9.9560 H       323 CYS   -0.2300
   5120 HB1       -60.3980  -23.9750   -8.1220 H       323 CYS    0.1600
   5121 HB2       -59.1520  -24.7990   -9.1260 H       323 CYS    0.5100
   5122 HG1       -60.7490  -25.2690  -11.1550 H       323 CYS   -0.5100
   5123 N         -57.9690  -21.2010   -9.6130 N.am    324 GLY   -0.4700
   5124 CA        -57.0850  -20.2850   -8.9090 C.3     324 GLY    0.3100
   5125 C         -55.6350  -20.7490   -8.8650 C.2     324 GLY   -0.0200
   5126 O         -54.7130  -19.9680   -8.5950 O.2     324 GLY    0.0900
   5127 HN        -57.8710  -21.2250  -10.6050 H       324 GLY    0.0900
   5128 HA1       -57.4500  -20.1870   -7.8980 H       324 GLY    0.5100
   5129 HA2       -57.1300  -19.3320   -9.4150 H       324 GLY   -0.5100
   5130 N         -55.4310  -22.0330   -9.1470 N.am    325 LYS   -0.4700
   5131 CA        -54.1260  -22.6680   -9.0040 C.3     325 LYS    0.3100
   5132 C         -53.4830  -22.9690  -10.3570 C.2     325 LYS    0.0700
   5133 O         -54.1520  -22.9700  -11.3890 O.2     325 LYS    0.0900
   5134 CB        -54.2830  -23.9690   -8.2010 C.3     325 LYS   -0.1800
   5135 CG        -52.9940  -24.4790   -7.5560 C.3     325 LYS    0.0900
   5136 CD        -53.2510  -25.0230   -6.1420 C.3     325 LYS    0.0900
   5137 CE        -51.9390  -25.1910   -5.3580 C.3     325 LYS   -0.1800
   5138 NZ        -52.1610  -25.2820   -3.8770 N.4     325 LYS    0.0900
   5139 HN        -56.1660  -22.6220   -9.4720 H       325 LYS    0.0900
   5140 HA        -53.4670  -21.9820   -8.4940 H       325 LYS   -0.1800
   5141 HB1       -54.6660  -24.7560   -8.8840 H       325 LYS    0.0900
   5142 HB2       -55.0290  -23.7950   -7.3980 H       325 LYS    0.0900
   5143 HG1       -52.2620  -23.6460   -7.4980 H       325 LYS    0.2100
   5144 HG2       -52.5680  -25.2890   -8.1850 H       325 LYS    0.0500
   5145 HD1       -53.7580  -26.0080   -6.2160 H       325 LYS    0.0500
   5146 HD2       -53.9130  -24.3180   -5.5960 H       325 LYS   -0.3000
   5147 HE1       -51.2810  -24.3160   -5.5440 H       325 LYS    0.3300
   5148 HE2       -51.4320  -26.1250   -5.6780 H       325 LYS    0.3300
   5149 HZ1       -52.7660  -26.1010   -3.6660 H       325 LYS    0.3300
   5150 HZ2       -52.6250  -24.4140   -3.5410 H       325 LYS    0.5100
   5151 HZ3       -51.2460  -25.3950   -3.3950 H       325 LYS   -0.5100
   5152 N         -52.1670  -23.2790  -10.3770 N.am    326 ASN   -0.4700
   5153 CA        -51.4470  -23.8960  -11.4900 C.3     326 ASN    0.3100
   5154 CAT       -51.4310  -21.4410  -14.3900 C.3     326 ASN    0.0700
   5155 C         -50.9400  -22.9180  -12.5310 C.2     326 ASN    0.0900
   5156 O         -49.7350  -22.7370  -12.6830 O.2     326 ASN   -0.1800
   5157 CB        -52.1870  -25.0730  -12.1980 C.3     326 ASN    0.0900
   5158 CG        -52.5380  -26.1740  -11.2040 C.2     326 ASN    0.0900
   5159 ND2       -53.6560  -26.8910  -11.4670 N.am    326 ASN    0.5500
   5160 OD1       -51.8610  -26.3910  -10.1970 O.2     326 ASN   -0.5500
   5161 NT        -51.8460  -22.2820  -13.2940 N.am    326 ASN   -0.6200
   5162 HN        -51.5990  -23.0880   -9.5820 H       326 ASN    0.3200
   5163 HNT       -52.8270  -22.3630  -13.1400 H       326 ASN    0.3000
   5164 HA        -50.5100  -24.2550  -11.0920 H       326 ASN    0.5100
   5165 HB1       -51.5330  -25.4980  -12.9890 H       326 ASN   -0.5100
   5166 HB2       -53.1230  -24.6950  -12.6630 H       326 ASN   -0.4700
   5167 HD21      -53.9350  -27.6260  -10.8490 H       326 ASN    0.3100
   5168 HD22      -54.2020  -26.6860  -12.2790 H       326 ASN   -0.1100
   5169 HT1       -50.8530  -22.0430  -15.1230 H       326 ASN    0.0900
   5170 HT2       -50.7870  -20.6190  -14.0100 H       326 ASN    0.0900
   5171 HT3       -52.3250  -21.0170  -14.8970 H       326 ASN    0.0900
@<TRIPOS>BOND
     1    1    2 1
     2    2   13 1
     3    2    6 1
     4    2    4 1
     5    4    5 2
     6    6   15 1
     7    6    7 1
     8    7   17 1
     9    7    8 1
    10    8    9 1
    11    9   18 1
    12    9   19 1
    13    9   20 1
    14    3   10 1
    15    3   21 1
    16    3   22 1
    17    3   23 1
    18   10    1 1
    19   10   11 2
    20   12    1 1
    21   14    6 1
    22   16    7 1
    23   24   25 1
    24   25   31 1
    25   25   28 1
    26   25   26 1
    27   26   27 2
    28   28   33 1
    29   28   29 1
    30   30   24 1
    31   32   28 1
    32    4   24 am
    33   34   35 1
    34   35   36 1
    35   35   40 1
    36   36   37 2
    37   38   34 1
    38   39   35 1
    39   26   34 am
    40   41   42 1
    41   42   45 1
    42   42   43 1
    43   42   49 1
    44   43   44 2
    45   45   47 1
    46   45   50 1
    47   45   46 1
    48   46   52 1
    49   46   54 1
    50   46   53 1
    51   47   51 1
    52   48   41 1
    53   36   41 am
    54   55   56 1
    55   56   65 1
    56   56   59 1
    57   56   57 1
    58   57   58 2
    59   59   60 1
    60   59   67 1
    61   60   69 1
    62   60   61 1
    63   61   62 2
    64   61   63 2
    65   64   55 1
    66   66   59 1
    67   68   60 1
    68   43   55 am
    69   70   71 1
    70   71   72 1
    71   71   76 1
    72   72   73 2
    73   74   70 1
    74   75   71 1
    75   57   70 am
    76   77   78 1
    77   77   83 1
    78   78   84 1
    79   78   79 1
    80   78   81 1
    81   79   80 2
    82   81   86 1
    83   81   82 1
    84   82   88 1
    85   82   83 1
    86   83   90 1
    87   85   81 1
    88   87   82 1
    89   89   83 1
    90   72   77 am
    91   91   92 1
    92   92   93 1
    93   92  100 1
    94   92   95 1
    95   93   94 2
    96   95  102 1
    97   95   96 1
    98   96   98 2
    99   96   97 am
   100   97  103 1
   101   97  104 1
   102   99   91 1
   103  101   95 1
   104   79   91 am
   105  105  106 1
   106  106  117 1
   107  106  109 1
   108  106  107 1
   109  107  108 2
   110  109  119 1
   111  109  110 1
   112  110  111 ar
   113  110  112 ar
   114  111  120 1
   115  111  113 ar
   116  112  114 ar
   117  112  121 1
   118  113  122 1
   119  113  115 ar
   120  114  115 ar
   121  114  123 1
   122  115  124 1
   123  116  105 1
   124  118  109 1
   125   93  105 am
   126  125  126 1
   127  126  138 1
   128  126  129 1
   129  126  127 1
   130  127  128 2
   131  129  140 1
   132  129  130 1
   133  130  131 ar
   134  130  132 ar
   135  131  141 1
   136  131  133 ar
   137  132  134 ar
   138  132  142 1
   139  133  143 1
   140  133  135 ar
   141  134  135 ar
   142  134  144 1
   143  135  136 1
   144  136  145 1
   145  137  125 1
   146  139  129 1
   147  107  125 am
   148  146  147 1
   149  147  148 1
   150  147  154 1
   151  147  150 1
   152  148  149 2
   153  150  155 1
   154  150  151 1
   155  150  152 1
   156  151  156 1
   157  151  157 1
   158  151  158 1
   159  152  159 1
   160  152  160 1
   161  152  161 1
   162  153  146 1
   163  127  146 am
   164  162  163 1
   165  162  168 1
   166  163  169 1
   167  163  164 1
   168  163  166 1
   169  164  165 2
   170  166  171 1
   171  166  167 1
   172  167  173 1
   173  167  168 1
   174  168  175 1
   175  170  166 1
   176  172  167 1
   177  174  168 1
   178  148  162 am
   179  176  177 1
   180  177  188 1
   181  177  180 1
   182  177  178 1
   183  178  179 2
   184  180  190 1
   185  180  181 1
   186  181  182 ar
   187  181  183 ar
   188  182  191 1
   189  182  184 ar
   190  183  185 ar
   191  183  192 1
   192  184  193 1
   193  184  186 ar
   194  185  186 ar
   195  185  194 1
   196  186  195 1
   197  187  176 1
   198  189  180 1
   199  164  176 am
   200  196  197 1
   201  197  203 1
   202  197  200 1
   203  197  198 1
   204  198  199 2
   205  200  205 1
   206  200  201 1
   207  202  196 1
   208  204  200 1
   209  206  201 1
   210  178  196 am
   211  207  208 1
   212  208  209 1
   213  208  216 1
   214  208  211 1
   215  209  210 2
   216  211  218 1
   217  211  212 1
   218  212  214 2
   219  212  213 am
   220  213  219 1
   221  213  220 1
   222  215  207 1
   223  217  211 1
   224  198  207 am
   225  221  222 1
   226  222  231 1
   227  222  225 1
   228  222  223 1
   229  223  224 2
   230  225  233 1
   231  225  226 1
   232  226  235 1
   233  226  227 1
   234  227  237 1
   235  227  228 1
   236  228  239 1
   237  228  229 1
   238  229  240 1
   239  229  241 1
   240  229  242 1
   241  230  221 1
   242  232  225 1
   243  234  226 1
   244  236  227 1
   245  238  228 1
   246  209  221 am
   247  243  244 1
   248  244  247 1
   249  244  245 1
   250  244  251 1
   251  245  246 2
   252  247  249 1
   253  247  252 1
   254  247  248 1
   255  248  254 1
   256  248  256 1
   257  248  255 1
   258  249  253 1
   259  250  243 1
   260  223  243 am
   261  257  258 1
   262  258  259 1
   263  258  263 1
   264  259  260 2
   265  261  257 1
   266  262  258 1
   267  245  257 am
   268  264  265 1
   269  265  266 1
   270  265  272 1
   271  265  268 1
   272  266  267 2
   273  268  273 1
   274  268  269 1
   275  268  270 1
   276  269  274 1
   277  269  275 1
   278  269  276 1
   279  270  277 1
   280  270  278 1
   281  270  279 1
   282  271  264 1
   283  259  264 am
   284  280  281 1
   285  281  282 1
   286  281  288 1
   287  281  284 1
   288  282  283 2
   289  284  289 1
   290  284  285 1
   291  284  286 1
   292  285  290 1
   293  285  291 1
   294  285  292 1
   295  286  293 1
   296  286  294 1
   297  286  295 1
   298  287  280 1
   299  266  280 am
   300  296  297 1
   301  297  298 1
   302  297  308 1
   303  297  300 1
   304  298  299 2
   305  300  310 1
   306  300  301 1
   307  301  312 1
   308  301  302 1
   309  302  314 1
   310  302  303 1
   311  303  315 1
   312  303  304 2
   313  304  305 2
   314  304  306 2
   315  305  316 1
   316  305  317 1
   317  306  319 1
   318  306  318 1
   319  307  296 1
   320  309  300 1
   321  311  301 1
   322  313  302 1
   323  282  296 am
   324  320  321 1
   325  321  327 1
   326  321  324 1
   327  321  322 1
   328  322  323 2
   329  324  329 1
   330  324  325 1
   331  326  320 1
   332  328  324 1
   333  330  325 1
   334  298  320 am
   335  331  332 1
   336  331  337 1
   337  332  338 1
   338  332  333 1
   339  332  335 1
   340  333  334 2
   341  335  340 1
   342  335  336 1
   343  336  342 1
   344  336  337 1
   345  337  344 1
   346  339  335 1
   347  341  336 1
   348  343  337 1
   349  322  331 am
   350  345  346 1
   351  346  357 1
   352  346  349 1
   353  346  347 1
   354  347  348 2
   355  349  359 1
   356  349  350 1
   357  350  351 ar
   358  350  352 ar
   359  351  360 1
   360  351  353 ar
   361  352  354 ar
   362  352  361 1
   363  353  362 1
   364  353  355 ar
   365  354  355 ar
   366  354  363 1
   367  355  364 1
   368  356  345 1
   369  358  349 1
   370  333  345 am
   371  365  366 1
   372  366  375 1
   373  366  369 1
   374  366  367 1
   375  367  368 2
   376  369  370 1
   377  369  377 1
   378  370  379 1
   379  370  371 1
   380  371  372 2
   381  371  373 2
   382  374  365 1
   383  376  369 1
   384  378  370 1
   385  347  365 am
   386  380  381 1
   387  381  386 1
   388  381  384 1
   389  381  382 1
   390  382  383 2
   391  384  387 1
   392  384  388 1
   393  384  389 1
   394  385  380 1
   395  367  380 am
   396  390  391 1
   397  390  396 1
   398  391  397 1
   399  391  392 1
   400  391  394 1
   401  392  393 2
   402  394  399 1
   403  394  395 1
   404  395  401 1
   405  395  396 1
   406  396  403 1
   407  398  394 1
   408  400  395 1
   409  402  396 1
   410  382  390 am
   411  404  405 1
   412  405  414 1
   413  405  408 1
   414  405  406 1
   415  406  407 2
   416  408  416 1
   417  408  409 1
   418  409  418 1
   419  409  410 1
   420  410  412 2
   421  410  411 am
   422  411  419 1
   423  411  420 1
   424  413  404 1
   425  415  408 1
   426  417  409 1
   427  392  404 am
   428  421  422 1
   429  422  434 1
   430  422  425 1
   431  422  423 1
   432  423  424 2
   433  425  436 1
   434  425  426 1
   435  426  427 ar
   436  426  428 ar
   437  427  437 1
   438  427  429 ar
   439  428  430 ar
   440  428  438 1
   441  429  439 1
   442  429  431 ar
   443  430  431 ar
   444  430  440 1
   445  431  432 1
   446  432  441 1
   447  433  421 1
   448  435  425 1
   449  406  421 am
   450  442  443 1
   451  443  455 1
   452  443  446 1
   453  443  444 1
   454  444  445 2
   455  446  457 1
   456  446  447 1
   457  447  448 ar
   458  447  449 ar
   459  448  458 1
   460  448  450 ar
   461  449  451 ar
   462  449  459 1
   463  450  460 1
   464  450  452 ar
   465  451  452 ar
   466  451  461 1
   467  452  453 1
   468  453  462 1
   469  454  442 1
   470  456  446 1
   471  423  442 am
   472  463  464 1
   473  464  472 1
   474  464  467 1
   475  464  465 1
   476  465  466 2
   477  467  474 1
   478  467  468 1
   479  468  475 1
   480  468  469 1
   481  468  470 1
   482  469  476 1
   483  469  477 1
   484  469  478 1
   485  470  479 1
   486  470  480 1
   487  470  481 1
   488  471  463 1
   489  473  467 1
   490  444  463 am
   491  482  483 1
   492  483  488 1
   493  483  486 1
   494  483  484 1
   495  484  485 2
   496  486  489 1
   497  486  490 1
   498  486  491 1
   499  487  482 1
   500  465  482 am
   501  492  493 1
   502  493  502 1
   503  493  496 1
   504  493  494 1
   505  494  495 2
   506  496  497 1
   507  496  504 1
   508  497  506 1
   509  497  498 1
   510  498  499 2
   511  498  500 2
   512  501  492 1
   513  503  496 1
   514  505  497 1
   515  484  492 am
   516  507  508 1
   517  507  513 1
   518  508  514 1
   519  508  509 1
   520  508  511 1
   521  509  510 2
   522  511  516 1
   523  511  512 1
   524  512  518 1
   525  512  513 1
   526  513  520 1
   527  515  511 1
   528  517  512 1
   529  519  513 1
   530  494  507 am
   531  521  522 1
   532  522  523 1
   533  522  536 1
   534  522  525 1
   535  523  524 2
   536  525  538 1
   537  525  526 1
   538  526  528 ar
   539  526  527 ar
   540  527  539 1
   541  527  531 ar
   542  528  529 ar
   543  528  530 ar
   544  529  531 ar
   545  529  532 ar
   546  530  541 1
   547  530  533 ar
   548  531  540 1
   549  532  542 1
   550  532  534 ar
   551  533  534 ar
   552  533  543 1
   553  534  544 1
   554  535  521 1
   555  537  525 1
   556  509  521 am
   557  545  546 1
   558  546  555 1
   559  546  549 1
   560  546  547 1
   561  547  548 2
   562  549  557 1
   563  549  550 1
   564  550  559 1
   565  550  551 1
   566  551  553 2
   567  551  552 am
   568  552  560 1
   569  552  561 1
   570  554  545 1
   571  556  549 1
   572  558  550 1
   573  523  545 am
   574  562  563 1
   575  563  574 1
   576  563  566 1
   577  563  564 1
   578  564  565 2
   579  566  576 1
   580  566  567 1
   581  567  568 ar
   582  567  569 ar
   583  568  577 1
   584  568  570 ar
   585  569  571 ar
   586  569  578 1
   587  570  579 1
   588  570  572 ar
   589  571  572 ar
   590  571  580 1
   591  572  581 1
   592  573  562 1
   593  575  566 1
   594  547  562 am
   595  582  583 1
   596  583  589 1
   597  583  586 1
   598  583  584 1
   599  584  585 2
   600  586  591 1
   601  586  587 1
   602  588  582 1
   603  590  586 1
   604  592  587 1
   605  564  582 am
   606  593  594 1
   607  594  602 1
   608  594  597 1
   609  594  595 1
   610  595  596 2
   611  597  604 1
   612  597  598 1
   613  598  606 1
   614  598  599 1
   615  599  600 1
   616  600  607 1
   617  600  608 1
   618  600  609 1
   619  601  593 1
   620  603  597 1
   621  605  598 1
   622  584  593 am
   623  610  611 1
   624  611  619 1
   625  611  614 1
   626  611  612 1
   627  612  613 2
   628  614  621 1
   629  614  615 1
   630  615  622 1
   631  615  616 1
   632  615  617 1
   633  616  623 1
   634  616  624 1
   635  616  625 1
   636  617  626 1
   637  617  627 1
   638  617  628 1
   639  618  610 1
   640  620  614 1
   641  595  610 am
   642  629  630 1
   643  630  635 1
   644  630  633 1
   645  630  631 1
   646  631  632 2
   647  633  636 1
   648  633  637 1
   649  633  638 1
   650  634  629 1
   651  612  629 am
   652  639  640 1
   653  640  645 1
   654  640  643 1
   655  640  641 1
   656  641  642 2
   657  643  646 1
   658  643  647 1
   659  643  648 1
   660  644  639 1
   661  631  639 am
   662  649  650 1
   663  650  662 1
   664  650  653 1
   665  650  651 1
   666  651  652 2
   667  653  664 1
   668  653  654 1
   669  654  655 ar
   670  654  656 ar
   671  655  665 1
   672  655  657 ar
   673  656  658 ar
   674  656  666 1
   675  657  667 1
   676  657  659 ar
   677  658  659 ar
   678  658  668 1
   679  659  660 1
   680  660  669 1
   681  661  649 1
   682  663  653 1
   683  641  649 am
   684  670  671 1
   685  671  679 1
   686  671  674 1
   687  671  672 1
   688  672  673 2
   689  674  681 1
   690  674  675 1
   691  675  683 1
   692  675  676 1
   693  676  677 1
   694  677  684 1
   695  677  685 1
   696  677  686 1
   697  678  670 1
   698  680  674 1
   699  682  675 1
   700  651  670 am
   701  687  688 1
   702  688  699 1
   703  688  691 1
   704  688  689 1
   705  689  690 2
   706  691  701 1
   707  691  692 1
   708  692  693 ar
   709  692  694 ar
   710  693  702 1
   711  693  695 ar
   712  694  696 ar
   713  694  703 1
   714  695  704 1
   715  695  697 ar
   716  696  697 ar
   717  696  705 1
   718  697  706 1
   719  698  687 1
   720  700  691 1
   721  672  687 am
   722  707  708 1
   723  708  716 1
   724  708  711 1
   725  708  709 1
   726  709  710 2
   727  711  718 1
   728  711  712 1
   729  712  719 1
   730  712  713 1
   731  712  714 1
   732  713  720 1
   733  713  721 1
   734  713  722 1
   735  714  723 1
   736  714  724 1
   737  714  725 1
   738  715  707 1
   739  717  711 1
   740  689  707 am
   741  726  727 1
   742  727  735 1
   743  727  730 1
   744  727  728 1
   745  728  729 2
   746  730  737 1
   747  730  731 1
   748  731  738 1
   749  731  732 1
   750  731  733 1
   751  732  739 1
   752  732  740 1
   753  732  741 1
   754  733  742 1
   755  733  743 1
   756  733  744 1
   757  734  726 1
   758  736  730 1
   759  709  726 am
   760  745  746 1
   761  746  754 1
   762  746  749 1
   763  746  747 1
   764  747  748 2
   765  749  755 1
   766  749  751 1
   767  749  750 1
   768  750  757 1
   769  751  758 1
   770  751  759 1
   771  751  760 1
   772  752  750 1
   773  752  761 1
   774  752  762 1
   775  752  763 1
   776  753  745 1
   777  756  750 1
   778  728  745 am
   779  764  765 1
   780  765  773 1
   781  765  768 1
   782  765  766 1
   783  766  767 2
   784  768  775 1
   785  768  769 1
   786  769  777 1
   787  769  770 1
   788  770  771 1
   789  771  778 1
   790  771  779 1
   791  771  780 1
   792  772  764 1
   793  774  768 1
   794  776  769 1
   795  747  764 am
   796  781  782 1
   797  782  790 1
   798  782  785 1
   799  782  783 1
   800  783  784 2
   801  785  792 1
   802  785  786 1
   803  786  793 1
   804  786  787 1
   805  786  788 1
   806  787  794 1
   807  787  795 1
   808  787  796 1
   809  788  797 1
   810  788  798 1
   811  788  799 1
   812  789  781 1
   813  791  785 1
   814  766  781 am
   815  800  801 1
   816  801  802 1
   817  801  806 1
   818  802  803 2
   819  804  800 1
   820  805  801 1
   821  783  800 am
   822  807  808 1
   823  808  819 1
   824  808  811 1
   825  808  809 1
   826  809  810 2
   827  811  821 1
   828  811  812 1
   829  812  813 ar
   830  812  814 ar
   831  813  822 1
   832  813  815 ar
   833  814  816 ar
   834  814  823 1
   835  815  824 1
   836  815  817 ar
   837  816  817 ar
   838  816  825 1
   839  817  826 1
   840  818  807 1
   841  820  811 1
   842  802  807 am
   843  827  828 1
   844  827  833 1
   845  828  834 1
   846  828  829 1
   847  828  831 1
   848  829  830 2
   849  831  836 1
   850  831  832 1
   851  832  838 1
   852  832  833 1
   853  833  840 1
   854  835  831 1
   855  837  832 1
   856  839  833 1
   857  809  827 am
   858  841  842 1
   859  842  850 1
   860  842  845 1
   861  842  843 1
   862  843  844 2
   863  845  851 1
   864  845  847 1
   865  845  846 1
   866  846  853 1
   867  847  854 1
   868  847  855 1
   869  847  856 1
   870  848  846 1
   871  848  857 1
   872  848  858 1
   873  848  859 1
   874  849  841 1
   875  852  846 1
   876  829  841 am
   877  860  861 1
   878  861  862 1
   879  861  869 1
   880  861  864 1
   881  862  863 2
   882  864  871 1
   883  864  865 1
   884  865  867 2
   885  865  866 am
   886  866  872 1
   887  866  873 1
   888  868  860 1
   889  870  864 1
   890  843  860 am
   891  874  875 1
   892  875  886 1
   893  875  878 1
   894  875  876 1
   895  876  877 2
   896  878  888 1
   897  878  879 1
   898  879  880 ar
   899  879  881 ar
   900  880  889 1
   901  880  882 ar
   902  881  883 ar
   903  881  890 1
   904  882  891 1
   905  882  884 ar
   906  883  884 ar
   907  883  892 1
   908  884  893 1
   909  885  874 1
   910  887  878 1
   911  862  874 am
   912  894  895 1
   913  895  903 1
   914  895  898 1
   915  895  896 1
   916  896  897 2
   917  898  905 1
   918  898  899 1
   919  899  906 1
   920  899  900 1
   921  899  901 1
   922  900  907 1
   923  900  908 1
   924  900  909 1
   925  901  910 1
   926  901  911 1
   927  901  912 1
   928  902  894 1
   929  904  898 1
   930  876  894 am
   931  913  914 1
   932  914  917 1
   933  914  915 1
   934  914  921 1
   935  915  916 2
   936  917  919 1
   937  917  922 1
   938  917  918 1
   939  918  924 1
   940  918  926 1
   941  918  925 1
   942  919  923 1
   943  920  913 1
   944  896  913 am
   945  927  928 1
   946  928  936 1
   947  928  931 1
   948  928  929 1
   949  929  930 2
   950  931  938 1
   951  931  932 1
   952  932  939 1
   953  932  933 1
   954  932  934 1
   955  933  940 1
   956  933  941 1
   957  933  942 1
   958  934  943 1
   959  934  944 1
   960  934  945 1
   961  935  927 1
   962  937  931 1
   963  915  927 am
   964  946  947 1
   965  947  959 1
   966  947  950 1
   967  947  948 1
   968  948  949 2
   969  950  961 1
   970  950  951 1
   971  951  952 ar
   972  951  953 ar
   973  952  962 1
   974  952  954 ar
   975  953  955 ar
   976  953  963 1
   977  954  964 1
   978  954  956 ar
   979  955  956 ar
   980  955  965 1
   981  956  957 1
   982  957  966 1
   983  958  946 1
   984  960  950 1
   985  929  946 am
   986  967  968 1
   987  968  969 1
   988  968  975 1
   989  968  971 1
   990  969  970 2
   991  971  976 1
   992  971  972 1
   993  971  973 1
   994  972  977 1
   995  972  978 1
   996  972  979 1
   997  973  980 1
   998  973  981 1
   999  973  982 1
  1000  974  967 1
  1001  948  967 am
  1002  983  984 1
  1003  984  987 1
  1004  984  985 1
  1005  984  991 1
  1006  985  986 2
  1007  987  989 1
  1008  987  992 1
  1009  987  988 1
  1010  988  994 1
  1011  988  996 1
  1012  988  995 1
  1013  989  993 1
  1014  990  983 1
  1015  969  983 am
  1016  997  998 1
  1017  998  999 1
  1018  998 1005 1
  1019  998 1001 1
  1020  999 1000 2
  1021 1001 1006 1
  1022 1001 1002 1
  1023 1001 1003 1
  1024 1002 1007 1
  1025 1002 1008 1
  1026 1002 1009 1
  1027 1003 1010 1
  1028 1003 1011 1
  1029 1003 1012 1
  1030 1004  997 1
  1031  985  997 am
  1032 1013 1014 1
  1033 1014 1023 1
  1034 1014 1017 1
  1035 1014 1015 1
  1036 1015 1016 2
  1037 1017 1025 1
  1038 1017 1018 1
  1039 1018 1027 1
  1040 1018 1019 1
  1041 1019 1021 2
  1042 1019 1020 am
  1043 1020 1028 1
  1044 1020 1029 1
  1045 1022 1013 1
  1046 1024 1017 1
  1047 1026 1018 1
  1048  999 1013 am
  1049 1030 1031 1
  1050 1030 1040 1
  1051 1031 1032 1
  1052 1031 1034 1
  1053 1031 1041 1
  1054 1032 1033 2
  1055 1034 1035 1
  1056 1034 1042 1
  1057 1034 1043 1
  1058 1035 1036 ar
  1059 1035 1037 ar
  1060 1036 1039 ar
  1061 1036 1045 1
  1062 1037 1038 ar
  1063 1037 1044 1
  1064 1038 1039 ar
  1065 1038 1046 1
  1066 1015 1030 am
  1067 1047 1048 1
  1068 1048 1057 1
  1069 1048 1051 1
  1070 1048 1049 1
  1071 1049 1050 2
  1072 1051 1059 1
  1073 1051 1052 1
  1074 1052 1061 1
  1075 1052 1053 1
  1076 1053 1063 1
  1077 1053 1054 1
  1078 1054 1065 1
  1079 1054 1055 1
  1080 1055 1066 1
  1081 1055 1067 1
  1082 1055 1068 1
  1083 1056 1047 1
  1084 1058 1051 1
  1085 1060 1052 1
  1086 1062 1053 1
  1087 1064 1054 1
  1088 1047 1032 am
  1089 1069 1070 1
  1090 1070 1079 1
  1091 1070 1073 1
  1092 1070 1071 1
  1093 1071 1072 2
  1094 1073 1081 1
  1095 1073 1074 1
  1096 1074 1083 1
  1097 1074 1075 1
  1098 1075 1085 1
  1099 1075 1076 1
  1100 1076 1087 1
  1101 1076 1077 1
  1102 1077 1088 1
  1103 1077 1089 1
  1104 1077 1090 1
  1105 1078 1069 1
  1106 1080 1073 1
  1107 1082 1074 1
  1108 1084 1075 1
  1109 1086 1076 1
  1110 1049 1069 am
  1111 1091 1092 1
  1112 1092 1100 1
  1113 1092 1095 1
  1114 1092 1093 1
  1115 1093 1094 2
  1116 1095 1102 1
  1117 1095 1096 1
  1118 1096 1103 1
  1119 1096 1097 1
  1120 1096 1098 1
  1121 1097 1104 1
  1122 1097 1105 1
  1123 1097 1106 1
  1124 1098 1107 1
  1125 1098 1108 1
  1126 1098 1109 1
  1127 1099 1091 1
  1128 1101 1095 1
  1129 1071 1091 am
  1130 1110 1111 1
  1131 1111 1112 1
  1132 1111 1122 1
  1133 1111 1114 1
  1134 1112 1113 2
  1135 1114 1124 1
  1136 1114 1115 1
  1137 1115 1126 1
  1138 1115 1116 1
  1139 1116 1128 1
  1140 1116 1117 1
  1141 1117 1129 1
  1142 1117 1118 2
  1143 1118 1119 2
  1144 1118 1120 2
  1145 1119 1130 1
  1146 1119 1131 1
  1147 1120 1133 1
  1148 1120 1132 1
  1149 1121 1110 1
  1150 1123 1114 1
  1151 1125 1115 1
  1152 1127 1116 1
  1153 1093 1110 am
  1154 1134 1135 1
  1155 1135 1138 1
  1156 1135 1136 1
  1157 1135 1142 1
  1158 1136 1137 2
  1159 1138 1140 1
  1160 1138 1143 1
  1161 1138 1139 1
  1162 1139 1145 1
  1163 1139 1147 1
  1164 1139 1146 1
  1165 1140 1144 1
  1166 1141 1134 1
  1167 1112 1134 am
  1168 1148 1149 1
  1169 1148 1154 1
  1170 1149 1155 1
  1171 1149 1150 1
[truncated: 137,914 more chars]
