# Supplementary material for: The pocketome of G-protein-coupled receptors reveals previously untargeted allosteric sites
Source: Nat Commun. 2022 May 10;13:2567. doi: 10.1038/s41467-022-29609-6 (PMC9091257; doi:10.1038/s41467-022-29609-6)
Supplement: Supplementary file 4 — Supplementary Data 1 [file 41467_2022_29609_MOESM4_ESM.zip › docking_files/2y00/mols.mol2]

# TRIPOS MOL2 file generated by SEED

@<TRIPOS>MOLECULE
methanamine
 8 7 0 0 0
****
USER_CHARGES
INVALID_CHARGES
Pose:   1 Cluster:   1 Fr_nu: 1157156 TotEn:   -70.58
@<TRIPOS>ATOM
      1 C1        -76.7488  -16.1835  -56.6343 C.3    1 LIG       0.04000
      2 N1        -76.6331  -17.4527  -57.3781 N.4    1 LIG      -0.30000
      3 H1        -76.9027  -15.3835  -57.3607 H      1 LIG       0.09000
      4 H2        -77.6013  -16.2691  -55.9578 H      1 LIG       0.09000
      5 H3        -75.8204  -16.0360  -56.0791 H      1 LIG       0.09000
      6 H4        -76.4860  -18.2477  -56.7425 H      1 LIG       0.33000
      7 H5        -75.8417  -17.4309  -58.0348 H      1 LIG       0.33000
      8 H6        -77.4832  -17.6460  -57.9240 H      1 LIG       0.33000
@<TRIPOS>BOND
      1       1       2 1
      2       1       3 1
      3       1       4 1
      4       1       5 1
      5       2       6 1
      6       2       7 1
      7       2       8 1
@<TRIPOS>ALT_TYPE
CGenFF_4.0_ALT_TYPE_SET
CGenFF_4.0 1 CG334 2 NG3P3 3 HGA3 4 HGA3 5 HGA3 6 HGP2 7 HGP2 8 HGP2
@<TRIPOS>MOLECULE
methanamine
 8 7 0 0 0
****
USER_CHARGES
INVALID_CHARGES
Pose:   2 Cluster:   2 Fr_nu: 243306 TotEn:   -68.21
@<TRIPOS>ATOM
      1 C1        -78.2861  -22.2947  -57.0661 C.3    1 LIG       0.04000
      2 N1        -78.8453  -20.9356  -57.1976 N.4    1 LIG      -0.30000
      3 H1        -77.2156  -22.1984  -56.8757 H      1 LIG       0.09000
      4 H2        -78.7908  -22.7845  -56.2311 H      1 LIG       0.09000
      5 H3        -78.4720  -22.8244  -58.0024 H      1 LIG       0.09000
      6 H4        -79.8573  -20.9625  -57.3790 H      1 LIG       0.33000
      7 H5        -78.4054  -20.4232  -57.9734 H      1 LIG       0.33000
      8 H6        -78.6990  -20.3855  -56.3408 H      1 LIG       0.33000
@<TRIPOS>BOND
      1       1       2 1
      2       1       3 1
      3       1       4 1
      4       1       5 1
      5       2       6 1
      6       2       7 1
      7       2       8 1
@<TRIPOS>ALT_TYPE
CGenFF_4.0_ALT_TYPE_SET
CGenFF_4.0 1 CG334 2 NG3P3 3 HGA3 4 HGA3 5 HGA3 6 HGP2 7 HGP2 8 HGP2
@<TRIPOS>MOLECULE
methanamine
 8 7 0 0 0
****
USER_CHARGES
INVALID_CHARGES
Pose:   3 Cluster:   3 Fr_nu: 1189897 TotEn:   -67.79
@<TRIPOS>ATOM
      1 C1        -77.5790  -16.7189  -57.5025 C.3    1 LIG       0.04000
      2 N1        -77.3265  -18.0797  -58.0140 N.4    1 LIG      -0.30000
      3 H1        -76.6212  -16.2938  -57.1970 H      1 LIG       0.09000
      4 H2        -78.0277  -16.1364  -58.3094 H      1 LIG       0.09000
      5 H3        -78.2598  -16.8024  -56.6531 H      1 LIG       0.09000
      6 H4        -78.1977  -18.5334  -58.3187 H      1 LIG       0.33000
      7 H5        -76.9019  -18.6779  -57.2930 H      1 LIG       0.33000
      8 H6        -76.6872  -18.0646  -58.8197 H      1 LIG       0.33000
@<TRIPOS>BOND
      1       1       2 1
      2       1       3 1
      3       1       4 1
      4       1       5 1
      5       2       6 1
      6       2       7 1
      7       2       8 1
@<TRIPOS>ALT_TYPE
CGenFF_4.0_ALT_TYPE_SET
CGenFF_4.0 1 CG334 2 NG3P3 3 HGA3 4 HGA3 5 HGA3 6 HGP2 7 HGP2 8 HGP2
@<TRIPOS>MOLECULE
methanamine
 8 7 0 0 0
****
USER_CHARGES
INVALID_CHARGES
Pose:   4 Cluster:   4 Fr_nu: 1184838 TotEn:   -67.42
@<TRIPOS>ATOM
      1 C1        -77.8144  -16.5452  -57.3610 C.3    1 LIG       0.04000
      2 N1        -76.6647  -16.7846  -56.4676 N.4    1 LIG      -0.30000
      3 H1        -77.9327  -17.4251  -57.9960 H      1 LIG       0.09000
      4 H2        -78.6963  -16.3902  -56.7365 H      1 LIG       0.09000
      5 H3        -77.5948  -15.6576  -57.9574 H      1 LIG       0.09000
      6 H4        -76.5032  -15.9847  -55.8418 H      1 LIG       0.33000
      7 H5        -75.8000  -16.9379  -57.0032 H      1 LIG       0.33000
      8 H6        -76.8146  -17.6138  -55.8777 H      1 LIG       0.33000
@<TRIPOS>BOND
      1       1       2 1
      2       1       3 1
      3       1       4 1
      4       1       5 1
      5       2       6 1
      6       2       7 1
      7       2       8 1
@<TRIPOS>ALT_TYPE
CGenFF_4.0_ALT_TYPE_SET
CGenFF_4.0 1 CG334 2 NG3P3 3 HGA3 4 HGA3 5 HGA3 6 HGP2 7 HGP2 8 HGP2
@<TRIPOS>MOLECULE
methanamine
 8 7 0 0 0
****
USER_CHARGES
INVALID_CHARGES
Pose:   5 Cluster:   5 Fr_nu: 1136241 TotEn:   -66.28
@<TRIPOS>ATOM
      1 C1        -78.3892  -22.0940  -58.2042 C.3    1 LIG       0.04000
      2 N1        -78.3954  -22.1604  -56.7302 N.4    1 LIG      -0.30000
      3 H1        -78.5290  -23.1075  -58.5847 H      1 LIG       0.09000
      4 H2        -79.2087  -21.4422  -58.5128 H      1 LIG       0.09000
      5 H3        -77.4253  -21.6873  -58.5162 H      1 LIG       0.09000
      6 H4        -78.2669  -21.2295  -56.3123 H      1 LIG       0.33000
      7 H5        -77.6400  -22.7639  -56.3794 H      1 LIG       0.33000
      8 H6        -79.2838  -22.5387  -56.3757 H      1 LIG       0.33000
@<TRIPOS>BOND
      1       1       2 1
      2       1       3 1
      3       1       4 1
      4       1       5 1
      5       2       6 1
      6       2       7 1
      7       2       8 1
@<TRIPOS>ALT_TYPE
CGenFF_4.0_ALT_TYPE_SET
CGenFF_4.0 1 CG334 2 NG3P3 3 HGA3 4 HGA3 5 HGA3 6 HGP2 7 HGP2 8 HGP2
@<TRIPOS>MOLECULE
methanamine
 8 7 0 0 0
****
USER_CHARGES
INVALID_CHARGES
Pose:   6 Cluster:   6 Fr_nu: 241388 TotEn:   -65.42
@<TRIPOS>ATOM
      1 C1        -77.8860  -17.5056  -57.8279 C.3    1 LIG       0.04000
      2 N1        -78.6310  -18.7500  -57.5565 N.4    1 LIG      -0.30000
      3 H1        -76.8400  -17.6793  -57.5687 H      1 LIG       0.09000
      4 H2        -77.9945  -17.2759  -58.8896 H      1 LIG       0.09000
      5 H3        -78.3176  -16.7163  -57.2094 H      1 LIG       0.09000
      6 H4        -79.6289  -18.6466  -57.7830 H      1 LIG       0.33000
      7 H5        -78.5648  -19.0175  -56.5655 H      1 LIG       0.33000
      8 H6        -78.2668  -19.5341  -58.1138 H      1 LIG       0.33000
@<TRIPOS>BOND
      1       1       2 1
      2       1       3 1
      3       1       4 1
      4       1       5 1
      5       2       6 1
      6       2       7 1
      7       2       8 1
@<TRIPOS>ALT_TYPE
CGenFF_4.0_ALT_TYPE_SET
CGenFF_4.0 1 CG334 2 NG3P3 3 HGA3 4 HGA3 5 HGA3 6 HGP2 7 HGP2 8 HGP2
@<TRIPOS>MOLECULE
methanamine
 8 7 0 0 0
****
USER_CHARGES
INVALID_CHARGES
Pose:   7 Cluster:   7 Fr_nu: 239857 TotEn:   -64.11
@<TRIPOS>ATOM
      1 C1        -78.8629  -21.3843  -57.8815 C.3    1 LIG       0.04000
      2 N1        -79.0885  -19.9678  -57.5351 N.4    1 LIG      -0.30000
      3 H1        -79.1316  -21.5184  -58.9309 H      1 LIG       0.09000
      4 H2        -77.8068  -21.6049  -57.7153 H      1 LIG       0.09000
      5 H3        -79.4976  -21.9918  -57.2334 H      1 LIG       0.09000
      6 H4        -78.8512  -19.7798  -56.5523 H      1 LIG       0.33000
      7 H5        -80.0723  -19.7009  -57.6724 H      1 LIG       0.33000
      8 H6        -78.5142  -19.3437  -58.1171 H      1 LIG       0.33000
@<TRIPOS>BOND
      1       1       2 1
      2       1       3 1
      3       1       4 1
      4       1       5 1
      5       2       6 1
      6       2       7 1
      7       2       8 1
@<TRIPOS>ALT_TYPE
CGenFF_4.0_ALT_TYPE_SET
CGenFF_4.0 1 CG334 2 NG3P3 3 HGA3 4 HGA3 5 HGA3 6 HGP2 7 HGP2 8 HGP2
@<TRIPOS>MOLECULE
methanamine
 8 7 0 0 0
****
USER_CHARGES
INVALID_CHARGES
Pose:   8 Cluster:   8 Fr_nu: 1130598 TotEn:   -63.15
@<TRIPOS>ATOM
      1 C1        -77.6849  -19.5568  -59.6298 C.3    1 LIG       0.04000
      2 N1        -78.2989  -19.1719  -58.3444 N.4    1 LIG      -0.30000
      3 H1        -78.4077  -19.3486  -60.4207 H      1 LIG       0.09000
      4 H2        -76.7790  -18.9615  -59.7590 H      1 LIG       0.09000
      5 H3        -77.4512  -20.6221  -59.5825 H      1 LIG       0.09000
      6 H4        -77.6607  -19.3463  -57.5569 H      1 LIG       0.33000
      7 H5        -79.1614  -19.7037  -58.1673 H      1 LIG       0.33000
      8 H6        -78.5427  -18.1727  -58.3297 H      1 LIG       0.33000
@<TRIPOS>BOND
      1       1       2 1
      2       1       3 1
      3       1       4 1
      4       1       5 1
      5       2       6 1
      6       2       7 1
      7       2       8 1
@<TRIPOS>ALT_TYPE
CGenFF_4.0_ALT_TYPE_SET
CGenFF_4.0 1 CG334 2 NG3P3 3 HGA3 4 HGA3 5 HGA3 6 HGP2 7 HGP2 8 HGP2
@<TRIPOS>MOLECULE
methanamine
 8 7 0 0 0
****
USER_CHARGES
INVALID_CHARGES
Pose:   9 Cluster:   9 Fr_nu: 1139187 TotEn:   -61.54
@<TRIPOS>ATOM
      1 C1        -78.7353  -22.4530  -57.2057 C.3    1 LIG       0.04000
      2 N1        -77.7420  -21.6281  -57.9200 N.4    1 LIG      -0.30000
      3 H1        -79.3342  -21.7881  -56.5807 H      1 LIG       0.09000
      4 H2        -79.3543  -22.9527  -57.9532 H      1 LIG       0.09000
      5 H3        -78.1915  -23.1786  -56.5977 H      1 LIG       0.09000
      6 H4        -77.1448  -22.2033  -58.5284 H      1 LIG       0.33000
      7 H5        -77.1265  -21.1307  -57.2630 H      1 LIG       0.33000
      8 H6        -78.1980  -20.9215  -58.5124 H      1 LIG       0.33000
@<TRIPOS>BOND
      1       1       2 1
      2       1       3 1
      3       1       4 1
      4       1       5 1
      5       2       6 1
      6       2       7 1
      7       2       8 1
@<TRIPOS>ALT_TYPE
CGenFF_4.0_ALT_TYPE_SET
CGenFF_4.0 1 CG334 2 NG3P3 3 HGA3 4 HGA3 5 HGA3 6 HGP2 7 HGP2 8 HGP2
@<TRIPOS>MOLECULE
methanamine
 8 7 0 0 0
****
USER_CHARGES
INVALID_CHARGES
Pose:  10 Cluster:  10 Fr_nu: 239208 TotEn:   -60.87
@<TRIPOS>ATOM
      1 C1        -79.8377  -22.6057  -55.8634 C.3    1 LIG       0.04000
      2 N1        -79.5210  -21.3607  -56.5893 N.4    1 LIG      -0.30000
      3 H1        -80.5631  -22.3630  -55.0847 H      1 LIG       0.09000
      4 H2        -80.2548  -23.3144  -56.5814 H      1 LIG       0.09000
      5 H3        -78.9100  -22.9853  -55.4308 H      1 LIG       0.09000
      6 H4        -78.8381  -21.5277  -57.3400 H      1 LIG       0.33000
      7 H5        -79.1219  -20.6516  -55.9601 H      1 LIG       0.33000
      8 H6        -80.3617  -20.9541  -57.0205 H      1 LIG       0.33000
@<TRIPOS>BOND
      1       1       2 1
      2       1       3 1
      3       1       4 1
      4       1       5 1
      5       2       6 1
      6       2       7 1
      7       2       8 1
@<TRIPOS>ALT_TYPE
CGenFF_4.0_ALT_TYPE_SET
CGenFF_4.0 1 CG334 2 NG3P3 3 HGA3 4 HGA3 5 HGA3 6 HGP2 7 HGP2 8 HGP2
@<TRIPOS>MOLECULE
methanamine
 8 7 0 0 0
****
USER_CHARGES
INVALID_CHARGES
Pose:  11 Cluster:  11 Fr_nu: 1139277 TotEn:   -60.31
@<TRIPOS>ATOM
      1 C1        -78.7353  -22.4530  -57.2057 C.3    1 LIG       0.04000
      2 N1        -78.9605  -22.5719  -55.7523 N.4    1 LIG      -0.30000
      3 H1        -79.5987  -21.9430  -57.6368 H      1 LIG       0.09000
      4 H2        -77.8219  -21.8743  -57.3560 H      1 LIG       0.09000
      5 H3        -78.6324  -23.4613  -57.6113 H      1 LIG       0.09000
      6 H4        -78.1752  -23.0473  -55.2888 H      1 LIG       0.33000
      7 H5        -79.8124  -23.1111  -55.5483 H      1 LIG       0.33000
      8 H6        -79.0662  -21.6481  -55.3125 H      1 LIG       0.33000
@<TRIPOS>BOND
      1       1       2 1
      2       1       3 1
      3       1       4 1
      4       1       5 1
      5       2       6 1
      6       2       7 1
      7       2       8 1
@<TRIPOS>ALT_TYPE
CGenFF_4.0_ALT_TYPE_SET
CGenFF_4.0 1 CG334 2 NG3P3 3 HGA3 4 HGA3 5 HGA3 6 HGP2 7 HGP2 8 HGP2
@<TRIPOS>MOLECULE
methanol
 6 5 0 0 0
****
USER_CHARGES
INVALID_CHARGES
Pose:   1 Cluster:   1 Fr_nu: 11135054 TotEn:   -16.88
@<TRIPOS>ATOM
      1 C1        -74.0292   -8.4979  -65.0248 C.3    1 LIG      -0.04000
      2 O1        -73.9239   -8.9301  -63.6808 O.3    1 LIG      -0.65000
      3 H1        -74.7485   -7.6778  -65.0894 H      1 LIG       0.09000
      4 H2        -74.3541   -9.3318  -65.6523 H      1 LIG       0.09000
      5 H3        -73.0510   -8.1490  -65.3637 H      1 LIG       0.09000
      6 H4        -73.2781   -9.6569  -63.6643 H      1 LIG       0.42000
@<TRIPOS>BOND
      1       1       2 1
      2       1       3 1
      3       1       4 1
      4       1       5 1
      5       2       6 1
@<TRIPOS>ALT_TYPE
CGenFF_4.0_ALT_TYPE_SET
CGenFF_4.0 1 CG331 2 OG311 3 HGA3 4 HGA3 5 HGA3 6 HGP1
@<TRIPOS>MOLECULE
methanol
 6 5 0 0 0
****
USER_CHARGES
INVALID_CHARGES
Pose:   2 Cluster:   2 Fr_nu: 2377427 TotEn:   -15.50
@<TRIPOS>ATOM
      1 C1        -66.1572  -10.3257  -37.6020 C.3    1 LIG      -0.04000
      2 O1        -65.0998  -10.6007  -36.7017 O.3    1 LIG      -0.65000
      3 H1        -65.7519   -9.8928  -38.5199 H      1 LIG       0.09000
      4 H2        -66.8604   -9.6295  -37.1379 H      1 LIG       0.09000
      5 H3        -66.6740  -11.2586  -37.8391 H      1 LIG       0.09000
      6 H4        -65.4984  -10.9828  -35.9012 H      1 LIG       0.42000
@<TRIPOS>BOND
      1       1       2 1
      2       1       3 1
      3       1       4 1
      4       1       5 1
      5       2       6 1
@<TRIPOS>ALT_TYPE
CGenFF_4.0_ALT_TYPE_SET
CGenFF_4.0 1 CG331 2 OG311 3 HGA3 4 HGA3 5 HGA3 6 HGP1
@<TRIPOS>MOLECULE
methanol
 6 5 0 0 0
****
USER_CHARGES
INVALID_CHARGES
Pose:   3 Cluster:   3 Fr_nu: 1149628 TotEn:   -15.13
@<TRIPOS>ATOM
      1 C1        -56.9289   -3.9657  -18.8694 C.3    1 LIG      -0.04000
      2 O1        -56.0255   -4.9846  -18.4821 O.3    1 LIG      -0.65000
      3 H1        -56.3689   -3.0909  -19.2088 H      1 LIG       0.09000
      4 H2        -57.5637   -3.6984  -18.0207 H      1 LIG       0.09000
      5 H3        -57.5528   -4.3356  -19.6864 H      1 LIG       0.09000
      6 H4        -56.5590   -5.7426  -18.1877 H      1 LIG       0.42000
@<TRIPOS>BOND
      1       1       2 1
      2       1       3 1
      3       1       4 1
      4       1       5 1
      5       2       6 1
@<TRIPOS>ALT_TYPE
CGenFF_4.0_ALT_TYPE_SET
CGenFF_4.0 1 CG331 2 OG311 3 HGA3 4 HGA3 5 HGA3 6 HGP1
@<TRIPOS>MOLECULE
methanol
 6 5 0 0 0
****
USER_CHARGES
INVALID_CHARGES
Pose:   4 Cluster:   4 Fr_nu: 11117955 TotEn:   -14.99
@<TRIPOS>ATOM
      1 C1        -50.3020    8.2548  -30.4178 C.3    1 LIG      -0.04000
      2 O1        -50.2471    9.4036  -29.5921 O.3    1 LIG      -0.65000
      3 H1        -50.4317    7.3649  -29.7971 H      1 LIG       0.09000
      4 H2        -49.3782    8.1767  -30.9968 H      1 LIG       0.09000
      5 H3        -51.1504    8.3474  -31.0998 H      1 LIG       0.09000
      6 H4        -50.1316   10.1711  -30.1780 H      1 LIG       0.42000
@<TRIPOS>BOND
      1       1       2 1
      2       1       3 1
      3       1       4 1
      4       1       5 1
      5       2       6 1
@<TRIPOS>ALT_TYPE
CGenFF_4.0_ALT_TYPE_SET
CGenFF_4.0 1 CG331 2 OG311 3 HGA3 4 HGA3 5 HGA3 6 HGP1
@<TRIPOS>MOLECULE
methanol
 6 5 0 0 0
****
USER_CHARGES
INVALID_CHARGES
Pose:   5 Cluster:   5 Fr_nu:  86201 TotEn:   -13.67
@<TRIPOS>ATOM
      1 C1        -58.7842    2.9370  -39.6317 C.3    1 LIG      -0.04000
      2 O1        -58.2209    1.7608  -39.0807 O.3    1 LIG      -0.65000
      3 H1        -57.9878    3.5738  -40.0246 H      1 LIG       0.09000
      4 H2        -59.3440    3.4704  -38.8593 H      1 LIG       0.09000
      5 H3        -59.4606    2.6605  -40.4439 H      1 LIG       0.09000
      6 H4        -58.9572    1.2226  -38.7431 H      1 LIG       0.42000
@<TRIPOS>BOND
      1       1       2 1
      2       1       3 1
      3       1       4 1
      4       1       5 1
      5       2       6 1
@<TRIPOS>ALT_TYPE
CGenFF_4.0_ALT_TYPE_SET
CGenFF_4.0 1 CG331 2 OG311 3 HGA3 4 HGA3 5 HGA3 6 HGP1
@<TRIPOS>MOLECULE
methanol
 6 5 0 0 0
****
USER_CHARGES
INVALID_CHARGES
Pose:   6 Cluster:   6 Fr_nu: 562430 TotEn:   -12.88
@<TRIPOS>ATOM
      1 C1        -75.1829  -15.3152  -43.7531 C.3    1 LIG      -0.04000
      2 O1        -73.9457  -15.9558  -43.5013 O.3    1 LIG      -0.65000
      3 H1        -75.0254  -14.2370  -43.8369 H      1 LIG       0.09000
      4 H2        -75.8781  -15.5302  -42.9376 H      1 LIG       0.09000
      5 H3        -75.5955  -15.6948  -44.6907 H      1 LIG       0.09000
      6 H4        -74.1263  -16.9089  -43.4334 H      1 LIG       0.42000
@<TRIPOS>BOND
      1       1       2 1
      2       1       3 1
      3       1       4 1
      4       1       5 1
      5       2       6 1
@<TRIPOS>ALT_TYPE
CGenFF_4.0_ALT_TYPE_SET
CGenFF_4.0 1 CG331 2 OG311 3 HGA3 4 HGA3 5 HGA3 6 HGP1
@<TRIPOS>MOLECULE
methanol
 6 5 0 0 0
****
USER_CHARGES
INVALID_CHARGES
Pose:   7 Cluster:   7 Fr_nu:  61829 TotEn:   -12.56
@<TRIPOS>ATOM
      1 C1        -66.0899  -10.3335  -38.1982 C.3    1 LIG      -0.04000
      2 O1        -67.5015  -10.4075  -38.2779 O.3    1 LIG      -0.65000
      3 H1        -65.6899   -9.9590  -39.1437 H      1 LIG       0.09000
      4 H2        -65.6835  -11.3257  -37.9860 H      1 LIG       0.09000
      5 H3        -65.8148   -9.6492  -37.3922 H      1 LIG       0.09000
      6 H4        -67.8186  -10.7434  -37.4222 H      1 LIG       0.42000
@<TRIPOS>BOND
      1       1       2 1
      2       1       3 1
      3       1       4 1
      4       1       5 1
      5       2       6 1
@<TRIPOS>ALT_TYPE
CGenFF_4.0_ALT_TYPE_SET
CGenFF_4.0 1 CG331 2 OG311 3 HGA3 4 HGA3 5 HGA3 6 HGP1
@<TRIPOS>MOLECULE
methanol
 6 5 0 0 0
****
USER_CHARGES
INVALID_CHARGES
Pose:   8 Cluster:   8 Fr_nu: 11200569 TotEn:   -12.56
@<TRIPOS>ATOM
      1 C1        -72.9588   -5.3205  -64.6542 C.3    1 LIG      -0.04000
      2 O1        -72.8897   -5.2582  -63.2415 O.3    1 LIG      -0.65000
      3 H1        -73.7475   -6.0163  -64.9508 H      1 LIG       0.09000
      4 H2        -71.9967   -5.6523  -65.0527 H      1 LIG       0.09000
      5 H3        -73.1885   -4.3257  -65.0430 H      1 LIG       0.09000
      6 H4        -72.1800   -4.6322  -63.0176 H      1 LIG       0.42000
@<TRIPOS>BOND
      1       1       2 1
      2       1       3 1
      3       1       4 1
      4       1       5 1
      5       2       6 1
@<TRIPOS>ALT_TYPE
CGenFF_4.0_ALT_TYPE_SET
CGenFF_4.0 1 CG331 2 OG311 3 HGA3 4 HGA3 5 HGA3 6 HGP1
@<TRIPOS>MOLECULE
methanol
 6 5 0 0 0
****
USER_CHARGES
INVALID_CHARGES
Pose:   9 Cluster:   9 Fr_nu: 7706394 TotEn:   -12.28
@<TRIPOS>ATOM
      1 C1        -44.8077   -7.4933  -29.8875 C.3    1 LIG      -0.04000
      2 O1        -44.7929   -6.5322  -30.9270 O.3    1 LIG      -0.65000
      3 H1        -45.4870   -7.1655  -29.0968 H      1 LIG       0.09000
      4 H2        -43.7977   -7.6145  -29.4877 H      1 LIG       0.09000
      5 H3        -45.1548   -8.4476  -30.2906 H      1 LIG       0.09000
      6 H4        -44.1801   -6.8579  -31.6083 H      1 LIG       0.42000
@<TRIPOS>BOND
      1       1       2 1
      2       1       3 1
      3       1       4 1
      4       1       5 1
      5       2       6 1
@<TRIPOS>ALT_TYPE
CGenFF_4.0_ALT_TYPE_SET
CGenFF_4.0 1 CG331 2 OG311 3 HGA3 4 HGA3 5 HGA3 6 HGP1
@<TRIPOS>MOLECULE
methanol
 6 5 0 0 0
****
USER_CHARGES
INVALID_CHARGES
Pose:  10 Cluster:  10 Fr_nu: 10965087 TotEn:   -12.09
@<TRIPOS>ATOM
      1 C1        -46.8182  -22.5868  -27.4744 C.3    1 LIG      -0.04000
      2 O1        -48.1717  -22.9298  -27.2401 O.3    1 LIG      -0.65000
      3 H1        -46.5703  -21.6786  -26.9195 H      1 LIG       0.09000
      4 H2        -46.6618  -22.4270  -28.5442 H      1 LIG       0.09000
      5 H3        -46.1799  -23.4052  -27.1331 H      1 LIG       0.09000
      6 H4        -48.3534  -23.7388  -27.7483 H      1 LIG       0.42000
@<TRIPOS>BOND
      1       1       2 1
      2       1       3 1
      3       1       4 1
      4       1       5 1
      5       2       6 1
@<TRIPOS>ALT_TYPE
CGenFF_4.0_ALT_TYPE_SET
CGenFF_4.0 1 CG331 2 OG311 3 HGA3 4 HGA3 5 HGA3 6 HGP1
@<TRIPOS>MOLECULE
methanol
 6 5 0 0 0
****
USER_CHARGES
INVALID_CHARGES
Pose:  11 Cluster:  11 Fr_nu:   5395 TotEn:   -11.96
@<TRIPOS>ATOM
      1 C1        -86.4783  -28.5032  -33.5804 C.3    1 LIG      -0.04000
      2 O1        -85.3649  -27.7140  -33.9572 O.3    1 LIG      -0.65000
      3 H1        -86.5369  -28.5551  -32.4904 H      1 LIG       0.09000
      4 H2        -86.3724  -29.5075  -33.9985 H      1 LIG       0.09000
      5 H3        -87.3889  -28.0424  -33.9704 H      1 LIG       0.09000
      6 H4        -85.3466  -27.6917  -34.9293 H      1 LIG       0.42000
@<TRIPOS>BOND
      1       1       2 1
      2       1       3 1
      3       1       4 1
      4       1       5 1
      5       2       6 1
@<TRIPOS>ALT_TYPE
CGenFF_4.0_ALT_TYPE_SET
CGenFF_4.0 1 CG331 2 OG311 3 HGA3 4 HGA3 5 HGA3 6 HGP1
@<TRIPOS>MOLECULE
methanol
 6 5 0 0 0
****
USER_CHARGES
INVALID_CHARGES
Pose:  12 Cluster:  12 Fr_nu: 8326679 TotEn:   -11.96
@<TRIPOS>ATOM
      1 C1        -62.3166   -9.4985  -14.9160 C.3    1 LIG      -0.04000
      2 O1        -61.1295  -10.2667  -14.8450 O.3    1 LIG      -0.65000
      3 H1        -62.2753   -8.6935  -14.1782 H      1 LIG       0.09000
      4 H2        -63.1795  -10.1408  -14.7223 H      1 LIG       0.09000
      5 H3        -62.4024   -9.0684  -15.9167 H      1 LIG       0.09000
      6 H4        -61.2038  -10.9695  -15.5131 H      1 LIG       0.42000
@<TRIPOS>BOND
      1       1       2 1
      2       1       3 1
      3       1       4 1
      4       1       5 1
      5       2       6 1
@<TRIPOS>ALT_TYPE
CGenFF_4.0_ALT_TYPE_SET
CGenFF_4.0 1 CG331 2 OG311 3 HGA3 4 HGA3 5 HGA3 6 HGP1
@<TRIPOS>MOLECULE
methanol
 6 5 0 0 0
****
USER_CHARGES
INVALID_CHARGES
Pose:  13 Cluster:  13 Fr_nu: 508779 TotEn:   -11.71
@<TRIPOS>ATOM
      1 C1        -65.6248  -10.9230  -37.2727 C.3    1 LIG      -0.04000
      2 O1        -66.4776  -10.0811  -38.0266 O.3    1 LIG      -0.65000
      3 H1        -64.6548  -11.0000  -37.7702 H      1 LIG       0.09000
      4 H2        -66.0780  -11.9132  -37.1796 H      1 LIG       0.09000
      5 H3        -65.4883  -10.4919  -36.2781 H      1 LIG       0.09000
      6 H4        -67.3265  -10.0379  -37.5542 H      1 LIG       0.42000
@<TRIPOS>BOND
      1       1       2 1
      2       1       3 1
      3       1       4 1
      4       1       5 1
      5       2       6 1
@<TRIPOS>ALT_TYPE
CGenFF_4.0_ALT_TYPE_SET
CGenFF_4.0 1 CG331 2 OG311 3 HGA3 4 HGA3 5 HGA3 6 HGP1
@<TRIPOS>MOLECULE
methanol
 6 5 0 0 0
****
USER_CHARGES
INVALID_CHARGES
Pose:  14 Cluster:  14 Fr_nu: 148620 TotEn:   -11.69
@<TRIPOS>ATOM
      1 C1        -47.4956   -7.4239  -37.7988 C.3    1 LIG      -0.04000
      2 O1        -47.4295   -6.3857  -36.8385 O.3    1 LIG      -0.65000
      3 H1        -48.0586   -8.2657  -37.3883 H      1 LIG       0.09000
      4 H2        -46.4839   -7.7425  -38.0626 H      1 LIG       0.09000
      5 H3        -48.0023   -7.0505  -38.6918 H      1 LIG       0.09000
      6 H4        -46.9233   -5.6583  -37.2389 H      1 LIG       0.42000
@<TRIPOS>BOND
      1       1       2 1
      2       1       3 1
      3       1       4 1
      4       1       5 1
      5       2       6 1
@<TRIPOS>ALT_TYPE
CGenFF_4.0_ALT_TYPE_SET
CGenFF_4.0 1 CG331 2 OG311 3 HGA3 4 HGA3 5 HGA3 6 HGP1
@<TRIPOS>MOLECULE
methanol
 6 5 0 0 0
****
USER_CHARGES
INVALID_CHARGES
Pose:  15 Cluster:  15 Fr_nu: 227336 TotEn:   -11.58
@<TRIPOS>ATOM
      1 C1        -47.4778   -7.8739  -38.1187 C.3    1 LIG      -0.04000
      2 O1        -48.1060   -7.7962  -36.8523 O.3    1 LIG      -0.65000
      3 H1        -46.4405   -8.1937  -37.9927 H      1 LIG       0.09000
      4 H2        -47.5121   -6.8952  -38.6041 H      1 LIG       0.09000
      5 H3        -48.0091   -8.6030  -38.7349 H      1 LIG       0.09000
      6 H4        -49.0227   -7.5099  -37.0053 H      1 LIG       0.42000
@<TRIPOS>BOND
      1       1       2 1
      2       1       3 1
      3       1       4 1
      4       1       5 1
      5       2       6 1
@<TRIPOS>ALT_TYPE
CGenFF_4.0_ALT_TYPE_SET
CGenFF_4.0 1 CG331 2 OG311 3 HGA3 4 HGA3 5 HGA3 6 HGP1
@<TRIPOS>MOLECULE
methanol
 6 5 0 0 0
****
USER_CHARGES
INVALID_CHARGES
Pose:  16 Cluster:  16 Fr_nu: 184460 TotEn:   -11.53
@<TRIPOS>ATOM
      1 C1        -78.8208  -22.3441  -56.5191 C.3    1 LIG      -0.04000
      2 O1        -77.8174  -21.7051  -57.2869 O.3    1 LIG      -0.65000
      3 H1        -79.2889  -23.1325  -57.1137 H      1 LIG       0.09000
      4 H2        -79.5703  -21.6096  -56.2138 H      1 LIG       0.09000
      5 H3        -78.3621  -22.7846  -55.6308 H      1 LIG       0.09000
      6 H4        -77.4262  -21.0134  -56.7264 H      1 LIG       0.42000
@<TRIPOS>BOND
      1       1       2 1
      2       1       3 1
      3       1       4 1
      4       1       5 1
      5       2       6 1
@<TRIPOS>ALT_TYPE
CGenFF_4.0_ALT_TYPE_SET
CGenFF_4.0 1 CG331 2 OG311 3 HGA3 4 HGA3 5 HGA3 6 HGP1
@<TRIPOS>MOLECULE
methanol
 6 5 0 0 0
****
USER_CHARGES
INVALID_CHARGES
Pose:  17 Cluster:  17 Fr_nu: 393666 TotEn:   -11.52
@<TRIPOS>ATOM
      1 C1        -71.4285    2.3660  -48.8173 C.3    1 LIG      -0.04000
      2 O1        -71.2545    0.9679  -48.9569 O.3    1 LIG      -0.65000
      3 H1        -72.3129    2.5648  -48.2071 H      1 LIG       0.09000
      4 H2        -71.5445    2.8200  -49.8048 H      1 LIG       0.09000
      5 H3        -70.5478    2.7866  -48.3262 H      1 LIG       0.09000
      6 H4        -70.4616    0.8320  -49.5034 H      1 LIG       0.42000
@<TRIPOS>BOND
      1       1       2 1
      2       1       3 1
      3       1       4 1
      4       1       5 1
      5       2       6 1
@<TRIPOS>ALT_TYPE
CGenFF_4.0_ALT_TYPE_SET
CGenFF_4.0 1 CG331 2 OG311 3 HGA3 4 HGA3 5 HGA3 6 HGP1
@<TRIPOS>MOLECULE
methanol
 6 5 0 0 0
****
USER_CHARGES
INVALID_CHARGES
Pose:  18 Cluster:  18 Fr_nu: 227137 TotEn:   -11.50
@<TRIPOS>ATOM
      1 C1        -47.4778   -7.8739  -38.1187 C.3    1 LIG      -0.04000
      2 O1        -47.8474   -8.9946  -37.3364 O.3    1 LIG      -0.65000
      3 H1        -46.8175   -7.2251  -37.5380 H      1 LIG       0.09000
      4 H2        -48.3746   -7.3252  -38.4175 H      1 LIG       0.09000
      5 H3        -46.9513   -8.2212  -39.0108 H      1 LIG       0.09000
      6 H4        -48.4320   -9.5453  -37.8848 H      1 LIG       0.42000
@<TRIPOS>BOND
      1       1       2 1
      2       1       3 1
      3       1       4 1
      4       1       5 1
      5       2       6 1
@<TRIPOS>ALT_TYPE
CGenFF_4.0_ALT_TYPE_SET
CGenFF_4.0 1 CG331 2 OG311 3 HGA3 4 HGA3 5 HGA3 6 HGP1
@<TRIPOS>MOLECULE
methanol
 6 5 0 0 0
****
USER_CHARGES
INVALID_CHARGES
Pose:  19 Cluster:  19 Fr_nu: 153652 TotEn:   -11.21
@<TRIPOS>ATOM
      1 C1        -50.0114  -10.0411  -27.9226 C.3    1 LIG      -0.04000
      2 O1        -51.3581  -10.0990  -28.3558 O.3    1 LIG      -0.65000
      3 H1        -49.9543  -10.3247  -26.8688 H      1 LIG       0.09000
      4 H2        -49.6271   -9.0271  -28.0593 H      1 LIG       0.09000
      5 H3        -49.4163  -10.7376  -28.5178 H      1 LIG       0.09000
      6 H4        -51.3678   -9.8411  -29.2934 H      1 LIG       0.42000
@<TRIPOS>BOND
      1       1       2 1
      2       1       3 1
      3       1       4 1
      4       1       5 1
      5       2       6 1
@<TRIPOS>ALT_TYPE
CGenFF_4.0_ALT_TYPE_SET
CGenFF_4.0 1 CG331 2 OG311 3 HGA3 4 HGA3 5 HGA3 6 HGP1
@<TRIPOS>MOLECULE
methanol
 6 5 0 0 0
****
USER_CHARGES
INVALID_CHARGES
Pose:  20 Cluster:  20 Fr_nu: 11182039 TotEn:   -11.06
@<TRIPOS>ATOM
      1 C1        -51.1685  -21.4170  -34.7125 C.3    1 LIG      -0.04000
      2 O1        -50.0217  -20.8907  -34.0706 O.3    1 LIG      -0.65000
      3 H1        -52.0599  -21.1632  -34.1335 H      1 LIG       0.09000
      4 H2        -51.0735  -22.5025  -34.7979 H      1 LIG       0.09000
      5 H3        -51.2489  -20.9806  -35.7109 H      1 LIG       0.09000
      6 H4        -49.2528  -21.1362  -34.6131 H      1 LIG       0.42000
@<TRIPOS>BOND
      1       1       2 1
      2       1       3 1
      3       1       4 1
      4       1       5 1
      5       2       6 1
@<TRIPOS>ALT_TYPE
CGenFF_4.0_ALT_TYPE_SET
CGenFF_4.0 1 CG331 2 OG311 3 HGA3 4 HGA3 5 HGA3 6 HGP1
@<TRIPOS>MOLECULE
methanol
 6 5 0 0 0
****
USER_CHARGES
INVALID_CHARGES
Pose:  21 Cluster:  21 Fr_nu: 10387472 TotEn:   -10.88
@<TRIPOS>ATOM
      1 C1        -77.5340  -13.2023  -46.1579 C.3    1 LIG      -0.04000
      2 O1        -78.6963  -12.8143  -45.4487 O.3    1 LIG      -0.65000
      3 H1        -76.7221  -13.3931  -45.4518 H      1 LIG       0.09000
      4 H2        -77.2479  -12.4084  -46.8525 H      1 LIG       0.09000
      5 H3        -77.7480  -14.1150  -46.7189 H      1 LIG       0.09000
      6 H4        -79.3930  -12.6540  -46.1080 H      1 LIG       0.42000
@<TRIPOS>BOND
      1       1       2 1
      2       1       3 1
      3       1       4 1
      4       1       5 1
      5       2       6 1
@<TRIPOS>ALT_TYPE
CGenFF_4.0_ALT_TYPE_SET
CGenFF_4.0 1 CG331 2 OG311 3 HGA3 4 HGA3 5 HGA3 6 HGP1
@<TRIPOS>MOLECULE
methanol
 6 5 0 0 0
****
USER_CHARGES
INVALID_CHARGES
Pose:  22 Cluster:  22 Fr_nu: 10753396 TotEn:   -10.83
@<TRIPOS>ATOM
      1 C1        -81.2973  -21.9016  -32.7815 C.3    1 LIG      -0.04000
      2 O1        -82.1672  -22.3212  -33.8166 O.3    1 LIG      -0.65000
      3 H1        -81.8675  -21.3610  -32.0220 H      1 LIG       0.09000
      4 H2        -80.5199  -21.2555  -33.1971 H      1 LIG       0.09000
      5 H3        -80.8337  -22.7810  -32.3284 H      1 LIG       0.09000
      6 H4        -81.6255  -22.7960  -34.4700 H      1 LIG       0.42000
@<TRIPOS>BOND
      1       1       2 1
      2       1       3 1
      3       1       4 1
      4       1       5 1
      5       2       6 1
@<TRIPOS>ALT_TYPE
CGenFF_4.0_ALT_TYPE_SET
CGenFF_4.0 1 CG331 2 OG311 3 HGA3 4 HGA3 5 HGA3 6 HGP1
@<TRIPOS>MOLECULE
methanol
 6 5 0 0 0
****
USER_CHARGES
INVALID_CHARGES
Pose:  23 Cluster:  23 Fr_nu: 11223843 TotEn:   -10.71
@<TRIPOS>ATOM
      1 C1        -43.4651   -2.4781  -49.1426 C.3    1 LIG      -0.04000
      2 O1        -42.0662   -2.5128  -49.3583 O.3    1 LIG      -0.65000
      3 H1        -43.6903   -2.8628  -48.1449 H      1 LIG       0.09000
      4 H2        -43.9667   -3.0851  -49.9006 H      1 LIG       0.09000
      5 H3        -43.8109   -1.4445  -49.2187 H      1 LIG       0.09000
      6 H4        -41.9064   -2.1646  -50.2521 H      1 LIG       0.42000
@<TRIPOS>BOND
      1       1       2 1
      2       1       3 1
      3       1       4 1
      4       1       5 1
      5       2       6 1
@<TRIPOS>ALT_TYPE
CGenFF_4.0_ALT_TYPE_SET
CGenFF_4.0 1 CG331 2 OG311 3 HGA3 4 HGA3 5 HGA3 6 HGP1
@<TRIPOS>MOLECULE
methanol
 6 5 0 0 0
****
USER_CHARGES
INVALID_CHARGES
Pose:  24 Cluster:  24 Fr_nu: 11172635 TotEn:   -10.55
@<TRIPOS>ATOM
      1 C1        -87.3500  -29.0304  -33.9104 C.3    1 LIG      -0.04000
      2 O1        -86.0197  -28.5849  -34.1010 O.3    1 LIG      -0.65000
      3 H1        -87.5419  -29.1608  -32.8425 H      1 LIG       0.09000
      4 H2        -87.4970  -29.9773  -34.4361 H      1 LIG       0.09000
      5 H3        -88.0366  -28.2820  -34.3129 H      1 LIG       0.09000
      6 H4        -85.8878  -28.4812  -35.0589 H      1 LIG       0.42000
@<TRIPOS>BOND
      1       1       2 1
      2       1       3 1
      3       1       4 1
      4       1       5 1
      5       2       6 1
@<TRIPOS>ALT_TYPE
CGenFF_4.0_ALT_TYPE_SET
CGenFF_4.0 1 CG331 2 OG311 3 HGA3 4 HGA3 5 HGA3 6 HGP1
@<TRIPOS>MOLECULE
methanol
 6 5 0 0 0
****
USER_CHARGES
INVALID_CHARGES
Pose:  25 Cluster:  25 Fr_nu: 257685 TotEn:   -10.24
@<TRIPOS>ATOM
      1 C1        -47.5390   -8.1198  -37.9221 C.3    1 LIG      -0.04000
      2 O1        -46.5108   -8.3611  -38.8650 O.3    1 LIG      -0.65000
      3 H1        -47.1218   -8.1454  -36.9124 H      1 LIG       0.09000
      4 H2        -48.3161   -8.8813  -38.0261 H      1 LIG       0.09000
      5 H3        -47.9701   -7.1338  -38.1108 H      1 LIG       0.09000
      6 H4        -46.9193   -8.3306  -39.7470 H      1 LIG       0.42000
@<TRIPOS>BOND
      1       1       2 1
      2       1       3 1
      3       1       4 1
      4       1       5 1
      5       2       6 1
@<TRIPOS>ALT_TYPE
CGenFF_4.0_ALT_TYPE_SET
CGenFF_4.0 1 CG331 2 OG311 3 HGA3 4 HGA3 5 HGA3 6 HGP1
@<TRIPOS>MOLECULE
methanol
 6 5 0 0 0
****
USER_CHARGES
INVALID_CHARGES
Pose:  26 Cluster:  26 Fr_nu: 281718 TotEn:   -10.06
@<TRIPOS>ATOM
      1 C1        -47.5812   -8.4964  -37.7090 C.3    1 LIG      -0.04000
      2 O1        -46.8222   -9.6761  -37.5173 O.3    1 LIG      -0.65000
      3 H1        -48.1810   -8.2993  -36.8171 H      1 LIG       0.09000
      4 H2        -48.2316   -8.6178  -38.5790 H      1 LIG       0.09000
      5 H3        -46.9001   -7.6594  -37.8796 H      1 LIG       0.09000
      6 H4        -46.3044   -9.8175  -38.3283 H      1 LIG       0.42000
@<TRIPOS>BOND
      1       1       2 1
      2       1       3 1
      3       1       4 1
      4       1       5 1
      5       2       6 1
@<TRIPOS>ALT_TYPE
CGenFF_4.0_ALT_TYPE_SET
CGenFF_4.0 1 CG331 2 OG311 3 HGA3 4 HGA3 5 HGA3 6 HGP1
@<TRIPOS>MOLECULE
methanol
 6 5 0 0 0
****
USER_CHARGES
INVALID_CHARGES
Pose:  27 Cluster:  27 Fr_nu:  61998 TotEn:    -9.86
@<TRIPOS>ATOM
      1 C1        -66.3777  -10.0599  -38.3275 C.3    1 LIG      -0.04000
      2 O1        -66.4886  -11.3793  -37.8264 O.3    1 LIG      -0.65000
      3 H1        -65.6181  -10.0301  -39.1127 H      1 LIG       0.09000
      4 H2        -66.1036   -9.3823  -37.5149 H      1 LIG       0.09000
      5 H3        -67.3408   -9.7556  -38.7438 H      1 LIG       0.09000
      6 H4        -67.1705  -11.3652  -37.1333 H      1 LIG       0.42000
@<TRIPOS>BOND
      1       1       2 1
      2       1       3 1
      3       1       4 1
      4       1       5 1
      5       2       6 1
@<TRIPOS>ALT_TYPE
CGenFF_4.0_ALT_TYPE_SET
CGenFF_4.0 1 CG331 2 OG311 3 HGA3 4 HGA3 5 HGA3 6 HGP1
@<TRIPOS>MOLECULE
methanol
 6 5 0 0 0
****
USER_CHARGES
INVALID_CHARGES
Pose:  28 Cluster:  28 Fr_nu: 10856768 TotEn:    -9.74
@<TRIPOS>ATOM
      1 C1        -45.7742   -7.6031  -29.4392 C.3    1 LIG      -0.04000
      2 O1        -45.7172   -7.0613  -30.7459 O.3    1 LIG      -0.65000
      3 H1        -45.8061   -6.7912  -28.7084 H      1 LIG       0.09000
      4 H2        -44.8960   -8.2300  -29.2650 H      1 LIG       0.09000
      5 H3        -46.6775   -8.2105  -29.3453 H      1 LIG       0.09000
      6 H4        -45.6900   -7.8109  -31.3649 H      1 LIG       0.42000
@<TRIPOS>BOND
      1       1       2 1
      2       1       3 1
      3       1       4 1
      4       1       5 1
      5       2       6 1
@<TRIPOS>ALT_TYPE
CGenFF_4.0_ALT_TYPE_SET
CGenFF_4.0 1 CG331 2 OG311 3 HGA3 4 HGA3 5 HGA3 6 HGP1
@<TRIPOS>MOLECULE
methanol
 6 5 0 0 0
****
USER_CHARGES
INVALID_CHARGES
Pose:  29 Cluster:  29 Fr_nu: 234133 TotEn:    -9.74
@<TRIPOS>ATOM
      1 C1        -49.7862  -12.1373  -28.5780 C.3    1 LIG      -0.04000
      2 O1        -50.3947  -13.2683  -27.9824 O.3    1 LIG      -0.65000
      3 H1        -49.7208  -11.3294  -27.8450 H      1 LIG       0.09000
      4 H2        -50.3775  -11.8153  -29.4390 H      1 LIG       0.09000
      5 H3        -48.7809  -12.4077  -28.9095 H      1 LIG       0.09000
      6 H4        -50.4350  -13.9623  -28.6625 H      1 LIG       0.42000
@<TRIPOS>BOND
      1       1       2 1
      2       1       3 1
      3       1       4 1
      4       1       5 1
      5       2       6 1
@<TRIPOS>ALT_TYPE
CGenFF_4.0_ALT_TYPE_SET
CGenFF_4.0 1 CG331 2 OG311 3 HGA3 4 HGA3 5 HGA3 6 HGP1
@<TRIPOS>MOLECULE
methanol
 6 5 0 0 0
****
USER_CHARGES
INVALID_CHARGES
Pose:  30 Cluster:  30 Fr_nu: 9447636 TotEn:    -9.73
@<TRIPOS>ATOM
      1 C1        -46.9930  -22.9513  -28.2050 C.3    1 LIG      -0.04000
      2 O1        -47.2314  -22.2785  -26.9823 O.3    1 LIG      -0.65000
      3 H1        -47.8928  -22.9136  -28.8240 H      1 LIG       0.09000
      4 H2        -46.7201  -23.9902  -28.0031 H      1 LIG       0.09000
      5 H3        -46.1721  -22.4562  -28.7290 H      1 LIG       0.09000
      6 H4        -46.4119  -22.3335  -26.4616 H      1 LIG       0.42000
@<TRIPOS>BOND
      1       1       2 1
      2       1       3 1
      3       1       4 1
      4       1       5 1
      5       2       6 1
@<TRIPOS>ALT_TYPE
CGenFF_4.0_ALT_TYPE_SET
CGenFF_4.0 1 CG331 2 OG311 3 HGA3 4 HGA3 5 HGA3 6 HGP1
@<TRIPOS>MOLECULE
methanol
 6 5 0 0 0
****
USER_CHARGES
INVALID_CHARGES
Pose:  31 Cluster:  31 Fr_nu: 948723 TotEn:    -9.72
@<TRIPOS>ATOM
      1 C1        -74.7513   -9.2094  -53.0596 C.3    1 LIG      -0.04000
      2 O1        -75.9693   -8.5288  -52.8193 O.3    1 LIG      -0.65000
      3 H1        -74.9622  -10.2149  -53.4320 H      1 LIG       0.09000
      4 H2        -74.1754   -9.2662  -52.1323 H      1 LIG       0.09000
      5 H3        -74.1781   -8.6585  -53.8090 H      1 LIG       0.09000
      6 H4        -75.7411   -7.6425  -52.4905 H      1 LIG       0.42000
@<TRIPOS>BOND
      1       1       2 1
      2       1       3 1
      3       1       4 1
      4       1       5 1
      5       2       6 1
@<TRIPOS>ALT_TYPE
CGenFF_4.0_ALT_TYPE_SET
CGenFF_4.0 1 CG331 2 OG311 3 HGA3 4 HGA3 5 HGA3 6 HGP1
@<TRIPOS>MOLECULE
methanol
 6 5 0 0 0
****
USER_CHARGES
INVALID_CHARGES
Pose:  32 Cluster:  32 Fr_nu: 11049466 TotEn:    -9.52
@<TRIPOS>ATOM
      1 C1        -73.5119   -8.2889  -65.9886 C.3    1 LIG      -0.04000
      2 O1        -73.8447   -8.5630  -64.6401 O.3    1 LIG      -0.65000
      3 H1        -73.9164   -7.3147  -66.2739 H      1 LIG       0.09000
      4 H2        -73.9249   -9.0695  -66.6327 H      1 LIG       0.09000
      5 H3        -72.4242   -8.2731  -66.0902 H      1 LIG       0.09000
      6 H4        -73.4693   -9.4338  -64.4246 H      1 LIG       0.42000
@<TRIPOS>BOND
      1       1       2 1
      2       1       3 1
      3       1       4 1
      4       1       5 1
      5       2       6 1
@<TRIPOS>ALT_TYPE
CGenFF_4.0_ALT_TYPE_SET
CGenFF_4.0 1 CG331 2 OG311 3 HGA3 4 HGA3 5 HGA3 6 HGP1
@<TRIPOS>MOLECULE
methanol
 6 5 0 0 0
****
USER_CHARGES
INVALID_CHARGES
Pose:  33 Cluster:  33 Fr_nu: 11222382 TotEn:    -9.42
@<TRIPOS>ATOM
      1 C1        -42.3015   -5.8098  -30.9293 C.3    1 LIG      -0.04000
      2 O1        -43.5718   -6.1769  -30.4233 O.3    1 LIG      -0.65000
      3 H1        -42.3134   -4.7553  -31.2158 H      1 LIG       0.09000
      4 H2        -42.0599   -6.4309  -31.7956 H      1 LIG       0.09000
      5 H3        -41.5505   -5.9651  -30.1513 H      1 LIG       0.09000
      6 H4        -43.5216   -7.1173  -30.1806 H      1 LIG       0.42000
@<TRIPOS>BOND
      1       1       2 1
      2       1       3 1
      3       1       4 1
      4       1       5 1
      5       2       6 1
@<TRIPOS>ALT_TYPE
CGenFF_4.0_ALT_TYPE_SET
CGenFF_4.0 1 CG331 2 OG311 3 HGA3 4 HGA3 5 HGA3 6 HGP1
@<TRIPOS>MOLECULE
methanol
 6 5 0 0 0
****
USER_CHARGES
INVALID_CHARGES
Pose:  34 Cluster:  34 Fr_nu: 358224 TotEn:    -9.29
@<TRIPOS>ATOM
      1 C1        -71.0567    2.3588  -48.8371 C.3    1 LIG      -0.04000
      2 O1        -70.8605    1.4339  -47.7833 O.3    1 LIG      -0.65000
      3 H1        -72.0090    2.8760  -48.6963 H      1 LIG       0.09000
      4 H2        -71.0555    1.8289  -49.7930 H      1 LIG       0.09000
      5 H3        -70.2434    3.0881  -48.8259 H      1 LIG       0.09000
      6 H4        -70.0071    0.9957  -47.9431 H      1 LIG       0.42000
@<TRIPOS>BOND
      1       1       2 1
      2       1       3 1
      3       1       4 1
      4       1       5 1
      5       2       6 1
@<TRIPOS>ALT_TYPE
CGenFF_4.0_ALT_TYPE_SET
CGenFF_4.0 1 CG331 2 OG311 3 HGA3 4 HGA3 5 HGA3 6 HGP1
@<TRIPOS>MOLECULE
methanol
 6 5 0 0 0
****
USER_CHARGES
INVALID_CHARGES
Pose:  35 Cluster:  35 Fr_nu: 447946 TotEn:    -9.27
@<TRIPOS>ATOM
      1 C1        -50.4296  -11.6966  -28.9240 C.3    1 LIG      -0.04000
      2 O1        -51.4014  -12.6945  -28.6707 O.3    1 LIG      -0.65000
      3 H1        -50.7679  -10.7439  -28.5093 H      1 LIG       0.09000
      4 H2        -50.2751  -11.6025  -30.0019 H      1 LIG       0.09000
      5 H3        -49.4903  -11.9859  -28.4471 H      1 LIG       0.09000
      6 H4        -51.0659  -13.5234  -29.0530 H      1 LIG       0.42000
@<TRIPOS>BOND
      1       1       2 1
      2       1       3 1
      3       1       4 1
      4       1       5 1
      5       2       6 1
@<TRIPOS>ALT_TYPE
CGenFF_4.0_ALT_TYPE_SET
CGenFF_4.0 1 CG331 2 OG311 3 HGA3 4 HGA3 5 HGA3 6 HGP1
@<TRIPOS>MOLECULE
methanol
 6 5 0 0 0
****
USER_CHARGES
INVALID_CHARGES
Pose:  36 Cluster:  36 Fr_nu: 11205823 TotEn:    -9.26
@<TRIPOS>ATOM
      1 C1        -44.2566   -3.4507  -48.8541 C.3    1 LIG      -0.04000
      2 O1        -42.9964   -2.8098  -48.7783 O.3    1 LIG      -0.65000
      3 H1        -44.3083   -4.2443  -48.1047 H      1 LIG       0.09000
      4 H2        -44.3936   -3.8699  -49.8542 H      1 LIG       0.09000
      5 H3        -45.0413   -2.7162  -48.6584 H      1 LIG       0.09000
      6 H4        -42.9889   -2.1135  -49.4571 H      1 LIG       0.42000
@<TRIPOS>BOND
      1       1       2 1
      2       1       3 1
      3       1       4 1
      4       1       5 1
      5       2       6 1
@<TRIPOS>ALT_TYPE
CGenFF_4.0_ALT_TYPE_SET
CGenFF_4.0 1 CG331 2 OG311 3 HGA3 4 HGA3 5 HGA3 6 HGP1
@<TRIPOS>MOLECULE
methanol
 6 5 0 0 0
****
USER_CHARGES
INVALID_CHARGES
Pose:  37 Cluster:  37 Fr_nu:  81851 TotEn:    -9.07
@<TRIPOS>ATOM
      1 C1        -81.7044   -7.2972  -45.2659 C.3    1 LIG      -0.04000
      2 O1        -81.3732   -6.2066  -44.4260 O.3    1 LIG      -0.65000
      3 H1        -82.5221   -7.0102  -45.9316 H      1 LIG       0.09000
      4 H2        -82.0019   -8.1525  -44.6538 H      1 LIG       0.09000
      5 H3        -80.8291   -7.5652  -45.8622 H      1 LIG       0.09000
      6 H4        -80.6456   -6.4996  -43.8511 H      1 LIG       0.42000
@<TRIPOS>BOND
      1       1       2 1
      2       1       3 1
      3       1       4 1
      4       1       5 1
      5       2       6 1
@<TRIPOS>ALT_TYPE
CGenFF_4.0_ALT_TYPE_SET
CGenFF_4.0 1 CG331 2 OG311 3 HGA3 4 HGA3 5 HGA3 6 HGP1
@<TRIPOS>MOLECULE
methanol
 6 5 0 0 0
****
USER_CHARGES
INVALID_CHARGES
Pose:  38 Cluster:  38 Fr_nu:  82040 TotEn:    -8.99
@<TRIPOS>ATOM
      1 C1        -81.6869   -7.4298  -45.2640 C.3    1 LIG      -0.04000
      2 O1        -80.8046   -8.3631  -44.6682 O.3    1 LIG      -0.65000
      3 H1        -82.2964   -7.9336  -46.0182 H      1 LIG       0.09000
      4 H2        -81.1096   -6.6245  -45.7253 H      1 LIG       0.09000
      5 H3        -82.3377   -7.0129  -44.4919 H      1 LIG       0.09000
      6 H4        -80.2817   -7.8793  -44.0061 H      1 LIG       0.42000
@<TRIPOS>BOND
      1       1       2 1
      2       1       3 1
      3       1       4 1
      4       1       5 1
      5       2       6 1
@<TRIPOS>ALT_TYPE
CGenFF_4.0_ALT_TYPE_SET
CGenFF_4.0 1 CG331 2 OG311 3 HGA3 4 HGA3 5 HGA3 6 HGP1
@<TRIPOS>MOLECULE
methanol
 6 5 0 0 0
****
USER_CHARGES
INVALID_CHARGES
Pose:  39 Cluster:  39 Fr_nu: 10966220 TotEn:    -8.96
@<TRIPOS>ATOM
      1 C1        -46.2013  -23.0729  -27.2434 C.3    1 LIG      -0.04000
      2 O1        -47.4129  -23.5351  -26.6752 O.3    1 LIG      -0.65000
      3 H1        -46.3608  -22.0900  -27.6938 H      1 LIG       0.09000
      4 H2        -45.8597  -23.7818  -28.0019 H      1 LIG       0.09000
      5 H3        -45.4476  -22.9926  -26.4567 H      1 LIG       0.09000
      6 H4        -47.2313  -24.4078  -26.2865 H      1 LIG       0.42000
@<TRIPOS>BOND
      1       1       2 1
      2       1       3 1
      3       1       4 1
      4       1       5 1
      5       2       6 1
@<TRIPOS>ALT_TYPE
CGenFF_4.0_ALT_TYPE_SET
CGenFF_4.0 1 CG331 2 OG311 3 HGA3 4 HGA3 5 HGA3 6 HGP1
@<TRIPOS>MOLECULE
methanol
 6 5 0 0 0
****
USER_CHARGES
INVALID_CHARGES
Pose:  40 Cluster:  40 Fr_nu: 11172692 TotEn:    -8.89
@<TRIPOS>ATOM
      1 C1        -87.3500  -29.0304  -33.9104 C.3    1 LIG      -0.04000
      2 O1        -87.1941  -29.8734  -35.0371 O.3    1 LIG      -0.65000
      3 H1        -87.9056  -29.5598  -33.1324 H      1 LIG       0.09000
      4 H2        -87.8864  -28.1243  -34.2035 H      1 LIG       0.09000
      5 H3        -86.3624  -28.7598  -33.5296 H      1 LIG       0.09000
      6 H4        -86.6977  -29.3693  -35.7044 H      1 LIG       0.42000
@<TRIPOS>BOND
      1       1       2 1
      2       1       3 1
      3       1       4 1
      4       1       5 1
      5       2       6 1
@<TRIPOS>ALT_TYPE
CGenFF_4.0_ALT_TYPE_SET
CGenFF_4.0 1 CG331 2 OG311 3 HGA3 4 HGA3 5 HGA3 6 HGP1
@<TRIPOS>MOLECULE
methanol
 6 5 0 0 0
****
USER_CHARGES
INVALID_CHARGES
Pose:  41 Cluster:  41 Fr_nu: 314176 TotEn:    -8.52
@<TRIPOS>ATOM
      1 C1        -70.1638   -8.4942  -43.7952 C.3    1 LIG      -0.04000
      2 O1        -71.3669   -9.0740  -44.2650 O.3    1 LIG      -0.65000
      3 H1        -70.0496   -8.7035  -42.7288 H      1 LIG       0.09000
      4 H2        -70.1879   -7.4147  -43.9649 H      1 LIG       0.09000
      5 H3        -69.3230   -8.9281  -44.3414 H      1 LIG       0.09000
      6 H4        -71.4326   -8.8669  -45.2129 H      1 LIG       0.42000
@<TRIPOS>BOND
      1       1       2 1
      2       1       3 1
      3       1       4 1
      4       1       5 1
      5       2       6 1
@<TRIPOS>ALT_TYPE
CGenFF_4.0_ALT_TYPE_SET
CGenFF_4.0 1 CG331 2 OG311 3 HGA3 4 HGA3 5 HGA3 6 HGP1
@<TRIPOS>MOLECULE
methanol
 6 5 0 0 0
****
USER_CHARGES
INVALID_CHARGES
Pose:  42 Cluster:  42 Fr_nu: 1006190 TotEn:    -8.48
@<TRIPOS>ATOM
      1 C1        -74.9272   -8.9806  -53.7760 C.3    1 LIG      -0.04000
      2 O1        -75.6630   -7.9429  -54.3975 O.3    1 LIG      -0.65000
      3 H1        -75.1897   -9.9382  -54.2324 H      1 LIG       0.09000
      4 H2        -75.1546   -8.9999  -52.7071 H      1 LIG       0.09000
      5 H3        -73.8601   -8.7930  -53.9162 H      1 LIG       0.09000
      6 H4        -75.4033   -7.1109  -53.9662 H      1 LIG       0.42000
@<TRIPOS>BOND
      1       1       2 1
      2       1       3 1
      3       1       4 1
      4       1       5 1
      5       2       6 1
@<TRIPOS>ALT_TYPE
CGenFF_4.0_ALT_TYPE_SET
CGenFF_4.0 1 CG331 2 OG311 3 HGA3 4 HGA3 5 HGA3 6 HGP1
@<TRIPOS>MOLECULE
methanol
 6 5 0 0 0
****
USER_CHARGES
INVALID_CHARGES
Pose:  43 Cluster:  43 Fr_nu: 1011597 TotEn:    -8.30
@<TRIPOS>ATOM
      1 C1        -50.4337  -11.6910  -28.7319 C.3    1 LIG      -0.04000
      2 O1        -51.7154  -11.0978  -28.6328 O.3    1 LIG      -0.65000
      3 H1        -50.3831  -12.5627  -28.0749 H      1 LIG       0.09000
      4 H2        -49.6708  -10.9620  -28.4471 H      1 LIG       0.09000
      5 H3        -50.2666  -12.0058  -29.7647 H      1 LIG       0.09000
      6 H4        -51.7213  -10.3294  -29.2289 H      1 LIG       0.42000
@<TRIPOS>BOND
      1       1       2 1
      2       1       3 1
      3       1       4 1
      4       1       5 1
      5       2       6 1
@<TRIPOS>ALT_TYPE
CGenFF_4.0_ALT_TYPE_SET
CGenFF_4.0 1 CG331 2 OG311 3 HGA3 4 HGA3 5 HGA3 6 HGP1
@<TRIPOS>MOLECULE
methanol
 6 5 0 0 0
****
USER_CHARGES
INVALID_CHARGES
Pose:  44 Cluster:  44 Fr_nu: 11097932 TotEn:    -8.23
@<TRIPOS>ATOM
      1 C1        -46.0357   -7.3251  -29.6262 C.3    1 LIG      -0.04000
      2 O1        -44.7859   -6.7460  -29.9535 O.3    1 LIG      -0.65000
      3 H1        -46.8009   -6.5458  -29.5899 H      1 LIG       0.09000
      4 H2        -45.9639   -7.8254  -28.6571 H      1 LIG       0.09000
      5 H3        -46.3002   -8.0568  -30.3932 H      1 LIG       0.09000
      6 H4        -44.1341   -7.4674  -29.9760 H      1 LIG       0.42000
@<TRIPOS>BOND
      1       1       2 1
      2       1       3 1
      3       1       4 1
      4       1       5 1
      5       2       6 1
@<TRIPOS>ALT_TYPE
CGenFF_4.0_ALT_TYPE_SET
CGenFF_4.0 1 CG331 2 OG311 3 HGA3 4 HGA3 5 HGA3 6 HGP1
@<TRIPOS>MOLECULE
methanol
 6 5 0 0 0
****
USER_CHARGES
INVALID_CHARGES
Pose:  45 Cluster:  45 Fr_nu: 580159 TotEn:    -7.68
@<TRIPOS>ATOM
      1 C1        -47.7950   -8.6987  -37.5927 C.3    1 LIG      -0.04000
      2 O1        -47.2715   -7.3837  -37.5617 O.3    1 LIG      -0.65000
      3 H1        -47.3796   -9.2767  -36.7634 H      1 LIG       0.09000
      4 H2        -47.5391   -9.1714  -38.5443 H      1 LIG       0.09000
      5 H3        -48.8818   -8.6512  -37.4922 H      1 LIG       0.09000
      6 H4        -47.6626   -6.9029  -38.3112 H      1 LIG       0.42000
@<TRIPOS>BOND
      1       1       2 1
      2       1       3 1
      3       1       4 1
      4       1       5 1
      5       2       6 1
@<TRIPOS>ALT_TYPE
CGenFF_4.0_ALT_TYPE_SET
CGenFF_4.0 1 CG331 2 OG311 3 HGA3 4 HGA3 5 HGA3 6 HGP1
@<TRIPOS>MOLECULE
methanol
 6 5 0 0 0
****
USER_CHARGES
INVALID_CHARGES
Pose:  46 Cluster:  46 Fr_nu: 10389284 TotEn:    -7.37
@<TRIPOS>ATOM
      1 C1        -45.7594   -7.2890  -29.1622 C.3    1 LIG      -0.04000
      2 O1        -46.8072   -6.8154  -29.9882 O.3    1 LIG      -0.65000
      3 H1        -44.9897   -7.7567  -29.7810 H      1 LIG       0.09000
      4 H2        -46.1571   -8.0137  -28.4471 H      1 LIG       0.09000
      5 H3        -45.3253   -6.4457  -28.6201 H      1 LIG       0.09000
      6 H4        -47.4695   -6.4081  -29.4040 H      1 LIG       0.42000
@<TRIPOS>BOND
      1       1       2 1
      2       1       3 1
      3       1       4 1
      4       1       5 1
      5       2       6 1
@<TRIPOS>ALT_TYPE
CGenFF_4.0_ALT_TYPE_SET
CGenFF_4.0 1 CG331 2 OG311 3 HGA3 4 HGA3 5 HGA3 6 HGP1
@<TRIPOS>MOLECULE
methanol
 6 5 0 0 0
****
USER_CHARGES
INVALID_CHARGES
Pose:  47 Cluster:  47 Fr_nu: 11112054 TotEn:    -7.24
@<TRIPOS>ATOM
      1 C1        -86.3889  -24.4273  -33.8200 C.3    1 LIG      -0.04000
      2 O1        -86.9756  -24.2280  -35.0930 O.3    1 LIG      -0.65000
      3 H1        -86.3263  -23.4720  -33.2932 H      1 LIG       0.09000
      4 H2        -85.3903  -24.8549  -33.9410 H      1 LIG       0.09000
      5 H3        -87.0115  -25.1174  -33.2458 H      1 LIG       0.09000
      6 H4        -87.0137  -25.0965  -35.5290 H      1 LIG       0.42000
@<TRIPOS>BOND
      1       1       2 1
      2       1       3 1
      3       1       4 1
      4       1       5 1
      5       2       6 1
@<TRIPOS>ALT_TYPE
CGenFF_4.0_ALT_TYPE_SET
CGenFF_4.0 1 CG331 2 OG311 3 HGA3 4 HGA3 5 HGA3 6 HGP1
@<TRIPOS>MOLECULE
methanol
 6 5 0 0 0
****
USER_CHARGES
INVALID_CHARGES
Pose:  48 Cluster:  48 Fr_nu: 7306980 TotEn:    -7.15
@<TRIPOS>ATOM
      1 C1        -78.9320  -34.2235  -39.9585 C.3    1 LIG      -0.04000
      2 O1        -80.3424  -34.3234  -39.8860 O.3    1 LIG      -0.65000
      3 H1        -78.4956  -34.5135  -38.9995 H      1 LIG       0.09000
      4 H2        -78.6506  -33.1961  -40.2031 H      1 LIG       0.09000
      5 H3        -78.5678  -34.8948  -40.7398 H      1 LIG       0.09000
      6 H4        -80.6924  -34.0584  -40.7538 H      1 LIG       0.42000
@<TRIPOS>BOND
      1       1       2 1
      2       1       3 1
      3       1       4 1
      4       1       5 1
      5       2       6 1
@<TRIPOS>ALT_TYPE
CGenFF_4.0_ALT_TYPE_SET
CGenFF_4.0 1 CG331 2 OG311 3 HGA3 4 HGA3 5 HGA3 6 HGP1
@<TRIPOS>MOLECULE
methanol
 6 5 0 0 0
****
USER_CHARGES
INVALID_CHARGES
Pose:  49 Cluster:  49 Fr_nu: 11135291 TotEn:    -6.55
@<TRIPOS>ATOM
      1 C1        -86.1350  -22.9875  -33.9663 C.3    1 LIG      -0.04000
      2 O1        -87.2529  -23.4060  -34.7276 O.3    1 LIG      -0.65000
      3 H1        -85.7044  -22.0883  -34.4138 H      1 LIG       0.09000
      4 H2        -85.3903  -23.7871  -33.9410 H      1 LIG       0.09000
      5 H3        -86.4619  -22.7642  -32.9480 H      1 LIG       0.09000
      6 H4        -87.6067  -24.2046  -34.3002 H      1 LIG       0.42000
@<TRIPOS>BOND
      1       1       2 1
      2       1       3 1
      3       1       4 1
      4       1       5 1
      5       2       6 1
@<TRIPOS>ALT_TYPE
CGenFF_4.0_ALT_TYPE_SET
CGenFF_4.0 1 CG331 2 OG311 3 HGA3 4 HGA3 5 HGA3 6 HGP1
@<TRIPOS>MOLECULE
methanol
 6 5 0 0 0
****
USER_CHARGES
INVALID_CHARGES
Pose:  50 Cluster:  50 Fr_nu: 731866 TotEn:    -6.44
@<TRIPOS>ATOM
      1 C1        -70.5690    2.6150  -47.8619 C.3    1 LIG      -0.04000
      2 O1        -71.4146    1.8773  -48.7250 O.3    1 LIG      -0.65000
      3 H1        -71.0232    2.6758  -46.8698 H      1 LIG       0.09000
      4 H2        -70.4189    3.6187  -48.2676 H      1 LIG       0.09000
      5 H3        -69.6051    2.1060  -47.7882 H      1 LIG       0.09000
      6 H4        -70.9784    1.8454  -49.5936 H      1 LIG       0.42000
@<TRIPOS>BOND
      1       1       2 1
      2       1       3 1
      3       1       4 1
      4       1       5 1
      5       2       6 1
@<TRIPOS>ALT_TYPE
CGenFF_4.0_ALT_TYPE_SET
CGenFF_4.0 1 CG331 2 OG311 3 HGA3 4 HGA3 5 HGA3 6 HGP1
@<TRIPOS>MOLECULE
methanol
 6 5 0 0 0
****
USER_CHARGES
INVALID_CHARGES
Pose:  51 Cluster:  51 Fr_nu: 7706102 TotEn:    -6.00
@<TRIPOS>ATOM
      1 C1        -45.2234   -7.7952  -30.5623 C.3    1 LIG      -0.04000
      2 O1        -46.6056   -7.5234  -30.7041 O.3    1 LIG      -0.65000
      3 H1        -44.6448   -6.9345  -30.9066 H      1 LIG       0.09000
      4 H2        -44.9632   -8.6805  -31.1481 H      1 LIG       0.09000
      5 H3        -45.0039   -7.9808  -29.5083 H      1 LIG       0.09000
      6 H4        -47.0848   -8.3087  -30.3890 H      1 LIG       0.42000
@<TRIPOS>BOND
      1       1       2 1
      2       1       3 1
      3       1       4 1
      4       1       5 1
      5       2       6 1
@<TRIPOS>ALT_TYPE
CGenFF_4.0_ALT_TYPE_SET
CGenFF_4.0 1 CG331 2 OG311 3 HGA3 4 HGA3 5 HGA3 6 HGP1
@<TRIPOS>MOLECULE
methanol
 6 5 0 0 0
****
USER_CHARGES
INVALID_CHARGES
Pose:  52 Cluster:  52 Fr_nu:   3860 TotEn:    -5.19
@<TRIPOS>ATOM
      1 C1        -79.7205  -34.3245  -40.1477 C.3    1 LIG      -0.04000
      2 O1        -80.0526  -34.9066  -38.9005 O.3    1 LIG      -0.65000
      3 H1        -79.6835  -33.2372  -40.0448 H      1 LIG       0.09000
      4 H2        -80.4692  -34.6053  -40.8928 H      1 LIG       0.09000
      5 H3        -78.7408  -34.6920  -40.4619 H      1 LIG       0.09000
      6 H4        -80.0758  -35.8699  -39.0322 H      1 LIG       0.42000
@<TRIPOS>BOND
      1       1       2 1
      2       1       3 1
      3       1       4 1
      4       1       5 1
      5       2       6 1
@<TRIPOS>ALT_TYPE
CGenFF_4.0_ALT_TYPE_SET
CGenFF_4.0 1 CG331 2 OG311 3 HGA3 4 HGA3 5 HGA3 6 HGP1
@<TRIPOS>MOLECULE
methanol
 6 5 0 0 0
****
USER_CHARGES
INVALID_CHARGES
Pose:  53 Cluster:  53 Fr_nu: 9248991 TotEn:    -3.69
@<TRIPOS>ATOM
      1 C1        -56.8027   -4.0334  -18.1090 C.3    1 LIG      -0.04000
      2 O1        -55.5863   -3.6509  -17.4938 O.3    1 LIG      -0.65000
      3 H1        -56.5894   -4.5927  -19.0233 H      1 LIG       0.09000
      4 H2        -57.3898   -3.1417  -18.3433 H      1 LIG       0.09000
      5 H3        -57.3657   -4.6673  -17.4199 H      1 LIG       0.09000
      6 H4        -55.8166   -3.1580  -16.6878 H      1 LIG       0.42000
@<TRIPOS>BOND
      1       1       2 1
      2       1       3 1
      3       1       4 1
      4       1       5 1
      5       2       6 1
@<TRIPOS>ALT_TYPE
CGenFF_4.0_ALT_TYPE_SET
CGenFF_4.0 1 CG331 2 OG311 3 HGA3 4 HGA3 5 HGA3 6 HGP1
@<TRIPOS>MOLECULE
methanol
 6 5 0 0 0
****
USER_CHARGES
INVALID_CHARGES
Pose:  54 Cluster:  54 Fr_nu: 9496783 TotEn:    -1.60
@<TRIPOS>ATOM
      1 C1        -88.4200  -31.6610  -33.9700 C.3    1 LIG      -0.04000
      2 O1        -89.3319  -31.3115  -34.9950 O.3    1 LIG      -0.65000
      3 H1        -87.8665  -32.5564  -34.2634 H      1 LIG       0.09000
      4 H2        -88.9669  -31.8456  -33.0419 H      1 LIG       0.09000
      5 H3        -87.7201  -30.8356  -33.8202 H      1 LIG       0.09000
      6 H4        -89.8032  -30.5143  -34.6983 H      1 LIG       0.42000
@<TRIPOS>BOND
      1       1       2 1
      2       1       3 1
      3       1       4 1
      4       1       5 1
      5       2       6 1
@<TRIPOS>ALT_TYPE
CGenFF_4.0_ALT_TYPE_SET
CGenFF_4.0 1 CG331 2 OG311 3 HGA3 4 HGA3 5 HGA3 6 HGP1
@<TRIPOS>MOLECULE
furan
 9 9 0 0 0
****
USER_CHARGES
INVALID_CHARGES
Pose:   1 Cluster:   1 Fr_nu: 604750 TotEn:   -10.51
@<TRIPOS>ATOM
      1 C1        -74.4459  -23.6825  -41.2081 C.2    1 LIG      -0.26000
      2 C2        -73.5070  -24.3670  -40.3999 C.2    1 LIG      -0.26000
      3 C3        -74.8290  -22.5724  -40.4918 C.2    1 LIG       0.09300
      4 C4        -73.3832  -23.6263  -39.2474 C.2    1 LIG       0.09300
      5 O1        -74.1857  -22.5307  -39.2956 O.3    1 LIG      -0.29200
      6 H1        -74.7995  -23.9633  -42.1896 H      1 LIG       0.17500
      7 H2        -72.9856  -25.2851  -40.6289 H      1 LIG       0.17500
      8 H3        -75.5121  -21.7579  -40.6839 H      1 LIG       0.13800
      9 H4        -72.7975  -23.7377  -38.3466 H      1 LIG       0.13800
@<TRIPOS>BOND
      1       1       2 1
      2       1       3 2
      3       2       4 2
      4       3       5 1
      5       4       5 1
      6       1       6 1
      7       2       7 1
      8       3       8 1
      9       4       9 1
@<TRIPOS>ALT_TYPE
CGenFF_4.0_ALT_TYPE_SET
CGenFF_4.0 1 CG2R51 2 CG2R51 3 CG2R51 4 CG2R51 5 OG2R50 6 HGR51 7 HGR51 8 HGR52 9 HGR52
@<TRIPOS>MOLECULE
furan
 9 9 0 0 0
****
USER_CHARGES
INVALID_CHARGES
Pose:   2 Cluster:   2 Fr_nu: 188777 TotEn:   -10.39
@<TRIPOS>ATOM
      1 C1        -71.1859    3.7989  -48.4116 C.2    1 LIG      -0.26000
      2 C2        -70.2987    3.3632  -47.3986 C.2    1 LIG      -0.26000
      3 C3        -71.7271    2.6599  -48.9611 C.2    1 LIG       0.09300
      4 C4        -70.3610    1.9891  -47.4012 C.2    1 LIG       0.09300
      5 O1        -71.2295    1.5525  -48.3507 O.3    1 LIG      -0.29200
      6 H1        -71.4034    4.8157  -48.7049 H      1 LIG       0.17500
      7 H2        -69.6901    3.9744  -46.7478 H      1 LIG       0.17500
      8 H3        -72.4422    2.4774  -49.7500 H      1 LIG       0.13800
      9 H4        -69.8759    1.2178  -46.8209 H      1 LIG       0.13800
@<TRIPOS>BOND
      1       1       2 1
      2       1       3 2
      3       2       4 2
      4       3       5 1
      5       4       5 1
      6       1       6 1
      7       2       7 1
      8       3       8 1
      9       4       9 1
@<TRIPOS>ALT_TYPE
CGenFF_4.0_ALT_TYPE_SET
CGenFF_4.0 1 CG2R51 2 CG2R51 3 CG2R51 4 CG2R51 5 OG2R50 6 HGR51 7 HGR51 8 HGR52 9 HGR52
@<TRIPOS>MOLECULE
furan
 9 9 0 0 0
****
USER_CHARGES
INVALID_CHARGES
Pose:   3 Cluster:   3 Fr_nu: 220785 TotEn:    -9.79
@<TRIPOS>ATOM
      1 C1        -73.2907  -22.9070  -39.5530 C.2    1 LIG      -0.26000
      2 C2        -74.5120  -23.1635  -40.2208 C.2    1 LIG      -0.26000
      3 C3        -73.2651  -23.7503  -38.4666 C.2    1 LIG       0.09300
      4 C4        -75.1455  -24.1452  -39.4949 C.2    1 LIG       0.09300
      5 O1        -74.3919  -24.5084  -38.4240 O.3    1 LIG      -0.29200
      6 H1        -72.5253  -22.1962  -39.8287 H      1 LIG       0.17500
      7 H2        -74.8839  -22.6919  -41.1189 H      1 LIG       0.17500
      8 H3        -72.5544  -23.9241  -37.6717 H      1 LIG       0.13800
      9 H4        -76.0863  -24.6651  -39.6025 H      1 LIG       0.13800
@<TRIPOS>BOND
      1       1       2 1
      2       1       3 2
      3       2       4 2
      4       3       5 1
      5       4       5 1
      6       1       6 1
      7       2       7 1
      8       3       8 1
      9       4       9 1
@<TRIPOS>ALT_TYPE
CGenFF_4.0_ALT_TYPE_SET
CGenFF_4.0 1 CG2R51 2 CG2R51 3 CG2R51 4 CG2R51 5 OG2R50 6 HGR51 7 HGR51 8 HGR52 9 HGR52
@<TRIPOS>MOLECULE
furan
 9 9 0 0 0
****
USER_CHARGES
INVALID_CHARGES
Pose:   4 Cluster:   4 Fr_nu:  66041 TotEn:    -9.68
@<TRIPOS>ATOM
      1 C1        -47.7598   -8.7739  -37.3535 C.2    1 LIG      -0.26000
      2 C2        -46.8359   -9.8234  -37.5728 C.2    1 LIG      -0.26000
      3 C3        -47.3260   -7.7169  -38.1194 C.2    1 LIG       0.09300
      4 C4        -45.9035   -9.3330  -38.4572 C.2    1 LIG       0.09300
      5 O1        -46.1951   -8.0496  -38.7954 O.3    1 LIG      -0.29200
      6 H1        -48.6323   -8.7861  -36.7165 H      1 LIG       0.17500
      7 H2        -46.8482  -10.8135  -37.1405 H      1 LIG       0.17500
      8 H3        -47.6917   -6.7140  -38.2853 H      1 LIG       0.13800
      9 H4        -45.0198   -9.7490  -38.9188 H      1 LIG       0.13800
@<TRIPOS>BOND
      1       1       2 1
      2       1       3 2
      3       2       4 2
      4       3       5 1
      5       4       5 1
      6       1       6 1
      7       2       7 1
      8       3       8 1
      9       4       9 1
@<TRIPOS>ALT_TYPE
CGenFF_4.0_ALT_TYPE_SET
CGenFF_4.0 1 CG2R51 2 CG2R51 3 CG2R51 4 CG2R51 5 OG2R50 6 HGR51 7 HGR51 8 HGR52 9 HGR52
@<TRIPOS>MOLECULE
furan
 9 9 0 0 0
****
USER_CHARGES
INVALID_CHARGES
Pose:   5 Cluster:   5 Fr_nu: 210168 TotEn:    -9.63
@<TRIPOS>ATOM
      1 C1        -75.0103   -9.8764  -53.6261 C.2    1 LIG      -0.26000
      2 C2        -74.4750   -8.7930  -54.3629 C.2    1 LIG      -0.26000
      3 C3        -76.3691   -9.6690  -53.5747 C.2    1 LIG       0.09300
      4 C4        -75.5448   -8.0009  -54.7093 C.2    1 LIG       0.09300
      5 O1        -76.7031   -8.5280  -54.2326 O.3    1 LIG      -0.29200
      6 H1        -74.4729  -10.7045  -53.1871 H      1 LIG       0.17500
      7 H2        -73.4390   -8.6123  -54.6107 H      1 LIG       0.17500
      8 H3        -77.1921  -10.2122  -53.1335 H      1 LIG       0.13800
      9 H4        -75.6438   -7.0789  -55.2635 H      1 LIG       0.13800
@<TRIPOS>BOND
      1       1       2 1
      2       1       3 2
      3       2       4 2
      4       3       5 1
      5       4       5 1
      6       1       6 1
      7       2       7 1
      8       3       8 1
      9       4       9 1
@<TRIPOS>ALT_TYPE
CGenFF_4.0_ALT_TYPE_SET
CGenFF_4.0 1 CG2R51 2 CG2R51 3 CG2R51 4 CG2R51 5 OG2R50 6 HGR51 7 HGR51 8 HGR52 9 HGR52
@<TRIPOS>MOLECULE
furan
 9 9 0 0 0
****
USER_CHARGES
INVALID_CHARGES
Pose:   6 Cluster:   6 Fr_nu:  94875 TotEn:    -9.46
@<TRIPOS>ATOM
      1 C1        -46.8572   -7.9718  -38.2820 C.2    1 LIG      -0.26000
      2 C2        -45.9755   -8.8692  -38.9305 C.2    1 LIG      -0.26000
      3 C3        -47.4001   -8.6661  -37.2259 C.2    1 LIG       0.09300
      4 C4        -46.0424  -10.0477  -38.2244 C.2    1 LIG       0.09300
      5 O1        -46.9085   -9.9322  -37.1837 O.3    1 LIG      -0.29200
      6 H1        -47.0707   -6.9474  -38.5509 H      1 LIG       0.17500
      7 H2        -45.3672   -8.6804  -39.8033 H      1 LIG       0.17500
      8 H3        -48.1111   -8.4147  -36.4524 H      1 LIG       0.13800
      9 H4        -45.5619  -11.0097  -38.3283 H      1 LIG       0.13800
@<TRIPOS>BOND
      1       1       2 1
      2       1       3 2
      3       2       4 2
      4       3       5 1
      5       4       5 1
      6       1       6 1
      7       2       7 1
      8       3       8 1
      9       4       9 1
@<TRIPOS>ALT_TYPE
CGenFF_4.0_ALT_TYPE_SET
CGenFF_4.0 1 CG2R51 2 CG2R51 3 CG2R51 4 CG2R51 5 OG2R50 6 HGR51 7 HGR51 8 HGR52 9 HGR52
@<TRIPOS>MOLECULE
furan
 9 9 0 0 0
****
USER_CHARGES
INVALID_CHARGES
Pose:   7 Cluster:   7 Fr_nu: 2474619 TotEn:    -9.36
@<TRIPOS>ATOM
      1 C1        -57.6986    2.3155  -40.6747 C.2    1 LIG      -0.26000
      2 C2        -56.5830    3.1445  -40.9422 C.2    1 LIG      -0.26000
      3 C3        -57.9248    2.4048  -39.3208 C.2    1 LIG       0.09300
      4 C4        -56.2072    3.6813  -39.7329 C.2    1 LIG       0.09300
      5 O1        -57.0202    3.2354  -38.7394 O.3    1 LIG      -0.29200
      6 H1        -58.2663    1.7263  -41.3802 H      1 LIG       0.17500
      7 H2        -56.1120    3.3279  -41.8972 H      1 LIG       0.17500
      8 H3        -58.6512    1.9640  -38.6536 H      1 LIG       0.13800
      9 H4        -55.4249    4.3607  -39.4274 H      1 LIG       0.13800
@<TRIPOS>BOND
      1       1       2 1
      2       1       3 2
      3       2       4 2
      4       3       5 1
      5       4       5 1
      6       1       6 1
      7       2       7 1
      8       3       8 1
      9       4       9 1
@<TRIPOS>ALT_TYPE
CGenFF_4.0_ALT_TYPE_SET
CGenFF_4.0 1 CG2R51 2 CG2R51 3 CG2R51 4 CG2R51 5 OG2R50 6 HGR51 7 HGR51 8 HGR52 9 HGR52
@<TRIPOS>MOLECULE
furan
 9 9 0 0 0
****
USER_CHARGES
INVALID_CHARGES
Pose:   8 Cluster:   8 Fr_nu:  21041 TotEn:    -9.17
@<TRIPOS>ATOM
      1 C1        -71.1088    4.1052  -48.6884 C.2    1 LIG      -0.26000
      2 C2        -71.0089    2.6940  -48.7310 C.2    1 LIG      -0.26000
      3 C3        -70.2253    4.5216  -47.7199 C.2    1 LIG       0.09300
      4 C4        -70.0714    2.3487  -47.7855 C.2    1 LIG       0.09300
      5 O1        -69.5888    3.4571  -47.1648 O.3    1 LIG      -0.29200
      6 H1        -71.7454    4.7394  -49.2882 H      1 LIG       0.17500
      7 H2        -71.5521    2.0137  -49.3709 H      1 LIG       0.17500
      8 H3        -69.9464    5.4891  -47.3285 H      1 LIG       0.13800
      9 H4        -69.6581    1.4082  -47.4512 H      1 LIG       0.13800
@<TRIPOS>BOND
      1       1       2 1
      2       1       3 2
      3       2       4 2
      4       3       5 1
      5       4       5 1
      6       1       6 1
      7       2       7 1
      8       3       8 1
      9       4       9 1
@<TRIPOS>ALT_TYPE
CGenFF_4.0_ALT_TYPE_SET
CGenFF_4.0 1 CG2R51 2 CG2R51 3 CG2R51 4 CG2R51 5 OG2R50 6 HGR51 7 HGR51 8 HGR52 9 HGR52
@<TRIPOS>MOLECULE
furan
 9 9 0 0 0
****
USER_CHARGES
INVALID_CHARGES
Pose:   9 Cluster:   9 Fr_nu:  95031 TotEn:    -9.16
@<TRIPOS>ATOM
      1 C1        -71.0128    2.4529  -48.8254 C.2    1 LIG      -0.26000
      2 C2        -70.3080    2.8560  -47.6661 C.2    1 LIG      -0.26000
      3 C3        -71.7625    3.5389  -49.2135 C.2    1 LIG       0.09300
      4 C4        -70.6770    4.1596  -47.4286 C.2    1 LIG       0.09300
      5 O1        -71.5634    4.5834  -48.3674 O.3    1 LIG      -0.29200
      6 H1        -70.9791    1.4910  -49.3162 H      1 LIG       0.17500
      7 H2        -69.6172    2.2697  -47.0775 H      1 LIG       0.17500
      8 H3        -72.4505    3.7203  -50.0263 H      1 LIG       0.13800
      9 H4        -70.4126    4.8856  -46.6736 H      1 LIG       0.13800
@<TRIPOS>BOND
      1       1       2 1
      2       1       3 2
      3       2       4 2
      4       3       5 1
      5       4       5 1
      6       1       6 1
      7       2       7 1
      8       3       8 1
      9       4       9 1
@<TRIPOS>ALT_TYPE
CGenFF_4.0_ALT_TYPE_SET
CGenFF_4.0 1 CG2R51 2 CG2R51 3 CG2R51 4 CG2R51 5 OG2R50 6 HGR51 7 HGR51 8 HGR52 9 HGR52
@<TRIPOS>MOLECULE
furan
 9 9 0 0 0
****
USER_CHARGES
INVALID_CHARGES
Pose:  10 Cluster:  10 Fr_nu: 1098221 TotEn:    -9.14
@<TRIPOS>ATOM
      1 C1        -56.2471    3.5180  -39.6113 C.2    1 LIG      -0.26000
      2 C2        -57.5181    3.2870  -39.0330 C.2    1 LIG      -0.26000
      3 C3        -56.0692    2.5287  -40.5503 C.2    1 LIG       0.09300
      4 C4        -58.0262    2.1731  -39.6599 C.2    1 LIG       0.09300
      5 O1        -57.1492    1.7049  -40.5862 O.3    1 LIG      -0.29200
      6 H1        -55.5480    4.3066  -39.3732 H      1 LIG       0.17500
      7 H2        -58.0031    3.8607  -38.2565 H      1 LIG       0.17500
      8 H3        -55.2732    2.2863  -41.2392 H      1 LIG       0.13800
      9 H4        -58.9482    1.6179  -39.5662 H      1 LIG       0.13800
@<TRIPOS>BOND
      1       1       2 1
      2       1       3 2
      3       2       4 2
      4       3       5 1
      5       4       5 1
      6       1       6 1
      7       2       7 1
      8       3       8 1
      9       4       9 1
@<TRIPOS>ALT_TYPE
CGenFF_4.0_ALT_TYPE_SET
CGenFF_4.0 1 CG2R51 2 CG2R51 3 CG2R51 4 CG2R51 5 OG2R50 6 HGR51 7 HGR51 8 HGR52 9 HGR52
@<TRIPOS>MOLECULE
furan
 9 9 0 0 0
****
USER_CHARGES
INVALID_CHARGES
Pose:  11 Cluster:  11 Fr_nu: 1894380 TotEn:    -8.90
@<TRIPOS>ATOM
      1 C1        -73.4441  -23.0914  -40.7144 C.2    1 LIG      -0.26000
      2 C2        -73.0878  -23.6636  -39.4699 C.2    1 LIG      -0.26000
      3 C3        -74.8185  -23.1113  -40.7645 C.2    1 LIG       0.09300
      4 C4        -74.2700  -23.9921  -38.8481 C.2    1 LIG       0.09300
      5 O1        -75.3297  -23.6586  -39.6307 O.3    1 LIG      -0.29200
      6 H1        -72.7819  -22.7126  -41.4795 H      1 LIG       0.17500
      7 H2        -72.0938  -23.8171  -39.0753 H      1 LIG       0.17500
      8 H3        -75.5447  -22.7897  -41.4969 H      1 LIG       0.13800
      9 H4        -74.5143  -24.4448  -37.8981 H      1 LIG       0.13800
@<TRIPOS>BOND
      1       1       2 1
      2       1       3 2
      3       2       4 2
      4       3       5 1
      5       4       5 1
      6       1       6 1
      7       2       7 1
      8       3       8 1
      9       4       9 1
@<TRIPOS>ALT_TYPE
CGenFF_4.0_ALT_TYPE_SET
CGenFF_4.0 1 CG2R51 2 CG2R51 3 CG2R51 4 CG2R51 5 OG2R50 6 HGR51 7 HGR51 8 HGR52 9 HGR52
@<TRIPOS>MOLECULE
furan
 9 9 0 0 0
****
USER_CHARGES
INVALID_CHARGES
Pose:  12 Cluster:  12 Fr_nu: 367027 TotEn:    -8.67
@<TRIPOS>ATOM
      1 C1        -72.3156  -23.4397  -40.5340 C.2    1 LIG      -0.26000
      2 C2        -73.5798  -23.0057  -40.9994 C.2    1 LIG      -0.26000
      3 C3        -72.4763  -23.7192  -39.1968 C.2    1 LIG       0.09300
      4 C4        -74.4229  -23.0510  -39.9136 C.2    1 LIG       0.09300
      5 O1        -73.7579  -23.4850  -38.8108 O.3    1 LIG      -0.29200
      6 H1        -71.4016  -23.5362  -41.1019 H      1 LIG       0.17500
      7 H2        -73.8434  -22.6985  -42.0012 H      1 LIG       0.17500
      8 H3        -71.8125  -24.0753  -38.4224 H      1 LIG       0.13800
      9 H4        -75.4680  -22.8195  -39.7685 H      1 LIG       0.13800
@<TRIPOS>BOND
      1       1       2 1
      2       1       3 2
      3       2       4 2
      4       3       5 1
      5       4       5 1
      6       1       6 1
      7       2       7 1
      8       3       8 1
      9       4       9 1
@<TRIPOS>ALT_TYPE
CGenFF_4.0_ALT_TYPE_SET
CGenFF_4.0 1 CG2R51 2 CG2R51 3 CG2R51 4 CG2R51 5 OG2R50 6 HGR51 7 HGR51 8 HGR52 9 HGR52
@<TRIPOS>MOLECULE
furan
 9 9 0 0 0
****
USER_CHARGES
INVALID_CHARGES
Pose:  13 Cluster:  13 Fr_nu: 554141 TotEn:    -8.63
@<TRIPOS>ATOM
      1 C1        -47.8004  -10.7649  -23.6313 C.2    1 LIG      -0.26000
      2 C2        -47.6958  -10.0217  -24.8313 C.2    1 LIG      -0.26000
      3 C3        -48.5838  -11.8566  -23.9253 C.2    1 LIG       0.09300
      4 C4        -48.4226  -10.7124  -25.7730 C.2    1 LIG       0.09300
      5 O1        -48.9670  -11.8322  -25.2287 O.3    1 LIG      -0.29200
      6 H1        -47.3603  -10.5334  -22.6722 H      1 LIG       0.17500
      7 H2        -47.1577   -9.0983  -24.9901 H      1 LIG       0.17500
      8 H3        -48.9403  -12.6979  -23.3489 H      1 LIG       0.13800
      9 H4        -48.6383  -10.5484  -26.8187 H      1 LIG       0.13800
@<TRIPOS>BOND
      1       1       2 1
      2       1       3 2
      3       2       4 2
      4       3       5 1
      5       4       5 1
      6       1       6 1
      7       2       7 1
      8       3       8 1
      9       4       9 1
@<TRIPOS>ALT_TYPE
CGenFF_4.0_ALT_TYPE_SET
CGenFF_4.0 1 CG2R51 2 CG2R51 3 CG2R51 4 CG2R51 5 OG2R50 6 HGR51 7 HGR51 8 HGR52 9 HGR52
@<TRIPOS>MOLECULE
furan
 9 9 0 0 0
****
USER_CHARGES
INVALID_CHARGES
Pose:  14 Cluster:  14 Fr_nu:  42149 TotEn:    -8.55
@<TRIPOS>ATOM
      1 C1        -51.5971  -11.5771  -45.5176 C.2    1 LIG      -0.26000
      2 C2        -50.2748  -11.1336  -45.2765 C.2    1 LIG      -0.26000
      3 C3        -52.3851  -10.9592  -44.5746 C.2    1 LIG       0.09300
      4 C4        -50.3491  -10.2764  -44.2034 C.2    1 LIG       0.09300
      5 O1        -51.6320  -10.1646  -43.7697 O.3    1 LIG      -0.29200
      6 H1        -51.9336  -12.2617  -46.2827 H      1 LIG       0.17500
      7 H2        -49.3797  -11.4048  -45.8174 H      1 LIG       0.17500
      8 H3        -53.4428  -10.9782  -44.3555 H      1 LIG       0.13800
      9 H4        -49.6188   -9.6965  -43.6580 H      1 LIG       0.13800
@<TRIPOS>BOND
      1       1       2 1
      2       1       3 2
      3       2       4 2
      4       3       5 1
      5       4       5 1
      6       1       6 1
      7       2       7 1
      8       3       8 1
      9       4       9 1
@<TRIPOS>ALT_TYPE
CGenFF_4.0_ALT_TYPE_SET
CGenFF_4.0 1 CG2R51 2 CG2R51 3 CG2R51 4 CG2R51 5 OG2R50 6 HGR51 7 HGR51 8 HGR52 9 HGR52
@<TRIPOS>MOLECULE
furan
 9 9 0 0 0
****
USER_CHARGES
INVALID_CHARGES
Pose:  15 Cluster:  15 Fr_nu: 219609 TotEn:    -8.47
@<TRIPOS>ATOM
      1 C1        -74.2600  -24.2149  -39.0247 C.2    1 LIG      -0.26000
      2 C2        -74.9875  -24.0992  -40.2333 C.2    1 LIG      -0.26000
      3 C3        -73.2040  -23.3397  -39.1293 C.2    1 LIG       0.09300
      4 C4        -74.3243  -23.1615  -40.9901 C.2    1 LIG       0.09300
      5 O1        -73.2360  -22.6936  -40.3243 O.3    1 LIG      -0.29200
      6 H1        -74.4778  -24.8563  -38.1830 H      1 LIG       0.17500
      7 H2        -75.8833  -24.6324  -40.5171 H      1 LIG       0.17500
      8 H3        -72.3864  -23.0730  -38.4754 H      1 LIG       0.13800
      9 H4        -74.4899  -22.7391  -41.9705 H      1 LIG       0.13800
@<TRIPOS>BOND
      1       1       2 1
      2       1       3 2
      3       2       4 2
      4       3       5 1
      5       4       5 1
      6       1       6 1
      7       2       7 1
      8       3       8 1
      9       4       9 1
@<TRIPOS>ALT_TYPE
CGenFF_4.0_ALT_TYPE_SET
CGenFF_4.0 1 CG2R51 2 CG2R51 3 CG2R51 4 CG2R51 5 OG2R50 6 HGR51 7 HGR51 8 HGR52 9 HGR52
@<TRIPOS>MOLECULE
furan
 9 9 0 0 0
****
USER_CHARGES
INVALID_CHARGES
Pose:  16 Cluster:  16 Fr_nu:   5142 TotEn:    -8.29
@<TRIPOS>ATOM
      1 C1        -49.7863  -10.6099  -44.4650 C.2    1 LIG      -0.26000
      2 C2        -50.8722  -10.2667  -43.6246 C.2    1 LIG      -0.26000
      3 C3        -50.3127  -11.3856  -45.4716 C.2    1 LIG       0.09300
      4 C4        -51.9847  -10.8571  -44.1776 C.2    1 LIG       0.09300
      5 O1        -51.6521  -11.5409  -45.3038 O.3    1 LIG      -0.29200
      6 H1        -48.7497  -10.3277  -44.3510 H      1 LIG       0.17500
      7 H2        -50.8471   -9.6643  -42.7280 H      1 LIG       0.17500
      8 H3        -49.8899  -11.8760  -46.3363 H      1 LIG       0.13800
      9 H4        -53.0298  -10.8841  -43.9056 H      1 LIG       0.13800
@<TRIPOS>BOND
      1       1       2 1
      2       1       3 2
      3       2       4 2
      4       3       5 1
      5       4       5 1
      6       1       6 1
      7       2       7 1
      8       3       8 1
      9       4       9 1
@<TRIPOS>ALT_TYPE
CGenFF_4.0_ALT_TYPE_SET
CGenFF_4.0 1 CG2R51 2 CG2R51 3 CG2R51 4 CG2R51 5 OG2R50 6 HGR51 7 HGR51 8 HGR52 9 HGR52
@<TRIPOS>MOLECULE
furan
 9 9 0 0 0
****
USER_CHARGES
INVALID_CHARGES
Pose:  17 Cluster:  17 Fr_nu: 685199 TotEn:    -8.20
@<TRIPOS>ATOM
      1 C1        -73.6345  -23.4864  -39.1064 C.2    1 LIG      -0.26000
      2 C2        -74.3707  -22.6137  -39.9428 C.2    1 LIG      -0.26000
      3 C3        -73.0275  -24.3948  -39.9420 C.2    1 LIG       0.09300
      4 C4        -74.1610  -23.0510  -41.2300 C.2    1 LIG       0.09300
      5 O1        -73.3432  -24.1362  -41.2381 O.3    1 LIG      -0.29200
      6 H1        -73.5565  -23.4572  -38.0292 H      1 LIG       0.17500
      7 H2        -74.9781  -21.7713  -39.6448 H      1 LIG       0.17500
      8 H3        -72.3739  -25.2395  -39.7796 H      1 LIG       0.13800
      9 H4        -74.5035  -22.7163  -42.1983 H      1 LIG       0.13800
@<TRIPOS>BOND
      1       1       2 1
      2       1       3 2
      3       2       4 2
      4       3       5 1
      5       4       5 1
      6       1       6 1
      7       2       7 1
      8       3       8 1
      9       4       9 1
@<TRIPOS>ALT_TYPE
CGenFF_4.0_ALT_TYPE_SET
CGenFF_4.0 1 CG2R51 2 CG2R51 3 CG2R51 4 CG2R51 5 OG2R50 6 HGR51 7 HGR51 8 HGR52 9 HGR52
@<TRIPOS>MOLECULE
furan
 9 9 0 0 0
****
USER_CHARGES
INVALID_CHARGES
Pose:  18 Cluster:  18 Fr_nu: 163701 TotEn:    -7.78
@<TRIPOS>ATOM
      1 C1        -78.9984  -20.8157  -31.6898 C.2    1 LIG      -0.26000
      2 C2        -79.1703  -19.4696  -31.2876 C.2    1 LIG      -0.26000
      3 C3        -80.1729  -21.1837  -32.3041 C.2    1 LIG       0.09300
      4 C4        -80.4374  -19.1110  -31.6849 C.2    1 LIG       0.09300
      5 O1        -81.0552  -20.1503  -32.3053 O.3    1 LIG      -0.29200
      6 H1        -78.1277  -21.4397  -31.5491 H      1 LIG       0.17500
      7 H2        -78.4594  -18.8395  -30.7728 H      1 LIG       0.17500
      8 H3        -80.5198  -22.0951  -32.7689 H      1 LIG       0.13800
      9 H4        -81.0168  -18.2027  -31.6051 H      1 LIG       0.13800
@<TRIPOS>BOND
      1       1       2 1
      2       1       3 2
      3       2       4 2
      4       3       5 1
      5       4       5 1
      6       1       6 1
      7       2       7 1
      8       3       8 1
      9       4       9 1
@<TRIPOS>ALT_TYPE
CGenFF_4.0_ALT_TYPE_SET
CGenFF_4.0 1 CG2R51 2 CG2R51 3 CG2R51 4 CG2R51 5 OG2R50 6 HGR51 7 HGR51 8 HGR52 9 HGR52
@<TRIPOS>MOLECULE
furan
 9 9 0 0 0
****
USER_CHARGES
INVALID_CHARGES
Pose:  19 Cluster:  19 Fr_nu: 974812 TotEn:    -7.72
@<TRIPOS>ATOM
      1 C1        -71.3662    4.1548  -49.9167 C.2    1 LIG      -0.26000
      2 C2        -70.6300    4.0240  -48.7150 C.2    1 LIG      -0.26000
      3 C3        -71.9733    2.9385  -50.1270 C.2    1 LIG       0.09300
      4 C4        -70.8397    2.7372  -48.2766 C.2    1 LIG       0.09300
      5 O1        -71.6575    2.0690  -49.1318 O.3    1 LIG      -0.29200
      6 H1        -71.4442    5.0263  -50.5505 H      1 LIG       0.17500
      7 H2        -70.0227    4.7739  -48.2291 H      1 LIG       0.17500
      8 H3        -72.6268    2.5521  -50.8956 H      1 LIG       0.13800
      9 H4        -70.4972    2.1739  -47.4209 H      1 LIG       0.13800
@<TRIPOS>BOND
      1       1       2 1
      2       1       3 2
      3       2       4 2
      4       3       5 1
      5       4       5 1
      6       1       6 1
      7       2       7 1
      8       3       8 1
      9       4       9 1
@<TRIPOS>ALT_TYPE
CGenFF_4.0_ALT_TYPE_SET
CGenFF_4.0 1 CG2R51 2 CG2R51 3 CG2R51 4 CG2R51 5 OG2R50 6 HGR51 7 HGR51 8 HGR52 9 HGR52
@<TRIPOS>MOLECULE
furan
 9 9 0 0 0
****
USER_CHARGES
INVALID_CHARGES
Pose:  20 Cluster:  20 Fr_nu: 209418 TotEn:    -7.64
@<TRIPOS>ATOM
      1 C1        -72.8480  -23.8357  -41.6853 C.2    1 LIG      -0.26000
      2 C2        -73.8799  -22.9665  -42.1130 C.2    1 LIG      -0.26000
      3 C3        -73.1447  -24.1696  -40.3843 C.2    1 LIG       0.09300
      4 C4        -74.7336  -22.8314  -41.0430 C.2    1 LIG       0.09300
      5 O1        -74.2925  -23.5617  -39.9853 O.3    1 LIG      -0.29200
      6 H1        -71.9946  -24.1758  -42.2539 H      1 LIG       0.17500
      7 H2        -73.9880  -22.4975  -43.0803 H      1 LIG       0.17500
      8 H3        -72.6660  -24.7958  -39.6455 H      1 LIG       0.13800
      9 H4        -75.6496  -22.2817  -40.8823 H      1 LIG       0.13800
@<TRIPOS>BOND
      1       1       2 1
      2       1       3 2
      3       2       4 2
      4       3       5 1
      5       4       5 1
      6       1       6 1
      7       2       7 1
      8       3       8 1
      9       4       9 1
@<TRIPOS>ALT_TYPE
CGenFF_4.0_ALT_TYPE_SET
CGenFF_4.0 1 CG2R51 2 CG2R51 3 CG2R51 4 CG2R51 5 OG2R50 6 HGR51 7 HGR51 8 HGR52 9 HGR52
@<TRIPOS>MOLECULE
furan
 9 9 0 0 0
****
USER_CHARGES
INVALID_CHARGES
Pose:  21 Cluster:  21 Fr_nu: 801133 TotEn:    -7.62
@<TRIPOS>ATOM
      1 C1        -70.7156    4.8023  -48.6491 C.2    1 LIG      -0.26000
      2 C2        -70.1869    4.4960  -47.3724 C.2    1 LIG      -0.26000
      3 C3        -70.9678    3.5949  -49.2578 C.2    1 LIG       0.09300
      4 C4        -70.1537    3.1233  -47.2920 C.2    1 LIG       0.09300
      5 O1        -70.6282    2.5665  -48.4372 O.3    1 LIG      -0.29200
      6 H1        -70.8906    5.7807  -49.0727 H      1 LIG       0.17500
      7 H2        -69.8698    5.1891  -46.6066 H      1 LIG       0.17500
      8 H3        -71.3678    3.3122  -50.2207 H      1 LIG       0.13800
      9 H4        -69.8380    2.4265  -46.5292 H      1 LIG       0.13800
@<TRIPOS>BOND
      1       1       2 1
      2       1       3 2
      3       2       4 2
      4       3       5 1
      5       4       5 1
      6       1       6 1
      7       2       7 1
      8       3       8 1
      9       4       9 1
@<TRIPOS>ALT_TYPE
CGenFF_4.0_ALT_TYPE_SET
CGenFF_4.0 1 CG2R51 2 CG2R51 3 CG2R51 4 CG2R51 5 OG2R50 6 HGR51 7 HGR51 8 HGR52 9 HGR52
@<TRIPOS>MOLECULE
furan
 9 9 0 0 0
****
USER_CHARGES
INVALID_CHARGES
Pose:  22 Cluster:  22 Fr_nu: 348491 TotEn:    -7.61
@<TRIPOS>ATOM
      1 C1        -51.3022  -11.8156  -44.3799 C.2    1 LIG      -0.26000
      2 C2        -49.8935  -11.8157  -44.2426 C.2    1 LIG      -0.26000
      3 C3        -51.7221  -10.5593  -44.0090 C.2    1 LIG       0.09300
      4 C4        -49.5530  -10.5594  -43.7977 C.2    1 LIG       0.09300
      5 O1        -50.6619   -9.7875  -43.6528 O.3    1 LIG      -0.29200
      6 H1        -51.9327  -12.6294  -44.7077 H      1 LIG       0.17500
      7 H2        -49.2117  -12.6295  -44.4430 H      1 LIG       0.17500
      8 H3        -52.6893  -10.0820  -43.9480 H      1 LIG       0.13800
      9 H4        -48.6157  -10.0826  -43.5503 H      1 LIG       0.13800
@<TRIPOS>BOND
      1       1       2 1
      2       1       3 2
      3       2       4 2
      4       3       5 1
      5       4       5 1
      6       1       6 1
      7       2       7 1
      8       3       8 1
      9       4       9 1
@<TRIPOS>ALT_TYPE
CGenFF_4.0_ALT_TYPE_SET
CGenFF_4.0 1 CG2R51 2 CG2R51 3 CG2R51 4 CG2R51 5 OG2R50 6 HGR51 7 HGR51 8 HGR52 9 HGR52
@<TRIPOS>MOLECULE
furan
 9 9 0 0 0
****
USER_CHARGES
INVALID_CHARGES
Pose:  23 Cluster:  23 Fr_nu: 191287 TotEn:    -7.36
@<TRIPOS>ATOM
      1 C1        -75.2014   -9.0083  -54.9236 C.2    1 LIG      -0.26000
      2 C2        -74.4130   -9.3813  -53.8090 C.2    1 LIG      -0.26000
      3 C3        -76.5030   -8.9832  -54.4795 C.2    1 LIG       0.09300
      4 C4        -75.2889   -9.5575  -52.7632 C.2    1 LIG       0.09300
      5 O1        -76.5649   -9.3166  -53.1636 O.3    1 LIG      -0.29200
      6 H1        -74.8634   -8.7860  -55.9254 H      1 LIG       0.17500
      7 H2        -73.3403   -9.5060  -53.7725 H      1 LIG       0.17500
      8 H3        -77.4493   -8.7586  -54.9498 H      1 LIG       0.13800
      9 H4        -75.1691   -9.8381  -51.7269 H      1 LIG       0.13800
@<TRIPOS>BOND
      1       1       2 1
      2       1       3 2
      3       2       4 2
      4       3       5 1
      5       4       5 1
      6       1       6 1
      7       2       7 1
      8       3       8 1
      9       4       9 1
@<TRIPOS>ALT_TYPE
CGenFF_4.0_ALT_TYPE_SET
CGenFF_4.0 1 CG2R51 2 CG2R51 3 CG2R51 4 CG2R51 5 OG2R50 6 HGR51 7 HGR51 8 HGR52 9 HGR52
@<TRIPOS>MOLECULE
furan
 9 9 0 0 0
****
USER_CHARGES
INVALID_CHARGES
Pose:  24 Cluster:  24 Fr_nu: 117871 TotEn:    -7.23
@<TRIPOS>ATOM
      1 C1        -70.9189    2.9102  -49.0538 C.2    1 LIG      -0.26000
      2 C2        -70.5336    2.8556  -47.6930 C.2    1 LIG      -0.26000
      3 C3        -70.5215    4.1441  -49.5140 C.2    1 LIG       0.09300
      4 C4        -69.9282    4.0598  -47.4187 C.2    1 LIG       0.09300
      5 O1        -69.9167    4.8509  -48.5235 O.3    1 LIG      -0.29200
      6 H1        -71.4235    2.1462  -49.6272 H      1 LIG       0.17500
      7 H2        -70.6788    2.0403  -46.9990 H      1 LIG       0.17500
      8 H3        -70.5906    4.6434  -50.4695 H      1 LIG       0.13800
      9 H4        -69.4772    4.4855  -46.5341 H      1 LIG       0.13800
@<TRIPOS>BOND
      1       1       2 1
      2       1       3 2
      3       2       4 2
      4       3       5 1
      5       4       5 1
      6       1       6 1
      7       2       7 1
      8       3       8 1
      9       4       9 1
@<TRIPOS>ALT_TYPE
CGenFF_4.0_ALT_TYPE_SET
CGenFF_4.0 1 CG2R51 2 CG2R51 3 CG2R51 4 CG2R51 5 OG2R50 6 HGR51 7 HGR51 8 HGR52 9 HGR52
@<TRIPOS>MOLECULE
furan
 9 9 0 0 0
****
USER_CHARGES
INVALID_CHARGES
Pose:  25 Cluster:  25 Fr_nu: 463499 TotEn:    -6.96
@<TRIPOS>ATOM
      1 C1        -69.3266   -1.5478  -29.4835 C.2    1 LIG      -0.26000
      2 C2        -68.1482   -0.9619  -28.9627 C.2    1 LIG      -0.26000
      3 C3        -69.1614   -2.9082  -29.3651 C.2    1 LIG       0.09300
      4 C4        -67.3469   -2.0060  -28.5630 C.2    1 LIG       0.09300
      5 O1        -67.9573   -3.1958  -28.8048 O.3    1 LIG      -0.29200
      6 H1        -70.1883   -1.0419  -29.8943 H      1 LIG       0.17500
      7 H2        -67.9125    0.0899  -28.8878 H      1 LIG       0.17500
      8 H3        -69.7749   -3.7606  -29.6179 H      1 LIG       0.13800
      9 H4        -66.3670   -2.0663  -28.1123 H      1 LIG       0.13800
@<TRIPOS>BOND
      1       1       2 1
      2       1       3 2
      3       2       4 2
      4       3       5 1
      5       4       5 1
      6       1       6 1
      7       2       7 1
      8       3       8 1
      9       4       9 1
@<TRIPOS>ALT_TYPE
CGenFF_4.0_ALT_TYPE_SET
CGenFF_4.0 1 CG2R51 2 CG2R51 3 CG2R51 4 CG2R51 5 OG2R50 6 HGR51 7 HGR51 8 HGR52 9 HGR52
@<TRIPOS>MOLECULE
furan
 9 9 0 0 0
****
USER_CHARGES
INVALID_CHARGES
Pose:  26 Cluster:  26 Fr_nu:  92330 TotEn:    -6.88
@<TRIPOS>ATOM
      1 C1        -52.3549  -11.4206  -44.5888 C.2    1 LIG      -0.26000
      2 C2        -51.0409  -11.2950  -44.0780 C.2    1 LIG      -0.26000
      3 C3        -52.2264  -11.5118  -45.9552 C.2    1 LIG       0.09300
      4 C4        -50.2032  -11.3186  -45.1687 C.2    1 LIG       0.09300
      5 O1        -50.9180  -11.4506  -46.3168 O.3    1 LIG      -0.29200
      6 H1        -53.2799  -11.4414  -44.0309 H      1 LIG       0.17500
      7 H2        -50.7420  -11.1994  -43.0441 H      1 LIG       0.17500
      8 H3        -52.9311  -11.6196  -46.7669 H      1 LIG       0.13800
      9 H4        -49.1315  -11.2557  -45.2896 H      1 LIG       0.13800
@<TRIPOS>BOND
      1       1       2 1
      2       1       3 2
      3       2       4 2
      4       3       5 1
      5       4       5 1
      6       1       6 1
      7       2       7 1
      8       3       8 1
      9       4       9 1
@<TRIPOS>ALT_TYPE
CGenFF_4.0_ALT_TYPE_SET
CGenFF_4.0 1 CG2R51 2 CG2R51 3 CG2R51 4 CG2R51 5 OG2R50 6 HGR51 7 HGR51 8 HGR52 9 HGR52
@<TRIPOS>MOLECULE
furan
 9 9 0 0 0
****
USER_CHARGES
INVALID_CHARGES
Pose:  27 Cluster:  27 Fr_nu: 1937554 TotEn:    -6.76
@<TRIPOS>ATOM
      1 C1        -74.7305  -23.7056  -42.2219 C.2    1 LIG      -0.26000
      2 C2        -74.7094  -24.7242  -41.2394 C.2    1 LIG      -0.26000
      3 C3        -74.5034  -22.5252  -41.5533 C.2    1 LIG       0.09300
      4 C4        -74.4707  -24.0936  -40.0405 C.2    1 LIG       0.09300
      5 O1        -74.3438  -22.7530  -40.2233 O.3    1 LIG      -0.29200
      6 H1        -74.8917  -23.8177  -43.2844 H      1 LIG       0.17500
      7 H2        -74.8503  -25.7852  -41.3868 H      1 LIG       0.17500
      8 H3        -74.4282  -21.4930  -41.8631 H      1 LIG       0.13800
      9 H4        -74.3678  -24.4385  -39.0220 H      1 LIG       0.13800
@<TRIPOS>BOND
      1       1       2 1
      2       1       3 2
      3       2       4 2
      4       3       5 1
      5       4       5 1
      6       1       6 1
      7       2       7 1
      8       3       8 1
      9       4       9 1
@<TRIPOS>ALT_TYPE
CGenFF_4.0_ALT_TYPE_SET
CGenFF_4.0 1 CG2R51 2 CG2R51 3 CG2R51 4 CG2R51 5 OG2R50 6 HGR51 7 HGR51 8 HGR52 9 HGR52
@<TRIPOS>MOLECULE
furan
 9 9 0 0 0
****
USER_CHARGES
INVALID_CHARGES
Pose:  28 Cluster:  28 Fr_nu: 218040 TotEn:    -5.90
@<TRIPOS>ATOM
      1 C1        -74.1700  -23.1139  -39.5840 C.2    1 LIG      -0.26000
      2 C2        -74.3243  -23.1615  -40.9901 C.2    1 LIG      -0.26000
      3 C3        -74.6314  -24.3192  -39.1081 C.2    1 LIG       0.09300
      4 C4        -74.8688  -24.3925  -41.2732 C.2    1 LIG       0.09300
      5 O1        -75.0590  -25.1043  -40.1314 O.3    1 LIG      -0.29200
      6 H1        -73.7727  -22.3025  -38.9915 H      1 LIG       0.17500
      7 H2        -74.0701  -22.3946  -41.7075 H      1 LIG       0.17500
      8 H3        -74.7170  -24.7499  -38.1211 H      1 LIG       0.13800
      9 H4        -75.1638  -24.8871  -42.1872 H      1 LIG       0.13800
@<TRIPOS>BOND
      1       1       2 1
      2       1       3 2
      3       2       4 2
      4       3       5 1
      5       4       5 1
      6       1       6 1
      7       2       7 1
      8       3       8 1
      9       4       9 1
@<TRIPOS>ALT_TYPE
CGenFF_4.0_ALT_TYPE_SET
CGenFF_4.0 1 CG2R51 2 CG2R51 3 CG2R51 4 CG2R51 5 OG2R50 6 HGR51 7 HGR51 8 HGR52 9 HGR52
@<TRIPOS>MOLECULE
furan
 9 9 0 0 0
****
USER_CHARGES
INVALID_CHARGES
Pose:  29 Cluster:  29 Fr_nu: 275009 TotEn:    -5.82
@<TRIPOS>ATOM
      1 C1        -70.7918    2.3201  -48.3887 C.2    1 LIG      -0.26000
      2 C2        -70.2897    3.6079  -48.0840 C.2    1 LIG      -0.26000
      3 C3        -71.5738    2.4706  -49.5102 C.2    1 LIG       0.09300
      4 C4        -70.8006    4.4534  -49.0411 C.2    1 LIG       0.09300
      5 O1        -71.5843    3.7680  -49.9143 O.3    1 LIG      -0.29200
      6 H1        -70.6072    1.3979  -47.8571 H      1 LIG       0.17500
      7 H2        -69.6369    3.8850  -47.2688 H      1 LIG       0.17500
      8 H3        -72.1578    1.7890  -50.1114 H      1 LIG       0.13800
      9 H4        -70.7063    5.5130  -49.2297 H      1 LIG       0.13800
@<TRIPOS>BOND
      1       1       2 1
      2       1       3 2
      3       2       4 2
      4       3       5 1
      5       4       5 1
      6       1       6 1
      7       2       7 1
      8       3       8 1
      9       4       9 1
@<TRIPOS>ALT_TYPE
CGenFF_4.0_ALT_TYPE_SET
CGenFF_4.0 1 CG2R51 2 CG2R51 3 CG2R51 4 CG2R51 5 OG2R50 6 HGR51 7 HGR51 8 HGR52 9 HGR52
@<TRIPOS>MOLECULE
pyrimidine
 10 10 0 0 0
****
USER_CHARGES
INVALID_CHARGES
Pose:   1 Cluster:   1 Fr_nu: 3909069 TotEn:   -17.38
@<TRIPOS>ATOM
      1 C1        -58.7488    2.5974  -39.5883 C.ar   1 LIG      -0.13100
      2 C2        -57.6167    2.1834  -38.9165 C.ar   1 LIG       0.28900
      3 C3        -58.5301    3.2163  -40.8021 C.ar   1 LIG       0.28900
      4 C4        -56.2813    2.9715  -40.5787 C.ar   1 LIG       0.50700
      5 N1        -56.3628    2.3550  -39.3843 N.ar   1 LIG      -0.71900
      6 N2        -57.3052    3.4207  -41.3294 N.ar   1 LIG      -0.71900
      7 H1        -59.7430    2.4469  -39.1893 H      1 LIG       0.11500
      8 H2        -57.6890    1.6875  -37.9547 H      1 LIG       0.11400
      9 H3        -59.3589    3.5764  -41.4020 H      1 LIG       0.11400
     10 H4        -55.2860    3.1234  -40.9779 H      1 LIG       0.14100
@<TRIPOS>BOND
      1       1       2 ar
      2       1       3 ar
      3       2       5 ar
      4       3       6 ar
      5       4       5 ar
      6       4       6 ar
      7       1       7 1
      8       2       8 1
      9       3       9 1
     10       4      10 1
@<TRIPOS>ALT_TYPE
CGenFF_4.0_ALT_TYPE_SET
CGenFF_4.0 1 CG2R61 2 CG2R61 3 CG2R61 4 CG2R64 5 NG2R62 6 NG2R62 7 HGR61 8 HGR62 9 HGR62 10 HGR62
@<TRIPOS>MOLECULE
pyrimidine
 10 10 0 0 0
****
USER_CHARGES
INVALID_CHARGES
Pose:   2 Cluster:   2 Fr_nu:  95337 TotEn:   -16.20
@<TRIPOS>ATOM
      1 C1        -71.0234    2.6553  -48.8338 C.ar   1 LIG      -0.13100
      2 C2        -71.4770    3.7994  -49.4581 C.ar   1 LIG       0.28900
      3 C3        -70.2209    2.8560  -47.7293 C.ar   1 LIG       0.28900
      4 C4        -70.3862    5.1117  -47.9563 C.ar   1 LIG       0.50700
      5 N1        -71.1768    5.0481  -49.0446 N.ar   1 LIG      -0.71900
      6 N2        -69.8808    4.0748  -47.2612 N.ar   1 LIG      -0.71900
      7 H1        -71.2799    1.6657  -49.1874 H      1 LIG       0.11500
      8 H2        -72.1133    3.7416  -50.3345 H      1 LIG       0.11400
      9 H3        -69.8164    2.0168  -47.1738 H      1 LIG       0.11400
     10 H4        -70.1283    6.1025  -47.6028 H      1 LIG       0.14100
@<TRIPOS>BOND
      1       1       2 ar
      2       1       3 ar
      3       2       5 ar
      4       3       6 ar
      5       4       5 ar
      6       4       6 ar
      7       1       7 1
      8       2       8 1
      9       3       9 1
     10       4      10 1
@<TRIPOS>ALT_TYPE
CGenFF_4.0_ALT_TYPE_SET
CGenFF_4.0 1 CG2R61 2 CG2R61 3 CG2R61 4 CG2R64 5 NG2R62 6 NG2R62 7 HGR61 8 HGR62 9 HGR62 10 HGR62
@<TRIPOS>MOLECULE
pyrimidine
 10 10 0 0 0
****
USER_CHARGES
INVALID_CHARGES
Pose:   3 Cluster:   3 Fr_nu: 148858 TotEn:   -14.87
@<TRIPOS>ATOM
      1 C1        -62.3176    3.1949  -43.4696 C.ar   1 LIG      -0.13100
      2 C2        -62.2613    4.0938  -44.5152 C.ar   1 LIG       0.28900
      3 C3        -61.1527    2.4999  -43.2164 C.ar   1 LIG       0.28900
      4 C4        -60.0868    3.5673  -44.9168 C.ar   1 LIG       0.50700
      5 N1        -61.1583    4.3060  -45.2626 N.ar   1 LIG      -0.71900
      6 N2        -60.0146    2.6616  -43.9227 N.ar   1 LIG      -0.71900
      7 H1        -63.2163    3.0448  -42.8866 H      1 LIG       0.11500
      8 H2        -63.1279    4.6857  -44.7890 H      1 LIG       0.11400
      9 H3        -61.1009    1.7713  -42.4146 H      1 LIG       0.11400
     10 H4        -59.1871    3.7167  -45.5011 H      1 LIG       0.14100
@<TRIPOS>BOND
      1       1       2 ar
      2       1       3 ar
      3       2       5 ar
      4       3       6 ar
      5       4       5 ar
      6       4       6 ar
      7       1       7 1
      8       2       8 1
      9       3       9 1
     10       4      10 1
@<TRIPOS>ALT_TYPE
CGenFF_4.0_ALT_TYPE_SET
CGenFF_4.0 1 CG2R61 2 CG2R61 3 CG2R61 4 CG2R64 5 NG2R62 6 NG2R62 7 HGR61 8 HGR62 9 HGR62 10 HGR62
@<TRIPOS>MOLECULE
pyrimidine
 10 10 0 0 0
****
USER_CHARGES
INVALID_CHARGES
Pose:   4 Cluster:   4 Fr_nu: 250099 TotEn:   -14.74
@<TRIPOS>ATOM
      1 C1        -71.8185    3.6616  -50.7683 C.ar   1 LIG      -0.13100
      2 C2        -71.5825    5.0000  -50.5287 C.ar   1 LIG       0.28900
      3 C3        -71.5044    2.8052  -49.7330 C.ar   1 LIG       0.28900
      4 C4        -70.8139    4.5419  -48.4391 C.ar   1 LIG       0.50700
      5 N1        -71.0792    5.4768  -49.3713 N.ar   1 LIG      -0.71900
      6 N2        -70.9985    3.2125  -48.5504 N.ar   1 LIG      -0.71900
      7 H1        -72.2230    3.3069  -51.7068 H      1 LIG       0.11500
      8 H2        -71.7981    5.7482  -51.2837 H      1 LIG       0.11400
      9 H3        -71.6548    1.7354  -49.8288 H      1 LIG       0.11400
     10 H4        -70.4078    4.8967  -47.4998 H      1 LIG       0.14100
@<TRIPOS>BOND
      1       1       2 ar
      2       1       3 ar
      3       2       5 ar
      4       3       6 ar
      5       4       5 ar
      6       4       6 ar
      7       1       7 1
      8       2       8 1
      9       3       9 1
     10       4      10 1
@<TRIPOS>ALT_TYPE
CGenFF_4.0_ALT_TYPE_SET
CGenFF_4.0 1 CG2R61 2 CG2R61 3 CG2R61 4 CG2R64 5 NG2R62 6 NG2R62 7 HGR61 8 HGR62 9 HGR62 10 HGR62
@<TRIPOS>MOLECULE
pyrimidine
 10 10 0 0 0
****
USER_CHARGES
INVALID_CHARGES
Pose:   5 Cluster:   5 Fr_nu: 4422235 TotEn:   -14.61
@<TRIPOS>ATOM
      1 C1        -58.1383    2.8205  -39.3728 C.ar   1 LIG      -0.13100
      2 C2        -57.1883    3.4985  -38.6363 C.ar   1 LIG       0.28900
      3 C3        -57.7822    2.5162  -40.6707 C.ar   1 LIG       0.28900
      4 C4        -55.7525    3.5027  -40.3986 C.ar   1 LIG       0.50700
      5 N1        -55.9806    3.8566  -39.1195 N.ar   1 LIG      -0.71900
      6 N2        -56.5934    2.8434  -41.2183 N.ar   1 LIG      -0.71900
      7 H1        -59.0995    2.5458  -38.9596 H      1 LIG       0.11500
      8 H2        -57.3781    3.7809  -37.6065 H      1 LIG       0.11400
      9 H3        -58.4640    1.9853  -41.3263 H      1 LIG       0.11400
     10 H4        -54.7906    3.7787  -40.8129 H      1 LIG       0.14100
@<TRIPOS>BOND
      1       1       2 ar
      2       1       3 ar
      3       2       5 ar
      4       3       6 ar
      5       4       5 ar
      6       4       6 ar
      7       1       7 1
      8       2       8 1
      9       3       9 1
     10       4      10 1
@<TRIPOS>ALT_TYPE
CGenFF_4.0_ALT_TYPE_SET
CGenFF_4.0 1 CG2R61 2 CG2R61 3 CG2R61 4 CG2R64 5 NG2R62 6 NG2R62 7 HGR61 8 HGR62 9 HGR62 10 HGR62
@<TRIPOS>MOLECULE
pyrimidine
 10 10 0 0 0
****
USER_CHARGES
INVALID_CHARGES
Pose:   6 Cluster:   6 Fr_nu:  14561 TotEn:   -14.31
@<TRIPOS>ATOM
      1 C1        -78.8463  -20.7007  -31.1691 C.ar   1 LIG      -0.13100
      2 C2        -79.9583  -20.4691  -31.9529 C.ar   1 LIG       0.28900
      3 C3        -78.6562  -19.8170  -30.1265 C.ar   1 LIG       0.28900
      4 C4        -80.5303  -18.6636  -30.6959 C.ar   1 LIG       0.50700
      5 N1        -80.8247  -19.4562  -31.7440 N.ar   1 LIG      -0.71900
      6 N2        -79.4813  -18.7834  -29.8599 N.ar   1 LIG      -0.71900
      7 H1        -78.1677  -21.5213  -31.3598 H      1 LIG       0.11500
      8 H2        -80.1899  -21.1111  -32.7958 H      1 LIG       0.11400
      9 H3        -77.8091  -19.9183  -29.4567 H      1 LIG       0.11400
     10 H4        -81.2090  -17.8412  -30.5055 H      1 LIG       0.14100
@<TRIPOS>BOND
      1       1       2 ar
      2       1       3 ar
      3       2       5 ar
      4       3       6 ar
      5       4       5 ar
      6       4       6 ar
      7       1       7 1
      8       2       8 1
      9       3       9 1
     10       4      10 1
@<TRIPOS>ALT_TYPE
CGenFF_4.0_ALT_TYPE_SET
CGenFF_4.0 1 CG2R61 2 CG2R61 3 CG2R61 4 CG2R64 5 NG2R62 6 NG2R62 7 HGR61 8 HGR62 9 HGR62 10 HGR62
@<TRIPOS>MOLECULE
pyrimidine
 10 10 0 0 0
****
USER_CHARGES
INVALID_CHARGES
Pose:   7 Cluster:   7 Fr_nu:  58674 TotEn:   -14.28
@<TRIPOS>ATOM
      1 C1        -61.6924    2.6183  -43.6059 C.ar   1 LIG      -0.13100
      2 C2        -61.4283    3.0756  -44.8809 C.ar   1 LIG       0.28900
      3 C3        -60.6976    2.8373  -42.6751 C.ar   1 LIG       0.28900
      4 C4        -59.3929    3.8541  -44.2343 C.ar   1 LIG       0.50700
      5 N1        -60.2849    3.7001  -45.2313 N.ar   1 LIG      -0.71900
      6 N2        -59.5310    3.4541  -42.9557 N.ar   1 LIG      -0.71900
      7 H1        -62.6187    2.1202  -43.3528 H      1 LIG       0.11500
      8 H2        -62.1508    2.9484  -45.6798 H      1 LIG       0.11400
      9 H3        -60.8144    2.5125  -41.6469 H      1 LIG       0.11400
     10 H4        -58.4649    4.3517  -44.4877 H      1 LIG       0.14100
@<TRIPOS>BOND
      1       1       2 ar
      2       1       3 ar
      3       2       5 ar
      4       3       6 ar
      5       4       5 ar
      6       4       6 ar
      7       1       7 1
      8       2       8 1
      9       3       9 1
     10       4      10 1
@<TRIPOS>ALT_TYPE
CGenFF_4.0_ALT_TYPE_SET
CGenFF_4.0 1 CG2R61 2 CG2R61 3 CG2R61 4 CG2R64 5 NG2R62 6 NG2R62 7 HGR61 8 HGR62 9 HGR62 10 HGR62
@<TRIPOS>MOLECULE
pyrimidine
 10 10 0 0 0
****
USER_CHARGES
INVALID_CHARGES
Pose:   8 Cluster:   8 Fr_nu: 347092 TotEn:   -14.02
@<TRIPOS>ATOM
      1 C1        -61.6904    2.3182  -43.9793 C.ar   1 LIG      -0.13100
      2 C2        -60.4492    2.5015  -44.5541 C.ar   1 LIG       0.28900
      3 C3        -62.1561    3.3694  -43.2164 C.ar   1 LIG       0.28900
      4 C4        -60.2743    4.5735  -43.6357 C.ar   1 LIG       0.50700
      5 N1        -59.7110    3.6206  -44.4026 N.ar   1 LIG      -0.71900
      6 N2        -61.4719    4.5159  -43.0224 N.ar   1 LIG      -0.71900
      7 H1        -62.2609    1.4096  -44.1176 H      1 LIG       0.11500
      8 H2        -60.0008    1.7301  -45.1707 H      1 LIG       0.11400
      9 H3        -63.1214    3.3170  -42.7245 H      1 LIG       0.11400
     10 H4        -59.7027    5.4829  -43.4962 H      1 LIG       0.14100
@<TRIPOS>BOND
      1       1       2 ar
      2       1       3 ar
      3       2       5 ar
      4       3       6 ar
      5       4       5 ar
      6       4       6 ar
      7       1       7 1
      8       2       8 1
      9       3       9 1
     10       4      10 1
@<TRIPOS>ALT_TYPE
CGenFF_4.0_ALT_TYPE_SET
CGenFF_4.0 1 CG2R61 2 CG2R61 3 CG2R61 4 CG2R64 5 NG2R62 6 NG2R62 7 HGR61 8 HGR62 9 HGR62 10 HGR62
@<TRIPOS>MOLECULE
pyrimidine
 10 10 0 0 0
****
USER_CHARGES
INVALID_CHARGES
Pose:   9 Cluster:   9 Fr_nu: 4025416 TotEn:   -13.66
@<TRIPOS>ATOM
      1 C1        -81.3284  -21.9214  -33.2586 C.ar   1 LIG      -0.13100
      2 C2        -81.2159  -21.0320  -32.2094 C.ar   1 LIG       0.28900
      3 C3        -82.4888  -22.6675  -33.2870 C.ar   1 LIG       0.28900
      4 C4        -83.2429  -21.6595  -31.3943 C.ar   1 LIG       0.50700
      5 N1        -82.1575  -20.8746  -31.2561 N.ar   1 LIG      -0.71900
      6 N2        -83.4706  -22.5620  -32.3676 N.ar   1 LIG      -0.71900
      7 H1        -80.5570  -22.0271  -34.0096 H      1 LIG       0.11500
      8 H2        -80.3389  -20.4026  -32.1035 H      1 LIG       0.11400
      9 H3        -82.6663  -23.3932  -34.0733 H      1 LIG       0.11400
     10 H4        -84.0149  -21.5546  -30.6419 H      1 LIG       0.14100
@<TRIPOS>BOND
      1       1       2 ar
      2       1       3 ar
      3       2       5 ar
      4       3       6 ar
      5       4       5 ar
      6       4       6 ar
      7       1       7 1
      8       2       8 1
      9       3       9 1
     10       4      10 1
@<TRIPOS>ALT_TYPE
CGenFF_4.0_ALT_TYPE_SET
CGenFF_4.0 1 CG2R61 2 CG2R61 3 CG2R61 4 CG2R64 5 NG2R62 6 NG2R62 7 HGR61 8 HGR62 9 HGR62 10 HGR62
@<TRIPOS>MOLECULE
pyrimidine
 10 10 0 0 0
****
USER_CHARGES
INVALID_CHARGES
Pose:  10 Cluster:  10 Fr_nu:  18224 TotEn:   -13.47
@<TRIPOS>ATOM
      1 C1        -74.1665   -9.1064  -54.6303 C.ar   1 LIG      -0.13100
      2 C2        -74.9777   -9.1064  -55.7468 C.ar   1 LIG       0.28900
      3 C3        -74.7613   -9.5319  -53.4602 C.ar   1 LIG       0.28900
      4 C4        -76.7347   -9.8839  -54.5321 C.ar   1 LIG       0.50700
      5 N1        -76.2710   -9.4902  -55.7335 N.ar   1 LIG      -0.71900
      6 N2        -76.0479   -9.9290  -53.3745 N.ar   1 LIG      -0.71900
      7 H1        -73.1319   -8.7930  -54.6698 H      1 LIG       0.11500
      8 H2        -74.5984   -8.7880  -56.7117 H      1 LIG       0.11400
      9 H3        -74.2031   -9.5656  -52.5309 H      1 LIG       0.11400
     10 H4        -77.7709  -10.1967  -54.4921 H      1 LIG       0.14100
@<TRIPOS>BOND
      1       1       2 ar
      2       1       3 ar
      3       2       5 ar
      4       3       6 ar
      5       4       5 ar
      6       4       6 ar
      7       1       7 1
      8       2       8 1
      9       3       9 1
     10       4      10 1
@<TRIPOS>ALT_TYPE
CGenFF_4.0_ALT_TYPE_SET
CGenFF_4.0 1 CG2R61 2 CG2R61 3 CG2R61 4 CG2R64 5 NG2R62 6 NG2R62 7 HGR61 8 HGR62 9 HGR62 10 HGR62
@<TRIPOS>MOLECULE
pyrimidine
 10 10 0 0 0
****
USER_CHARGES
INVALID_CHARGES
Pose:  11 Cluster:  11 Fr_nu:  13104 TotEn:   -13.11
@<TRIPOS>ATOM
      1 C1        -49.7808  -10.9683  -42.7727 C.ar   1 LIG      -0.13100
      2 C2        -48.4416  -10.8984  -43.0986 C.ar   1 LIG       0.28900
      3 C3        -50.2634  -12.2316  -42.4985 C.ar   1 LIG       0.28900
      4 C4        -48.2163  -13.1484  -42.8669 C.ar   1 LIG       0.50700
      5 N1        -47.6270  -11.9724  -43.1554 N.ar   1 LIG      -0.71900
      6 N2        -49.5065  -13.3478  -42.5364 N.ar   1 LIG      -0.71900
      7 H1        -50.4112  -10.0900  -42.7349 H      1 LIG       0.11500
      8 H2        -47.9729   -9.9481  -43.3302 H      1 LIG       0.11400
      9 H3        -51.3037  -12.3859  -42.2334 H      1 LIG       0.11400
     10 H4        -47.5855  -14.0281  -42.9057 H      1 LIG       0.14100
@<TRIPOS>BOND
      1       1       2 ar
      2       1       3 ar
      3       2       5 ar
      4       3       6 ar
      5       4       5 ar
      6       4       6 ar
      7       1       7 1
      8       2       8 1
      9       3       9 1
     10       4      10 1
@<TRIPOS>ALT_TYPE
CGenFF_4.0_ALT_TYPE_SET
CGenFF_4.0 1 CG2R61 2 CG2R61 3 CG2R61 4 CG2R64 5 NG2R62 6 NG2R62 7 HGR61 8 HGR62 9 HGR62 10 HGR62
@<TRIPOS>MOLECULE
pyrimidine
 10 10 0 0 0
****
USER_CHARGES
INVALID_CHARGES
Pose:  12 Cluster:  12 Fr_nu:  60541 TotEn:   -13.10
@<TRIPOS>ATOM
      1 C1        -51.7834  -11.6243  -44.4792 C.ar   1 LIG      -0.13100
      2 C2        -51.4199  -10.3194  -44.2151 C.ar   1 LIG       0.28900
      3 C3        -50.9891  -12.5938  -43.9021 C.ar   1 LIG       0.28900
      4 C4        -49.6686  -11.0120  -42.9423 C.ar   1 LIG       0.50700
      5 N1        -50.3645   -9.9760  -43.4481 N.ar   1 LIG      -0.71900
      6 N2        -49.9199  -12.3224  -43.1253 N.ar   1 LIG      -0.71900
      7 H1        -52.6354  -11.8710  -45.0985 H      1 LIG       0.11500
      8 H2        -51.9845   -9.4893  -44.6256 H      1 LIG       0.11400
      9 H3        -51.1963  -13.6476  -44.0535 H      1 LIG       0.11400
     10 H4        -48.8148  -10.7652  -42.3231 H      1 LIG       0.14100
@<TRIPOS>BOND
      1       1       2 ar
      2       1       3 ar
      3       2       5 ar
      4       3       6 ar
      5       4       5 ar
      6       4       6 ar
      7       1       7 1
      8       2       8 1
      9       3       9 1
     10       4      10 1
@<TRIPOS>ALT_TYPE
CGenFF_4.0_ALT_TYPE_SET
CGenFF_4.0 1 CG2R61 2 CG2R61 3 CG2R61 4 CG2R64 5 NG2R62 6 NG2R62 7 HGR61 8 HGR62 9 HGR62 10 HGR62
@<TRIPOS>MOLECULE
pyrimidine
 10 10 0 0 0
****
USER_CHARGES
INVALID_CHARGES
Pose:  13 Cluster:  13 Fr_nu: 479487 TotEn:   -13.06
@<TRIPOS>ATOM
      1 C1        -74.5044  -23.9533  -41.1702 C.ar   1 LIG      -0.13100
      2 C2        -75.2018  -24.4805  -40.1024 C.ar   1 LIG       0.28900
      3 C3        -73.3080  -23.3408  -40.8580 C.ar   1 LIG       0.28900
      4 C4        -73.5924  -23.7976  -38.6495 C.ar   1 LIG       0.50700
      5 N1        -74.7736  -24.4203  -38.8243 N.ar   1 LIG      -0.71900
      6 N2        -72.8199  -23.2444  -39.6039 N.ar   1 LIG      -0.71900
      7 H1        -74.8719  -24.0159  -42.1857 H      1 LIG       0.11500
      8 H2        -76.1528  -24.9808  -40.2497 H      1 LIG       0.11400
      9 H3        -72.6903  -22.8966  -41.6310 H      1 LIG       0.11400
     10 H4        -73.2249  -23.7339  -37.6327 H      1 LIG       0.14100
@<TRIPOS>BOND
      1       1       2 ar
      2       1       3 ar
      3       2       5 ar
      4       3       6 ar
      5       4       5 ar
      6       4       6 ar
      7       1       7 1
      8       2       8 1
      9       3       9 1
     10       4      10 1
@<TRIPOS>ALT_TYPE
CGenFF_4.0_ALT_TYPE_SET
CGenFF_4.0 1 CG2R61 2 CG2R61 3 CG2R61 4 CG2R64 5 NG2R62 6 NG2R62 7 HGR61 8 HGR62 9 HGR62 10 HGR62
@<TRIPOS>MOLECULE
pyrimidine
 10 10 0 0 0
****
USER_CHARGES
INVALID_CHARGES
Pose:  14 Cluster:  14 Fr_nu: 1991354 TotEn:   -13.06
@<TRIPOS>ATOM
      1 C1        -52.3836  -11.2088  -44.8118 C.ar   1 LIG      -0.13100
      2 C2        -51.4165  -10.9313  -43.8673 C.ar   1 LIG       0.28900
      3 C3        -51.9177  -11.6730  -46.0248 C.ar   1 LIG       0.28900
      4 C4        -49.7659  -11.5504  -45.3024 C.ar   1 LIG       0.50700
      5 N1        -50.0937  -11.0912  -44.0796 N.ar   1 LIG      -0.71900
      6 N2        -50.6108  -11.8562  -46.3056 N.ar   1 LIG      -0.71900
      7 H1        -53.4382  -11.0710  -44.6142 H      1 LIG       0.11500
      8 H2        -51.6869  -10.5616  -42.8842 H      1 LIG       0.11400
      9 H3        -52.6031  -11.9173  -46.8292 H      1 LIG       0.11400
     10 H4        -48.7100  -11.6873  -45.5008 H      1 LIG       0.14100
@<TRIPOS>BOND
      1       1       2 ar
      2       1       3 ar
      3       2       5 ar
      4       3       6 ar
      5       4       5 ar
      6       4       6 ar
      7       1       7 1
      8       2       8 1
      9       3       9 1
     10       4      10 1
@<TRIPOS>ALT_TYPE
CGenFF_4.0_ALT_TYPE_SET
CGenFF_4.0 1 CG2R61 2 CG2R61 3 CG2R61 4 CG2R64 5 NG2R62 6 NG2R62 7 HGR61 8 HGR62 9 HGR62 10 HGR62
@<TRIPOS>MOLECULE
pyrimidine
 10 10 0 0 0
****
USER_CHARGES
INVALID_CHARGES
Pose:  15 Cluster:  15 Fr_nu: 195513 TotEn:   -12.94
@<TRIPOS>ATOM
      1 C1        -71.2457    3.8862  -49.5495 C.ar   1 LIG      -0.13100
      2 C2        -71.4955    2.5376  -49.7019 C.ar   1 LIG       0.28900
      3 C3        -70.6208    4.2486  -48.3739 C.ar   1 LIG       0.28900
      4 C4        -70.5600    2.0847  -47.6803 C.ar   1 LIG       0.50700
      5 N1        -71.1648    1.6057  -48.7840 N.ar   1 LIG      -0.71900
      6 N2        -70.2625    3.3709  -47.4139 N.ar   1 LIG      -0.71900
      7 H1        -71.5221    4.6121  -50.3025 H      1 LIG       0.11500
      8 H2        -71.9832    2.1580  -50.5932 H      1 LIG       0.11400
      9 H3        -70.3842    5.2862  -48.1647 H      1 LIG       0.11400
     10 H4        -70.2841    1.3583  -46.9258 H      1 LIG       0.14100
@<TRIPOS>BOND
      1       1       2 ar
      2       1       3 ar
      3       2       5 ar
      4       3       6 ar
      5       4       5 ar
      6       4       6 ar
      7       1       7 1
      8       2       8 1
      9       3       9 1
     10       4      10 1
@<TRIPOS>ALT_TYPE
CGenFF_4.0_ALT_TYPE_SET
CGenFF_4.0 1 CG2R61 2 CG2R61 3 CG2R61 4 CG2R64 5 NG2R62 6 NG2R62 7 HGR61 8 HGR62 9 HGR62 10 HGR62
@<TRIPOS>MOLECULE
pyrimidine
 10 10 0 0 0
****
USER_CHARGES
INVALID_CHARGES
Pose:  16 Cluster:  16 Fr_nu:   5887 TotEn:   -12.84
@<TRIPOS>ATOM
      1 C1        -51.8705  -11.6273  -45.3240 C.ar   1 LIG      -0.13100
      2 C2        -50.5974  -12.0262  -45.6771 C.ar   1 LIG       0.28900
      3 C3        -51.9458  -10.7187  -44.2883 C.ar   1 LIG       0.28900
      4 C4        -49.6827  -10.6956  -44.0771 C.ar   1 LIG       0.50700
      5 N1        -49.4772  -11.5787  -45.0727 N.ar   1 LIG      -0.71900
      6 N2        -50.8683  -10.2300  -43.6399 N.ar   1 LIG      -0.71900
      7 H1        -52.7519  -12.0028  -45.8263 H      1 LIG       0.11500
      8 H2        -50.4385  -12.7380  -46.4798 H      1 LIG       0.11400
      9 H3        -52.9038  -10.3476  -43.9403 H      1 LIG       0.11400
     10 H4        -48.8003  -10.3203  -43.5733 H      1 LIG       0.14100
@<TRIPOS>BOND
      1       1       2 ar
      2       1       3 ar
      3       2       5 ar
      4       3       6 ar
      5       4       5 ar
      6       4       6 ar
      7       1       7 1
      8       2       8 1
      9       3       9 1
     10       4      10 1
@<TRIPOS>ALT_TYPE
CGenFF_4.0_ALT_TYPE_SET
CGenFF_4.0 1 CG2R61 2 CG2R61 3 CG2R61 4 CG2R64 5 NG2R62 6 NG2R62 7 HGR61 8 HGR62 9 HGR62 10 HGR62
@<TRIPOS>MOLECULE
pyrimidine
 10 10 0 0 0
****
USER_CHARGES
INVALID_CHARGES
Pose:  17 Cluster:  17 Fr_nu:  42983 TotEn:   -12.60
@<TRIPOS>ATOM
      1 C1        -80.0534  -21.3569  -32.1794 C.ar   1 LIG      -0.13100
      2 C2        -81.3938  -21.0793  -32.0040 C.ar   1 LIG       0.28900
      3 C3        -79.1780  -20.4197  -31.6702 C.ar   1 LIG       0.28900
      4 C4        -80.9025  -19.1379  -30.9286 C.ar   1 LIG       0.50700
      5 N1        -81.8553  -19.9751  -31.3810 N.ar   1 LIG      -0.71900
      6 N2        -79.5693  -19.2945  -31.0368 N.ar   1 LIG      -0.71900
      7 H1        -79.7113  -22.2508  -32.6834 H      1 LIG       0.11500
      8 H2        -82.1565  -21.7576  -32.3709 H      1 LIG       0.11400
      9 H3        -78.1052  -20.5512  -31.7608 H      1 LIG       0.11400
     10 H4        -81.2449  -18.2422  -30.4249 H      1 LIG       0.14100
@<TRIPOS>BOND
      1       1       2 ar
      2       1       3 ar
      3       2       5 ar
      4       3       6 ar
      5       4       5 ar
      6       4       6 ar
      7       1       7 1
      8       2       8 1
      9       3       9 1
     10       4      10 1
@<TRIPOS>ALT_TYPE
CGenFF_4.0_ALT_TYPE_SET
CGenFF_4.0 1 CG2R61 2 CG2R61 3 CG2R61 4 CG2R64 5 NG2R62 6 NG2R62 7 HGR61 8 HGR62 9 HGR62 10 HGR62
@<TRIPOS>MOLECULE
pyrimidine
 10 10 0 0 0
****
USER_CHARGES
INVALID_CHARGES
Pose:  18 Cluster:  18 Fr_nu:  95130 TotEn:   -12.50
@<TRIPOS>ATOM
      1 C1        -52.4916  -11.4623  -45.1452 C.ar   1 LIG      -0.13100
      2 C2        -52.3409  -12.2663  -46.2567 C.ar   1 LIG       0.28900
      3 C3        -51.5157  -11.5913  -44.1783 C.ar   1 LIG       0.28900
      4 C4        -50.4334  -13.1663  -45.4091 C.ar   1 LIG       0.50700
      5 N1        -51.3201  -13.1329  -46.4220 N.ar   1 LIG      -0.71900
      6 N2        -50.4689  -12.4366  -44.2777 N.ar   1 LIG      -0.71900
      7 H1        -53.3209  -10.7759  -45.0389 H      1 LIG       0.11500
      8 H2        -53.0587  -12.2349  -47.0692 H      1 LIG       0.11400
      9 H3        -51.5500  -11.0011  -43.2690 H      1 LIG       0.11400
     10 H4        -49.6036  -13.8544  -45.5148 H      1 LIG       0.14100
@<TRIPOS>BOND
      1       1       2 ar
      2       1       3 ar
      3       2       5 ar
      4       3       6 ar
      5       4       5 ar
      6       4       6 ar
      7       1       7 1
      8       2       8 1
      9       3       9 1
     10       4      10 1
@<TRIPOS>ALT_TYPE
CGenFF_4.0_ALT_TYPE_SET
CGenFF_4.0 1 CG2R61 2 CG2R61 3 CG2R61 4 CG2R64 5 NG2R62 6 NG2R62 7 HGR61 8 HGR62 9 HGR62 10 HGR62
@<TRIPOS>MOLECULE
pyrimidine
 10 10 0 0 0
****
USER_CHARGES
INVALID_CHARGES
Pose:  19 Cluster:  19 Fr_nu:  65541 TotEn:   -12.47
@<TRIPOS>ATOM
      1 C1        -41.7194  -11.9399  -37.2101 C.ar   1 LIG      -0.13100
      2 C2        -40.6218  -12.4413  -37.8797 C.ar   1 LIG       0.28900
      3 C3        -42.2595  -12.7662  -36.2460 C.ar   1 LIG       0.28900
      4 C4        -40.7010  -14.3652  -36.6717 C.ar   1 LIG       0.50700
      5 N1        -40.0844  -13.6544  -37.6350 N.ar   1 LIG      -0.71900
      6 N2        -41.7741  -13.9896  -35.9497 N.ar   1 LIG      -0.71900
      7 H1        -42.1298  -10.9628  -37.4271 H      1 LIG       0.11500
      8 H2        -40.1297  -11.8639  -38.6547 H      1 LIG       0.11400
      9 H3        -43.1241  -12.4583  -35.6680 H      1 LIG       0.11400
     10 H4        -40.2909  -15.3440  -36.4550 H      1 LIG       0.14100
@<TRIPOS>BOND
      1       1       2 ar
      2       1       3 ar
      3       2       5 ar
      4       3       6 ar
      5       4       5 ar
      6       4       6 ar
      7       1       7 1
      8       2       8 1
      9       3       9 1
     10       4      10 1
@<TRIPOS>ALT_TYPE
CGenFF_4.0_ALT_TYPE_SET
CGenFF_4.0 1 CG2R61 2 CG2R61 3 CG2R61 4 CG2R64 5 NG2R62 6 NG2R62 7 HGR61 8 HGR62 9 HGR62 10 HGR62
@<TRIPOS>MOLECULE
pyrimidine
 10 10 0 0 0
****
USER_CHARGES
INVALID_CHARGES
Pose:  20 Cluster:  20 Fr_nu: 1790930 TotEn:   -11.96
@<TRIPOS>ATOM
      1 C1        -58.4515    3.5327  -39.9110 C.ar   1 LIG      -0.13100
      2 C2        -57.6783    4.5942  -40.3351 C.ar   1 LIG       0.28900
      3 C3        -57.8802    2.2845  -40.0509 C.ar   1 LIG       0.28900
      4 C4        -55.9955    3.1913  -40.9409 C.ar   1 LIG       0.50700
      5 N1        -56.4415    4.4592  -40.8569 N.ar   1 LIG      -0.71900
      6 N2        -56.6499    2.0763  -40.5638 N.ar   1 LIG      -0.71900
      7 H1        -59.4411    3.6702  -39.4961 H      1 LIG       0.11500
      8 H2        -58.0433    5.6131  -40.2649 H      1 LIG       0.11400
      9 H3        -58.4125    1.3900  -39.7457 H      1 LIG       0.11400
     10 H4        -55.0051    3.0534  -41.3573 H      1 LIG       0.14100
@<TRIPOS>BOND
      1       1       2 ar
      2       1       3 ar
      3       2       5 ar
      4       3       6 ar
      5       4       5 ar
      6       4       6 ar
      7       1       7 1
      8       2       8 1
      9       3       9 1
     10       4      10 1
@<TRIPOS>ALT_TYPE
CGenFF_4.0_ALT_TYPE_SET
CGenFF_4.0 1 CG2R61 2 CG2R61 3 CG2R61 4 CG2R64 5 NG2R62 6 NG2R62 7 HGR61 8 HGR62 9 HGR62 10 HGR62
@<TRIPOS>MOLECULE
pyrimidine
 10 10 0 0 0
****
USER_CHARGES
INVALID_CHARGES
Pose:  21 Cluster:  21 Fr_nu: 216591 TotEn:   -11.86
@<TRIPOS>ATOM
      1 C1        -73.6865  -22.8546  -42.1048 C.ar   1 LIG      -0.13100
      2 C2        -72.5168  -23.5605  -41.9096 C.ar   1 LIG       0.28900
      3 C3        -74.4465  -22.6344  -40.9744 C.ar   1 LIG       0.28900
      4 C4        -72.9384  -23.7414  -39.6833 C.ar   1 LIG       0.50700
      5 N1        -72.1106  -24.0205  -40.7081 N.ar   1 LIG      -0.71900
      6 N2        -74.1015  -23.0652  -39.7433 N.ar   1 LIG      -0.71900
      7 H1        -73.9880  -22.4975  -43.0803 H      1 LIG       0.11500
      8 H2        -71.8543  -23.7823  -42.7393 H      1 LIG       0.11400
      9 H3        -75.3827  -22.0894  -41.0291 H      1 LIG       0.11400
     10 H4        -72.6372  -24.0999  -38.7066 H      1 LIG       0.14100
@<TRIPOS>BOND
      1       1       2 ar
      2       1       3 ar
      3       2       5 ar
      4       3       6 ar
      5       4       5 ar
      6       4       6 ar
      7       1       7 1
      8       2       8 1
      9       3       9 1
     10       4      10 1
@<TRIPOS>ALT_TYPE
CGenFF_4.0_ALT_TYPE_SET
CGenFF_4.0 1 CG2R61 2 CG2R61 3 CG2R61 4 CG2R64 5 NG2R62 6 NG2R62 7 HGR61 8 HGR62 9 HGR62 10 HGR62
@<TRIPOS>MOLECULE
pyrimidine
 10 10 0 0 0
****
USER_CHARGES
INVALID_CHARGES
Pose:  22 Cluster:  22 Fr_nu: 4735353 TotEn:   -11.66
@<TRIPOS>ATOM
      1 C1        -50.1494   10.6221  -31.7286 C.ar   1 LIG      -0.13100
      2 C2        -50.4049   10.5550  -30.3741 C.ar   1 LIG       0.28900
      3 C3        -49.9568    9.4108  -32.3606 C.ar   1 LIG       0.28900
      4 C4        -50.2643    8.2865  -30.4091 C.ar   1 LIG       0.50700
      5 N1        -50.4696    9.3998  -29.6800 N.ar   1 LIG      -0.71900
      6 N2        -50.0072    8.2194  -31.7294 N.ar   1 LIG      -0.71900
      7 H1        -50.1030   11.5631  -32.2602 H      1 LIG       0.11500
      8 H2        -50.5693   11.4554  -29.7922 H      1 LIG       0.11400
      9 H3        -49.7496    9.3632  -33.4242 H      1 LIG       0.11400
     10 H4        -50.3095    7.3442  -29.8769 H      1 LIG       0.14100
@<TRIPOS>BOND
      1       1       2 ar
      2       1       3 ar
      3       2       5 ar
      4       3       6 ar
      5       4       5 ar
      6       4       6 ar
      7       1       7 1
      8       2       8 1
      9       3       9 1
     10       4      10 1
@<TRIPOS>ALT_TYPE
CGenFF_4.0_ALT_TYPE_SET
CGenFF_4.0 1 CG2R61 2 CG2R61 3 CG2R61 4 CG2R64 5 NG2R62 6 NG2R62 7 HGR61 8 HGR62 9 HGR62 10 HGR62
@<TRIPOS>MOLECULE
pyrimidine
 10 10 0 0 0
****
USER_CHARGES
INVALID_CHARGES
Pose:  23 Cluster:  23 Fr_nu: 1292130 TotEn:   -11.56
@<TRIPOS>ATOM
      1 C1        -48.3609   -9.5957  -25.0311 C.ar   1 LIG      -0.13100
      2 C2        -48.0461   -9.6790  -23.6900 C.ar   1 LIG       0.28900
      3 C3        -48.5481  -10.8010  -25.6763 C.ar   1 LIG       0.28900
      4 C4        -48.1282  -11.9495  -23.7602 C.ar   1 LIG       0.50700
      5 N1        -47.9213  -10.8435  -23.0203 N.ar   1 LIG      -0.71900
      6 N2        -48.4390  -12.0011  -25.0696 N.ar   1 LIG      -0.71900
      7 H1        -48.4545   -8.6474  -25.5431 H      1 LIG       0.11500
      8 H2        -47.8805   -8.7844  -23.0995 H      1 LIG       0.11400
      9 H3        -48.7978  -10.8361  -26.7312 H      1 LIG       0.11400
     10 H4        -48.0333  -12.8991  -23.2480 H      1 LIG       0.14100
@<TRIPOS>BOND
      1       1       2 ar
      2       1       3 ar
      3       2       5 ar
      4       3       6 ar
      5       4       5 ar
      6       4       6 ar
      7       1       7 1
      8       2       8 1
      9       3       9 1
     10       4      10 1
@<TRIPOS>ALT_TYPE
CGenFF_4.0_ALT_TYPE_SET
CGenFF_4.0 1 CG2R61 2 CG2R61 3 CG2R61 4 CG2R64 5 NG2R62 6 NG2R62 7 HGR61 8 HGR62 9 HGR62 10 HGR62
@<TRIPOS>MOLECULE
pyrimidine
 10 10 0 0 0
****
USER_CHARGES
INVALID_CHARGES
Pose:  24 Cluster:  24 Fr_nu: 218223 TotEn:   -11.12
@<TRIPOS>ATOM
      1 C1        -75.8517  -10.5645  -53.5211 C.ar   1 LIG      -0.13100
      2 C2        -76.8403  -10.0970  -54.3629 C.ar   1 LIG       0.28900
      3 C3        -74.6619   -9.8662  -53.5518 C.ar   1 LIG       0.28900
      4 C4        -75.4840   -8.4349  -55.1146 C.ar   1 LIG       0.50700
      5 N1        -76.6900   -9.0309  -55.1761 N.ar   1 LIG      -0.71900
      6 N2        -74.4426   -8.7930  -54.3394 N.ar   1 LIG      -0.71900
      7 H1        -75.9997  -11.4225  -52.8792 H      1 LIG       0.11500
      8 H2        -77.8095  -10.5816  -54.4080 H      1 LIG       0.11400
      9 H3        -73.8265  -10.1598  -52.9254 H      1 LIG       0.11400
     10 H4        -75.3352   -7.5764  -55.7580 H      1 LIG       0.14100
@<TRIPOS>BOND
      1       1       2 ar
      2       1       3 ar
      3       2       5 ar
      4       3       6 ar
      5       4       5 ar
      6       4       6 ar
      7       1       7 1
      8       2       8 1
      9       3       9 1
     10       4      10 1
@<TRIPOS>ALT_TYPE
CGenFF_4.0_ALT_TYPE_SET
CGenFF_4.0 1 CG2R61 2 CG2R61 3 CG2R61 4 CG2R64 5 NG2R62 6 NG2R62 7 HGR61 8 HGR62 9 HGR62 10 HGR62
@<TRIPOS>MOLECULE
pyrimidine
 10 10 0 0 0
****
USER_CHARGES
INVALID_CHARGES
Pose:  25 Cluster:  25 Fr_nu: 3811657 TotEn:   -10.82
@<TRIPOS>ATOM
      1 C1        -72.1006  -23.6223  -39.4272 C.ar   1 LIG      -0.13100
      2 C2        -72.9951  -22.7111  -38.9035 C.ar   1 LIG       0.28900
      3 C3        -72.4380  -24.1513  -40.6562 C.ar   1 LIG       0.28900
      4 C4        -74.3505  -22.9242  -40.7158 C.ar   1 LIG       0.50700
      5 N1        -74.1339  -22.3377  -39.5231 N.ar   1 LIG      -0.71900
      6 N2        -73.5593  -23.8236  -41.3312 N.ar   1 LIG      -0.71900
      7 H1        -71.1943  -23.9036  -38.9081 H      1 LIG       0.11500
      8 H2        -72.8150  -22.2423  -37.9422 H      1 LIG       0.11400
      9 H3        -71.7969  -24.8757  -41.1467 H      1 LIG       0.11400
     10 H4        -75.2585  -22.6435  -41.2353 H      1 LIG       0.14100
@<TRIPOS>BOND
      1       1       2 ar
      2       1       3 ar
      3       2       5 ar
      4       3       6 ar
      5       4       5 ar
      6       4       6 ar
      7       1       7 1
      8       2       8 1
      9       3       9 1
     10       4      10 1
@<TRIPOS>ALT_TYPE
CGenFF_4.0_ALT_TYPE_SET
CGenFF_4.0 1 CG2R61 2 CG2R61 3 CG2R61 4 CG2R64 5 NG2R62 6 NG2R62 7 HGR61 8 HGR62 9 HGR62 10 HGR62
@<TRIPOS>MOLECULE
pyrimidine
 10 10 0 0 0
****
USER_CHARGES
INVALID_CHARGES
Pose:  26 Cluster:  26 Fr_nu:  68568 TotEn:   -10.81
@<TRIPOS>ATOM
      1 C1        -70.6239    4.2935  -49.7131 C.ar   1 LIG      -0.13100
      2 C2        -69.8396    4.9752  -48.8051 C.ar   1 LIG       0.28900
      3 C3        -71.3997    3.2797  -49.1893 C.ar   1 LIG       0.28900
      4 C4        -70.6087    3.6869  -47.0975 C.ar   1 LIG       0.50700
      5 N1        -69.8074    4.6973  -47.4852 N.ar   1 LIG      -0.71900
      6 N2        -71.4167    2.9480  -47.8816 N.ar   1 LIG      -0.71900
      7 H1        -70.6300    4.5377  -50.7670 H      1 LIG       0.11500
      8 H2        -69.1961    5.7881  -49.1237 H      1 LIG       0.11400
      9 H3        -72.0482    2.6877  -49.8260 H      1 LIG       0.11400
     10 H4        -70.6020    3.4414  -46.0426 H      1 LIG       0.14100
@<TRIPOS>BOND
      1       1       2 ar
      2       1       3 ar
      3       2       5 ar
      4       3       6 ar
      5       4       5 ar
      6       4       6 ar
      7       1       7 1
      8       2       8 1
      9       3       9 1
     10       4      10 1
@<TRIPOS>ALT_TYPE
CGenFF_4.0_ALT_TYPE_SET
CGenFF_4.0 1 CG2R61 2 CG2R61 3 CG2R61 4 CG2R64 5 NG2R62 6 NG2R62 7 HGR61 8 HGR62 9 HGR62 10 HGR62
@<TRIPOS>MOLECULE
pyrimidine
 10 10 0 0 0
****
USER_CHARGES
INVALID_CHARGES
Pose:  27 Cluster:  27 Fr_nu: 627264 TotEn:   -10.81
@<TRIPOS>ATOM
      1 C1        -66.8635   -0.3751  -28.5598 C.ar   1 LIG      -0.13100
      2 C2        -66.2290   -1.5821  -28.3479 C.ar   1 LIG       0.28900
      3 C3        -68.1724   -0.4558  -28.9891 C.ar   1 LIG       0.28900
      4 C4        -68.0957   -2.7274  -28.9569 C.ar   1 LIG       0.50700
      5 N1        -66.8173   -2.7815  -28.5373 N.ar   1 LIG      -0.71900
      6 N2        -68.8221   -1.6195  -29.1989 N.ar   1 LIG      -0.71900
      7 H1        -66.3671    0.5727  -28.3999 H      1 LIG       0.11500
      8 H2        -65.1991   -1.6190  -28.0101 H      1 LIG       0.11400
      9 H3        -68.7522    0.4401  -29.1828 H      1 LIG       0.11400
     10 H4        -68.5926   -3.6762  -29.1181 H      1 LIG       0.14100
@<TRIPOS>BOND
      1       1       2 ar
      2       1       3 ar
      3       2       5 ar
      4       3       6 ar
      5       4       5 ar
      6       4       6 ar
      7       1       7 1
      8       2       8 1
      9       3       9 1
     10       4      10 1
@<TRIPOS>ALT_TYPE
CGenFF_4.0_ALT_TYPE_SET
CGenFF_4.0 1 CG2R61 2 CG2R61 3 CG2R61 4 CG2R64 5 NG2R62 6 NG2R62 7 HGR61 8 HGR62 9 HGR62 10 HGR62
@<TRIPOS>MOLECULE
pyrimidine
 10 10 0 0 0
****
USER_CHARGES
INVALID_CHARGES
Pose:  28 Cluster:  28 Fr_nu: 4640809 TotEn:   -10.50
@<TRIPOS>ATOM
      1 C1        -80.6291  -21.9908  -32.7918 C.ar   1 LIG      -0.13100
      2 C2        -79.6863  -21.2943  -32.0635 C.ar   1 LIG       0.28900
      3 C3        -81.5663  -22.6805  -32.0502 C.ar   1 LIG       0.28900
      4 C4        -80.6192  -21.9783  -30.1068 C.ar   1 LIG       0.50700
      5 N1        -79.6517  -21.2661  -30.7151 N.ar   1 LIG      -0.71900
      6 N2        -81.5911  -22.6963  -30.7013 N.ar   1 LIG      -0.71900
      7 H1        -80.6331  -21.9960  -33.8735 H      1 LIG       0.11500
      8 H2        -78.9093  -20.7226  -32.5594 H      1 LIG       0.11400
      9 H3        -82.3465  -23.2575  -32.5348 H      1 LIG       0.11400
     10 H4        -80.6148  -21.9742  -29.0237 H      1 LIG       0.14100
@<TRIPOS>BOND
      1       1       2 ar
      2       1       3 ar
      3       2       5 ar
      4       3       6 ar
      5       4       5 ar
      6       4       6 ar
      7       1       7 1
      8       2       8 1
      9       3       9 1
     10       4      10 1
@<TRIPOS>ALT_TYPE
CGenFF_4.0_ALT_TYPE_SET
CGenFF_4.0 1 CG2R61 2 CG2R61 3 CG2R61 4 CG2R64 5 NG2R62 6 NG2R62 7 HGR61 8 HGR62 9 HGR62 10 HGR62
@<TRIPOS>MOLECULE
pyrimidine
 10 10 0 0 0
****
USER_CHARGES
INVALID_CHARGES
Pose:  29 Cluster:  29 Fr_nu:    114 TotEn:   -10.49
@<TRIPOS>ATOM
      1 C1        -71.9556    3.0627  -49.9414 C.ar   1 LIG      -0.13100
      2 C2        -71.7208    4.3067  -49.3920 C.ar   1 LIG       0.28900
      3 C3        -71.5620    1.9866  -49.1726 C.ar   1 LIG       0.28900
      4 C4        -70.8078    3.3690  -47.5334 C.ar   1 LIG       0.50700
      5 N1        -71.1468    4.4972  -48.1859 N.ar   1 LIG      -0.71900
      6 N2        -70.9828    2.1036  -47.9597 N.ar   1 LIG      -0.71900
      7 H1        -72.4179    2.9393  -50.9116 H      1 LIG       0.11500
      8 H2        -71.9960    5.2117  -49.9227 H      1 LIG       0.11400
      9 H3        -71.7052    0.9697  -49.5216 H      1 LIG       0.11400
     10 H4        -70.3439    3.4924  -46.5625 H      1 LIG       0.14100
@<TRIPOS>BOND
      1       1       2 ar
      2       1       3 ar
      3       2       5 ar
      4       3       6 ar
      5       4       5 ar
      6       4       6 ar
      7       1       7 1
      8       2       8 1
      9       3       9 1
     10       4      10 1
@<TRIPOS>ALT_TYPE
CGenFF_4.0_ALT_TYPE_SET
CGenFF_4.0 1 CG2R61 2 CG2R61 3 CG2R61 4 CG2R64 5 NG2R62 6 NG2R62 7 HGR61 8 HGR62 9 HGR62 10 HGR62
@<TRIPOS>MOLECULE
pyrimidine
 10 10 0 0 0
****
USER_CHARGES
INVALID_CHARGES
Pose:  30 Cluster:  30 Fr_nu: 649417 TotEn:   -10.49
@<TRIPOS>ATOM
      1 C1        -65.3254    0.0115  -28.2088 C.ar   1 LIG      -0.13100
      2 C2        -65.3633   -1.3568  -28.0333 C.ar   1 LIG       0.28900
      3 C3        -66.5363    0.6116  -28.4872 C.ar   1 LIG       0.28900
      4 C4        -67.6070   -1.3915  -28.3966 C.ar   1 LIG       0.50700
      5 N1        -66.4909   -2.0925  -28.1204 N.ar   1 LIG      -0.71900
      6 N2        -67.7009   -0.0619  -28.5889 N.ar   1 LIG      -0.71900
      7 H1        -64.4061    0.5768  -28.1333 H      1 LIG       0.11500
      8 H2        -64.4608   -1.9158  -27.8112 H      1 LIG       0.11400
      9 H3        -66.6056    1.6829  -28.6416 H      1 LIG       0.11400
     10 H4        -68.5273   -1.9575  -28.4734 H      1 LIG       0.14100
@<TRIPOS>BOND
      1       1       2 ar
      2       1       3 ar
      3       2       5 ar
      4       3       6 ar
      5       4       5 ar
      6       4       6 ar
      7       1       7 1
      8       2       8 1
      9       3       9 1
     10       4      10 1
@<TRIPOS>ALT_TYPE
CGenFF_4.0_ALT_TYPE_SET
CGenFF_4.0 1 CG2R61 2 CG2R61 3 CG2R61 4 CG2R64 5 NG2R62 6 NG2R62 7 HGR61 8 HGR62 9 HGR62 10 HGR62
@<TRIPOS>MOLECULE
pyrimidine
 10 10 0 0 0
****
USER_CHARGES
INVALID_CHARGES
Pose:  31 Cluster:  31 Fr_nu: 175389 TotEn:   -10.33
@<TRIPOS>ATOM
      1 C1        -74.4054  -23.0934  -42.2912 C.ar   1 LIG      -0.13100
      2 C2        -75.3026  -24.1382  -42.3800 C.ar   1 LIG       0.28900
      3 C3        -73.9044  -22.8422  -41.0303 C.ar   1 LIG       0.28900
      4 C4        -75.1287  -24.5432  -40.1500 C.ar   1 LIG       0.50700
      5 N1        -75.6879  -24.8869  -41.3258 N.ar   1 LIG      -0.71900
      6 N2        -74.2456  -23.5497  -39.9333 N.ar   1 LIG      -0.71900
      7 H1        -74.1141  -22.5092  -43.1538 H      1 LIG       0.11500
      8 H2        -75.7497  -24.4101  -43.3300 H      1 LIG       0.11400
      9 H3        -73.1937  -22.0403  -40.8619 H      1 LIG       0.11400
     10 H4        -75.4211  -25.1272  -39.2860 H      1 LIG       0.14100
@<TRIPOS>BOND
      1       1       2 ar
      2       1       3 ar
      3       2       5 ar
      4       3       6 ar
      5       4       5 ar
      6       4       6 ar
      7       1       7 1
      8       2       8 1
      9       3       9 1
     10       4      10 1
@<TRIPOS>ALT_TYPE
CGenFF_4.0_ALT_TYPE_SET
CGenFF_4.0 1 CG2R61 2 CG2R61 3 CG2R61 4 CG2R64 5 NG2R62 6 NG2R62 7 HGR61 8 HGR62 9 HGR62 10 HGR62
@<TRIPOS>MOLECULE
pyrimidine
 10 10 0 0 0
****
USER_CHARGES
INVALID_CHARGES
Pose:  32 Cluster:  32 Fr_nu: 589455 TotEn:   -10.31
@<TRIPOS>ATOM
      1 C1        -49.5093  -10.0486  -27.8164 C.ar   1 LIG      -0.13100
      2 C2        -49.6981  -11.3895  -28.0826 C.ar   1 LIG       0.28900
      3 C3        -48.8758   -9.7598  -26.6251 C.ar   1 LIG       0.28900
      4 C4        -48.6965  -11.9702  -26.1264 C.ar   1 LIG       0.50700
      5 N1        -49.3028  -12.3804  -27.2567 N.ar   1 LIG      -0.71900
      6 N2        -48.4546  -10.6991  -25.7530 N.ar   1 LIG      -0.71900
      7 H1        -49.8369   -9.2743  -28.4972 H      1 LIG       0.11500
      8 H2        -50.1873  -11.7135  -28.9948 H      1 LIG       0.11400
      9 H3        -48.6841   -8.7339  -26.3296 H      1 LIG       0.11400
     10 H4        -48.3694  -12.7452  -25.4441 H      1 LIG       0.14100
@<TRIPOS>BOND
      1       1       2 ar
      2       1       3 ar
      3       2       5 ar
      4       3       6 ar
      5       4       5 ar
      6       4       6 ar
      7       1       7 1
      8       2       8 1
      9       3       9 1
     10       4      10 1
@<TRIPOS>ALT_TYPE
CGenFF_4.0_ALT_TYPE_SET
CGenFF_4.0 1 CG2R61 2 CG2R61 3 CG2R61 4 CG2R64 5 NG2R62 6 NG2R62 7 HGR61 8 HGR62 9 HGR62 10 HGR62
@<TRIPOS>MOLECULE
pyrimidine
 10 10 0 0 0
****
USER_CHARGES
INVALID_CHARGES
Pose:  33 Cluster:  33 Fr_nu: 3612835 TotEn:   -10.29
@<TRIPOS>ATOM
      1 C1        -58.1675   -4.0071  -18.6674 C.ar   1 LIG      -0.13100
      2 C2        -58.7694   -3.7112  -17.4613 C.ar   1 LIG       0.28900
      3 C3        -56.7914   -4.1050  -18.6398 C.ar   1 LIG       0.28900
      4 C4        -56.7530   -3.6457  -16.4139 C.ar   1 LIG       0.50700
      5 N1        -58.0901   -3.5234  -16.3108 N.ar   1 LIG      -0.71900
      6 N2        -56.0495   -3.9296  -17.5267 N.ar   1 LIG      -0.71900
      7 H1        -58.7374   -4.1526  -19.5753 H      1 LIG       0.11500
      8 H2        -59.8469   -3.6138  -17.3848 H      1 LIG       0.11400
      9 H3        -56.2303   -4.3335  -19.5394 H      1 LIG       0.11400
     10 H4        -56.1822   -3.4990  -15.5052 H      1 LIG       0.14100
@<TRIPOS>BOND
      1       1       2 ar
      2       1       3 ar
      3       2       5 ar
      4       3       6 ar
      5       4       5 ar
      6       4       6 ar
      7       1       7 1
      8       2       8 1
      9       3       9 1
     10       4      10 1
@<TRIPOS>ALT_TYPE
CGenFF_4.0_ALT_TYPE_SET
CGenFF_4.0 1 CG2R61 2 CG2R61 3 CG2R61 4 CG2R64 5 NG2R62 6 NG2R62 7 HGR61 8 HGR62 9 HGR62 10 HGR62
@<TRIPOS>MOLECULE
pyrimidine
 10 10 0 0 0
****
USER_CHARGES
INVALID_CHARGES
Pose:  34 Cluster:  34 Fr_nu: 4652016 TotEn:   -10.28
@<TRIPOS>ATOM
      1 C1        -81.2154  -22.0254  -33.2627 C.ar   1 LIG      -0.13100
      2 C2        -80.2107  -22.0257  -32.3166 C.ar   1 LIG       0.28900
      3 C3        -82.4719  -22.3578  -32.7993 C.ar   1 LIG       0.28900
      4 C4        -81.6756  -22.6330  -30.6881 C.ar   1 LIG       0.50700
      5 N1        -80.4062  -22.3256  -31.0158 N.ar   1 LIG      -0.71900
      6 N2        -82.7389  -22.6684  -31.5138 N.ar   1 LIG      -0.71900
      7 H1        -81.0300  -21.7807  -34.3000 H      1 LIG       0.11500
      8 H2        -79.1901  -21.7774  -32.5869 H      1 LIG       0.11400
      9 H3        -83.3244  -22.3851  -33.4693 H      1 LIG       0.11400
     10 H4        -81.8613  -22.8791  -29.6497 H      1 LIG       0.14100
@<TRIPOS>BOND
      1       1       2 ar
      2       1       3 ar
      3       2       5 ar
      4       3       6 ar
      5       4       5 ar
      6       4       6 ar
      7       1       7 1
      8       2       8 1
      9       3       9 1
     10       4      10 1
@<TRIPOS>ALT_TYPE
CGenFF_4.0_ALT_TYPE_SET
CGenFF_4.0 1 CG2R61 2 CG2R61 3 CG2R61 4 CG2R64 5 NG2R62 6 NG2R62 7 HGR61 8 HGR62 9 HGR62 10 HGR62
@<TRIPOS>MOLECULE
pyrimidine
 10 10 0 0 0
****
USER_CHARGES
INVALID_CHARGES
Pose:  35 Cluster:  35 Fr_nu: 4525866 TotEn:    -9.84
@<TRIPOS>ATOM
      1 C1        -78.8143  -20.2138  -31.8359 C.ar   1 LIG      -0.13100
      2 C2        -79.0357  -19.4594  -30.7017 C.ar   1 LIG       0.28900
      3 C3        -79.8836  -20.9720  -32.2668 C.ar   1 LIG       0.28900
      4 C4        -81.1723  -20.2207  -30.5517 C.ar   1 LIG       0.50700
      5 N1        -80.2068  -19.4390  -30.0320 N.ar   1 LIG      -0.71900
      6 N2        -81.0814  -20.9996  -31.6466 N.ar   1 LIG      -0.71900
      7 H1        -77.8642  -20.2112  -32.3532 H      1 LIG       0.11500
      8 H2        -78.2539  -18.8319  -30.2879 H      1 LIG       0.11400
      9 H3        -79.8042  -21.5978  -33.1492 H      1 LIG       0.11400
     10 H4        -82.1233  -20.2243  -30.0333 H      1 LIG       0.14100
@<TRIPOS>BOND
      1       1       2 ar
      2       1       3 ar
      3       2       5 ar
      4       3       6 ar
      5       4       5 ar
      6       4       6 ar
      7       1       7 1
      8       2       8 1
      9       3       9 1
     10       4      10 1
@<TRIPOS>ALT_TYPE
CGenFF_4.0_ALT_TYPE_SET
CGenFF_4.0 1 CG2R61 2 CG2R61 3 CG2R61 4 CG2R64 5 NG2R62 6 NG2R62 7 HGR61 8 HGR62 9 HGR62 10 HGR62
@<TRIPOS>MOLECULE
pyrimidine
 10 10 0 0 0
****
USER_CHARGES
INVALID_CHARGES
Pose:  36 Cluster:  36 Fr_nu:  54400 TotEn:    -9.52
@<TRIPOS>ATOM
      1 C1        -51.8979  -12.5218  -45.1669 C.ar   1 LIG      -0.13100
      2 C2        -50.6726  -12.8869  -44.6474 C.ar   1 LIG       0.28900
      3 C3        -52.3308  -11.2530  -44.8403 C.ar   1 LIG       0.28900
      4 C4        -50.4505  -10.8705  -43.6217 C.ar   1 LIG       0.50700
      5 N1        -49.9194  -12.0832  -43.8682 N.ar   1 LIG      -0.71900
      6 N2        -51.6301  -10.3977  -44.0671 N.ar   1 LIG      -0.71900
      7 H1        -52.4811  -13.1872  -45.7893 H      1 LIG       0.11500
      8 H2        -50.2502  -13.8652  -44.8494 H      1 LIG       0.11400
      9 H3        -53.2821  -10.8779  -45.2018 H      1 LIG       0.11400
     10 H4        -49.8672  -10.2046  -42.9975 H      1 LIG       0.14100
@<TRIPOS>BOND
      1       1       2 ar
      2       1       3 ar
      3       2       5 ar
      4       3       6 ar
      5       4       5 ar
      6       4       6 ar
      7       1       7 1
      8       2       8 1
      9       3       9 1
     10       4      10 1
@<TRIPOS>ALT_TYPE
CGenFF_4.0_ALT_TYPE_SET
CGenFF_4.0 1 CG2R61 2 CG2R61 3 CG2R61 4 CG2R64 5 NG2R62 6 NG2R62 7 HGR61 8 HGR62 9 HGR62 10 HGR62
@<TRIPOS>MOLECULE
pyrimidine
 10 10 0 0 0
****
USER_CHARGES
INVALID_CHARGES
Pose:  37 Cluster:  37 Fr_nu: 450349 TotEn:    -8.97
@<TRIPOS>ATOM
      1 C1        -75.9692  -11.1306  -54.0122 C.ar   1 LIG      -0.13100
      2 C2        -75.6120  -10.1286  -53.1332 C.ar   1 LIG       0.28900
      3 C3        -76.0401  -10.7627  -55.3402 C.ar   1 LIG       0.28900
      4 C4        -75.4460   -8.6281  -54.8326 C.ar   1 LIG       0.50700
      5 N1        -75.3424   -8.8616  -53.5104 N.ar   1 LIG      -0.71900
      6 N2        -75.7843   -9.5157  -55.7873 N.ar   1 LIG      -0.71900
      7 H1        -76.1802  -12.1389  -53.6817 H      1 LIG       0.11500
      8 H2        -75.5305  -10.3229  -52.0692 H      1 LIG       0.11400
      9 H3        -76.3136  -11.4820  -56.1045 H      1 LIG       0.11400
     10 H4        -75.2359   -7.6184  -55.1636 H      1 LIG       0.14100
@<TRIPOS>BOND
      1       1       2 ar
      2       1       3 ar
      3       2       5 ar
      4       3       6 ar
      5       4       5 ar
      6       4       6 ar
      7       1       7 1
      8       2       8 1
      9       3       9 1
     10       4      10 1
@<TRIPOS>ALT_TYPE
CGenFF_4.0_ALT_TYPE_SET
CGenFF_4.0 1 CG2R61 2 CG2R61 3 CG2R61 4 CG2R64 5 NG2R62 6 NG2R62 7 HGR61 8 HGR62 9 HGR62 10 HGR62
@<TRIPOS>MOLECULE
pyrimidine
 10 10 0 0 0
****
USER_CHARGES
INVALID_CHARGES
Pose:  38 Cluster:  38 Fr_nu: 1015766 TotEn:    -8.89
@<TRIPOS>ATOM
      1 C1        -74.5857   -9.0506  -53.5365 C.ar   1 LIG      -0.13100
      2 C2        -73.9924   -8.7870  -54.7543 C.ar   1 LIG       0.28900
      3 C3        -75.7486   -9.7915  -53.5869 C.ar   1 LIG       0.28900
      4 C4        -75.6263   -9.9230  -55.8529 C.ar   1 LIG       0.50700
      5 N1        -74.4874   -9.2094  -55.9362 N.ar   1 LIG      -0.71900
      6 N2        -76.2993  -10.2456  -54.7318 N.ar   1 LIG      -0.71900
      7 H1        -74.1666   -8.6989  -52.6033 H      1 LIG       0.11500
      8 H2        -73.0751   -8.2114  -54.8148 H      1 LIG       0.11400
      9 H3        -76.2865  -10.0478  -52.6806 H      1 LIG       0.11400
     10 H4        -76.0468  -10.2742  -56.7873 H      1 LIG       0.14100
@<TRIPOS>BOND
      1       1       2 ar
      2       1       3 ar
      3       2       5 ar
      4       3       6 ar
      5       4       5 ar
      6       4       6 ar
      7       1       7 1
      8       2       8 1
      9       3       9 1
     10       4      10 1
@<TRIPOS>ALT_TYPE
CGenFF_4.0_ALT_TYPE_SET
CGenFF_4.0 1 CG2R61 2 CG2R61 3 CG2R61 4 CG2R64 5 NG2R62 6 NG2R62 7 HGR61 8 HGR62 9 HGR62 10 HGR62
@<TRIPOS>MOLECULE
pyrimidine
 10 10 0 0 0
****
USER_CHARGES
INVALID_CHARGES
Pose:  39 Cluster:  39 Fr_nu:  24625 TotEn:    -8.52
@<TRIPOS>ATOM
      1 C1        -71.5159    2.8760  -49.1236 C.ar   1 LIG      -0.13100
      2 C2        -70.7168    3.7087  -48.3669 C.ar   1 LIG       0.28900
      3 C3        -72.0557    3.4389  -50.2619 C.ar   1 LIG       0.28900
      4 C4        -71.0421    5.4252  -49.8211 C.ar   1 LIG       0.50700
      5 N1        -70.4577    4.9934  -48.6874 N.ar   1 LIG      -0.71900
      6 N2        -71.8391    4.7151  -50.6423 N.ar   1 LIG      -0.71900
      7 H1        -71.7069    1.8490  -48.8425 H      1 LIG       0.11500
      8 H2        -70.2490    3.3550  -47.4545 H      1 LIG       0.11400
      9 H3        -72.6972    2.8620  -50.9192 H      1 LIG       0.11400
     10 H4        -70.8519    6.4538  -50.1021 H      1 LIG       0.14100
@<TRIPOS>BOND
      1       1       2 ar
      2       1       3 ar
      3       2       5 ar
      4       3       6 ar
      5       4       5 ar
      6       4       6 ar
      7       1       7 1
      8       2       8 1
      9       3       9 1
     10       4      10 1
@<TRIPOS>ALT_TYPE
CGenFF_4.0_ALT_TYPE_SET
CGenFF_4.0 1 CG2R61 2 CG2R61 3 CG2R61 4 CG2R64 5 NG2R62 6 NG2R62 7 HGR61 8 HGR62 9 HGR62 10 HGR62
@<TRIPOS>MOLECULE
pyrimidine
 10 10 0 0 0
****
USER_CHARGES
INVALID_CHARGES
Pose:  40 Cluster:  40 Fr_nu: 3811080 TotEn:    -8.02
@<TRIPOS>ATOM
      1 C1        -72.4380  -24.1513  -40.6562 C.ar   1 LIG      -0.13100
      2 C2        -73.5685  -23.7555  -39.9707 C.ar   1 LIG       0.28900
      3 C3        -72.3683  -23.7504  -41.9747 C.ar   1 LIG       0.28900
      4 C4        -74.3754  -22.6958  -41.8126 C.ar   1 LIG       0.50700
      5 N1        -74.5605  -23.0245  -40.5199 N.ar   1 LIG      -0.71900
      6 N2        -73.3225  -23.0194  -42.5874 N.ar   1 LIG      -0.71900
      7 H1        -71.6575  -24.7378  -40.1904 H      1 LIG       0.11500
      8 H2        -73.7118  -24.0236  -38.9296 H      1 LIG       0.11400
      9 H3        -71.5179  -24.0145  -42.5939 H      1 LIG       0.11400
     10 H4        -75.1574  -22.1095  -42.2796 H      1 LIG       0.14100
@<TRIPOS>BOND
      1       1       2 ar
      2       1       3 ar
      3       2       5 ar
      4       3       6 ar
      5       4       5 ar
      6       4       6 ar
      7       1       7 1
      8       2       8 1
      9       3       9 1
     10       4      10 1
@<TRIPOS>ALT_TYPE
CGenFF_4.0_ALT_TYPE_SET
CGenFF_4.0 1 CG2R61 2 CG2R61 3 CG2R61 4 CG2R64 5 NG2R62 6 NG2R62 7 HGR61 8 HGR62 9 HGR62 10 HGR62
@<TRIPOS>MOLECULE
pyrimidine
 10 10 0 0 0
****
USER_CHARGES
INVALID_CHARGES
Pose:  41 Cluster:  41 Fr_nu:  85970 TotEn:    -7.72
@<TRIPOS>ATOM
      1 C1        -72.8519  -23.6320  -39.0960 C.ar   1 LIG      -0.13100
      2 C2        -72.5122  -23.2056  -40.3638 C.ar   1 LIG       0.28900
      3 C3        -74.2005  -23.8165  -38.8695 C.ar   1 LIG       0.28900
      4 C4        -74.6950  -23.1904  -40.9980 C.ar   1 LIG       0.50700
      5 N1        -73.4113  -22.9741  -41.3427 N.ar   1 LIG      -0.71900
      6 N2        -75.1531  -23.6043  -39.8011 N.ar   1 LIG      -0.71900
      7 H1        -72.1094  -23.8098  -38.3297 H      1 LIG       0.11500
      8 H2        -71.4764  -23.0330  -40.6353 H      1 LIG       0.11400
      9 H3        -74.5634  -24.1496  -37.9032 H      1 LIG       0.11400
     10 H4        -75.4387  -23.0114  -41.7648 H      1 LIG       0.14100
@<TRIPOS>BOND
      1       1       2 ar
      2       1       3 ar
      3       2       5 ar
      4       3       6 ar
      5       4       5 ar
      6       4       6 ar
      7       1       7 1
      8       2       8 1
      9       3       9 1
     10       4      10 1
@<TRIPOS>ALT_TYPE
CGenFF_4.0_ALT_TYPE_SET
CGenFF_4.0 1 CG2R61 2 CG2R61 3 CG2R61 4 CG2R64 5 NG2R62 6 NG2R62 7 HGR61 8 HGR62 9 HGR62 10 HGR62
@<TRIPOS>MOLECULE
pyrimidine
 10 10 0 0 0
****
USER_CHARGES
INVALID_CHARGES
Pose:  42 Cluster:  42 Fr_nu: 130308 TotEn:    -7.42
@<TRIPOS>ATOM
      1 C1        -69.9218    4.1858  -48.1753 C.ar   1 LIG      -0.13100
      2 C2        -70.4530    4.8470  -49.2640 C.ar   1 LIG       0.28900
      3 C3        -70.4401    2.9312  -47.9276 C.ar   1 LIG       0.28900
      4 C4        -71.8386    3.1016  -49.7115 C.ar   1 LIG       0.50700
      5 N1        -71.4159    4.3327  -50.0567 N.ar   1 LIG      -0.71900
      6 N2        -71.4028    2.3563  -48.6779 N.ar   1 LIG      -0.71900
      7 H1        -69.1497    4.6226  -47.5563 H      1 LIG       0.11500
      8 H2        -70.1084    5.8386  -49.5367 H      1 LIG       0.11400
      9 H3        -70.0854    2.3358  -47.0933 H      1 LIG       0.11400
     10 H4        -72.6125    2.6644  -50.3305 H      1 LIG       0.14100
@<TRIPOS>BOND
      1       1       2 ar
      2       1       3 ar
      3       2       5 ar
      4       3       6 ar
      5       4       5 ar
      6       4       6 ar
      7       1       7 1
      8       2       8 1
      9       3       9 1
     10       4      10 1
@<TRIPOS>ALT_TYPE
CGenFF_4.0_ALT_TYPE_SET
CGenFF_4.0 1 CG2R61 2 CG2R61 3 CG2R61 4 CG2R64 5 NG2R62 6 NG2R62 7 HGR61 8 HGR62 9 HGR62 10 HGR62
@<TRIPOS>MOLECULE
pyrimidine
 10 10 0 0 0
****
USER_CHARGES
INVALID_CHARGES
Pose:  43 Cluster:  43 Fr_nu: 3025902 TotEn:    -6.17
@<TRIPOS>ATOM
      1 C1        -77.4535  -11.9751  -56.5052 C.ar   1 LIG      -0.13100
      2 C2        -77.6832  -10.9035  -57.3440 C.ar   1 LIG       0.28900
      3 C3        -78.5496  -12.7694  -56.2376 C.ar   1 LIG       0.28900
      4 C4        -79.8753  -11.4690  -57.5485 C.ar   1 LIG       0.50700
      5 N1        -78.8859  -10.6199  -57.8855 N.ar   1 LIG      -0.71900
      6 N2        -79.7799  -12.5447  -56.7439 N.ar   1 LIG      -0.71900
      7 H1        -76.4779  -12.1789  -56.0847 H      1 LIG       0.11500
      8 H2        -76.8821  -10.2230  -57.6115 H      1 LIG       0.11400
      9 H3        -78.4666  -13.6342  -55.5883 H      1 LIG       0.11400
     10 H4        -80.8525  -11.2644  -57.9685 H      1 LIG       0.14100
@<TRIPOS>BOND
      1       1       2 ar
      2       1       3 ar
      3       2       5 ar
      4       3       6 ar
      5       4       5 ar
      6       4       6 ar
      7       1       7 1
      8       2       8 1
      9       3       9 1
     10       4      10 1
@<TRIPOS>ALT_TYPE
CGenFF_4.0_ALT_TYPE_SET
CGenFF_4.0 1 CG2R61 2 CG2R61 3 CG2R61 4 CG2R64 5 NG2R62 6 NG2R62 7 HGR61 8 HGR62 9 HGR62 10 HGR62
@<TRIPOS>MOLECULE
pyrimidine
 10 10 0 0 0
****
USER_CHARGES
INVALID_CHARGES
Pose:  44 Cluster:  44 Fr_nu: 4661527 TotEn:    -5.18
@<TRIPOS>ATOM
      1 C1        -50.3454    8.2184  -31.7102 C.ar   1 LIG      -0.13100
      2 C2        -50.7806    9.1615  -32.6188 C.ar   1 LIG       0.28900
      3 C3        -50.5471    8.5317  -30.3816 C.ar   1 LIG       0.28900
      4 C4        -51.5091   10.5133  -30.9429 C.ar   1 LIG       0.50700
      5 N1        -51.3688   10.3241  -32.2687 N.ar   1 LIG      -0.71900
      6 N2        -51.1278    9.6745  -29.9606 N.ar   1 LIG      -0.71900
      7 H1        -49.8765    7.2938  -32.0193 H      1 LIG       0.11500
      8 H2        -50.6647    9.0032  -33.6856 H      1 LIG       0.11400
      9 H3        -50.2374    7.8523  -29.5949 H      1 LIG       0.11400
     10 H4        -51.9776   11.4394  -30.6331 H      1 LIG       0.14100
@<TRIPOS>BOND
      1       1       2 ar
      2       1       3 ar
      3       2       5 ar
      4       3       6 ar
      5       4       5 ar
      6       4       6 ar
      7       1       7 1
      8       2       8 1
      9       3       9 1
     10       4      10 1
@<TRIPOS>ALT_TYPE
CGenFF_4.0_ALT_TYPE_SET
CGenFF_4.0 1 CG2R61 2 CG2R61 3 CG2R61 4 CG2R64 5 NG2R62 6 NG2R62 7 HGR61 8 HGR62 9 HGR62 10 HGR62
@<TRIPOS>MOLECULE
pyrimidine
 10 10 0 0 0
****
USER_CHARGES
INVALID_CHARGES
Pose:  45 Cluster:  45 Fr_nu: 1975231 TotEn:    -4.45
@<TRIPOS>ATOM
      1 C1        -45.0596   -3.3609  -49.7703 C.ar   1 LIG      -0.13100
      2 C2        -44.1030   -3.2417  -48.7827 C.ar   1 LIG       0.28900
      3 C3        -44.7022   -2.8716  -51.0099 C.ar   1 LIG       0.28900
      4 C4        -42.6593   -2.2494  -50.2312 C.ar   1 LIG       0.50700
      5 N1        -42.8879   -2.6892  -48.9791 N.ar   1 LIG      -0.71900
      6 N2        -43.5061   -2.3073  -51.2768 N.ar   1 LIG      -0.71900
      7 H1        -46.0267   -3.8086  -49.5845 H      1 LIG       0.11500
      8 H2        -44.2933   -3.5978  -47.7761 H      1 LIG       0.11400
      9 H3        -45.3888   -2.9206  -51.8482 H      1 LIG       0.11400
     10 H4        -41.6915   -1.8001  -50.4171 H      1 LIG       0.14100
@<TRIPOS>BOND
      1       1       2 ar
      2       1       3 ar
      3       2       5 ar
      4       3       6 ar
      5       4       5 ar
      6       4       6 ar
      7       1       7 1
      8       2       8 1
      9       3       9 1
     10       4      10 1
@<TRIPOS>ALT_TYPE
CGenFF_4.0_ALT_TYPE_SET
CGenFF_4.0 1 CG2R61 2 CG2R61 3 CG2R61 4 CG2R64 5 NG2R62 6 NG2R62 7 HGR61 8 HGR62 9 HGR62 10 HGR62
@<TRIPOS>MOLECULE
pyrimidine
 10 10 0 0 0
****
USER_CHARGES
INVALID_CHARGES
Pose:  46 Cluster:  46 Fr_nu: 4590375 TotEn:    -4.23
@<TRIPOS>ATOM
      1 C1        -44.2525   -2.6278  -50.7465 C.ar   1 LIG      -0.13100
      2 C2        -43.3985   -2.6289  -51.8305 C.ar   1 LIG       0.28900
      3 C3        -43.6478   -2.5310  -49.5100 C.ar   1 LIG       0.28900
      4 C4        -41.5877   -2.4527  -50.4677 C.ar   1 LIG       0.50700
      5 N1        -42.0560   -2.5425  -51.7270 N.ar   1 LIG      -0.71900
      6 N2        -42.3132   -2.4416  -49.3331 N.ar   1 LIG      -0.71900
      7 H1        -45.3261   -2.6985  -50.8588 H      1 LIG       0.11500
      8 H2        -43.7818   -2.7017  -52.8424 H      1 LIG       0.11400
      9 H3        -44.2374   -2.5230  -48.5997 H      1 LIG       0.11400
     10 H4        -40.5127   -2.3830  -50.3549 H      1 LIG       0.14100
@<TRIPOS>BOND
      1       1       2 ar
      2       1       3 ar
      3       2       5 ar
      4       3       6 ar
      5       4       5 ar
      6       4       6 ar
      7       1       7 1
      8       2       8 1
      9       3       9 1
     10       4      10 1
@<TRIPOS>ALT_TYPE
CGenFF_4.0_ALT_TYPE_SET
CGenFF_4.0 1 CG2R61 2 CG2R61 3 CG2R61 4 CG2R64 5 NG2R62 6 NG2R62 7 HGR61 8 HGR62 9 HGR62 10 HGR62
@<TRIPOS>MOLECULE
pyrimidine
 10 10 0 0 0
****
USER_CHARGES
INVALID_CHARGES
Pose:  47 Cluster:  47 Fr_nu: 4760122 TotEn:    -0.54
@<TRIPOS>ATOM
      1 C1        -87.9473  -29.5171  -34.3461 C.ar   1 LIG      -0.13100
      2 C2        -88.8104  -29.9659  -35.3250 C.ar   1 LIG       0.28900
      3 C3        -87.8962  -30.2820  -33.1988 C.ar   1 LIG       0.28900
      4 C4        -89.4302  -31.7343  -34.0382 C.ar   1 LIG       0.50700
      5 N1        -89.5696  -31.0746  -35.2039 N.ar   1 LIG      -0.71900
      6 N2        -88.6266  -31.4006  -33.0103 N.ar   1 LIG      -0.71900
      7 H1        -87.3500  -28.6238  -34.4701 H      1 LIG       0.11500
      8 H2        -88.9184  -29.4300  -36.2617 H      1 LIG       0.11400
      9 H3        -87.2473  -30.0078  -32.3740 H      1 LIG       0.11400
     10 H4        -90.0290  -32.6282  -33.9134 H      1 LIG       0.14100
@<TRIPOS>BOND
      1       1       2 ar
      2       1       3 ar
      3       2       5 ar
      4       3       6 ar
      5       4       5 ar
      6       4       6 ar
      7       1       7 1
      8       2       8 1
      9       3       9 1
     10       4      10 1
@<TRIPOS>ALT_TYPE
CGenFF_4.0_ALT_TYPE_SET
CGenFF_4.0 1 CG2R61 2 CG2R61 3 CG2R61 4 CG2R64 5 NG2R62 6 NG2R62 7 HGR61 8 HGR62 9 HGR62 10 HGR62
@<TRIPOS>MOLECULE
naphtalene
 18 19 0 0 0
****
USER_CHARGES
INVALID_CHARGES
Pose:   1 Cluster:   1 Fr_nu:   2240 TotEn:   -14.21
@<TRIPOS>ATOM
      1 C1        -71.7250    6.0926  -51.8362 C.ar   1 LIG      -0.11500
      2 C2        -72.3983    4.9074  -52.1171 C.ar   1 LIG      -0.11500
      3 C3        -70.1015    4.1817  -47.6666 C.ar   1 LIG      -0.11500
      4 C4        -70.7749    2.9966  -47.9476 C.ar   1 LIG      -0.11500
      5 C5        -70.9840    6.2131  -50.6602 C.ar   1 LIG      -0.11700
      6 C6        -72.3333    3.8383  -51.2233 C.ar   1 LIG      -0.11700
      7 C7        -70.1665    5.2509  -48.5606 C.ar   1 LIG      -0.11700
      8 C8        -71.5159    2.8760  -49.1236 C.ar   1 LIG      -0.11700
      9 C9        -70.9076    5.1471  -49.7490 C.ar   1 LIG       0.00400
     10 C10       -71.5923    3.9420  -50.0348 C.ar   1 LIG       0.00400
     11 H1        -71.7764    6.9248  -52.5322 H      1 LIG       0.11500
     12 H2        -72.9746    4.8146  -53.0330 H      1 LIG       0.11500
     13 H3        -69.5248    4.2752  -46.7508 H      1 LIG       0.11500
     14 H4        -70.7243    2.1653  -47.2506 H      1 LIG       0.11500
     15 H5        -70.4661    7.1490  -50.4610 H      1 LIG       0.11500
     16 H6        -72.8671    2.9211  -51.4635 H      1 LIG       0.11500
     17 H7        -69.6320    6.1676  -48.3206 H      1 LIG       0.11500
     18 H8        -72.0346    1.9404  -49.3226 H      1 LIG       0.11500
@<TRIPOS>BOND
      1       1       2 ar
      2       1       5 ar
      3       2       6 ar
      4       3       4 ar
      5       3       7 ar
      6       4       8 ar
      7       5       9 ar
      8       6      10 ar
      9       7       9 ar
     10       8      10 ar
     11       9      10 ar
     12       1      11 1
     13       2      12 1
     14       3      13 1
     15       4      14 1
     16       5      15 1
     17       6      16 1
     18       7      17 1
     19       8      18 1
@<TRIPOS>ALT_TYPE
CGenFF_4.0_ALT_TYPE_SET
CGenFF_4.0 1 CG2R61 2 CG2R61 3 CG2R61 4 CG2R61 5 CG2R61 6 CG2R61 7 CG2R61 8 CG2R61 9 CG2R61 10 CG2R61 11 HGR61 12 HGR61 13 HGR61 14 HGR61 15 HGR61 16 HGR61 17 HGR61 18 HGR61
@<TRIPOS>MOLECULE
naphtalene
 18 19 0 0 0
****
USER_CHARGES
INVALID_CHARGES
Pose:   2 Cluster:   2 Fr_nu: 306685 TotEn:   -13.65
@<TRIPOS>ATOM
      1 C1        -62.1808   -5.1178  -56.6744 C.ar   1 LIG      -0.11500
      2 C2        -61.4581   -6.3047  -56.5988 C.ar   1 LIG      -0.11500
      3 C3        -59.0250   -3.0028  -53.6346 C.ar   1 LIG      -0.11500
      4 C4        -58.3024   -4.1897  -53.5590 C.ar   1 LIG      -0.11500
      5 C5        -61.7602   -3.9971  -55.9578 C.ar   1 LIG      -0.11700
      6 C6        -60.3121   -6.3756  -55.8064 C.ar   1 LIG      -0.11700
      7 C7        -60.1711   -2.9320  -54.4271 C.ar   1 LIG      -0.11700
      8 C8        -58.7229   -5.3106  -54.2756 C.ar   1 LIG      -0.11700
      9 C9        -60.6090   -4.0503  -55.1551 C.ar   1 LIG       0.00400
     10 C10       -59.8741   -5.2573  -55.0782 C.ar   1 LIG       0.00400
     11 H1        -63.0733   -5.0635  -57.2910 H      1 LIG       0.11500
     12 H2        -61.7862   -7.1766  -57.1572 H      1 LIG       0.11500
     13 H3        -58.6973   -2.1303  -53.0764 H      1 LIG       0.11500
     14 H4        -57.4108   -4.2439  -52.9412 H      1 LIG       0.11500
     15 H5        -62.3410   -3.0799  -56.0315 H      1 LIG       0.11500
     16 H6        -59.7622   -7.3134  -55.7626 H      1 LIG       0.11500
     17 H7        -60.7203   -1.9938  -54.4714 H      1 LIG       0.11500
     18 H8        -58.1427   -6.2281  -54.2014 H      1 LIG       0.11500
@<TRIPOS>BOND
      1       1       2 ar
      2       1       5 ar
      3       2       6 ar
      4       3       4 ar
      5       3       7 ar
      6       4       8 ar
      7       5       9 ar
      8       6      10 ar
      9       7       9 ar
     10       8      10 ar
     11       9      10 ar
     12       1      11 1
     13       2      12 1
     14       3      13 1
     15       4      14 1
     16       5      15 1
     17       6      16 1
     18       7      17 1
     19       8      18 1
@<TRIPOS>ALT_TYPE
CGenFF_4.0_ALT_TYPE_SET
CGenFF_4.0 1 CG2R61 2 CG2R61 3 CG2R61 4 CG2R61 5 CG2R61 6 CG2R61 7 CG2R61 8 CG2R61 9 CG2R61 10 CG2R61 11 HGR61 12 HGR61 13 HGR61 14 HGR61 15 HGR61 16 HGR61 17 HGR61 18 HGR61
@<TRIPOS>MOLECULE
naphtalene
 18 19 0 0 0
****
USER_CHARGES
INVALID_CHARGES
Pose:   3 Cluster:   3 Fr_nu:  28705 TotEn:   -13.49
@<TRIPOS>ATOM
      1 C1        -74.5228   -9.3688  -56.5571 C.ar   1 LIG      -0.11500
      2 C2        -73.9627   -8.8062  -55.4140 C.ar   1 LIG      -0.11500
      3 C3        -77.5094  -12.0274  -53.7849 C.ar   1 LIG      -0.11500
      4 C4        -76.9493  -11.4647  -52.6419 C.ar   1 LIG      -0.11500
      5 C5        -75.5453  -10.3112  -56.4427 C.ar   1 LIG      -0.11700
      6 C6        -74.4229   -9.1835  -54.1523 C.ar   1 LIG      -0.11700
      7 C7        -77.0492  -11.6499  -55.0468 C.ar   1 LIG      -0.11700
      8 C8        -75.9268  -10.5224  -52.7562 C.ar   1 LIG      -0.11700
      9 C9        -76.0208  -10.7029  -55.1806 C.ar   1 LIG       0.00400
     10 C10       -75.4512  -10.1307  -54.0183 C.ar   1 LIG       0.00400
     11 H1        -74.1638   -9.0751  -57.5391 H      1 LIG       0.11500
     12 H2        -73.1670   -8.0725  -55.5042 H      1 LIG       0.11500
     13 H3        -78.3055  -12.7612  -53.6955 H      1 LIG       0.11500
     14 H4        -77.3077  -11.7599  -51.6602 H      1 LIG       0.11500
     15 H5        -75.9680  -10.7382  -57.3498 H      1 LIG       0.11500
     16 H6        -73.9709   -8.7304  -53.2724 H      1 LIG       0.11500
     17 H7        -77.5019  -12.1025  -55.9265 H      1 LIG       0.11500
     18 H8        -75.5033  -10.0958  -51.8492 H      1 LIG       0.11500
@<TRIPOS>BOND
      1       1       2 ar
      2       1       5 ar
      3       2       6 ar
      4       3       4 ar
      5       3       7 ar
      6       4       8 ar
      7       5       9 ar
      8       6      10 ar
      9       7       9 ar
     10       8      10 ar
     11       9      10 ar
     12       1      11 1
     13       2      12 1
     14       3      13 1
     15       4      14 1
     16       5      15 1
     17       6      16 1
     18       7      17 1
     19       8      18 1
@<TRIPOS>ALT_TYPE
CGenFF_4.0_ALT_TYPE_SET
CGenFF_4.0 1 CG2R61 2 CG2R61 3 CG2R61 4 CG2R61 5 CG2R61 6 CG2R61 7 CG2R61 8 CG2R61 9 CG2R61 10 CG2R61 11 HGR61 12 HGR61 13 HGR61 14 HGR61 15 HGR61 16 HGR61 17 HGR61 18 HGR61
@<TRIPOS>MOLECULE
naphtalene
 18 19 0 0 0
****
USER_CHARGES
INVALID_CHARGES
Pose:   4 Cluster:   4 Fr_nu:  37972 TotEn:   -12.08
@<TRIPOS>ATOM
      1 C1        -72.1375  -23.2879  -44.0411 C.ar   1 LIG      -0.11500
      2 C2        -73.4531  -22.8468  -43.9343 C.ar   1 LIG      -0.11500
      3 C3        -72.0930  -24.3065  -39.2836 C.ar   1 LIG      -0.11500
      4 C4        -73.4087  -23.8654  -39.1769 C.ar   1 LIG      -0.11500
      5 C5        -71.4661  -23.7622  -42.9137 C.ar   1 LIG      -0.11700
      6 C6        -74.1025  -22.8783  -42.7000 C.ar   1 LIG      -0.11700
      7 C7        -71.4437  -24.2751  -40.5181 C.ar   1 LIG      -0.11700
      8 C8        -74.0801  -23.3911  -40.3042 C.ar   1 LIG      -0.11700
      9 C9        -72.1042  -23.8009  -41.6632 C.ar   1 LIG       0.00400
     10 C10       -73.4420  -23.3523  -41.5547 C.ar   1 LIG       0.00400
     11 H1        -71.6323  -23.2627  -45.0022 H      1 LIG       0.11500
     12 H2        -73.9750  -22.4781  -44.8125 H      1 LIG       0.11500
     13 H3        -71.5705  -24.6756  -38.4056 H      1 LIG       0.11500
     14 H4        -73.9129  -23.8896  -38.2153 H      1 LIG       0.11500
     15 H5        -70.4378  -24.1015  -43.0206 H      1 LIG       0.11500
     16 H6        -75.1312  -22.5291  -42.6398 H      1 LIG       0.11500
     17 H7        -70.4153  -24.6252  -40.5782 H      1 LIG       0.11500
     18 H8        -75.1082  -23.0510  -40.1974 H      1 LIG       0.11500
@<TRIPOS>BOND
      1       1       2 ar
      2       1       5 ar
      3       2       6 ar
      4       3       4 ar
      5       3       7 ar
      6       4       8 ar
      7       5       9 ar
      8       6      10 ar
      9       7       9 ar
     10       8      10 ar
     11       9      10 ar
     12       1      11 1
     13       2      12 1
     14       3      13 1
     15       4      14 1
     16       5      15 1
     17       6      16 1
     18       7      17 1
     19       8      18 1
@<TRIPOS>ALT_TYPE
CGenFF_4.0_ALT_TYPE_SET
CGenFF_4.0 1 CG2R61 2 CG2R61 3 CG2R61 4 CG2R61 5 CG2R61 6 CG2R61 7 CG2R61 8 CG2R61 9 CG2R61 10 CG2R61 11 HGR61 12 HGR61 13 HGR61 14 HGR61 15 HGR61 16 HGR61 17 HGR61 18 HGR61
@<TRIPOS>MOLECULE
naphtalene
 18 19 0 0 0
****
USER_CHARGES
INVALID_CHARGES
Pose:   5 Cluster:   5 Fr_nu: 459465 TotEn:   -12.06
@<TRIPOS>ATOM
      1 C1        -52.4064  -11.4902  -45.2526 C.ar   1 LIG      -0.11500
      2 C2        -51.7457  -11.9087  -46.4037 C.ar   1 LIG      -0.11500
      3 C3        -48.1646  -11.3349  -42.8745 C.ar   1 LIG      -0.11500
      4 C4        -47.5039  -11.7534  -44.0257 C.ar   1 LIG      -0.11500
      5 C5        -51.6851  -11.2416  -44.0845 C.ar   1 LIG      -0.11700
      6 C6        -50.3613  -12.0802  -46.3913 C.ar   1 LIG      -0.11700
      7 C7        -49.5491  -11.1634  -42.8869 C.ar   1 LIG      -0.11700
      8 C8        -48.2251  -12.0021  -45.1938 C.ar   1 LIG      -0.11700
      9 C9        -50.2910  -11.4091  -44.0538 C.ar   1 LIG       0.00400
     10 C10       -49.6192  -11.8347  -45.2244 C.ar   1 LIG       0.00400
     11 H1        -53.4843  -11.3575  -45.2627 H      1 LIG       0.11500
     12 H2        -52.3081  -12.1017  -47.3126 H      1 LIG       0.11500
     13 H3        -47.6026  -11.1415  -41.9651 H      1 LIG       0.11500
     14 H4        -46.4262  -11.8874  -44.0146 H      1 LIG       0.11500
     15 H5        -52.2225  -10.9157  -43.1963 H      1 LIG       0.11500
     16 H6        -49.8654  -12.4076  -47.3028 H      1 LIG       0.11500
     17 H7        -50.0446  -10.8353  -41.9756 H      1 LIG       0.11500
     18 H8        -47.6880  -12.3288  -46.0819 H      1 LIG       0.11500
@<TRIPOS>BOND
      1       1       2 ar
      2       1       5 ar
      3       2       6 ar
      4       3       4 ar
      5       3       7 ar
      6       4       8 ar
      7       5       9 ar
      8       6      10 ar
      9       7       9 ar
     10       8      10 ar
     11       9      10 ar
     12       1      11 1
     13       2      12 1
     14       3      13 1
     15       4      14 1
     16       5      15 1
     17       6      16 1
     18       7      17 1
     19       8      18 1
@<TRIPOS>ALT_TYPE
CGenFF_4.0_ALT_TYPE_SET
CGenFF_4.0 1 CG2R61 2 CG2R61 3 CG2R61 4 CG2R61 5 CG2R61 6 CG2R61 7 CG2R61 8 CG2R61 9 CG2R61 10 CG2R61 11 HGR61 12 HGR61 13 HGR61 14 HGR61 15 HGR61 16 HGR61 17 HGR61 18 HGR61
@<TRIPOS>MOLECULE
naphtalene
 18 19 0 0 0
****
USER_CHARGES
INVALID_CHARGES
Pose:   6 Cluster:   6 Fr_nu:   1501 TotEn:   -11.94
@<TRIPOS>ATOM
      1 C1        -50.5293  -14.1821  -46.9575 C.ar   1 LIG      -0.11500
      2 C2        -51.8754  -14.0185  -46.6445 C.ar   1 LIG      -0.11500
      3 C3        -49.4351  -10.2535  -44.3039 C.ar   1 LIG      -0.11500
      4 C4        -50.7813  -10.0900  -43.9909 C.ar   1 LIG      -0.11500
      5 C5        -49.5820  -13.2889  -46.4559 C.ar   1 LIG      -0.11700
      6 C6        -52.2795  -12.9614  -45.8287 C.ar   1 LIG      -0.11700
      7 C7        -49.0310  -11.3107  -45.1196 C.ar   1 LIG      -0.11700
      8 C8        -51.7287  -10.9830  -44.4925 C.ar   1 LIG      -0.11700
      9 C9        -49.9709  -12.2191  -45.6333 C.ar   1 LIG       0.00400
     10 C10       -51.3398  -12.0529  -45.3151 C.ar   1 LIG       0.00400
     11 H1        -50.2153  -15.0049  -47.5931 H      1 LIG       0.11500
     12 H2        -52.6120  -14.7145  -47.0353 H      1 LIG       0.11500
     13 H3        -48.6979   -9.5578  -43.9132 H      1 LIG       0.11500
     14 H4        -51.0949   -9.2662  -43.3565 H      1 LIG       0.11500
     15 H5        -48.5352  -13.4359  -46.7140 H      1 LIG       0.11500
     16 H6        -53.3370  -12.8531  -45.5966 H      1 LIG       0.11500
     17 H7        -47.9735  -11.4193  -45.3510 H      1 LIG       0.11500
     18 H8        -52.7756  -10.8358  -44.2352 H      1 LIG       0.11500
@<TRIPOS>BOND
      1       1       2 ar
      2       1       5 ar
      3       2       6 ar
      4       3       4 ar
      5       3       7 ar
      6       4       8 ar
      7       5       9 ar
      8       6      10 ar
      9       7       9 ar
     10       8      10 ar
     11       9      10 ar
     12       1      11 1
     13       2      12 1
     14       3      13 1
     15       4      14 1
     16       5      15 1
     17       6      16 1
     18       7      17 1
     19       8      18 1
@<TRIPOS>ALT_TYPE
CGenFF_4.0_ALT_TYPE_SET
CGenFF_4.0 1 CG2R61 2 CG2R61 3 CG2R61 4 CG2R61 5 CG2R61 6 CG2R61 7 CG2R61 8 CG2R61 9 CG2R61 10 CG2R61 11 HGR61 12 HGR61 13 HGR61 14 HGR61 15 HGR61 16 HGR61 17 HGR61 18 HGR61
@<TRIPOS>MOLECULE
naphtalene
 18 19 0 0 0
****
USER_CHARGES
INVALID_CHARGES
Pose:   7 Cluster:   7 Fr_nu: 202850 TotEn:   -11.80
@<TRIPOS>ATOM
      1 C1        -79.3516    3.5673  -36.4943 C.ar   1 LIG      -0.11500
      2 C2        -78.5438    4.4664  -37.1842 C.ar   1 LIG      -0.11500
      3 C3        -75.7674    2.8039  -33.2937 C.ar   1 LIG      -0.11500
      4 C4        -74.9597    3.7030  -33.9838 C.ar   1 LIG      -0.11500
      5 C5        -78.8673    2.9266  -35.3535 C.ar   1 LIG      -0.11700
      6 C6        -77.2489    4.7283  -36.7362 C.ar   1 LIG      -0.11700
      7 C7        -77.0625    2.5421  -33.7418 C.ar   1 LIG      -0.11700
      8 C8        -75.4439    4.3438  -35.1246 C.ar   1 LIG      -0.11700
      9 C9        -77.5662    3.1780  -34.8882 C.ar   1 LIG       0.00400
     10 C10       -76.7449    4.0923  -35.5899 C.ar   1 LIG       0.00400
     11 H1        -80.3594    3.3635  -36.8438 H      1 LIG       0.11500
     12 H2        -78.9219    4.9649  -38.0721 H      1 LIG       0.11500
     13 H3        -75.3899    2.3051  -32.4056 H      1 LIG       0.11500
     14 H4        -73.9515    3.9054  -33.6346 H      1 LIG       0.11500
     15 H5        -79.5161    2.2272  -34.8302 H      1 LIG       0.11500
     16 H6        -76.6352    5.4351  -37.2909 H      1 LIG       0.11500
     17 H7        -77.6761    1.8359  -33.1866 H      1 LIG       0.11500
     18 H8        -74.7949    5.0426  -35.6485 H      1 LIG       0.11500
@<TRIPOS>BOND
      1       1       2 ar
      2       1       5 ar
      3       2       6 ar
      4       3       4 ar
      5       3       7 ar
      6       4       8 ar
      7       5       9 ar
      8       6      10 ar
      9       7       9 ar
     10       8      10 ar
     11       9      10 ar
     12       1      11 1
     13       2      12 1
     14       3      13 1
     15       4      14 1
     16       5      15 1
     17       6      16 1
     18       7      17 1
     19       8      18 1
@<TRIPOS>ALT_TYPE
CGenFF_4.0_ALT_TYPE_SET
CGenFF_4.0 1 CG2R61 2 CG2R61 3 CG2R61 4 CG2R61 5 CG2R61 6 CG2R61 7 CG2R61 8 CG2R61 9 CG2R61 10 CG2R61 11 HGR61 12 HGR61 13 HGR61 14 HGR61 15 HGR61 16 HGR61 17 HGR61 18 HGR61
@<TRIPOS>MOLECULE
naphtalene
 18 19 0 0 0
****
USER_CHARGES
INVALID_CHARGES
Pose:   8 Cluster:   8 Fr_nu: 589343 TotEn:   -11.67
@<TRIPOS>ATOM
      1 C1        -80.2489  -19.1563  -29.7498 C.ar   1 LIG      -0.11500
      2 C2        -79.3287  -19.4805  -30.7423 C.ar   1 LIG      -0.11500
      3 C3        -83.5218  -22.0995  -31.8232 C.ar   1 LIG      -0.11500
      4 C4        -82.6015  -22.4236  -32.8157 C.ar   1 LIG      -0.11500
      5 C5        -81.5232  -19.7242  -29.7663 C.ar   1 LIG      -0.11700
      6 C6        -79.6791  -20.3737  -31.7550 C.ar   1 LIG      -0.11700
      7 C7        -83.1713  -21.2063  -30.8103 C.ar   1 LIG      -0.11700
      8 C8        -81.3272  -21.8557  -32.7993 C.ar   1 LIG      -0.11700
      9 C9        -81.8931  -20.6252  -30.7782 C.ar   1 LIG       0.00400
     10 C10       -80.9573  -20.9547  -31.7874 C.ar   1 LIG       0.00400
     11 H1        -79.9757  -18.4605  -28.9619 H      1 LIG       0.11500
     12 H2        -78.3369  -19.0381  -30.7284 H      1 LIG       0.11500
     13 H3        -84.5139  -22.5418  -31.8365 H      1 LIG       0.11500
     14 H4        -82.8757  -23.1183  -33.6041 H      1 LIG       0.11500
     15 H5        -82.2264  -19.4560  -28.9806 H      1 LIG       0.11500
     16 H6        -78.9437  -20.6131  -32.5204 H      1 LIG       0.11500
     17 H7        -83.9065  -20.9676  -30.0447 H      1 LIG       0.11500
     18 H8        -80.6240  -22.1232  -33.5854 H      1 LIG       0.11500
@<TRIPOS>BOND
      1       1       2 ar
      2       1       5 ar
      3       2       6 ar
      4       3       4 ar
      5       3       7 ar
      6       4       8 ar
      7       5       9 ar
      8       6      10 ar
      9       7       9 ar
     10       8      10 ar
     11       9      10 ar
     12       1      11 1
     13       2      12 1
     14       3      13 1
     15       4      14 1
     16       5      15 1
     17       6      16 1
     18       7      17 1
     19       8      18 1
@<TRIPOS>ALT_TYPE
CGenFF_4.0_ALT_TYPE_SET
CGenFF_4.0 1 CG2R61 2 CG2R61 3 CG2R61 4 CG2R61 5 CG2R61 6 CG2R61 7 CG2R61 8 CG2R61 9 CG2R61 10 CG2R61 11 HGR61 12 HGR61 13 HGR61 14 HGR61 15 HGR61 16 HGR61 17 HGR61 18 HGR61
@<TRIPOS>MOLECULE
naphtalene
 18 19 0 0 0
****
USER_CHARGES
INVALID_CHARGES
Pose:   9 Cluster:   9 Fr_nu:  34793 TotEn:   -11.63
@<TRIPOS>ATOM
      1 C1        -74.0952  -24.5128  -40.4752 C.ar   1 LIG      -0.11500
      2 C2        -73.8133  -23.2074  -40.8667 C.ar   1 LIG      -0.11500
      3 C3        -76.4187  -25.2725  -44.6820 C.ar   1 LIG      -0.11500
      4 C4        -76.1368  -23.9671  -45.0734 C.ar   1 LIG      -0.11500
      5 C5        -74.8134  -25.3567  -41.3230 C.ar   1 LIG      -0.11700
      6 C6        -74.2485  -22.7407  -42.1073 C.ar   1 LIG      -0.11700
      7 C7        -75.9834  -25.7393  -43.4413 C.ar   1 LIG      -0.11700
      8 C8        -75.4186  -23.1232  -44.2257 C.ar   1 LIG      -0.11700
      9 C9        -75.2593  -24.9037  -42.5754 C.ar   1 LIG       0.00400
     10 C10       -74.9727  -23.5762  -42.9734 C.ar   1 LIG       0.00400
     11 H1        -73.7566  -24.8754  -39.5091 H      1 LIG       0.11500
     12 H2        -73.2539  -22.5514  -40.2061 H      1 LIG       0.11500
     13 H3        -76.9781  -25.9292  -45.3423 H      1 LIG       0.11500
     14 H4        -76.4768  -23.6046  -46.0390 H      1 LIG       0.11500
     15 H5        -75.0226  -26.3731  -40.9961 H      1 LIG       0.11500
     16 H6        -74.0164  -21.7168  -42.3930 H      1 LIG       0.11500
     17 H7        -76.2149  -26.7634  -43.1562 H      1 LIG       0.11500
     18 H8        -75.2099  -22.1063  -44.5521 H      1 LIG       0.11500
@<TRIPOS>BOND
      1       1       2 ar
      2       1       5 ar
      3       2       6 ar
      4       3       4 ar
      5       3       7 ar
      6       4       8 ar
      7       5       9 ar
      8       6      10 ar
      9       7       9 ar
     10       8      10 ar
     11       9      10 ar
     12       1      11 1
     13       2      12 1
     14       3      13 1
     15       4      14 1
     16       5      15 1
     17       6      16 1
     18       7      17 1
     19       8      18 1
@<TRIPOS>ALT_TYPE
CGenFF_4.0_ALT_TYPE_SET
CGenFF_4.0 1 CG2R61 2 CG2R61 3 CG2R61 4 CG2R61 5 CG2R61 6 CG2R61 7 CG2R61 8 CG2R61 9 CG2R61 10 CG2R61 11 HGR61 12 HGR61 13 HGR61 14 HGR61 15 HGR61 16 HGR61 17 HGR61 18 HGR61
@<TRIPOS>MOLECULE
naphtalene
 18 19 0 0 0
****
USER_CHARGES
INVALID_CHARGES
Pose:  10 Cluster:  10 Fr_nu: 144225 TotEn:   -11.35
@<TRIPOS>ATOM
      1 C1        -68.8250   -1.9882  -29.0463 C.ar   1 LIG      -0.11500
      2 C2        -68.6063   -0.6512  -29.3647 C.ar   1 LIG      -0.11500
      3 C3        -73.2416   -1.7482  -31.0735 C.ar   1 LIG      -0.11500
      4 C4        -73.0227   -0.4112  -31.3919 C.ar   1 LIG      -0.11500
      5 C5        -70.0311   -2.5997  -29.3897 C.ar   1 LIG      -0.11700
      6 C6        -69.5926    0.0795  -30.0277 C.ar   1 LIG      -0.11700
      7 C7        -72.2551   -2.4789  -30.4105 C.ar   1 LIG      -0.11700
      8 C8        -71.8167    0.2004  -31.0485 C.ar   1 LIG      -0.11700
      9 C9        -71.0352   -1.8794  -30.0572 C.ar   1 LIG       0.00400
     10 C10       -70.8127   -0.5198  -30.3809 C.ar   1 LIG       0.00400
     11 H1        -68.0570   -2.5564  -28.5297 H      1 LIG       0.11500
     12 H2        -67.6669   -0.1761  -29.0972 H      1 LIG       0.11500
     13 H3        -74.1809   -2.2240  -31.3410 H      1 LIG       0.11500
     14 H4        -73.7916    0.1569  -31.9072 H      1 LIG       0.11500
     15 H5        -70.1805   -3.6458  -29.1304 H      1 LIG       0.11500
     16 H6        -69.3999    1.1232  -30.2671 H      1 LIG       0.11500
     17 H7        -72.4477   -3.5228  -30.1719 H      1 LIG       0.11500
     18 H8        -71.6674    1.2468  -31.3069 H      1 LIG       0.11500
@<TRIPOS>BOND
      1       1       2 ar
      2       1       5 ar
      3       2       6 ar
      4       3       4 ar
      5       3       7 ar
      6       4       8 ar
      7       5       9 ar
      8       6      10 ar
      9       7       9 ar
     10       8      10 ar
     11       9      10 ar
     12       1      11 1
     13       2      12 1
     14       3      13 1
     15       4      14 1
     16       5      15 1
     17       6      16 1
     18       7      17 1
     19       8      18 1
@<TRIPOS>ALT_TYPE
CGenFF_4.0_ALT_TYPE_SET
CGenFF_4.0 1 CG2R61 2 CG2R61 3 CG2R61 4 CG2R61 5 CG2R61 6 CG2R61 7 CG2R61 8 CG2R61 9 CG2R61 10 CG2R61 11 HGR61 12 HGR61 13 HGR61 14 HGR61 15 HGR61 16 HGR61 17 HGR61 18 HGR61
@<TRIPOS>MOLECULE
naphtalene
 18 19 0 0 0
****
USER_CHARGES
INVALID_CHARGES
Pose:  11 Cluster:  11 Fr_nu: 546631 TotEn:   -11.18
@<TRIPOS>ATOM
      1 C1        -60.2234    3.0796  -44.7892 C.ar   1 LIG      -0.11500
      2 C2        -61.2432    2.8419  -43.8724 C.ar   1 LIG      -0.11500
      3 C3        -57.1105    3.8424  -41.1285 C.ar   1 LIG      -0.11500
      4 C4        -58.1303    3.6046  -40.2118 C.ar   1 LIG      -0.11500
      5 C5        -58.9389    3.3882  -44.3407 C.ar   1 LIG      -0.11700
      6 C6        -60.9824    2.9118  -42.5038 C.ar   1 LIG      -0.11700
      7 C7        -57.3713    3.7723  -42.4973 C.ar   1 LIG      -0.11700
      8 C8        -59.4149    3.2961  -40.6603 C.ar   1 LIG      -0.11700
      9 C9        -58.6584    3.4630  -42.9666 C.ar   1 LIG       0.00400
     10 C10       -59.6954    3.2213  -42.0344 C.ar   1 LIG       0.00400
     11 H1        -60.4271    3.0255  -45.8546 H      1 LIG       0.11500
     12 H2        -62.2428    2.6014  -44.2227 H      1 LIG       0.11500
     13 H3        -56.1104    4.0828  -40.7789 H      1 LIG       0.11500
     14 H4        -57.9264    3.6602  -39.1466 H      1 LIG       0.11500
     15 H5        -58.1572    3.5707  -45.0753 H      1 LIG       0.11500
     16 H6        -61.7946    2.7218  -41.8051 H      1 LIG       0.11500
     17 H7        -56.5589    3.9616  -43.1958 H      1 LIG       0.11500
     18 H8        -60.1969    3.1143  -39.9258 H      1 LIG       0.11500
@<TRIPOS>BOND
      1       1       2 ar
      2       1       5 ar
      3       2       6 ar
      4       3       4 ar
      5       3       7 ar
      6       4       8 ar
      7       5       9 ar
      8       6      10 ar
      9       7       9 ar
     10       8      10 ar
     11       9      10 ar
     12       1      11 1
     13       2      12 1
     14       3      13 1
     15       4      14 1
     16       5      15 1
     17       6      16 1
     18       7      17 1
     19       8      18 1
@<TRIPOS>ALT_TYPE
CGenFF_4.0_ALT_TYPE_SET
CGenFF_4.0 1 CG2R61 2 CG2R61 3 CG2R61 4 CG2R61 5 CG2R61 6 CG2R61 7 CG2R61 8 CG2R61 9 CG2R61 10 CG2R61 11 HGR61 12 HGR61 13 HGR61 14 HGR61 15 HGR61 16 HGR61 17 HGR61 18 HGR61
@<TRIPOS>MOLECULE
naphtalene
 18 19 0 0 0
****
USER_CHARGES
INVALID_CHARGES
Pose:  12 Cluster:  12 Fr_nu: 453917 TotEn:   -11.17
@<TRIPOS>ATOM
      1 C1        -60.6351   -3.8872  -54.5242 C.ar   1 LIG      -0.11500
      2 C2        -61.5317   -4.7273  -55.1778 C.ar   1 LIG      -0.11500
      3 C3        -57.3771   -7.4969  -54.3546 C.ar   1 LIG      -0.11500
      4 C4        -58.2738   -8.3369  -55.0082 C.ar   1 LIG      -0.11500
      5 C5        -59.3763   -4.3616  -54.1541 C.ar   1 LIG      -0.11700
      6 C6        -61.1732   -6.0448  -55.4638 C.ar   1 LIG      -0.11700
      7 C7        -57.7357   -6.1792  -54.0687 C.ar   1 LIG      -0.11700
      8 C8        -59.5327   -7.8626  -55.3783 C.ar   1 LIG      -0.11700
      9 C9        -58.9986   -5.6850  -54.4339 C.ar   1 LIG       0.00400
     10 C10       -59.9104   -6.5392  -55.0985 C.ar   1 LIG       0.00400
     11 H1        -60.9150   -2.8618  -54.3014 H      1 LIG       0.11500
     12 H2        -62.5113   -4.3570  -55.4658 H      1 LIG       0.11500
     13 H3        -56.3971   -7.8666  -54.0665 H      1 LIG       0.11500
     14 H4        -57.9940   -9.3626  -55.2295 H      1 LIG       0.11500
     15 H5        -58.6917   -3.6873  -53.6437 H      1 LIG       0.11500
     16 H6        -61.8898   -6.6837  -55.9759 H      1 LIG       0.11500
     17 H7        -57.0188   -5.5404  -53.5573 H      1 LIG       0.11500
     18 H8        -60.2178   -8.5370  -55.8881 H      1 LIG       0.11500
@<TRIPOS>BOND
      1       1       2 ar
      2       1       5 ar
      3       2       6 ar
      4       3       4 ar
      5       3       7 ar
      6       4       8 ar
      7       5       9 ar
      8       6      10 ar
      9       7       9 ar
     10       8      10 ar
     11       9      10 ar
     12       1      11 1
     13       2      12 1
     14       3      13 1
     15       4      14 1
     16       5      15 1
     17       6      16 1
     18       7      17 1
     19       8      18 1
@<TRIPOS>ALT_TYPE
CGenFF_4.0_ALT_TYPE_SET
CGenFF_4.0 1 CG2R61 2 CG2R61 3 CG2R61 4 CG2R61 5 CG2R61 6 CG2R61 7 CG2R61 8 CG2R61 9 CG2R61 10 CG2R61 11 HGR61 12 HGR61 13 HGR61 14 HGR61 15 HGR61 16 HGR61 17 HGR61 18 HGR61
@<TRIPOS>MOLECULE
naphtalene
 18 19 0 0 0
****
USER_CHARGES
INVALID_CHARGES
Pose:  13 Cluster:  13 Fr_nu: 360540 TotEn:   -11.17
@<TRIPOS>ATOM
      1 C1        -72.9720   -2.4752  -30.8347 C.ar   1 LIG      -0.11500
      2 C2        -71.7132   -1.8918  -30.7256 C.ar   1 LIG      -0.11500
      3 C3        -74.8157    1.7797  -32.3078 C.ar   1 LIG      -0.11500
      4 C4        -73.5568    2.3629  -32.1986 C.ar   1 LIG      -0.11500
      5 C5        -74.0615   -1.7118  -31.2552 C.ar   1 LIG      -0.11700
      6 C6        -71.5389   -0.5430  -31.0364 C.ar   1 LIG      -0.11700
      7 C7        -74.9899    0.4308  -31.9970 C.ar   1 LIG      -0.11700
      8 C8        -72.4673    1.5997  -31.7781 C.ar   1 LIG      -0.11700
      9 C9        -73.9045   -0.3526  -31.5722 C.ar   1 LIG       0.00400
     10 C10       -72.6243    0.2405  -31.4611 C.ar   1 LIG       0.00400
     11 H1        -73.1072   -3.5251  -30.5921 H      1 LIG       0.11500
     12 H2        -70.8656   -2.4871  -30.3984 H      1 LIG       0.11500
     13 H3        -75.6638    2.3745  -32.6351 H      1 LIG       0.11500
     14 H4        -73.4225    3.4132  -32.4400 H      1 LIG       0.11500
     15 H5        -75.0364   -2.1886  -31.3328 H      1 LIG       0.11500
     16 H6        -70.5459   -0.1080  -30.9444 H      1 LIG       0.11500
     17 H7        -75.9828   -0.0042  -32.0898 H      1 LIG       0.11500
     18 H8        -71.4923    2.0765  -31.6996 H      1 LIG       0.11500
@<TRIPOS>BOND
      1       1       2 ar
      2       1       5 ar
      3       2       6 ar
      4       3       4 ar
      5       3       7 ar
      6       4       8 ar
      7       5       9 ar
      8       6      10 ar
      9       7       9 ar
     10       8      10 ar
     11       9      10 ar
     12       1      11 1
     13       2      12 1
     14       3      13 1
     15       4      14 1
     16       5      15 1
     17       6      16 1
     18       7      17 1
     19       8      18 1
@<TRIPOS>ALT_TYPE
CGenFF_4.0_ALT_TYPE_SET
CGenFF_4.0 1 CG2R61 2 CG2R61 3 CG2R61 4 CG2R61 5 CG2R61 6 CG2R61 7 CG2R61 8 CG2R61 9 CG2R61 10 CG2R61 11 HGR61 12 HGR61 13 HGR61 14 HGR61 15 HGR61 16 HGR61 17 HGR61 18 HGR61
@<TRIPOS>MOLECULE
naphtalene
 18 19 0 0 0
****
USER_CHARGES
INVALID_CHARGES
Pose:  14 Cluster:  14 Fr_nu: 246550 TotEn:   -11.07
@<TRIPOS>ATOM
      1 C1        -71.8292  -24.6592  -44.8311 C.ar   1 LIG      -0.11500
      2 C2        -72.0249  -23.5051  -44.0784 C.ar   1 LIG      -0.11500
      3 C3        -76.4532  -24.4641  -46.3320 C.ar   1 LIG      -0.11500
      4 C4        -76.6488  -23.3100  -45.5793 C.ar   1 LIG      -0.11500
      5 C5        -72.8788  -25.1901  -45.5814 C.ar   1 LIG      -0.11700
      6 C6        -73.2707  -22.8773  -44.0731 C.ar   1 LIG      -0.11700
      7 C7        -75.2073  -25.0919  -46.3373 C.ar   1 LIG      -0.11700
      8 C8        -75.5993  -22.7791  -44.8288 C.ar   1 LIG      -0.11700
      9 C9        -74.1396  -24.5714  -45.5878 C.ar   1 LIG       0.00400
     10 C10       -74.3385  -23.3978  -44.8224 C.ar   1 LIG       0.00400
     11 H1        -70.8592  -25.1478  -44.8343 H      1 LIG       0.11500
     12 H2        -71.2070  -23.0925  -43.4948 H      1 LIG       0.11500
     13 H3        -77.2708  -24.8773  -46.9160 H      1 LIG       0.11500
     14 H4        -77.6194  -22.8227  -45.5753 H      1 LIG       0.11500
     15 H5        -72.7032  -26.0934  -46.1620 H      1 LIG       0.11500
     16 H6        -73.4009  -21.9759  -43.4779 H      1 LIG       0.11500
     17 H7        -75.0771  -25.9928  -46.9332 H      1 LIG       0.11500
     18 H8        -75.7749  -21.8761  -44.2476 H      1 LIG       0.11500
@<TRIPOS>BOND
      1       1       2 ar
      2       1       5 ar
      3       2       6 ar
      4       3       4 ar
      5       3       7 ar
      6       4       8 ar
      7       5       9 ar
      8       6      10 ar
      9       7       9 ar
     10       8      10 ar
     11       9      10 ar
     12       1      11 1
     13       2      12 1
     14       3      13 1
     15       4      14 1
     16       5      15 1
     17       6      16 1
     18       7      17 1
     19       8      18 1
@<TRIPOS>ALT_TYPE
CGenFF_4.0_ALT_TYPE_SET
CGenFF_4.0 1 CG2R61 2 CG2R61 3 CG2R61 4 CG2R61 5 CG2R61 6 CG2R61 7 CG2R61 8 CG2R61 9 CG2R61 10 CG2R61 11 HGR61 12 HGR61 13 HGR61 14 HGR61 15 HGR61 16 HGR61 17 HGR61 18 HGR61
@<TRIPOS>MOLECULE
naphtalene
 18 19 0 0 0
****
USER_CHARGES
INVALID_CHARGES
Pose:  15 Cluster:  15 Fr_nu:  68229 TotEn:   -10.94
@<TRIPOS>ATOM
      1 C1        -82.6210  -23.1643  -31.4884 C.ar   1 LIG      -0.11500
      2 C2        -81.9081  -22.7564  -32.6119 C.ar   1 LIG      -0.11500
      3 C3        -79.4871  -20.7766  -28.6335 C.ar   1 LIG      -0.11500
      4 C4        -78.7743  -20.3688  -29.7571 C.ar   1 LIG      -0.11500
      5 C5        -82.2009  -22.7763  -30.2158 C.ar   1 LIG      -0.11700
      6 C6        -80.7725  -21.9591  -32.4673 C.ar   1 LIG      -0.11700
      7 C7        -80.6228  -21.5740  -28.7781 C.ar   1 LIG      -0.11700
      8 C8        -79.1942  -20.7568  -31.0297 C.ar   1 LIG      -0.11700
      9 C9        -81.0600  -21.9739  -30.0515 C.ar   1 LIG       0.00400
     10 C10       -80.3351  -21.5592  -31.1940 C.ar   1 LIG       0.00400
     11 H1        -83.5046  -23.7855  -31.6015 H      1 LIG       0.11500
     12 H2        -82.2361  -23.0588  -33.6022 H      1 LIG       0.11500
     13 H3        -79.1596  -20.4744  -27.6427 H      1 LIG       0.11500
     14 H4        -77.8899  -19.7489  -29.6432 H      1 LIG       0.11500
     15 H5        -82.7733  -23.1072  -29.3516 H      1 LIG       0.11500
     16 H6        -80.2309  -21.6516  -33.3595 H      1 LIG       0.11500
     17 H7        -81.1647  -21.8807  -27.8860 H      1 LIG       0.11500
     18 H8        -78.6215  -20.4266  -31.8940 H      1 LIG       0.11500
@<TRIPOS>BOND
      1       1       2 ar
      2       1       5 ar
      3       2       6 ar
      4       3       4 ar
      5       3       7 ar
      6       4       8 ar
      7       5       9 ar
      8       6      10 ar
      9       7       9 ar
     10       8      10 ar
     11       9      10 ar
     12       1      11 1
     13       2      12 1
     14       3      13 1
     15       4      14 1
     16       5      15 1
     17       6      16 1
     18       7      17 1
     19       8      18 1
@<TRIPOS>ALT_TYPE
CGenFF_4.0_ALT_TYPE_SET
CGenFF_4.0 1 CG2R61 2 CG2R61 3 CG2R61 4 CG2R61 5 CG2R61 6 CG2R61 7 CG2R61 8 CG2R61 9 CG2R61 10 CG2R61 11 HGR61 12 HGR61 13 HGR61 14 HGR61 15 HGR61 16 HGR61 17 HGR61 18 HGR61
@<TRIPOS>MOLECULE
naphtalene
 18 19 0 0 0
****
USER_CHARGES
INVALID_CHARGES
Pose:  16 Cluster:  16 Fr_nu: 208842 TotEn:   -10.94
@<TRIPOS>ATOM
      1 C1        -72.9712  -23.4902  -41.6793 C.ar   1 LIG      -0.11500
      2 C2        -72.2888  -24.5621  -42.2470 C.ar   1 LIG      -0.11500
      3 C3        -75.4821  -22.9040  -45.8054 C.ar   1 LIG      -0.11500
      4 C4        -74.7997  -23.9759  -46.3729 C.ar   1 LIG      -0.11500
      5 C5        -73.9370  -22.8067  -42.4186 C.ar   1 LIG      -0.11700
      6 C6        -72.5695  -24.9547  -43.5559 C.ar   1 LIG      -0.11700
      7 C7        -75.2015  -22.5115  -44.4963 C.ar   1 LIG      -0.11700
      8 C8        -73.8338  -24.6594  -45.6338 C.ar   1 LIG      -0.11700
      9 C9        -74.2324  -23.1881  -43.7376 C.ar   1 LIG       0.00400
     10 C10       -73.5384  -24.2781  -44.3148 C.ar   1 LIG       0.00400
     11 H1        -72.7519  -23.1847  -40.6604 H      1 LIG       0.11500
     12 H2        -71.5373  -25.0938  -41.6705 H      1 LIG       0.11500
     13 H3        -76.2340  -22.3719  -46.3814 H      1 LIG       0.11500
     14 H4        -75.0184  -24.2800  -47.3923 H      1 LIG       0.11500
     15 H5        -74.4577  -21.9715  -41.9547 H      1 LIG       0.11500
     16 H6        -72.0243  -25.7957  -43.9793 H      1 LIG       0.11500
     17 H7        -75.7474  -21.6710  -44.0729 H      1 LIG       0.11500
     18 H8        -73.3124  -25.4942  -46.0977 H      1 LIG       0.11500
@<TRIPOS>BOND
      1       1       2 ar
      2       1       5 ar
      3       2       6 ar
      4       3       4 ar
      5       3       7 ar
      6       4       8 ar
      7       5       9 ar
      8       6      10 ar
      9       7       9 ar
     10       8      10 ar
     11       9      10 ar
     12       1      11 1
     13       2      12 1
     14       3      13 1
     15       4      14 1
     16       5      15 1
     17       6      16 1
     18       7      17 1
     19       8      18 1
@<TRIPOS>ALT_TYPE
CGenFF_4.0_ALT_TYPE_SET
CGenFF_4.0 1 CG2R61 2 CG2R61 3 CG2R61 4 CG2R61 5 CG2R61 6 CG2R61 7 CG2R61 8 CG2R61 9 CG2R61 10 CG2R61 11 HGR61 12 HGR61 13 HGR61 14 HGR61 15 HGR61 16 HGR61 17 HGR61 18 HGR61
@<TRIPOS>MOLECULE
naphtalene
 18 19 0 0 0
****
USER_CHARGES
INVALID_CHARGES
Pose:  17 Cluster:  17 Fr_nu: 272986 TotEn:   -10.84
@<TRIPOS>ATOM
      1 C1        -56.9369    5.6310  -36.4766 C.ar   1 LIG      -0.11500
      2 C2        -55.6095    5.7233  -36.8844 C.ar   1 LIG      -0.11500
      3 C3        -57.8980    2.7306  -40.2630 C.ar   1 LIG      -0.11500
      4 C4        -56.5706    2.8230  -40.6707 C.ar   1 LIG      -0.11500
      5 C5        -57.8417    4.8646  -37.2118 C.ar   1 LIG      -0.11700
      6 C6        -55.1817    5.0499  -38.0288 C.ar   1 LIG      -0.11700
      7 C7        -58.3257    3.4041  -39.1185 C.ar   1 LIG      -0.11700
      8 C8        -55.6656    3.5894  -39.9356 C.ar   1 LIG      -0.11700
      9 C9        -57.4286    4.1800  -38.3664 C.ar   1 LIG       0.00400
     10 C10       -56.0788    4.2740  -38.7810 C.ar   1 LIG       0.00400
     11 H1        -57.2694    6.1560  -35.5859 H      1 LIG       0.11500
     12 H2        -54.9058    6.3200  -36.3112 H      1 LIG       0.11500
     13 H3        -58.6023    2.1339  -40.8358 H      1 LIG       0.11500
     14 H4        -56.2389    2.2990  -41.5623 H      1 LIG       0.11500
     15 H5        -58.8746    4.8071  -36.8747 H      1 LIG       0.11500
     16 H6        -54.1394    5.1358  -38.3288 H      1 LIG       0.11500
     17 H7        -59.3679    3.3174  -38.8183 H      1 LIG       0.11500
     18 H8        -54.6328    3.6477  -40.2730 H      1 LIG       0.11500
@<TRIPOS>BOND
      1       1       2 ar
      2       1       5 ar
      3       2       6 ar
      4       3       4 ar
      5       3       7 ar
      6       4       8 ar
      7       5       9 ar
      8       6      10 ar
      9       7       9 ar
     10       8      10 ar
     11       9      10 ar
     12       1      11 1
     13       2      12 1
     14       3      13 1
     15       4      14 1
     16       5      15 1
     17       6      16 1
     18       7      17 1
     19       8      18 1
@<TRIPOS>ALT_TYPE
CGenFF_4.0_ALT_TYPE_SET
CGenFF_4.0 1 CG2R61 2 CG2R61 3 CG2R61 4 CG2R61 5 CG2R61 6 CG2R61 7 CG2R61 8 CG2R61 9 CG2R61 10 CG2R61 11 HGR61 12 HGR61 13 HGR61 14 HGR61 15 HGR61 16 HGR61 17 HGR61 18 HGR61
@<TRIPOS>MOLECULE
naphtalene
 18 19 0 0 0
****
USER_CHARGES
INVALID_CHARGES
Pose:  18 Cluster:  18 Fr_nu: 245803 TotEn:   -10.75
@<TRIPOS>ATOM
      1 C1        -82.9999  -30.1419  -45.6492 C.ar   1 LIG      -0.11500
      2 C2        -82.0348  -29.4252  -46.3504 C.ar   1 LIG      -0.11500
      3 C3        -85.0270  -25.9713  -44.1764 C.ar   1 LIG      -0.11500
      4 C4        -84.0618  -25.2546  -44.8776 C.ar   1 LIG      -0.11500
      5 C5        -83.9875  -29.4664  -44.9316 C.ar   1 LIG      -0.11700
      6 C6        -82.0534  -28.0303  -46.3368 C.ar   1 LIG      -0.11700
      7 C7        -85.0083  -27.3663  -44.1900 C.ar   1 LIG      -0.11700
      8 C8        -83.0741  -25.9300  -45.5951 C.ar   1 LIG      -0.11700
      9 C9        -84.0215  -28.0626  -44.9069 C.ar   1 LIG       0.00400
     10 C10       -83.0401  -27.3338  -45.6199 C.ar   1 LIG       0.00400
     11 H1        -82.9845  -31.2279  -45.6596 H      1 LIG       0.11500
     12 H2        -81.2665  -29.9520  -46.9088 H      1 LIG       0.11500
     13 H3        -85.7957  -25.4449  -43.6177 H      1 LIG       0.11500
     14 H4        -84.0768  -24.1687  -44.8656 H      1 LIG       0.11500
     15 H5        -84.7316  -30.0472  -44.3905 H      1 LIG       0.11500
     16 H6        -81.2895  -27.4904  -46.8925 H      1 LIG       0.11500
     17 H7        -85.7727  -27.9059  -43.6350 H      1 LIG       0.11500
     18 H8        -82.3294  -25.3494  -46.1358 H      1 LIG       0.11500
@<TRIPOS>BOND
      1       1       2 ar
      2       1       5 ar
      3       2       6 ar
      4       3       4 ar
      5       3       7 ar
      6       4       8 ar
      7       5       9 ar
      8       6      10 ar
      9       7       9 ar
     10       8      10 ar
     11       9      10 ar
     12       1      11 1
     13       2      12 1
     14       3      13 1
     15       4      14 1
     16       5      15 1
     17       6      16 1
     18       7      17 1
     19       8      18 1
@<TRIPOS>ALT_TYPE
CGenFF_4.0_ALT_TYPE_SET
CGenFF_4.0 1 CG2R61 2 CG2R61 3 CG2R61 4 CG2R61 5 CG2R61 6 CG2R61 7 CG2R61 8 CG2R61 9 CG2R61 10 CG2R61 11 HGR61 12 HGR61 13 HGR61 14 HGR61 15 HGR61 16 HGR61 17 HGR61 18 HGR61
@<TRIPOS>MOLECULE
naphtalene
 18 19 0 0 0
****
USER_CHARGES
INVALID_CHARGES
Pose:  19 Cluster:  19 Fr_nu:  20174 TotEn:   -10.70
@<TRIPOS>ATOM
      1 C1        -74.8684  -24.3986  -39.1985 C.ar   1 LIG      -0.11500
      2 C2        -73.6906  -23.6572  -39.2060 C.ar   1 LIG      -0.11500
      3 C3        -75.3058  -23.7516  -44.0009 C.ar   1 LIG      -0.11500
      4 C4        -74.1280  -23.0102  -44.0082 C.ar   1 LIG      -0.11500
      5 C5        -75.5681  -24.6101  -40.3869 C.ar   1 LIG      -0.11700
      6 C6        -73.2080  -23.1245  -40.4016 C.ar   1 LIG      -0.11700
      7 C7        -75.7884  -24.2843  -42.8051 C.ar   1 LIG      -0.11700
      8 C8        -73.4283  -22.7985  -42.8199 C.ar   1 LIG      -0.11700
      9 C9        -75.0970  -24.0813  -41.5997 C.ar   1 LIG       0.00400
     10 C10       -73.8994  -23.3274  -41.6071 C.ar   1 LIG       0.00400
     11 H1        -75.2439  -24.8126  -38.2673 H      1 LIG       0.11500
     12 H2        -73.1465  -23.4933  -38.2803 H      1 LIG       0.11500
     13 H3        -75.8504  -23.9159  -44.9264 H      1 LIG       0.11500
     14 H4        -73.7537  -22.5952  -44.9394 H      1 LIG       0.11500
     15 H5        -76.4868  -25.1924  -40.3573 H      1 LIG       0.11500
     16 H6        -72.2850  -22.5486  -40.3840 H      1 LIG       0.11500
     17 H7        -76.7109  -24.8608  -42.8231 H      1 LIG       0.11500
     18 H8        -72.5099  -22.2156  -42.8491 H      1 LIG       0.11500
@<TRIPOS>BOND
      1       1       2 ar
      2       1       5 ar
      3       2       6 ar
      4       3       4 ar
      5       3       7 ar
      6       4       8 ar
      7       5       9 ar
      8       6      10 ar
      9       7       9 ar
     10       8      10 ar
     11       9      10 ar
     12       1      11 1
     13       2      12 1
     14       3      13 1
     15       4      14 1
     16       5      15 1
     17       6      16 1
     18       7      17 1
     19       8      18 1
@<TRIPOS>ALT_TYPE
CGenFF_4.0_ALT_TYPE_SET
CGenFF_4.0 1 CG2R61 2 CG2R61 3 CG2R61 4 CG2R61 5 CG2R61 6 CG2R61 7 CG2R61 8 CG2R61 9 CG2R61 10 CG2R61 11 HGR61 12 HGR61 13 HGR61 14 HGR61 15 HGR61 16 HGR61 17 HGR61 18 HGR61
@<TRIPOS>MOLECULE
naphtalene
 18 19 0 0 0
****
USER_CHARGES
INVALID_CHARGES
Pose:  20 Cluster:  20 Fr_nu: 306299 TotEn:   -10.46
@<TRIPOS>ATOM
      1 C1        -80.7006    1.9626  -34.7343 C.ar   1 LIG      -0.11500
      2 C2        -81.6190    2.8286  -35.3202 C.ar   1 LIG      -0.11500
      3 C3        -77.0457    4.6696  -36.4624 C.ar   1 LIG      -0.11500
      4 C4        -77.9642    5.5356  -37.0483 C.ar   1 LIG      -0.11500
      5 C5        -79.3324    2.1998  -34.8691 C.ar   1 LIG      -0.11700
      6 C6        -81.1729    3.9352  -36.0432 C.ar   1 LIG      -0.11700
      7 C7        -77.4919    3.5630  -35.7393 C.ar   1 LIG      -0.11700
      8 C8        -79.3324    5.2984  -36.9136 C.ar   1 LIG      -0.11700
      9 C9        -78.8654    3.3088  -35.5934 C.ar   1 LIG       0.00400
     10 C10       -79.7994    4.1894  -36.1893 C.ar   1 LIG       0.00400
     11 H1        -81.0485    1.1010  -34.1720 H      1 LIG       0.11500
     12 H2        -82.6839    2.6432  -35.2144 H      1 LIG       0.11500
     13 H3        -75.9804    4.8546  -36.5677 H      1 LIG       0.11500
     14 H4        -77.6157    6.3962  -37.6116 H      1 LIG       0.11500
     15 H5        -78.6325    1.5093  -34.4030 H      1 LIG       0.11500
     16 H6        -81.9086    4.5992  -36.4923 H      1 LIG       0.11500
     17 H7        -76.7560    2.8996  -35.2896 H      1 LIG       0.11500
     18 H8        -80.0325    5.9883  -37.3803 H      1 LIG       0.11500
@<TRIPOS>BOND
      1       1       2 ar
      2       1       5 ar
      3       2       6 ar
      4       3       4 ar
      5       3       7 ar
      6       4       8 ar
      7       5       9 ar
      8       6      10 ar
      9       7       9 ar
     10       8      10 ar
     11       9      10 ar
     12       1      11 1
     13       2      12 1
     14       3      13 1
     15       4      14 1
     16       5      15 1
     17       6      16 1
     18       7      17 1
     19       8      18 1
@<TRIPOS>ALT_TYPE
CGenFF_4.0_ALT_TYPE_SET
CGenFF_4.0 1 CG2R61 2 CG2R61 3 CG2R61 4 CG2R61 5 CG2R61 6 CG2R61 7 CG2R61 8 CG2R61 9 CG2R61 10 CG2R61 11 HGR61 12 HGR61 13 HGR61 14 HGR61 15 HGR61 16 HGR61 17 HGR61 18 HGR61
@<TRIPOS>MOLECULE
naphtalene
 18 19 0 0 0
****
USER_CHARGES
INVALID_CHARGES
Pose:  21 Cluster:  21 Fr_nu:   4564 TotEn:   -10.29
@<TRIPOS>ATOM
      1 C1        -49.0559  -14.4872  -42.7368 C.ar   1 LIG      -0.11500
      2 C2        -48.9304  -13.2980  -42.0248 C.ar   1 LIG      -0.11500
      3 C3        -52.4564  -12.4421  -45.5524 C.ar   1 LIG      -0.11500
      4 C4        -52.3308  -11.2530  -44.8403 C.ar   1 LIG      -0.11500
      5 C5        -49.9631  -14.5764  -43.7931 C.ar   1 LIG      -0.11700
      6 C6        -49.7113  -12.1936  -42.3663 C.ar   1 LIG      -0.11700
      7 C7        -51.6754  -13.5466  -45.2110 C.ar   1 LIG      -0.11700
      8 C8        -51.4237  -11.1637  -43.7840 C.ar   1 LIG      -0.11700
      9 C9        -50.7573  -13.4747  -44.1506 C.ar   1 LIG       0.00400
     10 C10       -50.6295  -12.2655  -43.4265 C.ar   1 LIG       0.00400
     11 H1        -48.4481  -15.3469  -42.4702 H      1 LIG       0.11500
     12 H2        -48.2237  -13.2295  -41.2029 H      1 LIG       0.11500
     13 H3        -53.1629  -12.5113  -46.3748 H      1 LIG       0.11500
     14 H4        -52.9398  -10.3941  -45.1065 H      1 LIG       0.11500
     15 H5        -50.0448  -15.5161  -44.3355 H      1 LIG       0.11500
     16 H6        -49.5962  -11.2739  -41.7963 H      1 LIG       0.11500
     17 H7        -51.7901  -14.4659  -45.7815 H      1 LIG       0.11500
     18 H8        -51.3424  -10.2243  -43.2410 H      1 LIG       0.11500
@<TRIPOS>BOND
      1       1       2 ar
      2       1       5 ar
      3       2       6 ar
      4       3       4 ar
      5       3       7 ar
      6       4       8 ar
      7       5       9 ar
      8       6      10 ar
      9       7       9 ar
     10       8      10 ar
     11       9      10 ar
     12       1      11 1
     13       2      12 1
     14       3      13 1
     15       4      14 1
     16       5      15 1
     17       6      16 1
     18       7      17 1
     19       8      18 1
@<TRIPOS>ALT_TYPE
CGenFF_4.0_ALT_TYPE_SET
CGenFF_4.0 1 CG2R61 2 CG2R61 3 CG2R61 4 CG2R61 5 CG2R61 6 CG2R61 7 CG2R61 8 CG2R61 9 CG2R61 10 CG2R61 11 HGR61 12 HGR61 13 HGR61 14 HGR61 15 HGR61 16 HGR61 17 HGR61 18 HGR61
@<TRIPOS>MOLECULE
naphtalene
 18 19 0 0 0
****
USER_CHARGES
INVALID_CHARGES
Pose:  22 Cluster:  22 Fr_nu:  86830 TotEn:   -10.20
@<TRIPOS>ATOM
      1 C1        -70.6115    2.4710  -49.2500 C.ar   1 LIG      -0.11500
      2 C2        -70.5182    2.1424  -47.9009 C.ar   1 LIG      -0.11500
      3 C3        -70.1491    7.1840  -48.1336 C.ar   1 LIG      -0.11500
      4 C4        -70.0558    6.8552  -46.7845 C.ar   1 LIG      -0.11500
      5 C5        -70.5436    3.8059  -49.6501 C.ar   1 LIG      -0.11700
      6 C6        -70.3565    3.1471  -46.9467 C.ar   1 LIG      -0.11700
      7 C7        -70.3107    6.1792  -49.0879 C.ar   1 LIG      -0.11700
      8 C8        -70.1238    5.5204  -46.3843 C.ar   1 LIG      -0.11700
      9 C9        -70.3811    4.8303  -48.7031 C.ar   1 LIG       0.00400
     10 C10       -70.2863    4.4960  -47.3313 C.ar   1 LIG       0.00400
     11 H1        -70.7379    1.6885  -49.9925 H      1 LIG       0.11500
     12 H2        -70.5709    1.1028  -47.5906 H      1 LIG       0.11500
     13 H3        -70.0963    8.2236  -48.4446 H      1 LIG       0.11500
     14 H4        -69.9309    7.6383  -46.0424 H      1 LIG       0.11500
     15 H5        -70.6192    4.0397  -50.7100 H      1 LIG       0.11500
     16 H6        -70.2853    2.8671  -45.8977 H      1 LIG       0.11500
     17 H7        -70.3811    6.4593  -50.1368 H      1 LIG       0.11500
     18 H8        -70.0490    5.2865  -45.3243 H      1 LIG       0.11500
@<TRIPOS>BOND
      1       1       2 ar
      2       1       5 ar
      3       2       6 ar
      4       3       4 ar
      5       3       7 ar
      6       4       8 ar
      7       5       9 ar
      8       6      10 ar
      9       7       9 ar
     10       8      10 ar
     11       9      10 ar
     12       1      11 1
     13       2      12 1
     14       3      13 1
     15       4      14 1
     16       5      15 1
     17       6      16 1
     18       7      17 1
     19       8      18 1
@<TRIPOS>ALT_TYPE
CGenFF_4.0_ALT_TYPE_SET
CGenFF_4.0 1 CG2R61 2 CG2R61 3 CG2R61 4 CG2R61 5 CG2R61 6 CG2R61 7 CG2R61 8 CG2R61 9 CG2R61 10 CG2R61 11 HGR61 12 HGR61 13 HGR61 14 HGR61 15 HGR61 16 HGR61 17 HGR61 18 HGR61
@<TRIPOS>MOLECULE
naphtalene
 18 19 0 0 0
****
USER_CHARGES
INVALID_CHARGES
Pose:  23 Cluster:  23 Fr_nu:  62908 TotEn:   -10.09
@<TRIPOS>ATOM
      1 C1        -64.6244   -2.3404  -25.4049 C.ar   1 LIG      -0.11500
      2 C2        -64.1068   -1.4007  -26.2914 C.ar   1 LIG      -0.11500
      3 C3        -68.6539   -2.6740  -28.1114 C.ar   1 LIG      -0.11500
      4 C4        -68.1362   -1.7343  -28.9978 C.ar   1 LIG      -0.11500
      5 C5        -65.8845   -2.8948  -25.6317 C.ar   1 LIG      -0.11700
      6 C6        -64.8470   -1.0119  -27.4081 C.ar   1 LIG      -0.11700
      7 C7        -67.9135   -3.0629  -26.9946 C.ar   1 LIG      -0.11700
      8 C8        -66.8762   -1.1797  -28.7711 C.ar   1 LIG      -0.11700
      9 C9        -66.6436   -2.5151  -26.7507 C.ar   1 LIG       0.00400
     10 C10       -66.1171   -1.5595  -27.6521 C.ar   1 LIG       0.00400
     11 H1        -64.0479   -2.6423  -24.5353 H      1 LIG       0.11500
     12 H2        -63.1257   -0.9699  -26.1140 H      1 LIG       0.11500
     13 H3        -69.6351   -3.1054  -28.2883 H      1 LIG       0.11500
     14 H4        -68.7137   -1.4317  -29.8664 H      1 LIG       0.11500
     15 H5        -66.2694   -3.6273  -24.9252 H      1 LIG       0.11500
     16 H6        -64.4226   -0.2762  -28.0881 H      1 LIG       0.11500
     17 H7        -68.3378   -3.7991  -26.3152 H      1 LIG       0.11500
     18 H8        -66.4914   -0.4466  -29.4771 H      1 LIG       0.11500
@<TRIPOS>BOND
      1       1       2 ar
      2       1       5 ar
      3       2       6 ar
      4       3       4 ar
      5       3       7 ar
      6       4       8 ar
      7       5       9 ar
      8       6      10 ar
      9       7       9 ar
     10       8      10 ar
     11       9      10 ar
     12       1      11 1
     13       2      12 1
     14       3      13 1
     15       4      14 1
     16       5      15 1
     17       6      16 1
     18       7      17 1
     19       8      18 1
@<TRIPOS>ALT_TYPE
CGenFF_4.0_ALT_TYPE_SET
CGenFF_4.0 1 CG2R61 2 CG2R61 3 CG2R61 4 CG2R61 5 CG2R61 6 CG2R61 7 CG2R61 8 CG2R61 9 CG2R61 10 CG2R61 11 HGR61 12 HGR61 13 HGR61 14 HGR61 15 HGR61 16 HGR61 17 HGR61 18 HGR61
@<TRIPOS>MOLECULE
naphtalene
 18 19 0 0 0
****
USER_CHARGES
INVALID_CHARGES
Pose:  24 Cluster:  24 Fr_nu:  37308 TotEn:    -9.99
@<TRIPOS>ATOM
      1 C1        -65.8712  -19.3229  -57.7322 C.ar   1 LIG      -0.11500
      2 C2        -65.7857  -17.9338  -57.7435 C.ar   1 LIG      -0.11500
      3 C3        -63.0268  -19.4656  -53.7873 C.ar   1 LIG      -0.11500
      4 C4        -62.9414  -18.0766  -53.7987 C.ar   1 LIG      -0.11500
      5 C5        -65.2080  -20.0555  -56.7473 C.ar   1 LIG      -0.11700
      6 C6        -65.0369  -17.2720  -56.7701 C.ar   1 LIG      -0.11700
      7 C7        -63.7757  -20.1274  -54.7608 C.ar   1 LIG      -0.11700
      8 C8        -63.6044  -17.3438  -54.7836 C.ar   1 LIG      -0.11700
      9 C9        -64.4497  -19.4059  -55.7596 C.ar   1 LIG       0.00400
     10 C10       -64.3628  -17.9934  -55.7712 C.ar   1 LIG       0.00400
     11 H1        -66.4538  -19.8376  -58.4906 H      1 LIG       0.11500
     12 H2        -66.3025  -17.3644  -58.5105 H      1 LIG       0.11500
     13 H3        -62.5102  -20.0357  -53.0203 H      1 LIG       0.11500
     14 H4        -62.3574  -17.5625  -53.0409 H      1 LIG       0.11500
     15 H5        -65.2885  -21.1405  -56.7581 H      1 LIG       0.11500
     16 H6        -64.9844  -16.1856  -56.7978 H      1 LIG       0.11500
     17 H7        -63.8288  -21.2137  -54.7323 H      1 LIG       0.11500
     18 H8        -63.5235  -16.2588  -54.7734 H      1 LIG       0.11500
@<TRIPOS>BOND
      1       1       2 ar
      2       1       5 ar
      3       2       6 ar
      4       3       4 ar
      5       3       7 ar
      6       4       8 ar
      7       5       9 ar
      8       6      10 ar
      9       7       9 ar
     10       8      10 ar
     11       9      10 ar
     12       1      11 1
     13       2      12 1
     14       3      13 1
     15       4      14 1
     16       5      15 1
     17       6      16 1
     18       7      17 1
     19       8      18 1
@<TRIPOS>ALT_TYPE
CGenFF_4.0_ALT_TYPE_SET
CGenFF_4.0 1 CG2R61 2 CG2R61 3 CG2R61 4 CG2R61 5 CG2R61 6 CG2R61 7 CG2R61 8 CG2R61 9 CG2R61 10 CG2R61 11 HGR61 12 HGR61 13 HGR61 14 HGR61 15 HGR61 16 HGR61 17 HGR61 18 HGR61
@<TRIPOS>MOLECULE
naphtalene
 18 19 0 0 0
****
USER_CHARGES
INVALID_CHARGES
Pose:  25 Cluster:  25 Fr_nu: 469656 TotEn:    -9.76
@<TRIPOS>ATOM
      1 C1        -59.7363  -21.7870  -26.0242 C.ar   1 LIG      -0.11500
      2 C2        -59.5434  -23.0655  -26.5391 C.ar   1 LIG      -0.11500
      3 C3        -64.2059  -23.0465  -24.5720 C.ar   1 LIG      -0.11500
      4 C4        -64.0129  -24.3250  -25.0870 C.ar   1 LIG      -0.11500
      5 C5        -60.9427  -21.4579  -25.4053 C.ar   1 LIG      -0.11700
      6 C6        -60.5558  -24.0198  -26.4371 C.ar   1 LIG      -0.11700
      7 C7        -63.1934  -22.0922  -24.6740 C.ar   1 LIG      -0.11700
      8 C8        -62.8067  -24.6541  -25.7059 C.ar   1 LIG      -0.11700
      9 C9        -61.9728  -22.4060  -25.2938 C.ar   1 LIG       0.00400
     10 C10       -61.7765  -23.7061  -25.8174 C.ar   1 LIG       0.00400
     11 H1        -58.9480  -21.0443  -26.1044 H      1 LIG       0.11500
     12 H2        -58.6038  -23.3207  -27.0205 H      1 LIG       0.11500
     13 H3        -65.1454  -22.7907  -24.0903 H      1 LIG       0.11500
     14 H4        -64.8021  -25.0669  -25.0078 H      1 LIG       0.11500
     15 H5        -61.0716  -20.4523  -25.0104 H      1 LIG       0.11500
     16 H6        -60.3830  -25.0131  -26.8461 H      1 LIG       0.11500
     17 H7        -63.3661  -21.0993  -24.2642 H      1 LIG       0.11500
     18 H8        -62.6778  -25.6595  -26.1016 H      1 LIG       0.11500
@<TRIPOS>BOND
      1       1       2 ar
      2       1       5 ar
      3       2       6 ar
      4       3       4 ar
      5       3       7 ar
      6       4       8 ar
      7       5       9 ar
      8       6      10 ar
      9       7       9 ar
     10       8      10 ar
     11       9      10 ar
     12       1      11 1
     13       2      12 1
     14       3      13 1
     15       4      14 1
     16       5      15 1
     17       6      16 1
     18       7      17 1
     19       8      18 1
@<TRIPOS>ALT_TYPE
CGenFF_4.0_ALT_TYPE_SET
CGenFF_4.0 1 CG2R61 2 CG2R61 3 CG2R61 4 CG2R61 5 CG2R61 6 CG2R61 7 CG2R61 8 CG2R61 9 CG2R61 10 CG2R61 11 HGR61 12 HGR61 13 HGR61 14 HGR61 15 HGR61 16 HGR61 17 HGR61 18 HGR61
@<TRIPOS>MOLECULE
naphtalene
 18 19 0 0 0
****
USER_CHARGES
INVALID_CHARGES
Pose:  26 Cluster:  26 Fr_nu:  83499 TotEn:    -9.61
@<TRIPOS>ATOM
      1 C1        -72.8140  -24.3720  -40.2458 C.ar   1 LIG      -0.11500
      2 C2        -73.6496  -23.2616  -40.1704 C.ar   1 LIG      -0.11500
      3 C3        -74.2969  -25.1777  -44.8092 C.ar   1 LIG      -0.11500
      4 C4        -75.1325  -24.0674  -44.7337 C.ar   1 LIG      -0.11500
      5 C5        -72.7627  -25.1293  -41.4164 C.ar   1 LIG      -0.11700
      6 C6        -74.4370  -22.9042  -41.2651 C.ar   1 LIG      -0.11700
      7 C7        -73.5094  -25.5351  -43.7144 C.ar   1 LIG      -0.11700
      8 C8        -75.1840  -23.3100  -43.5631 C.ar   1 LIG      -0.11700
      9 C9        -73.5485  -24.7842  -42.5282 C.ar   1 LIG       0.00400
     10 C10       -74.3982  -23.6551  -42.4514 C.ar   1 LIG       0.00400
     11 H1        -72.2016  -24.6500  -39.3930 H      1 LIG       0.11500
     12 H2        -73.6886  -22.6726  -39.2587 H      1 LIG       0.11500
     13 H3        -74.2573  -25.7673  -45.7208 H      1 LIG       0.11500
     14 H4        -75.7457  -23.7906  -45.5862 H      1 LIG       0.11500
     15 H5        -72.1025  -25.9935  -41.4528 H      1 LIG       0.11500
     16 H6        -75.0826  -22.0321  -41.1841 H      1 LIG       0.11500
     17 H7        -72.8634  -26.4067  -43.7959 H      1 LIG       0.11500
     18 H8        -75.8446  -22.4462  -43.5263 H      1 LIG       0.11500
@<TRIPOS>BOND
      1       1       2 ar
      2       1       5 ar
      3       2       6 ar
      4       3       4 ar
      5       3       7 ar
      6       4       8 ar
      7       5       9 ar
      8       6      10 ar
      9       7       9 ar
     10       8      10 ar
     11       9      10 ar
     12       1      11 1
     13       2      12 1
     14       3      13 1
     15       4      14 1
     16       5      15 1
     17       6      16 1
     18       7      17 1
     19       8      18 1
@<TRIPOS>ALT_TYPE
CGenFF_4.0_ALT_TYPE_SET
CGenFF_4.0 1 CG2R61 2 CG2R61 3 CG2R61 4 CG2R61 5 CG2R61 6 CG2R61 7 CG2R61 8 CG2R61 9 CG2R61 10 CG2R61 11 HGR61 12 HGR61 13 HGR61 14 HGR61 15 HGR61 16 HGR61 17 HGR61 18 HGR61
@<TRIPOS>MOLECULE
naphtalene
 18 19 0 0 0
****
USER_CHARGES
INVALID_CHARGES
Pose:  27 Cluster:  27 Fr_nu:  36832 TotEn:    -9.46
@<TRIPOS>ATOM
      1 C1        -65.4287    0.9628  -27.5297 C.ar   1 LIG      -0.11500
      2 C2        -65.3930   -0.3848  -27.8751 C.ar   1 LIG      -0.11500
      3 C3        -61.8566    0.2318  -24.3082 C.ar   1 LIG      -0.11500
      4 C4        -61.8209   -1.1159  -24.6536 C.ar   1 LIG      -0.11500
      5 C5        -64.5600    1.4578  -26.5567 C.ar   1 LIG      -0.11700
      6 C6        -64.4884   -1.2427  -27.2489 C.ar   1 LIG      -0.11700
      7 C7        -62.7612    1.0898  -24.9345 C.ar   1 LIG      -0.11700
      8 C8        -62.6897   -1.6110  -25.6266 C.ar   1 LIG      -0.11700
      9 C9        -63.6429    0.6087  -25.9160 C.ar   1 LIG       0.00400
     10 C10       -63.6067   -0.7618  -26.2673 C.ar   1 LIG       0.00400
     11 H1        -66.1335    1.6301  -28.0171 H      1 LIG       0.11500
     12 H2        -66.0695   -0.7691  -28.6329 H      1 LIG       0.11500
     13 H3        -61.1800    0.6168  -23.5504 H      1 LIG       0.11500
     14 H4        -61.1169   -1.7829  -24.1649 H      1 LIG       0.11500
     15 H5        -64.6058    2.5147  -26.3023 H      1 LIG       0.11500
     16 H6        -64.4776   -2.2924  -27.5350 H      1 LIG       0.11500
     17 H7        -62.7713    2.1395  -24.6489 H      1 LIG       0.11500
     18 H8        -62.6445   -2.6681  -25.8806 H      1 LIG       0.11500
@<TRIPOS>BOND
      1       1       2 ar
      2       1       5 ar
      3       2       6 ar
      4       3       4 ar
      5       3       7 ar
      6       4       8 ar
      7       5       9 ar
      8       6      10 ar
      9       7       9 ar
     10       8      10 ar
     11       9      10 ar
     12       1      11 1
     13       2      12 1
     14       3      13 1
     15       4      14 1
     16       5      15 1
     17       6      16 1
     18       7      17 1
     19       8      18 1
@<TRIPOS>ALT_TYPE
CGenFF_4.0_ALT_TYPE_SET
CGenFF_4.0 1 CG2R61 2 CG2R61 3 CG2R61 4 CG2R61 5 CG2R61 6 CG2R61 7 CG2R61 8 CG2R61 9 CG2R61 10 CG2R61 11 HGR61 12 HGR61 13 HGR61 14 HGR61 15 HGR61 16 HGR61 17 HGR61 18 HGR61
@<TRIPOS>MOLECULE
naphtalene
 18 19 0 0 0
****
USER_CHARGES
INVALID_CHARGES
Pose:  28 Cluster:  28 Fr_nu:  42688 TotEn:    -9.23
@<TRIPOS>ATOM
      1 C1        -68.9204   -2.1981  -29.3267 C.ar   1 LIG      -0.11500
      2 C2        -69.3305   -0.9202  -29.6947 C.ar   1 LIG      -0.11500
      3 C3        -64.8667   -0.3369  -27.3832 C.ar   1 LIG      -0.11500
      4 C4        -65.2770    0.9409  -27.7513 C.ar   1 LIG      -0.11500
      5 C5        -67.7082   -2.3776  -28.6595 C.ar   1 LIG      -0.11700
      6 C6        -68.5304    0.1832  -29.3971 C.ar   1 LIG      -0.11700
      7 C7        -65.6670   -1.4404  -27.6809 C.ar   1 LIG      -0.11700
      8 C8        -66.4891    1.1205  -28.4185 C.ar   1 LIG      -0.11700
      9 C9        -66.8900   -1.2783  -28.3519 C.ar   1 LIG       0.00400
     10 C10       -67.3073    0.0212  -28.7262 C.ar   1 LIG       0.00400
     11 H1        -69.5434   -3.0568  -29.5592 H      1 LIG       0.11500
     12 H2        -70.2745   -0.7816  -30.2138 H      1 LIG       0.11500
     13 H3        -63.9228   -0.4763  -26.8639 H      1 LIG       0.11500
     14 H4        -64.6529    1.7991  -27.5199 H      1 LIG       0.11500
     15 H5        -67.4073   -3.3856  -28.3818 H      1 LIG       0.11500
     16 H6        -68.8711    1.1730  -29.6938 H      1 LIG       0.11500
     17 H7        -65.3265   -2.4300  -27.3834 H      1 LIG       0.11500
     18 H8        -66.7898    2.1285  -28.6970 H      1 LIG       0.11500
@<TRIPOS>BOND
      1       1       2 ar
      2       1       5 ar
      3       2       6 ar
      4       3       4 ar
      5       3       7 ar
      6       4       8 ar
      7       5       9 ar
      8       6      10 ar
      9       7       9 ar
     10       8      10 ar
     11       9      10 ar
     12       1      11 1
     13       2      12 1
     14       3      13 1
     15       4      14 1
     16       5      15 1
     17       6      16 1
     18       7      17 1
     19       8      18 1
@<TRIPOS>ALT_TYPE
CGenFF_4.0_ALT_TYPE_SET
CGenFF_4.0 1 CG2R61 2 CG2R61 3 CG2R61 4 CG2R61 5 CG2R61 6 CG2R61 7 CG2R61 8 CG2R61 9 CG2R61 10 CG2R61 11 HGR61 12 HGR61 13 HGR61 14 HGR61 15 HGR61 16 HGR61 17 HGR61 18 HGR61
@<TRIPOS>MOLECULE
naphtalene
 18 19 0 0 0
****
USER_CHARGES
INVALID_CHARGES
Pose:  29 Cluster:  29 Fr_nu: 383030 TotEn:    -9.02
@<TRIPOS>ATOM
      1 C1        -80.3965  -19.6522  -32.0507 C.ar   1 LIG      -0.11500
      2 C2        -79.5924  -20.7675  -31.8353 C.ar   1 LIG      -0.11500
      3 C3        -78.9796  -17.8058  -27.7780 C.ar   1 LIG      -0.11500
      4 C4        -78.1755  -18.9211  -27.5627 C.ar   1 LIG      -0.11500
      5 C5        -80.4484  -18.6341  -31.0982 C.ar   1 LIG      -0.11700
      6 C6        -78.8370  -20.8690  -30.6668 C.ar   1 LIG      -0.11700
      7 C7        -79.7349  -17.7043  -28.9467 C.ar   1 LIG      -0.11700
      8 C8        -78.1235  -19.9393  -28.5151 C.ar   1 LIG      -0.11700
      9 C9        -79.6948  -18.7196  -29.9161 C.ar   1 LIG       0.00400
     10 C10       -78.8771  -19.8538  -29.6972 C.ar   1 LIG       0.00400
     11 H1        -80.9848  -19.5740  -32.9603 H      1 LIG       0.11500
     12 H2        -79.5525  -21.5594  -32.5776 H      1 LIG       0.11500
     13 H3        -79.0198  -17.0133  -27.0361 H      1 LIG       0.11500
     14 H4        -77.5886  -18.9995  -26.6523 H      1 LIG       0.11500
     15 H5        -81.0843  -17.7717  -31.2873 H      1 LIG       0.11500
     16 H6        -78.2150  -21.7495  -30.5196 H      1 LIG       0.11500
     17 H7        -80.3562  -16.8234  -29.0940 H      1 LIG       0.11500
     18 H8        -77.4883  -20.8022  -28.3258 H      1 LIG       0.11500
@<TRIPOS>BOND
      1       1       2 ar
      2       1       5 ar
      3       2       6 ar
      4       3       4 ar
      5       3       7 ar
      6       4       8 ar
      7       5       9 ar
      8       6      10 ar
      9       7       9 ar
     10       8      10 ar
     11       9      10 ar
     12       1      11 1
     13       2      12 1
     14       3      13 1
     15       4      14 1
     16       5      15 1
     17       6      16 1
     18       7      17 1
     19       8      18 1
@<TRIPOS>ALT_TYPE
CGenFF_4.0_ALT_TYPE_SET
CGenFF_4.0 1 CG2R61 2 CG2R61 3 CG2R61 4 CG2R61 5 CG2R61 6 CG2R61 7 CG2R61 8 CG2R61 9 CG2R61 10 CG2R61 11 HGR61 12 HGR61 13 HGR61 14 HGR61 15 HGR61 16 HGR61 17 HGR61 18 HGR61
@<TRIPOS>MOLECULE
naphtalene
 18 19 0 0 0
****
USER_CHARGES
INVALID_CHARGES
Pose:  30 Cluster:  30 Fr_nu:  38905 TotEn:    -8.97
@<TRIPOS>ATOM
      1 C1        -68.1484    0.7532  -28.7821 C.ar   1 LIG      -0.11500
      2 C2        -66.8388    1.1683  -29.0041 C.ar   1 LIG      -0.11500
      3 C3        -66.5143   -2.9815  -26.1261 C.ar   1 LIG      -0.11500
      4 C4        -65.2047   -2.5664  -26.3482 C.ar   1 LIG      -0.11500
      5 C5        -68.4002   -0.3822  -28.0114 C.ar   1 LIG      -0.11700
      6 C6        -65.7758    0.4498  -28.4563 C.ar   1 LIG      -0.11700
      7 C7        -67.5774   -2.2629  -26.6739 C.ar   1 LIG      -0.11700
      8 C8        -64.9528   -1.4310  -27.1189 C.ar   1 LIG      -0.11700
      9 C9        -67.3424   -1.1177  -27.4522 C.ar   1 LIG       0.00400
     10 C10       -66.0106   -0.6955  -27.6781 C.ar   1 LIG       0.00400
     11 H1        -68.9755    1.3127  -29.2093 H      1 LIG       0.11500
     12 H2        -66.6439    2.0525  -29.6040 H      1 LIG       0.11500
     13 H3        -66.7100   -3.8658  -25.5261 H      1 LIG       0.11500
     14 H4        -64.3780   -3.1270  -25.9219 H      1 LIG       0.11500
     15 H5        -69.4319   -0.6885  -27.8513 H      1 LIG       0.11500
     16 H6        -64.7601    0.7928  -28.6423 H      1 LIG       0.11500
     17 H7        -68.5929   -2.6055  -26.4871 H      1 LIG       0.11500
     18 H8        -63.9211   -1.1249  -27.2797 H      1 LIG       0.11500
@<TRIPOS>BOND
      1       1       2 ar
      2       1       5 ar
      3       2       6 ar
      4       3       4 ar
      5       3       7 ar
      6       4       8 ar
      7       5       9 ar
      8       6      10 ar
      9       7       9 ar
     10       8      10 ar
     11       9      10 ar
     12       1      11 1
     13       2      12 1
     14       3      13 1
     15       4      14 1
     16       5      15 1
     17       6      16 1
     18       7      17 1
     19       8      18 1
@<TRIPOS>ALT_TYPE
CGenFF_4.0_ALT_TYPE_SET
CGenFF_4.0 1 CG2R61 2 CG2R61 3 CG2R61 4 CG2R61 5 CG2R61 6 CG2R61 7 CG2R61 8 CG2R61 9 CG2R61 10 CG2R61 11 HGR61 12 HGR61 13 HGR61 14 HGR61 15 HGR61 16 HGR61 17 HGR61 18 HGR61
@<TRIPOS>MOLECULE
naphtalene
 18 19 0 0 0
****
USER_CHARGES
INVALID_CHARGES
Pose:  31 Cluster:  31 Fr_nu: 577398 TotEn:    -8.77
@<TRIPOS>ATOM
      1 C1        -74.1588  -22.6604  -40.1017 C.ar   1 LIG      -0.11500
      2 C2        -74.4130  -23.3596  -41.2779 C.ar   1 LIG      -0.11500
      3 C3        -69.7832  -24.7660  -39.7961 C.ar   1 LIG      -0.11500
      4 C4        -70.0375  -25.4651  -40.9723 C.ar   1 LIG      -0.11500
      5 C5        -72.9450  -22.8321  -39.4355 C.ar   1 LIG      -0.11700
      6 C6        -73.4547  -24.2331  -41.7924 C.ar   1 LIG      -0.11700
      7 C7        -70.7416  -23.8924  -39.2816 C.ar   1 LIG      -0.11700
      8 C8        -71.2513  -25.2936  -41.6385 C.ar   1 LIG      -0.11700
      9 C9        -71.9688  -23.7074  -39.9390 C.ar   1 LIG       0.00400
     10 C10       -72.2275  -24.4183  -41.1350 C.ar   1 LIG       0.00400
     11 H1        -74.9055  -21.9809  -39.7013 H      1 LIG       0.11500
     12 H2        -75.3581  -23.2250  -41.7958 H      1 LIG       0.11500
     13 H3        -68.8380  -24.9001  -39.2776 H      1 LIG       0.11500
     14 H4        -69.2911  -26.1455  -41.3715 H      1 LIG       0.11500
     15 H5        -72.7680  -22.2756  -38.5175 H      1 LIG       0.11500
     16 H6        -73.6746  -24.7689  -42.7135 H      1 LIG       0.11500
     17 H7        -70.5212  -23.3561  -38.3610 H      1 LIG       0.11500
     18 H8        -71.4288  -25.8506  -42.5562 H      1 LIG       0.11500
@<TRIPOS>BOND
      1       1       2 ar
      2       1       5 ar
      3       2       6 ar
      4       3       4 ar
      5       3       7 ar
      6       4       8 ar
      7       5       9 ar
      8       6      10 ar
      9       7       9 ar
     10       8      10 ar
     11       9      10 ar
     12       1      11 1
     13       2      12 1
     14       3      13 1
     15       4      14 1
     16       5      15 1
     17       6      16 1
     18       7      17 1
     19       8      18 1
@<TRIPOS>ALT_TYPE
CGenFF_4.0_ALT_TYPE_SET
CGenFF_4.0 1 CG2R61 2 CG2R61 3 CG2R61 4 CG2R61 5 CG2R61 6 CG2R61 7 CG2R61 8 CG2R61 9 CG2R61 10 CG2R61 11 HGR61 12 HGR61 13 HGR61 14 HGR61 15 HGR61 16 HGR61 17 HGR61 18 HGR61
@<TRIPOS>MOLECULE
naphtalene
 18 19 0 0 0
****
USER_CHARGES
INVALID_CHARGES
Pose:  32 Cluster:  32 Fr_nu: 299904 TotEn:    -8.27
@<TRIPOS>ATOM
      1 C1        -72.1785  -23.5139  -39.6845 C.ar   1 LIG      -0.11500
      2 C2        -73.4804  -23.1644  -39.3383 C.ar   1 LIG      -0.11500
      3 C3        -73.8985  -26.7073  -42.9275 C.ar   1 LIG      -0.11500
      4 C4        -75.2003  -26.3577  -42.5812 C.ar   1 LIG      -0.11500
      5 C5        -71.9520  -24.4820  -40.6633 C.ar   1 LIG      -0.11700
      6 C6        -74.5607  -23.7815  -39.9694 C.ar   1 LIG      -0.11700
      7 C7        -72.8181  -26.0900  -42.2964 C.ar   1 LIG      -0.11700
      8 C8        -75.4269  -25.3897  -41.6024 C.ar   1 LIG      -0.11700
      9 C9        -73.0275  -25.1136  -41.3089 C.ar   1 LIG       0.00400
     10 C10       -74.3514  -24.7581  -40.9568 C.ar   1 LIG       0.00400
     11 H1        -71.3379  -23.0335  -39.1925 H      1 LIG       0.11500
     12 H2        -73.6556  -22.4104  -38.5764 H      1 LIG       0.11500
     13 H3        -73.7225  -27.4612  -43.6896 H      1 LIG       0.11500
     14 H4        -76.0405  -26.8394  -43.0726 H      1 LIG       0.11500
     15 H5        -70.9260  -24.7398  -40.9176 H      1 LIG       0.11500
     16 H6        -75.5698  -23.4923  -39.6834 H      1 LIG       0.11500
     17 H7        -71.8091  -26.3788  -42.5832 H      1 LIG       0.11500
     18 H8        -76.4529  -25.1323  -41.3474 H      1 LIG       0.11500
@<TRIPOS>BOND
      1       1       2 ar
      2       1       5 ar
      3       2       6 ar
      4       3       4 ar
      5       3       7 ar
      6       4       8 ar
      7       5       9 ar
      8       6      10 ar
      9       7       9 ar
     10       8      10 ar
     11       9      10 ar
     12       1      11 1
     13       2      12 1
     14       3      13 1
     15       4      14 1
     16       5      15 1
     17       6      16 1
     18       7      17 1
     19       8      18 1
@<TRIPOS>ALT_TYPE
CGenFF_4.0_ALT_TYPE_SET
CGenFF_4.0 1 CG2R61 2 CG2R61 3 CG2R61 4 CG2R61 5 CG2R61 6 CG2R61 7 CG2R61 8 CG2R61 9 CG2R61 10 CG2R61 11 HGR61 12 HGR61 13 HGR61 14 HGR61 15 HGR61 16 HGR61 17 HGR61 18 HGR61
# TRIPOS MOL2 file generated by SEED

@<TRIPOS>MOLECULE
pyrazole
 9 9 0 0 0
****
USER_CHARGES
INVALID_CHARGES
Pose:   1 Cluster:   1 Fr_nu: 11262929 TotEn:   -20.68
@<TRIPOS>ATOM
      1 C1        -51.0794    9.0845  -30.8830 C.2    1 LIG      -0.25100
      2 C2        -50.4908    8.6756  -29.6713 C.2    1 LIG       0.13200
      3 C3        -50.8057   10.4282  -30.9613 C.2    1 LIG      -0.03800
      4 N1        -49.8885    9.6782  -29.0264 N.2    1 LIG      -0.57800
      5 N2        -50.0970   10.7305  -29.8358 N.pl3  1 LIG      -0.05900
      6 H1        -51.6251    8.4892  -31.6001 H      1 LIG       0.15700
      7 H2        -50.4761    7.6888  -29.2311 H      1 LIG       0.15600
      8 H3        -51.0478   11.1799  -31.6987 H      1 LIG       0.15900
      9 H4        -49.7278   11.6307  -29.5565 H      1 LIG       0.32200
@<TRIPOS>BOND
      1       1       2 1
      2       1       3 2
      3       2       4 2
      4       3       5 1
      5       4       5 1
      6       1       6 1
      7       2       7 1
      8       3       8 1
      9       5       9 1
@<TRIPOS>ALT_TYPE
CGenFF_4.0_ALT_TYPE_SET
CGenFF_4.0 1 CG2R51 2 CG2R52 3 CG2R51 4 NG2R50 5 NG2R51 6 HGR51 7 HGR52 8 HGR52 9 HGP1
@<TRIPOS>MOLECULE
pyrazole
 9 9 0 0 0
****
USER_CHARGES
INVALID_CHARGES
Pose:   2 Cluster:   2 Fr_nu: 11325968 TotEn:   -18.06
@<TRIPOS>ATOM
      1 C1        -51.3435  -22.9021  -34.3266 C.2    1 LIG      -0.25100
      2 C2        -50.0953  -22.2691  -34.1749 C.2    1 LIG       0.13200
      3 C3        -52.2536  -21.8734  -34.3170 C.2    1 LIG      -0.03800
      4 N1        -50.1991  -20.9412  -34.0765 N.2    1 LIG      -0.57800
      5 N2        -51.5235  -20.7312  -34.1665 N.pl3  1 LIG      -0.05900
      6 H1        -51.5548  -23.9563  -34.4292 H      1 LIG       0.15700
      7 H2        -49.1142  -22.7202  -34.1316 H      1 LIG       0.15600
      8 H3        -53.3306  -21.8520  -34.3995 H      1 LIG       0.15900
      9 H4        -51.8624  -19.7787  -34.1155 H      1 LIG       0.32200
@<TRIPOS>BOND
      1       1       2 1
      2       1       3 2
      3       2       4 2
      4       3       5 1
      5       4       5 1
      6       1       6 1
      7       2       7 1
      8       3       8 1
      9       5       9 1
@<TRIPOS>ALT_TYPE
CGenFF_4.0_ALT_TYPE_SET
CGenFF_4.0 1 CG2R51 2 CG2R52 3 CG2R51 4 NG2R50 5 NG2R51 6 HGR51 7 HGR52 8 HGR52 9 HGP1
@<TRIPOS>MOLECULE
pyrazole
 9 9 0 0 0
****
USER_CHARGES
INVALID_CHARGES
Pose:   3 Cluster:   3 Fr_nu: 11262214 TotEn:   -17.98
@<TRIPOS>ATOM
      1 C1        -50.8804   10.4415  -31.7606 C.2    1 LIG      -0.25100
      2 C2        -50.4510   10.7159  -30.4483 C.2    1 LIG       0.13200
      3 C3        -51.2599    9.1219  -31.7289 C.2    1 LIG      -0.03800
      4 N1        -50.5485    9.6558  -29.6416 N.2    1 LIG      -0.57800
      5 N2        -51.0435    8.7024  -30.4492 N.pl3  1 LIG      -0.05900
      6 H1        -50.9115   11.1068  -32.6108 H      1 LIG       0.15700
      7 H2        -50.0707   11.6440  -30.0462 H      1 LIG       0.15600
      8 H3        -51.6532    8.4579  -32.4850 H      1 LIG       0.15900
      9 H4        -51.2087    7.7827  -30.0599 H      1 LIG       0.32200
@<TRIPOS>BOND
      1       1       2 1
      2       1       3 2
      3       2       4 2
      4       3       5 1
      5       4       5 1
      6       1       6 1
      7       2       7 1
      8       3       8 1
      9       5       9 1
@<TRIPOS>ALT_TYPE
CGenFF_4.0_ALT_TYPE_SET
CGenFF_4.0 1 CG2R51 2 CG2R52 3 CG2R51 4 NG2R50 5 NG2R51 6 HGR51 7 HGR52 8 HGR52 9 HGP1
@<TRIPOS>MOLECULE
pyrazole
 9 9 0 0 0
****
USER_CHARGES
INVALID_CHARGES
Pose:   4 Cluster:   4 Fr_nu: 9428997 TotEn:   -17.46
@<TRIPOS>ATOM
      1 C1        -57.3170    3.4411  -41.2970 C.2    1 LIG      -0.25100
      2 C2        -56.4816    3.2151  -40.1867 C.2    1 LIG       0.13200
      3 C3        -58.4918    2.8052  -40.9779 C.2    1 LIG      -0.03800
      4 N1        -57.0754    2.4923  -39.2333 N.2    1 LIG      -0.57800
      5 N2        -58.2965    2.2586  -39.7436 N.pl3  1 LIG      -0.05900
      6 H1        -57.0991    3.9886  -42.2021 H      1 LIG       0.15700
      7 H2        -55.4647    3.5466  -40.0326 H      1 LIG       0.15600
      8 H3        -59.4272    2.6929  -41.5069 H      1 LIG       0.15900
      9 H4        -58.9497    1.7145  -39.1940 H      1 LIG       0.32200
@<TRIPOS>BOND
      1       1       2 1
      2       1       3 2
      3       2       4 2
      4       3       5 1
      5       4       5 1
      6       1       6 1
      7       2       7 1
      8       3       8 1
      9       5       9 1
@<TRIPOS>ALT_TYPE
CGenFF_4.0_ALT_TYPE_SET
CGenFF_4.0 1 CG2R51 2 CG2R52 3 CG2R51 4 NG2R50 5 NG2R51 6 HGR51 7 HGR52 8 HGR52 9 HGP1
@<TRIPOS>MOLECULE
pyrazole
 9 9 0 0 0
****
USER_CHARGES
INVALID_CHARGES
Pose:   5 Cluster:   5 Fr_nu:  91704 TotEn:   -17.31
@<TRIPOS>ATOM
      1 C1        -61.8036   -9.9134  -12.7914 C.2    1 LIG      -0.25100
      2 C2        -61.0518   -9.2343  -13.7689 C.2    1 LIG       0.13200
      3 C3        -62.2943  -11.0188  -13.4423 C.2    1 LIG      -0.03800
      4 N1        -61.0611   -9.8563  -14.9508 N.2    1 LIG      -0.57800
      5 N2        -61.8246  -10.9380  -14.7203 N.pl3  1 LIG      -0.05900
      6 H1        -61.9668   -9.6409  -11.7592 H      1 LIG       0.15700
      7 H2        -60.4980   -8.3117  -13.6694 H      1 LIG       0.15600
      8 H3        -62.9231  -11.8359  -13.1193 H      1 LIG       0.15900
      9 H4        -61.9867  -11.5820  -15.4843 H      1 LIG       0.32200
@<TRIPOS>BOND
      1       1       2 1
      2       1       3 2
      3       2       4 2
      4       3       5 1
      5       4       5 1
      6       1       6 1
      7       2       7 1
      8       3       8 1
      9       5       9 1
@<TRIPOS>ALT_TYPE
CGenFF_4.0_ALT_TYPE_SET
CGenFF_4.0 1 CG2R51 2 CG2R52 3 CG2R51 4 NG2R50 5 NG2R51 6 HGR51 7 HGR52 8 HGR52 9 HGP1
@<TRIPOS>MOLECULE
pyrazole
 9 9 0 0 0
****
USER_CHARGES
INVALID_CHARGES
Pose:   6 Cluster:   6 Fr_nu: 10333151 TotEn:   -17.15
@<TRIPOS>ATOM
      1 C1        -46.0272   -7.2766  -28.3151 C.2    1 LIG      -0.25100
      2 C2        -46.5940   -6.9533  -29.5625 C.2    1 LIG       0.13200
      3 C3        -44.6931   -7.4639  -28.5825 C.2    1 LIG      -0.03800
      4 N1        -45.6937   -6.9352  -30.5489 N.2    1 LIG      -0.57800
      5 N2        -44.5475   -7.2494  -29.9216 N.pl3  1 LIG      -0.05900
      6 H1        -46.5162   -7.3614  -27.3560 H      1 LIG       0.15700
      7 H2        -47.6258   -6.7306  -29.7940 H      1 LIG       0.15600
      8 H3        -43.8536   -7.7269  -27.9552 H      1 LIG       0.15900
      9 H4        -43.6991   -7.3023  -30.4713 H      1 LIG       0.32200
@<TRIPOS>BOND
      1       1       2 1
      2       1       3 2
      3       2       4 2
      4       3       5 1
      5       4       5 1
      6       1       6 1
      7       2       7 1
      8       3       8 1
      9       5       9 1
@<TRIPOS>ALT_TYPE
CGenFF_4.0_ALT_TYPE_SET
CGenFF_4.0 1 CG2R51 2 CG2R52 3 CG2R51 4 NG2R50 5 NG2R51 6 HGR51 7 HGR52 8 HGR52 9 HGP1
@<TRIPOS>MOLECULE
pyrazole
 9 9 0 0 0
****
USER_CHARGES
INVALID_CHARGES
Pose:   7 Cluster:   7 Fr_nu: 11139938 TotEn:   -15.93
@<TRIPOS>ATOM
      1 C1        -80.7585  -21.4221  -31.4342 C.2    1 LIG      -0.25100
      2 C2        -82.1037  -21.8162  -31.5643 C.2    1 LIG       0.13200
      3 C3        -80.1537  -21.8826  -32.5782 C.2    1 LIG      -0.03800
      4 N1        -82.3400  -22.4762  -32.7012 N.2    1 LIG      -0.57800
      5 N2        -81.1352  -22.5002  -33.2961 N.pl3  1 LIG      -0.05900
      6 H1        -80.2920  -20.8795  -30.6253 H      1 LIG       0.15700
      7 H2        -82.9216  -21.6505  -30.8777 H      1 LIG       0.15600
      8 H3        -79.1358  -21.8297  -32.9368 H      1 LIG       0.15900
      9 H4        -81.0534  -22.9590  -34.1948 H      1 LIG       0.32200
@<TRIPOS>BOND
      1       1       2 1
      2       1       3 2
      3       2       4 2
      4       3       5 1
      5       4       5 1
      6       1       6 1
      7       2       7 1
      8       3       8 1
      9       5       9 1
@<TRIPOS>ALT_TYPE
CGenFF_4.0_ALT_TYPE_SET
CGenFF_4.0 1 CG2R51 2 CG2R52 3 CG2R51 4 NG2R50 5 NG2R51 6 HGR51 7 HGR52 8 HGR52 9 HGP1
@<TRIPOS>MOLECULE
pyrazole
 9 9 0 0 0
****
USER_CHARGES
INVALID_CHARGES
Pose:   8 Cluster:   8 Fr_nu: 9214691 TotEn:   -15.78
@<TRIPOS>ATOM
      1 C1        -73.2087  -23.9442  -40.3587 C.2    1 LIG      -0.25100
      2 C2        -73.7002  -23.1658  -39.2937 C.2    1 LIG       0.13200
      3 C3        -73.9315  -23.5284  -41.4501 C.2    1 LIG      -0.03800
      4 N1        -74.6608  -22.3193  -39.6741 N.2    1 LIG      -0.57800
      5 N2        -74.7788  -22.5634  -40.9904 N.pl3  1 LIG      -0.05900
      6 H1        -72.4380  -24.7005  -40.3391 H      1 LIG       0.15700
      7 H2        -73.3988  -23.1803  -38.2561 H      1 LIG       0.15600
      8 H3        -73.9212  -23.8270  -42.4884 H      1 LIG       0.15900
      9 H4        -75.4623  -22.0338  -41.5168 H      1 LIG       0.32200
@<TRIPOS>BOND
      1       1       2 1
      2       1       3 2
      3       2       4 2
      4       3       5 1
      5       4       5 1
      6       1       6 1
      7       2       7 1
      8       3       8 1
      9       5       9 1
@<TRIPOS>ALT_TYPE
CGenFF_4.0_ALT_TYPE_SET
CGenFF_4.0 1 CG2R51 2 CG2R52 3 CG2R51 4 NG2R50 5 NG2R51 6 HGR51 7 HGR52 8 HGR52 9 HGP1
@<TRIPOS>MOLECULE
pyrazole
 9 9 0 0 0
****
USER_CHARGES
INVALID_CHARGES
Pose:   9 Cluster:   9 Fr_nu: 11434305 TotEn:   -15.60
@<TRIPOS>ATOM
      1 C1        -72.0325   -4.6051  -65.4506 C.2    1 LIG      -0.25100
      2 C2        -73.0555   -5.2155  -64.7005 C.2    1 LIG       0.13200
      3 C3        -71.1382   -4.1559  -64.5099 C.2    1 LIG      -0.03800
      4 N1        -72.8327   -5.1611  -63.3847 N.2    1 LIG      -0.57800
      5 N2        -71.6595   -4.5112  -63.3005 N.pl3  1 LIG      -0.05900
      6 H1        -71.9533   -4.5049  -66.5230 H      1 LIG       0.15700
      7 H2        -73.9543   -5.6974  -65.0578 H      1 LIG       0.15600
      8 H3        -70.2004   -3.6255  -64.5901 H      1 LIG       0.15900
      9 H4        -71.2705   -4.3410  -62.3815 H      1 LIG       0.32200
@<TRIPOS>BOND
      1       1       2 1
      2       1       3 2
      3       2       4 2
      4       3       5 1
      5       4       5 1
      6       1       6 1
      7       2       7 1
      8       3       8 1
      9       5       9 1
@<TRIPOS>ALT_TYPE
CGenFF_4.0_ALT_TYPE_SET
CGenFF_4.0 1 CG2R51 2 CG2R52 3 CG2R51 4 NG2R50 5 NG2R51 6 HGR51 7 HGR52 8 HGR52 9 HGP1
@<TRIPOS>MOLECULE
pyrazole
 9 9 0 0 0
****
USER_CHARGES
INVALID_CHARGES
Pose:  10 Cluster:  10 Fr_nu: 10333344 TotEn:   -15.41
@<TRIPOS>ATOM
      1 C1        -44.8203   -7.4877  -28.9359 C.2    1 LIG      -0.25100
      2 C2        -45.1459   -7.6350  -30.2975 C.2    1 LIG       0.13200
      3 C3        -46.0272   -7.2766  -28.3151 C.2    1 LIG      -0.03800
      4 N1        -46.4568   -7.5269  -30.5288 N.2    1 LIG      -0.57800
      5 N2        -46.9658   -7.3095  -29.3042 N.pl3  1 LIG      -0.05900
      6 H1        -43.8474   -7.5292  -28.4688 H      1 LIG       0.15700
      7 H2        -44.4824   -7.8161  -31.1310 H      1 LIG       0.15600
      8 H3        -46.2963   -7.1075  -27.2825 H      1 LIG       0.15900
      9 H4        -47.9671   -7.1897  -29.2155 H      1 LIG       0.32200
@<TRIPOS>BOND
      1       1       2 1
      2       1       3 2
      3       2       4 2
      4       3       5 1
      5       4       5 1
      6       1       6 1
      7       2       7 1
      8       3       8 1
      9       5       9 1
@<TRIPOS>ALT_TYPE
CGenFF_4.0_ALT_TYPE_SET
CGenFF_4.0 1 CG2R51 2 CG2R52 3 CG2R51 4 NG2R50 5 NG2R51 6 HGR51 7 HGR52 8 HGR52 9 HGP1
@<TRIPOS>MOLECULE
pyrazole
 9 9 0 0 0
****
USER_CHARGES
INVALID_CHARGES
Pose:  11 Cluster:  11 Fr_nu: 11395531 TotEn:   -15.19
@<TRIPOS>ATOM
      1 C1        -87.2791  -29.5186  -32.5179 C.2    1 LIG      -0.25100
      2 C2        -86.1519  -28.9715  -31.8761 C.2    1 LIG       0.13200
      3 C3        -87.0837  -29.2430  -33.8492 C.2    1 LIG      -0.03800
      4 N1        -85.3031  -28.3924  -32.7295 N.2    1 LIG      -0.57800
      5 N2        -85.8972  -28.5740  -33.9211 N.pl3  1 LIG      -0.05900
      6 H1        -88.1161  -30.0404  -32.0780 H      1 LIG       0.15700
      7 H2        -85.9137  -28.9702  -30.8221 H      1 LIG       0.15600
      8 H3        -87.6698  -29.4558  -34.7315 H      1 LIG       0.15900
      9 H4        -85.4364  -28.2122  -34.7467 H      1 LIG       0.32200
@<TRIPOS>BOND
      1       1       2 1
      2       1       3 2
      3       2       4 2
      4       3       5 1
      5       4       5 1
      6       1       6 1
      7       2       7 1
      8       3       8 1
      9       5       9 1
@<TRIPOS>ALT_TYPE
CGenFF_4.0_ALT_TYPE_SET
CGenFF_4.0 1 CG2R51 2 CG2R52 3 CG2R51 4 NG2R50 5 NG2R51 6 HGR51 7 HGR52 8 HGR52 9 HGP1
@<TRIPOS>MOLECULE
pyrazole
 9 9 0 0 0
****
USER_CHARGES
INVALID_CHARGES
Pose:  12 Cluster:  12 Fr_nu: 825660 TotEn:   -15.01
@<TRIPOS>ATOM
      1 C1        -74.4750   -8.7930  -54.3629 C.2    1 LIG      -0.25100
      2 C2        -75.5887   -8.0718  -54.8333 C.2    1 LIG       0.13200
      3 C3        -75.0084   -9.9453  -53.8393 C.2    1 LIG      -0.03800
      4 N1        -76.7424   -8.7122  -54.6270 N.2    1 LIG      -0.57800
      5 N2        -76.3567   -9.8482  -54.0212 N.pl3  1 LIG      -0.05900
      6 H1        -73.4314   -8.5173  -54.3986 H      1 LIG       0.15700
      7 H2        -75.6077   -7.1058  -55.3175 H      1 LIG       0.15600
      8 H3        -74.5604  -10.8051  -53.3624 H      1 LIG       0.15900
      9 H4        -77.0697  -10.5159  -53.7558 H      1 LIG       0.32200
@<TRIPOS>BOND
      1       1       2 1
      2       1       3 2
      3       2       4 2
      4       3       5 1
      5       4       5 1
      6       1       6 1
      7       2       7 1
      8       3       8 1
      9       5       9 1
@<TRIPOS>ALT_TYPE
CGenFF_4.0_ALT_TYPE_SET
CGenFF_4.0 1 CG2R51 2 CG2R52 3 CG2R51 4 NG2R50 5 NG2R51 6 HGR51 7 HGR52 8 HGR52 9 HGP1
@<TRIPOS>MOLECULE
pyrazole
 9 9 0 0 0
****
USER_CHARGES
INVALID_CHARGES
Pose:  13 Cluster:  13 Fr_nu: 1311602 TotEn:   -14.92
@<TRIPOS>ATOM
      1 C1        -71.4021    3.3949  -48.9325 C.2    1 LIG      -0.25100
      2 C2        -70.6182    4.2223  -48.1062 C.2    1 LIG       0.13200
      3 C3        -70.8422    2.1478  -48.7997 C.2    1 LIG      -0.03800
      4 N1        -69.6354    3.5569  -47.4936 N.2    1 LIG      -0.57800
      5 N2        -69.7979    2.2980  -47.9352 N.pl3  1 LIG      -0.05900
      6 H1        -72.2542    3.6639  -49.5391 H      1 LIG       0.15700
      7 H2        -70.7218    5.2826  -47.9252 H      1 LIG       0.15600
      8 H3        -71.0858    1.1891  -49.2344 H      1 LIG       0.15900
      9 H4        -69.1560    1.5878  -47.6060 H      1 LIG       0.32200
@<TRIPOS>BOND
      1       1       2 1
      2       1       3 2
      3       2       4 2
      4       3       5 1
      5       4       5 1
      6       1       6 1
      7       2       7 1
      8       3       8 1
      9       5       9 1
@<TRIPOS>ALT_TYPE
CGenFF_4.0_ALT_TYPE_SET
CGenFF_4.0 1 CG2R51 2 CG2R52 3 CG2R51 4 NG2R50 5 NG2R51 6 HGR51 7 HGR52 8 HGR52 9 HGP1
@<TRIPOS>MOLECULE
pyrazole
 9 9 0 0 0
****
USER_CHARGES
INVALID_CHARGES
Pose:  14 Cluster:  14 Fr_nu: 10307291 TotEn:   -14.92
@<TRIPOS>ATOM
      1 C1        -58.4211    4.2016  -40.9607 C.2    1 LIG      -0.25100
      2 C2        -57.6349    4.2595  -39.7944 C.2    1 LIG       0.13200
      3 C3        -59.3484    3.2222  -40.7014 C.2    1 LIG      -0.03800
      4 N1        -58.0284    3.3865  -38.8634 N.2    1 LIG      -0.57800
      5 N2        -59.0722    2.7708  -39.4443 N.pl3  1 LIG      -0.05900
      6 H1        -58.3297    4.7879  -41.8631 H      1 LIG       0.15700
      7 H2        -56.7911    4.9012  -39.5843 H      1 LIG       0.15600
      8 H3        -60.1601    2.8134  -41.2858 H      1 LIG       0.15900
      9 H4        -59.5518    2.0467  -38.9242 H      1 LIG       0.32200
@<TRIPOS>BOND
      1       1       2 1
      2       1       3 2
      3       2       4 2
      4       3       5 1
      5       4       5 1
      6       1       6 1
      7       2       7 1
      8       3       8 1
      9       5       9 1
@<TRIPOS>ALT_TYPE
CGenFF_4.0_ALT_TYPE_SET
CGenFF_4.0 1 CG2R51 2 CG2R52 3 CG2R51 4 NG2R50 5 NG2R51 6 HGR51 7 HGR52 8 HGR52 9 HGP1
@<TRIPOS>MOLECULE
pyrazole
 9 9 0 0 0
****
USER_CHARGES
INVALID_CHARGES
Pose:  15 Cluster:  15 Fr_nu: 445771 TotEn:   -14.74
@<TRIPOS>ATOM
      1 C1        -51.0470  -11.6226  -45.9493 C.2    1 LIG      -0.25100
      2 C2        -50.4947  -11.0027  -44.8124 C.2    1 LIG       0.13200
      3 C3        -52.4048  -11.5021  -45.7805 C.2    1 LIG      -0.03800
      4 N1        -51.4255  -10.5238  -43.9829 N.2    1 LIG      -0.57800
      5 N2        -52.5765  -10.8426  -44.5990 N.pl3  1 LIG      -0.05900
      6 H1        -50.5336  -12.0908  -46.7761 H      1 LIG       0.15700
      7 H2        -49.4527  -10.8805  -44.5536 H      1 LIG       0.15600
      8 H3        -53.2452  -11.8210  -46.3800 H      1 LIG       0.15900
      9 H4        -53.4471  -10.5803  -44.1541 H      1 LIG       0.32200
@<TRIPOS>BOND
      1       1       2 1
      2       1       3 2
      3       2       4 2
      4       3       5 1
      5       4       5 1
      6       1       6 1
      7       2       7 1
      8       3       8 1
      9       5       9 1
@<TRIPOS>ALT_TYPE
CGenFF_4.0_ALT_TYPE_SET
CGenFF_4.0 1 CG2R51 2 CG2R52 3 CG2R51 4 NG2R50 5 NG2R51 6 HGR51 7 HGR52 8 HGR52 9 HGP1
@<TRIPOS>MOLECULE
pyrazole
 9 9 0 0 0
****
USER_CHARGES
INVALID_CHARGES
Pose:  16 Cluster:  16 Fr_nu: 11049634 TotEn:   -14.73
@<TRIPOS>ATOM
      1 C1        -46.3253  -24.1056  -28.5021 C.2    1 LIG      -0.25100
      2 C2        -47.5276  -23.4150  -28.2586 C.2    1 LIG       0.13200
      3 C3        -45.5410  -23.8250  -27.4100 C.2    1 LIG      -0.03800
      4 N1        -47.5131  -22.7461  -27.1027 N.2    1 LIG      -0.57800
      5 N2        -46.2922  -23.0152  -26.6098 N.pl3  1 LIG      -0.05900
      6 H1        -46.0633  -24.7214  -29.3497 H      1 LIG       0.15700
      7 H2        -48.4136  -23.3707  -28.8757 H      1 LIG       0.15600
      8 H3        -44.5380  -24.1200  -27.1375 H      1 LIG       0.15900
      9 H4        -46.0348  -22.6097  -25.7187 H      1 LIG       0.32200
@<TRIPOS>BOND
      1       1       2 1
      2       1       3 2
      3       2       4 2
      4       3       5 1
      5       4       5 1
      6       1       6 1
      7       2       7 1
      8       3       8 1
      9       5       9 1
@<TRIPOS>ALT_TYPE
CGenFF_4.0_ALT_TYPE_SET
CGenFF_4.0 1 CG2R51 2 CG2R52 3 CG2R51 4 NG2R50 5 NG2R51 6 HGR51 7 HGR52 8 HGR52 9 HGP1
@<TRIPOS>MOLECULE
pyrazole
 9 9 0 0 0
****
USER_CHARGES
INVALID_CHARGES
Pose:  17 Cluster:  17 Fr_nu: 3187197 TotEn:   -14.57
@<TRIPOS>ATOM
      1 C1        -48.2861  -10.0220  -24.4155 C.2    1 LIG      -0.25100
      2 C2        -48.7032  -10.7367  -25.5543 C.2    1 LIG       0.13200
      3 C3        -48.3132  -10.9470  -23.4006 C.2    1 LIG      -0.03800
      4 N1        -48.9753  -12.0170  -25.2886 N.2    1 LIG      -0.57800
      5 N2        -48.7284  -12.1143  -23.9711 N.pl3  1 LIG      -0.05900
      6 H1        -48.0042   -8.9821  -24.3401 H      1 LIG       0.15700
      7 H2        -48.8209  -10.3778  -26.5668 H      1 LIG       0.15600
      8 H3        -48.0820  -10.8808  -22.3472 H      1 LIG       0.15900
      9 H4        -48.8667  -13.0111  -23.5223 H      1 LIG       0.32200
@<TRIPOS>BOND
      1       1       2 1
      2       1       3 2
      3       2       4 2
      4       3       5 1
      5       4       5 1
      6       1       6 1
      7       2       7 1
      8       3       8 1
      9       5       9 1
@<TRIPOS>ALT_TYPE
CGenFF_4.0_ALT_TYPE_SET
CGenFF_4.0 1 CG2R51 2 CG2R52 3 CG2R51 4 NG2R50 5 NG2R51 6 HGR51 7 HGR52 8 HGR52 9 HGP1
@<TRIPOS>MOLECULE
pyrazole
 9 9 0 0 0
****
USER_CHARGES
INVALID_CHARGES
Pose:  18 Cluster:  18 Fr_nu: 6429338 TotEn:   -14.56
@<TRIPOS>ATOM
      1 C1        -78.6607  -34.4095  -41.4578 C.2    1 LIG      -0.25100
      2 C2        -78.9320  -34.3117  -40.0799 C.2    1 LIG       0.13200
      3 C3        -79.8985  -34.3986  -42.0530 C.2    1 LIG      -0.03800
      4 N1        -80.2394  -34.2435  -39.8153 N.2    1 LIG      -0.57800
      5 N2        -80.8008  -34.2984  -41.0351 N.pl3  1 LIG      -0.05900
      6 H1        -77.7025  -34.4776  -41.9513 H      1 LIG       0.15700
      7 H2        -78.2315  -34.2878  -39.2574 H      1 LIG       0.15600
      8 H3        -80.2115  -34.4542  -43.0856 H      1 LIG       0.15900
      9 H4        -81.8104  -34.2645  -41.1001 H      1 LIG       0.32200
@<TRIPOS>BOND
      1       1       2 1
      2       1       3 2
      3       2       4 2
      4       3       5 1
      5       4       5 1
      6       1       6 1
      7       2       7 1
      8       3       8 1
      9       5       9 1
@<TRIPOS>ALT_TYPE
CGenFF_4.0_ALT_TYPE_SET
CGenFF_4.0 1 CG2R51 2 CG2R52 3 CG2R51 4 NG2R50 5 NG2R51 6 HGR51 7 HGR52 8 HGR52 9 HGP1
@<TRIPOS>MOLECULE
pyrazole
 9 9 0 0 0
****
USER_CHARGES
INVALID_CHARGES
Pose:  19 Cluster:  19 Fr_nu: 9653065 TotEn:   -14.32
@<TRIPOS>ATOM
      1 C1        -56.5722    3.7830  -39.9512 C.2    1 LIG      -0.25100
      2 C2        -56.0324    2.9175  -40.9214 C.2    1 LIG       0.13200
      3 C3        -57.8319    3.2900  -39.7140 C.2    1 LIG      -0.03800
      4 N1        -56.8799    1.9480  -41.2762 N.2    1 LIG      -0.57800
      5 N2        -57.9649    2.2012  -40.5247 N.pl3  1 LIG      -0.05900
      6 H1        -56.1128    4.6435  -39.4876 H      1 LIG       0.15700
      7 H2        -55.0570    2.9531  -41.3852 H      1 LIG       0.15600
      8 H3        -58.6286    3.6098  -39.0579 H      1 LIG       0.15900
      9 H4        -58.7657    1.5889  -40.6173 H      1 LIG       0.32200
@<TRIPOS>BOND
      1       1       2 1
      2       1       3 2
      3       2       4 2
      4       3       5 1
      5       4       5 1
      6       1       6 1
      7       2       7 1
      8       3       8 1
      9       5       9 1
@<TRIPOS>ALT_TYPE
CGenFF_4.0_ALT_TYPE_SET
CGenFF_4.0 1 CG2R51 2 CG2R52 3 CG2R51 4 NG2R50 5 NG2R51 6 HGR51 7 HGR52 8 HGR52 9 HGP1
@<TRIPOS>MOLECULE
pyrazole
 9 9 0 0 0
****
USER_CHARGES
INVALID_CHARGES
Pose:  20 Cluster:  20 Fr_nu: 561986 TotEn:   -14.29
@<TRIPOS>ATOM
      1 C1        -47.1363   -8.2179  -38.3212 C.2    1 LIG      -0.25100
      2 C2        -47.6474   -9.1302  -37.3788 C.2    1 LIG       0.13200
      3 C3        -45.9683   -8.7937  -38.7580 C.2    1 LIG      -0.03800
      4 N1        -46.8682  -10.2041  -37.2255 N.2    1 LIG      -0.57800
      5 N2        -45.8555   -9.9703  -38.0775 N.pl3  1 LIG      -0.05900
      6 H1        -47.5554   -7.2750  -38.6403 H      1 LIG       0.15700
      7 H2        -48.5551   -9.0570  -36.7969 H      1 LIG       0.15600
      8 H3        -45.2230   -8.4782  -39.4739 H      1 LIG       0.15900
      9 H4        -45.1159  -10.6583  -38.1433 H      1 LIG       0.32200
@<TRIPOS>BOND
      1       1       2 1
      2       1       3 2
      3       2       4 2
      4       3       5 1
      5       4       5 1
      6       1       6 1
      7       2       7 1
      8       3       8 1
      9       5       9 1
@<TRIPOS>ALT_TYPE
CGenFF_4.0_ALT_TYPE_SET
CGenFF_4.0 1 CG2R51 2 CG2R52 3 CG2R51 4 NG2R50 5 NG2R51 6 HGR51 7 HGR52 8 HGR52 9 HGP1
@<TRIPOS>MOLECULE
pyrazole
 9 9 0 0 0
****
USER_CHARGES
INVALID_CHARGES
Pose:  21 Cluster:  21 Fr_nu: 5103285 TotEn:   -14.14
@<TRIPOS>ATOM
      1 C1        -72.4287  -23.6588  -40.6848 C.2    1 LIG      -0.25100
      2 C2        -73.6259  -22.9569  -40.4487 C.2    1 LIG       0.13200
      3 C3        -71.7882  -23.6636  -39.4699 C.2    1 LIG      -0.03800
      4 N1        -73.7416  -22.5458  -39.1832 N.2    1 LIG      -0.57800
      5 N2        -72.6089  -22.9908  -38.6131 N.pl3  1 LIG      -0.05900
      6 H1        -72.0786  -24.1004  -41.6062 H      1 LIG       0.15700
      7 H2        -74.4187  -22.7273  -41.1463 H      1 LIG       0.15600
      8 H3        -70.8427  -24.0738  -39.1456 H      1 LIG       0.15900
      9 H4        -72.4585  -22.7974  -37.6309 H      1 LIG       0.32200
@<TRIPOS>BOND
      1       1       2 1
      2       1       3 2
      3       2       4 2
      4       3       5 1
      5       4       5 1
      6       1       6 1
      7       2       7 1
      8       3       8 1
      9       5       9 1
@<TRIPOS>ALT_TYPE
CGenFF_4.0_ALT_TYPE_SET
CGenFF_4.0 1 CG2R51 2 CG2R52 3 CG2R51 4 NG2R50 5 NG2R51 6 HGR51 7 HGR52 8 HGR52 9 HGP1
@<TRIPOS>MOLECULE
pyrazole
 9 9 0 0 0
****
USER_CHARGES
INVALID_CHARGES
Pose:  22 Cluster:  22 Fr_nu:  10378 TotEn:   -14.09
@<TRIPOS>ATOM
      1 C1        -87.1232  -27.8649  -32.1649 C.2    1 LIG      -0.25100
      2 C2        -85.7419  -27.6701  -31.9758 C.2    1 LIG       0.13200
      3 C3        -87.2814  -27.8999  -33.5288 C.2    1 LIG      -0.03800
      4 N1        -85.0704  -27.5874  -33.1274 N.2    1 LIG      -0.57800
      5 N2        -86.0337  -27.7310  -34.0533 N.pl3  1 LIG      -0.05900
      6 H1        -87.8964  -27.9665  -31.4178 H      1 LIG       0.15700
      7 H2        -85.1966  -27.5844  -31.0468 H      1 LIG       0.15600
      8 H3        -88.1501  -28.0247  -34.1591 H      1 LIG       0.15900
      9 H4        -85.7684  -27.7015  -35.0298 H      1 LIG       0.32200
@<TRIPOS>BOND
      1       1       2 1
      2       1       3 2
      3       2       4 2
      4       3       5 1
      5       4       5 1
      6       1       6 1
      7       2       7 1
      8       3       8 1
      9       5       9 1
@<TRIPOS>ALT_TYPE
CGenFF_4.0_ALT_TYPE_SET
CGenFF_4.0 1 CG2R51 2 CG2R52 3 CG2R51 4 NG2R50 5 NG2R51 6 HGR51 7 HGR52 8 HGR52 9 HGP1
@<TRIPOS>MOLECULE
pyrazole
 9 9 0 0 0
****
USER_CHARGES
INVALID_CHARGES
Pose:  23 Cluster:  23 Fr_nu: 11463848 TotEn:   -13.67
@<TRIPOS>ATOM
      1 C1        -85.5340  -23.4723  -33.2610 C.2    1 LIG      -0.25100
      2 C2        -86.3415  -22.5394  -33.9388 C.2    1 LIG       0.13200
      3 C3        -86.2184  -24.6586  -33.3653 C.2    1 LIG      -0.03800
      4 N1        -87.4537  -23.0859  -34.4371 N.2    1 LIG      -0.57800
      5 N2        -87.3500  -24.3751  -34.0722 N.pl3  1 LIG      -0.05900
      6 H1        -84.5880  -23.3088  -32.7664 H      1 LIG       0.15700
      7 H2        -86.1661  -21.4838  -34.0900 H      1 LIG       0.15600
      8 H3        -86.0081  -25.6557  -33.0065 H      1 LIG       0.15900
      9 H4        -88.0922  -25.0100  -34.3385 H      1 LIG       0.32200
@<TRIPOS>BOND
      1       1       2 1
      2       1       3 2
      3       2       4 2
      4       3       5 1
      5       4       5 1
      6       1       6 1
      7       2       7 1
      8       3       8 1
      9       5       9 1
@<TRIPOS>ALT_TYPE
CGenFF_4.0_ALT_TYPE_SET
CGenFF_4.0 1 CG2R51 2 CG2R52 3 CG2R51 4 NG2R50 5 NG2R51 6 HGR51 7 HGR52 8 HGR52 9 HGP1
@<TRIPOS>MOLECULE
pyrazole
 9 9 0 0 0
****
USER_CHARGES
INVALID_CHARGES
Pose:  24 Cluster:  24 Fr_nu: 852024 TotEn:   -13.59
@<TRIPOS>ATOM
      1 C1        -74.6203  -23.1727  -40.1885 C.2    1 LIG      -0.25100
      2 C2        -75.3749  -24.0878  -39.4302 C.2    1 LIG       0.13200
      3 C3        -73.4538  -23.0191  -39.4798 C.2    1 LIG      -0.03800
      4 N1        -74.7410  -24.4876  -38.3246 N.2    1 LIG      -0.57800
      5 N2        -73.5757  -23.8207  -38.3830 N.pl3  1 LIG      -0.05900
      6 H1        -74.8839  -22.6919  -41.1189 H      1 LIG       0.15700
      7 H2        -76.3605  -24.4796  -39.6368 H      1 LIG       0.15600
      8 H3        -72.5690  -22.4234  -39.6520 H      1 LIG       0.15900
      9 H4        -72.9065  -23.9586  -37.6361 H      1 LIG       0.32200
@<TRIPOS>BOND
      1       1       2 1
      2       1       3 2
      3       2       4 2
      4       3       5 1
      5       4       5 1
      6       1       6 1
      7       2       7 1
      8       3       8 1
      9       5       9 1
@<TRIPOS>ALT_TYPE
CGenFF_4.0_ALT_TYPE_SET
CGenFF_4.0 1 CG2R51 2 CG2R52 3 CG2R51 4 NG2R50 5 NG2R51 6 HGR51 7 HGR52 8 HGR52 9 HGP1
@<TRIPOS>MOLECULE
pyrazole
 9 9 0 0 0
****
USER_CHARGES
INVALID_CHARGES
Pose:  25 Cluster:  25 Fr_nu: 441259 TotEn:   -13.46
@<TRIPOS>ATOM
      1 C1        -50.3491  -10.2764  -44.2034 C.2    1 LIG      -0.25100
      2 C2        -49.7831  -11.0837  -43.1987 C.2    1 LIG       0.13200
      3 C3        -51.6021  -10.8028  -44.4016 C.2    1 LIG      -0.03800
      4 N1        -50.6087  -12.0495  -42.7871 N.2    1 LIG      -0.57800
      5 N2        -51.7065  -11.8525  -43.5369 N.pl3  1 LIG      -0.05900
      6 H1        -49.9112   -9.4306  -44.7127 H      1 LIG       0.15700
      7 H2        -48.8030  -11.0089  -42.7495 H      1 LIG       0.15600
      8 H3        -52.4096  -10.5327  -45.0667 H      1 LIG       0.15900
      9 H4        -52.4936  -12.4757  -43.4076 H      1 LIG       0.32200
@<TRIPOS>BOND
      1       1       2 1
      2       1       3 2
      3       2       4 2
      4       3       5 1
      5       4       5 1
      6       1       6 1
      7       2       7 1
      8       3       8 1
      9       5       9 1
@<TRIPOS>ALT_TYPE
CGenFF_4.0_ALT_TYPE_SET
CGenFF_4.0 1 CG2R51 2 CG2R52 3 CG2R51 4 NG2R50 5 NG2R51 6 HGR51 7 HGR52 8 HGR52 9 HGP1
@<TRIPOS>MOLECULE
pyrazole
 9 9 0 0 0
****
USER_CHARGES
INVALID_CHARGES
Pose:  26 Cluster:  26 Fr_nu: 10433231 TotEn:   -13.31
@<TRIPOS>ATOM
      1 C1        -60.8669   10.4945  -23.4800 C.2    1 LIG      -0.25100
      2 C2        -61.0119    9.0970  -23.5677 C.2    1 LIG       0.13200
      3 C3        -59.5347   10.6849  -23.2056 C.2    1 LIG      -0.03800
      4 N1        -59.8634    8.4457  -23.3656 N.2    1 LIG      -0.57800
      5 N2        -58.9840    9.4384  -23.1483 N.pl3  1 LIG      -0.05900
      6 H1        -61.6217   11.2576  -23.5996 H      1 LIG       0.15700
      7 H2        -61.9067    8.5258  -23.7700 H      1 LIG       0.15600
      8 H3        -58.9428   11.5749  -23.0473 H      1 LIG       0.15900
      9 H4        -58.0194    9.1926  -22.9641 H      1 LIG       0.32200
@<TRIPOS>BOND
      1       1       2 1
      2       1       3 2
      3       2       4 2
      4       3       5 1
      5       4       5 1
      6       1       6 1
      7       2       7 1
      8       3       8 1
      9       5       9 1
@<TRIPOS>ALT_TYPE
CGenFF_4.0_ALT_TYPE_SET
CGenFF_4.0 1 CG2R51 2 CG2R52 3 CG2R51 4 NG2R50 5 NG2R51 6 HGR51 7 HGR52 8 HGR52 9 HGP1
@<TRIPOS>MOLECULE
pyrazole
 9 9 0 0 0
****
USER_CHARGES
INVALID_CHARGES
Pose:  27 Cluster:  27 Fr_nu: 2467803 TotEn:   -13.30
@<TRIPOS>ATOM
      1 C1        -77.0923  -14.5306  -45.0909 C.2    1 LIG      -0.25100
      2 C2        -76.2073  -13.7190  -45.8257 C.2    1 LIG       0.13200
      3 C3        -78.3262  -13.9611  -45.2902 C.2    1 LIG      -0.03800
      4 N1        -76.8263  -12.7108  -46.4456 N.2    1 LIG      -0.57800
      5 N2        -78.1135  -12.8851  -46.1010 N.pl3  1 LIG      -0.05900
      6 H1        -76.8682  -15.4063  -44.4999 H      1 LIG       0.15700
      7 H2        -75.1369  -13.8199  -45.9348 H      1 LIG       0.15600
      8 H3        -79.3136  -14.2173  -44.9343 H      1 LIG       0.15900
      9 H4        -78.7977  -12.2282  -46.4549 H      1 LIG       0.32200
@<TRIPOS>BOND
      1       1       2 1
      2       1       3 2
      3       2       4 2
      4       3       5 1
      5       4       5 1
      6       1       6 1
      7       2       7 1
      8       3       8 1
      9       5       9 1
@<TRIPOS>ALT_TYPE
CGenFF_4.0_ALT_TYPE_SET
CGenFF_4.0 1 CG2R51 2 CG2R52 3 CG2R51 4 NG2R50 5 NG2R51 6 HGR51 7 HGR52 8 HGR52 9 HGP1
@<TRIPOS>MOLECULE
pyrazole
 9 9 0 0 0
****
USER_CHARGES
INVALID_CHARGES
Pose:  28 Cluster:  28 Fr_nu: 10838758 TotEn:   -13.09
@<TRIPOS>ATOM
      1 C1        -81.0585  -21.0225  -31.6231 C.2    1 LIG      -0.25100
      2 C2        -81.4134  -22.0799  -30.7642 C.2    1 LIG       0.13200
      3 C3        -80.3091  -21.6172  -32.6085 C.2    1 LIG      -0.03800
      4 N1        -80.9293  -23.2572  -31.1685 N.2    1 LIG      -0.57800
      5 N2        -80.2627  -22.9433  -32.2924 N.pl3  1 LIG      -0.05900
      6 H1        -81.3109  -19.9756  -31.5406 H      1 LIG       0.15700
      7 H2        -82.0041  -22.0416  -29.8601 H      1 LIG       0.15600
      8 H3        -79.8138  -21.2249  -33.4849 H      1 LIG       0.15900
      9 H4        -79.7947  -23.6865  -32.7958 H      1 LIG       0.32200
@<TRIPOS>BOND
      1       1       2 1
      2       1       3 2
      3       2       4 2
      4       3       5 1
      5       4       5 1
      6       1       6 1
      7       2       7 1
      8       3       8 1
      9       5       9 1
@<TRIPOS>ALT_TYPE
CGenFF_4.0_ALT_TYPE_SET
CGenFF_4.0 1 CG2R51 2 CG2R52 3 CG2R51 4 NG2R50 5 NG2R51 6 HGR51 7 HGR52 8 HGR52 9 HGP1
@<TRIPOS>MOLECULE
pyrazole
 9 9 0 0 0
****
USER_CHARGES
INVALID_CHARGES
Pose:  29 Cluster:  29 Fr_nu: 119216 TotEn:   -13.07
@<TRIPOS>ATOM
      1 C1        -81.8036  -22.3878  -31.5858 C.2    1 LIG      -0.25100
      2 C2        -81.4604  -21.0726  -31.2195 C.2    1 LIG       0.13200
      3 C3        -81.1528  -22.5932  -32.7777 C.2    1 LIG      -0.03800
      4 N1        -80.6541  -20.4840  -32.1068 N.2    1 LIG      -0.57800
      5 N2        -80.4850  -21.4337  -33.0425 N.pl3  1 LIG      -0.05900
      6 H1        -82.4337  -23.0897  -31.0597 H      1 LIG       0.15700
      7 H2        -81.7646  -20.5183  -30.3431 H      1 LIG       0.15600
      8 H3        -81.1076  -23.4399  -33.4474 H      1 LIG       0.15900
      9 H4        -79.8996  -21.2216  -33.8406 H      1 LIG       0.32200
@<TRIPOS>BOND
      1       1       2 1
      2       1       3 2
      3       2       4 2
      4       3       5 1
      5       4       5 1
      6       1       6 1
      7       2       7 1
      8       3       8 1
      9       5       9 1
@<TRIPOS>ALT_TYPE
CGenFF_4.0_ALT_TYPE_SET
CGenFF_4.0 1 CG2R51 2 CG2R52 3 CG2R51 4 NG2R50 5 NG2R51 6 HGR51 7 HGR52 8 HGR52 9 HGP1
@<TRIPOS>MOLECULE
pyrazole
 9 9 0 0 0
****
USER_CHARGES
INVALID_CHARGES
Pose:  30 Cluster:  30 Fr_nu: 782704 TotEn:   -12.96
@<TRIPOS>ATOM
      1 C1        -75.3275   -8.8846  -54.7053 C.2    1 LIG      -0.25100
      2 C2        -76.5559   -9.4389  -54.2984 C.2    1 LIG       0.13200
      3 C3        -74.4130   -9.3813  -53.8090 C.2    1 LIG      -0.03800
      4 N1        -76.4361  -10.2276  -53.2271 N.2    1 LIG      -0.57800
      5 N2        -75.1216  -10.1725  -52.9532 N.pl3  1 LIG      -0.05900
      6 H1        -75.1314   -8.2188  -55.5327 H      1 LIG       0.15700
      7 H2        -77.5335   -9.3007  -54.7376 H      1 LIG       0.15600
      8 H3        -73.3464   -9.2443  -53.7040 H      1 LIG       0.15900
      9 H4        -74.7741  -10.7006  -52.1626 H      1 LIG       0.32200
@<TRIPOS>BOND
      1       1       2 1
      2       1       3 2
      3       2       4 2
      4       3       5 1
      5       4       5 1
      6       1       6 1
      7       2       7 1
      8       3       8 1
      9       5       9 1
@<TRIPOS>ALT_TYPE
CGenFF_4.0_ALT_TYPE_SET
CGenFF_4.0 1 CG2R51 2 CG2R52 3 CG2R51 4 NG2R50 5 NG2R51 6 HGR51 7 HGR52 8 HGR52 9 HGP1
@<TRIPOS>MOLECULE
pyrazole
 9 9 0 0 0
****
USER_CHARGES
INVALID_CHARGES
Pose:  31 Cluster:  31 Fr_nu: 1837444 TotEn:   -12.75
@<TRIPOS>ATOM
      1 C1        -79.8328  -19.7773  -30.1999 C.2    1 LIG      -0.25100
      2 C2        -80.4460  -18.8277  -31.0390 C.2    1 LIG       0.13200
      3 C3        -79.2353  -20.6631  -31.0630 C.2    1 LIG      -0.03800
      4 N1        -80.2555  -19.0859  -32.3355 N.2    1 LIG      -0.57800
      5 N2        -79.5158  -20.2077  -32.3177 N.pl3  1 LIG      -0.05900
      6 H1        -79.8239  -19.8148  -29.1206 H      1 LIG       0.15700
      7 H2        -81.0243  -17.9586  -30.7597 H      1 LIG       0.15600
      8 H3        -78.6511  -21.5575  -30.9011 H      1 LIG       0.15900
      9 H4        -79.2372  -20.6124  -33.2028 H      1 LIG       0.32200
@<TRIPOS>BOND
      1       1       2 1
      2       1       3 2
      3       2       4 2
      4       3       5 1
      5       4       5 1
      6       1       6 1
      7       2       7 1
      8       3       8 1
      9       5       9 1
@<TRIPOS>ALT_TYPE
CGenFF_4.0_ALT_TYPE_SET
CGenFF_4.0 1 CG2R51 2 CG2R52 3 CG2R51 4 NG2R50 5 NG2R51 6 HGR51 7 HGR52 8 HGR52 9 HGP1
@<TRIPOS>MOLECULE
pyrazole
 9 9 0 0 0
****
USER_CHARGES
INVALID_CHARGES
Pose:  32 Cluster:  32 Fr_nu: 1744380 TotEn:   -12.48
@<TRIPOS>ATOM
      1 C1        -73.3860  -24.0083  -39.3313 C.2    1 LIG      -0.25100
      2 C2        -74.6742  -24.2868  -38.8365 C.2    1 LIG       0.13200
      3 C3        -73.6081  -23.3225  -40.5004 C.2    1 LIG      -0.03800
      4 N1        -75.6429  -23.8161  -39.6266 N.2    1 LIG      -0.57800
      5 N2        -74.9631  -23.2349  -40.6296 N.pl3  1 LIG      -0.05900
      6 H1        -72.4299  -24.2674  -38.9010 H      1 LIG       0.15700
      7 H2        -74.9476  -24.8135  -37.9334 H      1 LIG       0.15600
      8 H3        -72.9392  -22.9005  -41.2365 H      1 LIG       0.15900
      9 H4        -75.4896  -22.7964  -41.3747 H      1 LIG       0.32200
@<TRIPOS>BOND
      1       1       2 1
      2       1       3 2
      3       2       4 2
      4       3       5 1
      5       4       5 1
      6       1       6 1
      7       2       7 1
      8       3       8 1
      9       5       9 1
@<TRIPOS>ALT_TYPE
CGenFF_4.0_ALT_TYPE_SET
CGenFF_4.0 1 CG2R51 2 CG2R52 3 CG2R51 4 NG2R50 5 NG2R51 6 HGR51 7 HGR52 8 HGR52 9 HGP1
@<TRIPOS>MOLECULE
pyrazole
 9 9 0 0 0
****
USER_CHARGES
INVALID_CHARGES
Pose:  33 Cluster:  33 Fr_nu:  10907 TotEn:   -12.06
@<TRIPOS>ATOM
      1 C1        -87.8967  -28.9777  -33.0143 C.2    1 LIG      -0.25100
      2 C2        -88.7504  -29.8167  -33.7553 C.2    1 LIG       0.13200
      3 C3        -86.8937  -28.6468  -33.8923 C.2    1 LIG      -0.03800
      4 N1        -88.3269  -30.0069  -35.0076 N.2    1 LIG      -0.57800
      5 N2        -87.1960  -29.2827  -35.0605 N.pl3  1 LIG      -0.05900
      6 H1        -87.9943  -28.6567  -31.9878 H      1 LIG       0.15700
      7 H2        -89.6634  -30.2979  -33.4347 H      1 LIG       0.15600
      8 H3        -86.0108  -28.0321  -33.7927 H      1 LIG       0.15900
      9 H4        -86.6763  -29.2681  -35.9291 H      1 LIG       0.32200
@<TRIPOS>BOND
      1       1       2 1
      2       1       3 2
      3       2       4 2
      4       3       5 1
      5       4       5 1
      6       1       6 1
      7       2       7 1
      8       3       8 1
      9       5       9 1
@<TRIPOS>ALT_TYPE
CGenFF_4.0_ALT_TYPE_SET
CGenFF_4.0 1 CG2R51 2 CG2R52 3 CG2R51 4 NG2R50 5 NG2R51 6 HGR51 7 HGR52 8 HGR52 9 HGP1
@<TRIPOS>MOLECULE
pyrazole
 9 9 0 0 0
****
USER_CHARGES
INVALID_CHARGES
Pose:  34 Cluster:  34 Fr_nu: 11454873 TotEn:   -11.97
@<TRIPOS>ATOM
      1 C1        -44.3004   -2.9131  -50.3220 C.2    1 LIG      -0.25100
      2 C2        -43.5224   -2.6087  -49.1890 C.2    1 LIG       0.13200
      3 C3        -43.3944   -2.9834  -51.3519 C.2    1 LIG      -0.03800
      4 N1        -42.2222   -2.4937  -49.4720 N.2    1 LIG      -0.57800
      5 N2        -42.1761   -2.7271  -50.7947 N.pl3  1 LIG      -0.05900
      6 H1        -45.3683   -3.0617  -50.3842 H      1 LIG       0.15700
      7 H2        -43.8487   -2.4654  -48.1688 H      1 LIG       0.15600
      8 H3        -43.5046   -3.1857  -52.4075 H      1 LIG       0.15900
      9 H4        -41.2758   -2.6937  -51.2563 H      1 LIG       0.32200
@<TRIPOS>BOND
      1       1       2 1
      2       1       3 2
      3       2       4 2
      4       3       5 1
      5       4       5 1
      6       1       6 1
      7       2       7 1
      8       3       8 1
      9       5       9 1
@<TRIPOS>ALT_TYPE
CGenFF_4.0_ALT_TYPE_SET
CGenFF_4.0 1 CG2R51 2 CG2R52 3 CG2R51 4 NG2R50 5 NG2R51 6 HGR51 7 HGR52 8 HGR52 9 HGP1
@<TRIPOS>MOLECULE
pyrazole
 9 9 0 0 0
****
USER_CHARGES
INVALID_CHARGES
Pose:  35 Cluster:  35 Fr_nu: 2554665 TotEn:   -11.92
@<TRIPOS>ATOM
      1 C1        -74.2202   -8.6152  -55.5260 C.2    1 LIG      -0.25100
      2 C2        -75.5628   -8.4585  -55.1328 C.2    1 LIG       0.13200
      3 C3        -73.5794   -9.0533  -54.3929 C.2    1 LIG      -0.03800
      4 N1        -75.7644   -8.7718  -53.8501 N.2    1 LIG      -0.57800
      5 N2        -74.5399   -9.1298  -53.4275 N.pl3  1 LIG      -0.05900
      6 H1        -73.7780   -8.4365  -56.4950 H      1 LIG       0.15700
      7 H2        -76.4027   -8.1286  -55.7273 H      1 LIG       0.15600
      8 H3        -72.5495   -9.3095  -54.1904 H      1 LIG       0.15900
      9 H4        -74.4303   -9.4152  -52.4624 H      1 LIG       0.32200
@<TRIPOS>BOND
      1       1       2 1
      2       1       3 2
      3       2       4 2
      4       3       5 1
      5       4       5 1
      6       1       6 1
      7       2       7 1
      8       3       8 1
      9       5       9 1
@<TRIPOS>ALT_TYPE
CGenFF_4.0_ALT_TYPE_SET
CGenFF_4.0 1 CG2R51 2 CG2R52 3 CG2R51 4 NG2R50 5 NG2R51 6 HGR51 7 HGR52 8 HGR52 9 HGP1
@<TRIPOS>MOLECULE
pyrazole
 9 9 0 0 0
****
USER_CHARGES
INVALID_CHARGES
Pose:  36 Cluster:  36 Fr_nu: 1278239 TotEn:   -11.80
@<TRIPOS>ATOM
      1 C1        -50.6058  -10.6736  -44.3804 C.2    1 LIG      -0.25100
      2 C2        -50.4615  -11.5682  -45.4577 C.2    1 LIG       0.13200
      3 C3        -51.9317  -10.7645  -44.0338 C.2    1 LIG      -0.03800
      4 N1        -51.6044  -12.1824  -45.7745 N.2    1 LIG      -0.57800
      5 N2        -52.4796  -11.6730  -44.8910 N.pl3  1 LIG      -0.05900
      6 H1        -49.8543  -10.0503  -43.9186 H      1 LIG       0.15700
      7 H2        -49.5712  -11.7978  -46.0255 H      1 LIG       0.15600
      8 H3        -52.5218  -10.2739  -43.2732 H      1 LIG       0.15900
      9 H4        -53.4403  -11.9897  -44.9307 H      1 LIG       0.32200
@<TRIPOS>BOND
      1       1       2 1
      2       1       3 2
      3       2       4 2
      4       3       5 1
      5       4       5 1
      6       1       6 1
      7       2       7 1
      8       3       8 1
      9       5       9 1
@<TRIPOS>ALT_TYPE
CGenFF_4.0_ALT_TYPE_SET
CGenFF_4.0 1 CG2R51 2 CG2R52 3 CG2R51 4 NG2R50 5 NG2R51 6 HGR51 7 HGR52 8 HGR52 9 HGP1
@<TRIPOS>MOLECULE
pyrazole
 9 9 0 0 0
****
USER_CHARGES
INVALID_CHARGES
Pose:  37 Cluster:  37 Fr_nu: 776387 TotEn:   -11.41
@<TRIPOS>ATOM
      1 C1        -70.9802    3.8384  -48.4922 C.2    1 LIG      -0.25100
      2 C2        -71.4831    2.6843  -49.1223 C.2    1 LIG       0.13200
      3 C3        -70.2987    3.3632  -47.3986 C.2    1 LIG      -0.03800
      4 N1        -71.1493    1.5605  -48.4823 N.2    1 LIG      -0.57800
      5 N2        -70.4293    2.0061  -47.4387 N.pl3  1 LIG      -0.05900
      6 H1        -71.0947    4.8705  -48.7890 H      1 LIG       0.15700
      7 H2        -72.0794    2.6153  -50.0209 H      1 LIG       0.15600
      8 H3        -69.7470    3.8574  -46.6119 H      1 LIG       0.15900
      9 H4        -70.0565    1.3260  -46.7881 H      1 LIG       0.32200
@<TRIPOS>BOND
      1       1       2 1
      2       1       3 2
      3       2       4 2
      4       3       5 1
      5       4       5 1
      6       1       6 1
      7       2       7 1
      8       3       8 1
      9       5       9 1
@<TRIPOS>ALT_TYPE
CGenFF_4.0_ALT_TYPE_SET
CGenFF_4.0 1 CG2R51 2 CG2R52 3 CG2R51 4 NG2R50 5 NG2R51 6 HGR51 7 HGR52 8 HGR52 9 HGP1
@<TRIPOS>MOLECULE
pyrazole
 9 9 0 0 0
****
USER_CHARGES
INVALID_CHARGES
Pose:  38 Cluster:  38 Fr_nu: 3879777 TotEn:   -11.30
@<TRIPOS>ATOM
      1 C1        -73.5377  -22.8390  -41.2639 C.2    1 LIG      -0.25100
      2 C2        -74.7970  -22.7407  -40.6425 C.2    1 LIG       0.13200
      3 C3        -72.8021  -23.6395  -40.4246 C.2    1 LIG      -0.03800
      4 N1        -74.8614  -23.4243  -39.4968 N.2    1 LIG      -0.57800
      5 N2        -73.6334  -23.9599  -39.3917 N.pl3  1 LIG      -0.05900
      6 H1        -73.2086  -22.3930  -42.1909 H      1 LIG       0.15700
      7 H2        -75.6704  -22.1990  -40.9764 H      1 LIG       0.15600
      8 H3        -71.7844  -23.9999  -40.4670 H      1 LIG       0.15900
      9 H4        -73.4288  -24.5353  -38.5843 H      1 LIG       0.32200
@<TRIPOS>BOND
      1       1       2 1
      2       1       3 2
      3       2       4 2
      4       3       5 1
      5       4       5 1
      6       1       6 1
      7       2       7 1
      8       3       8 1
      9       5       9 1
@<TRIPOS>ALT_TYPE
CGenFF_4.0_ALT_TYPE_SET
CGenFF_4.0 1 CG2R51 2 CG2R52 3 CG2R51 4 NG2R50 5 NG2R51 6 HGR51 7 HGR52 8 HGR52 9 HGP1
@<TRIPOS>MOLECULE
pyrazole
 9 9 0 0 0
****
USER_CHARGES
INVALID_CHARGES
Pose:  39 Cluster:  39 Fr_nu: 10385508 TotEn:   -11.10
@<TRIPOS>ATOM
      1 C1        -46.7765  -22.8298  -29.1069 C.2    1 LIG      -0.25100
      2 C2        -46.8824  -22.4335  -27.7602 C.2    1 LIG       0.13200
      3 C3        -47.8242  -23.6983  -29.2926 C.2    1 LIG      -0.03800
      4 N1        -47.9158  -23.0032  -27.1347 N.2    1 LIG      -0.57800
      5 N2        -48.4691  -23.7664  -28.0926 N.pl3  1 LIG      -0.05900
      6 H1        -46.0441  -22.5281  -29.8411 H      1 LIG       0.15700
      7 H2        -46.2492  -21.7536  -27.2083 H      1 LIG       0.15600
      8 H3        -48.1600  -24.2629  -30.1503 H      1 LIG       0.15900
      9 H4        -49.2882  -24.3125  -27.8570 H      1 LIG       0.32200
@<TRIPOS>BOND
      1       1       2 1
      2       1       3 2
      3       2       4 2
      4       3       5 1
      5       4       5 1
      6       1       6 1
      7       2       7 1
      8       3       8 1
      9       5       9 1
@<TRIPOS>ALT_TYPE
CGenFF_4.0_ALT_TYPE_SET
CGenFF_4.0 1 CG2R51 2 CG2R52 3 CG2R51 4 NG2R50 5 NG2R51 6 HGR51 7 HGR52 8 HGR52 9 HGP1
@<TRIPOS>MOLECULE
pyrazole
 9 9 0 0 0
****
USER_CHARGES
INVALID_CHARGES
Pose:  40 Cluster:  40 Fr_nu: 11438879 TotEn:   -11.01
@<TRIPOS>ATOM
      1 C1        -44.4355   -2.4831  -50.6365 C.2    1 LIG      -0.25100
      2 C2        -43.1729   -2.2403  -50.0632 C.2    1 LIG       0.13200
      3 C3        -45.0978   -3.2394  -49.7007 C.2    1 LIG      -0.03800
      4 N1        -43.0388   -2.7970  -48.8566 N.2    1 LIG      -0.57800
      5 N2        -44.2257   -3.3972  -48.6639 N.pl3  1 LIG      -0.05900
      6 H1        -44.8136   -2.1555  -51.5937 H      1 LIG       0.15700
      7 H2        -42.3446   -1.6812  -50.4746 H      1 LIG       0.15600
      8 H3        -46.0877   -3.6718  -49.6806 H      1 LIG       0.15900
      9 H4        -44.3730   -3.9016  -47.7987 H      1 LIG       0.32200
@<TRIPOS>BOND
      1       1       2 1
      2       1       3 2
      3       2       4 2
      4       3       5 1
      5       4       5 1
      6       1       6 1
      7       2       7 1
      8       3       8 1
      9       5       9 1
@<TRIPOS>ALT_TYPE
CGenFF_4.0_ALT_TYPE_SET
CGenFF_4.0 1 CG2R51 2 CG2R52 3 CG2R51 4 NG2R50 5 NG2R51 6 HGR51 7 HGR52 8 HGR52 9 HGP1
@<TRIPOS>MOLECULE
pyrazole
 9 9 0 0 0
****
USER_CHARGES
INVALID_CHARGES
Pose:  41 Cluster:  41 Fr_nu: 10910775 TotEn:   -10.87
@<TRIPOS>ATOM
      1 C1        -55.3560    6.4401  -17.8870 C.2    1 LIG      -0.25100
      2 C2        -54.0785    5.8606  -17.7693 C.2    1 LIG       0.13200
      3 C3        -56.2226    5.3763  -17.8251 C.2    1 LIG      -0.03800
      4 N1        -54.1247    4.5318  -17.6421 N.2    1 LIG      -0.57800
      5 N2        -55.4418    4.2674  -17.6793 N.pl3  1 LIG      -0.05900
      6 H1        -55.6136    7.4828  -18.0002 H      1 LIG       0.15700
      7 H2        -53.1156    6.3511  -17.7715 H      1 LIG       0.15600
      8 H3        -57.2999    5.3097  -17.8729 H      1 LIG       0.15900
      9 H4        -55.7396    3.3031  -17.6014 H      1 LIG       0.32200
@<TRIPOS>BOND
      1       1       2 1
      2       1       3 2
      3       2       4 2
      4       3       5 1
      5       4       5 1
      6       1       6 1
      7       2       7 1
      8       3       8 1
      9       5       9 1
@<TRIPOS>ALT_TYPE
CGenFF_4.0_ALT_TYPE_SET
CGenFF_4.0 1 CG2R51 2 CG2R52 3 CG2R51 4 NG2R50 5 NG2R51 6 HGR51 7 HGR52 8 HGR52 9 HGP1
@<TRIPOS>MOLECULE
pyrazole
 9 9 0 0 0
****
USER_CHARGES
INVALID_CHARGES
Pose:  42 Cluster:  42 Fr_nu: 497729 TotEn:   -10.80
@<TRIPOS>ATOM
      1 C1        -46.2899   -8.9041  -38.5041 C.2    1 LIG      -0.25100
      2 C2        -47.0843   -9.5041  -37.5088 C.2    1 LIG       0.13200
      3 C3        -46.7926   -7.6316  -38.6238 C.2    1 LIG      -0.03800
      4 N1        -48.0204   -8.6805  -37.0301 N.2    1 LIG      -0.57800
      5 N2        -47.8174   -7.5498  -37.7275 N.pl3  1 LIG      -0.05900
      6 H1        -45.4674   -9.3330  -39.0573 H      1 LIG       0.15700
      7 H2        -47.0205  -10.5075  -37.1127 H      1 LIG       0.15600
      8 H3        -46.5211   -6.7965  -39.2534 H      1 LIG       0.15900
      9 H4        -48.4192   -6.7572  -37.5415 H      1 LIG       0.32200
@<TRIPOS>BOND
      1       1       2 1
      2       1       3 2
      3       2       4 2
      4       3       5 1
      5       4       5 1
      6       1       6 1
      7       2       7 1
      8       3       8 1
      9       5       9 1
@<TRIPOS>ALT_TYPE
CGenFF_4.0_ALT_TYPE_SET
CGenFF_4.0 1 CG2R51 2 CG2R52 3 CG2R51 4 NG2R50 5 NG2R51 6 HGR51 7 HGR52 8 HGR52 9 HGP1
@<TRIPOS>MOLECULE
pyrazole
 9 9 0 0 0
****
USER_CHARGES
INVALID_CHARGES
Pose:  43 Cluster:  43 Fr_nu: 100546 TotEn:   -10.73
@<TRIPOS>ATOM
      1 C1        -68.6742   -1.4923  -28.5738 C.2    1 LIG      -0.25100
      2 C2        -67.6125   -2.3913  -28.3588 C.2    1 LIG       0.13200
      3 C3        -69.6544   -2.2531  -29.1627 C.2    1 LIG      -0.03800
      4 N1        -67.8919   -3.6287  -28.7769 N.2    1 LIG      -0.57800
      5 N2        -69.1404   -3.5127  -29.2605 N.pl3  1 LIG      -0.05900
      6 H1        -68.7232   -0.4402  -28.3350 H      1 LIG       0.15700
      7 H2        -66.6465   -2.1963  -27.9153 H      1 LIG       0.15600
      8 H3        -70.6480   -2.0165  -29.5151 H      1 LIG       0.15900
      9 H4        -69.5836   -4.3369  -29.6464 H      1 LIG       0.32200
@<TRIPOS>BOND
      1       1       2 1
      2       1       3 2
      3       2       4 2
      4       3       5 1
      5       4       5 1
      6       1       6 1
      7       2       7 1
      8       3       8 1
      9       5       9 1
@<TRIPOS>ALT_TYPE
CGenFF_4.0_ALT_TYPE_SET
CGenFF_4.0 1 CG2R51 2 CG2R52 3 CG2R51 4 NG2R50 5 NG2R51 6 HGR51 7 HGR52 8 HGR52 9 HGP1
@<TRIPOS>MOLECULE
pyrazole
 9 9 0 0 0
****
USER_CHARGES
INVALID_CHARGES
Pose:  44 Cluster:  44 Fr_nu: 394194 TotEn:   -10.43
@<TRIPOS>ATOM
      1 C1        -71.0089    2.6940  -48.7310 C.2    1 LIG      -0.25100
      2 C2        -71.3389    4.0269  -48.4207 C.2    1 LIG       0.13200
      3 C3        -70.3392    2.2389  -47.6215 C.2    1 LIG      -0.03800
      4 N1        -70.9141    4.3946  -47.2089 N.2    1 LIG      -0.57800
      5 N2        -70.3103    3.2860  -46.7479 N.pl3  1 LIG      -0.05900
      6 H1        -71.2262    2.1398  -49.6321 H      1 LIG       0.15700
      7 H2        -71.8708    4.7459  -49.0272 H      1 LIG       0.15600
      8 H3        -69.8888    1.2866  -47.3813 H      1 LIG       0.15900
      9 H4        -69.8956    3.3145  -45.8249 H      1 LIG       0.32200
@<TRIPOS>BOND
      1       1       2 1
      2       1       3 2
      3       2       4 2
      4       3       5 1
      5       4       5 1
      6       1       6 1
      7       2       7 1
      8       3       8 1
      9       5       9 1
@<TRIPOS>ALT_TYPE
CGenFF_4.0_ALT_TYPE_SET
CGenFF_4.0 1 CG2R51 2 CG2R52 3 CG2R51 4 NG2R50 5 NG2R51 6 HGR51 7 HGR52 8 HGR52 9 HGP1
@<TRIPOS>MOLECULE
pyrazole
 9 9 0 0 0
****
USER_CHARGES
INVALID_CHARGES
Pose:  45 Cluster:  45 Fr_nu: 775935 TotEn:    -9.54
@<TRIPOS>ATOM
      1 C1        -70.8855    2.0621  -47.6636 C.2    1 LIG      -0.25100
      2 C2        -70.3891    3.3440  -47.3603 C.2    1 LIG       0.13200
      3 C3        -71.3956    2.1829  -48.9331 C.2    1 LIG      -0.03800
      4 N1        -70.5674    4.2151  -48.3569 N.2    1 LIG      -0.57800
      5 N2        -71.1816    3.4794  -49.2990 N.pl3  1 LIG      -0.05900
      6 H1        -70.8749    1.1741  -47.0489 H      1 LIG       0.15700
      7 H2        -69.9051    3.6799  -46.4543 H      1 LIG       0.15600
      8 H3        -71.8826    1.4798  -49.5932 H      1 LIG       0.15900
      9 H4        -71.4296    3.9282  -50.1718 H      1 LIG       0.32200
@<TRIPOS>BOND
      1       1       2 1
      2       1       3 2
      3       2       4 2
      4       3       5 1
      5       4       5 1
      6       1       6 1
      7       2       7 1
      8       3       8 1
      9       5       9 1
@<TRIPOS>ALT_TYPE
CGenFF_4.0_ALT_TYPE_SET
CGenFF_4.0 1 CG2R51 2 CG2R52 3 CG2R51 4 NG2R50 5 NG2R51 6 HGR51 7 HGR52 8 HGR52 9 HGP1
@<TRIPOS>MOLECULE
pyrazole
 9 9 0 0 0
****
USER_CHARGES
INVALID_CHARGES
Pose:  46 Cluster:  46 Fr_nu: 2655583 TotEn:    -9.02
@<TRIPOS>ATOM
      1 C1        -70.6300    4.0240  -48.7150 C.2    1 LIG      -0.25100
      2 C2        -70.6300    2.6929  -48.2567 C.2    1 LIG       0.13200
      3 C3        -71.4117    3.9983  -49.8441 C.2    1 LIG      -0.03800
      4 N1        -71.3543    1.8809  -49.0312 N.2    1 LIG      -0.57800
      5 N2        -71.8170    2.7039  -49.9876 N.pl3  1 LIG      -0.05900
      6 H1        -70.1338    4.8825  -48.2871 H      1 LIG       0.15700
      7 H2        -70.1319    2.2807  -47.3908 H      1 LIG       0.15600
      8 H3        -71.7075    4.7667  -50.5438 H      1 LIG       0.15900
      9 H4        -72.4055    2.3133  -50.7127 H      1 LIG       0.32200
@<TRIPOS>BOND
      1       1       2 1
      2       1       3 2
      3       2       4 2
      4       3       5 1
      5       4       5 1
      6       1       6 1
      7       2       7 1
      8       3       8 1
      9       5       9 1
@<TRIPOS>ALT_TYPE
CGenFF_4.0_ALT_TYPE_SET
CGenFF_4.0 1 CG2R51 2 CG2R52 3 CG2R51 4 NG2R50 5 NG2R51 6 HGR51 7 HGR52 8 HGR52 9 HGP1
@<TRIPOS>MOLECULE
pyrazole
 9 9 0 0 0
****
USER_CHARGES
INVALID_CHARGES
Pose:  47 Cluster:  47 Fr_nu: 11453794 TotEn:    -8.74
@<TRIPOS>ATOM
      1 C1        -42.7215   -1.6702  -51.2955 C.2    1 LIG      -0.25100
      2 C2        -41.9140   -2.3480  -50.3626 C.2    1 LIG       0.13200
      3 C3        -43.9093   -1.4657  -50.6370 C.2    1 LIG      -0.03800
      4 N1        -42.5362   -2.5599  -49.1999 N.2    1 LIG      -0.57800
      5 N2        -43.7473   -2.0119  -49.3977 N.pl3  1 LIG      -0.05900
      6 H1        -42.4772   -1.3706  -52.3040 H      1 LIG       0.15700
      7 H2        -40.8982   -2.6969  -50.4817 H      1 LIG       0.15600
      8 H3        -44.8351   -0.9936  -50.9326 H      1 LIG       0.15900
      9 H4        -44.4192   -2.0480  -48.6413 H      1 LIG       0.32200
@<TRIPOS>BOND
      1       1       2 1
      2       1       3 2
      3       2       4 2
      4       3       5 1
      5       4       5 1
      6       1       6 1
      7       2       7 1
      8       3       8 1
      9       5       9 1
@<TRIPOS>ALT_TYPE
CGenFF_4.0_ALT_TYPE_SET
CGenFF_4.0 1 CG2R51 2 CG2R52 3 CG2R51 4 NG2R50 5 NG2R51 6 HGR51 7 HGR52 8 HGR52 9 HGP1
@<TRIPOS>MOLECULE
pyrazole
 9 9 0 0 0
****
USER_CHARGES
INVALID_CHARGES
Pose:  48 Cluster:  48 Fr_nu: 9759370 TotEn:    -6.19
@<TRIPOS>ATOM
      1 C1        -73.5396   -0.1362  -61.3795 C.2    1 LIG      -0.25100
      2 C2        -73.3001   -1.2284  -62.2347 C.2    1 LIG       0.13200
      3 C3        -74.8330   -0.3121  -60.9520 C.2    1 LIG      -0.03800
      4 N1        -74.3564   -2.0383  -62.3450 N.2    1 LIG      -0.57800
      5 N2        -75.2723   -1.4547  -61.5534 N.pl3  1 LIG      -0.05900
      6 H1        -72.8690    0.6662  -61.1095 H      1 LIG       0.15700
      7 H2        -72.3999   -1.4678  -62.7826 H      1 LIG       0.15600
      8 H3        -75.4667    0.2612  -60.2908 H      1 LIG       0.15900
      9 H4        -76.1820   -1.8909  -61.4704 H      1 LIG       0.32200
@<TRIPOS>BOND
      1       1       2 1
      2       1       3 2
      3       2       4 2
      4       3       5 1
      5       4       5 1
      6       1       6 1
      7       2       7 1
      8       3       8 1
      9       5       9 1
@<TRIPOS>ALT_TYPE
CGenFF_4.0_ALT_TYPE_SET
CGenFF_4.0 1 CG2R51 2 CG2R52 3 CG2R51 4 NG2R50 5 NG2R51 6 HGR51 7 HGR52 8 HGR52 9 HGP1
@<TRIPOS>MOLECULE
4_lactone
 9 9 0 0 0
****
USER_CHARGES
INVALID_CHARGES
Pose:   1 Cluster:   1 Fr_nu: 7896851 TotEn:   -23.61
@<TRIPOS>ATOM
      1 C1        -50.0319    8.4175  -30.0603 C.2    1 LIG       0.04000
      2 C2        -50.5552    8.6016  -31.4961 C.3    1 LIG       0.11000
      3 C3        -49.7126    7.3593  -31.7693 C.3    1 LIG       0.08100
      4 O1        -50.1489    8.9690  -28.9896 O.2    1 LIG      -0.32000
      5 O2        -49.3015    7.3142  -30.3749 O.3    1 LIG      -0.27100
      6 H1        -51.6341    8.4737  -31.5969 H      1 LIG       0.09000
      7 H2        -50.2171    9.5199  -31.9790 H      1 LIG       0.09000
      8 H3        -50.2695    6.4626  -32.0547 H      1 LIG       0.09000
      9 H4        -48.8581    7.5061  -32.4356 H      1 LIG       0.09000
@<TRIPOS>BOND
      1       1       2 1
      2       1       4 2
      3       1       5 1
      4       2       3 1
      5       3       5 1
      6       2       6 1
      7       2       7 1
      8       3       8 1
      9       3       9 1
@<TRIPOS>ALT_TYPE
CGenFF_4.0_ALT_TYPE_SET
CGenFF_4.0 1 CG2O4 2 CG3C41 3 CG3C41 4 OG2D1 5 OG3C51 6 HGA2 7 HGA2 8 HGA2 9 HGA2
@<TRIPOS>MOLECULE
4_lactone
 9 9 0 0 0
****
USER_CHARGES
INVALID_CHARGES
Pose:   2 Cluster:   2 Fr_nu: 7945555 TotEn:   -23.58
@<TRIPOS>ATOM
      1 C1        -50.3512  -21.3018  -34.1176 C.2    1 LIG       0.04000
      2 C2        -51.0433  -22.6666  -34.2834 C.3    1 LIG       0.11000
      3 C3        -52.3101  -21.8169  -34.3170 C.3    1 LIG       0.08100
      4 O1        -49.2233  -20.8818  -33.9922 O.2    1 LIG      -0.32000
      5 O2        -51.5197  -20.6068  -34.1546 O.3    1 LIG      -0.27100
      6 H1        -50.7943  -23.1825  -35.2120 H      1 LIG       0.09000
      7 H2        -50.9378  -23.3271  -33.4212 H      1 LIG       0.09000
      8 H3        -52.8560  -21.8177  -35.2644 H      1 LIG       0.09000
      9 H4        -52.9982  -21.9627  -33.4798 H      1 LIG       0.09000
@<TRIPOS>BOND
      1       1       2 1
      2       1       4 2
      3       1       5 1
      4       2       3 1
      5       3       5 1
      6       2       6 1
      7       2       7 1
      8       3       8 1
      9       3       9 1
@<TRIPOS>ALT_TYPE
CGenFF_4.0_ALT_TYPE_SET
CGenFF_4.0 1 CG2O4 2 CG3C41 3 CG3C41 4 OG2D1 5 OG3C51 6 HGA2 7 HGA2 8 HGA2 9 HGA2
@<TRIPOS>MOLECULE
4_lactone
 9 9 0 0 0
****
USER_CHARGES
INVALID_CHARGES
Pose:   3 Cluster:   3 Fr_nu: 8020940 TotEn:   -22.36
@<TRIPOS>ATOM
      1 C1        -48.7167  -21.5129  -35.1308 C.2    1 LIG       0.04000
      2 C2        -49.1233  -22.4155  -36.3094 C.3    1 LIG       0.11000
      3 C3        -47.7315  -22.0620  -36.8250 C.3    1 LIG       0.08100
      4 O1        -49.2055  -21.1223  -34.0950 O.2    1 LIG      -0.32000
      5 O2        -47.4901  -21.2389  -35.6504 O.3    1 LIG      -0.27100
      6 H1        -49.2763  -23.4611  -36.0377 H      1 LIG       0.09000
      7 H2        -49.9588  -22.0313  -36.8970 H      1 LIG       0.09000
      8 H3        -47.0241  -22.8934  -36.8872 H      1 LIG       0.09000
      9 H4        -47.7054  -21.4690  -37.7434 H      1 LIG       0.09000
@<TRIPOS>BOND
      1       1       2 1
      2       1       4 2
      3       1       5 1
      4       2       3 1
      5       3       5 1
      6       2       6 1
      7       2       7 1
      8       3       8 1
      9       3       9 1
@<TRIPOS>ALT_TYPE
CGenFF_4.0_ALT_TYPE_SET
CGenFF_4.0 1 CG2O4 2 CG3C41 3 CG3C41 4 OG2D1 5 OG3C51 6 HGA2 7 HGA2 8 HGA2 9 HGA2
@<TRIPOS>MOLECULE
4_lactone
 9 9 0 0 0
****
USER_CHARGES
INVALID_CHARGES
Pose:   4 Cluster:   4 Fr_nu: 7900377 TotEn:   -22.35
@<TRIPOS>ATOM
      1 C1        -51.1842  -21.4165  -34.2820 C.2    1 LIG       0.04000
      2 C2        -51.7474  -22.1275  -35.5256 C.3    1 LIG       0.11000
      3 C3        -52.8020  -22.6241  -34.5411 C.3    1 LIG       0.08100
      4 O1        -50.2532  -20.6920  -34.0125 O.2    1 LIG      -0.32000
      5 O2        -52.1555  -21.8968  -33.4600 O.3    1 LIG      -0.27100
      6 H1        -52.1060  -21.4500  -36.3020 H      1 LIG       0.09000
      7 H2        -51.0870  -22.8916  -35.9390 H      1 LIG       0.09000
      8 H3        -53.8198  -22.2653  -34.7163 H      1 LIG       0.09000
      9 H4        -52.8037  -23.7017  -34.3555 H      1 LIG       0.09000
@<TRIPOS>BOND
      1       1       2 1
      2       1       4 2
      3       1       5 1
      4       2       3 1
      5       3       5 1
      6       2       6 1
      7       2       7 1
      8       3       8 1
      9       3       9 1
@<TRIPOS>ALT_TYPE
CGenFF_4.0_ALT_TYPE_SET
CGenFF_4.0 1 CG2O4 2 CG3C41 3 CG3C41 4 OG2D1 5 OG3C51 6 HGA2 7 HGA2 8 HGA2 9 HGA2
@<TRIPOS>MOLECULE
4_lactone
 9 9 0 0 0
****
USER_CHARGES
INVALID_CHARGES
Pose:   5 Cluster:   5 Fr_nu: 8037358 TotEn:   -21.78
@<TRIPOS>ATOM
      1 C1        -50.2719    9.6876  -29.8853 C.2    1 LIG       0.04000
      2 C2        -51.2222    9.7125  -31.0959 C.3    1 LIG       0.11000
      3 C3        -50.7195   11.1465  -31.2320 C.3    1 LIG       0.08100
      4 O1        -49.9320    8.8989  -29.0328 O.2    1 LIG      -0.32000
      5 O2        -49.8685   10.9739  -30.0652 O.3    1 LIG      -0.27100
      6 H1        -50.9373    9.0323  -31.9000 H      1 LIG       0.09000
      7 H2        -52.2765    9.6018  -30.8368 H      1 LIG       0.09000
      8 H3        -50.1337   11.3598  -32.1303 H      1 LIG       0.09000
      9 H4        -51.4689   11.9263  -31.0708 H      1 LIG       0.09000
@<TRIPOS>BOND
      1       1       2 1
      2       1       4 2
      3       1       5 1
      4       2       3 1
      5       3       5 1
      6       2       6 1
      7       2       7 1
      8       3       8 1
      9       3       9 1
@<TRIPOS>ALT_TYPE
CGenFF_4.0_ALT_TYPE_SET
CGenFF_4.0 1 CG2O4 2 CG3C41 3 CG3C41 4 OG2D1 5 OG3C51 6 HGA2 7 HGA2 8 HGA2 9 HGA2
@<TRIPOS>MOLECULE
4_lactone
 9 9 0 0 0
****
USER_CHARGES
INVALID_CHARGES
Pose:   6 Cluster:   6 Fr_nu: 7691937 TotEn:   -21.76
@<TRIPOS>ATOM
      1 C1        -50.5544    9.6965  -29.9034 C.2    1 LIG       0.04000
      2 C2        -50.4685    9.4110  -31.4134 C.3    1 LIG       0.11000
      3 C3        -51.9689    9.6839  -31.3667 C.3    1 LIG       0.08100
      4 O1        -49.8011    9.7324  -28.9570 O.2    1 LIG      -0.32000
      5 O2        -51.8946    9.9260  -29.9344 O.3    1 LIG      -0.27100
      6 H1        -49.8725   10.1354  -31.9706 H      1 LIG       0.09000
      7 H2        -50.1798    8.3873  -31.6574 H      1 LIG       0.09000
      8 H3        -52.3060   10.5717  -31.9087 H      1 LIG       0.09000
      9 H4        -52.6111    8.8293  -31.5969 H      1 LIG       0.09000
@<TRIPOS>BOND
      1       1       2 1
      2       1       4 2
      3       1       5 1
      4       2       3 1
      5       3       5 1
      6       2       6 1
      7       2       7 1
      8       3       8 1
      9       3       9 1
@<TRIPOS>ALT_TYPE
CGenFF_4.0_ALT_TYPE_SET
CGenFF_4.0 1 CG2O4 2 CG3C41 3 CG3C41 4 OG2D1 5 OG3C51 6 HGA2 7 HGA2 8 HGA2 9 HGA2
@<TRIPOS>MOLECULE
4_lactone
 9 9 0 0 0
****
USER_CHARGES
INVALID_CHARGES
Pose:   7 Cluster:   7 Fr_nu: 7798150 TotEn:   -20.49
@<TRIPOS>ATOM
      1 C1        -51.2904  -21.2539  -34.9808 C.2    1 LIG       0.04000
      2 C2        -52.6089  -21.7479  -35.6028 C.3    1 LIG       0.11000
      3 C3        -51.6731  -22.5369  -36.5138 C.3    1 LIG       0.08100
      4 O1        -50.9466  -20.5103  -34.0902 O.2    1 LIG      -0.32000
      5 O2        -50.5160  -21.9836  -35.8278 O.3    1 LIG      -0.27100
      6 H1        -53.2249  -22.3430  -34.9269 H      1 LIG       0.09000
      7 H2        -53.1937  -20.9644  -36.0874 H      1 LIG       0.09000
      8 H3        -51.7197  -23.6246  -36.4129 H      1 LIG       0.09000
      9 H4        -51.6896  -22.2502  -37.5689 H      1 LIG       0.09000
@<TRIPOS>BOND
      1       1       2 1
      2       1       4 2
      3       1       5 1
      4       2       3 1
      5       3       5 1
      6       2       6 1
      7       2       7 1
      8       3       8 1
      9       3       9 1
@<TRIPOS>ALT_TYPE
CGenFF_4.0_ALT_TYPE_SET
CGenFF_4.0 1 CG2O4 2 CG3C41 3 CG3C41 4 OG2D1 5 OG3C51 6 HGA2 7 HGA2 8 HGA2 9 HGA2
@<TRIPOS>MOLECULE
4_lactone
 9 9 0 0 0
****
USER_CHARGES
INVALID_CHARGES
Pose:   8 Cluster:   8 Fr_nu: 6485866 TotEn:   -20.26
@<TRIPOS>ATOM
      1 C1        -52.4581  -21.4514  -34.0406 C.2    1 LIG       0.04000
      2 C2        -53.2836  -22.0327  -35.2024 C.3    1 LIG       0.11000
      3 C3        -54.2421  -22.4300  -34.0839 C.3    1 LIG       0.08100
      4 O1        -51.4101  -20.8638  -33.8960 O.2    1 LIG      -0.32000
      5 O2        -53.3562  -21.8365  -33.0947 O.3    1 LIG      -0.27100
      6 H1        -53.6569  -21.2835  -35.9023 H      1 LIG       0.09000
      7 H2        -52.7968  -22.8575  -35.7255 H      1 LIG       0.09000
      8 H3        -55.2179  -21.9368  -34.0988 H      1 LIG       0.09000
      9 H4        -54.3602  -23.5052  -33.9237 H      1 LIG       0.09000
@<TRIPOS>BOND
      1       1       2 1
      2       1       4 2
      3       1       5 1
      4       2       3 1
      5       3       5 1
      6       2       6 1
      7       2       7 1
      8       3       8 1
      9       3       9 1
@<TRIPOS>ALT_TYPE
CGenFF_4.0_ALT_TYPE_SET
CGenFF_4.0 1 CG2O4 2 CG3C41 3 CG3C41 4 OG2D1 5 OG3C51 6 HGA2 7 HGA2 8 HGA2 9 HGA2
@<TRIPOS>MOLECULE
4_lactone
 9 9 0 0 0
****
USER_CHARGES
INVALID_CHARGES
Pose:   9 Cluster:   9 Fr_nu: 7691543 TotEn:   -20.21
@<TRIPOS>ATOM
      1 C1        -50.6220    9.1355  -30.6584 C.2    1 LIG       0.04000
      2 C2        -51.6323    9.2602  -31.8129 C.3    1 LIG       0.11000
      3 C3        -50.6487    8.3422  -32.5325 C.3    1 LIG       0.08100
      4 O1        -50.5019    9.5506  -29.5280 O.2    1 LIG      -0.32000
      5 O2        -49.7892    8.3201  -31.3593 O.3    1 LIG      -0.27100
      6 H1        -52.6111    8.8293  -31.5969 H      1 LIG       0.09000
      7 H2        -51.7230   10.2693  -32.2182 H      1 LIG       0.09000
      8 H3        -51.0237    7.3445  -32.7764 H      1 LIG       0.09000
      9 H4        -50.1395    8.7802  -33.3953 H      1 LIG       0.09000
@<TRIPOS>BOND
      1       1       2 1
      2       1       4 2
      3       1       5 1
      4       2       3 1
      5       3       5 1
      6       2       6 1
      7       2       7 1
      8       3       8 1
      9       3       9 1
@<TRIPOS>ALT_TYPE
CGenFF_4.0_ALT_TYPE_SET
CGenFF_4.0 1 CG2O4 2 CG3C41 3 CG3C41 4 OG2D1 5 OG3C51 6 HGA2 7 HGA2 8 HGA2 9 HGA2
@<TRIPOS>MOLECULE
4_lactone
 9 9 0 0 0
****
USER_CHARGES
INVALID_CHARGES
Pose:  10 Cluster:  10 Fr_nu: 7900554 TotEn:   -19.77
@<TRIPOS>ATOM
      1 C1        -49.6447  -21.6258  -34.9730 C.2    1 LIG       0.04000
      2 C2        -50.0127  -22.2149  -36.3466 C.3    1 LIG       0.11000
      3 C3        -51.4331  -22.1459  -35.7936 C.3    1 LIG       0.08100
      4 O1        -48.6423  -21.2847  -34.3871 O.2    1 LIG      -0.32000
      5 O2        -50.9348  -21.5937  -34.5437 O.3    1 LIG      -0.27100
      6 H1        -49.7990  -21.5527  -37.1870 H      1 LIG       0.09000
      7 H2        -49.6195  -23.2178  -36.5208 H      1 LIG       0.09000
      8 H3        -52.1060  -21.4500  -36.3020 H      1 LIG       0.09000
      9 H4        -51.9262  -23.1095  -35.6388 H      1 LIG       0.09000
@<TRIPOS>BOND
      1       1       2 1
      2       1       4 2
      3       1       5 1
      4       2       3 1
      5       3       5 1
      6       2       6 1
      7       2       7 1
      8       3       8 1
      9       3       9 1
@<TRIPOS>ALT_TYPE
CGenFF_4.0_ALT_TYPE_SET
CGenFF_4.0 1 CG2O4 2 CG3C41 3 CG3C41 4 OG2D1 5 OG3C51 6 HGA2 7 HGA2 8 HGA2 9 HGA2
@<TRIPOS>MOLECULE
4_lactone
 9 9 0 0 0
****
USER_CHARGES
INVALID_CHARGES
Pose:  11 Cluster:  11 Fr_nu: 8057723 TotEn:   -19.07
@<TRIPOS>ATOM
      1 C1        -49.0355  -21.9320  -34.6194 C.2    1 LIG       0.04000
      2 C2        -50.1417  -22.7365  -35.3253 C.3    1 LIG       0.11000
      3 C3        -51.0446  -22.0395  -34.3120 C.3    1 LIG       0.08100
      4 O1        -47.8372  -21.7906  -34.7110 O.2    1 LIG      -0.32000
      5 O2        -49.8978  -21.3475  -33.7449 O.3    1 LIG      -0.27100
      6 H1        -50.2979  -22.4584  -36.3688 H      1 LIG       0.09000
      7 H2        -50.0473  -23.8177  -35.2121 H      1 LIG       0.09000
      8 H3        -51.7725  -21.3386  -34.7295 H      1 LIG       0.09000
      9 H4        -51.5224  -22.6938  -33.5776 H      1 LIG       0.09000
@<TRIPOS>BOND
      1       1       2 1
      2       1       4 2
      3       1       5 1
      4       2       3 1
      5       3       5 1
      6       2       6 1
      7       2       7 1
      8       3       8 1
      9       3       9 1
@<TRIPOS>ALT_TYPE
CGenFF_4.0_ALT_TYPE_SET
CGenFF_4.0 1 CG2O4 2 CG3C41 3 CG3C41 4 OG2D1 5 OG3C51 6 HGA2 7 HGA2 8 HGA2 9 HGA2
@<TRIPOS>MOLECULE
4_lactone
 9 9 0 0 0
****
USER_CHARGES
INVALID_CHARGES
Pose:  12 Cluster:  12 Fr_nu: 1425950 TotEn:   -18.73
@<TRIPOS>ATOM
      1 C1        -41.4065  -13.6724  -36.3898 C.2    1 LIG       0.04000
      2 C2        -40.6814  -12.3255  -36.5612 C.3    1 LIG       0.11000
      3 C3        -41.8470  -12.0231  -37.4981 C.3    1 LIG       0.08100
      4 O1        -41.2444  -14.7020  -35.7750 O.2    1 LIG      -0.32000
      5 O2        -42.4149  -13.3367  -37.2383 O.3    1 LIG      -0.27100
      6 H1        -40.6367  -11.7246  -35.6515 H      1 LIG       0.09000
      7 H2        -39.7010  -12.4045  -37.0337 H      1 LIG       0.09000
      8 H3        -42.5185  -11.2226  -37.1757 H      1 LIG       0.09000
      9 H4        -41.5849  -11.9002  -38.5525 H      1 LIG       0.09000
@<TRIPOS>BOND
      1       1       2 1
      2       1       4 2
      3       1       5 1
      4       2       3 1
      5       3       5 1
      6       2       6 1
      7       2       7 1
      8       3       8 1
      9       3       9 1
@<TRIPOS>ALT_TYPE
CGenFF_4.0_ALT_TYPE_SET
CGenFF_4.0 1 CG2O4 2 CG3C41 3 CG3C41 4 OG2D1 5 OG3C51 6 HGA2 7 HGA2 8 HGA2 9 HGA2
@<TRIPOS>MOLECULE
4_lactone
 9 9 0 0 0
****
USER_CHARGES
INVALID_CHARGES
Pose:  13 Cluster:  13 Fr_nu:   5629 TotEn:   -18.51
@<TRIPOS>ATOM
      1 C1        -46.4549   -9.6782  -37.7266 C.2    1 LIG       0.04000
      2 C2        -47.8706   -9.1168  -37.9500 C.3    1 LIG       0.11000
      3 C3        -47.1455   -7.7745  -37.9304 C.3    1 LIG       0.08100
      4 O1        -45.9351  -10.7627  -37.5928 O.2    1 LIG      -0.32000
      5 O2        -45.8741   -8.4484  -37.7187 O.3    1 LIG      -0.27100
      6 H1        -48.3168   -9.4003  -38.9045 H      1 LIG       0.09000
      7 H2        -48.5571   -9.2974  -37.1212 H      1 LIG       0.09000
      8 H3        -47.1548   -7.2174  -38.8712 H      1 LIG       0.09000
      9 H4        -47.3952   -7.1158  -37.0942 H      1 LIG       0.09000
@<TRIPOS>BOND
      1       1       2 1
      2       1       4 2
      3       1       5 1
      4       2       3 1
      5       3       5 1
      6       2       6 1
      7       2       7 1
      8       3       8 1
      9       3       9 1
@<TRIPOS>ALT_TYPE
CGenFF_4.0_ALT_TYPE_SET
CGenFF_4.0 1 CG2O4 2 CG3C41 3 CG3C41 4 OG2D1 5 OG3C51 6 HGA2 7 HGA2 8 HGA2 9 HGA2
@<TRIPOS>MOLECULE
4_lactone
 9 9 0 0 0
****
USER_CHARGES
INVALID_CHARGES
Pose:  14 Cluster:  14 Fr_nu: 6910611 TotEn:   -18.19
@<TRIPOS>ATOM
      1 C1        -43.3253  -11.4953  -23.2120 C.2    1 LIG       0.04000
      2 C2        -44.3157  -11.1229  -24.3299 C.3    1 LIG       0.11000
      3 C3        -44.9410  -12.4690  -23.9762 C.3    1 LIG       0.08100
      4 O1        -42.3508  -11.0096  -22.6839 O.2    1 LIG      -0.32000
      5 O2        -43.9327  -12.6836  -22.9501 O.3    1 LIG      -0.27100
      6 H1        -44.9255  -10.2451  -24.1107 H      1 LIG       0.09000
      7 H2        -43.8638  -11.0554  -25.3209 H      1 LIG       0.09000
      8 H3        -45.9471  -12.4266  -23.5502 H      1 LIG       0.09000
      9 H4        -44.8887  -13.2329  -24.7568 H      1 LIG       0.09000
@<TRIPOS>BOND
      1       1       2 1
      2       1       4 2
      3       1       5 1
      4       2       3 1
      5       3       5 1
      6       2       6 1
      7       2       7 1
      8       3       8 1
      9       3       9 1
@<TRIPOS>ALT_TYPE
CGenFF_4.0_ALT_TYPE_SET
CGenFF_4.0 1 CG2O4 2 CG3C41 3 CG3C41 4 OG2D1 5 OG3C51 6 HGA2 7 HGA2 8 HGA2 9 HGA2
@<TRIPOS>MOLECULE
4_lactone
 9 9 0 0 0
****
USER_CHARGES
INVALID_CHARGES
Pose:  15 Cluster:  15 Fr_nu: 8058087 TotEn:   -18.16
@<TRIPOS>ATOM
      1 C1        -43.3430   -6.3206  -30.6854 C.2    1 LIG       0.04000
      2 C2        -41.8042   -6.3358  -30.6544 C.3    1 LIG       0.11000
      3 C3        -41.9574   -4.9725  -31.3221 C.3    1 LIG       0.08100
      4 O1        -44.2503   -7.0458  -30.3461 O.2    1 LIG      -0.32000
      5 O2        -43.4058   -5.1006  -31.2832 O.3    1 LIG      -0.27100
      6 H1        -41.3787   -6.3260  -29.6497 H      1 LIG       0.09000
      7 H2        -41.3541   -7.1172  -31.2689 H      1 LIG       0.09000
      8 H3        -41.6125   -4.1165  -30.7358 H      1 LIG       0.09000
      9 H4        -41.5875   -4.9060  -32.3489 H      1 LIG       0.09000
@<TRIPOS>BOND
      1       1       2 1
      2       1       4 2
      3       1       5 1
      4       2       3 1
      5       3       5 1
      6       2       6 1
      7       2       7 1
      8       3       8 1
      9       3       9 1
@<TRIPOS>ALT_TYPE
CGenFF_4.0_ALT_TYPE_SET
CGenFF_4.0 1 CG2O4 2 CG3C41 3 CG3C41 4 OG2D1 5 OG3C51 6 HGA2 7 HGA2 8 HGA2 9 HGA2
@<TRIPOS>MOLECULE
4_lactone
 9 9 0 0 0
****
USER_CHARGES
INVALID_CHARGES
Pose:  16 Cluster:  16 Fr_nu:   6099 TotEn:   -17.59
@<TRIPOS>ATOM
      1 C1        -45.8270  -10.1518  -37.8260 C.2    1 LIG       0.04000
      2 C2        -46.2318   -9.0295  -38.7984 C.3    1 LIG       0.11000
      3 C3        -47.2756   -8.7256  -37.7279 C.3    1 LIG       0.08100
      4 O1        -45.0044  -11.0380  -37.7777 O.2    1 LIG      -0.32000
      5 O2        -46.7825   -9.8260  -36.9147 O.3    1 LIG      -0.27100
      6 H1        -45.4651   -8.2667  -38.9424 H      1 LIG       0.09000
      7 H2        -46.6213   -9.3865  -39.7532 H      1 LIG       0.09000
      8 H3        -47.1645   -7.7653  -37.2171 H      1 LIG       0.09000
      9 H4        -48.3161   -8.8813  -38.0261 H      1 LIG       0.09000
@<TRIPOS>BOND
      1       1       2 1
      2       1       4 2
      3       1       5 1
      4       2       3 1
      5       3       5 1
      6       2       6 1
      7       2       7 1
      8       3       8 1
      9       3       9 1
@<TRIPOS>ALT_TYPE
CGenFF_4.0_ALT_TYPE_SET
CGenFF_4.0 1 CG2O4 2 CG3C41 3 CG3C41 4 OG2D1 5 OG3C51 6 HGA2 7 HGA2 8 HGA2 9 HGA2
@<TRIPOS>MOLECULE
4_lactone
 9 9 0 0 0
****
USER_CHARGES
INVALID_CHARGES
Pose:  17 Cluster:  17 Fr_nu: 822463 TotEn:   -17.25
@<TRIPOS>ATOM
      1 C1        -76.5738  -15.3986  -43.6970 C.2    1 LIG       0.04000
      2 C2        -77.6374  -15.3760  -44.8094 C.3    1 LIG       0.11000
      3 C3        -76.7085  -14.3350  -45.4270 C.3    1 LIG       0.08100
      4 O1        -76.3904  -15.9737  -42.6482 O.2    1 LIG      -0.32000
      5 O2        -75.7938  -14.4640  -44.3036 O.3    1 LIG      -0.27100
      6 H1        -77.7282  -16.3147  -45.3580 H      1 LIG       0.09000
      7 H2        -78.6127  -15.0091  -44.4855 H      1 LIG       0.09000
      8 H3        -76.2337  -14.6233  -46.3688 H      1 LIG       0.09000
      9 H4        -77.1161  -13.3229  -45.4991 H      1 LIG       0.09000
@<TRIPOS>BOND
      1       1       2 1
      2       1       4 2
      3       1       5 1
      4       2       3 1
      5       3       5 1
      6       2       6 1
      7       2       7 1
      8       3       8 1
      9       3       9 1
@<TRIPOS>ALT_TYPE
CGenFF_4.0_ALT_TYPE_SET
CGenFF_4.0 1 CG2O4 2 CG3C41 3 CG3C41 4 OG2D1 5 OG3C51 6 HGA2 7 HGA2 8 HGA2 9 HGA2
@<TRIPOS>MOLECULE
4_lactone
 9 9 0 0 0
****
USER_CHARGES
INVALID_CHARGES
Pose:  18 Cluster:  18 Fr_nu: 1932409 TotEn:   -16.89
@<TRIPOS>ATOM
      1 C1        -34.5874  -15.8223  -34.0804 C.2    1 LIG       0.04000
      2 C2        -35.6164  -16.2951  -35.1229 C.3    1 LIG       0.11000
      3 C3        -36.4052  -15.0872  -34.6260 C.3    1 LIG       0.08100
      4 O1        -33.5005  -16.1695  -33.6771 O.2    1 LIG      -0.32000
      5 O2        -35.3443  -14.7638  -33.6850 O.3    1 LIG      -0.27100
      6 H1        -35.2640  -16.2391  -36.1540 H      1 LIG       0.09000
      7 H2        -36.0549  -17.2703  -34.9052 H      1 LIG       0.09000
      8 H3        -36.5549  -14.2866  -35.3555 H      1 LIG       0.09000
      9 H4        -37.3427  -15.3153  -34.1116 H      1 LIG       0.09000
@<TRIPOS>BOND
      1       1       2 1
      2       1       4 2
      3       1       5 1
      4       2       3 1
      5       3       5 1
      6       2       6 1
      7       2       7 1
      8       3       8 1
      9       3       9 1
@<TRIPOS>ALT_TYPE
CGenFF_4.0_ALT_TYPE_SET
CGenFF_4.0 1 CG2O4 2 CG3C41 3 CG3C41 4 OG2D1 5 OG3C51 6 HGA2 7 HGA2 8 HGA2 9 HGA2
@<TRIPOS>MOLECULE
4_lactone
 9 9 0 0 0
****
USER_CHARGES
INVALID_CHARGES
Pose:  19 Cluster:  19 Fr_nu: 3341989 TotEn:   -16.53
@<TRIPOS>ATOM
      1 C1        -49.3376  -13.4730  -41.9535 C.2    1 LIG       0.04000
      2 C2        -50.1638  -12.4261  -42.7221 C.3    1 LIG       0.11000
      3 C3        -49.0366  -11.4897  -42.2973 C.3    1 LIG       0.08100
      4 O1        -49.4140  -14.6510  -41.6875 O.2    1 LIG      -0.32000
      5 O2        -48.3685  -12.5831  -41.6092 O.3    1 LIG      -0.27100
      6 H1        -50.2413  -12.6186  -43.7933 H      1 LIG       0.09000
      7 H2        -51.1417  -12.2211  -42.2834 H      1 LIG       0.09000
      8 H3        -48.4228  -11.0888  -43.1085 H      1 LIG       0.09000
      9 H4        -49.3211  -10.6931  -41.6043 H      1 LIG       0.09000
@<TRIPOS>BOND
      1       1       2 1
      2       1       4 2
      3       1       5 1
      4       2       3 1
      5       3       5 1
      6       2       6 1
      7       2       7 1
      8       3       8 1
      9       3       9 1
@<TRIPOS>ALT_TYPE
CGenFF_4.0_ALT_TYPE_SET
CGenFF_4.0 1 CG2O4 2 CG3C41 3 CG3C41 4 OG2D1 5 OG3C51 6 HGA2 7 HGA2 8 HGA2 9 HGA2
@<TRIPOS>MOLECULE
4_lactone
 9 9 0 0 0
****
USER_CHARGES
INVALID_CHARGES
Pose:  20 Cluster:  20 Fr_nu: 7745267 TotEn:   -16.32
@<TRIPOS>ATOM
      1 C1        -59.6778    8.6584  -21.5150 C.2    1 LIG       0.04000
      2 C2        -60.0965   10.0941  -21.8793 C.3    1 LIG       0.11000
      3 C3        -59.7895    9.6300  -23.3000 C.3    1 LIG       0.08100
      4 O1        -59.5733    7.9852  -20.5150 O.2    1 LIG      -0.32000
      5 O2        -59.4219    8.3126  -22.8052 O.3    1 LIG      -0.27100
      6 H1        -61.1435   10.3193  -21.6705 H      1 LIG       0.09000
      7 H2        -59.4366   10.8655  -21.4791 H      1 LIG       0.09000
      8 H3        -60.6460    9.5815  -23.9779 H      1 LIG       0.09000
      9 H4        -58.9453   10.1265  -23.7862 H      1 LIG       0.09000
@<TRIPOS>BOND
      1       1       2 1
      2       1       4 2
      3       1       5 1
      4       2       3 1
      5       3       5 1
      6       2       6 1
      7       2       7 1
      8       3       8 1
      9       3       9 1
@<TRIPOS>ALT_TYPE
CGenFF_4.0_ALT_TYPE_SET
CGenFF_4.0 1 CG2O4 2 CG3C41 3 CG3C41 4 OG2D1 5 OG3C51 6 HGA2 7 HGA2 8 HGA2 9 HGA2
@<TRIPOS>MOLECULE
4_lactone
 9 9 0 0 0
****
USER_CHARGES
INVALID_CHARGES
Pose:  21 Cluster:  21 Fr_nu: 4573691 TotEn:   -16.27
@<TRIPOS>ATOM
      1 C1        -77.3969  -14.9485  -44.9536 C.2    1 LIG       0.04000
      2 C2        -78.6190  -14.4352  -45.7361 C.3    1 LIG       0.11000
      3 C3        -77.5905  -13.5114  -46.3818 C.3    1 LIG       0.08100
      4 O1        -77.1652  -15.7762  -44.1018 O.2    1 LIG      -0.32000
      5 O2        -76.5350  -14.0953  -45.5691 O.3    1 LIG      -0.27100
      6 H1        -79.0692  -15.1778  -46.3966 H      1 LIG       0.09000
      7 H2        -79.3720  -13.9467  -45.1156 H      1 LIG       0.09000
      8 H3        -77.4134  -13.6721  -47.4488 H      1 LIG       0.09000
      9 H4        -77.7162  -12.4457  -46.1719 H      1 LIG       0.09000
@<TRIPOS>BOND
      1       1       2 1
      2       1       4 2
      3       1       5 1
      4       2       3 1
      5       3       5 1
      6       2       6 1
      7       2       7 1
      8       3       8 1
      9       3       9 1
@<TRIPOS>ALT_TYPE
CGenFF_4.0_ALT_TYPE_SET
CGenFF_4.0 1 CG2O4 2 CG3C41 3 CG3C41 4 OG2D1 5 OG3C51 6 HGA2 7 HGA2 8 HGA2 9 HGA2
@<TRIPOS>MOLECULE
4_lactone
 9 9 0 0 0
****
USER_CHARGES
INVALID_CHARGES
Pose:  22 Cluster:  22 Fr_nu: 1343599 TotEn:   -16.21
@<TRIPOS>ATOM
      1 C1        -76.4746  -14.2689  -45.2809 C.2    1 LIG       0.04000
      2 C2        -77.8125  -13.5261  -45.4468 C.3    1 LIG       0.11000
      3 C3        -77.3486  -13.3871  -46.8937 C.3    1 LIG       0.08100
      4 O1        -75.8637  -14.8212  -44.3943 O.2    1 LIG      -0.32000
      5 O2        -76.1233  -14.1074  -46.5848 O.3    1 LIG      -0.27100
      6 H1        -78.6922  -14.1521  -45.2895 H      1 LIG       0.09000
      7 H2        -77.8793  -12.5968  -44.8786 H      1 LIG       0.09000
      8 H3        -77.9509  -13.9163  -47.6371 H      1 LIG       0.09000
      9 H4        -77.1415  -12.3663  -47.2266 H      1 LIG       0.09000
@<TRIPOS>BOND
      1       1       2 1
      2       1       4 2
      3       1       5 1
      4       2       3 1
      5       3       5 1
      6       2       6 1
      7       2       7 1
      8       3       8 1
      9       3       9 1
@<TRIPOS>ALT_TYPE
CGenFF_4.0_ALT_TYPE_SET
CGenFF_4.0 1 CG2O4 2 CG3C41 3 CG3C41 4 OG2D1 5 OG3C51 6 HGA2 7 HGA2 8 HGA2 9 HGA2
@<TRIPOS>MOLECULE
4_lactone
 9 9 0 0 0
****
USER_CHARGES
INVALID_CHARGES
Pose:  23 Cluster:  23 Fr_nu:  52254 TotEn:   -15.84
@<TRIPOS>ATOM
      1 C1        -70.6319    3.7222  -47.5041 C.2    1 LIG       0.04000
      2 C2        -70.5257    2.3103  -48.1080 C.3    1 LIG       0.11000
      3 C3        -71.4951    2.8760  -49.1416 C.3    1 LIG       0.08100
      4 O1        -70.1782    4.3253  -46.5583 O.2    1 LIG      -0.32000
      5 O2        -71.4960    4.1602  -48.4587 O.3    1 LIG      -0.27100
      6 H1        -69.5313    2.0582  -48.4794 H      1 LIG       0.09000
      7 H2        -70.9226    1.5210  -47.4674 H      1 LIG       0.09000
      8 H3        -71.1054    2.9611  -50.1597 H      1 LIG       0.09000
      9 H4        -72.4911    2.4250  -49.1505 H      1 LIG       0.09000
@<TRIPOS>BOND
      1       1       2 1
      2       1       4 2
      3       1       5 1
      4       2       3 1
      5       3       5 1
      6       2       6 1
      7       2       7 1
      8       3       8 1
      9       3       9 1
@<TRIPOS>ALT_TYPE
CGenFF_4.0_ALT_TYPE_SET
CGenFF_4.0 1 CG2O4 2 CG3C41 3 CG3C41 4 OG2D1 5 OG3C51 6 HGA2 7 HGA2 8 HGA2 9 HGA2
@<TRIPOS>MOLECULE
4_lactone
 9 9 0 0 0
****
USER_CHARGES
INVALID_CHARGES
Pose:  24 Cluster:  24 Fr_nu: 169238 TotEn:   -15.53
@<TRIPOS>ATOM
      1 C1        -75.3035  -24.3413  -39.4957 C.2    1 LIG       0.04000
      2 C2        -74.3943  -24.5792  -40.7147 C.3    1 LIG       0.11000
      3 C3        -74.6950  -23.1104  -40.9980 C.3    1 LIG       0.08100
      4 O1        -75.7269  -24.9801  -38.5592 O.2    1 LIG      -0.32000
      5 O2        -75.5298  -23.0374  -39.8092 O.3    1 LIG      -0.27100
      6 H1        -73.3588  -24.8101  -40.4599 H      1 LIG       0.09000
      7 H2        -74.7947  -25.2932  -41.4363 H      1 LIG       0.09000
      8 H3        -73.8408  -22.4310  -40.9331 H      1 LIG       0.09000
      9 H4        -75.2712  -22.9136  -41.9062 H      1 LIG       0.09000
@<TRIPOS>BOND
      1       1       2 1
      2       1       4 2
      3       1       5 1
      4       2       3 1
      5       3       5 1
      6       2       6 1
      7       2       7 1
      8       3       8 1
      9       3       9 1
@<TRIPOS>ALT_TYPE
CGenFF_4.0_ALT_TYPE_SET
CGenFF_4.0 1 CG2O4 2 CG3C41 3 CG3C41 4 OG2D1 5 OG3C51 6 HGA2 7 HGA2 8 HGA2 9 HGA2
@<TRIPOS>MOLECULE
4_lactone
 9 9 0 0 0
****
USER_CHARGES
INVALID_CHARGES
Pose:  25 Cluster:  25 Fr_nu: 2322959 TotEn:   -15.52
@<TRIPOS>ATOM
      1 C1        -57.2520    2.1897  -40.6351 C.2    1 LIG       0.04000
      2 C2        -58.3709    3.0412  -40.0088 C.3    1 LIG       0.11000
      3 C3        -57.3087    3.3352  -38.9537 C.3    1 LIG       0.08100
      4 O1        -57.1048    1.4830  -41.6063 O.2    1 LIG      -0.32000
      5 O2        -56.3550    2.4934  -39.6589 O.3    1 LIG      -0.27100
      6 H1        -58.6793    3.8908  -40.6200 H      1 LIG       0.09000
      7 H2        -59.2317    2.4639  -39.6675 H      1 LIG       0.09000
      8 H3        -56.9684    4.3729  -38.9006 H      1 LIG       0.09000
      9 H4        -57.5199    2.9509  -37.9520 H      1 LIG       0.09000
@<TRIPOS>BOND
      1       1       2 1
      2       1       4 2
      3       1       5 1
      4       2       3 1
      5       3       5 1
      6       2       6 1
      7       2       7 1
      8       3       8 1
      9       3       9 1
@<TRIPOS>ALT_TYPE
CGenFF_4.0_ALT_TYPE_SET
CGenFF_4.0 1 CG2O4 2 CG3C41 3 CG3C41 4 OG2D1 5 OG3C51 6 HGA2 7 HGA2 8 HGA2 9 HGA2
@<TRIPOS>MOLECULE
4_lactone
 9 9 0 0 0
****
USER_CHARGES
INVALID_CHARGES
Pose:  26 Cluster:  26 Fr_nu: 2951359 TotEn:   -15.49
@<TRIPOS>ATOM
      1 C1        -60.8558   -0.1919  -24.5065 C.2    1 LIG       0.04000
      2 C2        -62.3555   -0.0883  -24.8374 C.3    1 LIG       0.11000
      3 C3        -62.1440   -1.4920  -25.3966 C.3    1 LIG       0.08100
      4 O1        -60.0049    0.4983  -23.9927 O.2    1 LIG      -0.32000
      5 O2        -60.7388   -1.4439  -25.0245 O.3    1 LIG      -0.27100
      6 H1        -63.0015   -0.0200  -23.9608 H      1 LIG       0.09000
      7 H2        -62.5975    0.6830  -25.5704 H      1 LIG       0.09000
      8 H3        -62.6721   -2.2945  -24.8744 H      1 LIG       0.09000
      9 H4        -62.2700   -1.5928  -26.4781 H      1 LIG       0.09000
@<TRIPOS>BOND
      1       1       2 1
      2       1       4 2
      3       1       5 1
      4       2       3 1
      5       3       5 1
      6       2       6 1
      7       2       7 1
      8       3       8 1
      9       3       9 1
@<TRIPOS>ALT_TYPE
CGenFF_4.0_ALT_TYPE_SET
CGenFF_4.0 1 CG2O4 2 CG3C41 3 CG3C41 4 OG2D1 5 OG3C51 6 HGA2 7 HGA2 8 HGA2 9 HGA2
@<TRIPOS>MOLECULE
4_lactone
 9 9 0 0 0
****
USER_CHARGES
INVALID_CHARGES
Pose:  27 Cluster:  27 Fr_nu: 1368863 TotEn:   -15.47
@<TRIPOS>ATOM
      1 C1        -78.0597  -10.6089  -57.1771 C.2    1 LIG       0.04000
      2 C2        -77.5117  -11.7801  -56.3421 C.3    1 LIG       0.11000
      3 C3        -76.5840  -10.7077  -55.7789 C.3    1 LIG       0.08100
      4 O1        -78.9118  -10.4336  -58.0182 O.2    1 LIG      -0.32000
      5 O2        -77.2013   -9.7051  -56.6330 O.3    1 LIG      -0.27100
      6 H1        -78.2316  -12.2008  -55.6384 H      1 LIG       0.09000
      7 H2        -77.0304  -12.5613  -56.9328 H      1 LIG       0.09000
      8 H3        -76.7190  -10.4733  -54.7195 H      1 LIG       0.09000
      9 H4        -75.5226  -10.8336  -56.0098 H      1 LIG       0.09000
@<TRIPOS>BOND
      1       1       2 1
      2       1       4 2
      3       1       5 1
      4       2       3 1
      5       3       5 1
      6       2       6 1
      7       2       7 1
      8       3       8 1
      9       3       9 1
@<TRIPOS>ALT_TYPE
CGenFF_4.0_ALT_TYPE_SET
CGenFF_4.0 1 CG2O4 2 CG3C41 3 CG3C41 4 OG2D1 5 OG3C51 6 HGA2 7 HGA2 8 HGA2 9 HGA2
@<TRIPOS>MOLECULE
4_lactone
 9 9 0 0 0
****
USER_CHARGES
INVALID_CHARGES
Pose:  28 Cluster:  28 Fr_nu: 4136705 TotEn:   -15.39
@<TRIPOS>ATOM
      1 C1        -56.6281   -3.9070  -18.1945 C.2    1 LIG       0.04000
      2 C2        -58.0414   -3.5443  -18.6849 C.3    1 LIG       0.11000
      3 C3        -58.3888   -3.6602  -17.2037 C.3    1 LIG       0.08100
      4 O1        -55.5319   -4.0784  -18.6774 O.2    1 LIG      -0.32000
      5 O2        -57.0081   -3.9944  -16.8915 O.3    1 LIG      -0.27100
      6 H1        -58.1213   -2.5440  -19.1132 H      1 LIG       0.09000
      7 H2        -58.4920   -4.2935  -19.3380 H      1 LIG       0.09000
      8 H3        -58.6992   -2.7322  -16.7160 H      1 LIG       0.09000
      9 H4        -59.0687   -4.4754  -16.9412 H      1 LIG       0.09000
@<TRIPOS>BOND
      1       1       2 1
      2       1       4 2
      3       1       5 1
      4       2       3 1
      5       3       5 1
      6       2       6 1
      7       2       7 1
      8       3       8 1
      9       3       9 1
@<TRIPOS>ALT_TYPE
CGenFF_4.0_ALT_TYPE_SET
CGenFF_4.0 1 CG2O4 2 CG3C41 3 CG3C41 4 OG2D1 5 OG3C51 6 HGA2 7 HGA2 8 HGA2 9 HGA2
@<TRIPOS>MOLECULE
4_lactone
 9 9 0 0 0
****
USER_CHARGES
INVALID_CHARGES
Pose:  29 Cluster:  29 Fr_nu: 1689584 TotEn:   -15.31
@<TRIPOS>ATOM
      1 C1        -76.2344   -8.5089  -54.6424 C.2    1 LIG       0.04000
      2 C2        -74.7394   -8.5700  -55.0036 C.3    1 LIG       0.11000
      3 C3        -74.5946   -9.0352  -53.5577 C.3    1 LIG       0.08100
      4 O1        -77.2741   -8.2183  -55.1891 O.2    1 LIG      -0.32000
      5 O2        -76.0321   -8.9274  -53.3642 O.3    1 LIG      -0.27100
      6 H1        -74.4953   -9.3111  -55.7662 H      1 LIG       0.09000
      7 H2        -74.2975   -7.5998  -55.2364 H      1 LIG       0.09000
      8 H3        -74.2456  -10.0627  -53.4234 H      1 LIG       0.09000
      9 H4        -74.0483   -8.3569  -52.8965 H      1 LIG       0.09000
@<TRIPOS>BOND
      1       1       2 1
      2       1       4 2
      3       1       5 1
      4       2       3 1
      5       3       5 1
      6       2       6 1
      7       2       7 1
      8       3       8 1
      9       3       9 1
@<TRIPOS>ALT_TYPE
CGenFF_4.0_ALT_TYPE_SET
CGenFF_4.0 1 CG2O4 2 CG3C41 3 CG3C41 4 OG2D1 5 OG3C51 6 HGA2 7 HGA2 8 HGA2 9 HGA2
@<TRIPOS>MOLECULE
4_lactone
 9 9 0 0 0
****
USER_CHARGES
INVALID_CHARGES
Pose:  30 Cluster:  30 Fr_nu:  37434 TotEn:   -15.22
@<TRIPOS>ATOM
      1 C1        -75.4780   -9.3235  -55.3810 C.2    1 LIG       0.04000
      2 C2        -74.6459   -8.8492  -54.1761 C.3    1 LIG       0.11000
      3 C3        -73.5209   -8.7930  -55.2052 C.3    1 LIG       0.08100
      4 O1        -76.6194   -9.6595  -55.6013 O.2    1 LIG      -0.32000
      5 O2        -74.4296   -9.2514  -56.2444 O.3    1 LIG      -0.27100
      6 H1        -74.9620   -7.8883  -53.7670 H      1 LIG       0.09000
      7 H2        -74.5332   -9.5979  -53.3903 H      1 LIG       0.09000
      8 H3        -73.1283   -7.7962  -55.4239 H      1 LIG       0.09000
      9 H4        -72.7017   -9.4999  -55.0475 H      1 LIG       0.09000
@<TRIPOS>BOND
      1       1       2 1
      2       1       4 2
      3       1       5 1
      4       2       3 1
      5       3       5 1
      6       2       6 1
      7       2       7 1
      8       3       8 1
      9       3       9 1
@<TRIPOS>ALT_TYPE
CGenFF_4.0_ALT_TYPE_SET
CGenFF_4.0 1 CG2O4 2 CG3C41 3 CG3C41 4 OG2D1 5 OG3C51 6 HGA2 7 HGA2 8 HGA2 9 HGA2
@<TRIPOS>MOLECULE
4_lactone
 9 9 0 0 0
****
USER_CHARGES
INVALID_CHARGES
Pose:  31 Cluster:  31 Fr_nu:  36465 TotEn:   -15.22
@<TRIPOS>ATOM
      1 C1        -51.4797  -10.8291  -44.5549 C.2    1 LIG       0.04000
      2 C2        -52.9091  -11.2082  -44.9819 C.3    1 LIG       0.11000
      3 C3        -52.1799  -12.1262  -45.9583 C.3    1 LIG       0.08100
      4 O1        -50.9532  -10.0900  -43.7544 O.2    1 LIG      -0.32000
      5 O2        -50.8957  -11.6690  -45.4511 O.3    1 LIG      -0.27100
      6 H1        -53.4886  -11.7082  -44.2043 H      1 LIG       0.09000
      7 H2        -53.4717  -10.3883  -45.4315 H      1 LIG       0.09000
      8 H3        -52.3195  -13.1983  -45.7947 H      1 LIG       0.09000
      9 H4        -52.3036  -11.8823  -47.0170 H      1 LIG       0.09000
@<TRIPOS>BOND
      1       1       2 1
      2       1       4 2
      3       1       5 1
      4       2       3 1
      5       3       5 1
      6       2       6 1
      7       2       7 1
      8       3       8 1
      9       3       9 1
@<TRIPOS>ALT_TYPE
CGenFF_4.0_ALT_TYPE_SET
CGenFF_4.0 1 CG2O4 2 CG3C41 3 CG3C41 4 OG2D1 5 OG3C51 6 HGA2 7 HGA2 8 HGA2 9 HGA2
@<TRIPOS>MOLECULE
4_lactone
 9 9 0 0 0
****
USER_CHARGES
INVALID_CHARGES
Pose:  32 Cluster:  32 Fr_nu: 7839388 TotEn:   -15.21
@<TRIPOS>ATOM
      1 C1        -82.2388  -21.8538  -32.1283 C.2    1 LIG       0.04000
      2 C2        -81.4187  -22.3907  -33.3151 C.3    1 LIG       0.11000
      3 C3        -80.2355  -22.0893  -32.4001 C.3    1 LIG       0.08100
      4 O1        -83.4040  -21.6704  -31.8582 O.2    1 LIG      -0.32000
      5 O2        -81.1391  -21.6087  -31.3666 O.3    1 LIG      -0.27100
      6 H1        -81.5909  -23.4455  -33.5347 H      1 LIG       0.09000
      7 H2        -81.4886  -21.7805  -34.2170 H      1 LIG       0.09000
      8 H3        -79.6636  -22.9583  -32.0635 H      1 LIG       0.09000
      9 H4        -79.5624  -21.2993  -32.7444 H      1 LIG       0.09000
@<TRIPOS>BOND
      1       1       2 1
      2       1       4 2
      3       1       5 1
      4       2       3 1
      5       3       5 1
      6       2       6 1
      7       2       7 1
      8       3       8 1
      9       3       9 1
@<TRIPOS>ALT_TYPE
CGenFF_4.0_ALT_TYPE_SET
CGenFF_4.0 1 CG2O4 2 CG3C41 3 CG3C41 4 OG2D1 5 OG3C51 6 HGA2 7 HGA2 8 HGA2 9 HGA2
@<TRIPOS>MOLECULE
4_lactone
 9 9 0 0 0
****
USER_CHARGES
INVALID_CHARGES
Pose:  33 Cluster:  33 Fr_nu:  52594 TotEn:   -15.13
@<TRIPOS>ATOM
      1 C1        -70.5439    4.5148  -48.3817 C.2    1 LIG       0.04000
      2 C2        -70.9553    3.1096  -48.8565 C.3    1 LIG       0.11000
      3 C3        -70.0014    2.6557  -47.7557 C.3    1 LIG       0.08100
      4 O1        -70.7928    5.6634  -48.6700 O.2    1 LIG      -0.32000
      5 O2        -69.7083    4.0401  -47.4193 O.3    1 LIG      -0.27100
      6 H1        -72.0090    2.8760  -48.6963 H      1 LIG       0.09000
      7 H2        -70.6473    2.8765  -49.8771 H      1 LIG       0.09000
      8 H3        -70.4628    2.1262  -46.9177 H      1 LIG       0.09000
      9 H4        -69.1067    2.1267  -48.0954 H      1 LIG       0.09000
@<TRIPOS>BOND
      1       1       2 1
      2       1       4 2
      3       1       5 1
      4       2       3 1
      5       3       5 1
      6       2       6 1
      7       2       7 1
      8       3       8 1
      9       3       9 1
@<TRIPOS>ALT_TYPE
CGenFF_4.0_ALT_TYPE_SET
CGenFF_4.0 1 CG2O4 2 CG3C41 3 CG3C41 4 OG2D1 5 OG3C51 6 HGA2 7 HGA2 8 HGA2 9 HGA2
@<TRIPOS>MOLECULE
4_lactone
 9 9 0 0 0
****
USER_CHARGES
INVALID_CHARGES
Pose:  34 Cluster:  34 Fr_nu:    579 TotEn:   -14.98
@<TRIPOS>ATOM
      1 C1        -46.4455   -8.9905  -38.3869 C.2    1 LIG       0.04000
      2 C2        -47.4554   -7.8576  -38.1302 C.3    1 LIG       0.11000
      3 C3        -48.1362   -8.9072  -37.2569 C.3    1 LIG       0.08100
      4 O1        -45.4293   -9.1538  -39.0232 O.2    1 LIG      -0.32000
      5 O2        -47.1050   -9.8763  -37.5930 O.3    1 LIG      -0.27100
      6 H1        -47.0376   -6.9998  -37.6010 H      1 LIG       0.09000
      7 H2        -48.0099   -7.5460  -39.0169 H      1 LIG       0.09000
      8 H3        -48.1537   -8.6925  -36.1849 H      1 LIG       0.09000
      9 H4        -49.1223   -9.2357  -37.5965 H      1 LIG       0.09000
@<TRIPOS>BOND
      1       1       2 1
      2       1       4 2
      3       1       5 1
      4       2       3 1
      5       3       5 1
      6       2       6 1
      7       2       7 1
      8       3       8 1
      9       3       9 1
@<TRIPOS>ALT_TYPE
CGenFF_4.0_ALT_TYPE_SET
CGenFF_4.0 1 CG2O4 2 CG3C41 3 CG3C41 4 OG2D1 5 OG3C51 6 HGA2 7 HGA2 8 HGA2 9 HGA2
@<TRIPOS>MOLECULE
4_lactone
 9 9 0 0 0
****
USER_CHARGES
INVALID_CHARGES
Pose:  35 Cluster:  35 Fr_nu: 4061078 TotEn:   -14.71
@<TRIPOS>ATOM
      1 C1        -75.9450   -9.1278  -54.7950 C.2    1 LIG       0.04000
      2 C2        -75.4698   -9.9104  -53.5577 C.3    1 LIG       0.11000
      3 C3        -74.2357   -9.0238  -53.6950 C.3    1 LIG       0.08100
      4 O1        -76.9156   -9.1027  -55.5173 O.2    1 LIG      -0.32000
      5 O2        -74.8159   -8.3723  -54.8588 O.3    1 LIG      -0.27100
      6 H1        -76.0756   -9.7441  -52.6656 H      1 LIG       0.09000
      7 H2        -75.3117  -10.9750  -53.7378 H      1 LIG       0.09000
      8 H3        -74.0677   -8.3161  -52.8787 H      1 LIG       0.09000
      9 H4        -73.3072   -9.5436  -53.9468 H      1 LIG       0.09000
@<TRIPOS>BOND
      1       1       2 1
      2       1       4 2
      3       1       5 1
      4       2       3 1
      5       3       5 1
      6       2       6 1
      7       2       7 1
      8       3       8 1
      9       3       9 1
@<TRIPOS>ALT_TYPE
CGenFF_4.0_ALT_TYPE_SET
CGenFF_4.0 1 CG2O4 2 CG3C41 3 CG3C41 4 OG2D1 5 OG3C51 6 HGA2 7 HGA2 8 HGA2 9 HGA2
@<TRIPOS>MOLECULE
4_lactone
 9 9 0 0 0
****
USER_CHARGES
INVALID_CHARGES
Pose:  36 Cluster:  36 Fr_nu: 1323187 TotEn:   -14.70
@<TRIPOS>ATOM
      1 C1        -75.8355  -14.1618  -44.0420 C.2    1 LIG       0.04000
      2 C2        -76.4720  -13.7718  -45.3881 C.3    1 LIG       0.11000
      3 C3        -76.6011  -12.4039  -44.7247 C.3    1 LIG       0.08100
      4 O1        -75.3571  -15.1501  -43.5334 O.2    1 LIG      -0.32000
      5 O2        -75.9830  -12.9178  -43.5125 O.3    1 LIG      -0.27100
      6 H1        -75.7877  -13.8241  -46.2363 H      1 LIG       0.09000
      7 H2        -77.4105  -14.2856  -45.6024 H      1 LIG       0.09000
      8 H3        -76.0065  -11.6026  -45.1718 H      1 LIG       0.09000
      9 H4        -77.6238  -12.0634  -44.5409 H      1 LIG       0.09000
@<TRIPOS>BOND
      1       1       2 1
      2       1       4 2
      3       1       5 1
      4       2       3 1
      5       3       5 1
      6       2       6 1
      7       2       7 1
      8       3       8 1
      9       3       9 1
@<TRIPOS>ALT_TYPE
CGenFF_4.0_ALT_TYPE_SET
CGenFF_4.0 1 CG2O4 2 CG3C41 3 CG3C41 4 OG2D1 5 OG3C51 6 HGA2 7 HGA2 8 HGA2 9 HGA2
@<TRIPOS>MOLECULE
4_lactone
 9 9 0 0 0
****
USER_CHARGES
INVALID_CHARGES
Pose:  37 Cluster:  37 Fr_nu: 7917454 TotEn:   -14.45
@<TRIPOS>ATOM
      1 C1        -42.1017   -2.1801  -49.6076 C.2    1 LIG       0.04000
      2 C2        -42.3959   -1.4599  -50.9357 C.3    1 LIG       0.11000
      3 C3        -41.2407   -2.3155  -51.4468 C.3    1 LIG       0.08100
      4 O1        -42.5346   -2.1819  -48.4776 O.2    1 LIG      -0.32000
      5 O2        -41.0802   -2.9109  -50.1295 O.3    1 LIG      -0.27100
      6 H1        -43.3762   -1.6867  -51.3578 H      1 LIG       0.09000
      7 H2        -42.2140   -0.3843  -50.9088 H      1 LIG       0.09000
      8 H3        -41.5028   -3.0649  -52.1987 H      1 LIG       0.09000
      9 H4        -40.3456   -1.7662  -51.7511 H      1 LIG       0.09000
@<TRIPOS>BOND
      1       1       2 1
      2       1       4 2
      3       1       5 1
      4       2       3 1
      5       3       5 1
      6       2       6 1
      7       2       7 1
      8       3       8 1
      9       3       9 1
@<TRIPOS>ALT_TYPE
CGenFF_4.0_ALT_TYPE_SET
CGenFF_4.0 1 CG2O4 2 CG3C41 3 CG3C41 4 OG2D1 5 OG3C51 6 HGA2 7 HGA2 8 HGA2 9 HGA2
@<TRIPOS>MOLECULE
4_lactone
 9 9 0 0 0
****
USER_CHARGES
INVALID_CHARGES
Pose:  38 Cluster:  38 Fr_nu:  42565 TotEn:   -14.42
@<TRIPOS>ATOM
      1 C1        -71.1951    4.4354  -48.5836 C.2    1 LIG       0.04000
      2 C2        -71.0785    2.9958  -49.1158 C.3    1 LIG       0.11000
      3 C3        -71.8973    3.5514  -50.2771 C.3    1 LIG       0.08100
      4 O1        -70.8293    5.0619  -47.6151 O.2    1 LIG      -0.32000
      5 O2        -71.9239    4.8631  -49.6492 O.3    1 LIG      -0.27100
      6 H1        -70.0591    2.6914  -49.3578 H      1 LIG       0.09000
      7 H2        -71.5793    2.2501  -48.4961 H      1 LIG       0.09000
      8 H3        -71.3892    3.5779  -51.2449 H      1 LIG       0.09000
      9 H4        -72.9035    3.1373  -50.3854 H      1 LIG       0.09000
@<TRIPOS>BOND
      1       1       2 1
      2       1       4 2
      3       1       5 1
      4       2       3 1
      5       3       5 1
      6       2       6 1
      7       2       7 1
      8       3       8 1
      9       3       9 1
@<TRIPOS>ALT_TYPE
CGenFF_4.0_ALT_TYPE_SET
CGenFF_4.0 1 CG2O4 2 CG3C41 3 CG3C41 4 OG2D1 5 OG3C51 6 HGA2 7 HGA2 8 HGA2 9 HGA2
@<TRIPOS>MOLECULE
4_lactone
 9 9 0 0 0
****
USER_CHARGES
INVALID_CHARGES
Pose:  39 Cluster:  39 Fr_nu: 7577162 TotEn:   -14.42
@<TRIPOS>ATOM
      1 C1        -81.3811  -23.2469  -31.9060 C.2    1 LIG       0.04000
      2 C2        -80.9352  -22.1361  -32.8737 C.3    1 LIG       0.11000
      3 C3        -79.8639  -21.8933  -31.8149 C.3    1 LIG       0.08100
      4 O1        -82.2457  -24.0920  -31.8538 O.2    1 LIG      -0.32000
      5 O2        -80.4005  -22.9748  -31.0037 O.3    1 LIG      -0.27100
      6 H1        -80.5753  -22.5021  -33.8365 H      1 LIG       0.09000
      7 H2        -81.6666  -21.3363  -33.0009 H      1 LIG       0.09000
      8 H3        -78.8355  -22.0951  -32.1266 H      1 LIG       0.09000
      9 H4        -79.9238  -20.9333  -31.2948 H      1 LIG       0.09000
@<TRIPOS>BOND
      1       1       2 1
      2       1       4 2
      3       1       5 1
      4       2       3 1
      5       3       5 1
      6       2       6 1
      7       2       7 1
      8       3       8 1
      9       3       9 1
@<TRIPOS>ALT_TYPE
CGenFF_4.0_ALT_TYPE_SET
CGenFF_4.0 1 CG2O4 2 CG3C41 3 CG3C41 4 OG2D1 5 OG3C51 6 HGA2 7 HGA2 8 HGA2 9 HGA2
@<TRIPOS>MOLECULE
4_lactone
 9 9 0 0 0
****
USER_CHARGES
INVALID_CHARGES
Pose:  40 Cluster:  40 Fr_nu: 1689348 TotEn:   -14.41
@<TRIPOS>ATOM
      1 C1        -75.5160   -9.1773  -54.7824 C.2    1 LIG       0.04000
      2 C2        -74.5946   -9.0352  -53.5577 C.3    1 LIG       0.11000
      3 C3        -75.8805   -9.3118  -52.7845 C.3    1 LIG       0.08100
      4 O1        -75.4158   -9.1191  -55.9869 O.2    1 LIG      -0.32000
      5 O2        -76.6236   -9.4171  -54.0305 O.3    1 LIG      -0.27100
      6 H1        -73.8248   -9.8052  -53.4876 H      1 LIG       0.09000
      7 H2        -74.1710   -8.0373  -53.4325 H      1 LIG       0.09000
      8 H3        -75.9025  -10.2489  -52.2216 H      1 LIG       0.09000
      9 H4        -76.2463   -8.4869  -52.1671 H      1 LIG       0.09000
@<TRIPOS>BOND
      1       1       2 1
      2       1       4 2
      3       1       5 1
      4       2       3 1
      5       3       5 1
      6       2       6 1
      7       2       7 1
      8       3       8 1
      9       3       9 1
@<TRIPOS>ALT_TYPE
CGenFF_4.0_ALT_TYPE_SET
CGenFF_4.0 1 CG2O4 2 CG3C41 3 CG3C41 4 OG2D1 5 OG3C51 6 HGA2 7 HGA2 8 HGA2 9 HGA2
@<TRIPOS>MOLECULE
4_lactone
 9 9 0 0 0
****
USER_CHARGES
INVALID_CHARGES
Pose:  41 Cluster:  41 Fr_nu: 415658 TotEn:   -14.05
@<TRIPOS>ATOM
      1 C1        -75.7982  -23.7756  -39.4132 C.2    1 LIG       0.04000
      2 C2        -74.6409  -23.0587  -40.1314 C.3    1 LIG       0.11000
      3 C3        -74.0011  -24.4434  -40.0965 C.3    1 LIG       0.08100
      4 O1        -76.8873  -23.4904  -38.9694 O.2    1 LIG      -0.32000
      5 O2        -75.1685  -24.9811  -39.4156 O.3    1 LIG      -0.27100
      6 H1        -74.8976  -22.6804  -41.1221 H      1 LIG       0.09000
      7 H2        -74.1489  -22.2933  -39.5290 H      1 LIG       0.09000
      8 H3        -73.8471  -24.9187  -41.0691 H      1 LIG       0.09000
      9 H4        -73.1012  -24.5318  -39.4816 H      1 LIG       0.09000
@<TRIPOS>BOND
      1       1       2 1
      2       1       4 2
      3       1       5 1
      4       2       3 1
      5       3       5 1
      6       2       6 1
      7       2       7 1
      8       3       8 1
      9       3       9 1
@<TRIPOS>ALT_TYPE
CGenFF_4.0_ALT_TYPE_SET
CGenFF_4.0 1 CG2O4 2 CG3C41 3 CG3C41 4 OG2D1 5 OG3C51 6 HGA2 7 HGA2 8 HGA2 9 HGA2
@<TRIPOS>MOLECULE
4_lactone
 9 9 0 0 0
****
USER_CHARGES
INVALID_CHARGES
Pose:  42 Cluster:  42 Fr_nu: 7964421 TotEn:   -13.98
@<TRIPOS>ATOM
      1 C1        -49.8593    9.7697  -30.2014 C.2    1 LIG       0.04000
      2 C2        -49.9949    8.4019  -30.8943 C.3    1 LIG       0.11000
      3 C3        -50.2590    9.2569  -32.1301 C.3    1 LIG       0.08100
      4 O1        -49.6304   10.1887  -29.0895 O.2    1 LIG      -0.32000
      5 O2        -50.1037   10.4694  -31.3418 O.3    1 LIG      -0.27100
      6 H1        -49.0736    7.8176  -30.9107 H      1 LIG       0.09000
      7 H2        -50.8376    7.8054  -30.5411 H      1 LIG       0.09000
      8 H3        -49.5070    9.1912  -32.9211 H      1 LIG       0.09000
      9 H4        -51.2647    9.1781  -32.5520 H      1 LIG       0.09000
@<TRIPOS>BOND
      1       1       2 1
      2       1       4 2
      3       1       5 1
      4       2       3 1
      5       3       5 1
      6       2       6 1
      7       2       7 1
      8       3       8 1
      9       3       9 1
@<TRIPOS>ALT_TYPE
CGenFF_4.0_ALT_TYPE_SET
CGenFF_4.0 1 CG2O4 2 CG3C41 3 CG3C41 4 OG2D1 5 OG3C51 6 HGA2 7 HGA2 8 HGA2 9 HGA2
@<TRIPOS>MOLECULE
4_lactone
 9 9 0 0 0
****
USER_CHARGES
INVALID_CHARGES
Pose:  43 Cluster:  43 Fr_nu: 140436 TotEn:   -13.87
@<TRIPOS>ATOM
      1 C1        -76.0592  -14.2352  -44.5438 C.2    1 LIG       0.04000
      2 C2        -76.6993  -13.0811  -45.3360 C.3    1 LIG       0.11000
      3 C3        -77.8077  -14.1016  -45.5768 C.3    1 LIG       0.08100
      4 O1        -75.0497  -14.4278  -43.9049 O.2    1 LIG      -0.32000
      5 O2        -77.0826  -15.0938  -44.7988 O.3    1 LIG      -0.27100
      6 H1        -76.9732  -12.2195  -44.7252 H      1 LIG       0.09000
      7 H2        -76.1329  -12.7788  -46.2184 H      1 LIG       0.09000
      8 H3        -78.7756  -13.8647  -45.1264 H      1 LIG       0.09000
      9 H4        -77.9374  -14.4210  -46.6145 H      1 LIG       0.09000
@<TRIPOS>BOND
      1       1       2 1
      2       1       4 2
      3       1       5 1
      4       2       3 1
      5       3       5 1
      6       2       6 1
      7       2       7 1
      8       3       8 1
      9       3       9 1
@<TRIPOS>ALT_TYPE
CGenFF_4.0_ALT_TYPE_SET
CGenFF_4.0 1 CG2O4 2 CG3C41 3 CG3C41 4 OG2D1 5 OG3C51 6 HGA2 7 HGA2 8 HGA2 9 HGA2
@<TRIPOS>MOLECULE
4_lactone
 9 9 0 0 0
****
USER_CHARGES
INVALID_CHARGES
Pose:  44 Cluster:  44 Fr_nu: 3419769 TotEn:   -13.49
@<TRIPOS>ATOM
      1 C1        -46.6506   -9.4724  -39.0477 C.2    1 LIG       0.04000
      2 C2        -47.9213   -8.9993  -38.3191 C.3    1 LIG       0.11000
      3 C3        -47.1330   -7.7018  -38.1674 C.3    1 LIG       0.08100
      4 O1        -46.2578  -10.4762  -39.5977 O.2    1 LIG      -0.32000
      5 O2        -46.0055   -8.2875  -38.8754 O.3    1 LIG      -0.27100
      6 H1        -48.8056   -8.9445  -38.9559 H      1 LIG       0.09000
      7 H2        -48.1307   -9.5383  -37.3937 H      1 LIG       0.09000
      8 H3        -47.5378   -6.8366  -38.6994 H      1 LIG       0.09000
      9 H4        -46.8661   -7.4293  -37.1426 H      1 LIG       0.09000
@<TRIPOS>BOND
      1       1       2 1
      2       1       4 2
      3       1       5 1
      4       2       3 1
      5       3       5 1
      6       2       6 1
      7       2       7 1
      8       3       8 1
      9       3       9 1
@<TRIPOS>ALT_TYPE
CGenFF_4.0_ALT_TYPE_SET
CGenFF_4.0 1 CG2O4 2 CG3C41 3 CG3C41 4 OG2D1 5 OG3C51 6 HGA2 7 HGA2 8 HGA2 9 HGA2
@<TRIPOS>MOLECULE
4_lactone
 9 9 0 0 0
****
USER_CHARGES
INVALID_CHARGES
Pose:  45 Cluster:  45 Fr_nu: 1323218 TotEn:   -13.35
@<TRIPOS>ATOM
      1 C1        -76.8217  -12.0179  -44.4165 C.2    1 LIG       0.04000
      2 C2        -77.5628  -12.7203  -45.5683 C.3    1 LIG       0.11000
      3 C3        -76.4720  -13.7718  -45.3881 C.3    1 LIG       0.08100
      4 O1        -76.9325  -10.9990  -43.7731 O.2    1 LIG      -0.32000
      5 O2        -75.8797  -12.9933  -44.3117 O.3    1 LIG      -0.27100
      6 H1        -78.5752  -13.0402  -45.3170 H      1 LIG       0.09000
      7 H2        -77.5419  -12.1717  -46.5113 H      1 LIG       0.09000
      8 H3        -76.8109  -14.7507  -45.0384 H      1 LIG       0.09000
      9 H4        -75.7822  -13.8845  -46.2290 H      1 LIG       0.09000
@<TRIPOS>BOND
      1       1       2 1
      2       1       4 2
      3       1       5 1
      4       2       3 1
      5       3       5 1
      6       2       6 1
      7       2       7 1
      8       3       8 1
      9       3       9 1
@<TRIPOS>ALT_TYPE
CGenFF_4.0_ALT_TYPE_SET
CGenFF_4.0 1 CG2O4 2 CG3C41 3 CG3C41 4 OG2D1 5 OG3C51 6 HGA2 7 HGA2 8 HGA2 9 HGA2
@<TRIPOS>MOLECULE
4_lactone
 9 9 0 0 0
****
USER_CHARGES
INVALID_CHARGES
Pose:  46 Cluster:  46 Fr_nu: 7952371 TotEn:   -13.03
@<TRIPOS>ATOM
      1 C1        -73.2136   -5.7800  -64.3329 C.2    1 LIG       0.04000
      2 C2        -72.6503   -5.8537  -65.7634 C.3    1 LIG       0.11000
      3 C3        -74.0924   -6.2023  -66.1194 C.3    1 LIG       0.08100
      4 O1        -72.7986   -5.5454  -63.2206 O.2    1 LIG      -0.32000
      5 O2        -74.4780   -6.0971  -64.7209 O.3    1 LIG      -0.27100
      6 H1        -72.2848   -4.9002  -66.1479 H      1 LIG       0.09000
      7 H2        -71.9189   -6.6494  -65.9136 H      1 LIG       0.09000
      8 H3        -74.6177   -5.4701  -66.7386 H      1 LIG       0.09000
      9 H4        -74.2518   -7.2130  -66.5052 H      1 LIG       0.09000
@<TRIPOS>BOND
      1       1       2 1
      2       1       4 2
      3       1       5 1
      4       2       3 1
      5       3       5 1
      6       2       6 1
      7       2       7 1
      8       3       8 1
      9       3       9 1
@<TRIPOS>ALT_TYPE
CGenFF_4.0_ALT_TYPE_SET
CGenFF_4.0 1 CG2O4 2 CG3C41 3 CG3C41 4 OG2D1 5 OG3C51 6 HGA2 7 HGA2 8 HGA2 9 HGA2
@<TRIPOS>MOLECULE
4_lactone
 9 9 0 0 0
****
USER_CHARGES
INVALID_CHARGES
Pose:  47 Cluster:  47 Fr_nu: 3432748 TotEn:   -12.98
@<TRIPOS>ATOM
      1 C1        -73.9995  -22.5999  -39.8675 C.2    1 LIG       0.04000
      2 C2        -73.2733  -23.5147  -40.8700 C.3    1 LIG       0.11000
      3 C3        -72.1533  -23.4559  -39.8357 C.3    1 LIG       0.08100
      4 O1        -75.0700  -22.0425  -39.7804 O.2    1 LIG      -0.32000
      5 O2        -72.9604  -22.5905  -38.9900 O.3    1 LIG      -0.27100
      6 H1        -73.7434  -24.4902  -41.0043 H      1 LIG       0.09000
      7 H2        -73.0583  -23.0418  -41.8296 H      1 LIG       0.09000
      8 H3        -71.9181  -24.4007  -39.3379 H      1 LIG       0.09000
      9 H4        -71.2362  -22.9575  -40.1614 H      1 LIG       0.09000
@<TRIPOS>BOND
      1       1       2 1
      2       1       4 2
      3       1       5 1
      4       2       3 1
      5       3       5 1
      6       2       6 1
      7       2       7 1
      8       3       8 1
      9       3       9 1
@<TRIPOS>ALT_TYPE
CGenFF_4.0_ALT_TYPE_SET
CGenFF_4.0 1 CG2O4 2 CG3C41 3 CG3C41 4 OG2D1 5 OG3C51 6 HGA2 7 HGA2 8 HGA2 9 HGA2
@<TRIPOS>MOLECULE
4_lactone
 9 9 0 0 0
****
USER_CHARGES
INVALID_CHARGES
Pose:  48 Cluster:  48 Fr_nu: 3432679 TotEn:   -12.96
@<TRIPOS>ATOM
      1 C1        -74.6435  -23.7489  -39.3941 C.2    1 LIG       0.04000
      2 C2        -73.6025  -23.5241  -40.5055 C.3    1 LIG       0.11000
      3 C3        -72.6176  -23.5603  -39.3407 C.3    1 LIG       0.08100
      4 O1        -75.8440  -23.8734  -39.3069 O.2    1 LIG      -0.32000
      5 O2        -73.7109  -23.7692  -38.4044 O.3    1 LIG      -0.27100
      6 H1        -73.5253  -24.3478  -41.2168 H      1 LIG       0.09000
      7 H2        -73.6974  -22.5648  -41.0170 H      1 LIG       0.09000
      8 H3        -71.9181  -24.4007  -39.3379 H      1 LIG       0.09000
      9 H4        -72.0901  -22.6238  -39.1399 H      1 LIG       0.09000
@<TRIPOS>BOND
      1       1       2 1
      2       1       4 2
      3       1       5 1
      4       2       3 1
      5       3       5 1
      6       2       6 1
      7       2       7 1
      8       3       8 1
      9       3       9 1
@<TRIPOS>ALT_TYPE
CGenFF_4.0_ALT_TYPE_SET
CGenFF_4.0 1 CG2O4 2 CG3C41 3 CG3C41 4 OG2D1 5 OG3C51 6 HGA2 7 HGA2 8 HGA2 9 HGA2
@<TRIPOS>MOLECULE
4_lactone
 9 9 0 0 0
****
USER_CHARGES
INVALID_CHARGES
Pose:  49 Cluster:  49 Fr_nu:  87744 TotEn:   -12.91
@<TRIPOS>ATOM
      1 C1        -80.4427  -19.5623  -31.9622 C.2    1 LIG       0.04000
      2 C2        -79.2035  -20.4290  -31.6750 C.3    1 LIG       0.11000
      3 C3        -80.1955  -21.5781  -31.8284 C.3    1 LIG       0.08100
      4 O1        -80.7054  -18.3855  -32.0637 O.2    1 LIG      -0.32000
      5 O2        -81.2716  -20.6337  -32.0846 O.3    1 LIG      -0.27100
      6 H1        -78.4289  -20.3665  -32.4408 H      1 LIG       0.09000
      7 H2        -78.7865  -20.2924  -30.6759 H      1 LIG       0.09000
      8 H3        -80.0267  -22.2386  -32.6832 H      1 LIG       0.09000
      9 H4        -80.3820  -22.1640  -30.9242 H      1 LIG       0.09000
@<TRIPOS>BOND
      1       1       2 1
      2       1       4 2
      3       1       5 1
      4       2       3 1
      5       3       5 1
      6       2       6 1
      7       2       7 1
      8       3       8 1
      9       3       9 1
@<TRIPOS>ALT_TYPE
CGenFF_4.0_ALT_TYPE_SET
CGenFF_4.0 1 CG2O4 2 CG3C41 3 CG3C41 4 OG2D1 5 OG3C51 6 HGA2 7 HGA2 8 HGA2 9 HGA2
@<TRIPOS>MOLECULE
4_lactone
 9 9 0 0 0
****
USER_CHARGES
INVALID_CHARGES
Pose:  50 Cluster:  50 Fr_nu: 330208 TotEn:   -12.80
@<TRIPOS>ATOM
      1 C1        -75.3743  -23.7590  -39.6353 C.2    1 LIG       0.04000
      2 C2        -74.3531  -22.6722  -40.0163 C.3    1 LIG       0.11000
      3 C3        -74.4611  -23.3103  -41.3980 C.3    1 LIG       0.08100
      4 O1        -75.9726  -24.1145  -38.6454 O.2    1 LIG      -0.32000
      5 O2        -75.4207  -24.2788  -40.8912 O.3    1 LIG      -0.27100
      6 H1        -74.7350  -21.6534  -39.9340 H      1 LIG       0.09000
      7 H2        -73.3867  -22.7756  -39.5202 H      1 LIG       0.09000
      8 H3        -74.8976  -22.6804  -42.1779 H      1 LIG       0.09000
      9 H4        -73.5536  -23.7980  -41.7645 H      1 LIG       0.09000
@<TRIPOS>BOND
      1       1       2 1
      2       1       4 2
      3       1       5 1
      4       2       3 1
      5       3       5 1
      6       2       6 1
      7       2       7 1
      8       3       8 1
      9       3       9 1
@<TRIPOS>ALT_TYPE
CGenFF_4.0_ALT_TYPE_SET
CGenFF_4.0 1 CG2O4 2 CG3C41 3 CG3C41 4 OG2D1 5 OG3C51 6 HGA2 7 HGA2 8 HGA2 9 HGA2
@<TRIPOS>MOLECULE
4_lactone
 9 9 0 0 0
****
USER_CHARGES
INVALID_CHARGES
Pose:  51 Cluster:  51 Fr_nu: 7557309 TotEn:   -12.74
@<TRIPOS>ATOM
      1 C1        -42.4759   -2.2992  -49.9620 C.2    1 LIG       0.04000
      2 C2        -43.9067   -2.0824  -50.4864 C.3    1 LIG       0.11000
      3 C3        -43.3392   -2.6995  -51.7611 C.3    1 LIG       0.08100
      4 O1        -41.8612   -2.1055  -48.9378 O.2    1 LIG      -0.32000
      5 O2        -42.0365   -2.8404  -51.1297 O.3    1 LIG      -0.27100
      6 H1        -44.6647   -2.6739  -49.9706 H      1 LIG       0.09000
      7 H2        -44.2010   -1.0340  -50.5570 H      1 LIG       0.09000
      8 H3        -43.7570   -3.6694  -52.0445 H      1 LIG       0.09000
      9 H4        -43.2956   -2.0346  -52.6281 H      1 LIG       0.09000
@<TRIPOS>BOND
      1       1       2 1
      2       1       4 2
      3       1       5 1
      4       2       3 1
      5       3       5 1
      6       2       6 1
      7       2       7 1
      8       3       8 1
      9       3       9 1
@<TRIPOS>ALT_TYPE
CGenFF_4.0_ALT_TYPE_SET
CGenFF_4.0 1 CG2O4 2 CG3C41 3 CG3C41 4 OG2D1 5 OG3C51 6 HGA2 7 HGA2 8 HGA2 9 HGA2
@<TRIPOS>MOLECULE
4_lactone
 9 9 0 0 0
****
USER_CHARGES
INVALID_CHARGES
Pose:  52 Cluster:  52 Fr_nu: 1090639 TotEn:   -12.64
@<TRIPOS>ATOM
      1 C1        -74.4511  -24.1532  -38.9263 C.2    1 LIG       0.04000
      2 C2        -73.0479  -23.5494  -39.1147 C.3    1 LIG       0.11000
      3 C3        -73.5565  -23.2665  -40.5251 C.3    1 LIG       0.08100
      4 O1        -75.0795  -24.6946  -38.0452 O.2    1 LIG      -0.32000
      5 O2        -74.8384  -23.8716  -40.1993 O.3    1 LIG      -0.27100
      6 H1        -72.8538  -22.6717  -38.4963 H      1 LIG       0.09000
      7 H2        -72.2369  -24.2756  -39.0396 H      1 LIG       0.09000
      8 H3        -73.6641  -22.2104  -40.7869 H      1 LIG       0.09000
      9 H4        -73.0486  -23.8089  -41.3273 H      1 LIG       0.09000
@<TRIPOS>BOND
      1       1       2 1
      2       1       4 2
      3       1       5 1
      4       2       3 1
      5       3       5 1
      6       2       6 1
      7       2       7 1
      8       3       8 1
      9       3       9 1
@<TRIPOS>ALT_TYPE
CGenFF_4.0_ALT_TYPE_SET
CGenFF_4.0 1 CG2O4 2 CG3C41 3 CG3C41 4 OG2D1 5 OG3C51 6 HGA2 7 HGA2 8 HGA2 9 HGA2
@<TRIPOS>MOLECULE
4_lactone
 9 9 0 0 0
****
USER_CHARGES
INVALID_CHARGES
Pose:  53 Cluster:  53 Fr_nu: 6587457 TotEn:   -12.54
@<TRIPOS>ATOM
      1 C1        -71.8854   -5.0635  -63.9002 C.2    1 LIG       0.04000
      2 C2        -70.5156   -4.3735  -63.7711 C.3    1 LIG       0.11000
      3 C3        -70.6363   -4.2521  -65.2872 C.3    1 LIG       0.08100
      4 O1        -72.7012   -5.5734  -63.1661 O.2    1 LIG      -0.32000
      5 O2        -71.9267   -4.9224  -65.2522 O.3    1 LIG      -0.27100
      6 H1        -70.5405   -3.4338  -63.2172 H      1 LIG       0.09000
      7 H2        -69.7201   -5.0271  -63.4093 H      1 LIG       0.09000
      8 H3        -70.7215   -3.2335  -65.6755 H      1 LIG       0.09000
      9 H4        -69.9035   -4.8213  -65.8658 H      1 LIG       0.09000
@<TRIPOS>BOND
      1       1       2 1
      2       1       4 2
      3       1       5 1
      4       2       3 1
      5       3       5 1
      6       2       6 1
      7       2       7 1
      8       3       8 1
      9       3       9 1
@<TRIPOS>ALT_TYPE
CGenFF_4.0_ALT_TYPE_SET
CGenFF_4.0 1 CG2O4 2 CG3C41 3 CG3C41 4 OG2D1 5 OG3C51 6 HGA2 7 HGA2 8 HGA2 9 HGA2
@<TRIPOS>MOLECULE
4_lactone
 9 9 0 0 0
****
USER_CHARGES
INVALID_CHARGES
Pose:  54 Cluster:  54 Fr_nu: 6840287 TotEn:   -12.02
@<TRIPOS>ATOM
      1 C1        -86.8193  -23.7172  -34.0435 C.2    1 LIG       0.04000
      2 C2        -86.2876  -25.1448  -33.8233 C.3    1 LIG       0.11000
      3 C3        -85.4229  -24.4654  -32.7657 C.3    1 LIG       0.08100
      4 O1        -87.6269  -23.1649  -34.7556 O.2    1 LIG      -0.32000
      5 O2        -86.0180  -23.1775  -33.0861 O.3    1 LIG      -0.27100
      6 H1        -87.0344  -25.8451  -33.4462 H      1 LIG       0.09000
      7 H2        -85.7525  -25.5577  -34.6800 H      1 LIG       0.09000
      8 H3        -85.6241  -24.7562  -31.7310 H      1 LIG       0.09000
      9 H4        -84.3471  -24.4706  -32.9614 H      1 LIG       0.09000
@<TRIPOS>BOND
      1       1       2 1
      2       1       4 2
      3       1       5 1
      4       2       3 1
      5       3       5 1
      6       2       6 1
      7       2       7 1
      8       3       8 1
      9       3       9 1
@<TRIPOS>ALT_TYPE
CGenFF_4.0_ALT_TYPE_SET
CGenFF_4.0 1 CG2O4 2 CG3C41 3 CG3C41 4 OG2D1 5 OG3C51 6 HGA2 7 HGA2 8 HGA2 9 HGA2
@<TRIPOS>MOLECULE
4_lactone
 9 9 0 0 0
****
USER_CHARGES
INVALID_CHARGES
Pose:  55 Cluster:  55 Fr_nu: 1545003 TotEn:   -11.60
@<TRIPOS>ATOM
      1 C1        -70.8884    4.0955  -47.4106 C.2    1 LIG       0.04000
      2 C2        -71.0888    3.5616  -48.8403 C.3    1 LIG       0.11000
      3 C3        -70.4303    2.3086  -48.2708 C.3    1 LIG       0.08100
      4 O1        -71.1138    5.1144  -46.7980 O.2    1 LIG      -0.32000
      5 O2        -70.3071    2.9476  -46.9700 O.3    1 LIG      -0.27100
      6 H1        -72.1343    3.4555  -49.1338 H      1 LIG       0.09000
      7 H2        -70.5152    4.0957  -49.5996 H      1 LIG       0.09000
      8 H3        -71.0648    1.4193  -48.2247 H      1 LIG       0.09000
      9 H4        -69.4518    2.0582  -48.6896 H      1 LIG       0.09000
@<TRIPOS>BOND
      1       1       2 1
      2       1       4 2
      3       1       5 1
      4       2       3 1
      5       3       5 1
      6       2       6 1
      7       2       7 1
      8       3       8 1
      9       3       9 1
@<TRIPOS>ALT_TYPE
CGenFF_4.0_ALT_TYPE_SET
CGenFF_4.0 1 CG2O4 2 CG3C41 3 CG3C41 4 OG2D1 5 OG3C51 6 HGA2 7 HGA2 8 HGA2 9 HGA2
@<TRIPOS>MOLECULE
4_lactone
 9 9 0 0 0
****
USER_CHARGES
INVALID_CHARGES
Pose:  56 Cluster:  56 Fr_nu: 7853659 TotEn:   -11.51
@<TRIPOS>ATOM
      1 C1        -46.5148  -23.1303  -26.7771 C.2    1 LIG       0.04000
      2 C2        -45.8867  -24.5265  -26.6181 C.3    1 LIG       0.11000
      3 C3        -44.6052  -23.7269  -26.4028 C.3    1 LIG       0.08100
      4 O1        -47.6094  -22.6630  -26.9959 O.2    1 LIG      -0.32000
      5 O2        -45.3361  -22.4816  -26.5777 O.3    1 LIG      -0.27100
      6 H1        -46.2494  -25.0822  -25.7520 H      1 LIG       0.09000
      7 H2        -45.9198  -25.1353  -27.5231 H      1 LIG       0.09000
      8 H3        -44.1641  -23.7988  -25.4050 H      1 LIG       0.09000
      9 H4        -43.8364  -23.8526  -27.1701 H      1 LIG       0.09000
@<TRIPOS>BOND
      1       1       2 1
      2       1       4 2
      3       1       5 1
      4       2       3 1
      5       3       5 1
      6       2       6 1
      7       2       7 1
      8       3       8 1
      9       3       9 1
@<TRIPOS>ALT_TYPE
CGenFF_4.0_ALT_TYPE_SET
CGenFF_4.0 1 CG2O4 2 CG3C41 3 CG3C41 4 OG2D1 5 OG3C51 6 HGA2 7 HGA2 8 HGA2 9 HGA2
@<TRIPOS>MOLECULE
4_lactone
 9 9 0 0 0
****
USER_CHARGES
INVALID_CHARGES
Pose:  57 Cluster:  57 Fr_nu: 5996053 TotEn:   -11.18
@<TRIPOS>ATOM
      1 C1        -55.5139   -3.2692  -16.6780 C.2    1 LIG       0.04000
      2 C2        -56.7321   -2.3718  -16.9601 C.3    1 LIG       0.11000
      3 C3        -56.8672   -3.2532  -18.1981 C.3    1 LIG       0.08100
      4 O1        -54.6570   -3.3710  -15.8297 O.2    1 LIG      -0.32000
      5 O2        -55.6931   -4.0147  -17.8014 O.3    1 LIG      -0.27100
      6 H1        -57.5325   -2.4629  -16.2242 H      1 LIG       0.09000
      7 H2        -56.4813   -1.3263  -17.1471 H      1 LIG       0.09000
      8 H3        -57.7611   -3.8817  -18.2369 H      1 LIG       0.09000
      9 H4        -56.7137   -2.7482  -19.1557 H      1 LIG       0.09000
@<TRIPOS>BOND
      1       1       2 1
      2       1       4 2
      3       1       5 1
      4       2       3 1
      5       3       5 1
      6       2       6 1
      7       2       7 1
      8       3       8 1
      9       3       9 1
@<TRIPOS>ALT_TYPE
CGenFF_4.0_ALT_TYPE_SET
CGenFF_4.0 1 CG2O4 2 CG3C41 3 CG3C41 4 OG2D1 5 OG3C51 6 HGA2 7 HGA2 8 HGA2 9 HGA2
@<TRIPOS>MOLECULE
4_lactone
 9 9 0 0 0
****
USER_CHARGES
INVALID_CHARGES
Pose:  58 Cluster:  58 Fr_nu: 7687436 TotEn:   -10.97
@<TRIPOS>ATOM
      1 C1        -42.8673   -2.4038  -49.5311 C.2    1 LIG       0.04000
      2 C2        -43.5133   -2.1124  -50.8975 C.3    1 LIG       0.11000
      3 C3        -42.2818   -1.2322  -51.0890 C.3    1 LIG       0.08100
      4 O1        -43.1158   -3.0651  -48.5486 O.2    1 LIG      -0.32000
      5 O2        -41.7960   -1.6002  -49.7684 O.3    1 LIG      -0.27100
      6 H1        -43.5805   -2.9820  -51.5530 H      1 LIG       0.09000
      7 H2        -44.4674   -1.5865  -50.8359 H      1 LIG       0.09000
      8 H3        -41.5911   -1.5487  -51.8754 H      1 LIG       0.09000
      9 H4        -42.4760   -0.1586  -51.1609 H      1 LIG       0.09000
@<TRIPOS>BOND
      1       1       2 1
      2       1       4 2
      3       1       5 1
      4       2       3 1
      5       3       5 1
      6       2       6 1
      7       2       7 1
      8       3       8 1
      9       3       9 1
@<TRIPOS>ALT_TYPE
CGenFF_4.0_ALT_TYPE_SET
CGenFF_4.0 1 CG2O4 2 CG3C41 3 CG3C41 4 OG2D1 5 OG3C51 6 HGA2 7 HGA2 8 HGA2 9 HGA2
@<TRIPOS>MOLECULE
4_lactone
 9 9 0 0 0
****
USER_CHARGES
INVALID_CHARGES
Pose:  59 Cluster:  59 Fr_nu: 8057205 TotEn:   -10.78
@<TRIPOS>ATOM
      1 C1        -87.3500  -24.4045  -34.1126 C.2    1 LIG       0.04000
      2 C2        -87.3814  -25.5746  -33.1131 C.3    1 LIG       0.11000
      3 C3        -85.9383  -25.7665  -33.5699 C.3    1 LIG       0.08100
      4 O1        -88.1077  -23.5488  -34.5099 O.2    1 LIG      -0.32000
      5 O2        -86.0591  -24.6339  -34.4743 O.3    1 LIG      -0.27100
      6 H1        -87.5126  -25.2694  -32.0738 H      1 LIG       0.09000
      7 H2        -88.0748  -26.3727  -33.3834 H      1 LIG       0.09000
      8 H3        -85.1734  -25.5942  -32.8078 H      1 LIG       0.09000
      9 H4        -85.7347  -26.6939  -34.1123 H      1 LIG       0.09000
@<TRIPOS>BOND
      1       1       2 1
      2       1       4 2
      3       1       5 1
      4       2       3 1
      5       3       5 1
      6       2       6 1
      7       2       7 1
      8       3       8 1
      9       3       9 1
@<TRIPOS>ALT_TYPE
CGenFF_4.0_ALT_TYPE_SET
CGenFF_4.0 1 CG2O4 2 CG3C41 3 CG3C41 4 OG2D1 5 OG3C51 6 HGA2 7 HGA2 8 HGA2 9 HGA2
@<TRIPOS>MOLECULE
4_lactone
 9 9 0 0 0
****
USER_CHARGES
INVALID_CHARGES
Pose:  60 Cluster:  60 Fr_nu: 7687407 TotEn:   -10.70
@<TRIPOS>ATOM
      1 C1        -43.7672   -2.9660  -49.2429 C.2    1 LIG       0.04000
      2 C2        -43.9914   -2.5602  -50.7106 C.3    1 LIG       0.11000
      3 C3        -44.9315   -3.7619  -50.7103 C.3    1 LIG       0.08100
      4 O1        -43.1159   -2.5797  -48.2990 O.2    1 LIG      -0.32000
      5 O2        -44.6194   -4.0236  -49.3140 O.3    1 LIG      -0.27100
      6 H1        -44.4674   -1.5865  -50.8359 H      1 LIG       0.09000
      7 H2        -43.1038   -2.6524  -51.3386 H      1 LIG       0.09000
      8 H3        -45.9916   -3.5340  -50.8506 H      1 LIG       0.09000
      9 H4        -44.6320   -4.5952  -51.3519 H      1 LIG       0.09000
@<TRIPOS>BOND
      1       1       2 1
      2       1       4 2
      3       1       5 1
      4       2       3 1
      5       3       5 1
      6       2       6 1
      7       2       7 1
      8       3       8 1
      9       3       9 1
@<TRIPOS>ALT_TYPE
CGenFF_4.0_ALT_TYPE_SET
CGenFF_4.0 1 CG2O4 2 CG3C41 3 CG3C41 4 OG2D1 5 OG3C51 6 HGA2 7 HGA2 8 HGA2 9 HGA2
@<TRIPOS>MOLECULE
4_lactone
 9 9 0 0 0
****
USER_CHARGES
INVALID_CHARGES
Pose:  61 Cluster:  61 Fr_nu: 7685709 TotEn:   -10.58
@<TRIPOS>ATOM
      1 C1        -47.2954  -22.7939  -27.6249 C.2    1 LIG       0.04000
      2 C2        -46.5444  -23.1162  -28.9293 C.3    1 LIG       0.11000
      3 C3        -47.5633  -24.2480  -29.0237 C.3    1 LIG       0.08100
      4 O1        -47.2290  -21.9770  -26.7347 O.2    1 LIG      -0.32000
      5 O2        -48.1710  -23.8242  -27.7720 O.3    1 LIG      -0.27100
      6 H1        -46.6253  -22.3412  -29.6931 H      1 LIG       0.09000
      7 H2        -45.5074  -23.4224  -28.7821 H      1 LIG       0.09000
      8 H3        -48.2684  -24.1823  -29.8568 H      1 LIG       0.09000
      9 H4        -47.1534  -25.2590  -28.9492 H      1 LIG       0.09000
@<TRIPOS>BOND
      1       1       2 1
      2       1       4 2
      3       1       5 1
      4       2       3 1
      5       3       5 1
      6       2       6 1
      7       2       7 1
      8       3       8 1
      9       3       9 1
@<TRIPOS>ALT_TYPE
CGenFF_4.0_ALT_TYPE_SET
CGenFF_4.0 1 CG2O4 2 CG3C41 3 CG3C41 4 OG2D1 5 OG3C51 6 HGA2 7 HGA2 8 HGA2 9 HGA2
@<TRIPOS>MOLECULE
4_lactone
 9 9 0 0 0
****
USER_CHARGES
INVALID_CHARGES
Pose:  62 Cluster:  62 Fr_nu: 4876504 TotEn:   -10.30
@<TRIPOS>ATOM
      1 C1        -46.4894   -7.4674  -29.6244 C.2    1 LIG       0.04000
      2 C2        -47.3132   -7.3542  -28.3290 C.3    1 LIG       0.11000
      3 C3        -45.9369   -7.2862  -27.6739 C.3    1 LIG       0.08100
      4 O1        -46.7013   -7.5776  -30.8107 O.2    1 LIG      -0.32000
      5 O2        -45.2964   -7.4023  -28.9746 O.3    1 LIG      -0.27100
      6 H1        -47.9151   -6.4466  -28.2618 H      1 LIG       0.09000
      7 H2        -47.9050   -8.2415  -28.0987 H      1 LIG       0.09000
      8 H3        -45.6907   -6.3390  -27.1863 H      1 LIG       0.09000
      9 H4        -45.6819   -8.1278  -27.0240 H      1 LIG       0.09000
@<TRIPOS>BOND
      1       1       2 1
      2       1       4 2
      3       1       5 1
      4       2       3 1
      5       3       5 1
      6       2       6 1
      7       2       7 1
      8       3       8 1
      9       3       9 1
@<TRIPOS>ALT_TYPE
CGenFF_4.0_ALT_TYPE_SET
CGenFF_4.0 1 CG2O4 2 CG3C41 3 CG3C41 4 OG2D1 5 OG3C51 6 HGA2 7 HGA2 8 HGA2 9 HGA2
@<TRIPOS>MOLECULE
4_lactone
 9 9 0 0 0
****
USER_CHARGES
INVALID_CHARGES
Pose:  63 Cluster:  63 Fr_nu: 5775202 TotEn:   -10.26
@<TRIPOS>ATOM
      1 C1        -43.3160   -2.4663  -49.9224 C.2    1 LIG       0.04000
      2 C2        -44.4181   -3.2917  -50.6104 C.3    1 LIG       0.11000
      3 C3        -44.5485   -2.0502  -51.4878 C.3    1 LIG       0.08100
      4 O1        -42.5371   -2.6041  -49.0066 O.2    1 LIG      -0.32000
      5 O2        -43.4870   -1.3937  -50.7410 O.3    1 LIG      -0.27100
      6 H1        -44.0545   -4.1899  -51.1118 H      1 LIG       0.09000
      7 H2        -45.2740   -3.5125  -49.9706 H      1 LIG       0.09000
      8 H3        -44.2792   -2.1829  -52.5392 H      1 LIG       0.09000
      9 H4        -45.4946   -1.5089  -51.4013 H      1 LIG       0.09000
@<TRIPOS>BOND
      1       1       2 1
      2       1       4 2
      3       1       5 1
      4       2       3 1
      5       3       5 1
      6       2       6 1
      7       2       7 1
      8       3       8 1
      9       3       9 1
@<TRIPOS>ALT_TYPE
CGenFF_4.0_ALT_TYPE_SET
CGenFF_4.0 1 CG2O4 2 CG3C41 3 CG3C41 4 OG2D1 5 OG3C51 6 HGA2 7 HGA2 8 HGA2 9 HGA2
@<TRIPOS>MOLECULE
4_lactone
 9 9 0 0 0
****
USER_CHARGES
INVALID_CHARGES
Pose:  64 Cluster:  64 Fr_nu: 8021842 TotEn:   -10.26
@<TRIPOS>ATOM
      1 C1        -88.0985  -24.3055  -34.2373 C.2    1 LIG       0.04000
      2 C2        -87.9727  -25.5655  -33.3622 C.3    1 LIG       0.11000
      3 C3        -89.4700  -25.6818  -33.6313 C.3    1 LIG       0.08100
      4 O1        -87.3725  -23.4320  -34.6548 O.2    1 LIG      -0.32000
      5 O2        -89.4340  -24.4701  -34.4350 O.3    1 LIG      -0.27100
      6 H1        -87.3510  -26.3497  -33.7971 H      1 LIG       0.09000
      7 H2        -87.6908  -25.3628  -32.3277 H      1 LIG       0.09000
      8 H3        -89.7792  -26.5484  -34.2221 H      1 LIG       0.09000
      9 H4        -90.1167  -25.5651  -32.7573 H      1 LIG       0.09000
@<TRIPOS>BOND
      1       1       2 1
      2       1       4 2
      3       1       5 1
      4       2       3 1
      5       3       5 1
      6       2       6 1
      7       2       7 1
      8       3       8 1
      9       3       9 1
@<TRIPOS>ALT_TYPE
CGenFF_4.0_ALT_TYPE_SET
CGenFF_4.0 1 CG2O4 2 CG3C41 3 CG3C41 4 OG2D1 5 OG3C51 6 HGA2 7 HGA2 8 HGA2 9 HGA2
@<TRIPOS>MOLECULE
4_lactone
 9 9 0 0 0
****
USER_CHARGES
INVALID_CHARGES
Pose:  65 Cluster:  65 Fr_nu:  12914 TotEn:   -10.02
@<TRIPOS>ATOM
      1 C1        -75.1789  -23.8959  -39.8733 C.2    1 LIG       0.04000
      2 C2        -73.6945  -24.2136  -39.6187 C.3    1 LIG       0.11000
      3 C3        -73.5541  -22.6944  -39.6302 C.3    1 LIG       0.08100
      4 O1        -76.2093  -24.5103  -40.0315 O.2    1 LIG      -0.32000
      5 O2        -74.9811  -22.5503  -39.8724 O.3    1 LIG      -0.27100
      6 H1        -73.5008  -24.6999  -38.6614 H      1 LIG       0.09000
      7 H2        -73.2051  -24.7415  -40.4388 H      1 LIG       0.09000
      8 H3        -73.2583  -22.2388  -38.6813 H      1 LIG       0.09000
      9 H4        -72.9634  -22.2815  -40.4525 H      1 LIG       0.09000
@<TRIPOS>BOND
      1       1       2 1
      2       1       4 2
      3       1       5 1
      4       2       3 1
      5       3       5 1
      6       2       6 1
      7       2       7 1
      8       3       8 1
      9       3       9 1
@<TRIPOS>ALT_TYPE
CGenFF_4.0_ALT_TYPE_SET
CGenFF_4.0 1 CG2O4 2 CG3C41 3 CG3C41 4 OG2D1 5 OG3C51 6 HGA2 7 HGA2 8 HGA2 9 HGA2
@<TRIPOS>MOLECULE
4_lactone
 9 9 0 0 0
****
USER_CHARGES
INVALID_CHARGES
Pose:  66 Cluster:  66 Fr_nu: 8057517 TotEn:    -9.66
@<TRIPOS>ATOM
      1 C1        -44.9372   -7.1304  -30.1250 C.2    1 LIG       0.04000
      2 C2        -43.8573   -8.2146  -29.9597 C.3    1 LIG       0.11000
      3 C3        -42.9437   -7.1368  -30.5356 C.3    1 LIG       0.08100
      4 O1        -46.1244   -7.0140  -29.9216 O.2    1 LIG      -0.32000
      5 O2        -44.0667   -6.2177  -30.6340 O.3    1 LIG      -0.27100
      6 H1        -43.6633   -8.4959  -28.9235 H      1 LIG       0.09000
      7 H2        -44.0089   -9.0936  -30.5883 H      1 LIG       0.09000
      8 H3        -42.1718   -6.7593  -29.8594 H      1 LIG       0.09000
      9 H4        -42.5167   -7.3560  -31.5180 H      1 LIG       0.09000
@<TRIPOS>BOND
      1       1       2 1
      2       1       4 2
      3       1       5 1
      4       2       3 1
      5       3       5 1
      6       2       6 1
      7       2       7 1
      8       3       8 1
      9       3       9 1
@<TRIPOS>ALT_TYPE
CGenFF_4.0_ALT_TYPE_SET
CGenFF_4.0 1 CG2O4 2 CG3C41 3 CG3C41 4 OG2D1 5 OG3C51 6 HGA2 7 HGA2 8 HGA2 9 HGA2
@<TRIPOS>MOLECULE
4_lactone
 9 9 0 0 0
****
USER_CHARGES
INVALID_CHARGES
Pose:  67 Cluster:  67 Fr_nu: 7721530 TotEn:    -9.65
@<TRIPOS>ATOM
      1 C1        -47.0764  -23.6266  -26.8645 C.2    1 LIG       0.04000
      2 C2        -46.1299  -23.4296  -28.0622 C.3    1 LIG       0.11000
      3 C3        -46.8690  -22.1016  -28.1962 C.3    1 LIG       0.08100
      4 O1        -47.2874  -24.4694  -26.0221 O.2    1 LIG      -0.32000
      5 O2        -47.6935  -22.4279  -27.0433 O.3    1 LIG      -0.27100
      6 H1        -45.0756  -23.3596  -27.7900 H      1 LIG       0.09000
      7 H2        -46.2843  -24.1426  -28.8737 H      1 LIG       0.09000
      8 H3        -46.2678  -21.2052  -28.0212 H      1 LIG       0.09000
      9 H4        -47.4715  -21.9865  -29.1014 H      1 LIG       0.09000
@<TRIPOS>BOND
      1       1       2 1
      2       1       4 2
      3       1       5 1
      4       2       3 1
      5       3       5 1
      6       2       6 1
      7       2       7 1
      8       3       8 1
      9       3       9 1
@<TRIPOS>ALT_TYPE
CGenFF_4.0_ALT_TYPE_SET
CGenFF_4.0 1 CG2O4 2 CG3C41 3 CG3C41 4 OG2D1 5 OG3C51 6 HGA2 7 HGA2 8 HGA2 9 HGA2
@<TRIPOS>MOLECULE
4_lactone
 9 9 0 0 0
****
USER_CHARGES
INVALID_CHARGES
Pose:  68 Cluster:  68 Fr_nu: 3011887 TotEn:    -9.52
@<TRIPOS>ATOM
      1 C1        -45.8338   -7.1879  -29.5702 C.2    1 LIG       0.04000
      2 C2        -45.5949   -7.5796  -28.1009 C.3    1 LIG       0.11000
      3 C3        -47.0979   -7.8419  -28.1152 C.3    1 LIG       0.08100
      4 O1        -45.1776   -6.7939  -30.5074 O.2    1 LIG      -0.32000
      5 O2        -47.1689   -7.4407  -29.5115 O.3    1 LIG      -0.27100
      6 H1        -44.9619   -8.4588  -27.9715 H      1 LIG       0.09000
      7 H2        -45.2633   -6.7546  -27.4684 H      1 LIG       0.09000
      8 H3        -47.3980   -8.8846  -27.9796 H      1 LIG       0.09000
      9 H4        -47.6972   -7.1861  -27.4778 H      1 LIG       0.09000
@<TRIPOS>BOND
      1       1       2 1
      2       1       4 2
      3       1       5 1
      4       2       3 1
      5       3       5 1
      6       2       6 1
      7       2       7 1
      8       3       8 1
      9       3       9 1
@<TRIPOS>ALT_TYPE
CGenFF_4.0_ALT_TYPE_SET
CGenFF_4.0 1 CG2O4 2 CG3C41 3 CG3C41 4 OG2D1 5 OG3C51 6 HGA2 7 HGA2 8 HGA2 9 HGA2
@<TRIPOS>MOLECULE
4_lactone
 9 9 0 0 0
****
USER_CHARGES
INVALID_CHARGES
Pose:  69 Cluster:  69 Fr_nu: 7190395 TotEn:    -8.96
@<TRIPOS>ATOM
      1 C1        -86.1721  -22.8639  -33.9331 C.2    1 LIG       0.04000
      2 C2        -85.2598  -23.5749  -32.9176 C.3    1 LIG       0.11000
      3 C3        -84.6667  -22.1796  -32.7466 C.3    1 LIG       0.08100
      4 O1        -87.0783  -23.1586  -34.6790 O.2    1 LIG      -0.32000
      5 O2        -85.5959  -21.6486  -33.7316 O.3    1 LIG      -0.27100
      6 H1        -85.7861  -23.9755  -32.0499 H      1 LIG       0.09000
      7 H2        -84.5976  -24.3210  -33.3600 H      1 LIG       0.09000
      8 H3        -84.8129  -21.7198  -31.7654 H      1 LIG       0.09000
      9 H4        -83.6287  -22.0653  -33.0709 H      1 LIG       0.09000
@<TRIPOS>BOND
      1       1       2 1
      2       1       4 2
      3       1       5 1
      4       2       3 1
      5       3       5 1
      6       2       6 1
      7       2       7 1
      8       3       8 1
      9       3       9 1
@<TRIPOS>ALT_TYPE
CGenFF_4.0_ALT_TYPE_SET
CGenFF_4.0 1 CG2O4 2 CG3C41 3 CG3C41 4 OG2D1 5 OG3C51 6 HGA2 7 HGA2 8 HGA2 9 HGA2
@<TRIPOS>MOLECULE
4_lactone
 9 9 0 0 0
****
USER_CHARGES
INVALID_CHARGES
Pose:  70 Cluster:  70 Fr_nu: 4110012 TotEn:    -8.96
@<TRIPOS>ATOM
      1 C1        -71.9927   -4.4271  -63.2201 C.2    1 LIG       0.04000
      2 C2        -71.4638   -3.0175  -62.9002 C.3    1 LIG       0.11000
      3 C3        -70.3134   -3.4396  -63.8092 C.3    1 LIG       0.08100
      4 O1        -72.9527   -5.1067  -62.9354 O.2    1 LIG      -0.32000
      5 O2        -70.9359   -4.7375  -64.0179 O.3    1 LIG      -0.27100
      6 H1        -72.0930   -2.2095  -63.2768 H      1 LIG       0.09000
      7 H2        -71.2078   -2.8655  -61.8504 H      1 LIG       0.09000
      8 H3        -70.2201   -2.8820  -64.7451 H      1 LIG       0.09000
      9 H4        -69.3387   -3.5351  -63.3229 H      1 LIG       0.09000
@<TRIPOS>BOND
      1       1       2 1
      2       1       4 2
      3       1       5 1
      4       2       3 1
      5       3       5 1
      6       2       6 1
      7       2       7 1
      8       3       8 1
      9       3       9 1
@<TRIPOS>ALT_TYPE
CGenFF_4.0_ALT_TYPE_SET
CGenFF_4.0 1 CG2O4 2 CG3C41 3 CG3C41 4 OG2D1 5 OG3C51 6 HGA2 7 HGA2 8 HGA2 9 HGA2
@<TRIPOS>MOLECULE
4_lactone
 9 9 0 0 0
****
USER_CHARGES
INVALID_CHARGES
Pose:  71 Cluster:  71 Fr_nu: 5489888 TotEn:    -8.26
@<TRIPOS>ATOM
      1 C1        -79.7839  -34.6566  -38.7198 C.2    1 LIG       0.04000
      2 C2        -78.2905  -34.8788  -39.0193 C.3    1 LIG       0.11000
      3 C3        -78.6925  -34.4392  -40.4240 C.3    1 LIG       0.08100
      4 O1        -80.5280  -34.7512  -37.7703 O.2    1 LIG      -0.32000
      5 O2        -80.0719  -34.2747  -39.9930 O.3    1 LIG      -0.27100
      6 H1        -77.6232  -34.2017  -38.4839 H      1 LIG       0.09000
      7 H2        -77.9662  -35.9161  -38.9214 H      1 LIG       0.09000
      8 H3        -78.2616  -33.4943  -40.7661 H      1 LIG       0.09000
      9 H4        -78.6028  -35.2033  -41.2011 H      1 LIG       0.09000
@<TRIPOS>BOND
      1       1       2 1
      2       1       4 2
      3       1       5 1
      4       2       3 1
      5       3       5 1
      6       2       6 1
      7       2       7 1
      8       3       8 1
      9       3       9 1
@<TRIPOS>ALT_TYPE
CGenFF_4.0_ALT_TYPE_SET
CGenFF_4.0 1 CG2O4 2 CG3C41 3 CG3C41 4 OG2D1 5 OG3C51 6 HGA2 7 HGA2 8 HGA2 9 HGA2
@<TRIPOS>MOLECULE
4_lactone
 9 9 0 0 0
****
USER_CHARGES
INVALID_CHARGES
Pose:  72 Cluster:  72 Fr_nu: 3010343 TotEn:    -7.13
@<TRIPOS>ATOM
      1 C1        -55.1957    4.5798  -17.8717 C.2    1 LIG       0.04000
      2 C2        -56.6585    4.2997  -17.4830 C.3    1 LIG       0.11000
      3 C3        -56.9491    5.4058  -18.4929 C.3    1 LIG       0.08100
      4 O1        -54.0981    4.1643  -17.5770 O.2    1 LIG      -0.32000
      5 O2        -55.5269    5.5580  -18.7567 O.3    1 LIG      -0.27100
      6 H1        -57.0094    3.3036  -17.7573 H      1 LIG       0.09000
      7 H2        -56.8953    4.5321  -16.4434 H      1 LIG       0.09000
      8 H3        -57.4947    5.0976  -19.3890 H      1 LIG       0.09000
      9 H4        -57.3810    6.3210  -18.0788 H      1 LIG       0.09000
@<TRIPOS>BOND
      1       1       2 1
      2       1       4 2
      3       1       5 1
      4       2       3 1
      5       3       5 1
      6       2       6 1
      7       2       7 1
      8       3       8 1
      9       3       9 1
@<TRIPOS>ALT_TYPE
CGenFF_4.0_ALT_TYPE_SET
CGenFF_4.0 1 CG2O4 2 CG3C41 3 CG3C41 4 OG2D1 5 OG3C51 6 HGA2 7 HGA2 8 HGA2 9 HGA2
@<TRIPOS>MOLECULE
4_lactone
 9 9 0 0 0
****
USER_CHARGES
INVALID_CHARGES
Pose:  73 Cluster:  73 Fr_nu:    389 TotEn:    -6.88
@<TRIPOS>ATOM
      1 C1        -47.2123   -8.9828  -37.5199 C.2    1 LIG       0.04000
      2 C2        -46.7559   -9.9418  -38.6340 C.3    1 LIG       0.11000
      3 C3        -45.6320   -8.9236  -38.8011 C.3    1 LIG       0.08100
      4 O1        -48.1120   -8.9143  -36.7136 O.2    1 LIG      -0.32000
      5 O2        -46.1840   -8.1165  -37.7244 O.3    1 LIG      -0.27100
      6 H1        -46.4530  -10.9274  -38.2771 H      1 LIG       0.09000
      7 H2        -47.4543  -10.0189  -39.4690 H      1 LIG       0.09000
      8 H3        -44.6276   -9.2832  -38.5613 H      1 LIG       0.09000
      9 H4        -45.6262   -8.3788  -39.7492 H      1 LIG       0.09000
@<TRIPOS>BOND
      1       1       2 1
      2       1       4 2
      3       1       5 1
      4       2       3 1
      5       3       5 1
      6       2       6 1
      7       2       7 1
      8       3       8 1
      9       3       9 1
@<TRIPOS>ALT_TYPE
CGenFF_4.0_ALT_TYPE_SET
CGenFF_4.0 1 CG2O4 2 CG3C41 3 CG3C41 4 OG2D1 5 OG3C51 6 HGA2 7 HGA2 8 HGA2 9 HGA2
@<TRIPOS>MOLECULE
4_lactone
 9 9 0 0 0
****
USER_CHARGES
INVALID_CHARGES
Pose:  74 Cluster:  74 Fr_nu: 7567473 TotEn:    -5.51
@<TRIPOS>ATOM
      1 C1        -74.0163   -8.3782  -64.6939 C.2    1 LIG       0.04000
      2 C2        -73.3379   -8.5239  -66.0678 C.3    1 LIG       0.11000
      3 C3        -74.4183   -7.5388  -66.5039 C.3    1 LIG       0.08100
      4 O1        -73.8708   -8.8159  -63.5751 O.2    1 LIG      -0.32000
      5 O2        -74.9521   -7.5037  -65.1514 O.3    1 LIG      -0.27100
      6 H1        -72.3137   -8.1490  -66.1010 H      1 LIG       0.09000
      7 H2        -73.4084   -9.5255  -66.4953 H      1 LIG       0.09000
      8 H3        -74.0619   -6.5554  -66.8224 H      1 LIG       0.09000
      9 H4        -75.1519   -7.9279  -67.2154 H      1 LIG       0.09000
@<TRIPOS>BOND
      1       1       2 1
      2       1       4 2
      3       1       5 1
      4       2       3 1
      5       3       5 1
      6       2       6 1
      7       2       7 1
      8       3       8 1
      9       3       9 1
@<TRIPOS>ALT_TYPE
CGenFF_4.0_ALT_TYPE_SET
CGenFF_4.0 1 CG2O4 2 CG3C41 3 CG3C41 4 OG2D1 5 OG3C51 6 HGA2 7 HGA2 8 HGA2 9 HGA2
@<TRIPOS>MOLECULE
4_lactone
 9 9 0 0 0
****
USER_CHARGES
INVALID_CHARGES
Pose:  75 Cluster:  75 Fr_nu: 3205231 TotEn:    -4.09
@<TRIPOS>ATOM
      1 C1        -53.1493   10.3788  -30.4212 C.2    1 LIG       0.04000
      2 C2        -54.0541    9.6407  -31.4241 C.3    1 LIG       0.11000
      3 C3        -55.0246   10.7742  -31.1061 C.3    1 LIG       0.08100
      4 O1        -52.0444   10.2424  -29.9470 O.2    1 LIG      -0.32000
      5 O2        -54.0630   11.3578  -30.1840 O.3    1 LIG      -0.27100
      6 H1        -53.6661    9.6214  -32.4437 H      1 LIG       0.09000
      7 H2        -54.3625    8.6463  -31.0974 H      1 LIG       0.09000
      8 H3        -55.2505   11.4508  -31.9348 H      1 LIG       0.09000
      9 H4        -55.9440   10.4780  -30.5936 H      1 LIG       0.09000
@<TRIPOS>BOND
      1       1       2 1
      2       1       4 2
      3       1       5 1
      4       2       3 1
      5       3       5 1
      6       2       6 1
      7       2       7 1
      8       3       8 1
      9       3       9 1
@<TRIPOS>ALT_TYPE
CGenFF_4.0_ALT_TYPE_SET
CGenFF_4.0 1 CG2O4 2 CG3C41 3 CG3C41 4 OG2D1 5 OG3C51 6 HGA2 7 HGA2 8 HGA2 9 HGA2
@<TRIPOS>MOLECULE
4_lactone
 9 9 0 0 0
****
USER_CHARGES
INVALID_CHARGES
Pose:  76 Cluster:  76 Fr_nu: 5755104 TotEn:    -3.73
@<TRIPOS>ATOM
      1 C1        -80.1255  -35.1390  -37.0222 C.2    1 LIG       0.04000
      2 C2        -78.9688  -35.8146  -36.2641 C.3    1 LIG       0.11000
      3 C3        -79.7625  -35.3834  -35.0345 C.3    1 LIG       0.08100
      4 O1        -80.4416  -34.9362  -38.1726 O.2    1 LIG      -0.32000
      5 O2        -80.7800  -34.7843  -35.8839 O.3    1 LIG      -0.27100
      6 H1        -78.8971  -36.8909  -36.4281 H      1 LIG       0.09000
      7 H2        -78.0022  -35.3267  -36.4001 H      1 LIG       0.09000
      8 H3        -80.1715  -36.1947  -34.4263 H      1 LIG       0.09000
      9 H4        -79.2789  -34.6363  -34.3991 H      1 LIG       0.09000
@<TRIPOS>BOND
      1       1       2 1
      2       1       4 2
      3       1       5 1
      4       2       3 1
      5       3       5 1
      6       2       6 1
      7       2       7 1
      8       3       8 1
      9       3       9 1
@<TRIPOS>ALT_TYPE
CGenFF_4.0_ALT_TYPE_SET
CGenFF_4.0 1 CG2O4 2 CG3C41 3 CG3C41 4 OG2D1 5 OG3C51 6 HGA2 7 HGA2 8 HGA2 9 HGA2
@<TRIPOS>MOLECULE
4_lactone
 9 9 0 0 0
****
USER_CHARGES
INVALID_CHARGES
Pose:  77 Cluster:  77 Fr_nu: 7917099 TotEn:    -3.69
@<TRIPOS>ATOM
      1 C1        -86.9269  -23.1837  -34.1241 C.2    1 LIG       0.04000
      2 C2        -85.7308  -23.2294  -33.1564 C.3    1 LIG       0.11000
      3 C3        -86.2286  -21.8420  -32.7622 C.3    1 LIG       0.08100
      4 O1        -87.4277  -23.9018  -34.9595 O.2    1 LIG      -0.32000
      5 O2        -87.3142  -21.9426  -33.7250 O.3    1 LIG      -0.27100
      6 H1        -85.8103  -23.9977  -32.3858 H      1 LIG       0.09000
      7 H2        -84.7587  -23.2619  -33.6511 H      1 LIG       0.09000
      8 H3        -86.6040  -21.7463  -31.7398 H      1 LIG       0.09000
      9 H4        -85.5554  -21.0140  -33.0009 H      1 LIG       0.09000
@<TRIPOS>BOND
      1       1       2 1
      2       1       4 2
      3       1       5 1
      4       2       3 1
      5       3       5 1
      6       2       6 1
      7       2       7 1
      8       3       8 1
      9       3       9 1
@<TRIPOS>ALT_TYPE
CGenFF_4.0_ALT_TYPE_SET
CGenFF_4.0 1 CG2O4 2 CG3C41 3 CG3C41 4 OG2D1 5 OG3C51 6 HGA2 7 HGA2 8 HGA2 9 HGA2
@<TRIPOS>MOLECULE
4_lactone
 9 9 0 0 0
****
USER_CHARGES
INVALID_CHARGES
Pose:  78 Cluster:  78 Fr_nu: 5337455 TotEn:    -2.89
@<TRIPOS>ATOM
      1 C1        -79.3109  -34.3252  -39.5447 C.2    1 LIG       0.04000
      2 C2        -78.5971  -34.7409  -40.8435 C.3    1 LIG       0.11000
      3 C3        -77.5806  -33.6898  -40.4078 C.3    1 LIG       0.08100
      4 O1        -80.3182  -34.6238  -38.9443 O.2    1 LIG      -0.32000
      5 O2        -78.3664  -33.4028  -39.2179 O.3    1 LIG      -0.27100
      6 H1        -78.2407  -35.7722  -40.8454 H      1 LIG       0.09000
      7 H2        -79.1565  -34.5121  -41.7520 H      1 LIG       0.09000
      8 H3        -76.5870  -34.0686  -40.1531 H      1 LIG       0.09000
      9 H4        -77.5004  -32.8137  -41.0572 H      1 LIG       0.09000
@<TRIPOS>BOND
      1       1       2 1
      2       1       4 2
      3       1       5 1
      4       2       3 1
      5       3       5 1
      6       2       6 1
      7       2       7 1
      8       3       8 1
      9       3       9 1
@<TRIPOS>ALT_TYPE
CGenFF_4.0_ALT_TYPE_SET
CGenFF_4.0 1 CG2O4 2 CG3C41 3 CG3C41 4 OG2D1 5 OG3C51 6 HGA2 7 HGA2 8 HGA2 9 HGA2
@<TRIPOS>MOLECULE
pyridine
 11 11 0 0 0
****
USER_CHARGES
INVALID_CHARGES
Pose:   1 Cluster:   1 Fr_nu: 3127800 TotEn:   -15.64
@<TRIPOS>ATOM
      1 C1        -57.9027    3.4960  -41.4146 C.ar   1 LIG      -0.11300
      2 C2        -58.4892    2.7994  -40.3639 C.ar   1 LIG      -0.11700
      3 C3        -56.5233    3.4552  -41.5844 C.ar   1 LIG      -0.11700
      4 C4        -57.6588    2.0827  -39.5173 C.ar   1 LIG       0.17700
      5 C5        -55.7809    2.7094  -40.6831 C.ar   1 LIG       0.17700
      6 N1        -56.3150    2.0196  -39.6503 N.ar   1 LIG      -0.60000
      7 H1        -58.5195    4.0702  -42.0995 H      1 LIG       0.11500
      8 H2        -59.5622    2.8166  -40.2125 H      1 LIG       0.11500
      9 H3        -56.0444    3.9909  -42.3961 H      1 LIG       0.11500
     10 H4        -58.0675    1.5229  -38.6826 H      1 LIG       0.12400
     11 H5        -54.7013    2.6455  -40.7708 H      1 LIG       0.12400
@<TRIPOS>BOND
      1       1       2 ar
      2       1       3 ar
      3       2       4 ar
      4       3       5 ar
      5       4       6 ar
      6       5       6 ar
      7       1       7 1
      8       2       8 1
      9       3       9 1
     10       4      10 1
     11       5      11 1
@<TRIPOS>ALT_TYPE
CGenFF_4.0_ALT_TYPE_SET
CGenFF_4.0 1 CG2R61 2 CG2R61 3 CG2R61 4 CG2R61 5 CG2R61 6 NG2R60 7 HGR61 8 HGR61 9 HGR61 10 HGR62 11 HGR62
@<TRIPOS>MOLECULE
pyridine
 11 11 0 0 0
****
USER_CHARGES
INVALID_CHARGES
Pose:   2 Cluster:   2 Fr_nu:  15005 TotEn:   -14.54
@<TRIPOS>ATOM
      1 C1        -71.0680    2.6041  -49.0821 C.ar   1 LIG      -0.11300
      2 C2        -71.7946    3.0823  -50.1668 C.ar   1 LIG      -0.11700
      3 C3        -70.4435    3.4999  -48.2214 C.ar   1 LIG      -0.11700
      4 C4        -71.8657    4.4545  -50.3455 C.ar   1 LIG       0.17700
      5 C5        -70.5748    4.8534  -48.4873 C.ar   1 LIG       0.17700
      6 N1        -71.2724    5.3556  -49.5309 N.ar   1 LIG      -0.60000
      7 H1        -70.9879    1.5352  -48.9082 H      1 LIG       0.11500
      8 H2        -72.2898    2.4026  -50.8504 H      1 LIG       0.11500
      9 H3        -69.8714    3.1498  -47.3697 H      1 LIG       0.11500
     10 H4        -72.4199    4.8775  -51.1768 H      1 LIG       0.12400
     11 H5        -70.1065    5.5937  -47.8470 H      1 LIG       0.12400
@<TRIPOS>BOND
      1       1       2 ar
      2       1       3 ar
      3       2       4 ar
      4       3       5 ar
      5       4       6 ar
      6       5       6 ar
      7       1       7 1
      8       2       8 1
      9       3       9 1
     10       4      10 1
     11       5      11 1
@<TRIPOS>ALT_TYPE
CGenFF_4.0_ALT_TYPE_SET
CGenFF_4.0 1 CG2R61 2 CG2R61 3 CG2R61 4 CG2R61 5 CG2R61 6 NG2R60 7 HGR61 8 HGR61 9 HGR61 10 HGR62 11 HGR62
@<TRIPOS>MOLECULE
pyridine
 11 11 0 0 0
****
USER_CHARGES
INVALID_CHARGES
Pose:   3 Cluster:   3 Fr_nu: 4341041 TotEn:   -14.23
@<TRIPOS>ATOM
      1 C1        -50.6423    9.3887  -32.3998 C.ar   1 LIG      -0.11300
      2 C2        -50.7806   10.5837  -31.7027 C.ar   1 LIG      -0.11700
      3 C3        -50.3454    8.2184  -31.7102 C.ar   1 LIG      -0.11700
      4 C4        -50.6134   10.5555  -30.3275 C.ar   1 LIG       0.17700
      5 C5        -50.1975    8.2961  -30.3347 C.ar   1 LIG       0.17700
      6 N1        -50.3243    9.4385  -29.6231 N.ar   1 LIG      -0.60000
      7 H1        -50.7651    9.3695  -33.4785 H      1 LIG       0.11500
      8 H2        -51.0121   11.5079  -32.2193 H      1 LIG       0.11500
      9 H3        -50.2326    7.2754  -32.2329 H      1 LIG       0.11500
     10 H4        -50.7107   11.4613  -29.7383 H      1 LIG       0.12400
     11 H5        -49.9649    7.4121  -29.7499 H      1 LIG       0.12400
@<TRIPOS>BOND
      1       1       2 ar
      2       1       3 ar
      3       2       4 ar
      4       3       5 ar
      5       4       6 ar
      6       5       6 ar
      7       1       7 1
      8       2       8 1
      9       3       9 1
     10       4      10 1
     11       5      11 1
@<TRIPOS>ALT_TYPE
CGenFF_4.0_ALT_TYPE_SET
CGenFF_4.0 1 CG2R61 2 CG2R61 3 CG2R61 4 CG2R61 5 CG2R61 6 NG2R60 7 HGR61 8 HGR61 9 HGR61 10 HGR62 11 HGR62
@<TRIPOS>MOLECULE
pyridine
 11 11 0 0 0
****
USER_CHARGES
INVALID_CHARGES
Pose:   4 Cluster:   4 Fr_nu: 2383214 TotEn:   -14.00
@<TRIPOS>ATOM
      1 C1        -62.9386   -7.8775  -14.9896 C.ar   1 LIG      -0.11300
      2 C2        -62.0420   -7.4019  -14.0394 C.ar   1 LIG      -0.11700
      3 C3        -62.8481   -9.1950  -15.4247 C.ar   1 LIG      -0.11700
      4 C4        -61.0808   -8.2769  -13.5594 C.ar   1 LIG       0.17700
      5 C5        -61.8507   -9.9896  -14.8830 C.ar   1 LIG       0.17700
      6 N1        -60.9615   -9.5631  -13.9582 N.ar   1 LIG      -0.60000
      7 H1        -63.7062   -7.2225  -15.3908 H      1 LIG       0.11500
      8 H2        -62.0940   -6.3789  -13.6853 H      1 LIG       0.11500
      9 H3        -63.5360   -9.5872  -16.1651 H      1 LIG       0.11500
     10 H4        -60.3579   -7.9541  -12.8175 H      1 LIG       0.12400
     11 H5        -61.7366  -11.0244  -15.1892 H      1 LIG       0.12400
@<TRIPOS>BOND
      1       1       2 ar
      2       1       3 ar
      3       2       4 ar
      4       3       5 ar
      5       4       6 ar
      6       5       6 ar
      7       1       7 1
      8       2       8 1
      9       3       9 1
     10       4      10 1
     11       5      11 1
@<TRIPOS>ALT_TYPE
CGenFF_4.0_ALT_TYPE_SET
CGenFF_4.0 1 CG2R61 2 CG2R61 3 CG2R61 4 CG2R61 5 CG2R61 6 NG2R60 7 HGR61 8 HGR61 9 HGR61 10 HGR62 11 HGR62
@<TRIPOS>MOLECULE
pyridine
 11 11 0 0 0
****
USER_CHARGES
INVALID_CHARGES
Pose:   5 Cluster:   5 Fr_nu: 2117609 TotEn:   -13.90
@<TRIPOS>ATOM
      1 C1        -36.3768  -16.6207  -35.3539 C.ar   1 LIG      -0.11300
      2 C2        -35.0468  -17.0249  -35.3235 C.ar   1 LIG      -0.11700
      3 C3        -36.8066  -15.5993  -34.5140 C.ar   1 LIG      -0.11700
      4 C4        -34.1933  -16.3809  -34.4422 C.ar   1 LIG       0.17700
      5 C5        -35.8744  -15.0194  -33.6688 C.ar   1 LIG       0.17700
      6 N1        -34.5741  -15.3851  -33.6111 N.ar   1 LIG      -0.60000
      7 H1        -37.0773  -17.1013  -36.0303 H      1 LIG       0.11500
      8 H2        -34.6896  -17.8185  -35.9693 H      1 LIG       0.11500
      9 H3        -37.8389  -15.2683  -34.5202 H      1 LIG       0.11500
     10 H4        -33.1466  -16.6597  -34.3804 H      1 LIG       0.12400
     11 H5        -36.1586  -14.2192  -32.9932 H      1 LIG       0.12400
@<TRIPOS>BOND
      1       1       2 ar
      2       1       3 ar
      3       2       4 ar
      4       3       5 ar
      5       4       6 ar
      6       5       6 ar
      7       1       7 1
      8       2       8 1
      9       3       9 1
     10       4      10 1
     11       5      11 1
@<TRIPOS>ALT_TYPE
CGenFF_4.0_ALT_TYPE_SET
CGenFF_4.0 1 CG2R61 2 CG2R61 3 CG2R61 4 CG2R61 5 CG2R61 6 NG2R60 7 HGR61 8 HGR61 9 HGR61 10 HGR62 11 HGR62
@<TRIPOS>MOLECULE
pyridine
 11 11 0 0 0
****
USER_CHARGES
INVALID_CHARGES
Pose:   6 Cluster:   6 Fr_nu: 203273 TotEn:   -13.75
@<TRIPOS>ATOM
      1 C1        -71.8755  -23.5156  -40.7735 C.ar   1 LIG      -0.11300
      2 C2        -71.8890  -23.6281  -39.3877 C.ar   1 LIG      -0.11700
      3 C3        -73.0260  -23.1160  -41.4442 C.ar   1 LIG      -0.11700
      4 C4        -73.0689  -23.3319  -38.7245 C.ar   1 LIG       0.17700
      5 C5        -74.1551  -22.8430  -40.6890 C.ar   1 LIG       0.17700
      6 N1        -74.2064  -22.9410  -39.3416 N.ar   1 LIG      -0.60000
      7 H1        -70.9702  -23.7396  -41.3297 H      1 LIG       0.11500
      8 H2        -71.0040  -23.9374  -38.8439 H      1 LIG       0.11500
      9 H3        -73.0387  -23.0220  -42.5241 H      1 LIG       0.11500
     10 H4        -73.1310  -23.4046  -37.6437 H      1 LIG       0.12400
     11 H5        -75.0787  -22.5285  -41.1638 H      1 LIG       0.12400
@<TRIPOS>BOND
      1       1       2 ar
      2       1       3 ar
      3       2       4 ar
      4       3       5 ar
      5       4       6 ar
      6       5       6 ar
      7       1       7 1
      8       2       8 1
      9       3       9 1
     10       4      10 1
     11       5      11 1
@<TRIPOS>ALT_TYPE
CGenFF_4.0_ALT_TYPE_SET
CGenFF_4.0 1 CG2R61 2 CG2R61 3 CG2R61 4 CG2R61 5 CG2R61 6 NG2R60 7 HGR61 8 HGR61 9 HGR61 10 HGR62 11 HGR62
@<TRIPOS>MOLECULE
pyridine
 11 11 0 0 0
****
USER_CHARGES
INVALID_CHARGES
Pose:   7 Cluster:   7 Fr_nu: 4332295 TotEn:   -13.10
@<TRIPOS>ATOM
      1 C1        -51.4865  -22.7941  -35.6032 C.ar   1 LIG      -0.11300
      2 C2        -50.1716  -23.1437  -35.3168 C.ar   1 LIG      -0.11700
      3 C3        -51.9957  -21.5864  -35.1389 C.ar   1 LIG      -0.11700
      4 C4        -49.4133  -22.2579  -34.5683 C.ar   1 LIG       0.17700
      5 C5        -51.1559  -20.7705  -34.3982 C.ar   1 LIG       0.17700
      6 N1        -49.8732  -21.0762  -34.0999 N.ar   1 LIG      -0.60000
      7 H1        -52.1134  -23.4618  -36.1865 H      1 LIG       0.11500
      8 H2        -49.7534  -24.0796  -35.6686 H      1 LIG       0.11500
      9 H3        -53.0180  -21.2935  -35.3496 H      1 LIG       0.11500
     10 H4        -48.3822  -22.4846  -34.3179 H      1 LIG       0.12400
     11 H5        -51.5046  -19.8183  -34.0121 H      1 LIG       0.12400
@<TRIPOS>BOND
      1       1       2 ar
      2       1       3 ar
      3       2       4 ar
      4       3       5 ar
      5       4       6 ar
      6       5       6 ar
      7       1       7 1
      8       2       8 1
      9       3       9 1
     10       4      10 1
     11       5      11 1
@<TRIPOS>ALT_TYPE
CGenFF_4.0_ALT_TYPE_SET
CGenFF_4.0 1 CG2R61 2 CG2R61 3 CG2R61 4 CG2R61 5 CG2R61 6 NG2R60 7 HGR61 8 HGR61 9 HGR61 10 HGR62 11 HGR62
@<TRIPOS>MOLECULE
pyridine
 11 11 0 0 0
****
USER_CHARGES
INVALID_CHARGES
Pose:   8 Cluster:   8 Fr_nu: 4164512 TotEn:   -13.04
@<TRIPOS>ATOM
      1 C1        -78.9554  -12.8677  -56.1562 C.ar   1 LIG      -0.11300
      2 C2        -79.9842  -12.1228  -56.7217 C.ar   1 LIG      -0.11700
      3 C3        -77.6373  -12.6049  -56.5124 C.ar   1 LIG      -0.11700
      4 C4        -79.6449  -11.1340  -57.6312 C.ar   1 LIG       0.17700
      5 C5        -77.4031  -11.5948  -57.4314 C.ar   1 LIG       0.17700
      6 N1        -78.3764  -10.8499  -58.0020 N.ar   1 LIG      -0.60000
      7 H1        -79.1804  -13.6521  -55.4398 H      1 LIG       0.11500
      8 H2        -81.0188  -12.3098  -56.4587 H      1 LIG       0.11500
      9 H3        -76.8193  -13.1733  -56.0847 H      1 LIG       0.11500
     10 H4        -80.4109  -10.5256  -58.1004 H      1 LIG       0.12400
     11 H5        -76.3930  -11.3506  -57.7435 H      1 LIG       0.12400
@<TRIPOS>BOND
      1       1       2 ar
      2       1       3 ar
      3       2       4 ar
      4       3       5 ar
      5       4       6 ar
      6       5       6 ar
      7       1       7 1
      8       2       8 1
      9       3       9 1
     10       4      10 1
     11       5      11 1
@<TRIPOS>ALT_TYPE
CGenFF_4.0_ALT_TYPE_SET
CGenFF_4.0 1 CG2R61 2 CG2R61 3 CG2R61 4 CG2R61 5 CG2R61 6 NG2R60 7 HGR61 8 HGR61 9 HGR61 10 HGR62 11 HGR62
@<TRIPOS>MOLECULE
pyridine
 11 11 0 0 0
****
USER_CHARGES
INVALID_CHARGES
Pose:   9 Cluster:   9 Fr_nu: 173746 TotEn:   -12.99
@<TRIPOS>ATOM
      1 C1        -71.2743    1.7775  -48.8271 C.ar   1 LIG      -0.11300
      2 C2        -71.5211    2.7860  -49.7519 C.ar   1 LIG      -0.11700
      3 C3        -70.6026    2.0739  -47.6463 C.ar   1 LIG      -0.11700
      4 C4        -71.0790    4.0642  -49.4510 C.ar   1 LIG       0.17700
      5 C5        -70.2015    3.3839  -47.4397 C.ar   1 LIG       0.17700
      6 N1        -70.4232    4.3904  -48.3148 N.ar   1 LIG      -0.60000
      7 H1        -71.6042    0.7624  -49.0265 H      1 LIG       0.11500
      8 H2        -72.0431    2.5782  -50.6786 H      1 LIG       0.11500
      9 H3        -70.3988    1.3036  -46.9112 H      1 LIG       0.11500
     10 H4        -71.2467    4.8855  -50.1399 H      1 LIG       0.12400
     11 H5        -69.6733    3.6674  -46.5353 H      1 LIG       0.12400
@<TRIPOS>BOND
      1       1       2 ar
      2       1       3 ar
      3       2       4 ar
      4       3       5 ar
      5       4       6 ar
      6       5       6 ar
      7       1       7 1
      8       2       8 1
      9       3       9 1
     10       4      10 1
     11       5      11 1
@<TRIPOS>ALT_TYPE
CGenFF_4.0_ALT_TYPE_SET
CGenFF_4.0 1 CG2R61 2 CG2R61 3 CG2R61 4 CG2R61 5 CG2R61 6 NG2R60 7 HGR61 8 HGR61 9 HGR61 10 HGR62 11 HGR62
@<TRIPOS>MOLECULE
pyridine
 11 11 0 0 0
****
USER_CHARGES
INVALID_CHARGES
Pose:  10 Cluster:  10 Fr_nu: 387794 TotEn:   -12.89
@<TRIPOS>ATOM
      1 C1        -73.2954  -23.3949  -40.7623 C.ar   1 LIG      -0.11300
      2 C2        -74.5046  -23.9437  -41.1744 C.ar   1 LIG      -0.11700
      3 C3        -72.9424  -23.4348  -39.4180 C.ar   1 LIG      -0.11700
      4 C4        -75.3190  -24.5161  -40.2106 C.ar   1 LIG       0.17700
      5 C5        -73.8268  -24.0297  -38.5328 C.ar   1 LIG       0.17700
      6 N1        -75.0102  -24.5734  -38.8957 N.ar   1 LIG      -0.60000
      7 H1        -72.6296  -22.9364  -41.4873 H      1 LIG       0.11500
      8 H2        -74.8001  -23.9243  -42.2169 H      1 LIG       0.11500
      9 H3        -72.0050  -23.0128  -39.0740 H      1 LIG       0.11500
     10 H4        -76.2725  -24.9574  -40.4811 H      1 LIG       0.12400
     11 H5        -73.5992  -24.0860  -37.4733 H      1 LIG       0.12400
@<TRIPOS>BOND
      1       1       2 ar
      2       1       3 ar
      3       2       4 ar
      4       3       5 ar
      5       4       6 ar
      6       5       6 ar
      7       1       7 1
      8       2       8 1
      9       3       9 1
     10       4      10 1
     11       5      11 1
@<TRIPOS>ALT_TYPE
CGenFF_4.0_ALT_TYPE_SET
CGenFF_4.0 1 CG2R61 2 CG2R61 3 CG2R61 4 CG2R61 5 CG2R61 6 NG2R60 7 HGR61 8 HGR61 9 HGR61 10 HGR62 11 HGR62
@<TRIPOS>MOLECULE
pyridine
 11 11 0 0 0
****
USER_CHARGES
INVALID_CHARGES
Pose:  11 Cluster:  11 Fr_nu: 3781944 TotEn:   -12.60
@<TRIPOS>ATOM
      1 C1        -58.4080   -3.1274  -18.2268 C.ar   1 LIG      -0.11300
      2 C2        -57.8448   -3.4496  -19.4565 C.ar   1 LIG      -0.11700
      3 C3        -57.6496   -3.2489  -17.0678 C.ar   1 LIG      -0.11700
      4 C4        -56.5296   -3.8852  -19.4733 C.ar   1 LIG       0.17700
      5 C5        -56.3432   -3.6938  -17.1915 C.ar   1 LIG       0.17700
      6 N1        -55.7615   -4.0161  -18.3686 N.ar   1 LIG      -0.60000
      7 H1        -59.4363   -2.7830  -18.1717 H      1 LIG       0.11500
      8 H2        -58.4169   -3.3622  -20.3728 H      1 LIG       0.11500
      9 H3        -58.0680   -3.0040  -16.0983 H      1 LIG       0.11500
     10 H4        -56.0446   -4.1491  -20.4073 H      1 LIG       0.12400
     11 H5        -55.7094   -3.8067  -16.3180 H      1 LIG       0.12400
@<TRIPOS>BOND
      1       1       2 ar
      2       1       3 ar
      3       2       4 ar
      4       3       5 ar
      5       4       6 ar
      6       5       6 ar
      7       1       7 1
      8       2       8 1
      9       3       9 1
     10       4      10 1
     11       5      11 1
@<TRIPOS>ALT_TYPE
CGenFF_4.0_ALT_TYPE_SET
CGenFF_4.0 1 CG2R61 2 CG2R61 3 CG2R61 4 CG2R61 5 CG2R61 6 NG2R60 7 HGR61 8 HGR61 9 HGR61 10 HGR62 11 HGR62
@<TRIPOS>MOLECULE
pyridine
 11 11 0 0 0
****
USER_CHARGES
INVALID_CHARGES
Pose:  12 Cluster:  12 Fr_nu:  12786 TotEn:   -12.53
@<TRIPOS>ATOM
      1 C1        -78.7999  -19.8181  -30.0957 C.ar   1 LIG      -0.11300
      2 C2        -79.6720  -18.7360  -30.0543 C.ar   1 LIG      -0.11700
      3 C3        -78.8463  -20.7007  -31.1691 C.ar   1 LIG      -0.11700
      4 C4        -80.5645  -18.5820  -31.1028 C.ar   1 LIG       0.17700
      5 C5        -79.7760  -20.4588  -32.1676 C.ar   1 LIG       0.17700
      6 N1        -80.6393  -19.4185  -32.1621 N.ar   1 LIG      -0.60000
      7 H1        -78.0859  -19.9738  -29.2925 H      1 LIG       0.11500
      8 H2        -79.6534  -18.0352  -29.2278 H      1 LIG       0.11500
      9 H3        -78.1764  -21.5514  -31.2221 H      1 LIG       0.11500
     10 H4        -81.2657  -17.7541  -31.1172 H      1 LIG       0.12400
     11 H5        -79.8535  -21.1177  -33.0262 H      1 LIG       0.12400
@<TRIPOS>BOND
      1       1       2 ar
      2       1       3 ar
      3       2       4 ar
      4       3       5 ar
      5       4       6 ar
      6       5       6 ar
      7       1       7 1
      8       2       8 1
      9       3       9 1
     10       4      10 1
     11       5      11 1
@<TRIPOS>ALT_TYPE
CGenFF_4.0_ALT_TYPE_SET
CGenFF_4.0 1 CG2R61 2 CG2R61 3 CG2R61 4 CG2R61 5 CG2R61 6 NG2R60 7 HGR61 8 HGR61 9 HGR61 10 HGR62 11 HGR62
@<TRIPOS>MOLECULE
pyridine
 11 11 0 0 0
****
USER_CHARGES
INVALID_CHARGES
Pose:  13 Cluster:  13 Fr_nu: 2239808 TotEn:   -12.29
@<TRIPOS>ATOM
      1 C1        -75.9945  -10.1136  -53.0064 C.ar   1 LIG      -0.11300
      2 C2        -75.5616   -8.8108  -53.2264 C.ar   1 LIG      -0.11700
      3 C3        -76.4700  -10.8713  -54.0708 C.ar   1 LIG      -0.11700
      4 C4        -75.6242   -8.3161  -54.5191 C.ar   1 LIG       0.17700
      5 C5        -76.4922  -10.2843  -55.3257 C.ar   1 LIG       0.17700
      6 N1        -76.0800   -9.0218  -55.5782 N.ar   1 LIG      -0.60000
      7 H1        -75.9620  -10.5374  -52.0072 H      1 LIG       0.11500
      8 H2        -75.1868   -8.2019  -52.4119 H      1 LIG       0.11500
      9 H3        -76.8132  -11.8889  -53.9227 H      1 LIG       0.11500
     10 H4        -75.2987   -7.3055  -54.7426 H      1 LIG       0.12400
     11 H5        -76.8546  -10.8323  -56.1893 H      1 LIG       0.12400
@<TRIPOS>BOND
      1       1       2 ar
      2       1       3 ar
      3       2       4 ar
      4       3       5 ar
      5       4       6 ar
      6       5       6 ar
      7       1       7 1
      8       2       8 1
      9       3       9 1
     10       4      10 1
     11       5      11 1
@<TRIPOS>ALT_TYPE
CGenFF_4.0_ALT_TYPE_SET
CGenFF_4.0 1 CG2R61 2 CG2R61 3 CG2R61 4 CG2R61 5 CG2R61 6 NG2R60 7 HGR61 8 HGR61 9 HGR61 10 HGR62 11 HGR62
@<TRIPOS>MOLECULE
pyridine
 11 11 0 0 0
****
USER_CHARGES
INVALID_CHARGES
Pose:  14 Cluster:  14 Fr_nu:   5129 TotEn:   -11.88
@<TRIPOS>ATOM
      1 C1        -50.5302  -11.7294  -45.9340 C.ar   1 LIG      -0.11300
      2 C2        -51.7986  -11.4982  -45.4136 C.ar   1 LIG      -0.11700
      3 C3        -49.4224  -11.1340  -45.3413 C.ar   1 LIG      -0.11700
      4 C4        -51.9048  -10.6701  -44.3078 C.ar   1 LIG       0.17700
      5 C5        -49.6349  -10.3220  -44.2389 C.ar   1 LIG       0.17700
      6 N1        -50.8519  -10.0738  -43.7049 N.ar   1 LIG      -0.60000
      7 H1        -50.4053  -12.3720  -46.8005 H      1 LIG       0.11500
      8 H2        -52.6762  -11.9520  -45.8591 H      1 LIG       0.11500
      9 H3        -48.4242  -11.2996  -45.7303 H      1 LIG       0.11500
     10 H4        -52.8721  -10.4580  -43.8646 H      1 LIG       0.12400
     11 H5        -48.8044   -9.8332  -43.7402 H      1 LIG       0.12400
@<TRIPOS>BOND
      1       1       2 ar
      2       1       3 ar
      3       2       4 ar
      4       3       5 ar
      5       4       6 ar
      6       5       6 ar
      7       1       7 1
      8       2       8 1
      9       3       9 1
     10       4      10 1
     11       5      11 1
@<TRIPOS>ALT_TYPE
CGenFF_4.0_ALT_TYPE_SET
CGenFF_4.0 1 CG2R61 2 CG2R61 3 CG2R61 4 CG2R61 5 CG2R61 6 NG2R60 7 HGR61 8 HGR61 9 HGR61 10 HGR62 11 HGR62
@<TRIPOS>MOLECULE
pyridine
 11 11 0 0 0
****
USER_CHARGES
INVALID_CHARGES
Pose:  15 Cluster:  15 Fr_nu: 455764 TotEn:   -11.87
@<TRIPOS>ATOM
      1 C1        -61.6453  -21.7510  -25.7160 C.ar   1 LIG      -0.11300
      2 C2        -61.5954  -23.0146  -26.2940 C.ar   1 LIG      -0.11700
      3 C3        -60.4990  -20.9651  -25.6760 C.ar   1 LIG      -0.11700
      4 C4        -60.3845  -23.4426  -26.8139 C.ar   1 LIG       0.17700
      5 C5        -59.3371  -21.4850  -26.2233 C.ar   1 LIG       0.17700
      6 N1        -59.2500  -22.7078  -26.7933 N.ar   1 LIG      -0.60000
      7 H1        -62.5756  -21.3797  -25.2967 H      1 LIG       0.11500
      8 H2        -62.4765  -23.6443  -26.3366 H      1 LIG       0.11500
      9 H3        -60.5143  -19.9773  -25.2299 H      1 LIG       0.11500
     10 H4        -60.2935  -24.4205  -27.2750 H      1 LIG       0.12400
     11 H5        -58.4152  -20.9127  -26.2170 H      1 LIG       0.12400
@<TRIPOS>BOND
      1       1       2 ar
      2       1       3 ar
      3       2       4 ar
      4       3       5 ar
      5       4       6 ar
      6       5       6 ar
      7       1       7 1
      8       2       8 1
      9       3       9 1
     10       4      10 1
     11       5      11 1
@<TRIPOS>ALT_TYPE
CGenFF_4.0_ALT_TYPE_SET
CGenFF_4.0 1 CG2R61 2 CG2R61 3 CG2R61 4 CG2R61 5 CG2R61 6 NG2R60 7 HGR61 8 HGR61 9 HGR61 10 HGR62 11 HGR62
@<TRIPOS>MOLECULE
pyridine
 11 11 0 0 0
****
USER_CHARGES
INVALID_CHARGES
Pose:  16 Cluster:  16 Fr_nu: 2614692 TotEn:   -11.82
@<TRIPOS>ATOM
      1 C1        -58.4234    4.7388  -39.8023 C.ar   1 LIG      -0.11300
      2 C2        -58.9686    3.5187  -39.4183 C.ar   1 LIG      -0.11700
      3 C3        -57.0493    4.8544  -39.9811 C.ar   1 LIG      -0.11700
      4 C4        -58.1037    2.4532  -39.2274 C.ar   1 LIG       0.17700
      5 C5        -56.2704    3.7292  -39.7647 C.ar   1 LIG       0.17700
      6 N1        -56.7639    2.5272  -39.3912 N.ar   1 LIG      -0.60000
      7 H1        -59.0680    5.5981  -39.9612 H      1 LIG       0.11500
      8 H2        -60.0367    3.4053  -39.2734 H      1 LIG       0.11500
      9 H3        -56.6023    5.7958  -40.2796 H      1 LIG       0.11500
     10 H4        -58.4796    1.4807  -38.9273 H      1 LIG       0.12400
     11 H5        -55.1932    3.7664  -39.8898 H      1 LIG       0.12400
@<TRIPOS>BOND
      1       1       2 ar
      2       1       3 ar
      3       2       4 ar
      4       3       5 ar
      5       4       6 ar
      6       5       6 ar
      7       1       7 1
      8       2       8 1
      9       3       9 1
     10       4      10 1
     11       5      11 1
@<TRIPOS>ALT_TYPE
CGenFF_4.0_ALT_TYPE_SET
CGenFF_4.0 1 CG2R61 2 CG2R61 3 CG2R61 4 CG2R61 5 CG2R61 6 NG2R60 7 HGR61 8 HGR61 9 HGR61 10 HGR62 11 HGR62
@<TRIPOS>MOLECULE
pyridine
 11 11 0 0 0
****
USER_CHARGES
INVALID_CHARGES
Pose:  17 Cluster:  17 Fr_nu: 4189393 TotEn:   -11.76
@<TRIPOS>ATOM
      1 C1        -52.2044   10.4851  -32.5870 C.ar   1 LIG      -0.11300
      2 C2        -51.9332   11.6353  -31.8543 C.ar   1 LIG      -0.11700
      3 C3        -51.9150    9.2379  -32.0449 C.ar   1 LIG      -0.11700
      4 C4        -51.3766   11.4855  -30.5943 C.ar   1 LIG       0.17700
      5 C5        -51.3591    9.1954  -30.7765 C.ar   1 LIG       0.17700
      6 N1        -51.0815   10.2909  -30.0345 N.ar   1 LIG      -0.60000
      7 H1        -52.6399   10.5607  -33.5788 H      1 LIG       0.11500
      8 H2        -52.1508   12.6179  -32.2566 H      1 LIG       0.11500
      9 H3        -52.1175    8.3279  -32.5981 H      1 LIG       0.11500
     10 H4        -51.1461   12.3518  -29.9832 H      1 LIG       0.12400
     11 H5        -51.1138    8.2475  -30.3086 H      1 LIG       0.12400
@<TRIPOS>BOND
      1       1       2 ar
      2       1       3 ar
      3       2       4 ar
      4       3       5 ar
      5       4       6 ar
      6       5       6 ar
      7       1       7 1
      8       2       8 1
      9       3       9 1
     10       4      10 1
     11       5      11 1
@<TRIPOS>ALT_TYPE
CGenFF_4.0_ALT_TYPE_SET
CGenFF_4.0 1 CG2R61 2 CG2R61 3 CG2R61 4 CG2R61 5 CG2R61 6 NG2R60 7 HGR61 8 HGR61 9 HGR61 10 HGR62 11 HGR62
@<TRIPOS>MOLECULE
pyridine
 11 11 0 0 0
****
USER_CHARGES
INVALID_CHARGES
Pose:  18 Cluster:  18 Fr_nu: 2577479 TotEn:   -11.60
@<TRIPOS>ATOM
      1 C1        -70.5202    4.1352  -49.4326 C.ar   1 LIG      -0.11300
      2 C2        -70.5615    2.9128  -48.7714 C.ar   1 LIG      -0.11700
      3 C3        -70.2687    5.2993  -48.7150 C.ar   1 LIG      -0.11700
      4 C4        -70.3466    2.9082  -47.4026 C.ar   1 LIG       0.17700
      5 C5        -70.0671    5.1879  -47.3487 C.ar   1 LIG       0.17700
      6 N1        -70.0996    4.0182  -46.6716 N.ar   1 LIG      -0.60000
      7 H1        -70.6844    4.1807  -50.5050 H      1 LIG       0.11500
      8 H2        -70.7555    1.9927  -49.3104 H      1 LIG       0.11500
      9 H3        -70.2325    6.2633  -49.2094 H      1 LIG       0.11500
     10 H4        -70.3688    1.9803  -46.8408 H      1 LIG       0.12400
     11 H5        -69.8681    6.0658  -46.7429 H      1 LIG       0.12400
@<TRIPOS>BOND
      1       1       2 ar
      2       1       3 ar
      3       2       4 ar
      4       3       5 ar
      5       4       6 ar
      6       5       6 ar
      7       1       7 1
      8       2       8 1
      9       3       9 1
     10       4      10 1
     11       5      11 1
@<TRIPOS>ALT_TYPE
CGenFF_4.0_ALT_TYPE_SET
CGenFF_4.0 1 CG2R61 2 CG2R61 3 CG2R61 4 CG2R61 5 CG2R61 6 NG2R60 7 HGR61 8 HGR61 9 HGR61 10 HGR62 11 HGR62
@<TRIPOS>MOLECULE
pyridine
 11 11 0 0 0
****
USER_CHARGES
INVALID_CHARGES
Pose:  19 Cluster:  19 Fr_nu: 4291931 TotEn:   -11.54
@<TRIPOS>ATOM
      1 C1        -40.7652  -12.2354  -38.0719 C.ar   1 LIG      -0.11300
      2 C2        -41.8477  -12.0222  -37.2259 C.ar   1 LIG      -0.11700
      3 C3        -39.9168  -13.3140  -37.8479 C.ar   1 LIG      -0.11700
      4 C4        -42.0368  -12.9093  -36.1784 C.ar   1 LIG       0.17700
      5 C5        -40.1921  -14.1431  -36.7725 C.ar   1 LIG       0.17700
      6 N1        -41.2340  -13.9680  -35.9290 N.ar   1 LIG      -0.60000
      7 H1        -40.5826  -11.5619  -38.9039 H      1 LIG       0.11500
      8 H2        -42.5223  -11.1883  -37.3815 H      1 LIG       0.11500
      9 H3        -39.0664  -13.4993  -38.4943 H      1 LIG       0.11500
     10 H4        -42.8665  -12.7861  -35.4902 H      1 LIG       0.12400
     11 H5        -39.5606  -14.9979  -36.5538 H      1 LIG       0.12400
@<TRIPOS>BOND
      1       1       2 ar
      2       1       3 ar
      3       2       4 ar
      4       3       5 ar
      5       4       6 ar
      6       5       6 ar
      7       1       7 1
      8       2       8 1
      9       3       9 1
     10       4      10 1
     11       5      11 1
@<TRIPOS>ALT_TYPE
CGenFF_4.0_ALT_TYPE_SET
CGenFF_4.0 1 CG2R61 2 CG2R61 3 CG2R61 4 CG2R61 5 CG2R61 6 NG2R60 7 HGR61 8 HGR61 9 HGR61 10 HGR62 11 HGR62
@<TRIPOS>MOLECULE
pyridine
 11 11 0 0 0
****
USER_CHARGES
INVALID_CHARGES
Pose:  20 Cluster:  20 Fr_nu: 1292989 TotEn:   -11.41
@<TRIPOS>ATOM
      1 C1        -48.3466  -10.2131  -25.5724 C.ar   1 LIG      -0.11300
      2 C2        -48.7126  -11.4777  -25.1251 C.ar   1 LIG      -0.11700
      3 C3        -47.9393   -9.2489  -24.6571 C.ar   1 LIG      -0.11700
      4 C4        -48.6544  -11.7259  -23.7632 C.ar   1 LIG       0.17700
      5 C5        -47.9159   -9.5968  -23.3161 C.ar   1 LIG       0.17700
      6 N1        -48.2642  -10.8148  -22.8439 N.ar   1 LIG      -0.60000
      7 H1        -48.3794   -9.9791  -26.6323 H      1 LIG       0.11500
      8 H2        -49.0330  -12.2448  -25.8205 H      1 LIG       0.11500
      9 H3        -47.6500   -8.2563  -24.9830 H      1 LIG       0.11500
     10 H4        -48.9299  -12.6964  -23.3641 H      1 LIG       0.12400
     11 H5        -47.6067   -8.8811  -22.5615 H      1 LIG       0.12400
@<TRIPOS>BOND
      1       1       2 ar
      2       1       3 ar
      3       2       4 ar
      4       3       5 ar
      5       4       6 ar
      6       5       6 ar
      7       1       7 1
      8       2       8 1
      9       3       9 1
     10       4      10 1
     11       5      11 1
@<TRIPOS>ALT_TYPE
CGenFF_4.0_ALT_TYPE_SET
CGenFF_4.0 1 CG2R61 2 CG2R61 3 CG2R61 4 CG2R61 5 CG2R61 6 NG2R60 7 HGR61 8 HGR61 9 HGR61 10 HGR62 11 HGR62
@<TRIPOS>MOLECULE
pyridine
 11 11 0 0 0
****
USER_CHARGES
INVALID_CHARGES
Pose:  21 Cluster:  21 Fr_nu: 332104 TotEn:   -11.41
@<TRIPOS>ATOM
      1 C1        -72.4227  -23.7894  -41.5142 C.ar   1 LIG      -0.11300
      2 C2        -72.6443  -24.3096  -40.2440 C.ar   1 LIG      -0.11700
      3 C3        -73.4211  -23.0528  -42.1417 C.ar   1 LIG      -0.11700
      4 C4        -73.8718  -24.0670  -39.6489 C.ar   1 LIG       0.17700
      5 C5        -74.6140  -22.8666  -41.4618 C.ar   1 LIG       0.17700
      6 N1        -74.8660  -23.3565  -40.2271 N.ar   1 LIG      -0.60000
      7 H1        -71.4738  -23.9583  -42.0145 H      1 LIG       0.11500
      8 H2        -71.8804  -24.8864  -39.7358 H      1 LIG       0.11500
[truncated: 4,788,108 more chars]
