# Supplementary material for: The pocketome of G-protein-coupled receptors reveals previously untargeted allosteric sites
Source: Nat Commun. 2022 May 10;13:2567. doi: 10.1038/s41467-022-29609-6 (PMC9091257; doi:10.1038/s41467-022-29609-6)
Supplement: Supplementary file 4 — Supplementary Data 1 [file 41467_2022_29609_MOESM4_ESM.zip › docking_files/2y00/rec.mol2]

@<TRIPOS>MOLECULE
2y00_align.pdb
4855 4910 298 0 0
PROTEIN
NO_CHARGES


@<TRIPOS>ATOM
      1 N         -91.0720  -36.4630  -45.7830 N.4       1 ALA   -0.2700
      2 CA        -90.6550  -35.0790  -45.9370 C.3       1 ALA    0.0900
      3 CAY       -90.9440  -38.7500  -45.0550 C.3       1 ALA    0.0900
      4 C         -90.5820  -34.2960  -44.6300 C.2       1 ALA    0.0900
      5 O         -89.6240  -33.5670  -44.3740 O.2       1 ALA    0.5100
      6 CB        -91.6060  -34.3660  -46.9190 C.3       1 ALA   -0.5100
      7 CY        -90.4270  -37.3630  -45.0280 C.2       1 ALA   -0.4700
      8 OY        -89.4690  -37.0580  -44.3290 O.2       1 ALA    0.3100
      9 HN        -91.8930  -36.7130  -46.2900 H         1 ALA    0.0700
     10 HA        -89.6420  -35.0670  -46.3110 H         1 ALA    0.0900
     11 HB1       -92.6470  -34.3940  -46.5310 H         1 ALA   -0.2700
     12 HB2       -91.5820  -34.8750  -47.9060 H         1 ALA    0.0900
     13 HB3       -91.3000  -33.3040  -47.0380 H         1 ALA    0.0900
     14 HY1       -90.3370  -39.3850  -44.3750 H         1 ALA    0.0900
     15 HY2       -90.8730  -39.1560  -46.0870 H         1 ALA    0.5100
     16 HY3       -92.0000  -38.7620  -44.7130 H         1 ALA   -0.5100
     17 N         -91.5730  -34.4830  -43.7330 N.am      2 GLU   -0.4700
     18 CA        -91.5790  -33.8260  -42.4310 C.3       2 GLU    0.3100
     19 C         -90.5230  -34.3740  -41.4770 C.2       2 GLU    0.0700
     20 O         -90.0620  -33.6700  -40.5790 O.2       2 GLU    0.0900
     21 CB        -92.9450  -33.9530  -41.7810 C.3       2 GLU   -0.1800
     22 CG        -93.9700  -32.9880  -42.3380 C.3       2 GLU    0.0900
     23 CD        -95.2640  -32.9870  -41.5350 C.2       2 GLU    0.0900
     24 OE1       -95.4440  -33.8900  -40.6830 O.co2     2 GLU   -0.2800
     25 OE2       -96.1020  -32.0790  -41.7520 O.co2     2 GLU    0.0900
     26 HN        -92.3480  -35.0810  -43.9210 H         2 GLU    0.0900
     27 HA        -91.3280  -32.7850  -42.5780 H         2 GLU    0.6200
     28 HB1       -92.8380  -33.7650  -40.6920 H         2 GLU   -0.7600
     29 HB2       -93.3150  -34.9880  -41.9320 H         2 GLU   -0.7600
     30 HG1       -94.2040  -33.2740  -43.3860 H         2 GLU    0.5100
     31 HG2       -93.5450  -31.9620  -42.3260 H         2 GLU   -0.5100
     32 N         -90.1500  -35.6380  -41.6600 N.am      3 LEU   -0.4700
     33 CA        -89.1270  -36.2460  -40.8360 C.3       3 LEU    0.3100
     34 C         -87.7670  -35.6940  -41.2230 C.2       3 LEU    0.0700
     35 O         -86.9120  -35.4430  -40.3630 O.2       3 LEU    0.0900
     36 CB        -89.1430  -37.7760  -40.9660 C.3       3 LEU   -0.1800
     37 CG        -90.3770  -38.5120  -40.4330 C.3       3 LEU    0.0900
     38 CD1       -90.3450  -39.9940  -40.8600 C.3       3 LEU    0.0900
     39 CD2       -90.4950  -38.3680  -38.9290 C.3       3 LEU   -0.0900
     40 HN        -90.5530  -36.2160  -42.3630 H         3 LEU    0.0900
     41 HA        -89.3110  -35.9570  -39.8110 H         3 LEU   -0.2700
     42 HB1       -88.2580  -38.1680  -40.4240 H         3 LEU    0.0900
     43 HB2       -89.0460  -38.0220  -42.0430 H         3 LEU    0.0900
     44 HG        -91.2950  -38.0320  -40.8350 H         3 LEU    0.0900
     45 HD11      -89.4340  -40.4870  -40.4570 H         3 LEU   -0.2700
     46 HD12      -90.3280  -40.0680  -41.9680 H         3 LEU    0.0900
     47 HD13      -91.2390  -40.5210  -40.4640 H         3 LEU    0.0900
     48 HD21      -90.5840  -37.2950  -38.6540 H         3 LEU    0.0900
     49 HD22      -89.5920  -38.7860  -38.4360 H         3 LEU    0.5100
     50 HD23      -91.3990  -38.9030  -38.5680 H         3 LEU   -0.5100
     51 N         -87.5840  -35.4960  -42.5260 N.am      4 LEU   -0.4700
     52 CA        -86.3140  -35.0460  -43.0870 C.3       4 LEU    0.3100
     53 C         -86.0330  -33.6430  -42.5780 C.2       4 LEU    0.0700
     54 O         -84.8890  -33.2500  -42.3440 O.2       4 LEU    0.0900
     55 CB        -86.3920  -35.0650  -44.6110 C.3       4 LEU   -0.1800
     56 CG        -85.1590  -35.3500  -45.4710 C.3       4 LEU    0.0900
     57 CD1       -84.1690  -36.3460  -44.8470 C.3       4 LEU    0.0900
     58 CD2       -85.6290  -35.8240  -46.8580 C.3       4 LEU   -0.0900
     59 HN        -88.3160  -35.6490  -43.1850 H         4 LEU    0.0900
     60 HA        -85.5350  -35.7100  -42.7390 H         4 LEU   -0.2700
     61 HB1       -86.7650  -34.0670  -44.9180 H         4 LEU    0.0900
     62 HB2       -87.1450  -35.8330  -44.8770 H         4 LEU    0.0900
     63 HG        -84.6270  -34.3910  -45.6480 H         4 LEU    0.0900
     64 HD11      -84.6690  -37.3230  -44.6730 H         4 LEU   -0.2700
     65 HD12      -83.8040  -35.9570  -43.8720 H         4 LEU    0.0900
     66 HD13      -83.3090  -36.5050  -45.5320 H         4 LEU    0.0900
     67 HD21      -86.2460  -35.0370  -47.3410 H         4 LEU    0.0900
     68 HD22      -86.2430  -36.7440  -46.7560 H         4 LEU    0.5100
     69 HD23      -84.7490  -36.0310  -47.5050 H         4 LEU   -0.5100
     70 N         -87.1140  -32.9070  -42.3680 N.am      5 SER   -0.4700
     71 CA        -87.0640  -31.5540  -41.8600 C.3       5 SER    0.3100
     72 C         -86.8010  -31.4640  -40.3460 C.2       5 SER    0.0700
     73 O         -86.0860  -30.5820  -39.8950 O.2       5 SER    0.0900
     74 CB        -88.3620  -30.8500  -42.2470 C.3       5 SER    0.0500
     75 OG        -88.8050  -29.9990  -41.2280 O.3       5 SER    0.0900
     76 HN        -88.0270  -33.2600  -42.5570 H         5 SER    0.0900
     77 HA        -86.2100  -31.0540  -42.2900 H         5 SER   -0.6600
     78 HB1       -89.1500  -31.6080  -42.4430 H         5 SER    0.4300
     79 HB2       -88.1950  -30.2450  -43.1650 H         5 SER    0.5100
     80 HG1       -88.1040  -29.3570  -41.0970 H         5 SER   -0.5100
     81 N         -87.3810  -32.3630  -39.5580 N.am      6 GLN   -0.4700
     82 CA        -87.1250  -32.4120  -38.1290 C.3       6 GLN    0.3100
     83 C         -85.7180  -32.8820  -37.7900 C.2       6 GLN    0.0700
     84 O         -85.1530  -32.4600  -36.7830 O.2       6 GLN    0.0900
     85 CB        -88.0890  -33.3700  -37.4670 C.3       6 GLN   -0.1800
     86 CG        -89.4070  -32.8070  -37.0350 C.3       6 GLN    0.0900
     87 CD        -90.3140  -33.9090  -36.4770 C.2       6 GLN    0.0900
     88 NE2       -91.6200  -33.8050  -36.7540 N.am      6 GLN   -0.1800
     89 OE1       -89.8460  -34.8460  -35.8130 O.2       6 GLN    0.0900
     90 HN        -88.0170  -33.0450  -39.9120 H         6 GLN    0.0900
     91 HA        -87.2470  -31.4160  -37.7300 H         6 GLN    0.5500
     92 HB1       -87.5880  -33.7860  -36.5690 H         6 GLN   -0.5500
     93 HB2       -88.2910  -34.1930  -38.1820 H         6 GLN   -0.6200
     94 HG1       -89.9080  -32.3320  -37.9050 H         6 GLN    0.3200
     95 HG2       -89.2420  -32.0410  -36.2470 H         6 GLN    0.3000
     96 HE21      -92.2600  -34.4950  -36.4150 H         6 GLN    0.5100
     97 HE22      -91.9560  -33.0370  -37.2990 H         6 GLN   -0.5100
     98 N         -85.1710  -33.7900  -38.6030 N.am      7 GLN   -0.4700
     99 CA        -83.8120  -34.2750  -38.4220 C.3       7 GLN    0.3100
    100 C         -82.8570  -33.1040  -38.6490 C.2       7 GLN    0.0700
    101 O         -81.9390  -32.8450  -37.8580 O.2       7 GLN    0.0900
    102 CB        -83.5100  -35.4300  -39.3870 C.3       7 GLN   -0.1800
    103 CG        -82.1660  -36.0870  -39.1580 C.3       7 GLN    0.0900
    104 CD        -81.7520  -36.9970  -40.2940 C.2       7 GLN    0.0900
    105 NE2       -80.6360  -37.6830  -40.1150 N.am      7 GLN   -0.1800
    106 OE1       -82.4150  -37.0800  -41.3200 O.2       7 GLN    0.0900
    107 HN        -85.6730  -34.1780  -39.3720 H         7 GLN    0.0900
    108 HA        -83.7090  -34.6060  -37.3990 H         7 GLN    0.5500
    109 HB1       -83.5380  -35.0380  -40.4250 H         7 GLN   -0.5500
    110 HB2       -84.3000  -36.2010  -39.2710 H         7 GLN   -0.6200
    111 HG1       -82.2120  -36.6870  -38.2260 H         7 GLN    0.3200
    112 HG2       -81.3940  -35.2950  -39.0450 H         7 GLN    0.3000
    113 HE21      -80.3100  -38.3030  -40.8290 H         7 GLN    0.5100
    114 HE22      -80.1170  -37.5810  -39.2660 H         7 GLN   -0.5100
    115 N         -83.1090  -32.3680  -39.7240 N.am      8 TRP   -0.4700
    116 CA        -82.2430  -31.2740  -40.1100 C.3       8 TRP    0.3100
    117 C         -82.3500  -30.0820  -39.1540 C.2       8 TRP    0.0700
    118 O         -81.3410  -29.4860  -38.7730 O.2       8 TRP    0.0900
    119 CB        -82.5270  -30.8660  -41.5520 C.3       8 TRP   -0.1800
    120 CG        -81.4530  -30.0110  -42.1080 C.ar      8 TRP    0.0900
    121 CD1       -80.2490  -30.4160  -42.6660 C.ar      8 TRP    0.0900
    122 CD2       -81.4600  -28.5990  -42.1460 C.ar      8 TRP   -0.0300
    123 CE2       -80.2300  -28.1850  -42.7480 C.ar      8 TRP   -0.1500
    124 CE3       -82.3860  -27.6350  -41.7350 C.ar      8 TRP    0.2200
    125 NE1       -79.5140  -29.3140  -43.0530 N.ar      8 TRP   -0.5100
    126 CZ2       -79.9110  -26.8470  -42.9430 C.ar      8 TRP    0.3700
    127 CZ3       -82.0780  -26.3240  -41.9250 C.ar      8 TRP    0.2400
    128 CH2       -80.8450  -25.9300  -42.5270 C.ar      8 TRP    0.1100
    129 HN        -83.8990  -32.5330  -40.3090 H         8 TRP   -0.2500
    130 HA        -81.2190  -31.6020  -40.0040 H         8 TRP    0.1700
    131 HB1       -83.4840  -30.3040  -41.5900 H         8 TRP   -0.2000
    132 HB2       -82.6150  -31.7790  -42.1790 H         8 TRP    0.1400
    133 HD1       -79.9340  -31.4420  -42.7810 H         8 TRP   -0.2700
    134 HE1       -78.6330  -29.3350  -43.4730 H         8 TRP    0.1600
    135 HE3       -83.3260  -27.9060  -41.2770 H         8 TRP   -0.1400
    136 HZ2       -78.9840  -26.5270  -43.3960 H         8 TRP    0.1400
    137 HZ3       -82.7810  -25.5660  -41.6140 H         8 TRP    0.5100
    138 HH2       -80.6400  -24.8780  -42.6590 H         8 TRP   -0.5100
    139 N         -83.5620  -29.7610  -38.7250 N.am      9 GLU   -0.4700
    140 CA        -83.7490  -28.6520  -37.7950 C.3       9 GLU    0.3100
    141 C         -83.1240  -28.8770  -36.4400 C.2       9 GLU    0.0700
    142 O         -82.5640  -27.9460  -35.8650 O.2       9 GLU    0.0900
    143 CB        -85.2200  -28.3040  -37.5990 C.3       9 GLU   -0.1800
    144 CG        -85.8350  -27.5950  -38.7770 C.3       9 GLU    0.0900
    145 CD        -87.0820  -26.8150  -38.4090 C.2       9 GLU    0.0900
    146 OE1       -87.3500  -26.6440  -37.1950 O.co2     9 GLU   -0.2800
    147 OE2       -87.8000  -26.3680  -39.3350 O.co2     9 GLU    0.0900
    148 HN        -84.3830  -30.2500  -39.0120 H         9 GLU    0.0900
    149 HA        -83.2200  -27.7990  -38.1930 H         9 GLU    0.6200
    150 HB1       -85.3130  -27.6510  -36.7060 H         9 GLU   -0.7600
    151 HB2       -85.7840  -29.2430  -37.4200 H         9 GLU   -0.7600
    152 HG1       -86.1040  -28.3460  -39.5490 H         9 GLU    0.5100
    153 HG2       -85.0900  -26.8870  -39.1990 H         9 GLU   -0.5100
    154 N         -83.2350  -30.1000  -35.9100 N.am     10 ALA   -0.4700
    155 CA        -82.6740  -30.4350  -34.6000 C.3      10 ALA    0.3100
    156 C         -81.1450  -30.4920  -34.6430 C.2      10 ALA    0.0700
    157 O         -80.4840  -29.9830  -33.7470 O.2      10 ALA    0.0900
    158 CB        -83.2670  -31.7540  -34.0660 C.3      10 ALA   -0.2700
    159 HN        -83.7060  -30.8400  -36.3850 H        10 ALA    0.0900
    160 HA        -82.8990  -29.6240  -33.9230 H        10 ALA    0.0900
    161 HB1       -83.0400  -32.5850  -34.7670 H        10 ALA    0.0900
    162 HB2       -84.3700  -31.6610  -33.9700 H        10 ALA    0.5100
    163 HB3       -82.8230  -31.9940  -33.0760 H        10 ALA   -0.5100
    164 N         -80.5880  -31.0930  -35.6930 N.am     11 GLY   -0.4700
    165 CA        -79.1390  -31.2220  -35.8250 C.3      11 GLY    0.3100
    166 C         -78.4740  -29.8720  -36.0100 C.2      11 GLY   -0.0200
    167 O         -77.4060  -29.5860  -35.4540 O.2      11 GLY    0.0900
    168 HN        -81.1320  -31.4780  -36.4340 H        11 GLY    0.0900
    169 HA1       -78.9320  -31.8430  -36.6820 H        11 GLY    0.5100
    170 HA2       -78.7590  -31.6880  -34.9270 H        11 GLY   -0.5100
    171 N         -79.1250  -29.0290  -36.7980 N.am     12 MET   -0.4700
    172 CA        -78.5580  -27.7430  -37.1730 C.3      12 MET    0.3100
    173 C         -78.6640  -26.7930  -35.9780 C.2      12 MET    0.0700
    174 O         -77.7630  -25.9940  -35.7460 O.2      12 MET    0.0900
    175 CB        -79.2640  -27.2070  -38.4210 C.3      12 MET   -0.1800
    176 CG        -78.4000  -26.3740  -39.3530 C.3      12 MET    0.0900
    177 SD        -76.8360  -27.0860  -39.9230 S.3      12 MET    0.0900
    178 CE        -77.2540  -28.7970  -40.2060 C.3      12 MET   -0.1400
    179 HN        -80.0270  -29.2360  -37.1680 H        12 MET    0.0900
    180 HA        -77.5040  -27.8810  -37.3650 H        12 MET    0.0900
    181 HB1       -80.1180  -26.5800  -38.0900 H        12 MET   -0.0900
    182 HB2       -79.6540  -28.0740  -38.9950 H        12 MET   -0.2200
    183 HG1       -78.1720  -25.4260  -38.8250 H        12 MET    0.0900
    184 HG2       -79.0150  -26.1400  -40.2450 H        12 MET    0.0900
    185 HE1       -78.1680  -28.8920  -40.8290 H        12 MET    0.0900
    186 HE2       -77.4410  -29.3110  -39.2390 H        12 MET    0.5100
    187 HE3       -76.4240  -29.3120  -40.7350 H        12 MET   -0.5100
    188 N         -79.7320  -26.9380  -35.1890 N.am     13 SER   -0.4700
    189 CA        -79.9150  -26.1610  -33.9620 C.3      13 SER    0.3100
    190 C         -78.8360  -26.4590  -32.9520 C.2      13 SER    0.0700
    191 O         -78.5120  -25.6280  -32.1030 O.2      13 SER    0.0900
    192 CB        -81.2520  -26.4740  -33.2870 C.3      13 SER    0.0500
    193 OG        -82.3440  -25.9260  -33.9870 O.3      13 SER    0.0900
    194 HN        -80.4590  -27.5860  -35.4040 H        13 SER    0.0900
    195 HA        -79.8680  -25.1150  -34.2240 H        13 SER   -0.6600
    196 HB1       -81.2510  -26.0540  -32.2580 H        13 SER    0.4300
    197 HB2       -81.3890  -27.5750  -33.2350 H        13 SER    0.5100
    198 HG1       -82.5170  -26.5250  -34.7170 H        13 SER   -0.5100
    199 N         -78.3080  -27.6730  -33.0170 N.am     14 LEU   -0.4700
    200 CA        -77.2960  -28.1140  -32.0890 C.3      14 LEU    0.3100
    201 C         -75.9320  -27.6280  -32.5290 C.2      14 LEU    0.0700
    202 O         -75.1700  -27.1370  -31.7190 O.2      14 LEU    0.0900
    203 CB        -77.3010  -29.6330  -32.0080 C.3      14 LEU   -0.1800
    204 CG        -76.7630  -30.1730  -30.6950 C.3      14 LEU    0.0900
    205 CD1       -77.9320  -30.3990  -29.7370 C.3      14 LEU    0.0900
    206 CD2       -75.9730  -31.4510  -30.9530 C.3      14 LEU   -0.0900
    207 HN        -78.5860  -28.3340  -33.7100 H        14 LEU    0.0900
    208 HA        -77.5110  -27.6830  -31.1220 H        14 LEU   -0.2700
    209 HB1       -76.6800  -30.0330  -32.8370 H        14 LEU    0.0900
    210 HB2       -78.3450  -29.9910  -32.1370 H        14 LEU    0.0900
    211 HG        -76.0510  -29.4440  -30.2530 H        14 LEU    0.0900
    212 HD11      -78.6470  -31.1300  -30.1720 H        14 LEU   -0.2700
    213 HD12      -78.4670  -29.4410  -29.5600 H        14 LEU    0.0900
    214 HD13      -77.5570  -30.8010  -28.7720 H        14 LEU    0.0900
    215 HD21      -75.1220  -31.2430  -31.6360 H        14 LEU    0.0900
    216 HD22      -76.6290  -32.2130  -31.4250 H        14 LEU    0.5100
    217 HD23      -75.5700  -31.8470  -29.9960 H        14 LEU   -0.5100
    218 N         -75.6220  -27.7830  -33.8180 N.am     15 LEU   -0.4700
    219 CA        -74.4040  -27.2200  -34.3960 C.3      15 LEU    0.3100
    220 C         -74.3500  -25.7150  -34.0730 C.2      15 LEU    0.0700
    221 O         -73.3700  -25.2270  -33.4810 O.2      15 LEU    0.0900
    222 CB        -74.3660  -27.4840  -35.9070 C.3      15 LEU   -0.1800
    223 CG        -73.1330  -27.1400  -36.7580 C.3      15 LEU    0.0900
    224 CD1       -71.8290  -27.7180  -36.1830 C.3      15 LEU    0.0900
    225 CD2       -73.3310  -27.6090  -38.2020 C.3      15 LEU   -0.0900
    226 HN        -76.2100  -28.2890  -34.4450 H        15 LEU    0.0900
    227 HA        -73.5560  -27.6830  -33.9110 H        15 LEU   -0.2700
    228 HB1       -75.2140  -26.9200  -36.3450 H        15 LEU    0.0900
    229 HB2       -74.5430  -28.5700  -36.0390 H        15 LEU    0.0900
    230 HG        -73.0370  -26.0340  -36.8150 H        15 LEU    0.0900
    231 HD11      -71.8950  -28.8260  -36.1280 H        15 LEU   -0.2700
    232 HD12      -71.6580  -27.3220  -35.1600 H        15 LEU    0.0900
    233 HD13      -70.9740  -27.4460  -36.8380 H        15 LEU    0.0900
    234 HD21      -74.2190  -27.1110  -38.6470 H        15 LEU    0.0900
    235 HD22      -73.4910  -28.7080  -38.2240 H        15 LEU    0.5100
    236 HD23      -72.4380  -27.3490  -38.8100 H        15 LEU   -0.5100
    237 N         -75.4320  -25.0000  -34.4030 N.am     16 MET   -0.4700
    238 CA        -75.4840  -23.5570  -34.1880 C.3      16 MET    0.3100
    239 C         -75.2780  -23.1640  -32.7310 C.2      16 MET    0.0700
    240 O         -74.5570  -22.2180  -32.4380 O.2      16 MET    0.0900
    241 CB        -76.7680  -22.9260  -34.7490 C.3      16 MET   -0.1800
    242 CG        -76.8900  -22.9250  -36.2780 C.3      16 MET    0.0900
    243 SD        -75.4840  -22.2860  -37.2430 S.3      16 MET    0.0900
    244 CE        -75.1120  -20.8640  -36.2540 C.3      16 MET   -0.1400
    245 HN        -76.2430  -25.4160  -34.8080 H        16 MET    0.0900
    246 HA        -74.6210  -23.1240  -34.6700 H        16 MET    0.0900
    247 HB1       -76.8140  -21.8740  -34.3990 H        16 MET   -0.0900
    248 HB2       -77.6340  -23.4820  -34.3340 H        16 MET   -0.2200
    249 HG1       -77.7850  -22.3210  -36.5330 H        16 MET    0.0900
    250 HG2       -77.0740  -23.9730  -36.5900 H        16 MET    0.0900
    251 HE1       -75.2020  -21.0920  -35.1710 H        16 MET    0.0900
    252 HE2       -75.8140  -20.0370  -36.4920 H        16 MET    0.5100
    253 HE3       -74.0720  -20.5240  -36.4470 H        16 MET   -0.5100
    254 N         -75.8930  -23.8870  -31.8130 N.am     17 ALA   -0.4700
    255 CA        -75.6730  -23.6460  -30.3860 C.3      17 ALA    0.3100
    256 C         -74.2250  -23.9130  -29.9760 C.2      17 ALA    0.0700
    257 O         -73.7010  -23.2210  -29.1160 O.2      17 ALA    0.0900
    258 CB        -76.6160  -24.4850  -29.5470 C.3      17 ALA   -0.2700
    259 HN        -76.5270  -24.6200  -32.0450 H        17 ALA    0.0900
    260 HA        -75.8360  -22.5960  -30.1960 H        17 ALA    0.0900
    261 HB1       -76.4510  -25.5650  -29.7510 H        17 ALA    0.0900
    262 HB2       -77.6690  -24.2340  -29.7960 H        17 ALA    0.5100
    263 HB3       -76.4310  -24.2970  -28.4680 H        17 ALA   -0.5100
    264 N         -73.5800  -24.9100  -30.5840 N.am     18 LEU   -0.4700
    265 CA        -72.1550  -25.1400  -30.3510 C.3      18 LEU    0.3100
    266 C         -71.3130  -23.9440  -30.8580 C.2      18 LEU    0.0700
    267 O         -70.4670  -23.4370  -30.1320 O.2      18 LEU    0.0900
    268 CB        -71.6810  -26.4890  -30.9520 C.3      18 LEU   -0.1800
    269 CG        -70.1650  -26.7940  -31.0140 C.3      18 LEU    0.0900
    270 CD1       -69.4910  -26.7110  -29.6190 C.3      18 LEU    0.0900
    271 CD2       -69.8530  -28.1440  -31.6970 C.3      18 LEU   -0.0900
    272 HN        -74.0320  -25.5340  -31.2140 H        18 LEU    0.0900
    273 HA        -71.9910  -25.1330  -29.2830 H        18 LEU   -0.2700
    274 HB1       -72.0650  -26.5370  -31.9910 H        18 LEU    0.0900
    275 HB2       -72.1510  -27.2960  -30.3530 H        18 LEU    0.0900
    276 HG        -69.6770  -26.0620  -31.6920 H        18 LEU    0.0900
    277 HD11      -69.9560  -27.4460  -28.9270 H        18 LEU   -0.2700
    278 HD12      -69.6230  -25.6920  -29.1960 H        18 LEU    0.0900
    279 HD13      -68.4080  -26.9430  -29.7080 H        18 LEU    0.0900
    280 HD21      -70.2360  -28.1400  -32.7410 H        18 LEU    0.0900
    281 HD22      -70.3450  -28.9710  -31.1420 H        18 LEU    0.5100
    282 HD23      -68.7560  -28.3110  -31.7230 H        18 LEU   -0.5100
    283 N         -71.5490  -23.4850  -32.0870 N.am     19 VAL   -0.4700
    284 CA        -70.8120  -22.3280  -32.6320 C.3      19 VAL    0.3100
    285 C         -70.9100  -21.1120  -31.6990 C.2      19 VAL    0.0700
    286 O         -69.9030  -20.4910  -31.3710 O.2      19 VAL    0.0900
    287 CB        -71.2610  -21.9900  -34.0720 C.3      19 VAL   -0.0900
    288 CG1       -70.4790  -20.8120  -34.6210 C.3      19 VAL    0.0900
    289 CG2       -71.0290  -23.2010  -34.9640 C.3      19 VAL   -0.2700
    290 HN        -72.2280  -23.8980  -32.6880 H        19 VAL    0.0900
    291 HA        -69.7600  -22.5730  -32.6200 H        19 VAL    0.0900
    292 HB        -72.3440  -21.7420  -34.0690 H        19 VAL    0.0900
    293 HG11      -69.3900  -20.9750  -34.4730 H        19 VAL   -0.2700
    294 HG12      -70.7750  -19.8820  -34.0900 H        19 VAL    0.0900
    295 HG13      -70.6770  -20.7020  -35.7090 H        19 VAL    0.0900
    296 HG21      -71.6150  -24.0690  -34.5910 H        19 VAL    0.0900
    297 HG22      -69.9520  -23.4730  -34.9610 H        19 VAL    0.5100
    298 HG23      -71.3550  -22.9740  -36.0020 H        19 VAL   -0.5100
    299 N         -72.1170  -20.8180  -31.2240 N.am     20 VAL   -0.4700
    300 CA        -72.3650  -19.6720  -30.3620 C.3      20 VAL    0.3100
    301 C         -71.5720  -19.8020  -29.0600 C.2      20 VAL    0.0700
    302 O         -71.0190  -18.8320  -28.5410 O.2      20 VAL    0.0900
    303 CB        -73.8780  -19.5130  -30.0330 C.3      20 VAL   -0.0900
    304 CG1       -74.0840  -18.5220  -28.9330 C.3      20 VAL    0.0900
    305 CG2       -74.6740  -19.0990  -31.2450 C.3      20 VAL   -0.2700
    306 HN        -72.9150  -21.3760  -31.4410 H        20 VAL    0.0900
    307 HA        -72.0040  -18.7910  -30.8710 H        20 VAL    0.0900
    308 HB        -74.2900  -20.4970  -29.7220 H        20 VAL    0.0900
    309 HG11      -73.5290  -17.5860  -29.1550 H        20 VAL   -0.2700
    310 HG12      -73.7080  -18.9390  -27.9740 H        20 VAL    0.0900
    311 HG13      -75.1640  -18.2810  -28.8380 H        20 VAL    0.0900
    312 HG21      -74.4360  -19.7620  -32.1040 H        20 VAL    0.0900
    313 HG22      -74.4220  -18.0530  -31.5240 H        20 VAL    0.5100
    314 HG23      -75.7610  -19.1760  -31.0290 H        20 VAL   -0.5100
    315 N         -71.5210  -21.0150  -28.5310 N.am     21 LEU   -0.4700
    316 CA        -70.8970  -21.2770  -27.2480 C.3      21 LEU    0.3100
    317 C         -69.3770  -21.1710  -27.3370 C.2      21 LEU    0.0700
    318 O         -68.7200  -20.6960  -26.4130 O.2      21 LEU    0.0900
    319 CB        -71.2970  -22.6750  -26.7800 C.3      21 LEU   -0.1800
    320 CG        -71.6450  -22.8010  -25.3050 C.3      21 LEU    0.0900
    321 CD1       -73.1350  -22.5150  -25.1310 C.3      21 LEU    0.0900
    322 CD2       -71.2540  -24.2060  -24.8000 C.3      21 LEU   -0.0900
    323 HN        -71.9110  -21.8070  -28.9950 H        21 LEU    0.0900
    324 HA        -71.2330  -20.5280  -26.5450 H        21 LEU   -0.2700
    325 HB1       -70.4520  -23.3630  -26.9930 H        21 LEU    0.0900
    326 HB2       -72.1810  -22.9950  -27.3710 H        21 LEU    0.0900
    327 HG        -71.0480  -22.0750  -24.7130 H        21 LEU    0.0900
    328 HD11      -73.7350  -23.2410  -25.7190 H        21 LEU   -0.2700
    329 HD12      -73.3670  -21.4890  -25.4900 H        21 LEU    0.0900
    330 HD13      -73.4150  -22.6080  -24.0590 H        21 LEU    0.0900
    331 HD21      -70.1630  -24.3690  -24.9320 H        21 LEU    0.0900
    332 HD22      -71.8010  -24.9810  -25.3790 H        21 LEU    0.5100
    333 HD23      -71.5000  -24.3010  -23.7210 H        21 LEU   -0.5100
    334 N         -68.8230  -21.6190  -28.4550 N.am     22 LEU   -0.4700
    335 CA        -67.3970  -21.5300  -28.7080 C.3      22 LEU    0.3100
    336 C         -66.9650  -20.0710  -28.9140 C.2      22 LEU    0.0700
    337 O         -65.8990  -19.6680  -28.4550 O.2      22 LEU    0.0900
    338 CB        -67.0430  -22.3950  -29.9190 C.3      22 LEU   -0.1800
    339 CG        -65.5870  -22.6770  -30.3110 C.3      22 LEU    0.0900
    340 CD1       -64.7910  -23.3540  -29.1890 C.3      22 LEU    0.0900
    341 CD2       -65.5160  -23.5050  -31.5930 C.3      22 LEU   -0.0900
    342 HN        -69.3660  -22.0400  -29.1770 H        22 LEU    0.0900
    343 HA        -66.8740  -21.8730  -27.8280 H        22 LEU   -0.2700
    344 HB1       -67.5150  -21.9110  -30.7980 H        22 LEU    0.0900
    345 HB2       -67.5180  -23.3820  -29.7480 H        22 LEU    0.0900
    346 HG        -65.0940  -21.7160  -30.5700 H        22 LEU    0.0900
    347 HD11      -65.2590  -24.3250  -28.9220 H        22 LEU   -0.2700
    348 HD12      -64.7820  -22.7050  -28.2870 H        22 LEU    0.0900
    349 HD13      -63.7490  -23.5420  -29.5250 H        22 LEU    0.0900
    350 HD21      -66.0040  -22.9580  -32.4270 H        22 LEU    0.0900
    351 HD22      -66.0420  -24.4720  -31.4480 H        22 LEU    0.5100
    352 HD23      -64.4560  -23.6920  -31.8640 H        22 LEU   -0.5100
    353 N         -67.7880  -19.2690  -29.5890 N.am     23 ILE   -0.4700
    354 CA        -67.4720  -17.8570  -29.8280 C.3      23 ILE    0.3100
    355 C         -67.5870  -17.0520  -28.5300 C.2      23 ILE    0.0700
    356 O         -66.7480  -16.1830  -28.2530 O.2      23 ILE    0.0900
    357 CB        -68.3730  -17.2170  -30.9290 C.3      23 ILE   -0.0900
    358 CG1       -68.0830  -17.8330  -32.2970 C.3      23 ILE    0.0900
    359 CG2       -68.1990  -15.6770  -30.9620 C.3      23 ILE   -0.2700
    360 CD        -69.1460  -17.5410  -33.3470 C.3      23 ILE    0.0900
    361 HN        -68.6540  -19.5930  -29.9590 H        23 ILE    0.0900
    362 HA        -66.4360  -17.8040  -30.1270 H        23 ILE    0.0900
    363 HB        -69.4370  -17.4610  -30.7180 H        23 ILE   -0.1800
    364 HG11      -68.0000  -18.9340  -32.1760 H        23 ILE    0.0900
    365 HG12      -67.1110  -17.4370  -32.6610 H        23 ILE    0.0900
    366 HG21      -67.1200  -15.4160  -31.0000 H        23 ILE   -0.2700
    367 HG22      -68.6410  -15.2270  -30.0470 H        23 ILE    0.0900
    368 HG23      -68.6980  -15.2600  -31.8620 H        23 ILE    0.0900
    369 HD1       -69.2390  -16.4450  -33.5010 H        23 ILE    0.0900
    370 HD2       -70.1280  -17.9360  -33.0110 H        23 ILE    0.5100
    371 HD3       -68.8640  -18.0130  -34.3120 H        23 ILE   -0.5100
    372 N         -68.6230  -17.3330  -27.7390 N.am     24 VAL   -0.4700
    373 CA        -68.8960  -16.5480  -26.5300 C.3      24 VAL    0.3100
    374 C         -67.9750  -16.9520  -25.3860 C.2      24 VAL    0.0700
    375 O         -67.4030  -16.0970  -24.7370 O.2      24 VAL    0.0900
    376 CB        -70.4110  -16.5740  -26.0840 C.3      24 VAL   -0.0900
    377 CG1       -70.6150  -15.9040  -24.7040 C.3      24 VAL    0.0900
    378 CG2       -71.3170  -15.8890  -27.1130 C.3      24 VAL   -0.2700
    379 HN        -69.2530  -18.0820  -27.9310 H        24 VAL    0.0900
    380 HA        -68.5970  -15.5310  -26.7340 H        24 VAL    0.0900
    381 HB        -70.7550  -17.6290  -26.0300 H        24 VAL    0.0900
    382 HG11      -70.1250  -14.9070  -24.6870 H        24 VAL   -0.2700
    383 HG12      -70.1640  -16.5340  -23.9080 H        24 VAL    0.0900
    384 HG13      -71.6990  -15.7690  -24.5050 H        24 VAL    0.0900
    385 HG21      -71.2380  -16.4040  -28.0950 H        24 VAL    0.0900
    386 HG22      -71.0070  -14.8300  -27.2430 H        24 VAL    0.5100
    387 HG23      -72.3730  -15.9310  -26.7740 H        24 VAL   -0.5100
    388 N         -67.8180  -18.2490  -25.1300 N.am     25 ALA   -0.4700
    389 CA        -66.8800  -18.7150  -24.0920 C.3      25 ALA    0.3100
    390 C         -65.4650  -18.2430  -24.3820 C.2      25 ALA    0.0700
    391 O         -64.8010  -17.6830  -23.5170 O.2      25 ALA    0.0900
    392 CB        -66.8940  -20.2370  -23.9910 C.3      25 ALA   -0.2700
    393 HN        -68.3210  -18.9560  -25.6220 H        25 ALA    0.0900
    394 HA        -67.1780  -18.2750  -23.1520 H        25 ALA    0.0900
    395 HB1       -66.5940  -20.6870  -24.9620 H        25 ALA    0.0900
    396 HB2       -67.9150  -20.5900  -23.7350 H        25 ALA    0.5100
    397 HB3       -66.1770  -20.5700  -23.2100 H        25 ALA   -0.5100
    398 N         -65.0170  -18.4660  -25.6190 N.am     26 GLY   -0.4700
    399 CA        -63.6560  -18.1440  -26.0230 C.3      26 GLY    0.3100
    400 C         -63.3130  -16.6700  -25.8700 C.2      26 GLY   -0.0200
    401 O         -62.2210  -16.3330  -25.4080 O.2      26 GLY    0.0900
    402 HN        -65.5960  -18.8660  -26.3240 H        26 GLY    0.0900
    403 HA1       -63.5460  -18.4230  -27.0610 H        26 GLY    0.5100
    404 HA2       -62.9830  -18.7250  -25.4090 H        26 GLY   -0.5100
    405 N         -64.2350  -15.7810  -26.2560 N.am     27 ASN   -0.4700
    406 CA        -63.9340  -14.3570  -26.2380 C.3      27 ASN    0.3100
    407 C         -64.1630  -13.7170  -24.8870 C.2      27 ASN    0.0700
    408 O         -63.5050  -12.7410  -24.5440 O.2      27 ASN    0.0900
    409 CB        -64.6300  -13.6000  -27.3830 C.3      27 ASN   -0.1800
    410 CG        -63.9900  -13.8870  -28.7250 C.2      27 ASN    0.0900
    411 ND2       -64.6700  -14.6760  -29.5510 N.am     27 ASN    0.0900
    412 OD1       -62.8850  -13.4270  -29.0100 O.2      27 ASN    0.5500
    413 HN        -65.1460  -16.0470  -26.5640 H        27 ASN   -0.5500
    414 HA        -62.8630  -14.2480  -26.3220 H        27 ASN   -0.6200
    415 HB1       -64.5720  -12.5080  -27.1880 H        27 ASN    0.3200
    416 HB2       -65.6980  -13.9060  -27.4260 H        27 ASN    0.3000
    417 HD21      -64.3750  -14.7800  -30.5010 H        27 ASN    0.5100
    418 HD22      -65.4790  -15.1650  -29.2220 H        27 ASN   -0.5100
    419 N         -65.0700  -14.2850  -24.1060 N.am     28 VAL   -0.4700
    420 CA        -65.2270  -13.8820  -22.7050 C.3      28 VAL    0.3100
    421 C         -63.9400  -14.1870  -21.9570 C.2      28 VAL    0.0700
    422 O         -63.4450  -13.3500  -21.2120 O.2      28 VAL    0.0900
    423 CB        -66.4350  -14.5570  -22.0100 C.3      28 VAL   -0.0900
    424 CG1       -66.3450  -14.4050  -20.4910 C.3      28 VAL    0.0900
    425 CG2       -67.7420  -13.9570  -22.5300 C.3      28 VAL   -0.2700
    426 HN        -65.6800  -15.0030  -24.4300 H        28 VAL    0.0900
    427 HA        -65.3490  -12.8100  -22.6900 H        28 VAL    0.0900
    428 HB        -66.4520  -15.6360  -22.2700 H        28 VAL    0.0900
    429 HG11      -66.1550  -13.3440  -20.2230 H        28 VAL   -0.2700
    430 HG12      -65.5090  -15.0240  -20.0990 H        28 VAL    0.0900
    431 HG13      -67.3000  -14.7230  -20.0210 H        28 VAL    0.0900
    432 HG21      -67.7440  -13.9520  -23.6410 H        28 VAL    0.0900
    433 HG22      -67.8480  -12.9110  -22.1710 H        28 VAL    0.5100
    434 HG23      -68.6030  -14.5620  -22.1760 H        28 VAL   -0.5100
    435 N         -63.3790  -15.3730  -22.2010 N.am     29 LEU   -0.4700
    436 CA        -62.0960  -15.7490  -21.6220 C.3      29 LEU    0.3100
    437 C         -60.9890  -14.7720  -21.9870 C.2      29 LEU    0.0700
    438 O         -60.2260  -14.3610  -21.1270 O.2      29 LEU    0.0900
    439 CB        -61.7100  -17.1920  -21.9850 C.3      29 LEU   -0.1800
    440 CG        -62.4610  -18.3000  -21.2250 C.3      29 LEU    0.0900
    441 CD1       -62.2080  -19.6520  -21.8600 C.3      29 LEU    0.0900
    442 CD2       -62.1120  -18.3380  -19.7270 C.3      29 LEU   -0.0900
    443 HN        -63.8110  -16.0530  -22.7890 H        29 LEU    0.0900
    444 HA        -62.1740  -15.6460  -20.5500 H        29 LEU   -0.2700
    445 HB1       -60.6250  -17.3160  -21.7860 H        29 LEU    0.0900
    446 HB2       -61.8960  -17.3330  -23.0690 H        29 LEU    0.0900
    447 HG        -63.5500  -18.0840  -21.2440 H        29 LEU    0.0900
    448 HD11      -61.1220  -19.8860  -21.8410 H        29 LEU   -0.2700
    449 HD12      -62.5500  -19.6440  -22.9170 H        29 LEU    0.0900
    450 HD13      -62.7510  -20.4420  -21.2960 H        29 LEU    0.0900
    451 HD21      -62.3740  -17.3690  -19.2490 H        29 LEU    0.0900
    452 HD22      -61.0220  -18.5130  -19.5970 H        29 LEU    0.5100
    453 HD23      -62.6840  -19.1470  -19.2260 H        29 LEU   -0.5100
    454 N         -60.9030  -14.3740  -23.2470 N.am     30 VAL   -0.4700
    455 CA        -59.9070  -13.3770  -23.6330 C.3      30 VAL    0.3100
    456 C         -60.0570  -12.0510  -22.8470 C.2      30 VAL    0.0700
    457 O         -59.1010  -11.5950  -22.2290 O.2      30 VAL    0.0900
    458 CB        -59.8650  -13.1480  -25.1690 C.3      30 VAL   -0.0900
    459 CG1       -58.8790  -12.0300  -25.5380 C.3      30 VAL    0.0900
    460 CG2       -59.4460  -14.4200  -25.8630 C.3      30 VAL   -0.2700
    461 HN        -61.4960  -14.7230  -23.9690 H        30 VAL    0.0900
    462 HA        -58.9440  -13.7250  -23.2870 H        30 VAL    0.0900
    463 HB        -60.8800  -12.8710  -25.5240 H        30 VAL    0.0900
    464 HG11      -57.8990  -12.2070  -25.0460 H        30 VAL   -0.2700
    465 HG12      -59.2750  -11.0490  -25.1980 H        30 VAL    0.0900
    466 HG13      -58.7240  -12.0100  -26.6380 H        30 VAL    0.0900
    467 HG21      -60.0580  -15.2730  -25.4990 H        30 VAL    0.0900
    468 HG22      -58.3770  -14.6350  -25.6500 H        30 VAL    0.5100
    469 HG23      -59.5950  -14.3210  -26.9600 H        30 VAL   -0.5100
    470 N         -61.2540  -11.4610  -22.8480 N.am     31 ILE   -0.4700
    471 CA        -61.5070  -10.1920  -22.1460 C.3      31 ILE    0.3100
    472 C         -61.2140  -10.3120  -20.6440 C.2      31 ILE    0.0700
    473 O         -60.4780   -9.4830  -20.1000 O.2      31 ILE    0.0900
    474 CB        -62.9410   -9.6320  -22.4140 C.3      31 ILE   -0.0900
    475 CG1       -63.0640   -9.1770  -23.8650 C.3      31 ILE    0.0900
    476 CG2       -63.2730   -8.4660  -21.4800 C.3      31 ILE   -0.2700
    477 CD        -64.4470   -9.3490  -24.4410 C.3      31 ILE    0.0900
    478 HN        -62.0340  -11.8550  -23.3270 H        31 ILE    0.0900
    479 HA        -60.7680   -9.4810  -22.4830 H        31 ILE    0.0900
    480 HB        -63.6840  -10.4440  -22.2590 H        31 ILE   -0.1800
    481 HG11      -62.3500   -9.7640  -24.4800 H        31 ILE    0.0900
    482 HG12      -62.7890   -8.1020  -23.9220 H        31 ILE    0.0900
    483 HG21      -62.4510   -7.7180  -21.4960 H        31 ILE   -0.2700
    484 HG22      -63.3950   -8.8370  -20.4400 H        31 ILE    0.0900
    485 HG23      -64.2100   -7.9700  -21.8120 H        31 ILE    0.0900
    486 HD1       -65.1820   -8.7580  -23.8540 H        31 ILE    0.0900
    487 HD2       -64.7420  -10.4200  -24.4040 H        31 ILE    0.5100
    488 HD3       -64.4650   -8.9920  -25.4930 H        31 ILE   -0.5100
    489 N         -61.7510  -11.3490  -19.9850 N.am     32 ALA   -0.4700
    490 CA        -61.5200  -11.5640  -18.5550 C.3      32 ALA    0.3100
    491 C         -60.0490  -11.8970  -18.2090 C.2      32 ALA    0.0700
    492 O         -59.5730  -11.5390  -17.1400 O.2      32 ALA    0.0900
    493 CB        -62.4850  -12.6300  -17.9920 C.3      32 ALA   -0.2700
    494 HN        -62.3310  -12.0200  -20.4390 H        32 ALA    0.0900
    495 HA        -61.6680  -10.6220  -18.0480 H        32 ALA    0.0900
    496 HB1       -62.3350  -13.5970  -18.5200 H        32 ALA    0.0900
    497 HB2       -63.5360  -12.3040  -18.1390 H        32 ALA    0.5100
    498 HB3       -62.2890  -12.7830  -16.9090 H        32 ALA   -0.5100
    499 N         -59.3180  -12.5700  -19.0910 N.am     33 ALA   -0.4700
    500 CA        -57.8960  -12.8170  -18.8470 C.3      33 ALA    0.3100
    501 C         -57.0500  -11.5400  -18.9170 C.2      33 ALA    0.0700
    502 O         -56.2770  -11.2480  -17.9890 O.2      33 ALA    0.0900
    503 CB        -57.3400  -13.8630  -19.8110 C.3      33 ALA   -0.2700
    504 HN        -59.6960  -12.9280  -19.9420 H        33 ALA    0.0900
    505 HA        -57.7900  -13.1570  -17.8270 H        33 ALA    0.0900
    506 HB1       -57.4560  -13.5160  -20.8600 H        33 ALA    0.0900
    507 HB2       -57.8920  -14.8200  -19.6910 H        33 ALA    0.5100
    508 HB3       -56.2590  -14.0270  -19.6090 H        33 ALA   -0.5100
    509 N         -57.1710  -10.7960  -20.0240 N.am     34 ILE   -0.4700
    510 CA        -56.5140   -9.4970  -20.1500 C.3      34 ILE    0.3100
    511 C         -56.8960   -8.6060  -18.9780 C.2      34 ILE    0.0700
    512 O         -56.0800   -7.8270  -18.5140 O.2      34 ILE    0.0900
    513 CB        -56.8610   -8.7850  -21.4810 C.3      34 ILE   -0.0900
    514 CG1       -56.0940   -9.4150  -22.6500 C.3      34 ILE    0.0900
    515 CG2       -56.5700   -7.2870  -21.3980 C.3      34 ILE   -0.2700
    516 CD        -56.6960   -9.1360  -24.0210 C.3      34 ILE    0.0900
    517 HN        -57.7110  -11.0940  -20.8070 H        34 ILE    0.0900
    518 HA        -55.4490   -9.6630  -20.0890 H        34 ILE    0.0900
    519 HB        -57.9400   -8.9360  -21.7050 H        34 ILE   -0.1800
    520 HG11      -56.0660  -10.5140  -22.4980 H        34 ILE    0.0900
    521 HG12      -55.0550   -9.0220  -22.6370 H        34 ILE    0.0900
    522 HG21      -55.5430   -7.1190  -21.0100 H        34 ILE   -0.2700
    523 HG22      -57.2940   -6.7980  -20.7120 H        34 ILE    0.0900
    524 HG23      -56.6470   -6.8300  -22.4080 H        34 ILE    0.0900
    525 HD1       -56.7210   -8.0410  -24.2110 H        34 ILE    0.0900
    526 HD2       -57.7340   -9.5280  -24.0650 H        34 ILE    0.5100
    527 HD3       -56.0790   -9.6180  -24.8100 H        34 ILE   -0.5100
    528 N         -58.1240   -8.7350  -18.4750 N.am     35 GLY   -0.4700
    529 CA        -58.6270   -7.8190  -17.4460 C.3      35 GLY    0.3100
    530 C         -58.1980   -8.1060  -16.0120 C.2      35 GLY   -0.0200
    531 O         -58.5680   -7.3700  -15.0920 O.2      35 GLY    0.0900
    532 HN        -58.7490   -9.4530  -18.7710 H        35 GLY    0.0900
    533 HA1       -59.7050   -7.8590  -17.4890 H        35 GLY    0.5100
    534 HA2       -58.2810   -6.8300  -17.7090 H        35 GLY   -0.5100
    535 N         -57.3940   -9.1560  -15.8200 N.am     36 SER   -0.4700
    536 CA        -57.1510   -9.6920  -14.4900 C.3      36 SER    0.3100
    537 C         -55.7650  -10.3070  -14.3500 C.2      36 SER    0.0700
    538 O         -55.3830  -10.7380  -13.2710 O.2      36 SER    0.0900
    539 CB        -58.2120  -10.7520  -14.1770 C.3      36 SER    0.0500
    540 OG        -57.9620  -11.9410  -14.9220 O.3      36 SER    0.0900
    541 HN        -56.9270   -9.6140  -16.5720 H        36 SER    0.0900
    542 HA        -57.2010   -8.8800  -13.7800 H        36 SER   -0.6600
    543 HB1       -59.2180  -10.3660  -14.4450 H        36 SER    0.4300
    544 HB2       -58.1870  -10.9970  -13.0930 H        36 SER    0.5100
    545 HG1       -58.4410  -11.8410  -15.7480 H        36 SER   -0.5100
    546 N         -55.0210  -10.3740  -15.4450 N.am     37 THR   -0.4700
    547 CA        -53.6340  -10.8170  -15.4130 C.3      37 THR    0.3100
    548 C         -52.7930   -9.5870  -15.7070 C.2      37 THR    0.0700
    549 O         -52.8710   -9.0190  -16.7990 O.2      37 THR    0.0900
    550 CB        -53.3470  -11.8980  -16.4730 C.3      37 THR    0.1400
    551 CG2       -51.9570  -12.4940  -16.3080 C.3      37 THR    0.0900
    552 OG1       -54.3230  -12.9410  -16.3800 O.3      37 THR   -0.6600
    553 HN        -55.3790  -10.1240  -16.3420 H        37 THR    0.4300
    554 HA        -53.4380  -11.2080  -14.4250 H        37 THR   -0.2700
    555 HB        -53.3930  -11.4510  -17.4880 H        37 THR    0.0900
    556 HG1       -55.1030  -12.6150  -16.8350 H        37 THR    0.0900
    557 HG21      -51.8580  -12.9610  -15.3050 H        37 THR    0.0900
    558 HG22      -51.1900  -11.6950  -16.4030 H        37 THR    0.5100
    559 HG23      -51.7850  -13.2720  -17.0810 H        37 THR   -0.5100
    560 N         -51.9850   -9.1700  -14.7340 N.am     38 GLN   -0.4700
    561 CA        -51.2500   -7.9190  -14.8590 C.3      38 GLN    0.3100
    562 C         -50.1920   -8.0140  -15.9490 C.2      38 GLN    0.0700
    563 O         -49.9150   -7.0410  -16.6380 O.2      38 GLN    0.0900
    564 CB        -50.7000   -7.4310  -13.5000 C.3      38 GLN   -0.1800
    565 CG        -51.7680   -7.4710  -12.3600 C.3      38 GLN    0.0900
    566 CD        -52.0180   -6.1190  -11.6850 C.2      38 GLN    0.0900
    567 NE2       -51.1150   -5.5650  -11.0230 N.am     38 GLN   -0.1800
    568 OE1       -53.2230   -5.5920  -11.8290 O.2      38 GLN    0.0900
    569 HN        -51.8490   -9.6850  -13.8920 H        38 GLN    0.0900
    570 HA        -51.9250   -7.1820  -15.2690 H        38 GLN    0.5500
    571 HB1       -50.3400   -6.3870  -13.6150 H        38 GLN   -0.5500
    572 HB2       -49.8450   -8.0770  -13.2090 H        38 GLN   -0.6200
    573 HG1       -51.4270   -8.1870  -11.5820 H        38 GLN    0.3200
    574 HG2       -52.7280   -7.8260  -12.7890 H        38 GLN    0.3000
    575 HE21      -51.2860   -4.6820  -10.5850 H        38 GLN    0.5100
    576 HE22      -50.2220   -6.0040  -10.9310 H        38 GLN   -0.5100
    577 N         -49.6580   -9.2090  -16.1590 N.am     39 ARG   -0.4700
    578 CA        -48.7030   -9.4200  -17.2400 C.3      39 ARG    0.3100
    579 C         -49.3290   -9.3520  -18.6540 C.2      39 ARG    0.0700
    580 O         -48.6100   -9.3010  -19.6530 O.2      39 ARG    0.0900
    581 CB        -47.9590  -10.7360  -17.0210 C.3      39 ARG   -0.1800
    582 CG        -46.6490  -10.8170  -17.7580 C.3      39 ARG    0.0900
    583 CD        -45.6870  -11.8150  -17.1180 C.3      39 ARG    0.0900
    584 NE        -45.0590  -12.6760  -18.1270 N.pl3    39 ARG   -0.1800
    585 CZ        -44.1700  -12.2700  -19.0360 C.cat    39 ARG    0.0900
    586 NH1       -43.7810  -10.9970  -19.0850 N.pl3    39 ARG    0.0900
    587 NH2       -43.6710  -13.1420  -19.9110 N.pl3    39 ARG    0.2000
    588 HN        -49.8800  -10.0030  -15.5980 H        39 ARG    0.0900
    589 HA        -48.0120   -8.5910  -17.2500 H        39 ARG    0.0900
    590 HB1       -48.6100  -11.5700  -17.3600 H        39 ARG   -0.7000
    591 HB2       -47.7620  -10.8530  -15.9340 H        39 ARG    0.4400
    592 HG1       -46.1740   -9.8130  -17.7630 H        39 ARG    0.6400
    593 HG2       -46.8440  -11.1270  -18.8070 H        39 ARG   -0.8000
    594 HD1       -46.2380  -12.4680  -16.4080 H        39 ARG    0.4600
    595 HD2       -44.8780  -11.2700  -16.5850 H        39 ARG    0.4600
    596 HE        -45.3170  -13.6410  -18.1350 H        39 ARG   -0.8000
    597 HH11      -44.0370  -10.3690  -18.3520 H        39 ARG    0.4600
    598 HH12      -43.2340  -10.6720  -19.8560 H        39 ARG    0.4600
    599 HH21      -44.1540  -13.9980  -20.0960 H        39 ARG    0.5100
    600 HH22      -42.8120  -12.9410  -20.3840 H        39 ARG   -0.5100
    601 N         -50.6620   -9.3480  -18.7450 N.am     40 LEU   -0.4700
    602 CA        -51.3470   -9.2030  -20.0390 C.3      40 LEU    0.3100
    603 C         -51.8340   -7.7770  -20.2760 C.2      40 LEU    0.0700
    604 O         -52.3160   -7.4750  -21.3580 O.2      40 LEU    0.0900
    605 CB        -52.5310  -10.1860  -20.1860 C.3      40 LEU   -0.1800
    606 CG        -52.3090  -11.7140  -20.2210 C.3      40 LEU    0.0900
    607 CD1       -53.6220  -12.4700  -19.9590 C.3      40 LEU    0.0900
    608 CD2       -51.6330  -12.2310  -21.5000 C.3      40 LEU   -0.0900
    609 HN        -51.2500   -9.4420  -17.9450 H        40 LEU    0.0900
    610 HA        -50.6200   -9.3850  -20.8170 H        40 LEU   -0.2700
    611 HB1       -53.0440   -9.9210  -21.1320 H        40 LEU    0.0900
    612 HB2       -53.2110   -9.9880  -19.3330 H        40 LEU    0.0900
    613 HG        -51.5650  -11.9940  -19.4460 H        40 LEU    0.0900
    614 HD11      -54.2340  -12.5050  -20.8860 H        40 LEU   -0.2700
    615 HD12      -54.2060  -11.9520  -19.1680 H        40 LEU    0.0900
    616 HD13      -53.4020  -13.5120  -19.6400 H        40 LEU    0.0900
    617 HD21      -50.6320  -11.7630  -21.6190 H        40 LEU    0.0900
    618 HD22      -52.2520  -11.9720  -22.3860 H        40 LEU    0.5100
    619 HD23      -51.5050  -13.3330  -21.4420 H        40 LEU   -0.5100
    620 N         -51.7030   -6.9080  -19.2730 N.am     41 GLN   -0.4700
    621 CA        -52.2060   -5.5280  -19.3270 C.3      41 GLN    0.3100
    622 C         -51.3640   -4.5230  -20.1330 C.2      41 GLN    0.0700
    623 O         -51.1920   -3.3800  -19.7120 O.2      41 GLN    0.0900
    624 CB        -52.4540   -5.0090  -17.9150 C.3      41 GLN   -0.1800
    625 CG        -53.8650   -5.2660  -17.4310 C.3      41 GLN    0.0900
    626 CD        -53.9320   -5.7840  -16.0060 C.2      41 GLN    0.0900
    627 NE2       -54.9220   -6.6370  -15.7350 N.am     41 GLN   -0.1800
    628 OE1       -53.1090   -5.4310  -15.1590 O.2      41 GLN    0.0900
    629 HN        -51.2460   -7.1620  -18.4240 H        41 GLN    0.0900
    630 HA        -53.1220   -5.5250  -19.8970 H        41 GLN    0.5500
    631 HB1       -52.2640   -3.9160  -17.8980 H        41 GLN   -0.5500
    632 HB2       -51.7440   -5.5090  -17.2220 H        41 GLN   -0.6200
    633 HG1       -54.3400   -6.0160  -18.0990 H        41 GLN    0.3200
    634 HG2       -54.4370   -4.3160  -17.4840 H        41 GLN    0.3000
    635 HE21      -55.1130   -6.8980  -14.7890 H        41 GLN    0.5100
    636 HE22      -55.4730   -7.0150  -16.4790 H        41 GLN   -0.5100
    637 N         -50.8580   -4.9570  -21.2910 N.am     42 THR   -0.4700
    638 CA        -50.1880   -4.1030  -22.2780 C.3      42 THR    0.3100
    639 C         -51.1620   -3.2240  -23.1180 C.2      42 THR    0.0700
    640 O         -52.3750   -3.4730  -23.1150 O.2      42 THR    0.0900
    641 CB        -49.3690   -4.9750  -23.2530 C.3      42 THR    0.1400
    642 CG2       -48.4010   -5.8950  -22.5080 C.3      42 THR    0.0900
    643 OG1       -50.2640   -5.7690  -24.0390 O.3      42 THR   -0.6600
    644 HN        -50.9190   -5.9180  -21.5450 H        42 THR    0.4300
    645 HA        -49.5410   -3.4180  -21.7500 H        42 THR   -0.2700
    646 HB        -48.7690   -4.3290  -23.9270 H        42 THR    0.0900
    647 HG1       -49.7400   -6.4970  -24.3820 H        42 THR    0.0900
    648 HG21      -48.9650   -6.6870  -21.9710 H        42 THR    0.0900
    649 HG22      -47.8180   -5.3090  -21.7660 H        42 THR    0.5100
    650 HG23      -47.7100   -6.3800  -23.2300 H        42 THR   -0.5100
    651 N         -50.6270   -2.2100  -23.8280 N.am     43 LEU   -0.4700
    652 CA        -51.4210   -1.3270  -24.7120 C.3      43 LEU    0.3100
    653 C         -51.9430   -2.0730  -25.9350 C.2      43 LEU    0.0700
    654 O         -53.0730   -1.8540  -26.3700 O.2      43 LEU    0.0900
    655 CB        -50.6170   -0.0950  -25.1810 C.3      43 LEU   -0.1800
    656 CG        -50.2330    1.0250  -24.2000 C.3      43 LEU    0.0900
    657 CD1       -49.2610    2.0000  -24.8580 C.3      43 LEU    0.0900
    658 CD2       -51.4420    1.7700  -23.6290 C.3      43 LEU   -0.0900
    659 HN        -49.6530   -2.0060  -23.7870 H        43 LEU    0.0900
    660 HA        -52.2930   -1.0100  -24.1610 H        43 LEU   -0.2700
    661 HB1       -51.2110    0.3820  -25.9870 H        43 LEU    0.0900
    662 HB2       -49.6690   -0.4810  -25.6060 H        43 LEU    0.0900
    663 HG        -49.7560    0.5800  -23.3010 H        43 LEU    0.0900
    664 HD11      -49.7830    2.5890  -25.6410 H        43 LEU   -0.2700
    665 HD12      -48.4260    1.4400  -25.3320 H        43 LEU    0.0900
    666 HD13      -48.8550    2.7010  -24.0970 H        43 LEU    0.0900
    667 HD21      -52.1010    1.0630  -23.0800 H        43 LEU    0.0900
    668 HD22      -52.0260    2.2310  -24.4540 H        43 LEU    0.5100
    669 HD23      -51.1030    2.5590  -22.9250 H        43 LEU   -0.5100
    670 N         -51.1070   -2.9590  -26.4820 N.am     44 THR   -0.4700
    671 CA        -51.4750   -3.7990  -27.6100 C.3      44 THR    0.3100
    672 C         -52.7030   -4.6570  -27.2650 C.2      44 THR    0.0700
    673 O         -53.5730   -4.8830  -28.1180 O.2      44 THR    0.0900
    674 CB        -50.2950   -4.6940  -28.0410 C.3      44 THR    0.1400
    675 CG2       -50.6040   -5.4760  -29.2800 C.3      44 THR    0.0900
    676 OG1       -49.1840   -3.8730  -28.3480 O.3      44 THR   -0.6600
    677 HN        -50.1800   -3.0830  -26.1370 H        44 THR    0.4300
    678 HA        -51.7700   -3.1530  -28.4240 H        44 THR   -0.2700
    679 HB        -50.0200   -5.3860  -27.2150 H        44 THR    0.0900
    680 HG1       -49.4700   -3.3000  -29.0630 H        44 THR    0.0900
    681 HG21      -51.0040   -4.8020  -30.0670 H        44 THR    0.0900
    682 HG22      -51.3680   -6.2520  -29.0570 H        44 THR    0.5100
    683 HG23      -49.6810   -5.9590  -29.6620 H        44 THR   -0.5100
    684 N         -52.7790   -5.1140  -26.0120 N.am     45 ASN   -0.4700
    685 CA        -53.8530   -5.9830  -25.5960 C.3      45 ASN    0.3100
    686 C         -55.1600   -5.2670  -25.3830 C.2      45 ASN    0.0700
    687 O         -56.2000   -5.9190  -25.2760 O.2      45 ASN    0.0900
    688 CB        -53.4660   -6.7970  -24.3540 C.3      45 ASN   -0.1800
    689 CG        -52.6150   -8.0110  -24.7100 C.2      45 ASN    0.0900
    690 ND2       -52.0330   -8.6500  -23.6970 N.am     45 ASN    0.0900
    691 OD1       -52.4830   -8.3690  -25.8860 O.2      45 ASN    0.5500
    692 HN        -52.1040   -4.8780  -25.3160 H        45 ASN   -0.5500
    693 HA        -54.0810   -6.6450  -26.4190 H        45 ASN   -0.6200
    694 HB1       -54.3890   -7.1460  -23.8450 H        45 ASN    0.3200
    695 HB2       -52.8890   -6.1500  -23.6610 H        45 ASN    0.3000
    696 HD21      -52.1620   -8.3260  -22.7600 H        45 ASN    0.5100
    697 HD22      -51.4630   -9.4530  -23.8730 H        45 ASN   -0.5100
    698 N         -55.1210   -3.9350  -25.3070 N.am     46 LEU   -0.4700
    699 CA        -56.3570   -3.1570  -25.3300 C.3      46 LEU    0.3100
    700 C         -56.9930   -3.2150  -26.7350 C.2      46 LEU    0.0700
    701 O         -58.2090   -3.2370  -26.8800 O.2      46 LEU    0.0900
    702 CB        -56.1020   -1.7130  -24.9290 C.3      46 LEU   -0.1800
    703 CG        -55.7130   -1.3580  -23.4920 C.3      46 LEU    0.0900
    704 CD1       -55.5210    0.1430  -23.3990 C.3      46 LEU    0.0900
    705 CD2       -56.7540   -1.8390  -22.4690 C.3      46 LEU   -0.0900
    706 HN        -54.2680   -3.4230  -25.2330 H        46 LEU    0.0900
    707 HA        -57.0530   -3.6170  -24.6440 H        46 LEU   -0.2700
    708 HB1       -57.0290   -1.1510  -25.1560 H        46 LEU    0.0900
    709 HB2       -55.2830   -1.3430  -25.5790 H        46 LEU    0.0900
    710 HG        -54.7700   -1.8770  -23.2170 H        46 LEU    0.0900
    711 HD11      -56.4630    0.6660  -23.6700 H        46 LEU   -0.2700
    712 HD12      -54.7210    0.4670  -24.0990 H        46 LEU    0.0900
    713 HD13      -55.2450    0.4270  -22.3600 H        46 LEU    0.0900
    714 HD21      -56.8640   -2.9430  -22.5270 H        46 LEU    0.0900
    715 HD22      -57.7400   -1.3730  -22.6860 H        46 LEU    0.5100
    716 HD23      -56.4290   -1.5670  -21.4420 H        46 LEU   -0.5100
    717 N         -56.1580   -3.2490  -27.7750 N.am     47 PHE   -0.4700
    718 CA        -56.6370   -3.4130  -29.1280 C.3      47 PHE    0.3100
    719 C         -57.1610   -4.8380  -29.3270 C.2      47 PHE    0.0700
    720 O         -58.1600   -5.0340  -30.0320 O.2      47 PHE    0.0900
    721 CB        -55.5630   -3.0580  -30.1940 C.3      47 PHE   -0.1800
    722 CG        -55.0050   -1.6430  -30.0980 C.ar     47 PHE    0.0900
    723 CD1       -55.8410   -0.5380  -29.9800 C.ar     47 PHE    0.0900
    724 CD2       -53.6230   -1.4270  -30.1810 C.ar     47 PHE    0.0000
    725 CE1       -55.3260    0.7750  -29.9100 C.ar     47 PHE   -0.1150
    726 CE2       -53.0800   -0.1360  -30.1180 C.ar     47 PHE    0.1150
    727 CZ        -53.9440    0.9720  -29.9800 C.ar     47 PHE   -0.1150
    728 HN        -55.1710   -3.1610  -27.6670 H        47 PHE    0.1150
    729 HA        -57.4970   -2.7710  -29.2480 H        47 PHE   -0.1150
    730 HB1       -56.0100   -3.1600  -31.2060 H        47 PHE    0.1150
    731 HB2       -54.7020   -3.7530  -30.0850 H        47 PHE   -0.1150
    732 HD1       -56.9100   -0.6880  -29.9410 H        47 PHE    0.1150
    733 HD2       -52.9610   -2.2730  -30.2950 H        47 PHE   -0.1150
    734 HE1       -55.9930    1.6170  -29.8030 H        47 PHE    0.1150
    735 HE2       -52.0120    0.0100  -30.1750 H        47 PHE    0.5100
    736 HZ        -53.5370    1.9710  -29.9280 H        47 PHE   -0.5100
    737 N         -56.5150   -5.8190  -28.6900 N.am     48 ILE   -0.4700
    738 CA        -56.9990   -7.2040  -28.7060 C.3      48 ILE    0.3100
    739 C         -58.3860   -7.2890  -28.0600 C.2      48 ILE    0.0700
    740 O         -59.2590   -7.9950  -28.5530 O.2      48 ILE    0.0900
    741 CB        -56.0040   -8.1930  -28.0140 C.3      48 ILE   -0.0900
    742 CG1       -54.6940   -8.3140  -28.7990 C.3      48 ILE    0.0900
    743 CG2       -56.6120   -9.6040  -27.8300 C.3      48 ILE   -0.2700
    744 CD        -54.8170   -8.9490  -30.1800 C.3      48 ILE    0.0900
    745 HN        -55.6750   -5.6550  -28.1770 H        48 ILE    0.0900
    746 HA        -57.1390   -7.4880  -29.7390 H        48 ILE    0.0900
    747 HB        -55.7280   -7.7870  -27.0170 H        48 ILE   -0.1800
    748 HG11      -53.9870   -8.9250  -28.2000 H        48 ILE    0.0900
    749 HG12      -54.2720   -7.2950  -28.9250 H        48 ILE    0.0900
    750 HG21      -57.0480   -9.9590  -28.7880 H        48 ILE   -0.2700
    751 HG22      -57.4180   -9.5710  -27.0650 H        48 ILE    0.0900
    752 HG23      -55.8240  -10.3180  -27.5130 H        48 ILE    0.0900
    753 HD1       -55.7410   -8.5910  -30.6840 H        48 ILE    0.0900
    754 HD2       -54.8720  -10.0540  -30.0840 H        48 ILE    0.5100
    755 HD3       -53.9420   -8.6710  -30.8050 H        48 ILE   -0.5100
    756 N         -58.5780   -6.5470  -26.9680 N.am     49 THR   -0.4700
    757 CA        -59.8470   -6.4920  -26.2400 C.3      49 THR    0.3100
    758 C         -60.9740   -5.9580  -27.1380 C.2      49 THR    0.0700
    759 O         -62.0910   -6.4910  -27.1550 O.2      49 THR    0.0900
    760 CB        -59.7120   -5.6370  -24.9540 C.3      49 THR    0.1400
    761 CG2       -61.0320   -5.5340  -24.2050 C.3      49 THR    0.0900
    762 OG1       -58.7600   -6.2570  -24.0860 O.3      49 THR   -0.6600
    763 HN        -57.8470   -5.9840  -26.5910 H        49 THR    0.4300
    764 HA        -60.1320   -7.5030  -25.9900 H        49 THR   -0.2700
    765 HB        -59.3610   -4.6150  -25.2100 H        49 THR    0.0900
    766 HG1       -57.9050   -6.1450  -24.5080 H        49 THR    0.0900
    767 HG21      -61.3850   -6.5450  -23.9110 H        49 THR    0.0900
    768 HG22      -61.8000   -5.0660  -24.8570 H        49 THR    0.5100
    769 HG23      -60.8990   -4.9230  -23.2870 H        49 THR   -0.5100
    770 N         -60.6580   -4.9060  -27.8810 N.am     50 SER   -0.4700
    771 CA        -61.5340   -4.3420  -28.8830 C.3      50 SER    0.3100
    772 C         -61.9560   -5.4200  -29.9130 C.2      50 SER    0.0700
    773 O         -63.1380   -5.6340  -30.1710 O.2      50 SER    0.0900
    774 CB        -60.8010   -3.1630  -29.5560 C.3      50 SER    0.0500
    775 OG        -61.5920   -2.5440  -30.5510 O.3      50 SER    0.0900
    776 HN        -59.7800   -4.4470  -27.7780 H        50 SER    0.0900
    777 HA        -62.4410   -4.0080  -28.4000 H        50 SER   -0.6600
    778 HB1       -59.8680   -3.5340  -30.0320 H        50 SER    0.4300
    779 HB2       -60.5470   -2.4020  -28.7870 H        50 SER    0.5100
    780 HG1       -61.2810   -2.8910  -31.3910 H        50 SER   -0.5100
    781 N         -60.9760   -6.0990  -30.4870 N.am     51 LEU   -0.4700
    782 CA        -61.1980   -7.1850  -31.4290 C.3      51 LEU    0.3100
    783 C         -62.0770   -8.2980  -30.8240 C.2      51 LEU    0.0700
    784 O         -62.9750   -8.8380  -31.4790 O.2      51 LEU    0.0900
    785 CB        -59.8330   -7.7310  -31.8420 C.3      51 LEU   -0.1800
    786 CG        -59.7080   -8.6530  -33.0330 C.3      51 LEU    0.0900
    787 CD1       -60.5190   -8.1170  -34.1950 C.3      51 LEU    0.0900
    788 CD2       -58.2300   -8.7920  -33.3650 C.3      51 LEU   -0.0900
    789 HN        -60.0200   -5.8910  -30.2960 H        51 LEU    0.0900
    790 HA        -61.7350   -6.8010  -32.2830 H        51 LEU   -0.2700
    791 HB1       -59.4310   -8.2820  -30.9680 H        51 LEU    0.0900
    792 HB2       -59.1870   -6.8540  -32.0490 H        51 LEU    0.0900
    793 HG        -60.0800   -9.6640  -32.7590 H        51 LEU    0.0900
    794 HD11      -60.2770   -7.0460  -34.3680 H        51 LEU   -0.2700
    795 HD12      -61.6030   -8.2050  -33.9730 H        51 LEU    0.0900
    796 HD13      -60.2790   -8.6880  -35.1190 H        51 LEU    0.0900
    797 HD21      -57.6550   -9.0450  -32.4480 H        51 LEU    0.0900
    798 HD22      -57.8420   -7.8350  -33.7740 H        51 LEU    0.5100
    799 HD23      -58.0830   -9.6030  -34.1100 H        51 LEU   -0.5100
    800 N         -61.8430   -8.6130  -29.5530 N.am     52 ALA   -0.4700
    801 CA        -62.6190   -9.6420  -28.8580 C.3      52 ALA    0.3100
    802 C         -64.0470   -9.1930  -28.5290 C.2      52 ALA    0.0700
    803 O         -64.9250  -10.0350  -28.3080 O.2      52 ALA    0.0900
    804 CB        -61.8950  -10.1000  -27.5910 C.3      52 ALA   -0.2700
    805 HN        -61.1320   -8.1650  -29.0190 H        52 ALA    0.0900
    806 HA        -62.7540  -10.4730  -29.5330 H        52 ALA    0.0900
    807 HB1       -61.7500   -9.2400  -26.9020 H        52 ALA    0.0900
    808 HB2       -60.8980  -10.5160  -27.8540 H        52 ALA    0.5100
    809 HB3       -62.4980  -10.8740  -27.0700 H        52 ALA   -0.5100
    810 N         -64.2750   -7.8800  -28.4830 N.am     53 CYS   -0.4700
    811 CA        -65.6250   -7.3530  -28.3630 C.3      53 CYS    0.3100
    812 C         -66.3910   -7.4490  -29.6510 C.2      53 CYS    0.0700
    813 O         -67.5980   -7.6260  -29.6090 O.2      53 CYS    0.0900
    814 CB        -65.6270   -5.9030  -27.9130 C.3      53 CYS   -0.1100
    815 SG        -65.1190   -5.7670  -26.2200 S.3      53 CYS    0.0900
    816 HN        -63.5400   -7.2080  -28.5290 H        53 CYS    0.0900
    817 HA        -66.1550   -7.9630  -27.6450 H        53 CYS   -0.2300
    818 HB1       -66.6500   -5.4870  -28.0350 H        53 CYS    0.1600
    819 HB2       -64.9370   -5.3230  -28.5630 H        53 CYS    0.5100
    820 HG1       -63.8550   -6.0930  -26.4530 H        53 CYS   -0.5100
    821 N         -65.7020   -7.3140  -30.7870 N.am     54 ALA   -0.4700
    822 CA        -66.3340   -7.4490  -32.0870 C.3      54 ALA    0.3100
    823 C         -66.7640   -8.8990  -32.2610 C.2      54 ALA    0.0700
    824 O         -67.8700   -9.1670  -32.7190 O.2      54 ALA    0.0900
    825 CB        -65.3870   -7.0100  -33.2190 C.3      54 ALA   -0.2700
    826 HN        -64.7250   -7.1130  -30.7930 H        54 ALA    0.0900
    827 HA        -67.2250   -6.8370  -32.0880 H        54 ALA    0.0900
    828 HB1       -64.4700   -7.6370  -33.2130 H        54 ALA    0.0900
    829 HB2       -65.0930   -5.9480  -33.0760 H        54 ALA    0.5100
    830 HB3       -65.8910   -7.1310  -34.2010 H        54 ALA   -0.5100
    831 N         -65.9000   -9.8330  -31.8730 N.am     55 ASP   -0.4700
    832 CA        -66.1960  -11.2690  -32.0000 C.3      55 ASP    0.3100
    833 C         -67.3070  -11.6830  -31.0390 C.2      55 ASP    0.0700
    834 O         -68.1540  -12.5040  -31.3620 O.2      55 ASP    0.0900
    835 CB        -64.9320  -12.1250  -31.8200 C.3      55 ASP   -0.2800
    836 CG        -63.9390  -11.9480  -32.9810 C.2      55 ASP    0.0900
    837 OD1       -64.3970  -11.7060  -34.1240 O.co2    55 ASP    0.0900
    838 OD2       -62.7100  -12.0280  -32.7600 O.co2    55 ASP    0.6200
    839 HN        -65.0130   -9.6020  -31.4810 H        55 ASP   -0.7600
    840 HA        -66.6190  -11.4330  -32.9790 H        55 ASP   -0.7600
    841 HB1       -65.2240  -13.1950  -31.7630 H        55 ASP    0.5100
    842 HB2       -64.4270  -11.8340  -30.8750 H        55 ASP   -0.5100
    843 N         -67.3390  -11.0560  -29.8760 N.am     56 LEU   -0.4700
    844 CA        -68.3880  -11.2880  -28.8910 C.3      56 LEU    0.3100
    845 C         -69.7670  -10.8560  -29.4050 C.2      56 LEU    0.0700
    846 O         -70.7820  -11.5000  -29.1440 O.2      56 LEU    0.0900
    847 CB        -68.0210  -10.5680  -27.5970 C.3      56 LEU   -0.1800
    848 CG        -68.8780  -10.7140  -26.3630 C.3      56 LEU    0.0900
    849 CD1       -69.1270  -12.1860  -26.0810 C.3      56 LEU    0.0900
    850 CD2       -68.1460  -10.0600  -25.2060 C.3      56 LEU   -0.0900
    851 HN        -66.6420  -10.3910  -29.6180 H        56 LEU    0.0900
    852 HA        -68.4730  -12.3510  -28.7260 H        56 LEU   -0.2700
    853 HB1       -67.9890   -9.4850  -27.8350 H        56 LEU    0.0900
    854 HB2       -67.0040  -10.9120  -27.3200 H        56 LEU    0.0900
    855 HG        -69.8500  -10.1970  -26.5210 H        56 LEU    0.0900
    856 HD11      -68.1630  -12.7120  -25.9150 H        56 LEU   -0.2700
    857 HD12      -69.6430  -12.6560  -26.9460 H        56 LEU    0.0900
    858 HD13      -69.7520  -12.2960  -25.1680 H        56 LEU    0.0900
    859 HD21      -67.9750   -8.9830  -25.4220 H        56 LEU    0.0900
    860 HD22      -67.1620  -10.5520  -25.0540 H        56 LEU    0.5100
    861 HD23      -68.7530  -10.1430  -24.2790 H        56 LEU   -0.5100
    862 N         -69.8070   -9.7720  -30.1570 N.am     57 VAL   -0.4700
    863 CA        -71.0550   -9.2870  -30.7160 C.3      57 VAL    0.3100
    864 C         -71.5650  -10.2100  -31.8170 C.2      57 VAL    0.0700
    865 O         -72.7600  -10.4890  -31.9080 O.2      57 VAL    0.0900
    866 CB        -70.9020   -7.8260  -31.2180 C.3      57 VAL   -0.0900
    867 CG1       -72.1110   -7.4040  -32.0740 C.3      57 VAL    0.0900
    868 CG2       -70.7060   -6.8840  -30.0130 C.3      57 VAL   -0.2700
    869 HN        -68.9900   -9.2410  -30.3720 H        57 VAL    0.0900
    870 HA        -71.8110   -9.3400  -29.9450 H        57 VAL    0.0900
    871 HB        -69.9760   -7.7440  -31.8260 H        57 VAL    0.0900
    872 HG11      -73.0570   -7.6400  -31.5410 H        57 VAL   -0.2700
    873 HG12      -72.1010   -7.9530  -33.0400 H        57 VAL    0.0900
    874 HG13      -72.0750   -6.3110  -32.2650 H        57 VAL    0.0900
    875 HG21      -69.9070   -7.2750  -29.3480 H        57 VAL    0.0900
    876 HG22      -71.6500   -6.8150  -29.4310 H        57 VAL    0.5100
    877 HG23      -70.4100   -5.8740  -30.3660 H        57 VAL   -0.5100
    878 N         -70.6470  -10.6880  -32.6590 N.am     58 VAL   -0.4700
    879 CA        -70.9440  -11.7590  -33.6050 C.3      58 VAL    0.3100
    880 C         -71.5750  -12.9610  -32.8830 C.2      58 VAL    0.0700
    881 O         -72.5990  -13.4910  -33.3140 O.2      58 VAL    0.0900
    882 CB        -69.6920  -12.1690  -34.3920 C.3      58 VAL   -0.0900
    883 CG1       -69.9390  -13.4390  -35.1880 C.3      58 VAL    0.0900
    884 CG2       -69.2930  -11.0510  -35.3360 C.3      58 VAL   -0.2700
    885 HN        -69.7150  -10.3350  -32.6780 H        58 VAL    0.0900
    886 HA        -71.7070  -11.4030  -34.2800 H        58 VAL    0.0900
    887 HB        -68.8540  -12.3390  -33.6830 H        58 VAL    0.0900
    888 HG11      -70.8760  -13.3440  -35.7770 H        58 VAL   -0.2700
    889 HG12      -70.0380  -14.3040  -34.4980 H        58 VAL    0.0900
    890 HG13      -69.0950  -13.6150  -35.8890 H        58 VAL    0.0900
    891 HG21      -69.0730  -10.1250  -34.7610 H        58 VAL    0.0900
    892 HG22      -70.1230  -10.8390  -36.0450 H        58 VAL    0.5100
    893 HG23      -68.3820  -11.3400  -35.9020 H        58 VAL   -0.5100
    894 N         -70.9830  -13.3520  -31.7600 N.am     59 GLY   -0.4700
    895 CA        -71.4380  -14.5030  -30.9930 C.3      59 GLY    0.3100
    896 C         -72.8000  -14.3410  -30.3420 C.2      59 GLY   -0.0200
    897 O         -73.5810  -15.2870  -30.3080 O.2      59 GLY    0.0900
    898 HN        -70.1940  -12.8690  -31.3900 H        59 GLY    0.0900
    899 HA1       -70.7080  -14.6820  -30.2190 H        59 GLY    0.5100
    900 HA2       -71.4800  -15.3440  -31.6690 H        59 GLY   -0.5100
    901 N         -73.0810  -13.1440  -29.8280 N.am     60 LEU   -0.4700
    902 CA        -74.3070  -12.8930  -29.0900 C.3      60 LEU    0.3100
    903 C         -75.4380  -12.4300  -29.9890 C.2      60 LEU    0.0700
    904 O         -76.6050  -12.6850  -29.6950 O.2      60 LEU    0.0900
    905 CB        -74.0930  -11.8540  -27.9800 C.3      60 LEU   -0.1800
    906 CG        -73.1870  -12.1640  -26.7820 C.3      60 LEU    0.0900
    907 CD1       -73.0010  -10.9050  -25.9550 C.3      60 LEU    0.0900
    908 CD2       -73.7850  -13.2580  -25.9300 C.3      60 LEU   -0.0900
    909 HN        -72.4630  -12.3690  -29.9270 H        60 LEU    0.0900
    910 HA        -74.6350  -13.8300  -28.6630 H        60 LEU   -0.2700
    911 HB1       -75.0940  -11.6170  -27.5690 H        60 LEU    0.0900
    912 HB2       -73.6750  -10.9500  -28.4680 H        60 LEU    0.0900
    913 HG        -72.2000  -12.5230  -27.1420 H        60 LEU    0.0900
    914 HD11      -73.9850  -10.5410  -25.5860 H        60 LEU   -0.2700
    915 HD12      -72.5390  -10.1090  -26.5770 H        60 LEU    0.0900
    916 HD13      -72.3520  -11.1200  -25.0780 H        60 LEU    0.0900
    917 HD21      -73.9070  -14.1850  -26.5300 H        60 LEU    0.0900
    918 HD22      -74.7830  -12.9430  -25.5560 H        60 LEU    0.5100
    919 HD23      -73.1160  -13.4770  -25.0710 H        60 LEU   -0.5100
    920 N         -75.1220  -11.7540  -31.0910 N.am     61 LEU   -0.4700
    921 CA        -76.1900  -11.2130  -31.9210 C.3      61 LEU    0.3100
    922 C         -76.1870  -11.6760  -33.3620 C.2      61 LEU    0.0700
    923 O         -77.1950  -12.1560  -33.8570 O.2      61 LEU    0.0900
    924 CB        -76.2290   -9.6780  -31.8400 C.3      61 LEU   -0.1800
    925 CG        -76.4290   -9.0960  -30.4310 C.3      61 LEU    0.0900
    926 CD1       -76.1280   -7.5990  -30.4320 C.3      61 LEU    0.0900
    927 CD2       -77.8280   -9.4000  -29.8320 C.3      61 LEU   -0.0900
    928 HN        -74.1840  -11.5950  -31.3870 H        61 LEU    0.0900
    929 HA        -77.1240  -11.6280  -31.5730 H        61 LEU   -0.2700
    930 HB1       -77.0610   -9.3210  -32.4820 H        61 LEU    0.0900
    931 HB2       -75.2700   -9.2870  -32.2420 H        61 LEU    0.0900
    932 HG        -75.7490   -9.6090  -29.7190 H        61 LEU    0.0900
    933 HD11      -76.8080   -7.0730  -31.1360 H        61 LEU   -0.2700
    934 HD12      -75.0800   -7.4240  -30.7540 H        61 LEU    0.0900
    935 HD13      -76.2810   -7.1810  -29.4130 H        61 LEU    0.0900
    936 HD21      -77.9820  -10.4970  -29.7570 H        61 LEU    0.0900
    937 HD22      -78.6200   -8.9740  -30.4860 H        61 LEU    0.5100
    938 HD23      -77.9080   -8.9600  -28.8150 H        61 LEU   -0.5100
    939 N         -75.0610  -11.5510  -34.0460 N.am     62 VAL   -0.4700
    940 CA        -75.0270  -11.8560  -35.4640 C.3      62 VAL    0.3100
    941 C         -75.3040  -13.3230  -35.7380 C.2      62 VAL    0.0700
    942 O         -76.2250  -13.6510  -36.4950 O.2      62 VAL    0.0900
    943 CB        -73.7180  -11.3870  -36.0980 C.3      62 VAL   -0.0900
    944 CG1       -73.6280  -11.8140  -37.5660 C.3      62 VAL    0.0900
    945 CG2       -73.6070   -9.8710  -35.9320 C.3      62 VAL   -0.2700
    946 HN        -74.2060  -11.2500  -33.6290 H        62 VAL    0.0900
    947 HA        -75.8660  -11.3610  -35.9300 H        62 VAL    0.0900
    948 HB        -72.8640  -11.8250  -35.5370 H        62 VAL    0.0900
    949 HG11      -74.5570  -11.5300  -38.1030 H        62 VAL   -0.2700
    950 HG12      -73.5010  -12.9150  -37.6330 H        62 VAL    0.0900
    951 HG13      -72.7670  -11.3090  -38.0540 H        62 VAL    0.0900
    952 HG21      -73.6160   -9.6030  -34.8530 H        62 VAL    0.0900
    953 HG22      -74.4690   -9.3720  -36.4270 H        62 VAL    0.5100
    954 HG23      -72.6580   -9.5090  -36.3800 H        62 VAL   -0.5100
    955 N         -74.5360  -14.2100  -35.1100 N.am     63 VAL   -0.4700
    956 CA        -74.7260  -15.6770  -35.2950 C.3      63 VAL    0.3100
    957 C         -76.1100  -16.2080  -34.8400 C.2      63 VAL    0.0700
    958 O         -76.7720  -16.9120  -35.6100 O.2      63 VAL    0.0900
    959 CB        -73.5240  -16.4940  -34.7140 C.3      63 VAL   -0.0900
    960 CG1       -73.8990  -17.9690  -34.4500 C.3      63 VAL    0.0900
    961 CG2       -72.2790  -16.3510  -35.6530 C.3      63 VAL   -0.2700
    962 HN        -73.8050  -13.9350  -34.4910 H        63 VAL    0.0900
    963 HA        -74.8240  -15.8650  -36.3540 H        63 VAL    0.0900
    964 HB        -73.2010  -16.0280  -33.7590 H        63 VAL    0.0900
    965 HG11      -74.2160  -18.4570  -35.3970 H        63 VAL   -0.2700
    966 HG12      -74.7390  -18.0220  -33.7250 H        63 VAL    0.0900
    967 HG13      -73.0210  -18.5150  -34.0460 H        63 VAL    0.0900
    968 HG21      -71.9830  -15.2830  -35.7360 H        63 VAL    0.0900
    969 HG22      -72.5260  -16.7290  -36.6680 H        63 VAL    0.5100
    970 HG23      -71.4230  -16.9240  -35.2380 H        63 VAL   -0.5100
    971 N         -76.5740  -15.8730  -33.6130 N.am     64 PRO   -0.2900
    972 CA        -77.9030  -16.3660  -33.2380 C.3      64 PRO    0.0000
    973 C         -78.9870  -16.0260  -34.2550 C.2      64 PRO    0.0900
    974 O         -79.7850  -16.8810  -34.6040 O.2      64 PRO    0.0900
    975 CB        -78.1750  -15.6640  -31.9140 C.3      64 PRO    0.0200
    976 CG        -76.8290  -15.4930  -31.3210 C.3      64 PRO    0.0900
    977 CD        -75.8640  -15.3050  -32.4550 C.3      64 PRO   -0.1800
    978 HA        -77.9040  -17.4430  -33.1860 H        64 PRO    0.0900
    979 HB1       -78.8230  -16.2860  -31.2600 H        64 PRO    0.0900
    980 HB2       -78.6660  -14.6810  -32.0780 H        64 PRO   -0.1800
    981 HG1       -76.8140  -14.6060  -30.6530 H        64 PRO    0.0900
    982 HG2       -76.5530  -16.3920  -30.7280 H        64 PRO    0.0900
    983 HD1       -75.6490  -14.2300  -32.6320 H        64 PRO    0.5100
    984 HD2       -74.9180  -15.8570  -32.2800 H        64 PRO   -0.5100
    985 N         -79.0100  -14.7950  -34.7450 N.am     65 PHE   -0.4700
    986 CA        -80.0180  -14.3950  -35.7250 C.3      65 PHE    0.3100
    987 C         -79.8670  -15.1600  -37.0350 C.2      65 PHE    0.0700
    988 O         -80.8590  -15.5310  -37.6610 O.2      65 PHE    0.0900
    989 CB        -79.9500  -12.8900  -36.0150 C.3      65 PHE   -0.1800
    990 CG        -80.7060  -12.0360  -35.0450 C.ar     65 PHE    0.0900
    991 CD1       -82.0960  -11.9910  -35.0710 C.ar     65 PHE    0.0900
    992 CD2       -80.0330  -11.2440  -34.1290 C.ar     65 PHE    0.0000
    993 CE1       -82.8050  -11.1780  -34.1860 C.ar     65 PHE   -0.1150
    994 CE2       -80.7320  -10.4230  -33.2370 C.ar     65 PHE    0.1150
    995 CZ        -82.1190  -10.3920  -33.2660 C.ar     65 PHE   -0.1150
    996 HN        -78.3530  -14.0970  -34.4720 H        65 PHE    0.1150
    997 HA        -80.9870  -14.6540  -35.3260 H        65 PHE   -0.1150
    998 HB1       -80.3780  -12.6950  -37.0220 H        65 PHE    0.1150
    999 HB2       -78.8900  -12.5610  -35.9800 H        65 PHE   -0.1150
   1000 HD1       -82.6350  -12.5920  -35.7880 H        65 PHE    0.1150
   1001 HD2       -78.9540  -11.2600  -34.1040 H        65 PHE   -0.1150
   1002 HE1       -83.8850  -11.1590  -34.2140 H        65 PHE    0.1150
   1003 HE2       -80.1920   -9.8150  -32.5250 H        65 PHE    0.5100
   1004 HZ        -82.6630   -9.7600  -32.5800 H        65 PHE   -0.5100
   1005 N         -78.6340  -15.3770  -37.4740 N.am     66 GLY   -0.4700
   1006 CA        -78.4230  -16.0940  -38.7200 C.3      66 GLY    0.3100
   1007 C         -78.7460  -17.5720  -38.5680 C.2      66 GLY   -0.0200
   1008 O         -79.0580  -18.2530  -39.5370 O.2      66 GLY    0.0900
   1009 HN        -77.8210  -15.0690  -36.9850 H        66 GLY    0.0900
   1010 HA1       -77.3880  -15.9790  -39.0050 H        66 GLY    0.5100
   1011 HA2       -79.0660  -15.6610  -39.4730 H        66 GLY   -0.5100
   1012 N         -78.6590  -18.0610  -37.3360 N.am     67 ALA   -0.4700
   1013 CA        -78.9620  -19.4520  -37.0060 C.3      67 ALA    0.3100
   1014 C         -80.4400  -19.7180  -37.2170 C.2      67 ALA    0.0700
   1015 O         -80.8090  -20.6880  -37.8700 O.2      67 ALA    0.0900
   1016 CB        -78.5650  -19.7680  -35.5660 C.3      67 ALA   -0.2700
   1017 HN        -78.3770  -17.4920  -36.5680 H        67 ALA    0.0900
   1018 HA        -78.4180  -20.0840  -37.6920 H        67 ALA    0.0900
   1019 HB1       -79.1210  -19.1110  -34.8630 H        67 ALA    0.0900
   1020 HB2       -77.4760  -19.5950  -35.4270 H        67 ALA    0.5100
   1021 HB3       -78.8080  -20.8260  -35.3290 H        67 ALA   -0.5100
   1022 N         -81.2810  -18.8280  -36.6920 N.am     68 THR   -0.4700
   1023 CA        -82.7270  -18.9550  -36.8160 C.3      68 THR    0.3100
   1024 C         -83.1480  -18.9360  -38.2820 C.2      68 THR    0.0700
   1025 O         -84.1760  -19.5180  -38.6410 O.2      68 THR    0.0900
   1026 CB        -83.4870  -17.8410  -36.0640 C.3      68 THR    0.1400
   1027 CG2       -83.0410  -17.7780  -34.5750 C.3      68 THR    0.0900
   1028 OG1       -83.2740  -16.5810  -36.7250 O.3      68 THR   -0.6600
   1029 HN        -80.9560  -18.0320  -36.1870 H        68 THR    0.4300
   1030 HA        -83.0050  -19.9200  -36.4190 H        68 THR   -0.2700
   1031 HB        -84.5750  -18.0650  -36.0540 H        68 THR    0.0900
   1032 HG1       -82.3240  -16.5030  -36.8480 H        68 THR    0.0900
   1033 HG21      -81.9320  -17.7470  -34.5090 H        68 THR    0.0900
   1034 HG22      -83.4040  -18.6770  -34.0330 H        68 THR    0.5100
   1035 HG23      -83.4500  -16.8610  -34.0960 H        68 THR   -0.5100
   1036 N         -82.3540  -18.2820  -39.1310 N.am     69 LEU   -0.4700
   1037 CA        -82.6750  -18.1990  -40.5410 C.3      69 LEU    0.3100
   1038 C         -82.2690  -19.4790  -41.2590 C.2      69 LEU    0.0700
   1039 O         -82.9320  -19.9160  -42.2020 O.2      69 LEU    0.0900
   1040 CB        -81.9790  -16.9930  -41.1610 C.3      69 LEU   -0.1800
   1041 CG        -82.2010  -16.6860  -42.6430 C.3      69 LEU    0.0900
   1042 CD1       -83.6150  -16.1920  -42.8860 C.3      69 LEU    0.0900
   1043 CD2       -81.2080  -15.6300  -43.1030 C.3      69 LEU   -0.0900
   1044 HN        -81.5170  -17.8270  -38.8370 H        69 LEU    0.0900
   1045 HA        -83.7460  -18.1100  -40.6400 H        69 LEU   -0.2700
   1046 HB1       -80.8880  -17.1360  -41.0170 H        69 LEU    0.0900
   1047 HB2       -82.3060  -16.1000  -40.5900 H        69 LEU    0.0900
   1048 HG        -82.0270  -17.6070  -43.2380 H        69 LEU    0.0900
   1049 HD11      -83.8620  -15.3770  -42.1740 H        69 LEU   -0.2700
   1050 HD12      -84.3370  -17.0240  -42.7380 H        69 LEU    0.0900
   1051 HD13      -83.7050  -15.7980  -43.9210 H        69 LEU    0.0900
   1052 HD21      -80.1680  -15.9950  -42.9610 H        69 LEU    0.0900
   1053 HD22      -81.3420  -14.7010  -42.5100 H        69 LEU    0.5100
   1054 HD23      -81.3620  -15.4100  -44.1820 H        69 LEU   -0.5100
   1055 N         -81.1640  -20.0760  -40.8210 N.am     70 VAL   -0.4700
   1056 CA        -80.6410  -21.3020  -41.4370 C.3      70 VAL    0.3100
   1057 C         -81.4880  -22.5020  -41.0120 C.2      70 VAL    0.0700
   1058 O         -81.8280  -23.3510  -41.8190 O.2      70 VAL    0.0900
   1059 CB        -79.1340  -21.5250  -41.0870 C.3      70 VAL   -0.0900
   1060 CG1       -78.7060  -22.9680  -41.3060 C.3      70 VAL    0.0900
   1061 CG2       -78.2590  -20.5970  -41.9090 C.3      70 VAL   -0.2700
   1062 HN        -80.6420  -19.7180  -40.0520 H        70 VAL    0.0900
   1063 HA        -80.7630  -21.2110  -42.5070 H        70 VAL    0.0900
   1064 HB        -78.9670  -21.2570  -40.0220 H        70 VAL    0.0900
   1065 HG11      -79.0190  -23.3100  -42.3170 H        70 VAL   -0.2700
   1066 HG12      -79.1830  -23.6250  -40.5470 H        70 VAL    0.0900
   1067 HG13      -77.6010  -23.0510  -41.2300 H        70 VAL    0.0900
   1068 HG21      -78.5220  -19.5390  -41.6970 H        70 VAL    0.0900
   1069 HG22      -78.4150  -20.7910  -42.9920 H        70 VAL    0.5100
   1070 HG23      -77.1910  -20.7560  -41.6500 H        70 VAL   -0.5100
   1071 N         -81.8340  -22.5440  -39.7330 N.am     71 VAL   -0.4700
   1072 CA        -82.6250  -23.6090  -39.1700 C.3      71 VAL    0.3100
   1073 C         -84.0620  -23.5490  -39.7080 C.2      71 VAL    0.0700
   1074 O         -84.5850  -24.5460  -40.1810 O.2      71 VAL    0.0900
   1075 CB        -82.5510  -23.5680  -37.6020 C.3      71 VAL   -0.0900
   1076 CG1       -83.6700  -24.3740  -36.9410 C.3      71 VAL    0.0900
   1077 CG2       -81.1830  -24.0530  -37.1120 C.3      71 VAL   -0.2700
   1078 HN        -81.5560  -21.8300  -39.0940 H        71 VAL    0.0900
   1079 HA        -82.2410  -24.5470  -39.5420 H        71 VAL    0.0900
   1080 HB        -82.6250  -22.5110  -37.2660 H        71 VAL    0.0900
   1081 HG11      -83.6090  -25.4390  -37.2520 H        71 VAL   -0.2700
   1082 HG12      -84.6590  -23.9710  -37.2490 H        71 VAL    0.0900
   1083 HG13      -83.5720  -24.3210  -35.8360 H        71 VAL    0.0900
   1084 HG21      -80.3800  -23.6630  -37.7750 H        71 VAL    0.0900
   1085 HG22      -81.1480  -25.1630  -37.1280 H        71 VAL    0.5100
   1086 HG23      -80.9990  -23.6880  -36.0800 H        71 VAL   -0.5100
   1087 N         -84.6930  -22.3790  -39.6590 N.am     72 ARG   -0.4700
   1088 CA        -86.1290  -22.2920  -39.9370 C.3      72 ARG    0.3100
   1089 C         -86.4690  -21.9610  -41.3850 C.2      72 ARG    0.0700
   1090 O         -87.6170  -22.0020  -41.7630 O.2      72 ARG    0.0900
   1091 CB        -86.8210  -21.3340  -38.9640 C.3      72 ARG   -0.1800
   1092 CG        -86.7060  -21.7720  -37.4860 C.3      72 ARG    0.0900
   1093 CD        -87.6100  -22.9800  -37.1540 C.3      72 ARG    0.0900
   1094 NE        -88.9960  -22.6340  -37.4530 N.pl3    72 ARG   -0.1800
   1095 CZ        -89.8160  -22.0200  -36.6070 C.cat    72 ARG    0.0900
   1096 NH1       -89.4200  -21.7140  -35.3730 N.pl3    72 ARG    0.0900
   1097 NH2       -91.0470  -21.7220  -36.9970 N.pl3    72 ARG    0.2000
   1098 HN        -84.2280  -21.5260  -39.4380 H        72 ARG    0.0900
   1099 HA        -86.5450  -23.2840  -39.8450 H        72 ARG    0.0900
   1100 HB1       -87.8970  -21.2730  -39.2320 H        72 ARG   -0.7000
   1101 HB2       -86.3650  -20.3270  -39.0730 H        72 ARG    0.4400
   1102 HG1       -86.9950  -20.9180  -36.8360 H        72 ARG    0.6400
   1103 HG2       -85.6510  -22.0440  -37.2740 H        72 ARG   -0.8000
   1104 HD1       -87.5360  -23.2340  -36.0750 H        72 ARG    0.4600
   1105 HD2       -87.3240  -23.8580  -37.7730 H        72 ARG    0.4600
   1106 HE        -89.3530  -22.8770  -38.3550 H        72 ARG   -0.8000
   1107 HH11      -88.4950  -21.9470  -35.0730 H        72 ARG    0.4600
   1108 HH12      -90.0480  -21.2520  -34.7470 H        72 ARG    0.4600
   1109 HH21      -91.3500  -21.9590  -37.9200 H        72 ARG    0.5100
   1110 HH22      -91.6730  -21.2590  -36.3690 H        72 ARG   -0.5100
   1111 N         -85.4710  -21.6630  -42.2060 N.am     73 GLY   -0.4700
   1112 CA        -85.7040  -21.2990  -43.5950 C.3      73 GLY    0.3100
   1113 C         -86.2790  -19.9230  -43.8910 C.2      73 GLY   -0.0200
   1114 O         -86.4340  -19.5880  -45.0600 O.2      73 GLY    0.0900
   1115 HN        -84.5190  -21.6780  -41.9110 H        73 GLY    0.0900
   1116 HA1       -86.3880  -22.0340  -43.9930 H        73 GLY    0.5100
   1117 HA2       -84.7490  -21.3690  -44.0940 H        73 GLY   -0.5100
   1118 N         -86.6120  -19.1210  -42.8660 N.am     74 THR   -0.4700
   1119 CA        -87.1980  -17.7790  -43.0600 C.3      74 THR    0.3100
   1120 C         -86.8010  -16.8150  -41.9480 C.2      74 THR    0.0700
   1121 O         -86.3660  -17.2450  -40.8710 O.2      74 THR    0.0900
   1122 CB        -88.7830  -17.7650  -43.1460 C.3      74 THR    0.1400
   1123 CG2       -89.2930  -18.5730  -44.3040 C.3      74 THR    0.0900
   1124 OG1       -89.3670  -18.2490  -41.9250 O.3      74 THR   -0.6600
   1125 HN        -86.4760  -19.4000  -41.9190 H        74 THR    0.4300
   1126 HA        -86.7860  -17.3820  -43.9760 H        74 THR   -0.2700
   1127 HB        -89.1370  -16.7270  -43.3210 H        74 THR    0.0900
   1128 HG1       -89.0450  -19.1460  -41.8140 H        74 THR    0.0900
   1129 HG21      -89.1250  -19.6560  -44.1180 H        74 THR    0.0900
   1130 HG22      -88.7550  -18.2850  -45.2320 H        74 THR    0.5100
   1131 HG23      -90.3830  -18.4000  -44.4360 H        74 THR   -0.5100
   1132 N         -86.9610  -15.5150  -42.2240 N.am     75 TRP   -0.4700
   1133 CA        -86.7120  -14.4730  -41.2510 C.3      75 TRP    0.3100
   1134 C         -87.9580  -14.3480  -40.4190 C.2      75 TRP    0.0700
   1135 O         -89.0170  -14.0300  -40.9480 O.2      75 TRP    0.0900
   1136 CB        -86.3540  -13.1210  -41.9280 C.3      75 TRP   -0.1800
   1137 CG        -85.9620  -12.0710  -40.9310 C.ar     75 TRP    0.0900
   1138 CD1       -86.6960  -10.9840  -40.5420 C.ar     75 TRP    0.0900
   1139 CD2       -84.7580  -12.0530  -40.1400 C.ar     75 TRP   -0.0300
   1140 CE2       -84.8240  -10.9140  -39.3030 C.ar     75 TRP   -0.1500
   1141 CE3       -83.6250  -12.8760  -40.0770 C.ar     75 TRP    0.2200
   1142 NE1       -86.0210  -10.2910  -39.5560 N.ar     75 TRP   -0.5100
   1143 CZ2       -83.8090  -10.5890  -38.3950 C.ar     75 TRP    0.3700
   1144 CZ3       -82.6100  -12.5480  -39.1740 C.ar     75 TRP    0.2400
   1145 CH2       -82.7170  -11.4210  -38.3430 C.ar     75 TRP    0.1100
   1146 HN        -87.2640  -15.2040  -43.1210 H        75 TRP   -0.2500
   1147 HA        -85.8970  -14.7990  -40.6230 H        75 TRP    0.1700
   1148 HB1       -87.2340  -12.7580  -42.4990 H        75 TRP   -0.2000
   1149 HB2       -85.5050  -13.2800  -42.6280 H        75 TRP    0.1400
   1150 HD1       -87.6600  -10.7090  -40.9450 H        75 TRP   -0.2700
   1151 HE1       -86.3440   -9.4860  -39.1080 H        75 TRP    0.1600
   1152 HE3       -83.5220  -13.7500  -40.7040 H        75 TRP   -0.1400
   1153 HZ2       -83.8650   -9.7220  -37.7530 H        75 TRP    0.1400
   1154 HZ3       -81.7300  -13.1700  -39.1150 H        75 TRP    0.5100
   1155 HH2       -81.9220  -11.2020  -37.6450 H        75 TRP   -0.5100
   1156 N         -87.8210  -14.5740  -39.1140 N.am     76 LEU   -0.4700
   1157 CA        -88.9410  -14.5610  -38.2000 C.3      76 LEU    0.3100
   1158 C         -89.1050  -13.2520  -37.4500 C.2      76 LEU    0.0700
   1159 O         -90.0470  -13.1180  -36.6750 O.2      76 LEU    0.0900
   1160 CB        -88.7710  -15.6910  -37.1700 C.3      76 LEU   -0.1800
   1161 CG        -88.6280  -17.1420  -37.6480 C.3      76 LEU    0.0900
   1162 CD1       -88.2200  -18.0920  -36.5130 C.3      76 LEU    0.0900
   1163 CD2       -89.9070  -17.6290  -38.3230 C.3      76 LEU   -0.0900
   1164 HN        -86.9310  -14.7630  -38.7050 H        76 LEU    0.0900
   1165 HA        -89.8470  -14.7010  -38.7710 H        76 LEU   -0.2700
   1166 HB1       -89.6570  -15.6550  -36.5030 H        76 LEU    0.0900
   1167 HB2       -87.8620  -15.4540  -36.5790 H        76 LEU    0.0900
   1168 HG        -87.8570  -17.1840  -38.4460 H        76 LEU    0.0900
   1169 HD11      -88.9860  -18.0750  -35.7080 H        76 LEU   -0.2700
   1170 HD12      -87.2470  -17.7730  -36.0840 H        76 LEU    0.0900
   1171 HD13      -88.1360  -19.1300  -36.9000 H        76 LEU    0.0900
   1172 HD21      -90.1400  -16.9930  -39.2040 H        76 LEU    0.0900
   1173 HD22      -90.7570  -17.5700  -37.6100 H        76 LEU    0.5100
   1174 HD23      -89.7780  -18.6770  -38.6660 H        76 LEU   -0.5100
   1175 N         -88.2080  -12.2820  -37.6560 N.am     77 TRP   -0.4700
   1176 CA        -88.0650  -11.2050  -36.6670 C.3      77 TRP    0.3100
   1177 C         -88.5650   -9.8150  -37.0710 C.2      77 TRP    0.0700
   1178 O         -88.5560   -8.8750  -36.2720 O.2      77 TRP    0.0900
   1179 CB        -86.6340  -11.1650  -36.1370 C.3      77 TRP   -0.1800
   1180 CG        -86.1630  -12.5070  -35.7490 C.ar     77 TRP    0.0900
   1181 CD1       -85.2970  -13.2950  -36.4420 C.ar     77 TRP    0.0900
   1182 CD2       -86.5610  -13.2590  -34.5890 C.ar     77 TRP   -0.0300
   1183 CE2       -85.8670  -14.4930  -34.6370 C.ar     77 TRP   -0.1500
   1184 CE3       -87.4330  -13.0130  -33.5190 C.ar     77 TRP    0.2200
   1185 NE1       -85.0980  -14.4830  -35.7710 N.ar     77 TRP   -0.5100
   1186 CZ2       -86.0190  -15.4790  -33.6560 C.ar     77 TRP    0.3700
   1187 CZ3       -87.5810  -13.9930  -32.5320 C.ar     77 TRP    0.2400
   1188 CH2       -86.8790  -15.2110  -32.6110 C.ar     77 TRP    0.1100
   1189 HN        -87.6190  -12.2450  -38.4590 H        77 TRP   -0.2500
   1190 HA        -88.7600  -11.3910  -35.8620 H        77 TRP    0.1700
   1191 HB1       -86.5910  -10.5000  -35.2490 H        77 TRP   -0.2000
   1192 HB2       -85.9630  -10.7650  -36.9260 H        77 TRP    0.1400
   1193 HD1       -84.8320  -13.0300  -37.3800 H        77 TRP   -0.2700
   1194 HE1       -84.5040  -15.2020  -36.0580 H        77 TRP    0.1600
   1195 HE3       -87.9890  -12.0910  -33.4420 H        77 TRP   -0.1400
   1196 HZ2       -85.4920  -16.4200  -33.6990 H        77 TRP    0.1400
   1197 HZ3       -88.2430  -13.8130  -31.6980 H        77 TRP    0.5100
   1198 HH2       -87.0150  -15.9510  -31.8360 H        77 TRP   -0.5100
   1199 N         -89.0600   -9.6990  -38.2890 N.am     78 GLY   -0.4700
   1200 CA        -89.5750   -8.4320  -38.7560 C.3      78 GLY    0.3100
   1201 C         -88.5070   -7.5930  -39.4270 C.2      78 GLY   -0.0200
   1202 O         -87.3260   -7.9640  -39.4630 O.2      78 GLY    0.0900
   1203 HN        -89.0990  -10.4620  -38.9300 H        78 GLY    0.0900
   1204 HA1       -89.9650   -7.8950  -37.9040 H        78 GLY    0.5100
   1205 HA2       -90.3670   -8.6320  -39.4640 H        78 GLY   -0.5100
   1206 N         -88.9260   -6.4390  -39.9380 N.am     79 SER   -0.4700
   1207 CA        -88.0980   -5.6040  -40.7990 C.3      79 SER    0.3100
   1208 C         -87.0240   -4.7840  -40.1050 C.2      79 SER    0.0700
   1209 O         -85.9210   -4.6350  -40.6460 O.2      79 SER    0.0900
   1210 CB        -88.9780   -4.6750  -41.6260 C.3      79 SER    0.0500
   1211 OG        -89.2230   -5.2650  -42.8870 O.3      79 SER    0.0900
   1212 HN        -89.8410   -6.0890  -39.7530 H        79 SER    0.0900
   1213 HA        -87.5210   -6.2500  -41.4420 H        79 SER   -0.6600
   1214 HB1       -88.4660   -3.7000  -41.7750 H        79 SER    0.4300
   1215 HB2       -89.9470   -4.5080  -41.1090 H        79 SER    0.5100
   1216 HG1       -88.3880   -5.2390  -43.3580 H        79 SER   -0.5100
   1217 N         -87.3500   -4.2280  -38.9360 N.am     80 PHE   -0.4700
   1218 CA        -86.3910   -3.4220  -38.2130 C.3      80 PHE    0.3100
   1219 C         -85.1840   -4.2790  -37.8070 C.2      80 PHE    0.0700
   1220 O         -84.0330   -3.9240  -38.0900 O.2      80 PHE    0.0900
   1221 CB        -87.0340   -2.7180  -37.0110 C.3      80 PHE   -0.1800
   1222 CG        -86.0560   -1.9640  -36.1660 C.ar     80 PHE    0.0900
   1223 CD1       -85.3740   -0.8550  -36.6860 C.ar     80 PHE    0.0900
   1224 CD2       -85.7760   -2.3860  -34.8610 C.ar     80 PHE    0.0000
   1225 CE1       -84.4370   -0.1680  -35.9100 C.ar     80 PHE   -0.1150
   1226 CE2       -84.8450   -1.7110  -34.0710 C.ar     80 PHE    0.1150
   1227 CZ        -84.1720   -0.5930  -34.5970 C.ar     80 PHE   -0.1150
   1228 HN        -88.2470   -4.3400  -38.5170 H        80 PHE    0.1150
   1229 HA        -85.9900   -2.6910  -38.8990 H        80 PHE   -0.1150
   1230 HB1       -87.5190   -3.4750  -36.3580 H        80 PHE    0.1150
   1231 HB2       -87.7890   -1.9880  -37.3740 H        80 PHE   -0.1150
   1232 HD1       -85.5750   -0.5290  -37.6960 H        80 PHE    0.1150
   1233 HD2       -86.2900   -3.2460  -34.4590 H        80 PHE   -0.1150
   1234 HE1       -83.9180    0.6870  -36.3180 H        80 PHE    0.1150
   1235 HE2       -84.6420   -2.0430  -33.0630 H        80 PHE    0.5100
   1236 HZ        -83.4520   -0.0620  -33.9920 H        80 PHE   -0.5100
   1237 N         -85.4580   -5.4290  -37.1870 N.am     81 LEU   -0.4700
   1238 CA        -84.3980   -6.3400  -36.7430 C.3      81 LEU    0.3100
   1239 C         -83.5520   -6.9240  -37.8800 C.2      81 LEU    0.0700
   1240 O         -82.3770   -7.2460  -37.6970 O.2      81 LEU    0.0900
   1241 CB        -84.9660   -7.4240  -35.8380 C.3      81 LEU   -0.1800
   1242 CG        -85.3700   -6.8900  -34.4510 C.3      81 LEU    0.0900
   1243 CD1       -86.0620   -7.9890  -33.6080 C.3      81 LEU    0.0900
   1244 CD2       -84.1750   -6.2810  -33.6810 C.3      81 LEU   -0.0900
   1245 HN        -86.3930   -5.7200  -36.9990 H        81 LEU    0.0900
   1246 HA        -83.6590   -5.7580  -36.2130 H        81 LEU   -0.2700
   1247 HB1       -84.2000   -8.2170  -35.7070 H        81 LEU    0.0900
   1248 HB2       -85.8610   -7.8650  -36.3260 H        81 LEU    0.0900
   1249 HG        -86.0650   -6.0340  -34.5770 H        81 LEU    0.0900
   1250 HD11      -85.3740   -8.8490  -33.4640 H        81 LEU   -0.2700
   1251 HD12      -86.9740   -8.3470  -34.1310 H        81 LEU    0.0900
   1252 HD13      -86.3370   -7.5850  -32.6110 H        81 LEU    0.0900
   1253 HD21      -83.8590   -5.3290  -34.1580 H        81 LEU    0.0900
   1254 HD22      -83.3180   -6.9870  -33.6940 H        81 LEU    0.5100
   1255 HD23      -84.4710   -6.0700  -32.6310 H        81 LEU   -0.5100
   1256 N         -84.1380   -7.0290  -39.0630 N.am     82 CYS   -0.4700
   1257 CA        -83.4220   -7.5200  -40.2280 C.3      82 CYS    0.3100
   1258 C         -82.3560   -6.5050  -40.6010 C.2      82 CYS    0.0700
   1259 O         -81.2010   -6.8500  -40.9080 O.2      82 CYS    0.0900
   1260 CB        -84.3930   -7.7370  -41.3880 C.3      82 CYS   -0.1000
   1261 SG        -83.6560   -8.0560  -43.0240 S.3      82 CYS    0.0900
   1262 HN        -85.0920   -6.7770  -39.2080 H        82 CYS    0.0900
   1263 HA        -82.9400   -8.4490  -39.9600 H        82 CYS   -0.0800
   1264 HB1       -85.0280   -6.8310  -41.4650 H        82 CYS    0.5100
   1265 HB2       -85.0390   -8.6000  -41.1250 H        82 CYS   -0.5100
   1266 N         -82.7510   -5.2390  -40.5280 N.am     83 GLU   -0.4700
   1267 CA        -81.8920   -4.1440  -40.8780 C.3      83 GLU    0.3100
   1268 C         -80.8480   -3.9000  -39.8120 C.2      83 GLU    0.0700
   1269 O         -79.6960   -3.6040  -40.1510 O.2      83 GLU    0.0900
   1270 CB        -82.7190   -2.8980  -41.1100 C.3      83 GLU   -0.1800
   1271 CG        -83.2410   -2.7680  -42.5260 C.3      83 GLU    0.0900
   1272 CD        -84.1950   -1.5790  -42.6640 C.2      83 GLU    0.0900
   1273 OE1       -84.0600   -0.5870  -41.8990 O.co2    83 GLU   -0.2800
   1274 OE2       -85.0890   -1.6340  -43.5370 O.co2    83 GLU    0.0900
   1275 HN        -83.6690   -4.9920  -40.2270 H        83 GLU    0.0900
   1276 HA        -81.3500   -4.4110  -41.7730 H        83 GLU    0.6200
   1277 HB1       -82.0910   -2.0100  -40.8830 H        83 GLU   -0.7600
   1278 HB2       -83.5840   -2.9130  -40.4150 H        83 GLU   -0.7600
   1279 HG1       -83.7830   -3.6970  -42.8030 H        83 GLU    0.5100
   1280 HG2       -82.3850   -2.6240  -43.2200 H        83 GLU   -0.5100
   1281 N         -81.2440   -4.0070  -38.5380 N.am     84 LEU   -0.4700
   1282 CA        -80.2850   -3.9290  -37.4400 C.3      84 LEU    0.3100
   1283 C         -79.2580   -5.0630  -37.5390 C.2      84 LEU    0.0700
   1284 O         -78.0490   -4.8340  -37.4600 O.2      84 LEU    0.0900
   1285 CB        -80.9820   -3.9170  -36.0770 C.3      84 LEU   -0.1800
   1286 CG        -80.1150   -3.8040  -34.8170 C.3      84 LEU    0.0900
   1287 CD1       -79.4320   -2.4310  -34.6960 C.3      84 LEU    0.0900
   1288 CD2       -80.9480   -4.0840  -33.5720 C.3      84 LEU   -0.0900
   1289 HN        -82.1990   -4.1460  -38.2840 H        84 LEU    0.0900
   1290 HA        -79.7090   -3.0240  -37.5700 H        84 LEU   -0.2700
   1291 HB1       -81.5620   -4.8580  -35.9950 H        84 LEU    0.0900
   1292 HB2       -81.6830   -3.0570  -36.0740 H        84 LEU    0.0900
   1293 HG        -79.3340   -4.5920  -34.8480 H        84 LEU    0.0900
   1294 HD11      -80.1970   -1.6270  -34.6510 H        84 LEU   -0.2700
   1295 HD12      -78.7810   -2.2540  -35.5790 H        84 LEU    0.0900
   1296 HD13      -78.8230   -2.3930  -33.7680 H        84 LEU    0.0900
   1297 HD21      -81.3740   -5.1090  -33.6200 H        84 LEU    0.0900
   1298 HD22      -81.7840   -3.3550  -33.5050 H        84 LEU    0.5100
   1299 HD23      -80.3100   -4.0070  -32.6660 H        84 LEU   -0.5100
   1300 N         -79.7500   -6.2820  -37.7520 N.am     85 TRP   -0.4700
   1301 CA        -78.9140   -7.4580  -37.8610 C.3      85 TRP    0.3100
   1302 C         -77.8830   -7.2630  -38.9630 C.2      85 TRP    0.0700
   1303 O         -76.6800   -7.3630  -38.7230 O.2      85 TRP    0.0900
   1304 CB        -79.7650   -8.7250  -38.0690 C.3      85 TRP   -0.1800
   1305 CG        -78.9480   -9.9600  -38.3560 C.ar     85 TRP    0.0900
   1306 CD1       -78.0200  -10.5360  -37.5380 C.ar     85 TRP    0.0900
   1307 CD2       -78.9860  -10.7620  -39.5500 C.ar     85 TRP   -0.0300
   1308 CE2       -78.0360  -11.7970  -39.3890 C.ar     85 TRP   -0.1500
   1309 CE3       -79.7240  -10.6940  -40.7430 C.ar     85 TRP    0.2200
   1310 NE1       -77.4830  -11.6430  -38.1470 N.ar     85 TRP   -0.5100
   1311 CZ2       -77.8070  -12.7790  -40.3700 C.ar     85 TRP    0.3700
   1312 CZ3       -79.4850  -11.6600  -41.7410 C.ar     85 TRP    0.2400
   1313 CH2       -78.5380  -12.6900  -41.5420 C.ar     85 TRP    0.1100
   1314 HN        -80.7300   -6.4410  -37.8480 H        85 TRP   -0.2500
   1315 HA        -78.3380   -7.5400  -36.9520 H        85 TRP    0.1700
   1316 HB1       -80.4530   -8.5570  -38.9240 H        85 TRP   -0.2000
   1317 HB2       -80.3620   -8.9090  -37.1510 H        85 TRP    0.1400
   1318 HD1       -77.7480  -10.1760  -36.5560 H        85 TRP   -0.2700
   1319 HE1       -76.8100  -12.2290  -37.7540 H        85 TRP    0.1600
   1320 HE3       -80.4620   -9.9240  -40.9100 H        85 TRP   -0.1400
   1321 HZ2       -77.0930  -13.5770  -40.2330 H        85 TRP    0.1400
   1322 HZ3       -80.0340  -11.6130  -42.6690 H        85 TRP    0.5100
   1323 HH2       -78.3810  -13.4220  -42.3200 H        85 TRP   -0.5100
   1324 N         -78.3490   -6.9560  -40.1670 N.am     86 THR   -0.4700
   1325 CA        -77.4680   -6.6340  -41.2890 C.3      86 THR    0.3100
   1326 C         -76.4030   -5.6030  -40.9170 C.2      86 THR    0.0700
   1327 O         -75.2240   -5.7920  -41.2480 O.2      86 THR    0.0900
   1328 CB        -78.2860   -6.1050  -42.5080 C.3      86 THR    0.1400
   1329 CG2       -77.4090   -5.9040  -43.7220 C.3      86 THR    0.0900
   1330 OG1       -79.3530   -7.0200  -42.8300 O.3      86 THR   -0.6600
   1331 HN        -79.3260   -6.9310  -40.3610 H        86 THR    0.4300
   1332 HA        -76.9320   -7.5310  -41.5600 H        86 THR   -0.2700
   1333 HB        -78.7270   -5.1150  -42.2630 H        86 THR    0.0900
   1334 HG1       -79.9870   -6.9500  -42.1120 H        86 THR    0.0900
   1335 HG21      -77.0810   -6.8880  -44.1230 H        86 THR    0.0900
   1336 HG22      -76.5080   -5.3170  -43.4430 H        86 THR    0.5100
   1337 HG23      -77.9740   -5.3690  -44.5130 H        86 THR   -0.5100
   1338 N         -76.8240   -4.5290  -40.2180 N.am     87 SER   -0.4700
   1339 CA        -75.9370   -3.4570  -39.7500 C.3      87 SER    0.3100
   1340 C         -74.8390   -3.9450  -38.8180 C.2      87 SER    0.0700
   1341 O         -73.6660   -3.5920  -38.9850 O.2      87 SER    0.0900
   1342 CB        -76.7230   -2.3700  -39.0400 C.3      87 SER    0.0500
   1343 OG        -77.4270   -1.5940  -39.9740 O.3      87 SER    0.0900
   1344 HN        -77.7850   -4.4140  -39.9810 H        87 SER    0.0900
   1345 HA        -75.4290   -3.0470  -40.6110 H        87 SER   -0.6600
   1346 HB1       -76.0300   -1.7110  -38.4760 H        87 SER    0.4300
   1347 HB2       -77.4500   -2.8290  -38.3360 H        87 SER    0.5100
   1348 HG1       -78.2120   -2.0980  -40.2000 H        87 SER   -0.5100
   1349 N         -75.2240   -4.7620  -37.8460 N.am     88 LEU   -0.4700
   1350 CA        -74.2660   -5.3080  -36.9130 C.3      88 LEU    0.3100
   1351 C         -73.2710   -6.2650  -37.5940 C.2      88 LEU    0.0700
   1352 O         -72.1240   -6.3670  -37.1630 O.2      88 LEU    0.0900
   1353 CB        -74.9950   -5.9880  -35.7640 C.3      88 LEU   -0.1800
   1354 CG        -75.8470   -5.0790  -34.8900 C.3      88 LEU    0.0900
   1355 CD1       -76.5780   -5.8910  -33.8260 C.3      88 LEU    0.0900
   1356 CD2       -75.0020   -4.0390  -34.2500 C.3      88 LEU   -0.0900
   1357 HN        -76.1750   -5.0310  -37.7160 H        88 LEU    0.0900
   1358 HA        -73.6520   -4.4990  -36.5460 H        88 LEU   -0.2700
   1359 HB1       -74.2350   -6.4730  -35.1160 H        88 LEU    0.0900
   1360 HB2       -75.6560   -6.7700  -36.1920 H        88 LEU    0.0900
   1361 HG        -76.5890   -4.5490  -35.5250 H        88 LEU    0.0900
   1362 HD11      -75.8460   -6.4200  -33.1790 H        88 LEU   -0.2700
   1363 HD12      -77.2330   -6.6470  -34.3100 H        88 LEU    0.0900
   1364 HD13      -77.1910   -5.2160  -33.1900 H        88 LEU    0.0900
   1365 HD21      -74.5020   -3.4220  -35.0260 H        88 LEU    0.0900
   1366 HD22      -74.2210   -4.5190  -33.6220 H        88 LEU    0.5100
   1367 HD23      -75.6320   -3.3750  -33.6190 H        88 LEU   -0.5100
   1368 N         -73.6970   -6.9480  -38.6620 N.am     89 ASP   -0.4700
   1369 CA        -72.7940   -7.8130  -39.4510 C.3      89 ASP    0.3100
   1370 C         -71.7000   -6.9590  -40.1590 C.2      89 ASP    0.0700
   1371 O         -70.4950   -7.1980  -40.0030 O.2      89 ASP    0.0900
   1372 CB        -73.6140   -8.6410  -40.4650 C.3      89 ASP   -0.2800
   1373 CG        -72.8000   -9.7500  -41.1840 C.2      89 ASP    0.0900
   1374 OD1       -71.5600   -9.8370  -41.1000 O.co2    89 ASP    0.0900
   1375 OD2       -73.4190  -10.5590  -41.8940 O.co2    89 ASP    0.6200
   1376 HN        -74.6430   -6.9030  -38.9740 H        89 ASP   -0.7600
   1377 HA        -72.2680   -8.4630  -38.7690 H        89 ASP   -0.7600
   1378 HB1       -74.0200   -7.9540  -41.2380 H        89 ASP    0.5100
   1379 HB2       -74.4590   -9.1250  -39.9280 H        89 ASP   -0.5100
   1380 N         -72.1170   -5.9410  -40.9140 N.am     90 VAL   -0.4700
   1381 CA        -71.1840   -5.0440  -41.5900 C.3      90 VAL    0.3100
   1382 C         -70.2900   -4.3420  -40.5630 C.2      90 VAL    0.0700
   1383 O         -69.0850   -4.2100  -40.7780 O.2      90 VAL    0.0900
   1384 CB        -71.9190   -4.0390  -42.5270 C.3      90 VAL   -0.0900
   1385 CG1       -70.9080   -3.1000  -43.3230 C.3      90 VAL    0.0900
   1386 CG2       -72.8100   -4.8180  -43.5100 C.3      90 VAL   -0.2700
   1387 HN        -73.0850   -5.7480  -41.0510 H        90 VAL    0.0900
   1388 HA        -70.5010   -5.6520  -42.1650 H        90 VAL    0.0900
   1389 HB        -72.5930   -3.4040  -41.9140 H        90 VAL    0.0900
   1390 HG11      -70.2310   -3.7160  -43.9530 H        90 VAL   -0.2700
   1391 HG12      -70.2910   -2.5160  -42.6070 H        90 VAL    0.0900
   1392 HG13      -71.4740   -2.4070  -43.9810 H        90 VAL    0.0900
   1393 HG21      -73.6690   -5.2700  -42.9710 H        90 VAL    0.0900
   1394 HG22      -72.2240   -5.6310  -43.9880 H        90 VAL    0.5100
   1395 HG23      -73.2020   -4.1310  -44.2900 H        90 VAL   -0.5100
   1396 N         -70.8560   -3.9400  -39.4250 N.am     91 LEU   -0.4700
   1397 CA        -70.0930   -3.2660  -38.3930 C.3      91 LEU    0.3100
   1398 C         -68.9090   -4.0920  -37.8970 C.2      91 LEU    0.0700
   1399 O         -67.7710   -3.6070  -37.8080 O.2      91 LEU    0.0900
   1400 CB        -70.9850   -2.9330  -37.2010 C.3      91 LEU   -0.1800
   1401 CG        -70.2750   -2.3100  -35.9960 C.3      91 LEU    0.0900
   1402 CD1       -69.7710   -0.9190  -36.3310 C.3      91 LEU    0.0900
   1403 CD2       -71.1780   -2.3060  -34.7310 C.3      91 LEU   -0.0900
   1404 HN        -71.8240   -4.0840  -39.2340 H        91 LEU    0.0900
   1405 HA        -69.6790   -2.3640  -38.8170 H        91 LEU   -0.2700
   1406 HB1       -71.4750   -3.8710  -36.8650 H        91 LEU    0.0900
   1407 HB2       -71.7670   -2.2220  -37.5440 H        91 LEU    0.0900
   1408 HG        -69.4170   -2.9520  -35.7040 H        91 LEU    0.0900
   1409 HD11      -70.6200   -0.2640  -36.6170 H        91 LEU   -0.2700
   1410 HD12      -69.0590   -0.9690  -37.1820 H        91 LEU    0.0900
   1411 HD13      -69.2640   -0.4770  -35.4470 H        91 LEU    0.0900
   1412 HD21      -71.4620   -3.3450  -34.4620 H        91 LEU    0.0900
   1413 HD22      -72.1040   -1.7250  -34.9310 H        91 LEU    0.5100
   1414 HD23      -70.6300   -1.8550  -33.8770 H        91 LEU   -0.5100
   1415 N         -69.1920   -5.3460  -37.5660 N.am     92 CYS   -0.4700
   1416 CA        -68.2310   -6.1990  -36.8830 C.3      92 CYS    0.3100
   1417 C         -67.0430   -6.5660  -37.7530 C.2      92 CYS    0.0700
   1418 O         -65.9040   -6.5390  -37.3030 O.2      92 CYS    0.0900
   1419 CB        -68.9380   -7.4140  -36.2920 C.3      92 CYS   -0.1100
   1420 SG        -70.0480   -6.9430  -34.8960 S.3      92 CYS    0.0900
   1421 HN        -70.0760   -5.7600  -37.7710 H        92 CYS    0.0900
   1422 HA        -67.7600   -5.6200  -36.1030 H        92 CYS   -0.2300
   1423 HB1       -68.1710   -8.1340  -35.9330 H        92 CYS    0.1600
   1424 HB2       -69.5310   -7.9060  -37.0920 H        92 CYS    0.5100
   1425 HG1       -71.0390   -6.5290  -35.6720 H        92 CYS   -0.5100
   1426 N         -67.2810   -6.8380  -39.0200 N.am     93 VAL   -0.4700
   1427 CA        -66.1670   -7.1220  -39.9090 C.3      93 VAL    0.3100
   1428 C         -65.3380   -5.8620  -40.1910 C.2      93 VAL    0.0700
   1429 O         -64.1050   -5.9130  -40.2630 O.2      93 VAL    0.0900
   1430 CB        -66.6380   -7.8480  -41.2070 C.3      93 VAL   -0.0900
   1431 CG1       -67.5790   -6.9740  -42.0430 C.3      93 VAL    0.0900
   1432 CG2       -65.4650   -8.2960  -42.0200 C.3      93 VAL   -0.2700
   1433 HN        -68.1980   -6.8620  -39.4120 H        93 VAL    0.0900
   1434 HA        -65.4650   -7.7400  -39.3700 H        93 VAL    0.0900
   1435 HB        -67.1680   -8.7830  -40.9260 H        93 VAL    0.0900
   1436 HG11      -67.0640   -6.0370  -42.3450 H        93 VAL   -0.2700
   1437 HG12      -68.4780   -6.7080  -41.4460 H        93 VAL    0.0900
   1438 HG13      -67.8870   -7.5200  -42.9610 H        93 VAL    0.0900
   1439 HG21      -64.7470   -8.8500  -41.3800 H        93 VAL    0.0900
   1440 HG22      -64.9470   -7.4140  -42.4540 H        93 VAL    0.5100
   1441 HG23      -65.8060   -8.9690  -42.8360 H        93 VAL   -0.5100
   1442 N         -66.0180   -4.7230  -40.3260 N.am     94 THR   -0.4700
   1443 CA        -65.3620   -3.4270  -40.5350 C.3      94 THR    0.3100
   1444 C         -64.5370   -3.0580  -39.3150 C.2      94 THR    0.0700
   1445 O         -63.3720   -2.6790  -39.4470 O.2      94 THR    0.0900
   1446 CB        -66.3980   -2.3400  -40.7970 C.3      94 THR    0.1400
   1447 CG2       -65.7540   -1.0330  -41.0500 C.3      94 THR    0.0900
   1448 OG1       -67.1850   -2.7020  -41.9390 O.3      94 THR   -0.6600
   1449 HN        -67.0140   -4.7020  -40.2910 H        94 THR    0.4300
   1450 HA        -64.6950   -3.5210  -41.3800 H        94 THR   -0.2700
   1451 HB        -67.0650   -2.2320  -39.9150 H        94 THR    0.0900
   1452 HG1       -67.8330   -3.3360  -41.6230 H        94 THR    0.0900
   1453 HG21      -65.0900   -1.1000  -41.9380 H        94 THR    0.0900
   1454 HG22      -65.1430   -0.7360  -40.1710 H        94 THR    0.5100
   1455 HG23      -66.5300   -0.2610  -41.2440 H        94 THR   -0.5100
   1456 N         -65.1200   -3.2040  -38.1230 N.am     95 ALA   -0.4700
   1457 CA        -64.3980   -2.8970  -36.8980 C.3      95 ALA    0.3100
   1458 C         -63.2130   -3.8160  -36.6640 C.2      95 ALA    0.0700
   1459 O         -62.1470   -3.3310  -36.2540 O.2      95 ALA    0.0900
   1460 CB        -65.3140   -2.8640  -35.6910 C.3      95 ALA   -0.2700
   1461 HN        -66.0590   -3.5250  -38.0190 H        95 ALA    0.0900
   1462 HA        -63.9250   -1.9360  -37.0280 H        95 ALA    0.0900
   1463 HB1       -65.8060   -3.8520  -35.5570 H        95 ALA    0.0900
   1464 HB2       -66.1010   -2.0930  -35.8340 H        95 ALA    0.5100
   1465 HB3       -64.7280   -2.6350  -34.7750 H        95 ALA   -0.5100
   1466 N         -63.3830   -5.1200  -36.9560 N.am     96 SER   -0.4700
   1467 CA        -62.2840   -6.1130  -36.9000 C.3      96 SER    0.3100
   1468 C         -61.0970   -5.7920  -37.7940 C.2      96 SER    0.0700
   1469 O         -59.9840   -5.6820  -37.2970 O.2      96 SER    0.0900
   1470 CB        -62.7750   -7.5270  -37.1910 C.3      96 SER    0.0500
   1471 OG        -63.6660   -7.9340  -36.1830 O.3      96 SER    0.0900
   1472 HN        -64.2700   -5.4810  -37.2280 H        96 SER    0.0900
   1473 HA        -61.8500   -6.0680  -35.9120 H        96 SER   -0.6600
   1474 HB1       -61.9150   -8.2280  -37.2160 H        96 SER    0.4300
   1475 HB2       -63.3010   -7.5500  -38.1680 H        96 SER    0.5100
   1476 HG1       -64.5100   -7.5290  -36.3960 H        96 SER   -0.5100
   1477 N         -61.3150   -5.6430  -39.0950 N.am     97 ILE   -0.4700
   1478 CA        -60.2090   -5.3220  -40.0280 C.3      97 ILE    0.3100
   1479 C         -59.5320   -3.9600  -39.7290 C.2      97 ILE    0.0700
   1480 O         -58.2990   -3.8320  -39.8260 O.2      97 ILE    0.0900
   1481 CB        -60.6600   -5.4660  -41.5310 C.3      97 ILE   -0.0900
   1482 CG1       -59.4870   -5.4970  -42.5560 C.3      97 ILE    0.0900
   1483 CG2       -61.6550   -4.3640  -41.8970 C.3      97 ILE   -0.2700
   1484 CD        -58.2040   -6.0940  -42.0940 C.3      97 ILE    0.0900
   1485 HN        -62.2220   -5.7380  -39.4980 H        97 ILE    0.0900
   1486 HA        -59.3940   -5.9990  -39.8190 H        97 ILE    0.0900
   1487 HB        -61.1380   -6.4590  -41.6790 H        97 ILE   -0.1800
   1488 HG11      -59.2810   -4.4510  -42.8620 H        97 ILE    0.0900
   1489 HG12      -59.8280   -6.0740  -43.4400 H        97 ILE    0.0900
   1490 HG21      -61.1390   -3.3810  -41.9350 H        97 ILE   -0.2700
   1491 HG22      -62.4600   -4.3120  -41.1320 H        97 ILE    0.0900
   1492 HG23      -62.0990   -4.5710  -42.8940 H        97 ILE    0.0900
   1493 HD1       -58.3890   -7.0860  -41.6310 H        97 ILE    0.0900
   1494 HD2       -57.7290   -5.4320  -41.3380 H        97 ILE    0.5100
   1495 HD3       -57.5170   -6.2280  -42.9570 H        97 ILE   -0.5100
   1496 N         -60.3140   -2.9580  -39.3170 N.am     98 GLU   -0.4700
   1497 CA        -59.7160   -1.6970  -38.8800 C.3      98 GLU    0.3100
   1498 C         -58.8270   -1.8750  -37.6410 C.2      98 GLU    0.0700
   1499 O         -57.6890   -1.4020  -37.6150 O.2      98 GLU    0.0900
   1500 CB        -60.7610   -0.5970  -38.6950 C.3      98 GLU   -0.1800
   1501 CG        -61.2920   -0.0570  -40.0220 C.3      98 GLU    0.0900
   1502 CD        -62.3440    1.0560  -39.8870 C.2      98 GLU    0.0900
   1503 OE1       -62.3820    1.7680  -38.8450 O.co2    98 GLU   -0.2800
   1504 OE2       -63.1350    1.2260  -40.8600 O.co2    98 GLU    0.0900
   1505 HN        -61.3090   -3.0200  -39.2890 H        98 GLU    0.0900
   1506 HA        -58.9960   -1.4000  -39.6290 H        98 GLU    0.6200
   1507 HB1       -60.3030    0.2390  -38.1260 H        98 GLU   -0.7600
   1508 HB2       -61.6110   -1.0080  -38.1100 H        98 GLU   -0.7600
   1509 HG1       -61.7520   -0.8970  -40.5850 H        98 GLU    0.5100
   1510 HG2       -60.4380    0.3490  -40.6040 H        98 GLU   -0.5100
   1511 N         -59.3130   -2.5940  -36.6320 N.am     99 THR   -0.4700
   1512 CA        -58.5240   -2.8590  -35.4390 C.3      99 THR    0.3100
   1513 C         -57.2480   -3.6540  -35.7640 C.2      99 THR    0.0700
   1514 O         -56.2030   -3.4230  -35.1510 O.2      99 THR    0.0900
   1515 CB        -59.3570   -3.6390  -34.4420 C.3      99 THR    0.1400
   1516 CG2       -58.6410   -3.8440  -33.1170 C.3      99 THR    0.0900
   1517 OG1       -60.5480   -2.9270  -34.2060 O.3      99 THR   -0.6600
   1518 HN        -60.2320   -2.9790  -36.6480 H        99 THR    0.4300
   1519 HA        -58.2160   -1.9130  -35.0180 H        99 THR   -0.2700
   1520 HB        -59.6040   -4.6430  -34.8490 H        99 THR    0.0900
   1521 HG1       -61.0600   -2.9930  -35.0150 H        99 THR    0.0900
   1522 HG21      -58.4000   -2.8610  -32.6570 H        99 THR    0.0900
   1523 HG22      -57.6930   -4.4000  -33.2810 H        99 THR    0.5100
   1524 HG23      -59.2910   -4.4120  -32.4180 H        99 THR   -0.5100
   1525 N         -57.3210   -4.5990  -36.7070 N.am    100 LEU   -0.4700
   1526 CA        -56.1140   -5.2920  -37.1510 C.3     100 LEU    0.3100
   1527 C         -55.0770   -4.3640  -37.8040 C.2     100 LEU    0.0700
   1528 O         -53.8740   -4.5820  -37.6330 O.2     100 LEU    0.0900
   1529 CB        -56.4370   -6.4760  -38.0590 C.3     100 LEU   -0.1800
   1530 CG        -57.1840   -7.6380  -37.3680 C.3     100 LEU    0.0900
   1531 CD1       -57.7020   -8.6230  -38.3900 C.3     100 LEU    0.0900
   1532 CD2       -56.3540   -8.3580  -36.3150 C.3     100 LEU   -0.0900
   1533 HN        -58.1780   -4.8660  -37.1400 H       100 LEU    0.0900
   1534 HA        -55.5890   -5.6340  -36.2710 H       100 LEU   -0.2700
   1535 HB1       -55.4830   -6.8710  -38.4690 H       100 LEU    0.0900
   1536 HB2       -57.0640   -6.1100  -38.8990 H       100 LEU    0.0900
   1537 HG        -58.0370   -7.2300  -36.7860 H       100 LEU    0.0900
   1538 HD11      -56.8580   -9.0470  -38.9760 H       100 LEU   -0.2700
   1539 HD12      -58.3980   -8.1130  -39.0900 H       100 LEU    0.0900
   1540 HD13      -58.2310   -9.4560  -37.8780 H       100 LEU    0.0900
   1541 HD21      -56.0500   -7.6470  -35.5170 H       100 LEU    0.0900
   1542 HD22      -55.4390   -8.7810  -36.7800 H       100 LEU    0.5100
   1543 HD23      -56.9520   -9.1720  -35.8550 H       100 LEU   -0.5100
   1544 N         -55.5270   -3.3240  -38.5200 N.am    101 CYS   -0.4700
   1545 CA        -54.6030   -2.2820  -39.0130 C.3     101 CYS    0.3100
   1546 C         -53.9420   -1.5320  -37.8860 C.2     101 CYS    0.0700
   1547 O         -52.7310   -1.3130  -37.9030 O.2     101 CYS    0.0900
   1548 CB        -55.2980   -1.2590  -39.9100 C.3     101 CYS   -0.1100
   1549 SG        -55.6010   -1.9020  -41.4910 S.3     101 CYS    0.0900
   1550 HN        -56.4900   -3.2090  -38.7490 H       101 CYS    0.0900
   1551 HA        -53.8180   -2.7780  -39.5640 H       101 CYS   -0.2300
   1552 HB1       -54.6540   -0.3580  -39.9890 H       101 CYS    0.1600
   1553 HB2       -56.2570   -0.9610  -39.4370 H       101 CYS    0.5100
   1554 HG1       -56.5360   -2.7510  -41.0930 H       101 CYS   -0.5100
   1555 N         -54.7350   -1.1120  -36.9080 N.am    102 VAL   -0.4700
   1556 CA        -54.1870   -0.3590  -35.8090 C.3     102 VAL    0.3100
   1557 C         -53.1090   -1.2250  -35.1460 C.2     102 VAL    0.0700
   1558 O         -52.0020   -0.7480  -34.9040 O.2     102 VAL    0.0900
   1559 CB        -55.2810    0.0950  -34.8440 C.3     102 VAL   -0.0900
   1560 CG1       -54.6880    0.5380  -33.5050 C.3     102 VAL    0.0900
   1561 CG2       -56.0950    1.2230  -35.4790 C.3     102 VAL   -0.2700
   1562 HN        -55.7160   -1.2910  -36.8900 H       102 VAL    0.0900
   1563 HA        -53.6730    0.4980  -36.2180 H       102 VAL    0.0900
   1564 HB        -55.9860   -0.7450  -34.6700 H       102 VAL    0.0900
   1565 HG11      -53.9860    1.3860  -33.6600 H       102 VAL   -0.2700
   1566 HG12      -54.1320   -0.3040  -33.0420 H       102 VAL    0.0900
   1567 HG13      -55.5000    0.8700  -32.8240 H       102 VAL    0.0900
   1568 HG21      -56.5670    0.8690  -36.4210 H       102 VAL    0.0900
   1569 HG22      -55.4310    2.0820  -35.7160 H       102 VAL    0.5100
   1570 HG23      -56.8950    1.5510  -34.7820 H       102 VAL   -0.5100
   1571 N         -53.4140   -2.5100  -34.9150 N.am    103 ILE   -0.4700
   1572 CA        -52.4580   -3.4410  -34.2970 C.3     103 ILE    0.3100
   1573 C         -51.1820   -3.5590  -35.1260 C.2     103 ILE    0.0700
   1574 O         -50.0840   -3.5430  -34.5850 O.2     103 ILE    0.0900
   1575 CB        -53.0540   -4.8430  -34.0620 C.3     103 ILE   -0.0900
   1576 CG1       -54.0850   -4.8160  -32.9280 C.3     103 ILE    0.0900
   1577 CG2       -51.9460   -5.8700  -33.7690 C.3     103 ILE   -0.2700
   1578 CD        -54.9260   -6.0910  -32.8000 C.3     103 ILE    0.0900
   1579 HN        -54.3030   -2.8920  -35.1530 H       103 ILE    0.0900
   1580 HA        -52.1510   -3.0120  -33.3540 H       103 ILE    0.0900
   1581 HB        -53.6160   -5.1590  -34.9660 H       103 ILE   -0.1800
   1582 HG11      -54.7720   -3.9610  -33.1010 H       103 ILE    0.0900
   1583 HG12      -53.5460   -4.6560  -31.9700 H       103 ILE    0.0900
   1584 HG21      -51.2700   -5.4870  -32.9750 H       103 ILE   -0.2700
   1585 HG22      -51.3470   -6.0530  -34.6870 H       103 ILE    0.0900
   1586 HG23      -52.3960   -6.8240  -33.4190 H       103 ILE    0.0900
   1587 HD1       -54.2680   -6.9650  -32.6070 H       103 ILE    0.0900
   1588 HD2       -55.4870   -6.2700  -33.7430 H       103 ILE    0.5100
   1589 HD3       -55.6390   -5.9920  -31.9540 H       103 ILE   -0.5100
   1590 N         -51.3180   -3.6670  -36.4430 N.am    104 ALA   -0.4700
   1591 CA        -50.1520   -3.6280  -37.3240 C.3     104 ALA    0.3100
   1592 C         -49.3970   -2.2910  -37.2440 C.2     104 ALA    0.0700
   1593 O         -48.1690   -2.2880  -37.2430 O.2     104 ALA    0.0900
   1594 CB        -50.5380   -3.9470  -38.7540 C.3     104 ALA   -0.2700
   1595 HN        -52.2050   -3.7770  -36.8840 H       104 ALA    0.0900
   1596 HA        -49.4370   -4.3520  -36.9610 H       104 ALA    0.0900
   1597 HB1       -51.1340   -3.1130  -39.1840 H       104 ALA    0.0900
   1598 HB2       -51.1510   -4.8740  -38.7830 H       104 ALA    0.5100
   1599 HB3       -49.6240   -4.0840  -39.3710 H       104 ALA   -0.5100
   1600 N         -50.1150   -1.1640  -37.1460 N.am    105 ILE   -0.4700
   1601 CA        -49.4560    0.1500  -37.0530 C.3     105 ILE    0.3100
   1602 C         -48.7690    0.3420  -35.6830 C.2     105 ILE    0.0700
   1603 O         -47.6840    0.9090  -35.5910 O.2     105 ILE    0.0900
   1604 CB        -50.4230    1.3190  -37.3710 C.3     105 ILE   -0.0900
   1605 CG1       -50.9000    1.2300  -38.8310 C.3     105 ILE    0.0900
   1606 CG2       -49.7700    2.6780  -37.0920 C.3     105 ILE   -0.2700
   1607 CD        -52.0550    2.1570  -39.1730 C.3     105 ILE    0.0900
   1608 HN        -51.1120   -1.1640  -37.1310 H       105 ILE    0.0900
   1609 HA        -48.6330    0.1520  -37.7540 H       105 ILE    0.0900
   1610 HB        -51.3340    1.2170  -36.7450 H       105 ILE   -0.1800
   1611 HG11      -51.2180    0.1860  -39.0320 H       105 ILE    0.0900
   1612 HG12      -50.0440    1.4800  -39.4940 H       105 ILE    0.0900
   1613 HG21      -48.8610    2.8020  -37.7190 H       105 ILE   -0.2700
   1614 HG22      -49.4760    2.7440  -36.0240 H       105 ILE    0.0900
   1615 HG23      -50.4820    3.4950  -37.3350 H       105 ILE    0.0900
   1616 HD1       -51.7600    3.2140  -38.9990 H       105 ILE    0.0900
   1617 HD2       -52.9310    1.9220  -38.5310 H       105 ILE    0.5100
   1618 HD3       -52.3320    2.0370  -40.2430 H       105 ILE   -0.5100
   1619 N         -49.3960   -0.1640  -34.6330 N.am    106 ASP   -0.4700
   1620 CA        -48.8630   -0.1000  -33.2900 C.3     106 ASP    0.3100
   1621 C         -47.5170   -0.8170  -33.2330 C.2     106 ASP    0.0700
   1622 O         -46.5660   -0.2990  -32.6720 O.2     106 ASP    0.0900
   1623 CB        -49.8820   -0.7250  -32.3200 C.3     106 ASP   -0.2800
   1624 CG        -49.3680   -0.8430  -30.9000 C.2     106 ASP    0.0900
   1625 OD1       -49.4460    0.1290  -30.1170 O.co2   106 ASP    0.0900
   1626 OD2       -48.9070   -1.9430  -30.5540 O.co2   106 ASP    0.6200
   1627 HN        -50.2790   -0.6180  -34.7220 H       106 ASP   -0.7600
   1628 HA        -48.6820    0.9350  -33.0410 H       106 ASP   -0.7600
   1629 HB1       -50.1420   -1.7420  -32.6820 H       106 ASP    0.5100
   1630 HB2       -50.7970   -0.0950  -32.3090 H       106 ASP   -0.5100
   1631 N         -47.4320   -2.0050  -33.8240 N.am    107 ARG   -0.4700
   1632 CA        -46.2070   -2.7960  -33.8180 C.3     107 ARG    0.3100
   1633 C         -45.1470   -2.1990  -34.7110 C.2     107 ARG    0.0700
   1634 O         -43.9650   -2.2340  -34.3930 O.2     107 ARG    0.0900
   1635 CB        -46.4840   -4.2420  -34.2490 C.3     107 ARG   -0.1800
   1636 CG        -47.3920   -5.0390  -33.3160 C.3     107 ARG    0.0900
   1637 CD        -46.7660   -5.2680  -31.9420 C.3     107 ARG    0.0900
   1638 NE        -47.0020   -4.1480  -31.0380 N.pl3   107 ARG   -0.1800
   1639 CZ        -46.1740   -3.8020  -30.0620 C.cat   107 ARG    0.0900
   1640 NH1       -45.0530   -4.4860  -29.8650 N.pl3   107 ARG    0.0900
   1641 NH2       -46.4540   -2.7590  -29.3010 N.pl3   107 ARG    0.2000
   1642 HN        -48.2070   -2.4100  -34.3010 H       107 ARG    0.0900
   1643 HA        -45.8020   -2.7760  -32.8170 H       107 ARG    0.0900
   1644 HB1       -45.5120   -4.7730  -34.3200 H       107 ARG   -0.7000
   1645 HB2       -46.9560   -4.2180  -35.2530 H       107 ARG    0.4400
   1646 HG1       -47.6070   -6.0240  -33.7810 H       107 ARG    0.6400
   1647 HG2       -48.3470   -4.4850  -33.1870 H       107 ARG   -0.8000
   1648 HD1       -45.6670   -5.3880  -32.0480 H       107 ARG    0.4600
   1649 HD2       -47.2070   -6.1750  -31.4760 H       107 ARG    0.4600
   1650 HE        -47.8360   -3.6100  -31.1620 H       107 ARG   -0.8000
   1651 HH11      -44.8310   -5.2620  -30.4530 H       107 ARG    0.4600
   1652 HH12      -44.4300   -4.2230  -29.1280 H       107 ARG    0.4600
   1653 HH21      -47.2880   -2.2310  -29.4620 H       107 ARG    0.5100
   1654 HH22      -45.8310   -2.4960  -28.5640 H       107 ARG   -0.5100
   1655 N         -45.5580   -1.6380  -35.8410 N.am    108 TYR   -0.4700
   1656 CA        -44.5980   -0.9510  -36.7100 C.3     108 TYR    0.3100
   1657 C         -43.8910    0.1830  -35.9830 C.2     108 TYR    0.0700
   1658 O         -42.6640    0.3080  -36.0510 O.2     108 TYR    0.0900
   1659 CB        -45.2730   -0.3960  -37.9520 C.3     108 TYR   -0.1800
   1660 CG        -44.2830    0.2050  -38.8970 C.ar    108 TYR    0.0900
   1661 CD1       -43.4260   -0.6050  -39.6450 C.ar    108 TYR    0.0900
   1662 CD2       -44.1860    1.5840  -39.0350 C.ar    108 TYR    0.0000
   1663 CE1       -42.5130   -0.0530  -40.5170 C.ar    108 TYR   -0.1150
   1664 CE2       -43.2760    2.1430  -39.8990 C.ar    108 TYR    0.1150
   1665 CZ        -42.4440    1.3170  -40.6420 C.ar    108 TYR   -0.1150
   1666 OH        -41.5350    1.8610  -41.5150 O.3     108 TYR    0.1150
   1667 HN        -46.5080   -1.6570  -36.1420 H       108 TYR    0.1100
   1668 HA        -43.8340   -1.6620  -36.9870 H       108 TYR   -0.5400
   1669 HB1       -45.9930    0.3980  -37.6640 H       108 TYR    0.4300
   1670 HB2       -45.8000   -1.2140  -38.4890 H       108 TYR   -0.1150
   1671 HD1       -43.4800   -1.6790  -39.5390 H       108 TYR    0.1150
   1672 HD2       -44.8330    2.2250  -38.4550 H       108 TYR   -0.1150
   1673 HE1       -41.8580   -0.6880  -41.0970 H       108 TYR    0.1150
   1674 HE2       -43.2090    3.2170  -40.0010 H       108 TYR    0.5100
   1675 HH        -41.2730    2.7190  -41.1740 H       108 TYR   -0.5100
   1676 N         -44.6820    0.9940  -35.2770 N.am    109 LEU   -0.4700
   1677 CA        -44.1650    2.1100  -34.5170 C.3     109 LEU    0.3100
   1678 C         -43.1810    1.6250  -33.4720 C.2     109 LEU    0.0700
   1679 O         -42.0480    2.0840  -33.4220 O.2     109 LEU    0.0900
   1680 CB        -45.3030    2.8410  -33.8290 C.3     109 LEU   -0.1800
   1681 CG        -45.1380    4.3460  -33.7520 C.3     109 LEU    0.0900
   1682 CD1       -45.5090    4.9620  -35.1120 C.3     109 LEU    0.0900
   1683 CD2       -46.0050    4.8910  -32.6180 C.3     109 LEU   -0.0900
   1684 HN        -45.6690    0.8650  -35.2440 H       109 LEU    0.0900
   1685 HA        -43.6490    2.7720  -35.1980 H       109 LEU   -0.2700
   1686 HB1       -45.3920    2.4480  -32.7940 H       109 LEU    0.0900
   1687 HB2       -46.2420    2.6210  -34.3800 H       109 LEU    0.0900
   1688 HG        -44.0850    4.5960  -33.5020 H       109 LEU    0.0900
   1689 HD11      -46.5630    4.7190  -35.3670 H       109 LEU   -0.2700
   1690 HD12      -44.8500    4.5510  -35.9060 H       109 LEU    0.0900
   1691 HD13      -45.4000    6.0670  -35.0700 H       109 LEU    0.0900
   1692 HD21      -45.5870    4.5830  -31.6360 H       109 LEU    0.0900
   1693 HD22      -47.0380    4.4910  -32.7050 H       109 LEU    0.5100
   1694 HD23      -46.0300    6.0020  -32.6610 H       109 LEU   -0.5100
   1695 N         -43.6230    0.6660  -32.6610 N.am    110 ALA   -0.4700
   1696 CA        -42.8620    0.1600  -31.5300 C.3     110 ALA    0.3100
   1697 C         -41.5320   -0.4630  -31.9460 C.2     110 ALA    0.0700
   1698 O         -40.5740   -0.4820  -31.1800 O.2     110 ALA    0.0900
   1699 CB        -43.7010   -0.8550  -30.7600 C.3     110 ALA   -0.2700
   1700 HN        -44.5150    0.2420  -32.7970 H       110 ALA    0.0900
   1701 HA        -42.6020    0.9950  -30.8960 H       110 ALA    0.0900
   1702 HB1       -43.9750   -1.7050  -31.4220 H       110 ALA    0.0900
   1703 HB2       -44.6340   -0.3760  -30.3950 H       110 ALA    0.5100
   1704 HB3       -43.1210   -1.2490  -29.8990 H       110 ALA   -0.5100
   1705 N         -41.4640   -0.9720  -33.1670 N.am    111 ILE   -0.4700
   1706 CA        -40.2830   -1.7080  -33.5940 C.3     111 ILE    0.3100
   1707 C         -39.2410   -0.8320  -34.2840 C.2     111 ILE    0.0700
   1708 O         -38.0710   -1.1840  -34.3310 O.2     111 ILE    0.0900
   1709 CB        -40.6710   -2.8570  -34.5220 C.3     111 ILE   -0.0900
   1710 CG1       -39.7780   -4.0630  -34.2930 C.3     111 ILE    0.0900
   1711 CG2       -40.6620   -2.4090  -35.9860 C.3     111 ILE   -0.2700
   1712 CD        -40.1930   -5.2840  -35.0780 C.3     111 ILE    0.0900
   1713 HN        -42.2000   -0.8770  -33.8340 H       111 ILE    0.0900
   1714 HA        -39.7880   -2.0880  -32.7120 H       111 ILE    0.0900
   1715 HB        -41.6890   -3.2150  -34.2560 H       111 ILE   -0.1800
   1716 HG11      -39.7970   -4.3160  -33.2120 H       111 ILE    0.0900
   1717 HG12      -38.7410   -3.7940  -34.5820 H       111 ILE    0.0900
   1718 HG21      -39.6180   -2.2280  -36.3230 H       111 ILE   -0.2700
   1719 HG22      -41.2390   -1.4650  -36.0960 H       111 ILE    0.0900
   1720 HG23      -41.1110   -3.1970  -36.6260 H       111 ILE    0.0900
   1721 HD1       -39.9980   -5.1270  -36.1600 H       111 ILE    0.0900
   1722 HD2       -41.2800   -5.4720  -34.9370 H       111 ILE    0.5100
   1723 HD3       -39.6130   -6.1680  -34.7370 H       111 ILE   -0.5100
   1724 N         -39.6650    0.2910  -34.8470 N.am    112 THR   -0.4700
   1725 CA        -38.7580    1.1320  -35.5840 C.3     112 THR    0.3100
   1726 C         -38.4280    2.3410  -34.7440 C.2     112 THR    0.0700
   1727 O         -37.3950    2.9690  -34.9360 O.2     112 THR    0.0900
   1728 CB        -39.3740    1.6010  -36.9230 C.3     112 THR    0.1400
   1729 CG2       -39.7080    0.4090  -37.8170 C.3     112 THR    0.0900
   1730 OG1       -40.5520    2.3850  -36.6740 O.3     112 THR   -0.6600
   1731 HN        -40.6110    0.5990  -34.7880 H       112 THR    0.4300
   1732 HA        -37.8580    0.5640  -35.7700 H       112 THR   -0.2700
   1733 HB        -38.6390    2.2210  -37.4790 H       112 THR    0.0900
   1734 HG1       -41.2570    1.7570  -36.5000 H       112 THR    0.0900
   1735 HG21      -40.5640   -0.1580  -37.3940 H       112 THR    0.0900
   1736 HG22      -38.8330   -0.2710  -37.8840 H       112 THR    0.5100
   1737 HG23      -39.9860    0.7640  -38.8320 H       112 THR   -0.5100
   1738 N         -39.3110    2.6560  -33.8000 N.am    113 SER   -0.4700
   1739 CA        -39.2210    3.8920  -33.0460 C.3     113 SER    0.3100
   1740 C         -39.6810    3.7500  -31.5710 C.2     113 SER    0.0700
   1741 O         -40.5740    4.4800  -31.1170 O.2     113 SER    0.0900
   1742 CB        -40.0040    4.9850  -33.7790 C.3     113 SER    0.0500
   1743 OG        -39.4850    6.2630  -33.4680 O.3     113 SER    0.0900
   1744 HN        -40.0710    2.0570  -33.5670 H       113 SER    0.0900
   1745 HA        -38.1800    4.1630  -32.9560 H       113 SER   -0.6600
   1746 HB1       -41.0720    4.9500  -33.4710 H       113 SER    0.4300
   1747 HB2       -39.9300    4.8260  -34.8760 H       113 SER    0.5100
   1748 HG1       -38.7060    6.3720  -34.0190 H       113 SER   -0.5100
   1749 N         -39.0200    2.8470  -30.8130 N.am    114 PRO   -0.2900
   1750 CA        -39.3220    2.4190  -29.4430 C.3     114 PRO    0.0000
   1751 C         -39.4880    3.5270  -28.4090 C.2     114 PRO    0.0900
   1752 O         -40.3690    3.4480  -27.5470 O.2     114 PRO    0.0900
   1753 CB        -38.0960    1.5910  -29.0670 C.3     114 PRO    0.0200
   1754 CG        -37.5450    1.1270  -30.3430 C.3     114 PRO    0.0900
   1755 CD        -37.7760    2.2260  -31.2980 C.3     114 PRO   -0.1800
   1756 HA        -40.2580    1.8830  -29.4120 H       114 PRO    0.0900
   1757 HB1       -38.3850    0.7290  -28.4280 H       114 PRO    0.0900
   1758 HB2       -37.3540    2.2120  -28.5210 H       114 PRO   -0.1800
   1759 HG1       -36.4590    0.9160  -30.2470 H       114 PRO    0.0900
   1760 HG2       -38.0610    0.2030  -30.6800 H       114 PRO    0.0900
   1761 HD1       -36.9480    2.9650  -31.2770 H       114 PRO    0.5100
   1762 HD2       -37.9180    1.8450  -32.3310 H       114 PRO   -0.5100
   1763 N         -38.6270    4.5370  -28.4610 N.am    115 PHE   -0.4700
   1764 CA        -38.6390    5.5830  -27.4460 C.3     115 PHE    0.3100
   1765 C         -39.6810    6.6290  -27.8020 C.2     115 PHE    0.0700
   1766 O         -40.3870    7.1420  -26.9360 O.2     115 PHE    0.0900
   1767 CB        -37.2430    6.2060  -27.3020 C.3     115 PHE   -0.1800
   1768 CG        -36.2070    5.2420  -26.8260 C.ar    115 PHE    0.0900
   1769 CD1       -35.5050    4.4410  -27.7350 C.ar    115 PHE    0.0900
   1770 CD2       -35.9310    5.1200  -25.4680 C.ar    115 PHE    0.0000
   1771 CE1       -34.5470    3.5280  -27.2990 C.ar    115 PHE   -0.1150
   1772 CE2       -34.9710    4.2150  -25.0180 C.ar    115 PHE    0.1150
   1773 CZ        -34.2750    3.4100  -25.9410 C.ar    115 PHE   -0.1150
   1774 HN        -37.9470    4.6250  -29.1840 H       115 PHE    0.1150
   1775 HA        -38.9510    5.1410  -26.5120 H       115 PHE   -0.1150
   1776 HB1       -37.2870    7.0350  -26.5640 H       115 PHE    0.1150
   1777 HB2       -36.9090    6.5900  -28.2890 H       115 PHE   -0.1150
   1778 HD1       -35.7090    4.5330  -28.7920 H       115 PHE    0.1150
   1779 HD2       -36.4650    5.7320  -24.7560 H       115 PHE   -0.1150
   1780 HE1       -34.0180    2.9130  -28.0130 H       115 PHE    0.1150
   1781 HE2       -34.7600    4.1310  -23.9630 H       115 PHE    0.5100
   1782 HZ        -33.5340    2.7060  -25.5950 H       115 PHE   -0.5100
   1783 N         -39.7600    6.9370  -29.0960 N.am    116 ARG   -0.4700
   1784 CA        -40.8520    7.7160  -29.6640 C.3     116 ARG    0.3100
   1785 C         -42.1990    7.0590  -29.3090 C.2     116 ARG    0.0700
   1786 O         -43.1100    7.7370  -28.8290 O.2     116 ARG    0.0900
   1787 CB        -40.6550    7.8190  -31.1880 C.3     116 ARG   -0.1800
   1788 CG        -41.5950    8.7600  -31.9510 C.3     116 ARG    0.0900
   1789 CD        -41.1210   10.2060  -31.9130 C.3     116 ARG    0.0900
   1790 NE        -41.5650   10.8780  -30.6900 N.pl3   116 ARG   -0.1800
   1791 CZ        -41.1530   12.0770  -30.3000 C.cat   116 ARG    0.0900
   1792 NH1       -40.2810   12.7590  -31.0390 N.pl3   116 ARG    0.0900
   1793 NH2       -41.6170   12.5940  -29.1640 N.pl3   116 ARG    0.2000
   1794 HN        -39.0640    6.6410  -29.7440 H       116 ARG    0.0900
   1795 HA        -40.8440    8.6970  -29.2110 H       116 ARG    0.0900
   1796 HB1       -40.7810    6.8010  -31.6120 H       116 ARG   -0.7000
   1797 HB2       -39.6150    8.1610  -31.3700 H       116 ARG    0.4400
   1798 HG1       -42.6080    8.7010  -31.4980 H       116 ARG    0.6400
   1799 HG2       -41.6540    8.4280  -33.0090 H       116 ARG   -0.8000
   1800 HD1       -41.5390   10.7630  -32.7790 H       116 ARG    0.4600
   1801 HD2       -40.0110   10.2400  -31.9370 H       116 ARG    0.4600
   1802 HE        -42.2230   10.4000  -30.1090 H       116 ARG   -0.8000
   1803 HH11      -39.9340   12.3690  -31.8910 H       116 ARG    0.4600
   1804 HH12      -39.9730   13.6640  -30.7420 H       116 ARG    0.4600
   1805 HH21      -42.2710   12.0780  -28.6110 H       116 ARG    0.5100
   1806 HH22      -41.3110   13.4970  -28.8640 H       116 ARG   -0.5100
   1807 N         -42.2910    5.7380  -29.5160 N.am    117 TYR   -0.4700
   1808 CA        -43.4510    4.9370  -29.1340 C.3     117 TYR    0.3100
   1809 C         -43.8010    5.0790  -27.6490 C.2     117 TYR    0.0700
   1810 O         -44.9550    5.3800  -27.3080 O.2     117 TYR    0.0900
   1811 CB        -43.2360    3.4590  -29.4890 C.3     117 TYR   -0.1800
   1812 CG        -44.3930    2.5470  -29.0940 C.ar    117 TYR    0.0900
   1813 CD1       -44.5050    2.0360  -27.7950 C.ar    117 TYR    0.0900
   1814 CD2       -45.3830    2.2000  -30.0220 C.ar    117 TYR    0.0000
   1815 CE1       -45.5590    1.2040  -27.4310 C.ar    117 TYR   -0.1150
   1816 CE2       -46.4460    1.3640  -29.6680 C.ar    117 TYR    0.1150
   1817 CZ        -46.5370    0.8690  -28.3680 C.ar    117 TYR   -0.1150
   1818 OH        -47.5930    0.0420  -28.0080 O.3     117 TYR    0.1150
   1819 HN        -41.5520    5.2320  -29.9520 H       117 TYR    0.1100
   1820 HA        -44.3120    5.3260  -29.6570 H       117 TYR   -0.5400
   1821 HB1       -42.3310    3.0850  -28.9630 H       117 TYR    0.4300
   1822 HB2       -43.1050    3.3630  -30.5880 H       117 TYR   -0.1150
   1823 HD1       -43.7550    2.2930  -27.0600 H       117 TYR    0.1150
   1824 HD2       -45.3230    2.5840  -31.0290 H       117 TYR   -0.1150
   1825 HE1       -45.6210    0.8190  -26.4240 H       117 TYR    0.1150
   1826 HE2       -47.1960    1.1020  -30.4010 H       117 TYR    0.5100
   1827 HH        -48.2360    0.0530  -28.7220 H       117 TYR   -0.5100
   1828 N         -42.8110    4.8800  -26.7680 N.am    118 GLN   -0.4700
   1829 CA        -43.0240    4.9680  -25.3230 C.3     118 GLN    0.3100
   1830 C         -43.6350    6.2830  -24.8570 C.2     118 GLN    0.0700
   1831 O         -44.5110    6.2840  -24.0030 O.2     118 GLN    0.0900
   1832 CB        -41.7310    4.6760  -24.5680 C.3     118 GLN   -0.1800
   1833 CG        -41.4940    3.1980  -24.3280 C.3     118 GLN    0.0900
   1834 CD        -42.3610    2.6380  -23.2020 C.2     118 GLN    0.0900
   1835 NE2       -42.1200    2.9410  -22.0180 N.am    118 GLN   -0.1800
   1836 OE1       -43.3470    1.8250  -23.5410 O.2     118 GLN    0.0900
   1837 HN        -41.8830    4.6630  -27.0590 H       118 GLN    0.0900
   1838 HA        -43.7850    4.2510  -25.0540 H       118 GLN    0.5500
   1839 HB1       -41.7710    5.1940  -23.5860 H       118 GLN   -0.5500
   1840 HB2       -40.8790    5.0820  -25.1540 H       118 GLN   -0.6200
   1841 HG1       -40.4280    3.0420  -24.0620 H       118 GLN    0.3200
   1842 HG2       -41.7240    2.6400  -25.2610 H       118 GLN    0.3000
   1843 HE21      -42.6880    2.5730  -21.2810 H       118 GLN    0.5100
   1844 HE22      -41.3570    3.5520  -21.8030 H       118 GLN   -0.5100
   1845 N         -43.2020    7.4100  -25.4190 N.am    119 SER   -0.4700
   1846 CA        -43.7850    8.6860  -24.9990 C.3     119 SER    0.3100
   1847 C         -45.1600    8.9660  -25.6300 C.2     119 SER    0.0700
   1848 O         -46.0600    9.4450  -24.9480 O.2     119 SER    0.0900
   1849 CB        -42.8120    9.8610  -25.1890 C.3     119 SER    0.0500
   1850 OG        -42.8230   10.3530  -26.5170 O.3     119 SER    0.0900
   1851 HN        -42.4930    7.4370  -26.1200 H       119 SER    0.0900
   1852 HA        -44.0550    8.5950  -23.9570 H       119 SER   -0.6600
   1853 HB1       -41.7810    9.5260  -24.9480 H       119 SER    0.4300
   1854 HB2       -43.1010   10.6900  -24.5070 H       119 SER    0.5100
   1855 HG1       -42.5600    9.6160  -27.0740 H       119 SER   -0.5100
   1856 N         -45.3240    8.6370  -26.9110 N.am    120 LEU   -0.4700
   1857 CA        -46.5700    8.8880  -27.6410 C.3     120 LEU    0.3100
   1858 C         -47.7480    7.9860  -27.2560 C.2     120 LEU    0.0700
   1859 O         -48.8790    8.4630  -27.0910 O.2     120 LEU    0.0900
   1860 CB        -46.3440    8.8080  -29.1630 C.3     120 LEU   -0.1800
   1861 CG        -45.3950    9.7910  -29.8710 C.3     120 LEU    0.0900
   1862 CD1       -45.8180    9.9480  -31.3310 C.3     120 LEU    0.0900
   1863 CD2       -45.3050   11.1630  -29.1770 C.3     120 LEU   -0.0900
   1864 HN        -44.5980    8.1990  -27.4350 H       120 LEU    0.0900
   1865 HA        -46.9230    9.8710  -27.3680 H       120 LEU   -0.2700
   1866 HB1       -47.3390    8.9290  -29.6380 H       120 LEU    0.0900
   1867 HB2       -45.9610    7.7890  -29.3730 H       120 LEU    0.0900
   1868 HG        -44.3550    9.4030  -29.8250 H       120 LEU    0.0900
   1869 HD11      -46.8550   10.3410  -31.3880 H       120 LEU   -0.2700
   1870 HD12      -45.7820    8.9630  -31.8440 H       120 LEU    0.0900
   1871 HD13      -45.1400   10.6630  -31.8460 H       120 LEU    0.0900
   1872 HD21      -44.9340   11.0410  -28.1370 H       120 LEU    0.0900
   1873 HD22      -46.3110   11.6350  -29.1420 H       120 LEU    0.5100
   1874 HD23      -44.6020   11.8220  -29.7300 H       120 LEU   -0.5100
   1875 N         -47.4940    6.6830  -27.1380 N.am    121 MET   -0.4700
   1876 CA        -48.5540    5.7340  -26.8400 C.3     121 MET    0.3100
   1877 C         -48.8550    5.6450  -25.3580 C.2     121 MET    0.0700
   1878 O         -48.0660    5.1390  -24.5670 O.2     121 MET    0.0900
   1879 CB        -48.2370    4.3640  -27.4080 C.3     121 MET   -0.1800
   1880 CG        -48.7520    4.1680  -28.8280 C.3     121 MET    0.0900
   1881 SD        -50.5620    3.9050  -28.9850 S.3     121 MET    0.0900
   1882 CE        -50.5890    3.3250  -30.6740 C.3     121 MET   -0.1400
   1883 HN        -46.5780    6.3060  -27.2450 H       121 MET    0.0900
   1884 HA        -49.4690    6.1120  -27.2680 H       121 MET    0.0900
   1885 HB1       -48.6960    3.5920  -26.7540 H       121 MET   -0.0900
   1886 HB2       -47.1350    4.2250  -27.4080 H       121 MET   -0.2200
   1887 HG1       -48.2280    3.2900  -29.2590 H       121 MET    0.0900
   1888 HG2       -48.4720    5.0670  -29.4160 H       121 MET    0.0900
   1889 HE1       -49.9830    2.4020  -30.7930 H       121 MET    0.0900
   1890 HE2       -50.1710    4.1000  -31.3520 H       121 MET    0.5100
   1891 HE3       -51.6310    3.0940  -30.9830 H       121 MET   -0.5100
   1892 N         -50.0100    6.1760  -24.9910 N.am    122 THR   -0.4700
   1893 CA        -50.4880    6.1370  -23.6360 C.3     122 THR    0.3100
   1894 C         -51.8040    5.3580  -23.6180 C.2     122 THR    0.0700
   1895 O         -52.4240    5.1130  -24.6600 O.2     122 THR    0.0900
   1896 CB        -50.6930    7.5690  -23.0660 C.3     122 THR    0.1400
   1897 CG2       -49.4530    8.4400  -23.2760 C.3     122 THR    0.0900
   1898 OG1       -51.8020    8.2010  -23.7070 O.3     122 THR   -0.6600
   1899 HN        -50.6060    6.6340  -25.6460 H       122 THR    0.4300
   1900 HA        -49.7620    5.6010  -23.0430 H       122 THR   -0.2700
   1901 HB        -50.8930    7.5140  -21.9740 H       122 THR    0.0900
   1902 HG1       -51.7760    9.1210  -23.4330 H       122 THR    0.0900
   1903 HG21      -49.3330    8.6780  -24.3560 H       122 THR    0.0900
   1904 HG22      -48.5470    7.8980  -22.9300 H       122 THR    0.5100
   1905 HG23      -49.5590    9.3920  -22.7130 H       122 THR   -0.5100
   1906 N         -52.2370    4.9590  -22.4260 N.am    123 ARG   -0.4700
   1907 CA        -53.5550    4.3510  -22.2760 C.3     123 ARG    0.3100
   1908 C         -54.6660    5.2710  -22.7870 C.2     123 ARG    0.0700
   1909 O         -55.5850    4.7900  -23.4470 O.2     123 ARG    0.0900
   1910 CB        -53.8150    3.9390  -20.8270 C.3     123 ARG   -0.1800
   1911 CG        -52.6640    3.1340  -20.2420 C.3     123 ARG    0.0900
   1912 CD        -52.9800    2.5250  -18.8810 C.3     123 ARG    0.0900
   1913 NE        -53.5380    1.1730  -19.0070 N.pl3   123 ARG   -0.1800
   1914 CZ        -52.8890    0.1190  -19.5100 C.cat   123 ARG    0.0900
   1915 NH1       -51.6460    0.2410  -19.9680 N.pl3   123 ARG    0.0900
   1916 NH2       -53.4960   -1.0670  -19.5710 N.pl3   123 ARG    0.2000
   1917 HN        -51.6930    5.0560  -21.5970 H       123 ARG    0.0900
   1918 HA        -53.5960    3.4860  -22.9210 H       123 ARG    0.0900
   1919 HB1       -54.7410    3.3270  -20.7870 H       123 ARG   -0.7000
   1920 HB2       -53.9620    4.8540  -20.2140 H       123 ARG    0.4400
   1921 HG1       -51.7830    3.8010  -20.1350 H       123 ARG    0.6400
   1922 HG2       -52.4110    2.3140  -20.9470 H       123 ARG   -0.8000
   1923 HD1       -53.7300    3.1530  -18.3530 H       123 ARG    0.4600
   1924 HD2       -52.0500    2.4520  -18.2770 H       123 ARG    0.4600
   1925 HE        -54.4760    1.0300  -18.6950 H       123 ARG   -0.8000
   1926 HH11      -51.1870    1.1290  -19.9390 H       123 ARG    0.4600
   1927 HH12      -51.1690   -0.5550  -20.3420 H       123 ARG    0.4600
   1928 HH21      -54.4350   -1.1640  -19.2420 H       123 ARG    0.5100
   1929 HH22      -53.0130   -1.8570  -19.9470 H       123 ARG   -0.5100
   1930 N         -54.5750    6.5820  -22.5030 N.am    124 ALA   -0.4700
   1931 CA        -55.5940    7.5320  -22.9260 C.3     124 ALA    0.3100
   1932 C         -55.6930    7.6060  -24.4690 C.2     124 ALA    0.0700
   1933 O         -56.7870    7.6320  -25.0470 O.2     124 ALA    0.0900
   1934 CB        -55.3430    8.9190  -22.3130 C.3     124 ALA   -0.2700
   1935 HN        -53.8070    6.9600  -21.9930 H       124 ALA    0.0900
   1936 HA        -56.5550    7.1520  -22.6100 H       124 ALA    0.0900
   1937 HB1       -54.3510    9.3050  -22.6330 H       124 ALA    0.0900
   1938 HB2       -55.3560    8.8500  -21.2040 H       124 ALA    0.5100
   1939 HB3       -56.1260    9.6300  -22.6540 H       124 ALA   -0.5100
   1940 N         -54.5480    7.6250  -25.1370 N.am    125 ARG   -0.4700
   1941 CA        -54.5430    7.5980  -26.5860 C.3     125 ARG    0.3100
   1942 C         -55.0520    6.2570  -27.1410 C.2     125 ARG    0.0700
   1943 O         -55.9200    6.2560  -28.0070 O.2     125 ARG    0.0900
   1944 CB        -53.1910    8.0430  -27.1470 C.3     125 ARG   -0.1800
   1945 CG        -52.8750    9.4660  -26.7400 C.3     125 ARG    0.0900
   1946 CD        -51.8000   10.1140  -27.6120 C.3     125 ARG    0.0900
   1947 NE        -51.5920   11.4910  -27.1680 N.pl3   125 ARG   -0.1800
   1948 CZ        -50.5020   11.9220  -26.5500 C.cat   125 ARG    0.0900
   1949 NH1       -49.4940   11.0930  -26.3220 N.pl3   125 ARG    0.0900
   1950 NH2       -50.4210   13.1890  -26.1810 N.pl3   125 ARG    0.2000
   1951 HN        -53.6600    7.6560  -24.6860 H       125 ARG    0.0900
   1952 HA        -55.3240    8.2590  -26.9310 H       125 ARG    0.0900
   1953 HB1       -53.2140    7.9780  -28.2560 H       125 ARG   -0.7000
   1954 HB2       -52.3950    7.3690  -26.7650 H       125 ARG    0.4400
   1955 HG1       -52.5250    9.4660  -25.6860 H       125 ARG    0.6400
   1956 HG2       -53.8030   10.0710  -26.8110 H       125 ARG   -0.8000
   1957 HD1       -52.1250   10.1330  -28.6750 H       125 ARG    0.4600
   1958 HD2       -50.8400    9.5650  -27.5150 H       125 ARG    0.4600
   1959 HE        -52.3200   12.1530  -27.3420 H       125 ARG   -0.8000
   1960 HH11      -49.5530   10.1400  -26.6170 H       125 ARG    0.4600
   1961 HH12      -48.6720   11.4220  -25.8550 H       125 ARG    0.4600
   1962 HH21      -51.1800   13.8140  -26.3690 H       125 ARG    0.5100
   1963 HH22      -49.6020   13.5230  -25.7140 H       125 ARG   -0.5100
   1964 N         -54.5810    5.1230  -26.6100 N.am    126 ALA   -0.4700
   1965 CA        -55.1380    3.8130  -27.0100 C.3     126 ALA    0.3100
   1966 C         -56.6700    3.7550  -26.9590 C.2     126 ALA    0.0700
   1967 O         -57.3040    3.2540  -27.8960 O.2     126 ALA    0.0900
   1968 CB        -54.5220    2.6600  -26.2150 C.3     126 ALA   -0.2700
   1969 HN        -53.8470    5.1090  -25.9340 H       126 ALA    0.0900
   1970 HA        -54.9410    3.6800  -28.0640 H       126 ALA    0.0900
   1971 HB1       -54.7190    2.7970  -25.1290 H       126 ALA    0.0900
   1972 HB2       -53.4230    2.6350  -26.3750 H       126 ALA    0.5100
   1973 HB3       -54.9700    1.6960  -26.5370 H       126 ALA   -0.5100
   1974 N         -57.2690    4.2880  -25.8980 N.am    127 LYS   -0.4700
   1975 CA        -58.7070    4.4150  -25.8220 C.3     127 LYS    0.3100
   1976 C         -59.3050    5.2900  -26.9320 C.2     127 LYS    0.0700
   1977 O         -60.3820    4.9580  -27.4550 O.2     127 LYS    0.0900
   1978 CB        -59.0970    5.0280  -24.5020 C.3     127 LYS   -0.1800
   1979 CG        -59.1700    4.0720  -23.3290 C.3     127 LYS    0.0900
   1980 CD        -59.6500    4.8410  -22.0680 C.3     127 LYS    0.0900
   1981 CE        -60.9200    5.6920  -22.3560 C.3     127 LYS   -0.1800
   1982 NZ        -61.4690    6.3540  -21.1370 N.4     127 LYS    0.0900
   1983 HN        -56.7560    4.6230  -25.1120 H       127 LYS    0.0900
   1984 HA        -59.1390    3.4320  -25.9240 H       127 LYS   -0.1800
   1985 HB1       -60.0950    5.4980  -24.6240 H       127 LYS    0.0900
   1986 HB2       -58.3550    5.8160  -24.2570 H       127 LYS    0.0900
   1987 HG1       -58.1660    3.6340  -23.1410 H       127 LYS    0.2100
   1988 HG2       -59.8820    3.2510  -23.5600 H       127 LYS    0.0500
   1989 HD1       -58.8350    5.5120  -21.7210 H       127 LYS    0.0500
   1990 HD2       -59.8790    4.1100  -21.2640 H       127 LYS   -0.3000
   1991 HE1       -61.7170    5.0370  -22.7680 H       127 LYS    0.3300
   1992 HE2       -60.6690    6.4930  -23.0840 H       127 LYS    0.3300
   1993 HZ1       -60.7500    6.9880  -20.7320 H       127 LYS    0.3300
   1994 HZ2       -61.7280    5.6300  -20.4370 H       127 LYS    0.5100
   1995 HZ3       -62.3130    6.9060  -21.3930 H       127 LYS   -0.5100
   1996 N         -58.6370    6.4130  -27.2680 N.am    128 VAL   -0.4700
   1997 CA        -59.1400    7.3030  -28.3030 C.3     128 VAL    0.3100
   1998 C         -59.0180    6.6060  -29.6440 C.2     128 VAL    0.0700
   1999 O         -59.9220    6.6880  -30.4730 O.2     128 VAL    0.0900
   2000 CB        -58.4410    8.7020  -28.3290 C.3     128 VAL   -0.0900
   2001 CG1       -58.7560    9.4210  -29.6280 C.3     128 VAL    0.0900
   2002 CG2       -58.8950    9.5770  -27.1430 C.3     128 VAL   -0.2700
   2003 HN        -57.7820    6.6790  -26.8290 H       128 VAL    0.0900
   2004 HA        -60.1970    7.4310  -28.1270 H       128 VAL    0.0900
   2005 HB        -57.3420    8.5700  -28.2370 H       128 VAL    0.0900
   2006 HG11      -59.8510    9.4070  -29.8170 H       128 VAL   -0.2700
   2007 HG12      -58.2440    8.9140  -30.4740 H       128 VAL    0.0900
   2008 HG13      -58.4200   10.4780  -29.5680 H       128 VAL    0.0900
   2009 HG21      -58.6410    9.0780  -26.1830 H       128 VAL    0.0900
   2010 HG22      -59.9950    9.7270  -27.1830 H       128 VAL    0.5100
   2011 HG23      -58.3810   10.5600  -27.1790 H       128 VAL   -0.5100
   2012 N         -57.9180    5.8800  -29.8460 N.am    129 ILE   -0.4700
   2013 CA        -57.7460    5.1160  -31.0800 C.3     129 ILE    0.3100
   2014 C         -58.8710    4.0890  -31.2360 C.2     129 ILE    0.0700
   2015 O         -59.4960    4.0100  -32.2910 O.2     129 ILE    0.0900
   2016 CB        -56.3460    4.4580  -31.1890 C.3     129 ILE   -0.0900
   2017 CG1       -55.2580    5.5220  -31.3670 C.3     129 ILE    0.0900
   2018 CG2       -56.3070    3.4460  -32.3440 C.3     129 ILE   -0.2700
   2019 CD        -53.8700    5.0680  -30.9050 C.3     129 ILE    0.0900
   2020 HN        -57.1780    5.8280  -29.1810 H       129 ILE    0.0900
   2021 HA        -57.8980    5.7940  -31.9060 H       129 ILE    0.0900
   2022 HB        -56.1100    3.9370  -30.2370 H       129 ILE   -0.1800
   2023 HG11      -55.5450    6.4240  -30.7850 H       129 ILE    0.0900
   2024 HG12      -55.2000    5.7920  -32.4430 H       129 ILE    0.0900
   2025 HG21      -56.7060    3.9100  -33.2720 H       129 ILE   -0.2700
   2026 HG22      -56.9310    2.5610  -32.0930 H       129 ILE    0.0900
   2027 HG23      -55.2600    3.1240  -32.5300 H       129 ILE    0.0900
   2028 HD1       -53.5490    4.1750  -31.4830 H       129 ILE    0.0900
   2029 HD2       -53.8990    4.8010  -29.8270 H       129 ILE    0.5100
   2030 HD3       -53.1310    5.8810  -31.0690 H       129 ILE   -0.5100
   2031 N         -59.1570    3.3390  -30.1730 N.am    130 ILE   -0.4700
   2032 CA        -60.2220    2.3280  -30.2110 C.3     130 ILE    0.3100
   2033 C         -61.6190    2.9060  -30.5300 C.2     130 ILE    0.0700
   2034 O         -62.3420    2.3880  -31.4180 O.2     130 ILE    0.0900
   2035 CB        -60.2420    1.4660  -28.9200 C.3     130 ILE   -0.0900
   2036 CG1       -59.0640    0.4960  -28.9010 C.3     130 ILE    0.0900
   2037 CG2       -61.5530    0.6830  -28.7850 C.3     130 ILE   -0.2700
   2038 CD        -58.6960    0.0580  -27.4890 C.3     130 ILE    0.0900
   2039 HN        -58.6660    3.4300  -29.3100 H       130 ILE    0.0900
   2040 HA        -60.0490    1.7000  -31.0720 H       130 ILE    0.0900
   2041 HB        -60.1230    2.1310  -28.0390 H       130 ILE   -0.1800
   2042 HG11      -58.1840    0.9910  -29.3650 H       130 ILE    0.0900
   2043 HG12      -59.3280   -0.4010  -29.5000 H       130 ILE    0.0900
   2044 HG21      -61.7740    0.1430  -29.7300 H       130 ILE   -0.2700
   2045 HG22      -62.3900    1.3820  -28.5710 H       130 ILE    0.0900
   2046 HG23      -61.4660   -0.0590  -27.9630 H       130 ILE    0.0900
   2047 HD1       -59.5600   -0.4520  -27.0100 H       130 ILE    0.0900
   2048 HD2       -58.4230    0.9440  -26.8760 H       130 ILE    0.5100
   2049 HD3       -57.8400   -0.6510  -27.5240 H       130 ILE   -0.5100
   2050 N         -61.9880    3.9790  -29.8260 N.am    131 CYS   -0.4700
   2051 CA        -63.2540    4.6640  -30.0950 C.3     131 CYS    0.3100
   2052 C         -63.3490    5.3250  -31.4770 C.2     131 CYS    0.0700
   2053 O         -64.4260    5.3770  -32.0650 O.2     131 CYS    0.0900
   2054 CB        -63.5190    5.7130  -29.0350 C.3     131 CYS   -0.1100
   2055 SG        -63.7530    5.0360  -27.3730 S.3     131 CYS    0.0900
   2056 HN        -61.4250    4.3580  -29.0960 H       131 CYS    0.0900
   2057 HA        -64.0410    3.9250  -30.0980 H       131 CYS   -0.2300
   2058 HB1       -64.4290    6.2780  -29.3280 H       131 CYS    0.1600
   2059 HB2       -62.6600    6.4170  -29.0230 H       131 CYS    0.5100
   2060 HG1       -62.4880    4.6710  -27.2180 H       131 CYS   -0.5100
   2061 N         -62.2380    5.8250  -32.0060 N.am    132 THR   -0.4700
   2062 CA        -62.2430    6.3500  -33.3610 C.3     132 THR    0.3100
   2063 C         -62.5400    5.2130  -34.3690 C.2     132 THR    0.0700
   2064 O         -63.3520    5.3770  -35.2960 O.2     132 THR    0.0900
   2065 CB        -60.9290    7.1100  -33.6660 C.3     132 THR    0.1400
   2066 CG2       -60.8860    7.6260  -35.1090 C.3     132 THR    0.0900
   2067 OG1       -60.8000    8.2050  -32.7480 O.3     132 THR   -0.6600
   2068 HN        -61.3730    5.8620  -31.5110 H       132 THR    0.4300
   2069 HA        -63.0900    7.0130  -33.4570 H       132 THR   -0.2700
   2070 HB        -60.0590    6.4300  -33.5460 H       132 THR    0.0900
   2071 HG1       -60.6240    7.8120  -31.8900 H       132 THR    0.0900
   2072 HG21      -61.7330    8.3220  -35.2910 H       132 THR    0.0900
   2073 HG22      -60.9690    6.7740  -35.8170 H       132 THR    0.5100
   2074 HG23      -59.9350    8.1710  -35.2880 H       132 THR   -0.5100
   2075 N         -61.9280    4.0450  -34.1650 N.am    133 VAL   -0.4700
   2076 CA        -62.1740    2.9110  -35.0440 C.3     133 VAL    0.3100
   2077 C         -63.6550    2.5210  -35.0120 C.2     133 VAL    0.0700
   2078 O         -64.2940    2.3680  -36.0410 O.2     133 VAL    0.0900
   2079 CB        -61.2520    1.7210  -34.7120 C.3     133 VAL   -0.0900
   2080 CG1       -61.8360    0.3930  -35.2190 C.3     133 VAL    0.0900
   2081 CG2       -59.8540    1.9660  -35.2940 C.3     133 VAL   -0.2700
   2082 HN        -61.2870    3.8980  -33.4150 H       133 VAL    0.0900
   2083 HA        -62.0050    3.2380  -36.0590 H       133 VAL    0.0900
   2084 HB        -61.1190    1.6620  -33.6110 H       133 VAL    0.0900
   2085 HG11      -62.1330    0.4890  -36.2850 H       133 VAL   -0.2700
   2086 HG12      -62.7330    0.1210  -34.6230 H       133 VAL    0.0900
   2087 HG13      -61.0740   -0.4110  -35.1350 H       133 VAL    0.0900
   2088 HG21      -59.4180    2.8930  -34.8630 H       133 VAL    0.0900
   2089 HG22      -59.9190    2.0850  -36.3970 H       133 VAL    0.5100
   2090 HG23      -59.1870    1.1120  -35.0490 H       133 VAL   -0.5100
   2091 N         -64.2340    2.4130  -33.8290 N.am    134 TRP   -0.4700
   2092 CA        -65.6450    2.0620  -33.7620 C.3     134 TRP    0.3100
   2093 C         -66.5550    3.1400  -34.3210 C.2     134 TRP    0.0700
   2094 O         -67.5790    2.8200  -34.9170 O.2     134 TRP    0.0900
   2095 CB        -66.0440    1.6650  -32.3580 C.3     134 TRP   -0.1800
   2096 CG        -65.5540    0.2990  -31.9980 C.ar    134 TRP    0.0900
   2097 CD1       -64.3530   -0.0160  -31.4320 C.ar    134 TRP    0.0900
   2098 CD2       -66.2550   -0.9400  -32.1660 C.ar    134 TRP   -0.0300
   2099 CE2       -65.4030   -1.9720  -31.6840 C.ar    134 TRP   -0.1500
   2100 CE3       -67.5130   -1.2820  -32.6760 C.ar    134 TRP    0.2200
   2101 NE1       -64.2510   -1.3770  -31.2490 N.ar    134 TRP   -0.5100
   2102 CZ2       -65.7720   -3.3220  -31.6840 C.ar    134 TRP    0.3700
   2103 CZ3       -67.8800   -2.6340  -32.6910 C.ar    134 TRP    0.2400
   2104 CH2       -67.0100   -3.6340  -32.1890 C.ar    134 TRP    0.1100
   2105 HN        -63.7540    2.5600  -32.9660 H       134 TRP   -0.2500
   2106 HA        -65.8160    1.2430  -34.4440 H       134 TRP    0.1700
   2107 HB1       -67.1520    1.6780  -32.2770 H       134 TRP   -0.2000
   2108 HB2       -65.6180    2.3960  -31.6380 H       134 TRP    0.1400
   2109 HD1       -63.5890    0.7010  -31.1650 H       134 TRP   -0.2700
   2110 HE1       -63.4810   -1.8420  -30.8700 H       134 TRP    0.1600
   2111 HE3       -68.1960   -0.5350  -33.0530 H       134 TRP   -0.1400
   2112 HZ2       -65.1230   -4.0990  -31.3060 H       134 TRP    0.1400
   2113 HZ3       -68.8420   -2.9190  -33.0910 H       134 TRP    0.5100
   2114 HH2       -67.3290   -4.6670  -32.2030 H       134 TRP   -0.5100
   2115 N         -66.1840    4.4160  -34.1550 N.am    135 ALA   -0.4700
   2116 CA        -66.9300    5.5320  -34.7710 C.3     135 ALA    0.3100
   2117 C         -66.9240    5.4650  -36.3080 C.2     135 ALA    0.0700
   2118 O         -67.9890    5.5410  -36.9360 O.2     135 ALA    0.0900
   2119 CB        -66.3860    6.8900  -34.2930 C.3     135 ALA   -0.2700
   2120 HN        -65.3890    4.6670  -33.6080 H       135 ALA    0.0900
   2121 HA        -67.9690    5.4290  -34.4960 H       135 ALA    0.0900
   2122 HB1       -65.3150    6.9900  -34.5700 H       135 ALA    0.0900
   2123 HB2       -66.4750    6.9670  -33.1890 H       135 ALA    0.5100
   2124 HB3       -66.9550    7.7150  -34.7730 H       135 ALA   -0.5100
   2125 N         -65.7360    5.3070  -36.9090 N.am    136 ILE   -0.4700
   2126 CA        -65.6290    5.1670  -38.3560 C.3     136 ILE    0.3100
   2127 C         -66.4070    3.9190  -38.8230 C.2     136 ILE    0.0700
   2128 O         -67.1470    3.9710  -39.8240 O.2     136 ILE    0.0900
   2129 CB        -64.1450    5.0500  -38.8470 C.3     136 ILE   -0.0900
   2130 CG1       -63.3070    6.2520  -38.4370 C.3     136 ILE    0.0900
   2131 CG2       -64.0800    4.8850  -40.3550 C.3     136 ILE   -0.2700
   2132 CD        -61.8260    5.9210  -38.3860 C.3     136 ILE    0.0900
   2133 HN        -64.8810    5.2780  -36.3980 H       136 ILE    0.0900
   2134 HA        -66.0940    6.0340  -38.8010 H       136 ILE    0.0900
   2135 HB        -63.6680    4.1720  -38.3630 H       136 ILE   -0.1800
   2136 HG11      -63.6360    6.5980  -37.4340 H       136 ILE    0.0900
   2137 HG12      -63.4690    7.0720  -39.1690 H       136 ILE    0.0900
   2138 HG21      -64.6990    5.6630  -40.8510 H       136 ILE   -0.2700
   2139 HG22      -64.4700    3.8850  -40.6440 H       136 ILE    0.0900
   2140 HG23      -63.0310    4.9920  -40.7020 H       136 ILE    0.0900
   2141 HD1       -61.4750    5.5840  -39.3850 H       136 ILE    0.0900
   2142 HD2       -61.6470    5.1050  -37.6540 H       136 ILE    0.5100
   2143 HD3       -61.2470    6.8210  -38.0910 H       136 ILE   -0.5100
   2144 N         -66.2400    2.7980  -38.1060 N.am    137 SER   -0.4700
   2145 CA        -66.9750    1.5710  -38.4590 C.3     137 SER    0.3100
   2146 C         -68.5090    1.7530  -38.3470 C.2     137 SER    0.0700
   2147 O         -69.2570    1.4140  -39.2680 O.2     137 SER    0.0900
   2148 CB        -66.4890    0.3590  -37.6530 C.3     137 SER    0.0500
   2149 OG        -65.1120    0.0550  -37.9550 O.3     137 SER    0.0900
   2150 HN        -65.6270    2.7450  -37.3220 H       137 SER    0.0900
   2151 HA        -66.8320    1.3950  -39.5140 H       137 SER   -0.6600
   2152 HB1       -67.1110   -0.5270  -37.9050 H       137 SER    0.4300
   2153 HB2       -66.5750    0.5760  -36.5680 H       137 SER    0.5100
   2154 HG1       -64.6640    0.9010  -38.0270 H       137 SER   -0.5100
   2155 N         -68.9850    2.3280  -37.2430 N.am    138 ALA   -0.4700
   2156 CA        -70.3990    2.7010  -37.1540 C.3     138 ALA    0.3100
   2157 C         -70.8480    3.5550  -38.3340 C.2     138 ALA    0.0700
   2158 O         -71.8810    3.2830  -38.9300 O.2     138 ALA    0.0900
   2159 CB        -70.6870    3.4230  -35.8730 C.3     138 ALA   -0.2700
   2160 HN        -68.4170    2.5230  -36.4470 H       138 ALA    0.0900
   2161 HA        -70.9860    1.7980  -37.2140 H       138 ALA    0.0900
   2162 HB1       -70.0760    4.3490  -35.8110 H       138 ALA    0.0900
   2163 HB2       -70.4350    2.7730  -35.0080 H       138 ALA    0.5100
   2164 HB3       -71.7620    3.7030  -35.8300 H       138 ALA   -0.5100
   2165 N         -70.0670    4.5730  -38.6790 N.am    139 LEU   -0.4700
   2166 CA        -70.4080    5.5090  -39.7550 C.3     139 LEU    0.3100
   2167 C         -70.5720    4.8110  -41.1050 C.2     139 LEU    0.0700
   2168 O         -71.4950    5.0980  -41.8630 O.2     139 LEU    0.0900
   2169 CB        -69.3060    6.5650  -39.8550 C.3     139 LEU   -0.1800
   2170 CG        -69.3820    7.6840  -40.8880 C.3     139 LEU    0.0900
   2171 CD1       -70.6010    8.5450  -40.5900 C.3     139 LEU    0.0900
   2172 CD2       -68.1350    8.5320  -40.8420 C.3     139 LEU   -0.0900
   2173 HN        -69.2030    4.7470  -38.2150 H       139 LEU    0.0900
   2174 HA        -71.3580    5.9670  -39.5250 H       139 LEU   -0.2700
   2175 HB1       -68.3610    6.0190  -40.0490 H       139 LEU    0.0900
   2176 HB2       -69.2460    7.0540  -38.8620 H       139 LEU    0.0900
   2177 HG        -69.4670    7.2500  -41.9070 H       139 LEU    0.0900
   2178 HD11      -70.5200    8.9850  -39.5730 H       139 LEU   -0.2700
   2179 HD12      -71.5230    7.9250  -40.6350 H       139 LEU    0.0900
   2180 HD13      -70.6700    9.3720  -41.3290 H       139 LEU    0.0900
   2181 HD21      -67.2410    7.9080  -41.0600 H       139 LEU    0.0900
   2182 HD22      -68.0180    8.9780  -39.8320 H       139 LEU    0.5100
   2183 HD23      -68.1980    9.3390  -41.6030 H       139 LEU   -0.5100
   2184 N         -69.6560    3.8910  -41.3900 N.am    140 VAL   -0.4700
   2185 CA        -69.5550    3.2020  -42.6650 C.3     140 VAL    0.3100
   2186 C         -70.6280    2.1110  -42.7860 C.2     140 VAL    0.0700
   2187 O         -71.0390    1.7620  -43.8890 O.2     140 VAL    0.0900
   2188 CB        -68.0920    2.6550  -42.8370 C.3     140 VAL   -0.0900
   2189 CG1       -68.0440    1.3260  -43.5370 C.3     140 VAL    0.0900
   2190 CG2       -67.2360    3.6670  -43.5500 C.3     140 VAL   -0.2700
   2191 HN        -68.9740    3.6230  -40.7150 H       140 VAL    0.0900
   2192 HA        -69.7960    3.9020  -43.4500 H       140 VAL    0.0900
   2193 HB        -67.6310    2.5460  -41.8320 H       140 VAL    0.0900
   2194 HG11      -68.4870    1.4130  -44.5530 H       140 VAL   -0.2700
   2195 HG12      -68.6220    0.5720  -42.9610 H       140 VAL    0.0900
   2196 HG13      -66.9890    0.9900  -43.6390 H       140 VAL    0.0900
   2197 HG21      -67.1960    4.6130  -42.9690 H       140 VAL    0.0900
   2198 HG22      -67.6630    3.8850  -44.5520 H       140 VAL    0.5100
   2199 HG23      -66.2020    3.2750  -43.6610 H       140 VAL   -0.5100
   2200 N         -71.1100    1.5860  -41.6620 N.am    141 SER   -0.4700
   2201 CA        -72.0990    0.4980  -41.7140 C.3     141 SER    0.3100
   2202 C         -73.6140    0.8650  -41.4750 C.2     141 SER    0.0700
   2203 O         -74.4890    0.5210  -42.2880 O.2     141 SER    0.0900
   2204 CB        -71.6650   -0.6250  -40.7790 C.3     141 SER    0.0500
   2205 OG        -71.7210   -0.1750  -39.4420 O.3     141 SER    0.0900
   2206 HN        -70.8310    1.8970  -40.7570 H       141 SER    0.0900
   2207 HA        -72.1600    0.1430  -42.7320 H       141 SER   -0.6600
   2208 HB1       -70.6240   -0.9320  -41.0140 H       141 SER    0.4300
   2209 HB2       -72.3430   -1.4970  -40.8960 H       141 SER    0.5100
   2210 HG1       -70.9210    0.3360  -39.3020 H       141 SER   -0.5100
   2211 N         -73.9360    1.5620  -40.3820 N.am    142 PHE   -0.4700
   2212 CA        -75.3450    1.8800  -40.0730 C.3     142 PHE    0.3100
   2213 C         -76.0480    2.8150  -41.0570 C.2     142 PHE    0.0700
   2214 O         -77.1880    2.5640  -41.4380 O.2     142 PHE    0.0900
   2215 CB        -75.4850    2.4780  -38.6830 C.3     142 PHE   -0.1800
   2216 CG        -75.4460    1.4850  -37.6050 C.ar    142 PHE    0.0900
   2217 CD1       -76.5950    0.7660  -37.2780 C.ar    142 PHE    0.0900
   2218 CD2       -74.2730    1.2630  -36.8800 C.ar    142 PHE    0.0000
   2219 CE1       -76.5820   -0.2040  -36.2360 C.ar    142 PHE   -0.1150
   2220 CE2       -74.2340    0.2920  -35.8450 C.ar    142 PHE    0.1150
   2221 CZ        -75.3960   -0.4440  -35.5230 C.ar    142 PHE   -0.1150
   2222 HN        -73.2530    1.8930  -39.7360 H       142 PHE    0.1150
   2223 HA        -75.9140    0.9660  -40.1440 H       142 PHE   -0.1150
   2224 HB1       -76.4590    3.0060  -38.6080 H       142 PHE    0.1150
   2225 HB2       -74.6510    3.1890  -38.5050 H       142 PHE   -0.1150
   2226 HD1       -77.5080    0.9470  -37.8240 H       142 PHE    0.1150
   2227 HD2       -73.3880    1.8370  -37.1080 H       142 PHE   -0.1150
   2228 HE1       -77.4810   -0.7530  -35.9950 H       142 PHE    0.1150
   2229 HE2       -73.3140    0.1150  -35.3050 H       142 PHE    0.5100
   2230 HZ        -75.3730   -1.1830  -34.7370 H       142 PHE   -0.5100
   2231 N         -75.3890    3.9060  -41.4520 N.am    143 LEU   -0.4700
   2232 CA        -76.0750    4.9710  -42.1980 C.3     143 LEU    0.3100
   2233 C         -76.4840    4.5150  -43.6000 C.2     143 LEU    0.0700
   2234 O         -77.6480    4.6640  -43.9770 O.2     143 LEU    0.0900
   2235 CB        -75.1990    6.2380  -42.2600 C.3     143 LEU   -0.1800
   2236 CG        -75.7720    7.6320  -41.9570 C.3     143 LEU    0.0900
   2237 CD1       -76.4630    8.2610  -43.1680 C.3     143 LEU    0.0900
   2238 CD2       -76.6960    7.6040  -40.7400 C.3     143 LEU   -0.0900
   2239 HN        -74.4210    4.0460  -41.2620 H       143 LEU    0.0900
   2240 HA        -77.0080    5.1830  -41.6970 H       143 LEU   -0.2700
   2241 HB1       -74.7900    6.2850  -43.2890 H       143 LEU    0.0900
   2242 HB2       -74.3690    6.0800  -41.5430 H       143 LEU    0.0900
   2243 HG        -74.9430    8.2970  -41.6330 H       143 LEU    0.0900
   2244 HD11      -77.3050    7.6180  -43.5020 H       143 LEU   -0.2700
   2245 HD12      -75.7400    8.3620  -44.0050 H       143 LEU    0.0900
   2246 HD13      -76.8640    9.2600  -42.8980 H       143 LEU    0.0900
   2247 HD21      -76.1940    7.0920  -39.8920 H       143 LEU    0.0900
   2248 HD22      -77.6280    7.0530  -40.9870 H       143 LEU    0.5100
   2249 HD23      -76.9460    8.6420  -40.4300 H       143 LEU   -0.5100
   2250 N         -75.5500    3.9340  -44.3890 N.am    144 PRO   -0.2900
   2251 CA        -76.0020    3.4630  -45.7120 C.3     144 PRO    0.0000
   2252 C         -77.1120    2.3910  -45.6560 C.2     144 PRO    0.0900
   2253 O         -77.9290    2.2830  -46.5870 O.2     144 PRO    0.0900
   2254 CB        -74.7410    2.8760  -46.3290 C.3     144 PRO    0.0200
   2255 CG        -73.6240    3.5210  -45.5920 C.3     144 PRO    0.0900
   2256 CD        -74.1060    3.7220  -44.1950 C.3     144 PRO   -0.1800
   2257 HA        -76.4390    4.2760  -46.2690 H       144 PRO    0.0900
   2258 HB1       -74.6850    3.1110  -47.4130 H       144 PRO    0.0900
   2259 HB2       -74.7130    1.7730  -46.1990 H       144 PRO   -0.1800
   2260 HG1       -72.7240    2.8690  -45.6030 H       144 PRO    0.0900
   2261 HG2       -73.3650    4.4960  -46.0560 H       144 PRO    0.0900
   2262 HD1       -73.9290    2.8250  -43.5650 H       144 PRO    0.5100
   2263 HD2       -73.6440    4.6140  -43.7240 H       144 PRO   -0.5100
   2264 N         -77.1580    1.5940  -44.5900 N.am    145 ILE   -0.4700
   2265 CA        -78.1550    0.5440  -44.5120 C.3     145 ILE    0.3100
   2266 C         -79.5500    1.0670  -44.1180 C.2     145 ILE    0.0700
   2267 O         -80.5600    0.7100  -44.7350 O.2     145 ILE    0.0900
   2268 CB        -77.6420   -0.6500  -43.6840 C.3     145 ILE   -0.0900
   2269 CG1       -76.7830   -1.5450  -44.5850 C.3     145 ILE    0.0900
   2270 CG2       -78.7840   -1.4640  -43.0970 C.3     145 ILE   -0.2700
   2271 CD        -75.7470   -2.3590  -43.8090 C.3     145 ILE    0.0900
   2272 HN        -76.5290    1.6790  -43.8210 H       145 ILE    0.0900
   2273 HA        -78.3860    0.2280  -45.5180 H       145 ILE    0.0900
   2274 HB        -77.0050   -0.2700  -42.8560 H       145 ILE   -0.1800
   2275 HG11      -76.2530   -0.9040  -45.3220 H       145 ILE    0.0900
   2276 HG12      -77.4500   -2.2450  -45.1310 H       145 ILE    0.0900
   2277 HG21      -79.5240   -1.7110  -43.8880 H       145 ILE   -0.2700
   2278 HG22      -79.2970   -0.8800  -42.3030 H       145 ILE    0.0900
   2279 HG23      -78.3930   -2.4120  -42.6700 H       145 ILE    0.0900
   2280 HD1       -76.2540   -3.0200  -43.0740 H       145 ILE    0.0900
   2281 HD2       -75.0630   -1.6760  -43.2600 H       145 ILE    0.5100
   2282 HD3       -75.1610   -2.9910  -44.5100 H       145 ILE   -0.5100
   2283 N         -79.6000    1.9530  -43.1270 N.am    146 MET   -0.4700
   2284 CA        -80.8540    2.5860  -42.7290 C.3     146 MET    0.3100
   2285 C         -81.3740    3.5140  -43.8250 C.2     146 MET    0.0700
   2286 O         -82.5780    3.7220  -43.9280 O.2     146 MET    0.0900
   2287 CB        -80.7030    3.3460  -41.3960 C.3     146 MET   -0.1800
   2288 CG        -80.3010    2.4650  -40.1760 C.3     146 MET    0.0900
   2289 SD        -81.2050    0.8750  -39.9220 S.3     146 MET    0.0900
   2290 CE        -80.6570    0.4010  -38.2690 C.3     146 MET   -0.1400
   2291 HN        -78.7890    2.2230  -42.6150 H       146 MET    0.0900
   2292 HA        -81.6000    1.8110  -42.6330 H       146 MET    0.0900
   2293 HB1       -81.6720    3.8340  -41.1650 H       146 MET   -0.0900
   2294 HB2       -79.9280    4.1280  -41.5290 H       146 MET   -0.2200
   2295 HG1       -80.4370    3.0850  -39.2680 H       146 MET    0.0900
   2296 HG2       -79.2220    2.2320  -40.2850 H       146 MET    0.0900
   2297 HE1       -80.7700    1.2400  -37.5510 H       146 MET    0.0900
   2298 HE2       -79.5850    0.1080  -38.2890 H       146 MET    0.5100
   2299 HE3       -81.2600   -0.4540  -37.8960 H       146 MET   -0.5100
   2300 N         -80.4600    4.0680  -44.6360 N.am    147 MET   -0.4700
   2301 CA        -80.8150    4.9430  -45.7610 C.3     147 MET    0.3100
   2302 C         -81.2940    4.1910  -46.9980 C.2     147 MET    0.0700
   2303 O         -81.7340    4.8090  -47.9660 O.2     147 MET    0.0900
   2304 CB        -79.6300    5.8220  -46.1610 C.3     147 MET   -0.1800
   2305 CG        -79.2560    6.8730  -45.1130 C.3     147 MET    0.0900
   2306 SD        -80.4410    8.2210  -44.9710 S.3     147 MET    0.0900
   2307 CE        -79.9030    9.2720  -46.3230 C.3     147 MET   -0.1400
   2308 HN        -79.4850    3.9080  -44.5070 H       147 MET    0.0900
   2309 HA        -81.6500    5.5570  -45.4550 H       147 MET    0.0900
   2310 HB1       -79.8830    6.3440  -47.1090 H       147 MET   -0.0900
   2311 HB2       -78.7480    5.1690  -46.3340 H       147 MET   -0.2200
   2312 HG1       -78.2630    7.2910  -45.3830 H       147 MET    0.0900
   2313 HG2       -79.1670    6.3650  -44.1310 H       147 MET    0.0900
   2314 HE1       -79.9630    8.7390  -47.2960 H       147 MET    0.0900
   2315 HE2       -78.8490    9.5860  -46.1690 H       147 MET    0.5100
   2316 HE3       -80.5460   10.1760  -46.3850 H       147 MET   -0.5100
   2317 N         -81.1930    2.8620  -46.9780 N.am    148 HSE   -0.4700
   2318 CA        -81.6080    2.0400  -48.1130 C.3     148 HSE    0.3100
   2319 C         -80.7520    2.3030  -49.3740 C.2     148 HSE    0.0700
   2320 O         -81.2040    2.1130  -50.5130 O.2     148 HSE    0.0900
   2321 CB        -83.1060    2.2410  -48.3960 C.3     148 HSE   -0.0800
   2322 CG        -84.0140    1.4620  -47.4940 C.ar    148 HSE    0.0900
   2323 CD2       -83.7950    0.8800  -46.2910 C.ar    148 HSE    0.0900
   2324 ND1       -85.3250    1.1850  -47.8250 N.ar    148 HSE   -0.7000
   2325 CE1       -85.8740    0.4700  -46.8580 C.ar    148 HSE    0.2200
   2326 NE2       -84.9680    0.2710  -45.9170 N.ar    148 HSE    0.2500
   2327 HN        -80.8310    2.3690  -46.1900 H       148 HSE    0.1300
   2328 HA        -81.4050    1.0070  -47.8730 H       148 HSE   -0.3600
   2329 HB1       -83.3120    1.9310  -49.4430 H       148 HSE    0.3200
   2330 HB2       -83.3460    3.3180  -48.2800 H       148 HSE   -0.0500
   2331 HD2       -82.8950    0.8630  -45.6900 H       148 HSE    0.0900
   2332 HE1       -86.8960    0.0950  -46.8200 H       148 HSE    0.5100
   2333 HE2       -85.1000   -0.2380  -45.0660 H       148 HSE   -0.5100
   2334 N         -79.5000    2.7130  -49.1600 N.am    149 TRP   -0.4700
   2335 CA        -78.5640    2.9670  -50.2570 C.3     149 TRP    0.3100
   2336 C         -78.1620    1.7050  -50.9740 C.2     149 TRP    0.0700
   2337 O         -77.5390    1.7570  -52.0450 O.2     149 TRP    0.0900
   2338 CB        -77.2970    3.6470  -49.7320 C.3     149 TRP   -0.1800
   2339 CG        -77.4870    5.0960  -49.4580 C.ar    149 TRP    0.0900
   2340 CD1       -78.6010    5.8280  -49.7000 C.ar    149 TRP    0.0900
   2341 CD2       -76.5260    5.9960  -48.8940 C.ar    149 TRP   -0.0300
   2342 CE2       -77.1380    7.2640  -48.8260 C.ar    149 TRP   -0.1500
   2343 CE3       -75.2010    5.8550  -48.4480 C.ar    149 TRP    0.2200
   2344 NE1       -78.4100    7.1240  -49.3060 N.ar    149 TRP   -0.5100
   2345 CZ2       -76.4690    8.3950  -48.3410 C.ar    149 TRP    0.3700
   2346 CZ3       -74.5410    6.9740  -47.9570 C.ar    149 TRP    0.2400
   2347 CH2       -75.1720    8.2270  -47.9060 C.ar    149 TRP    0.1100
   2348 HN        -79.1450    2.8640  -48.2410 H       149 TRP   -0.2500
   2349 HA        -79.0580    3.6000  -50.9790 H       149 TRP    0.1700
   2350 HB1       -76.4900    3.5360  -50.4880 H       149 TRP   -0.2000
   2351 HB2       -76.9860    3.1490  -48.7900 H       149 TRP    0.1400
   2352 HD1       -79.5090    5.4430  -50.1400 H       149 TRP   -0.2700
   2353 HE1       -79.0760    7.8350  -49.3600 H       149 TRP    0.1600
   2354 HE3       -74.6910    4.9050  -48.4800 H       149 TRP   -0.1400
   2355 HZ2       -76.9340    9.3690  -48.3020 H       149 TRP    0.1400
   2356 HZ3       -73.5240    6.8790  -47.6070 H       149 TRP    0.5100
   2357 HH2       -74.6300    9.0770  -47.5190 H       149 TRP   -0.5100
   2358 N         -78.5140    0.5740  -50.3510 N.am    150 TRP   -0.4700
   2359 CA        -78.1090   -0.7420  -50.7890 C.3     150 TRP    0.3100
   2360 C         -79.1440   -1.4020  -51.6960 C.2     150 TRP    0.0700
   2361 O         -78.8610   -2.4010  -52.3610 O.2     150 TRP    0.0900
   2362 CB        -77.8580   -1.6060  -49.5630 C.3     150 TRP   -0.1800
   2363 CG        -79.0460   -1.7710  -48.6260 C.ar    150 TRP    0.0900
   2364 CD1       -79.4120   -0.9330  -47.6240 C.ar    150 TRP    0.0900
   2365 CD2       -79.9870   -2.8660  -48.5920 C.ar    150 TRP   -0.0300
   2366 CE2       -80.8850   -2.6150  -47.5260 C.ar    150 TRP   -0.1500
   2367 CE3       -80.1430   -4.0460  -49.3450 C.ar    150 TRP    0.2200
   2368 NE1       -80.5150   -1.4300  -46.9550 N.ar    150 TRP   -0.5100
   2369 CZ2       -81.9420   -3.4910  -47.2050 C.ar    150 TRP    0.3700
   2370 CZ3       -81.1980   -4.9230  -49.0180 C.ar    150 TRP    0.2400
   2371 CH2       -82.0820   -4.6340  -47.9650 C.ar    150 TRP    0.1100
   2372 HN        -79.0880    0.5910  -49.5360 H       150 TRP   -0.2500
   2373 HA        -77.2100   -0.6460  -51.3800 H       150 TRP    0.1700
   2374 HB1       -77.0290   -1.1520  -48.9820 H       150 TRP   -0.2000
   2375 HB2       -77.5540   -2.6170  -49.9070 H       150 TRP    0.1400
   2376 HD1       -78.9130   -0.0070  -47.3840 H       150 TRP   -0.2700
   2377 HE1       -80.9580   -1.0030  -46.1960 H       150 TRP    0.1600
   2378 HE3       -79.4780   -4.2910  -50.1590 H       150 TRP   -0.1400
   2379 HZ2       -82.6270   -3.2910  -46.3950 H       150 TRP    0.1400
   2380 HZ3       -81.3290   -5.8310  -49.5870 H       150 TRP    0.5100
   2381 HH2       -82.8860   -5.3200  -47.7450 H       150 TRP   -0.5100
   2382 N         -80.3460   -0.8370  -51.7290 N.am    151 ARG   -0.4700
   2383 CA        -81.4390   -1.4320  -52.4820 C.3     151 ARG    0.3100
   2384 C         -81.3080   -1.3710  -53.9940 C.2     151 ARG    0.0700
   2385 O         -80.8910   -0.3610  -54.5640 O.2     151 ARG    0.0900
   2386 CB        -82.7810   -0.8990  -52.0110 C.3     151 ARG   -0.1800
   2387 CG        -83.1590   -1.5090  -50.6670 C.3     151 ARG    0.0900
   2388 CD        -84.6340   -1.4330  -50.4480 C.3     151 ARG    0.0900
   2389 NE        -85.0470   -2.0150  -49.1710 N.pl3   151 ARG   -0.1800
   2390 CZ        -86.3220   -2.1800  -48.8170 C.cat   151 ARG    0.0900
   2391 NH1       -87.2990   -1.8180  -49.6400 N.pl3   151 ARG    0.0900
   2392 NH2       -86.6220   -2.7080  -47.6380 N.pl3   151 ARG    0.2000
   2393 HN        -80.5520    0.0100  -51.2450 H       151 ARG    0.0900
   2394 HA        -81.3940   -2.5020  -52.3430 H       151 ARG    0.0900
   2395 HB1       -83.5610   -1.1510  -52.7620 H       151 ARG   -0.7000
   2396 HB2       -82.7240    0.2060  -51.9110 H       151 ARG    0.4400
   2397 HG1       -82.6390   -0.9590  -49.8550 H       151 ARG    0.6400
   2398 HG2       -82.8380   -2.5730  -50.6430 H       151 ARG   -0.8000
   2399 HD1       -85.1560   -1.9920  -51.2540 H       151 ARG    0.4600
   2400 HD2       -84.9540   -0.3700  -50.4510 H       151 ARG    0.4600
   2401 HE        -84.3360   -2.3030  -48.5300 H       151 ARG   -0.8000
   2402 HH11      -87.0820   -1.4190  -50.5300 H       151 ARG    0.4600
   2403 HH12      -88.2540   -1.9450  -49.3680 H       151 ARG    0.4600
   2404 HH21      -85.8920   -2.9840  -47.0130 H       151 ARG    0.5100
   2405 HH22      -87.5790   -2.8310  -47.3740 H       151 ARG   -0.5100
   2406 N         -81.6670   -2.4850  -54.6280 N.am    152 ASP   -0.4700
   2407 CA        -81.6920   -2.6050  -56.0690 C.3     152 ASP    0.3100
   2408 C         -83.1090   -2.4660  -56.6750 C.2     152 ASP    0.0700
   2409 O         -84.1240   -2.5360  -55.9620 O.2     152 ASP    0.0900
   2410 CB        -81.1050   -3.9550  -56.4250 C.3     152 ASP   -0.2800
   2411 CG        -80.5040   -3.9850  -57.8120 C.2     152 ASP    0.0900
   2412 OD1       -80.4730   -2.9230  -58.4910 O.co2   152 ASP    0.0900
   2413 OD2       -80.0520   -5.0890  -58.2070 O.co2   152 ASP    0.6200
   2414 HN        -81.9400   -3.3020  -54.1260 H       152 ASP   -0.7600
   2415 HA        -81.1080   -1.8030  -56.4960 H       152 ASP   -0.7600
   2416 HB1       -81.9060   -4.7220  -56.3720 H       152 ASP    0.5100
   2417 HB2       -80.3090   -4.2080  -55.6920 H       152 ASP   -0.5100
   2418 N         -83.1750   -2.2720  -57.9970 N.am    153 GLU   -0.4700
   2419 CA        -84.4520   -2.1030  -58.7270 C.3     153 GLU    0.3100
   2420 C         -84.8110   -3.3180  -59.5960 C.2     153 GLU    0.0700
   2421 O         -85.8800   -3.3800  -60.1780 O.2     153 GLU    0.0900
   2422 CB        -84.4530   -0.8160  -59.5650 C.3     153 GLU   -0.1800
   2423 CG        -84.2090    0.4730  -58.7600 C.3     153 GLU    0.0900
   2424 CD        -84.0810    1.7370  -59.6360 C.2     153 GLU    0.0900
   2425 OE1       -84.9770    1.9700  -60.4720 O.co2   153 GLU   -0.2800
   2426 OE2       -83.0930    2.5060  -59.4810 O.co2   153 GLU    0.0900
   2427 HN        -82.3520   -2.2320  -58.5580 H       153 GLU    0.0900
   2428 HA        -85.2470   -2.0720  -57.9970 H       153 GLU    0.6200
   2429 HB1       -85.4380   -0.7290  -60.0690 H       153 GLU   -0.7600
   2430 HB2       -83.6590   -0.9020  -60.3360 H       153 GLU   -0.7600
   2431 HG1       -83.2700    0.3580  -58.1780 H       153 GLU    0.5100
   2432 HG2       -85.0570    0.6220  -58.0580 H       153 GLU   -0.5100
   2433 N         -83.8980   -4.2810  -59.6690 N.am    154 ASP   -0.4700
   2434 CA        -84.1380   -5.6240  -60.2000 C.3     154 ASP    0.3100
   2435 C         -85.4130   -6.2800  -59.5950 C.2     154 ASP    0.0700
   2436 O         -85.6890   -6.1200  -58.3980 O.2     154 ASP    0.0900
   2437 CB        -82.8710   -6.4490  -59.9000 C.3     154 ASP   -0.2800
   2438 CG        -82.9770   -7.9070  -60.3130 C.2     154 ASP    0.0900
   2439 OD1       -83.5670   -8.2250  -61.3640 O.co2   154 ASP    0.0900
   2440 OD2       -82.4290   -8.7530  -59.5750 O.co2   154 ASP    0.6200
   2441 HN        -82.9680   -4.1210  -59.3510 H       154 ASP   -0.7600
   2442 HA        -84.3190   -5.5580  -61.2630 H       154 ASP   -0.7600
   2443 HB1       -82.6720   -6.4110  -58.8080 H       154 ASP    0.5100
   2444 HB2       -82.0150   -5.9960  -60.4430 H       154 ASP   -0.5100
   2445 N         -86.2030   -7.0130  -60.4130 N.am    155 PRO   -0.2900
   2446 CA        -87.4630   -7.5950  -59.9090 C.3     155 PRO    0.0000
   2447 C         -87.3150   -8.6120  -58.7670 C.2     155 PRO    0.0900
   2448 O         -88.1860   -8.6830  -57.8890 O.2     155 PRO    0.0900
   2449 CB        -88.0640   -8.2640  -61.1520 C.3     155 PRO    0.0200
   2450 CG        -87.4910   -7.4920  -62.3080 C.3     155 PRO    0.0900
   2451 CD        -86.0820   -7.1720  -61.8780 C.3     155 PRO   -0.1800
   2452 HA        -88.0790   -6.8310  -59.4640 H       155 PRO    0.0900
   2453 HB1       -89.1720   -8.1960  -61.1410 H       155 PRO    0.0900
   2454 HB2       -87.7710   -9.3340  -61.2080 H       155 PRO   -0.1800
   2455 HG1       -87.4940   -8.1040  -63.2350 H       155 PRO    0.0900
   2456 HG2       -88.0710   -6.5620  -62.4910 H       155 PRO    0.0900
   2457 HD1       -85.3830   -8.0010  -62.1150 H       155 PRO    0.5100
   2458 HD2       -85.7180   -6.2280  -62.3350 H       155 PRO   -0.5100
   2459 N         -86.2250   -9.3820  -58.7810 N.am    156 GLN   -0.4700
   2460 CA        -85.9270  -10.3430  -57.7100 C.3     156 GLN    0.3100
   2461 C         -85.5330   -9.7010  -56.3920 C.2     156 GLN    0.0700
   2462 O         -85.8580  -10.2170  -55.3180 O.2     156 GLN    0.0900
   2463 CB        -84.8230  -11.2950  -58.1390 C.3     156 GLN   -0.1800
   2464 CG        -85.3180  -12.4340  -58.9960 C.3     156 GLN    0.0900
   2465 CD        -84.3590  -12.7650  -60.1110 C.2     156 GLN    0.0900
   2466 NE2       -83.5020  -11.9290  -60.4720 N.am    156 GLN   -0.1800
   2467 OE1       -84.4820  -13.9510  -60.6700 O.2     156 GLN    0.0900
   2468 HN        -85.5600   -9.3380  -59.5220 H       156 GLN    0.0900
   2469 HA        -86.8320  -10.8910  -57.4920 H       156 GLN    0.5500
   2470 HB1       -84.3450  -11.7180  -57.2280 H       156 GLN   -0.5500
   2471 HB2       -84.0630  -10.7230  -58.7110 H       156 GLN   -0.6200
   2472 HG1       -86.2970  -12.1550  -59.4420 H       156 GLN    0.3200
   2473 HG2       -85.4500  -13.3360  -58.3620 H       156 GLN    0.3000
   2474 HE21      -83.4530  -11.0380  -60.0210 H       156 GLN    0.5100
   2475 HE22      -82.8670  -12.1500  -61.2120 H       156 GLN   -0.5100
   2476 N         -84.8110   -8.5860  -56.4720 N.am    157 ALA   -0.4700
   2477 CA        -84.6050   -7.7310  -55.3150 C.3     157 ALA    0.3100
   2478 C         -85.9570   -7.2580  -54.7840 C.2     157 ALA    0.0700
   2479 O         -86.2180   -7.2850  -53.5740 O.2     157 ALA    0.0900
   2480 CB        -83.7340   -6.5420  -55.6880 C.3     157 ALA   -0.2700
   2481 HN        -84.3810   -8.2900  -57.3220 H       157 ALA    0.0900
   2482 HA        -84.1310   -8.3180  -54.5430 H       157 ALA    0.0900
   2483 HB1       -84.2230   -5.9470  -56.4910 H       157 ALA    0.0900
   2484 HB2       -82.7490   -6.8970  -56.0600 H       157 ALA    0.5100
   2485 HB3       -83.5870   -5.8890  -54.8020 H       157 ALA   -0.5100
   2486 N         -86.8320   -6.8470  -55.6940 N.am    158 LEU   -0.4700
   2487 CA        -88.1410   -6.3640  -55.2910 C.3     158 LEU    0.3100
   2488 C         -88.9650   -7.4600  -54.6330 C.2     158 LEU    0.0700
   2489 O         -89.7220   -7.1760  -53.7070 O.2     158 LEU    0.0900
   2490 CB        -88.8950   -5.7140  -56.4530 C.3     158 LEU   -0.1800
   2491 CG        -88.2090   -4.4950  -57.0950 C.3     158 LEU    0.0900
   2492 CD1       -89.2220   -3.7470  -57.9460 C.3     158 LEU    0.0900
   2493 CD2       -87.5690   -3.5590  -56.0580 C.3     158 LEU   -0.0900
   2494 HN        -86.6350   -6.8500  -56.6720 H       158 LEU    0.0900
   2495 HA        -87.9960   -5.6460  -54.4970 H       158 LEU   -0.2700
   2496 HB1       -89.8890   -5.3910  -56.0800 H       158 LEU    0.0900
   2497 HB2       -89.0380   -6.4820  -57.2420 H       158 LEU    0.0900
   2498 HG        -87.3610   -4.8320  -57.7290 H       158 LEU    0.0900
   2499 HD11      -90.0700   -3.4040  -57.3160 H       158 LEU   -0.2700
   2500 HD12      -89.6180   -4.4170  -58.7400 H       158 LEU    0.0900
   2501 HD13      -88.7430   -2.8580  -58.4110 H       158 LEU    0.0900
   2502 HD21      -86.7990   -4.1060  -55.4740 H       158 LEU    0.0900
   2503 HD22      -88.3450   -3.1840  -55.3580 H       158 LEU    0.5100
   2504 HD23      -87.0820   -2.7020  -56.5720 H       158 LEU   -0.5100
   2505 N         -88.7870   -8.7100  -55.0620 N.am    159 LYS   -0.4700
   2506 CA        -89.5160   -9.7980  -54.4260 C.3     159 LYS    0.3100
   2507 C         -89.0880   -9.9890  -52.9800 C.2     159 LYS    0.0700
   2508 O         -89.9410  -10.1480  -52.0990 O.2     159 LYS    0.0900
   2509 CB        -89.4180  -11.1240  -55.1990 C.3     159 LYS   -0.1800
   2510 CG        -90.6470  -12.0180  -54.9440 C.3     159 LYS    0.0900
   2511 CD        -90.3880  -13.5050  -55.1200 C.3     159 LYS    0.0900
   2512 CE        -91.5290  -14.3520  -54.5270 C.3     159 LYS   -0.1800
   2513 NZ        -92.6970  -14.5400  -55.4540 N.4     159 LYS    0.0900
   2514 HN        -88.1710   -8.9480  -55.8070 H       159 LYS    0.0900
   2515 HA        -90.5500   -9.4950  -54.3560 H       159 LYS   -0.1800
   2516 HB1       -88.5020  -11.6650  -54.8780 H       159 LYS    0.0900
   2517 HB2       -89.3450  -10.9080  -56.2860 H       159 LYS    0.0900
   2518 HG1       -91.4510  -11.7160  -55.6490 H       159 LYS    0.2100
   2519 HG2       -90.9960  -11.8440  -53.9040 H       159 LYS    0.0500
   2520 HD1       -89.4360  -13.7710  -54.6140 H       159 LYS    0.0500
   2521 HD2       -90.2930  -13.7300  -56.2050 H       159 LYS   -0.3000
   2522 HE1       -91.9150  -13.8550  -53.6110 H       159 LYS    0.3300
   2523 HE2       -91.1420  -15.3630  -54.2780 H       159 LYS    0.3300
   2524 HZ1       -92.3780  -15.0190  -56.3200 H       159 LYS    0.3300
   2525 HZ2       -93.0970  -13.6120  -55.6980 H       159 LYS    0.5100
   2526 HZ3       -93.4210  -15.1190  -54.9850 H       159 LYS   -0.5100
   2527 N         -87.7710   -9.9670  -52.7480 N.am    160 CYS   -0.4700
   2528 CA        -87.2190  -10.1090  -51.4120 C.3     160 CYS    0.3100
   2529 C         -87.6490   -8.9940  -50.4510 C.2     160 CYS    0.0700
   2530 O         -87.8930   -9.2760  -49.2620 O.2     160 CYS    0.0900
   2531 CB        -85.6840  -10.2280  -51.4470 C.3     160 CYS   -0.1000
   2532 SG        -84.9680  -10.3770  -49.7560 S.3     160 CYS    0.0900
   2533 HN        -87.1090   -9.8510  -53.4830 H       160 CYS    0.0900
   2534 HA        -87.6500  -10.9940  -50.9690 H       160 CYS   -0.0800
   2535 HB1       -85.2670   -9.3300  -51.9470 H       160 CYS    0.5100
   2536 HB2       -85.4090  -11.1230  -52.0450 H       160 CYS   -0.5100
   2537 N         -87.7310   -7.7480  -50.9510 N.am    161 TYR   -0.4700
   2538 CA        -88.1480   -6.6040  -50.1210 C.3     161 TYR    0.3100
   2539 C         -89.6330   -6.6340  -49.7930 C.2     161 TYR    0.0700
   2540 O         -90.0540   -6.1320  -48.7610 O.2     161 TYR    0.0900
   2541 CB        -87.8090   -5.2430  -50.7680 C.3     161 TYR   -0.1800
   2542 CG        -86.3950   -5.1100  -51.3020 C.ar    161 TYR    0.0900
   2543 CD1       -85.3140   -5.7200  -50.6500 C.ar    161 TYR    0.0900
   2544 CD2       -86.1310   -4.3390  -52.4420 C.ar    161 TYR    0.0000
   2545 CE1       -84.0280   -5.5970  -51.1280 C.ar    161 TYR   -0.1150
   2546 CE2       -84.8300   -4.2020  -52.9410 C.ar    161 TYR    0.1150
   2547 CZ        -83.7820   -4.8390  -52.2790 C.ar    161 TYR   -0.1150
   2548 OH        -82.4950   -4.7220  -52.7610 O.3     161 TYR    0.1150
   2549 HN        -87.5130   -7.5430  -51.9020 H       161 TYR    0.1100
   2550 HA        -87.6440   -6.6930  -49.1690 H       161 TYR   -0.5400
   2551 HB1       -87.9420   -4.4420  -50.0100 H       161 TYR    0.4300
   2552 HB2       -88.4920   -5.0740  -51.6270 H       161 TYR   -0.1150
   2553 HD1       -85.4930   -6.2990  -49.7570 H       161 TYR    0.1150
   2554 HD2       -86.9480   -3.8420  -52.9450 H       161 TYR   -0.1150
   2555 HE1       -83.2110   -6.0840  -50.6160 H       161 TYR    0.1150
   2556 HE2       -84.6410   -3.6120  -53.8260 H       161 TYR    0.5100
   2557 HH        -81.9400   -5.3440  -52.2830 H       161 TYR   -0.5100
   2558 N         -90.4210   -7.2060  -50.6930 N.am    162 GLN   -0.4700
   2559 CA        -91.8550   -7.3830  -50.4990 C.3     162 GLN    0.3100
   2560 C         -92.1980   -8.6270  -49.6480 C.2     162 GLN    0.0700
   2561 O         -93.3740   -8.9040  -49.3860 O.2     162 GLN    0.0900
   2562 CB        -92.5500   -7.4860  -51.8660 C.3     162 GLN   -0.1800
   2563 CG        -92.4480   -6.2270  -52.7210 C.3     162 GLN    0.0900
   2564 CD        -93.5170   -5.2150  -52.3990 C.2     162 GLN    0.0900
   2565 NE2       -94.6970   -5.4360  -52.7280 N.am    162 GLN   -0.1800
   2566 OE1       -93.1410   -4.1140  -51.7820 O.2     162 GLN    0.0900
   2567 HN        -90.0620   -7.5460  -51.5580 H       162 GLN    0.0900
   2568 HA        -92.2300   -6.5360  -49.9450 H       162 GLN    0.5500
   2569 HB1       -93.6250   -7.7060  -51.6950 H       162 GLN   -0.5500
   2570 HB2       -92.0940   -8.3280  -52.4270 H       162 GLN   -0.6200
   2571 HG1       -92.5410   -6.5090  -53.7900 H       162 GLN    0.3200
   2572 HG2       -91.4560   -5.7570  -52.5520 H       162 GLN    0.3000
   2573 HE21      -95.4080   -4.7660  -52.5170 H       162 GLN    0.5100
   2574 HE22      -94.9330   -6.2820  -53.2050 H       162 GLN   -0.5100
   2575 N         -91.1720   -9.3660  -49.2280 N.am    163 ASP   -0.4700
   2576 CA        -91.3430  -10.5710  -48.4510 C.3     163 ASP    0.3100
   2577 C         -90.7420  -10.4430  -47.0440 C.2     163 ASP    0.0700
   2578 O         -89.5200  -10.4610  -46.8790 O.2     163 ASP    0.0900
   2579 CB        -90.7580  -11.7750  -49.1990 C.3     163 ASP   -0.2800
   2580 CG        -90.9060  -13.0850  -48.4130 C.2     163 ASP    0.0900
   2581 OD1       -91.6470  -13.1270  -47.4080 O.co2   163 ASP    0.0900
   2582 OD2       -90.2750  -14.0860  -48.7950 O.co2   163 ASP    0.6200
   2583 HN        -90.2310   -9.1160  -49.4350 H       163 ASP   -0.7600
   2584 HA        -92.3990  -10.7130  -48.2790 H       163 ASP   -0.7600
   2585 HB1       -89.6780  -11.5950  -49.3840 H       163 ASP    0.5100
   2586 HB2       -91.2820  -11.8860  -50.1720 H       163 ASP   -0.5100
   2587 N         -91.6060  -10.3420  -46.0160 N.am    164 PRO   -0.2900
   2588 CA        -91.1440  -10.0850  -44.6500 C.3     164 PRO    0.0000
   2589 C         -90.3490  -11.2420  -44.0580 C.2     164 PRO    0.0900
   2590 O         -89.7220  -11.0780  -43.0110 O.2     164 PRO    0.0900
   2591 CB        -92.4470   -9.8780  -43.8680 C.3     164 PRO    0.0200
   2592 CG        -93.4850   -9.6070  -44.8980 C.3     164 PRO    0.0900
   2593 CD        -93.0770  -10.4130  -46.0800 C.3     164 PRO   -0.1800
   2594 HA        -90.4710   -9.2430  -44.6330 H       164 PRO    0.0900
   2595 HB1       -92.3550   -9.0200  -43.1710 H       164 PRO    0.0900
   2596 HB2       -92.7020  -10.7890  -43.2860 H       164 PRO   -0.1800
   2597 HG1       -94.4890   -9.9190  -44.5380 H       164 PRO    0.0900
   2598 HG2       -93.5160   -8.5260  -45.1510 H       164 PRO    0.0900
   2599 HD1       -93.4160  -11.4660  -45.9990 H       164 PRO    0.5100
   2600 HD2       -93.4440   -9.9690  -47.0290 H       164 PRO   -0.5100
   2601 N         -90.4000  -12.3990  -44.7230 N.am    165 GLY   -0.4700
   2602 CA        -89.6040  -13.5780  -44.3730 C.3     165 GLY    0.3100
   2603 C         -88.2670  -13.6950  -45.0980 C.2     165 GLY   -0.0200
   2604 O         -87.4730  -14.5820  -44.7920 O.2     165 GLY    0.0900
   2605 HN        -90.9990  -12.5140  -45.5110 H       165 GLY    0.0900
   2606 HA1       -90.1980  -14.4480  -44.6080 H       165 GLY    0.5100
   2607 HA2       -89.4140  -13.5330  -43.3100 H       165 GLY   -0.5100
   2608 N         -88.0220  -12.8080  -46.0680 N.am    166 CYS   -0.4700
   2609 CA        -86.7320  -12.6920  -46.7410 C.3     166 CYS    0.3100
   2610 C         -85.8690  -11.6320  -46.0640 C.2     166 CYS    0.0700
   2611 O         -86.2380  -10.4580  -45.9690 O.2     166 CYS    0.0900
   2612 CB        -86.9160  -12.3060  -48.1970 C.3     166 CYS   -0.1000
   2613 SG        -85.3750  -12.3300  -49.1340 S.3     166 CYS    0.0900
   2614 HN        -88.7240  -12.1720  -46.3790 H       166 CYS    0.0900
   2615 HA        -86.2320  -13.6470  -46.6680 H       166 CYS   -0.0800
   2616 HB1       -87.3500  -11.2850  -48.2370 H       166 CYS    0.5100
   2617 HB2       -87.6350  -13.0130  -48.6610 H       166 CYS   -0.5100
   2618 N         -84.7180  -12.0520  -45.5660 N.am    167 CYS   -0.4700
   2619 CA        -83.7400  -11.1030  -45.0810 C.3     167 CYS    0.3100
   2620 C         -82.4500  -11.5050  -45.7190 C.2     167 CYS    0.0700
   2621 O         -81.4510  -11.6860  -45.0480 O.2     167 CYS    0.0900
   2622 CB        -83.6370  -11.1300  -43.5590 C.3     167 CYS   -0.1000
   2623 SG        -82.6350   -9.8250  -42.8240 S.3     167 CYS    0.0900
   2624 HN        -84.4780  -13.0180  -45.5030 H       167 CYS    0.0900
   2625 HA        -84.0380  -10.1210  -45.4150 H       167 CYS   -0.0800
   2626 HB1       -83.2070  -12.1110  -43.2670 H       167 CYS    0.5100
   2627 HB2       -84.6650  -11.0600  -43.1500 H       167 CYS   -0.5100
   2628 N         -82.5280  -11.7320  -47.0260 N.am    168 ASP   -0.4700
   2629 CA        -81.3670  -11.8490  -47.8770 C.3     168 ASP    0.3100
   2630 C         -80.8910  -10.4390  -48.1350 C.2     168 ASP    0.0700
   2631 O         -81.6840   -9.4820  -48.2450 O.2     168 ASP    0.0900
   2632 CB        -81.7110  -12.4760  -49.2340 C.3     168 ASP   -0.2800
   2633 CG        -82.1160  -13.9330  -49.1280 C.2     168 ASP    0.0900
   2634 OD1       -81.8160  -14.5510  -48.0810 O.co2   168 ASP    0.0900
   2635 OD2       -82.7270  -14.4570  -50.0940 O.co2   168 ASP    0.6200
   2636 HN        -83.4060  -11.8350  -47.4850 H       168 ASP   -0.7600
   2637 HA        -80.6410  -12.4600  -47.3610 H       168 ASP   -0.7600
   2638 HB1       -80.8220  -12.4070  -49.8980 H       168 ASP    0.5100
   2639 HB2       -82.5510  -11.9090  -49.6890 H       168 ASP   -0.5100
   2640 N         -79.5850  -10.3160  -48.2490 N.am    169 PHE   -0.4700
   2641 CA        -78.9550   -9.0500  -48.4770 C.3     169 PHE    0.3100
   2642 C         -78.7160   -9.0170  -49.9660 C.2     169 PHE    0.0700
   2643 O         -77.6120   -9.2970  -50.4300 O.2     169 PHE    0.0900
   2644 CB        -77.6410   -8.9990  -47.6770 C.3     169 PHE   -0.1800
   2645 CG        -77.1220   -7.6250  -47.4340 C.ar    169 PHE    0.0900
   2646 CD1       -77.9870   -6.5690  -47.0620 C.ar    169 PHE    0.0900
   2647 CD2       -75.7610   -7.3820  -47.5530 C.ar    169 PHE    0.0000
   2648 CE1       -77.4920   -5.2680  -46.8390 C.ar    169 PHE   -0.1150
   2649 CE2       -75.2450   -6.1030  -47.3480 C.ar    169 PHE    0.1150
   2650 CZ        -76.1130   -5.0390  -46.9810 C.ar    169 PHE   -0.1150
   2651 HN        -78.9740  -11.1010  -48.1810 H       169 PHE    0.1150
   2652 HA        -79.6280   -8.2690  -48.1560 H       169 PHE   -0.1150
   2653 HB1       -76.8540   -9.5510  -48.2360 H       169 PHE    0.1150
   2654 HB2       -77.8020   -9.4680  -46.6840 H       169 PHE   -0.1150
   2655 HD1       -79.0430   -6.7630  -46.9470 H       169 PHE    0.1150
   2656 HD2       -75.0940   -8.1920  -47.8080 H       169 PHE   -0.1150
   2657 HE1       -78.1590   -4.4640  -46.5640 H       169 PHE    0.1150
   2658 HE2       -74.1860   -5.9210  -47.4680 H       169 PHE    0.5100
   2659 HZ        -75.7120   -4.0520  -46.8100 H       169 PHE   -0.5100
   2660 N         -79.7870   -8.7360  -50.7080 N.am    170 VAL   -0.4700
   2661 CA        -79.7360   -8.5480  -52.1500 C.3     170 VAL    0.3100
   2662 C         -79.5340   -7.0420  -52.3920 C.2     170 VAL    0.0700
   2663 O         -80.4410   -6.2330  -52.1880 O.2     170 VAL    0.0900
   2664 CB        -81.0540   -9.0250  -52.8310 C.3     170 VAL   -0.0900
   2665 CG1       -80.9480   -8.8980  -54.3580 C.3     170 VAL    0.0900
   2666 CG2       -81.4050  -10.4640  -52.4180 C.3     170 VAL   -0.2700
   2667 HN        -80.6900   -8.6390  -50.2970 H       170 VAL    0.0900
   2668 HA        -78.8970   -9.1120  -52.5280 H       170 VAL    0.0900
   2669 HB        -81.9000   -8.4050  -52.4670 H       170 VAL    0.0900
   2670 HG11      -80.1090   -9.5200  -54.7360 H       170 VAL   -0.2700
   2671 HG12      -80.7590   -7.8390  -54.6380 H       170 VAL    0.0900
   2672 HG13      -81.8900   -9.2470  -54.8320 H       170 VAL    0.0900
   2673 HG21      -81.5420  -10.5220  -51.3170 H       170 VAL    0.0900
   2674 HG22      -80.5840  -11.1520  -52.7110 H       170 VAL    0.5100
   2675 HG23      -82.3500  -10.7780  -52.9100 H       170 VAL   -0.5100
   2676 N         -78.3320   -6.6680  -52.8170 N.am    171 THR   -0.4700
   2677 CA        -77.9460   -5.2730  -52.8650 C.3     171 THR    0.3100
   2678 C         -77.7500   -4.8830  -54.2860 C.2     171 THR    0.0700
   2679 O         -77.5740   -5.7380  -55.1360 O.2     171 THR    0.0900
   2680 CB        -76.6180   -4.9930  -52.0740 C.3     171 THR    0.1400
   2681 CG2       -76.6330   -5.6430  -50.6420 C.3     171 THR    0.0900
   2682 OG1       -75.4950   -5.4770  -52.8150 O.3     171 THR   -0.6600
   2683 HN        -77.6470   -7.3250  -53.1210 H       171 THR    0.4300
   2684 HA        -78.7550   -4.6960  -52.4410 H       171 THR   -0.2700
   2685 HB        -76.5000   -3.9000  -51.9130 H       171 THR    0.0900
   2686 HG1       -75.4090   -4.8950  -53.5740 H       171 THR    0.0900
   2687 HG21      -76.7520   -6.7440  -50.7230 H       171 THR    0.0900
   2688 HG22      -77.4800   -5.2370  -50.0500 H       171 THR    0.5100
   2689 HG23      -75.6760   -5.4280  -50.1200 H       171 THR   -0.5100
   2690 N         -77.7680   -3.5850  -54.5620 N.am    172 ASN   -0.4700
   2691 CA        -77.3020   -3.0980  -55.8460 C.3     172 ASN    0.3100
   2692 C         -75.7840   -3.1900  -55.9620 C.2     172 ASN    0.0700
   2693 O         -75.0510   -3.3420  -54.9640 O.2     172 ASN    0.0900
   2694 CB        -77.7510   -1.6550  -56.0740 C.3     172 ASN   -0.1800
   2695 CG        -77.0910   -0.6750  -55.1200 C.2     172 ASN    0.0900
   2696 ND2       -77.8860   -0.1400  -54.2200 N.am    172 ASN    0.0900
   2697 OD1       -75.8840   -0.3900  -55.2040 O.2     172 ASN    0.5500
   2698 HN        -78.0950   -2.9010  -53.9160 H       172 ASN   -0.5500
   2699 HA        -77.7060   -3.7410  -56.6130 H       172 ASN   -0.6200
   2700 HB1       -78.8520   -1.5930  -55.9360 H       172 ASN    0.3200
   2701 HB2       -77.4980   -1.3590  -57.1150 H       172 ASN    0.3000
   2702 HD21      -77.5220    0.5150  -53.5580 H       172 ASN    0.5100
   2703 HD22      -78.8540   -0.3860  -54.1990 H       172 ASN   -0.5100
   2704 N         -75.3370   -3.0530  -57.1980 N.am    173 ARG   -0.4700
   2705 CA        -73.9430   -3.1740  -57.5840 C.3     173 ARG    0.3100
   2706 C         -73.0450   -2.1160  -56.9710 C.2     173 ARG    0.0700
   2707 O         -71.9560   -2.4490  -56.4910 O.2     173 ARG    0.0900
   2708 CB        -73.8140   -3.1730  -59.1180 C.3     173 ARG   -0.1800
   2709 CG        -74.2440   -4.5100  -59.7470 C.3     173 ARG    0.0900
   2710 CD        -74.4160   -4.4310  -61.2550 C.3     173 ARG    0.0900
   2711 NE        -75.6580   -5.0920  -61.6820 N.pl3   173 ARG   -0.1800
   2712 CZ        -75.7220   -6.3100  -62.2080 C.cat   173 ARG    0.0900
   2713 NH1       -74.6230   -7.0310  -62.3920 N.pl3   173 ARG    0.0900
   2714 NH2       -76.8940   -6.8130  -62.5500 N.pl3   173 ARG    0.2000
   2715 HN        -75.9620   -2.8520  -57.9480 H       173 ARG    0.0900
   2716 HA        -73.5590   -4.0950  -57.1740 H       173 ARG    0.0900
   2717 HB1       -72.7550   -2.9740  -59.3880 H       173 ARG   -0.7000
   2718 HB2       -74.4490   -2.3620  -59.5310 H       173 ARG    0.4400
   2719 HG1       -75.2100   -4.8220  -59.2950 H       173 ARG    0.6400
   2720 HG2       -73.4750   -5.2770  -59.5160 H       173 ARG   -0.8000
   2721 HD1       -73.5670   -4.9410  -61.7580 H       173 ARG    0.4600
   2722 HD2       -74.4670   -3.3680  -61.5740 H       173 ARG    0.4600
   2723 HE        -76.5140   -4.5890  -61.5680 H       173 ARG   -0.8000
   2724 HH11      -73.7320   -6.6610  -62.1330 H       173 ARG    0.4600
   2725 HH12      -74.6870   -7.9470  -62.7890 H       173 ARG    0.4600
   2726 HH21      -77.7280   -6.2780  -62.4120 H       173 ARG    0.5100
   2727 HH22      -76.9480   -7.7290  -62.9480 H       173 ARG   -0.5100
   2728 N         -73.5100   -0.8590  -56.9580 N.am    174 ALA   -0.4700
   2729 CA        -72.7570    0.2400  -56.3610 C.3     174 ALA    0.3100
   2730 C         -72.4420    0.0310  -54.8740 C.2     174 ALA    0.0700
   2731 O         -71.2860    0.1930  -54.4450 O.2     174 ALA    0.0900
   2732 CB        -73.4900    1.5710  -56.5520 C.3     174 ALA   -0.2700
   2733 HN        -74.3920   -0.6180  -57.3550 H       174 ALA    0.0900
   2734 HA        -71.7870    0.2760  -56.8360 H       174 ALA    0.0900
   2735 HB1       -74.4910    1.5280  -56.0690 H       174 ALA    0.0900
   2736 HB2       -73.6280    1.7750  -57.6350 H       174 ALA    0.5100
   2737 HB3       -72.9080    2.3940  -56.0860 H       174 ALA   -0.5100
   2738 N         -73.4670   -0.3030  -54.0890 N.am    175 TYR   -0.4700
   2739 CA        -73.2720   -0.5730  -52.6810 C.3     175 TYR    0.3100
   2740 C         -72.3560   -1.7670  -52.4620 C.2     175 TYR    0.0700
   2741 O         -71.4890   -1.7020  -51.6170 O.2     175 TYR    0.0900
   2742 CB        -74.5960   -0.7980  -51.9650 C.3     175 TYR   -0.1800
   2743 CG        -74.3830   -1.1540  -50.5370 C.ar    175 TYR    0.0900
   2744 CD1       -74.1360   -2.4850  -50.1600 C.ar    175 TYR    0.0900
   2745 CD2       -74.3650   -0.1580  -49.5500 C.ar    175 TYR    0.0000
   2746 CE1       -73.8890   -2.8220  -48.8200 C.ar    175 TYR   -0.1150
   2747 CE2       -74.1100   -0.4780  -48.2140 C.ar    175 TYR    0.1150
   2748 CZ        -73.8870   -1.8090  -47.8550 C.ar    175 TYR   -0.1150
   2749 OH        -73.6520   -2.1120  -46.5350 O.3     175 TYR    0.1150
   2750 HN        -74.4000   -0.3800  -54.4320 H       175 TYR    0.1100
   2751 HA        -72.7580    0.2730  -52.2500 H       175 TYR   -0.5400
   2752 HB1       -75.1470   -1.6350  -52.4450 H       175 TYR    0.4300
   2753 HB2       -75.2060    0.1300  -51.9980 H       175 TYR   -0.1150
   2754 HD1       -74.1380   -3.2610  -50.9120 H       175 TYR    0.1150
   2755 HD2       -74.5500    0.8700  -49.8260 H       175 TYR   -0.1150
   2756 HE1       -73.7040   -3.8480  -48.5380 H       175 TYR    0.1150
   2757 HE2       -74.0860    0.2990  -47.4640 H       175 TYR    0.5100
   2758 HH        -73.6910   -1.2950  -46.0330 H       175 TYR   -0.5100
   2759 N         -72.5220   -2.8480  -53.2230 N.am    176 ALA   -0.4700
   2760 CA        -71.6660   -4.0340  -53.0700 C.3     176 ALA    0.3100
   2761 C         -70.1920   -3.6980  -53.2520 C.2     176 ALA    0.0700
   2762 O         -69.3870   -3.9680  -52.3640 O.2     176 ALA    0.0900
   2763 CB        -72.0960   -5.1860  -54.0220 C.3     176 ALA   -0.2700
   2764 HN        -73.2270   -2.9010  -53.9250 H       176 ALA    0.0900
   2765 HA        -71.7360   -4.3580  -52.0410 H       176 ALA    0.0900
   2766 HB1       -72.0310   -4.8520  -55.0790 H       176 ALA    0.0900
   2767 HB2       -73.1460   -5.4820  -53.8090 H       176 ALA    0.5100
   2768 HB3       -71.4250   -6.0610  -53.8840 H       176 ALA   -0.5100
   2769 N         -69.8420   -3.0670  -54.3740 N.am    177 ILE   -0.4700
   2770 CA        -68.4530   -2.6350  -54.6240 C.3     177 ILE    0.3100
   2771 C         -67.9310   -1.6400  -53.5680 C.2     177 ILE    0.0700
   2772 O         -66.8240   -1.8420  -53.0120 O.2     177 ILE    0.0900
   2773 CB        -68.3000   -2.0520  -56.0350 C.3     177 ILE   -0.0900
   2774 CG1       -68.7320   -3.0950  -57.0690 C.3     177 ILE    0.0900
   2775 CG2       -66.8280   -1.5990  -56.3060 C.3     177 ILE   -0.2700
   2776 CD        -69.0900   -2.5270  -58.3910 C.3     177 ILE    0.0900
   2777 HN        -70.5010   -2.8580  -55.0920 H       177 ILE    0.0900
   2778 HA        -67.8120   -3.4950  -54.5040 H       177 ILE    0.0900
   2779 HB        -68.9760   -1.1770  -56.1440 H       177 ILE   -0.1800
   2780 HG11      -69.6150   -3.6390  -56.6700 H       177 ILE    0.0900
   2781 HG12      -67.9000   -3.8160  -57.2110 H       177 ILE    0.0900
   2782 HG21      -66.1230   -2.4140  -56.0370 H       177 ILE   -0.2700
   2783 HG22      -66.5890   -0.7060  -55.6910 H       177 ILE    0.0900
   2784 HG23      -66.6990   -1.3590  -57.3820 H       177 ILE    0.0900
   2785 HD1       -68.8030   -1.4550  -58.4360 H       177 ILE    0.0900
   2786 HD2       -70.1860   -2.6090  -58.5530 H       177 ILE    0.5100
   2787 HD3       -68.5510   -3.0730  -59.1950 H       177 ILE   -0.5100
   2788 N         -68.7350   -0.5980  -53.2670 N.am    178 ALA   -0.4700
   2789 CA        -68.3190    0.4590  -52.3720 C.3     178 ALA    0.3100
   2790 C         -68.0970   -0.0150  -50.9430 C.2     178 ALA    0.0700
   2791 O         -67.0470    0.2540  -50.3600 O.2     178 ALA    0.0900
   2792 CB        -69.3320    1.5550  -52.3820 C.3     178 ALA   -0.2700
   2793 HN        -69.6520   -0.5110  -53.6480 H       178 ALA    0.0900
   2794 HA        -67.3600    0.8270  -52.7060 H       178 ALA    0.0900
   2795 HB1       -70.3180    1.1670  -52.0480 H       178 ALA    0.0900
   2796 HB2       -69.4400    1.9620  -53.4100 H       178 ALA    0.5100
   2797 HB3       -69.0180    2.3660  -51.6900 H       178 ALA   -0.5100
   2798 N         -69.0870   -0.7020  -50.3600 N.am    179 SER   -0.4700
   2799 CA        -68.9520   -1.2460  -49.0140 C.3     179 SER    0.3100
   2800 C         -67.8290   -2.2890  -48.9700 C.2     179 SER    0.0700
   2801 O         -67.1190   -2.3600  -47.9860 O.2     179 SER    0.0900
   2802 CB        -70.2780   -1.8310  -48.5110 C.3     179 SER    0.0500
   2803 OG        -70.5550   -3.0450  -49.1540 O.3     179 SER    0.0900
   2804 HN        -69.9560   -0.8730  -50.8170 H       179 SER    0.0900
   2805 HA        -68.6280   -0.4450  -48.3650 H       179 SER   -0.6600
   2806 HB1       -71.1040   -1.1180  -48.7200 H       179 SER    0.4300
   2807 HB2       -70.2150   -2.0120  -47.4160 H       179 SER    0.5100
   2808 HG1       -70.9170   -2.8130  -50.0120 H       179 SER   -0.5100
   2809 N         -67.6490   -3.0750  -50.0350 N.am    180 SER   -0.4700
   2810 CA        -66.5090   -3.9870  -50.0960 C.3     180 SER    0.3100
   2811 C         -65.1660   -3.2530  -50.0150 C.2     180 SER    0.0700
   2812 O         -64.2740   -3.6260  -49.2190 O.2     180 SER    0.0900
   2813 CB        -66.5220   -4.8120  -51.3870 C.3     180 SER    0.0500
   2814 OG        -67.3740   -5.9320  -51.2900 O.3     180 SER    0.0900
   2815 HN        -68.2690   -3.0770  -50.8170 H       180 SER    0.0900
   2816 HA        -66.5610   -4.6400  -49.2370 H       180 SER   -0.6600
   2817 HB1       -65.4940   -5.1720  -51.6040 H       180 SER    0.4300
   2818 HB2       -66.8750   -4.1760  -52.2270 H       180 SER    0.5100
   2819 HG1       -68.2630   -5.6010  -51.4330 H       180 SER   -0.5100
   2820 N         -65.0210   -2.2200  -50.8600 N.am    181 ILE   -0.4700
   2821 CA        -63.8150   -1.4150  -50.9010 C.3     181 ILE    0.3100
   2822 C         -63.6100   -0.6600  -49.5760 C.2     181 ILE    0.0700
   2823 O         -62.5230   -0.7140  -48.9730 O.2     181 ILE    0.0900
   2824 CB        -63.8290   -0.4550  -52.0820 C.3     181 ILE   -0.0900
   2825 CG1       -63.7150   -1.2260  -53.4060 C.3     181 ILE    0.0900
   2826 CG2       -62.6810    0.5400  -51.9940 C.3     181 ILE   -0.2700
   2827 CD        -63.6180   -0.3180  -54.6250 C.3     181 ILE    0.0900
   2828 HN        -65.7390   -1.9600  -51.5010 H       181 ILE    0.0900
   2829 HA        -62.9720   -2.0860  -50.9770 H       181 ILE    0.0900
   2830 HB        -64.7930    0.0970  -52.0910 H       181 ILE   -0.1800
   2831 HG11      -64.6090   -1.8770  -53.5160 H       181 ILE    0.0900
   2832 HG12      -62.8080   -1.8660  -53.3670 H       181 ILE    0.0900
   2833 HG21      -61.7090    0.0030  -51.9930 H       181 ILE   -0.2700
   2834 HG22      -62.7620    1.1290  -51.0550 H       181 ILE    0.0900
   2835 HG23      -62.7070    1.2250  -52.8680 H       181 ILE    0.0900
   2836 HD1       -62.6370    0.2010  -54.6370 H       181 ILE    0.0900
   2837 HD2       -64.4240    0.4470  -54.5910 H       181 ILE    0.5100
   2838 HD3       -63.7130   -0.9200  -55.5540 H       181 ILE   -0.5100
   2839 N         -64.6600    0.0010  -49.0980 N.am    182 ILE   -0.4700
   2840 CA        -64.5380    0.7740  -47.8830 C.3     182 ILE    0.3100
   2841 C         -64.4340   -0.0740  -46.5930 C.2     182 ILE    0.0700
   2842 O         -63.5870    0.1970  -45.7630 O.2     182 ILE    0.0900
   2843 CB        -65.6290    1.8420  -47.8220 C.3     182 ILE   -0.0900
   2844 CG1       -65.2640    3.0010  -48.7550 C.3     182 ILE    0.0900
   2845 CG2       -65.7940    2.3710  -46.4300 C.3     182 ILE   -0.2700
   2846 CD        -66.4730    3.6250  -49.4640 C.3     182 ILE    0.0900
   2847 HN        -65.5530   -0.0060  -49.5430 H       182 ILE    0.0900
   2848 HA        -63.5600    1.2340  -47.8740 H       182 ILE    0.0900
   2849 HB        -66.5900    1.4000  -48.1610 H       182 ILE   -0.1800
   2850 HG11      -64.5580    2.6260  -49.5270 H       182 ILE    0.0900
   2851 HG12      -64.7590    3.7890  -48.1590 H       182 ILE    0.0900
   2852 HG21      -64.8070    2.6610  -46.0120 H       182 ILE   -0.2700
   2853 HG22      -66.2400    1.5890  -45.7790 H       182 ILE    0.0900
   2854 HG23      -66.4510    3.2670  -46.4430 H       182 ILE    0.0900
   2855 HD1       -67.1900    4.0240  -48.7150 H       182 ILE    0.0900
   2856 HD2       -66.9910    2.8560  -50.0760 H       182 ILE    0.5100
   2857 HD3       -66.1390    4.4590  -50.1160 H       182 ILE   -0.5100
   2858 N         -65.2550   -1.1100  -46.4280 N.am    183 SER   -0.4700
   2859 CA        -65.1690   -1.9760  -45.2420 C.3     183 SER    0.3100
   2860 C         -64.0150   -2.9500  -45.2170 C.2     183 SER    0.0700
   2861 O         -63.5460   -3.3210  -44.1400 O.2     183 SER    0.0900
   2862 CB        -66.4530   -2.7740  -45.0290 C.3     183 SER    0.0500
   2863 OG        -67.4430   -1.8960  -44.5240 O.3     183 SER    0.0900
   2864 HN        -65.9600   -1.3430  -47.0940 H       183 SER    0.0900
   2865 HA        -64.9790   -1.3450  -44.3860 H       183 SER   -0.6600
   2866 HB1       -66.2800   -3.5920  -44.2970 H       183 SER    0.4300
   2867 HB2       -66.8010   -3.2050  -45.9910 H       183 SER    0.5100
   2868 HG1       -67.3630   -1.9280  -43.5680 H       183 SER   -0.5100
   2869 N         -63.5550   -3.3880  -46.3890 N.am    184 PHE   -0.4700
   2870 CA        -62.6300   -4.5270  -46.4160 C.3     184 PHE    0.3100
   2871 C         -61.3400   -4.3330  -47.2410 C.2     184 PHE    0.0700
   2872 O         -60.2420   -4.4100  -46.6950 O.2     184 PHE    0.0900
   2873 CB        -63.3840   -5.8000  -46.8190 C.3     184 PHE   -0.1800
   2874 CG        -62.5190   -7.0260  -46.8930 C.ar    184 PHE    0.0900
   2875 CD1       -62.1490   -7.7020  -45.7460 C.ar    184 PHE    0.0900
   2876 CD2       -62.0810   -7.5070  -48.1190 C.ar    184 PHE    0.0000
   2877 CE1       -61.3490   -8.8460  -45.8130 C.ar    184 PHE   -0.1150
   2878 CE2       -61.2880   -8.6460  -48.1950 C.ar    184 PHE    0.1150
   2879 CZ        -60.9210   -9.3230  -47.0380 C.ar    184 PHE   -0.1150
   2880 HN        -63.8050   -2.9800  -47.2630 H       184 PHE    0.1150
   2881 HA        -62.2000   -4.6380  -45.4320 H       184 PHE   -0.1150
   2882 HB1       -63.8330   -5.6550  -47.8250 H       184 PHE    0.1150
   2883 HB2       -64.1790   -6.0050  -46.0720 H       184 PHE   -0.1150
   2884 HD1       -62.4820   -7.3410  -44.7840 H       184 PHE    0.1150
   2885 HD2       -62.3620   -6.9910  -49.0250 H       184 PHE   -0.1150
   2886 HE1       -61.0640   -9.3600  -44.9060 H       184 PHE    0.1150
   2887 HE2       -60.9540   -9.0070  -49.1570 H       184 PHE    0.5100
   2888 HZ        -60.3080  -10.2110  -47.0950 H       184 PHE   -0.5100
   2889 N         -61.4560   -4.0880  -48.5430 N.am    185 TYR   -0.4700
   2890 CA        -60.2640   -4.0540  -49.4070 C.3     185 TYR    0.3100
   2891 C         -59.2200   -2.9820  -49.0520 C.2     185 TYR    0.0700
   2892 O         -58.0210   -3.2620  -49.0210 O.2     185 TYR    0.0900
   2893 CB        -60.6370   -3.9930  -50.9020 C.3     185 TYR   -0.1800
   2894 CG        -61.1860   -5.3070  -51.4610 C.ar    185 TYR    0.0900
   2895 CD1       -60.3860   -6.4600  -51.5280 C.ar    185 TYR    0.0900
   2896 CD2       -62.5130   -5.3980  -51.9040 C.ar    185 TYR    0.0000
   2897 CE1       -60.8980   -7.6670  -52.0440 C.ar    185 TYR   -0.1150
   2898 CE2       -63.0200   -6.5740  -52.4070 C.ar    185 TYR    0.1150
   2899 CZ        -62.2140   -7.7050  -52.4810 C.ar    185 TYR   -0.1150
   2900 OH        -62.7440   -8.8670  -52.9890 O.3     185 TYR    0.1150
   2901 HN        -62.3340   -3.9200  -48.9840 H       185 TYR    0.1100
   2902 HA        -59.6870   -4.9450  -49.2060 H       185 TYR   -0.5400
   2903 HB1       -59.7320   -3.7380  -51.4950 H       185 TYR    0.4300
   2904 HB2       -61.4210   -3.2210  -51.0530 H       185 TYR   -0.1150
   2905 HD1       -59.3640   -6.4210  -51.1800 H       185 TYR    0.1150
   2906 HD2       -63.1510   -4.5280  -51.8500 H       185 TYR   -0.1150
   2907 HE1       -60.2770   -8.5490  -52.0980 H       185 TYR    0.1150
   2908 HE2       -64.0450   -6.6190  -52.7460 H       185 TYR    0.5100
   2909 HH        -63.7000   -8.8030  -52.9410 H       185 TYR   -0.5100
   2910 N         -59.6650   -1.7610  -48.7620 N.am    186 ILE   -0.4700
   2911 CA        -58.7180   -0.7150  -48.3760 C.3     186 ILE    0.3100
   2912 C         -58.0250   -1.0770  -47.0510 C.2     186 ILE    0.0700
   2913 O         -56.7880   -1.1680  -47.0100 O.2     186 ILE    0.0900
   2914 CB        -59.3330    0.7200  -48.4100 C.3     186 ILE   -0.0900
   2915 CG1       -59.6550    1.1190  -49.8590 C.3     186 ILE    0.0900
   2916 CG2       -58.3870    1.7420  -47.7570 C.3     186 ILE   -0.2700
   2917 CD        -60.3460    2.4570  -49.9900 C.3     186 ILE    0.0900
   2918 HN        -60.6300   -1.5110  -48.7950 H       186 ILE    0.0900
   2919 HA        -57.8840   -0.7680  -49.0580 H       186 ILE    0.0900
   2920 HB        -60.3010    0.7170  -47.8650 H       186 ILE   -0.1800
   2921 HG11      -60.3110    0.3400  -50.3000 H       186 ILE    0.0900
   2922 HG12      -58.7050    1.1560  -50.4320 H       186 ILE    0.0900
   2923 HG21      -57.4170    1.7630  -48.2980 H       186 ILE   -0.2700
   2924 HG22      -58.1970    1.4590  -46.7000 H       186 ILE    0.0900
   2925 HG23      -58.8380    2.7550  -47.7990 H       186 ILE    0.0900
   2926 HD1       -59.6410    3.2780  -49.7400 H       186 ILE    0.0900
   2927 HD2       -61.2100    2.5070  -49.2920 H       186 ILE    0.5100
   2928 HD3       -60.7010    2.6000  -51.0330 H       186 ILE   -0.5100
   2929 N         -58.7950   -1.3430  -45.9800 N.am    187 PRO   -0.2900
   2930 CA        -58.1050   -1.7690  -44.7650 C.3     187 PRO    0.0000
   2931 C         -57.1970   -2.9830  -44.9660 C.2     187 PRO    0.0900
   2932 O         -56.1040   -3.0380  -44.3950 O.2     187 PRO    0.0900
   2933 CB        -59.2500   -2.1150  -43.8220 C.3     187 PRO    0.0200
   2934 CG        -60.3400   -1.1980  -44.2570 C.3     187 PRO    0.0900
   2935 CD        -60.2430   -1.2090  -45.7560 C.3     187 PRO   -0.1800
   2936 HA        -57.4480   -0.9900  -44.4110 H       187 PRO    0.0900
   2937 HB1       -58.9690   -1.9290  -42.7640 H       187 PRO    0.0900
   2938 HB2       -59.5540   -3.1780  -43.9330 H       187 PRO   -0.1800
   2939 HG1       -61.3310   -1.5690  -43.9190 H       187 PRO    0.0900
   2940 HG2       -60.1830   -0.1740  -43.8550 H       187 PRO    0.0900
   2941 HD1       -60.7830   -2.0740  -46.1970 H       187 PRO    0.5100
   2942 HD2       -60.6160   -0.2630  -46.2000 H       187 PRO   -0.5100
   2943 N         -57.6410   -3.9440  -45.7700 N.am    188 LEU   -0.4700
   2944 CA        -56.8260   -5.1100  -46.0640 C.3     188 LEU    0.3100
   2945 C         -55.5020   -4.7170  -46.7120 C.2     188 LEU    0.0700
   2946 O         -54.4580   -5.2430  -46.3470 O.2     188 LEU    0.0900
   2947 CB        -57.5690   -6.0800  -46.9840 C.3     188 LEU   -0.1800
   2948 CG        -56.7480   -7.3070  -47.4060 C.3     188 LEU    0.0900
   2949 CD1       -56.7050   -8.3630  -46.3000 C.3     188 LEU    0.0900
   2950 CD2       -57.3280   -7.8790  -48.6570 C.3     188 LEU   -0.0900
   2951 HN        -58.5390   -3.9100  -46.2010 H       188 LEU    0.0900
   2952 HA        -56.5850   -5.5930  -45.1270 H       188 LEU   -0.2700
   2953 HB1       -57.8730   -5.5310  -47.8990 H       188 LEU    0.0900
   2954 HB2       -58.4800   -6.4350  -46.4560 H       188 LEU    0.0900
   2955 HG        -55.7100   -6.9860  -47.6430 H       188 LEU    0.0900
   2956 HD11      -57.7340   -8.7040  -46.0570 H       188 LEU   -0.2700
   2957 HD12      -56.2500   -7.9320  -45.3830 H       188 LEU    0.0900
   2958 HD13      -56.1110   -9.2400  -46.6360 H       188 LEU    0.0900
   2959 HD21      -57.3030   -7.1220  -49.4710 H       188 LEU    0.0900
   2960 HD22      -58.3840   -8.1760  -48.4820 H       188 LEU    0.5100
   2961 HD23      -56.7370   -8.7630  -48.9780 H       188 LEU   -0.5100
   2962 N         -55.5580   -3.8010  -47.6780 N.am    189 LEU   -0.4700
   2963 CA        -54.3540   -3.3590  -48.3660 C.3     189 LEU    0.3100
   2964 C         -53.3560   -2.7520  -47.3890 C.2     189 LEU    0.0700
   2965 O         -52.1840   -3.0840  -47.4280 O.2     189 LEU    0.0900
   2966 CB        -54.6910   -2.3490  -49.4740 C.3     189 LEU   -0.1800
   2967 CG        -55.2360   -2.9600  -50.7770 C.3     189 LEU    0.0900
   2968 CD1       -55.7530   -1.8660  -51.7490 C.3     189 LEU    0.0900
   2969 CD2       -54.2200   -3.9130  -51.4690 C.3     189 LEU   -0.0900
   2970 HN        -56.4150   -3.3830  -47.9700 H       189 LEU    0.0900
   2971 HA        -53.8730   -4.2290  -48.7880 H       189 LEU   -0.2700
   2972 HB1       -53.7670   -1.7840  -49.7190 H       189 LEU    0.0900
   2973 HB2       -55.4520   -1.6440  -49.0790 H       189 LEU    0.0900
   2974 HG        -56.0700   -3.6520  -50.5320 H       189 LEU    0.0900
   2975 HD11      -54.9270   -1.1710  -52.0130 H       189 LEU   -0.2700
   2976 HD12      -56.5670   -1.2850  -51.2650 H       189 LEU    0.0900
   2977 HD13      -56.1330   -2.3370  -52.6810 H       189 LEU    0.0900
   2978 HD21      -53.9620   -4.7540  -50.7900 H       189 LEU    0.0900
   2979 HD22      -53.2900   -3.3580  -51.7170 H       189 LEU    0.5100
   2980 HD23      -54.6650   -4.3300  -52.3980 H       189 LEU   -0.5100
   2981 N         -53.8450   -1.8580  -46.5260 N.am    190 ILE   -0.4700
   2982 CA        -53.0360   -1.2070  -45.5110 C.3     190 ILE    0.3100
   2983 C         -52.4460   -2.2510  -44.5580 C.2     190 ILE    0.0700
   2984 O         -51.2310   -2.2690  -44.3360 O.2     190 ILE    0.0900
   2985 CB        -53.8350   -0.1350  -44.7380 C.3     190 ILE   -0.0900
   2986 CG1       -54.2800    0.9710  -45.6810 C.3     190 ILE    0.0900
   2987 CG2       -52.9870    0.4760  -43.6180 C.3     190 ILE   -0.2700
   2988 CD        -55.2810    1.9240  -45.0830 C.3     190 ILE    0.0900
   2989 HN        -54.8060   -1.5940  -46.5410 H       190 ILE    0.0900
   2990 HA        -52.1910   -0.7530  -46.0070 H       190 ILE    0.0900
   2991 HB        -54.7430   -0.6000  -44.3000 H       190 ILE   -0.1800
   2992 HG11      -54.7330    0.5050  -46.5800 H       190 ILE    0.0900
   2993 HG12      -53.3850    1.5510  -45.9880 H       190 ILE    0.0900
   2994 HG21      -52.0780    0.9540  -44.0420 H       190 ILE   -0.2700
   2995 HG22      -52.6700   -0.3170  -42.9070 H       190 ILE    0.0900
   2996 HG23      -53.5730    1.2500  -43.0770 H       190 ILE    0.0900
   2997 HD1       -54.7950    2.5490  -44.3040 H       190 ILE    0.0900
   2998 HD2       -56.1120    1.3540  -44.6140 H       190 ILE    0.5100
   2999 HD3       -55.6860    2.5920  -45.8730 H       190 ILE   -0.5100
   3000 N         -53.2900   -3.1350  -44.0240 N.am    191 MET   -0.4700
   3001 CA        -52.8280   -4.1710  -43.1020 C.3     191 MET    0.3100
   3002 C         -51.7000   -5.0270  -43.6900 C.2     191 MET    0.0700
   3003 O         -50.6780   -5.2210  -43.0430 O.2     191 MET    0.0900
   3004 CB        -53.9890   -5.0490  -42.6350 C.3     191 MET   -0.1800
   3005 CG        -53.6580   -5.9410  -41.4670 C.3     191 MET    0.0900
   3006 SD        -54.7500   -7.3670  -41.3560 S.3     191 MET    0.0900
   3007 CE        -54.3370   -8.2680  -42.8500 C.3     191 MET   -0.1400
   3008 HN        -54.2660   -3.1290  -44.2290 H       191 MET    0.0900
   3009 HA        -52.3680   -3.6820  -42.2560 H       191 MET    0.0900
   3010 HB1       -54.3080   -5.6870  -43.4850 H       191 MET   -0.0900
   3011 HB2       -54.8320   -4.3890  -42.3440 H       191 MET   -0.2200
   3012 HG1       -53.7350   -5.3430  -40.5340 H       191 MET    0.0900
   3013 HG2       -52.6090   -6.2880  -41.5750 H       191 MET    0.0900
   3014 HE1       -53.2380   -8.4010  -42.9510 H       191 MET    0.0900
   3015 HE2       -54.6990   -7.7170  -43.7440 H       191 MET    0.5100
   3016 HE3       -54.8030   -9.2760  -42.8330 H       191 MET   -0.5100
   3017 N         -51.8720   -5.5210  -44.9170 N.am    192 ILE   -0.4700
   3018 CA        -50.8260   -6.2950  -45.5950 C.3     192 ILE    0.3100
   3019 C         -49.5250   -5.4830  -45.8050 C.2     192 ILE    0.0700
   3020 O         -48.4180   -5.9630  -45.5040 O.2     192 ILE    0.0900
   3021 CB        -51.3170   -6.8570  -46.9530 C.3     192 ILE   -0.0900
   3022 CG1       -52.3570   -7.9580  -46.7560 C.3     192 ILE    0.0900
   3023 CG2       -50.1530   -7.4310  -47.7720 C.3     192 ILE   -0.2700
   3024 CD        -53.1770   -8.2470  -48.0230 C.3     192 ILE    0.0900
   3025 HN        -52.7170   -5.3870  -45.4270 H       192 ILE    0.0900
   3026 HA        -50.5400   -7.1060  -44.9410 H       192 ILE    0.0900
   3027 HB        -51.8020   -6.0410  -47.5310 H       192 ILE   -0.1800
   3028 HG11      -53.0520   -7.6510  -45.9450 H       192 ILE    0.0900
   3029 HG12      -51.8360   -8.8900  -46.4500 H       192 ILE    0.0900
   3030 HG21      -49.5530   -8.1260  -47.1470 H       192 ILE   -0.2700
   3031 HG22      -49.4930   -6.6080  -48.1210 H       192 ILE    0.0900
   3032 HG23      -50.5460   -7.9910  -48.6470 H       192 ILE    0.0900
   3033 HD1       -52.5390   -8.7400  -48.7870 H       192 ILE    0.0900
   3034 HD2       -53.5670   -7.2970  -48.4460 H       192 ILE    0.5100
   3035 HD3       -54.0240   -8.9240  -47.7790 H       192 ILE   -0.5100
   3036 N         -49.6580   -4.2590  -46.3240 N.am    193 PHE   -0.4700
   3037 CA        -48.5160   -3.3820  -46.5530 C.3     193 PHE    0.3100
   3038 C         -47.7090   -3.1260  -45.2730 C.2     193 PHE    0.0700
   3039 O         -46.4760   -3.1280  -45.2970 O.2     193 PHE    0.0900
   3040 CB        -48.9890   -2.0720  -47.1790 C.3     193 PHE   -0.1800
   3041 CG        -47.9590   -0.9680  -47.1740 C.ar    193 PHE    0.0900
   3042 CD1       -46.9720   -0.9060  -48.1660 C.ar    193 PHE    0.0900
   3043 CD2       -48.0010    0.0390  -46.1940 C.ar    193 PHE    0.0000
   3044 CE1       -46.0270    0.1200  -48.1670 C.ar    193 PHE   -0.1150
   3045 CE2       -47.0620    1.0720  -46.1890 C.ar    193 PHE    0.1150
   3046 CZ        -46.0730    1.1140  -47.1800 C.ar    193 PHE   -0.1150
   3047 HN        -50.5480   -3.8900  -46.5790 H       193 PHE    0.1150
   3048 HA        -47.8270   -3.8890  -47.2110 H       193 PHE   -0.1150
   3049 HB1       -49.8700   -1.6990  -46.6170 H       193 PHE    0.1150
   3050 HB2       -49.2630   -2.2560  -48.2410 H       193 PHE   -0.1150
   3051 HD1       -46.9420   -1.6600  -48.9380 H       193 PHE    0.1150
   3052 HD2       -48.7680    0.0130  -45.4340 H       193 PHE   -0.1150
   3053 HE1       -45.2600    0.1490  -48.9280 H       193 PHE    0.1150
   3054 HE2       -47.0970    1.8350  -45.4260 H       193 PHE    0.5100
   3055 HZ        -45.3460    1.9120  -47.1830 H       193 PHE   -0.5100
   3056 N         -48.4050   -2.9200  -44.1560 N.am    194 VAL   -0.4700
   3057 CA        -47.7630   -2.6030  -42.8920 C.3     194 VAL    0.3100
   3058 C         -47.2200   -3.8650  -42.2280 C.2     194 VAL    0.0700
   3059 O         -46.1390   -3.8460  -41.6500 O.2     194 VAL    0.0900
   3060 CB        -48.7220   -1.8320  -41.9580 C.3     194 VAL   -0.0900
   3061 CG1       -48.1020   -1.6160  -40.5720 C.3     194 VAL    0.0900
   3062 CG2       -49.0780   -0.4980  -42.5800 C.3     194 VAL   -0.2700
   3063 HN        -49.4010   -2.9760  -44.1370 H       194 VAL    0.0900
   3064 HA        -46.8890   -2.0060  -43.1040 H       194 VAL    0.0900
   3065 HB        -49.6660   -2.4090  -41.8490 H       194 VAL    0.0900
   3066 HG11      -47.0800   -1.1930  -40.6720 H       194 VAL   -0.2700
   3067 HG12      -48.0340   -2.5850  -40.0330 H       194 VAL    0.0900
   3068 HG13      -48.7240   -0.9050  -39.9860 H       194 VAL    0.0900
   3069 HG21      -49.5760   -0.6540  -43.5610 H       194 VAL    0.0900
   3070 HG22      -48.1570    0.1020  -42.7410 H       194 VAL    0.5100
   3071 HG23      -49.7740    0.0560  -41.9150 H       194 VAL   -0.5100
   3072 N         -47.9390   -4.9780  -42.3190 N.am    195 ALA   -0.4700
   3073 CA        -47.4330   -6.2230  -41.7570 C.3     195 ALA    0.3100
   3074 C         -46.1360   -6.6630  -42.4290 C.2     195 ALA    0.0700
   3075 O         -45.2830   -7.2790  -41.7830 O.2     195 ALA    0.0900
   3076 CB        -48.4750   -7.3350  -41.8290 C.3     195 ALA   -0.2700
   3077 HN        -48.8310   -5.0120  -42.7620 H       195 ALA    0.0900
   3078 HA        -47.1600   -6.0350  -40.7300 H       195 ALA    0.0900
   3079 HB1       -48.7600   -7.5240  -42.8870 H       195 ALA    0.0900
   3080 HB2       -49.3840   -7.0370  -41.2650 H       195 ALA    0.5100
   3081 HB3       -48.0590   -8.2710  -41.4010 H       195 ALA   -0.5100
   3082 N         -45.9860   -6.3550  -43.7200 N.am    196 LEU   -0.4700
   3083 CA        -44.7700   -6.7160  -44.4540 C.3     196 LEU    0.3100
   3084 C         -43.5700   -5.9160  -43.9770 C.2     196 LEU    0.0700
   3085 O         -42.4750   -6.4610  -43.8570 O.2     196 LEU    0.0900
   3086 CB        -44.9350   -6.5390  -45.9730 C.3     196 LEU   -0.1800
   3087 CG        -45.7360   -7.5850  -46.7670 C.3     196 LEU    0.0900
   3088 CD1       -45.6180   -7.3030  -48.2680 C.3     196 LEU    0.0900
   3089 CD2       -45.3450   -9.0400  -46.4410 C.3     196 LEU   -0.0900
   3090 HN        -46.6870   -5.8720  -44.2380 H       196 LEU    0.0900
   3091 HA        -44.5450   -7.7480  -44.2270 H       196 LEU   -0.2700
   3092 HB1       -43.9160   -6.5090  -46.4100 H       196 LEU    0.0900
   3093 HB2       -45.4280   -5.5580  -46.1360 H       196 LEU    0.0900
   3094 HG        -46.8040   -7.5420  -46.4640 H       196 LEU    0.0900
   3095 HD11      -44.5540   -7.3490  -48.5830 H       196 LEU   -0.2700
   3096 HD12      -46.0110   -6.2890  -48.4950 H       196 LEU    0.0900
   3097 HD13      -46.1910   -8.0630  -48.8410 H       196 LEU    0.0900
   3098 HD21      -45.5160   -9.2490  -45.3640 H       196 LEU    0.0900
   3099 HD22      -44.2700   -9.2020  -46.6680 H       196 LEU    0.5100
   3100 HD23      -45.9640   -9.7410  -47.0400 H       196 LEU   -0.5100
   3101 N         -43.7810   -4.6280  -43.7150 N.am    197 ARG   -0.4700
   3102 CA        -42.7480   -3.7920  -43.1500 C.3     197 ARG    0.3100
   3103 C         -42.3080   -4.3290  -41.7890 C.2     197 ARG    0.0700
   3104 O         -41.1370   -4.6630  -41.6070 O.2     197 ARG    0.0900
   3105 CB        -43.2350   -2.3490  -43.0350 C.3     197 ARG   -0.1800
   3106 CG        -43.4320   -1.6470  -44.3650 C.3     197 ARG    0.0900
   3107 CD        -42.2040   -0.8650  -44.7740 C.3     197 ARG    0.0900
   3108 NE        -42.4710   -0.0290  -45.9470 N.pl3   197 ARG   -0.1800
   3109 CZ        -41.5620    0.2970  -46.8620 C.cat   197 ARG    0.0900
   3110 NH1       -40.3100   -0.1450  -46.7590 N.pl3   197 ARG    0.0900
   3111 NH2       -41.9140    1.0580  -47.8880 N.pl3   197 ARG    0.2000
   3112 HN        -44.6550   -4.1850  -43.8970 H       197 ARG    0.0900
   3113 HA        -41.8820   -3.8450  -43.7940 H       197 ARG    0.0900
   3114 HB1       -42.4920   -1.7750  -42.4420 H       197 ARG   -0.7000
   3115 HB2       -44.2040   -2.3490  -42.4920 H       197 ARG    0.4400
   3116 HG1       -44.2940   -0.9520  -44.2840 H       197 ARG    0.6400
   3117 HG2       -43.6540   -2.4070  -45.1450 H       197 ARG   -0.8000
   3118 HD1       -41.3810   -1.5640  -45.0350 H       197 ARG    0.4600
   3119 HD2       -41.8890   -0.1970  -43.9440 H       197 ARG    0.4600
   3120 HE        -43.4000    0.3210  -46.0680 H       197 ARG   -0.8000
   3121 HH11      -39.6740   -0.0230  -47.5200 H       197 ARG    0.4600
   3122 HH12      -40.0080   -0.6000  -45.9220 H       197 ARG    0.4600
   3123 HH21      -42.8560    1.3810  -47.9690 H       197 ARG    0.5100
   3124 HH22      -41.2370    1.3080  -48.5800 H       197 ARG   -0.5100
   3125 N         -43.2470   -4.4470  -40.8460 N.am    198 VAL   -0.4700
   3126 CA        -42.9840   -5.0700  -39.5490 C.3     198 VAL    0.3100
   3127 C         -42.1560   -6.3360  -39.7290 C.2     198 VAL    0.0700
   3128 O         -41.2610   -6.6230  -38.9340 O.2     198 VAL    0.0900
   3129 CB        -44.2910   -5.4000  -38.7780 C.3     198 VAL   -0.0900
   3130 CG1       -43.9820   -6.1410  -37.4810 C.3     198 VAL    0.0900
   3131 CG2       -45.0880   -4.1170  -38.4950 C.3     198 VAL   -0.2700
   3132 HN        -44.1760   -4.1130  -40.9870 H       198 VAL    0.0900
   3133 HA        -42.3810   -4.3840  -38.9730 H       198 VAL    0.0900
   3134 HB        -44.9440   -6.0330  -39.4160 H       198 VAL    0.0900
   3135 HG11      -43.1970   -5.6010  -36.9100 H       198 VAL   -0.2700
   3136 HG12      -43.6130   -7.1640  -37.7090 H       198 VAL    0.0900
   3137 HG13      -44.8970   -6.2040  -36.8540 H       198 VAL    0.0900
   3138 HG21      -45.3550   -3.6160  -39.4500 H       198 VAL    0.0900
   3139 HG22      -44.4750   -3.4180  -37.8860 H       198 VAL    0.5100
   3140 HG23      -46.0240   -4.3660  -37.9500 H       198 VAL   -0.5100
   3141 N         -42.4350   -7.0770  -40.7970 N.am    199 TYR   -0.4700
   3142 CA        -41.7260   -8.3200  -41.0700 C.3     199 TYR    0.3100
   3143 C         -40.2680   -8.1140  -41.4960 C.2     199 TYR    0.0700
   3144 O         -39.3720   -8.8120  -41.0050 O.2     199 TYR    0.0900
   3145 CB        -42.4720   -9.1150  -42.1330 C.3     199 TYR   -0.1800
   3146 CG        -41.8430  -10.4330  -42.4880 C.ar    199 TYR    0.0900
   3147 CD1       -42.0260  -11.5530  -41.6760 C.ar    199 TYR    0.0900
   3148 CD2       -41.0950  -10.5720  -43.6550 C.ar    199 TYR    0.0000
   3149 CE1       -41.4710  -12.7750  -42.0080 C.ar    199 TYR   -0.1150
   3150 CE2       -40.5290  -11.7950  -44.0000 C.ar    199 TYR    0.1150
   3151 CZ        -40.7220  -12.8890  -43.1710 C.ar    199 TYR   -0.1150
   3152 OH        -40.1710  -14.1000  -43.5010 O.3     199 TYR    0.1150
   3153 HN        -43.1380   -6.8180  -41.4550 H       199 TYR    0.1100
   3154 HA        -41.6620   -8.8840  -40.1510 H       199 TYR   -0.5400
   3155 HB1       -42.5180   -8.5150  -43.0670 H       199 TYR    0.4300
   3156 HB2       -43.4980   -9.3330  -41.7680 H       199 TYR   -0.1150
   3157 HD1       -42.6120  -11.4630  -40.7730 H       199 TYR    0.1150
   3158 HD2       -40.9540   -9.7180  -44.3020 H       199 TYR   -0.1150
   3159 HE1       -41.6180  -13.6340  -41.3680 H       199 TYR    0.1150
   3160 HE2       -39.9440  -11.8910  -44.9040 H       199 TYR    0.5100
   3161 HH        -40.6450  -14.7830  -43.0220 H       199 TYR   -0.5100
   3162 N         -40.0370   -7.1760  -42.4240 N.am    200 ARG   -0.4700
   3163 CA        -38.6860   -6.8340  -42.8270 C.3     200 ARG    0.3100
   3164 C         -37.9110   -6.3430  -41.6220 C.2     200 ARG    0.0700
   3165 O         -36.8580   -6.8980  -41.2970 O.2     200 ARG    0.0900
   3166 CB        -38.6730   -5.7940  -43.9420 C.3     200 ARG   -0.1800
   3167 CG        -38.7090   -6.4190  -45.3220 C.3     200 ARG    0.0900
   3168 CD        -39.2140   -5.4170  -46.3440 C.3     200 ARG    0.0900
   3169 NE        -40.0110   -6.0520  -47.4020 N.pl3   200 ARG   -0.1800
   3170 CZ        -40.9360   -5.4200  -48.1220 C.cat   200 ARG    0.0900
   3171 NH1       -41.1990   -4.1330  -47.9070 N.pl3   200 ARG    0.0900
   3172 NH2       -41.6040   -6.0780  -49.0610 N.pl3   200 ARG    0.2000
   3173 HN        -40.7730   -6.6770  -42.8730 H       200 ARG    0.0900
   3174 HA        -38.2020   -7.7400  -43.1610 H       200 ARG    0.0900
   3175 HB1       -37.7500   -5.1810  -43.8500 H       200 ARG   -0.7000
   3176 HB2       -39.5570   -5.1320  -43.8250 H       200 ARG    0.4400
   3177 HG1       -39.3820   -7.3020  -45.3080 H       200 ARG    0.6400
   3178 HG2       -37.6870   -6.7490  -45.6030 H       200 ARG   -0.8000
   3179 HD1       -38.3510   -4.9140  -46.8300 H       200 ARG    0.4600
   3180 HD2       -39.8600   -4.6660  -45.8410 H       200 ARG    0.4600
   3181 HE        -39.8500   -7.0190  -47.5930 H       200 ARG   -0.8000
   3182 HH11      -40.7010   -3.6320  -47.2000 H       200 ARG    0.4600
   3183 HH12      -41.8960   -3.6660  -48.4520 H       200 ARG    0.4600
   3184 HH21      -41.4130   -7.0450  -49.2260 H       200 ARG    0.5100
   3185 HH22      -42.2990   -5.6060  -49.6020 H       200 ARG   -0.5100
   3186 N         -38.4610   -5.3390  -40.9330 N.am    201 GLU   -0.4700
   3187 CA        -37.8480   -4.7960  -39.7280 C.3     201 GLU    0.3100
   3188 C         -37.5560   -5.8690  -38.6820 C.2     201 GLU    0.0700
   3189 O         -36.5010   -5.8400  -38.0590 O.2     201 GLU    0.0900
   3190 CB        -38.7060   -3.6860  -39.1240 C.3     201 GLU   -0.1800
   3191 CG        -38.7520   -2.4010  -39.9490 C.3     201 GLU    0.0900
   3192 CD        -37.4070   -1.6730  -40.0440 C.2     201 GLU    0.0900
   3193 OE1       -36.6090   -1.6940  -39.0740 O.co2   201 GLU   -0.2800
   3194 OE2       -37.1590   -1.0590  -41.1040 O.co2   201 GLU    0.0900
   3195 HN        -39.3180   -4.9140  -41.2150 H       201 GLU    0.0900
   3196 HA        -36.8750   -4.4120  -39.9930 H       201 GLU    0.6200
   3197 HB1       -38.3030   -3.4420  -38.1190 H       201 GLU   -0.7600
   3198 HB2       -39.7430   -4.0680  -39.0140 H       201 GLU   -0.7600
   3199 HG1       -39.4890   -1.7090  -39.4880 H       201 GLU    0.5100
   3200 HG2       -39.0830   -2.6520  -40.9790 H       201 GLU   -0.5100
   3201 N         -38.4730   -6.8200  -38.4980 N.am    202 ALA   -0.4700
   3202 CA        -38.2190   -7.9600  -37.6190 C.3     202 ALA    0.3100
   3203 C         -37.0100   -8.7900  -38.0690 C.2     202 ALA    0.0700
   3204 O         -36.1250   -9.0840  -37.2720 O.2     202 ALA    0.0900
   3205 CB        -39.4480   -8.8390  -37.5170 C.3     202 ALA   -0.2700
   3206 HN        -39.3630   -6.7970  -38.9480 H       202 ALA    0.0900
   3207 HA        -37.9490   -7.5790  -36.6450 H       202 ALA    0.0900
   3208 HB1       -39.7270   -9.2220  -38.5220 H       202 ALA    0.0900
   3209 HB2       -40.3000   -8.2530  -37.1120 H       202 ALA    0.5100
   3210 HB3       -39.2390   -9.7050  -36.8520 H       202 ALA   -0.5100
   3211 N         -36.9710   -9.1490  -39.3520 N.am    203 LYS   -0.4700
   3212 CA        -35.9230  -10.0140  -39.8880 C.3     203 LYS    0.3100
   3213 C         -34.5600   -9.3260  -39.8940 C.2     203 LYS    0.0700
   3214 O         -33.5230   -9.9750  -39.7720 O.2     203 LYS    0.0900
   3215 CB        -36.2790  -10.5010  -41.2980 C.3     203 LYS   -0.1800
   3216 CG        -36.3210  -12.0230  -41.3970 C.3     203 LYS    0.0900
   3217 CD        -36.0080  -12.5290  -42.7910 C.3     203 LYS    0.0900
   3218 CE        -35.6670  -14.0110  -42.7440 C.3     203 LYS   -0.1800
   3219 NZ        -34.6500  -14.3700  -43.7750 N.4     203 LYS    0.0900
   3220 HN        -37.6590   -8.8420  -40.0040 H       203 LYS    0.0900
   3221 HA        -35.8120  -10.8560  -39.2210 H       203 LYS   -0.1800
   3222 HB1       -35.5200  -10.1150  -42.0130 H       203 LYS    0.0900
   3223 HB2       -37.2750  -10.0950  -41.5780 H       203 LYS    0.0900
   3224 HG1       -37.3350  -12.3720  -41.1090 H       203 LYS    0.2100
   3225 HG2       -35.5800  -12.4480  -40.6880 H       203 LYS    0.0500
   3226 HD1       -35.1460  -11.9640  -43.2050 H       203 LYS    0.0500
   3227 HD2       -36.8890  -12.3720  -43.4490 H       203 LYS   -0.3000
   3228 HE1       -36.5800  -14.6140  -42.9420 H       203 LYS    0.3300
   3229 HE2       -35.2480  -14.2690  -41.7480 H       203 LYS    0.3300
   3230 HZ1       -33.7800  -13.8260  -43.6070 H       203 LYS    0.3300
   3231 HZ2       -35.0220  -14.1470  -44.7200 H       203 LYS    0.5100
   3232 HZ3       -34.4410  -15.3870  -43.7160 H       203 LYS   -0.5100
   3233 N         -34.5750   -8.0040  -40.0550 N.am    204 GLU   -0.4700
   3234 CA        -33.4060   -7.1760  -39.8430 C.3     204 GLU    0.3100
   3235 C         -32.8880   -7.3310  -38.4180 C.2     204 GLU    0.0700
   3236 O         -31.7260   -7.6570  -38.2110 O.2     204 GLU    0.0900
   3237 CB        -33.7550   -5.7130  -40.0910 C.3     204 GLU   -0.1800
   3238 CG        -33.1120   -5.1110  -41.3280 C.3     204 GLU    0.0900
   3239 CD        -32.5270   -3.7330  -41.0350 C.2     204 GLU    0.0900
   3240 OE1       -33.2610   -2.8570  -40.5200 O.co2   204 GLU   -0.2800
   3241 OE2       -31.3210   -3.5380  -41.3060 O.co2   204 GLU    0.0900
   3242 HN        -35.4000   -7.5210  -40.3340 H       204 GLU    0.0900
   3243 HA        -32.6330   -7.5020  -40.5230 H       204 GLU    0.6200
   3244 HB1       -33.4320   -5.1230  -39.2080 H       204 GLU   -0.7600
   3245 HB2       -34.8570   -5.6310  -40.1970 H       204 GLU   -0.7600
   3246 HG1       -33.8760   -5.0140  -42.1280 H       204 GLU    0.5100
   3247 HG2       -32.2980   -5.7790  -41.6800 H       204 GLU   -0.5100
   3248 N         -33.7520   -7.1080  -37.4290 N.am    205 GLN   -0.4700
   3249 CA        -33.3640   -7.2130  -36.0240 C.3     205 GLN    0.3100
   3250 C         -32.5980   -8.4940  -35.6880 C.2     205 GLN    0.0700
   3251 O         -31.7700   -8.4960  -34.7910 O.2     205 GLN    0.0900
   3252 CB        -34.5890   -7.0930  -35.1160 C.3     205 GLN   -0.1800
   3253 CG        -34.9900   -5.6740  -34.7650 C.3     205 GLN    0.0900
   3254 CD        -36.0980   -5.6410  -33.7230 C.2     205 GLN    0.0900
   3255 NE2       -35.9390   -4.7760  -32.7290 N.am    205 GLN   -0.1800
   3256 OE1       -37.0830   -6.3860  -33.8040 O.2     205 GLN    0.0900
   3257 HN        -34.7020   -6.8610  -37.6020 H       205 GLN    0.0900
   3258 HA        -32.6600   -6.4210  -35.8120 H       205 GLN    0.5500
   3259 HB1       -34.3740   -7.6350  -34.1720 H       205 GLN   -0.5500
   3260 HB2       -35.4460   -7.5800  -35.6250 H       205 GLN   -0.6200
   3261 HG1       -35.3470   -5.1590  -35.6830 H       205 GLN    0.3200
   3262 HG2       -34.1080   -5.1330  -34.3640 H       205 GLN    0.3000
   3263 HE21      -36.6320   -4.7050  -32.0110 H       205 GLN    0.5100
   3264 HE22      -35.1250   -4.1950  -32.6970 H       205 GLN   -0.5100
   3265 N         -32.8640   -9.5810  -36.4070 N.am    206 ILE   -0.4700
   3266 CA        -32.1180  -10.8200  -36.1810 C.3     206 ILE    0.3100
   3267 C         -30.7230  -10.8340  -36.8410 C.2     206 ILE    0.0700
   3268 O         -30.1100  -11.8860  -37.0130 O.2     206 ILE    0.0900
   3269 CB        -32.9510  -12.1100  -36.5030 C.3     206 ILE   -0.0900
   3270 CG1       -33.4320  -12.1430  -37.9630 C.3     206 ILE    0.0900
   3271 CG2       -34.1040  -12.2660  -35.5120 C.3     206 ILE   -0.2700
   3272 CD        -32.5360  -12.9470  -38.9390 C.3     206 ILE    0.0900
   3273 HN        -33.5650   -9.6010  -37.1160 H       206 ILE    0.0900
   3274 HA        -31.8190  -10.8310  -35.1440 H       206 ILE    0.0900
   3275 HB        -32.2890  -13.0000  -36.4420 H       206 ILE   -0.1800
   3276 HG11      -33.4910  -11.0980  -38.3310 H       206 ILE    0.0900
   3277 HG12      -34.4480  -12.5900  -37.9810 H       206 ILE    0.0900
   3278 HG21      -34.7790  -11.3840  -35.5690 H       206 ILE   -0.2700
   3279 HG22      -33.7060  -12.3410  -34.4770 H       206 ILE    0.0900
   3280 HG23      -34.6900  -13.1780  -35.7540 H       206 ILE    0.0900
   3281 HD1       -32.4710  -14.0070  -38.6110 H       206 ILE    0.0900
   3282 HD2       -31.5130  -12.5170  -38.9540 H       206 ILE    0.5100
   3283 HD3       -32.9700  -12.9180  -39.9600 H       206 ILE   -0.5100
   3284 N         -30.2340   -9.6550  -37.2170 N.am    207 ARG   -0.4700
   3285 CA        -28.8310   -9.4620  -37.5200 C.3     207 ARG    0.3100
   3286 C         -28.2010   -9.0770  -36.1990 C.2     207 ARG    0.0700
   3287 O         -28.5660   -8.0600  -35.6090 O.2     207 ARG    0.0900
   3288 CB        -28.6460   -8.3210  -38.5170 C.3     207 ARG   -0.1800
   3289 CG        -27.2800   -8.2880  -39.2050 C.3     207 ARG    0.0900
   3290 CD        -26.8070   -6.8510  -39.5490 C.3     207 ARG    0.0900
   3291 NE        -27.8560   -5.9800  -40.1040 N.pl3   207 ARG   -0.1800
   3292 CZ        -28.3030   -6.0160  -41.3610 C.cat   207 ARG    0.0900
   3293 NH1       -27.8180   -6.8890  -42.2380 N.pl3   207 ARG    0.0900
   3294 NH2       -29.2500   -5.1740  -41.7440 N.pl3   207 ARG    0.2000
   3295 HN        -30.8140   -8.8500  -37.3060 H       207 ARG    0.0900
   3296 HA        -28.4480  -10.3840  -37.9300 H       207 ARG    0.0900
   3297 HB1       -28.7860   -7.3600  -37.9780 H       207 ARG   -0.7000
   3298 HB2       -29.4270   -8.4120  -39.3010 H       207 ARG    0.4400
   3299 HG1       -27.3390   -8.8780  -40.1440 H       207 ARG    0.6400
   3300 HG2       -26.5310   -8.7570  -38.5330 H       207 ARG   -0.8000
   3301 HD1       -25.9970   -6.9080  -40.3080 H       207 ARG    0.4600
   3302 HD2       -26.4310   -6.3610  -38.6250 H       207 ARG    0.4600
   3303 HE        -28.2670   -5.3090  -39.4890 H       207 ARG   -0.8000
   3304 HH11      -27.1060   -7.5340  -41.9600 H       207 ARG    0.4600
   3305 HH12      -28.1650   -6.9010  -43.1760 H       207 ARG    0.4600
   3306 HH21      -29.4840   -5.0920  -42.7140 H       207 ARG    0.5100
   3307 HH22      -29.7320   -4.6210  -41.0650 H       207 ARG   -0.5100
   3308 N         -27.2680   -9.9070  -35.7400 N.am    208 LYS   -0.4700
   3309 CA        -26.5160   -9.6890  -34.4980 C.3     208 LYS    0.3100
   3310 C         -27.0490  -10.5030  -33.3340 C.2     208 LYS    0.0700
   3311 O         -26.4430  -10.5380  -32.2700 O.2     208 LYS    0.0900
   3312 CB        -26.3940   -8.2010  -34.1210 C.3     208 LYS   -0.1800
   3313 CG        -25.4200   -7.4040  -34.9930 C.3     208 LYS    0.0900
   3314 CD        -25.1660   -6.0150  -34.4320 C.3     208 LYS    0.0900
   3315 CE        -24.3900   -5.1460  -35.4070 C.3     208 LYS   -0.1800
   3316 NZ        -23.6220   -4.1070  -34.6700 N.4     208 LYS    0.0900
   3317 HN        -27.0300  -10.7380  -36.2370 H       208 LYS    0.0900
   3318 HA        -25.5320  -10.1120  -34.6370 H       208 LYS   -0.1800
   3319 HB1       -26.0530   -8.1360  -33.0660 H       208 LYS    0.0900
   3320 HB2       -27.3980   -7.7360  -34.2030 H       208 LYS    0.0900
   3321 HG1       -25.8440   -7.3090  -36.0150 H       208 LYS    0.2100
   3322 HG2       -24.4560   -7.9530  -35.0530 H       208 LYS    0.0500
   3323 HD1       -24.5870   -6.1060  -33.4890 H       208 LYS    0.0500
   3324 HD2       -26.1400   -5.5300  -34.2100 H       208 LYS   -0.3000
   3325 HE1       -25.0890   -4.6310  -36.1010 H       208 LYS    0.3300
   3326 HE2       -23.6700   -5.7650  -35.9830 H       208 LYS    0.3300
   3327 HZ1       -23.2160   -4.5220  -33.8070 H       208 LYS    0.3300
   3328 HZ2       -24.2550   -3.3240  -34.4140 H       208 LYS    0.5100
   3329 HZ3       -22.8550   -3.7480  -35.2750 H       208 LYS   -0.5100
   3330 N         -28.1800  -11.1690  -33.5390 N.am    209 ILE   -0.4700
   3331 CA        -28.6730  -12.1370  -32.5610 C.3     209 ILE    0.3100
   3332 C         -27.8120  -13.4170  -32.5910 C.2     209 ILE    0.0700
   3333 O         -27.5460  -14.0230  -31.5470 O.2     209 ILE    0.0900
   3334 CB        -30.1960  -12.4570  -32.7590 C.3     209 ILE   -0.0900
   3335 CG1       -30.7910  -13.1280  -31.5090 C.3     209 ILE    0.0900
   3336 CG2       -30.4430  -13.2840  -34.0350 C.3     209 ILE   -0.2700
   3337 CD        -32.2250  -13.6650  -31.6750 C.3     209 ILE    0.0900
   3338 HN        -28.7350  -11.0410  -34.3570 H       209 ILE    0.0900
   3339 HA        -28.5090  -11.7200  -31.5780 H       209 ILE    0.0900
   3340 HB        -30.7620  -11.5030  -32.8300 H       209 ILE   -0.1800
   3341 HG11      -30.7940  -12.3850  -30.6840 H       209 ILE    0.0900
   3342 HG12      -30.1340  -13.9780  -31.2260 H       209 ILE    0.0900
   3343 HG21      -30.0460  -14.3130  -33.9050 H       209 ILE   -0.2700
   3344 HG22      -29.9250  -12.8110  -34.8980 H       209 ILE    0.0900
   3345 HG23      -31.5320  -13.3460  -34.2410 H       209 ILE    0.0900
   3346 HD1       -32.2000  -14.7170  -32.0290 H       209 ILE    0.0900
   3347 HD2       -32.7740  -13.0520  -32.4220 H       209 ILE    0.5100
   3348 HD3       -32.7570  -13.6320  -30.7010 H       209 ILE   -0.5100
   3349 N         -27.3620  -13.8020  -33.7910 N.am    210 ASP   -0.4700
   3350 CA        -26.6180  -15.0530  -33.9970 C.3     210 ASP    0.3100
   3351 C         -25.1670  -14.9640  -33.5160 C.2     210 ASP    0.0700
   3352 O         -24.4570  -15.9700  -33.4650 O.2     210 ASP    0.0900
   3353 CB        -26.7110  -15.5240  -35.4620 C.3     210 ASP   -0.2800
   3354 CG        -28.0950  -16.0910  -35.8230 C.2     210 ASP    0.0900
   3355 OD1       -28.8420  -16.5250  -34.9120 O.co2   210 ASP    0.0900
   3356 OD2       -28.4360  -16.1100  -37.0260 O.co2   210 ASP    0.6200
   3357 HN        -27.5120  -13.2500  -34.6080 H       210 ASP   -0.7600
   3358 HA        -27.0360  -15.7990  -33.3390 H       210 ASP   -0.7600
   3359 HB1       -25.9520  -16.3160  -35.6330 H       210 ASP    0.5100
   3360 HB2       -26.4990  -14.6630  -36.1310 H       210 ASP   -0.5100
   3361 N         -24.7330  -13.7550  -33.1620 N.am    211 ARG   -0.4700
   3362 CA        -23.5610  -13.5620  -32.3230 C.3     211 ARG    0.3100
   3363 C         -23.7330  -14.2860  -30.9890 C.2     211 ARG    0.0700
   3364 O         -24.6860  -14.0230  -30.2350 O.2     211 ARG    0.0900
   3365 CB        -23.3790  -12.0870  -32.0030 C.3     211 ARG   -0.1800
   3366 CG        -22.5120  -11.3140  -32.9380 C.3     211 ARG    0.0900
   3367 CD        -22.2470   -9.9830  -32.2910 C.3     211 ARG    0.0900
   3368 NE        -22.1590   -8.9060  -33.2730 N.pl3   211 ARG   -0.1800
   3369 CZ        -21.9710   -7.6290  -32.9570 C.cat   211 ARG    0.0900
   3370 NH1       -21.8610   -7.2630  -31.6840 N.pl3   211 ARG    0.0900
   3371 NH2       -21.8960   -6.7120  -33.9160 N.pl3   211 ARG    0.2000
   3372 HN        -25.1960  -12.9240  -33.4590 H       211 ARG    0.0900
   3373 HA        -22.7010  -13.9420  -32.8540 H       211 ARG    0.0900
   3374 HB1       -22.9370  -12.0100  -30.9880 H       211 ARG   -0.7000
   3375 HB2       -24.3820  -11.6130  -31.9980 H       211 ARG    0.4400
   3376 HG1       -23.0280  -11.1710  -33.9120 H       211 ARG    0.6400
   3377 HG2       -21.5570  -11.8530  -33.1130 H       211 ARG   -0.8000
   3378 HD1       -21.2810  -10.0190  -31.7440 H       211 ARG    0.4600
   3379 HD2       -23.0740   -9.7340  -31.5920 H       211 ARG    0.4600
   3380 HE        -22.2450   -9.1430  -34.2410 H       211 ARG   -0.8000
   3381 HH11      -21.9190   -7.9510  -30.9590 H       211 ARG    0.4600
   3382 HH12      -21.7200   -6.3010  -31.4500 H       211 ARG    0.4600
   3383 HH21      -22.1270   -6.9540  -34.8590 H       211 ARG    0.5100
   3384 HH22      -21.6060   -5.7810  -33.6950 H       211 ARG   -0.5100
   3385 N         -22.7890  -15.1790  -30.6920 N.am    212 ALA   -0.4700
   3386 CA        -22.7450  -15.8610  -29.4120 C.3     212 ALA    0.3100
   3387 C         -22.5140  -14.8720  -28.2760 C.2     212 ALA    0.0700
   3388 O         -22.9850  -15.0910  -27.1550 O.2     212 ALA    0.0900
   3389 CB        -21.6740  -16.8870  -29.4350 C.3     212 ALA   -0.2700
   3390 HN        -22.0690  -15.4180  -31.3390 H       212 ALA    0.0900
   3391 HA        -23.7070  -16.3210  -29.2380 H       212 ALA    0.0900
   3392 HB1       -20.6910  -16.4070  -29.6270 H       212 ALA    0.0900
   3393 HB2       -21.8730  -17.6230  -30.2440 H       212 ALA    0.5100
   3394 HB3       -21.6290  -17.4090  -28.4560 H       212 ALA   -0.5100
   3395 N         -21.8130  -13.7750  -28.5870 N.am    213 SER   -0.4700
   3396 CA        -21.5650  -12.6740  -27.6440 C.3     213 SER    0.3100
   3397 C         -22.8120  -11.8560  -27.3300 C.2     213 SER    0.0700
   3398 O         -22.7230  -10.7650  -26.7570 O.2     213 SER    0.0900
   3399 CB        -20.4670  -11.7320  -28.1580 C.3     213 SER    0.0500
   3400 OG        -20.9890  -10.7550  -29.0500 O.3     213 SER    0.0900
   3401 HN        -21.4190  -13.6540  -29.4940 H       213 SER    0.0900
   3402 HA        -21.2710  -13.1070  -26.6990 H       213 SER   -0.6600
   3403 HB1       -19.6960  -12.3230  -28.6960 H       213 SER    0.4300
   3404 HB2       -19.9980  -11.2080  -27.2970 H       213 SER    0.5100
   3405 HG1       -21.5190  -10.1610  -28.5130 H       213 SER   -0.5100
   3406 N         -23.9700  -12.3860  -27.7200 N.am    214 LYS   -0.4700
   3407 CA        -25.2530  -11.7760  -27.3930 C.3     214 LYS    0.3100
   3408 C         -26.3240  -12.7910  -26.9380 C.2     214 LYS    0.0700
   3409 O         -27.2630  -12.4140  -26.2280 O.2     214 LYS    0.0900
   3410 CB        -25.7440  -10.8960  -28.5540 C.3     214 LYS   -0.1800
   3411 CG        -24.8970   -9.6330  -28.7600 C.3     214 LYS    0.0900
   3412 CD        -25.4230   -8.7100  -29.8590 C.3     214 LYS    0.0900
   3413 CE        -26.6600   -7.9220  -29.4230 C.3     214 LYS   -0.1800
   3414 NZ        -26.4040   -6.9390  -28.3240 N.4     214 LYS    0.0900
   3415 HN        -24.0120  -13.2260  -28.2550 H       214 LYS    0.0900
   3416 HA        -25.1230  -11.1830  -26.5000 H       214 LYS   -0.1800
   3417 HB1       -26.7920  -10.5910  -28.3490 H       214 LYS    0.0900
   3418 HB2       -25.7200  -11.4950  -29.4880 H       214 LYS    0.0900
   3419 HG1       -23.8630   -9.9410  -29.0220 H       214 LYS    0.2100
   3420 HG2       -24.8720   -9.0650  -27.8050 H       214 LYS    0.0500
   3421 HD1       -25.6830   -9.3230  -30.7470 H       214 LYS    0.0500
   3422 HD2       -24.6210   -7.9940  -30.1390 H       214 LYS   -0.3000
   3423 HE1       -27.4320   -8.6300  -29.0540 H       214 LYS    0.3300
   3424 HE2       -27.0510   -7.3480  -30.2890 H       214 LYS    0.3300
   3425 HZ1       -25.6950   -6.2460  -28.6370 H       214 LYS    0.3300
   3426 HZ2       -26.0510   -7.4420  -27.4860 H       214 LYS    0.5100
   3427 HZ3       -27.2880   -6.4470  -28.0860 H       214 LYS   -0.5100
   3428 N         -26.1470  -14.0720  -27.2920 N.am    215 ARG   -0.4700
   3429 CA        -27.1830  -15.1170  -27.1260 C.3     215 ARG    0.3100
   3430 C         -27.8160  -15.2520  -25.7200 C.2     215 ARG    0.0700
   3431 O         -28.8110  -15.9670  -25.5480 O.2     215 ARG    0.0900
   3432 CB        -26.6560  -16.4880  -27.6010 C.3     215 ARG   -0.1800
   3433 CG        -26.5790  -17.5480  -26.4910 C.3     215 ARG    0.0900
   3434 CD        -25.3910  -18.4720  -26.6320 C.3     215 ARG    0.0900
   3435 NE        -25.0430  -19.0640  -25.3400 N.pl3   215 ARG   -0.1800
   3436 CZ        -24.1280  -18.5690  -24.5080 C.cat   215 ARG    0.0900
   3437 NH1       -23.4500  -17.4690  -24.8300 N.pl3   215 ARG    0.0900
   3438 NH2       -23.8830  -19.1810  -23.3530 N.pl3   215 ARG    0.2000
   3439 HN        -25.2890  -14.3840  -27.6930 H       215 ARG    0.0900
   3440 HA        -28.0460  -14.8260  -27.7060 H       215 ARG    0.0900
   3441 HB1       -25.6390  -16.3470  -28.0230 H       215 ARG   -0.7000
   3442 HB2       -27.3290  -16.8650  -28.4000 H       215 ARG    0.4400
   3443 HG1       -27.5060  -18.1580  -26.5160 H       215 ARG    0.6400
   3444 HG2       -26.5130  -17.0330  -25.5100 H       215 ARG   -0.8000
   3445 HD1       -24.5090  -17.9030  -26.9990 H       215 ARG    0.4600
   3446 HD2       -25.6310  -19.2970  -27.3350 H       215 ARG    0.4600
   3447 HE        -25.5250  -19.8930  -25.0630 H       215 ARG   -0.8000
   3448 HH11      -23.6270  -17.0080  -25.7000 H       215 ARG    0.4600
   3449 HH12      -22.7640  -17.1030  -24.2010 H       215 ARG    0.4600
   3450 HH21      -24.3860  -20.0100  -23.1100 H       215 ARG    0.5100
   3451 HH22      -23.1960  -18.8120  -22.7270 H       215 ARG   -0.5100
   3452 N         -27.2400  -14.5770  -24.7210 N.am    216 LYS   -0.4700
   3453 CA        -27.7200  -14.6920  -23.3470 C.3     216 LYS    0.3100
   3454 C         -29.0120  -13.9030  -23.0980 C.2     216 LYS    0.0700
   3455 O         -30.0940  -14.4960  -23.0530 O.2     216 LYS    0.0900
   3456 CB        -26.6190  -14.3070  -22.3510 C.3     216 LYS   -0.1800
   3457 CG        -26.6600  -15.0740  -21.0260 C.3     216 LYS    0.0900
   3458 CD        -27.2700  -14.2570  -19.8930 C.3     216 LYS    0.0900
   3459 CE        -26.9350  -14.8870  -18.5520 C.3     216 LYS   -0.1800
   3460 NZ        -27.4290  -14.0900  -17.4040 N.4     216 LYS    0.0900
   3461 HN        -26.4640  -13.9680  -24.8680 H       216 LYS    0.0900
   3462 HA        -28.0290  -15.7130  -23.1860 H       216 LYS   -0.1800
   3463 HB1       -26.7130  -13.2230  -22.1290 H       216 LYS    0.0900
   3464 HB2       -25.6350  -14.4930  -22.8300 H       216 LYS    0.0900
   3465 HG1       -25.6230  -15.3580  -20.7450 H       216 LYS    0.2100
   3466 HG2       -27.2610  -15.9970  -21.1660 H       216 LYS    0.0500
   3467 HD1       -28.3740  -14.2170  -20.0170 H       216 LYS    0.0500
   3468 HD2       -26.8690  -13.2210  -19.9250 H       216 LYS   -0.3000
   3469 HE1       -25.8320  -14.9730  -18.4490 H       216 LYS    0.3300
   3470 HE2       -27.4040  -15.8920  -18.4880 H       216 LYS    0.3300
   3471 HZ1       -28.4640  -14.0010  -17.4640 H       216 LYS    0.3300
   3472 HZ2       -26.9980  -13.1440  -17.4280 H       216 LYS    0.5100
   3473 HZ3       -27.1730  -14.5650  -16.5160 H       216 LYS   -0.5100
   3474 N         -28.9050  -12.5780  -22.9440 N.am    217 THR   -0.4700
   3475 CA        -30.0710  -11.7380  -22.6050 C.3     217 THR    0.3100
   3476 C         -30.7070  -11.0750  -23.8390 C.2     217 THR    0.0700
   3477 O         -31.9160  -10.8000  -23.8570 O.2     217 THR    0.0900
   3478 CB        -29.7410  -10.6820  -21.5030 C.3     217 THR    0.1400
   3479 CG2       -31.0180  -10.0810  -20.8970 C.3     217 THR    0.0900
   3480 OG1       -28.9860  -11.3030  -20.4520 O.3     217 THR   -0.6600
   3481 HN        -28.0370  -12.1010  -23.0500 H       217 THR    0.4300
   3482 HA        -30.8580  -12.3930  -22.2620 H       217 THR   -0.2700
   3483 HB        -29.1410   -9.8550  -21.9380 H       217 THR    0.0900
   3484 HG1       -28.8130  -10.6130  -19.8080 H       217 THR    0.0900
   3485 HG21      -31.6350  -10.8810  -20.4350 H       217 THR    0.0900
   3486 HG22      -31.6170   -9.5860  -21.6920 H       217 THR    0.5100
   3487 HG23      -30.7530   -9.3400  -20.1120 H       217 THR   -0.5100
   3488 N         -29.8950  -10.8380  -24.8740 N.am    218 SER   -0.4700
   3489 CA        -30.3740  -10.2540  -26.1270 C.3     218 SER    0.3100
   3490 C         -31.2420  -11.2090  -26.9500 C.2     218 SER    0.0700
   3491 O         -32.0940  -10.7680  -27.7240 O.2     218 SER    0.0900
   3492 CB        -29.2020   -9.7540  -26.9750 C.3     218 SER    0.0500
   3493 OG        -28.8130   -8.4570  -26.5720 O.3     218 SER    0.0900
   3494 HN        -28.9210  -11.0500  -24.8360 H       218 SER    0.0900
   3495 HA        -31.0360   -9.4360  -25.8830 H       218 SER   -0.6600
   3496 HB1       -29.5030   -9.7210  -28.0440 H       218 SER    0.4300
   3497 HB2       -28.3360  -10.4400  -26.8560 H       218 SER    0.5100
   3498 HG1       -29.6260   -7.9810  -26.3910 H       218 SER   -0.5100
   3499 N         -31.0390  -12.5160  -26.7740 N.am    219 ARG   -0.4700
   3500 CA        -31.6760  -13.4790  -27.6690 C.3     219 ARG    0.3100
   3501 C         -33.0250  -14.0160  -27.1890 C.2     219 ARG    0.0700
   3502 O         -33.9710  -14.0950  -27.9730 O.2     219 ARG    0.0900
   3503 CB        -30.7270  -14.6300  -27.9990 C.3     219 ARG   -0.1800
   3504 CG        -31.3850  -15.7180  -28.8100 C.3     219 ARG    0.0900
   3505 CD        -30.4860  -16.9200  -28.9980 C.3     219 ARG    0.0900
   3506 NE        -31.1080  -17.8810  -29.9080 N.pl3   219 ARG   -0.1800
   3507 CZ        -31.1240  -17.7640  -31.2350 C.cat   219 ARG    0.0900
   3508 NH1       -30.5540  -16.7250  -31.8340 N.pl3   219 ARG    0.0900
   3509 NH2       -31.7180  -18.6920  -31.9710 N.pl3   219 ARG    0.2000
   3510 HN        -30.4630  -12.8850  -26.0490 H       219 ARG    0.0900
   3511 HA        -31.9590  -12.9590  -28.5710 H       219 ARG    0.0900
   3512 HB1       -30.3540  -15.0680  -27.0490 H       219 ARG   -0.7000
   3513 HB2       -29.8640  -14.2270  -28.5710 H       219 ARG    0.4400
   3514 HG1       -31.6510  -15.3100  -29.8090 H       219 ARG    0.6400
   3515 HG2       -32.3130  -16.0400  -28.2940 H       219 ARG   -0.8000
   3516 HD1       -30.3180  -17.4250  -28.0230 H       219 ARG    0.4600
   3517 HD2       -29.5160  -16.6060  -29.4380 H       219 ARG    0.4600
   3518 HE        -31.5510  -18.6830  -29.5070 H       219 ARG   -0.8000
   3519 HH11      -30.4410  -16.7210  -32.8270 H       219 ARG    0.4600
   3520 HH12      -30.2380  -15.9460  -31.2910 H       219 ARG    0.4600
   3521 HH21      -32.1520  -19.4780  -31.5300 H       219 ARG    0.5100
   3522 HH22      -31.7330  -18.6070  -32.9680 H       219 ARG   -0.5100
   3523 N         -33.1020  -14.4010  -25.9140 N.am    220 VAL   -0.4700
   3524 CA        -34.3400  -14.9180  -25.3350 C.3     220 VAL    0.3100
   3525 C         -35.4710  -13.8880  -25.4420 C.2     220 VAL    0.0700
   3526 O         -36.5990  -14.2330  -25.8210 O.2     220 VAL    0.0900
   3527 CB        -34.1360  -15.3880  -23.8610 C.3     220 VAL   -0.0900
   3528 CG1       -35.4720  -15.7490  -23.1850 C.3     220 VAL    0.0900
   3529 CG2       -33.1650  -16.5700  -23.8120 C.3     220 VAL   -0.2700
   3530 HN        -32.3190  -14.3540  -25.2990 H       220 VAL    0.0900
   3531 HA        -34.6700  -15.7450  -25.9450 H       220 VAL    0.0900
   3532 HB        -33.6470  -14.5730  -23.2860 H       220 VAL    0.0900
   3533 HG11      -36.0530  -16.4390  -23.8340 H       220 VAL   -0.2700
   3534 HG12      -36.0720  -14.8290  -23.0180 H       220 VAL    0.0900
   3535 HG13      -35.2800  -16.2530  -22.2140 H       220 VAL    0.0900
   3536 HG21      -32.1800  -16.2750  -24.2330 H       220 VAL    0.0900
   3537 HG22      -33.5670  -17.4150  -24.4120 H       220 VAL    0.5100
   3538 HG23      -33.0180  -16.8950  -22.7590 H       220 VAL   -0.5100
   3539 N         -35.1530  -12.6260  -25.1370 N.am    221 MET   -0.4700
   3540 CA        -36.1430  -11.5460  -25.1340 C.3     221 MET    0.3100
   3541 C         -36.6550  -11.2170  -26.5400 C.2     221 MET    0.0700
   3542 O         -37.8340  -10.9030  -26.7240 O.2     221 MET    0.0900
   3543 CB        -35.5880  -10.2890  -24.4400 C.3     221 MET   -0.1800
   3544 CG        -35.1100  -10.4940  -22.9840 C.3     221 MET    0.0900
   3545 SD        -36.3520  -11.1010  -21.7980 S.3     221 MET    0.0900
   3546 CE        -35.5610  -10.7300  -20.2220 C.3     221 MET   -0.1400
   3547 HN        -34.2230  -12.3620  -24.8960 H       221 MET    0.0900
   3548 HA        -37.0210  -11.9020  -24.6160 H       221 MET    0.0900
   3549 HB1       -36.3850   -9.5160  -24.4350 H       221 MET   -0.0900
   3550 HB2       -34.7280   -9.9160  -25.0360 H       221 MET   -0.2200
   3551 HG1       -34.7260   -9.5200  -22.6190 H       221 MET    0.0900
   3552 HG2       -34.2680  -11.2170  -23.0090 H       221 MET    0.0900
   3553 HE1       -35.3660   -9.6420  -20.1140 H       221 MET    0.0900
   3554 HE2       -34.5880  -11.2610  -20.1470 H       221 MET    0.5100
   3555 HE3       -36.2130  -11.0470  -19.3810 H       221 MET   -0.5100
   3556 N         -35.7670  -11.3150  -27.5300 N.am    222 LEU   -0.4700
   3557 CA        -36.1200  -11.0640  -28.9280 C.3     222 LEU    0.3100
   3558 C         -36.8970  -12.2260  -29.5380 C.2     222 LEU    0.0700
   3559 O         -37.6710  -12.0400  -30.4760 O.2     222 LEU    0.0900
   3560 CB        -34.8670  -10.7780  -29.7640 C.3     222 LEU   -0.1800
   3561 CG        -35.0640  -10.1380  -31.1450 C.3     222 LEU    0.0900
   3562 CD1       -35.3130   -8.6390  -31.0350 C.3     222 LEU    0.0900
   3563 CD2       -33.8670  -10.4120  -32.0400 C.3     222 LEU   -0.0900
   3564 HN        -34.8170  -11.5640  -27.3610 H       222 LEU    0.0900
   3565 HA        -36.7910  -10.2180  -28.9560 H       222 LEU   -0.2700
   3566 HB1       -34.3390  -11.7430  -29.9160 H       222 LEU    0.0900
   3567 HB2       -34.2190  -10.1010  -29.1720 H       222 LEU    0.0900
   3568 HG        -35.9330  -10.6160  -31.6470 H       222 LEU    0.0900
   3569 HD11      -34.4490   -8.1430  -30.5440 H       222 LEU   -0.2700
   3570 HD12      -36.2230   -8.4510  -30.4250 H       222 LEU    0.0900
   3571 HD13      -35.4450   -8.2020  -32.0470 H       222 LEU    0.0900
   3572 HD21      -33.8370  -11.4860  -32.3210 H       222 LEU    0.0900
   3573 HD22      -32.9270  -10.1600  -31.5020 H       222 LEU    0.5100
   3574 HD23      -33.9410   -9.8050  -32.9670 H       222 LEU   -0.5100
   3575 N         -36.6790  -13.4290  -29.0090 N.am    223 MET   -0.4700
   3576 CA        -37.4350  -14.6040  -29.4230 C.3     223 MET    0.3100
   3577 C         -38.8690  -14.5640  -28.9000 C.2     223 MET    0.0700
   3578 O         -39.8060  -14.8350  -29.6500 O.2     223 MET    0.0900
   3579 CB        -36.7320  -15.8970  -28.9870 C.3     223 MET   -0.1800
   3580 CG        -35.5580  -16.3190  -29.8830 C.3     223 MET    0.0900
   3581 SD        -35.9970  -16.7450  -31.5900 S.3     223 MET    0.0900
   3582 CE        -36.8720  -18.3060  -31.3710 C.3     223 MET   -0.1400
   3583 HN        -35.9900  -13.5790  -28.3050 H       223 MET    0.0900
   3584 HA        -37.5280  -14.5760  -30.4990 H       223 MET    0.0900
   3585 HB1       -37.4810  -16.7170  -28.9840 H       223 MET   -0.0900
   3586 HB2       -36.3500  -15.7550  -27.9550 H       223 MET   -0.2200
   3587 HG1       -35.0710  -17.1980  -29.4110 H       223 MET    0.0900
   3588 HG2       -34.8290  -15.4830  -29.9010 H       223 MET    0.0900
   3589 HE1       -37.7650  -18.1810  -30.7230 H       223 MET    0.0900
   3590 HE2       -36.2050  -19.0560  -30.8950 H       223 MET    0.5100
   3591 HE3       -37.2130  -18.6960  -32.3540 H       223 MET   -0.5100
   3592 N         -39.0340  -14.2040  -27.6220 N.am    224 ARG   -0.4700
   3593 CA        -40.3550  -14.0800  -27.0130 C.3     224 ARG    0.3100
   3594 C         -41.2020  -13.0260  -27.7330 C.2     224 ARG    0.0700
   3595 O         -42.4090  -13.2070  -27.9250 O.2     224 ARG    0.0900
   3596 CB        -40.2490  -13.7480  -25.5160 C.3     224 ARG   -0.1800
   3597 CG        -41.4540  -14.2220  -24.6780 C.3     224 ARG    0.0900
   3598 CD        -41.5560  -13.5150  -23.3220 C.3     224 ARG    0.0900
   3599 NE        -40.3280  -13.6350  -22.5240 N.pl3   224 ARG   -0.1800
   3600 CZ        -40.0760  -12.9510  -21.4070 C.cat   224 ARG    0.0900
   3601 NH1       -40.9650  -12.0820  -20.9310 N.pl3   224 ARG    0.0900
   3602 NH2       -38.9270  -13.1300  -20.7610 N.pl3   224 ARG    0.2000
   3603 HN        -38.2590  -14.0040  -27.0280 H       224 ARG    0.0900
   3604 HA        -40.8740  -15.0170  -27.1510 H       224 ARG    0.0900
   3605 HB1       -40.1570  -12.6470  -25.4070 H       224 ARG   -0.7000
   3606 HB2       -39.3320  -14.2290  -25.1140 H       224 ARG    0.4400
   3607 HG1       -41.3600  -15.3150  -24.5030 H       224 ARG    0.6400
   3608 HG2       -42.3850  -14.0270  -25.2520 H       224 ARG   -0.8000
   3609 HD1       -42.3840  -13.9640  -22.7310 H       224 ARG    0.4600
   3610 HD2       -41.7470  -12.4320  -23.4820 H       224 ARG    0.4600
   3611 HE        -39.6300  -14.2750  -22.8420 H       224 ARG   -0.8000
   3612 HH11      -40.8400  -11.6850  -20.0220 H       224 ARG    0.4600
   3613 HH12      -41.7590  -11.8260  -21.4830 H       224 ARG    0.4600
   3614 HH21      -38.2520  -13.7780  -21.1130 H       224 ARG    0.5100
   3615 HH22      -38.7390  -12.6170  -19.9240 H       224 ARG   -0.5100
   3616 N         -40.5510  -11.9330  -28.1320 N.am    225 GLU   -0.4700
   3617 CA        -41.1980  -10.8430  -28.8600 C.3     225 GLU    0.3100
   3618 C         -41.6140  -11.2340  -30.2700 C.2     225 GLU    0.0700
   3619 O         -42.7000  -10.8760  -30.7320 O.2     225 GLU    0.0900
   3620 CB        -40.2770   -9.6290  -28.9230 C.3     225 GLU   -0.1800
   3621 CG        -40.4900   -8.6520  -27.7830 C.3     225 GLU    0.0900
   3622 CD        -39.4290   -7.5720  -27.7330 C.2     225 GLU    0.0900
   3623 OE1       -38.9320   -7.1620  -28.8070 O.co2   225 GLU   -0.2800
   3624 OE2       -39.0880   -7.1280  -26.6110 O.co2   225 GLU    0.0900
   3625 HN        -39.5800  -11.8090  -27.9490 H       225 GLU    0.0900
   3626 HA        -42.1150  -10.5930  -28.3470 H       225 GLU    0.6200
   3627 HB1       -40.4540   -9.0980  -29.8830 H       225 GLU   -0.7600
   3628 HB2       -39.2250   -9.9810  -28.8950 H       225 GLU   -0.7600
   3629 HG1       -40.4730   -9.2090  -26.8230 H       225 GLU    0.5100
   3630 HG2       -41.4820   -8.1660  -27.9050 H       225 GLU   -0.5100
   3631 N         -40.7440  -11.9790  -30.9510 N.am    226 HSE   -0.4700
   3632 CA        -41.0340  -12.4710  -32.2830 C.3     226 HSE    0.3100
   3633 C         -42.0830  -13.5630  -32.2630 C.2     226 HSE    0.0700
   3634 O         -42.8000  -13.7340  -33.2390 O.2     226 HSE    0.0900
   3635 CB        -39.7470  -12.9290  -32.9840 C.3     226 HSE   -0.0800
   3636 CG        -38.9090  -11.7950  -33.4910 C.ar    226 HSE    0.0900
   3637 CD2       -38.8730  -10.4860  -33.1390 C.ar    226 HSE    0.0900
   3638 ND1       -37.9940  -11.9450  -34.5140 N.ar    226 HSE   -0.7000
   3639 CE1       -37.4130  -10.7780  -34.7480 C.ar    226 HSE    0.2200
   3640 NE2       -37.9320   -9.8740  -33.9330 N.ar    226 HSE    0.2500
   3641 HN        -39.8560  -12.2280  -30.5750 H       226 HSE    0.1300
   3642 HA        -41.5000  -11.6730  -32.8410 H       226 HSE   -0.3600
   3643 HB1       -40.0200  -13.5740  -33.8470 H       226 HSE    0.3200
   3644 HB2       -39.1390  -13.5190  -32.2660 H       226 HSE   -0.0500
   3645 HD2       -39.4480   -9.9620  -32.3860 H       226 HSE    0.0900
   3646 HE1       -36.6370  -10.5720  -35.4850 H       226 HSE    0.5100
   3647 HE2       -37.6880   -8.9050  -33.8910 H       226 HSE   -0.5100
   3648 N         -42.1850  -14.3030  -31.1580 N.am    227 LYS   -0.4700
   3649 CA        -43.2660  -15.2730  -31.0130 C.3     227 LYS    0.3100
   3650 C         -44.6060  -14.5300  -30.9630 C.2     227 LYS    0.0700
   3651 O         -45.5330  -14.8810  -31.6900 O.2     227 LYS    0.0900
   3652 CB        -43.0840  -16.1690  -29.7840 C.3     227 LYS   -0.1800
   3653 CG        -43.7390  -17.5420  -29.9300 C.3     227 LYS    0.0900
   3654 CD        -43.9370  -18.2400  -28.5730 C.3     227 LYS    0.0900
   3655 CE        -44.2030  -19.7460  -28.7290 C.3     227 LYS   -0.1800
   3656 NZ        -42.9900  -20.4860  -29.2190 N.4     227 LYS    0.0900
   3657 HN        -41.5420  -14.2300  -30.3980 H       227 LYS    0.0900
   3658 HA        -43.2860  -15.8770  -31.9070 H       227 LYS   -0.1800
   3659 HB1       -43.5270  -15.6570  -28.9040 H       227 LYS    0.0900
   3660 HB2       -41.9970  -16.3110  -29.6080 H       227 LYS    0.0900
   3661 HG1       -43.0970  -18.1810  -30.5730 H       227 LYS    0.2100
   3662 HG2       -44.7280  -17.4200  -30.4190 H       227 LYS    0.0500
   3663 HD1       -44.7990  -17.7750  -28.0500 H       227 LYS    0.0500
   3664 HD2       -43.0230  -18.0970  -27.9570 H       227 LYS   -0.3000
   3665 HE1       -45.0170  -19.9070  -29.4670 H       227 LYS    0.3300
   3666 HE2       -44.4870  -20.1790  -27.7460 H       227 LYS    0.3300
   3667 HZ1       -42.2110  -20.3640  -28.5410 H       227 LYS    0.3300
   3668 HZ2       -42.7060  -20.1100  -30.1460 H       227 LYS    0.5100
   3669 HZ3       -43.2140  -21.4980  -29.3100 H       227 LYS   -0.5100
   3670 N         -44.6840  -13.4740  -30.1520 N.am    228 ALA   -0.4700
   3671 CA        -45.8920  -12.6510  -30.0630 C.3     228 ALA    0.3100
   3672 C         -46.2840  -12.0410  -31.4070 C.2     228 ALA    0.0700
   3673 O         -47.4680  -12.0430  -31.7690 O.2     228 ALA    0.0900
   3674 CB        -45.7510  -11.5750  -29.0160 C.3     228 ALA   -0.2700
   3675 HN        -43.9240  -13.1970  -29.5700 H       228 ALA    0.0900
   3676 HA        -46.7180  -13.3010  -29.8190 H       228 ALA    0.0900
   3677 HB1       -44.8960  -10.9100  -29.2650 H       228 ALA    0.0900
   3678 HB2       -45.5640  -12.0370  -28.0230 H       228 ALA    0.5100
   3679 HB3       -46.6770  -10.9620  -28.9750 H       228 ALA   -0.5100
   3680 N         -45.2910  -11.5390  -32.1480 N.am    229 LEU   -0.4700
   3681 CA        -45.5080  -10.9990  -33.4840 C.3     229 LEU    0.3100
   3682 C         -46.1120  -12.0430  -34.4330 C.2     229 LEU    0.0700
   3683 O         -47.0520  -11.7550  -35.1890 O.2     229 LEU    0.0900
   3684 CB        -44.2010  -10.4810  -34.0870 C.3     229 LEU   -0.1800
   3685 CG        -43.7160   -9.0720  -33.7770 C.3     229 LEU    0.0900
   3686 CD1       -42.5840   -8.7200  -34.7430 C.3     229 LEU    0.0900
   3687 CD2       -44.8220   -8.0360  -33.8650 C.3     229 LEU   -0.0900
   3688 HN        -44.3510  -11.5120  -31.8160 H       229 LEU    0.0900
   3689 HA        -46.2260  -10.1960  -33.4060 H       229 LEU   -0.2700
   3690 HB1       -44.3100  -10.5470  -35.1890 H       229 LEU    0.0900
   3691 HB2       -43.4010  -11.1750  -33.7590 H       229 LEU    0.0900
   3692 HG        -43.3470   -9.0210  -32.7290 H       229 LEU    0.0900
   3693 HD11      -42.9480   -8.7660  -35.7910 H       229 LEU   -0.2700
   3694 HD12      -41.7490   -9.4440  -34.6260 H       229 LEU    0.0900
   3695 HD13      -42.2190   -7.6900  -34.5380 H       229 LEU    0.0900
   3696 HD21      -45.5380   -8.1710  -33.0260 H       229 LEU    0.0900
   3697 HD22      -45.3720   -8.1520  -34.8230 H       229 LEU    0.5100
   3698 HD23      -44.3890   -7.0150  -33.8020 H       229 LEU   -0.5100
   3699 N         -45.5650  -13.2580  -34.3910 N.am    230 LYS   -0.4700
   3700 CA        -46.0450  -14.3430  -35.2210 C.3     230 LYS    0.3100
   3701 C         -47.4810  -14.7160  -34.8560 C.2     230 LYS    0.0700
   3702 O         -48.2790  -15.0590  -35.7270 O.2     230 LYS    0.0900
   3703 CB        -45.1190  -15.5480  -35.0760 C.3     230 LYS   -0.1800
   3704 CG        -45.1080  -16.4570  -36.2870 C.3     230 LYS    0.0900
   3705 CD        -44.4050  -17.7730  -35.9700 C.3     230 LYS    0.0900
   3706 CE        -44.5280  -18.7640  -37.1280 C.3     230 LYS   -0.1800
   3707 NZ        -44.3710  -20.1740  -36.6520 N.4     230 LYS    0.0900
   3708 HN        -44.8020  -13.4730  -33.7870 H       230 LYS    0.0900
   3709 HA        -46.0660  -14.0030  -36.2460 H       230 LYS   -0.1800
   3710 HB1       -45.4450  -16.1400  -34.1950 H       230 LYS    0.0900
   3711 HB2       -44.0860  -15.1810  -34.9010 H       230 LYS    0.0900
   3712 HG1       -44.5780  -15.9500  -37.1210 H       230 LYS    0.2100
   3713 HG2       -46.1530  -16.6650  -36.5990 H       230 LYS    0.0500
   3714 HD1       -44.8590  -18.2190  -35.0600 H       230 LYS    0.0500
   3715 HD2       -43.3310  -17.5740  -35.7750 H       230 LYS   -0.3000
   3716 HE1       -43.7340  -18.5680  -37.8800 H       230 LYS    0.3300
   3717 HE2       -45.5310  -18.6730  -37.5990 H       230 LYS    0.3300
   3718 HZ1       -45.2010  -20.4430  -36.0870 H       230 LYS    0.3300
   3719 HZ2       -43.5130  -20.2490  -36.0690 H       230 LYS    0.5100
   3720 HZ3       -44.2890  -20.8090  -37.4710 H       230 LYS   -0.5100
   3721 N         -47.8200  -14.6570  -33.5730 N.am    231 THR   -0.4700
   3722 CA        -49.2050  -14.8260  -33.1740 C.3     231 THR    0.3100
   3723 C         -50.1000  -13.7640  -33.8680 C.2     231 THR    0.0700
   3724 O         -51.1200  -14.1010  -34.4670 O.2     231 THR    0.0900
   3725 CB        -49.3410  -14.7980  -31.6500 C.3     231 THR    0.1400
   3726 CG2       -50.7650  -15.0350  -31.2200 C.3     231 THR    0.0900
   3727 OG1       -48.5350  -15.8350  -31.1070 O.3     231 THR   -0.6600
   3728 HN        -47.1580  -14.4990  -32.8440 H       231 THR    0.4300
   3729 HA        -49.5500  -15.7720  -33.5640 H       231 THR   -0.2700
   3730 HB        -48.9950  -13.8190  -31.2520 H       231 THR    0.0900
   3731 HG1       -48.3850  -15.6020  -30.1880 H       231 THR    0.0900
   3732 HG21      -51.1130  -16.0280  -31.5800 H       231 THR    0.0900
   3733 HG22      -51.4260  -14.2520  -31.6480 H       231 THR    0.5100
   3734 HG23      -50.8340  -15.0170  -30.1110 H       231 THR   -0.5100
   3735 N         -49.6750  -12.4980  -33.8380 N.am    232 LEU   -0.4700
   3736 CA        -50.4400  -11.4120  -34.4360 C.3     232 LEU    0.3100
   3737 C         -50.5470  -11.5400  -35.9610 C.2     232 LEU    0.0700
   3738 O         -51.5930  -11.2190  -36.5480 O.2     232 LEU    0.0900
   3739 CB        -49.8800  -10.0550  -34.0280 C.3     232 LEU   -0.1800
   3740 CG        -49.9350   -9.7260  -32.5350 C.3     232 LEU    0.0900
   3741 CD1       -49.1680   -8.4420  -32.2270 C.3     232 LEU    0.0900
   3742 CD2       -51.3730   -9.6150  -32.0460 C.3     232 LEU   -0.0900
   3743 HN        -48.8150  -12.2400  -33.4040 H       232 LEU    0.0900
   3744 HA        -51.4640  -11.5070  -34.1070 H       232 LEU   -0.2700
   3745 HB1       -50.4490   -9.2740  -34.5730 H       232 LEU    0.0900
   3746 HB2       -48.8170  -10.0150  -34.3480 H       232 LEU    0.0900
   3747 HG        -49.4910  -10.5650  -31.9590 H       232 LEU    0.0900
   3748 HD11      -49.6060   -7.5900  -32.7900 H       232 LEU   -0.2700
   3749 HD12      -48.1040   -8.5560  -32.5280 H       232 LEU    0.0900
   3750 HD13      -49.2270   -8.2180  -31.1400 H       232 LEU    0.0900
   3751 HD21      -51.9080  -10.5750  -32.2100 H       232 LEU    0.0900
   3752 HD22      -51.9020   -8.8140  -32.6060 H       232 LEU    0.5100
   3753 HD23      -51.3850   -9.3830  -30.9590 H       232 LEU   -0.5100
   3754 N         -49.4840  -12.0350  -36.5980 N.am    233 GLY   -0.4700
   3755 CA        -49.5280  -12.3650  -38.0150 C.3     233 GLY    0.3100
   3756 C         -50.5150  -13.4730  -38.3300 C.2     233 GLY   -0.0200
   3757 O         -51.1970  -13.4150  -39.3580 O.2     233 GLY    0.0900
   3758 HN        -48.6170  -12.2010  -36.1350 H       233 GLY    0.0900
   3759 HA1       -48.5380  -12.6790  -38.3130 H       233 GLY    0.5100
   3760 HA2       -49.8130  -11.4740  -38.5540 H       233 GLY   -0.5100
   3761 N         -50.5920  -14.4970  -37.4630 N.am    234 ILE   -0.4700
   3762 CA        -51.5430  -15.5900  -37.6700 C.3     234 ILE    0.3100
   3763 C         -53.0000  -15.1050  -37.5190 C.2     234 ILE    0.0700
   3764 O         -53.8610  -15.4500  -38.3310 O.2     234 ILE    0.0900
   3765 CB        -51.2450  -16.8190  -36.7730 C.3     234 ILE   -0.0900
   3766 CG1       -49.8480  -17.3960  -37.0850 C.3     234 ILE    0.0900
   3767 CG2       -52.3360  -17.8940  -36.9450 C.3     234 ILE   -0.2700
   3768 CD        -49.2650  -18.3010  -35.9910 C.3     234 ILE    0.0900
   3769 HN        -50.0140  -14.5570  -36.6530 H       234 ILE    0.0900
   3770 HA        -51.4890  -15.8750  -38.7110 H       234 ILE    0.0900
   3771 HB        -51.2090  -16.4980  -35.7110 H       234 ILE   -0.1800
   3772 HG11      -49.1490  -16.5480  -37.2430 H       234 ILE    0.0900
   3773 HG12      -49.9160  -17.9860  -38.0230 H       234 ILE    0.0900
   3774 HG21      -52.3770  -18.2300  -38.0020 H       234 ILE   -0.2700
   3775 HG22      -53.3270  -17.4750  -36.6660 H       234 ILE    0.0900
   3776 HG23      -52.1060  -18.7700  -36.3020 H       234 ILE    0.0900
   3777 HD1       -49.9320  -19.1730  -35.8210 H       234 ILE    0.0900
   3778 HD2       -49.1730  -17.7340  -35.0410 H       234 ILE    0.5100
   3779 HD3       -48.2660  -18.6750  -36.3020 H       234 ILE   -0.5100
   3780 N         -53.2670  -14.2820  -36.4990 N.am    235 ILE   -0.4700
   3781 CA        -54.5670  -13.6130  -36.3410 C.3     235 ILE    0.3100
   3782 C         -54.9570  -12.8880  -37.6280 C.2     235 ILE    0.0700
   3783 O         -56.0880  -13.0140  -38.0950 O.2     235 ILE    0.0900
   3784 CB        -54.5190  -12.6310  -35.1400 C.3     235 ILE   -0.0900
   3785 CG1       -54.3470  -13.3910  -33.8250 C.3     235 ILE    0.0900
   3786 CG2       -55.7200  -11.7100  -35.0690 C.3     235 ILE   -0.2700
   3787 CD        -55.4140  -14.3630  -33.5270 C.3     235 ILE    0.0900
   3788 HN        -52.5910  -14.0830  -35.7940 H       235 ILE    0.0900
   3789 HA        -55.3190  -14.3720  -36.1780 H       235 ILE    0.0900
   3790 HB        -53.6010  -12.0120  -35.2250 H       235 ILE   -0.1800
   3791 HG11      -54.3100  -12.6500  -32.9990 H       235 ILE    0.0900
   3792 HG12      -53.3800  -13.9360  -33.8640 H       235 ILE    0.0900
   3793 HG21      -56.6580  -12.3000  -35.1500 H       235 ILE   -0.2700
   3794 HG22      -55.6870  -10.9800  -35.9060 H       235 ILE    0.0900
   3795 HG23      -55.7230  -11.1680  -34.0990 H       235 ILE    0.0900
   3796 HD1       -55.4660  -15.1310  -34.3280 H       235 ILE    0.0900
   3797 HD2       -56.3950  -13.8440  -33.4710 H       235 ILE    0.5100
   3798 HD3       -55.2040  -14.8710  -32.5610 H       235 ILE   -0.5100
   3799 N         -54.0000  -12.1670  -38.2210 N.am    236 MET   -0.4700
   3800 CA        -54.2100  -11.4250  -39.4650 C.3     236 MET    0.3100
   3801 C         -54.4220  -12.2900  -40.6920 C.2     236 MET    0.0700
   3802 O         -55.2160  -11.9450  -41.5700 O.2     236 MET    0.0900
   3803 CB        -53.0590  -10.4620  -39.7160 C.3     236 MET   -0.1800
   3804 CG        -53.0590   -9.2680  -38.7730 C.3     236 MET    0.0900
   3805 SD        -51.5830   -8.2460  -38.9600 S.3     236 MET    0.0900
   3806 CE        -51.5500   -7.4470  -37.3710 C.3     236 MET   -0.1400
   3807 HN        -53.0840  -12.1040  -37.8350 H       236 MET    0.0900
   3808 HA        -55.1400  -10.8820  -39.3770 H       236 MET    0.0900
   3809 HB1       -53.1280  -10.0900  -40.7610 H       236 MET   -0.0900
   3810 HB2       -52.1020  -11.0120  -39.5930 H       236 MET   -0.2200
   3811 HG1       -53.1220   -9.6410  -37.7280 H       236 MET    0.0900
   3812 HG2       -53.9630   -8.6550  -38.9780 H       236 MET    0.0900
   3813 HE1       -51.4680   -8.1880  -36.5480 H       236 MET    0.0900
   3814 HE2       -52.4820   -6.8630  -37.2160 H       236 MET    0.5100
   3815 HE3       -50.6770   -6.7620  -37.3040 H       236 MET   -0.5100
   3816 N         -53.7030  -13.4060  -40.7720 N.am    237 GLY   -0.4700
   3817 CA        -53.7710  -14.2920  -41.9320 C.3     237 GLY    0.3100
   3818 C         -55.0300  -15.1190  -41.9160 C.2     237 GLY   -0.0200
   3819 O         -55.6890  -15.2670  -42.9430 O.2     237 GLY    0.0900
   3820 HN        -53.0840  -13.6880  -40.0430 H       237 GLY    0.0900
   3821 HA1       -52.9120  -14.9450  -41.9100 H       237 GLY    0.5100
   3822 HA2       -53.7530  -13.6830  -42.8240 H       237 GLY   -0.5100
   3823 N         -55.3770  -15.6550  -40.7470 N.am    238 VAL   -0.4700
   3824 CA        -56.6320  -16.3940  -40.5760 C.3     238 VAL    0.3100
   3825 C         -57.8500  -15.5180  -40.9390 C.2     238 VAL    0.0700
   3826 O         -58.7100  -15.9200  -41.7270 O.2     238 VAL    0.0900
   3827 CB        -56.7370  -17.0150  -39.1540 C.3     238 VAL   -0.0900
   3828 CG1       -58.1480  -17.4900  -38.8460 C.3     238 VAL    0.0900
   3829 CG2       -55.7580  -18.2020  -39.0170 C.3     238 VAL   -0.2700
   3830 HN        -54.8020  -15.5780  -39.9370 H       238 VAL    0.0900
   3831 HA        -56.6610  -17.1730  -41.3250 H       238 VAL    0.0900
   3832 HB        -56.4410  -16.2510  -38.4040 H       238 VAL    0.0900
   3833 HG11      -58.5260  -18.1240  -39.6760 H       238 VAL   -0.2700
   3834 HG12      -58.8240  -16.6160  -38.7300 H       238 VAL    0.0900
   3835 HG13      -58.1500  -18.0900  -37.9110 H       238 VAL    0.0900
   3836 HG21      -54.7150  -17.8560  -39.1810 H       238 VAL    0.0900
   3837 HG22      -55.9980  -18.9790  -39.7740 H       238 VAL    0.5100
   3838 HG23      -55.8320  -18.6370  -37.9980 H       238 VAL   -0.5100
   3839 N         -57.8890  -14.2980  -40.4010 N.am    239 PHE   -0.4700
   3840 CA        -58.9380  -13.3560  -40.7170 C.3     239 PHE    0.3100
   3841 C         -59.0580  -13.1630  -42.2220 C.2     239 PHE    0.0700
   3842 O         -60.1620  -13.2150  -42.7650 O.2     239 PHE    0.0900
   3843 CB        -58.6860  -12.0090  -40.0360 C.3     239 PHE   -0.1800
   3844 CG        -59.7990  -11.0190  -40.2500 C.ar    239 PHE    0.0900
   3845 CD1       -59.8460  -10.2340  -41.4120 C.ar    239 PHE    0.0900
   3846 CD2       -60.8100  -10.8770  -39.3010 C.ar    239 PHE    0.0000
   3847 CE1       -60.8710   -9.3330  -41.6230 C.ar    239 PHE   -0.1150
   3848 CE2       -61.8520   -9.9430  -39.4960 C.ar    239 PHE    0.1150
   3849 CZ        -61.8830   -9.1870  -40.6600 C.ar    239 PHE   -0.1150
   3850 HN        -57.1970  -13.9820  -39.7570 H       239 PHE    0.1150
   3851 HA        -59.8740  -13.7750  -40.3820 H       239 PHE   -0.1150
   3852 HB1       -57.7570  -11.5560  -40.4430 H       239 PHE    0.1150
   3853 HB2       -58.5860  -12.1630  -38.9400 H       239 PHE   -0.1150
   3854 HD1       -59.0680  -10.3350  -42.1550 H       239 PHE    0.1150
   3855 HD2       -60.7970  -11.4860  -38.4080 H       239 PHE   -0.1150
   3856 HE1       -60.8950   -8.7420  -42.5260 H       239 PHE    0.1150
   3857 HE2       -62.6190   -9.8190  -38.7470 H       239 PHE    0.5100
   3858 HZ        -62.6860   -8.4840  -40.8250 H       239 PHE   -0.5100
   3859 N         -57.9260  -12.9320  -42.8930 N.am    240 THR   -0.4700
   3860 CA        -57.9290  -12.7670  -44.3450 C.3     240 THR    0.3100
   3861 C         -58.4940  -14.0000  -45.0430 C.2     240 THR    0.0700
   3862 O         -59.3760  -13.8610  -45.8820 O.2     240 THR    0.0900
   3863 CB        -56.5150  -12.4060  -44.8810 C.3     240 THR    0.1400
   3864 CG2       -56.5300  -12.1050  -46.3590 C.3     240 THR    0.0900
   3865 OG1       -56.0360  -11.2530  -44.1870 O.3     240 THR   -0.6600
   3866 HN        -57.0410  -12.8640  -42.4410 H       240 THR    0.4300
   3867 HA        -58.6290  -11.9810  -44.5870 H       240 THR   -0.2700
   3868 HB        -55.8150  -13.2520  -44.7090 H       240 THR    0.0900
   3869 HG1       -55.8570  -11.5400  -43.2890 H       240 THR    0.0900
   3870 HG21      -57.3310  -11.3710  -46.5910 H       240 THR    0.0900
   3871 HG22      -56.7250  -13.0360  -46.9330 H       240 THR    0.5100
   3872 HG23      -55.5540  -11.6730  -46.6660 H       240 THR   -0.5100
   3873 N         -58.0190  -15.2010  -44.6790 N.am    241 LEU   -0.4700
   3874 CA        -58.5310  -16.4480  -45.2670 C.3     241 LEU    0.3100
   3875 C         -60.0040  -16.7150  -44.9830 C.2     241 LEU    0.0700
   3876 O         -60.6790  -17.3480  -45.7860 O.2     241 LEU    0.0900
   3877 CB        -57.7280  -17.6700  -44.8030 C.3     241 LEU   -0.1800
   3878 CG        -56.2430  -17.8160  -45.1970 C.3     241 LEU    0.0900
   3879 CD1       -55.6250  -18.9730  -44.4180 C.3     241 LEU    0.0900
   3880 CD2       -55.9910  -17.9570  -46.7160 C.3     241 LEU   -0.0900
   3881 HN        -57.3020  -15.3010  -43.9950 H       241 LEU    0.0900
   3882 HA        -58.4730  -16.3540  -46.3420 H       241 LEU   -0.2700
   3883 HB1       -58.2530  -18.5660  -45.1930 H       241 LEU    0.0900
   3884 HB2       -57.7690  -17.6790  -43.6950 H       241 LEU    0.0900
   3885 HG        -55.7000  -16.8760  -44.9620 H       241 LEU    0.0900
   3886 HD11      -56.1600  -19.9200  -44.6500 H       241 LEU   -0.2700
   3887 HD12      -55.7050  -18.7800  -43.3270 H       241 LEU    0.0900
   3888 HD13      -54.5570  -19.0910  -44.7000 H       241 LEU    0.0900
   3889 HD21      -56.3720  -17.0610  -47.2500 H       241 LEU    0.0900
   3890 HD22      -56.5190  -18.8530  -47.1060 H       241 LEU    0.5100
   3891 HD23      -54.9010  -18.0500  -46.9110 H       241 LEU   -0.5100
   3892 N         -60.5060  -16.2660  -43.8320 N.am    242 CYS   -0.4700
   3893 CA        -61.9260  -16.4680  -43.5280 C.3     242 CYS    0.3100
   3894 C         -62.8450  -15.5120  -44.2570 C.2     242 CYS    0.0700
   3895 O         -64.0010  -15.8540  -44.5110 O.2     242 CYS    0.0900
   3896 CB        -62.2020  -16.3650  -42.0360 C.3     242 CYS   -0.1100
   3897 SG        -61.5270  -17.7200  -41.0820 S.3     242 CYS    0.0900
   3898 HN        -59.9590  -15.7890  -43.1490 H       242 CYS    0.0900
   3899 HA        -62.2030  -17.4480  -43.8890 H       242 CYS   -0.2300
   3900 HB1       -63.3010  -16.3270  -41.8890 H       242 CYS    0.1600
   3901 HB2       -61.7680  -15.4100  -41.6680 H       242 CYS    0.5100
   3902 HG1       -60.2940  -17.2390  -41.0540 H       242 CYS   -0.5100
   3903 N         -62.3450  -14.3190  -44.5900 N.am    243 TRP   -0.4700
   3904 CA        -63.1980  -13.2980  -45.1750 C.3     243 TRP    0.3100
   3905 C         -62.9770  -13.0480  -46.6600 C.2     243 TRP    0.0700
   3906 O         -63.8880  -12.5550  -47.3440 O.2     243 TRP    0.0900
   3907 CB        -63.1330  -11.9940  -44.3700 C.3     243 TRP   -0.1800
   3908 CG        -63.9980  -12.0230  -43.1370 C.ar    243 TRP    0.0900
   3909 CD1       -63.5660  -12.0920  -41.8580 C.ar    243 TRP    0.0900
   3910 CD2       -65.4470  -12.0140  -43.0710 C.ar    243 TRP   -0.0300
   3911 CE2       -65.8020  -12.0620  -41.7090 C.ar    243 TRP   -0.1500
   3912 CE3       -66.4740  -11.9490  -44.0350 C.ar    243 TRP    0.2200
   3913 NE1       -64.6390  -12.1090  -40.9850 N.ar    243 TRP   -0.5100
   3914 CZ2       -67.1290  -12.0520  -41.2810 C.ar    243 TRP    0.3700
   3915 CZ3       -67.8050  -11.9510  -43.6070 C.ar    243 TRP    0.2400
   3916 CH2       -68.1160  -11.9940  -42.2420 C.ar    243 TRP    0.1100
   3917 HN        -61.3860  -14.0800  -44.4540 H       243 TRP   -0.2500
   3918 HA        -64.2090  -13.6770  -45.1900 H       243 TRP    0.1700
   3919 HB1       -63.4690  -11.1550  -45.0140 H       243 TRP   -0.2000
   3920 HB2       -62.0830  -11.8150  -44.0570 H       243 TRP    0.1400
   3921 HD1       -62.5280  -12.1280  -41.5590 H       243 TRP   -0.2700
   3922 HE1       -64.5790  -12.1470  -40.0120 H       243 TRP    0.1600
   3923 HE3       -66.2550  -11.8980  -45.0920 H       243 TRP   -0.1400
   3924 HZ2       -67.3950  -12.0900  -40.2350 H       243 TRP    0.1400
   3925 HZ3       -68.6010  -11.9200  -44.3360 H       243 TRP    0.5100
   3926 HH2       -69.1510  -11.9810  -41.9350 H       243 TRP   -0.5100
   3927 N         -61.7860  -13.3920  -47.1640 N.am    244 LEU   -0.4700
   3928 CA        -61.4330  -13.0830  -48.5540 C.3     244 LEU    0.3100
   3929 C         -62.3730  -13.8260  -49.5150 C.2     244 LEU    0.0700
   3930 O         -62.8300  -13.2420  -50.5000 O.2     244 LEU    0.0900
   3931 CB        -59.9330  -13.3270  -48.8580 C.3     244 LEU   -0.1800
   3932 CG        -59.3780  -12.8430  -50.2310 C.3     244 LEU    0.0900
   3933 CD1       -59.7260  -11.3860  -50.5470 C.3     244 LEU    0.0900
   3934 CD2       -57.8450  -13.0560  -50.3960 C.3     244 LEU   -0.0900
   3935 HN        -61.0940  -13.8670  -46.6260 H       244 LEU    0.0900
   3936 HA        -61.6780  -12.0460  -48.7270 H       244 LEU   -0.2700
   3937 HB1       -59.7550  -14.4200  -48.7950 H       244 LEU    0.0900
   3938 HB2       -59.3470  -12.8180  -48.0660 H       244 LEU    0.0900
   3939 HG        -59.7970  -13.4900  -51.0310 H       244 LEU    0.0900
   3940 HD11      -59.3050  -10.7160  -49.7680 H       244 LEU   -0.2700
   3941 HD12      -60.8300  -11.2570  -50.5660 H       244 LEU    0.0900
   3942 HD13      -59.2980  -11.1000  -51.5310 H       244 LEU    0.0900
   3943 HD21      -57.5980  -14.1370  -50.3090 H       244 LEU    0.0900
   3944 HD22      -57.2990  -12.5020  -49.6040 H       244 LEU    0.5100
   3945 HD23      -57.5190  -12.6980  -51.3960 H       244 LEU   -0.5100
   3946 N         -62.7180  -15.1000  -49.2100 N.am    245 PRO   -0.2900
   3947 CA        -63.5890  -15.8150  -50.1480 C.3     245 PRO    0.0000
   3948 C         -64.9520  -15.1310  -50.2910 C.2     245 PRO    0.0900
   3949 O         -65.4290  -14.9020  -51.4160 O.2     245 PRO    0.0900
   3950 CB        -63.7490  -17.1940  -49.5020 C.3     245 PRO    0.0200
   3951 CG        -62.5900  -17.3140  -48.5540 C.3     245 PRO    0.0900
   3952 CD        -62.3680  -15.9350  -48.0420 C.3     245 PRO   -0.1800
   3953 HA        -63.1500  -15.8270  -51.1330 H       245 PRO    0.0900
   3954 HB1       -63.7140  -17.9960  -50.2710 H       245 PRO    0.0900
   3955 HB2       -64.7140  -17.2640  -48.9560 H       245 PRO   -0.1800
   3956 HG1       -62.8330  -18.0090  -47.7210 H       245 PRO    0.0900
   3957 HG2       -61.6860  -17.6880  -49.0820 H       245 PRO    0.0900
   3958 HD1       -63.0360  -15.7020  -47.1870 H       245 PRO    0.5100
   3959 HD2       -61.3100  -15.7690  -47.7530 H       245 PRO   -0.5100
   3960 N         -65.5640  -14.7810  -49.1610 N.am    246 PHE   -0.4700
   3961 CA        -66.7990  -14.0040  -49.2010 C.3     246 PHE    0.3100
   3962 C         -66.6350  -12.7000  -49.9490 C.2     246 PHE    0.0700
   3963 O         -67.4410  -12.3680  -50.8040 O.2     246 PHE    0.0900
   3964 CB        -67.3590  -13.6830  -47.8130 C.3     246 PHE   -0.1800
   3965 CG        -68.5760  -12.8240  -47.8660 C.ar    246 PHE    0.0900
   3966 CD1       -69.8180  -13.3840  -48.1350 C.ar    246 PHE    0.0900
   3967 CD2       -68.4830  -11.4440  -47.7010 C.ar    246 PHE    0.0000
   3968 CE1       -70.9510  -12.5850  -48.2230 C.ar    246 PHE   -0.1150
   3969 CE2       -69.6190  -10.6460  -47.7820 C.ar    246 PHE    0.1150
   3970 CZ        -70.8540  -11.2170  -48.0370 C.ar    246 PHE   -0.1150
   3971 HN        -65.2170  -15.0280  -48.2590 H       246 PHE    0.1150
   3972 HA        -67.5220  -14.5770  -49.7610 H       246 PHE   -0.1150
   3973 HB1       -66.5930  -13.1390  -47.2200 H       246 PHE    0.1150
   3974 HB2       -67.6400  -14.6280  -47.2990 H       246 PHE   -0.1150
   3975 HD1       -69.9040  -14.4510  -48.2770 H       246 PHE    0.1150
   3976 HD2       -67.5220  -10.9900  -47.5080 H       246 PHE   -0.1150
   3977 HE1       -71.9100  -13.0310  -48.4390 H       246 PHE    0.1150
   3978 HE2       -69.5380   -9.5780  -47.6470 H       246 PHE    0.5100
   3979 HZ        -71.7380  -10.5980  -48.0890 H       246 PHE   -0.5100
   3980 N         -65.6080  -11.9370  -49.6420 N.am    247 PHE   -0.4700
   3981 CA        -65.5010  -10.6620  -50.3490 C.3     247 PHE    0.3100
   3982 C         -65.1200  -10.7400  -51.8340 C.2     247 PHE    0.0700
   3983 O         -65.4410   -9.8260  -52.5810 O.2     247 PHE    0.0900
   3984 CB        -64.6580   -9.6470  -49.5820 C.3     247 PHE   -0.1800
   3985 CG        -65.3770   -9.0380  -48.4260 C.ar    247 PHE    0.0900
   3986 CD1       -66.2670   -7.9760  -48.6230 C.ar    247 PHE    0.0900
   3987 CD2       -65.1470   -9.4980  -47.1210 C.ar    247 PHE    0.0000
   3988 CE1       -66.9380   -7.3900  -47.5250 C.ar    247 PHE   -0.1150
   3989 CE2       -65.8050   -8.9400  -46.0280 C.ar    247 PHE    0.1150
   3990 CZ        -66.6960   -7.8710  -46.2230 C.ar    247 PHE   -0.1150
   3991 HN        -64.9100  -12.1710  -48.9700 H       247 PHE    0.1150
   3992 HA        -66.5020  -10.2800  -50.4880 H       247 PHE   -0.1150
   3993 HB1       -64.3660   -8.8210  -50.2640 H       247 PHE    0.1150
   3994 HB2       -63.7520  -10.1510  -49.1810 H       247 PHE   -0.1150
   3995 HD1       -66.4430   -7.6010  -49.6210 H       247 PHE    0.1150
   3996 HD2       -64.4440  -10.3030  -46.9600 H       247 PHE   -0.1150
   3997 HE1       -67.6320   -6.5780  -47.6840 H       247 PHE    0.1150
   3998 HE2       -65.6330   -9.3270  -45.0340 H       247 PHE    0.5100
   3999 HZ        -67.1940   -7.4190  -45.3790 H       247 PHE   -0.5100
   4000 N         -64.4650  -11.8200  -52.2640 N.am    248 LEU   -0.4700
   4001 CA        -64.1990  -12.0130  -53.6820 C.3     248 LEU    0.3100
   4002 C         -65.4910  -12.3510  -54.4190 C.2     248 LEU    0.0700
   4003 O         -65.7590  -11.8570  -55.5150 O.2     248 LEU    0.0900
   4004 CB        -63.1700  -13.1180  -53.8970 C.3     248 LEU   -0.1800
   4005 CG        -61.7010  -12.7850  -53.6440 C.3     248 LEU    0.0900
   4006 CD1       -60.8910  -14.0920  -53.7420 C.3     248 LEU    0.0900
   4007 CD2       -61.1590  -11.6930  -54.5980 C.3     248 LEU   -0.0900
   4008 HN        -64.1350  -12.5300  -51.6470 H       248 LEU    0.0900
   4009 HA        -63.8340  -11.0780  -54.0830 H       248 LEU   -0.2700
   4010 HB1       -63.2580  -13.4550  -54.9510 H       248 LEU    0.0900
   4011 HB2       -63.4400  -13.9580  -53.2250 H       248 LEU    0.0900
   4012 HG        -61.5810  -12.3380  -52.6340 H       248 LEU    0.0900
   4013 HD11      -61.0090  -14.5400  -54.7520 H       248 LEU   -0.2700
   4014 HD12      -61.2560  -14.8200  -52.9860 H       248 LEU    0.0900
   4015 HD13      -59.8130  -13.8830  -53.5700 H       248 LEU    0.0900
   4016 HD21      -61.7390  -10.7550  -54.4730 H       248 LEU    0.0900
   4017 HD22      -61.2550  -12.0310  -55.6520 H       248 LEU    0.5100
   4018 HD23      -60.0920  -11.4860  -54.3670 H       248 LEU   -0.5100
   4019 N         -66.2920  -13.2000  -53.7900 N.am    249 VAL   -0.4700
   4020 CA        -67.5490  -13.6500  -54.3530 C.3     249 VAL    0.3100
   4021 C         -68.4830  -12.4640  -54.4930 C.2     249 VAL    0.0700
   4022 O         -68.9650  -12.1890  -55.5890 O.2     249 VAL    0.0900
   4023 CB        -68.1220  -14.8280  -53.5410 C.3     249 VAL   -0.0900
   4024 CG1       -69.6520  -14.8530  -53.5740 C.3     249 VAL    0.0900
   4025 CG2       -67.5420  -16.1300  -54.0720 C.3     249 VAL   -0.2700
   4026 HN        -66.0630  -13.5690  -52.8920 H       249 VAL    0.0900
   4027 HA        -67.3680  -13.9520  -55.3740 H       249 VAL    0.0900
   4028 HB        -67.7840  -14.7400  -52.4860 H       249 VAL    0.0900
   4029 HG11      -70.0120  -14.7720  -54.6210 H       249 VAL   -0.2700
   4030 HG12      -70.0560  -13.9970  -52.9920 H       249 VAL    0.0900
   4031 HG13      -70.0240  -15.8080  -53.1430 H       249 VAL    0.0900
   4032 HG21      -66.4630  -16.2010  -53.8150 H       249 VAL    0.0900
   4033 HG22      -67.6460  -16.1670  -55.1780 H       249 VAL    0.5100
   4034 HG23      -68.0710  -16.9940  -53.6180 H       249 VAL   -0.5100
   4035 N         -68.7000  -11.7390  -53.3890 N.am    250 ASN   -0.4700
   4036 CA        -69.3590  -10.4300  -53.3950 C.3     250 ASN    0.3100
   4037 C         -69.0530   -9.5910  -54.6490 C.2     250 ASN    0.0700
   4038 O         -69.9530   -8.9760  -55.2110 O.2     250 ASN    0.0900
   4039 CB        -68.9350   -9.6580  -52.1480 C.3     250 ASN   -0.1800
   4040 CG        -69.9690   -8.6560  -51.6930 C.2     250 ASN    0.0900
   4041 ND2       -69.5190   -7.6480  -50.9670 N.am    250 ASN    0.0900
   4042 OD1       -71.1580   -8.7930  -51.9530 O.2     250 ASN    0.5500
   4043 HN        -68.4150  -12.0660  -52.4920 H       250 ASN   -0.5500
   4044 HA        -70.4280  -10.5850  -53.4040 H       250 ASN   -0.6200
   4045 HB1       -67.9920   -9.1130  -52.3670 H       250 ASN    0.3200
   4046 HB2       -68.7560  -10.3780  -51.3220 H       250 ASN    0.3000
   4047 HD21      -70.1630   -7.0350  -50.5090 H       250 ASN    0.5100
   4048 HD22      -68.5350   -7.4980  -50.8750 H       250 ASN   -0.5100
   4049 N         -67.7910   -9.5690  -55.0910 N.am    251 ILE   -0.4700
   4050 CA        -67.3870   -8.7700  -56.2550 C.3     251 ILE    0.3100
   4051 C         -67.6710   -9.5030  -57.5770 C.2     251 ILE    0.0700
   4052 O         -68.0880   -8.8880  -58.5660 O.2     251 ILE    0.0900
   4053 CB        -65.8890   -8.3170  -56.1650 C.3     251 ILE   -0.0900
   4054 CG1       -65.6520   -7.4090  -54.9370 C.3     251 ILE    0.0900
   4055 CG2       -65.3780   -7.6640  -57.4990 C.3     251 ILE   -0.2700
   4056 CD        -66.2920   -6.0290  -55.0130 C.3     251 ILE    0.0900
   4057 HN        -67.0670  -10.0920  -54.6490 H       251 ILE    0.0900
   4058 HA        -68.0320   -7.9050  -56.3010 H       251 ILE    0.0900
   4059 HB        -65.2590   -9.2040  -55.9350 H       251 ILE   -0.1800
   4060 HG11      -64.5580   -7.2740  -54.8130 H       251 ILE    0.0900
   4061 HG12      -66.0570   -7.9270  -54.0420 H       251 ILE    0.0900
   4062 HG21      -66.0900   -6.8820  -57.8380 H       251 ILE   -0.2700
   4063 HG22      -65.2970   -8.4390  -58.2930 H       251 ILE    0.0900
   4064 HG23      -64.3860   -7.1940  -57.3330 H       251 ILE    0.0900
   4065 HD1       -67.3940   -6.1250  -55.1180 H       251 ILE    0.0900
   4066 HD2       -65.9000   -5.4780  -55.8940 H       251 ILE    0.5100
   4067 HD3       -66.0730   -5.4580  -54.0860 H       251 ILE   -0.5100
   4068 N         -67.4600  -10.8200  -57.5910 N.am    252 VAL   -0.4700
   4069 CA        -67.7900  -11.6280  -58.7520 C.3     252 VAL    0.3100
   4070 C         -69.2650  -11.5110  -59.1400 C.2     252 VAL    0.0700
   4071 O         -69.5630  -11.3110  -60.3110 O.2     252 VAL    0.0900
   4072 CB        -67.3930  -13.1030  -58.5610 C.3     252 VAL   -0.0900
   4073 CG1       -67.9940  -13.9690  -59.6750 C.3     252 VAL    0.0900
   4074 CG2       -65.8620  -13.2480  -58.5280 C.3     252 VAL   -0.2700
   4075 HN        -67.0700  -11.3040  -56.8120 H       252 VAL    0.0900
   4076 HA        -67.2670  -11.2130  -59.6010 H       252 VAL    0.0900
   4077 HB        -67.7640  -13.4590  -57.5760 H       252 VAL    0.0900
   4078 HG11      -67.7720  -13.5220  -60.6680 H       252 VAL   -0.2700
   4079 HG12      -69.0960  -14.0310  -59.5520 H       252 VAL    0.0900
   4080 HG13      -67.5550  -14.9890  -59.6390 H       252 VAL    0.0900
   4081 HG21      -65.4400  -12.6540  -57.6890 H       252 VAL    0.0900
   4082 HG22      -65.4260  -12.8750  -59.4800 H       252 VAL    0.5100
   4083 HG23      -65.5870  -14.3140  -58.3830 H       252 VAL   -0.5100
   4084 N         -70.1760  -11.6090  -58.1580 N.am    253 ASN   -0.4700
   4085 CA        -71.6210  -11.4140  -58.3690 C.3     253 ASN    0.3100
   4086 C         -71.9650  -10.1460  -59.1170 C.2     253 ASN    0.0700
   4087 O         -72.9220  -10.1060  -59.8820 O.2     253 ASN    0.0900
   4088 CB        -72.3800  -11.3580  -57.0450 C.3     253 ASN   -0.1800
   4089 CG        -72.9920  -12.6740  -56.6640 C.2     253 ASN    0.0900
   4090 ND2       -73.2610  -12.8430  -55.3660 N.am    253 ASN    0.0900
   4091 OD1       -73.2330  -13.5340  -57.5160 O.2     253 ASN    0.5500
   4092 HN        -69.9080  -11.8230  -57.2220 H       253 ASN   -0.5500
   4093 HA        -71.9810  -12.2370  -58.9680 H       253 ASN   -0.6200
   4094 HB1       -73.1920  -10.6050  -57.1290 H       253 ASN    0.3200
   4095 HB2       -71.6780  -11.0510  -56.2410 H       253 ASN    0.3000
   4096 HD21      -73.6690  -13.6990  -55.0470 H       253 ASN    0.5100
   4097 HD22      -73.0530  -12.1150  -54.7120 H       253 ASN   -0.5100
   4098 N         -71.2090   -9.0880  -58.8650 N.am    254 VAL   -0.4700
   4099 CA        -71.4340   -7.8330  -59.5410 C.3     254 VAL    0.3100
   4100 C         -71.2870   -8.0470  -61.0460 C.2     254 VAL    0.0700
   4101 O         -72.1130   -7.5860  -61.8300 O.2     254 VAL    0.0900
   4102 CB        -70.4920   -6.7230  -58.9910 C.3     254 VAL   -0.0900
   4103 CG1       -70.4230   -5.5390  -59.9270 C.3     254 VAL    0.0900
   4104 CG2       -70.9450   -6.2800  -57.5860 C.3     254 VAL   -0.2700
   4105 HN        -70.4590   -9.1110  -58.2070 H       254 VAL    0.0900
   4106 HA        -72.4660   -7.5540  -59.3900 H       254 VAL    0.0900
   4107 HB        -69.4720   -7.1430  -58.8600 H       254 VAL    0.0900
   4108 HG11      -71.4470   -5.2110  -60.2030 H       254 VAL   -0.2700
   4109 HG12      -69.8780   -5.8210  -60.8530 H       254 VAL    0.0900
   4110 HG13      -69.9010   -4.6930  -59.4300 H       254 VAL    0.0900
   4111 HG21      -71.0960   -7.1680  -56.9370 H       254 VAL    0.0900
   4112 HG22      -71.9050   -5.7230  -57.6560 H       254 VAL    0.5100
   4113 HG23      -70.1700   -5.6310  -57.1250 H       254 VAL   -0.5100
   4114 N         -70.2630   -8.7930  -61.4420 N.am    255 PHE   -0.4700
   4115 CA        -69.9680   -8.9960  -62.8590 C.3     255 PHE    0.3100
   4116 C         -70.7580  -10.1390  -63.4950 C.2     255 PHE    0.0700
   4117 O         -70.9930  -10.1190  -64.6990 O.2     255 PHE    0.0900
   4118 CB        -68.4440   -9.1340  -63.0960 C.3     255 PHE   -0.1800
   4119 CG        -67.6850   -7.8640  -62.8110 C.ar    255 PHE    0.0900
   4120 CD1       -67.2660   -7.5630  -61.5110 C.ar    255 PHE    0.0900
   4121 CD2       -67.4280   -6.9430  -63.8280 C.ar    255 PHE    0.0000
   4122 CE1       -66.5930   -6.3670  -61.2270 C.ar    255 PHE   -0.1150
   4123 CE2       -66.7490   -5.7460  -63.5570 C.ar    255 PHE    0.1150
   4124 CZ        -66.3340   -5.4560  -62.2500 C.ar    255 PHE   -0.1150
   4125 HN        -69.6530   -9.2440  -60.7960 H       255 PHE    0.1150
   4126 HA        -70.3550   -8.1490  -63.4050 H       255 PHE   -0.1150
   4127 HB1       -68.2580   -9.4000  -64.1580 H       255 PHE    0.1150
   4128 HB2       -68.0370   -9.9220  -62.4270 H       255 PHE   -0.1150
   4129 HD1       -67.4640   -8.2630  -60.7140 H       255 PHE    0.1150
   4130 HD2       -67.7570   -7.1530  -64.8360 H       255 PHE   -0.1150
   4131 HE1       -66.2770   -6.1510  -60.2170 H       255 PHE    0.1150
   4132 HE2       -66.5450   -5.0470  -64.3550 H       255 PHE    0.5100
   4133 HZ        -65.8170   -4.5330  -62.0370 H       255 PHE   -0.5100
   4134 N         -71.1910  -11.1110  -62.6890 N.am    256 ASN   -0.4700
   4135 CA        -71.9990  -12.2280  -63.1760 C.3     256 ASN    0.3100
   4136 C         -72.8970  -12.8450  -62.0980 C.2     256 ASN    0.0700
   4137 O         -72.4250  -13.5770  -61.2260 O.2     256 ASN    0.0900
   4138 CB        -71.0820  -13.2970  -63.7800 C.3     256 ASN   -0.1800
   4139 CG        -71.7940  -14.1860  -64.7920 C.2     256 ASN    0.0900
   4140 ND2       -71.1160  -14.4460  -65.9010 N.am    256 ASN    0.0900
   4141 OD1       -72.9240  -14.6420  -64.5790 O.2     256 ASN    0.5500
   4142 HN        -70.9830  -11.1180  -61.7140 H       256 ASN   -0.5500
   4143 HA        -72.6850  -11.8520  -63.9200 H       256 ASN   -0.6200
   4144 HB1       -70.6910  -13.9390  -62.9620 H       256 ASN    0.3200
   4145 HB2       -70.2310  -12.7960  -64.2890 H       256 ASN    0.3000
   4146 HD21      -71.5200  -15.0220  -66.6100 H       256 ASN    0.5100
   4147 HD22      -70.2000  -14.0650  -66.0280 H       256 ASN   -0.5100
   4148 N         -74.2010  -12.5750  -62.1780 N.am    257 ARG   -0.4700
   4149 CA        -75.1450  -12.9900  -61.1250 C.3     257 ARG    0.3100
   4150 C         -75.4220  -14.4910  -61.0980 C.2     257 ARG    0.0700
   4151 O         -76.0090  -15.0040  -60.1440 O.2     257 ARG    0.0900
   4152 CB        -76.4610  -12.2010  -61.2050 C.3     257 ARG   -0.1800
   4153 CG        -76.2510  -10.7000  -61.2500 C.3     257 ARG    0.0900
   4154 CD        -77.2070   -9.9480  -60.3400 C.3     257 ARG    0.0900
   4155 NE        -76.5150   -8.8320  -59.6840 N.pl3   257 ARG   -0.1800
   4156 CZ        -77.0200   -8.0980  -58.6960 C.cat   257 ARG    0.0900
   4157 NH1       -78.2420   -8.3340  -58.2210 N.pl3   257 ARG    0.0900
   4158 NH2       -76.2910   -7.1180  -58.1800 N.pl3   257 ARG    0.2000
   4159 HN        -74.5950  -12.0830  -62.9510 H       257 ARG    0.0900
   4160 HA        -74.6690  -12.8220  -60.1700 H       257 ARG    0.0900
   4161 HB1       -77.0790  -12.4490  -60.3160 H       257 ARG   -0.7000
   4162 HB2       -77.0070  -12.5120  -62.1210 H       257 ARG    0.4400
   4163 HG1       -76.3990  -10.3490  -62.2920 H       257 ARG    0.6400
   4164 HG2       -75.2090  -10.4750  -60.9390 H       257 ARG   -0.8000
   4165 HD1       -77.5950  -10.6260  -59.5490 H       257 ARG    0.4600
   4166 HD2       -78.0500   -9.5310  -60.9320 H       257 ARG    0.4600
   4167 HE        -75.5950   -8.6090  -60.0040 H       257 ARG   -0.8000
   4168 HH11      -78.7360   -9.1580  -58.4970 H       257 ARG    0.4600
   4169 HH12      -78.6670   -7.6850  -57.5880 H       257 ARG    0.4600
   4170 HH21      -75.3720   -6.9390  -58.5330 H       257 ARG    0.5100
   4171 HH22      -76.6590   -6.5580  -57.4380 H       257 ARG   -0.5100
   4172 N         -74.9740  -15.1980  -62.1320 N.am    258 ASP   -0.4700
   4173 CA        -75.1970  -16.6300  -62.2160 C.3     258 ASP    0.3100
   4174 C         -74.0200  -17.4310  -61.7170 C.2     258 ASP    0.0700
   4175 O         -74.1970  -18.5100  -61.1530 O.2     258 ASP    0.0900
   4176 CB        -75.5320  -17.0370  -63.6550 C.3     258 ASP   -0.2800
   4177 CG        -77.0230  -16.9790  -63.9450 C.2     258 ASP    0.0900
   4178 OD1       -77.7860  -17.7860  -63.3520 O.co2   258 ASP    0.0900
   4179 OD2       -77.4290  -16.1300  -64.7740 O.co2   258 ASP    0.6200
   4180 HN        -74.4700  -14.7820  -62.8850 H       258 ASP   -0.7600
   4181 HA        -76.0140  -16.8800  -61.5560 H       258 ASP   -0.7600
   4182 HB1       -75.1780  -18.0760  -63.8290 H       258 ASP    0.5100
   4183 HB2       -75.0090  -16.3520  -64.3560 H       258 ASP   -0.5100
   4184 N         -72.8220  -16.8850  -61.9060 N.am    259 LEU   -0.4700
   4185 CA        -71.5680  -17.6270  -61.7490 C.3     259 LEU    0.3100
   4186 C         -71.3330  -18.3030  -60.3950 C.2     259 LEU    0.0700
   4187 O         -70.5700  -19.2570  -60.3130 O.2     259 LEU    0.0900
   4188 CB        -70.3720  -16.7250  -62.1100 C.3     259 LEU   -0.1800
   4189 CG        -69.0220  -17.3370  -62.5020 C.3     259 LEU    0.0900
   4190 CD1       -69.1870  -18.3550  -63.6470 C.3     259 LEU    0.0900
   4191 CD2       -68.0080  -16.2400  -62.8750 C.3     259 LEU   -0.0900
   4192 HN        -72.7240  -15.9290  -62.1690 H       259 LEU    0.0900
   4193 HA        -71.6000  -18.4890  -62.3990 H       259 LEU   -0.2700
   4194 HB1       -70.1850  -16.0790  -61.2280 H       259 LEU    0.0900
   4195 HB2       -70.6970  -16.0950  -62.9620 H       259 LEU    0.0900
   4196 HG        -68.5810  -17.8480  -61.6200 H       259 LEU    0.0900
   4197 HD11      -69.6190  -17.8560  -64.5410 H       259 LEU   -0.2700
   4198 HD12      -69.8710  -19.1700  -63.3310 H       259 LEU    0.0900
   4199 HD13      -68.1990  -18.7790  -63.9210 H       259 LEU    0.0900
   4200 HD21      -67.8460  -15.5600  -62.0110 H       259 LEU    0.0900
   4201 HD22      -68.3930  -15.6420  -63.7290 H       259 LEU    0.5100
   4202 HD23      -67.0350  -16.7010  -63.1500 H       259 LEU   -0.5100
   4203 N         -71.9790  -17.8240  -59.3340 N.am    260 VAL   -0.4700
   4204 CA        -71.7680  -18.3930  -58.0110 C.3     260 VAL    0.3100
   4205 C         -73.0930  -18.8370  -57.3950 C.2     260 VAL    0.0700
   4206 O         -74.0250  -18.0410  -57.2980 O.2     260 VAL    0.0900
   4207 CB        -70.9710  -17.4140  -57.0990 C.3     260 VAL   -0.0900
   4208 CG1       -71.4600  -17.4430  -55.6510 C.3     260 VAL    0.0900
   4209 CG2       -69.4680  -17.7120  -57.1790 C.3     260 VAL   -0.2700
   4210 HN        -72.6250  -17.0670  -59.3970 H       260 VAL    0.0900
   4211 HA        -71.2240  -19.3180  -58.1300 H       260 VAL    0.0900
   4212 HB        -71.0820  -16.3830  -57.4940 H       260 VAL    0.0900
   4213 HG11      -71.5170  -18.4910  -55.2880 H       260 VAL   -0.2700
   4214 HG12      -72.4720  -16.9900  -55.5830 H       260 VAL    0.0900
   4215 HG13      -70.7530  -16.8810  -55.0030 H       260 VAL    0.0900
   4216 HG21      -69.1470  -17.7720  -58.2410 H       260 VAL    0.0900
   4217 HG22      -69.2480  -18.6840  -56.6860 H       260 VAL    0.5100
   4218 HG23      -68.8940  -16.9030  -56.6800 H       260 VAL   -0.5100
   4219 N         -73.1960  -20.1210  -56.9980 N.am    261 PRO   -0.2900
   4220 CA        -74.4700  -20.5740  -56.4680 C.3     261 PRO    0.0000
   4221 C         -74.7890  -19.9370  -55.1230 C.2     261 PRO    0.0900
   4222 O         -73.8980  -19.7190  -54.2950 O.2     261 PRO    0.0900
   4223 CB        -74.3050  -22.0940  -56.3390 C.3     261 PRO    0.0200
   4224 CG        -72.8680  -22.3590  -56.3740 C.3     261 PRO    0.0900
   4225 CD        -72.2000  -21.2050  -57.0740 C.3     261 PRO   -0.1800
   4226 HA        -75.2730  -20.2650  -57.1160 H       261 PRO    0.0900
   4227 HB1       -74.8140  -22.6120  -57.1810 H       261 PRO    0.0900
   4228 HB2       -74.7420  -22.4530  -55.3820 H       261 PRO   -0.1800
   4229 HG1       -72.4740  -22.4570  -55.3390 H       261 PRO    0.0900
   4230 HG2       -72.6680  -23.3040  -56.9240 H       261 PRO    0.0900
   4231 HD1       -71.2670  -20.9000  -56.5540 H       261 PRO    0.5100
   4232 HD2       -71.9810  -21.4450  -58.1360 H       261 PRO   -0.5100
   4233 N         -76.0660  -19.6210  -54.9550 N.am    262 ASP   -0.4700
   4234 CA        -76.6700  -19.0800  -53.7430 C.3     262 ASP    0.3100
   4235 C         -76.1420  -19.6820  -52.4310 C.2     262 ASP    0.0700
   4236 O         -75.9380  -18.9620  -51.4580 O.2     262 ASP    0.0900
   4237 CB        -78.1790  -19.3350  -53.8390 C.3     262 ASP   -0.2800
   4238 CG        -79.0050  -18.2170  -53.2690 C.2     262 ASP    0.0900
   4239 OD1       -78.7250  -17.7870  -52.1310 O.co2   262 ASP    0.0900
   4240 OD2       -79.9600  -17.7840  -53.9510 O.co2   262 ASP    0.6200
   4241 HN        -76.7110  -19.7490  -55.7020 H       262 ASP   -0.7600
   4242 HA        -76.4560  -18.0220  -53.6860 H       262 ASP   -0.7600
   4243 HB1       -78.4210  -20.2670  -53.2840 H       262 ASP    0.5100
   4244 HB2       -78.4540  -19.4650  -54.9070 H       262 ASP   -0.5100
   4245 N         -75.9290  -20.9990  -52.3990 N.am    263 TRP   -0.4700
   4246 CA        -75.5300  -21.6810  -51.1680 C.3     263 TRP    0.3100
   4247 C         -74.0620  -21.4000  -50.8150 C.2     263 TRP    0.0700
   4248 O         -73.6870  -21.3600  -49.6340 O.2     263 TRP    0.0900
   4249 CB        -75.8150  -23.1930  -51.2650 C.3     263 TRP   -0.1800
   4250 CG        -75.0000  -23.8990  -52.3260 C.ar    263 TRP    0.0900
   4251 CD1       -75.3480  -24.0810  -53.6270 C.ar    263 TRP    0.0900
   4252 CD2       -73.6930  -24.4970  -52.1700 C.ar    263 TRP   -0.0300
   4253 CE2       -73.3250  -25.0180  -53.4290 C.ar    263 TRP   -0.1500
   4254 CE3       -72.8080  -24.6490  -51.0890 C.ar    263 TRP    0.2200
   4255 NE1       -74.3520  -24.7490  -54.2940 N.ar    263 TRP   -0.5100
   4256 CZ2       -72.1020  -25.6680  -53.6470 C.ar    263 TRP    0.3700
   4257 CZ3       -71.5900  -25.2950  -51.3050 C.ar    263 TRP    0.2400
   4258 CH2       -71.2500  -25.7950  -52.5740 C.ar    263 TRP    0.1100
   4259 HN        -76.0320  -21.5740  -53.2070 H       263 TRP   -0.2500
   4260 HA        -76.0870  -21.2480  -50.3500 H       263 TRP    0.1700
   4261 HB1       -76.8900  -23.3400  -51.4990 H       263 TRP   -0.2000
   4262 HB2       -75.5870  -23.6620  -50.2840 H       263 TRP    0.1400
   4263 HD1       -76.2750  -23.7480  -54.0710 H       263 TRP   -0.2700
   4264 HE1       -74.3730  -24.9960  -55.2380 H       263 TRP    0.1600
   4265 HE3       -73.0490  -24.2800  -50.1030 H       263 TRP   -0.1400
   4266 HZ2       -71.8210  -26.0600  -54.6140 H       263 TRP    0.1400
   4267 HZ3       -70.8980  -25.4140  -50.4840 H       263 TRP    0.5100
   4268 HH2       -70.2990  -26.2890  -52.7100 H       263 TRP   -0.5100
   4269 N         -73.2360  -21.1830  -51.8420 N.am    264 LEU   -0.4700
   4270 CA        -71.8110  -20.9250  -51.6450 C.3     264 LEU    0.3100
   4271 C         -71.5140  -19.5320  -51.0540 C.2     264 LEU    0.0700
   4272 O         -70.6760  -19.3830  -50.1520 O.2     264 LEU    0.0900
   4273 CB        -71.0380  -21.1330  -52.9480 C.3     264 LEU   -0.1800
   4274 CG        -69.5350  -21.3400  -52.7700 C.3     264 LEU    0.0900
   4275 CD1       -69.2460  -22.6210  -51.9650 C.3     264 LEU    0.0900
   4276 CD2       -68.8290  -21.3580  -54.1240 C.3     264 LEU   -0.0900
   4277 HN        -73.5530  -21.1890  -52.7870 H       264 LEU    0.0900
   4278 HA        -71.4500  -21.6000  -50.8840 H       264 LEU   -0.2700
   4279 HB1       -71.1930  -20.2420  -53.5920 H       264 LEU    0.0900
   4280 HB2       -71.4550  -22.0250  -53.4610 H       264 LEU    0.0900
   4281 HG        -69.1060  -20.4670  -52.2340 H       264 LEU    0.0900
   4282 HD11      -69.6620  -23.5050  -52.4930 H       264 LEU   -0.2700
   4283 HD12      -69.7200  -22.5530  -50.9630 H       264 LEU    0.0900
   4284 HD13      -68.1500  -22.7580  -51.8520 H       264 LEU    0.0900
   4285 HD21      -68.9930  -20.3950  -54.6530 H       264 LEU    0.0900
   4286 HD22      -69.2350  -22.1800  -54.7520 H       264 LEU    0.5100
   4287 HD23      -67.7380  -21.5020  -53.9800 H       264 LEU   -0.5100
   4288 N         -72.2010  -18.5230  -51.5790 N.am    265 PHE   -0.4700
   4289 CA        -72.2260  -17.2010  -51.0070 C.3     265 PHE    0.3100
   4290 C         -72.4740  -17.3360  -49.4910 C.2     265 PHE    0.0700
   4291 O         -71.6420  -16.9640  -48.6710 O.2     265 PHE    0.0900
   4292 CB        -73.3540  -16.4220  -51.6980 C.3     265 PHE   -0.1800
   4293 CG        -73.3600  -14.9570  -51.4130 C.ar    265 PHE    0.0900
   4294 CD1       -72.5350  -14.0860  -52.1430 C.ar    265 PHE    0.0900
   4295 CD2       -74.2250  -14.4220  -50.4330 C.ar    265 PHE    0.0000
   4296 CE1       -72.5330  -12.7030  -51.8930 C.ar    265 PHE   -0.1150
   4297 CE2       -74.2540  -13.0360  -50.1660 C.ar    265 PHE    0.1150
   4298 CZ        -73.3940  -12.1680  -50.9030 C.ar    265 PHE   -0.1150
   4299 HN        -72.7400  -18.6390  -52.4100 H       265 PHE    0.1150
   4300 HA        -71.2700  -16.7290  -51.1740 H       265 PHE   -0.1150
   4301 HB1       -74.3330  -16.8240  -51.3590 H       265 PHE    0.1150
   4302 HB2       -73.2540  -16.5380  -52.7980 H       265 PHE   -0.1150
   4303 HD1       -71.8900  -14.4870  -52.9100 H       265 PHE    0.1150
   4304 HD2       -74.8760  -15.0840  -49.8800 H       265 PHE   -0.1150
   4305 HE1       -71.8800  -12.0520  -52.4550 H       265 PHE    0.1150
   4306 HE2       -74.9170  -12.6380  -49.4120 H       265 PHE    0.5100
   4307 HZ        -73.3990  -11.1060  -50.7080 H       265 PHE   -0.5100
   4308 N         -73.6170  -17.9140  -49.1280 N.am    266 VAL   -0.4700
   4309 CA        -74.0020  -18.1240  -47.7370 C.3     266 VAL    0.3100
   4310 C         -72.9630  -18.8750  -46.9220 C.2     266 VAL    0.0700
   4311 O         -72.6950  -18.5120  -45.7780 O.2     266 VAL    0.0900
   4312 CB        -75.3280  -18.8660  -47.6690 C.3     266 VAL   -0.0900
   4313 CG1       -75.6690  -19.2520  -46.2130 C.3     266 VAL    0.0900
   4314 CG2       -76.4000  -17.9880  -48.3000 C.3     266 VAL   -0.2700
   4315 HN        -74.2730  -18.2350  -49.8060 H       266 VAL    0.0900
   4316 HA        -74.0860  -17.1580  -47.2610 H       266 VAL    0.0900
   4317 HB        -75.2630  -19.7880  -48.2860 H       266 VAL    0.0900
   4318 HG11      -75.5700  -18.3660  -45.5500 H       266 VAL   -0.2700
   4319 HG12      -74.9740  -20.0420  -45.8580 H       266 VAL    0.0900
   4320 HG13      -76.7160  -19.6210  -46.1560 H       266 VAL    0.0900
   4321 HG21      -76.1440  -17.7720  -49.3590 H       266 VAL    0.0900
   4322 HG22      -76.4720  -17.0240  -47.7510 H       266 VAL    0.5100
   4323 HG23      -77.3810  -18.5080  -48.2710 H       266 VAL   -0.5100
   4324 N         -72.3900  -19.9250  -47.5170 N.am    267 ALA   -0.4700
   4325 CA        -71.3400  -20.7150  -46.8860 C.3     267 ALA    0.3100
   4326 C         -70.1690  -19.8250  -46.5270 C.2     267 ALA    0.0700
   4327 O         -69.7560  -19.7570  -45.3670 O.2     267 ALA    0.0900
   4328 CB        -70.8680  -21.8460  -47.8310 C.3     267 ALA   -0.2700
   4329 HN        -72.6590  -20.2190  -48.4300 H       267 ALA    0.0900
   4330 HA        -71.7370  -21.1300  -45.9720 H       267 ALA    0.0900
   4331 HB1       -70.4690  -21.4140  -48.7740 H       267 ALA    0.0900
   4332 HB2       -71.7220  -22.5120  -48.0790 H       267 ALA    0.5100
   4333 HB3       -70.0640  -22.4360  -47.3430 H       267 ALA   -0.5100
   4334 N         -69.6440  -19.1420  -47.5390 N.am    268 PHE   -0.4700
   4335 CA        -68.5850  -18.1630  -47.3640 C.3     268 PHE    0.3100
   4336 C         -68.8530  -17.0820  -46.2550 C.2     268 PHE    0.0700
   4337 O         -67.9780  -16.7780  -45.4550 O.2     268 PHE    0.0900
   4338 CB        -68.2380  -17.5690  -48.7350 C.3     268 PHE   -0.1800
   4339 CG        -67.4670  -18.5230  -49.6440 C.ar    268 PHE    0.0900
   4340 CD1       -66.7780  -19.6380  -49.1150 C.ar    268 PHE    0.0900
   4341 CD2       -67.4040  -18.3020  -51.0220 C.ar    268 PHE    0.0000
   4342 CE1       -66.0610  -20.5160  -49.9280 C.ar    268 PHE   -0.1150
   4343 CE2       -66.6650  -19.1730  -51.8560 C.ar    268 PHE    0.1150
   4344 CZ        -66.0000  -20.2890  -51.3030 C.ar    268 PHE   -0.1150
   4345 HN        -69.9570  -19.2730  -48.4760 H       268 PHE    0.1150
   4346 HA        -67.7280  -18.6570  -46.9320 H       268 PHE   -0.1150
   4347 HB1       -67.6050  -16.6680  -48.5930 H       268 PHE    0.1150
   4348 HB2       -69.1760  -17.2980  -49.2640 H       268 PHE   -0.1150
   4349 HD1       -66.8080  -19.8140  -48.0500 H       268 PHE    0.1150
   4350 HD2       -67.9230  -17.4590  -51.4540 H       268 PHE   -0.1150
   4351 HE1       -65.5570  -21.3670  -49.4960 H       268 PHE    0.1150
   4352 HE2       -66.6100  -18.9850  -52.9180 H       268 PHE    0.5100
   4353 HZ        -65.4470  -20.9620  -51.9420 H       268 PHE   -0.5100
   4354 N         -70.0640  -16.5420  -46.1660 N.am    269 ASN   -0.4700
   4355 CA        -70.4180  -15.6420  -45.0700 C.3     269 ASN    0.3100
   4356 C         -70.3740  -16.3610  -43.7090 C.2     269 ASN    0.0700
   4357 O         -70.0580  -15.7480  -42.6760 O.2     269 ASN    0.0900
   4358 CB        -71.8060  -15.0330  -45.3230 C.3     269 ASN   -0.1800
   4359 CG        -71.9760  -13.6230  -44.7150 C.2     269 ASN    0.0900
   4360 ND2       -72.7570  -12.8150  -45.2540 N.am    269 ASN    0.0900
   4361 OD1       -71.3050  -13.3350  -43.6080 O.2     269 ASN    0.5500
   4362 HN        -70.7780  -16.7220  -46.8380 H       269 ASN   -0.5500
   4363 HA        -69.6700  -14.8650  -45.0130 H       269 ASN   -0.6200
   4364 HB1       -72.5760  -15.7010  -44.8790 H       269 ASN    0.3200
   4365 HB2       -71.9710  -14.9640  -46.4180 H       269 ASN    0.3000
   4366 HD21      -72.8740  -11.9000  -44.8690 H       269 ASN    0.5100
   4367 HD22      -73.2660  -13.0820  -46.0730 H       269 ASN   -0.5100
   4368 N         -70.6870  -17.6650  -43.6910 N.am    270 TRP   -0.4700
   4369 CA        -70.5530  -18.4510  -42.4530 C.3     270 TRP    0.3100
   4370 C         -69.0890  -18.7720  -42.1490 C.2     270 TRP    0.0700
   4371 O         -68.6950  -18.8600  -40.9820 O.2     270 TRP    0.0900
   4372 CB        -71.3870  -19.7300  -42.4940 C.3     270 TRP   -0.1800
   4373 CG        -72.7690  -19.4830  -42.1640 C.ar    270 TRP    0.0900
   4374 CD1       -73.8070  -19.2950  -43.0380 C.ar    270 TRP    0.0900
   4375 CD2       -73.3080  -19.3560  -40.8580 C.ar    270 TRP   -0.0300
   4376 CE2       -74.6950  -19.0980  -40.9980 C.ar    270 TRP   -0.1500
   4377 CE3       -72.7580  -19.4330  -39.5780 C.ar    270 TRP    0.2200
   4378 NE1       -74.9760  -19.0640  -42.3380 N.ar    270 TRP   -0.5100
   4379 CZ2       -75.5400  -18.9240  -39.9020 C.ar    270 TRP    0.3700
   4380 CZ3       -73.6040  -19.2280  -38.4770 C.ar    270 TRP    0.2400
   4381 CH2       -74.9790  -18.9820  -38.6500 C.ar    270 TRP    0.1100
   4382 HN        -71.0190  -18.1510  -44.4950 H       270 TRP   -0.2500
   4383 HA        -70.8730  -17.8270  -41.6320 H       270 TRP    0.1700
   4384 HB1       -70.9720  -20.4590  -41.7650 H       270 TRP   -0.2000
   4385 HB2       -71.3350  -20.1660  -43.5140 H       270 TRP    0.1400
   4386 HD1       -73.7250  -19.3240  -44.1150 H       270 TRP   -0.2700
   4387 HE1       -75.8540  -18.9020  -42.7320 H       270 TRP    0.1600
   4388 HE3       -71.7110  -19.6450  -39.4180 H       270 TRP   -0.1400
   4389 HZ2       -76.6000  -18.7470  -40.0150 H       270 TRP    0.1400
   4390 HZ3       -73.1920  -19.2590  -37.4790 H       270 TRP    0.5100
   4391 HH2       -75.6060  -18.8360  -37.7820 H       270 TRP   -0.5100
   4392 N         -68.2660  -18.9100  -43.1950 N.am    271 LEU   -0.4700
   4393 CA        -66.8300  -18.9680  -42.9730 C.3     271 LEU    0.3100
   4394 C         -66.3630  -17.6990  -42.2580 C.2     271 LEU    0.0700
   4395 O         -65.5610  -17.7670  -41.3170 O.2     271 LEU    0.0900
   4396 CB        -66.0390  -19.1960  -44.2620 C.3     271 LEU   -0.1800
   4397 CG        -64.5370  -19.4110  -44.0540 C.3     271 LEU    0.0900
   4398 CD1       -64.2730  -20.4760  -42.9920 C.3     271 LEU    0.0900
   4399 CD2       -63.8530  -19.7610  -45.3670 C.3     271 LEU   -0.0900
   4400 HN        -68.5850  -18.9770  -44.1370 H       271 LEU    0.0900
   4401 HA        -66.6410  -19.7760  -42.2810 H       271 LEU   -0.2700
   4402 HB1       -66.1780  -18.3100  -44.9180 H       271 LEU    0.0900
   4403 HB2       -66.4540  -20.0900  -44.7730 H       271 LEU    0.0900
   4404 HG        -64.0720  -18.4540  -43.7330 H       271 LEU    0.0900
   4405 HD11      -64.8700  -21.3870  -43.2090 H       271 LEU   -0.2700
   4406 HD12      -64.5640  -20.0920  -41.9910 H       271 LEU    0.0900
   4407 HD13      -63.1970  -20.7500  -42.9890 H       271 LEU    0.0900
   4408 HD21      -63.9920  -18.9380  -46.1010 H       271 LEU    0.0900
   4409 HD22      -64.2940  -20.6890  -45.7870 H       271 LEU    0.5100
   4410 HD23      -62.7640  -19.9060  -45.2000 H       271 LEU   -0.5100
   4411 N         -66.8970  -16.5510  -42.6860 N.am    272 GLY   -0.4700
   4412 CA        -66.6090  -15.2710  -42.0240 C.3     272 GLY    0.3100
   4413 C         -67.0280  -15.2430  -40.5670 C.2     272 GLY   -0.0200
   4414 O         -66.2400  -14.9180  -39.6840 O.2     272 GLY    0.0900
   4415 HN        -67.5110  -16.5110  -43.4700 H       272 GLY    0.0900
   4416 HA1       -67.1420  -14.4980  -42.5570 H       272 GLY    0.5100
   4417 HA2       -65.5450  -15.1010  -42.0870 H       272 GLY   -0.5100
   4418 N         -68.2680  -15.6150  -40.2900 N.am    273 TYR   -0.4700
   4419 CA        -68.7190  -15.6950  -38.9020 C.3     273 TYR    0.3100
   4420 C         -67.8300  -16.6120  -38.0310 C.2     273 TYR    0.0700
   4421 O         -67.5800  -16.3340  -36.8430 O.2     273 TYR    0.0900
   4422 CB        -70.1660  -16.1730  -38.8220 C.3     273 TYR   -0.1800
   4423 CG        -71.2160  -15.2890  -39.4720 C.ar    273 TYR    0.0900
   4424 CD1       -70.9500  -13.9510  -39.8620 C.ar    273 TYR    0.0900
   4425 CD2       -72.4990  -15.7910  -39.6770 C.ar    273 TYR    0.0000
   4426 CE1       -71.9410  -13.1640  -40.4330 C.ar    273 TYR   -0.1150
   4427 CE2       -73.4870  -15.0120  -40.2400 C.ar    273 TYR    0.1150
   4428 CZ        -73.2110  -13.7090  -40.6220 C.ar    273 TYR   -0.1150
   4429 OH        -74.2480  -12.9850  -41.1750 O.3     273 TYR    0.1150
   4430 HN        -68.9330  -15.8520  -40.9950 H       273 TYR    0.1100
   4431 HA        -68.6270  -14.7130  -38.4660 H       273 TYR   -0.5400
   4432 HB1       -70.4490  -16.2610  -37.7520 H       273 TYR    0.4300
   4433 HB2       -70.2390  -17.1630  -39.3190 H       273 TYR   -0.1150
   4434 HD1       -69.9640  -13.5380  -39.7110 H       273 TYR    0.1150
   4435 HD2       -72.7250  -16.8070  -39.3890 H       273 TYR   -0.1150
   4436 HE1       -71.7320  -12.1460  -40.7280 H       273 TYR    0.1150
   4437 HE2       -74.4780  -15.4180  -40.3860 H       273 TYR    0.5100
   4438 HH        -73.8860  -12.1660  -41.5220 H       273 TYR   -0.5100
   4439 N         -67.3540  -17.7070  -38.6240 N.am    274 ALA   -0.4700
   4440 CA        -66.6260  -18.7240  -37.8640 C.3     274 ALA    0.3100
   4441 C         -65.2650  -18.2190  -37.3680 C.2     274 ALA    0.0700
   4442 O         -64.7280  -18.7140  -36.3740 O.2     274 ALA    0.0900
   4443 CB        -66.4650  -19.9800  -38.6990 C.3     274 ALA   -0.2700
   4444 HN        -67.4700  -17.8790  -39.5990 H       274 ALA    0.0900
   4445 HA        -67.1850  -18.9380  -36.9650 H       274 ALA    0.0900
   4446 HB1       -65.8980  -19.7520  -39.6270 H       274 ALA    0.0900
   4447 HB2       -67.4630  -20.3780  -38.9810 H       274 ALA    0.5100
   4448 HB3       -65.9060  -20.7480  -38.1220 H       274 ALA   -0.5100
   4449 N         -64.7140  -17.2200  -38.0530 N.am    275 ASN   -0.4700
   4450 CA        -63.4790  -16.5930  -37.6320 C.3     275 ASN    0.3100
   4451 C         -63.5440  -16.0620  -36.1910 C.2     275 ASN    0.0700
   4452 O         -62.5310  -15.9800  -35.4970 O.2     275 ASN    0.0900
   4453 CB        -63.1260  -15.4490  -38.5820 C.3     275 ASN   -0.1800
   4454 CG        -61.8920  -14.7040  -38.1370 C.2     275 ASN    0.0900
   4455 ND2       -62.0500  -13.4390  -37.7170 N.am    275 ASN    0.0900
   4456 OD1       -60.8060  -15.2650  -38.1530 O.2     275 ASN    0.5500
   4457 HN        -65.1270  -16.8570  -38.8840 H       275 ASN   -0.5500
   4458 HA        -62.7010  -17.3420  -37.6370 H       275 ASN   -0.6200
   4459 HB1       -63.9760  -14.7360  -38.6250 H       275 ASN    0.3200
   4460 HB2       -62.9450  -15.8630  -39.5980 H       275 ASN    0.3000
   4461 HD21      -61.2580  -12.9100  -37.4130 H       275 ASN    0.5100
   4462 HD22      -62.9610  -13.0260  -37.7070 H       275 ASN   -0.5100
   4463 N         -64.7450  -15.7180  -35.7480 N.am    276 SER   -0.4700
   4464 CA        -64.9650  -15.1390  -34.4430 C.3     276 SER    0.3100
   4465 C         -64.7450  -16.1540  -33.3390 C.2     276 SER    0.0700
   4466 O         -64.7910  -15.7980  -32.1550 O.2     276 SER    0.0900
   4467 CB        -66.3840  -14.5740  -34.3530 C.3     276 SER    0.0500
   4468 OG        -66.4700  -13.2780  -34.9640 O.3     276 SER    0.0900
   4469 HN        -65.5620  -15.8450  -36.3050 H       276 SER    0.0900
   4470 HA        -64.2360  -14.3580  -34.2930 H       276 SER   -0.6600
   4471 HB1       -66.6790  -14.4800  -33.2860 H       276 SER    0.4300
   4472 HB2       -67.0890  -15.2570  -34.8740 H       276 SER    0.5100
   4473 HG1       -65.7500  -12.7630  -34.5940 H       276 SER   -0.5100
   4474 N         -64.5170  -17.4210  -33.7240 N.am    277 ALA   -0.4700
   4475 CA        -64.2680  -18.4890  -32.7590 C.3     277 ALA    0.3100
   4476 C         -62.7860  -18.8040  -32.6460 C.2     277 ALA    0.0700
   4477 O         -62.3640  -19.4600  -31.7020 O.2     277 ALA    0.0900
   4478 CB        -65.0330  -19.7480  -33.1360 C.3     277 ALA   -0.2700
   4479 HN        -64.5070  -17.6890  -34.6840 H       277 ALA    0.0900
   4480 HA        -64.5790  -18.1380  -31.7860 H       277 ALA    0.0900
   4481 HB1       -64.7170  -20.1010  -34.1410 H       277 ALA    0.0900
   4482 HB2       -66.1230  -19.5340  -33.1630 H       277 ALA    0.5100
   4483 HB3       -64.8280  -20.5510  -32.3970 H       277 ALA   -0.5100
   4484 N         -62.0040  -18.3150  -33.6070 N.am    278 MET   -0.4700
   4485 CA        -60.6470  -18.8000  -33.8270 C.3     278 MET    0.3100
   4486 C         -59.5600  -18.1050  -33.0000 C.2     278 MET    0.0700
   4487 O         -58.5980  -18.7580  -32.5820 O.2     278 MET    0.0900
   4488 CB        -60.3160  -18.7610  -35.3250 C.3     278 MET   -0.1800
   4489 CG        -61.2290  -19.6430  -36.1560 C.3     278 MET    0.0900
   4490 SD        -60.8770  -19.5770  -37.9080 S.3     278 MET    0.0900
   4491 CE        -62.4400  -20.1460  -38.5710 C.3     278 MET   -0.1400
   4492 HN        -62.3130  -17.5940  -34.2220 H       278 MET    0.0900
   4493 HA        -60.5840  -19.8120  -33.4520 H       278 MET    0.0900
   4494 HB1       -59.2670  -19.0980  -35.4680 H       278 MET   -0.0900
   4495 HB2       -60.4080  -17.7140  -35.6830 H       278 MET   -0.2200
   4496 HG1       -62.2760  -19.3200  -35.9820 H       278 MET    0.0900
   4497 HG2       -61.1210  -20.6880  -35.8000 H       278 MET    0.0900
   4498 HE1       -63.1940  -19.3290  -38.5850 H       278 MET    0.0900
   4499 HE2       -62.8420  -20.9730  -37.9480 H       278 MET    0.5100
   4500 HE3       -62.3060  -20.5080  -39.6130 H       278 MET   -0.5100
   4501 N         -59.7210  -16.7990  -32.7490 N.am    279 ASN   -0.4700
   4502 CA        -58.7120  -16.0160  -32.0260 C.3     279 ASN    0.3100
   4503 C         -58.4050  -16.5220  -30.6150 C.2     279 ASN    0.0700
   4504 O         -57.2260  -16.6550  -30.2390 O.2     279 ASN    0.0900
   4505 CB        -59.0480  -14.5110  -31.9990 C.3     279 ASN   -0.1800
   4506 CG        -58.7990  -13.8360  -33.3290 C.2     279 ASN    0.0900
   4507 ND2       -58.8800  -12.5190  -33.3400 N.am    279 ASN    0.0900
   4508 OD1       -58.5300  -14.4850  -34.3340 O.2     279 ASN    0.5500
   4509 HN        -60.5320  -16.3010  -33.0440 H       279 ASN   -0.5500
   4510 HA        -57.7630  -16.1720  -32.5150 H       279 ASN   -0.6200
   4511 HB1       -58.4210  -14.0150  -31.2280 H       279 ASN    0.3200
   4512 HB2       -60.1200  -14.3850  -31.7350 H       279 ASN    0.3000
   4513 HD21      -58.5810  -12.0060  -34.1460 H       279 ASN    0.5100
   4514 HD22      -59.2390  -12.0320  -32.5440 H       279 ASN   -0.5100
   4515 N         -59.4430  -16.8180  -29.8170 N.am    280 PRO   -0.2900
   4516 CA        -59.1270  -17.3590  -28.4970 C.3     280 PRO    0.0000
   4517 C         -58.3490  -18.6650  -28.5680 C.2     280 PRO    0.0900
   4518 O         -57.5090  -18.9060  -27.7100 O.2     280 PRO    0.0900
   4519 CB        -60.4930  -17.5810  -27.8860 C.3     280 PRO    0.0200
   4520 CG        -61.3140  -16.5080  -28.5140 C.3     280 PRO    0.0900
   4521 CD        -60.8730  -16.5110  -29.9350 C.3     280 PRO   -0.1800
   4522 HA        -58.4910  -16.6810  -27.9520 H       280 PRO    0.0900
   4523 HB1       -60.4630  -17.4690  -26.7810 H       280 PRO    0.0900
   4524 HB2       -60.8880  -18.5890  -28.1340 H       280 PRO   -0.1800
   4525 HG1       -62.3980  -16.7360  -28.4340 H       280 PRO    0.0900
   4526 HG2       -61.1170  -15.5250  -28.0380 H       280 PRO    0.0900
   4527 HD1       -61.3890  -17.2970  -30.5260 H       280 PRO    0.5100
   4528 HD2       -61.0160  -15.5200  -30.4140 H       280 PRO   -0.5100
   4529 N         -58.5950  -19.4940  -29.5850 N.am    281 ILE   -0.4700
   4530 CA        -57.7960  -20.7020  -29.7360 C.3     281 ILE    0.3100
   4531 C         -56.3580  -20.3210  -30.0860 C.2     281 ILE    0.0700
   4532 O         -55.4320  -20.7540  -29.4190 O.2     281 ILE    0.0900
   4533 CB        -58.4310  -21.7120  -30.7380 C.3     281 ILE   -0.0900
   4534 CG1       -59.7210  -22.3070  -30.1360 C.3     281 ILE    0.0900
   4535 CG2       -57.4490  -22.8340  -31.0900 C.3     281 ILE   -0.2700
   4536 CD        -60.8550  -22.5430  -31.1550 C.3     281 ILE    0.0900
   4537 HN        -59.3090  -19.3310  -30.2620 H       281 ILE    0.0900
   4538 HA        -57.7060  -21.1580  -28.7610 H       281 ILE    0.0900
   4539 HB        -58.7180  -21.1740  -31.6660 H       281 ILE   -0.1800
   4540 HG11      -60.0940  -21.6110  -29.3550 H       281 ILE    0.0900
   4541 HG12      -59.4690  -23.2780  -29.6630 H       281 ILE    0.0900
   4542 HG21      -57.0210  -23.2710  -30.1630 H       281 ILE   -0.2700
   4543 HG22      -56.6180  -22.4300  -31.7080 H       281 ILE    0.0900
   4544 HG23      -57.9760  -23.6360  -31.6490 H       281 ILE    0.0900
   4545 HD1       -60.5180  -23.2510  -31.9430 H       281 ILE    0.0900
   4546 HD2       -61.1350  -21.5830  -31.6380 H       281 ILE    0.5100
   4547 HD3       -61.7390  -22.9780  -30.6430 H       281 ILE   -0.5100
   4548 N         -56.1840  -19.4650  -31.1000 N.am    282 ILE   -0.4700
   4549 CA        -54.8670  -19.0020  -31.5390 C.3     282 ILE    0.3100
   4550 C         -54.0340  -18.3870  -30.3970 C.2     282 ILE    0.0700
   4551 O         -52.8160  -18.5840  -30.3570 O.2     282 ILE    0.0900
   4552 CB        -54.9910  -18.0130  -32.7290 C.3     282 ILE   -0.0900
   4553 CG1       -55.4850  -18.7460  -33.9830 C.3     282 ILE    0.0900
   4554 CG2       -53.6730  -17.3050  -33.0140 C.3     282 ILE   -0.2700
   4555 CD        -55.8550  -17.8270  -35.1700 C.3     282 ILE    0.0900
   4556 HN        -56.9580  -19.0990  -31.6120 H       282 ILE    0.0900
   4557 HA        -54.2910  -19.8670  -31.8310 H       282 ILE    0.0900
   4558 HB        -55.7660  -17.2540  -32.4890 H       282 ILE   -0.1800
   4559 HG11      -56.3850  -19.3370  -33.7080 H       282 ILE    0.0900
   4560 HG12      -54.6860  -19.4410  -34.3170 H       282 ILE    0.0900
   4561 HG21      -52.8490  -18.0470  -33.0890 H       282 ILE   -0.2700
   4562 HG22      -53.4370  -16.5960  -32.1920 H       282 ILE    0.0900
   4563 HG23      -53.7410  -16.7520  -33.9760 H       282 ILE    0.0900
   4564 HD1       -54.9690  -17.2330  -35.4820 H       282 ILE    0.0900
   4565 HD2       -56.6630  -17.1270  -34.8680 H       282 ILE    0.5100
   4566 HD3       -56.1940  -18.4400  -36.0320 H       282 ILE   -0.5100
   4567 N         -54.6790  -17.6640  -29.4680 N.am    283 TYR   -0.4700
   4568 CA        -53.9600  -17.0500  -28.3370 C.3     283 TYR    0.3100
   4569 C         -53.3440  -18.0720  -27.3780 C.2     283 TYR    0.0700
   4570 O         -52.5060  -17.7110  -26.5560 O.2     283 TYR    0.0900
   4571 CB        -54.8280  -16.0500  -27.5430 C.3     283 TYR   -0.1800
   4572 CG        -55.2870  -14.8550  -28.3340 C.ar    283 TYR    0.0900
   4573 CD1       -54.4750  -14.2930  -29.3260 C.ar    283 TYR    0.0900
   4574 CD2       -56.5530  -14.2930  -28.1080 C.ar    283 TYR    0.0000
   4575 CE1       -54.9090  -13.1960  -30.0730 C.ar    283 TYR   -0.1150
   4576 CE2       -56.9990  -13.2030  -28.8510 C.ar    283 TYR    0.1150
   4577 CZ        -56.1670  -12.6620  -29.8290 C.ar    283 TYR   -0.1150
   4578 OH        -56.5920  -11.5860  -30.5570 O.3     283 TYR    0.1150
   4579 HN        -55.6630  -17.5110  -29.5010 H       283 TYR    0.1100
   4580 HA        -53.0950  -16.5440  -28.7400 H       283 TYR   -0.5400
   4581 HB1       -54.2420  -15.6650  -26.6830 H       283 TYR    0.4300
   4582 HB2       -55.7410  -16.5700  -27.1810 H       283 TYR   -0.1150
   4583 HD1       -53.4990  -14.7140  -29.5180 H       283 TYR    0.1150
   4584 HD2       -57.1910  -14.7130  -27.3440 H       283 TYR   -0.1150
   4585 HE1       -54.2720  -12.7670  -30.8320 H       283 TYR    0.1150
   4586 HE2       -57.9780  -12.7820  -28.6710 H       283 TYR    0.5100
   4587 HH        -57.4740  -11.3540  -30.2570 H       283 TYR   -0.5100
   4588 N         -53.7580  -19.3380  -27.4770 N.am    284 CYS   -0.4700
   4589 CA        -53.1680  -20.4160  -26.6740 C.3     284 CYS    0.3100
   4590 C         -51.7240  -20.7180  -27.0490 C.2     284 CYS    0.0700
   4591 O         -51.1100  -21.6000  -26.4670 O.2     284 CYS    0.0900
   4592 CB        -53.9890  -21.6920  -26.7710 C.3     284 CYS   -0.1100
   4593 SG        -55.5750  -21.5470  -25.9680 S.3     284 CYS    0.0900
   4594 HN        -54.4860  -19.6090  -28.1010 H       284 CYS    0.0900
   4595 HA        -53.1230  -20.0800  -25.6490 H       284 CYS   -0.2300
   4596 HB1       -53.4120  -22.5200  -26.3040 H       284 CYS    0.1600
   4597 HB2       -54.1370  -21.9360  -27.8440 H       284 CYS    0.5100
   4598 HG1       -56.0800  -20.7100  -26.8630 H       284 CYS   -0.5100
   4599 N         -51.1830  -19.9890  -28.0200 N.am    285 ARG   -0.4700
   4600 CA        -49.7600  -20.0530  -28.3370 C.3     285 ARG    0.3100
   4601 C         -48.9410  -19.3770  -27.2490 C.2     285 ARG    0.0700
   4602 O         -47.7670  -19.6930  -27.0770 O.2     285 ARG    0.0900
   4603 CB        -49.4740  -19.3580  -29.6650 C.3     285 ARG   -0.1800
   4604 CG        -49.7980  -20.1730  -30.8870 C.3     285 ARG    0.0900
   4605 CD        -49.6920  -19.3080  -32.1200 C.3     285 ARG    0.0900
   4606 NE        -48.5150  -18.4310  -32.0850 N.pl3   285 ARG   -0.1800
   4607 CZ        -47.3490  -18.7240  -32.6430 C.cat   285 ARG    0.0900
   4608 NH1       -47.1860  -19.8740  -33.2820 N.pl3   285 ARG    0.0900
   4609 NH2       -46.3380  -17.8680  -32.5650 N.pl3   285 ARG    0.2000
   4610 HN        -51.7260  -19.3640  -28.5760 H       285 ARG    0.0900
   4611 HA        -49.4750  -21.0930  -28.3890 H       285 ARG    0.0900
   4612 HB1       -48.3940  -19.1000  -29.6960 H       285 ARG   -0.7000
   4613 HB2       -50.0680  -18.4220  -29.7030 H       285 ARG    0.4400
   4614 HG1       -50.8290  -20.5760  -30.8020 H       285 ARG    0.6400
   4615 HG2       -49.0860  -21.0230  -30.9670 H       285 ARG   -0.8000
   4616 HD1       -50.5910  -18.6610  -32.1990 H       285 ARG    0.4600
   4617 HD2       -49.6040  -19.9520  -33.0210 H       285 ARG    0.4600
   4618 HE        -48.6000  -17.5560  -31.6090 H       285 ARG   -0.8000
   4619 HH11      -47.9440  -20.5240  -33.3440 H       285 ARG    0.4600
   4620 HH12      -46.3050  -20.0920  -33.7020 H       285 ARG    0.4600
   4621 HH21      -46.4550  -16.9990  -32.0840 H       285 ARG    0.5100
   4622 HH22      -45.4600  -18.0930  -32.9880 H       285 ARG   -0.5100
   4623 N         -49.5690  -18.4340  -26.5430 N.am    286 SER   -0.4700
   4624 CA        -48.9410  -17.6670  -25.4780 C.3     286 SER    0.3100
   4625 C         -49.1240  -18.3300  -24.1140 C.2     286 SER    0.0700
   4626 O         -50.2590  -18.6020  -23.6850 O.2     286 SER    0.0900
   4627 CB        -49.4920  -16.2400  -25.4510 C.3     286 SER    0.0500
   4628 OG        -49.4880  -15.7120  -24.1350 O.3     286 SER    0.0900
   4629 HN        -50.5220  -18.2080  -26.7210 H       286 SER    0.0900
   4630 HA        -47.8760  -17.6560  -25.6560 H       286 SER   -0.6600
   4631 HB1       -50.5360  -16.2380  -25.8290 H       286 SER    0.4300
   4632 HB2       -48.8640  -15.5890  -26.0950 H       286 SER    0.5100
   4633 HG1       -49.5310  -14.7590  -24.2320 H       286 SER   -0.5100
   4634 N         -47.9950  -18.5870  -23.4210 N.am    287 PRO   -0.2900
   4635 CA        -47.9680  -19.1300  -22.0620 C.3     287 PRO    0.0000
   4636 C         -48.8060  -18.2910  -21.1110 C.2     287 PRO    0.0900
   4637 O         -49.5350  -18.8440  -20.2950 O.2     287 PRO    0.0900
   4638 CB        -46.4930  -19.0240  -21.6720 C.3     287 PRO    0.0200
   4639 CG        -45.7600  -19.0340  -22.9630 C.3     287 PRO    0.0900
   4640 CD        -46.6400  -18.3400  -23.9450 C.3     287 PRO   -0.1800
   4641 HA        -48.3660  -20.1330  -22.0480 H       287 PRO    0.0900
   4642 HB1       -46.1890  -19.8840  -21.0380 H       287 PRO    0.0900
   4643 HB2       -46.2990  -18.0820  -21.1150 H       287 PRO   -0.1800
   4644 HG1       -44.7910  -18.5000  -22.8640 H       287 PRO    0.0900
   4645 HG2       -45.5630  -20.0780  -23.2890 H       287 PRO    0.0900
   4646 HD1       -46.4350  -17.2490  -23.9760 H       287 PRO    0.5100
   4647 HD2       -46.5380  -18.7730  -24.9620 H       287 PRO   -0.5100
   4648 N         -48.6970  -16.9690  -21.2250 N.am    288 ASP   -0.4700
   4649 CA        -49.4370  -16.0430  -20.3800 C.3     288 ASP    0.3100
   4650 C         -50.9490  -16.2020  -20.5040 C.2     288 ASP    0.0700
   4651 O         -51.6330  -16.3300  -19.4950 O.2     288 ASP    0.0900
   4652 CB        -49.0420  -14.6020  -20.7050 C.3     288 ASP   -0.2800
   4653 CG        -47.6520  -14.2690  -20.2390 C.2     288 ASP    0.0900
   4654 OD1       -47.4380  -14.1960  -19.0030 O.co2   288 ASP    0.0900
   4655 OD2       -46.7740  -14.0790  -21.1100 O.co2   288 ASP    0.6200
   4656 HN        -48.0980  -16.5500  -21.9040 H       288 ASP   -0.7600
   4657 HA        -49.2110  -16.2730  -19.3500 H       288 ASP   -0.7600
   4658 HB1       -49.7560  -13.9110  -20.2100 H       288 ASP    0.5100
   4659 HB2       -49.0910  -14.4520  -21.8050 H       288 ASP   -0.5100
   4660 N         -51.4620  -16.1920  -21.7410 N.am    289 PHE   -0.4700
   4661 CA        -52.8920  -16.3860  -22.0070 C.3     289 PHE    0.3100
   4662 C         -53.3500  -17.7530  -21.4980 C.2     289 PHE    0.0700
   4663 O         -54.3520  -17.8570  -20.7920 O.2     289 PHE    0.0900
   4664 CB        -53.2130  -16.2260  -23.5110 C.3     289 PHE   -0.1800
   4665 CG        -53.5390  -14.8070  -23.9270 C.ar    289 PHE    0.0900
   4666 CD1       -54.7480  -14.2090  -23.5390 C.ar    289 PHE    0.0900
   4667 CD2       -52.6400  -14.0660  -24.7000 C.ar    289 PHE    0.0000
   4668 CE1       -55.0560  -12.8930  -23.9060 C.ar    289 PHE   -0.1150
   4669 CE2       -52.9410  -12.7500  -25.0790 C.ar    289 PHE    0.1150
   4670 CZ        -54.1530  -12.1660  -24.6770 C.ar    289 PHE   -0.1150
   4671 HN        -50.8890  -16.0510  -22.5450 H       289 PHE    0.1150
   4672 HA        -53.4380  -15.6540  -21.4310 H       289 PHE   -0.1150
   4673 HB1       -54.0950  -16.8530  -23.7650 H       289 PHE    0.1150
   4674 HB2       -52.3320  -16.5480  -24.1090 H       289 PHE   -0.1150
   4675 HD1       -55.4540  -14.7730  -22.9480 H       289 PHE    0.1150
   4676 HD2       -51.7060  -14.5110  -25.0100 H       289 PHE   -0.1150
   4677 HE1       -55.9870  -12.4460  -23.5930 H       289 PHE    0.1150
   4678 HE2       -52.2410  -12.1870  -25.6780 H       289 PHE    0.5100
   4679 HZ        -54.3850  -11.1510  -24.9670 H       289 PHE   -0.5100
   4680 N         -52.5760  -18.7860  -21.8410 N.am    290 ARG   -0.4700
   4681 CA        -52.8590  -20.1690  -21.4880 C.3     290 ARG    0.3100
   4682 C         -53.0140  -20.3550  -19.9880 C.2     290 ARG    0.0700
   4683 O         -53.9610  -21.0020  -19.5220 O.2     290 ARG    0.0900
   4684 CB        -51.7270  -21.0400  -22.0020 C.3     290 ARG   -0.1800
   4685 CG        -52.0750  -22.4960  -22.2200 C.3     290 ARG    0.0900
   4686 CD        -51.1210  -23.0990  -23.2450 C.3     290 ARG    0.0900
   4687 NE        -49.7270  -22.8500  -22.8680 N.pl3   290 ARG   -0.1800
   4688 CZ        -48.7480  -22.5760  -23.7260 C.cat   290 ARG    0.0900
   4689 NH1       -48.9830  -22.5040  -25.0280 N.pl3   290 ARG    0.0900
   4690 NH2       -47.5200  -22.3610  -23.2800 N.pl3   290 ARG    0.2000
   4691 HN        -51.7430  -18.6490  -22.3690 H       290 ARG    0.0900
   4692 HA        -53.7970  -20.4540  -21.9410 H       290 ARG    0.0900
   4693 HB1       -50.8960  -20.9920  -21.2670 H       290 ARG   -0.7000
   4694 HB2       -51.3800  -20.6200  -22.9690 H       290 ARG    0.4400
   4695 HG1       -53.1200  -22.5770  -22.5900 H       290 ARG    0.6400
   4696 HG2       -51.9900  -23.0480  -21.2610 H       290 ARG   -0.8000
   4697 HD1       -51.2940  -22.6410  -24.2420 H       290 ARG    0.4600
   4698 HD2       -51.2690  -24.1990  -23.2990 H       290 ARG    0.4600
   4699 HE        -49.4950  -22.8870  -21.8980 H       290 ARG   -0.8000
   4700 HH11      -49.9230  -22.5080  -25.3680 H       290 ARG    0.4600
   4701 HH12      -48.2180  -22.4480  -25.6710 H       290 ARG    0.4600
   4702 HH21      -47.3290  -22.4050  -22.2990 H       290 ARG    0.5100
   4703 HH22      -46.7820  -22.1560  -23.9230 H       290 ARG   -0.5100
   4704 N         -52.0770  -19.7750  -19.2390 N.am    291 LYS   -0.4700
   4705 CA        -52.1170  -19.7620  -17.7820 C.3     291 LYS    0.3100
   4706 C         -53.3480  -19.0640  -17.2140 C.2     291 LYS    0.0700
   4707 O         -53.9760  -19.5700  -16.2820 O.2     291 LYS    0.0900
   4708 CB        -50.8370  -19.1330  -17.2220 C.3     291 LYS   -0.1800
   4709 CG        -49.8580  -20.1650  -16.6970 C.3     291 LYS    0.0900
   4710 CD        -48.4260  -19.8910  -17.1390 C.3     291 LYS    0.0900
   4711 CE        -47.6600  -21.2100  -17.2430 C.3     291 LYS   -0.1800
   4712 NZ        -46.3100  -21.0280  -17.8330 N.4     291 LYS    0.0900
   4713 HN        -51.2940  -19.3160  -19.6500 H       291 LYS    0.0900
   4714 HA        -52.2160  -20.7830  -17.4410 H       291 LYS   -0.1800
   4715 HB1       -51.1100  -18.4460  -16.3930 H       291 LYS    0.0900
   4716 HB2       -50.3440  -18.5480  -18.0260 H       291 LYS    0.0900
   4717 HG1       -50.1620  -21.1670  -17.0670 H       291 LYS    0.2100
   4718 HG2       -49.8960  -20.1640  -15.5870 H       291 LYS    0.0500
   4719 HD1       -47.9280  -19.2270  -16.4010 H       291 LYS    0.0500
   4720 HD2       -48.4320  -19.3860  -18.1290 H       291 LYS   -0.3000
   4721 HE1       -48.2180  -21.9170  -17.8930 H       291 LYS    0.3300
   4722 HE2       -47.5280  -21.6450  -16.2300 H       291 LYS    0.3300
   4723 HZ1       -45.7570  -20.3780  -17.2400 H       291 LYS    0.3300
   4724 HZ2       -46.4010  -20.6310  -18.7900 H       291 LYS    0.5100
   4725 HZ3       -45.8280  -21.9470  -17.8840 H       291 LYS   -0.5100
   4726 N         -53.6980  -17.9110  -17.7810 N.am    292 ALA   -0.4700
   4727 CA        -54.8320  -17.1340  -17.3030 C.3     292 ALA    0.3100
   4728 C         -56.1560  -17.8010  -17.6580 C.2     292 ALA    0.0700
   4729 O         -57.1420  -17.6560  -16.9230 O.2     292 ALA    0.0900
   4730 CB        -54.7760  -15.7250  -17.8590 C.3     292 ALA   -0.2700
   4731 HN        -53.1990  -17.5280  -18.5540 H       292 ALA    0.0900
   4732 HA        -54.7960  -17.1140  -16.2240 H       292 ALA    0.0900
   4733 HB1       -54.8040  -15.7510  -18.9700 H       292 ALA    0.0900
   4734 HB2       -53.8360  -15.2290  -17.5390 H       292 ALA    0.5100
   4735 HB3       -55.6490  -15.1410  -17.4970 H       292 ALA   -0.5100
   4736 N         -56.1640  -18.5220  -18.7880 N.am    293 PHE   -0.4700
   4737 CA        -57.3270  -19.2880  -19.2300 C.3     293 PHE    0.3100
   4738 C         -57.5810  -20.4290  -18.2530 C.2     293 PHE    0.0700
   4739 O         -58.7140  -20.6140  -17.7940 O.2     293 PHE    0.0900
   4740 CB        -57.1530  -19.8430  -20.6530 C.3     293 PHE   -0.1800
   4741 CG        -57.2950  -18.8150  -21.7500 C.ar    293 PHE    0.0900
   4742 CD1       -58.0210  -17.6330  -21.5570 C.ar    293 PHE    0.0900
   4743 CD2       -56.7230  -19.0510  -23.0010 C.ar    293 PHE    0.0000
   4744 CE1       -58.1470  -16.6890  -22.5900 C.ar    293 PHE   -0.1150
   4745 CE2       -56.8470  -18.1230  -24.0330 C.ar    293 PHE    0.1150
   4746 CZ        -57.5630  -16.9340  -23.8210 C.ar    293 PHE   -0.1150
   4747 HN        -55.3660  -18.5670  -19.3840 H       293 PHE    0.1150
   4748 HA        -58.1840  -18.6320  -19.1940 H       293 PHE   -0.1150
   4749 HB1       -57.9250  -20.6220  -20.8360 H       293 PHE    0.1150
   4750 HB2       -56.1370  -20.2830  -20.7500 H       293 PHE   -0.1150
   4751 HD1       -58.4900  -17.4440  -20.6030 H       293 PHE    0.1150
   4752 HD2       -56.1740  -19.9660  -23.1710 H       293 PHE   -0.1150
   4753 HE1       -58.6970  -15.7750  -22.4230 H       293 PHE    0.1150
   4754 HE2       -56.3930  -18.3180  -24.9940 H       293 PHE    0.5100
   4755 HZ        -57.6590  -16.2120  -24.6170 H       293 PHE   -0.5100
   4756 N         -56.5210  -21.1740  -17.9210 N.am    294 LYS   -0.4700
   4757 CA        -56.5940  -22.2410  -16.9210 C.3     294 LYS    0.3100
   4758 C         -56.9910  -21.7300  -15.5400 C.2     294 LYS    0.0700
   4759 O         -57.8900  -22.2800  -14.9120 O.2     294 LYS    0.0900
   4760 CB        -55.2770  -23.0130  -16.8510 C.3     294 LYS   -0.1800
   4761 CG        -55.1940  -24.1470  -17.8450 C.3     294 LYS    0.0900
   4762 CD        -53.7800  -24.3580  -18.3350 C.3     294 LYS    0.0900
   4763 CE        -53.7860  -25.1820  -19.6060 C.3     294 LYS   -0.1800
   4764 NZ        -52.4120  -25.5720  -20.0040 N.4     294 LYS    0.0900
   4765 HN        -55.6280  -21.0330  -18.3420 H       294 LYS    0.0900
   4766 HA        -57.4010  -22.9040  -17.1990 H       294 LYS   -0.1800
   4767 HB1       -55.1630  -23.4290  -15.8270 H       294 LYS    0.0900
   4768 HB2       -54.4410  -22.3080  -17.0460 H       294 LYS    0.0900
   4769 HG1       -55.8480  -23.9160  -18.7120 H       294 LYS    0.2100
   4770 HG2       -55.5540  -25.0810  -17.3620 H       294 LYS    0.0500
   4771 HD1       -53.1920  -24.8860  -17.5550 H       294 LYS    0.0500
   4772 HD2       -53.3080  -23.3730  -18.5360 H       294 LYS   -0.3000
   4773 HE1       -54.2270  -24.5910  -20.4360 H       294 LYS    0.3300
   4774 HE2       -54.3710  -26.1130  -19.4470 H       294 LYS    0.3300
   4775 HZ1       -51.9770  -26.1360  -19.2470 H       294 LYS    0.3300
   4776 HZ2       -51.8430  -24.7170  -20.1690 H       294 LYS    0.5100
   4777 HZ3       -52.4510  -26.1350  -20.8780 H       294 LYS   -0.5100
   4778 N         -56.3400  -20.6650  -15.0770 N.am    295 ARG   -0.4700
   4779 CA        -56.7030  -20.0510  -13.8090 C.3     295 ARG    0.3100
   4780 C         -58.1780  -19.6120  -13.7760 C.2     295 ARG    0.0700
   4781 O         -58.8730  -19.8690  -12.7890 O.2     295 ARG    0.0900
   4782 CB        -55.7590  -18.8880  -13.4800 C.3     295 ARG   -0.1800
   4783 CG        -56.0090  -18.2350  -12.1270 C.3     295 ARG    0.0900
   4784 CD        -55.4400  -16.8200  -12.0590 C.3     295 ARG    0.0900
   4785 NE        -55.8330  -16.0110  -13.2180 N.pl3   295 ARG   -0.1800
   4786 CZ        -55.9130  -14.6850  -13.2310 C.cat   295 ARG    0.0900
   4787 NH1       -55.6410  -13.9820  -12.1430 N.pl3   295 ARG    0.0900
   4788 NH2       -56.2780  -14.0610  -14.3420 N.pl3   295 ARG    0.2000
   4789 HN        -55.5830  -20.2460  -15.5710 H       295 ARG    0.0900
   4790 HA        -56.6450  -20.8090  -13.0420 H       295 ARG    0.0900
   4791 HB1       -55.8720  -18.1140  -14.2680 H       295 ARG   -0.7000
   4792 HB2       -54.7170  -19.2690  -13.4950 H       295 ARG    0.4400
   4793 HG1       -55.5360  -18.8530  -11.3350 H       295 ARG    0.6400
   4794 HG2       -57.1040  -18.1920  -11.9440 H       295 ARG   -0.8000
   4795 HD1       -54.3300  -16.8640  -12.0390 H       295 ARG    0.4600
   4796 HD2       -55.8180  -16.3080  -11.1470 H       295 ARG    0.4600
   4797 HE        -56.0580  -16.4950  -14.0630 H       295 ARG   -0.8000
   4798 HH11      -55.3720  -14.4480  -11.3000 H       295 ARG    0.4600
   4799 HH12      -55.7040  -12.9840  -12.1640 H       295 ARG    0.4600
   4800 HH21      -56.4840  -13.0820  -14.3200 H       295 ARG    0.5100
   4801 HH22      -56.3460  -14.5670  -15.2010 H       295 ARG   -0.5100
   4802 N         -58.6590  -18.9790  -14.8570 N.am    296 LEU   -0.4700
   4803 CA        -60.0510  -18.5070  -14.9290 C.3     296 LEU    0.3100
   4804 C         -61.0750  -19.6430  -14.9560 C.2     296 LEU    0.0700
   4805 O         -62.0750  -19.6050  -14.2300 O.2     296 LEU    0.0900
   4806 CB        -60.2700  -17.5750  -16.1280 C.3     296 LEU   -0.1800
   4807 CG        -59.9270  -16.0850  -16.0180 C.3     296 LEU    0.0900
   4808 CD1       -59.8800  -15.4980  -17.4160 C.3     296 LEU    0.0900
   4809 CD2       -60.9190  -15.3140  -15.1600 C.3     296 LEU   -0.0900
   4810 HN        -58.0950  -18.8000  -15.6590 H       296 LEU    0.0900
   4811 HA        -60.2700  -17.9850  -14.0090 H       296 LEU   -0.2700
   4812 HB1       -61.3450  -17.6380  -16.3910 H       296 LEU    0.0900
   4813 HB2       -59.6660  -17.9820  -16.9650 H       296 LEU    0.0900
   4814 HG        -58.9420  -15.9600  -15.5220 H       296 LEU    0.0900
   4815 HD11      -60.8640  -15.6190  -17.9150 H       296 LEU   -0.2700
   4816 HD12      -59.1090  -16.0230  -18.0200 H       296 LEU    0.0900
   4817 HD13      -59.6400  -14.4150  -17.3630 H       296 LEU    0.0900
   4818 HD21      -60.9350  -15.7280  -14.1300 H       296 LEU    0.0900
   4819 HD22      -61.9390  -15.3980  -15.5930 H       296 LEU    0.5100
   4820 HD23      -60.6230  -14.2450  -15.1070 H       296 LEU   -0.5100
   4821 N         -60.8160  -20.6580  -15.7870 N.am    297 LEU   -0.4700
   4822 CA        -61.7100  -21.8150  -15.9180 C.3     297 LEU    0.3100
   4823 C         -61.8030  -22.6580  -14.6330 C.2     297 LEU    0.0700
   4824 O         -62.6420  -23.5620  -14.5390 O.2     297 LEU    0.0900
   4825 CB        -61.3090  -22.6900  -17.1230 C.3     297 LEU   -0.1800
   4826 CG        -61.6160  -22.2000  -18.5470 C.3     297 LEU    0.0900
   4827 CD1       -60.7990  -22.9790  -19.5710 C.3     297 LEU    0.0900
   4828 CD2       -63.1100  -22.2520  -18.8880 C.3     297 LEU   -0.0900
   4829 HN        -60.0000  -20.6740  -16.3580 H       297 LEU    0.0900
   4830 HA        -62.7170  -21.4450  -16.0440 H       297 LEU   -0.2700
   4831 HB1       -61.8190  -23.6670  -16.9990 H       297 LEU    0.0900
   4832 HB2       -60.2120  -22.8430  -17.0620 H       297 LEU    0.0900
   4833 HG        -61.3690  -21.1200  -18.6260 H       297 LEU    0.0900
   4834 HD11      -61.0420  -24.0620  -19.5090 H       297 LEU   -0.2700
   4835 HD12      -59.7150  -22.8470  -19.3690 H       297 LEU    0.0900
   4836 HD13      -61.0360  -22.6200  -20.5960 H       297 LEU    0.0900
   4837 HD21      -63.6840  -21.6110  -18.1860 H       297 LEU    0.0900
   4838 HD22      -63.4820  -23.2960  -18.8010 H       297 LEU    0.5100
   4839 HD23      -63.2750  -21.8820  -19.9230 H       297 LEU   -0.5100
   4840 N         -60.8750  -22.4510  -13.6720 N.am    298 ALA   -0.4700
   4841 CA        -60.7170  -23.2190  -12.4550 C.3     298 ALA    0.3100
   4842 CAT       -61.3950  -26.9450  -11.8900 C.3     298 ALA    0.0700
   4843 C         -60.6410  -24.7420  -12.6320 C.2     298 ALA    0.0900
   4844 O         -59.8680  -25.2630  -13.4340 O.2     298 ALA   -0.2700
   4845 CB        -61.7620  -22.7720  -11.4060 C.3     298 ALA    0.0900
   4846 NT        -61.4080  -25.5030  -11.8250 N.am    298 ALA    0.0900
   4847 HN        -60.2170  -21.7100  -13.7690 H       298 ALA    0.0900
   4848 HNT       -62.0190  -25.1020  -11.1470 H       298 ALA    0.5100
   4849 HA        -59.7160  -23.0610  -12.0840 H       298 ALA   -0.5100
   4850 HB1       -62.7780  -23.0910  -11.7200 H       298 ALA   -0.4700
   4851 HB2       -61.7510  -21.6660  -11.3110 H       298 ALA    0.3100
   4852 HB3       -61.5320  -23.2340  -10.4220 H       298 ALA   -0.1100
   4853 HT1       -60.3690  -27.3160  -11.6790 H       298 ALA    0.0900
   4854 HT2       -61.6950  -27.2770  -12.9080 H       298 ALA    0.0900
   4855 HT3       -62.0930  -27.3620  -11.1340 H       298 ALA    0.0900
@<TRIPOS>BOND
     1    1    2 1
     2    2   10 1
     3    2    4 1
     4    2    6 1
     5    4    5 2
     6    6   11 1
     7    6   12 1
     8    6   13 1
     9    3    7 1
    10    3   14 1
    11    3   15 1
    12    3   16 1
    13    7    1 1
    14    7    8 2
    15    9    1 1
    16   17   18 1
    17   18   19 1
    18   18   27 1
    19   18   21 1
    20   19   20 2
    21   21   29 1
    22   21   22 1
    23   22   31 1
    24   22   23 1
    25   23   24 2
    26   23   25 2
    27   26   17 1
    28   28   21 1
    29   30   22 1
    30    4   17 am
    31   32   33 1
    32   33   41 1
    33   33   34 1
    34   33   36 1
    35   34   35 2
    36   36   37 1
    37   36   43 1
    38   37   39 1
    39   37   44 1
    40   37   38 1
    41   38   45 1
    42   38   47 1
    43   38   46 1
    44   39   48 1
    45   39   49 1
    46   39   50 1
    47   40   32 1
    48   42   36 1
    49   19   32 am
    50   51   52 1
    51   52   60 1
    52   52   53 1
    53   52   55 1
    54   53   54 2
    55   55   56 1
    56   55   62 1
    57   56   58 1
    58   56   63 1
    59   56   57 1
    60   57   64 1
    61   57   66 1
    62   57   65 1
    63   58   67 1
    64   58   68 1
    65   58   69 1
    66   59   51 1
    67   61   55 1
    68   34   51 am
    69   70   71 1
    70   71   74 1
    71   71   72 1
    72   71   77 1
    73   72   73 2
    74   74   79 1
    75   74   75 1
    76   76   70 1
    77   78   74 1
    78   80   75 1
    79   53   70 am
    80   81   82 1
    81   82   91 1
    82   82   85 1
    83   82   83 1
    84   83   84 2
    85   85   93 1
    86   85   86 1
    87   86   95 1
    88   86   87 1
    89   87   89 2
    90   87   88 am
    91   88   96 1
    92   88   97 1
    93   90   81 1
    94   92   85 1
    95   94   86 1
    96   72   81 am
    97   98   99 1
    98   99  108 1
    99   99  102 1
   100   99  100 1
   101  100  101 2
   102  102  110 1
   103  102  103 1
   104  103  112 1
   105  103  104 1
   106  104  106 2
   107  104  105 am
   108  105  113 1
   109  105  114 1
   110  107   98 1
   111  109  102 1
   112  111  103 1
   113   83   98 am
   114  115  116 1
   115  116  119 1
   116  116  130 1
   117  116  117 1
   118  117  118 2
   119  119  132 1
   120  119  120 1
   121  120  121 ar
   122  120  122 ar
   123  121  133 1
   124  121  125 ar
   125  122  123 ar
   126  122  124 ar
   127  123  125 ar
   128  123  126 ar
   129  124  127 ar
   130  124  135 1
   131  125  134 1
   132  126  136 1
   133  126  128 ar
   134  127  128 ar
   135  127  137 1
   136  128  138 1
   137  129  115 1
   138  131  119 1
   139  100  115 am
   140  139  140 1
   141  140  141 1
   142  140  149 1
   143  140  143 1
   144  141  142 2
   145  143  151 1
   146  143  144 1
   147  144  153 1
   148  144  145 1
   149  145  146 2
   150  145  147 2
   151  148  139 1
   152  150  143 1
   153  152  144 1
   154  117  139 am
   155  154  155 1
   156  155  160 1
   157  155  158 1
   158  155  156 1
   159  156  157 2
   160  158  161 1
   161  158  162 1
   162  158  163 1
   163  159  154 1
   164  141  154 am
   165  164  165 1
   166  165  170 1
   167  165  166 1
   168  166  167 2
   169  168  164 1
   170  169  165 1
   171  156  164 am
   172  171  172 1
   173  172  180 1
   174  172  175 1
   175  172  173 1
   176  173  174 2
   177  175  182 1
   178  175  176 1
   179  176  184 1
   180  176  177 1
   181  177  178 1
   182  178  185 1
   183  178  186 1
   184  178  187 1
   185  179  171 1
   186  181  175 1
   187  183  176 1
   188  166  171 am
   189  188  189 1
   190  189  192 1
   191  189  190 1
   192  189  195 1
   193  190  191 2
   194  192  197 1
   195  192  193 1
   196  194  188 1
   197  196  192 1
   198  198  193 1
   199  173  188 am
   200  199  200 1
   201  200  208 1
   202  200  201 1
   203  200  203 1
   204  201  202 2
   205  203  204 1
   206  203  210 1
   207  204  206 1
   208  204  211 1
   209  204  205 1
   210  205  212 1
   211  205  214 1
   212  205  213 1
   213  206  215 1
   214  206  216 1
   215  206  217 1
   216  207  199 1
   217  209  203 1
   218  190  199 am
   219  218  219 1
   220  219  227 1
   221  219  220 1
   222  219  222 1
   223  220  221 2
   224  222  223 1
   225  222  229 1
   226  223  225 1
   227  223  230 1
   228  223  224 1
   229  224  231 1
   230  224  233 1
   231  224  232 1
   232  225  234 1
   233  225  235 1
   234  225  236 1
   235  226  218 1
   236  228  222 1
   237  201  218 am
   238  237  238 1
   239  238  246 1
   240  238  241 1
   241  238  239 1
   242  239  240 2
   243  241  248 1
   244  241  242 1
   245  242  250 1
   246  242  243 1
   247  243  244 1
   248  244  251 1
   249  244  252 1
   250  244  253 1
   251  245  237 1
   252  247  241 1
   253  249  242 1
   254  220  237 am
   255  254  255 1
   256  255  260 1
   257  255  258 1
   258  255  256 1
   259  256  257 2
   260  258  261 1
   261  258  262 1
   262  258  263 1
   263  259  254 1
   264  239  254 am
   265  264  265 1
   266  265  273 1
   267  265  266 1
   268  265  268 1
   269  266  267 2
   270  268  269 1
   271  268  275 1
   272  269  271 1
   273  269  276 1
   274  269  270 1
   275  270  277 1
   276  270  279 1
   277  270  278 1
   278  271  280 1
   279  271  281 1
   280  271  282 1
   281  272  264 1
   282  274  268 1
   283  256  264 am
   284  283  284 1
   285  284  285 1
   286  284  291 1
   287  284  287 1
   288  285  286 2
   289  287  289 1
   290  287  292 1
   291  287  288 1
   292  288  293 1
   293  288  294 1
   294  288  295 1
   295  289  297 1
   296  289  298 1
   297  289  296 1
   298  290  283 1
   299  266  283 am
   300  299  300 1
   301  300  301 1
   302  300  307 1
   303  300  303 1
   304  301  302 2
   305  303  305 1
   306  303  308 1
   307  303  304 1
   308  304  309 1
   309  304  310 1
   310  304  311 1
   311  305  313 1
   312  305  314 1
   313  305  312 1
   314  306  299 1
   315  285  299 am
   316  315  316 1
   317  316  324 1
   318  316  317 1
   319  316  319 1
   320  317  318 2
   321  319  320 1
   322  319  326 1
   323  320  322 1
   324  320  327 1
   325  320  321 1
   326  321  328 1
   327  321  330 1
   328  321  329 1
   329  322  331 1
   330  322  332 1
   331  322  333 1
   332  323  315 1
   333  325  319 1
   334  301  315 am
   335  334  335 1
   336  335  343 1
   337  335  336 1
   338  335  338 1
   339  336  337 2
   340  338  339 1
   341  338  345 1
   342  339  341 1
   343  339  346 1
   344  339  340 1
   345  340  347 1
   346  340  349 1
   347  340  348 1
   348  341  350 1
   349  341  351 1
   350  341  352 1
   351  342  334 1
   352  344  338 1
   353  317  334 am
   354  353  354 1
   355  354  362 1
   356  354  357 1
   357  354  355 1
   358  355  356 2
   359  357  363 1
   360  357  359 1
   361  357  358 1
   362  358  365 1
   363  359  366 1
   364  359  367 1
   365  359  368 1
   366  360  358 1
   367  360  369 1
   368  360  370 1
   369  360  371 1
   370  361  353 1
   371  364  358 1
   372  336  353 am
   373  372  373 1
   374  373  374 1
   375  373  380 1
   376  373  376 1
   377  374  375 2
   378  376  378 1
   379  376  381 1
   380  376  377 1
   381  377  382 1
   382  377  383 1
   383  377  384 1
   384  378  386 1
   385  378  387 1
   386  378  385 1
   387  379  372 1
   388  355  372 am
   389  388  389 1
   390  389  394 1
   391  389  392 1
   392  389  390 1
   393  390  391 2
   394  392  395 1
   395  392  396 1
   396  392  397 1
   397  393  388 1
   398  374  388 am
   399  398  399 1
   400  399  404 1
   401  399  400 1
   402  400  401 2
   403  402  398 1
   404  403  399 1
   405  390  398 am
   406  405  406 1
   407  406  414 1
   408  406  409 1
   409  406  407 1
   410  407  408 2
   411  409  416 1
   412  409  410 1
   413  410  412 2
   414  410  411 am
   415  411  417 1
   416  411  418 1
   417  413  405 1
   418  415  409 1
   419  400  405 am
   420  419  420 1
   421  420  421 1
   422  420  427 1
   423  420  423 1
   424  421  422 2
   425  423  425 1
   426  423  428 1
   427  423  424 1
   428  424  429 1
   429  424  430 1
   430  424  431 1
   431  425  433 1
   432  425  434 1
   433  425  432 1
   434  426  419 1
   435  407  419 am
   436  435  436 1
   437  436  444 1
   438  436  437 1
   439  436  439 1
   440  437  438 2
   441  439  440 1
   442  439  446 1
   443  440  442 1
   444  440  447 1
   445  440  441 1
   446  441  448 1
   447  441  450 1
   448  441  449 1
   449  442  451 1
   450  442  452 1
   451  442  453 1
   452  443  435 1
   453  445  439 1
   454  421  435 am
   455  454  455 1
   456  455  456 1
   457  455  462 1
   458  455  458 1
   459  456  457 2
   460  458  460 1
   461  458  463 1
   462  458  459 1
   463  459  464 1
   464  459  465 1
   465  459  466 1
   466  460  468 1
   467  460  469 1
   468  460  467 1
   469  461  454 1
   470  437  454 am
   471  470  471 1
   472  471  479 1
   473  471  474 1
   474  471  472 1
   475  472  473 2
   476  474  480 1
   477  474  476 1
   478  474  475 1
   479  475  482 1
   480  476  483 1
   481  476  484 1
   482  476  485 1
   483  477  475 1
   484  477  486 1
   485  477  487 1
   486  477  488 1
   487  478  470 1
   488  481  475 1
   489  456  470 am
   490  489  490 1
   491  490  495 1
   492  490  493 1
   493  490  491 1
   494  491  492 2
   495  493  496 1
   496  493  497 1
   497  493  498 1
   498  494  489 1
   499  472  489 am
   500  499  500 1
   501  500  505 1
   502  500  503 1
   503  500  501 1
   504  501  502 2
   505  503  506 1
   506  503  507 1
   507  503  508 1
   508  504  499 1
   509  491  499 am
   510  509  510 1
   511  510  518 1
   512  510  513 1
   513  510  511 1
   514  511  512 2
   515  513  519 1
   516  513  515 1
   517  513  514 1
   518  514  521 1
   519  515  522 1
   520  515  523 1
   521  515  524 1
   522  516  514 1
   523  516  525 1
   524  516  526 1
   525  516  527 1
   526  517  509 1
   527  520  514 1
   528  501  509 am
   529  528  529 1
   530  529  534 1
   531  529  530 1
   532  530  531 2
   533  532  528 1
   534  533  529 1
   535  511  528 am
   536  535  536 1
   537  536  539 1
   538  536  537 1
   539  536  542 1
   540  537  538 2
   541  539  544 1
   542  539  540 1
   543  541  535 1
   544  543  539 1
   545  545  540 1
   546  530  535 am
   547  546  547 1
   548  547  554 1
   549  547  550 1
   550  547  548 1
   551  548  549 2
   552  550  555 1
   553  550  551 1
   554  550  552 1
   555  551  557 1
   556  551  558 1
   557  551  559 1
   558  552  556 1
   559  553  546 1
   560  537  546 am
   561  560  561 1
   562  561  570 1
   563  561  564 1
   564  561  562 1
   565  562  563 2
   566  564  572 1
   567  564  565 1
   568  565  574 1
   569  565  566 1
   570  566  568 2
   571  566  567 am
   572  567  575 1
   573  567  576 1
   574  569  560 1
   575  571  564 1
   576  573  565 1
   577  548  560 am
   578  577  578 1
   579  578  579 1
   580  578  589 1
   581  578  581 1
   582  579  580 2
   583  581  591 1
   584  581  582 1
   585  582  593 1
   586  582  583 1
   587  583  595 1
   588  583  584 1
   589  584  596 1
   590  584  585 2
   591  585  586 2
   592  585  587 2
   593  586  597 1
   594  586  598 1
   595  587  600 1
   596  587  599 1
   597  588  577 1
   598  590  581 1
   599  592  582 1
   600  594  583 1
   601  562  577 am
   602  601  602 1
   603  602  610 1
   604  602  603 1
   605  602  605 1
   606  603  604 2
   607  605  606 1
   608  605  612 1
   609  606  608 1
   610  606  613 1
   611  606  607 1
   612  607  614 1
   613  607  616 1
   614  607  615 1
   615  608  617 1
   616  608  618 1
   617  608  619 1
   618  609  601 1
   619  611  605 1
   620  579  601 am
   621  620  621 1
   622  621  630 1
   623  621  624 1
   624  621  622 1
   625  622  623 2
   626  624  632 1
   627  624  625 1
   628  625  634 1
   629  625  626 1
   630  626  628 2
   631  626  627 am
   632  627  635 1
   633  627  636 1
   634  629  620 1
   635  631  624 1
   636  633  625 1
   637  603  620 am
   638  637  638 1
   639  638  645 1
   640  638  641 1
   641  638  639 1
   642  639  640 2
   643  641  646 1
   644  641  642 1
   645  641  643 1
   646  642  648 1
   647  642  649 1
   648  642  650 1
   649  643  647 1
   650  644  637 1
   651  622  637 am
   652  651  652 1
   653  652  660 1
   654  652  653 1
   655  652  655 1
   656  653  654 2
   657  655  656 1
   658  655  662 1
   659  656  658 1
   660  656  663 1
   661  656  657 1
   662  657  664 1
   663  657  666 1
   664  657  665 1
   665  658  667 1
   666  658  668 1
   667  658  669 1
   668  659  651 1
   669  661  655 1
   670  639  651 am
   671  670  671 1
   672  671  678 1
   673  671  674 1
   674  671  672 1
   675  672  673 2
   676  674  679 1
   677  674  675 1
   678  674  676 1
   679  675  681 1
   680  675  682 1
   681  675  683 1
   682  676  680 1
   683  677  670 1
   684  653  670 am
   685  684  685 1
   686  685  693 1
   687  685  688 1
   688  685  686 1
   689  686  687 2
   690  688  695 1
   691  688  689 1
   692  689  691 2
   693  689  690 am
   694  690  696 1
   695  690  697 1
   696  692  684 1
   697  694  688 1
   698  672  684 am
   699  698  699 1
   700  699  707 1
   701  699  700 1
   702  699  702 1
   703  700  701 2
   704  702  703 1
   705  702  709 1
   706  703  705 1
   707  703  710 1
   708  703  704 1
   709  704  711 1
   710  704  713 1
   711  704  712 1
   712  705  714 1
   713  705  715 1
   714  705  716 1
   715  706  698 1
   716  708  702 1
   717  686  698 am
   718  717  718 1
   719  718  729 1
   720  718  721 1
   721  718  719 1
   722  719  720 2
   723  721  731 1
   724  721  722 1
   725  722  723 ar
   726  722  724 ar
   727  723  732 1
   728  723  725 ar
   729  724  726 ar
   730  724  733 1
   731  725  734 1
   732  725  727 ar
   733  726  727 ar
   734  726  735 1
   735  727  736 1
   736  728  717 1
   737  730  721 1
   738  700  717 am
   739  737  738 1
   740  738  746 1
   741  738  741 1
   742  738  739 1
   743  739  740 2
   744  741  747 1
   745  741  743 1
   746  741  742 1
   747  742  749 1
   748  743  750 1
   749  743  751 1
   750  743  752 1
   751  744  742 1
   752  744  753 1
   753  744  754 1
   754  744  755 1
   755  745  737 1
   756  748  742 1
   757  719  737 am
   758  756  757 1
   759  757  764 1
   760  757  760 1
   761  757  758 1
   762  758  759 2
   763  760  765 1
   764  760  761 1
   765  760  762 1
   766  761  767 1
   767  761  768 1
   768  761  769 1
   769  762  766 1
   770  763  756 1
   771  739  756 am
   772  770  771 1
   773  771  774 1
   774  771  772 1
   775  771  777 1
   776  772  773 2
   777  774  779 1
   778  774  775 1
   779  776  770 1
   780  778  774 1
   781  780  775 1
   782  758  770 am
   783  781  782 1
   784  782  790 1
   785  782  783 1
   786  782  785 1
   787  783  784 2
   788  785  786 1
   789  785  792 1
   790  786  788 1
   791  786  793 1
   792  786  787 1
   793  787  794 1
   794  787  796 1
   795  787  795 1
   796  788  797 1
   797  788  798 1
   798  788  799 1
   799  789  781 1
   800  791  785 1
   801  772  781 am
   802  800  801 1
   803  801  806 1
   804  801  804 1
   805  801  802 1
   806  802  803 2
   807  804  807 1
   808  804  808 1
   809  804  809 1
   810  805  800 1
   811  783  800 am
   812  810  811 1
   813  811  817 1
   814  811  814 1
   815  811  812 1
   816  812  813 2
   817  814  819 1
   818  814  815 1
   819  816  810 1
   820  818  814 1
   821  820  815 1
   822  802  810 am
   823  821  822 1
   824  822  827 1
   825  822  825 1
   826  822  823 1
   827  823  824 2
   828  825  828 1
   829  825  829 1
   830  825  830 1
   831  826  821 1
   832  812  821 am
   833  831  832 1
   834  832  840 1
   835  832  835 1
   836  832  833 1
   837  833  834 2
   838  835  842 1
   839  835  836 1
   840  836  837 2
   841  836  838 2
   842  839  831 1
   843  841  835 1
   844  823  831 am
   845  843  844 1
   846  844  852 1
   847  844  845 1
   848  844  847 1
   849  845  846 2
   850  847  848 1
   851  847  854 1
   852  848  850 1
   853  848  855 1
   854  848  849 1
   855  849  856 1
   856  849  858 1
   857  849  857 1
   858  850  859 1
   859  850  860 1
   860  850  861 1
   861  851  843 1
   862  853  847 1
   863  833  843 am
   864  862  863 1
   865  863  864 1
   866  863  870 1
   867  863  866 1
   868  864  865 2
   869  866  868 1
   870  866  871 1
   871  866  867 1
   872  867  872 1
   873  867  873 1
   874  867  874 1
   875  868  876 1
   876  868  877 1
   877  868  875 1
   878  869  862 1
   879  845  862 am
   880  878  879 1
   881  879  880 1
   882  879  886 1
   883  879  882 1
   884  880  881 2
   885  882  884 1
   886  882  887 1
   887  882  883 1
   888  883  888 1
   889  883  889 1
   890  883  890 1
   891  884  892 1
   892  884  893 1
   893  884  891 1
   894  885  878 1
   895  864  878 am
   896  894  895 1
   897  895  900 1
   898  895  896 1
   899  896  897 2
   900  898  894 1
   901  899  895 1
   902  880  894 am
   903  901  902 1
   904  902  910 1
   905  902  903 1
   906  902  905 1
   907  903  904 2
   908  905  906 1
   909  905  912 1
   910  906  908 1
   911  906  913 1
   912  906  907 1
   913  907  914 1
   914  907  916 1
   915  907  915 1
   916  908  917 1
   917  908  918 1
   918  908  919 1
   919  909  901 1
   920  911  905 1
   921  896  901 am
   922  920  921 1
   923  921  929 1
   924  921  922 1
   925  921  924 1
   926  922  923 2
   927  924  925 1
   928  924  931 1
   929  925  927 1
   930  925  932 1
   931  925  926 1
   932  926  933 1
   933  926  935 1
   934  926  934 1
   935  927  936 1
   936  927  937 1
   937  927  938 1
   938  928  920 1
   939  930  924 1
   940  903  920 am
   941  939  940 1
   942  940  941 1
   943  940  947 1
   944  940  943 1
   945  941  942 2
   946  943  945 1
   947  943  948 1
   948  943  944 1
   949  944  949 1
   950  944  950 1
   951  944  951 1
   952  945  953 1
   953  945  954 1
   954  945  952 1
   955  946  939 1
   956  922  939 am
   957  955  956 1
   958  956  957 1
   959  956  963 1
   960  956  959 1
   961  957  958 2
   962  959  961 1
   963  959  964 1
   964  959  960 1
   965  960  965 1
   966  960  966 1
   967  960  967 1
   968  961  969 1
   969  961  970 1
   970  961  968 1
   971  962  955 1
   972  941  955 am
   973  971  972 1
   974  971  977 1
   975  972  978 1
   976  972  973 1
   977  972  975 1
   978  973  974 2
   979  975  980 1
   980  975  976 1
   981  976  977 1
   982  976  982 1
   983  977  984 1
   984  979  975 1
   985  981  976 1
   986  983  977 1
   987  957  971 am
   988  985  986 1
   989  986  997 1
   990  986  989 1
   991  986  987 1
   992  987  988 2
   993  989  999 1
   994  989  990 1
   995  990  991 ar
   996  990  992 ar
   997  991 1000 1
   998  991  993 ar
   999  992  994 ar
  1000  992 1001 1
  1001  993 1002 1
  1002  993  995 ar
  1003  994  995 ar
  1004  994 1003 1
  1005  995 1004 1
  1006  996  985 1
  1007  998  989 1
  1008  973  985 am
  1009 1005 1006 1
  1010 1006 1011 1
  1011 1006 1007 1
  1012 1007 1008 2
  1013 1009 1005 1
  1014 1010 1006 1
  1015  987 1005 am
  1016 1012 1013 1
  1017 1013 1018 1
  1018 1013 1016 1
  1019 1013 1014 1
  1020 1014 1015 2
  1021 1016 1019 1
  1022 1016 1020 1
  1023 1016 1021 1
  1024 1017 1012 1
  1025 1007 1012 am
  1026 1022 1023 1
  1027 1023 1030 1
  1028 1023 1026 1
  1029 1023 1024 1
  1030 1024 1025 2
  1031 1026 1031 1
  1032 1026 1027 1
  1033 1026 1028 1
  1034 1027 1033 1
  1035 1027 1034 1
  1036 1027 1035 1
  1037 1028 1032 1
  1038 1029 1022 1
  1039 1014 1022 am
  1040 1036 1037 1
  1041 1037 1045 1
  1042 1037 1038 1
  1043 1037 1040 1
  1044 1038 1039 2
  1045 1040 1041 1
  1046 1040 1047 1
  1047 1041 1043 1
  1048 1041 1048 1
  1049 1041 1042 1
  1050 1042 1049 1
  1051 1042 1051 1
  1052 1042 1050 1
  1053 1043 1052 1
  1054 1043 1053 1
  1055 1043 1054 1
  1056 1044 1036 1
  1057 1046 1040 1
  1058 1024 1036 am
  1059 1055 1056 1
  1060 1056 1057 1
  1061 1056 1063 1
  1062 1056 1059 1
  1063 1057 1058 2
  1064 1059 1061 1
  1065 1059 1064 1
  1066 1059 1060 1
  1067 1060 1065 1
  1068 1060 1066 1
  1069 1060 1067 1
  1070 1061 1069 1
  1071 1061 1070 1
  1072 1061 1068 1
  1073 1062 1055 1
  1074 1038 1055 am
  1075 1071 1072 1
  1076 1072 1073 1
  1077 1072 1079 1
  1078 1072 1075 1
  1079 1073 1074 2
  1080 1075 1077 1
  1081 1075 1080 1
  1082 1075 1076 1
  1083 1076 1081 1
  1084 1076 1082 1
  1085 1076 1083 1
  1086 1077 1085 1
  1087 1077 1086 1
  1088 1077 1084 1
  1089 1078 1071 1
  1090 1057 1071 am
  1091 1087 1088 1
  1092 1088 1089 1
  1093 1088 1099 1
  1094 1088 1091 1
  1095 1089 1090 2
  1096 1091 1101 1
  1097 1091 1092 1
  1098 1092 1103 1
  1099 1092 1093 1
  1100 1093 1105 1
  1101 1093 1094 1
  1102 1094 1106 1
  1103 1094 1095 2
  1104 1095 1096 2
  1105 1095 1097 2
  1106 1096 1107 1
  1107 1096 1108 1
  1108 1097 1110 1
  1109 1097 1109 1
  1110 1098 1087 1
  1111 1100 1091 1
  1112 1102 1092 1
  1113 1104 1093 1
  1114 1073 1087 am
  1115 1111 1112 1
  1116 1112 1117 1
  1117 1112 1113 1
  1118 1113 1114 2
  1119 1115 1111 1
  1120 1116 1112 1
  1121 1089 1111 am
  1122 1118 1119 1
  1123 1119 1126 1
  1124 1119 1122 1
  1125 1119 1120 1
  1126 1120 1121 2
  1127 1122 1127 1
  1128 1122 1123 1
  1129 1122 1124 1
  1130 1123 1129 1
  1131 1123 1130 1
  1132 1123 1131 1
  1133 1124 1128 1
  1134 1125 1118 1
  1135 1113 1118 am
  1136 1132 1133 1
  1137 1133 1136 1
  1138 1133 1147 1
  1139 1133 1134 1
  1140 1134 1135 2
  1141 1136 1149 1
  1142 1136 1137 1
  1143 1137 1138 ar
  1144 1137 1139 ar
  1145 1138 1150 1
  1146 1138 1142 ar
  1147 1139 1140 ar
  1148 1139 1141 ar
  1149 1140 1142 ar
  1150 1140 1143 ar
  1151 1141 1144 ar
  1152 1141 1152 1
  1153 1142 1151 1
  1154 1143 1153 1
  1155 1143 1145 ar
  1156 1144 1145 ar
  1157 1144 1154 1
  1158 1145 1155 1
  1159 1146 1132 1
  1160 1148 1136 1
  1161 1120 1132 am
  1162 1156 1157 1
  1163 1157 1165 1
  1164 1157 1158 1
  1165 1157 1160 1
  1166 1158 1159 2
  1167 1160 1161 1
  1168 1160 1167 1
  1169 1161 1163 1
  1170 1161 1168 1
  1171 1161 1162 1
  1172 1162 1169 1
  1173 1162 1171 1
  1174 1162 1170 1
  1175 1163 1172 1
  1176 1163 1173 1
  1177 1163 1174 1
  1178 1164 1156 1
  1179 1166 1160 1
  1180 1134 1156 am
  1181 1175 1176 1
  1182 1176 1179 1
  1183 1176 1190 1
  1184 1176 1177 1
  1185 1177 1178 2
  1186 1179 1192 1
  1187 1179 1180 1
  1188 1180 1181 ar
  1189 1180 1182 ar
  1190 1181 1193 1
  1191 1181 1185 ar
  1192 1182 1183 ar
  1193 1182 1184 ar
  1194 1183 1185 ar
  1195 1183 1186 ar
  1196 1184 1187 ar
  1197 1184 1195 1
  1198 1185 1194 1
  1199 1186 1196 1
  1200 1186 1188 ar
  1201 1187 1188 ar
  1202 1187 1197 1
  1203 1188 1198 1
  1204 1189 1175 1
  1205 1191 1179 1
  1206 1158 1175 am
  1207 1199 1200 1
  1208 1200 1205 1
  1209 1200 1201 1
  1210 1201 1202 2
  1211 1203 1199 1
  1212 1204 1200 1
  1213 1177 1199 am
  1214 1206 1207 1
  1215 1207 1210 1
  1216 1207 1208 1
  1217 1207 1213 1
  1218 1208 1209 2
  1219 1210 1215 1
  1220 1210 1211 1
  1221 1212 1206 1
  1222 1214 1210 1
  1223 1216 1211 1
  1224 1201 1206 am
  1225 1217 1218 1
  1226 1218 1229 1
  1227 1218 1221 1
  1228 1218 1219 1
  1229 1219 1220 2
  1230 1221 1231 1
  1231 1221 1222 1
  1232 1222 1223 ar
  1233 1222 1224 ar
  1234 1223 1232 1
  1235 1223 1225 ar
  1236 1224 1226 ar
  1237 1224 1233 1
  1238 1225 1234 1
  1239 1225 1227 ar
  1240 1226 1227 ar
  1241 1226 1235 1
  1242 1227 1236 1
  1243 1228 1217 1
  1244 1230 1221 1
  1245 1208 1217 am
  1246 1237 1238 1
  1247 1238 1246 1
  1248 1238 1239 1
  1249 1238 1241 1
  1250 1239 1240 2
  1251 1241 1242 1
  1252 1241 1248 1
  1253 1242 1244 1
  1254 1242 1249 1
  1255 1242 1243 1
  1256 1243 1250 1
  1257 1243 1252 1
  1258 1243 1251 1
  1259 1244 1253 1
  1260 1244 1254 1
  1261 1244 1255 1
  1262 1245 1237 1
  1263 1247 1241 1
  1264 1219 1237 am
  1265 1256 1257 1
  1266 1257 1263 1
  1267 1257 1260 1
  1268 1257 1258 1
  1269 1258 1259 2
  1270 1260 1265 1
  1271 1260 1261 1
  1272 1262 1256 1
  1273 1264 1260 1
  1274 1239 1256 am
  1275 1266 1267 1
  1276 1267 1268 1
  1277 1267 1276 1
  1278 1267 1270 1
  1279 1268 1269 2
  1280 1270 1278 1
  1281 1270 1271 1
  1282 1271 1280 1
  1283 1271 1272 1
  1284 1272 1273 2
  1285 1272 1274 2
  1286 1275 1266 1
  1287 1277 1270 1
  1288 1279 1271 1
  1289 1258 1266 am
  1290 1281 1282 1
  1291 1282 1290 1
  1292 1282 1283 1
  1293 1282 1285 1
  1294 1283 1284 2
  1295 1285 1286 1
  1296 1285 1292 1
  1297 1286 1288 1
  1298 1286 1293 1
  1299 1286 1287 1
  1300 1287 1294 1
  1301 1287 1296 1
  1302 1287 1295 1
  1303 1288 1297 1
  1304 1288 1298 1
  1305 1288 1299 1
  1306 1289 1281 1
  1307 1291 1285 1
  1308 1268 1281 am
  1309 1300 1301 1
  1310 1301 1304 1
  1311 1301 1315 1
  1312 1301 1302 1
  1313 1302 1303 2
  1314 1304 1317 1
  1315 1304 1305 1
  1316 1305 1306 ar
  1317 1305 1307 ar
  1318 1306 1318 1
  1319 1306 1310 ar
  1320 1307 1308 ar
  1321 1307 1309 ar
  1322 1308 1310 ar
  1323 1308 1311 ar
  1324 1309 1312 ar
  1325 1309 1320 1
  1326 1310 1319 1
  1327 1311 1321 1
  1328 1311 1313 ar
  1329 1312 1313 ar
  1330 1312 1322 1
  1331 1313 1323 1
  1332 1314 1300 1
  1333 1316 1304 1
  1334 1283 1300 am
  1335 1324 1325 1
  1336 1325 1332 1
  1337 1325 1328 1
  1338 1325 1326 1
  1339 1326 1327 2
  1340 1328 1333 1
  1341 1328 1329 1
  1342 1328 1330 1
  1343 1329 1335 1
  1344 1329 1336 1
  1345 1329 1337 1
  1346 1330 1334 1
  1347 1331 1324 1
  1348 1302 1324 am
  1349 1338 1339 1
  1350 1339 1342 1
  1351 1339 1340 1
  1352 1339 1345 1
  1353 1340 1341 2
  1354 1342 1347 1
  1355 1342 1343 1
  1356 1344 1338 1
  1357 1346 1342 1
  1358 1348 1343 1
  1359 1326 1338 am
  1360 1349 1350 1
  1361 1350 1358 1
  1362 1350 1351 1
  1363 1350 1353 1
  1364 1351 1352 2
  1365 1353 1354 1
  1366 1353 1360 1
  1367 1354 1356 1
  1368 1354 1361 1
  1369 1354 1355 1
  1370 1355 1362 1
  1371 1355 1364 1
  1372 1355 1363 1
  1373 1356 1365 1
  1374 1356 1366 1
  1375 1356 1367 1
  1376 1357 1349 1
  1377 1359 1353 1
  1378 1340 1349 am
  1379 1368 1369 1
  1380 1369 1377 1
  1381 1369 1372 1
  1382 1369 1370 1
  1383 1370 1371 2
  1384 1372 1379 1
  1385 1372 1373 1
  1386 1373 1374 2
  1387 1373 1375 2
  1388 1376 1368 1
  1389 1378 1372 1
  1390 1351 1368 am
  1391 1380 1381 1
  1392 1381 1382 1
  1393 1381 1388 1
  1394 1381 1384 1
  1395 1382 1383 2
  1396 1384 1386 1
  1397 1384 1389 1
  1398 1384 1385 1
  1399 1385 1390 1
  1400 1385 1391 1
  1401 1385 1392 1
  1402 1386 1394 1
  1403 1386 1395 1
  1404 1386 1393 1
  1405 1387 1380 1
  1406 1370 1380 am
  1407 1396 1397 1
  1408 1397 1405 1
  1409 1397 1398 1
  1410 1397 1400 1
  1411 1398 1399 2
  1412 1400 1401 1
  1413 1400 1407 1
  1414 1401 1403 1
  1415 1401 1408 1
  1416 1401 1402 1
  1417 1402 1409 1
  1418 1402 1411 1
  1419 1402 1410 1
  1420 1403 1412 1
  1421 1403 1413 1
  1422 1403 1414 1
  1423 1404 1396 1
  1424 1406 1400 1
  1425 1382 1396 am
  1426 1415 1416 1
  1427 1416 1422 1
  1428 1416 1419 1
  1429 1416 1417 1
  1430 1417 1418 2
  1431 1419 1424 1
  1432 1419 1420 1
  1433 1421 1415 1
  1434 1423 1419 1
  1435 1425 1420 1
  1436 1398 1415 am
  1437 1426 1427 1
  1438 1427 1428 1
  1439 1427 1434 1
  1440 1427 1430 1
  1441 1428 1429 2
  1442 1430 1432 1
  1443 1430 1435 1
  1444 1430 1431 1
  1445 1431 1436 1
  1446 1431 1437 1
  1447 1431 1438 1
  1448 1432 1440 1
  1449 1432 1441 1
  1450 1432 1439 1
  1451 1433 1426 1
  1452 1417 1426 am
  1453 1442 1443 1
  1454 1443 1450 1
  1455 1443 1446 1
  1456 1443 1444 1
  1457 1444 1445 2
  1458 1446 1451 1
  1459 1446 1447 1
  1460 1446 1448 1
  1461 1447 1453 1
  1462 1447 1454 1
  1463 1447 1455 1
  1464 1448 1452 1
  1465 1449 1442 1
  1466 1428 1442 am
  1467 1456 1457 1
  1468 1457 1462 1
  1469 1457 1460 1
  1470 1457 1458 1
  1471 1458 1459 2
  1472 1460 1463 1
  1473 1460 1464 1
  1474 1460 1465 1
  1475 1461 1456 1
  1476 1444 1456 am
  1477 1466 1467 1
  1478 1467 1470 1
  1479 1467 1468 1
  1480 1467 1473 1
  1481 1468 1469 2
  1482 1470 1475 1
  1483 1470 1471 1
  1484 1472 1466 1
  1485 1474 1470 1
  1486 1476 1471 1
  1487 1458 1466 am
  1488 1477 1478 1
  1489 1478 1486 1
  1490 1478 1481 1
  1491 1478 1479 1
  1492 1479 1480 2
  1493 1481 1487 1
  1494 1481 1483 1
  1495 1481 1482 1
  1496 1482 1489 1
  1497 1483 1490 1
  1498 1483 1491 1
  1499 1483 1492 1
  1500 1484 1482 1
  1501 1484 1493 1
  1502 1484 1494 1
  1503 1484 1495 1
  1504 1485 1477 1
  1505 1488 1482 1
  1506 1468 1477 am
  1507 1496 1497 1
  1508 1497 1498 1
  1509 1497 1506 1
  1510 1497 1500 1
  1511 1498 1499 2
  1512 1500 1508 1
  1513 1500 1501 1
  1514 1501 1510 1
  1515 1501 1502 1
  1516 1502 1503 2
  1517 1502 1504 2
  1518 1505 1496 1
  1519 1507 1500 1
  1520 1509 1501 1
  1521 1479 1496 am
  1522 1511 1512 1
  1523 1512 1519 1
  1524 1512 1515 1
  1525 1512 1513 1
  1526 1513 1514 2
  1527 1515 1520 1
  1528 1515 1516 1
  1529 1515 1517 1
  1530 1516 1522 1
  1531 1516 1523 1
  1532 1516 1524 1
  1533 1517 1521 1
  1534 1518 1511 1
  1535 1498 1511 am
  1536 1525 1526 1
  1537 1526 1534 1
  1538 1526 1527 1
  1539 1526 1529 1
  1540 1527 1528 2
  1541 1529 1530 1
  1542 1529 1536 1
  1543 1530 1532 1
  1544 1530 1537 1
  1545 1530 1531 1
  1546 1531 1538 1
  1547 1531 1540 1
  1548 1531 1539 1
  1549 1532 1541 1
  1550 1532 1542 1
  1551 1532 1543 1
  1552 1533 1525 1
  1553 1535 1529 1
  1554 1513 1525 am
  1555 1544 1545 1
  1556 1545 1551 1
  1557 1545 1548 1
  1558 1545 1546 1
  1559 1546 1547 2
  1560 1548 1553 1
  1561 1548 1549 1
  1562 1550 1544 1
  1563 1552 1548 1
  1564 1554 1549 1
  1565 1527 1544 am
  1566 1555 1556 1
  1567 1556 1557 1
  1568 1556 1563 1
  1569 1556 1559 1
  1570 1557 1558 2
  1571 1559 1561 1
  1572 1559 1564 1
  1573 1559 1560 1
  1574 1560 1565 1
  1575 1560 1566 1
  1576 1560 1567 1
  1577 1561 1569 1
  1578 1561 1570 1
  1579 1561 1568 1
  1580 1562 1555 1
  1581 1546 1555 am
  1582 1571 1572 1
  1583 1572 1580 1
  1584 1572 1575 1
  1585 1572 1573 1
  1586 1573 1574 2
  1587 1575 1581 1
  1588 1575 1577 1
  1589 1575 1576 1
  1590 1576 1583 1
  1591 1577 1584 1
  1592 1577 1585 1
  1593 1577 1586 1
  1594 1578 1576 1
  1595 1578 1587 1
  1596 1578 1588 1
  1597 1578 1589 1
  1598 1579 1571 1
  1599 1582 1576 1
  1600 1557 1571 am
  1601 1590 1591 1
  1602 1591 1596 1
  1603 1591 1594 1
  1604 1591 1592 1
  1605 1592 1593 2
  1606 1594 1597 1
  1607 1594 1598 1
  1608 1594 1599 1
  1609 1595 1590 1
  1610 1573 1590 am
  1611 1600 1601 1
  1612 1601 1609 1
  1613 1601 1604 1
  1614 1601 1602 1
  1615 1602 1603 2
  1616 1604 1610 1
  1617 1604 1606 1
  1618 1604 1605 1
  1619 1605 1612 1
  1620 1606 1613 1
  1621 1606 1614 1
  1622 1606 1615 1
  1623 1607 1605 1
  1624 1607 1616 1
  1625 1607 1617 1
  1626 1607 1618 1
  1627 1608 1600 1
  1628 1611 1605 1
  1629 1592 1600 am
  1630 1619 1620 1
  1631 1620 1628 1
  1632 1620 1623 1
  1633 1620 1621 1
  1634 1621 1622 2
  1635 1623 1630 1
  1636 1623 1624 1
  1637 1624 1625 2
  1638 1624 1626 2
  1639 1627 1619 1
  1640 1629 1623 1
  1641 1602 1619 am
  1642 1631 1632 1
  1643 1632 1633 1
  1644 1632 1643 1
  1645 1632 1635 1
  1646 1633 1634 2
  1647 1635 1645 1
  1648 1635 1636 1
  1649 1636 1647 1
  1650 1636 1637 1
  1651 1637 1649 1
  1652 1637 1638 1
  1653 1638 1650 1
  1654 1638 1639 2
  1655 1639 1640 2
  1656 1639 1641 2
  1657 1640 1651 1
  1658 1640 1652 1
  1659 1641 1654 1
  1660 1641 1653 1
  1661 1642 1631 1
  1662 1644 1635 1
  1663 1646 1636 1
  1664 1648 1637 1
  1665 1621 1631 am
  1666 1655 1656 1
  1667 1656 1668 1
  1668 1656 1659 1
  1669 1656 1657 1
  1670 1657 1658 2
  1671 1659 1660 1
  1672 1659 1670 1
  1673 1660 1661 ar
  1674 1660 1662 ar
  1675 1661 1671 1
  1676 1661 1663 ar
  1677 1662 1664 ar
  1678 1662 1672 1
  1679 1663 1673 1
  1680 1663 1665 ar
  1681 1664 1665 ar
  1682 1664 1674 1
  1683 1665 1666 1
  1684 1666 1675 1
  1685 1667 1655 1
  1686 1669 1659 1
  1687 1633 1655 am
  1688 1676 1677 1
  1689 1677 1685 1
  1690 1677 1678 1
  1691 1677 1680 1
  1692 1678 1679 2
  1693 1680 1681 1
  1694 1680 1687 1
  1695 1681 1683 1
  1696 1681 1688 1
  1697 1681 1682 1
  1698 1682 1689 1
  1699 1682 1691 1
  1700 1682 1690 1
  1701 1683 1692 1
  1702 1683 1693 1
  1703 1683 1694 1
  1704 1684 1676 1
  1705 1686 1680 1
  1706 1657 1676 am
  1707 1695 1696 1
  1708 1696 1701 1
  1709 1696 1699 1
  1710 1696 1697 1
  1711 1697 1698 2
  1712 1699 1702 1
  1713 1699 1703 1
  1714 1699 1704 1
  1715 1700 1695 1
  1716 1678 1695 am
  1717 1705 1706 1
  1718 1706 1714 1
  1719 1706 1709 1
  1720 1706 1707 1
  1721 1707 1708 2
  1722 1709 1715 1
  1723 1709 1711 1
  1724 1709 1710 1
  1725 1710 1717 1
  1726 1711 1718 1
  1727 1711 1719 1
  1728 1711 1720 1
  1729 1712 1710 1
  1730 1712 1721 1
  1731 1712 1722 1
  1732 1712 1723 1
  1733 1713 1705 1
  1734 1716 1710 1
  1735 1697 1705 am
  1736 1724 1725 1
  1737 1725 1732 1
  1738 1725 1728 1
  1739 1725 1726 1
  1740 1726 1727 2
  1741 1728 1733 1
  1742 1728 1729 1
  1743 1728 1730 1
  1744 1729 1735 1
  1745 1729 1736 1
  1746 1729 1737 1
  1747 1730 1734 1
  1748 1731 1724 1
  1749 1707 1724 am
  1750 1738 1739 1
  1751 1739 1742 1
  1752 1739 1740 1
  1753 1739 1745 1
  1754 1740 1741 2
  1755 1742 1747 1
  1756 1742 1743 1
  1757 1744 1738 1
  1758 1746 1742 1
  1759 1748 1743 1
  1760 1726 1738 am
  1761 1749 1750 1
  1762 1749 1755 1
  1763 1750 1756 1
  1764 1750 1751 1
  1765 1750 1753 1
  1766 1751 1752 2
  1767 1753 1758 1
  1768 1753 1754 1
  1769 1754 1755 1
  1770 1754 1760 1
  1771 1755 1762 1
  1772 1757 1753 1
  1773 1759 1754 1
  1774 1761 1755 1
  1775 1740 1749 am
  1776 1763 1764 1
  1777 1764 1775 1
  1778 1764 1767 1
  1779 1764 1765 1
  1780 1765 1766 2
  1781 1767 1777 1
  1782 1767 1768 1
  1783 1768 1769 ar
  1784 1768 1770 ar
  1785 1769 1778 1
  1786 1769 1771 ar
  1787 1770 1772 ar
  1788 1770 1779 1
  1789 1771 1780 1
  1790 1771 1773 ar
  1791 1772 1773 ar
  1792 1772 1781 1
  1793 1773 1782 1
  1794 1774 1763 1
  1795 1776 1767 1
  1796 1751 1763 am
  1797 1783 1784 1
  1798 1784 1785 1
  1799 1784 1795 1
  1800 1784 1787 1
  1801 1785 1786 2
  1802 1787 1797 1
  1803 1787 1788 1
  1804 1788 1799 1
  1805 1788 1789 1
  1806 1789 1801 1
  1807 1789 1790 1
  1808 1790 1802 1
  1809 1790 1791 2
  1810 1791 1792 2
  1811 1791 1793 2
  1812 1792 1803 1
  1813 1792 1804 1
  1814 1793 1806 1
  1815 1793 1805 1
  1816 1794 1783 1
  1817 1796 1787 1
  1818 1798 1788 1
  1819 1800 1789 1
  1820 1765 1783 am
  1821 1807 1808 1
  1822 1808 1820 1
  1823 1808 1811 1
  1824 1808 1809 1
  1825 1809 1810 2
  1826 1811 1812 1
  1827 1811 1822 1
  1828 1812 1813 ar
  1829 1812 1814 ar
  1830 1813 1823 1
  1831 1813 1815 ar
  1832 1814 1816 ar
  1833 1814 1824 1
  1834 1815 1825 1
  1835 1815 1817 ar
  1836 1816 1817 ar
  1837 1816 1826 1
  1838 1817 1818 1
  1839 1818 1827 1
  1840 1819 1807 1
  1841 1821 1811 1
  1842 1785 1807 am
  1843 1828 1829 1
  1844 1829 1838 1
  1845 1829 1832 1
  1846 1829 1830 1
  1847 1830 1831 2
  1848 1832 1840 1
  1849 1832 1833 1
  1850 1833 1842 1
  1851 1833 1834 1
  1852 1834 1836 2
  1853 1834 1835 am
  1854 1835 1843 1
  1855 1835 1844 1
  1856 1837 1828 1
  1857 1839 1832 1
  1858 1841 1833 1
  1859 1809 1828 am
  1860 1845 1846 1
  1861 1846 1849 1
  1862 1846 1847 1
  1863 1846 1852 1
  1864 1847 1848 2
  1865 1849 1854 1
  1866 1849 1850 1
  1867 1851 1845 1
  1868 1853 1849 1
  1869 1855 1850 1
  1870 1830 1845 am
  1871 1856 1857 1
  1872 1857 1865 1
  1873 1857 1858 1
  1874 1857 1860 1
  1875 1858 1859 2
  1876 1860 1861 1
  1877 1860 1867 1
  1878 1861 1863 1
  1879 1861 1868 1
  1880 1861 1862 1
  1881 1862 1869 1
  1882 1862 1871 1
  1883 1862 1870 1
  1884 1863 1872 1
  1885 1863 1873 1
  1886 1863 1874 1
  1887 1864 1856 1
  1888 1866 1860 1
  1889 1847 1856 am
  1890 1875 1876 1
  1891 1876 1884 1
  1892 1876 1879 1
  1893 1876 1877 1
  1894 1877 1878 2
  1895 1879 1886 1
  1896 1879 1880 1
  1897 1880 1888 1
  1898 1880 1881 1
  1899 1881 1882 1
  1900 1882 1889 1
  1901 1882 1890 1
  1902 1882 1891 1
  1903 1883 1875 1
  1904 1885 1879 1
  1905 1887 1880 1
  1906 1858 1875 am
  1907 1892 1893 1
  1908 1893 1900 1
  1909 1893 1896 1
  1910 1893 1894 1
  1911 1894 1895 2
  1912 1896 1901 1
  1913 1896 1897 1
  1914 1896 1898 1
  1915 1897 1903 1
  1916 1897 1904 1
  1917 1897 1905 1
  1918 1898 1902 1
  1919 1899 1892 1
  1920 1877 1892 am
  1921 1906 1907 1
  1922 1907 1908 1
  1923 1907 1918 1
  1924 1907 1910 1
  1925 1908 1909 2
  1926 1910 1920 1
  1927 1910 1911 1
  1928 1911 1922 1
  1929 1911 1912 1
  1930 1912 1924 1
  1931 1912 1913 1
  1932 1913 1925 1
  1933 1913 1914 2
  1934 1914 1915 2
  1935 1914 1916 2
  1936 1915 1926 1
  1937 1915 1927 1
  1938 1916 1929 1
  1939 1916 1928 1
  1940 1917 1906 1
  1941 1919 1910 1
  1942 1921 1911 1
  1943 1923 1912 1
  1944 1894 1906 am
  1945 1930 1931 1
  1946 1931 1936 1
  1947 1931 1934 1
  1948 1931 1932 1
  1949 1932 1933 2
  1950 1934 1937 1
  1951 1934 1938 1
  1952 1934 1939 1
  1953 1935 1930 1
  1954 1908 1930 am
  1955 1940 1941 1
  1956 1941 1942 1
  1957 1941 1952 1
  1958 1941 1944 1
  1959 1942 1943 2
  1960 1944 1954 1
  1961 1944 1945 1
  1962 1945 1956 1
  1963 1945 1946 1
  1964 1946 1958 1
  1965 1946 1947 1
  1966 1947 1959 1
  1967 1947 1948 2
  1968 1948 1949 2
  1969 1948 1950 2
  1970 1949 1960 1
  1971 1949 1961 1
  1972 1950 1963 1
  1973 1950 1962 1
  1974 1951 1940 1
  1975 1953 1944 1
  1976 1955 1945 1
  1977 1957 1946 1
  1978 1932 1940 am
  1979 1964 1965 1
  1980 1965 1970 1
  1981 1965 1968 1
  1982 1965 1966 1
  1983 1966 1967 2
  1984 1968 1971 1
  1985 1968 1972 1
  1986 1968 1973 1
  1987 1969 1964 1
  1988 1942 1964 am
  1989 1974 1975 1
  1990 1975 1984 1
  1991 1975 1978 1
  1992 1975 1976 1
  1993 1976 1977 2
  1994 1978 1986 1
  1995 1978 1979 1
  1996 1979 1988 1
  1997 1979 1980 1
  1998 1980 1990 1
  1999 1980 1981 1
  2000 1981 1992 1
  2001 1981 1982 1
  2002 1982 1993 1
  2003 1982 1994 1
  2004 1982 1995 1
  2005 1983 1974 1
  2006 1985 1978 1
  2007 1987 1979 1
  2008 1989 1980 1
  2009 1991 1981 1
  2010 1966 1974 am
  2011 1996 1997 1
  2012 1997 1998 1
  2013 1997 2004 1
  2014 1997 2000 1
  2015 1998 1999 2
  2016 2000 2002 1
  2017 2000 2005 1
  2018 2000 2001 1
  2019 2001 2006 1
  2020 2001 2007 1
  2021 2001 2008 1
  2022 2002 2010 1
  2023 2002 2011 1
  2024 2002 2009 1
  2025 2003 1996 1
  2026 1976 1996 am
  2027 2012 2013 1
  2028 2013 2021 1
  2029 2013 2016 1
  2030 2013 2014 1
  2031 2014 2015 2
  2032 2016 2022 1
  2033 2016 2018 1
  2034 2016 2017 1
  2035 2017 2024 1
  2036 2018 2025 1
  2037 2018 2026 1
  2038 2018 2027 1
  2039 2019 2017 1
  2040 2019 2028 1
  2041 2019 2029 1
  2042 2019 2030 1
  2043 2020 2012 1
  2044 2023 2017 1
  2045 1998 2012 am
  2046 2031 2032 1
  2047 2032 2040 1
  2048 2032 2035 1
  2049 2032 2033 1
  2050 2033 2034 2
  2051 2035 2041 1
  2052 2035 2037 1
  2053 2035 2036 1
  2054 2036 2043 1
  2055 2037 2044 1
  2056 2037 2045 1
  2057 2037 2046 1
  2058 2038 2036 1
  2059 2038 2047 1
  2060 2038 2048 1
  2061 2038 2049 1
  2062 2039 2031 1
  2063 2042 2036 1
  2064 2014 2031 am
  2065 2050 2051 1
  2066 2051 2057 1
  2067 2051 2054 1
  2068 2051 2052 1
  2069 2052 2053 2
  2070 2054 2059 1
  2071 2054 2055 1
  2072 2056 2050 1
  2073 2058 2054 1
  2074 2060 2055 1
  2075 2033 2050 am
  2076 2061 2062 1
  2077 2062 2069 1
  2078 2062 2065 1
  2079 2062 2063 1
  2080 2063 2064 2
  2081 2065 2070 1
  2082 2065 2066 1
  2083 2065 2067 1
  2084 2066 2072 1
  2085 2066 2073 1
  2086 2066 2074 1
  2087 2067 2071 1
  2088 2068 2061 1
  2089 2052 2061 am
  2090 2075 2076 1
  2091 2076 2077 1
  2092 2076 2083 1
  2093 2076 2079 1
  2094 2077 2078 2
  2095 2079 2081 1
  2096 2079 2084 1
  2097 2079 2080 1
  2098 2080 2085 1
  2099 2080 2086 1
  2100 2080 2087 1
  2101 2081 2089 1
  2102 2081 2090 1
  2103 2081 2088 1
  2104 2082 2075 1
  2105 2063 2075 am
  2106 2091 2092 1
  2107 2092 2095 1
  2108 2092 2106 1
  2109 2092 2093 1
  2110 2093 2094 2
  2111 2095 2108 1
  2112 2095 2096 1
  2113 2096 2097 ar
  2114 2096 2098 ar
  2115 2097 2109 1
  2116 2097 2101 ar
  2117 2098 2099 ar
  2118 2098 2100 ar
  2119 2099 2101 ar
  2120 2099 2102 ar
  2121 2100 2103 ar
  2122 2100 2111 1
  2123 2101 2110 1
  2124 2102 2112 1
  2125 2102 2104 ar
  2126 2103 2104 ar
  2127 2103 2113 1
  2128 2104 2114 1
  2129 2105 2091 1
  2130 2107 2095 1
  2131 2077 2091 am
  2132 2115 2116 1
  2133 2116 2121 1
  2134 2116 2119 1
  2135 2116 2117 1
  2136 2117 2118 2
  2137 2119 2122 1
  2138 2119 2123 1
  2139 2119 2124 1
  2140 2120 2115 1
  2141 2093 2115 am
  2142 2125 2126 1
  2143 2126 2134 1
  2144 2126 2129 1
  2145 2126 2127 1
  2146 2127 2128 2
  2147 2129 2135 1
  2148 2129 2131 1
  2149 2129 2130 1
  2150 2130 2137 1
  2151 2131 2138 1
  2152 2131 2139 1
  2153 2131 2140 1
  2154 2132 2130 1
  2155 2132 2141 1
  2156 2132 2142 1
  2157 2132 2143 1
  2158 2133 2125 1
  2159 2136 2130 1
  2160 2117 2125 am
  2161 2144 2145 1
  2162 2145 2148 1
  2163 2145 2146 1
  2164 2145 2151 1
  2165 2146 2147 2
  2166 2148 2153 1
  2167 2148 2149 1
  2168 2150 2144 1
  2169 2152 2148 1
  2170 2154 2149 1
  2171 2127 2144 am
  2172 2155 2156 1
  2173 2156 2161 1
  2174 2156 2159 1
  2175 2156 2157 1
  2176 2157 2158 2
  2177 2159 2162 1
  2178 2159 2163 1
  2179 2159 2164 1
  2180 2160 2155 1
  2181 2146 2155 am
  2182 2165 2166 1
  2183 2166 2174 1
  2184 2166 2167 1
  2185 2166 2169 1
  2186 2167 2168 2
  2187 2169 2170 1
  2188 2169 2176 1
  2189 2170 2172 1
  2190 2170 2177 1
  2191 2170 2171 1
  2192 2171 2178 1
  2193 2171 2180 1
  2194 2171 2179 1
  2195 2172 2181 1
  2196 2172 2182 1
  2197 2172 2183 1
  2198 2173 2165 1
  2199 2175 2169 1
  2200 2157 2165 am
  2201 2184 2185 1
  2202 2185 2186 1
  2203 2185 2192 1
  2204 2185 2188 1
  2205 2186 2187 2
  2206 2188 2190 1
  2207 2188 2193 1
  2208 2188 2189 1
  2209 2189 2194 1
  2210 2189 2195 1
  2211 2189 2196 1
  2212 2190 2198 1
  2213 2190 2199 1
  2214 2190 2197 1
  2215 2191 2184 1
  2216 2167 2184 am
  2217 2200 2201 1
  2218 2201 2204 1
  2219 2201 2202 1
  2220 2201 2207 1
  2221 2202 2203 2
  2222 2204 2209 1
  2223 2204 2205 1
  2224 2206 2200 1
  2225 2208 2204 1
  2226 2210 2205 1
  2227 2186 2200 am
  2228 2211 2212 1
  2229 2212 2223 1
  2230 2212 2215 1
  2231 2212 2213 1
  2232 2213 2214 2
  2233 2215 2225 1
  2234 2215 2216 1
  2235 2216 2217 ar
  2236 2216 2218 ar
  2237 2217 2226 1
  2238 2217 2219 ar
  2239 2218 2220 ar
  2240 2218 2227 1
  2241 2219 2228 1
  2242 2219 2221 ar
  2243 2220 2221 ar
  2244 2220 2229 1
  2245 2221 2230 1
  2246 2222 2211 1
  2247 2224 2215 1
  2248 2202 2211 am
  2249 2231 2232 1
  2250 2232 2240 1
  2251 2232 2233 1
  2252 2232 2235 1
  2253 2233 2234 2
  2254 2235 2236 1
  2255 2235 2242 1
  2256 2236 2238 1
  2257 2236 2243 1
  2258 2236 2237 1
  2259 2237 2244 1
  2260 2237 2246 1
  2261 2237 2245 1
  2262 2238 2247 1
  2263 2238 2248 1
  2264 2238 2249 1
  2265 2239 2231 1
  2266 2241 2235 1
  2267 2213 2231 am
  2268 2250 2251 1
  2269 2250 2256 1
  2270 2251 2257 1
  2271 2251 2252 1
  2272 2251 2254 1
  2273 2252 2253 2
  2274 2254 2259 1
  2275 2254 2255 1
  2276 2255 2256 1
  2277 2255 2261 1
  2278 2256 2263 1
  2279 2258 2254 1
  2280 2260 2255 1
  2281 2262 2256 1
  2282 2233 2250 am
  2283 2264 2265 1
  2284 2265 2273 1
  2285 2265 2268 1
  2286 2265 2266 1
  2287 2266 2267 2
  2288 2268 2274 1
  2289 2268 2270 1
  2290 2268 2269 1
  2291 2269 2276 1
  2292 2270 2277 1
  2293 2270 2278 1
  2294 2270 2279 1
  2295 2271 2269 1
  2296 2271 2280 1
  2297 2271 2281 1
  2298 2271 2282 1
  2299 2272 2264 1
  2300 2275 2269 1
  2301 2252 2264 am
  2302 2283 2284 1
  2303 2284 2292 1
  2304 2284 2287 1
  2305 2284 2285 1
  2306 2285 2286 2
  2307 2287 2294 1
  2308 2287 2288 1
  2309 2288 2296 1
  2310 2288 2289 1
  2311 2289 2290 1
  2312 2290 2297 1
  2313 2290 2298 1
  2314 2290 2299 1
  2315 2291 2283 1
  2316 2293 2287 1
  2317 2295 2288 1
  2318 2266 2283 am
  2319 2300 2301 1
  2320 2301 2309 1
  2321 2301 2304 1
  2322 2301 2302 1
  2323 2302 2303 2
  2324 2304 2311 1
  2325 2304 2305 1
  2326 2305 2313 1
  2327 2305 2306 1
  2328 2306 2307 1
  2329 2307 2314 1
  2330 2307 2315 1
  2331 2307 2316 1
  2332 2308 2300 1
  2333 2310 2304 1
  2334 2312 2305 1
  2335 2285 2300 am
  2336 2317 2318 1
  2337 2317 2327 1
  2338 2318 2319 1
  2339 2318 2321 1
  2340 2318 2328 1
  2341 2319 2320 2
  2342 2321 2322 1
  2343 2321 2329 1
  2344 2321 2330 1
  2345 2322 2323 ar
  2346 2322 2324 ar
  2347 2323 2326 ar
  2348 2323 2331 1
  2349 2324 2325 ar
  2350 2325 2326 ar
  2351 2325 2332 1
  2352 2326 2333 1
  2353 2302 2317 am
  2354 2334 2335 1
  2355 2335 2338 1
  2356 2335 2349 1
  2357 2335 2336 1
  2358 2336 2337 2
  2359 2338 2351 1
  2360 2338 2339 1
  2361 2339 2340 ar
  2362 2339 2341 ar
  2363 2340 2352 1
  2364 2340 2344 ar
  2365 2341 2342 ar
  2366 2341 2343 ar
  2367 2342 2344 ar
  2368 2342 2345 ar
  2369 2343 2346 ar
  2370 2343 2354 1
  2371 2344 2353 1
  2372 2345 2355 1
  2373 2345 2347 ar
  2374 2346 2347 ar
  2375 2346 2356 1
  2376 2347 2357 1
  2377 2348 2334 1
  2378 2350 2338 1
  2379 2334 2319 am
  2380 2358 2359 1
[truncated: 104,225 more chars]
