# Supplementary material for: The pocketome of G-protein-coupled receptors reveals previously untargeted allosteric sites
Source: Nat Commun. 2022 May 10;13:2567. doi: 10.1038/s41467-022-29609-6 (PMC9091257; doi:10.1038/s41467-022-29609-6)
Supplement: Supplementary file 4 — Supplementary Data 1 [file 41467_2022_29609_MOESM4_ESM.zip › docking_files/2y01/mols.mol2]

# TRIPOS MOL2 file generated by SEED

@<TRIPOS>MOLECULE
methanamine
 8 7 0 0 0
****
USER_CHARGES
INVALID_CHARGES
Pose:   1 Cluster:   1 Fr_nu: 1461153 TotEn:   -77.81
@<TRIPOS>ATOM
      1 C1        -75.1590  -16.0725  -56.9850 C.3    1 LIG       0.04000
      2 N1        -75.2799  -17.5192  -57.2491 N.4    1 LIG      -0.30000
      3 H1        -75.9343  -15.7981  -56.2673 H      1 LIG       0.09000
      4 H2        -74.1633  -15.8894  -56.5767 H      1 LIG       0.09000
      5 H3        -75.2976  -15.5475  -57.9321 H      1 LIG       0.09000
      6 H4        -74.5710  -17.8380  -57.9225 H      1 LIG       0.33000
      7 H5        -76.2031  -17.7530  -57.6378 H      1 LIG       0.33000
      8 H6        -75.1582  -18.0688  -56.3882 H      1 LIG       0.33000
@<TRIPOS>BOND
      1       1       2 1
      2       1       3 1
      3       1       4 1
      4       1       5 1
      5       2       6 1
      6       2       7 1
      7       2       8 1
@<TRIPOS>ALT_TYPE
CGenFF_4.0_ALT_TYPE_SET
CGenFF_4.0 1 CG334 2 NG3P3 3 HGA3 4 HGA3 5 HGA3 6 HGP2 7 HGP2 8 HGP2
@<TRIPOS>MOLECULE
methanamine
 8 7 0 0 0
****
USER_CHARGES
INVALID_CHARGES
Pose:   2 Cluster:   2 Fr_nu: 283999 TotEn:   -76.26
@<TRIPOS>ATOM
      1 C1        -75.7914  -16.6416  -57.6955 C.3    1 LIG       0.04000
      2 N1        -76.0037  -18.0902  -57.8790 N.4    1 LIG      -0.30000
      3 H1        -75.0947  -16.5085  -56.8659 H      1 LIG       0.09000
      4 H2        -75.3768  -16.2444  -58.6240 H      1 LIG       0.09000
      5 H3        -76.7589  -16.1879  -57.4719 H      1 LIG       0.09000
      6 H4        -76.6554  -18.2788  -58.6518 H      1 LIG       0.33000
      7 H5        -76.3958  -18.5214  -57.0314 H      1 LIG       0.33000
      8 H6        -75.1216  -18.5742  -58.0928 H      1 LIG       0.33000
@<TRIPOS>BOND
      1       1       2 1
      2       1       3 1
      3       1       4 1
      4       1       5 1
      5       2       6 1
      6       2       7 1
      7       2       8 1
@<TRIPOS>ALT_TYPE
CGenFF_4.0_ALT_TYPE_SET
CGenFF_4.0 1 CG334 2 NG3P3 3 HGA3 4 HGA3 5 HGA3 6 HGP2 7 HGP2 8 HGP2
@<TRIPOS>MOLECULE
methanamine
 8 7 0 0 0
****
USER_CHARGES
INVALID_CHARGES
Pose:   3 Cluster:   3 Fr_nu: 1475642 TotEn:   -75.47
@<TRIPOS>ATOM
      1 C1        -76.3825  -18.0834  -59.2919 C.3    1 LIG       0.04000
      2 N1        -75.2718  -18.9860  -58.9329 N.4    1 LIG      -0.30000
      3 H1        -76.3225  -17.2063  -58.6450 H      1 LIG       0.09000
      4 H2        -76.2624  -17.8065  -60.3410 H      1 LIG       0.09000
      5 H3        -77.3172  -18.6246  -59.1333 H      1 LIG       0.09000
      6 H4        -75.2765  -19.8354  -59.5126 H      1 LIG       0.33000
      7 H5        -75.3328  -19.2821  -57.9497 H      1 LIG       0.33000
      8 H6        -74.3599  -18.5280  -59.0623 H      1 LIG       0.33000
@<TRIPOS>BOND
      1       1       2 1
      2       1       3 1
      3       1       4 1
      4       1       5 1
      5       2       6 1
      6       2       7 1
      7       2       8 1
@<TRIPOS>ALT_TYPE
CGenFF_4.0_ALT_TYPE_SET
CGenFF_4.0 1 CG334 2 NG3P3 3 HGA3 4 HGA3 5 HGA3 6 HGP2 7 HGP2 8 HGP2
@<TRIPOS>MOLECULE
methanamine
 8 7 0 0 0
****
USER_CHARGES
INVALID_CHARGES
Pose:   4 Cluster:   4 Fr_nu: 285769 TotEn:   -72.50
@<TRIPOS>ATOM
      1 C1        -75.8631  -18.3687  -58.8563 C.3    1 LIG       0.04000
      2 N1        -76.9550  -19.2289  -58.3613 N.4    1 LIG      -0.30000
      3 H1        -76.0464  -17.3552  -58.4950 H      1 LIG       0.09000
      4 H2        -74.9236  -18.7618  -58.4633 H      1 LIG       0.09000
      5 H3        -75.8779  -18.4050  -59.9473 H      1 LIG       0.09000
      6 H4        -76.8358  -20.2021  -58.6717 H      1 LIG       0.33000
      7 H5        -77.8701  -18.9054  -58.7017 H      1 LIG       0.33000
      8 H6        -76.9913  -19.2342  -57.3333 H      1 LIG       0.33000
@<TRIPOS>BOND
      1       1       2 1
      2       1       3 1
      3       1       4 1
      4       1       5 1
      5       2       6 1
      6       2       7 1
      7       2       8 1
@<TRIPOS>ALT_TYPE
CGenFF_4.0_ALT_TYPE_SET
CGenFF_4.0 1 CG334 2 NG3P3 3 HGA3 4 HGA3 5 HGA3 6 HGP2 7 HGP2 8 HGP2
@<TRIPOS>MOLECULE
methanamine
 8 7 0 0 0
****
USER_CHARGES
INVALID_CHARGES
Pose:   5 Cluster:   5 Fr_nu: 829076 TotEn:   -69.82
@<TRIPOS>ATOM
      1 C1        -81.6585    0.3614  -38.7682 C.3    1 LIG       0.04000
      2 N1        -80.6391   -0.0559  -39.7501 N.4    1 LIG      -0.30000
      3 H1        -82.1109    1.2868  -39.1293 H      1 LIG       0.09000
      4 H2        -82.4001   -0.4364  -38.6967 H      1 LIG       0.09000
      5 H3        -81.1564    0.5175  -37.8115 H      1 LIG       0.09000
      6 H4        -80.1758   -0.9277  -39.4620 H      1 LIG       0.33000
      7 H5        -79.9094    0.6607  -39.8598 H      1 LIG       0.33000
      8 H6        -81.0555   -0.2182  -40.6766 H      1 LIG       0.33000
@<TRIPOS>BOND
      1       1       2 1
      2       1       3 1
      3       1       4 1
      4       1       5 1
      5       2       6 1
      6       2       7 1
      7       2       8 1
@<TRIPOS>ALT_TYPE
CGenFF_4.0_ALT_TYPE_SET
CGenFF_4.0 1 CG334 2 NG3P3 3 HGA3 4 HGA3 5 HGA3 6 HGP2 7 HGP2 8 HGP2
@<TRIPOS>MOLECULE
methanamine
 8 7 0 0 0
****
USER_CHARGES
INVALID_CHARGES
Pose:   6 Cluster:   6 Fr_nu: 1173600 TotEn:   -68.75
@<TRIPOS>ATOM
      1 C1        -81.6530    0.2036  -38.0045 C.3    1 LIG       0.04000
      2 N1        -82.1604    0.1372  -39.3885 N.4    1 LIG      -0.30000
      3 H1        -80.6387   -0.1997  -38.0010 H      1 LIG       0.09000
      4 H2        -81.6603    1.2506  -37.6957 H      1 LIG       0.09000
      5 H3        -82.3154   -0.3955  -37.3768 H      1 LIG       0.09000
      6 H4        -83.1183    0.5057  -39.4547 H      1 LIG       0.33000
      7 H5        -82.1768   -0.8311  -39.7351 H      1 LIG       0.33000
      8 H6        -81.5726    0.6858  -40.0299 H      1 LIG       0.33000
@<TRIPOS>BOND
      1       1       2 1
      2       1       3 1
      3       1       4 1
      4       1       5 1
      5       2       6 1
      6       2       7 1
      7       2       8 1
@<TRIPOS>ALT_TYPE
CGenFF_4.0_ALT_TYPE_SET
CGenFF_4.0 1 CG334 2 NG3P3 3 HGA3 4 HGA3 5 HGA3 6 HGP2 7 HGP2 8 HGP2
@<TRIPOS>MOLECULE
methanamine
 8 7 0 0 0
****
USER_CHARGES
INVALID_CHARGES
Pose:   7 Cluster:   7 Fr_nu: 287300 TotEn:   -67.57
@<TRIPOS>ATOM
      1 C1        -75.0356  -16.9490  -57.4488 C.3    1 LIG       0.04000
      2 N1        -76.4841  -17.0645  -57.1923 N.4    1 LIG      -0.30000
      3 H1        -74.8767  -16.0706  -58.0771 H      1 LIG       0.09000
      4 H2        -74.5334  -16.8389  -56.4858 H      1 LIG       0.09000
      5 H3        -74.7129  -17.8591  -57.9580 H      1 LIG       0.09000
      6 H4        -76.6965  -17.8792  -56.6017 H      1 LIG       0.33000
      7 H5        -77.0121  -17.1716  -58.0686 H      1 LIG       0.33000
      8 H6        -76.8474  -16.2308  -56.7118 H      1 LIG       0.33000
@<TRIPOS>BOND
      1       1       2 1
      2       1       3 1
      3       1       4 1
      4       1       5 1
      5       2       6 1
      6       2       7 1
      7       2       8 1
@<TRIPOS>ALT_TYPE
CGenFF_4.0_ALT_TYPE_SET
CGenFF_4.0 1 CG334 2 NG3P3 3 HGA3 4 HGA3 5 HGA3 6 HGP2 7 HGP2 8 HGP2
@<TRIPOS>MOLECULE
methanol
 6 5 0 0 0
****
USER_CHARGES
INVALID_CHARGES
Pose:   1 Cluster:   1 Fr_nu: 3556306 TotEn:   -15.02
@<TRIPOS>ATOM
      1 C1        -81.5577    0.0619  -38.7201 C.3    1 LIG      -0.04000
      2 O1        -82.6095   -0.8229  -38.3807 O.3    1 LIG      -0.65000
      3 H1        -81.1564    0.5175  -37.8115 H      1 LIG       0.09000
      4 H2        -81.9346    0.8364  -39.3929 H      1 LIG       0.09000
      5 H3        -80.7675   -0.5012  -39.2222 H      1 LIG       0.09000
      6 H4        -82.9391   -1.2066  -39.2113 H      1 LIG       0.42000
@<TRIPOS>BOND
      1       1       2 1
      2       1       3 1
      3       1       4 1
      4       1       5 1
      5       2       6 1
@<TRIPOS>ALT_TYPE
CGenFF_4.0_ALT_TYPE_SET
CGenFF_4.0 1 CG331 2 OG311 3 HGA3 4 HGA3 5 HGA3 6 HGP1
@<TRIPOS>MOLECULE
methanol
 6 5 0 0 0
****
USER_CHARGES
INVALID_CHARGES
Pose:   2 Cluster:   2 Fr_nu: 11463621 TotEn:   -14.82
@<TRIPOS>ATOM
      1 C1        -81.7677    0.1575  -38.4954 C.3    1 LIG      -0.04000
      2 O1        -82.7732    0.7196  -39.3186 O.3    1 LIG      -0.65000
      3 H1        -81.4301    0.9027  -37.7709 H      1 LIG       0.09000
      4 H2        -80.9290   -0.1697  -39.1151 H      1 LIG       0.09000
      5 H3        -82.1827   -0.7021  -37.9640 H      1 LIG       0.09000
      6 H4        -83.0465    0.0296  -39.9470 H      1 LIG       0.42000
@<TRIPOS>BOND
      1       1       2 1
      2       1       3 1
      3       1       4 1
      4       1       5 1
      5       2       6 1
@<TRIPOS>ALT_TYPE
CGenFF_4.0_ALT_TYPE_SET
CGenFF_4.0 1 CG331 2 OG311 3 HGA3 4 HGA3 5 HGA3 6 HGP1
@<TRIPOS>MOLECULE
methanol
 6 5 0 0 0
****
USER_CHARGES
INVALID_CHARGES
Pose:   3 Cluster:   3 Fr_nu: 11601040 TotEn:   -14.70
@<TRIPOS>ATOM
      1 C1        -75.0318  -16.4180  -57.2543 C.3    1 LIG      -0.04000
      2 O1        -74.4529  -16.2004  -55.9807 O.3    1 LIG      -0.65000
      3 H1        -75.0587  -15.4767  -57.8088 H      1 LIG       0.09000
      4 H2        -76.0445  -16.8107  -57.1330 H      1 LIG       0.09000
      5 H3        -74.4249  -17.1432  -57.8014 H      1 LIG       0.09000
      6 H4        -74.4467  -17.0567  -55.5198 H      1 LIG       0.42000
@<TRIPOS>BOND
      1       1       2 1
      2       1       3 1
      3       1       4 1
      4       1       5 1
      5       2       6 1
@<TRIPOS>ALT_TYPE
CGenFF_4.0_ALT_TYPE_SET
CGenFF_4.0 1 CG331 2 OG311 3 HGA3 4 HGA3 5 HGA3 6 HGP1
@<TRIPOS>MOLECULE
methanol
 6 5 0 0 0
****
USER_CHARGES
INVALID_CHARGES
Pose:   4 Cluster:   4 Fr_nu: 11628976 TotEn:   -13.25
@<TRIPOS>ATOM
      1 C1        -45.4497  -22.6137  -32.9129 C.3    1 LIG      -0.04000
      2 O1        -45.7855  -21.9638  -34.1251 O.3    1 LIG      -0.65000
      3 H1        -45.1302  -21.8716  -32.1771 H      1 LIG       0.09000
      4 H2        -44.6463  -23.3322  -33.0941 H      1 LIG       0.09000
      5 H3        -46.3295  -23.1410  -32.5368 H      1 LIG       0.09000
      6 H4        -46.0633  -22.6537  -34.7516 H      1 LIG       0.42000
@<TRIPOS>BOND
      1       1       2 1
      2       1       3 1
      3       1       4 1
      4       1       5 1
      5       2       6 1
@<TRIPOS>ALT_TYPE
CGenFF_4.0_ALT_TYPE_SET
CGenFF_4.0 1 CG331 2 OG311 3 HGA3 4 HGA3 5 HGA3 6 HGP1
@<TRIPOS>MOLECULE
methanol
 6 5 0 0 0
****
USER_CHARGES
INVALID_CHARGES
Pose:   5 Cluster:   5 Fr_nu: 11463388 TotEn:   -12.63
@<TRIPOS>ATOM
      1 C1        -82.9567    0.5202  -39.2305 C.3    1 LIG      -0.04000
      2 O1        -81.9488   -0.3834  -38.8156 O.3    1 LIG      -0.65000
      3 H1        -83.0002    1.3627  -38.5359 H      1 LIG       0.09000
      4 H2        -83.9206    0.0055  -39.2562 H      1 LIG       0.09000
      5 H3        -82.7151    0.8875  -40.2306 H      1 LIG       0.09000
      6 H4        -81.9410   -1.1158  -39.4553 H      1 LIG       0.42000
@<TRIPOS>BOND
      1       1       2 1
      2       1       3 1
      3       1       4 1
      4       1       5 1
      5       2       6 1
@<TRIPOS>ALT_TYPE
CGenFF_4.0_ALT_TYPE_SET
CGenFF_4.0 1 CG331 2 OG311 3 HGA3 4 HGA3 5 HGA3 6 HGP1
@<TRIPOS>MOLECULE
methanol
 6 5 0 0 0
****
USER_CHARGES
INVALID_CHARGES
Pose:   6 Cluster:   6 Fr_nu: 276685 TotEn:   -12.57
@<TRIPOS>ATOM
      1 C1        -47.6278   -8.3789  -38.0377 C.3    1 LIG      -0.04000
      2 O1        -47.4899   -7.2288  -37.2237 O.3    1 LIG      -0.65000
      3 H1        -47.9614   -9.2211  -37.4264 H      1 LIG       0.09000
      4 H2        -46.6681   -8.6123  -38.5058 H      1 LIG       0.09000
      5 H3        -48.3702   -8.1783  -38.8137 H      1 LIG       0.09000
      6 H4        -47.1930   -6.5045  -37.8007 H      1 LIG       0.42000
@<TRIPOS>BOND
      1       1       2 1
      2       1       3 1
      3       1       4 1
      4       1       5 1
      5       2       6 1
@<TRIPOS>ALT_TYPE
CGenFF_4.0_ALT_TYPE_SET
CGenFF_4.0 1 CG331 2 OG311 3 HGA3 4 HGA3 5 HGA3 6 HGP1
@<TRIPOS>MOLECULE
methanol
 6 5 0 0 0
****
USER_CHARGES
INVALID_CHARGES
Pose:   7 Cluster:   7 Fr_nu: 11553873 TotEn:   -12.47
@<TRIPOS>ATOM
      1 C1        -51.9860  -21.8295  -34.0710 C.3    1 LIG      -0.04000
      2 O1        -50.6726  -21.3196  -33.9312 O.3    1 LIG      -0.65000
      3 H1        -52.5795  -21.5546  -33.1956 H      1 LIG       0.09000
      4 H2        -51.9469  -22.9172  -34.1709 H      1 LIG       0.09000
      5 H3        -52.4408  -21.3994  -34.9664 H      1 LIG       0.09000
      6 H4        -50.1777  -21.5837  -34.7255 H      1 LIG       0.42000
@<TRIPOS>BOND
      1       1       2 1
      2       1       3 1
      3       1       4 1
      4       1       5 1
      5       2       6 1
@<TRIPOS>ALT_TYPE
CGenFF_4.0_ALT_TYPE_SET
CGenFF_4.0 1 CG331 2 OG311 3 HGA3 4 HGA3 5 HGA3 6 HGP1
@<TRIPOS>MOLECULE
methanol
 6 5 0 0 0
****
USER_CHARGES
INVALID_CHARGES
Pose:   8 Cluster:   8 Fr_nu:   4696 TotEn:   -12.47
@<TRIPOS>ATOM
      1 C1        -87.5542  -28.6435  -33.8564 C.3    1 LIG      -0.04000
      2 O1        -86.4619  -27.7450  -33.9202 O.3    1 LIG      -0.65000
      3 H1        -87.8781  -28.7513  -32.8183 H      1 LIG       0.09000
      4 H2        -87.2526  -29.6143  -34.2577 H      1 LIG       0.09000
      5 H3        -88.3779  -28.2446  -34.4531 H      1 LIG       0.09000
      6 H4        -86.2034  -27.6757  -34.8551 H      1 LIG       0.42000
@<TRIPOS>BOND
      1       1       2 1
      2       1       3 1
      3       1       4 1
      4       1       5 1
      5       2       6 1
@<TRIPOS>ALT_TYPE
CGenFF_4.0_ALT_TYPE_SET
CGenFF_4.0 1 CG331 2 OG311 3 HGA3 4 HGA3 5 HGA3 6 HGP1
@<TRIPOS>MOLECULE
methanol
 6 5 0 0 0
****
USER_CHARGES
INVALID_CHARGES
Pose:   9 Cluster:   9 Fr_nu: 11601896 TotEn:   -12.37
@<TRIPOS>ATOM
      1 C1        -46.2615   -7.7112  -29.6964 C.3    1 LIG      -0.04000
      2 O1        -45.2132   -7.2315  -30.5182 O.3    1 LIG      -0.65000
      3 H1        -46.9592   -6.8978  -29.4826 H      1 LIG       0.09000
      4 H2        -45.8453   -8.1027  -28.7647 H      1 LIG       0.09000
      5 H3        -46.7880   -8.5110  -30.2224 H      1 LIG       0.09000
      6 H4        -44.6160   -7.9805  -30.6855 H      1 LIG       0.42000
@<TRIPOS>BOND
      1       1       2 1
      2       1       3 1
      3       1       4 1
      4       1       5 1
      5       2       6 1
@<TRIPOS>ALT_TYPE
CGenFF_4.0_ALT_TYPE_SET
CGenFF_4.0 1 CG331 2 OG311 3 HGA3 4 HGA3 5 HGA3 6 HGP1
@<TRIPOS>MOLECULE
methanol
 6 5 0 0 0
****
USER_CHARGES
INVALID_CHARGES
Pose:  10 Cluster:  10 Fr_nu: 11429226 TotEn:   -12.29
@<TRIPOS>ATOM
      1 C1        -57.7100    2.3978  -39.9968 C.3    1 LIG      -0.04000
      2 O1        -57.7548    1.4950  -38.9072 O.3    1 LIG      -0.65000
      3 H1        -56.6757    2.7007  -40.1777 H      1 LIG       0.09000
      4 H2        -58.3231    3.2739  -39.7707 H      1 LIG       0.09000
      5 H3        -58.1026    1.9006  -40.8869 H      1 LIG       0.09000
      6 H4        -58.6869    1.2497  -38.7777 H      1 LIG       0.42000
@<TRIPOS>BOND
      1       1       2 1
      2       1       3 1
      3       1       4 1
      4       1       5 1
      5       2       6 1
@<TRIPOS>ALT_TYPE
CGenFF_4.0_ALT_TYPE_SET
CGenFF_4.0 1 CG331 2 OG311 3 HGA3 4 HGA3 5 HGA3 6 HGP1
@<TRIPOS>MOLECULE
methanol
 6 5 0 0 0
****
USER_CHARGES
INVALID_CHARGES
Pose:  11 Cluster:  11 Fr_nu:  61964 TotEn:   -12.21
@<TRIPOS>ATOM
      1 C1        -65.8697  -10.4866  -37.7472 C.3    1 LIG      -0.04000
      2 O1        -67.2388  -10.2677  -38.0336 O.3    1 LIG      -0.65000
      3 H1        -65.2590  -10.1018  -38.5677 H      1 LIG       0.09000
      4 H2        -65.6904  -11.5568  -37.6163 H      1 LIG       0.09000
      5 H3        -65.6107   -9.9603  -36.8255 H      1 LIG       0.09000
      6 H4        -67.7475  -10.6219  -37.2842 H      1 LIG       0.42000
@<TRIPOS>BOND
      1       1       2 1
      2       1       3 1
      3       1       4 1
      4       1       5 1
      5       2       6 1
@<TRIPOS>ALT_TYPE
CGenFF_4.0_ALT_TYPE_SET
CGenFF_4.0 1 CG331 2 OG311 3 HGA3 4 HGA3 5 HGA3 6 HGP1
@<TRIPOS>MOLECULE
methanol
 6 5 0 0 0
****
USER_CHARGES
INVALID_CHARGES
Pose:  12 Cluster:  12 Fr_nu: 348591 TotEn:   -12.14
@<TRIPOS>ATOM
      1 C1        -47.5088   -8.2679  -38.0693 C.3    1 LIG      -0.04000
      2 O1        -48.1231   -8.3206  -36.7948 O.3    1 LIG      -0.65000
      3 H1        -46.4787   -8.6246  -37.9931 H      1 LIG       0.09000
      4 H2        -47.5231   -7.2396  -38.4395 H      1 LIG       0.09000
      5 H3        -48.0639   -8.9089  -38.7582 H      1 LIG       0.09000
      6 H4        -49.0337   -7.9969  -36.9031 H      1 LIG       0.42000
@<TRIPOS>BOND
      1       1       2 1
      2       1       3 1
      3       1       4 1
      4       1       5 1
      5       2       6 1
@<TRIPOS>ALT_TYPE
CGenFF_4.0_ALT_TYPE_SET
CGenFF_4.0 1 CG331 2 OG311 3 HGA3 4 HGA3 5 HGA3 6 HGP1
@<TRIPOS>MOLECULE
methanol
 6 5 0 0 0
****
USER_CHARGES
INVALID_CHARGES
Pose:  13 Cluster:  13 Fr_nu: 2883761 TotEn:   -11.85
@<TRIPOS>ATOM
      1 C1        -81.7708    0.1341  -38.5358 C.3    1 LIG      -0.04000
      2 O1        -80.6437   -0.2145  -39.3186 O.3    1 LIG      -0.65000
      3 H1        -81.4857    0.8928  -37.8028 H      1 LIG       0.09000
      4 H2        -82.1509   -0.7551  -38.0265 H      1 LIG       0.09000
      5 H3        -82.5473    0.5367  -39.1904 H      1 LIG       0.09000
      6 H4        -80.9360   -0.8885  -39.9557 H      1 LIG       0.42000
@<TRIPOS>BOND
      1       1       2 1
      2       1       3 1
      3       1       4 1
      4       1       5 1
      5       2       6 1
@<TRIPOS>ALT_TYPE
CGenFF_4.0_ALT_TYPE_SET
CGenFF_4.0 1 CG331 2 OG311 3 HGA3 4 HGA3 5 HGA3 6 HGP1
@<TRIPOS>MOLECULE
methanol
 6 5 0 0 0
****
USER_CHARGES
INVALID_CHARGES
Pose:  14 Cluster:  14 Fr_nu: 8533939 TotEn:   -11.85
@<TRIPOS>ATOM
      1 C1        -62.6698  -10.2168  -14.9605 C.3    1 LIG      -0.04000
      2 O1        -61.6213  -11.1629  -14.8606 O.3    1 LIG      -0.65000
      3 H1        -62.3003   -9.2302  -14.6705 H      1 LIG       0.09000
      4 H2        -63.4943  -10.5151  -14.3078 H      1 LIG       0.09000
      5 H3        -63.0205  -10.1826  -15.9946 H      1 LIG       0.09000
      6 H4        -61.9874  -12.0240  -15.1253 H      1 LIG       0.42000
@<TRIPOS>BOND
      1       1       2 1
      2       1       3 1
      3       1       4 1
      4       1       5 1
      5       2       6 1
@<TRIPOS>ALT_TYPE
CGenFF_4.0_ALT_TYPE_SET
CGenFF_4.0 1 CG331 2 OG311 3 HGA3 4 HGA3 5 HGA3 6 HGP1
@<TRIPOS>MOLECULE
methanol
 6 5 0 0 0
****
USER_CHARGES
INVALID_CHARGES
Pose:  15 Cluster:  15 Fr_nu: 275724 TotEn:   -11.57
@<TRIPOS>ATOM
      1 C1        -47.6278   -8.3789  -38.0377 C.3    1 LIG      -0.04000
      2 O1        -47.9974   -9.4996  -37.2554 O.3    1 LIG      -0.65000
      3 H1        -46.9675   -7.7301  -37.4570 H      1 LIG       0.09000
      4 H2        -48.5246   -7.8302  -38.3365 H      1 LIG       0.09000
      5 H3        -47.1013   -8.7262  -38.9298 H      1 LIG       0.09000
      6 H4        -48.5820  -10.0503  -37.8038 H      1 LIG       0.42000
@<TRIPOS>BOND
      1       1       2 1
      2       1       3 1
      3       1       4 1
      4       1       5 1
      5       2       6 1
@<TRIPOS>ALT_TYPE
CGenFF_4.0_ALT_TYPE_SET
CGenFF_4.0 1 CG331 2 OG311 3 HGA3 4 HGA3 5 HGA3 6 HGP1
@<TRIPOS>MOLECULE
methanol
 6 5 0 0 0
****
USER_CHARGES
INVALID_CHARGES
Pose:  16 Cluster:  16 Fr_nu: 11644915 TotEn:   -11.42
@<TRIPOS>ATOM
      1 C1        -50.4694  -22.4798  -34.2127 C.3    1 LIG      -0.04000
      2 O1        -49.1723  -22.0231  -33.8761 O.3    1 LIG      -0.65000
      3 H1        -51.1576  -21.6317  -34.2471 H      1 LIG       0.09000
      4 H2        -50.8058  -23.2056  -33.4680 H      1 LIG       0.09000
      5 H3        -50.4343  -22.9576  -35.1945 H      1 LIG       0.09000
      6 H4        -48.5914  -22.8028  -33.8554 H      1 LIG       0.42000
@<TRIPOS>BOND
      1       1       2 1
      2       1       3 1
      3       1       4 1
      4       1       5 1
      5       2       6 1
@<TRIPOS>ALT_TYPE
CGenFF_4.0_ALT_TYPE_SET
CGenFF_4.0 1 CG331 2 OG311 3 HGA3 4 HGA3 5 HGA3 6 HGP1
@<TRIPOS>MOLECULE
methanol
 6 5 0 0 0
****
USER_CHARGES
INVALID_CHARGES
Pose:  17 Cluster:  17 Fr_nu: 157744 TotEn:   -11.26
@<TRIPOS>ATOM
      1 C1        -47.6929   -7.6113  -37.2978 C.3    1 LIG      -0.04000
      2 O1        -47.4482   -6.4011  -36.6051 O.3    1 LIG      -0.65000
      3 H1        -48.1989   -8.3163  -36.6337 H      1 LIG       0.09000
      4 H2        -46.7452   -8.0338  -37.6411 H      1 LIG       0.09000
      5 H3        -48.3310   -7.4045  -38.1602 H      1 LIG       0.09000
      6 H4        -46.9990   -5.8025  -37.2260 H      1 LIG       0.42000
@<TRIPOS>BOND
      1       1       2 1
      2       1       3 1
      3       1       4 1
      4       1       5 1
      5       2       6 1
@<TRIPOS>ALT_TYPE
CGenFF_4.0_ALT_TYPE_SET
CGenFF_4.0 1 CG331 2 OG311 3 HGA3 4 HGA3 5 HGA3 6 HGP1
@<TRIPOS>MOLECULE
methanol
 6 5 0 0 0
****
USER_CHARGES
INVALID_CHARGES
Pose:  18 Cluster:  18 Fr_nu: 292428 TotEn:   -11.14
@<TRIPOS>ATOM
      1 C1        -70.9865   -8.3502  -44.2533 C.3    1 LIG      -0.04000
      2 O1        -70.7252   -9.6114  -43.6656 O.3    1 LIG      -0.65000
      3 H1        -71.8134   -8.4418  -44.9619 H      1 LIG       0.09000
      4 H2        -70.0901   -7.9939  -44.7672 H      1 LIG       0.09000
      5 H3        -71.2596   -7.6417  -43.4678 H      1 LIG       0.09000
      6 H4        -69.9870   -9.4896  -43.0444 H      1 LIG       0.42000
@<TRIPOS>BOND
      1       1       2 1
      2       1       3 1
      3       1       4 1
      4       1       5 1
      5       2       6 1
@<TRIPOS>ALT_TYPE
CGenFF_4.0_ALT_TYPE_SET
CGenFF_4.0 1 CG331 2 OG311 3 HGA3 4 HGA3 5 HGA3 6 HGP1
@<TRIPOS>MOLECULE
methanol
 6 5 0 0 0
****
USER_CHARGES
INVALID_CHARGES
Pose:  19 Cluster:  19 Fr_nu: 11629701 TotEn:   -11.00
@<TRIPOS>ATOM
      1 C1        -47.0810   11.2831  -23.4455 C.3    1 LIG      -0.04000
      2 O1        -47.4588   10.2614  -24.3498 O.3    1 LIG      -0.65000
      3 H1        -47.1437   12.2535  -23.9440 H      1 LIG       0.09000
      4 H2        -46.0598   11.1049  -23.0990 H      1 LIG       0.09000
      5 H3        -47.7612   11.2705  -22.5906 H      1 LIG       0.09000
      6 H4        -47.3903    9.4173  -23.8718 H      1 LIG       0.42000
@<TRIPOS>BOND
      1       1       2 1
      2       1       3 1
      3       1       4 1
      4       1       5 1
      5       2       6 1
@<TRIPOS>ALT_TYPE
CGenFF_4.0_ALT_TYPE_SET
CGenFF_4.0 1 CG331 2 OG311 3 HGA3 4 HGA3 5 HGA3 6 HGP1
@<TRIPOS>MOLECULE
methanol
 6 5 0 0 0
****
USER_CHARGES
INVALID_CHARGES
Pose:  20 Cluster:  20 Fr_nu: 489285 TotEn:   -10.89
@<TRIPOS>ATOM
      1 C1        -70.8937    2.5458  -48.8851 C.3    1 LIG      -0.04000
      2 O1        -70.6975    1.6209  -47.8313 O.3    1 LIG      -0.65000
      3 H1        -71.8460    3.0630  -48.7443 H      1 LIG       0.09000
      4 H2        -70.8925    2.0159  -49.8410 H      1 LIG       0.09000
      5 H3        -70.0804    3.2751  -48.8739 H      1 LIG       0.09000
      6 H4        -69.8441    1.1827  -47.9911 H      1 LIG       0.42000
@<TRIPOS>BOND
      1       1       2 1
      2       1       3 1
      3       1       4 1
      4       1       5 1
      5       2       6 1
@<TRIPOS>ALT_TYPE
CGenFF_4.0_ALT_TYPE_SET
CGenFF_4.0 1 CG331 2 OG311 3 HGA3 4 HGA3 5 HGA3 6 HGP1
@<TRIPOS>MOLECULE
methanol
 6 5 0 0 0
****
USER_CHARGES
INVALID_CHARGES
Pose:  21 Cluster:  21 Fr_nu: 4957076 TotEn:   -10.84
@<TRIPOS>ATOM
      1 C1        -57.5934   -3.8202  -19.2207 C.3    1 LIG      -0.04000
      2 O1        -57.0271   -4.1611  -17.9687 O.3    1 LIG      -0.65000
      3 H1        -56.8098   -3.7983  -19.9821 H      1 LIG       0.09000
      4 H2        -58.0745   -2.8414  -19.1496 H      1 LIG       0.09000
      5 H3        -58.3391   -4.5719  -19.4901 H      1 LIG       0.09000
      6 H4        -57.7519   -4.1701  -17.3204 H      1 LIG       0.42000
@<TRIPOS>BOND
      1       1       2 1
      2       1       3 1
      3       1       4 1
      4       1       5 1
      5       2       6 1
@<TRIPOS>ALT_TYPE
CGenFF_4.0_ALT_TYPE_SET
CGenFF_4.0 1 CG331 2 OG311 3 HGA3 4 HGA3 5 HGA3 6 HGP1
@<TRIPOS>MOLECULE
methanol
 6 5 0 0 0
****
USER_CHARGES
INVALID_CHARGES
Pose:  22 Cluster:  22 Fr_nu: 11646192 TotEn:   -10.68
@<TRIPOS>ATOM
      1 C1        -88.2362  -23.7935  -33.6431 C.3    1 LIG      -0.04000
      2 O1        -87.6353  -22.5352  -33.8876 O.3    1 LIG      -0.65000
      3 H1        -89.3060  -23.7352  -33.8581 H      1 LIG       0.09000
      4 H2        -88.0785  -24.0770  -32.5993 H      1 LIG       0.09000
      5 H3        -87.7760  -24.5399  -34.2948 H      1 LIG       0.09000
      6 H4        -86.6884  -22.6269  -33.6858 H      1 LIG       0.42000
@<TRIPOS>BOND
      1       1       2 1
      2       1       3 1
      3       1       4 1
      4       1       5 1
      5       2       6 1
@<TRIPOS>ALT_TYPE
CGenFF_4.0_ALT_TYPE_SET
CGenFF_4.0 1 CG331 2 OG311 3 HGA3 4 HGA3 5 HGA3 6 HGP1
@<TRIPOS>MOLECULE
methanol
 6 5 0 0 0
****
USER_CHARGES
INVALID_CHARGES
Pose:  23 Cluster:  23 Fr_nu: 725452 TotEn:   -10.60
@<TRIPOS>ATOM
      1 C1        -65.8859  -10.4663  -37.4206 C.3    1 LIG      -0.04000
      2 O1        -65.5209  -11.8257  -37.5735 O.3    1 LIG      -0.65000
      3 H1        -64.9933   -9.8391  -37.4853 H      1 LIG       0.09000
      4 H2        -66.3736  -10.3257  -36.4526 H      1 LIG       0.09000
      5 H3        -66.5794  -10.1925  -38.2191 H      1 LIG       0.09000
      6 H4        -66.3377  -12.3495  -37.5102 H      1 LIG       0.42000
@<TRIPOS>BOND
      1       1       2 1
      2       1       3 1
      3       1       4 1
      4       1       5 1
      5       2       6 1
@<TRIPOS>ALT_TYPE
CGenFF_4.0_ALT_TYPE_SET
CGenFF_4.0 1 CG331 2 OG311 3 HGA3 4 HGA3 5 HGA3 6 HGP1
@<TRIPOS>MOLECULE
methanol
 6 5 0 0 0
****
USER_CHARGES
INVALID_CHARGES
Pose:  24 Cluster:  24 Fr_nu:  62231 TotEn:   -10.44
@<TRIPOS>ATOM
      1 C1        -66.4136  -10.0166  -38.1912 C.3    1 LIG      -0.04000
      2 O1        -66.4189  -11.2362  -37.4721 O.3    1 LIG      -0.65000
      3 H1        -65.5226   -9.9687  -38.8221 H      1 LIG       0.09000
      4 H2        -66.4216   -9.1787  -37.4894 H      1 LIG       0.09000
      5 H3        -67.3056   -9.9710  -38.8204 H      1 LIG       0.09000
      6 H4        -67.2229  -11.2415  -36.9250 H      1 LIG       0.42000
@<TRIPOS>BOND
      1       1       2 1
      2       1       3 1
      3       1       4 1
      4       1       5 1
      5       2       6 1
@<TRIPOS>ALT_TYPE
CGenFF_4.0_ALT_TYPE_SET
CGenFF_4.0 1 CG331 2 OG311 3 HGA3 4 HGA3 5 HGA3 6 HGP1
@<TRIPOS>MOLECULE
methanol
 6 5 0 0 0
****
USER_CHARGES
INVALID_CHARGES
Pose:  25 Cluster:  25 Fr_nu:  77507 TotEn:   -10.39
@<TRIPOS>ATOM
      1 C1        -81.6833  -21.6597  -33.2004 C.3    1 LIG      -0.04000
      2 O1        -82.6613  -22.5010  -33.7837 O.3    1 LIG      -0.65000
      3 H1        -82.1119  -21.1462  -32.3362 H      1 LIG       0.09000
      4 H2        -81.3419  -20.9299  -33.9388 H      1 LIG       0.09000
      5 H3        -80.8372  -22.2700  -32.8759 H      1 LIG       0.09000
      6 H4        -82.2441  -22.9383  -34.5456 H      1 LIG       0.42000
@<TRIPOS>BOND
      1       1       2 1
      2       1       3 1
      3       1       4 1
      4       1       5 1
      5       2       6 1
@<TRIPOS>ALT_TYPE
CGenFF_4.0_ALT_TYPE_SET
CGenFF_4.0 1 CG331 2 OG311 3 HGA3 4 HGA3 5 HGA3 6 HGP1
@<TRIPOS>MOLECULE
methanol
 6 5 0 0 0
****
USER_CHARGES
INVALID_CHARGES
Pose:  26 Cluster:  26 Fr_nu: 267624 TotEn:   -10.07
@<TRIPOS>ATOM
      1 C1        -49.7961  -12.3269  -28.7810 C.3    1 LIG      -0.04000
      2 O1        -50.4058  -13.3659  -28.0372 O.3    1 LIG      -0.65000
      3 H1        -49.5609  -11.4917  -28.1167 H      1 LIG       0.09000
      4 H2        -50.4745  -11.9973  -29.5720 H      1 LIG       0.09000
      5 H3        -48.8736  -12.7043  -29.2286 H      1 LIG       0.09000
      6 H4        -50.5991  -14.0874  -28.6599 H      1 LIG       0.42000
@<TRIPOS>BOND
      1       1       2 1
      2       1       3 1
      3       1       4 1
      4       1       5 1
      5       2       6 1
@<TRIPOS>ALT_TYPE
CGenFF_4.0_ALT_TYPE_SET
CGenFF_4.0 1 CG331 2 OG311 3 HGA3 4 HGA3 5 HGA3 6 HGP1
@<TRIPOS>MOLECULE
methanol
 6 5 0 0 0
****
USER_CHARGES
INVALID_CHARGES
Pose:  27 Cluster:  27 Fr_nu: 239091 TotEn:    -9.86
@<TRIPOS>ATOM
      1 C1        -51.4418  -12.2657  -28.7238 C.3    1 LIG      -0.04000
      2 O1        -51.7259  -13.4958  -28.0832 O.3    1 LIG      -0.65000
      3 H1        -51.8106  -11.4404  -28.1097 H      1 LIG       0.09000
      4 H2        -51.9214  -12.2458  -29.7057 H      1 LIG       0.09000
      5 H3        -50.3604  -12.1703  -28.8467 H      1 LIG       0.09000
      6 H4        -51.3843  -14.2024  -28.6574 H      1 LIG       0.42000
@<TRIPOS>BOND
      1       1       2 1
      2       1       3 1
      3       1       4 1
      4       1       5 1
      5       2       6 1
@<TRIPOS>ALT_TYPE
CGenFF_4.0_ALT_TYPE_SET
CGenFF_4.0 1 CG331 2 OG311 3 HGA3 4 HGA3 5 HGA3 6 HGP1
@<TRIPOS>MOLECULE
methanol
 6 5 0 0 0
****
USER_CHARGES
INVALID_CHARGES
Pose:  28 Cluster:  28 Fr_nu: 234778 TotEn:    -9.74
@<TRIPOS>ATOM
      1 C1        -47.7685   -8.3922  -37.7824 C.3    1 LIG      -0.04000
      2 O1        -46.4805   -8.9365  -38.0041 O.3    1 LIG      -0.65000
      3 H1        -47.9734   -8.3646  -36.7094 H      1 LIG       0.09000
      4 H2        -48.5167   -9.0051  -38.2914 H      1 LIG       0.09000
      5 H3        -47.7988   -7.3762  -38.1830 H      1 LIG       0.09000
      6 H4        -46.3356   -8.9446  -38.9657 H      1 LIG       0.42000
@<TRIPOS>BOND
      1       1       2 1
      2       1       3 1
      3       1       4 1
      4       1       5 1
      5       2       6 1
@<TRIPOS>ALT_TYPE
CGenFF_4.0_ALT_TYPE_SET
CGenFF_4.0 1 CG331 2 OG311 3 HGA3 4 HGA3 5 HGA3 6 HGP1
@<TRIPOS>MOLECULE
methanol
 6 5 0 0 0
****
USER_CHARGES
INVALID_CHARGES
Pose:  29 Cluster:  29 Fr_nu: 10350745 TotEn:    -9.50
@<TRIPOS>ATOM
      1 C1        -46.5036   -7.6208  -28.7655 C.3    1 LIG      -0.04000
      2 O1        -47.1416   -7.3705  -30.0043 O.3    1 LIG      -0.65000
      3 H1        -45.4483   -7.8467  -28.9373 H      1 LIG       0.09000
      4 H2        -46.9909   -8.4627  -28.2671 H      1 LIG       0.09000
      5 H3        -46.5856   -6.7308  -28.1371 H      1 LIG       0.09000
      6 H4        -48.0742   -7.1745  -29.8107 H      1 LIG       0.42000
@<TRIPOS>BOND
      1       1       2 1
      2       1       3 1
      3       1       4 1
      4       1       5 1
      5       2       6 1
@<TRIPOS>ALT_TYPE
CGenFF_4.0_ALT_TYPE_SET
CGenFF_4.0 1 CG331 2 OG311 3 HGA3 4 HGA3 5 HGA3 6 HGP1
@<TRIPOS>MOLECULE
methanol
 6 5 0 0 0
****
USER_CHARGES
INVALID_CHARGES
Pose:  30 Cluster:  30 Fr_nu: 619586 TotEn:    -9.29
@<TRIPOS>ATOM
      1 C1        -70.7179    2.7321  -48.7492 C.3    1 LIG      -0.04000
      2 O1        -71.2225    1.4892  -49.2020 O.3    1 LIG      -0.65000
      3 H1        -71.2897    3.0630  -47.8787 H      1 LIG       0.09000
      4 H2        -70.7941    3.4711  -49.5508 H      1 LIG       0.09000
      5 H3        -69.6694    2.6090  -48.4682 H      1 LIG       0.09000
      6 H4        -70.6908    1.2291  -49.9736 H      1 LIG       0.42000
@<TRIPOS>BOND
      1       1       2 1
      2       1       3 1
      3       1       4 1
      4       1       5 1
      5       2       6 1
@<TRIPOS>ALT_TYPE
CGenFF_4.0_ALT_TYPE_SET
CGenFF_4.0 1 CG331 2 OG311 3 HGA3 4 HGA3 5 HGA3 6 HGP1
@<TRIPOS>MOLECULE
methanol
 6 5 0 0 0
****
USER_CHARGES
INVALID_CHARGES
Pose:  31 Cluster:  31 Fr_nu: 11560440 TotEn:    -9.23
@<TRIPOS>ATOM
      1 C1        -46.5494  -24.3094  -26.6280 C.3    1 LIG      -0.04000
      2 O1        -47.7730  -23.6387  -26.8676 O.3    1 LIG      -0.65000
      3 H1        -46.6768  -25.0191  -25.8068 H      1 LIG       0.09000
      4 H2        -45.7759  -23.5794  -26.3761 H      1 LIG       0.09000
      5 H3        -46.2573  -24.8497  -27.5315 H      1 LIG       0.09000
      6 H4        -47.6200  -23.0189  -27.6013 H      1 LIG       0.42000
@<TRIPOS>BOND
      1       1       2 1
      2       1       3 1
      3       1       4 1
      4       1       5 1
      5       2       6 1
@<TRIPOS>ALT_TYPE
CGenFF_4.0_ALT_TYPE_SET
CGenFF_4.0 1 CG331 2 OG311 3 HGA3 4 HGA3 5 HGA3 6 HGP1
@<TRIPOS>MOLECULE
methanol
 6 5 0 0 0
****
USER_CHARGES
INVALID_CHARGES
Pose:  32 Cluster:  32 Fr_nu: 261742 TotEn:    -8.63
@<TRIPOS>ATOM
      1 C1        -50.7247  -11.6332  -28.6516 C.3    1 LIG      -0.04000
      2 O1        -52.0205  -11.0642  -28.6926 O.3    1 LIG      -0.65000
      3 H1        -50.6561  -12.3248  -27.8083 H      1 LIG       0.09000
      4 H2        -49.9805  -10.8396  -28.5471 H      1 LIG       0.09000
      5 H3        -50.5459  -12.1776  -29.5818 H      1 LIG       0.09000
      6 H4        -52.0421  -10.4576  -29.4524 H      1 LIG       0.42000
@<TRIPOS>BOND
      1       1       2 1
      2       1       3 1
      3       1       4 1
      4       1       5 1
      5       2       6 1
@<TRIPOS>ALT_TYPE
CGenFF_4.0_ALT_TYPE_SET
CGenFF_4.0 1 CG331 2 OG311 3 HGA3 4 HGA3 5 HGA3 6 HGP1
@<TRIPOS>MOLECULE
methanol
 6 5 0 0 0
****
USER_CHARGES
INVALID_CHARGES
Pose:  33 Cluster:  33 Fr_nu: 11354751 TotEn:    -8.60
@<TRIPOS>ATOM
      1 C1        -47.7233  -23.2761  -27.8518 C.3    1 LIG      -0.04000
      2 O1        -47.4234  -22.7841  -26.5586 O.3    1 LIG      -0.65000
      3 H1        -48.8004  -23.4380  -27.9401 H      1 LIG       0.09000
      4 H2        -47.1882  -24.2144  -28.0189 H      1 LIG       0.09000
      5 H3        -47.4057  -22.5405  -28.5945 H      1 LIG       0.09000
      6 H4        -46.4605  -22.6533  -26.5191 H      1 LIG       0.42000
@<TRIPOS>BOND
      1       1       2 1
      2       1       3 1
      3       1       4 1
      4       1       5 1
      5       2       6 1
@<TRIPOS>ALT_TYPE
CGenFF_4.0_ALT_TYPE_SET
CGenFF_4.0 1 CG331 2 OG311 3 HGA3 4 HGA3 5 HGA3 6 HGP1
@<TRIPOS>MOLECULE
methanol
 6 5 0 0 0
****
USER_CHARGES
INVALID_CHARGES
Pose:  34 Cluster:  34 Fr_nu:  87185 TotEn:    -7.66
@<TRIPOS>ATOM
      1 C1        -82.0583   -6.6097  -44.9230 C.3    1 LIG      -0.04000
      2 O1        -81.4054   -7.7415  -44.3777 O.3    1 LIG      -0.65000
      3 H1        -82.9201   -6.9337  -45.5116 H      1 LIG       0.09000
      4 H2        -81.3603   -6.0544  -45.5546 H      1 LIG       0.09000
      5 H3        -82.3980   -5.9678  -44.1068 H      1 LIG       0.09000
      6 H4        -80.6478   -7.4139  -43.8635 H      1 LIG       0.42000
@<TRIPOS>BOND
      1       1       2 1
      2       1       3 1
      3       1       4 1
      4       1       5 1
      5       2       6 1
@<TRIPOS>ALT_TYPE
CGenFF_4.0_ALT_TYPE_SET
CGenFF_4.0 1 CG331 2 OG311 3 HGA3 4 HGA3 5 HGA3 6 HGP1
@<TRIPOS>MOLECULE
methanol
 6 5 0 0 0
****
USER_CHARGES
INVALID_CHARGES
Pose:  35 Cluster:  35 Fr_nu: 11569130 TotEn:    -7.32
@<TRIPOS>ATOM
      1 C1        -44.1746   -8.3495  -29.3230 C.3    1 LIG      -0.04000
      2 O1        -44.4330   -7.2928  -30.2292 O.3    1 LIG      -0.65000
      3 H1        -44.3763   -8.0133  -28.3030 H      1 LIG       0.09000
      4 H2        -43.1316   -8.6629  -29.4152 H      1 LIG       0.09000
      5 H3        -44.8286   -9.1912  -29.5628 H      1 LIG       0.09000
      6 H4        -44.2428   -7.6290  -31.1216 H      1 LIG       0.42000
@<TRIPOS>BOND
      1       1       2 1
      2       1       3 1
      3       1       4 1
      4       1       5 1
      5       2       6 1
@<TRIPOS>ALT_TYPE
CGenFF_4.0_ALT_TYPE_SET
CGenFF_4.0 1 CG331 2 OG311 3 HGA3 4 HGA3 5 HGA3 6 HGP1
@<TRIPOS>MOLECULE
methanol
 6 5 0 0 0
****
USER_CHARGES
INVALID_CHARGES
Pose:  36 Cluster:  36 Fr_nu: 11609249 TotEn:    -6.97
@<TRIPOS>ATOM
      1 C1        -72.6470   -1.5144  -62.1651 C.3    1 LIG      -0.04000
      2 O1        -73.9982   -1.8957  -61.9825 O.3    1 LIG      -0.65000
      3 H1        -72.0360   -2.4045  -62.3337 H      1 LIG       0.09000
      4 H2        -72.2951   -0.9805  -61.2787 H      1 LIG       0.09000
      5 H3        -72.5776   -0.8574  -63.0353 H      1 LIG       0.09000
      6 H4        -74.5077   -1.0804  -61.8358 H      1 LIG       0.42000
@<TRIPOS>BOND
      1       1       2 1
      2       1       3 1
      3       1       4 1
      4       1       5 1
      5       2       6 1
@<TRIPOS>ALT_TYPE
CGenFF_4.0_ALT_TYPE_SET
CGenFF_4.0 1 CG331 2 OG311 3 HGA3 4 HGA3 5 HGA3 6 HGP1
@<TRIPOS>MOLECULE
methanol
 6 5 0 0 0
****
USER_CHARGES
INVALID_CHARGES
Pose:  37 Cluster:  37 Fr_nu: 11574872 TotEn:    -6.95
@<TRIPOS>ATOM
      1 C1        -86.5099  -23.2026  -33.6260 C.3    1 LIG      -0.04000
      2 O1        -87.5486  -23.5339  -34.5292 O.3    1 LIG      -0.65000
      3 H1        -86.2816  -22.1370  -33.7071 H      1 LIG       0.09000
      4 H2        -85.6213  -23.7951  -33.8580 H      1 LIG       0.09000
      5 H3        -86.8390  -23.4259  -32.6084 H      1 LIG       0.09000
      6 H4        -87.7223  -24.4853  -34.4280 H      1 LIG       0.42000
@<TRIPOS>BOND
      1       1       2 1
      2       1       3 1
      3       1       4 1
      4       1       5 1
      5       2       6 1
@<TRIPOS>ALT_TYPE
CGenFF_4.0_ALT_TYPE_SET
CGenFF_4.0 1 CG331 2 OG311 3 HGA3 4 HGA3 5 HGA3 6 HGP1
@<TRIPOS>MOLECULE
methanol
 6 5 0 0 0
****
USER_CHARGES
INVALID_CHARGES
Pose:  38 Cluster:  38 Fr_nu: 8803739 TotEn:    -6.01
@<TRIPOS>ATOM
      1 C1        -79.2360  -34.1295  -39.6135 C.3    1 LIG      -0.04000
      2 O1        -80.3545  -34.5846  -38.8743 O.3    1 LIG      -0.65000
      3 H1        -79.4548  -33.1471  -40.0392 H      1 LIG       0.09000
      4 H2        -79.0109  -34.8421  -40.4112 H      1 LIG       0.09000
      5 H3        -78.3759  -34.0508  -38.9445 H      1 LIG       0.09000
      6 H4        -80.1222  -35.4572  -38.5132 H      1 LIG       0.42000
@<TRIPOS>BOND
      1       1       2 1
      2       1       3 1
      3       1       4 1
      4       1       5 1
      5       2       6 1
@<TRIPOS>ALT_TYPE
CGenFF_4.0_ALT_TYPE_SET
CGenFF_4.0 1 CG331 2 OG311 3 HGA3 4 HGA3 5 HGA3 6 HGP1
@<TRIPOS>MOLECULE
furan
 9 9 0 0 0
****
USER_CHARGES
INVALID_CHARGES
Pose:   1 Cluster:   1 Fr_nu: 540523 TotEn:   -12.62
@<TRIPOS>ATOM
      1 C1        -70.5145    3.2447  -47.3488 C.2    1 LIG      -0.26000
      2 C2        -70.9051    3.5298  -48.6790 C.2    1 LIG      -0.26000
      3 C3        -70.6858    1.8901  -47.1825 C.2    1 LIG       0.09300
      4 C4        -71.2871    2.3291  -49.2307 C.2    1 LIG       0.09300
      5 O1        -71.1563    1.3245  -48.3250 O.3    1 LIG      -0.29200
      6 H1        -70.1539    3.9397  -46.6044 H      1 LIG       0.17500
      7 H2        -70.9077    4.4903  -49.1738 H      1 LIG       0.17500
      8 H3        -70.5258    1.2121  -46.3568 H      1 LIG       0.13800
      9 H4        -71.6559    2.0368  -50.2031 H      1 LIG       0.13800
@<TRIPOS>BOND
      1       1       2 1
      2       1       3 2
      3       2       4 2
      4       3       5 1
      5       4       5 1
      6       1       6 1
      7       2       7 1
      8       3       8 1
      9       4       9 1
@<TRIPOS>ALT_TYPE
CGenFF_4.0_ALT_TYPE_SET
CGenFF_4.0 1 CG2R51 2 CG2R51 3 CG2R51 4 CG2R51 5 OG2R50 6 HGR51 7 HGR51 8 HGR52 9 HGR52
@<TRIPOS>MOLECULE
furan
 9 9 0 0 0
****
USER_CHARGES
INVALID_CHARGES
Pose:   2 Cluster:   2 Fr_nu:   3176 TotEn:   -11.28
@<TRIPOS>ATOM
      1 C1        -45.9550   -8.9891  -38.6427 C.2    1 LIG      -0.26000
      2 C2        -47.1250   -8.3026  -38.2390 C.2    1 LIG      -0.26000
      3 C3        -46.0162  -10.2291  -38.0506 C.2    1 LIG       0.09300
      4 C4        -47.8179   -9.1721  -37.4291 C.2    1 LIG       0.09300
      5 O1        -47.1487  -10.3487  -37.3092 O.3    1 LIG      -0.29200
      6 H1        -45.1656   -8.6254  -39.2845 H      1 LIG       0.17500
      7 H2        -47.4258   -7.2996  -38.5052 H      1 LIG       0.17500
      8 H3        -45.3689  -11.0940  -38.0582 H      1 LIG       0.13800
      9 H4        -48.7520   -9.1084  -36.8903 H      1 LIG       0.13800
@<TRIPOS>BOND
      1       1       2 1
      2       1       3 2
      3       2       4 2
      4       3       5 1
      5       4       5 1
      6       1       6 1
      7       2       7 1
      8       3       8 1
      9       4       9 1
@<TRIPOS>ALT_TYPE
CGenFF_4.0_ALT_TYPE_SET
CGenFF_4.0 1 CG2R51 2 CG2R51 3 CG2R51 4 CG2R51 5 OG2R50 6 HGR51 7 HGR51 8 HGR52 9 HGR52
@<TRIPOS>MOLECULE
furan
 9 9 0 0 0
****
USER_CHARGES
INVALID_CHARGES
Pose:   3 Cluster:   3 Fr_nu: 445822 TotEn:   -10.23
@<TRIPOS>ATOM
      1 C1        -72.8021  -23.2109  -40.0525 C.2    1 LIG      -0.26000
      2 C2        -73.8595  -22.6762  -40.8266 C.2    1 LIG      -0.26000
      3 C3        -73.3647  -23.6132  -38.8635 C.2    1 LIG       0.09300
      4 C4        -74.9929  -22.7900  -40.0556 C.2    1 LIG       0.09300
      5 O1        -74.6998  -23.3602  -38.8574 O.3    1 LIG      -0.29200
      6 H1        -71.7602  -23.2924  -40.3267 H      1 LIG       0.17500
      7 H2        -73.8026  -22.2602  -41.8222 H      1 LIG       0.17500
      8 H3        -72.9720  -24.0735  -37.9686 H      1 LIG       0.13800
      9 H4        -76.0295  -22.5267  -40.2070 H      1 LIG       0.13800
@<TRIPOS>BOND
      1       1       2 1
      2       1       3 2
      3       2       4 2
      4       3       5 1
      5       4       5 1
      6       1       6 1
      7       2       7 1
      8       3       8 1
      9       4       9 1
@<TRIPOS>ALT_TYPE
CGenFF_4.0_ALT_TYPE_SET
CGenFF_4.0 1 CG2R51 2 CG2R51 3 CG2R51 4 CG2R51 5 OG2R50 6 HGR51 7 HGR51 8 HGR52 9 HGR52
@<TRIPOS>MOLECULE
furan
 9 9 0 0 0
****
USER_CHARGES
INVALID_CHARGES
Pose:   4 Cluster:   4 Fr_nu: 649890 TotEn:   -10.23
@<TRIPOS>ATOM
      1 C1        -58.1921    2.1129  -39.8780 C.2    1 LIG      -0.26000
      2 C2        -57.6504    2.1129  -41.1856 C.2    1 LIG      -0.26000
      3 C3        -57.1174    2.1129  -39.0194 C.2    1 LIG       0.09300
      4 C4        -56.2834    2.1130  -41.0329 C.2    1 LIG       0.09300
      5 O1        -55.9503    2.1131  -39.7154 O.3    1 LIG      -0.29200
      6 H1        -59.2352    2.1123  -39.5965 H      1 LIG       0.17500
      7 H2        -58.1891    2.1130  -42.1222 H      1 LIG       0.17500
      8 H3        -57.0200    2.1139  -37.9435 H      1 LIG       0.13800
      9 H4        -55.4539    2.1133  -41.7249 H      1 LIG       0.13800
@<TRIPOS>BOND
      1       1       2 1
      2       1       3 2
      3       2       4 2
      4       3       5 1
      5       4       5 1
      6       1       6 1
      7       2       7 1
      8       3       8 1
      9       4       9 1
@<TRIPOS>ALT_TYPE
CGenFF_4.0_ALT_TYPE_SET
CGenFF_4.0 1 CG2R51 2 CG2R51 3 CG2R51 4 CG2R51 5 OG2R50 6 HGR51 7 HGR51 8 HGR52 9 HGR52
@<TRIPOS>MOLECULE
furan
 9 9 0 0 0
****
USER_CHARGES
INVALID_CHARGES
Pose:   5 Cluster:   5 Fr_nu: 3560509 TotEn:   -10.03
@<TRIPOS>ATOM
      1 C1        -74.4314  -23.3922  -41.3820 C.2    1 LIG      -0.26000
      2 C2        -73.6758  -23.7416  -40.2373 C.2    1 LIG      -0.26000
      3 C3        -75.2124  -22.3220  -41.0120 C.2    1 LIG       0.09300
      4 C4        -74.0488  -22.8600  -39.2496 C.2    1 LIG       0.09300
      5 O1        -74.9850  -21.9913  -39.7137 O.3    1 LIG      -0.29200
      6 H1        -74.4100  -23.8618  -42.3547 H      1 LIG       0.17500
      7 H2        -72.9500  -24.5365  -40.1441 H      1 LIG       0.17500
      8 H3        -75.9415  -21.7146  -41.5283 H      1 LIG       0.13800
      9 H4        -73.7568  -22.7257  -38.2182 H      1 LIG       0.13800
@<TRIPOS>BOND
      1       1       2 1
      2       1       3 2
      3       2       4 2
      4       3       5 1
      5       4       5 1
      6       1       6 1
      7       2       7 1
      8       3       8 1
      9       4       9 1
@<TRIPOS>ALT_TYPE
CGenFF_4.0_ALT_TYPE_SET
CGenFF_4.0 1 CG2R51 2 CG2R51 3 CG2R51 4 CG2R51 5 OG2R50 6 HGR51 7 HGR51 8 HGR52 9 HGR52
@<TRIPOS>MOLECULE
furan
 9 9 0 0 0
****
USER_CHARGES
INVALID_CHARGES
Pose:   6 Cluster:   6 Fr_nu: 990385 TotEn:    -9.95
@<TRIPOS>ATOM
      1 C1        -56.2151    3.2900  -39.6463 C.2    1 LIG      -0.26000
      2 C2        -57.4861    3.0590  -39.0680 C.2    1 LIG      -0.26000
      3 C3        -56.0372    2.3007  -40.5853 C.2    1 LIG       0.09300
      4 C4        -57.9942    1.9451  -39.6949 C.2    1 LIG       0.09300
      5 O1        -57.1172    1.4769  -40.6212 O.3    1 LIG      -0.29200
      6 H1        -55.5160    4.0786  -39.4082 H      1 LIG       0.17500
      7 H2        -57.9711    3.6327  -38.2915 H      1 LIG       0.17500
      8 H3        -55.2412    2.0583  -41.2742 H      1 LIG       0.13800
      9 H4        -58.9162    1.3899  -39.6012 H      1 LIG       0.13800
@<TRIPOS>BOND
      1       1       2 1
      2       1       3 2
      3       2       4 2
      4       3       5 1
      5       4       5 1
      6       1       6 1
      7       2       7 1
      8       3       8 1
      9       4       9 1
@<TRIPOS>ALT_TYPE
CGenFF_4.0_ALT_TYPE_SET
CGenFF_4.0 1 CG2R51 2 CG2R51 3 CG2R51 4 CG2R51 5 OG2R50 6 HGR51 7 HGR51 8 HGR52 9 HGR52
@<TRIPOS>MOLECULE
furan
 9 9 0 0 0
****
USER_CHARGES
INVALID_CHARGES
Pose:   7 Cluster:   7 Fr_nu:  86725 TotEn:    -9.72
@<TRIPOS>ATOM
      1 C1        -51.6801  -12.0840  -44.6962 C.2    1 LIG      -0.26000
      2 C2        -50.3587  -11.7477  -45.0757 C.2    1 LIG      -0.26000
      3 C3        -52.0073  -11.2382  -43.6619 C.2    1 LIG       0.09300
      4 C4        -49.9727  -10.7204  -44.2464 C.2    1 LIG       0.09300
      5 O1        -50.9721  -10.4038  -43.3818 O.3    1 LIG      -0.29200
      6 H1        -52.3143  -12.8476  -45.1226 H      1 LIG       0.17500
      7 H2        -49.7623  -12.1977  -45.8562 H      1 LIG       0.17500
      8 H3        -52.8898  -11.1093  -43.0523 H      1 LIG       0.13800
      9 H4        -49.0684  -10.1374  -44.1496 H      1 LIG       0.13800
@<TRIPOS>BOND
      1       1       2 1
      2       1       3 2
      3       2       4 2
      4       3       5 1
      5       4       5 1
      6       1       6 1
      7       2       7 1
      8       3       8 1
      9       4       9 1
@<TRIPOS>ALT_TYPE
CGenFF_4.0_ALT_TYPE_SET
CGenFF_4.0 1 CG2R51 2 CG2R51 3 CG2R51 4 CG2R51 5 OG2R50 6 HGR51 7 HGR51 8 HGR52 9 HGR52
@<TRIPOS>MOLECULE
furan
 9 9 0 0 0
****
USER_CHARGES
INVALID_CHARGES
Pose:   8 Cluster:   8 Fr_nu: 1366721 TotEn:    -9.50
@<TRIPOS>ATOM
      1 C1        -57.7124    2.0886  -40.1175 C.2    1 LIG      -0.26000
      2 C2        -56.3442    2.3189  -39.8378 C.2    1 LIG      -0.26000
      3 C3        -57.7561    1.5221  -41.3702 C.2    1 LIG       0.09300
      4 C4        -55.6494    1.8767  -40.9395 C.2    1 LIG       0.09300
      5 O1        -56.5027    1.3895  -41.8781 O.3    1 LIG      -0.29200
      6 H1        -58.5606    2.3084  -39.4854 H      1 LIG       0.17500
      7 H2        -55.9179    2.7527  -38.9448 H      1 LIG       0.17500
      8 H3        -58.5573    1.1740  -42.0058 H      1 LIG       0.13800
      9 H4        -54.6009    1.8407  -41.1971 H      1 LIG       0.13800
@<TRIPOS>BOND
      1       1       2 1
      2       1       3 2
      3       2       4 2
      4       3       5 1
      5       4       5 1
      6       1       6 1
      7       2       7 1
      8       3       8 1
      9       4       9 1
@<TRIPOS>ALT_TYPE
CGenFF_4.0_ALT_TYPE_SET
CGenFF_4.0 1 CG2R51 2 CG2R51 3 CG2R51 4 CG2R51 5 OG2R50 6 HGR51 7 HGR51 8 HGR52 9 HGR52
@<TRIPOS>MOLECULE
furan
 9 9 0 0 0
****
USER_CHARGES
INVALID_CHARGES
Pose:   9 Cluster:   9 Fr_nu: 132832 TotEn:    -9.30
@<TRIPOS>ATOM
      1 C1        -73.9959  -22.7057  -39.1987 C.2    1 LIG      -0.26000
      2 C2        -75.2194  -22.6723  -39.9094 C.2    1 LIG      -0.26000
      3 C3        -74.1414  -23.6745  -38.2331 C.2    1 LIG       0.09300
      4 C4        -76.0253  -23.6231  -39.3275 C.2    1 LIG       0.09300
      5 O1        -75.3756  -24.2386  -38.3050 O.3    1 LIG      -0.29200
      6 H1        -73.1181  -22.0993  -39.3686 H      1 LIG       0.17500
      7 H2        -75.4811  -22.0350  -40.7417 H      1 LIG       0.17500
      8 H3        -73.4945  -24.0622  -37.4596 H      1 LIG       0.13800
      9 H4        -77.0329  -23.9649  -39.5145 H      1 LIG       0.13800
@<TRIPOS>BOND
      1       1       2 1
      2       1       3 2
      3       2       4 2
      4       3       5 1
      5       4       5 1
      6       1       6 1
      7       2       7 1
      8       3       8 1
      9       4       9 1
@<TRIPOS>ALT_TYPE
CGenFF_4.0_ALT_TYPE_SET
CGenFF_4.0 1 CG2R51 2 CG2R51 3 CG2R51 4 CG2R51 5 OG2R50 6 HGR51 7 HGR51 8 HGR52 9 HGR52
@<TRIPOS>MOLECULE
furan
 9 9 0 0 0
****
USER_CHARGES
INVALID_CHARGES
Pose:  10 Cluster:  10 Fr_nu: 1086071 TotEn:    -9.21
@<TRIPOS>ATOM
      1 C1        -73.9902  -23.9668  -39.2175 C.2    1 LIG      -0.26000
      2 C2        -74.1796  -23.0628  -40.2900 C.2    1 LIG      -0.26000
      3 C3        -75.2459  -24.2592  -38.7382 C.2    1 LIG       0.09300
      4 C4        -75.5375  -22.8674  -40.3897 C.2    1 LIG       0.09300
      5 O1        -76.1946  -23.5933  -39.4474 O.3    1 LIG      -0.29200
      6 H1        -73.0555  -24.3560  -38.8407 H      1 LIG       0.17500
      7 H2        -73.4212  -22.6105  -40.9126 H      1 LIG       0.17500
      8 H3        -75.6141  -24.8895  -37.9419 H      1 LIG       0.13800
      9 H4        -76.1615  -22.2750  -41.0429 H      1 LIG       0.13800
@<TRIPOS>BOND
      1       1       2 1
      2       1       3 2
      3       2       4 2
      4       3       5 1
      5       4       5 1
      6       1       6 1
      7       2       7 1
      8       3       8 1
      9       4       9 1
@<TRIPOS>ALT_TYPE
CGenFF_4.0_ALT_TYPE_SET
CGenFF_4.0 1 CG2R51 2 CG2R51 3 CG2R51 4 CG2R51 5 OG2R50 6 HGR51 7 HGR51 8 HGR52 9 HGR52
@<TRIPOS>MOLECULE
furan
 9 9 0 0 0
****
USER_CHARGES
INVALID_CHARGES
Pose:  11 Cluster:  11 Fr_nu:  41026 TotEn:    -9.19
@<TRIPOS>ATOM
      1 C1        -49.5937  -10.9363  -44.2223 C.2    1 LIG      -0.26000
      2 C2        -50.6850  -10.9380  -43.3210 C.2    1 LIG      -0.26000
      3 C3        -50.0757  -11.4431  -45.4067 C.2    1 LIG       0.09300
      4 C4        -51.7561  -11.4456  -44.0190 C.2    1 LIG       0.09300
      5 O1        -51.3930  -11.7559  -45.2912 O.3    1 LIG      -0.29200
      6 H1        -48.5823  -10.6075  -44.0322 H      1 LIG       0.17500
      7 H2        -50.6902  -10.6101  -42.2915 H      1 LIG       0.17500
      8 H3        -49.6331  -11.6336  -46.3736 H      1 LIG       0.13800
      9 H4        -52.7886  -11.6389  -43.7670 H      1 LIG       0.13800
@<TRIPOS>BOND
      1       1       2 1
      2       1       3 2
      3       2       4 2
      4       3       5 1
      5       4       5 1
      6       1       6 1
      7       2       7 1
      8       3       8 1
      9       4       9 1
@<TRIPOS>ALT_TYPE
CGenFF_4.0_ALT_TYPE_SET
CGenFF_4.0 1 CG2R51 2 CG2R51 3 CG2R51 4 CG2R51 5 OG2R50 6 HGR51 7 HGR51 8 HGR52 9 HGR52
@<TRIPOS>MOLECULE
furan
 9 9 0 0 0
****
USER_CHARGES
INVALID_CHARGES
Pose:  12 Cluster:  12 Fr_nu:   3666 TotEn:    -9.08
@<TRIPOS>ATOM
      1 C1        -49.6023  -11.0700  -27.4020 C.2    1 LIG      -0.26000
      2 C2        -49.3284  -12.4450  -27.2079 C.2    1 LIG      -0.26000
      3 C3        -50.2294  -10.9741  -28.6225 C.2    1 LIG       0.09300
      4 C4        -49.8077  -13.0912  -28.3236 C.2    1 LIG       0.09300
      5 O1        -50.3585  -12.2017  -29.1907 O.3    1 LIG      -0.29200
      6 H1        -49.3711  -10.2514  -26.7360 H      1 LIG       0.17500
      7 H2        -48.8426  -12.9072  -26.3607 H      1 LIG       0.17500
      8 H3        -50.6255  -10.1492  -29.1967 H      1 LIG       0.13800
      9 H4        -49.8327  -14.1252  -28.6356 H      1 LIG       0.13800
@<TRIPOS>BOND
      1       1       2 1
      2       1       3 2
      3       2       4 2
      4       3       5 1
      5       4       5 1
      6       1       6 1
      7       2       7 1
      8       3       8 1
      9       4       9 1
@<TRIPOS>ALT_TYPE
CGenFF_4.0_ALT_TYPE_SET
CGenFF_4.0 1 CG2R51 2 CG2R51 3 CG2R51 4 CG2R51 5 OG2R50 6 HGR51 7 HGR51 8 HGR52 9 HGR52
@<TRIPOS>MOLECULE
furan
 9 9 0 0 0
****
USER_CHARGES
INVALID_CHARGES
Pose:  13 Cluster:  13 Fr_nu: 140720 TotEn:    -9.06
@<TRIPOS>ATOM
      1 C1        -46.9292   -9.9236  -37.7596 C.2    1 LIG      -0.26000
      2 C2        -45.9607  -10.9261  -38.0048 C.2    1 LIG      -0.26000
      3 C3        -46.5006   -8.8050  -38.4357 C.2    1 LIG       0.09300
      4 C4        -45.0094  -10.3487  -38.8133 C.2    1 LIG       0.09300
      5 O1        -45.3312   -9.0558  -39.0806 O.3    1 LIG      -0.29200
      6 H1        -47.8270  -10.0058  -37.1642 H      1 LIG       0.17500
      7 H2        -45.9567  -11.9425  -37.6383 H      1 LIG       0.17500
      8 H3        -46.8939   -7.8056  -38.5526 H      1 LIG       0.13800
      9 H4        -44.0930  -10.7047  -39.2610 H      1 LIG       0.13800
@<TRIPOS>BOND
      1       1       2 1
      2       1       3 2
      3       2       4 2
      4       3       5 1
      5       4       5 1
      6       1       6 1
      7       2       7 1
      8       3       8 1
      9       4       9 1
@<TRIPOS>ALT_TYPE
CGenFF_4.0_ALT_TYPE_SET
CGenFF_4.0 1 CG2R51 2 CG2R51 3 CG2R51 4 CG2R51 5 OG2R50 6 HGR51 7 HGR51 8 HGR52 9 HGR52
@<TRIPOS>MOLECULE
furan
 9 9 0 0 0
****
USER_CHARGES
INVALID_CHARGES
Pose:  14 Cluster:  14 Fr_nu: 171580 TotEn:    -8.98
@<TRIPOS>ATOM
      1 C1        -75.2728  -24.0789  -38.6046 C.2    1 LIG      -0.26000
      2 C2        -75.6936  -23.9183  -39.9464 C.2    1 LIG      -0.26000
      3 C3        -74.1268  -23.3300  -38.4715 C.2    1 LIG       0.09300
      4 C4        -74.7748  -23.0826  -40.5375 C.2    1 LIG       0.09300
      5 O1        -73.8166  -22.7193  -39.6451 O.3    1 LIG      -0.29200
      6 H1        -75.7454  -24.6674  -37.8315 H      1 LIG       0.17500
      7 H2        -76.5585  -24.3567  -40.4230 H      1 LIG       0.17500
      8 H3        -73.4510  -23.1369  -37.6511 H      1 LIG       0.13800
      9 H4        -74.6676  -22.6731  -41.5314 H      1 LIG       0.13800
@<TRIPOS>BOND
      1       1       2 1
      2       1       3 2
      3       2       4 2
      4       3       5 1
      5       4       5 1
      6       1       6 1
      7       2       7 1
      8       3       8 1
      9       4       9 1
@<TRIPOS>ALT_TYPE
CGenFF_4.0_ALT_TYPE_SET
CGenFF_4.0 1 CG2R51 2 CG2R51 3 CG2R51 4 CG2R51 5 OG2R50 6 HGR51 7 HGR51 8 HGR52 9 HGR52
@<TRIPOS>MOLECULE
furan
 9 9 0 0 0
****
USER_CHARGES
INVALID_CHARGES
Pose:  15 Cluster:  15 Fr_nu:  99225 TotEn:    -8.66
@<TRIPOS>ATOM
      1 C1        -71.1803    2.3857  -48.9512 C.2    1 LIG      -0.26000
      2 C2        -70.2136    2.7520  -47.9844 C.2    1 LIG      -0.26000
      3 C3        -71.6830    3.5632  -49.4539 C.2    1 LIG       0.09300
      4 C4        -70.1944    4.1272  -47.9655 C.2    1 LIG       0.09300
      5 O1        -71.0872    4.6294  -48.8584 O.3    1 LIG      -0.29200
      6 H1        -71.4742    1.3883  -49.2444 H      1 LIG       0.17500
      7 H2        -69.6066    2.0957  -47.3776 H      1 LIG       0.17500
      8 H3        -72.4275    3.8002  -50.1999 H      1 LIG       0.13800
      9 H4        -69.6324    4.8593  -47.4039 H      1 LIG       0.13800
@<TRIPOS>BOND
      1       1       2 1
      2       1       3 2
      3       2       4 2
      4       3       5 1
      5       4       5 1
      6       1       6 1
      7       2       7 1
      8       3       8 1
      9       4       9 1
@<TRIPOS>ALT_TYPE
CGenFF_4.0_ALT_TYPE_SET
CGenFF_4.0 1 CG2R51 2 CG2R51 3 CG2R51 4 CG2R51 5 OG2R50 6 HGR51 7 HGR51 8 HGR52 9 HGR52
@<TRIPOS>MOLECULE
furan
 9 9 0 0 0
****
USER_CHARGES
INVALID_CHARGES
Pose:  16 Cluster:  16 Fr_nu:   5493 TotEn:    -8.66
@<TRIPOS>ATOM
      1 C1        -75.7350   -7.3447  -56.3416 C.2    1 LIG      -0.26000
      2 C2        -74.7938   -7.9739  -57.1910 C.2    1 LIG      -0.26000
      3 C3        -76.9301   -7.3540  -57.0225 C.2    1 LIG       0.09300
      4 C4        -75.4809   -8.3229  -58.3304 C.2    1 LIG       0.09300
      5 O1        -76.7837   -7.9486  -58.2356 O.3    1 LIG      -0.29200
      6 H1        -75.5636   -6.9353  -55.3566 H      1 LIG       0.17500
      7 H2        -73.7458   -8.1511  -56.9969 H      1 LIG       0.17500
      8 H3        -77.9238   -6.9975  -56.7935 H      1 LIG       0.13800
      9 H4        -75.2018   -8.8165  -59.2499 H      1 LIG       0.13800
@<TRIPOS>BOND
      1       1       2 1
      2       1       3 2
      3       2       4 2
      4       3       5 1
      5       4       5 1
      6       1       6 1
      7       2       7 1
      8       3       8 1
      9       4       9 1
@<TRIPOS>ALT_TYPE
CGenFF_4.0_ALT_TYPE_SET
CGenFF_4.0 1 CG2R51 2 CG2R51 3 CG2R51 4 CG2R51 5 OG2R50 6 HGR51 7 HGR51 8 HGR52 9 HGR52
@<TRIPOS>MOLECULE
furan
 9 9 0 0 0
****
USER_CHARGES
INVALID_CHARGES
Pose:  17 Cluster:  17 Fr_nu:   8645 TotEn:    -8.46
@<TRIPOS>ATOM
      1 C1        -50.5576  -11.7621  -45.1650 C.2    1 LIG      -0.26000
      2 C2        -51.6894  -11.4724  -44.3661 C.2    1 LIG      -0.26000
      3 C3        -51.0456  -12.2022  -46.3734 C.2    1 LIG       0.09300
      4 C4        -52.7883  -11.7560  -45.1433 C.2    1 LIG       0.09300
      5 O1        -52.4044  -12.2013  -46.3684 O.3    1 LIG      -0.29200
      6 H1        -49.5165  -11.6631  -44.8938 H      1 LIG       0.17500
      7 H2        -51.7026  -11.1030  -43.3508 H      1 LIG       0.17500
      8 H3        -50.5817  -12.5344  -47.2908 H      1 LIG       0.13800
      9 H4        -53.8546  -11.6972  -44.9801 H      1 LIG       0.13800
@<TRIPOS>BOND
      1       1       2 1
      2       1       3 2
      3       2       4 2
      4       3       5 1
      5       4       5 1
      6       1       6 1
      7       2       7 1
      8       3       8 1
      9       4       9 1
@<TRIPOS>ALT_TYPE
CGenFF_4.0_ALT_TYPE_SET
CGenFF_4.0 1 CG2R51 2 CG2R51 3 CG2R51 4 CG2R51 5 OG2R50 6 HGR51 7 HGR51 8 HGR52 9 HGR52
@<TRIPOS>MOLECULE
furan
 9 9 0 0 0
****
USER_CHARGES
INVALID_CHARGES
Pose:  18 Cluster:  18 Fr_nu:  30985 TotEn:    -8.32
@<TRIPOS>ATOM
      1 C1        -71.1086    3.7271  -48.9793 C.2    1 LIG      -0.26000
      2 C2        -70.7598    2.3928  -48.6614 C.2    1 LIG      -0.26000
      3 C3        -70.8897    4.4616  -47.8371 C.2    1 LIG       0.09300
      4 C4        -70.3524    2.4071  -47.3477 C.2    1 LIG       0.09300
      5 O1        -70.4286    3.6645  -46.8380 O.3    1 LIG      -0.29200
      6 H1        -71.4744    4.1059  -49.9227 H      1 LIG       0.17500
      7 H2        -70.8000    1.5288  -49.3089 H      1 LIG       0.17500
      8 H3        -71.0057    5.5060  -47.5862 H      1 LIG       0.13800
      9 H4        -69.9975    1.6472  -46.6668 H      1 LIG       0.13800
@<TRIPOS>BOND
      1       1       2 1
      2       1       3 2
      3       2       4 2
      4       3       5 1
      5       4       5 1
      6       1       6 1
      7       2       7 1
      8       3       8 1
      9       4       9 1
@<TRIPOS>ALT_TYPE
CGenFF_4.0_ALT_TYPE_SET
CGenFF_4.0 1 CG2R51 2 CG2R51 3 CG2R51 4 CG2R51 5 OG2R50 6 HGR51 7 HGR51 8 HGR52 9 HGR52
@<TRIPOS>MOLECULE
furan
 9 9 0 0 0
****
USER_CHARGES
INVALID_CHARGES
Pose:  19 Cluster:  19 Fr_nu:  23053 TotEn:    -8.20
@<TRIPOS>ATOM
      1 C1        -76.6234   -8.4247  -56.1552 C.2    1 LIG      -0.26000
      2 C2        -75.4425   -7.6505  -56.2509 C.2    1 LIG      -0.26000
      3 C3        -76.2547   -9.7199  -56.4359 C.2    1 LIG       0.09300
      4 C4        -74.4364   -8.5276  -56.5831 C.2    1 LIG       0.09300
      5 O1        -74.9232   -9.7911  -56.6977 O.3    1 LIG      -0.29200
      6 H1        -77.6187   -8.0817  -55.9126 H      1 LIG       0.17500
      7 H2        -75.3377   -6.5862  -56.0968 H      1 LIG       0.17500
      8 H3        -76.7919  -10.6558  -56.4866 H      1 LIG       0.13800
      9 H4        -73.3771   -8.4165  -56.7639 H      1 LIG       0.13800
@<TRIPOS>BOND
      1       1       2 1
      2       1       3 2
      3       2       4 2
      4       3       5 1
      5       4       5 1
      6       1       6 1
      7       2       7 1
      8       3       8 1
      9       4       9 1
@<TRIPOS>ALT_TYPE
CGenFF_4.0_ALT_TYPE_SET
CGenFF_4.0 1 CG2R51 2 CG2R51 3 CG2R51 4 CG2R51 5 OG2R50 6 HGR51 7 HGR51 8 HGR52 9 HGR52
@<TRIPOS>MOLECULE
furan
 9 9 0 0 0
****
USER_CHARGES
INVALID_CHARGES
Pose:  20 Cluster:  20 Fr_nu: 823867 TotEn:    -7.71
@<TRIPOS>ATOM
      1 C1        -76.8501   -7.8130  -56.3802 C.2    1 LIG      -0.26000
      2 C2        -76.2458   -8.9072  -55.7164 C.2    1 LIG      -0.26000
      3 C3        -75.8768   -6.8472  -56.4889 C.2    1 LIG       0.09300
      4 C4        -74.9461   -8.5321  -55.4669 C.2    1 LIG       0.09300
      5 O1        -74.7132   -7.2777  -55.9347 O.3    1 LIG      -0.29200
      6 H1        -77.8680   -7.7375  -56.7346 H      1 LIG       0.17500
      7 H2        -76.7005   -9.8512  -55.4530 H      1 LIG       0.17500
      8 H3        -75.8535   -5.8534  -56.9118 H      1 LIG       0.13800
      9 H4        -74.1062   -9.0174  -54.9916 H      1 LIG       0.13800
@<TRIPOS>BOND
      1       1       2 1
      2       1       3 2
      3       2       4 2
      4       3       5 1
      5       4       5 1
      6       1       6 1
      7       2       7 1
      8       3       8 1
      9       4       9 1
@<TRIPOS>ALT_TYPE
CGenFF_4.0_ALT_TYPE_SET
CGenFF_4.0 1 CG2R51 2 CG2R51 3 CG2R51 4 CG2R51 5 OG2R50 6 HGR51 7 HGR51 8 HGR52 9 HGR52
@<TRIPOS>MOLECULE
furan
 9 9 0 0 0
****
USER_CHARGES
INVALID_CHARGES
Pose:  21 Cluster:  21 Fr_nu:   3754 TotEn:    -7.69
@<TRIPOS>ATOM
      1 C1        -49.9183  -11.1401  -28.3985 C.2    1 LIG      -0.26000
      2 C2        -49.9688  -12.5495  -28.5180 C.2    1 LIG      -0.26000
      3 C3        -51.2243  -10.7169  -28.3139 C.2    1 LIG       0.09300
      4 C4        -51.3021  -12.8871  -28.4979 C.2    1 LIG       0.09300
      5 O1        -52.0740  -11.7757  -28.3736 O.3    1 LIG      -0.29200
      6 H1        -49.0399  -10.5114  -28.3772 H      1 LIG       0.17500
      7 H2        -49.1373  -13.2337  -28.6074 H      1 LIG       0.17500
      8 H3        -51.6911   -9.7480  -28.2122 H      1 LIG       0.13800
      9 H4        -51.8370  -13.8236  -28.5585 H      1 LIG       0.13800
@<TRIPOS>BOND
      1       1       2 1
      2       1       3 2
      3       2       4 2
      4       3       5 1
      5       4       5 1
      6       1       6 1
      7       2       7 1
      8       3       8 1
      9       4       9 1
@<TRIPOS>ALT_TYPE
CGenFF_4.0_ALT_TYPE_SET
CGenFF_4.0 1 CG2R51 2 CG2R51 3 CG2R51 4 CG2R51 5 OG2R50 6 HGR51 7 HGR51 8 HGR52 9 HGR52
@<TRIPOS>MOLECULE
furan
 9 9 0 0 0
****
USER_CHARGES
INVALID_CHARGES
Pose:  22 Cluster:  22 Fr_nu: 740872 TotEn:    -7.61
@<TRIPOS>ATOM
      1 C1        -75.2202   -7.6588  -56.1815 C.2    1 LIG      -0.26000
      2 C2        -74.2531   -8.1489  -55.2718 C.2    1 LIG      -0.26000
      3 C3        -76.4354   -7.7776  -55.5480 C.2    1 LIG       0.09300
      4 C4        -74.9461   -8.5321  -54.1471 C.2    1 LIG       0.09300
      5 O1        -76.2770   -8.3089  -54.3074 O.3    1 LIG      -0.29200
      6 H1        -75.0527   -7.2684  -57.1749 H      1 LIG       0.17500
      7 H2        -73.1845   -8.2144  -55.4175 H      1 LIG       0.17500
      8 H3        -77.4512   -7.5406  -55.8288 H      1 LIG       0.13800
      9 H4        -74.6544   -8.9584  -53.1984 H      1 LIG       0.13800
@<TRIPOS>BOND
      1       1       2 1
      2       1       3 2
      3       2       4 2
      4       3       5 1
      5       4       5 1
      6       1       6 1
      7       2       7 1
      8       3       8 1
      9       4       9 1
@<TRIPOS>ALT_TYPE
CGenFF_4.0_ALT_TYPE_SET
CGenFF_4.0 1 CG2R51 2 CG2R51 3 CG2R51 4 CG2R51 5 OG2R50 6 HGR51 7 HGR51 8 HGR52 9 HGR52
@<TRIPOS>MOLECULE
furan
 9 9 0 0 0
****
USER_CHARGES
INVALID_CHARGES
Pose:  23 Cluster:  23 Fr_nu: 561811 TotEn:    -7.58
@<TRIPOS>ATOM
      1 C1        -51.3232  -11.5979  -28.5498 C.2    1 LIG      -0.26000
      2 C2        -50.1675  -10.9395  -28.0659 C.2    1 LIG      -0.26000
      3 C3        -51.1075  -12.9421  -28.3531 C.2    1 LIG       0.09300
      4 C4        -49.3281  -11.9282  -27.6079 C.2    1 LIG       0.09300
      5 O1        -49.8938  -13.1518  -27.7793 O.3    1 LIG      -0.29200
      6 H1        -52.2030  -11.1490  -28.9877 H      1 LIG       0.17500
      7 H2        -49.9711   -9.8771  -28.0525 H      1 LIG       0.17500
      8 H3        -51.6889  -13.8299  -28.5550 H      1 LIG       0.13800
      9 H4        -48.3468  -11.9258  -27.1562 H      1 LIG       0.13800
@<TRIPOS>BOND
      1       1       2 1
      2       1       3 2
      3       2       4 2
      4       3       5 1
      5       4       5 1
      6       1       6 1
      7       2       7 1
      8       3       8 1
      9       4       9 1
@<TRIPOS>ALT_TYPE
CGenFF_4.0_ALT_TYPE_SET
CGenFF_4.0 1 CG2R51 2 CG2R51 3 CG2R51 4 CG2R51 5 OG2R50 6 HGR51 7 HGR51 8 HGR52 9 HGR52
@<TRIPOS>MOLECULE
furan
 9 9 0 0 0
****
USER_CHARGES
INVALID_CHARGES
Pose:  24 Cluster:  24 Fr_nu:  18895 TotEn:    -7.38
@<TRIPOS>ATOM
      1 C1        -51.6215  -11.9768  -45.6842 C.2    1 LIG      -0.26000
      2 C2        -52.1068  -11.5455  -44.4265 C.2    1 LIG      -0.26000
      3 C3        -50.2514  -11.8729  -45.6209 C.2    1 LIG       0.09300
      4 C4        -50.9987  -11.2090  -43.6844 C.2    1 LIG       0.09300
      5 O1        -49.8637  -11.4058  -44.4053 O.3    1 LIG      -0.29200
      6 H1        -52.1982  -12.3199  -46.5309 H      1 LIG       0.17500
      7 H2        -53.1356  -11.4875  -44.1016 H      1 LIG       0.17500
      8 H3        -49.4528  -12.0818  -46.3179 H      1 LIG       0.13800
      9 H4        -50.8564  -10.8341  -42.6813 H      1 LIG       0.13800
@<TRIPOS>BOND
      1       1       2 1
      2       1       3 2
      3       2       4 2
      4       3       5 1
      5       4       5 1
      6       1       6 1
      7       2       7 1
      8       3       8 1
      9       4       9 1
@<TRIPOS>ALT_TYPE
CGenFF_4.0_ALT_TYPE_SET
CGenFF_4.0 1 CG2R51 2 CG2R51 3 CG2R51 4 CG2R51 5 OG2R50 6 HGR51 7 HGR51 8 HGR52 9 HGR52
@<TRIPOS>MOLECULE
furan
 9 9 0 0 0
****
USER_CHARGES
INVALID_CHARGES
Pose:  25 Cluster:  25 Fr_nu: 132613 TotEn:    -7.26
@<TRIPOS>ATOM
      1 C1        -74.2900  -23.2678  -39.0235 C.2    1 LIG      -0.26000
      2 C2        -75.2194  -22.6723  -39.9094 C.2    1 LIG      -0.26000
      3 C3        -73.4625  -24.0427  -39.8025 C.2    1 LIG       0.09300
      4 C4        -74.8935  -23.1256  -41.1665 C.2    1 LIG       0.09300
      5 O1        -73.8235  -23.9614  -41.1099 O.3    1 LIG      -0.29200
      6 H1        -74.2310  -23.1478  -37.9514 H      1 LIG       0.17500
      7 H2        -76.0259  -21.9969  -39.6625 H      1 LIG       0.17500
      8 H3        -72.6146  -24.6776  -39.5903 H      1 LIG       0.13800
      9 H4        -75.3027  -22.9558  -42.1517 H      1 LIG       0.13800
@<TRIPOS>BOND
      1       1       2 1
      2       1       3 2
      3       2       4 2
      4       3       5 1
      5       4       5 1
      6       1       6 1
      7       2       7 1
      8       3       8 1
      9       4       9 1
@<TRIPOS>ALT_TYPE
CGenFF_4.0_ALT_TYPE_SET
CGenFF_4.0 1 CG2R51 2 CG2R51 3 CG2R51 4 CG2R51 5 OG2R50 6 HGR51 7 HGR51 8 HGR52 9 HGR52
@<TRIPOS>MOLECULE
furan
 9 9 0 0 0
****
USER_CHARGES
INVALID_CHARGES
Pose:  26 Cluster:  26 Fr_nu: 184470 TotEn:    -7.01
@<TRIPOS>ATOM
      1 C1        -70.9408    2.6821  -47.8669 C.2    1 LIG      -0.26000
      2 C2        -71.1147    3.3822  -49.0846 C.2    1 LIG      -0.26000
      3 C3        -70.0688    3.4346  -47.1149 C.2    1 LIG       0.09300
      4 C4        -70.3366    4.5125  -48.9899 C.2    1 LIG       0.09300
      5 O1        -69.6959    4.5520  -47.7922 O.3    1 LIG      -0.29200
      6 H1        -71.3939    1.7460  -47.5741 H      1 LIG       0.17500
      7 H2        -71.7303    3.0984  -49.9260 H      1 LIG       0.17500
      8 H3        -69.6388    3.3192  -46.1306 H      1 LIG       0.13800
      9 H4        -70.1413    5.3432  -49.6524 H      1 LIG       0.13800
@<TRIPOS>BOND
      1       1       2 1
      2       1       3 2
      3       2       4 2
      4       3       5 1
      5       4       5 1
      6       1       6 1
      7       2       7 1
      8       3       8 1
      9       4       9 1
@<TRIPOS>ALT_TYPE
CGenFF_4.0_ALT_TYPE_SET
CGenFF_4.0 1 CG2R51 2 CG2R51 3 CG2R51 4 CG2R51 5 OG2R50 6 HGR51 7 HGR51 8 HGR52 9 HGR52
@<TRIPOS>MOLECULE
furan
 9 9 0 0 0
****
USER_CHARGES
INVALID_CHARGES
Pose:  27 Cluster:  27 Fr_nu:  14766 TotEn:    -6.99
@<TRIPOS>ATOM
      1 C1        -75.4976   -9.5931  -55.9663 C.2    1 LIG      -0.26000
      2 C2        -74.8339   -8.4143  -56.3825 C.2    1 LIG      -0.26000
      3 C3        -76.2756   -9.9890  -57.0294 C.2    1 LIG       0.09300
      4 C4        -75.2535   -8.1740  -57.6702 C.2    1 LIG       0.09300
      5 O1        -76.1324   -9.1294  -58.0720 O.3    1 LIG      -0.29200
      6 H1        -75.4192  -10.0915  -55.0109 H      1 LIG       0.17500
      7 H2        -74.1367   -7.8150  -55.8149 H      1 LIG       0.17500
      8 H3        -76.9508  -10.8160  -57.1946 H      1 LIG       0.13800
      9 H4        -75.0319   -7.4068  -58.3977 H      1 LIG       0.13800
@<TRIPOS>BOND
      1       1       2 1
      2       1       3 2
      3       2       4 2
      4       3       5 1
      5       4       5 1
      6       1       6 1
      7       2       7 1
      8       3       8 1
      9       4       9 1
@<TRIPOS>ALT_TYPE
CGenFF_4.0_ALT_TYPE_SET
CGenFF_4.0 1 CG2R51 2 CG2R51 3 CG2R51 4 CG2R51 5 OG2R50 6 HGR51 7 HGR51 8 HGR52 9 HGR52
@<TRIPOS>MOLECULE
furan
 9 9 0 0 0
****
USER_CHARGES
INVALID_CHARGES
Pose:  28 Cluster:  28 Fr_nu: 210374 TotEn:    -6.92
@<TRIPOS>ATOM
      1 C1        -75.5780   -7.8153  -55.2364 C.2    1 LIG      -0.26000
      2 C2        -75.5992   -9.0971  -55.8362 C.2    1 LIG      -0.26000
      3 C3        -75.6702   -6.9095  -56.2674 C.2    1 LIG       0.09300
      4 C4        -75.7031   -8.8832  -57.1910 C.2    1 LIG       0.09300
      5 O1        -75.7470   -7.5524  -57.4621 O.3    1 LIG      -0.29200
      6 H1        -75.5041   -7.5810  -54.1843 H      1 LIG       0.17500
      7 H2        -75.5458  -10.0568  -55.3427 H      1 LIG       0.17500
      8 H3        -75.6941   -5.8305  -56.3148 H      1 LIG       0.13800
      9 H4        -75.7549   -9.5372  -58.0492 H      1 LIG       0.13800
@<TRIPOS>BOND
      1       1       2 1
      2       1       3 2
      3       2       4 2
      4       3       5 1
      5       4       5 1
      6       1       6 1
      7       2       7 1
      8       3       8 1
      9       4       9 1
@<TRIPOS>ALT_TYPE
CGenFF_4.0_ALT_TYPE_SET
CGenFF_4.0 1 CG2R51 2 CG2R51 3 CG2R51 4 CG2R51 5 OG2R50 6 HGR51 7 HGR51 8 HGR52 9 HGR52
@<TRIPOS>MOLECULE
furan
 9 9 0 0 0
****
USER_CHARGES
INVALID_CHARGES
Pose:  29 Cluster:  29 Fr_nu:  35618 TotEn:    -6.83
@<TRIPOS>ATOM
      1 C1        -50.7519  -11.7418  -28.7761 C.2    1 LIG      -0.26000
      2 C2        -49.6566  -12.3396  -28.1080 C.2    1 LIG      -0.26000
      3 C3        -50.9880  -10.5498  -28.1315 C.2    1 LIG       0.09300
      4 C4        -49.3015  -11.4703  -27.1029 C.2    1 LIG       0.09300
      5 O1        -50.1082  -10.3767  -27.1105 O.3    1 LIG      -0.29200
      6 H1        -51.3008  -12.1312  -29.6212 H      1 LIG       0.17500
      7 H2        -49.1850  -13.2857  -28.3313 H      1 LIG       0.17500
      8 H3        -51.7051   -9.7539  -28.2706 H      1 LIG       0.13800
      9 H4        -48.5384  -11.4831  -26.3384 H      1 LIG       0.13800
@<TRIPOS>BOND
      1       1       2 1
      2       1       3 2
      3       2       4 2
      4       3       5 1
      5       4       5 1
      6       1       6 1
      7       2       7 1
      8       3       8 1
      9       4       9 1
@<TRIPOS>ALT_TYPE
CGenFF_4.0_ALT_TYPE_SET
CGenFF_4.0 1 CG2R51 2 CG2R51 3 CG2R51 4 CG2R51 5 OG2R50 6 HGR51 7 HGR51 8 HGR52 9 HGR52
@<TRIPOS>MOLECULE
furan
 9 9 0 0 0
****
USER_CHARGES
INVALID_CHARGES
Pose:  30 Cluster:  30 Fr_nu:  97723 TotEn:    -6.79
@<TRIPOS>ATOM
      1 C1        -71.1639    4.7007  -49.0368 C.2    1 LIG      -0.26000
      2 C2        -70.5417    4.3249  -47.8224 C.2    1 LIG      -0.26000
      3 C3        -71.4796    3.5281  -49.6830 C.2    1 LIG       0.09300
      4 C4        -70.5216    2.9496  -47.8130 C.2    1 LIG       0.09300
      5 O1        -71.0915    2.4562  -48.9436 O.3    1 LIG      -0.29200
      6 H1        -71.3575    5.7009  -49.3964 H      1 LIG       0.17500
      7 H2        -70.1563    4.9752  -47.0504 H      1 LIG       0.17500
      8 H3        -71.9572    3.2985  -50.6244 H      1 LIG       0.13800
      9 H4        -70.1573    2.2121  -47.1127 H      1 LIG       0.13800
@<TRIPOS>BOND
      1       1       2 1
      2       1       3 2
      3       2       4 2
      4       3       5 1
      5       4       5 1
      6       1       6 1
      7       2       7 1
      8       3       8 1
      9       4       9 1
@<TRIPOS>ALT_TYPE
CGenFF_4.0_ALT_TYPE_SET
CGenFF_4.0 1 CG2R51 2 CG2R51 3 CG2R51 4 CG2R51 5 OG2R50 6 HGR51 7 HGR51 8 HGR52 9 HGR52
@<TRIPOS>MOLECULE
furan
 9 9 0 0 0
****
USER_CHARGES
INVALID_CHARGES
Pose:  31 Cluster:  31 Fr_nu: 209430 TotEn:    -6.78
@<TRIPOS>ATOM
      1 C1        -77.5006   -7.5620  -57.1885 C.2    1 LIG      -0.26000
      2 C2        -76.0960   -7.5769  -57.0148 C.2    1 LIG      -0.26000
      3 C3        -77.8658   -8.8604  -57.4586 C.2    1 LIG       0.09300
      4 C4        -75.7031   -8.8832  -57.1910 C.2    1 LIG       0.09300
      5 O1        -76.7759   -9.6720  -57.4618 O.3    1 LIG      -0.29200
      6 H1        -78.1637   -6.7114  -57.1253 H      1 LIG       0.17500
      7 H2        -75.4508   -6.7401  -56.7891 H      1 LIG       0.17500
      8 H3        -78.8101   -9.3450  -57.6598 H      1 LIG       0.13800
      9 H4        -74.7483   -9.3876  -57.1580 H      1 LIG       0.13800
@<TRIPOS>BOND
      1       1       2 1
      2       1       3 2
      3       2       4 2
      4       3       5 1
      5       4       5 1
      6       1       6 1
      7       2       7 1
      8       3       8 1
      9       4       9 1
@<TRIPOS>ALT_TYPE
CGenFF_4.0_ALT_TYPE_SET
CGenFF_4.0 1 CG2R51 2 CG2R51 3 CG2R51 4 CG2R51 5 OG2R50 6 HGR51 7 HGR51 8 HGR52 9 HGR52
@<TRIPOS>MOLECULE
furan
 9 9 0 0 0
****
USER_CHARGES
INVALID_CHARGES
Pose:  32 Cluster:  32 Fr_nu:  16532 TotEn:    -6.75
@<TRIPOS>ATOM
      1 C1        -76.4220   -7.4871  -57.2097 C.2    1 LIG      -0.26000
      2 C2        -75.6556   -7.6736  -56.0345 C.2    1 LIG      -0.26000
      3 C3        -75.9149   -8.3646  -58.1396 C.2    1 LIG       0.09300
      4 C4        -74.7349   -8.6518  -56.3300 C.2    1 LIG       0.09300
      5 O1        -74.8864   -9.0784  -57.6113 O.3    1 LIG      -0.29200
      6 H1        -77.2411   -6.7988  -57.3602 H      1 LIG       0.17500
      7 H2        -75.7613   -7.1594  -55.0901 H      1 LIG       0.17500
      8 H3        -76.1626   -8.5915  -59.1664 H      1 LIG       0.13800
      9 H4        -73.9461   -9.1303  -55.7681 H      1 LIG       0.13800
@<TRIPOS>BOND
      1       1       2 1
      2       1       3 2
      3       2       4 2
      4       3       5 1
      5       4       5 1
      6       1       6 1
      7       2       7 1
      8       3       8 1
      9       4       9 1
@<TRIPOS>ALT_TYPE
CGenFF_4.0_ALT_TYPE_SET
CGenFF_4.0 1 CG2R51 2 CG2R51 3 CG2R51 4 CG2R51 5 OG2R50 6 HGR51 7 HGR51 8 HGR52 9 HGR52
@<TRIPOS>MOLECULE
furan
 9 9 0 0 0
****
USER_CHARGES
INVALID_CHARGES
Pose:  33 Cluster:  33 Fr_nu: 125309 TotEn:    -6.42
@<TRIPOS>ATOM
      1 C1        -75.0822   -8.5293  -57.2716 C.2    1 LIG      -0.26000
      2 C2        -74.0700   -8.4785  -56.2836 C.2    1 LIG      -0.26000
      3 C3        -76.2219   -8.9543  -56.6292 C.2    1 LIG       0.09300
      4 C4        -74.6633   -8.8759  -55.1080 C.2    1 LIG       0.09300
      5 O1        -75.9751   -9.1676  -55.3102 O.3    1 LIG      -0.29200
      6 H1        -74.9922   -8.2871  -58.3206 H      1 LIG       0.17500
      7 H2        -73.0372   -8.1883  -56.4122 H      1 LIG       0.17500
      8 H3        -77.2353   -9.1437  -56.9518 H      1 LIG       0.13800
      9 H4        -74.3080   -8.9974  -54.0951 H      1 LIG       0.13800
@<TRIPOS>BOND
      1       1       2 1
      2       1       3 2
      3       2       4 2
      4       3       5 1
      5       4       5 1
      6       1       6 1
      7       2       7 1
      8       3       8 1
      9       4       9 1
@<TRIPOS>ALT_TYPE
CGenFF_4.0_ALT_TYPE_SET
CGenFF_4.0 1 CG2R51 2 CG2R51 3 CG2R51 4 CG2R51 5 OG2R50 6 HGR51 7 HGR51 8 HGR52 9 HGR52
@<TRIPOS>MOLECULE
furan
 9 9 0 0 0
****
USER_CHARGES
INVALID_CHARGES
Pose:  34 Cluster:  34 Fr_nu: 129658 TotEn:    -6.39
@<TRIPOS>ATOM
      1 C1        -75.9247   -7.4667  -56.3197 C.2    1 LIG      -0.26000
      2 C2        -75.7379   -8.1738  -55.1080 C.2    1 LIG      -0.26000
      3 C3        -74.9795   -7.9507  -57.1940 C.2    1 LIG       0.09300
      4 C4        -74.6920   -9.0396  -55.3282 C.2    1 LIG       0.09300
      5 O1        -74.2242   -8.9099  -56.5974 O.3    1 LIG      -0.29200
      6 H1        -76.6563   -6.6999  -56.5294 H      1 LIG       0.17500
      7 H2        -76.2960   -8.0661  -54.1891 H      1 LIG       0.17500
      8 H3        -74.7285   -7.7297  -58.2212 H      1 LIG       0.13800
      9 H4        -74.1881   -9.7739  -54.7168 H      1 LIG       0.13800
@<TRIPOS>BOND
      1       1       2 1
      2       1       3 2
      3       2       4 2
      4       3       5 1
      5       4       5 1
      6       1       6 1
      7       2       7 1
      8       3       8 1
      9       4       9 1
@<TRIPOS>ALT_TYPE
CGenFF_4.0_ALT_TYPE_SET
CGenFF_4.0 1 CG2R51 2 CG2R51 3 CG2R51 4 CG2R51 5 OG2R50 6 HGR51 7 HGR51 8 HGR52 9 HGR52
@<TRIPOS>MOLECULE
furan
 9 9 0 0 0
****
USER_CHARGES
INVALID_CHARGES
Pose:  35 Cluster:  35 Fr_nu:  22934 TotEn:    -6.33
@<TRIPOS>ATOM
      1 C1        -46.4540  -10.1682  -37.5638 C.2    1 LIG      -0.26000
      2 C2        -47.3888   -9.2205  -37.0830 C.2    1 LIG      -0.26000
      3 C3        -46.1069   -9.7545  -38.8289 C.2    1 LIG       0.09300
      4 C4        -47.5462   -8.2951  -38.0884 C.2    1 LIG       0.09300
      5 O1        -46.7682   -8.6133  -39.1561 O.3    1 LIG      -0.29200
      6 H1        -46.0805  -11.0436  -37.0525 H      1 LIG       0.17500
      7 H2        -47.8855   -9.2127  -36.1235 H      1 LIG       0.17500
      8 H3        -45.4383  -10.1404  -39.5845 H      1 LIG       0.13800
      9 H4        -48.1419   -7.4001  -38.1941 H      1 LIG       0.13800
@<TRIPOS>BOND
      1       1       2 1
      2       1       3 2
      3       2       4 2
      4       3       5 1
      5       4       5 1
      6       1       6 1
      7       2       7 1
      8       3       8 1
      9       4       9 1
@<TRIPOS>ALT_TYPE
CGenFF_4.0_ALT_TYPE_SET
CGenFF_4.0 1 CG2R51 2 CG2R51 3 CG2R51 4 CG2R51 5 OG2R50 6 HGR51 7 HGR51 8 HGR52 9 HGR52
@<TRIPOS>MOLECULE
furan
 9 9 0 0 0
****
USER_CHARGES
INVALID_CHARGES
Pose:  36 Cluster:  36 Fr_nu: 131504 TotEn:    -5.58
@<TRIPOS>ATOM
      1 C1        -75.7346   -7.9495  -57.3275 C.2    1 LIG      -0.26000
      2 C2        -74.9035   -8.1597  -56.2013 C.2    1 LIG      -0.26000
      3 C3        -77.0178   -7.8502  -56.8420 C.2    1 LIG       0.09300
      4 C4        -75.7379   -8.1738  -55.1080 C.2    1 LIG       0.09300
      5 O1        -77.0284   -7.9857  -55.4900 O.3    1 LIG      -0.29200
      6 H1        -75.4359   -7.8796  -58.3634 H      1 LIG       0.17500
      7 H2        -73.8304   -8.2851  -56.1883 H      1 LIG       0.17500
      8 H3        -77.9815   -7.6909  -57.3034 H      1 LIG       0.13800
      9 H4        -75.5779   -8.2996  -54.0470 H      1 LIG       0.13800
@<TRIPOS>BOND
      1       1       2 1
      2       1       3 2
      3       2       4 2
      4       3       5 1
      5       4       5 1
      6       1       6 1
      7       2       7 1
      8       3       8 1
      9       4       9 1
@<TRIPOS>ALT_TYPE
CGenFF_4.0_ALT_TYPE_SET
CGenFF_4.0 1 CG2R51 2 CG2R51 3 CG2R51 4 CG2R51 5 OG2R50 6 HGR51 7 HGR51 8 HGR52 9 HGR52
@<TRIPOS>MOLECULE
pyrimidine
 10 10 0 0 0
****
USER_CHARGES
INVALID_CHARGES
Pose:   1 Cluster:   1 Fr_nu: 3686960 TotEn:   -17.38
@<TRIPOS>ATOM
      1 C1        -58.2510    2.6394  -40.2310 C.ar   1 LIG      -0.13100
      2 C2        -57.6648    3.3871  -41.2319 C.ar   1 LIG       0.28900
      3 C3        -57.3853    1.8910  -39.4599 C.ar   1 LIG       0.28900
      4 C4        -55.5989    2.6382  -40.6505 C.ar   1 LIG       0.50700
      5 N1        -56.3371    3.4101  -41.4705 N.ar   1 LIG      -0.71900
      6 N2        -56.0488    1.8665  -39.6426 N.ar   1 LIG      -0.71900
      7 H1        -59.3195    2.6398  -40.0620 H      1 LIG       0.11500
      8 H2        -58.2649    4.0068  -41.8893 H      1 LIG       0.11400
      9 H3        -57.7537    1.2710  -38.6498 H      1 LIG       0.11400
     10 H4        -54.5291    2.6367  -40.8202 H      1 LIG       0.14100
@<TRIPOS>BOND
      1       1       2 ar
      2       1       3 ar
      3       2       5 ar
      4       3       6 ar
      5       4       5 ar
      6       4       6 ar
      7       1       7 1
      8       2       8 1
      9       3       9 1
     10       4      10 1
@<TRIPOS>ALT_TYPE
CGenFF_4.0_ALT_TYPE_SET
CGenFF_4.0 1 CG2R61 2 CG2R61 3 CG2R61 4 CG2R64 5 NG2R62 6 NG2R62 7 HGR61 8 HGR62 9 HGR62 10 HGR62
@<TRIPOS>MOLECULE
pyrimidine
 10 10 0 0 0
****
USER_CHARGES
INVALID_CHARGES
Pose:   2 Cluster:   2 Fr_nu:  27992 TotEn:   -17.14
@<TRIPOS>ATOM
      1 C1        -70.9984    3.1453  -48.7390 C.ar   1 LIG      -0.13100
      2 C2        -71.4315    4.2527  -49.4394 C.ar   1 LIG       0.28900
      3 C3        -69.9828    3.3716  -47.8328 C.ar   1 LIG       0.28900
      4 C4        -69.9343    5.5816  -48.3627 C.ar   1 LIG       0.50700
      5 N1        -70.9199    5.4903  -49.2758 N.ar   1 LIG      -0.71900
      6 N2        -69.4252    4.5814  -47.6184 N.ar   1 LIG      -0.71900
      7 H1        -71.4270    2.1637  -48.8906 H      1 LIG       0.11500
      8 H2        -72.2257    4.1726  -50.1737 H      1 LIG       0.11400
      9 H3        -69.5765    2.5619  -47.2364 H      1 LIG       0.11400
     10 H4        -69.5042    6.5641  -48.2115 H      1 LIG       0.14100
@<TRIPOS>BOND
      1       1       2 ar
      2       1       3 ar
      3       2       5 ar
      4       3       6 ar
      5       4       5 ar
      6       4       6 ar
      7       1       7 1
      8       2       8 1
      9       3       9 1
     10       4      10 1
@<TRIPOS>ALT_TYPE
CGenFF_4.0_ALT_TYPE_SET
CGenFF_4.0 1 CG2R61 2 CG2R61 3 CG2R61 4 CG2R64 5 NG2R62 6 NG2R62 7 HGR61 8 HGR62 9 HGR62 10 HGR62
@<TRIPOS>MOLECULE
pyrimidine
 10 10 0 0 0
****
USER_CHARGES
INVALID_CHARGES
Pose:   3 Cluster:   3 Fr_nu: 1491016 TotEn:   -16.05
@<TRIPOS>ATOM
      1 C1        -58.3165    2.3962  -40.1140 C.ar   1 LIG      -0.13100
      2 C2        -57.8686    1.8178  -41.2842 C.ar   1 LIG       0.28900
      3 C3        -57.3409    2.9474  -39.3089 C.ar   1 LIG       0.28900
      4 C4        -55.7160    2.3470  -40.7807 C.ar   1 LIG       0.50700
      5 N1        -56.5707    1.7754  -41.6503 N.ar   1 LIG      -0.71900
      6 N2        -56.0263    2.9405  -39.6123 N.ar   1 LIG      -0.71900
      7 H1        -59.3642    2.4159  -39.8454 H      1 LIG       0.11500
      8 H2        -58.5620    1.3588  -41.9805 H      1 LIG       0.11400
      9 H3        -57.5970    3.4237  -38.3687 H      1 LIG       0.11400
     10 H4        -54.6668    2.3264  -41.0490 H      1 LIG       0.14100
@<TRIPOS>BOND
      1       1       2 ar
      2       1       3 ar
      3       2       5 ar
      4       3       6 ar
      5       4       5 ar
      6       4       6 ar
      7       1       7 1
      8       2       8 1
      9       3       9 1
     10       4      10 1
@<TRIPOS>ALT_TYPE
CGenFF_4.0_ALT_TYPE_SET
CGenFF_4.0 1 CG2R61 2 CG2R61 3 CG2R61 4 CG2R64 5 NG2R62 6 NG2R62 7 HGR61 8 HGR62 9 HGR62 10 HGR62
@<TRIPOS>MOLECULE
pyrimidine
 10 10 0 0 0
****
USER_CHARGES
INVALID_CHARGES
Pose:   4 Cluster:   4 Fr_nu: 1531126 TotEn:   -15.06
@<TRIPOS>ATOM
      1 C1        -52.4728  -11.5287  -44.8287 C.ar   1 LIG      -0.13100
      2 C2        -51.5093  -11.3187  -43.8632 C.ar   1 LIG       0.28900
      3 C3        -52.0007  -11.8800  -46.0768 C.ar   1 LIG       0.28900
      4 C4        -49.8506  -11.7873  -45.3451 C.ar   1 LIG       0.50700
      5 N1        -50.1845  -11.4398  -44.0877 N.ar   1 LIG      -0.71900
      6 N2        -50.6914  -12.0187  -46.3714 N.ar   1 LIG      -0.71900
      7 H1        -53.5292  -11.4244  -44.6208 H      1 LIG       0.11500
      8 H2        -51.7847  -11.0389  -42.8522 H      1 LIG       0.11400
      9 H3        -52.6828  -12.0647  -46.8996 H      1 LIG       0.11400
     10 H4        -48.7928  -11.8907  -45.5539 H      1 LIG       0.14100
@<TRIPOS>BOND
      1       1       2 ar
      2       1       3 ar
      3       2       5 ar
      4       3       6 ar
      5       4       5 ar
      6       4       6 ar
      7       1       7 1
      8       2       8 1
      9       3       9 1
     10       4      10 1
@<TRIPOS>ALT_TYPE
CGenFF_4.0_ALT_TYPE_SET
CGenFF_4.0 1 CG2R61 2 CG2R61 3 CG2R61 4 CG2R64 5 NG2R62 6 NG2R62 7 HGR61 8 HGR62 9 HGR62 10 HGR62
@<TRIPOS>MOLECULE
pyrimidine
 10 10 0 0 0
****
USER_CHARGES
INVALID_CHARGES
Pose:   5 Cluster:   5 Fr_nu:   1778 TotEn:   -14.54
@<TRIPOS>ATOM
      1 C1        -51.7936  -12.4032  -44.7299 C.ar   1 LIG      -0.13100
      2 C2        -50.5400  -12.9779  -44.6771 C.ar   1 LIG       0.28900
      3 C3        -51.9027  -11.1545  -44.1530 C.ar   1 LIG       0.28900
      4 C4        -49.7031  -11.1717  -43.5798 C.ar   1 LIG       0.50700
      5 N1        -49.4685  -12.3881  -44.1076 N.ar   1 LIG      -0.71900
      6 N2        -50.8743  -10.5070  -43.5669 N.ar   1 LIG      -0.71900
      7 H1        -52.6358  -12.8994  -45.1932 H      1 LIG       0.11500
      8 H2        -50.3575  -13.9581  -45.1039 H      1 LIG       0.11400
      9 H3        -52.8488  -10.6242  -44.1454 H      1 LIG       0.11400
     10 H4        -48.8602  -10.6751  -43.1149 H      1 LIG       0.14100
@<TRIPOS>BOND
      1       1       2 ar
      2       1       3 ar
      3       2       5 ar
      4       3       6 ar
      5       4       5 ar
      6       4       6 ar
      7       1       7 1
      8       2       8 1
      9       3       9 1
     10       4      10 1
@<TRIPOS>ALT_TYPE
CGenFF_4.0_ALT_TYPE_SET
CGenFF_4.0 1 CG2R61 2 CG2R61 3 CG2R61 4 CG2R64 5 NG2R62 6 NG2R62 7 HGR61 8 HGR62 9 HGR62 10 HGR62
@<TRIPOS>MOLECULE
pyrimidine
 10 10 0 0 0
****
USER_CHARGES
INVALID_CHARGES
Pose:   6 Cluster:   6 Fr_nu:  76839 TotEn:   -14.10
@<TRIPOS>ATOM
      1 C1        -41.7877  -12.2752  -37.0905 C.ar   1 LIG      -0.13100
      2 C2        -40.7090  -12.7182  -37.8286 C.ar   1 LIG       0.28900
      3 C3        -42.3025  -13.1792  -36.1840 C.ar   1 LIG       0.28900
      4 C4        -40.7578  -14.7357  -36.7826 C.ar   1 LIG       0.50700
      5 N1        -40.1666  -13.9468  -37.6999 N.ar   1 LIG      -0.71900
      6 N2        -41.8106  -14.4225  -36.0033 N.ar   1 LIG      -0.71900
      7 H1        -42.2027  -11.2839  -37.2146 H      1 LIG       0.11500
      8 H2        -40.2373  -12.0780  -38.5661 H      1 LIG       0.11400
      9 H3        -43.1509  -12.9212  -35.5594 H      1 LIG       0.11400
     10 H4        -40.3432  -15.7286  -36.6589 H      1 LIG       0.14100
@<TRIPOS>BOND
      1       1       2 ar
      2       1       3 ar
      3       2       5 ar
      4       3       6 ar
      5       4       5 ar
      6       4       6 ar
      7       1       7 1
      8       2       8 1
      9       3       9 1
     10       4      10 1
@<TRIPOS>ALT_TYPE
CGenFF_4.0_ALT_TYPE_SET
CGenFF_4.0 1 CG2R61 2 CG2R61 3 CG2R61 4 CG2R64 5 NG2R62 6 NG2R62 7 HGR61 8 HGR62 9 HGR62 10 HGR62
@<TRIPOS>MOLECULE
pyrimidine
 10 10 0 0 0
****
USER_CHARGES
INVALID_CHARGES
Pose:   7 Cluster:   7 Fr_nu: 172365 TotEn:   -13.81
@<TRIPOS>ATOM
      1 C1        -75.1763  -23.1084  -40.8058 C.ar   1 LIG      -0.13100
      2 C2        -74.0281  -22.4871  -40.3587 C.ar   1 LIG       0.28900
      3 C3        -75.7844  -23.9588  -39.9053 C.ar   1 LIG       0.28900
      4 C4        -74.1901  -23.5267  -38.3437 C.ar   1 LIG       0.50700
      5 N1        -73.5050  -22.6739  -39.1291 N.ar   1 LIG      -0.71900
      6 N2        -75.3169  -24.1923  -38.6614 N.ar   1 LIG      -0.71900
      7 H1        -75.5736  -22.9400  -41.7978 H      1 LIG       0.11500
      8 H2        -73.4806  -21.8013  -40.9962 H      1 LIG       0.11400
      9 H3        -76.6916  -24.4925  -40.1671 H      1 LIG       0.11400
     10 H4        -73.7919  -23.6963  -37.3509 H      1 LIG       0.14100
@<TRIPOS>BOND
      1       1       2 ar
      2       1       3 ar
      3       2       5 ar
      4       3       6 ar
      5       4       5 ar
      6       4       6 ar
      7       1       7 1
      8       2       8 1
      9       3       9 1
     10       4      10 1
@<TRIPOS>ALT_TYPE
CGenFF_4.0_ALT_TYPE_SET
CGenFF_4.0 1 CG2R61 2 CG2R61 3 CG2R61 4 CG2R64 5 NG2R62 6 NG2R62 7 HGR61 8 HGR62 9 HGR62 10 HGR62
@<TRIPOS>MOLECULE
pyrimidine
 10 10 0 0 0
****
USER_CHARGES
INVALID_CHARGES
Pose:   8 Cluster:   8 Fr_nu: 4760055 TotEn:   -13.39
@<TRIPOS>ATOM
      1 C1        -58.9014    2.6599  -40.3242 C.ar   1 LIG      -0.13100
      2 C2        -58.7870    2.6227  -41.6990 C.ar   1 LIG       0.28900
      3 C3        -57.7723    2.2930  -39.6210 C.ar   1 LIG       0.28900
      4 C4        -56.6297    1.9221  -41.5507 C.ar   1 LIG       0.50700
      5 N1        -57.6619    2.2573  -42.3478 N.ar   1 LIG      -0.71900
      6 N2        -56.6151    1.9170  -40.2041 N.ar   1 LIG      -0.71900
      7 H1        -59.8167    2.9570  -39.8300 H      1 LIG       0.11500
      8 H2        -59.6222    2.8938  -42.3356 H      1 LIG       0.11400
      9 H3        -57.7668    2.2905  -38.5364 H      1 LIG       0.11400
     10 H4        -55.7135    1.6234  -42.0453 H      1 LIG       0.14100
@<TRIPOS>BOND
      1       1       2 ar
      2       1       3 ar
      3       2       5 ar
      4       3       6 ar
      5       4       5 ar
      6       4       6 ar
      7       1       7 1
      8       2       8 1
      9       3       9 1
     10       4      10 1
@<TRIPOS>ALT_TYPE
CGenFF_4.0_ALT_TYPE_SET
CGenFF_4.0 1 CG2R61 2 CG2R61 3 CG2R61 4 CG2R64 5 NG2R62 6 NG2R62 7 HGR61 8 HGR62 9 HGR62 10 HGR62
@<TRIPOS>MOLECULE
pyrimidine
 10 10 0 0 0
****
USER_CHARGES
INVALID_CHARGES
Pose:   9 Cluster:   9 Fr_nu: 403459 TotEn:   -12.60
@<TRIPOS>ATOM
      1 C1        -47.6077   -8.3808  -38.0904 C.ar   1 LIG      -0.13100
      2 C2        -47.8875   -9.0452  -36.9137 C.ar   1 LIG       0.28900
      3 C3        -46.5898   -8.9177  -38.8518 C.ar   1 LIG       0.28900
      4 C4        -46.2595  -10.5755  -37.3320 C.ar   1 LIG       0.50700
      5 N1        -47.2308  -10.1497  -36.5022 N.ar   1 LIG      -0.71900
      6 N2        -45.8919  -10.0180  -38.5015 N.ar   1 LIG      -0.71900
      7 H1        -48.1507   -7.4965  -38.3959 H      1 LIG       0.11500
      8 H2        -48.6710   -8.6971  -36.2494 H      1 LIG       0.11400
      9 H3        -46.2979   -8.4639  -39.7927 H      1 LIG       0.11400
     10 H4        -45.7149  -11.4603  -37.0258 H      1 LIG       0.14100
@<TRIPOS>BOND
      1       1       2 ar
      2       1       3 ar
      3       2       5 ar
      4       3       6 ar
      5       4       5 ar
      6       4       6 ar
      7       1       7 1
      8       2       8 1
      9       3       9 1
     10       4      10 1
@<TRIPOS>ALT_TYPE
CGenFF_4.0_ALT_TYPE_SET
CGenFF_4.0 1 CG2R61 2 CG2R61 3 CG2R61 4 CG2R64 5 NG2R62 6 NG2R62 7 HGR61 8 HGR62 9 HGR62 10 HGR62
@<TRIPOS>MOLECULE
pyrimidine
 10 10 0 0 0
****
USER_CHARGES
INVALID_CHARGES
Pose:  10 Cluster:  10 Fr_nu:  27628 TotEn:   -12.54
@<TRIPOS>ATOM
      1 C1        -71.8640    4.0692  -50.7923 C.ar   1 LIG      -0.13100
      2 C2        -71.3857    5.2532  -50.2691 C.ar   1 LIG       0.28900
      3 C3        -71.6934    2.9536  -49.9984 C.ar   1 LIG       0.28900
      4 C4        -70.6789    4.1939  -48.3861 C.ar   1 LIG       0.50700
      5 N1        -70.7856    5.3521  -49.0647 N.ar   1 LIG      -0.71900
      6 N2        -71.1029    2.9797  -48.7856 N.ar   1 LIG      -0.71900
      7 H1        -72.3413    4.0189  -51.7618 H      1 LIG       0.11500
      8 H2        -71.4744    6.1829  -50.8207 H      1 LIG       0.11400
      9 H3        -72.0366    1.9782  -50.3258 H      1 LIG       0.11400
     10 H4        -70.2001    4.2438  -47.4159 H      1 LIG       0.14100
@<TRIPOS>BOND
      1       1       2 ar
      2       1       3 ar
      3       2       5 ar
      4       3       6 ar
      5       4       5 ar
      6       4       6 ar
      7       1       7 1
      8       2       8 1
      9       3       9 1
     10       4      10 1
@<TRIPOS>ALT_TYPE
CGenFF_4.0_ALT_TYPE_SET
CGenFF_4.0 1 CG2R61 2 CG2R61 3 CG2R61 4 CG2R64 5 NG2R62 6 NG2R62 7 HGR61 8 HGR62 9 HGR62 10 HGR62
@<TRIPOS>MOLECULE
pyrimidine
 10 10 0 0 0
****
USER_CHARGES
INVALID_CHARGES
Pose:  11 Cluster:  11 Fr_nu:  27815 TotEn:   -12.23
@<TRIPOS>ATOM
      1 C1        -70.8566    2.3595  -48.6946 C.ar   1 LIG      -0.13100
      2 C2        -71.0375    3.5540  -49.3617 C.ar   1 LIG       0.28900
      3 C3        -70.5400    2.4654  -47.3558 C.ar   1 LIG       0.28900
      4 C4        -70.6090    4.7347  -47.4671 C.ar   1 LIG       0.50700
      5 N1        -70.9210    4.7642  -48.7767 N.ar   1 LIG      -0.71900
      6 N2        -70.4075    3.6411  -46.7074 N.ar   1 LIG      -0.71900
      7 H1        -70.9562    1.4026  -49.1892 H      1 LIG       0.11500
      8 H2        -71.2886    3.5712  -50.4167 H      1 LIG       0.11400
      9 H3        -70.3785    1.5809  -46.7491 H      1 LIG       0.11400
     10 H4        -70.5080    5.6927  -46.9719 H      1 LIG       0.14100
@<TRIPOS>BOND
      1       1       2 ar
      2       1       3 ar
      3       2       5 ar
      4       3       6 ar
      5       4       5 ar
      6       4       6 ar
      7       1       7 1
      8       2       8 1
      9       3       9 1
     10       4      10 1
@<TRIPOS>ALT_TYPE
CGenFF_4.0_ALT_TYPE_SET
CGenFF_4.0 1 CG2R61 2 CG2R61 3 CG2R61 4 CG2R64 5 NG2R62 6 NG2R62 7 HGR61 8 HGR62 9 HGR62 10 HGR62
@<TRIPOS>MOLECULE
pyrimidine
 10 10 0 0 0
****
USER_CHARGES
INVALID_CHARGES
Pose:  12 Cluster:  12 Fr_nu: 291462 TotEn:   -12.20
@<TRIPOS>ATOM
      1 C1        -72.7365  -23.9930  -39.3896 C.ar   1 LIG      -0.13100
      2 C2        -73.4522  -22.9769  -38.7897 C.ar   1 LIG       0.28900
      3 C3        -73.1232  -24.3182  -40.6736 C.ar   1 LIG       0.28900
      4 C4        -74.7499  -22.7308  -40.6397 C.ar   1 LIG       0.50700
      5 N1        -74.4686  -22.3217  -39.3879 N.ar   1 LIG      -0.71900
      6 N2        -74.1293  -23.7056  -41.3314 N.ar   1 LIG      -0.71900
      7 H1        -71.9255  -24.5017  -38.8859 H      1 LIG       0.11500
      8 H2        -73.2209  -22.6520  -37.7811 H      1 LIG       0.11400
      9 H3        -72.6198  -25.1046  -41.2255 H      1 LIG       0.11400
     10 H4        -75.5627  -22.2225  -41.1438 H      1 LIG       0.14100
@<TRIPOS>BOND
      1       1       2 ar
      2       1       3 ar
      3       2       5 ar
      4       3       6 ar
      5       4       5 ar
      6       4       6 ar
      7       1       7 1
      8       2       8 1
      9       3       9 1
     10       4      10 1
@<TRIPOS>ALT_TYPE
CGenFF_4.0_ALT_TYPE_SET
CGenFF_4.0 1 CG2R61 2 CG2R61 3 CG2R61 4 CG2R64 5 NG2R62 6 NG2R62 7 HGR61 8 HGR62 9 HGR62 10 HGR62
@<TRIPOS>MOLECULE
pyrimidine
 10 10 0 0 0
****
USER_CHARGES
INVALID_CHARGES
Pose:  13 Cluster:  13 Fr_nu: 1226883 TotEn:   -11.95
@<TRIPOS>ATOM
      1 C1        -40.5763  -12.2736  -37.9702 C.ar   1 LIG      -0.13100
      2 C2        -41.8880  -11.9081  -37.7460 C.ar   1 LIG       0.28900
      3 C3        -40.1675  -13.4385  -37.3540 C.ar   1 LIG       0.28900
      4 C4        -42.2254  -13.7342  -36.4351 C.ar   1 LIG       0.50700
      5 N1        -42.7435  -12.6176  -36.9812 N.ar   1 LIG      -0.71900
      6 N2        -40.9684  -14.1964  -36.5765 N.ar   1 LIG      -0.71900
      7 H1        -39.9118  -11.6851  -38.5886 H      1 LIG       0.11500
      8 H2        -42.2994  -11.0074  -38.1886 H      1 LIG       0.11400
      9 H3        -39.1536  -13.8055  -37.4713 H      1 LIG       0.11400
     10 H4        -42.8902  -14.3230  -35.8150 H      1 LIG       0.14100
@<TRIPOS>BOND
      1       1       2 ar
      2       1       3 ar
      3       2       5 ar
      4       3       6 ar
      5       4       5 ar
      6       4       6 ar
      7       1       7 1
      8       2       8 1
      9       3       9 1
     10       4      10 1
@<TRIPOS>ALT_TYPE
CGenFF_4.0_ALT_TYPE_SET
CGenFF_4.0 1 CG2R61 2 CG2R61 3 CG2R61 4 CG2R64 5 NG2R62 6 NG2R62 7 HGR61 8 HGR62 9 HGR62 10 HGR62
@<TRIPOS>MOLECULE
pyrimidine
 10 10 0 0 0
****
USER_CHARGES
INVALID_CHARGES
Pose:  14 Cluster:  14 Fr_nu:  23858 TotEn:   -11.84
@<TRIPOS>ATOM
      1 C1        -79.2243  -20.5197  -31.0021 C.ar   1 LIG      -0.13100
      2 C2        -80.1903  -19.9599  -31.8132 C.ar   1 LIG       0.28900
      3 C3        -78.9524  -19.8332  -29.8364 C.ar   1 LIG       0.28900
      4 C4        -80.4923  -18.2433  -30.3541 C.ar   1 LIG       0.50700
      5 N1        -80.8467  -18.8185  -31.5189 N.ar   1 LIG      -0.71900
      6 N2        -79.5695  -18.6877  -29.4796 N.ar   1 LIG      -0.71900
      7 H1        -78.7133  -21.4367  -31.2632 H      1 LIG       0.11500
      8 H2        -80.4712  -20.4280  -32.7504 H      1 LIG       0.11400
      9 H3        -78.2077  -20.1959  -29.1361 H      1 LIG       0.11400
     10 H4        -81.0030  -17.3245  -30.0930 H      1 LIG       0.14100
@<TRIPOS>BOND
      1       1       2 ar
      2       1       3 ar
      3       2       5 ar
      4       3       6 ar
      5       4       5 ar
      6       4       6 ar
      7       1       7 1
      8       2       8 1
      9       3       9 1
     10       4      10 1
@<TRIPOS>ALT_TYPE
CGenFF_4.0_ALT_TYPE_SET
CGenFF_4.0 1 CG2R61 2 CG2R61 3 CG2R61 4 CG2R64 5 NG2R62 6 NG2R62 7 HGR61 8 HGR62 9 HGR62 10 HGR62
@<TRIPOS>MOLECULE
pyrimidine
 10 10 0 0 0
****
USER_CHARGES
INVALID_CHARGES
Pose:  15 Cluster:  15 Fr_nu: 4738257 TotEn:   -11.72
@<TRIPOS>ATOM
      1 C1        -81.7122  -21.5467  -33.6212 C.ar   1 LIG      -0.13100
      2 C2        -80.9349  -21.0862  -32.5780 C.ar   1 LIG       0.28900
      3 C3        -82.7748  -22.3513  -33.2641 C.ar   1 LIG       0.28900
      4 C4        -82.2338  -22.1753  -31.0634 C.ar   1 LIG       0.50700
      5 N1        -81.1679  -21.3820  -31.2824 N.ar   1 LIG      -0.71900
      6 N2        -83.0659  -22.6872  -31.9903 N.ar   1 LIG      -0.71900
      7 H1        -81.5020  -21.2935  -34.6517 H      1 LIG       0.11500
      8 H2        -80.0775  -20.4477  -32.7609 H      1 LIG       0.11400
      9 H3        -83.4413  -22.7610  -34.0153 H      1 LIG       0.11400
     10 H4        -82.4437  -22.4298  -30.0317 H      1 LIG       0.14100
@<TRIPOS>BOND
      1       1       2 ar
      2       1       3 ar
      3       2       5 ar
      4       3       6 ar
      5       4       5 ar
      6       4       6 ar
      7       1       7 1
      8       2       8 1
      9       3       9 1
     10       4      10 1
@<TRIPOS>ALT_TYPE
CGenFF_4.0_ALT_TYPE_SET
CGenFF_4.0 1 CG2R61 2 CG2R61 3 CG2R61 4 CG2R64 5 NG2R62 6 NG2R62 7 HGR61 8 HGR62 9 HGR62 10 HGR62
@<TRIPOS>MOLECULE
pyrimidine
 10 10 0 0 0
****
USER_CHARGES
INVALID_CHARGES
Pose:  16 Cluster:  16 Fr_nu:   7303 TotEn:   -11.68
@<TRIPOS>ATOM
      1 C1        -52.7756  -11.4883  -45.0182 C.ar   1 LIG      -0.13100
      2 C2        -52.6249  -12.2923  -46.1297 C.ar   1 LIG       0.28900
      3 C3        -51.7997  -11.6173  -44.0513 C.ar   1 LIG       0.28900
      4 C4        -50.7174  -13.1923  -45.2821 C.ar   1 LIG       0.50700
      5 N1        -51.6041  -13.1589  -46.2950 N.ar   1 LIG      -0.71900
      6 N2        -50.7529  -12.4626  -44.1507 N.ar   1 LIG      -0.71900
      7 H1        -53.6049  -10.8019  -44.9119 H      1 LIG       0.11500
      8 H2        -53.3427  -12.2609  -46.9422 H      1 LIG       0.11400
      9 H3        -51.8340  -11.0271  -43.1420 H      1 LIG       0.11400
     10 H4        -49.8876  -13.8804  -45.3878 H      1 LIG       0.14100
@<TRIPOS>BOND
      1       1       2 ar
      2       1       3 ar
      3       2       5 ar
      4       3       6 ar
      5       4       5 ar
      6       4       6 ar
      7       1       7 1
      8       2       8 1
      9       3       9 1
     10       4      10 1
@<TRIPOS>ALT_TYPE
CGenFF_4.0_ALT_TYPE_SET
CGenFF_4.0 1 CG2R61 2 CG2R61 3 CG2R61 4 CG2R64 5 NG2R62 6 NG2R62 7 HGR61 8 HGR62 9 HGR62 10 HGR62
@<TRIPOS>MOLECULE
pyrimidine
 10 10 0 0 0
****
USER_CHARGES
INVALID_CHARGES
Pose:  17 Cluster:  17 Fr_nu: 4610414 TotEn:   -11.58
@<TRIPOS>ATOM
      1 C1        -81.4754  -22.2916  -33.0919 C.ar   1 LIG      -0.13100
      2 C2        -82.8332  -22.4777  -33.2535 C.ar   1 LIG       0.28900
      3 C3        -80.9370  -22.8026  -31.9287 C.ar   1 LIG       0.28900
      4 C4        -82.9720  -23.5653  -31.2623 C.ar   1 LIG       0.50700
      5 N1        -83.6149  -23.1123  -32.3554 N.ar   1 LIG      -0.71900
      6 N2        -81.6586  -23.4475  -30.9886 N.ar   1 LIG      -0.71900
      7 H1        -80.8724  -21.7783  -33.8289 H      1 LIG       0.11500
      8 H2        -83.3453  -22.1103  -34.1362 H      1 LIG       0.11400
      9 H3        -79.8785  -22.7042  -31.7136 H      1 LIG       0.11400
     10 H4        -83.5757  -24.0783  -30.5237 H      1 LIG       0.14100
@<TRIPOS>BOND
      1       1       2 ar
      2       1       3 ar
      3       2       5 ar
      4       3       6 ar
      5       4       5 ar
      6       4       6 ar
      7       1       7 1
      8       2       8 1
      9       3       9 1
     10       4      10 1
@<TRIPOS>ALT_TYPE
CGenFF_4.0_ALT_TYPE_SET
CGenFF_4.0 1 CG2R61 2 CG2R61 3 CG2R61 4 CG2R64 5 NG2R62 6 NG2R62 7 HGR61 8 HGR62 9 HGR62 10 HGR62
@<TRIPOS>MOLECULE
pyrimidine
 10 10 0 0 0
****
USER_CHARGES
INVALID_CHARGES
Pose:  18 Cluster:  18 Fr_nu:  95813 TotEn:   -11.54
@<TRIPOS>ATOM
      1 C1        -71.3194    4.2423  -49.9250 C.ar   1 LIG      -0.13100
      2 C2        -70.3339    4.7329  -49.0928 C.ar   1 LIG       0.28900
      3 C3        -71.6993    2.9359  -49.6949 C.ar   1 LIG       0.28900
      4 C4        -70.2136    2.7520  -47.9844 C.ar   1 LIG       0.50700
      5 N1        -69.7569    4.0127  -48.1085 N.ar   1 LIG      -0.71900
      6 N2        -71.1654    2.1587  -48.7299 N.ar   1 LIG      -0.71900
      7 H1        -71.7648    4.8426  -50.7069 H      1 LIG       0.11500
      8 H2        -69.9702    5.7493  -49.1979 H      1 LIG       0.11400
      9 H3        -72.4663    2.4633  -50.2990 H      1 LIG       0.11400
     10 H4        -69.7669    2.1503  -47.2023 H      1 LIG       0.14100
@<TRIPOS>BOND
      1       1       2 ar
      2       1       3 ar
      3       2       5 ar
      4       3       6 ar
      5       4       5 ar
      6       4       6 ar
      7       1       7 1
      8       2       8 1
      9       3       9 1
     10       4      10 1
@<TRIPOS>ALT_TYPE
CGenFF_4.0_ALT_TYPE_SET
CGenFF_4.0 1 CG2R61 2 CG2R61 3 CG2R61 4 CG2R64 5 NG2R62 6 NG2R62 7 HGR61 8 HGR62 9 HGR62 10 HGR62
@<TRIPOS>MOLECULE
pyrimidine
 10 10 0 0 0
****
USER_CHARGES
INVALID_CHARGES
Pose:  19 Cluster:  19 Fr_nu: 2171760 TotEn:   -11.52
@<TRIPOS>ATOM
      1 C1        -74.4056  -22.5787  -41.6649 C.ar   1 LIG      -0.13100
      2 C2        -73.1280  -23.0558  -41.4537 C.ar   1 LIG       0.28900
      3 C3        -75.2420  -22.6059  -40.5678 C.ar   1 LIG       0.28900
      4 C4        -73.5998  -23.4996  -39.2749 C.ar   1 LIG       0.50700
      5 N1        -72.6899  -23.5254  -40.2672 N.ar   1 LIG      -0.71900
      6 N2        -74.8709  -23.0615  -39.3533 N.ar   1 LIG      -0.71900
      7 H1        -74.7303  -22.2079  -42.6278 H      1 LIG       0.11500
      8 H2        -72.3997  -23.0742  -42.2572 H      1 LIG       0.11400
      9 H3        -76.2649  -22.2521  -40.6373 H      1 LIG       0.11400
     10 H4        -73.2753  -23.8719  -38.3109 H      1 LIG       0.14100
@<TRIPOS>BOND
      1       1       2 ar
      2       1       3 ar
      3       2       5 ar
      4       3       6 ar
      5       4       5 ar
      6       4       6 ar
      7       1       7 1
      8       2       8 1
      9       3       9 1
     10       4      10 1
@<TRIPOS>ALT_TYPE
CGenFF_4.0_ALT_TYPE_SET
CGenFF_4.0 1 CG2R61 2 CG2R61 3 CG2R61 4 CG2R64 5 NG2R62 6 NG2R62 7 HGR61 8 HGR62 9 HGR62 10 HGR62
@<TRIPOS>MOLECULE
pyrimidine
 10 10 0 0 0
****
USER_CHARGES
INVALID_CHARGES
Pose:  20 Cluster:  20 Fr_nu: 129214 TotEn:   -11.43
@<TRIPOS>ATOM
      1 C1        -74.8334   -8.4013  -56.1305 C.ar   1 LIG      -0.13100
      2 C2        -75.4517   -8.5624  -57.3538 C.ar   1 LIG       0.28900
      3 C3        -75.6686   -8.0985  -55.0747 C.ar   1 LIG       0.28900
      4 C4        -77.4885   -8.1427  -56.4360 C.ar   1 LIG       0.50700
      5 N1        -76.7819   -8.4398  -57.5432 N.ar   1 LIG      -0.71900
      6 N2        -77.0057   -7.9611  -55.1920 N.ar   1 LIG      -0.71900
      7 H1        -73.7637   -8.5054  -56.0074 H      1 LIG       0.11500
      8 H2        -74.8769   -8.8015  -58.2419 H      1 LIG       0.11400
      9 H3        -75.2738   -7.9530  -54.0751 H      1 LIG       0.11400
     10 H4        -78.5594   -8.0373  -56.5593 H      1 LIG       0.14100
@<TRIPOS>BOND
      1       1       2 ar
      2       1       3 ar
      3       2       5 ar
      4       3       6 ar
      5       4       5 ar
      6       4       6 ar
      7       1       7 1
      8       2       8 1
      9       3       9 1
     10       4      10 1
@<TRIPOS>ALT_TYPE
CGenFF_4.0_ALT_TYPE_SET
CGenFF_4.0 1 CG2R61 2 CG2R61 3 CG2R61 4 CG2R64 5 NG2R62 6 NG2R62 7 HGR61 8 HGR62 9 HGR62 10 HGR62
@<TRIPOS>MOLECULE
pyrimidine
 10 10 0 0 0
****
USER_CHARGES
INVALID_CHARGES
Pose:  21 Cluster:  21 Fr_nu: 2633416 TotEn:   -11.22
@<TRIPOS>ATOM
      1 C1        -73.7961  -24.1434  -40.6076 C.ar   1 LIG      -0.13100
      2 C2        -73.7207  -22.9075  -39.9981 C.ar   1 LIG       0.28900
      3 C3        -75.0613  -24.6856  -40.7034 C.ar   1 LIG       0.28900
      4 C4        -75.9698  -22.8764  -39.6696 C.ar   1 LIG       0.50700
      5 N1        -74.7914  -22.2431  -39.5159 N.ar   1 LIG      -0.71900
      6 N2        -76.1744  -24.0776  -40.2433 N.ar   1 LIG      -0.71900
      7 H1        -72.9204  -24.6539  -40.9854 H      1 LIG       0.11500
      8 H2        -72.7685  -22.4025  -39.8772 H      1 LIG       0.11400
      9 H3        -75.2198  -25.6537  -41.1661 H      1 LIG       0.11400
     10 H4        -76.8466  -22.3660  -39.2904 H      1 LIG       0.14100
@<TRIPOS>BOND
      1       1       2 ar
      2       1       3 ar
      3       2       5 ar
      4       3       6 ar
      5       4       5 ar
      6       4       6 ar
      7       1       7 1
      8       2       8 1
      9       3       9 1
     10       4      10 1
@<TRIPOS>ALT_TYPE
CGenFF_4.0_ALT_TYPE_SET
CGenFF_4.0 1 CG2R61 2 CG2R61 3 CG2R61 4 CG2R64 5 NG2R62 6 NG2R62 7 HGR61 8 HGR62 9 HGR62 10 HGR62
@<TRIPOS>MOLECULE
pyrimidine
 10 10 0 0 0
****
USER_CHARGES
INVALID_CHARGES
Pose:  22 Cluster:  22 Fr_nu: 4835904 TotEn:   -11.00
@<TRIPOS>ATOM
      1 C1        -50.2794    7.4784  -31.3142 C.ar   1 LIG      -0.13100
      2 C2        -50.2843    7.8488  -29.9848 C.ar   1 LIG       0.28900
      3 C3        -50.3863    8.5117  -32.2223 C.ar   1 LIG       0.28900
      4 C4        -50.4832   10.0428  -30.5450 C.ar   1 LIG       0.50700
      5 N1        -50.3850    9.1264  -29.5631 N.ar   1 LIG      -0.71900
      6 N2        -50.4905    9.8103  -31.8715 N.ar   1 LIG      -0.71900
      7 H1        -50.1975    6.4452  -31.6241 H      1 LIG       0.11500
      8 H2        -50.2050    7.1059  -29.1986 H      1 LIG       0.11400
      9 H3        -50.3920    8.3182  -33.2895 H      1 LIG       0.11400
     10 H4        -50.5665   11.0772  -30.2349 H      1 LIG       0.14100
@<TRIPOS>BOND
      1       1       2 ar
      2       1       3 ar
      3       2       5 ar
      4       3       6 ar
      5       4       5 ar
      6       4       6 ar
      7       1       7 1
      8       2       8 1
      9       3       9 1
     10       4      10 1
@<TRIPOS>ALT_TYPE
CGenFF_4.0_ALT_TYPE_SET
CGenFF_4.0 1 CG2R61 2 CG2R61 3 CG2R61 4 CG2R64 5 NG2R62 6 NG2R62 7 HGR61 8 HGR62 9 HGR62 10 HGR62
@<TRIPOS>MOLECULE
pyrimidine
 10 10 0 0 0
****
USER_CHARGES
INVALID_CHARGES
Pose:  23 Cluster:  23 Fr_nu: 1412842 TotEn:   -10.92
@<TRIPOS>ATOM
      1 C1        -81.3178  -21.4987  -32.7929 C.ar   1 LIG      -0.13100
      2 C2        -80.6699  -21.0834  -31.6474 C.ar   1 LIG       0.28900
      3 C3        -81.9499  -22.7226  -32.7110 C.ar   1 LIG       0.28900
      4 C4        -81.2892  -22.9758  -30.5508 C.ar   1 LIG       0.50700
      5 N1        -80.6353  -21.7995  -30.5044 N.ar   1 LIG      -0.71900
      6 N2        -81.9557  -23.4906  -31.6018 N.ar   1 LIG      -0.71900
      7 H1        -81.3293  -20.9037  -33.6963 H      1 LIG       0.11500
      8 H2        -80.1448  -20.1349  -31.6164 H      1 LIG       0.11400
      9 H3        -82.4847  -23.1322  -33.5610 H      1 LIG       0.11400
     10 H4        -81.2769  -23.5722  -29.6468 H      1 LIG       0.14100
@<TRIPOS>BOND
      1       1       2 ar
      2       1       3 ar
      3       2       5 ar
      4       3       6 ar
      5       4       5 ar
      6       4       6 ar
      7       1       7 1
      8       2       8 1
      9       3       9 1
     10       4      10 1
@<TRIPOS>ALT_TYPE
CGenFF_4.0_ALT_TYPE_SET
CGenFF_4.0 1 CG2R61 2 CG2R61 3 CG2R61 4 CG2R64 5 NG2R62 6 NG2R62 7 HGR61 8 HGR62 9 HGR62 10 HGR62
@<TRIPOS>MOLECULE
pyrimidine
 10 10 0 0 0
****
USER_CHARGES
INVALID_CHARGES
Pose:  24 Cluster:  24 Fr_nu:   2686 TotEn:   -10.91
@<TRIPOS>ATOM
      1 C1        -50.4348  -12.1100  -28.9776 C.ar   1 LIG      -0.13100
      2 C2        -50.4771  -10.9062  -28.3040 C.ar   1 LIG       0.28900
      3 C3        -49.7105  -13.1119  -28.3647 C.ar   1 LIG       0.28900
      4 C4        -49.1891  -11.7416  -26.6277 C.ar   1 LIG       0.50700
      5 N1        -49.8635  -10.6864  -27.1227 N.ar   1 LIG      -0.71900
      6 N2        -49.0725  -12.9618  -27.1855 N.ar   1 LIG      -0.71900
      7 H1        -50.9365  -12.2584  -29.9244 H      1 LIG       0.11500
      8 H2        -51.0220  -10.0600  -28.7082 H      1 LIG       0.11400
      9 H3        -49.6198  -14.0926  -28.8191 H      1 LIG       0.11400
     10 H4        -48.6857  -11.5929  -25.6802 H      1 LIG       0.14100
@<TRIPOS>BOND
      1       1       2 ar
      2       1       3 ar
      3       2       5 ar
      4       3       6 ar
      5       4       5 ar
      6       4       6 ar
      7       1       7 1
      8       2       8 1
      9       3       9 1
     10       4      10 1
@<TRIPOS>ALT_TYPE
CGenFF_4.0_ALT_TYPE_SET
CGenFF_4.0 1 CG2R61 2 CG2R61 3 CG2R61 4 CG2R64 5 NG2R62 6 NG2R62 7 HGR61 8 HGR62 9 HGR62 10 HGR62
@<TRIPOS>MOLECULE
pyrimidine
 10 10 0 0 0
****
USER_CHARGES
INVALID_CHARGES
Pose:  25 Cluster:  25 Fr_nu: 290017 TotEn:   -10.79
@<TRIPOS>ATOM
      1 C1        -72.7284  -23.0793  -39.8462 C.ar   1 LIG      -0.13100
      2 C2        -73.4220  -23.6132  -38.7793 C.ar   1 LIG       0.28900
      3 C3        -73.4963  -22.7014  -40.9286 C.ar   1 LIG       0.28900
      4 C4        -75.3982  -23.3641  -39.8747 C.ar   1 LIG       0.50700
      5 N1        -74.7619  -23.7707  -38.7597 N.ar   1 LIG      -0.71900
      6 N2        -74.8384  -22.8302  -40.9771 N.ar   1 LIG      -0.71900
      7 H1        -71.6528  -22.9646  -39.8348 H      1 LIG       0.11500
      8 H2        -72.9037  -23.9390  -37.8840 H      1 LIG       0.11400
      9 H3        -73.0396  -22.2723  -41.8139 H      1 LIG       0.11400
     10 H4        -76.4750  -23.4798  -39.8868 H      1 LIG       0.14100
@<TRIPOS>BOND
      1       1       2 ar
      2       1       3 ar
      3       2       5 ar
      4       3       6 ar
      5       4       5 ar
      6       4       6 ar
      7       1       7 1
      8       2       8 1
      9       3       9 1
     10       4      10 1
@<TRIPOS>ALT_TYPE
CGenFF_4.0_ALT_TYPE_SET
CGenFF_4.0 1 CG2R61 2 CG2R61 3 CG2R61 4 CG2R64 5 NG2R62 6 NG2R62 7 HGR61 8 HGR62 9 HGR62 10 HGR62
@<TRIPOS>MOLECULE
pyrimidine
 10 10 0 0 0
****
USER_CHARGES
INVALID_CHARGES
Pose:  26 Cluster:  26 Fr_nu: 2278488 TotEn:   -10.77
@<TRIPOS>ATOM
      1 C1        -51.8735  -11.3254  -43.9006 C.ar   1 LIG      -0.13100
      2 C2        -51.4973  -12.3263  -44.7730 C.ar   1 LIG       0.28900
      3 C3        -50.8467  -10.5486  -43.4044 C.ar   1 LIG       0.28900
      4 C4        -49.3104  -11.7344  -44.5880 C.ar   1 LIG       0.50700
      5 N1        -50.2201  -12.5597  -45.1399 N.ar   1 LIG      -0.71900
      6 N2        -49.5489  -10.7259  -43.7279 N.ar   1 LIG      -0.71900
      7 H1        -52.9062  -11.1608  -43.6235 H      1 LIG       0.11500
      8 H2        -52.2348  -12.9880  -45.2141 H      1 LIG       0.11400
      9 H3        -51.0450   -9.7381  -42.7116 H      1 LIG       0.11400
     10 H4        -48.2763  -11.8998  -44.8644 H      1 LIG       0.14100
@<TRIPOS>BOND
      1       1       2 ar
      2       1       3 ar
      3       2       5 ar
      4       3       6 ar
      5       4       5 ar
      6       4       6 ar
      7       1       7 1
      8       2       8 1
      9       3       9 1
     10       4      10 1
@<TRIPOS>ALT_TYPE
CGenFF_4.0_ALT_TYPE_SET
CGenFF_4.0 1 CG2R61 2 CG2R61 3 CG2R61 4 CG2R64 5 NG2R62 6 NG2R62 7 HGR61 8 HGR62 9 HGR62 10 HGR62
@<TRIPOS>MOLECULE
pyrimidine
 10 10 0 0 0
****
USER_CHARGES
INVALID_CHARGES
Pose:  27 Cluster:  27 Fr_nu: 173457 TotEn:   -10.52
@<TRIPOS>ATOM
      1 C1        -73.6894  -23.6544  -38.6813 C.ar   1 LIG      -0.13100
      2 C2        -73.3103  -22.7067  -39.6101 C.ar   1 LIG       0.28900
      3 C3        -74.9202  -24.2406  -38.8946 C.ar   1 LIG       0.28900
      4 C4        -75.2454  -22.9944  -40.7677 C.ar   1 LIG       0.50700
      5 N1        -74.0665  -22.3511  -40.6694 N.ar   1 LIG      -0.71900
      6 N2        -75.7274  -23.9334  -39.9311 N.ar   1 LIG      -0.71900
      7 H1        -73.0626  -23.9203  -37.8407 H      1 LIG       0.11500
      8 H2        -72.3595  -22.1919  -39.5253 H      1 LIG       0.11400
      9 H3        -75.3033  -24.9960  -38.2171 H      1 LIG       0.11400
     10 H4        -75.8736  -22.7276  -41.6087 H      1 LIG       0.14100
@<TRIPOS>BOND
      1       1       2 ar
      2       1       3 ar
      3       2       5 ar
      4       3       6 ar
      5       4       5 ar
      6       4       6 ar
      7       1       7 1
      8       2       8 1
      9       3       9 1
     10       4      10 1
@<TRIPOS>ALT_TYPE
CGenFF_4.0_ALT_TYPE_SET
CGenFF_4.0 1 CG2R61 2 CG2R61 3 CG2R61 4 CG2R64 5 NG2R62 6 NG2R62 7 HGR61 8 HGR62 9 HGR62 10 HGR62
@<TRIPOS>MOLECULE
pyrimidine
 10 10 0 0 0
****
USER_CHARGES
INVALID_CHARGES
Pose:  28 Cluster:  28 Fr_nu: 825405 TotEn:   -10.33
@<TRIPOS>ATOM
      1 C1        -59.0332   -3.9646  -19.8614 C.ar   1 LIG      -0.13100
      2 C2        -57.6842   -4.0508  -19.5833 C.ar   1 LIG       0.28900
      3 C3        -59.8421   -3.6268  -18.7958 C.ar   1 LIG       0.28900
      4 C4        -58.0469   -3.5046  -17.4068 C.ar   1 LIG       0.50700
      5 N1        -57.1548   -3.8264  -18.3628 N.ar   1 LIG      -0.71900
      6 N2        -59.3810   -3.3892  -17.5503 N.ar   1 LIG      -0.71900
      7 H1        -59.4306   -4.1501  -20.8503 H      1 LIG       0.11500
      8 H2        -56.9706   -4.3106  -20.3576 H      1 LIG       0.11400
      9 H3        -60.9160   -3.5358  -18.9175 H      1 LIG       0.11400
     10 H4        -57.6494   -3.3199  -16.4163 H      1 LIG       0.14100
@<TRIPOS>BOND
      1       1       2 ar
      2       1       3 ar
      3       2       5 ar
      4       3       6 ar
      5       4       5 ar
      6       4       6 ar
      7       1       7 1
      8       2       8 1
      9       3       9 1
     10       4      10 1
@<TRIPOS>ALT_TYPE
CGenFF_4.0_ALT_TYPE_SET
CGenFF_4.0 1 CG2R61 2 CG2R61 3 CG2R61 4 CG2R64 5 NG2R62 6 NG2R62 7 HGR61 8 HGR62 9 HGR62 10 HGR62
@<TRIPOS>MOLECULE
pyrimidine
 10 10 0 0 0
****
USER_CHARGES
INVALID_CHARGES
Pose:  29 Cluster:  29 Fr_nu:  13521 TotEn:   -10.14
@<TRIPOS>ATOM
      1 C1        -74.2104   -8.4245  -55.0696 C.ar   1 LIG      -0.13100
      2 C2        -75.1867   -8.3662  -54.0960 C.ar   1 LIG       0.28900
      3 C3        -74.6656   -8.5765  -56.3633 C.ar   1 LIG       0.28900
      4 C4        -76.8254   -8.5954  -55.6546 C.ar   1 LIG       0.50700
      5 N1        -76.5084   -8.4487  -54.3541 N.ar   1 LIG      -0.71900
      6 N2        -75.9708   -8.6659  -56.6931 N.ar   1 LIG      -0.71900
      7 H1        -73.1568   -8.3558  -54.8339 H      1 LIG       0.11500
      8 H2        -74.9249   -8.2481  -53.0501 H      1 LIG       0.11400
      9 H3        -73.9725   -8.6331  -57.1956 H      1 LIG       0.11400
     10 H4        -77.8801   -8.6654  -55.8907 H      1 LIG       0.14100
@<TRIPOS>BOND
      1       1       2 ar
      2       1       3 ar
      3       2       5 ar
      4       3       6 ar
      5       4       5 ar
      6       4       6 ar
      7       1       7 1
      8       2       8 1
      9       3       9 1
     10       4      10 1
@<TRIPOS>ALT_TYPE
CGenFF_4.0_ALT_TYPE_SET
CGenFF_4.0 1 CG2R61 2 CG2R61 3 CG2R61 4 CG2R64 5 NG2R62 6 NG2R62 7 HGR61 8 HGR62 9 HGR62 10 HGR62
@<TRIPOS>MOLECULE
pyrimidine
 10 10 0 0 0
****
USER_CHARGES
INVALID_CHARGES
Pose:  30 Cluster:  30 Fr_nu: 2800757 TotEn:   -10.12
@<TRIPOS>ATOM
      1 C1        -52.1186  -12.3036  -45.6137 C.ar   1 LIG      -0.13100
      2 C2        -50.7503  -12.4057  -45.7615 C.ar   1 LIG       0.28900
      3 C3        -52.5515  -11.3776  -44.6868 C.ar   1 LIG       0.28900
      4 C4        -50.4102  -10.7983  -44.1906 C.ar   1 LIG       0.50700
      5 N1        -49.8638  -11.6658  -45.0636 N.ar   1 LIG      -0.71900
      6 N2        -51.7221  -10.6053  -43.9548 N.ar   1 LIG      -0.71900
      7 H1        -52.8069  -12.9101  -46.1869 H      1 LIG       0.11500
      8 H2        -50.3163  -13.1065  -46.4663 H      1 LIG       0.11400
      9 H3        -53.6095  -11.2269  -44.5010 H      1 LIG       0.11400
     10 H4        -49.7213  -10.1917  -43.6157 H      1 LIG       0.14100
@<TRIPOS>BOND
      1       1       2 ar
      2       1       3 ar
      3       2       5 ar
      4       3       6 ar
      5       4       5 ar
      6       4       6 ar
      7       1       7 1
      8       2       8 1
      9       3       9 1
     10       4      10 1
@<TRIPOS>ALT_TYPE
CGenFF_4.0_ALT_TYPE_SET
CGenFF_4.0 1 CG2R61 2 CG2R61 3 CG2R61 4 CG2R64 5 NG2R62 6 NG2R62 7 HGR61 8 HGR62 9 HGR62 10 HGR62
@<TRIPOS>MOLECULE
pyrimidine
 10 10 0 0 0
****
USER_CHARGES
INVALID_CHARGES
Pose:  31 Cluster:  31 Fr_nu:  96539 TotEn:   -10.07
@<TRIPOS>ATOM
      1 C1        -71.1874    3.8453  -49.8521 C.ar   1 LIG      -0.13100
      2 C2        -71.2531    5.0148  -49.1224 C.ar   1 LIG       0.28900
      3 C3        -70.8199    2.7195  -49.1440 C.ar   1 LIG       0.28900
      4 C4        -70.6363    3.9247  -47.2254 C.ar   1 LIG       0.50700
      5 N1        -70.9831    5.0909  -47.8027 N.ar   1 LIG      -0.71900
      6 N2        -70.5361    2.7230  -47.8250 N.ar   1 LIG      -0.71900
      7 H1        -71.4092    3.8133  -50.9104 H      1 LIG       0.11500
      8 H2        -71.5329    5.9509  -49.5932 H      1 LIG       0.11400
      9 H3        -70.7404    1.7544  -49.6325 H      1 LIG       0.11400
     10 H4        -70.4130    3.9567  -46.1661 H      1 LIG       0.14100
@<TRIPOS>BOND
      1       1       2 ar
      2       1       3 ar
      3       2       5 ar
      4       3       6 ar
      5       4       5 ar
      6       4       6 ar
      7       1       7 1
      8       2       8 1
      9       3       9 1
     10       4      10 1
@<TRIPOS>ALT_TYPE
CGenFF_4.0_ALT_TYPE_SET
CGenFF_4.0 1 CG2R61 2 CG2R61 3 CG2R61 4 CG2R64 5 NG2R62 6 NG2R62 7 HGR61 8 HGR62 9 HGR62 10 HGR62
@<TRIPOS>MOLECULE
pyrimidine
 10 10 0 0 0
****
USER_CHARGES
INVALID_CHARGES
Pose:  32 Cluster:  32 Fr_nu: 212440 TotEn:    -9.62
@<TRIPOS>ATOM
      1 C1        -76.8348   -9.5819  -57.0699 C.ar   1 LIG      -0.13100
      2 C2        -77.4288   -9.5025  -55.8268 C.ar   1 LIG       0.28900
      3 C3        -75.6160   -8.9464  -57.1910 C.ar   1 LIG       0.28900
      4 C4        -75.6931   -8.2762  -55.0203 C.ar   1 LIG       0.50700
      5 N1        -76.8839   -8.8554  -54.7758 N.ar   1 LIG      -0.71900
      6 N2        -75.0138   -8.2816  -56.1832 N.ar   1 LIG      -0.71900
      7 H1        -77.2949  -10.1079  -57.8958 H      1 LIG       0.11500
      8 H2        -78.3882   -9.9711  -55.6362 H      1 LIG       0.11400
      9 H3        -75.0739   -8.9539  -58.1304 H      1 LIG       0.11400
     10 H4        -75.2328   -7.7485  -54.1939 H      1 LIG       0.14100
@<TRIPOS>BOND
      1       1       2 ar
      2       1       3 ar
      3       2       5 ar
      4       3       6 ar
      5       4       5 ar
      6       4       6 ar
      7       1       7 1
      8       2       8 1
      9       3       9 1
     10       4      10 1
@<TRIPOS>ALT_TYPE
CGenFF_4.0_ALT_TYPE_SET
CGenFF_4.0 1 CG2R61 2 CG2R61 3 CG2R61 4 CG2R64 5 NG2R62 6 NG2R62 7 HGR61 8 HGR62 9 HGR62 10 HGR62
@<TRIPOS>MOLECULE
pyrimidine
 10 10 0 0 0
****
USER_CHARGES
INVALID_CHARGES
Pose:  33 Cluster:  33 Fr_nu: 373906 TotEn:    -9.46
@<TRIPOS>ATOM
      1 C1        -75.0136   -9.0880  -52.8617 C.ar   1 LIG      -0.13100
      2 C2        -76.3882   -9.2081  -52.8808 C.ar   1 LIG       0.28900
      3 C3        -74.4360   -8.6517  -54.0365 C.ar   1 LIG       0.28900
      4 C4        -76.4694   -8.5100  -55.0425 C.ar   1 LIG       0.50700
      5 N1        -77.1503   -8.9266  -53.9579 N.ar   1 LIG      -0.71900
      6 N2        -75.1363   -8.3527  -55.1503 N.ar   1 LIG      -0.71900
      7 H1        -74.4270   -9.3209  -51.9832 H      1 LIG       0.11500
      8 H2        -76.9308   -9.5443  -52.0039 H      1 LIG       0.11400
      9 H3        -73.3616   -8.5273  -54.1173 H      1 LIG       0.11400
     10 H4        -77.0565   -8.2778  -55.9227 H      1 LIG       0.14100
@<TRIPOS>BOND
      1       1       2 ar
      2       1       3 ar
      3       2       5 ar
      4       3       6 ar
      5       4       5 ar
      6       4       6 ar
      7       1       7 1
      8       2       8 1
      9       3       9 1
     10       4      10 1
@<TRIPOS>ALT_TYPE
CGenFF_4.0_ALT_TYPE_SET
CGenFF_4.0 1 CG2R61 2 CG2R61 3 CG2R61 4 CG2R64 5 NG2R62 6 NG2R62 7 HGR61 8 HGR62 9 HGR62 10 HGR62
@<TRIPOS>MOLECULE
pyrimidine
 10 10 0 0 0
****
USER_CHARGES
INVALID_CHARGES
Pose:  34 Cluster:  34 Fr_nu:  21885 TotEn:    -9.02
@<TRIPOS>ATOM
      1 C1        -77.3230   -8.8424  -57.0607 C.ar   1 LIG      -0.13100
      2 C2        -76.5187   -9.9625  -57.1161 C.ar   1 LIG       0.28900
      3 C3        -76.7136   -7.6918  -56.6039 C.ar   1 LIG       0.28900
      4 C4        -74.7405   -8.7863  -56.3277 C.ar   1 LIG       0.50700
      5 N1        -75.2185   -9.9701  -56.7560 N.ar   1 LIG      -0.71900
      6 N2        -75.4196   -7.6276  -56.2274 N.ar   1 LIG      -0.71900
      7 H1        -78.3635   -8.8650  -57.3559 H      1 LIG       0.11500
      8 H2        -76.9097  -10.9132  -57.4619 H      1 LIG       0.11400
      9 H3        -77.2658   -6.7617  -56.5249 H      1 LIG       0.11400
     10 H4        -73.6991   -8.7636  -56.0310 H      1 LIG       0.14100
@<TRIPOS>BOND
      1       1       2 ar
      2       1       3 ar
      3       2       5 ar
      4       3       6 ar
      5       4       5 ar
      6       4       6 ar
      7       1       7 1
      8       2       8 1
      9       3       9 1
     10       4      10 1
@<TRIPOS>ALT_TYPE
CGenFF_4.0_ALT_TYPE_SET
CGenFF_4.0 1 CG2R61 2 CG2R61 3 CG2R61 4 CG2R64 5 NG2R62 6 NG2R62 7 HGR61 8 HGR62 9 HGR62 10 HGR62
@<TRIPOS>MOLECULE
pyrimidine
 10 10 0 0 0
****
USER_CHARGES
INVALID_CHARGES
Pose:  35 Cluster:  35 Fr_nu: 2120499 TotEn:    -8.66
@<TRIPOS>ATOM
      1 C1        -76.9725   -8.9940  -55.9412 C.ar   1 LIG      -0.13100
      2 C2        -77.4567   -8.2194  -56.9756 C.ar   1 LIG       0.28900
      3 C3        -75.6555   -9.3889  -56.0569 C.ar   1 LIG       0.28900
      4 C4        -75.4507   -8.3002  -58.0418 C.ar   1 LIG       0.50700
      5 N1        -76.7207   -7.8524  -58.0452 N.ar   1 LIG      -0.71900
      6 N2        -74.8625   -9.0591  -57.0974 N.ar   1 LIG      -0.71900
      7 H1        -77.5857   -9.2737  -55.0950 H      1 LIG       0.11500
      8 H2        -78.4807   -7.8619  -56.9726 H      1 LIG       0.11400
      9 H3        -75.1873  -10.0005  -55.2932 H      1 LIG       0.11400
     10 H4        -74.8370   -8.0212  -58.8895 H      1 LIG       0.14100
@<TRIPOS>BOND
      1       1       2 ar
      2       1       3 ar
      3       2       5 ar
      4       3       6 ar
      5       4       5 ar
      6       4       6 ar
      7       1       7 1
      8       2       8 1
      9       3       9 1
     10       4      10 1
@<TRIPOS>ALT_TYPE
CGenFF_4.0_ALT_TYPE_SET
CGenFF_4.0 1 CG2R61 2 CG2R61 3 CG2R61 4 CG2R64 5 NG2R62 6 NG2R62 7 HGR61 8 HGR62 9 HGR62 10 HGR62
@<TRIPOS>MOLECULE
pyrimidine
 10 10 0 0 0
****
USER_CHARGES
INVALID_CHARGES
Pose:  36 Cluster:  36 Fr_nu: 3250713 TotEn:    -8.05
@<TRIPOS>ATOM
      1 C1        -79.9418  -34.4607  -42.2270 C.ar   1 LIG      -0.13100
      2 C2        -78.6266  -34.3046  -41.8390 C.ar   1 LIG       0.28900
      3 C3        -80.8704  -34.4517  -41.2064 C.ar   1 LIG       0.28900
      4 C4        -79.2360  -34.1589  -39.6540 C.ar   1 LIG       0.50700
      5 N1        -78.2367  -34.1507  -40.5566 N.ar   1 LIG      -0.71900
      6 N2        -80.5515  -34.3026  -39.9039 N.ar   1 LIG      -0.71900
      7 H1        -80.2262  -34.5824  -43.2636 H      1 LIG       0.11500
      8 H2        -77.8262  -34.2990  -42.5709 H      1 LIG       0.11400
      9 H3        -81.9286  -34.5683  -41.4140 H      1 LIG       0.11400
     10 H4        -78.9514  -34.0382  -38.6159 H      1 LIG       0.14100
@<TRIPOS>BOND
      1       1       2 ar
      2       1       3 ar
      3       2       5 ar
      4       3       6 ar
      5       4       5 ar
      6       4       6 ar
      7       1       7 1
      8       2       8 1
      9       3       9 1
     10       4      10 1
@<TRIPOS>ALT_TYPE
CGenFF_4.0_ALT_TYPE_SET
CGenFF_4.0 1 CG2R61 2 CG2R61 3 CG2R61 4 CG2R64 5 NG2R62 6 NG2R62 7 HGR61 8 HGR62 9 HGR62 10 HGR62
@<TRIPOS>MOLECULE
pyrimidine
 10 10 0 0 0
****
USER_CHARGES
INVALID_CHARGES
Pose:  37 Cluster:  37 Fr_nu:   8648 TotEn:    -7.81
@<TRIPOS>ATOM
      1 C1        -75.4334   -7.5902  -56.3633 C.ar   1 LIG      -0.13100
      2 C2        -75.7889   -8.0400  -55.1080 C.ar   1 LIG       0.28900
      3 C3        -75.2573   -8.5685  -57.3203 C.ar   1 LIG       0.28900
      4 C4        -75.7616  -10.1989  -55.8189 C.ar   1 LIG       0.50700
      5 N1        -75.9622   -9.3420  -54.7997 N.ar   1 LIG      -0.71900
      6 N2        -75.4136   -9.8872  -57.0820 N.ar   1 LIG      -0.71900
      7 H1        -75.3010   -6.5392  -56.5826 H      1 LIG       0.11500
      8 H2        -75.9490   -7.3447  -54.2911 H      1 LIG       0.11400
      9 H3        -74.9766   -8.3112  -58.3359 H      1 LIG       0.11400
     10 H4        -75.8930  -11.2513  -55.5992 H      1 LIG       0.14100
@<TRIPOS>BOND
      1       1       2 ar
      2       1       3 ar
      3       2       5 ar
      4       3       6 ar
      5       4       5 ar
      6       4       6 ar
      7       1       7 1
      8       2       8 1
      9       3       9 1
     10       4      10 1
@<TRIPOS>ALT_TYPE
CGenFF_4.0_ALT_TYPE_SET
CGenFF_4.0 1 CG2R61 2 CG2R61 3 CG2R61 4 CG2R64 5 NG2R62 6 NG2R62 7 HGR61 8 HGR62 9 HGR62 10 HGR62
@<TRIPOS>MOLECULE
pyrimidine
 10 10 0 0 0
****
USER_CHARGES
INVALID_CHARGES
Pose:  38 Cluster:  38 Fr_nu:    581 TotEn:    -7.20
@<TRIPOS>ATOM
      1 C1        -49.3778  -12.1332  -27.4744 C.ar   1 LIG      -0.13100
      2 C2        -49.6867  -10.8162  -27.2012 C.ar   1 LIG       0.28900
      3 C3        -50.2966  -12.8142  -28.2463 C.ar   1 LIG       0.28900
      4 C4        -51.6204  -10.9717  -28.3860 C.ar   1 LIG       0.50700
      5 N1        -50.8035  -10.2013  -27.6427 N.ar   1 LIG      -0.71900
      6 N2        -51.4328  -12.2626  -28.7207 N.ar   1 LIG      -0.71900
      7 H1        -48.4743  -12.6012  -27.1070 H      1 LIG       0.11500
      8 H2        -49.0246  -10.2009  -26.6017 H      1 LIG       0.11400
      9 H3        -50.1402  -13.8540  -28.5123 H      1 LIG       0.11400
     10 H4        -52.5255  -10.5036  -28.7530 H      1 LIG       0.14100
@<TRIPOS>BOND
      1       1       2 ar
      2       1       3 ar
      3       2       5 ar
      4       3       6 ar
      5       4       5 ar
      6       4       6 ar
      7       1       7 1
      8       2       8 1
      9       3       9 1
     10       4      10 1
@<TRIPOS>ALT_TYPE
CGenFF_4.0_ALT_TYPE_SET
CGenFF_4.0 1 CG2R61 2 CG2R61 3 CG2R61 4 CG2R64 5 NG2R62 6 NG2R62 7 HGR61 8 HGR62 9 HGR62 10 HGR62
@<TRIPOS>MOLECULE
pyrimidine
 10 10 0 0 0
****
USER_CHARGES
INVALID_CHARGES
Pose:  39 Cluster:  39 Fr_nu: 213379 TotEn:    -7.10
@<TRIPOS>ATOM
      1 C1        -77.9810   -8.2421  -57.3091 C.ar   1 LIG      -0.13100
      2 C2        -77.5624   -6.9404  -57.1221 C.ar   1 LIG       0.28900
      3 C3        -76.9813   -9.1928  -57.3352 C.ar   1 LIG       0.28900
      4 C4        -75.3902   -7.6013  -57.0150 C.ar   1 LIG       0.50700
      5 N1        -76.2702   -6.5830  -56.9710 N.ar   1 LIG      -0.71900
      6 N2        -75.6707   -8.9067  -57.1910 N.ar   1 LIG      -0.71900
      7 H1        -79.0248   -8.5002  -57.4277 H      1 LIG       0.11500
      8 H2        -78.2762   -6.1245  -57.0877 H      1 LIG       0.11400
      9 H3        -77.2135  -10.2426  -57.4778 H      1 LIG       0.11400
     10 H4        -74.3449   -7.3430  -56.8974 H      1 LIG       0.14100
@<TRIPOS>BOND
      1       1       2 ar
      2       1       3 ar
      3       2       5 ar
      4       3       6 ar
      5       4       5 ar
      6       4       6 ar
      7       1       7 1
      8       2       8 1
      9       3       9 1
     10       4      10 1
@<TRIPOS>ALT_TYPE
CGenFF_4.0_ALT_TYPE_SET
CGenFF_4.0 1 CG2R61 2 CG2R61 3 CG2R61 4 CG2R64 5 NG2R62 6 NG2R62 7 HGR61 8 HGR62 9 HGR62 10 HGR62
@<TRIPOS>MOLECULE
pyrimidine
 10 10 0 0 0
****
USER_CHARGES
INVALID_CHARGES
Pose:  40 Cluster:  40 Fr_nu: 4738898 TotEn:    -6.35
@<TRIPOS>ATOM
      1 C1        -86.6521  -25.5083  -33.7718 C.ar   1 LIG      -0.13100
      2 C2        -87.2305  -24.4986  -34.5137 C.ar   1 LIG       0.28900
      3 C3        -85.6903  -25.1083  -32.8668 C.ar   1 LIG       0.28900
      4 C4        -85.9519  -22.9333  -33.4736 C.ar   1 LIG       0.50700
      5 N1        -86.9031  -23.1956  -34.3899 N.ar   1 LIG      -0.71900
      6 N2        -85.3140  -23.8246  -32.6910 N.ar   1 LIG      -0.71900
      7 H1        -86.9341  -26.5457  -33.8920 H      1 LIG       0.11500
      8 H2        -87.9962  -24.7164  -35.2504 H      1 LIG       0.11400
      9 H3        -85.1797  -25.8309  -32.2395 H      1 LIG       0.11400
     10 H4        -85.6685  -21.8948  -33.3539 H      1 LIG       0.14100
@<TRIPOS>BOND
      1       1       2 ar
      2       1       3 ar
      3       2       5 ar
      4       3       6 ar
      5       4       5 ar
      6       4       6 ar
      7       1       7 1
      8       2       8 1
      9       3       9 1
     10       4      10 1
@<TRIPOS>ALT_TYPE
CGenFF_4.0_ALT_TYPE_SET
CGenFF_4.0 1 CG2R61 2 CG2R61 3 CG2R61 4 CG2R64 5 NG2R62 6 NG2R62 7 HGR61 8 HGR62 9 HGR62 10 HGR62
@<TRIPOS>MOLECULE
pyrimidine
 10 10 0 0 0
****
USER_CHARGES
INVALID_CHARGES
Pose:  41 Cluster:  41 Fr_nu: 130958 TotEn:    -5.61
@<TRIPOS>ATOM
      1 C1        -76.7245   -8.6024  -55.6283 C.ar   1 LIG      -0.13100
      2 C2        -77.1511   -9.1657  -56.8137 C.ar   1 LIG       0.28900
      3 C3        -75.5111   -7.9475  -55.6811 C.ar   1 LIG       0.28900
      4 C4        -75.2873   -8.4346  -57.8901 C.ar   1 LIG       0.50700
      5 N1        -76.4551   -9.1006  -57.9676 N.ar   1 LIG      -0.71900
      6 N2        -74.7631   -7.8440  -56.7992 N.ar   1 LIG      -0.71900
      7 H1        -77.3034   -8.6701  -54.7170 H      1 LIG       0.11500
      8 H2        -78.0927   -9.7010  -56.8697 H      1 LIG       0.11400
      9 H3        -75.0938   -7.4741  -54.7990 H      1 LIG       0.11400
     10 H4        -74.7069   -8.3677  -58.8021 H      1 LIG       0.14100
@<TRIPOS>BOND
      1       1       2 ar
      2       1       3 ar
      3       2       5 ar
      4       3       6 ar
      5       4       5 ar
      6       4       6 ar
      7       1       7 1
      8       2       8 1
      9       3       9 1
     10       4      10 1
@<TRIPOS>ALT_TYPE
CGenFF_4.0_ALT_TYPE_SET
CGenFF_4.0 1 CG2R61 2 CG2R61 3 CG2R61 4 CG2R64 5 NG2R62 6 NG2R62 7 HGR61 8 HGR62 9 HGR62 10 HGR62
@<TRIPOS>MOLECULE
pyrimidine
 10 10 0 0 0
****
USER_CHARGES
INVALID_CHARGES
Pose:  42 Cluster:  42 Fr_nu: 878792 TotEn:    -5.32
@<TRIPOS>ATOM
      1 C1        -76.4116   -7.7241  -57.5666 C.ar   1 LIG      -0.13100
      2 C2        -75.1367   -8.2321  -57.7120 C.ar   1 LIG       0.28900
      3 C3        -76.8842   -7.6587  -56.2719 C.ar   1 LIG       0.28900
      4 C4        -74.9461   -8.5321  -55.4669 C.ar   1 LIG       0.50700
      5 N1        -74.3731   -8.6469  -56.6800 N.ar   1 LIG      -0.71900
      6 N2        -76.1759   -8.0555  -55.1943 N.ar   1 LIG      -0.71900
      7 H1        -77.0021   -7.3987  -58.4126 H      1 LIG       0.11500
      8 H2        -74.6807   -8.3222  -58.6919 H      1 LIG       0.11400
      9 H3        -77.8757   -7.2742  -56.0587 H      1 LIG       0.11400
     10 H4        -74.3555   -8.8589  -54.6198 H      1 LIG       0.14100
@<TRIPOS>BOND
      1       1       2 ar
      2       1       3 ar
      3       2       5 ar
      4       3       6 ar
      5       4       5 ar
      6       4       6 ar
      7       1       7 1
      8       2       8 1
      9       3       9 1
     10       4      10 1
@<TRIPOS>ALT_TYPE
CGenFF_4.0_ALT_TYPE_SET
CGenFF_4.0 1 CG2R61 2 CG2R61 3 CG2R61 4 CG2R64 5 NG2R62 6 NG2R62 7 HGR61 8 HGR62 9 HGR62 10 HGR62
@<TRIPOS>MOLECULE
pyrimidine
 10 10 0 0 0
****
USER_CHARGES
INVALID_CHARGES
Pose:  43 Cluster:  43 Fr_nu:  11068 TotEn:    -5.17
@<TRIPOS>ATOM
      1 C1        -75.6310   -8.1018  -56.6062 C.ar   1 LIG      -0.13100
      2 C2        -76.1387   -8.5642  -57.8032 C.ar   1 LIG       0.28900
      3 C3        -76.1129   -8.7244  -55.4730 C.ar   1 LIG       0.28900
      4 C4        -77.4384  -10.0840  -56.7225 C.ar   1 LIG       0.50700
      5 N1        -77.0469   -9.5573  -57.8984 N.ar   1 LIG      -0.71900
      6 N2        -77.0204   -9.7225  -55.4944 N.ar   1 LIG      -0.71900
      7 H1        -74.9029   -7.3031  -56.5593 H      1 LIG       0.11500
      8 H2        -75.8195   -8.1357  -58.7471 H      1 LIG       0.11400
      9 H3        -75.7727   -8.4285  -54.4865 H      1 LIG       0.11400
     10 H4        -78.1683  -10.8829  -56.7692 H      1 LIG       0.14100
@<TRIPOS>BOND
      1       1       2 ar
      2       1       3 ar
      3       2       5 ar
      4       3       6 ar
      5       4       5 ar
      6       4       6 ar
      7       1       7 1
      8       2       8 1
      9       3       9 1
     10       4      10 1
@<TRIPOS>ALT_TYPE
CGenFF_4.0_ALT_TYPE_SET
CGenFF_4.0 1 CG2R61 2 CG2R61 3 CG2R61 4 CG2R64 5 NG2R62 6 NG2R62 7 HGR61 8 HGR62 9 HGR62 10 HGR62
@<TRIPOS>MOLECULE
pyrimidine
 10 10 0 0 0
****
USER_CHARGES
INVALID_CHARGES
Pose:  44 Cluster:  44 Fr_nu:   8743 TotEn:    -4.17
@<TRIPOS>ATOM
      1 C1        -75.4334   -7.5902  -56.3633 C.ar   1 LIG      -0.13100
      2 C2        -76.5051   -6.9683  -56.9708 C.ar   1 LIG       0.28900
      3 C3        -75.3899   -8.9636  -56.4895 C.ar   1 LIG       0.28900
      4 C4        -77.3116   -8.9632  -57.7037 C.ar   1 LIG       0.50700
      5 N1        -77.4661   -7.6265  -57.6517 N.ar   1 LIG      -0.71900
      6 N2        -76.3157   -9.6849  -57.1550 N.ar   1 LIG      -0.71900
      7 H1        -74.6767   -7.0371  -55.8231 H      1 LIG       0.11500
      8 H2        -76.6241   -5.8912  -56.9251 H      1 LIG       0.11400
      9 H3        -74.5855   -9.5395  -56.0449 H      1 LIG       0.11400
     10 H4        -78.0697   -9.5173  -58.2435 H      1 LIG       0.14100
@<TRIPOS>BOND
      1       1       2 ar
      2       1       3 ar
      3       2       5 ar
      4       3       6 ar
      5       4       5 ar
      6       4       6 ar
      7       1       7 1
      8       2       8 1
      9       3       9 1
     10       4      10 1
@<TRIPOS>ALT_TYPE
CGenFF_4.0_ALT_TYPE_SET
CGenFF_4.0 1 CG2R61 2 CG2R61 3 CG2R61 4 CG2R64 5 NG2R62 6 NG2R62 7 HGR61 8 HGR62 9 HGR62 10 HGR62
@<TRIPOS>MOLECULE
pyrimidine
 10 10 0 0 0
****
USER_CHARGES
INVALID_CHARGES
Pose:  45 Cluster:  45 Fr_nu: 4195699 TotEn:    -0.76
@<TRIPOS>ATOM
      1 C1        -85.6339  -24.3535  -33.2378 C.ar   1 LIG      -0.13100
      2 C2        -86.2825  -23.4765  -34.0832 C.ar   1 LIG       0.28900
      3 C3        -86.4030  -25.3889  -32.7472 C.ar   1 LIG       0.28900
      4 C4        -88.2234  -24.6432  -33.8861 C.ar   1 LIG       0.50700
      5 N1        -87.5813  -23.5919  -34.4299 N.ar   1 LIG      -0.71900
      6 N2        -87.7056  -25.5647  -33.0516 N.ar   1 LIG      -0.71900
      7 H1        -84.5907  -24.2368  -32.9764 H      1 LIG       0.11500
      8 H2        -85.7598  -22.6315  -34.5179 H      1 LIG       0.11400
      9 H3        -85.9803  -26.1278  -32.0750 H      1 LIG       0.11400
     10 H4        -89.2682  -24.7597  -34.1467 H      1 LIG       0.14100
@<TRIPOS>BOND
      1       1       2 ar
      2       1       3 ar
      3       2       5 ar
      4       3       6 ar
      5       4       5 ar
      6       4       6 ar
      7       1       7 1
      8       2       8 1
      9       3       9 1
     10       4      10 1
@<TRIPOS>ALT_TYPE
CGenFF_4.0_ALT_TYPE_SET
CGenFF_4.0 1 CG2R61 2 CG2R61 3 CG2R61 4 CG2R64 5 NG2R62 6 NG2R62 7 HGR61 8 HGR62 9 HGR62 10 HGR62
@<TRIPOS>MOLECULE
naphtalene
 18 19 0 0 0
****
USER_CHARGES
INVALID_CHARGES
Pose:   1 Cluster:   1 Fr_nu:  84497 TotEn:   -13.50
@<TRIPOS>ATOM
      1 C1        -48.8607  -11.2516  -43.5200 C.ar   1 LIG      -0.11500
      2 C2        -50.0745  -10.9877  -42.8924 C.ar   1 LIG      -0.11500
      3 C3        -51.2384  -12.6793  -47.5176 C.ar   1 LIG      -0.11500
      4 C4        -52.4522  -12.4154  -46.8899 C.ar   1 LIG      -0.11500
      5 C5        -48.8417  -11.7385  -44.8274 C.ar   1 LIG      -0.11700
      6 C6        -51.2738  -11.2095  -43.5695 C.ar   1 LIG      -0.11700
      7 C7        -50.0390  -12.4574  -46.8404 C.ar   1 LIG      -0.11700
      8 C8        -52.4713  -11.9286  -45.5825 C.ar   1 LIG      -0.11700
      9 C9        -50.0394  -11.9677  -45.5241 C.ar   1 LIG       0.00400
     10 C10       -51.2736  -11.6993  -44.8858 C.ar   1 LIG       0.00400
     11 H1        -47.9273  -11.0793  -42.9922 H      1 LIG       0.11500
     12 H2        -50.0881  -10.6084  -41.8747 H      1 LIG       0.11500
     13 H3        -51.2240  -13.0586  -48.5355 H      1 LIG       0.11500
     14 H4        -53.3852  -12.5893  -47.4177 H      1 LIG       0.11500
     15 H5        -47.8812  -11.9382  -45.2981 H      1 LIG       0.11500
     16 H6        -52.2109  -10.9957  -43.0596 H      1 LIG       0.11500
     17 H7        -49.1020  -12.6705  -47.3507 H      1 LIG       0.11500
     18 H8        -53.4317  -11.7295  -45.1113 H      1 LIG       0.11500
@<TRIPOS>BOND
      1       1       2 ar
      2       1       5 ar
      3       2       6 ar
      4       3       4 ar
      5       3       7 ar
      6       4       8 ar
      7       5       9 ar
      8       6      10 ar
      9       7       9 ar
     10       8      10 ar
     11       9      10 ar
     12       1      11 1
     13       2      12 1
     14       3      13 1
     15       4      14 1
     16       5      15 1
     17       6      16 1
     18       7      17 1
     19       8      18 1
@<TRIPOS>ALT_TYPE
CGenFF_4.0_ALT_TYPE_SET
CGenFF_4.0 1 CG2R61 2 CG2R61 3 CG2R61 4 CG2R61 5 CG2R61 6 CG2R61 7 CG2R61 8 CG2R61 9 CG2R61 10 CG2R61 11 HGR61 12 HGR61 13 HGR61 14 HGR61 15 HGR61 16 HGR61 17 HGR61 18 HGR61
@<TRIPOS>MOLECULE
naphtalene
 18 19 0 0 0
****
USER_CHARGES
INVALID_CHARGES
Pose:   2 Cluster:   2 Fr_nu:   7299 TotEn:   -13.37
@<TRIPOS>ATOM
      1 C1        -71.8643    6.4294  -51.7431 C.ar   1 LIG      -0.11500
      2 C2        -72.5023    5.2466  -52.1047 C.ar   1 LIG      -0.11500
      3 C3        -70.0582    4.2458  -47.7880 C.ar   1 LIG      -0.11500
      4 C4        -70.6962    3.0630  -48.1497 C.ar   1 LIG      -0.11500
      5 C5        -71.0958    6.4811  -50.5798 C.ar   1 LIG      -0.11700
      6 C6        -72.3742    4.1109  -51.3047 C.ar   1 LIG      -0.11700
      7 C7        -70.1863    5.3815  -48.5882 C.ar   1 LIG      -0.11700
      8 C8        -71.4648    3.0112  -49.3130 C.ar   1 LIG      -0.11700
      9 C9        -70.9559    5.3475  -49.7625 C.ar   1 LIG       0.00400
     10 C10       -71.6047    4.1448  -50.1303 C.ar   1 LIG       0.00400
     11 H1        -71.9649    7.3134  -52.3660 H      1 LIG       0.11500
     12 H2        -73.1001    5.2073  -53.0107 H      1 LIG       0.11500
     13 H3        -69.4600    4.2856  -46.8821 H      1 LIG       0.11500
     14 H4        -70.5965    2.1798  -47.5257 H      1 LIG       0.11500
     15 H5        -70.6064    7.4165  -50.3164 H      1 LIG       0.11500
     16 H6        -72.8812    3.1969  -51.6069 H      1 LIG       0.11500
     17 H7        -69.6785    6.2951  -48.2862 H      1 LIG       0.11500
     18 H8        -71.9550    2.0761  -49.5762 H      1 LIG       0.11500
@<TRIPOS>BOND
      1       1       2 ar
      2       1       5 ar
      3       2       6 ar
      4       3       4 ar
      5       3       7 ar
      6       4       8 ar
      7       5       9 ar
      8       6      10 ar
      9       7       9 ar
     10       8      10 ar
     11       9      10 ar
     12       1      11 1
     13       2      12 1
     14       3      13 1
     15       4      14 1
     16       5      15 1
     17       6      16 1
     18       7      17 1
     19       8      18 1
@<TRIPOS>ALT_TYPE
CGenFF_4.0_ALT_TYPE_SET
CGenFF_4.0 1 CG2R61 2 CG2R61 3 CG2R61 4 CG2R61 5 CG2R61 6 CG2R61 7 CG2R61 8 CG2R61 9 CG2R61 10 CG2R61 11 HGR61 12 HGR61 13 HGR61 14 HGR61 15 HGR61 16 HGR61 17 HGR61 18 HGR61
@<TRIPOS>MOLECULE
naphtalene
 18 19 0 0 0
****
USER_CHARGES
INVALID_CHARGES
Pose:   3 Cluster:   3 Fr_nu:  74794 TotEn:   -12.68
@<TRIPOS>ATOM
      1 C1        -76.8790   -9.0181  -57.8604 C.ar   1 LIG      -0.11500
      2 C2        -75.6694   -8.3328  -57.7962 C.ar   1 LIG      -0.11500
      3 C3        -76.6542   -9.8628  -53.0741 C.ar   1 LIG      -0.11500
      4 C4        -75.4446   -9.1775  -53.0100 C.ar   1 LIG      -0.11500
      5 C5        -77.4303   -9.5717  -56.7045 C.ar   1 LIG      -0.11700
      6 C6        -75.0065   -8.1984  -56.5761 C.ar   1 LIG      -0.11700
      7 C7        -77.3172   -9.9971  -54.2943 C.ar   1 LIG      -0.11700
      8 C8        -74.8932   -8.6239  -54.1658 C.ar   1 LIG      -0.11700
      9 C9        -76.7768   -9.4462  -55.4678 C.ar   1 LIG       0.00400
     10 C10       -75.5467   -8.7494  -55.4026 C.ar   1 LIG       0.00400
     11 H1        -77.3944   -9.1228  -58.8106 H      1 LIG       0.11500
     12 H2        -75.2412   -7.9019  -58.6966 H      1 LIG       0.11500
     13 H3        -77.0831  -10.2938  -52.1739 H      1 LIG       0.11500
     14 H4        -74.9290   -9.0743  -52.0598 H      1 LIG       0.11500
     15 H5        -78.3767  -10.1036  -56.7783 H      1 LIG       0.11500
     16 H6        -74.0624   -7.6582  -56.5492 H      1 LIG       0.11500
     17 H7        -78.2616  -10.5366  -54.3208 H      1 LIG       0.11500
     18 H8        -73.9464   -8.0926  -54.0924 H      1 LIG       0.11500
@<TRIPOS>BOND
      1       1       2 ar
      2       1       5 ar
      3       2       6 ar
      4       3       4 ar
      5       3       7 ar
      6       4       8 ar
      7       5       9 ar
      8       6      10 ar
      9       7       9 ar
     10       8      10 ar
     11       9      10 ar
     12       1      11 1
     13       2      12 1
     14       3      13 1
     15       4      14 1
     16       5      15 1
     17       6      16 1
     18       7      17 1
     19       8      18 1
@<TRIPOS>ALT_TYPE
CGenFF_4.0_ALT_TYPE_SET
CGenFF_4.0 1 CG2R61 2 CG2R61 3 CG2R61 4 CG2R61 5 CG2R61 6 CG2R61 7 CG2R61 8 CG2R61 9 CG2R61 10 CG2R61 11 HGR61 12 HGR61 13 HGR61 14 HGR61 15 HGR61 16 HGR61 17 HGR61 18 HGR61
@<TRIPOS>MOLECULE
naphtalene
 18 19 0 0 0
****
USER_CHARGES
INVALID_CHARGES
Pose:   4 Cluster:   4 Fr_nu: 136485 TotEn:   -12.29
@<TRIPOS>ATOM
      1 C1        -47.4985   -9.4846  -24.4928 C.ar   1 LIG      -0.11500
      2 C2        -47.8571   -8.3755  -25.2532 C.ar   1 LIG      -0.11500
      3 C3        -49.6216  -12.4062  -27.7530 C.ar   1 LIG      -0.11500
      4 C4        -49.9802  -11.2971  -28.5134 C.ar   1 LIG      -0.11500
      5 C5        -47.8455  -10.7665  -24.9204 C.ar   1 LIG      -0.11700
      6 C6        -48.5640   -8.5439  -26.4441 C.ar   1 LIG      -0.11700
      7 C7        -48.9146  -12.2377  -26.5621 C.ar   1 LIG      -0.11700
      8 C8        -49.6333  -10.0152  -28.0858 C.ar   1 LIG      -0.11700
      9 C9        -48.5571  -10.9547  -26.1165 C.ar   1 LIG       0.00400
     10 C10       -48.9217   -9.8269  -26.8897 C.ar   1 LIG       0.00400
     11 H1        -46.9487   -9.3528  -23.5655 H      1 LIG       0.11500
     12 H2        -47.5862   -7.3780  -24.9196 H      1 LIG       0.11500
     13 H3        -49.8921  -13.4042  -28.0862 H      1 LIG       0.11500
     14 H4        -50.5313  -11.4294  -29.4398 H      1 LIG       0.11500
     15 H5        -47.5552  -11.6189  -24.3097 H      1 LIG       0.11500
     16 H6        -48.8335   -7.6629  -27.0228 H      1 LIG       0.11500
     17 H7        -48.6446  -13.1189  -25.9840 H      1 LIG       0.11500
     18 H8        -49.9242   -9.1625  -28.6960 H      1 LIG       0.11500
@<TRIPOS>BOND
      1       1       2 ar
      2       1       5 ar
      3       2       6 ar
      4       3       4 ar
      5       3       7 ar
      6       4       8 ar
      7       5       9 ar
      8       6      10 ar
      9       7       9 ar
     10       8      10 ar
     11       9      10 ar
     12       1      11 1
     13       2      12 1
     14       3      13 1
     15       4      14 1
     16       5      15 1
     17       6      16 1
     18       7      17 1
     19       8      18 1
@<TRIPOS>ALT_TYPE
CGenFF_4.0_ALT_TYPE_SET
CGenFF_4.0 1 CG2R61 2 CG2R61 3 CG2R61 4 CG2R61 5 CG2R61 6 CG2R61 7 CG2R61 8 CG2R61 9 CG2R61 10 CG2R61 11 HGR61 12 HGR61 13 HGR61 14 HGR61 15 HGR61 16 HGR61 17 HGR61 18 HGR61
@<TRIPOS>MOLECULE
naphtalene
 18 19 0 0 0
****
USER_CHARGES
INVALID_CHARGES
Pose:   5 Cluster:   5 Fr_nu: 129893 TotEn:   -12.26
@<TRIPOS>ATOM
      1 C1        -68.7660   -1.8192  -29.1033 C.ar   1 LIG      -0.11500
      2 C2        -68.5473   -0.4822  -29.4217 C.ar   1 LIG      -0.11500
      3 C3        -73.1826   -1.5792  -31.1305 C.ar   1 LIG      -0.11500
      4 C4        -72.9637   -0.2422  -31.4489 C.ar   1 LIG      -0.11500
      5 C5        -69.9721   -2.4307  -29.4467 C.ar   1 LIG      -0.11700
      6 C6        -69.5336    0.2485  -30.0847 C.ar   1 LIG      -0.11700
      7 C7        -72.1961   -2.3099  -30.4675 C.ar   1 LIG      -0.11700
      8 C8        -71.7577    0.3694  -31.1055 C.ar   1 LIG      -0.11700
      9 C9        -70.9762   -1.7104  -30.1142 C.ar   1 LIG       0.00400
     10 C10       -70.7537   -0.3508  -30.4379 C.ar   1 LIG       0.00400
     11 H1        -67.9980   -2.3874  -28.5867 H      1 LIG       0.11500
     12 H2        -67.6079   -0.0071  -29.1542 H      1 LIG       0.11500
     13 H3        -74.1219   -2.0550  -31.3980 H      1 LIG       0.11500
     14 H4        -73.7326    0.3259  -31.9642 H      1 LIG       0.11500
     15 H5        -70.1215   -3.4768  -29.1874 H      1 LIG       0.11500
     16 H6        -69.3409    1.2922  -30.3241 H      1 LIG       0.11500
     17 H7        -72.3887   -3.3538  -30.2289 H      1 LIG       0.11500
     18 H8        -71.6084    1.4158  -31.3639 H      1 LIG       0.11500
@<TRIPOS>BOND
      1       1       2 ar
      2       1       5 ar
      3       2       6 ar
      4       3       4 ar
      5       3       7 ar
      6       4       8 ar
      7       5       9 ar
      8       6      10 ar
      9       7       9 ar
     10       8      10 ar
     11       9      10 ar
     12       1      11 1
     13       2      12 1
     14       3      13 1
     15       4      14 1
     16       5      15 1
     17       6      16 1
     18       7      17 1
     19       8      18 1
@<TRIPOS>ALT_TYPE
CGenFF_4.0_ALT_TYPE_SET
CGenFF_4.0 1 CG2R61 2 CG2R61 3 CG2R61 4 CG2R61 5 CG2R61 6 CG2R61 7 CG2R61 8 CG2R61 9 CG2R61 10 CG2R61 11 HGR61 12 HGR61 13 HGR61 14 HGR61 15 HGR61 16 HGR61 17 HGR61 18 HGR61
@<TRIPOS>MOLECULE
naphtalene
 18 19 0 0 0
****
USER_CHARGES
INVALID_CHARGES
Pose:   6 Cluster:   6 Fr_nu:   7272 TotEn:   -12.22
@<TRIPOS>ATOM
      1 C1        -70.0093    8.0548  -47.6810 C.ar   1 LIG      -0.11500
      2 C2        -69.8956    7.5304  -46.3969 C.ar   1 LIG      -0.11500
      3 C3        -70.8099    3.5872  -49.4339 C.ar   1 LIG      -0.11500
      4 C4        -70.6962    3.0630  -48.1497 C.ar   1 LIG      -0.11500
      5 C5        -70.2651    7.2089  -48.7607 C.ar   1 LIG      -0.11700
      6 C6        -70.0373    6.1585  -46.1873 C.ar   1 LIG      -0.11700
      7 C7        -70.6683    4.9593  -49.6434 C.ar   1 LIG      -0.11700
      8 C8        -70.4404    3.9087  -47.0700 C.ar   1 LIG      -0.11700
      9 C9        -70.4106    5.8253  -48.5683 C.ar   1 LIG       0.00400
     10 C10       -70.2949    5.2923  -47.2624 C.ar   1 LIG       0.00400
     11 H1        -69.8984    9.1228  -47.8436 H      1 LIG       0.11500
     12 H2        -69.6968    8.1898  -45.5570 H      1 LIG       0.11500
     13 H3        -71.0090    2.9283  -50.2744 H      1 LIG       0.11500
     14 H4        -70.8059    1.9947  -47.9880 H      1 LIG       0.11500
     15 H5        -70.3496    7.6407  -49.7558 H      1 LIG       0.11500
     16 H6        -69.9451    5.7706  -45.1750 H      1 LIG       0.11500
     17 H7        -70.7614    5.3470  -50.6557 H      1 LIG       0.11500
     18 H8        -70.3551    3.4771  -46.0748 H      1 LIG       0.11500
@<TRIPOS>BOND
      1       1       2 ar
      2       1       5 ar
      3       2       6 ar
      4       3       4 ar
      5       3       7 ar
      6       4       8 ar
      7       5       9 ar
      8       6      10 ar
      9       7       9 ar
     10       8      10 ar
     11       9      10 ar
     12       1      11 1
     13       2      12 1
     14       3      13 1
     15       4      14 1
     16       5      15 1
     17       6      16 1
     18       7      17 1
     19       8      18 1
@<TRIPOS>ALT_TYPE
CGenFF_4.0_ALT_TYPE_SET
CGenFF_4.0 1 CG2R61 2 CG2R61 3 CG2R61 4 CG2R61 5 CG2R61 6 CG2R61 7 CG2R61 8 CG2R61 9 CG2R61 10 CG2R61 11 HGR61 12 HGR61 13 HGR61 14 HGR61 15 HGR61 16 HGR61 17 HGR61 18 HGR61
@<TRIPOS>MOLECULE
naphtalene
 18 19 0 0 0
****
USER_CHARGES
INVALID_CHARGES
Pose:   7 Cluster:   7 Fr_nu: 111840 TotEn:   -11.90
@<TRIPOS>ATOM
      1 C1        -58.5147   -7.8683  -54.6364 C.ar   1 LIG      -0.11500
      2 C2        -58.0268   -6.7414  -53.9818 C.ar   1 LIG      -0.11500
      3 C3        -62.1892   -5.2333  -56.4331 C.ar   1 LIG      -0.11500
      4 C4        -61.7011   -4.1064  -55.7784 C.ar   1 LIG      -0.11500
      5 C5        -59.6718   -7.7799  -55.4111 C.ar   1 LIG      -0.11700
      6 C6        -58.6938   -5.5217  -54.0991 C.ar   1 LIG      -0.11700
      7 C7        -61.5221   -6.4531  -56.3158 C.ar   1 LIG      -0.11700
      8 C8        -60.5442   -4.1947  -55.0037 C.ar   1 LIG      -0.11700
      9 C9        -60.3561   -6.5603  -55.5403 C.ar   1 LIG       0.00400
     10 C10       -59.8598   -5.4144  -54.8745 C.ar   1 LIG       0.00400
     11 H1        -57.9954   -8.8177  -54.5443 H      1 LIG       0.11500
     12 H2        -57.1258   -6.8112  -53.3792 H      1 LIG       0.11500
     13 H3        -63.0902   -5.1641  -57.0361 H      1 LIG       0.11500
     14 H4        -62.2217   -3.1577  -55.8697 H      1 LIG       0.11500
     15 H5        -60.0353   -8.6739  -55.9136 H      1 LIG       0.11500
     16 H6        -58.2941   -4.6536  -53.5790 H      1 LIG       0.11500
     17 H7        -61.9214   -7.3208  -56.8366 H      1 LIG       0.11500
     18 H8        -60.1808   -3.3010  -54.5004 H      1 LIG       0.11500
@<TRIPOS>BOND
      1       1       2 ar
      2       1       5 ar
      3       2       6 ar
      4       3       4 ar
      5       3       7 ar
      6       4       8 ar
      7       5       9 ar
      8       6      10 ar
      9       7       9 ar
     10       8      10 ar
     11       9      10 ar
     12       1      11 1
     13       2      12 1
     14       3      13 1
     15       4      14 1
     16       5      15 1
     17       6      16 1
     18       7      17 1
     19       8      18 1
@<TRIPOS>ALT_TYPE
CGenFF_4.0_ALT_TYPE_SET
CGenFF_4.0 1 CG2R61 2 CG2R61 3 CG2R61 4 CG2R61 5 CG2R61 6 CG2R61 7 CG2R61 8 CG2R61 9 CG2R61 10 CG2R61 11 HGR61 12 HGR61 13 HGR61 14 HGR61 15 HGR61 16 HGR61 17 HGR61 18 HGR61
@<TRIPOS>MOLECULE
naphtalene
 18 19 0 0 0
****
USER_CHARGES
INVALID_CHARGES
Pose:   8 Cluster:   8 Fr_nu: 338298 TotEn:   -11.88
@<TRIPOS>ATOM
      1 C1        -72.1265    2.6998  -32.1921 C.ar   1 LIG      -0.11500
      2 C2        -73.4841    2.5670  -32.4684 C.ar   1 LIG      -0.11500
      3 C3        -71.9916   -1.9099  -30.6414 C.ar   1 LIG      -0.11500
      4 C4        -73.3491   -2.0426  -30.9177 C.ar   1 LIG      -0.11500
      5 C5        -71.4117    1.6222  -31.6685 C.ar   1 LIG      -0.11700
      6 C6        -74.1320    1.3563  -32.2223 C.ar   1 LIG      -0.11700
      7 C7        -71.3437   -0.6991  -30.8877 C.ar   1 LIG      -0.11700
      8 C8        -74.0641   -0.9650  -31.4413 C.ar   1 LIG      -0.11700
      9 C9        -72.0477    0.3960  -31.4144 C.ar   1 LIG       0.00400
     10 C10       -73.4281    0.2611  -31.6954 C.ar   1 LIG       0.00400
     11 H1        -71.6228    3.6428  -32.3834 H      1 LIG       0.11500
     12 H2        -74.0396    3.4065  -32.8763 H      1 LIG       0.11500
     13 H3        -71.4353   -2.7493  -30.2336 H      1 LIG       0.11500
     14 H4        -73.8527   -2.9853  -30.7249 H      1 LIG       0.11500
     15 H5        -70.3513    1.7488  -31.4598 H      1 LIG       0.11500
     16 H6        -75.1936    1.2749  -32.4463 H      1 LIG       0.11500
     17 H7        -70.2819   -0.6182  -30.6643 H      1 LIG       0.11500
     18 H8        -75.1247   -1.0911  -31.6494 H      1 LIG       0.11500
@<TRIPOS>BOND
      1       1       2 ar
      2       1       5 ar
      3       2       6 ar
      4       3       4 ar
      5       3       7 ar
      6       4       8 ar
      7       5       9 ar
      8       6      10 ar
      9       7       9 ar
     10       8      10 ar
     11       9      10 ar
     12       1      11 1
     13       2      12 1
     14       3      13 1
     15       4      14 1
     16       5      15 1
     17       6      16 1
     18       7      17 1
     19       8      18 1
@<TRIPOS>ALT_TYPE
CGenFF_4.0_ALT_TYPE_SET
CGenFF_4.0 1 CG2R61 2 CG2R61 3 CG2R61 4 CG2R61 5 CG2R61 6 CG2R61 7 CG2R61 8 CG2R61 9 CG2R61 10 CG2R61 11 HGR61 12 HGR61 13 HGR61 14 HGR61 15 HGR61 16 HGR61 17 HGR61 18 HGR61
@<TRIPOS>MOLECULE
naphtalene
 18 19 0 0 0
****
USER_CHARGES
INVALID_CHARGES
Pose:   9 Cluster:   9 Fr_nu:   3651 TotEn:   -11.88
@<TRIPOS>ATOM
      1 C1        -72.5978  -23.2323  -39.5192 C.ar   1 LIG      -0.11500
      2 C2        -73.9012  -22.8023  -39.2893 C.ar   1 LIG      -0.11500
      3 C3        -73.4430  -23.2322  -44.3107 C.ar   1 LIG      -0.11500
      4 C4        -74.7464  -22.8022  -44.0807 C.ar   1 LIG      -0.11500
      5 C5        -72.1533  -23.4482  -40.8240 C.ar   1 LIG      -0.11700
      6 C6        -74.7653  -22.5864  -40.3631 C.ar   1 LIG      -0.11700
      7 C7        -72.5789  -23.4481  -43.2368 C.ar   1 LIG      -0.11700
      8 C8        -75.1910  -22.5864  -42.7760 C.ar   1 LIG      -0.11700
      9 C9        -73.0094  -23.2359  -41.9169 C.ar   1 LIG       0.00400
     10 C10       -74.3349  -22.7986  -41.6831 C.ar   1 LIG       0.00400
     11 H1        -71.9257  -23.4008  -38.6828 H      1 LIG       0.11500
     12 H2        -74.2462  -22.6343  -38.2732 H      1 LIG       0.11500
     13 H3        -73.0973  -23.4003  -45.3268 H      1 LIG       0.11500
     14 H4        -75.4184  -22.6353  -44.9174 H      1 LIG       0.11500
     15 H5        -71.1304  -23.7847  -40.9800 H      1 LIG       0.11500
     16 H6        -75.7798  -22.2497  -40.1601 H      1 LIG       0.11500
     17 H7        -71.5642  -23.7839  -43.4401 H      1 LIG       0.11500
     18 H8        -76.2141  -22.2505  -42.6197 H      1 LIG       0.11500
@<TRIPOS>BOND
      1       1       2 ar
      2       1       5 ar
      3       2       6 ar
      4       3       4 ar
      5       3       7 ar
      6       4       8 ar
      7       5       9 ar
      8       6      10 ar
      9       7       9 ar
     10       8      10 ar
     11       9      10 ar
     12       1      11 1
     13       2      12 1
     14       3      13 1
     15       4      14 1
     16       5      15 1
     17       6      16 1
     18       7      17 1
     19       8      18 1
@<TRIPOS>ALT_TYPE
CGenFF_4.0_ALT_TYPE_SET
CGenFF_4.0 1 CG2R61 2 CG2R61 3 CG2R61 4 CG2R61 5 CG2R61 6 CG2R61 7 CG2R61 8 CG2R61 9 CG2R61 10 CG2R61 11 HGR61 12 HGR61 13 HGR61 14 HGR61 15 HGR61 16 HGR61 17 HGR61 18 HGR61
@<TRIPOS>MOLECULE
naphtalene
 18 19 0 0 0
****
USER_CHARGES
INVALID_CHARGES
Pose:  10 Cluster:  10 Fr_nu:  66552 TotEn:   -11.87
@<TRIPOS>ATOM
      1 C1        -56.0866    1.5808  -41.0408 C.ar   1 LIG      -0.11500
      2 C2        -57.4090    1.4266  -40.6355 C.ar   1 LIG      -0.11500
      3 C3        -55.5678    5.2904  -37.9355 C.ar   1 LIG      -0.11500
      4 C4        -56.8903    5.1360  -37.5303 C.ar   1 LIG      -0.11500
      5 C5        -55.2941    2.5790  -40.4734 C.ar   1 LIG      -0.11700
      6 C6        -57.9440    2.2698  -39.6614 C.ar   1 LIG      -0.11700
      7 C7        -55.0328    4.4470  -38.9097 C.ar   1 LIG      -0.11700
      8 C8        -57.6829    4.1379  -38.0977 C.ar   1 LIG      -0.11700
      9 C9        -55.8161    3.4369  -39.4915 C.ar   1 LIG       0.00400
     10 C10       -57.1609    3.2800  -39.0795 C.ar   1 LIG       0.00400
     11 H1        -55.6708    0.9244  -41.7996 H      1 LIG       0.11500
     12 H2        -58.0251    0.6489  -41.0776 H      1 LIG       0.11500
     13 H3        -54.9510    6.0678  -37.4935 H      1 LIG       0.11500
     14 H4        -57.3059    5.7936  -36.7725 H      1 LIG       0.11500
     15 H5        -54.2631    2.6816  -40.8058 H      1 LIG       0.11500
     16 H6        -58.9800    2.1308  -39.3594 H      1 LIG       0.11500
     17 H7        -53.9966    4.5856  -39.2109 H      1 LIG       0.11500
     18 H8        -58.7142    4.0356  -37.7660 H      1 LIG       0.11500
@<TRIPOS>BOND
      1       1       2 ar
      2       1       5 ar
      3       2       6 ar
      4       3       4 ar
      5       3       7 ar
      6       4       8 ar
      7       5       9 ar
      8       6      10 ar
      9       7       9 ar
     10       8      10 ar
     11       9      10 ar
     12       1      11 1
     13       2      12 1
     14       3      13 1
     15       4      14 1
     16       5      15 1
     17       6      16 1
     18       7      17 1
     19       8      18 1
@<TRIPOS>ALT_TYPE
CGenFF_4.0_ALT_TYPE_SET
CGenFF_4.0 1 CG2R61 2 CG2R61 3 CG2R61 4 CG2R61 5 CG2R61 6 CG2R61 7 CG2R61 8 CG2R61 9 CG2R61 10 CG2R61 11 HGR61 12 HGR61 13 HGR61 14 HGR61 15 HGR61 16 HGR61 17 HGR61 18 HGR61
@<TRIPOS>MOLECULE
naphtalene
 18 19 0 0 0
****
USER_CHARGES
INVALID_CHARGES
Pose:  11 Cluster:  11 Fr_nu:  12174 TotEn:   -11.03
@<TRIPOS>ATOM
      1 C1        -77.9957  -13.0523  -53.9639 C.ar   1 LIG      -0.11500
      2 C2        -78.0784  -12.3122  -52.7882 C.ar   1 LIG      -0.11500
      3 C3        -75.6062   -9.3915  -56.0998 C.ar   1 LIG      -0.11500
      4 C4        -75.6891   -8.6515  -54.9240 C.ar   1 LIG      -0.11500
      5 C5        -77.3610  -12.5150  -55.0842 C.ar   1 LIG      -0.11700
      6 C6        -77.5269  -11.0322  -52.7281 C.ar   1 LIG      -0.11700
      7 C7        -76.1578  -10.6716  -56.1598 C.ar   1 LIG      -0.11700
      8 C8        -76.3238   -9.1886  -53.8037 C.ar   1 LIG      -0.11700
      9 C9        -76.8003  -11.2281  -55.0418 C.ar   1 LIG       0.00400
     10 C10       -76.8845  -10.4756  -53.8462 C.ar   1 LIG       0.00400
     11 H1        -78.4257  -14.0485  -54.0102 H      1 LIG       0.11500
     12 H2        -78.5725  -12.7315  -51.9165 H      1 LIG       0.11500
     13 H3        -75.1121   -8.9728  -56.9720 H      1 LIG       0.11500
     14 H4        -75.2601   -7.6548  -54.8787 H      1 LIG       0.11500
     15 H5        -77.3085  -13.1114  -55.9928 H      1 LIG       0.11500
     16 H6        -77.6028  -10.4718  -51.7986 H      1 LIG       0.11500
     17 H7        -76.0810  -11.2321  -57.0891 H      1 LIG       0.11500
     18 H8        -76.3771   -8.5921  -52.8952 H      1 LIG       0.11500
@<TRIPOS>BOND
      1       1       2 ar
      2       1       5 ar
      3       2       6 ar
      4       3       4 ar
      5       3       7 ar
      6       4       8 ar
      7       5       9 ar
      8       6      10 ar
      9       7       9 ar
     10       8      10 ar
     11       9      10 ar
     12       1      11 1
     13       2      12 1
     14       3      13 1
     15       4      14 1
     16       5      15 1
     17       6      16 1
     18       7      17 1
     19       8      18 1
@<TRIPOS>ALT_TYPE
CGenFF_4.0_ALT_TYPE_SET
CGenFF_4.0 1 CG2R61 2 CG2R61 3 CG2R61 4 CG2R61 5 CG2R61 6 CG2R61 7 CG2R61 8 CG2R61 9 CG2R61 10 CG2R61 11 HGR61 12 HGR61 13 HGR61 14 HGR61 15 HGR61 16 HGR61 17 HGR61 18 HGR61
@<TRIPOS>MOLECULE
naphtalene
 18 19 0 0 0
****
USER_CHARGES
INVALID_CHARGES
Pose:  12 Cluster:  12 Fr_nu: 564594 TotEn:   -11.02
@<TRIPOS>ATOM
      1 C1        -80.4199  -18.9533  -29.6208 C.ar   1 LIG      -0.11500
      2 C2        -79.4997  -19.2775  -30.6133 C.ar   1 LIG      -0.11500
      3 C3        -83.6928  -21.8965  -31.6942 C.ar   1 LIG      -0.11500
      4 C4        -82.7725  -22.2206  -32.6867 C.ar   1 LIG      -0.11500
      5 C5        -81.6942  -19.5212  -29.6373 C.ar   1 LIG      -0.11700
      6 C6        -79.8501  -20.1707  -31.6260 C.ar   1 LIG      -0.11700
      7 C7        -83.3423  -21.0033  -30.6813 C.ar   1 LIG      -0.11700
      8 C8        -81.4982  -21.6527  -32.6703 C.ar   1 LIG      -0.11700
      9 C9        -82.0641  -20.4222  -30.6492 C.ar   1 LIG       0.00400
     10 C10       -81.1283  -20.7517  -31.6584 C.ar   1 LIG       0.00400
     11 H1        -80.1467  -18.2575  -28.8329 H      1 LIG       0.11500
     12 H2        -78.5079  -18.8351  -30.5994 H      1 LIG       0.11500
     13 H3        -84.6849  -22.3388  -31.7075 H      1 LIG       0.11500
     14 H4        -83.0467  -22.9153  -33.4751 H      1 LIG       0.11500
     15 H5        -82.3974  -19.2530  -28.8516 H      1 LIG       0.11500
     16 H6        -79.1147  -20.4101  -32.3914 H      1 LIG       0.11500
     17 H7        -84.0775  -20.7646  -29.9157 H      1 LIG       0.11500
     18 H8        -80.7950  -21.9202  -33.4564 H      1 LIG       0.11500
@<TRIPOS>BOND
      1       1       2 ar
      2       1       5 ar
      3       2       6 ar
      4       3       4 ar
      5       3       7 ar
      6       4       8 ar
      7       5       9 ar
      8       6      10 ar
      9       7       9 ar
     10       8      10 ar
     11       9      10 ar
     12       1      11 1
     13       2      12 1
     14       3      13 1
     15       4      14 1
     16       5      15 1
     17       6      16 1
     18       7      17 1
     19       8      18 1
@<TRIPOS>ALT_TYPE
CGenFF_4.0_ALT_TYPE_SET
CGenFF_4.0 1 CG2R61 2 CG2R61 3 CG2R61 4 CG2R61 5 CG2R61 6 CG2R61 7 CG2R61 8 CG2R61 9 CG2R61 10 CG2R61 11 HGR61 12 HGR61 13 HGR61 14 HGR61 15 HGR61 16 HGR61 17 HGR61 18 HGR61
@<TRIPOS>MOLECULE
naphtalene
 18 19 0 0 0
****
USER_CHARGES
INVALID_CHARGES
Pose:  13 Cluster:  13 Fr_nu: 341374 TotEn:   -10.98
@<TRIPOS>ATOM
      1 C1        -74.3382    4.7499  -53.6492 C.ar   1 LIG      -0.11500
      2 C2        -73.6516    3.6391  -53.1683 C.ar   1 LIG      -0.11500
      3 C3        -71.9624    7.5860  -50.4893 C.ar   1 LIG      -0.11500
      4 C4        -71.2758    6.4750  -50.0085 C.ar   1 LIG      -0.11500
      5 C5        -74.0931    6.0115  -53.1062 C.ar   1 LIG      -0.11700
      6 C6        -72.7172    3.7853  -52.1428 C.ar   1 LIG      -0.11700
      7 C7        -72.8967    7.4397  -51.5150 C.ar   1 LIG      -0.11700
      8 C8        -71.5208    5.2134  -50.5514 C.ar   1 LIG      -0.11700
      9 C9        -73.1561    6.1773  -52.0733 C.ar   1 LIG       0.00400
     10 C10       -72.4579    5.0476  -51.5843 C.ar   1 LIG       0.00400
     11 H1        -75.0659    4.6354  -54.4473 H      1 LIG       0.11500
     12 H2        -73.8429    2.6574  -53.5920 H      1 LIG       0.11500
     13 H3        -71.7713    8.5681  -50.0661 H      1 LIG       0.11500
     14 H4        -70.5493    6.5899  -49.2095 H      1 LIG       0.11500
     15 H5        -74.6419    6.8658  -53.4973 H      1 LIG       0.11500
     16 H6        -72.1917    2.9032  -51.7827 H      1 LIG       0.11500
     17 H7        -73.4215    8.3220  -51.8754 H      1 LIG       0.11500
     18 H8        -70.9728    4.3588  -50.1599 H      1 LIG       0.11500
@<TRIPOS>BOND
      1       1       2 ar
      2       1       5 ar
      3       2       6 ar
      4       3       4 ar
      5       3       7 ar
      6       4       8 ar
      7       5       9 ar
      8       6      10 ar
      9       7       9 ar
     10       8      10 ar
     11       9      10 ar
     12       1      11 1
     13       2      12 1
     14       3      13 1
     15       4      14 1
     16       5      15 1
     17       6      16 1
     18       7      17 1
     19       8      18 1
@<TRIPOS>ALT_TYPE
CGenFF_4.0_ALT_TYPE_SET
CGenFF_4.0 1 CG2R61 2 CG2R61 3 CG2R61 4 CG2R61 5 CG2R61 6 CG2R61 7 CG2R61 8 CG2R61 9 CG2R61 10 CG2R61 11 HGR61 12 HGR61 13 HGR61 14 HGR61 15 HGR61 16 HGR61 17 HGR61 18 HGR61
@<TRIPOS>MOLECULE
naphtalene
 18 19 0 0 0
****
USER_CHARGES
INVALID_CHARGES
Pose:  14 Cluster:  14 Fr_nu:  35362 TotEn:   -10.89
@<TRIPOS>ATOM
      1 C1        -82.8020  -23.0133  -31.4264 C.ar   1 LIG      -0.11500
      2 C2        -82.0891  -22.6054  -32.5499 C.ar   1 LIG      -0.11500
      3 C3        -79.6681  -20.6256  -28.5715 C.ar   1 LIG      -0.11500
      4 C4        -78.9553  -20.2178  -29.6951 C.ar   1 LIG      -0.11500
      5 C5        -82.3819  -22.6253  -30.1538 C.ar   1 LIG      -0.11700
      6 C6        -80.9535  -21.8081  -32.4053 C.ar   1 LIG      -0.11700
      7 C7        -80.8038  -21.4230  -28.7161 C.ar   1 LIG      -0.11700
      8 C8        -79.3752  -20.6058  -30.9677 C.ar   1 LIG      -0.11700
      9 C9        -81.2410  -21.8229  -29.9895 C.ar   1 LIG       0.00400
     10 C10       -80.5161  -21.4082  -31.1320 C.ar   1 LIG       0.00400
     11 H1        -83.6856  -23.6345  -31.5395 H      1 LIG       0.11500
     12 H2        -82.4171  -22.9078  -33.5402 H      1 LIG       0.11500
     13 H3        -79.3406  -20.3234  -27.5807 H      1 LIG       0.11500
     14 H4        -78.0709  -19.5979  -29.5812 H      1 LIG       0.11500
     15 H5        -82.9543  -22.9562  -29.2896 H      1 LIG       0.11500
     16 H6        -80.4119  -21.5006  -33.2975 H      1 LIG       0.11500
     17 H7        -81.3457  -21.7297  -27.8240 H      1 LIG       0.11500
     18 H8        -78.8025  -20.2756  -31.8320 H      1 LIG       0.11500
@<TRIPOS>BOND
      1       1       2 ar
      2       1       5 ar
      3       2       6 ar
      4       3       4 ar
      5       3       7 ar
      6       4       8 ar
      7       5       9 ar
      8       6      10 ar
      9       7       9 ar
     10       8      10 ar
     11       9      10 ar
     12       1      11 1
     13       2      12 1
     14       3      13 1
     15       4      14 1
     16       5      15 1
     17       6      16 1
     18       7      17 1
     19       8      18 1
@<TRIPOS>ALT_TYPE
CGenFF_4.0_ALT_TYPE_SET
CGenFF_4.0 1 CG2R61 2 CG2R61 3 CG2R61 4 CG2R61 5 CG2R61 6 CG2R61 7 CG2R61 8 CG2R61 9 CG2R61 10 CG2R61 11 HGR61 12 HGR61 13 HGR61 14 HGR61 15 HGR61 16 HGR61 17 HGR61 18 HGR61
@<TRIPOS>MOLECULE
naphtalene
 18 19 0 0 0
****
USER_CHARGES
INVALID_CHARGES
Pose:  15 Cluster:  15 Fr_nu: 300935 TotEn:   -10.82
@<TRIPOS>ATOM
      1 C1        -51.5500  -12.9179  -45.9091 C.ar   1 LIG      -0.11500
      2 C2        -52.2663  -12.0813  -45.0583 C.ar   1 LIG      -0.11500
      3 C3        -47.7216  -12.6835  -42.9154 C.ar   1 LIG      -0.11500
      4 C4        -48.4381  -11.8470  -42.0647 C.ar   1 LIG      -0.11500
      5 C5        -50.2401  -13.2796  -45.5930 C.ar   1 LIG      -0.11700
      6 C6        -51.6758  -11.6033  -43.8883 C.ar   1 LIG      -0.11700
      7 C7        -48.3123  -13.1616  -44.0855 C.ar   1 LIG      -0.11700
      8 C8        -49.7480  -11.4852  -42.3807 C.ar   1 LIG      -0.11700
      9 C9        -49.6297  -12.8077  -44.4194 C.ar   1 LIG       0.00400
     10 C10       -50.3583  -11.9570  -43.5543 C.ar   1 LIG       0.00400
     11 H1        -52.0100  -13.2892  -46.8201 H      1 LIG       0.11500
     12 H2        -53.2861  -11.8005  -45.3052 H      1 LIG       0.11500
     13 H3        -46.7017  -12.9649  -42.6690 H      1 LIG       0.11500
     14 H4        -47.9771  -11.4748  -41.1546 H      1 LIG       0.11500
     15 H5        -49.6988  -13.9343  -46.2729 H      1 LIG       0.11500
     16 H6        -52.2546  -10.9510  -43.2376 H      1 LIG       0.11500
     17 H7        -47.7336  -13.8145  -44.7355 H      1 LIG       0.11500
     18 H8        -50.2892  -10.8299  -41.7013 H      1 LIG       0.11500
@<TRIPOS>BOND
      1       1       2 ar
      2       1       5 ar
      3       2       6 ar
      4       3       4 ar
      5       3       7 ar
      6       4       8 ar
      7       5       9 ar
      8       6      10 ar
      9       7       9 ar
     10       8      10 ar
     11       9      10 ar
     12       1      11 1
     13       2      12 1
     14       3      13 1
     15       4      14 1
     16       5      15 1
     17       6      16 1
     18       7      17 1
     19       8      18 1
@<TRIPOS>ALT_TYPE
CGenFF_4.0_ALT_TYPE_SET
CGenFF_4.0 1 CG2R61 2 CG2R61 3 CG2R61 4 CG2R61 5 CG2R61 6 CG2R61 7 CG2R61 8 CG2R61 9 CG2R61 10 CG2R61 11 HGR61 12 HGR61 13 HGR61 14 HGR61 15 HGR61 16 HGR61 17 HGR61 18 HGR61
@<TRIPOS>MOLECULE
naphtalene
 18 19 0 0 0
****
USER_CHARGES
INVALID_CHARGES
Pose:  16 Cluster:  16 Fr_nu:  10137 TotEn:   -10.81
@<TRIPOS>ATOM
      1 C1        -57.3275    4.3195  -42.5099 C.ar   1 LIG      -0.11500
      2 C2        -57.9703    4.0533  -41.3046 C.ar   1 LIG      -0.11500
      3 C3        -61.2205    2.7070  -44.9423 C.ar   1 LIG      -0.11500
      4 C4        -61.8633    2.4407  -43.7370 C.ar   1 LIG      -0.11500
      5 C5        -57.9712    4.0529  -43.7186 C.ar   1 LIG      -0.11700
      6 C6        -59.2592    3.5194  -41.3033 C.ar   1 LIG      -0.11700
      7 C7        -59.9315    3.2410  -44.9436 C.ar   1 LIG      -0.11700
      8 C8        -61.2196    2.7073  -42.5282 C.ar   1 LIG      -0.11700
      9 C9        -59.2686    3.5155  -43.7363 C.ar   1 LIG       0.00400
     10 C10       -59.9222    3.2447  -42.5106 C.ar   1 LIG       0.00400
     11 H1        -56.3238    4.7346  -42.5102 H      1 LIG       0.11500
     12 H2        -57.4684    4.2614  -40.3642 H      1 LIG       0.11500
     13 H3        -61.7220    2.4991  -45.8833 H      1 LIG       0.11500
     14 H4        -62.8663    2.0243  -43.7372 H      1 LIG       0.11500
     15 H5        -57.4493    4.2686  -44.6487 H      1 LIG       0.11500
     16 H6        -59.7429    3.3197  -40.3494 H      1 LIG       0.11500
     17 H7        -59.4484    3.4414  -45.8976 H      1 LIG       0.11500
     18 H8        -61.7410    2.4909  -41.5979 H      1 LIG       0.11500
@<TRIPOS>BOND
      1       1       2 ar
      2       1       5 ar
      3       2       6 ar
      4       3       4 ar
      5       3       7 ar
      6       4       8 ar
      7       5       9 ar
      8       6      10 ar
      9       7       9 ar
     10       8      10 ar
     11       9      10 ar
     12       1      11 1
     13       2      12 1
     14       3      13 1
     15       4      14 1
     16       5      15 1
     17       6      16 1
     18       7      17 1
     19       8      18 1
@<TRIPOS>ALT_TYPE
CGenFF_4.0_ALT_TYPE_SET
CGenFF_4.0 1 CG2R61 2 CG2R61 3 CG2R61 4 CG2R61 5 CG2R61 6 CG2R61 7 CG2R61 8 CG2R61 9 CG2R61 10 CG2R61 11 HGR61 12 HGR61 13 HGR61 14 HGR61 15 HGR61 16 HGR61 17 HGR61 18 HGR61
@<TRIPOS>MOLECULE
naphtalene
 18 19 0 0 0
****
USER_CHARGES
INVALID_CHARGES
Pose:  17 Cluster:  17 Fr_nu: 319684 TotEn:   -10.76
@<TRIPOS>ATOM
      1 C1        -85.5012  -25.9099  -43.8841 C.ar   1 LIG      -0.11500
      2 C2        -84.5678  -25.1316  -44.5622 C.ar   1 LIG      -0.11500
      3 C3        -83.2999  -29.9433  -45.4834 C.ar   1 LIG      -0.11500
      4 C4        -82.3665  -29.1650  -46.1616 C.ar   1 LIG      -0.11500
      5 C5        -85.4233  -27.3017  -43.9407 C.ar   1 LIG      -0.11700
      6 C6        -83.5529  -25.7420  -45.2995 C.ar   1 LIG      -0.11700
      7 C7        -84.3148  -29.3328  -44.7460 C.ar   1 LIG      -0.11700
      8 C8        -82.4444  -27.7732  -46.1051 C.ar   1 LIG      -0.11700
      9 C9        -84.4084  -27.9332  -44.6781 C.ar   1 LIG       0.00400
     10 C10       -83.4593  -27.1417  -45.3677 C.ar   1 LIG       0.00400
     11 H1        -86.2914  -25.4341  -43.3107 H      1 LIG       0.11500
     12 H2        -84.6292  -24.0482  -44.5173 H      1 LIG       0.11500
     13 H3        -83.2389  -31.0271  -45.5278 H      1 LIG       0.11500
     14 H4        -81.5774  -29.6413  -46.7359 H      1 LIG       0.11500
     15 H5        -86.1639  -27.8902  -43.4031 H      1 LIG       0.11500
     16 H6        -82.8338  -25.1140  -45.8214 H      1 LIG       0.11500
     17 H7        -85.0333  -29.9610  -44.2236 H      1 LIG       0.11500
     18 H8        -81.7042  -27.1845  -46.6432 H      1 LIG       0.11500
@<TRIPOS>BOND
      1       1       2 ar
      2       1       5 ar
      3       2       6 ar
      4       3       4 ar
      5       3       7 ar
      6       4       8 ar
      7       5       9 ar
      8       6      10 ar
      9       7       9 ar
     10       8      10 ar
     11       9      10 ar
     12       1      11 1
     13       2      12 1
     14       3      13 1
     15       4      14 1
     16       5      15 1
     17       6      16 1
     18       7      17 1
     19       8      18 1
@<TRIPOS>ALT_TYPE
CGenFF_4.0_ALT_TYPE_SET
CGenFF_4.0 1 CG2R61 2 CG2R61 3 CG2R61 4 CG2R61 5 CG2R61 6 CG2R61 7 CG2R61 8 CG2R61 9 CG2R61 10 CG2R61 11 HGR61 12 HGR61 13 HGR61 14 HGR61 15 HGR61 16 HGR61 17 HGR61 18 HGR61
@<TRIPOS>MOLECULE
naphtalene
 18 19 0 0 0
****
USER_CHARGES
INVALID_CHARGES
Pose:  18 Cluster:  18 Fr_nu: 120153 TotEn:   -10.65
@<TRIPOS>ATOM
      1 C1        -38.7928  -15.8284  -36.5805 C.ar   1 LIG      -0.11500
      2 C2        -38.0667  -14.9637  -37.3940 C.ar   1 LIG      -0.11500
      3 C3        -42.6161  -12.8275  -36.8039 C.ar   1 LIG      -0.11500
      4 C4        -41.8899  -11.9629  -37.6174 C.ar   1 LIG      -0.11500
      5 C5        -40.1064  -15.5175  -36.2276 C.ar   1 LIG      -0.11700
      6 C6        -38.6511  -13.7849  -37.8578 C.ar   1 LIG      -0.11700
      7 C7        -42.0317  -14.0065  -36.3401 C.ar   1 LIG      -0.11700
      8 C8        -40.5763  -12.2736  -37.9702 C.ar   1 LIG      -0.11700
      9 C9        -40.7106  -14.3352  -36.6853 C.ar   1 LIG       0.00400
     10 C10       -39.9721  -13.4559  -37.5125 C.ar   1 LIG       0.00400
     11 H1        -38.3371  -16.7457  -36.2193 H      1 LIG       0.11500
     12 H2        -37.0442  -15.2067  -37.6683 H      1 LIG       0.11500
     13 H3        -43.6389  -12.5851  -36.5292 H      1 LIG       0.11500
     14 H4        -42.3456  -11.0451  -37.9771 H      1 LIG       0.11500
     15 H5        -40.6550  -16.2080  -35.5903 H      1 LIG       0.11500
     16 H6        -38.0650  -13.1239  -38.4930 H      1 LIG       0.11500
     17 H7        -42.6182  -14.6677  -35.7057 H      1 LIG       0.11500
     18 H8        -40.0272  -11.5829  -38.6069 H      1 LIG       0.11500
@<TRIPOS>BOND
      1       1       2 ar
      2       1       5 ar
      3       2       6 ar
      4       3       4 ar
      5       3       7 ar
      6       4       8 ar
      7       5       9 ar
      8       6      10 ar
      9       7       9 ar
     10       8      10 ar
     11       9      10 ar
     12       1      11 1
     13       2      12 1
     14       3      13 1
     15       4      14 1
     16       5      15 1
     17       6      16 1
     18       7      17 1
     19       8      18 1
@<TRIPOS>ALT_TYPE
CGenFF_4.0_ALT_TYPE_SET
CGenFF_4.0 1 CG2R61 2 CG2R61 3 CG2R61 4 CG2R61 5 CG2R61 6 CG2R61 7 CG2R61 8 CG2R61 9 CG2R61 10 CG2R61 11 HGR61 12 HGR61 13 HGR61 14 HGR61 15 HGR61 16 HGR61 17 HGR61 18 HGR61
@<TRIPOS>MOLECULE
naphtalene
 18 19 0 0 0
****
USER_CHARGES
INVALID_CHARGES
Pose:  19 Cluster:  19 Fr_nu: 218978 TotEn:   -10.56
@<TRIPOS>ATOM
      1 C1        -74.4084   -8.6572  -56.6927 C.ar   1 LIG      -0.11500
      2 C2        -74.2184   -8.4909  -55.3241 C.ar   1 LIG      -0.11500
      3 C3        -78.2141  -11.5579  -55.8116 C.ar   1 LIG      -0.11500
      4 C4        -78.0239  -11.3915  -54.4430 C.ar   1 LIG      -0.11500
      5 C5        -75.4485   -9.4607  -57.1609 C.ar   1 LIG      -0.11700
      6 C6        -75.0676   -9.1273  -54.4184 C.ar   1 LIG      -0.11700
      7 C7        -77.3649  -10.9213  -56.7173 C.ar   1 LIG      -0.11700
      8 C8        -76.9839  -10.5881  -53.9747 C.ar   1 LIG      -0.11700
      9 C9        -76.3129  -10.1090  -56.2636 C.ar   1 LIG       0.00400
     10 C10       -76.1195   -9.9398  -54.8719 C.ar   1 LIG       0.00400
     11 H1        -73.7467   -8.1619  -57.3972 H      1 LIG       0.11500
     12 H2        -73.4086   -7.8650  -54.9606 H      1 LIG       0.11500
     13 H3        -79.0239  -12.1837  -56.1758 H      1 LIG       0.11500
     14 H4        -78.6851  -11.8881  -53.7389 H      1 LIG       0.11500
     15 H5        -75.5780   -9.5767  -58.2350 H      1 LIG       0.11500
     16 H6        -74.9008   -8.9828  -53.3530 H      1 LIG       0.11500
     17 H7        -77.5323  -11.0654  -57.7826 H      1 LIG       0.11500
     18 H8        -76.8537  -10.4725  -52.9006 H      1 LIG       0.11500
@<TRIPOS>BOND
      1       1       2 ar
      2       1       5 ar
      3       2       6 ar
      4       3       4 ar
      5       3       7 ar
      6       4       8 ar
      7       5       9 ar
      8       6      10 ar
      9       7       9 ar
     10       8      10 ar
     11       9      10 ar
     12       1      11 1
     13       2      12 1
     14       3      13 1
     15       4      14 1
     16       5      15 1
     17       6      16 1
     18       7      17 1
     19       8      18 1
@<TRIPOS>ALT_TYPE
CGenFF_4.0_ALT_TYPE_SET
CGenFF_4.0 1 CG2R61 2 CG2R61 3 CG2R61 4 CG2R61 5 CG2R61 6 CG2R61 7 CG2R61 8 CG2R61 9 CG2R61 10 CG2R61 11 HGR61 12 HGR61 13 HGR61 14 HGR61 15 HGR61 16 HGR61 17 HGR61 18 HGR61
@<TRIPOS>MOLECULE
naphtalene
 18 19 0 0 0
****
USER_CHARGES
INVALID_CHARGES
Pose:  20 Cluster:  20 Fr_nu: 465551 TotEn:   -10.36
@<TRIPOS>ATOM
      1 C1        -79.5226    2.3983  -35.8340 C.ar   1 LIG      -0.11500
      2 C2        -79.1851    3.3924  -36.7476 C.ar   1 LIG      -0.11500
      3 C3        -75.3659    3.1935  -33.4336 C.ar   1 LIG      -0.11500
      4 C4        -75.0285    4.1877  -34.3472 C.ar   1 LIG      -0.11500
      5 C5        -78.6602    2.0967  -34.7796 C.ar   1 LIG      -0.11700
      6 C6        -77.9841    4.0888  -36.6104 C.ar   1 LIG      -0.11700
      7 C7        -76.5670    2.4971  -33.5708 C.ar   1 LIG      -0.11700
      8 C8        -75.8908    4.4893  -35.4017 C.ar   1 LIG      -0.11700
      9 C9        -77.4470    2.7875  -34.6261 C.ar   1 LIG       0.00400
     10 C10       -77.1040    3.7985  -35.5552 C.ar   1 LIG       0.00400
     11 H1        -80.4575    1.8561  -35.9417 H      1 LIG       0.11500
     12 H2        -79.8574    3.6266  -37.5679 H      1 LIG       0.11500
     13 H3        -74.6940    2.9589  -32.6127 H      1 LIG       0.11500
     14 H4        -74.0929    4.7285  -34.2399 H      1 LIG       0.11500
     15 H5        -78.9442    1.3154  -34.0776 H      1 LIG       0.11500
     16 H6        -77.7409    4.8624  -37.3359 H      1 LIG       0.11500
     17 H7        -76.8104    1.7243  -32.8448 H      1 LIG       0.11500
     18 H8        -75.6066    5.2700  -36.1043 H      1 LIG       0.11500
@<TRIPOS>BOND
      1       1       2 ar
      2       1       5 ar
      3       2       6 ar
      4       3       4 ar
      5       3       7 ar
      6       4       8 ar
      7       5       9 ar
      8       6      10 ar
      9       7       9 ar
     10       8      10 ar
     11       9      10 ar
     12       1      11 1
     13       2      12 1
     14       3      13 1
     15       4      14 1
     16       5      15 1
     17       6      16 1
     18       7      17 1
     19       8      18 1
@<TRIPOS>ALT_TYPE
CGenFF_4.0_ALT_TYPE_SET
CGenFF_4.0 1 CG2R61 2 CG2R61 3 CG2R61 4 CG2R61 5 CG2R61 6 CG2R61 7 CG2R61 8 CG2R61 9 CG2R61 10 CG2R61 11 HGR61 12 HGR61 13 HGR61 14 HGR61 15 HGR61 16 HGR61 17 HGR61 18 HGR61
@<TRIPOS>MOLECULE
naphtalene
 18 19 0 0 0
****
USER_CHARGES
INVALID_CHARGES
Pose:  21 Cluster:  21 Fr_nu:  12210 TotEn:   -10.13
@<TRIPOS>ATOM
      1 C1        -72.2051  -25.4222  -42.8893 C.ar   1 LIG      -0.11500
      2 C2        -73.1296  -24.8250  -43.7410 C.ar   1 LIG      -0.11500
      3 C3        -74.2538  -23.1757  -39.0908 C.ar   1 LIG      -0.11500
      4 C4        -75.1783  -22.5786  -39.9426 C.ar   1 LIG      -0.11500
      5 C5        -72.2496  -25.1642  -41.5189 C.ar   1 LIG      -0.11700
      6 C6        -74.1022  -23.9678  -43.2258 C.ar   1 LIG      -0.11700
      7 C7        -73.2812  -24.0330  -39.6061 C.ar   1 LIG      -0.11700
      8 C8        -75.1339  -22.8364  -41.3131 C.ar   1 LIG      -0.11700
      9 C9        -73.2217  -24.3039  -40.9829 C.ar   1 LIG       0.00400
     10 C10       -74.1618  -23.6967  -41.8491 C.ar   1 LIG       0.00400
     11 H1        -71.4478  -26.0890  -43.2910 H      1 LIG       0.11500
     12 H2        -73.0943  -25.0267  -44.8077 H      1 LIG       0.11500
     13 H3        -74.2887  -22.9745  -38.0238 H      1 LIG       0.11500
     14 H4        -75.9345  -21.9107  -39.5405 H      1 LIG       0.11500
     15 H5        -71.5165  -25.6417  -40.8719 H      1 LIG       0.11500
     16 H6        -74.8152  -23.5124  -43.9100 H      1 LIG       0.11500
     17 H7        -72.5689  -24.4889  -38.9216 H      1 LIG       0.11500
     18 H8        -75.8664  -22.3584  -41.9604 H      1 LIG       0.11500
@<TRIPOS>BOND
      1       1       2 ar
      2       1       5 ar
      3       2       6 ar
      4       3       4 ar
      5       3       7 ar
      6       4       8 ar
      7       5       9 ar
      8       6      10 ar
      9       7       9 ar
     10       8      10 ar
     11       9      10 ar
     12       1      11 1
     13       2      12 1
     14       3      13 1
     15       4      14 1
     16       5      15 1
     17       6      16 1
     18       7      17 1
     19       8      18 1
@<TRIPOS>ALT_TYPE
CGenFF_4.0_ALT_TYPE_SET
CGenFF_4.0 1 CG2R61 2 CG2R61 3 CG2R61 4 CG2R61 5 CG2R61 6 CG2R61 7 CG2R61 8 CG2R61 9 CG2R61 10 CG2R61 11 HGR61 12 HGR61 13 HGR61 14 HGR61 15 HGR61 16 HGR61 17 HGR61 18 HGR61
@<TRIPOS>MOLECULE
naphtalene
 18 19 0 0 0
****
USER_CHARGES
INVALID_CHARGES
Pose:  22 Cluster:  22 Fr_nu: 343840 TotEn:    -9.92
@<TRIPOS>ATOM
      1 C1        -73.6782  -23.0201  -43.0421 C.ar   1 LIG      -0.11500
      2 C2        -73.1824  -24.1262  -43.7258 C.ar   1 LIG      -0.11500
      3 C3        -76.8462  -22.2130  -46.6456 C.ar   1 LIG      -0.11500
      4 C4        -76.3503  -23.3192  -47.3292 C.ar   1 LIG      -0.11500
      5 C5        -74.7135  -22.2646  -43.5934 C.ar   1 LIG      -0.11700
      6 C6        -73.7197  -24.4811  -44.9633 C.ar   1 LIG      -0.11700
      7 C7        -76.3088  -21.8582  -45.4079 C.ar   1 LIG      -0.11700
      8 C8        -75.3149  -24.0747  -46.7781 C.ar   1 LIG      -0.11700
      9 C9        -75.2664  -22.6072  -44.8381 C.ar   1 LIG       0.00400
     10 C10       -74.7621  -23.7320  -45.5333 C.ar   1 LIG       0.00400
     11 H1        -73.2591  -22.7439  -42.0789 H      1 LIG       0.11500
     12 H2        -72.3766  -24.7138  -43.2956 H      1 LIG       0.11500
     13 H3        -77.6522  -21.6249  -47.0752 H      1 LIG       0.11500
     14 H4        -76.7688  -23.5940  -48.2930 H      1 LIG       0.11500
     15 H5        -75.0852  -21.4037  -43.0414 H      1 LIG       0.11500
     16 H6        -73.3170  -25.3499  -45.4799 H      1 LIG       0.11500
     17 H7        -76.7122  -20.9899  -44.8912 H      1 LIG       0.11500
     18 H8        -74.9426  -24.9352  -47.3302 H      1 LIG       0.11500
@<TRIPOS>BOND
      1       1       2 ar
      2       1       5 ar
      3       2       6 ar
      4       3       4 ar
      5       3       7 ar
      6       4       8 ar
      7       5       9 ar
      8       6      10 ar
      9       7       9 ar
     10       8      10 ar
     11       9      10 ar
     12       1      11 1
     13       2      12 1
     14       3      13 1
     15       4      14 1
     16       5      15 1
     17       6      16 1
     18       7      17 1
     19       8      18 1
@<TRIPOS>ALT_TYPE
CGenFF_4.0_ALT_TYPE_SET
CGenFF_4.0 1 CG2R61 2 CG2R61 3 CG2R61 4 CG2R61 5 CG2R61 6 CG2R61 7 CG2R61 8 CG2R61 9 CG2R61 10 CG2R61 11 HGR61 12 HGR61 13 HGR61 14 HGR61 15 HGR61 16 HGR61 17 HGR61 18 HGR61
@<TRIPOS>MOLECULE
naphtalene
 18 19 0 0 0
****
USER_CHARGES
INVALID_CHARGES
Pose:  23 Cluster:  23 Fr_nu:  54484 TotEn:    -9.89
@<TRIPOS>ATOM
      1 C1        -60.7217  -25.7256  -27.6552 C.ar   1 LIG      -0.11500
      2 C2        -62.0618  -25.3763  -27.5182 C.ar   1 LIG      -0.11500
      3 C3        -59.4137  -21.5023  -25.6240 C.ar   1 LIG      -0.11500
      4 C4        -60.7540  -21.1531  -25.4870 C.ar   1 LIG      -0.11500
      5 C5        -59.7243  -24.8525  -27.2198 C.ar   1 LIG      -0.11700
      6 C6        -62.4099  -24.1529  -26.9453 C.ar   1 LIG      -0.11700
      7 C7        -59.0657  -22.7258  -26.1969 C.ar   1 LIG      -0.11700
      8 C8        -61.7514  -22.0261  -25.9225 C.ar   1 LIG      -0.11700
      9 C9        -60.0564  -23.6168  -26.6408 C.ar   1 LIG       0.00400
     10 C10       -61.4193  -23.2618  -26.5015 C.ar   1 LIG       0.00400
     11 H1        -60.4513  -26.6779  -28.1018 H      1 LIG       0.11500
     12 H2        -62.8375  -26.0568  -27.8573 H      1 LIG       0.11500
     13 H3        -58.6374  -20.8221  -25.2849 H      1 LIG       0.11500
     14 H4        -61.0237  -20.2001  -25.0417 H      1 LIG       0.11500
     15 H5        -58.6832  -25.1461  -27.3373 H      1 LIG       0.11500
     16 H6        -63.4639  -23.9008  -26.8476 H      1 LIG       0.11500
     17 H7        -58.0118  -22.9781  -26.2937 H      1 LIG       0.11500
     18 H8        -62.7926  -21.7324  -25.8058 H      1 LIG       0.11500
@<TRIPOS>BOND
      1       1       2 ar
      2       1       5 ar
      3       2       6 ar
      4       3       4 ar
      5       3       7 ar
      6       4       8 ar
      7       5       9 ar
      8       6      10 ar
      9       7       9 ar
     10       8      10 ar
     11       9      10 ar
     12       1      11 1
     13       2      12 1
     14       3      13 1
     15       4      14 1
     16       5      15 1
     17       6      16 1
     18       7      17 1
     19       8      18 1
@<TRIPOS>ALT_TYPE
CGenFF_4.0_ALT_TYPE_SET
CGenFF_4.0 1 CG2R61 2 CG2R61 3 CG2R61 4 CG2R61 5 CG2R61 6 CG2R61 7 CG2R61 8 CG2R61 9 CG2R61 10 CG2R61 11 HGR61 12 HGR61 13 HGR61 14 HGR61 15 HGR61 16 HGR61 17 HGR61 18 HGR61
@<TRIPOS>MOLECULE
naphtalene
 18 19 0 0 0
****
USER_CHARGES
INVALID_CHARGES
Pose:  24 Cluster:  24 Fr_nu: 356307 TotEn:    -9.84
@<TRIPOS>ATOM
      1 C1        -59.2580    3.2499  -44.0052 C.ar   1 LIG      -0.11500
      2 C2        -58.2897    4.1442  -44.4517 C.ar   1 LIG      -0.11500
      3 C3        -56.6866    2.4935  -39.9446 C.ar   1 LIG      -0.11500
      4 C4        -55.7183    3.3879  -40.3913 C.ar   1 LIG      -0.11500
      5 C5        -59.1057    2.6132  -42.7731 C.ar   1 LIG      -0.11700
      6 C6        -57.1655    4.4054  -43.6681 C.ar   1 LIG      -0.11700
      7 C7        -57.8109    2.2323  -40.7284 C.ar   1 LIG      -0.11700
      8 C8        -55.8705    4.0245  -41.6234 C.ar   1 LIG      -0.11700
      9 C9        -57.9804    2.8641  -41.9712 C.ar   1 LIG       0.00400
     10 C10       -56.9958    3.7736  -42.4253 C.ar   1 LIG       0.00400
     11 H1        -60.1327    3.0465  -44.6160 H      1 LIG       0.11500
     12 H2        -58.4094    4.6395  -45.4109 H      1 LIG       0.11500
     13 H3        -56.5676    1.9979  -38.9853 H      1 LIG       0.11500
     14 H4        -54.8431    3.5898  -39.7807 H      1 LIG       0.11500
     15 H5        -59.8750    1.9176  -42.4443 H      1 LIG       0.11500
     16 H6        -56.4215    5.1086  -44.0367 H      1 LIG       0.11500
     17 H7        -58.5551    1.5298  -40.3592 H      1 LIG       0.11500
     18 H8        -55.1009    4.7197  -41.9527 H      1 LIG       0.11500
@<TRIPOS>BOND
      1       1       2 ar
      2       1       5 ar
      3       2       6 ar
      4       3       4 ar
      5       3       7 ar
      6       4       8 ar
      7       5       9 ar
      8       6      10 ar
      9       7       9 ar
     10       8      10 ar
     11       9      10 ar
     12       1      11 1
     13       2      12 1
     14       3      13 1
     15       4      14 1
     16       5      15 1
     17       6      16 1
     18       7      17 1
     19       8      18 1
@<TRIPOS>ALT_TYPE
CGenFF_4.0_ALT_TYPE_SET
CGenFF_4.0 1 CG2R61 2 CG2R61 3 CG2R61 4 CG2R61 5 CG2R61 6 CG2R61 7 CG2R61 8 CG2R61 9 CG2R61 10 CG2R61 11 HGR61 12 HGR61 13 HGR61 14 HGR61 15 HGR61 16 HGR61 17 HGR61 18 HGR61
@<TRIPOS>MOLECULE
naphtalene
 18 19 0 0 0
****
USER_CHARGES
INVALID_CHARGES
Pose:  25 Cluster:  25 Fr_nu:   9255 TotEn:    -9.76
@<TRIPOS>ATOM
      1 C1        -65.9160    0.8513  -28.0550 C.ar   1 LIG      -0.11500
      2 C2        -65.4264   -0.4288  -27.8134 C.ar   1 LIG      -0.11500
      3 C3        -69.9732   -1.0573  -29.9441 C.ar   1 LIG      -0.11500
      4 C4        -69.4835   -2.3374  -29.7024 C.ar   1 LIG      -0.11500
      5 C5        -67.1689    1.0201  -28.6453 C.ar   1 LIG      -0.11700
      6 C6        -66.1876   -1.5450  -28.1608 C.ar   1 LIG      -0.11700
      7 C7        -69.2120    0.0590  -29.5965 C.ar   1 LIG      -0.11700
      8 C8        -68.2306   -2.5063  -29.1122 C.ar   1 LIG      -0.11700
      9 C9        -67.9488   -0.0922  -29.0016 C.ar   1 LIG       0.00400
     10 C10       -67.4508   -1.3940  -28.7559 C.ar   1 LIG       0.00400
     11 H1        -65.3227    1.7200  -27.7848 H      1 LIG       0.11500
     12 H2        -64.4510   -0.5591  -27.3536 H      1 LIG       0.11500
     13 H3        -70.9488   -0.9263  -30.4038 H      1 LIG       0.11500
     14 H4        -70.0766   -3.2057  -29.9741 H      1 LIG       0.11500
     15 H5        -67.5314    2.0301  -28.8252 H      1 LIG       0.11500
     16 H6        -65.7853   -2.5363  -27.9622 H      1 LIG       0.11500
     17 H7        -69.6148    1.0501  -29.7944 H      1 LIG       0.11500
     18 H8        -67.8676   -3.5162  -28.9328 H      1 LIG       0.11500
@<TRIPOS>BOND
      1       1       2 ar
      2       1       5 ar
      3       2       6 ar
      4       3       4 ar
      5       3       7 ar
      6       4       8 ar
      7       5       9 ar
      8       6      10 ar
      9       7       9 ar
     10       8      10 ar
     11       9      10 ar
     12       1      11 1
     13       2      12 1
     14       3      13 1
     15       4      14 1
     16       5      15 1
     17       6      16 1
     18       7      17 1
     19       8      18 1
@<TRIPOS>ALT_TYPE
CGenFF_4.0_ALT_TYPE_SET
CGenFF_4.0 1 CG2R61 2 CG2R61 3 CG2R61 4 CG2R61 5 CG2R61 6 CG2R61 7 CG2R61 8 CG2R61 9 CG2R61 10 CG2R61 11 HGR61 12 HGR61 13 HGR61 14 HGR61 15 HGR61 16 HGR61 17 HGR61 18 HGR61
@<TRIPOS>MOLECULE
naphtalene
 18 19 0 0 0
****
USER_CHARGES
INVALID_CHARGES
Pose:  26 Cluster:  26 Fr_nu: 169745 TotEn:    -9.71
@<TRIPOS>ATOM
      1 C1        -65.1243   -0.3663  -27.3835 C.ar   1 LIG      -0.11500
      2 C2        -64.9744   -1.1916  -26.2730 C.ar   1 LIG      -0.11500
      3 C3        -69.0448   -2.9070  -28.7425 C.ar   1 LIG      -0.11500
      4 C4        -68.8949   -3.7323  -27.6320 C.ar   1 LIG      -0.11500
      5 C5        -66.1727   -0.5827  -28.2782 C.ar   1 LIG      -0.11700
      6 C6        -65.8723   -2.2364  -26.0528 C.ar   1 LIG      -0.11700
      7 C7        -68.1469   -1.8621  -28.9626 C.ar   1 LIG      -0.11700
      8 C8        -67.8465   -3.5160  -26.7372 C.ar   1 LIG      -0.11700
      9 C9        -67.0858   -1.6297  -28.0724 C.ar   1 LIG       0.00400
     10 C10       -66.9333   -2.4690  -26.9431 C.ar   1 LIG       0.00400
     11 H1        -64.4247    0.4466  -27.5547 H      1 LIG       0.11500
     12 H2        -64.1581   -1.0221  -25.5769 H      1 LIG       0.11500
     13 H3        -69.8612   -3.0759  -29.4390 H      1 LIG       0.11500
     14 H4        -69.5939   -4.5459  -27.4621 H      1 LIG       0.11500
     15 H5        -66.2702    0.0746  -29.1398 H      1 LIG       0.11500
     16 H6        -65.7363   -2.8688  -25.1779 H      1 LIG       0.11500
     17 H7        -68.2835   -1.2294  -29.8371 H      1 LIG       0.11500
     18 H8        -67.7483   -4.1737  -25.8760 H      1 LIG       0.11500
@<TRIPOS>BOND
      1       1       2 ar
      2       1       5 ar
      3       2       6 ar
      4       3       4 ar
      5       3       7 ar
      6       4       8 ar
      7       5       9 ar
      8       6      10 ar
      9       7       9 ar
     10       8      10 ar
     11       9      10 ar
     12       1      11 1
     13       2      12 1
     14       3      13 1
     15       4      14 1
     16       5      15 1
     17       6      16 1
     18       7      17 1
     19       8      18 1
@<TRIPOS>ALT_TYPE
CGenFF_4.0_ALT_TYPE_SET
CGenFF_4.0 1 CG2R61 2 CG2R61 3 CG2R61 4 CG2R61 5 CG2R61 6 CG2R61 7 CG2R61 8 CG2R61 9 CG2R61 10 CG2R61 11 HGR61 12 HGR61 13 HGR61 14 HGR61 15 HGR61 16 HGR61 17 HGR61 18 HGR61
@<TRIPOS>MOLECULE
naphtalene
 18 19 0 0 0
****
USER_CHARGES
INVALID_CHARGES
Pose:  27 Cluster:  27 Fr_nu: 199585 TotEn:    -9.57
@<TRIPOS>ATOM
      1 C1        -76.8924   -7.1753  -57.5681 C.ar   1 LIG      -0.11500
      2 C2        -75.8873   -6.7240  -56.7179 C.ar   1 LIG      -0.11500
      3 C3        -77.5282  -11.0838  -54.7409 C.ar   1 LIG      -0.11500
      4 C4        -76.5230  -10.6323  -53.8908 C.ar   1 LIG      -0.11500
      5 C5        -77.5547   -8.3721  -57.2930 C.ar   1 LIG      -0.11700
      6 C6        -75.5406   -7.4674  -55.5895 C.ar   1 LIG      -0.11700
      7 C7        -77.8749  -10.3402  -55.8694 C.ar   1 LIG      -0.11700
      8 C8        -75.8606   -9.4356  -54.1658 C.ar   1 LIG      -0.11700
      9 C9        -77.2187   -9.1334  -56.1616 C.ar   1 LIG       0.00400
     10 C10       -76.1966   -8.6743  -55.2972 C.ar   1 LIG       0.00400
     11 H1        -77.1615   -6.5964  -58.4467 H      1 LIG       0.11500
     12 H2        -75.3725   -5.7921  -56.9328 H      1 LIG       0.11500
     13 H3        -78.0436  -12.0158  -54.5265 H      1 LIG       0.11500
     14 H4        -76.2533  -11.2124  -53.0132 H      1 LIG       0.11500
     15 H5        -78.3370   -8.7059  -57.9717 H      1 LIG       0.11500
     16 H6        -74.7522   -7.0952  -54.9385 H      1 LIG       0.11500
     17 H7        -78.6639  -10.7122  -56.5197 H      1 LIG       0.11500
     18 H8        -75.0778   -9.1020  -53.4877 H      1 LIG       0.11500
@<TRIPOS>BOND
      1       1       2 ar
      2       1       5 ar
      3       2       6 ar
      4       3       4 ar
      5       3       7 ar
      6       4       8 ar
      7       5       9 ar
      8       6      10 ar
      9       7       9 ar
     10       8      10 ar
     11       9      10 ar
     12       1      11 1
     13       2      12 1
     14       3      13 1
     15       4      14 1
     16       5      15 1
     17       6      16 1
     18       7      17 1
     19       8      18 1
@<TRIPOS>ALT_TYPE
CGenFF_4.0_ALT_TYPE_SET
CGenFF_4.0 1 CG2R61 2 CG2R61 3 CG2R61 4 CG2R61 5 CG2R61 6 CG2R61 7 CG2R61 8 CG2R61 9 CG2R61 10 CG2R61 11 HGR61 12 HGR61 13 HGR61 14 HGR61 15 HGR61 16 HGR61 17 HGR61 18 HGR61
@<TRIPOS>MOLECULE
naphtalene
 18 19 0 0 0
****
USER_CHARGES
INVALID_CHARGES
Pose:  28 Cluster:  28 Fr_nu:  73375 TotEn:    -9.56
@<TRIPOS>ATOM
      1 C1        -74.5797  -24.4632  -39.9596 C.ar   1 LIG      -0.11500
      2 C2        -74.6395  -23.0850  -40.1438 C.ar   1 LIG      -0.11500
      3 C3        -76.0686  -25.1400  -44.5420 C.ar   1 LIG      -0.11500
      4 C4        -76.1284  -23.7618  -44.7260 C.ar   1 LIG      -0.11500
      5 C5        -74.9192  -25.3229  -41.0047 C.ar   1 LIG      -0.11700
      6 C6        -75.0391  -22.5612  -41.3735 C.ar   1 LIG      -0.11700
      7 C7        -75.6690  -25.6638  -43.3121 C.ar   1 LIG      -0.11700
      8 C8        -75.7890  -22.9020  -43.6811 C.ar   1 LIG      -0.11700
      9 C9        -75.3237  -24.8132  -42.2493 C.ar   1 LIG       0.00400
     10 C10       -75.3845  -23.4117  -42.4365 C.ar   1 LIG       0.00400
     11 H1        -74.2691  -24.8704  -39.0019 H      1 LIG       0.11500
     12 H2        -74.3747  -22.4166  -39.3297 H      1 LIG       0.11500
     13 H3        -76.3332  -25.8092  -45.3559 H      1 LIG       0.11500
     14 H4        -76.4404  -23.3552  -45.6835 H      1 LIG       0.11500
     15 H5        -74.8655  -26.3968  -40.8380 H      1 LIG       0.11500
     16 H6        -75.0781  -21.4807  -41.4953 H      1 LIG       0.11500
     17 H7        -75.6292  -26.7443  -43.1909 H      1 LIG       0.11500
     18 H8        -75.8433  -21.8280  -43.8473 H      1 LIG       0.11500
@<TRIPOS>BOND
      1       1       2 ar
      2       1       5 ar
      3       2       6 ar
      4       3       4 ar
      5       3       7 ar
      6       4       8 ar
      7       5       9 ar
      8       6      10 ar
      9       7       9 ar
     10       8      10 ar
     11       9      10 ar
     12       1      11 1
     13       2      12 1
     14       3      13 1
     15       4      14 1
     16       5      15 1
     17       6      16 1
     18       7      17 1
     19       8      18 1
@<TRIPOS>ALT_TYPE
CGenFF_4.0_ALT_TYPE_SET
CGenFF_4.0 1 CG2R61 2 CG2R61 3 CG2R61 4 CG2R61 5 CG2R61 6 CG2R61 7 CG2R61 8 CG2R61 9 CG2R61 10 CG2R61 11 HGR61 12 HGR61 13 HGR61 14 HGR61 15 HGR61 16 HGR61 17 HGR61 18 HGR61
@<TRIPOS>MOLECULE
naphtalene
 18 19 0 0 0
****
USER_CHARGES
INVALID_CHARGES
Pose:  29 Cluster:  29 Fr_nu: 303317 TotEn:    -9.11
@<TRIPOS>ATOM
      1 C1        -49.8538  -11.6344  -42.5391 C.ar   1 LIG      -0.11500
      2 C2        -50.8646  -10.9255  -43.1813 C.ar   1 LIG      -0.11500
      3 C3        -50.7054  -15.4600  -45.4224 C.ar   1 LIG      -0.11500
      4 C4        -51.7163  -14.7509  -46.0645 C.ar   1 LIG      -0.11500
      5 C5        -49.5578  -12.9399  -42.9325 C.ar   1 LIG      -0.11700
      6 C6        -51.5833  -11.5190  -44.2193 C.ar   1 LIG      -0.11700
      7 C7        -49.9866  -14.8663  -44.3844 C.ar   1 LIG      -0.11700
      8 C8        -52.0124  -13.4455  -45.6711 C.ar   1 LIG      -0.11700
      9 C9        -50.2711  -13.5532  -43.9754 C.ar   1 LIG       0.00400
     10 C10       -51.2990  -12.8322  -44.6283 C.ar   1 LIG       0.00400
     11 H1        -49.2949  -11.1720  -41.7308 H      1 LIG       0.11500
     12 H2        -51.0940   -9.9092  -42.8745 H      1 LIG       0.11500
     13 H3        -50.4753  -16.4765  -45.7289 H      1 LIG       0.11500
     14 H4        -52.2757  -15.2143  -46.8718 H      1 LIG       0.11500
     15 H5        -48.7638  -13.4754  -42.4161 H      1 LIG       0.11500
     16 H6        -52.3689  -10.9460  -44.7075 H      1 LIG       0.11500
     17 H7        -49.2006  -15.4392  -43.8969 H      1 LIG       0.11500
     18 H8        -52.8069  -12.9101  -46.1869 H      1 LIG       0.11500
@<TRIPOS>BOND
      1       1       2 ar
      2       1       5 ar
      3       2       6 ar
      4       3       4 ar
      5       3       7 ar
      6       4       8 ar
      7       5       9 ar
      8       6      10 ar
      9       7       9 ar
     10       8      10 ar
     11       9      10 ar
     12       1      11 1
     13       2      12 1
     14       3      13 1
     15       4      14 1
     16       5      15 1
     17       6      16 1
     18       7      17 1
     19       8      18 1
@<TRIPOS>ALT_TYPE
CGenFF_4.0_ALT_TYPE_SET
CGenFF_4.0 1 CG2R61 2 CG2R61 3 CG2R61 4 CG2R61 5 CG2R61 6 CG2R61 7 CG2R61 8 CG2R61 9 CG2R61 10 CG2R61 11 HGR61 12 HGR61 13 HGR61 14 HGR61 15 HGR61 16 HGR61 17 HGR61 18 HGR61
@<TRIPOS>MOLECULE
naphtalene
 18 19 0 0 0
****
USER_CHARGES
INVALID_CHARGES
Pose:  30 Cluster:  30 Fr_nu:  53618 TotEn:    -8.86
@<TRIPOS>ATOM
      1 C1        -74.2307  -22.9067  -44.3481 C.ar   1 LIG      -0.11500
      2 C2        -75.5097  -23.4543  -44.3812 C.ar   1 LIG      -0.11500
      3 C3        -74.0361  -23.6528  -39.5441 C.ar   1 LIG      -0.11500
      4 C4        -75.3151  -24.2004  -39.5774 C.ar   1 LIG      -0.11500
      5 C5        -73.5404  -22.8170  -43.1389 C.ar   1 LIG      -0.11700
      6 C6        -76.1034  -23.9144  -43.2056 C.ar   1 LIG      -0.11700
      7 C7        -73.4424  -23.1928  -40.7198 C.ar   1 LIG      -0.11700
      8 C8        -76.0055  -24.2901  -40.7864 C.ar   1 LIG      -0.11700
      9 C9        -74.1227  -23.2751  -41.9457 C.ar   1 LIG       0.00400
     10 C10       -75.4233  -23.8320  -41.9796 C.ar   1 LIG       0.00400
     11 H1        -73.7693  -22.5482  -45.2635 H      1 LIG       0.11500
     12 H2        -76.0461  -23.5239  -45.3231 H      1 LIG       0.11500
     13 H3        -73.4990  -23.5831  -38.6024 H      1 LIG       0.11500
     14 H4        -75.7766  -24.5575  -38.6614 H      1 LIG       0.11500
     15 H5        -72.5419  -22.3849  -43.1366 H      1 LIG       0.11500
     16 H6        -77.1038  -24.3393  -43.2551 H      1 LIG       0.11500
     17 H7        -72.4417  -22.7687  -40.6702 H      1 LIG       0.11500
     18 H8        -77.0045  -24.7215  -40.7889 H      1 LIG       0.11500
@<TRIPOS>BOND
      1       1       2 ar
      2       1       5 ar
      3       2       6 ar
      4       3       4 ar
      5       3       7 ar
      6       4       8 ar
      7       5       9 ar
      8       6      10 ar
      9       7       9 ar
     10       8      10 ar
     11       9      10 ar
     12       1      11 1
     13       2      12 1
     14       3      13 1
     15       4      14 1
     16       5      15 1
     17       6      16 1
     18       7      17 1
     19       8      18 1
@<TRIPOS>ALT_TYPE
CGenFF_4.0_ALT_TYPE_SET
CGenFF_4.0 1 CG2R61 2 CG2R61 3 CG2R61 4 CG2R61 5 CG2R61 6 CG2R61 7 CG2R61 8 CG2R61 9 CG2R61 10 CG2R61 11 HGR61 12 HGR61 13 HGR61 14 HGR61 15 HGR61 16 HGR61 17 HGR61 18 HGR61
@<TRIPOS>MOLECULE
naphtalene
 18 19 0 0 0
****
USER_CHARGES
INVALID_CHARGES
Pose:  31 Cluster:  31 Fr_nu: 172851 TotEn:    -8.85
@<TRIPOS>ATOM
      1 C1        -62.8333   -4.2217  -57.6399 C.ar   1 LIG      -0.11500
      2 C2        -62.6320   -4.4434  -56.2808 C.ar   1 LIG      -0.11500
      3 C3        -60.8634   -8.5570  -58.6385 C.ar   1 LIG      -0.11500
      4 C4        -60.6621   -8.7786  -57.2794 C.ar   1 LIG      -0.11500
      5 C5        -62.4454   -5.1866  -58.5700 C.ar   1 LIG      -0.11700
      6 C6        -62.0421   -5.6306  -55.8464 C.ar   1 LIG      -0.11700
      7 C7        -61.4534   -7.3697  -59.0729 C.ar   1 LIG      -0.11700
      8 C8        -61.0500   -7.8137  -56.3492 C.ar   1 LIG      -0.11700
      9 C9        -61.8500   -6.3875  -58.1507 C.ar   1 LIG       0.00400
     10 C10       -61.6453   -6.6128  -56.7686 C.ar   1 LIG       0.00400
     11 H1        -63.2921   -3.2970  -57.9775 H      1 LIG       0.11500
     12 H2        -62.9346   -3.6917  -55.5576 H      1 LIG       0.11500
     13 H3        -60.5611   -9.3085  -59.3624 H      1 LIG       0.11500
     14 H4        -60.2020   -9.7028  -56.9424 H      1 LIG       0.11500
     15 H5        -62.6120   -4.9918  -59.6274 H      1 LIG       0.11500
     16 H6        -61.8949   -5.7829  -54.7792 H      1 LIG       0.11500
     17 H7        -61.6013   -7.2180  -60.1400 H      1 LIG       0.11500
     18 H8        -60.8827   -8.0080  -55.2917 H      1 LIG       0.11500
@<TRIPOS>BOND
      1       1       2 ar
      2       1       5 ar
      3       2       6 ar
      4       3       4 ar
      5       3       7 ar
      6       4       8 ar
      7       5       9 ar
      8       6      10 ar
      9       7       9 ar
     10       8      10 ar
     11       9      10 ar
     12       1      11 1
     13       2      12 1
     14       3      13 1
     15       4      14 1
     16       5      15 1
     17       6      16 1
     18       7      17 1
     19       8      18 1
@<TRIPOS>ALT_TYPE
CGenFF_4.0_ALT_TYPE_SET
CGenFF_4.0 1 CG2R61 2 CG2R61 3 CG2R61 4 CG2R61 5 CG2R61 6 CG2R61 7 CG2R61 8 CG2R61 9 CG2R61 10 CG2R61 11 HGR61 12 HGR61 13 HGR61 14 HGR61 15 HGR61 16 HGR61 17 HGR61 18 HGR61
@<TRIPOS>MOLECULE
naphtalene
 18 19 0 0 0
****
USER_CHARGES
INVALID_CHARGES
Pose:  32 Cluster:  32 Fr_nu: 200369 TotEn:    -8.30
@<TRIPOS>ATOM
      1 C1        -62.1952    0.0653  -25.0817 C.ar   1 LIG      -0.11500
      2 C2        -62.4150   -1.2978  -25.2564 C.ar   1 LIG      -0.11500
      3 C3        -66.0603    1.0454  -27.8698 C.ar   1 LIG      -0.11500
      4 C4        -66.2799   -0.3177  -28.0444 C.ar   1 LIG      -0.11500
      5 C5        -63.0444    0.9928  -25.6861 C.ar   1 LIG      -0.11700
      6 C6        -63.4845   -1.7388  -26.0360 C.ar   1 LIG      -0.11700
      7 C7        -64.9906    1.4863  -27.0901 C.ar   1 LIG      -0.11700
      8 C8        -65.4308   -1.2453  -27.4401 C.ar   1 LIG      -0.11700
      9 C9        -64.1259    0.5668  -26.4743 C.ar   1 LIG       0.00400
     10 C10       -64.3493   -0.8193  -26.6519 C.ar   1 LIG       0.00400
     11 H1        -61.3621    0.4080  -24.4751 H      1 LIG       0.11500
     12 H2        -61.7535   -2.0190  -24.7852 H      1 LIG       0.11500
     13 H3        -66.7216    1.7673  -28.3407 H      1 LIG       0.11500
     14 H4        -67.1124   -0.6598  -28.6523 H      1 LIG       0.11500
     15 H5        -62.8533    2.0534  -25.5362 H      1 LIG       0.11500
     16 H6        -63.6377   -2.8090  -26.1585 H      1 LIG       0.11500
     17 H7        -64.8382    2.5565  -26.9671 H      1 LIG       0.11500
     18 H8        -65.6212   -2.3060  -27.5905 H      1 LIG       0.11500
@<TRIPOS>BOND
      1       1       2 ar
      2       1       5 ar
      3       2       6 ar
      4       3       4 ar
      5       3       7 ar
      6       4       8 ar
      7       5       9 ar
      8       6      10 ar
      9       7       9 ar
     10       8      10 ar
     11       9      10 ar
     12       1      11 1
     13       2      12 1
     14       3      13 1
     15       4      14 1
     16       5      15 1
     17       6      16 1
     18       7      17 1
     19       8      18 1
@<TRIPOS>ALT_TYPE
CGenFF_4.0_ALT_TYPE_SET
CGenFF_4.0 1 CG2R61 2 CG2R61 3 CG2R61 4 CG2R61 5 CG2R61 6 CG2R61 7 CG2R61 8 CG2R61 9 CG2R61 10 CG2R61 11 HGR61 12 HGR61 13 HGR61 14 HGR61 15 HGR61 16 HGR61 17 HGR61 18 HGR61
@<TRIPOS>MOLECULE
naphtalene
 18 19 0 0 0
****
USER_CHARGES
INVALID_CHARGES
Pose:  33 Cluster:  33 Fr_nu: 136658 TotEn:    -8.00
@<TRIPOS>ATOM
      1 C1        -58.6178  -22.5795  -25.2228 C.ar   1 LIG      -0.11500
      2 C2        -58.5717  -23.2194  -23.9878 C.ar   1 LIG      -0.11500
      3 C3        -63.4585  -22.2425  -24.8674 C.ar   1 LIG      -0.11500
      4 C4        -63.4123  -22.8824  -23.6324 C.ar   1 LIG      -0.11500
      5 C5        -59.8425  -22.1747  -25.7544 C.ar   1 LIG      -0.11700
      6 C6        -59.7500  -23.4569  -23.2796 C.ar   1 LIG      -0.11700
      7 C7        -62.2801  -22.0049  -25.5755 C.ar   1 LIG      -0.11700
      8 C8        -62.1877  -23.2873  -23.1006 C.ar   1 LIG      -0.11700
      9 C9        -61.0386  -22.4056  -25.0555 C.ar   1 LIG       0.00400
     10 C10       -60.9916  -23.0564  -23.7996 C.ar   1 LIG       0.00400
     11 H1        -57.7002  -22.3954  -25.7739 H      1 LIG       0.11500
     12 H2        -57.6177  -23.5339  -23.5746 H      1 LIG       0.11500
     13 H3        -64.4124  -21.9275  -25.2811 H      1 LIG       0.11500
     14 H4        -64.3304  -23.0675  -23.0824 H      1 LIG       0.11500
     15 H5        -59.8547  -21.6766  -26.7217 H      1 LIG       0.11500
     16 H6        -59.6903  -23.9582  -22.3158 H      1 LIG       0.11500
     17 H7        -62.3400  -21.5029  -26.5389 H      1 LIG       0.11500
     18 H8        -62.1753  -23.7862  -22.1337 H      1 LIG       0.11500
@<TRIPOS>BOND
      1       1       2 ar
      2       1       5 ar
      3       2       6 ar
      4       3       4 ar
      5       3       7 ar
      6       4       8 ar
      7       5       9 ar
      8       6      10 ar
      9       7       9 ar
     10       8      10 ar
     11       9      10 ar
     12       1      11 1
     13       2      12 1
     14       3      13 1
     15       4      14 1
     16       5      15 1
     17       6      16 1
     18       7      17 1
     19       8      18 1
@<TRIPOS>ALT_TYPE
CGenFF_4.0_ALT_TYPE_SET
CGenFF_4.0 1 CG2R61 2 CG2R61 3 CG2R61 4 CG2R61 5 CG2R61 6 CG2R61 7 CG2R61 8 CG2R61 9 CG2R61 10 CG2R61 11 HGR61 12 HGR61 13 HGR61 14 HGR61 15 HGR61 16 HGR61 17 HGR61 18 HGR61
# TRIPOS MOL2 file generated by SEED

@<TRIPOS>MOLECULE
pyrazole
 9 9 0 0 0
****
USER_CHARGES
INVALID_CHARGES
Pose:   1 Cluster:   1 Fr_nu: 8515801 TotEn:   -19.85
@<TRIPOS>ATOM
      1 C1        -57.0767    2.4432  -41.1878 C.2    1 LIG      -0.25100
      2 C2        -55.8928    2.2389  -40.4540 C.2    1 LIG       0.13200
      3 C3        -58.0849    2.2067  -40.2856 C.2    1 LIG      -0.03800
      4 N1        -56.1257    1.8989  -39.1836 N.2    1 LIG      -0.57800
      5 N2        -57.4677    1.8879  -39.1118 N.pl3  1 LIG      -0.05900
      6 H1        -57.1850    2.7234  -42.2252 H      1 LIG       0.15700
      7 H2        -54.8699    2.3230  -40.7922 H      1 LIG       0.15600
      8 H3        -59.1616    2.2337  -40.3717 H      1 LIG       0.15900
      9 H4        -57.8986    1.6509  -38.2270 H      1 LIG       0.32200
@<TRIPOS>BOND
      1       1       2 1
      2       1       3 2
      3       2       4 2
      4       3       5 1
      5       4       5 1
      6       1       6 1
      7       2       7 1
      8       3       8 1
      9       5       9 1
@<TRIPOS>ALT_TYPE
CGenFF_4.0_ALT_TYPE_SET
CGenFF_4.0 1 CG2R51 2 CG2R52 3 CG2R51 4 NG2R50 5 NG2R51 6 HGR51 7 HGR52 8 HGR52 9 HGP1
@<TRIPOS>MOLECULE
pyrazole
 9 9 0 0 0
****
USER_CHARGES
INVALID_CHARGES
Pose:   2 Cluster:   2 Fr_nu: 11620280 TotEn:   -17.35
@<TRIPOS>ATOM
      1 C1        -51.1938    9.7550  -31.3656 C.2    1 LIG      -0.25100
      2 C2        -50.5860   10.1358  -30.1543 C.2    1 LIG       0.13200
      3 C3        -51.1939    8.3819  -31.3329 C.2    1 LIG      -0.03800
      4 N1        -50.2263    9.0893  -29.4064 N.2    1 LIG      -0.57800
      5 N2        -50.6093    8.0372  -30.1497 N.pl3  1 LIG      -0.05900
      6 H1        -51.5788   10.3866  -32.1525 H      1 LIG       0.15700
      7 H2        -50.3897   11.1324  -29.7854 H      1 LIG       0.15600
      8 H3        -51.5471    7.6359  -32.0301 H      1 LIG       0.15900
      9 H4        -50.4385    7.1072  -29.7882 H      1 LIG       0.32200
@<TRIPOS>BOND
      1       1       2 1
      2       1       3 2
      3       2       4 2
      4       3       5 1
      5       4       5 1
      6       1       6 1
      7       2       7 1
      8       3       8 1
      9       5       9 1
@<TRIPOS>ALT_TYPE
CGenFF_4.0_ALT_TYPE_SET
CGenFF_4.0 1 CG2R51 2 CG2R52 3 CG2R51 4 NG2R50 5 NG2R51 6 HGR51 7 HGR52 8 HGR52 9 HGP1
@<TRIPOS>MOLECULE
pyrazole
 9 9 0 0 0
****
USER_CHARGES
INVALID_CHARGES
Pose:   3 Cluster:   3 Fr_nu: 10621153 TotEn:   -16.64
@<TRIPOS>ATOM
      1 C1        -63.8406   -9.5082  -13.8002 C.2    1 LIG      -0.25100
      2 C2        -62.4910   -9.1343  -13.9431 C.2    1 LIG       0.13200
      3 C3        -63.8890  -10.8018  -14.2595 C.2    1 LIG      -0.03800
      4 N1        -61.7364  -10.1114  -14.4530 N.2    1 LIG      -0.57800
      5 N2        -62.6148  -11.1121  -14.6345 N.pl3  1 LIG      -0.05900
      6 H1        -64.6636   -8.9230  -13.4174 H      1 LIG       0.15700
      7 H2        -62.0258   -8.1904  -13.6974 H      1 LIG       0.15600
      8 H3        -64.6974  -11.5125  -14.3532 H      1 LIG       0.15900
      9 H4        -62.2755  -11.9835  -15.0223 H      1 LIG       0.32200
@<TRIPOS>BOND
      1       1       2 1
      2       1       3 2
      3       2       4 2
      4       3       5 1
      5       4       5 1
      6       1       6 1
      7       2       7 1
      8       3       8 1
      9       5       9 1
@<TRIPOS>ALT_TYPE
CGenFF_4.0_ALT_TYPE_SET
CGenFF_4.0 1 CG2R51 2 CG2R52 3 CG2R51 4 NG2R50 5 NG2R51 6 HGR51 7 HGR52 8 HGR52 9 HGP1
@<TRIPOS>MOLECULE
pyrazole
 9 9 0 0 0
****
USER_CHARGES
INVALID_CHARGES
Pose:   4 Cluster:   4 Fr_nu: 9930732 TotEn:   -16.54
@<TRIPOS>ATOM
      1 C1        -58.1198    3.5255  -41.2318 C.2    1 LIG      -0.25100
      2 C2        -57.0992    3.0872  -40.3670 C.2    1 LIG       0.13200
      3 C3        -59.2552    2.9123  -40.7616 C.2    1 LIG      -0.03800
      4 N1        -57.5467    2.2596  -39.4190 N.2    1 LIG      -0.57800
      5 N2        -58.8611    2.1730  -39.6853 N.pl3  1 LIG      -0.05900
      6 H1        -58.0440    4.1931  -42.0774 H      1 LIG       0.15700
      7 H2        -56.0478    3.3359  -40.3883 H      1 LIG       0.15600
      8 H3        -60.2844    2.9330  -41.0899 H      1 LIG       0.15900
      9 H4        -59.4332    1.5868  -39.0904 H      1 LIG       0.32200
@<TRIPOS>BOND
      1       1       2 1
      2       1       3 2
      3       2       4 2
      4       3       5 1
      5       4       5 1
      6       1       6 1
      7       2       7 1
      8       3       8 1
      9       5       9 1
@<TRIPOS>ALT_TYPE
CGenFF_4.0_ALT_TYPE_SET
CGenFF_4.0 1 CG2R51 2 CG2R52 3 CG2R51 4 NG2R50 5 NG2R51 6 HGR51 7 HGR52 8 HGR52 9 HGP1
@<TRIPOS>MOLECULE
pyrazole
 9 9 0 0 0
****
USER_CHARGES
INVALID_CHARGES
Pose:   5 Cluster:   5 Fr_nu: 1871944 TotEn:   -16.40
@<TRIPOS>ATOM
      1 C1        -56.2110    2.9591  -39.8208 C.2    1 LIG      -0.25100
      2 C2        -56.3217    2.1130  -40.9405 C.2    1 LIG       0.13200
      3 C3        -57.3424    2.7046  -39.0849 C.2    1 LIG      -0.03800
      4 N1        -57.4355    1.3760  -40.9218 N.2    1 LIG      -0.57800
      5 N2        -58.0350    1.7581  -39.7813 N.pl3  1 LIG      -0.05900
      6 H1        -55.4215    3.6556  -39.5797 H      1 LIG       0.15700
      7 H2        -55.6374    2.0031  -41.7696 H      1 LIG       0.15600
      8 H3        -57.7100    3.1044  -38.1509 H      1 LIG       0.15900
      9 H4        -58.9204    1.3315  -39.5389 H      1 LIG       0.32200
@<TRIPOS>BOND
      1       1       2 1
      2       1       3 2
      3       2       4 2
      4       3       5 1
      5       4       5 1
      6       1       6 1
      7       2       7 1
      8       3       8 1
      9       5       9 1
@<TRIPOS>ALT_TYPE
CGenFF_4.0_ALT_TYPE_SET
CGenFF_4.0 1 CG2R51 2 CG2R52 3 CG2R51 4 NG2R50 5 NG2R51 6 HGR51 7 HGR52 8 HGR52 9 HGP1
@<TRIPOS>MOLECULE
pyrazole
 9 9 0 0 0
****
USER_CHARGES
INVALID_CHARGES
Pose:   6 Cluster:   6 Fr_nu: 367728 TotEn:   -15.96
@<TRIPOS>ATOM
      1 C1        -46.5085   -8.9775  -38.8501 C.2    1 LIG      -0.25100
      2 C2        -46.1380  -10.0118  -37.9700 C.2    1 LIG       0.13200
      3 C3        -47.6899   -8.4984  -38.3390 C.2    1 LIG      -0.03800
      4 N1        -47.0130  -10.1804  -36.9751 N.2    1 LIG      -0.57800
      5 N2        -47.9451   -9.2456  -37.2268 N.pl3  1 LIG      -0.05900
      6 H1        -45.9918   -8.6271  -39.7314 H      1 LIG       0.15700
      7 H2        -45.2671  -10.6501  -38.0123 H      1 LIG       0.15600
      8 H3        -48.3581   -7.7126  -38.6605 H      1 LIG       0.15900
      9 H4        -48.7342   -9.1734  -36.5967 H      1 LIG       0.32200
@<TRIPOS>BOND
      1       1       2 1
      2       1       3 2
      3       2       4 2
      4       3       5 1
      5       4       5 1
      6       1       6 1
      7       2       7 1
      8       3       8 1
      9       5       9 1
@<TRIPOS>ALT_TYPE
CGenFF_4.0_ALT_TYPE_SET
CGenFF_4.0 1 CG2R51 2 CG2R52 3 CG2R51 4 NG2R50 5 NG2R51 6 HGR51 7 HGR52 8 HGR52 9 HGP1
@<TRIPOS>MOLECULE
pyrazole
 9 9 0 0 0
****
USER_CHARGES
INVALID_CHARGES
Pose:   7 Cluster:   7 Fr_nu: 126917 TotEn:   -15.88
@<TRIPOS>ATOM
      1 C1        -81.3626  -21.1880  -31.5379 C.2    1 LIG      -0.25100
      2 C2        -82.6905  -21.6481  -31.6209 C.2    1 LIG       0.13200
      3 C3        -80.7656  -21.6536  -32.6839 C.2    1 LIG      -0.03800
      4 N1        -82.9239  -22.3518  -32.7319 N.2    1 LIG      -0.57800
      5 N2        -81.7346  -22.3374  -33.3576 N.pl3  1 LIG      -0.05900
      6 H1        -80.9021  -20.6005  -30.7574 H      1 LIG       0.15700
      7 H2        -83.4978  -21.5004  -30.9179 H      1 LIG       0.15600
      8 H3        -79.7608  -21.5641  -33.0707 H      1 LIG       0.15900
      9 H4        -81.6538  -22.8183  -34.2448 H      1 LIG       0.32200
@<TRIPOS>BOND
      1       1       2 1
      2       1       3 2
      3       2       4 2
      4       3       5 1
      5       4       5 1
      6       1       6 1
      7       2       7 1
      8       3       8 1
      9       5       9 1
@<TRIPOS>ALT_TYPE
CGenFF_4.0_ALT_TYPE_SET
CGenFF_4.0 1 CG2R51 2 CG2R52 3 CG2R51 4 NG2R50 5 NG2R51 6 HGR51 7 HGR52 8 HGR52 9 HGP1
@<TRIPOS>MOLECULE
pyrazole
 9 9 0 0 0
****
USER_CHARGES
INVALID_CHARGES
Pose:   8 Cluster:   8 Fr_nu: 11604039 TotEn:   -15.73
@<TRIPOS>ATOM
      1 C1        -51.9895  -23.2461  -33.7534 C.2    1 LIG      -0.25100
      2 C2        -50.6339  -22.9040  -33.5889 C.2    1 LIG       0.13200
      3 C3        -52.5916  -22.0794  -34.1570 C.2    1 LIG      -0.03800
      4 N1        -50.3888  -21.6205  -33.8655 N.2    1 LIG      -0.57800
      5 N2        -51.5985  -21.1458  -34.2081 N.pl3  1 LIG      -0.05900
      6 H1        -52.4645  -24.2041  -33.6017 H      1 LIG       0.15700
      7 H2        -49.8145  -23.5363  -33.2784 H      1 LIG       0.15600
      8 H3        -53.6143  -21.8344  -34.4046 H      1 LIG       0.15900
      9 H4        -51.6753  -20.1697  -34.4652 H      1 LIG       0.32200
@<TRIPOS>BOND
      1       1       2 1
      2       1       3 2
      3       2       4 2
      4       3       5 1
      5       4       5 1
      6       1       6 1
      7       2       7 1
      8       3       8 1
      9       5       9 1
@<TRIPOS>ALT_TYPE
CGenFF_4.0_ALT_TYPE_SET
CGenFF_4.0 1 CG2R51 2 CG2R52 3 CG2R51 4 NG2R50 5 NG2R51 6 HGR51 7 HGR52 8 HGR52 9 HGP1
@<TRIPOS>MOLECULE
pyrazole
 9 9 0 0 0
****
USER_CHARGES
INVALID_CHARGES
Pose:   9 Cluster:   9 Fr_nu: 11156538 TotEn:   -15.10
@<TRIPOS>ATOM
      1 C1        -81.2295  -20.8195  -31.4941 C.2    1 LIG      -0.25100
      2 C2        -81.6681  -21.9133  -30.7241 C.2    1 LIG       0.13200
      3 C3        -80.8862  -21.3681  -32.7055 C.2    1 LIG      -0.03800
      4 N1        -81.6099  -23.0694  -31.3904 N.2    1 LIG      -0.57800
      5 N2        -81.1308  -22.7051  -32.5920 N.pl3  1 LIG      -0.05900
      6 H1        -81.1709  -19.7787  -31.2116 H      1 LIG       0.15700
      7 H2        -82.0273  -21.9163  -29.7048 H      1 LIG       0.15600
      8 H3        -80.4964  -20.9376  -33.6167 H      1 LIG       0.15900
      9 H4        -80.9925  -23.4241  -33.2911 H      1 LIG       0.32200
@<TRIPOS>BOND
      1       1       2 1
      2       1       3 2
      3       2       4 2
      4       3       5 1
      5       4       5 1
      6       1       6 1
      7       2       7 1
      8       3       8 1
      9       5       9 1
@<TRIPOS>ALT_TYPE
CGenFF_4.0_ALT_TYPE_SET
CGenFF_4.0 1 CG2R51 2 CG2R52 3 CG2R51 4 NG2R50 5 NG2R51 6 HGR51 7 HGR52 8 HGR52 9 HGP1
@<TRIPOS>MOLECULE
pyrazole
 9 9 0 0 0
****
USER_CHARGES
INVALID_CHARGES
Pose:  10 Cluster:  10 Fr_nu: 11465098 TotEn:   -15.08
@<TRIPOS>ATOM
      1 C1        -87.1127  -28.9203  -32.0085 C.2    1 LIG      -0.25100
      2 C2        -86.0321  -28.0421  -31.8016 C.2    1 LIG       0.13200
      3 C3        -87.3118  -28.9056  -33.3674 C.2    1 LIG      -0.03800
      4 N1        -85.5764  -27.5085  -32.9380 N.2    1 LIG      -0.57800
      5 N2        -86.3744  -28.0529  -33.8722 N.pl3  1 LIG      -0.05900
      6 H1        -87.6694  -29.4858  -31.2759 H      1 LIG       0.15700
      7 H2        -85.5579  -27.7683  -30.8699 H      1 LIG       0.15600
      8 H3        -88.0213  -29.4117  -34.0059 H      1 LIG       0.15900
      9 H4        -86.2245  -27.7959  -34.8398 H      1 LIG       0.32200
@<TRIPOS>BOND
      1       1       2 1
      2       1       3 2
      3       2       4 2
      4       3       5 1
      5       4       5 1
      6       1       6 1
      7       2       7 1
      8       3       8 1
      9       5       9 1
@<TRIPOS>ALT_TYPE
CGenFF_4.0_ALT_TYPE_SET
CGenFF_4.0 1 CG2R51 2 CG2R52 3 CG2R51 4 NG2R50 5 NG2R51 6 HGR51 7 HGR52 8 HGR52 9 HGP1
@<TRIPOS>MOLECULE
pyrazole
 9 9 0 0 0
****
USER_CHARGES
INVALID_CHARGES
Pose:  11 Cluster:  11 Fr_nu: 1614975 TotEn:   -14.83
@<TRIPOS>ATOM
      1 C1        -70.5309    3.2314  -47.3917 C.2    1 LIG      -0.25100
      2 C2        -70.7265    1.8417  -47.2815 C.2    1 LIG       0.13200
      3 C3        -70.9051    3.5298  -48.6790 C.2    1 LIG      -0.03800
      4 N1        -71.1893    1.2951  -48.4089 N.2    1 LIG      -0.57800
      5 N2        -71.2877    2.3468  -49.2398 N.pl3  1 LIG      -0.05900
      6 H1        -70.1699    3.9211  -46.6431 H      1 LIG       0.15700
      7 H2        -70.5506    1.2042  -46.4268 H      1 LIG       0.15600
      8 H3        -70.9309    4.4560  -49.2348 H      1 LIG       0.15900
      9 H4        -71.6231    2.1844  -50.1810 H      1 LIG       0.32200
@<TRIPOS>BOND
      1       1       2 1
      2       1       3 2
      3       2       4 2
      4       3       5 1
      5       4       5 1
      6       1       6 1
      7       2       7 1
      8       3       8 1
      9       5       9 1
@<TRIPOS>ALT_TYPE
CGenFF_4.0_ALT_TYPE_SET
CGenFF_4.0 1 CG2R51 2 CG2R52 3 CG2R51 4 NG2R50 5 NG2R51 6 HGR51 7 HGR52 8 HGR52 9 HGP1
@<TRIPOS>MOLECULE
pyrazole
 9 9 0 0 0
****
USER_CHARGES
INVALID_CHARGES
Pose:  12 Cluster:  12 Fr_nu: 7864997 TotEn:   -14.73
@<TRIPOS>ATOM
      1 C1        -78.9647  -34.3155  -41.1128 C.2    1 LIG      -0.25100
      2 C2        -79.2360  -34.2177  -39.7349 C.2    1 LIG       0.13200
      3 C3        -80.2025  -34.3046  -41.7080 C.2    1 LIG      -0.03800
      4 N1        -80.5434  -34.1495  -39.4703 N.2    1 LIG      -0.57800
      5 N2        -81.1048  -34.2044  -40.6901 N.pl3  1 LIG      -0.05900
      6 H1        -78.0065  -34.3836  -41.6063 H      1 LIG       0.15700
      7 H2        -78.5355  -34.1938  -38.9124 H      1 LIG       0.15600
      8 H3        -80.5155  -34.3602  -42.7406 H      1 LIG       0.15900
      9 H4        -82.1144  -34.1705  -40.7551 H      1 LIG       0.32200
@<TRIPOS>BOND
      1       1       2 1
      2       1       3 2
      3       2       4 2
      4       3       5 1
      5       4       5 1
      6       1       6 1
      7       2       7 1
      8       3       8 1
      9       5       9 1
@<TRIPOS>ALT_TYPE
CGenFF_4.0_ALT_TYPE_SET
CGenFF_4.0 1 CG2R51 2 CG2R52 3 CG2R51 4 NG2R50 5 NG2R51 6 HGR51 7 HGR52 8 HGR52 9 HGP1
@<TRIPOS>MOLECULE
pyrazole
 9 9 0 0 0
****
USER_CHARGES
INVALID_CHARGES
Pose:  13 Cluster:  13 Fr_nu: 624957 TotEn:   -14.60
@<TRIPOS>ATOM
      1 C1        -46.0714   -9.4880  -38.7365 C.2    1 LIG      -0.25100
      2 C2        -46.6053  -10.6130  -38.0799 C.2    1 LIG       0.13200
      3 C3        -44.7197   -9.7272  -38.7833 C.2    1 LIG      -0.03800
      4 N1        -45.6693  -11.5009  -37.7345 N.2    1 LIG      -0.57800
      5 N2        -44.5335  -10.9342  -38.1758 N.pl3  1 LIG      -0.05900
      6 H1        -46.5926   -8.6246  -39.1228 H      1 LIG       0.15700
      7 H2        -47.6376  -10.8225  -37.8381 H      1 LIG       0.15600
      8 H3        -43.8921   -9.1592  -39.1830 H      1 LIG       0.15900
      9 H4        -43.6622  -11.4274  -38.0267 H      1 LIG       0.32200
@<TRIPOS>BOND
      1       1       2 1
      2       1       3 2
      3       2       4 2
      4       3       5 1
      5       4       5 1
      6       1       6 1
      7       2       7 1
      8       3       8 1
      9       5       9 1
@<TRIPOS>ALT_TYPE
CGenFF_4.0_ALT_TYPE_SET
CGenFF_4.0 1 CG2R51 2 CG2R52 3 CG2R51 4 NG2R50 5 NG2R51 6 HGR51 7 HGR52 8 HGR52 9 HGP1
@<TRIPOS>MOLECULE
pyrazole
 9 9 0 0 0
****
USER_CHARGES
INVALID_CHARGES
Pose:  14 Cluster:  14 Fr_nu: 1255505 TotEn:   -14.42
@<TRIPOS>ATOM
      1 C1        -47.4028   -8.8571  -37.8041 C.2    1 LIG      -0.25100
      2 C2        -47.0372   -9.9538  -37.0008 C.2    1 LIG       0.13200
      3 C3        -46.5578   -8.9263  -38.8847 C.2    1 LIG      -0.03800
      4 N1        -46.0380  -10.6675  -37.5262 N.2    1 LIG      -0.57800
      5 N2        -45.7685  -10.0180  -38.6714 N.pl3  1 LIG      -0.05900
      6 H1        -48.1715   -8.1197  -37.6259 H      1 LIG       0.15700
      7 H2        -47.4570  -10.2625  -36.0540 H      1 LIG       0.15600
      8 H3        -46.4480   -8.3096  -39.7651 H      1 LIG       0.15900
      9 H4        -45.0280  -10.3749  -39.2622 H      1 LIG       0.32200
@<TRIPOS>BOND
      1       1       2 1
      2       1       3 2
      3       2       4 2
      4       3       5 1
      5       4       5 1
      6       1       6 1
      7       2       7 1
      8       3       8 1
      9       5       9 1
@<TRIPOS>ALT_TYPE
CGenFF_4.0_ALT_TYPE_SET
CGenFF_4.0 1 CG2R51 2 CG2R52 3 CG2R51 4 NG2R50 5 NG2R51 6 HGR51 7 HGR52 8 HGR52 9 HGP1
@<TRIPOS>MOLECULE
pyrazole
 9 9 0 0 0
****
USER_CHARGES
INVALID_CHARGES
Pose:  15 Cluster:  15 Fr_nu: 11528425 TotEn:   -14.26
@<TRIPOS>ATOM
      1 C1        -45.7707   -7.5831  -28.4368 C.2    1 LIG      -0.25100
      2 C2        -46.8344   -7.4725  -29.3523 C.2    1 LIG       0.13200
      3 C3        -44.7110   -8.0210  -29.1930 C.2    1 LIG      -0.03800
      4 N1        -46.4826   -7.8126  -30.5951 N.2    1 LIG      -0.57800
      5 N2        -45.1858   -8.1411  -30.4660 N.pl3  1 LIG      -0.05900
      6 H1        -45.7709   -7.3741  -27.3772 H      1 LIG       0.15700
      7 H2        -47.8515   -7.1588  -29.1655 H      1 LIG       0.15600
      8 H3        -43.6857   -8.2550  -28.9452 H      1 LIG       0.15900
      9 H4        -44.6831   -8.4422  -31.2914 H      1 LIG       0.32200
@<TRIPOS>BOND
      1       1       2 1
      2       1       3 2
      3       2       4 2
      4       3       5 1
      5       4       5 1
      6       1       6 1
      7       2       7 1
      8       3       8 1
      9       5       9 1
@<TRIPOS>ALT_TYPE
CGenFF_4.0_ALT_TYPE_SET
CGenFF_4.0 1 CG2R51 2 CG2R52 3 CG2R51 4 NG2R50 5 NG2R51 6 HGR51 7 HGR52 8 HGR52 9 HGP1
@<TRIPOS>MOLECULE
pyrazole
 9 9 0 0 0
****
USER_CHARGES
INVALID_CHARGES
Pose:  16 Cluster:  16 Fr_nu: 11528391 TotEn:   -14.26
@<TRIPOS>ATOM
      1 C1        -44.9555   -7.9210  -27.8066 C.2    1 LIG      -0.25100
      2 C2        -44.7110   -7.9210  -29.1930 C.2    1 LIG       0.13200
      3 C3        -46.2064   -7.3685  -27.6786 C.2    1 LIG      -0.03800
      4 N1        -45.7252   -7.4093  -29.8955 N.2    1 LIG      -0.57800
      5 N2        -46.6193   -7.0827  -28.9467 N.pl3  1 LIG      -0.05900
      6 H1        -44.3154   -8.2727  -27.0110 H      1 LIG       0.15700
      7 H2        -43.8358   -8.2721  -29.7208 H      1 LIG       0.15600
      8 H3        -46.8250   -7.1557  -26.8187 H      1 LIG       0.15900
      9 H4        -47.4944   -6.6644  -29.2363 H      1 LIG       0.32200
@<TRIPOS>BOND
      1       1       2 1
      2       1       3 2
      3       2       4 2
      4       3       5 1
      5       4       5 1
      6       1       6 1
      7       2       7 1
      8       3       8 1
      9       5       9 1
@<TRIPOS>ALT_TYPE
CGenFF_4.0_ALT_TYPE_SET
CGenFF_4.0 1 CG2R51 2 CG2R52 3 CG2R51 4 NG2R50 5 NG2R51 6 HGR51 7 HGR52 8 HGR52 9 HGP1
@<TRIPOS>MOLECULE
pyrazole
 9 9 0 0 0
****
USER_CHARGES
INVALID_CHARGES
Pose:  17 Cluster:  17 Fr_nu: 10015571 TotEn:   -14.19
@<TRIPOS>ATOM
      1 C1        -73.7207  -23.7802  -40.1637 C.2    1 LIG      -0.25100
      2 C2        -74.2122  -23.0018  -39.0987 C.2    1 LIG       0.13200
      3 C3        -74.4435  -23.3644  -41.2551 C.2    1 LIG      -0.03800
      4 N1        -75.1728  -22.1553  -39.4791 N.2    1 LIG      -0.57800
      5 N2        -75.2908  -22.3994  -40.7954 N.pl3  1 LIG      -0.05900
      6 H1        -72.9500  -24.5365  -40.1441 H      1 LIG       0.15700
      7 H2        -73.9108  -23.0163  -38.0611 H      1 LIG       0.15600
      8 H3        -74.4332  -23.6630  -42.2934 H      1 LIG       0.15900
      9 H4        -75.9743  -21.8698  -41.3218 H      1 LIG       0.32200
@<TRIPOS>BOND
      1       1       2 1
      2       1       3 2
      3       2       4 2
      4       3       5 1
      5       4       5 1
      6       1       6 1
      7       2       7 1
      8       3       8 1
      9       5       9 1
@<TRIPOS>ALT_TYPE
CGenFF_4.0_ALT_TYPE_SET
CGenFF_4.0 1 CG2R51 2 CG2R52 3 CG2R51 4 NG2R50 5 NG2R51 6 HGR51 7 HGR52 8 HGR52 9 HGP1
@<TRIPOS>MOLECULE
pyrazole
 9 9 0 0 0
****
USER_CHARGES
INVALID_CHARGES
Pose:  18 Cluster:  18 Fr_nu: 1121962 TotEn:   -14.07
@<TRIPOS>ATOM
      1 C1        -58.1282   -3.2853  -17.8905 C.2    1 LIG      -0.25100
      2 C2        -56.8689   -3.8974  -18.0353 C.2    1 LIG       0.13200
      3 C3        -58.8340   -3.6855  -18.9987 C.2    1 LIG      -0.03800
      4 N1        -56.7769   -4.6309  -19.1477 N.2    1 LIG      -0.57800
      5 N2        -57.9875   -4.4824  -19.7120 N.pl3  1 LIG      -0.05900
      6 H1        -58.4767   -2.6442  -17.0942 H      1 LIG       0.15700
      7 H2        -56.0140   -3.8392  -17.3768 H      1 LIG       0.15600
      8 H3        -59.8387   -3.4778  -19.3375 H      1 LIG       0.15900
      9 H4        -58.1686   -4.9537  -20.5894 H      1 LIG       0.32200
@<TRIPOS>BOND
      1       1       2 1
      2       1       3 2
      3       2       4 2
      4       3       5 1
      5       4       5 1
      6       1       6 1
      7       2       7 1
      8       3       8 1
      9       5       9 1
@<TRIPOS>ALT_TYPE
CGenFF_4.0_ALT_TYPE_SET
CGenFF_4.0 1 CG2R51 2 CG2R52 3 CG2R51 4 NG2R50 5 NG2R51 6 HGR51 7 HGR52 8 HGR52 9 HGP1
@<TRIPOS>MOLECULE
pyrazole
 9 9 0 0 0
****
USER_CHARGES
INVALID_CHARGES
Pose:  19 Cluster:  19 Fr_nu: 432191 TotEn:   -13.87
@<TRIPOS>ATOM
      1 C1        -71.2788    3.6207  -48.9918 C.2    1 LIG      -0.25100
      2 C2        -70.9274    4.4533  -47.9124 C.2    1 LIG       0.13200
      3 C3        -70.7598    2.3928  -48.6614 C.2    1 LIG      -0.03800
      4 N1        -70.2385    3.8087  -46.9670 N.2    1 LIG      -0.57800
      5 N2        -70.1530    2.5580  -47.4511 N.pl3  1 LIG      -0.05900
      6 H1        -71.8316    3.8741  -49.8844 H      1 LIG       0.15700
      7 H2        -71.1441    5.5031  -47.7756 H      1 LIG       0.15600
      8 H3        -70.7654    1.4385  -49.1680 H      1 LIG       0.15900
      9 H4        -69.6620    1.8638  -46.9017 H      1 LIG       0.32200
@<TRIPOS>BOND
      1       1       2 1
      2       1       3 2
      3       2       4 2
      4       3       5 1
      5       4       5 1
      6       1       6 1
      7       2       7 1
      8       3       8 1
      9       5       9 1
@<TRIPOS>ALT_TYPE
CGenFF_4.0_ALT_TYPE_SET
CGenFF_4.0 1 CG2R51 2 CG2R52 3 CG2R51 4 NG2R50 5 NG2R51 6 HGR51 7 HGR52 8 HGR52 9 HGP1
@<TRIPOS>MOLECULE
pyrazole
 9 9 0 0 0
****
USER_CHARGES
INVALID_CHARGES
Pose:  20 Cluster:  20 Fr_nu: 1196968 TotEn:   -13.82
@<TRIPOS>ATOM
      1 C1        -79.9232  -19.5824  -30.1262 C.2    1 LIG      -0.25100
      2 C2        -80.5741  -18.6435  -30.9487 C.2    1 LIG       0.13200
      3 C3        -79.4163  -20.5121  -31.0010 C.2    1 LIG      -0.03800
      4 N1        -80.4899  -18.9486  -32.2463 N.2    1 LIG      -0.57800
      5 N2        -79.7800  -20.0897  -32.2459 N.pl3  1 LIG      -0.05900
      6 H1        -79.8329  -19.5853  -29.0500 H      1 LIG       0.15700
      7 H2        -81.1069  -17.7498  -30.6566 H      1 LIG       0.15600
      8 H3        -78.8446  -21.4169  -30.8530 H      1 LIG       0.15900
      9 H4        -79.5803  -20.5304  -33.1351 H      1 LIG       0.32200
@<TRIPOS>BOND
      1       1       2 1
      2       1       3 2
      3       2       4 2
      4       3       5 1
      5       4       5 1
      6       1       6 1
      7       2       7 1
      8       3       8 1
      9       5       9 1
@<TRIPOS>ALT_TYPE
CGenFF_4.0_ALT_TYPE_SET
CGenFF_4.0 1 CG2R51 2 CG2R52 3 CG2R51 4 NG2R50 5 NG2R51 6 HGR51 7 HGR52 8 HGR52 9 HGP1
@<TRIPOS>MOLECULE
pyrazole
 9 9 0 0 0
****
USER_CHARGES
INVALID_CHARGES
Pose:  21 Cluster:  21 Fr_nu: 379414 TotEn:   -13.66
@<TRIPOS>ATOM
      1 C1        -51.0837  -11.9644  -45.8859 C.2    1 LIG      -0.25100
      2 C2        -50.5269  -11.5959  -44.6467 C.2    1 LIG       0.13200
      3 C3        -52.4385  -11.8242  -45.7089 C.2    1 LIG      -0.03800
      4 N1        -51.4522  -11.2475  -43.7487 N.2    1 LIG      -0.57800
      5 N2        -52.6043  -11.3964  -44.4244 N.pl3  1 LIG      -0.05900
      6 H1        -50.5751  -12.2861  -46.7827 H      1 LIG       0.15700
      7 H2        -49.4853  -11.5671  -44.3602 H      1 LIG       0.15600
      8 H3        -53.2806  -11.9887  -46.3655 H      1 LIG       0.15900
      9 H4        -53.4715  -11.1894  -43.9450 H      1 LIG       0.32200
@<TRIPOS>BOND
      1       1       2 1
      2       1       3 2
      3       2       4 2
      4       3       5 1
      5       4       5 1
      6       1       6 1
      7       2       7 1
      8       3       8 1
      9       5       9 1
@<TRIPOS>ALT_TYPE
CGenFF_4.0_ALT_TYPE_SET
CGenFF_4.0 1 CG2R51 2 CG2R52 3 CG2R51 4 NG2R50 5 NG2R51 6 HGR51 7 HGR52 8 HGR52 9 HGP1
@<TRIPOS>MOLECULE
pyrazole
 9 9 0 0 0
****
USER_CHARGES
INVALID_CHARGES
Pose:  22 Cluster:  22 Fr_nu: 11313326 TotEn:   -13.45
@<TRIPOS>ATOM
      1 C1        -52.2898  -21.5753  -35.0347 C.2    1 LIG      -0.25100
      2 C2        -51.5247  -21.0962  -33.9545 C.2    1 LIG       0.13200
      3 C3        -51.3740  -22.1726  -35.8659 C.2    1 LIG      -0.03800
      4 N1        -50.2231  -21.3659  -34.0848 N.2    1 LIG      -0.57800
      5 N2        -50.1631  -22.0211  -35.2566 N.pl3  1 LIG      -0.05900
      6 H1        -53.3560  -21.4995  -35.1896 H      1 LIG       0.15700
      7 H2        -51.8613  -20.5612  -33.0780 H      1 LIG       0.15600
      8 H3        -51.4722  -22.6782  -36.8157 H      1 LIG       0.15900
      9 H4        -49.2586  -22.3369  -35.5836 H      1 LIG       0.32200
@<TRIPOS>BOND
      1       1       2 1
      2       1       3 2
      3       2       4 2
      4       3       5 1
      5       4       5 1
      6       1       6 1
      7       2       7 1
      8       3       8 1
      9       5       9 1
@<TRIPOS>ALT_TYPE
CGenFF_4.0_ALT_TYPE_SET
CGenFF_4.0 1 CG2R51 2 CG2R52 3 CG2R51 4 NG2R50 5 NG2R51 6 HGR51 7 HGR52 8 HGR52 9 HGP1
@<TRIPOS>MOLECULE
pyrazole
 9 9 0 0 0
****
USER_CHARGES
INVALID_CHARGES
Pose:  23 Cluster:  23 Fr_nu: 7000589 TotEn:   -13.39
@<TRIPOS>ATOM
      1 C1        -72.8264  -23.8303  -40.6834 C.2    1 LIG      -0.25100
      2 C2        -73.9871  -23.1655  -40.2446 C.2    1 LIG       0.13200
      3 C3        -71.9882  -23.8120  -39.5955 C.2    1 LIG      -0.03800
      4 N1        -73.8981  -22.7549  -38.9767 N.2    1 LIG      -0.57800
      5 N2        -72.6714  -23.1629  -38.6094 N.pl3  1 LIG      -0.05900
      6 H1        -72.6250  -24.2631  -41.6521 H      1 LIG       0.15700
      7 H2        -74.8941  -22.9625  -40.7960 H      1 LIG       0.15600
      8 H3        -70.9890  -24.1916  -39.4384 H      1 LIG       0.15900
      9 H4        -72.3618  -22.9624  -37.6667 H      1 LIG       0.32200
@<TRIPOS>BOND
      1       1       2 1
      2       1       3 2
      3       2       4 2
      4       3       5 1
      5       4       5 1
      6       1       6 1
      7       2       7 1
      8       3       8 1
      9       5       9 1
@<TRIPOS>ALT_TYPE
CGenFF_4.0_ALT_TYPE_SET
CGenFF_4.0 1 CG2R51 2 CG2R52 3 CG2R51 4 NG2R50 5 NG2R51 6 HGR51 7 HGR52 8 HGR52 9 HGP1
@<TRIPOS>MOLECULE
pyrazole
 9 9 0 0 0
****
USER_CHARGES
INVALID_CHARGES
Pose:  24 Cluster:  24 Fr_nu: 592209 TotEn:   -13.38
@<TRIPOS>ATOM
      1 C1        -70.6780    3.1058  -48.0123 C.2    1 LIG      -0.25100
      2 C2        -70.8219    4.5046  -48.0795 C.2    1 LIG       0.13200
      3 C3        -71.3193    2.6404  -49.1342 C.2    1 LIG      -0.03800
      4 N1        -71.5012    4.9018  -49.1587 N.2    1 LIG      -0.57800
      5 N2        -71.7897    3.7457  -49.7802 N.pl3  1 LIG      -0.05900
      6 H1        -70.1788    2.5167  -47.2572 H      1 LIG       0.15700
      7 H2        -70.4606    5.2511  -47.3867 H      1 LIG       0.15600
      8 H3        -71.4816    1.6447  -49.5210 H      1 LIG       0.15900
      9 H4        -72.3151    3.7842  -50.6446 H      1 LIG       0.32200
@<TRIPOS>BOND
      1       1       2 1
      2       1       3 2
      3       2       4 2
      4       3       5 1
      5       4       5 1
      6       1       6 1
      7       2       7 1
      8       3       8 1
      9       5       9 1
@<TRIPOS>ALT_TYPE
CGenFF_4.0_ALT_TYPE_SET
CGenFF_4.0 1 CG2R51 2 CG2R52 3 CG2R51 4 NG2R50 5 NG2R51 6 HGR51 7 HGR52 8 HGR52 9 HGP1
@<TRIPOS>MOLECULE
pyrazole
 9 9 0 0 0
****
USER_CHARGES
INVALID_CHARGES
Pose:  25 Cluster:  25 Fr_nu: 406050 TotEn:   -13.34
@<TRIPOS>ATOM
      1 C1        -51.4214  -11.4168  -44.0209 C.2    1 LIG      -0.25100
      2 C2        -50.4948  -11.6374  -45.0575 C.2    1 LIG       0.13200
      3 C3        -52.6484  -11.5251  -44.6285 C.2    1 LIG      -0.03800
      4 N1        -51.0828  -11.8685  -46.2342 N.2    1 LIG      -0.57800
      5 N2        -52.3921  -11.7939  -45.9409 N.pl3  1 LIG      -0.05900
      6 H1        -51.2279  -11.2090  -42.9789 H      1 LIG       0.15700
      7 H2        -49.4154  -11.6388  -45.0045 H      1 LIG       0.15600
      8 H3        -53.6579  -11.4348  -44.2541 H      1 LIG       0.15900
      9 H4        -53.0598  -11.9355  -46.6885 H      1 LIG       0.32200
@<TRIPOS>BOND
      1       1       2 1
      2       1       3 2
      3       2       4 2
      4       3       5 1
      5       4       5 1
      6       1       6 1
      7       2       7 1
      8       3       8 1
      9       5       9 1
@<TRIPOS>ALT_TYPE
CGenFF_4.0_ALT_TYPE_SET
CGenFF_4.0 1 CG2R51 2 CG2R52 3 CG2R51 4 NG2R50 5 NG2R51 6 HGR51 7 HGR52 8 HGR52 9 HGP1
@<TRIPOS>MOLECULE
pyrazole
 9 9 0 0 0
****
USER_CHARGES
INVALID_CHARGES
Pose:  26 Cluster:  26 Fr_nu: 123328 TotEn:   -13.03
@<TRIPOS>ATOM
      1 C1        -82.0971  -22.0828  -31.5241 C.2    1 LIG      -0.25100
      2 C2        -81.7521  -20.7680  -31.1578 C.2    1 LIG       0.13200
      3 C3        -81.4474  -22.2887  -32.7166 C.2    1 LIG      -0.03800
      4 N1        -80.9456  -20.1802  -32.0455 N.2    1 LIG      -0.57800
      5 N2        -80.7783  -21.1300  -32.9815 N.pl3  1 LIG      -0.05900
      6 H1        -82.7278  -22.7839  -30.9978 H      1 LIG       0.15700
      7 H2        -82.0551  -20.2135  -30.2812 H      1 LIG       0.15600
      8 H3        -81.4037  -23.1353  -33.3864 H      1 LIG       0.15900
      9 H4        -80.1932  -20.9185  -33.7800 H      1 LIG       0.32200
@<TRIPOS>BOND
      1       1       2 1
      2       1       3 2
      3       2       4 2
      4       3       5 1
      5       4       5 1
      6       1       6 1
      7       2       7 1
      8       3       8 1
      9       5       9 1
@<TRIPOS>ALT_TYPE
CGenFF_4.0_ALT_TYPE_SET
CGenFF_4.0 1 CG2R51 2 CG2R52 3 CG2R51 4 NG2R50 5 NG2R51 6 HGR51 7 HGR52 8 HGR52 9 HGP1
@<TRIPOS>MOLECULE
pyrazole
 9 9 0 0 0
****
USER_CHARGES
INVALID_CHARGES
Pose:  27 Cluster:  27 Fr_nu: 432060 TotEn:   -12.99
@<TRIPOS>ATOM
      1 C1        -70.2148    2.4195  -47.4009 C.2    1 LIG      -0.25100
      2 C2        -70.3306    3.7627  -46.9959 C.2    1 LIG       0.13200
      3 C3        -70.7598    2.3928  -48.6614 C.2    1 LIG      -0.03800
      4 N1        -70.9039    4.5335  -47.9238 N.2    1 LIG      -0.57800
      5 N2        -71.1532    3.6720  -48.9246 N.pl3  1 LIG      -0.05900
      6 H1        -69.7946    1.5868  -46.8565 H      1 LIG       0.15700
      7 H2        -70.0215    4.2120  -46.0629 H      1 LIG       0.15600
      8 H3        -70.9020    1.5964  -49.3776 H      1 LIG       0.15900
      9 H4        -71.5981    4.0258  -49.7622 H      1 LIG       0.32200
@<TRIPOS>BOND
      1       1       2 1
      2       1       3 2
      3       2       4 2
      4       3       5 1
      5       4       5 1
      6       1       6 1
      7       2       7 1
      8       3       8 1
      9       5       9 1
@<TRIPOS>ALT_TYPE
CGenFF_4.0_ALT_TYPE_SET
CGenFF_4.0 1 CG2R51 2 CG2R52 3 CG2R51 4 NG2R50 5 NG2R51 6 HGR51 7 HGR52 8 HGR52 9 HGP1
@<TRIPOS>MOLECULE
pyrazole
 9 9 0 0 0
****
USER_CHARGES
INVALID_CHARGES
Pose:  28 Cluster:  28 Fr_nu: 101780 TotEn:   -12.77
@<TRIPOS>ATOM
      1 C1        -68.7373   -1.3784  -28.5098 C.2    1 LIG      -0.25100
      2 C2        -67.5573   -2.1461  -28.4993 C.2    1 LIG       0.13200
      3 C3        -69.6875   -2.2166  -29.0399 C.2    1 LIG      -0.03800
      4 N1        -67.7388   -3.3773  -28.9841 N.2    1 LIG      -0.57800
      5 N2        -69.0440   -3.3898  -29.3041 N.pl3  1 LIG      -0.05900
      6 H1        -68.8801   -0.3603  -28.1789 H      1 LIG       0.15700
      7 H2        -66.5725   -1.8595  -28.1591 H      1 LIG       0.15600
      8 H3        -70.7391   -2.0860  -29.2504 H      1 LIG       0.15900
      9 H4        -69.4318   -4.2357  -29.7027 H      1 LIG       0.32200
@<TRIPOS>BOND
      1       1       2 1
      2       1       3 2
      3       2       4 2
      4       3       5 1
      5       4       5 1
      6       1       6 1
      7       2       7 1
      8       3       8 1
      9       5       9 1
@<TRIPOS>ALT_TYPE
CGenFF_4.0_ALT_TYPE_SET
CGenFF_4.0 1 CG2R51 2 CG2R52 3 CG2R51 4 NG2R50 5 NG2R51 6 HGR51 7 HGR52 8 HGR52 9 HGP1
@<TRIPOS>MOLECULE
pyrazole
 9 9 0 0 0
****
USER_CHARGES
INVALID_CHARGES
Pose:  29 Cluster:  29 Fr_nu: 11581159 TotEn:   -12.55
@<TRIPOS>ATOM
      1 C1        -86.0706  -21.5035  -32.6447 C.2    1 LIG      -0.25100
      2 C2        -87.3830  -21.5647  -33.1503 C.2    1 LIG       0.13200
      3 C3        -85.3959  -22.4907  -33.3206 C.2    1 LIG      -0.03800
      4 N1        -87.5352  -22.5155  -34.0760 N.2    1 LIG      -0.57800
      5 N2        -86.3096  -23.0608  -34.1576 N.pl3  1 LIG      -0.05900
      6 H1        -85.6689  -20.8370  -31.8959 H      1 LIG       0.15700
      7 H2        -88.2351  -20.9565  -32.8824 H      1 LIG       0.15600
      8 H3        -84.3718  -22.8327  -33.2805 H      1 LIG       0.15900
      9 H4        -86.1666  -23.8238  -34.8073 H      1 LIG       0.32200
@<TRIPOS>BOND
      1       1       2 1
      2       1       3 2
      3       2       4 2
      4       3       5 1
      5       4       5 1
      6       1       6 1
      7       2       7 1
      8       3       8 1
      9       5       9 1
@<TRIPOS>ALT_TYPE
CGenFF_4.0_ALT_TYPE_SET
CGenFF_4.0 1 CG2R51 2 CG2R52 3 CG2R51 4 NG2R50 5 NG2R51 6 HGR51 7 HGR52 8 HGR52 9 HGP1
@<TRIPOS>MOLECULE
pyrazole
 9 9 0 0 0
****
USER_CHARGES
INVALID_CHARGES
Pose:  30 Cluster:  30 Fr_nu: 9044974 TotEn:   -12.51
@<TRIPOS>ATOM
      1 C1        -43.6355  -11.1238  -24.4638 C.2    1 LIG      -0.25100
      2 C2        -43.6413  -12.2286  -23.5914 C.2    1 LIG       0.13200
      3 C3        -42.4609  -10.4701  -24.1822 C.2    1 LIG      -0.03800
      4 N1        -42.5564  -12.2774  -22.8140 N.2    1 LIG      -0.57800
      5 N2        -41.8577  -11.1952  -23.1969 N.pl3  1 LIG      -0.05900
      6 H1        -44.3780  -10.8406  -25.1952 H      1 LIG       0.15700
      7 H2        -44.3912  -13.0000  -23.4894 H      1 LIG       0.15600
      8 H3        -42.0111   -9.5733  -24.5834 H      1 LIG       0.15900
      9 H4        -40.9737  -11.0089  -22.7401 H      1 LIG       0.32200
@<TRIPOS>BOND
      1       1       2 1
      2       1       3 2
      3       2       4 2
      4       3       5 1
      5       4       5 1
      6       1       6 1
      7       2       7 1
      8       3       8 1
      9       5       9 1
@<TRIPOS>ALT_TYPE
CGenFF_4.0_ALT_TYPE_SET
CGenFF_4.0 1 CG2R51 2 CG2R52 3 CG2R51 4 NG2R50 5 NG2R51 6 HGR51 7 HGR52 8 HGR52 9 HGP1
@<TRIPOS>MOLECULE
pyrazole
 9 9 0 0 0
****
USER_CHARGES
INVALID_CHARGES
Pose:  31 Cluster:  31 Fr_nu: 440997 TotEn:   -12.44
@<TRIPOS>ATOM
      1 C1        -70.1741    8.2814  -44.3323 C.2    1 LIG      -0.25100
      2 C2        -69.9268    7.2932  -45.3038 C.2    1 LIG       0.13200
      3 C3        -71.2079    7.7752  -43.5831 C.2    1 LIG      -0.03800
      4 N1        -70.7380    6.2388  -45.1850 N.2    1 LIG      -0.57800
      5 N2        -71.5052    6.5615  -44.1299 N.pl3  1 LIG      -0.05900
      6 H1        -69.6731    9.2280  -44.1933 H      1 LIG       0.15700
      7 H2        -69.1895    7.2975  -46.0939 H      1 LIG       0.15600
      8 H3        -71.7482    8.1615  -42.7308 H      1 LIG       0.15900
      9 H4        -72.2175    5.9049  -43.8363 H      1 LIG       0.32200
@<TRIPOS>BOND
      1       1       2 1
      2       1       3 2
      3       2       4 2
      4       3       5 1
      5       4       5 1
      6       1       6 1
      7       2       7 1
      8       3       8 1
      9       5       9 1
@<TRIPOS>ALT_TYPE
CGenFF_4.0_ALT_TYPE_SET
CGenFF_4.0 1 CG2R51 2 CG2R52 3 CG2R51 4 NG2R50 5 NG2R51 6 HGR51 7 HGR52 8 HGR52 9 HGP1
@<TRIPOS>MOLECULE
pyrazole
 9 9 0 0 0
****
USER_CHARGES
INVALID_CHARGES
Pose:  32 Cluster:  32 Fr_nu: 1015933 TotEn:   -12.12
@<TRIPOS>ATOM
      1 C1        -75.1474  -22.9237  -40.1887 C.2    1 LIG      -0.25100
      2 C2        -75.9267  -23.8969  -39.5349 C.2    1 LIG       0.13200
      3 C3        -74.0242  -22.8018  -39.4076 C.2    1 LIG      -0.03800
      4 N1        -75.3476  -24.3605  -38.4243 N.2    1 LIG      -0.57800
      5 N2        -74.1923  -23.6757  -38.3740 N.pl3  1 LIG      -0.05900
      6 H1        -75.3679  -22.3859  -41.0989 H      1 LIG       0.15700
      7 H2        -76.8928  -24.2873  -39.8213 H      1 LIG       0.15600
      8 H3        -73.1416  -22.1843  -39.4910 H      1 LIG       0.15900
      9 H4        -73.5627  -23.8538  -37.6016 H      1 LIG       0.32200
@<TRIPOS>BOND
      1       1       2 1
      2       1       3 2
      3       2       4 2
      4       3       5 1
      5       4       5 1
      6       1       6 1
      7       2       7 1
      8       3       8 1
      9       5       9 1
@<TRIPOS>ALT_TYPE
CGenFF_4.0_ALT_TYPE_SET
CGenFF_4.0 1 CG2R51 2 CG2R52 3 CG2R51 4 NG2R50 5 NG2R51 6 HGR51 7 HGR52 8 HGR52 9 HGP1
@<TRIPOS>MOLECULE
pyrazole
 9 9 0 0 0
****
USER_CHARGES
INVALID_CHARGES
Pose:  33 Cluster:  33 Fr_nu: 5291817 TotEn:   -12.10
@<TRIPOS>ATOM
      1 C1        -74.4269  -23.7487  -39.3340 C.2    1 LIG      -0.25100
      2 C2        -75.7095  -24.1839  -38.9503 C.2    1 LIG       0.13200
      3 C3        -74.6509  -22.5748  -40.0110 C.2    1 LIG      -0.03800
      4 N1        -76.6766  -23.3540  -39.3501 N.2    1 LIG      -0.57800
      5 N2        -76.0015  -22.3854  -39.9920 N.pl3  1 LIG      -0.05900
      6 H1        -73.4730  -24.2190  -39.1461 H      1 LIG       0.15700
      7 H2        -75.9798  -25.0715  -38.3964 H      1 LIG       0.15600
      8 H3        -73.9862  -21.8743  -40.4956 H      1 LIG       0.15900
      9 H4        -76.5281  -21.6217  -40.3973 H      1 LIG       0.32200
@<TRIPOS>BOND
      1       1       2 1
      2       1       3 2
      3       2       4 2
      4       3       5 1
      5       4       5 1
      6       1       6 1
      7       2       7 1
      8       3       8 1
      9       5       9 1
@<TRIPOS>ALT_TYPE
CGenFF_4.0_ALT_TYPE_SET
CGenFF_4.0 1 CG2R51 2 CG2R52 3 CG2R51 4 NG2R50 5 NG2R51 6 HGR51 7 HGR52 8 HGR52 9 HGP1
@<TRIPOS>MOLECULE
pyrazole
 9 9 0 0 0
****
USER_CHARGES
INVALID_CHARGES
Pose:  34 Cluster:  34 Fr_nu: 11722742 TotEn:   -12.05
@<TRIPOS>ATOM
      1 C1        -46.2391  -23.7336  -33.6473 C.2    1 LIG      -0.25100
      2 C2        -45.8891  -22.6839  -34.5176 C.2    1 LIG       0.13200
      3 C3        -45.9012  -23.2714  -32.3988 C.2    1 LIG      -0.03800
      4 N1        -45.3691  -21.6340  -33.8764 N.2    1 LIG      -0.57800
      5 N2        -45.3898  -22.0215  -32.5897 N.pl3  1 LIG      -0.05900
      6 H1        -46.6757  -24.6911  -33.8900 H      1 LIG       0.15700
      7 H2        -45.9909  -22.6404  -35.5926 H      1 LIG       0.15600
      8 H3        -45.9749  -23.7103  -31.4142 H      1 LIG       0.15900
      9 H4        -45.0359  -21.3809  -31.8903 H      1 LIG       0.32200
@<TRIPOS>BOND
      1       1       2 1
      2       1       3 2
      3       2       4 2
      4       3       5 1
      5       4       5 1
      6       1       6 1
      7       2       7 1
      8       3       8 1
      9       5       9 1
@<TRIPOS>ALT_TYPE
CGenFF_4.0_ALT_TYPE_SET
CGenFF_4.0 1 CG2R51 2 CG2R52 3 CG2R51 4 NG2R50 5 NG2R51 6 HGR51 7 HGR52 8 HGR52 9 HGP1
@<TRIPOS>MOLECULE
pyrazole
 9 9 0 0 0
****
USER_CHARGES
INVALID_CHARGES
Pose:  35 Cluster:  35 Fr_nu: 754074 TotEn:   -11.68
@<TRIPOS>ATOM
      1 C1        -75.6936  -23.9183  -39.9464 C.2    1 LIG      -0.25100
      2 C2        -75.4113  -22.6238  -40.4222 C.2    1 LIG       0.13200
      3 C3        -74.9027  -24.0545  -38.8318 C.2    1 LIG      -0.03800
      4 N1        -74.5115  -21.9833  -39.6712 N.2    1 LIG      -0.57800
      5 N2        -74.2216  -22.8789  -38.7121 N.pl3  1 LIG      -0.05900
      6 H1        -76.3753  -24.6505  -40.3534 H      1 LIG       0.15700
      7 H2        -75.8234  -22.1207  -41.2852 H      1 LIG       0.15600
      8 H3        -74.7646  -24.8645  -38.1303 H      1 LIG       0.15900
      9 H4        -73.5449  -22.6215  -38.0046 H      1 LIG       0.32200
@<TRIPOS>BOND
      1       1       2 1
      2       1       3 2
      3       2       4 2
      4       3       5 1
      5       4       5 1
      6       1       6 1
      7       2       7 1
      8       3       8 1
      9       5       9 1
@<TRIPOS>ALT_TYPE
CGenFF_4.0_ALT_TYPE_SET
CGenFF_4.0 1 CG2R51 2 CG2R52 3 CG2R51 4 NG2R50 5 NG2R51 6 HGR51 7 HGR52 8 HGR52 9 HGP1
@<TRIPOS>MOLECULE
pyrazole
 9 9 0 0 0
****
USER_CHARGES
INVALID_CHARGES
Pose:  36 Cluster:  36 Fr_nu: 2163627 TotEn:   -11.59
@<TRIPOS>ATOM
      1 C1        -73.5732  -23.1007  -39.0936 C.2    1 LIG      -0.25100
      2 C2        -74.5328  -23.9110  -38.4577 C.2    1 LIG       0.13200
      3 C3        -74.1892  -22.6798  -40.2468 C.2    1 LIG      -0.03800
      4 N1        -75.6718  -24.0009  -39.1494 N.2    1 LIG      -0.57800
      5 N2        -75.4321  -23.2415  -40.2320 N.pl3  1 LIG      -0.05900
      6 H1        -72.5750  -22.8550  -38.7628 H      1 LIG       0.15700
      7 H2        -74.4494  -24.4403  -37.5193 H      1 LIG       0.15600
      8 H3        -73.8617  -22.0475  -41.0594 H      1 LIG       0.15900
      9 H4        -76.1637  -23.1510  -40.9257 H      1 LIG       0.32200
@<TRIPOS>BOND
      1       1       2 1
      2       1       3 2
      3       2       4 2
      4       3       5 1
      5       4       5 1
      6       1       6 1
      7       2       7 1
      8       3       8 1
      9       5       9 1
@<TRIPOS>ALT_TYPE
CGenFF_4.0_ALT_TYPE_SET
CGenFF_4.0 1 CG2R51 2 CG2R52 3 CG2R51 4 NG2R50 5 NG2R51 6 HGR51 7 HGR52 8 HGR52 9 HGP1
@<TRIPOS>MOLECULE
pyrazole
 9 9 0 0 0
****
USER_CHARGES
INVALID_CHARGES
Pose:  37 Cluster:  37 Fr_nu: 369103 TotEn:   -11.44
@<TRIPOS>ATOM
      1 C1        -49.9073  -10.9997  -28.1239 C.2    1 LIG      -0.25100
      2 C2        -49.2147  -11.5911  -27.0505 C.2    1 LIG       0.13200
      3 C3        -50.1318  -12.0340  -28.9992 C.2    1 LIG      -0.03800
      4 N1        -49.0127  -12.8997  -27.2256 N.2    1 LIG      -0.57800
      5 N2        -49.5818  -13.1392  -28.4192 N.pl3  1 LIG      -0.05900
      6 H1        -50.2034   -9.9683  -28.2465 H      1 LIG       0.15700
      7 H2        -48.8483  -11.1230  -26.1480 H      1 LIG       0.15600
      8 H3        -50.6202  -12.0817  -29.9618 H      1 LIG       0.15900
      9 H4        -49.5568  -14.0842  -28.7813 H      1 LIG       0.32200
@<TRIPOS>BOND
      1       1       2 1
      2       1       3 2
      3       2       4 2
      4       3       5 1
      5       4       5 1
      6       1       6 1
      7       2       7 1
      8       3       8 1
      9       5       9 1
@<TRIPOS>ALT_TYPE
CGenFF_4.0_ALT_TYPE_SET
CGenFF_4.0 1 CG2R51 2 CG2R52 3 CG2R51 4 NG2R50 5 NG2R51 6 HGR51 7 HGR52 8 HGR52 9 HGP1
@<TRIPOS>MOLECULE
pyrazole
 9 9 0 0 0
****
USER_CHARGES
INVALID_CHARGES
Pose:  38 Cluster:  38 Fr_nu: 2809691 TotEn:   -11.38
@<TRIPOS>ATOM
      1 C1        -82.9245    2.3519  -38.5689 C.2    1 LIG      -0.25100
      2 C2        -81.8008    1.9508  -37.8217 C.2    1 LIG       0.13200
      3 C3        -83.1088    1.3416  -39.4809 C.2    1 LIG      -0.03800
      4 N1        -81.3062    0.7772  -38.2241 N.2    1 LIG      -0.57800
      5 N2        -82.1230    0.4320  -39.2339 N.pl3  1 LIG      -0.05900
      6 H1        -83.5186    3.2474  -38.4616 H      1 LIG       0.15700
      7 H2        -81.3214    2.4650  -37.0011 H      1 LIG       0.15600
      8 H3        -83.8348    1.1925  -40.2671 H      1 LIG       0.15900
      9 H4        -81.9480   -0.4414  -39.7150 H      1 LIG       0.32200
@<TRIPOS>BOND
      1       1       2 1
      2       1       3 2
      3       2       4 2
      4       3       5 1
      5       4       5 1
      6       1       6 1
      7       2       7 1
      8       3       8 1
      9       5       9 1
@<TRIPOS>ALT_TYPE
CGenFF_4.0_ALT_TYPE_SET
CGenFF_4.0 1 CG2R51 2 CG2R52 3 CG2R51 4 NG2R50 5 NG2R51 6 HGR51 7 HGR52 8 HGR52 9 HGP1
@<TRIPOS>MOLECULE
pyrazole
 9 9 0 0 0
****
USER_CHARGES
INVALID_CHARGES
Pose:  39 Cluster:  39 Fr_nu: 11683420 TotEn:   -11.22
@<TRIPOS>ATOM
      1 C1        -86.1098  -24.3201  -32.5925 C.2    1 LIG      -0.25100
      2 C2        -86.8727  -23.2895  -33.1734 C.2    1 LIG       0.13200
      3 C3        -85.7310  -25.1064  -33.6530 C.2    1 LIG      -0.03800
      4 N1        -86.9736  -23.4075  -34.4999 N.2    1 LIG      -0.57800
      5 N2        -86.2689  -24.5215  -34.7616 N.pl3  1 LIG      -0.05900
      6 H1        -85.8672  -24.4721  -31.5511 H      1 LIG       0.15700
      7 H2        -87.3600  -22.4576  -32.6852 H      1 LIG       0.15600
      8 H3        -85.1425  -26.0103  -33.7171 H      1 LIG       0.15900
      9 H4        -86.1970  -24.8284  -35.7236 H      1 LIG       0.32200
@<TRIPOS>BOND
      1       1       2 1
      2       1       3 2
      3       2       4 2
      4       3       5 1
      5       4       5 1
      6       1       6 1
      7       2       7 1
      8       3       8 1
      9       5       9 1
@<TRIPOS>ALT_TYPE
CGenFF_4.0_ALT_TYPE_SET
CGenFF_4.0 1 CG2R51 2 CG2R52 3 CG2R51 4 NG2R50 5 NG2R51 6 HGR51 7 HGR52 8 HGR52 9 HGP1
@<TRIPOS>MOLECULE
pyrazole
 9 9 0 0 0
****
USER_CHARGES
INVALID_CHARGES
Pose:  40 Cluster:  40 Fr_nu: 368684 TotEn:   -10.84
@<TRIPOS>ATOM
      1 C1        -49.4874  -12.2871  -27.1913 C.2    1 LIG      -0.25100
      2 C2        -49.8981  -13.0720  -28.2853 C.2    1 LIG       0.13200
      3 C3        -49.6548  -10.9917  -27.6160 C.2    1 LIG      -0.03800
      4 N1        -50.2966  -12.3368  -29.3267 N.2    1 LIG      -0.57800
      5 N2        -50.1373  -11.0762  -28.8890 N.pl3  1 LIG      -0.05900
      6 H1        -49.1217  -12.6136  -26.2289 H      1 LIG       0.15700
      7 H2        -49.9231  -14.1493  -28.3674 H      1 LIG       0.15600
      8 H3        -49.4760  -10.0390  -27.1388 H      1 LIG       0.15900
      9 H4        -50.3766  -10.3175  -29.5149 H      1 LIG       0.32200
@<TRIPOS>BOND
      1       1       2 1
      2       1       3 2
      3       2       4 2
      4       3       5 1
      5       4       5 1
      6       1       6 1
      7       2       7 1
      8       3       8 1
      9       5       9 1
@<TRIPOS>ALT_TYPE
CGenFF_4.0_ALT_TYPE_SET
CGenFF_4.0 1 CG2R51 2 CG2R52 3 CG2R51 4 NG2R50 5 NG2R51 6 HGR51 7 HGR52 8 HGR52 9 HGP1
@<TRIPOS>MOLECULE
pyrazole
 9 9 0 0 0
****
USER_CHARGES
INVALID_CHARGES
Pose:  41 Cluster:  41 Fr_nu: 374809 TotEn:   -10.41
@<TRIPOS>ATOM
      1 C1        -75.6806   -7.4092  -56.3071 C.2    1 LIG      -0.25100
      2 C2        -76.8755   -7.2819  -57.0404 C.2    1 LIG       0.13200
      3 C3        -74.7938   -7.9739  -57.1910 C.2    1 LIG      -0.03800
      4 N1        -76.7616   -7.7296  -58.2937 N.2    1 LIG      -0.57800
      5 N2        -75.4845   -8.1436  -58.3549 N.pl3  1 LIG      -0.05900
      6 H1        -75.4879   -7.1303  -55.2817 H      1 LIG       0.15700
      7 H2        -77.8248   -6.8821  -56.7137 H      1 LIG       0.15600
      8 H3        -73.7577   -8.2659  -57.0981 H      1 LIG       0.15900
      9 H4        -75.1488   -8.5357  -59.2257 H      1 LIG       0.32200
@<TRIPOS>BOND
      1       1       2 1
      2       1       3 2
      3       2       4 2
      4       3       5 1
      5       4       5 1
      6       1       6 1
      7       2       7 1
      8       3       8 1
      9       5       9 1
@<TRIPOS>ALT_TYPE
CGenFF_4.0_ALT_TYPE_SET
CGenFF_4.0 1 CG2R51 2 CG2R52 3 CG2R51 4 NG2R50 5 NG2R51 6 HGR51 7 HGR52 8 HGR52 9 HGP1
@<TRIPOS>MOLECULE
pyrazole
 9 9 0 0 0
****
USER_CHARGES
INVALID_CHARGES
Pose:  42 Cluster:  42 Fr_nu: 251841 TotEn:   -10.37
@<TRIPOS>ATOM
      1 C1        -50.9628  -12.4063  -43.4790 C.2    1 LIG      -0.25100
      2 C2        -51.5495  -11.2526  -44.0326 C.2    1 LIG       0.13200
      3 C3        -49.9748  -11.9270  -42.6540 C.2    1 LIG      -0.03800
      4 N1        -50.9819  -10.1252  -43.5959 N.2    1 LIG      -0.57800
      5 N2        -50.0281  -10.5681  -42.7591 N.pl3  1 LIG      -0.05900
      6 H1        -51.2198  -13.4408  -43.6526 H      1 LIG       0.15700
      7 H2        -52.3668  -11.1863  -44.7364 H      1 LIG       0.15600
      8 H3        -49.2535  -12.4192  -42.0178 H      1 LIG       0.15900
      9 H4        -49.4451   -9.8849  -42.2920 H      1 LIG       0.32200
@<TRIPOS>BOND
      1       1       2 1
      2       1       3 2
      3       2       4 2
      4       3       5 1
      5       4       5 1
      6       1       6 1
      7       2       7 1
      8       3       8 1
      9       5       9 1
@<TRIPOS>ALT_TYPE
CGenFF_4.0_ALT_TYPE_SET
CGenFF_4.0 1 CG2R51 2 CG2R52 3 CG2R51 4 NG2R50 5 NG2R51 6 HGR51 7 HGR52 8 HGR52 9 HGP1
@<TRIPOS>MOLECULE
pyrazole
 9 9 0 0 0
****
USER_CHARGES
INVALID_CHARGES
Pose:  43 Cluster:  43 Fr_nu: 11092710 TotEn:   -10.08
@<TRIPOS>ATOM
      1 C1        -74.3085    0.8048  -61.6053 C.2    1 LIG      -0.25100
      2 C2        -73.5660   -0.3725  -61.3947 C.2    1 LIG       0.13200
      3 C3        -75.5092    0.3679  -62.1092 C.2    1 LIG      -0.03800
      4 N1        -74.2387   -1.4746  -61.7366 N.2    1 LIG      -0.57800
      5 N2        -75.4166   -0.9917  -62.1671 N.pl3  1 LIG      -0.05900
      6 H1        -74.0155    1.8272  -61.4178 H      1 LIG       0.15700
      7 H2        -72.5624   -0.4734  -61.0067 H      1 LIG       0.15600
      8 H3        -76.4001    0.8902  -62.4268 H      1 LIG       0.15900
      9 H4        -76.1151   -1.6493  -62.4902 H      1 LIG       0.32200
@<TRIPOS>BOND
      1       1       2 1
      2       1       3 2
      3       2       4 2
      4       3       5 1
      5       4       5 1
      6       1       6 1
      7       2       7 1
      8       3       8 1
      9       5       9 1
@<TRIPOS>ALT_TYPE
CGenFF_4.0_ALT_TYPE_SET
CGenFF_4.0 1 CG2R51 2 CG2R52 3 CG2R51 4 NG2R50 5 NG2R51 6 HGR51 7 HGR52 8 HGR52 9 HGP1
@<TRIPOS>MOLECULE
pyrazole
 9 9 0 0 0
****
USER_CHARGES
INVALID_CHARGES
Pose:  44 Cluster:  44 Fr_nu: 361978 TotEn:    -9.65
@<TRIPOS>ATOM
      1 C1        -50.3578  -10.6194  -27.9473 C.2    1 LIG      -0.25100
      2 C2        -51.6241  -11.0542  -28.3823 C.2    1 LIG       0.13200
      3 C3        -49.5457  -11.7159  -28.1044 C.2    1 LIG      -0.03800
      4 N1        -51.6217  -12.3274  -28.7856 N.2    1 LIG      -0.57800
      5 N2        -50.3438  -12.7023  -28.6049 N.pl3  1 LIG      -0.05900
      6 H1        -50.0726   -9.6474  -27.5728 H      1 LIG       0.15700
      7 H2        -52.5488  -10.4964  -28.4217 H      1 LIG       0.15600
      8 H3        -48.4961  -11.8802  -27.9074 H      1 LIG       0.15900
      9 H4        -50.0843  -13.6513  -28.8431 H      1 LIG       0.32200
@<TRIPOS>BOND
      1       1       2 1
      2       1       3 2
      3       2       4 2
      4       3       5 1
      5       4       5 1
      6       1       6 1
      7       2       7 1
      8       3       8 1
      9       5       9 1
@<TRIPOS>ALT_TYPE
CGenFF_4.0_ALT_TYPE_SET
CGenFF_4.0 1 CG2R51 2 CG2R52 3 CG2R51 4 NG2R50 5 NG2R51 6 HGR51 7 HGR52 8 HGR52 9 HGP1
@<TRIPOS>MOLECULE
pyrazole
 9 9 0 0 0
****
USER_CHARGES
INVALID_CHARGES
Pose:  45 Cluster:  45 Fr_nu: 8205365 TotEn:    -9.18
@<TRIPOS>ATOM
      1 C1        -58.4051   -3.4160  -19.6027 C.2    1 LIG      -0.25100
      2 C2        -57.2010   -4.1144  -19.8125 C.2    1 LIG       0.13200
      3 C3        -58.3762   -3.0736  -18.2729 C.2    1 LIG      -0.03800
      4 N1        -56.4609   -4.2107  -18.7048 N.2    1 LIG      -0.57800
      5 N2        -57.2019   -3.5682  -17.7861 N.pl3  1 LIG      -0.05900
      6 H1        -59.1850   -3.1911  -20.3151 H      1 LIG       0.15700
      7 H2        -56.8321   -4.5577  -20.7264 H      1 LIG       0.15600
      8 H3        -59.0706   -2.5368  -17.6428 H      1 LIG       0.15900
      9 H4        -56.8452   -3.5058  -16.8407 H      1 LIG       0.32200
@<TRIPOS>BOND
      1       1       2 1
      2       1       3 2
      3       2       4 2
      4       3       5 1
      5       4       5 1
      6       1       6 1
      7       2       7 1
      8       3       8 1
      9       5       9 1
@<TRIPOS>ALT_TYPE
CGenFF_4.0_ALT_TYPE_SET
CGenFF_4.0 1 CG2R51 2 CG2R52 3 CG2R51 4 NG2R50 5 NG2R51 6 HGR51 7 HGR52 8 HGR52 9 HGP1
@<TRIPOS>MOLECULE
pyrazole
 9 9 0 0 0
****
USER_CHARGES
INVALID_CHARGES
Pose:  46 Cluster:  46 Fr_nu: 385320 TotEn:    -9.06
@<TRIPOS>ATOM
      1 C1        -75.5234   -7.6389  -56.3300 C.2    1 LIG      -0.25100
      2 C2        -74.8213   -8.8529  -56.2080 C.2    1 LIG       0.13200
      3 C3        -75.9968   -7.6442  -57.6193 C.2    1 LIG      -0.03800
      4 N1        -74.8442   -9.5769  -57.3301 N.2    1 LIG      -0.57800
      5 N2        -75.5666   -8.8157  -58.1696 N.pl3  1 LIG      -0.05900
      6 H1        -75.6672   -6.8677  -55.5877 H      1 LIG       0.15700
      7 H2        -74.2933   -9.2401  -55.3482 H      1 LIG       0.15600
      8 H3        -76.5858   -6.9349  -58.1827 H      1 LIG       0.15900
      9 H4        -75.7269   -9.1573  -59.1090 H      1 LIG       0.32200
@<TRIPOS>BOND
      1       1       2 1
      2       1       3 2
      3       2       4 2
      4       3       5 1
      5       4       5 1
      6       1       6 1
      7       2       7 1
      8       3       8 1
      9       5       9 1
@<TRIPOS>ALT_TYPE
CGenFF_4.0_ALT_TYPE_SET
CGenFF_4.0 1 CG2R51 2 CG2R52 3 CG2R51 4 NG2R50 5 NG2R51 6 HGR51 7 HGR52 8 HGR52 9 HGP1
@<TRIPOS>MOLECULE
pyrazole
 9 9 0 0 0
****
USER_CHARGES
INVALID_CHARGES
Pose:  47 Cluster:  47 Fr_nu: 11675185 TotEn:    -8.82
@<TRIPOS>ATOM
      1 C1        -87.1401  -24.4699  -33.7650 C.2    1 LIG      -0.25100
      2 C2        -88.2567  -23.6240  -33.9044 C.2    1 LIG       0.13200
      3 C3        -86.1369  -23.6437  -33.3206 C.2    1 LIG      -0.03800
      4 N1        -87.9886  -22.3576  -33.5752 N.2    1 LIG      -0.57800
      5 N2        -86.6921  -22.4016  -33.2242 N.pl3  1 LIG      -0.05900
      6 H1        -87.0714  -25.5302  -33.9585 H      1 LIG       0.15700
      7 H2        -89.2546  -23.8774  -34.2328 H      1 LIG       0.15600
      8 H3        -85.1009  -23.8232  -33.0720 H      1 LIG       0.15900
      9 H4        -86.2459  -21.5421  -32.9293 H      1 LIG       0.32200
@<TRIPOS>BOND
      1       1       2 1
      2       1       3 2
      3       2       4 2
      4       3       5 1
      5       4       5 1
      6       1       6 1
      7       2       7 1
      8       3       8 1
      9       5       9 1
@<TRIPOS>ALT_TYPE
CGenFF_4.0_ALT_TYPE_SET
CGenFF_4.0 1 CG2R51 2 CG2R52 3 CG2R51 4 NG2R50 5 NG2R51 6 HGR51 7 HGR52 8 HGR52 9 HGP1
@<TRIPOS>MOLECULE
pyrazole
 9 9 0 0 0
****
USER_CHARGES
INVALID_CHARGES
Pose:  48 Cluster:  48 Fr_nu: 2297091 TotEn:    -8.22
@<TRIPOS>ATOM
      1 C1        -75.7744   -6.9820  -56.2932 C.2    1 LIG      -0.25100
      2 C2        -75.1567   -7.7932  -57.2638 C.2    1 LIG       0.13200
      3 C3        -75.5396   -7.6293  -55.1048 C.2    1 LIG      -0.03800
      4 N1        -74.5731   -8.8732  -56.7377 N.2    1 LIG      -0.57800
      5 N2        -74.8230   -8.7453  -55.4235 N.pl3  1 LIG      -0.05900
      6 H1        -76.3139   -6.0570  -56.4342 H      1 LIG       0.15700
      7 H2        -75.1078   -7.6425  -58.3328 H      1 LIG       0.15600
      8 H3        -75.8137   -7.4028  -54.0845 H      1 LIG       0.15900
      9 H4        -74.4751   -9.4607  -54.7974 H      1 LIG       0.32200
@<TRIPOS>BOND
      1       1       2 1
      2       1       3 2
      3       2       4 2
      4       3       5 1
      5       4       5 1
      6       1       6 1
      7       2       7 1
      8       3       8 1
      9       5       9 1
@<TRIPOS>ALT_TYPE
CGenFF_4.0_ALT_TYPE_SET
CGenFF_4.0 1 CG2R51 2 CG2R52 3 CG2R51 4 NG2R50 5 NG2R51 6 HGR51 7 HGR52 8 HGR52 9 HGP1
@<TRIPOS>MOLECULE
pyrazole
 9 9 0 0 0
****
USER_CHARGES
INVALID_CHARGES
Pose:  49 Cluster:  49 Fr_nu: 11407210 TotEn:    -7.75
@<TRIPOS>ATOM
      1 C1        -46.7259  -25.1628  -27.3454 C.2    1 LIG      -0.25100
      2 C2        -46.8323  -24.2997  -26.2384 C.2    1 LIG       0.13200
      3 C3        -47.1938  -24.4229  -28.4038 C.2    1 LIG      -0.03800
      4 N1        -47.3286  -23.1030  -26.5633 N.2    1 LIG      -0.57800
      5 N2        -47.5382  -23.2087  -27.8865 N.pl3  1 LIG      -0.05900
      6 H1        -46.3607  -26.1787  -27.3733 H      1 LIG       0.15700
      7 H2        -46.5694  -24.4930  -25.2082 H      1 LIG       0.15600
      8 H3        -47.3122  -24.6467  -29.4542 H      1 LIG       0.15900
      9 H4        -47.9224  -22.4105  -28.3764 H      1 LIG       0.32200
@<TRIPOS>BOND
      1       1       2 1
      2       1       3 2
      3       2       4 2
      4       3       5 1
      5       4       5 1
      6       1       6 1
      7       2       7 1
      8       3       8 1
      9       5       9 1
@<TRIPOS>ALT_TYPE
CGenFF_4.0_ALT_TYPE_SET
CGenFF_4.0 1 CG2R51 2 CG2R52 3 CG2R51 4 NG2R50 5 NG2R51 6 HGR51 7 HGR52 8 HGR52 9 HGP1
@<TRIPOS>MOLECULE
pyrazole
 9 9 0 0 0
****
USER_CHARGES
INVALID_CHARGES
Pose:  50 Cluster:  50 Fr_nu: 11093390 TotEn:    -5.66
@<TRIPOS>ATOM
      1 C1        -73.8668    0.0826  -61.3600 C.2    1 LIG      -0.25100
      2 C2        -74.6068   -1.0920  -61.5930 C.2    1 LIG       0.13200
      3 C3        -72.6156   -0.1964  -61.8531 C.2    1 LIG      -0.03800
      4 N1        -73.8860   -2.0461  -62.1880 N.2    1 LIG      -0.57800
      5 N2        -72.6799   -1.4714  -62.3332 N.pl3  1 LIG      -0.05900
      6 H1        -74.1939    1.0033  -60.8998 H      1 LIG       0.15700
      7 H2        -75.6413   -1.2928  -61.3536 H      1 LIG       0.15600
      8 H3        -71.7053    0.3835  -61.9025 H      1 LIG       0.15900
      9 H4        -71.9416   -2.0098  -62.7688 H      1 LIG       0.32200
@<TRIPOS>BOND
      1       1       2 1
      2       1       3 2
      3       2       4 2
      4       3       5 1
      5       4       5 1
      6       1       6 1
      7       2       7 1
      8       3       8 1
      9       5       9 1
@<TRIPOS>ALT_TYPE
CGenFF_4.0_ALT_TYPE_SET
CGenFF_4.0 1 CG2R51 2 CG2R52 3 CG2R51 4 NG2R50 5 NG2R51 6 HGR51 7 HGR52 8 HGR52 9 HGP1
@<TRIPOS>MOLECULE
pyrazole
 9 9 0 0 0
****
USER_CHARGES
INVALID_CHARGES
Pose:  51 Cluster:  51 Fr_nu: 11743652 TotEn:    -1.13
@<TRIPOS>ATOM
      1 C1        -85.6646  -23.9361  -33.4125 C.2    1 LIG      -0.25100
      2 C2        -86.2316  -22.8325  -34.0776 C.2    1 LIG       0.13200
      3 C3        -86.6961  -24.8361  -33.2999 C.2    1 LIG      -0.03800
      4 N1        -87.5229  -23.0127  -34.3674 N.2    1 LIG      -0.57800
      5 N2        -87.7760  -24.2401  -33.8822 N.pl3  1 LIG      -0.05900
      6 H1        -84.6504  -24.0626  -33.0638 H      1 LIG       0.15700
      7 H2        -85.7577  -21.9041  -34.3628 H      1 LIG       0.15600
      8 H3        -86.7581  -25.8235  -32.8657 H      1 LIG       0.15900
      9 H4        -88.7127  -24.6111  -33.9812 H      1 LIG       0.32200
@<TRIPOS>BOND
      1       1       2 1
      2       1       3 2
      3       2       4 2
      4       3       5 1
      5       4       5 1
      6       1       6 1
      7       2       7 1
      8       3       8 1
      9       5       9 1
@<TRIPOS>ALT_TYPE
CGenFF_4.0_ALT_TYPE_SET
CGenFF_4.0 1 CG2R51 2 CG2R52 3 CG2R51 4 NG2R50 5 NG2R51 6 HGR51 7 HGR52 8 HGR52 9 HGP1
@<TRIPOS>MOLECULE
4_lactone
 9 9 0 0 0
****
USER_CHARGES
INVALID_CHARGES
Pose:   1 Cluster:   1 Fr_nu: 8143995 TotEn:   -26.23
@<TRIPOS>ATOM
      1 C1        -50.5751  -21.5780  -34.2447 C.2    1 LIG       0.04000
      2 C2        -51.1905  -22.4821  -35.3278 C.3    1 LIG       0.11000
      3 C3        -52.5065  -22.0242  -34.7062 C.3    1 LIG       0.08100
      4 O1        -49.4699  -21.2436  -33.8826 O.2    1 LIG      -0.32000
      5 O2        -51.7838  -21.2125  -33.7395 O.3    1 LIG      -0.27100
      6 H1        -51.0057  -22.1435  -36.3485 H      1 LIG       0.09000
      7 H2        -50.9537  -23.5409  -35.2113 H      1 LIG       0.09000
      8 H3        -53.1461  -21.4125  -35.3482 H      1 LIG       0.09000
      9 H4        -53.0934  -22.8056  -34.2157 H      1 LIG       0.09000
@<TRIPOS>BOND
      1       1       2 1
      2       1       4 2
      3       1       5 1
      4       2       3 1
      5       3       5 1
      6       2       6 1
      7       2       7 1
      8       3       8 1
      9       3       9 1
@<TRIPOS>ALT_TYPE
CGenFF_4.0_ALT_TYPE_SET
CGenFF_4.0 1 CG2O4 2 CG3C41 3 CG3C41 4 OG2D1 5 OG3C51 6 HGA2 7 HGA2 8 HGA2 9 HGA2
@<TRIPOS>MOLECULE
4_lactone
 9 9 0 0 0
****
USER_CHARGES
INVALID_CHARGES
Pose:   2 Cluster:   2 Fr_nu: 7940246 TotEn:   -23.68
@<TRIPOS>ATOM
      1 C1        -50.3782    8.9121  -29.6269 C.2    1 LIG       0.04000
      2 C2        -50.4146    7.7556  -30.6420 C.3    1 LIG       0.11000
      3 C3        -51.5602    8.5621  -31.2464 C.3    1 LIG       0.08100
      4 O1        -49.7377    9.2211  -28.6478 O.2    1 LIG      -0.32000
      5 O2        -51.4070    9.5779  -30.2168 O.3    1 LIG      -0.27100
      6 H1        -49.5169    7.6740  -31.2568 H      1 LIG       0.09000
      7 H2        -50.6891    6.7920  -30.2096 H      1 LIG       0.09000
      8 H3        -51.3778    8.9691  -32.2447 H      1 LIG       0.09000
      9 H4        -52.5451    8.0893  -31.2009 H      1 LIG       0.09000
@<TRIPOS>BOND
      1       1       2 1
      2       1       4 2
      3       1       5 1
      4       2       3 1
      5       3       5 1
      6       2       6 1
      7       2       7 1
      8       3       8 1
      9       3       9 1
@<TRIPOS>ALT_TYPE
CGenFF_4.0_ALT_TYPE_SET
CGenFF_4.0 1 CG2O4 2 CG3C41 3 CG3C41 4 OG2D1 5 OG3C51 6 HGA2 7 HGA2 8 HGA2 9 HGA2
@<TRIPOS>MOLECULE
4_lactone
 9 9 0 0 0
****
USER_CHARGES
INVALID_CHARGES
Pose:   3 Cluster:   3 Fr_nu: 1195139 TotEn:   -23.13
@<TRIPOS>ATOM
      1 C1        -81.0431    1.4303  -38.0073 C.2    1 LIG       0.04000
      2 C2        -81.3417    0.1823  -38.8572 C.3    1 LIG       0.11000
      3 C3        -82.6188    0.9435  -39.2000 C.3    1 LIG       0.08100
      4 O1        -80.1630    1.8227  -37.2753 O.2    1 LIG      -0.32000
      5 O2        -82.2022    2.0513  -38.3545 O.3    1 LIG      -0.27100
      6 H1        -80.6456    0.0289  -39.6833 H      1 LIG       0.09000
      7 H2        -81.4754   -0.7312  -38.2754 H      1 LIG       0.09000
      8 H3        -82.7217    1.2499  -40.2445 H      1 LIG       0.09000
      9 H4        -83.5478    0.4917  -38.8413 H      1 LIG       0.09000
@<TRIPOS>BOND
      1       1       2 1
      2       1       4 2
      3       1       5 1
      4       2       3 1
      5       3       5 1
      6       2       6 1
      7       2       7 1
      8       3       8 1
      9       3       9 1
@<TRIPOS>ALT_TYPE
CGenFF_4.0_ALT_TYPE_SET
CGenFF_4.0 1 CG2O4 2 CG3C41 3 CG3C41 4 OG2D1 5 OG3C51 6 HGA2 7 HGA2 8 HGA2 9 HGA2
@<TRIPOS>MOLECULE
4_lactone
 9 9 0 0 0
****
USER_CHARGES
INVALID_CHARGES
Pose:   4 Cluster:   4 Fr_nu: 7880159 TotEn:   -21.72
@<TRIPOS>ATOM
      1 C1        -51.5575  -21.8572  -33.9501 C.2    1 LIG       0.04000
      2 C2        -52.6431  -22.2720  -34.9594 C.3    1 LIG       0.11000
      3 C3        -53.0418  -23.2465  -33.8552 C.3    1 LIG       0.08100
      4 O1        -50.6439  -21.0655  -33.8962 O.2    1 LIG      -0.32000
      5 O2        -51.9666  -22.7511  -33.0102 O.3    1 LIG      -0.27100
      6 H1        -53.3672  -21.4870  -35.1826 H      1 LIG       0.09000
      7 H2        -52.2526  -22.7238  -35.8728 H      1 LIG       0.09000
      8 H3        -54.0222  -23.0742  -33.4027 H      1 LIG       0.09000
      9 H4        -52.9113  -24.3061  -34.0915 H      1 LIG       0.09000
@<TRIPOS>BOND
      1       1       2 1
      2       1       4 2
      3       1       5 1
      4       2       3 1
      5       3       5 1
      6       2       6 1
      7       2       7 1
      8       3       8 1
      9       3       9 1
@<TRIPOS>ALT_TYPE
CGenFF_4.0_ALT_TYPE_SET
CGenFF_4.0 1 CG2O4 2 CG3C41 3 CG3C41 4 OG2D1 5 OG3C51 6 HGA2 7 HGA2 8 HGA2 9 HGA2
@<TRIPOS>MOLECULE
4_lactone
 9 9 0 0 0
****
USER_CHARGES
INVALID_CHARGES
Pose:   5 Cluster:   5 Fr_nu: 3212575 TotEn:   -21.64
@<TRIPOS>ATOM
      1 C1        -77.1331  -15.7790  -42.9015 C.2    1 LIG       0.04000
      2 C2        -77.5935  -15.8146  -44.3699 C.3    1 LIG       0.11000
      3 C3        -76.4033  -14.8826  -44.5768 C.3    1 LIG       0.08100
      4 O1        -77.4788  -16.2578  -41.8454 O.2    1 LIG      -0.32000
      5 O2        -76.0899  -14.9448  -43.1578 O.3    1 LIG      -0.27100
      6 H1        -77.5131  -16.7967  -44.8383 H      1 LIG       0.09000
      7 H2        -78.5770  -15.3730  -44.5390 H      1 LIG       0.09000
      8 H3        -75.5892  -15.2825  -45.1874 H      1 LIG       0.09000
      9 H4        -76.6504  -13.8643  -44.8893 H      1 LIG       0.09000
@<TRIPOS>BOND
      1       1       2 1
      2       1       4 2
      3       1       5 1
      4       2       3 1
      5       3       5 1
      6       2       6 1
      7       2       7 1
      8       3       8 1
      9       3       9 1
@<TRIPOS>ALT_TYPE
CGenFF_4.0_ALT_TYPE_SET
CGenFF_4.0 1 CG2O4 2 CG3C41 3 CG3C41 4 OG2D1 5 OG3C51 6 HGA2 7 HGA2 8 HGA2 9 HGA2
@<TRIPOS>MOLECULE
4_lactone
 9 9 0 0 0
****
USER_CHARGES
INVALID_CHARGES
Pose:   6 Cluster:   6 Fr_nu: 6534684 TotEn:   -21.17
@<TRIPOS>ATOM
      1 C1        -52.4811  -21.6144  -33.8326 C.2    1 LIG       0.04000
      2 C2        -53.3066  -22.1957  -34.9944 C.3    1 LIG       0.11000
      3 C3        -54.2651  -22.5930  -33.8759 C.3    1 LIG       0.08100
      4 O1        -51.4331  -21.0268  -33.6880 O.2    1 LIG      -0.32000
      5 O2        -53.3792  -21.9995  -32.8867 O.3    1 LIG      -0.27100
      6 H1        -53.6799  -21.4465  -35.6943 H      1 LIG       0.09000
      7 H2        -52.8198  -23.0205  -35.5175 H      1 LIG       0.09000
      8 H3        -55.2409  -22.0998  -33.8908 H      1 LIG       0.09000
      9 H4        -54.3832  -23.6682  -33.7157 H      1 LIG       0.09000
@<TRIPOS>BOND
      1       1       2 1
      2       1       4 2
      3       1       5 1
      4       2       3 1
      5       3       5 1
      6       2       6 1
      7       2       7 1
      8       3       8 1
      9       3       9 1
@<TRIPOS>ALT_TYPE
CGenFF_4.0_ALT_TYPE_SET
CGenFF_4.0 1 CG2O4 2 CG3C41 3 CG3C41 4 OG2D1 5 OG3C51 6 HGA2 7 HGA2 8 HGA2 9 HGA2
@<TRIPOS>MOLECULE
4_lactone
 9 9 0 0 0
****
USER_CHARGES
INVALID_CHARGES
Pose:   7 Cluster:   7 Fr_nu: 8198209 TotEn:   -21.12
@<TRIPOS>ATOM
      1 C1        -75.0648  -14.7613  -56.7940 C.2    1 LIG       0.04000
      2 C2        -75.9739  -15.9817  -57.0246 C.3    1 LIG       0.11000
      3 C3        -74.6474  -16.6985  -57.2582 C.3    1 LIG       0.08100
      4 O1        -75.1949  -13.5897  -56.5205 O.2    1 LIG      -0.32000
      5 O2        -73.9205  -15.4622  -57.0156 O.3    1 LIG      -0.27100
      6 H1        -76.5321  -16.2947  -56.1409 H      1 LIG       0.09000
      7 H2        -76.6253  -15.8935  -57.8955 H      1 LIG       0.09000
      8 H3        -74.3894  -17.4682  -56.5256 H      1 LIG       0.09000
      9 H4        -74.4835  -17.0681  -58.2741 H      1 LIG       0.09000
@<TRIPOS>BOND
      1       1       2 1
      2       1       4 2
      3       1       5 1
      4       2       3 1
      5       3       5 1
      6       2       6 1
      7       2       7 1
      8       3       8 1
      9       3       9 1
@<TRIPOS>ALT_TYPE
CGenFF_4.0_ALT_TYPE_SET
CGenFF_4.0 1 CG2O4 2 CG3C41 3 CG3C41 4 OG2D1 5 OG3C51 6 HGA2 7 HGA2 8 HGA2 9 HGA2
@<TRIPOS>MOLECULE
4_lactone
 9 9 0 0 0
****
USER_CHARGES
INVALID_CHARGES
Pose:   8 Cluster:   8 Fr_nu: 8216181 TotEn:   -20.49
@<TRIPOS>ATOM
      1 C1        -50.2839    8.7690  -30.1624 C.2    1 LIG       0.04000
      2 C2        -50.7029    8.5391  -31.6256 C.3    1 LIG       0.11000
      3 C3        -50.0451    7.1793  -31.4107 C.3    1 LIG       0.08100
      4 O1        -50.3683    9.6500  -29.3372 O.2    1 LIG      -0.32000
      5 O2        -49.7139    7.5402  -30.0412 O.3    1 LIG      -0.27100
      6 H1        -51.7825    8.5235  -31.7826 H      1 LIG       0.09000
      7 H2        -50.2069    9.1986  -32.3397 H      1 LIG       0.09000
      8 H3        -50.7164    6.3170  -31.4493 H      1 LIG       0.09000
      9 H4        -49.1468    6.9907  -32.0050 H      1 LIG       0.09000
@<TRIPOS>BOND
      1       1       2 1
      2       1       4 2
      3       1       5 1
      4       2       3 1
      5       3       5 1
      6       2       6 1
      7       2       7 1
      8       3       8 1
      9       3       9 1
@<TRIPOS>ALT_TYPE
CGenFF_4.0_ALT_TYPE_SET
CGenFF_4.0 1 CG2O4 2 CG3C41 3 CG3C41 4 OG2D1 5 OG3C51 6 HGA2 7 HGA2 8 HGA2 9 HGA2
@<TRIPOS>MOLECULE
4_lactone
 9 9 0 0 0
****
USER_CHARGES
INVALID_CHARGES
Pose:   9 Cluster:   9 Fr_nu: 8206421 TotEn:   -19.61
@<TRIPOS>ATOM
      1 C1        -45.6075  -22.2466  -33.7191 C.2    1 LIG       0.04000
      2 C2        -45.6170  -23.7680  -33.4858 C.3    1 LIG       0.11000
      3 C3        -45.2611  -23.3688  -32.0568 C.3    1 LIG       0.08100
      4 O1        -45.7926  -21.4830  -34.6394 O.2    1 LIG      -0.32000
      5 O2        -45.2880  -21.9627  -32.4279 O.3    1 LIG      -0.27100
      6 H1        -46.5951  -24.2329  -33.6180 H      1 LIG       0.09000
      7 H2        -44.8432  -24.3074  -34.0344 H      1 LIG       0.09000
      8 H3        -46.0144  -23.6002  -31.2988 H      1 LIG       0.09000
      9 H4        -44.2687  -23.6751  -31.7148 H      1 LIG       0.09000
@<TRIPOS>BOND
      1       1       2 1
      2       1       4 2
      3       1       5 1
      4       2       3 1
      5       3       5 1
      6       2       6 1
      7       2       7 1
      8       3       8 1
      9       3       9 1
@<TRIPOS>ALT_TYPE
CGenFF_4.0_ALT_TYPE_SET
CGenFF_4.0 1 CG2O4 2 CG3C41 3 CG3C41 4 OG2D1 5 OG3C51 6 HGA2 7 HGA2 8 HGA2 9 HGA2
@<TRIPOS>MOLECULE
4_lactone
 9 9 0 0 0
****
USER_CHARGES
INVALID_CHARGES
Pose:  10 Cluster:  10 Fr_nu: 8065141 TotEn:   -19.33
@<TRIPOS>ATOM
      1 C1        -41.6975    0.4782  -46.2254 C.2    1 LIG       0.04000
      2 C2        -41.6574    1.9713  -45.8538 C.3    1 LIG       0.11000
      3 C3        -41.0049    1.4503  -44.5768 C.3    1 LIG       0.08100
      4 O1        -42.0756   -0.2016  -47.1524 O.2    1 LIG      -0.32000
      5 O2        -41.1121    0.0836  -45.0629 O.3    1 LIG      -0.27100
      6 H1        -41.0181    2.5743  -46.5004 H      1 LIG       0.09000
      7 H2        -42.6417    2.4265  -45.7320 H      1 LIG       0.09000
      8 H3        -39.9626    1.7432  -44.4240 H      1 LIG       0.09000
      9 H4        -41.5811    1.5966  -43.6591 H      1 LIG       0.09000
@<TRIPOS>BOND
      1       1       2 1
      2       1       4 2
      3       1       5 1
      4       2       3 1
      5       3       5 1
      6       2       6 1
      7       2       7 1
      8       3       8 1
      9       3       9 1
@<TRIPOS>ALT_TYPE
CGenFF_4.0_ALT_TYPE_SET
CGenFF_4.0 1 CG2O4 2 CG3C41 3 CG3C41 4 OG2D1 5 OG3C51 6 HGA2 7 HGA2 8 HGA2 9 HGA2
@<TRIPOS>MOLECULE
4_lactone
 9 9 0 0 0
****
USER_CHARGES
INVALID_CHARGES
Pose:  11 Cluster:  11 Fr_nu:  42664 TotEn:   -19.20
@<TRIPOS>ATOM
      1 C1        -46.2119  -10.5783  -37.8138 C.2    1 LIG       0.04000
      2 C2        -46.2934   -9.6195  -39.0151 C.3    1 LIG       0.11000
      3 C3        -47.2872   -8.8786  -38.1255 C.3    1 LIG       0.08100
      4 O1        -45.6243  -11.5947  -37.5207 O.2    1 LIG      -0.32000
      5 O2        -47.1070   -9.8688  -37.0755 O.3    1 LIG      -0.27100
      6 H1        -45.3626   -9.0913  -39.2276 H      1 LIG       0.09000
      7 H2        -46.7092  -10.0707  -39.9176 H      1 LIG       0.09000
      8 H3        -46.9781   -7.8824  -37.7976 H      1 LIG       0.09000
      9 H4        -48.3193   -8.8587  -38.4861 H      1 LIG       0.09000
@<TRIPOS>BOND
      1       1       2 1
      2       1       4 2
      3       1       5 1
      4       2       3 1
      5       3       5 1
      6       2       6 1
      7       2       7 1
      8       3       8 1
      9       3       9 1
@<TRIPOS>ALT_TYPE
CGenFF_4.0_ALT_TYPE_SET
CGenFF_4.0 1 CG2O4 2 CG3C41 3 CG3C41 4 OG2D1 5 OG3C51 6 HGA2 7 HGA2 8 HGA2 9 HGA2
@<TRIPOS>MOLECULE
4_lactone
 9 9 0 0 0
****
USER_CHARGES
INVALID_CHARGES
Pose:  12 Cluster:  12 Fr_nu: 2832879 TotEn:   -19.03
@<TRIPOS>ATOM
      1 C1        -42.0041  -13.6519  -36.2877 C.2    1 LIG       0.04000
      2 C2        -41.1794  -12.3537  -36.3473 C.3    1 LIG       0.11000
      3 C3        -42.1319  -12.0146  -37.4899 C.3    1 LIG       0.08100
      4 O1        -42.0209  -14.6701  -35.6340 O.2    1 LIG      -0.32000
      5 O2        -42.8167  -13.2858  -37.3150 O.3    1 LIG      -0.27100
      6 H1        -41.2666  -11.7292  -35.4568 H      1 LIG       0.09000
      7 H2        -40.1353  -12.5019  -36.6280 H      1 LIG       0.09000
      8 H3        -42.8013  -11.1683  -37.3131 H      1 LIG       0.09000
      9 H4        -41.6731  -11.9382  -38.4795 H      1 LIG       0.09000
@<TRIPOS>BOND
      1       1       2 1
      2       1       4 2
      3       1       5 1
      4       2       3 1
      5       3       5 1
      6       2       6 1
      7       2       7 1
      8       3       8 1
      9       3       9 1
@<TRIPOS>ALT_TYPE
CGenFF_4.0_ALT_TYPE_SET
CGenFF_4.0 1 CG2O4 2 CG3C41 3 CG3C41 4 OG2D1 5 OG3C51 6 HGA2 7 HGA2 8 HGA2 9 HGA2
@<TRIPOS>MOLECULE
4_lactone
 9 9 0 0 0
****
USER_CHARGES
INVALID_CHARGES
Pose:  13 Cluster:  13 Fr_nu: 4096693 TotEn:   -18.94
@<TRIPOS>ATOM
      1 C1        -76.0305  -13.4303  -44.3432 C.2    1 LIG       0.04000
      2 C2        -76.8425  -13.9316  -45.5509 C.3    1 LIG       0.11000
      3 C3        -77.3529  -12.4940  -45.5748 C.3    1 LIG       0.08100
      4 O1        -75.2334  -13.8828  -43.5530 O.2    1 LIG      -0.32000
      5 O2        -76.5280  -12.1670  -44.4224 O.3    1 LIG      -0.27100
      6 H1        -76.2324  -14.2319  -46.4042 H      1 LIG       0.09000
      7 H2        -77.5831  -14.6941  -45.3040 H      1 LIG       0.09000
      8 H3        -77.0710  -11.9058  -46.4523 H      1 LIG       0.09000
      9 H4        -78.4168  -12.3676  -45.3561 H      1 LIG       0.09000
@<TRIPOS>BOND
      1       1       2 1
      2       1       4 2
      3       1       5 1
      4       2       3 1
      5       3       5 1
      6       2       6 1
      7       2       7 1
      8       3       8 1
      9       3       9 1
@<TRIPOS>ALT_TYPE
CGenFF_4.0_ALT_TYPE_SET
CGenFF_4.0 1 CG2O4 2 CG3C41 3 CG3C41 4 OG2D1 5 OG3C51 6 HGA2 7 HGA2 8 HGA2 9 HGA2
@<TRIPOS>MOLECULE
4_lactone
 9 9 0 0 0
****
USER_CHARGES
INVALID_CHARGES
Pose:  14 Cluster:  14 Fr_nu: 6446343 TotEn:   -18.78
@<TRIPOS>ATOM
      1 C1        -51.8534  -21.4584  -34.7787 C.2    1 LIG       0.04000
      2 C2        -51.9608  -22.0801  -36.1827 C.3    1 LIG       0.11000
      3 C3        -53.4596  -21.9743  -35.9174 C.3    1 LIG       0.08100
      4 O1        -50.9766  -21.1160  -34.0182 O.2    1 LIG      -0.32000
      5 O2        -53.2013  -21.3948  -34.6086 O.3    1 LIG      -0.27100
      6 H1        -51.5752  -21.4451  -36.9818 H      1 LIG       0.09000
      7 H2        -51.5617  -23.0933  -36.2527 H      1 LIG       0.09000
      8 H3        -54.0073  -21.2828  -36.5635 H      1 LIG       0.09000
      9 H4        -53.9927  -22.9256  -35.8375 H      1 LIG       0.09000
@<TRIPOS>BOND
      1       1       2 1
      2       1       4 2
      3       1       5 1
      4       2       3 1
      5       3       5 1
      6       2       6 1
      7       2       7 1
      8       3       8 1
      9       3       9 1
@<TRIPOS>ALT_TYPE
CGenFF_4.0_ALT_TYPE_SET
CGenFF_4.0 1 CG2O4 2 CG3C41 3 CG3C41 4 OG2D1 5 OG3C51 6 HGA2 7 HGA2 8 HGA2 9 HGA2
@<TRIPOS>MOLECULE
4_lactone
 9 9 0 0 0
****
USER_CHARGES
INVALID_CHARGES
Pose:  15 Cluster:  15 Fr_nu: 8193161 TotEn:   -18.57
@<TRIPOS>ATOM
      1 C1        -47.2478  -21.9584  -35.2873 C.2    1 LIG       0.04000
      2 C2        -47.5765  -22.4870  -36.6950 C.3    1 LIG       0.11000
      3 C3        -49.0081  -22.4770  -36.1674 C.3    1 LIG       0.08100
      4 O1        -46.2647  -21.6243  -34.6658 O.2    1 LIG      -0.32000
      5 O2        -48.5461  -21.9762  -34.8824 O.3    1 LIG      -0.27100
      6 H1        -47.3627  -21.7796  -37.4977 H      1 LIG       0.09000
      7 H2        -47.1571  -23.4711  -36.9104 H      1 LIG       0.09000
      8 H3        -49.6875  -21.7720  -36.6543 H      1 LIG       0.09000
      9 H4        -49.4816  -23.4578  -36.0697 H      1 LIG       0.09000
@<TRIPOS>BOND
      1       1       2 1
      2       1       4 2
      3       1       5 1
      4       2       3 1
      5       3       5 1
      6       2       6 1
      7       2       7 1
      8       3       8 1
      9       3       9 1
@<TRIPOS>ALT_TYPE
CGenFF_4.0_ALT_TYPE_SET
CGenFF_4.0 1 CG2O4 2 CG3C41 3 CG3C41 4 OG2D1 5 OG3C51 6 HGA2 7 HGA2 8 HGA2 9 HGA2
@<TRIPOS>MOLECULE
4_lactone
 9 9 0 0 0
****
USER_CHARGES
INVALID_CHARGES
Pose:  16 Cluster:  16 Fr_nu: 8206500 TotEn:   -18.20
@<TRIPOS>ATOM
      1 C1        -46.2649  -22.2156  -34.6643 C.2    1 LIG       0.04000
      2 C2        -46.4120  -23.5120  -35.4810 C.3    1 LIG       0.11000
      3 C3        -47.5832  -22.7666  -36.1138 C.3    1 LIG       0.08100
      4 O1        -45.5394  -21.7837  -33.7975 O.2    1 LIG      -0.32000
      5 O2        -47.3220  -21.6110  -35.2699 O.3    1 LIG      -0.27100
      6 H1        -45.5697  -23.7197  -36.1427 H      1 LIG       0.09000
      7 H2        -46.6735  -24.3872  -34.8839 H      1 LIG       0.09000
      8 H3        -47.4732  -22.5244  -37.1744 H      1 LIG       0.09000
      9 H4        -48.5723  -23.1904  -35.9196 H      1 LIG       0.09000
@<TRIPOS>BOND
      1       1       2 1
      2       1       4 2
      3       1       5 1
      4       2       3 1
      5       3       5 1
      6       2       6 1
      7       2       7 1
      8       3       8 1
      9       3       9 1
@<TRIPOS>ALT_TYPE
CGenFF_4.0_ALT_TYPE_SET
CGenFF_4.0 1 CG2O4 2 CG3C41 3 CG3C41 4 OG2D1 5 OG3C51 6 HGA2 7 HGA2 8 HGA2 9 HGA2
@<TRIPOS>MOLECULE
4_lactone
 9 9 0 0 0
****
USER_CHARGES
INVALID_CHARGES
Pose:  17 Cluster:  17 Fr_nu: 6743200 TotEn:   -18.00
@<TRIPOS>ATOM
      1 C1        -50.7920  -21.7367  -34.8865 C.2    1 LIG       0.04000
      2 C2        -51.8865  -21.9887  -35.9389 C.3    1 LIG       0.11000
      3 C3        -50.7138  -21.9170  -36.9123 C.3    1 LIG       0.08100
      4 O1        -50.7199  -21.6126  -33.6850 O.2    1 LIG      -0.32000
      5 O2        -49.7946  -21.6834  -35.8096 O.3    1 LIG      -0.27100
      6 H1        -52.3717  -22.9622  -35.8528 H      1 LIG       0.09000
      7 H2        -52.6201  -21.1849  -36.0197 H      1 LIG       0.09000
      8 H3        -50.4805  -22.8446  -37.4421 H      1 LIG       0.09000
      9 H4        -50.7293  -21.0735  -37.6080 H      1 LIG       0.09000
@<TRIPOS>BOND
      1       1       2 1
      2       1       4 2
      3       1       5 1
      4       2       3 1
      5       3       5 1
      6       2       6 1
      7       2       7 1
      8       3       8 1
      9       3       9 1
@<TRIPOS>ALT_TYPE
CGenFF_4.0_ALT_TYPE_SET
CGenFF_4.0 1 CG2O4 2 CG3C41 3 CG3C41 4 OG2D1 5 OG3C51 6 HGA2 7 HGA2 8 HGA2 9 HGA2
@<TRIPOS>MOLECULE
4_lactone
 9 9 0 0 0
****
USER_CHARGES
INVALID_CHARGES
Pose:  18 Cluster:  18 Fr_nu: 4740360 TotEn:   -17.74
@<TRIPOS>ATOM
      1 C1        -56.9353    2.0174  -40.1415 C.2    1 LIG       0.04000
      2 C2        -58.2564    2.7938  -40.2863 C.3    1 LIG       0.11000
      3 C3        -58.2443    2.1954  -41.6898 C.3    1 LIG       0.08100
      4 O1        -56.0916    1.8409  -39.2921 O.2    1 LIG      -0.32000
      5 O2        -56.9878    1.5199  -41.4062 O.3    1 LIG      -0.27100
      6 H1        -59.0535    2.4434  -39.6288 H      1 LIG       0.09000
      7 H2        -58.1441    3.8779  -40.2317 H      1 LIG       0.09000
      8 H3        -59.0448    1.4832  -41.9079 H      1 LIG       0.09000
      9 H4        -58.1387    2.9134  -42.5077 H      1 LIG       0.09000
@<TRIPOS>BOND
      1       1       2 1
      2       1       4 2
      3       1       5 1
      4       2       3 1
      5       3       5 1
      6       2       6 1
      7       2       7 1
      8       3       8 1
      9       3       9 1
@<TRIPOS>ALT_TYPE
CGenFF_4.0_ALT_TYPE_SET
CGenFF_4.0 1 CG2O4 2 CG3C41 3 CG3C41 4 OG2D1 5 OG3C51 6 HGA2 7 HGA2 8 HGA2 9 HGA2
@<TRIPOS>MOLECULE
4_lactone
 9 9 0 0 0
****
USER_CHARGES
INVALID_CHARGES
Pose:  19 Cluster:  19 Fr_nu: 601874 TotEn:   -17.41
@<TRIPOS>ATOM
      1 C1        -57.9709   -4.4424  -19.7370 C.2    1 LIG       0.04000
      2 C2        -58.9530   -4.8760  -20.8400 C.3    1 LIG       0.11000
      3 C3        -59.7375   -3.6546  -20.3703 C.3    1 LIG       0.08100
      4 O1        -56.9167   -4.8220  -19.2802 O.2    1 LIG      -0.32000
      5 O2        -58.7219   -3.3699  -19.3688 O.3    1 LIG      -0.27100
      6 H1        -58.5436   -4.8164  -21.8497 H      1 LIG       0.09000
      7 H2        -59.4267   -5.8424  -20.6598 H      1 LIG       0.09000
      8 H3        -59.8274   -2.8416  -21.0958 H      1 LIG       0.09000
      9 H4        -60.7071   -3.8650  -19.9106 H      1 LIG       0.09000
@<TRIPOS>BOND
      1       1       2 1
      2       1       4 2
      3       1       5 1
      4       2       3 1
      5       3       5 1
      6       2       6 1
      7       2       7 1
      8       3       8 1
      9       3       9 1
@<TRIPOS>ALT_TYPE
CGenFF_4.0_ALT_TYPE_SET
CGenFF_4.0 1 CG2O4 2 CG3C41 3 CG3C41 4 OG2D1 5 OG3C51 6 HGA2 7 HGA2 8 HGA2 9 HGA2
@<TRIPOS>MOLECULE
4_lactone
 9 9 0 0 0
****
USER_CHARGES
INVALID_CHARGES
Pose:  20 Cluster:  20 Fr_nu: 8206768 TotEn:   -16.83
@<TRIPOS>ATOM
      1 C1        -47.1036   10.8074  -23.7458 C.2    1 LIG       0.04000
      2 C2        -46.6139   10.6789  -22.2922 C.3    1 LIG       0.11000
      3 C3        -46.4095   12.1856  -22.4186 C.3    1 LIG       0.08100
      4 O1        -47.5282   10.0780  -24.6129 O.2    1 LIG      -0.32000
      5 O2        -46.8957   12.1508  -23.7890 O.3    1 LIG      -0.27100
      6 H1        -47.3855   10.3630  -21.5884 H      1 LIG       0.09000
      7 H2        -45.7056   10.0846  -22.1792 H      1 LIG       0.09000
      8 H3        -47.0458   12.8051  -21.7807 H      1 LIG       0.09000
      9 H4        -45.3717   12.5265  -22.3690 H      1 LIG       0.09000
@<TRIPOS>BOND
      1       1       2 1
      2       1       4 2
      3       1       5 1
      4       2       3 1
      5       3       5 1
      6       2       6 1
      7       2       7 1
      8       3       8 1
      9       3       9 1
@<TRIPOS>ALT_TYPE
CGenFF_4.0_ALT_TYPE_SET
CGenFF_4.0 1 CG2O4 2 CG3C41 3 CG3C41 4 OG2D1 5 OG3C51 6 HGA2 7 HGA2 8 HGA2 9 HGA2
@<TRIPOS>MOLECULE
4_lactone
 9 9 0 0 0
****
USER_CHARGES
INVALID_CHARGES
Pose:  21 Cluster:  21 Fr_nu: 8201557 TotEn:   -16.76
@<TRIPOS>ATOM
      1 C1        -41.5915   -0.0550  -47.9978 C.2    1 LIG       0.04000
      2 C2        -41.0909    1.3971  -48.0978 C.3    1 LIG       0.11000
      3 C3        -41.4105    1.4190  -46.6060 C.3    1 LIG       0.08100
      4 O1        -41.7419   -1.0007  -48.7376 O.2    1 LIG      -0.32000
      5 O2        -41.8547    0.0353  -46.6665 O.3    1 LIG      -0.27100
      6 H1        -40.0350    1.4875  -48.3573 H      1 LIG       0.09000
      7 H2        -41.7108    2.0397  -48.7253 H      1 LIG       0.09000
      8 H3        -40.5520    1.5381  -45.9394 H      1 LIG       0.09000
      9 H4        -42.2217    2.0886  -46.3072 H      1 LIG       0.09000
@<TRIPOS>BOND
      1       1       2 1
      2       1       4 2
      3       1       5 1
      4       2       3 1
      5       3       5 1
      6       2       6 1
      7       2       7 1
      8       3       8 1
      9       3       9 1
@<TRIPOS>ALT_TYPE
CGenFF_4.0_ALT_TYPE_SET
CGenFF_4.0 1 CG2O4 2 CG3C41 3 CG3C41 4 OG2D1 5 OG3C51 6 HGA2 7 HGA2 8 HGA2 9 HGA2
@<TRIPOS>MOLECULE
4_lactone
 9 9 0 0 0
****
USER_CHARGES
INVALID_CHARGES
Pose:  22 Cluster:  22 Fr_nu: 8143312 TotEn:   -16.75
@<TRIPOS>ATOM
      1 C1        -73.4503   -5.6282  -64.4388 C.2    1 LIG       0.04000
      2 C2        -72.9653   -5.8007  -65.8894 C.3    1 LIG       0.11000
      3 C3        -74.4394   -6.0900  -66.1566 C.3    1 LIG       0.08100
      4 O1        -72.9678   -5.3619  -63.3615 O.2    1 LIG      -0.32000
      5 O2        -74.7471   -5.8969  -64.7483 O.3    1 LIG      -0.27100
      6 H1        -72.5728   -4.8875  -66.3395 H      1 LIG       0.09000
      7 H2        -72.2832   -6.6400  -66.0341 H      1 LIG       0.09000
      8 H3        -74.9584   -5.3622  -66.7862 H      1 LIG       0.09000
      9 H4        -74.6686   -7.1085  -66.4820 H      1 LIG       0.09000
@<TRIPOS>BOND
      1       1       2 1
      2       1       4 2
      3       1       5 1
      4       2       3 1
      5       3       5 1
      6       2       6 1
      7       2       7 1
      8       3       8 1
      9       3       9 1
@<TRIPOS>ALT_TYPE
CGenFF_4.0_ALT_TYPE_SET
CGenFF_4.0 1 CG2O4 2 CG3C41 3 CG3C41 4 OG2D1 5 OG3C51 6 HGA2 7 HGA2 8 HGA2 9 HGA2
@<TRIPOS>MOLECULE
4_lactone
 9 9 0 0 0
****
USER_CHARGES
INVALID_CHARGES
Pose:  23 Cluster:  23 Fr_nu: 7918344 TotEn:   -16.44
@<TRIPOS>ATOM
      1 C1        -50.2477  -21.8350  -35.2103 C.2    1 LIG       0.04000
      2 C2        -49.9285  -22.4789  -36.5715 C.3    1 LIG       0.11000
      3 C3        -51.4191  -22.2660  -36.8179 C.3    1 LIG       0.08100
      4 O1        -49.6498  -21.5360  -34.2016 O.2    1 LIG      -0.32000
      5 O2        -51.5678  -21.6766  -35.4966 O.3    1 LIG      -0.27100
      6 H1        -49.2561  -21.8892  -37.1965 H      1 LIG       0.09000
      7 H2        -49.6018  -23.5181  -36.5068 H      1 LIG       0.09000
      8 H3        -51.6715  -21.5536  -37.6080 H      1 LIG       0.09000
      9 H4        -52.0149  -23.1771  -36.9208 H      1 LIG       0.09000
@<TRIPOS>BOND
      1       1       2 1
      2       1       4 2
      3       1       5 1
      4       2       3 1
      5       3       5 1
      6       2       6 1
      7       2       7 1
      8       3       8 1
      9       3       9 1
@<TRIPOS>ALT_TYPE
CGenFF_4.0_ALT_TYPE_SET
CGenFF_4.0 1 CG2O4 2 CG3C41 3 CG3C41 4 OG2D1 5 OG3C51 6 HGA2 7 HGA2 8 HGA2 9 HGA2
@<TRIPOS>MOLECULE
4_lactone
 9 9 0 0 0
****
USER_CHARGES
INVALID_CHARGES
Pose:  24 Cluster:  24 Fr_nu: 8135069 TotEn:   -16.42
@<TRIPOS>ATOM
      1 C1        -41.7214    1.2314  -46.0713 C.2    1 LIG       0.04000
      2 C2        -41.6315    2.6720  -46.6060 C.3    1 LIG       0.11000
      3 C3        -42.0873    3.0317  -45.1951 C.3    1 LIG       0.08100
      4 O1        -41.5343    0.1109  -46.4879 O.2    1 LIG      -0.32000
      5 O2        -42.1266    1.6234  -44.8336 O.3    1 LIG      -0.27100
      6 H1        -40.6210    2.9862  -46.8719 H      1 LIG       0.09000
      7 H2        -42.3402    2.8955  -47.4051 H      1 LIG       0.09000
      8 H3        -41.3630    3.5833  -44.5895 H      1 LIG       0.09000
      9 H4        -43.0760    3.4929  -45.1221 H      1 LIG       0.09000
@<TRIPOS>BOND
      1       1       2 1
      2       1       4 2
      3       1       5 1
      4       2       3 1
      5       3       5 1
      6       2       6 1
      7       2       7 1
      8       3       8 1
      9       3       9 1
@<TRIPOS>ALT_TYPE
CGenFF_4.0_ALT_TYPE_SET
CGenFF_4.0 1 CG2O4 2 CG3C41 3 CG3C41 4 OG2D1 5 OG3C51 6 HGA2 7 HGA2 8 HGA2 9 HGA2
@<TRIPOS>MOLECULE
4_lactone
 9 9 0 0 0
****
USER_CHARGES
INVALID_CHARGES
Pose:  25 Cluster:  25 Fr_nu: 257799 TotEn:   -16.39
@<TRIPOS>ATOM
      1 C1        -46.3277   -9.8421  -37.8799 C.2    1 LIG       0.04000
      2 C2        -47.8205   -9.5259  -38.0819 C.3    1 LIG       0.11000
      3 C3        -47.3550   -8.0851  -37.8939 C.3    1 LIG       0.08100
      4 O1        -45.6184  -10.8220  -37.8506 O.2    1 LIG      -0.32000
      5 O2        -45.9832   -8.5361  -37.7200 O.3    1 LIG      -0.27100
      6 H1        -48.1985   -9.7759  -39.0744 H      1 LIG       0.09000
      7 H2        -48.4693   -9.9210  -37.2985 H      1 LIG       0.09000
      8 H3        -47.4584   -7.4361  -38.7678 H      1 LIG       0.09000
      9 H4        -47.7290   -7.5817  -36.9981 H      1 LIG       0.09000
@<TRIPOS>BOND
      1       1       2 1
      2       1       4 2
      3       1       5 1
      4       2       3 1
      5       3       5 1
      6       2       6 1
      7       2       7 1
      8       3       8 1
      9       3       9 1
@<TRIPOS>ALT_TYPE
CGenFF_4.0_ALT_TYPE_SET
CGenFF_4.0 1 CG2O4 2 CG3C41 3 CG3C41 4 OG2D1 5 OG3C51 6 HGA2 7 HGA2 8 HGA2 9 HGA2
@<TRIPOS>MOLECULE
4_lactone
 9 9 0 0 0
****
USER_CHARGES
INVALID_CHARGES
Pose:  26 Cluster:  26 Fr_nu: 858114 TotEn:   -16.34
@<TRIPOS>ATOM
      1 C1        -41.0586  -14.1967  -36.3573 C.2    1 LIG       0.04000
      2 C2        -41.1097  -12.6586  -36.3832 C.3    1 LIG       0.11000
      3 C3        -40.3008  -12.8336  -37.6650 C.3    1 LIG       0.08100
      4 O1        -41.4611  -15.0919  -35.6496 O.2    1 LIG      -0.32000
      5 O2        -40.3354  -14.2790  -37.5062 O.3    1 LIG      -0.27100
      6 H1        -42.1129  -12.2482  -36.5085 H      1 LIG       0.09000
      7 H2        -40.5861  -12.1816  -35.5531 H      1 LIG       0.09000
      8 H3        -40.7982  -12.5171  -38.5859 H      1 LIG       0.09000
      9 H4        -39.2772  -12.4503  -37.6327 H      1 LIG       0.09000
@<TRIPOS>BOND
      1       1       2 1
      2       1       4 2
      3       1       5 1
      4       2       3 1
      5       3       5 1
      6       2       6 1
      7       2       7 1
      8       3       8 1
      9       3       9 1
@<TRIPOS>ALT_TYPE
CGenFF_4.0_ALT_TYPE_SET
CGenFF_4.0 1 CG2O4 2 CG3C41 3 CG3C41 4 OG2D1 5 OG3C51 6 HGA2 7 HGA2 8 HGA2 9 HGA2
@<TRIPOS>MOLECULE
4_lactone
 9 9 0 0 0
****
USER_CHARGES
INVALID_CHARGES
Pose:  27 Cluster:  27 Fr_nu: 3055017 TotEn:   -16.27
@<TRIPOS>ATOM
      1 C1        -45.4865  -10.8274  -38.6765 C.2    1 LIG       0.04000
      2 C2        -46.4349   -9.9243  -39.4852 C.3    1 LIG       0.11000
      3 C3        -46.7015   -9.2913  -38.1229 C.3    1 LIG       0.08100
      4 O1        -44.7332  -11.7500  -38.8903 O.2    1 LIG      -0.32000
      5 O2        -45.7722  -10.2174  -37.4950 O.3    1 LIG      -0.27100
      6 H1        -45.9303   -9.2870  -40.2131 H      1 LIG       0.09000
      7 H2        -47.2766  -10.4528  -39.9358 H      1 LIG       0.09000
      8 H3        -46.3747   -8.2539  -38.0105 H      1 LIG       0.09000
      9 H4        -47.7164   -9.4160  -37.7354 H      1 LIG       0.09000
@<TRIPOS>BOND
      1       1       2 1
      2       1       4 2
      3       1       5 1
      4       2       3 1
      5       3       5 1
      6       2       6 1
      7       2       7 1
      8       3       8 1
      9       3       9 1
@<TRIPOS>ALT_TYPE
CGenFF_4.0_ALT_TYPE_SET
CGenFF_4.0 1 CG2O4 2 CG3C41 3 CG3C41 4 OG2D1 5 OG3C51 6 HGA2 7 HGA2 8 HGA2 9 HGA2
@<TRIPOS>MOLECULE
4_lactone
 9 9 0 0 0
****
USER_CHARGES
INVALID_CHARGES
Pose:  28 Cluster:  28 Fr_nu: 2488352 TotEn:   -16.03
@<TRIPOS>ATOM
      1 C1        -40.7976   -6.6529  -47.5033 C.2    1 LIG       0.04000
      2 C2        -40.5344   -7.9682  -48.2581 C.3    1 LIG       0.11000
      3 C3        -40.8283   -8.5961  -46.8990 C.3    1 LIG       0.08100
      4 O1        -40.8079   -5.4683  -47.7501 O.2    1 LIG      -0.32000
      5 O2        -41.0470   -7.2790  -46.3220 O.3    1 LIG      -0.27100
      6 H1        -41.2587   -8.1827  -49.0455 H      1 LIG       0.09000
      7 H2        -39.5106   -8.0770  -48.6196 H      1 LIG       0.09000
      8 H3        -41.7292   -9.2136  -46.8473 H      1 LIG       0.09000
      9 H4        -39.9868   -9.1081  -46.4241 H      1 LIG       0.09000
@<TRIPOS>BOND
      1       1       2 1
      2       1       4 2
      3       1       5 1
      4       2       3 1
      5       3       5 1
      6       2       6 1
      7       2       7 1
      8       3       8 1
      9       3       9 1
@<TRIPOS>ALT_TYPE
CGenFF_4.0_ALT_TYPE_SET
CGenFF_4.0 1 CG2O4 2 CG3C41 3 CG3C41 4 OG2D1 5 OG3C51 6 HGA2 7 HGA2 8 HGA2 9 HGA2
@<TRIPOS>MOLECULE
4_lactone
 9 9 0 0 0
****
USER_CHARGES
INVALID_CHARGES
Pose:  29 Cluster:  29 Fr_nu: 789401 TotEn:   -15.88
@<TRIPOS>ATOM
      1 C1        -47.0052   -9.7645  -21.1361 C.2    1 LIG       0.04000
      2 C2        -46.5202   -9.2890  -22.5173 C.3    1 LIG       0.11000
      3 C3        -47.9365   -9.6640  -22.9430 C.3    1 LIG       0.08100
      4 O1        -46.5537   -9.8688  -20.0183 O.2    1 LIG      -0.32000
      5 O2        -48.2502  -10.0785  -21.5846 O.3    1 LIG      -0.27100
      6 H1        -46.2777   -8.2261  -22.5628 H      1 LIG       0.09000
      7 H2        -45.7202   -9.8976  -22.9422 H      1 LIG       0.09000
      8 H3        -48.5692   -8.8333  -23.2673 H      1 LIG       0.09000
      9 H4        -48.0125  -10.4986  -23.6454 H      1 LIG       0.09000
@<TRIPOS>BOND
      1       1       2 1
      2       1       4 2
      3       1       5 1
      4       2       3 1
      5       3       5 1
      6       2       6 1
      7       2       7 1
      8       3       8 1
      9       3       9 1
@<TRIPOS>ALT_TYPE
CGenFF_4.0_ALT_TYPE_SET
CGenFF_4.0 1 CG2O4 2 CG3C41 3 CG3C41 4 OG2D1 5 OG3C51 6 HGA2 7 HGA2 8 HGA2 9 HGA2
@<TRIPOS>MOLECULE
4_lactone
 9 9 0 0 0
****
USER_CHARGES
INVALID_CHARGES
Pose:  30 Cluster:  30 Fr_nu: 1729877 TotEn:   -15.32
@<TRIPOS>ATOM
      1 C1        -70.8237    4.4690  -48.1723 C.2    1 LIG       0.04000
      2 C2        -71.1054    2.9822  -48.4540 C.3    1 LIG       0.11000
      3 C3        -70.0376    2.7641  -47.3862 C.3    1 LIG       0.08100
      4 O1        -71.2175    5.5430  -48.5670 O.2    1 LIG      -0.32000
      5 O2        -69.8799    4.2016  -47.2302 O.3    1 LIG      -0.27100
      6 H1        -72.1138    2.6616  -48.1879 H      1 LIG       0.09000
      7 H2        -70.8399    2.6621  -49.4629 H      1 LIG       0.09000
      8 H3        -70.3819    2.2936  -46.4612 H      1 LIG       0.09000
      9 H4        -69.1132    2.2938  -47.7327 H      1 LIG       0.09000
@<TRIPOS>BOND
      1       1       2 1
      2       1       4 2
      3       1       5 1
      4       2       3 1
      5       3       5 1
      6       2       6 1
      7       2       7 1
      8       3       8 1
      9       3       9 1
@<TRIPOS>ALT_TYPE
CGenFF_4.0_ALT_TYPE_SET
CGenFF_4.0 1 CG2O4 2 CG3C41 3 CG3C41 4 OG2D1 5 OG3C51 6 HGA2 7 HGA2 8 HGA2 9 HGA2
@<TRIPOS>MOLECULE
4_lactone
 9 9 0 0 0
****
USER_CHARGES
INVALID_CHARGES
Pose:  31 Cluster:  31 Fr_nu:  54754 TotEn:   -14.84
@<TRIPOS>ATOM
      1 C1        -70.6411    3.9797  -46.9244 C.2    1 LIG       0.04000
      2 C2        -69.8714    2.7471  -47.4318 C.3    1 LIG       0.11000
      3 C3        -70.7245    2.9531  -48.6798 C.3    1 LIG       0.08100
      4 O1        -70.6768    4.6613  -45.9252 O.2    1 LIG      -0.32000
      5 O2        -71.3689    4.1038  -48.0666 O.3    1 LIG      -0.27100
      6 H1        -68.8002    2.9115  -47.5579 H      1 LIG       0.09000
      7 H2        -70.0696    1.8347  -46.8668 H      1 LIG       0.09000
      8 H3        -70.1792    3.2316  -49.5857 H      1 LIG       0.09000
      9 H4        -71.4434    2.1581  -48.8962 H      1 LIG       0.09000
@<TRIPOS>BOND
      1       1       2 1
      2       1       4 2
      3       1       5 1
      4       2       3 1
      5       3       5 1
      6       2       6 1
      7       2       7 1
      8       3       8 1
      9       3       9 1
@<TRIPOS>ALT_TYPE
CGenFF_4.0_ALT_TYPE_SET
CGenFF_4.0 1 CG2O4 2 CG3C41 3 CG3C41 4 OG2D1 5 OG3C51 6 HGA2 7 HGA2 8 HGA2 9 HGA2
@<TRIPOS>MOLECULE
4_lactone
 9 9 0 0 0
****
USER_CHARGES
INVALID_CHARGES
Pose:  32 Cluster:  32 Fr_nu:    546 TotEn:   -14.81
@<TRIPOS>ATOM
      1 C1        -47.1418   -9.4355  -37.1552 C.2    1 LIG       0.04000
      2 C2        -48.4379   -8.7493  -36.6879 C.3    1 LIG       0.11000
      3 C3        -47.9289   -7.6015  -37.5548 C.3    1 LIG       0.08100
      4 O1        -46.5821  -10.4953  -36.9882 O.2    1 LIG      -0.32000
      5 O2        -46.7480   -8.3736  -37.9083 O.3    1 LIG      -0.27100
      6 H1        -49.3503   -9.2366  -37.0352 H      1 LIG       0.09000
      7 H2        -48.4760   -8.5529  -35.6151 H      1 LIG       0.09000
      8 H3        -48.5353   -7.3669  -38.4339 H      1 LIG       0.09000
      9 H4        -47.6647   -6.6863  -37.0179 H      1 LIG       0.09000
@<TRIPOS>BOND
      1       1       2 1
      2       1       4 2
      3       1       5 1
      4       2       3 1
      5       3       5 1
      6       2       6 1
      7       2       7 1
      8       3       8 1
      9       3       9 1
@<TRIPOS>ALT_TYPE
CGenFF_4.0_ALT_TYPE_SET
CGenFF_4.0 1 CG2O4 2 CG3C41 3 CG3C41 4 OG2D1 5 OG3C51 6 HGA2 7 HGA2 8 HGA2 9 HGA2
@<TRIPOS>MOLECULE
4_lactone
 9 9 0 0 0
****
USER_CHARGES
INVALID_CHARGES
Pose:  33 Cluster:  33 Fr_nu:  56644 TotEn:   -14.72
@<TRIPOS>ATOM
      1 C1        -45.8779   -9.8017  -38.2441 C.2    1 LIG       0.04000
      2 C2        -46.6132   -8.4750  -38.5052 C.3    1 LIG       0.11000
      3 C3        -47.8331   -9.2706  -38.0504 C.3    1 LIG       0.08100
      4 O1        -44.7475  -10.2266  -38.3218 O.2    1 LIG      -0.32000
      5 O2        -47.0065  -10.4505  -37.8503 O.3    1 LIG      -0.27100
      6 H1        -46.3077   -7.6594  -37.8480 H      1 LIG       0.09000
      7 H2        -46.6127   -8.1640  -39.5512 H      1 LIG       0.09000
      8 H3        -48.2940   -8.9382  -37.1162 H      1 LIG       0.09000
      9 H4        -48.5972   -9.4401  -38.8140 H      1 LIG       0.09000
@<TRIPOS>BOND
      1       1       2 1
      2       1       4 2
      3       1       5 1
      4       2       3 1
      5       3       5 1
      6       2       6 1
      7       2       7 1
      8       3       8 1
      9       3       9 1
@<TRIPOS>ALT_TYPE
CGenFF_4.0_ALT_TYPE_SET
CGenFF_4.0 1 CG2O4 2 CG3C41 3 CG3C41 4 OG2D1 5 OG3C51 6 HGA2 7 HGA2 8 HGA2 9 HGA2
@<TRIPOS>MOLECULE
4_lactone
 9 9 0 0 0
****
USER_CHARGES
INVALID_CHARGES
Pose:  34 Cluster:  34 Fr_nu: 8049672 TotEn:   -14.63
@<TRIPOS>ATOM
      1 C1        -47.4646   11.3915  -23.1438 C.2    1 LIG       0.04000
      2 C2        -48.1203   12.3636  -22.1467 C.3    1 LIG       0.11000
      3 C3        -46.6965   12.4919  -21.6136 C.3    1 LIG       0.08100
      4 O1        -47.8103   10.6965  -24.0722 O.2    1 LIG      -0.32000
      5 O2        -46.2211   11.5526  -22.6172 O.3    1 LIG      -0.27100
      6 H1        -48.5363   13.2610  -22.6073 H      1 LIG       0.09000
      7 H2        -48.8386   11.8933  -21.4731 H      1 LIG       0.09000
      8 H3        -46.2337   13.4756  -21.7308 H      1 LIG       0.09000
      9 H4        -46.5362   12.1128  -20.6006 H      1 LIG       0.09000
@<TRIPOS>BOND
      1       1       2 1
      2       1       4 2
      3       1       5 1
      4       2       3 1
      5       3       5 1
      6       2       6 1
      7       2       7 1
      8       3       8 1
      9       3       9 1
@<TRIPOS>ALT_TYPE
CGenFF_4.0_ALT_TYPE_SET
CGenFF_4.0 1 CG2O4 2 CG3C41 3 CG3C41 4 OG2D1 5 OG3C51 6 HGA2 7 HGA2 8 HGA2 9 HGA2
@<TRIPOS>MOLECULE
4_lactone
 9 9 0 0 0
****
USER_CHARGES
INVALID_CHARGES
Pose:  35 Cluster:  35 Fr_nu:  12785 TotEn:   -14.33
@<TRIPOS>ATOM
      1 C1        -46.4174   -9.1557  -37.4757 C.2    1 LIG       0.04000
      2 C2        -47.6054   -8.3626  -38.0492 C.3    1 LIG       0.11000
      3 C3        -48.3958   -9.1362  -36.9981 C.3    1 LIG       0.08100
      4 O1        -45.2273   -9.2494  -37.6736 O.2    1 LIG      -0.32000
      5 O2        -47.1832   -9.8112  -36.5627 O.3    1 LIG      -0.27100
      6 H1        -47.5384   -7.2848  -37.8931 H      1 LIG       0.09000
      7 H2        -47.8391   -8.5999  -39.0883 H      1 LIG       0.09000
      8 H3        -48.8325   -8.5347  -36.1962 H      1 LIG       0.09000
      9 H4        -49.1318   -9.8445  -37.3883 H      1 LIG       0.09000
@<TRIPOS>BOND
      1       1       2 1
      2       1       4 2
      3       1       5 1
      4       2       3 1
      5       3       5 1
      6       2       6 1
      7       2       7 1
      8       3       8 1
      9       3       9 1
@<TRIPOS>ALT_TYPE
CGenFF_4.0_ALT_TYPE_SET
CGenFF_4.0 1 CG2O4 2 CG3C41 3 CG3C41 4 OG2D1 5 OG3C51 6 HGA2 7 HGA2 8 HGA2 9 HGA2
@<TRIPOS>MOLECULE
4_lactone
 9 9 0 0 0
****
USER_CHARGES
INVALID_CHARGES
Pose:  36 Cluster:  36 Fr_nu: 5534278 TotEn:   -13.91
@<TRIPOS>ATOM
      1 C1        -81.7301  -23.0174  -31.7683 C.2    1 LIG       0.04000
      2 C2        -81.3847  -22.0121  -32.8816 C.3    1 LIG       0.11000
      3 C3        -80.4790  -21.4125  -31.8100 C.3    1 LIG       0.08100
      4 O1        -82.4409  -23.9868  -31.6294 O.2    1 LIG      -0.32000
      5 O2        -80.9030  -22.4308  -30.8619 O.3    1 LIG      -0.27100
      6 H1        -80.8753  -22.4546  -33.7390 H      1 LIG       0.09000
      7 H2        -82.2242  -21.3898  -33.1958 H      1 LIG       0.09000
      8 H3        -79.4057  -21.4702  -32.0106 H      1 LIG       0.09000
      9 H4        -80.7506  -20.4093  -31.4703 H      1 LIG       0.09000
@<TRIPOS>BOND
      1       1       2 1
      2       1       4 2
      3       1       5 1
      4       2       3 1
      5       3       5 1
      6       2       6 1
      7       2       7 1
      8       3       8 1
      9       3       9 1
@<TRIPOS>ALT_TYPE
CGenFF_4.0_ALT_TYPE_SET
CGenFF_4.0 1 CG2O4 2 CG3C41 3 CG3C41 4 OG2D1 5 OG3C51 6 HGA2 7 HGA2 8 HGA2 9 HGA2
@<TRIPOS>MOLECULE
4_lactone
 9 9 0 0 0
****
USER_CHARGES
INVALID_CHARGES
Pose:  37 Cluster:  37 Fr_nu: 7856248 TotEn:   -13.77
@<TRIPOS>ATOM
      1 C1        -72.3641   -4.3818  -63.3866 C.2    1 LIG       0.04000
      2 C2        -71.0239   -4.2515  -64.1322 C.3    1 LIG       0.11000
      3 C3        -71.0497   -2.8375  -63.5594 C.3    1 LIG       0.08100
      4 O1        -73.2127   -5.2275  -63.2161 O.2    1 LIG      -0.32000
      5 O2        -72.3229   -3.1084  -62.9105 O.3    1 LIG      -0.27100
      6 H1        -70.2364   -4.9029  -63.7503 H      1 LIG       0.09000
      7 H2        -71.1092   -4.3253  -65.2176 H      1 LIG       0.09000
      8 H3        -70.2671   -2.6071  -62.8314 H      1 LIG       0.09000
      9 H4        -71.1365   -2.0325  -64.2943 H      1 LIG       0.09000
@<TRIPOS>BOND
      1       1       2 1
      2       1       4 2
      3       1       5 1
      4       2       3 1
      5       3       5 1
      6       2       6 1
      7       2       7 1
      8       3       8 1
      9       3       9 1
@<TRIPOS>ALT_TYPE
CGenFF_4.0_ALT_TYPE_SET
CGenFF_4.0 1 CG2O4 2 CG3C41 3 CG3C41 4 OG2D1 5 OG3C51 6 HGA2 7 HGA2 8 HGA2 9 HGA2
@<TRIPOS>MOLECULE
4_lactone
 9 9 0 0 0
****
USER_CHARGES
INVALID_CHARGES
Pose:  38 Cluster:  38 Fr_nu: 6649686 TotEn:   -13.71
@<TRIPOS>ATOM
      1 C1        -75.6922  -23.4152  -39.7700 C.2    1 LIG       0.04000
      2 C2        -74.6638  -24.1190  -40.6735 C.3    1 LIG       0.11000
      3 C3        -74.1980  -22.6922  -40.9477 C.3    1 LIG       0.08100
      4 O1        -76.6052  -23.7314  -39.0415 O.2    1 LIG      -0.32000
      5 O2        -75.2258  -22.1711  -40.0603 O.3    1 LIG      -0.27100
      6 H1        -73.9575  -24.7527  -40.1350 H      1 LIG       0.09000
      7 H2        -75.1034  -24.6459  -41.5220 H      1 LIG       0.09000
      8 H3        -73.1943  -22.4450  -40.5913 H      1 LIG       0.09000
      9 H4        -74.3364  -22.3398  -41.9735 H      1 LIG       0.09000
@<TRIPOS>BOND
      1       1       2 1
      2       1       4 2
      3       1       5 1
      4       2       3 1
      5       3       5 1
      6       2       6 1
      7       2       7 1
      8       3       8 1
      9       3       9 1
@<TRIPOS>ALT_TYPE
CGenFF_4.0_ALT_TYPE_SET
CGenFF_4.0 1 CG2O4 2 CG3C41 3 CG3C41 4 OG2D1 5 OG3C51 6 HGA2 7 HGA2 8 HGA2 9 HGA2
@<TRIPOS>MOLECULE
4_lactone
 9 9 0 0 0
****
USER_CHARGES
INVALID_CHARGES
Pose:  39 Cluster:  39 Fr_nu: 267865 TotEn:   -13.63
@<TRIPOS>ATOM
      1 C1        -80.4606  -18.7850  -31.9080 C.2    1 LIG       0.04000
      2 C2        -79.1993  -19.4957  -31.3855 C.3    1 LIG       0.11000
      3 C3        -79.9932  -20.7564  -31.7144 C.3    1 LIG       0.08100
      4 O1        -80.8444  -17.6483  -32.0663 O.2    1 LIG      -0.32000
      5 O2        -81.1113  -19.9488  -32.1762 O.3    1 LIG      -0.27100
      6 H1        -78.3084  -19.3254  -31.9920 H      1 LIG       0.09000
      7 H2        -78.9979  -19.3245  -30.3268 H      1 LIG       0.09000
      8 H3        -79.5855  -21.3771  -32.5170 H      1 LIG       0.09000
      9 H4        -80.2718  -21.3754  -30.8571 H      1 LIG       0.09000
@<TRIPOS>BOND
      1       1       2 1
      2       1       4 2
      3       1       5 1
      4       2       3 1
      5       3       5 1
      6       2       6 1
      7       2       7 1
      8       3       8 1
      9       3       9 1
@<TRIPOS>ALT_TYPE
CGenFF_4.0_ALT_TYPE_SET
CGenFF_4.0 1 CG2O4 2 CG3C41 3 CG3C41 4 OG2D1 5 OG3C51 6 HGA2 7 HGA2 8 HGA2 9 HGA2
@<TRIPOS>MOLECULE
4_lactone
 9 9 0 0 0
****
USER_CHARGES
INVALID_CHARGES
Pose:  40 Cluster:  40 Fr_nu: 1384486 TotEn:   -13.52
@<TRIPOS>ATOM
      1 C1        -70.6489    4.3079  -47.6455 C.2    1 LIG       0.04000
      2 C2        -70.5478    4.1089  -49.1685 C.3    1 LIG       0.11000
      3 C3        -70.9409    2.6752  -48.8251 C.3    1 LIG       0.08100
      4 O1        -70.5015    5.2085  -46.8508 O.2    1 LIG      -0.32000
      5 O2        -70.9951    3.0137  -47.4116 O.3    1 LIG      -0.27100
      6 H1        -71.2820    4.6770  -49.7418 H      1 LIG       0.09000
      7 H2        -69.5415    4.2420  -49.5691 H      1 LIG       0.09000
      8 H3        -71.9151    2.3487  -49.1991 H      1 LIG       0.09000
      9 H4        -70.1803    1.9162  -49.0276 H      1 LIG       0.09000
@<TRIPOS>BOND
      1       1       2 1
      2       1       4 2
      3       1       5 1
      4       2       3 1
      5       3       5 1
      6       2       6 1
      7       2       7 1
      8       3       8 1
      9       3       9 1
@<TRIPOS>ALT_TYPE
CGenFF_4.0_ALT_TYPE_SET
CGenFF_4.0 1 CG2O4 2 CG3C41 3 CG3C41 4 OG2D1 5 OG3C51 6 HGA2 7 HGA2 8 HGA2 9 HGA2
@<TRIPOS>MOLECULE
4_lactone
 9 9 0 0 0
****
USER_CHARGES
INVALID_CHARGES
Pose:  41 Cluster:  41 Fr_nu: 8152991 TotEn:   -13.47
@<TRIPOS>ATOM
      1 C1        -49.1560  -22.3133  -34.4745 C.2    1 LIG       0.04000
      2 C2        -49.1833  -22.7790  -35.9413 C.3    1 LIG       0.11000
      3 C3        -47.9568  -23.5827  -35.5199 C.3    1 LIG       0.08100
      4 O1        -49.7992  -21.5801  -33.7582 O.2    1 LIG      -0.32000
      5 O2        -48.0579  -23.0550  -34.1683 O.3    1 LIG      -0.27100
      6 H1        -50.0650  -23.3644  -36.2066 H      1 LIG       0.09000
      7 H2        -49.0029  -21.9823  -36.6649 H      1 LIG       0.09000
      8 H3        -48.0736  -24.6697  -35.5380 H      1 LIG       0.09000
      9 H4        -47.0161  -23.2919  -35.9954 H      1 LIG       0.09000
@<TRIPOS>BOND
      1       1       2 1
      2       1       4 2
      3       1       5 1
      4       2       3 1
      5       3       5 1
      6       2       6 1
      7       2       7 1
      8       3       8 1
      9       3       9 1
@<TRIPOS>ALT_TYPE
CGenFF_4.0_ALT_TYPE_SET
CGenFF_4.0 1 CG2O4 2 CG3C41 3 CG3C41 4 OG2D1 5 OG3C51 6 HGA2 7 HGA2 8 HGA2 9 HGA2
@<TRIPOS>MOLECULE
4_lactone
 9 9 0 0 0
****
USER_CHARGES
INVALID_CHARGES
Pose:  42 Cluster:  42 Fr_nu: 8198805 TotEn:   -13.41
@<TRIPOS>ATOM
      1 C1        -88.2160  -23.6110  -33.7280 C.2    1 LIG       0.04000
      2 C2        -87.9599  -25.0383  -33.2117 C.3    1 LIG       0.11000
      3 C3        -89.4362  -25.2298  -33.5459 C.3    1 LIG       0.08100
      4 O1        -87.5853  -22.5895  -33.8795 O.2    1 LIG      -0.32000
      5 O2        -89.5265  -23.8514  -34.0013 O.3    1 LIG      -0.27100
      6 H1        -87.2584  -25.6125  -33.8190 H      1 LIG       0.09000
      7 H2        -87.7026  -25.0892  -32.1525 H      1 LIG       0.09000
      8 H3        -89.6515  -25.9359  -34.3526 H      1 LIG       0.09000
      9 H4        -90.0930  -25.4145  -32.6915 H      1 LIG       0.09000
@<TRIPOS>BOND
      1       1       2 1
      2       1       4 2
      3       1       5 1
      4       2       3 1
      5       3       5 1
      6       2       6 1
      7       2       7 1
      8       3       8 1
      9       3       9 1
@<TRIPOS>ALT_TYPE
CGenFF_4.0_ALT_TYPE_SET
CGenFF_4.0 1 CG2O4 2 CG3C41 3 CG3C41 4 OG2D1 5 OG3C51 6 HGA2 7 HGA2 8 HGA2 9 HGA2
@<TRIPOS>MOLECULE
4_lactone
 9 9 0 0 0
****
USER_CHARGES
INVALID_CHARGES
Pose:  43 Cluster:  43 Fr_nu: 8188493 TotEn:   -13.05
@<TRIPOS>ATOM
      1 C1        -87.1163  -22.9989  -33.6797 C.2    1 LIG       0.04000
      2 C2        -86.6552  -24.0884  -32.6951 C.3    1 LIG       0.11000
      3 C3        -85.8102  -24.5469  -33.8798 C.3    1 LIG       0.08100
      4 O1        -87.8688  -22.0512  -33.6748 O.2    1 LIG      -0.32000
      5 O2        -86.3378  -23.4631  -34.6937 O.3    1 LIG      -0.27100
      6 H1        -86.1001  -23.7072  -31.8367 H      1 LIG       0.09000
      7 H2        -87.4472  -24.7719  -32.3845 H      1 LIG       0.09000
      8 H3        -84.7277  -24.4635  -33.7500 H      1 LIG       0.09000
      9 H4        -86.0707  -25.5245  -34.2948 H      1 LIG       0.09000
@<TRIPOS>BOND
      1       1       2 1
      2       1       4 2
      3       1       5 1
      4       2       3 1
      5       3       5 1
      6       2       6 1
      7       2       7 1
      8       3       8 1
      9       3       9 1
@<TRIPOS>ALT_TYPE
CGenFF_4.0_ALT_TYPE_SET
CGenFF_4.0 1 CG2O4 2 CG3C41 3 CG3C41 4 OG2D1 5 OG3C51 6 HGA2 7 HGA2 8 HGA2 9 HGA2
@<TRIPOS>MOLECULE
4_lactone
 9 9 0 0 0
****
USER_CHARGES
INVALID_CHARGES
Pose:  44 Cluster:  44 Fr_nu: 7526234 TotEn:   -12.97
@<TRIPOS>ATOM
      1 C1        -81.4852  -23.4934  -31.4018 C.2    1 LIG       0.04000
      2 C2        -80.4832  -22.3379  -31.5744 C.3    1 LIG       0.11000
      3 C3        -81.2824  -22.0749  -32.8472 C.3    1 LIG       0.08100
      4 O1        -81.6987  -24.3788  -30.6051 O.2    1 LIG      -0.32000
      5 O2        -82.1520  -23.2026  -32.5510 O.3    1 LIG      -0.27100
      6 H1        -80.5531  -21.5686  -30.8038 H      1 LIG       0.09000
      7 H2        -79.4513  -22.6613  -31.7204 H      1 LIG       0.09000
      8 H3        -81.8376  -21.1333  -32.8719 H      1 LIG       0.09000
      9 H4        -80.7387  -22.2222  -33.7844 H      1 LIG       0.09000
@<TRIPOS>BOND
      1       1       2 1
      2       1       4 2
      3       1       5 1
      4       2       3 1
      5       3       5 1
      6       2       6 1
      7       2       7 1
      8       3       8 1
      9       3       9 1
@<TRIPOS>ALT_TYPE
CGenFF_4.0_ALT_TYPE_SET
CGenFF_4.0 1 CG2O4 2 CG3C41 3 CG3C41 4 OG2D1 5 OG3C51 6 HGA2 7 HGA2 8 HGA2 9 HGA2
@<TRIPOS>MOLECULE
4_lactone
 9 9 0 0 0
****
USER_CHARGES
INVALID_CHARGES
Pose:  45 Cluster:  45 Fr_nu: 7416371 TotEn:   -12.77
@<TRIPOS>ATOM
      1 C1        -57.3026   -3.7740  -18.2208 C.2    1 LIG       0.04000
      2 C2        -58.3145   -2.7384  -18.7432 C.3    1 LIG       0.11000
      3 C3        -58.4711   -2.4115  -17.2612 C.3    1 LIG       0.08100
      4 O1        -56.5677   -4.6167  -18.6834 O.2    1 LIG      -0.32000
      5 O2        -57.4928   -3.4318  -16.9183 O.3    1 LIG      -0.27100
      6 H1        -57.8712   -1.9529  -19.3573 H      1 LIG       0.09000
      7 H2        -59.1891   -3.1756  -19.2277 H      1 LIG       0.09000
      8 H3        -58.1378   -1.4152  -16.9581 H      1 LIG       0.09000
      9 H4        -59.4512   -2.6337  -16.8302 H      1 LIG       0.09000
@<TRIPOS>BOND
      1       1       2 1
      2       1       4 2
      3       1       5 1
      4       2       3 1
      5       3       5 1
      6       2       6 1
      7       2       7 1
      8       3       8 1
      9       3       9 1
@<TRIPOS>ALT_TYPE
CGenFF_4.0_ALT_TYPE_SET
CGenFF_4.0 1 CG2O4 2 CG3C41 3 CG3C41 4 OG2D1 5 OG3C51 6 HGA2 7 HGA2 8 HGA2 9 HGA2
@<TRIPOS>MOLECULE
4_lactone
 9 9 0 0 0
****
USER_CHARGES
INVALID_CHARGES
Pose:  46 Cluster:  46 Fr_nu:  70274 TotEn:   -12.57
@<TRIPOS>ATOM
      1 C1        -47.2624   -9.3045  -36.9962 C.2    1 LIG       0.04000
      2 C2        -47.1814   -9.3526  -38.5325 C.3    1 LIG       0.11000
      3 C3        -45.9009  -10.1360  -38.2600 C.3    1 LIG       0.08100
      4 O1        -48.0043   -8.8507  -36.1547 O.2    1 LIG      -0.32000
      5 O2        -46.1106  -10.0076  -36.8265 O.3    1 LIG      -0.27100
      6 H1        -47.9893   -9.9145  -39.0038 H      1 LIG       0.09000
      7 H2        -47.0496   -8.3765  -39.0023 H      1 LIG       0.09000
      8 H3        -45.9095  -11.1826  -38.5766 H      1 LIG       0.09000
      9 H4        -44.9740   -9.6493  -38.5756 H      1 LIG       0.09000
@<TRIPOS>BOND
      1       1       2 1
      2       1       4 2
      3       1       5 1
      4       2       3 1
      5       3       5 1
      6       2       6 1
      7       2       7 1
      8       3       8 1
      9       3       9 1
@<TRIPOS>ALT_TYPE
CGenFF_4.0_ALT_TYPE_SET
CGenFF_4.0 1 CG2O4 2 CG3C41 3 CG3C41 4 OG2D1 5 OG3C51 6 HGA2 7 HGA2 8 HGA2 9 HGA2
@<TRIPOS>MOLECULE
4_lactone
 9 9 0 0 0
****
USER_CHARGES
INVALID_CHARGES
Pose:  47 Cluster:  47 Fr_nu: 179977 TotEn:   -12.49
@<TRIPOS>ATOM
      1 C1        -76.5631  -23.2308  -39.5056 C.2    1 LIG       0.04000
      2 C2        -75.3311  -22.5970  -40.1761 C.3    1 LIG       0.11000
      3 C3        -74.7414  -23.9929  -39.9984 C.3    1 LIG       0.08100
      4 O1        -77.6733  -22.8861  -39.1694 O.2    1 LIG      -0.32000
      5 O2        -75.9747  -24.4503  -39.3778 O.3    1 LIG      -0.27100
      6 H1        -75.4981  -22.2811  -41.2070 H      1 LIG       0.09000
      7 H2        -74.8624  -21.8056  -39.5889 H      1 LIG       0.09000
      8 H3        -74.5283  -24.5382  -40.9219 H      1 LIG       0.09000
      9 H4        -73.8950  -24.0631  -39.3097 H      1 LIG       0.09000
@<TRIPOS>BOND
      1       1       2 1
      2       1       4 2
      3       1       5 1
      4       2       3 1
      5       3       5 1
      6       2       6 1
      7       2       7 1
      8       3       8 1
      9       3       9 1
@<TRIPOS>ALT_TYPE
CGenFF_4.0_ALT_TYPE_SET
CGenFF_4.0 1 CG2O4 2 CG3C41 3 CG3C41 4 OG2D1 5 OG3C51 6 HGA2 7 HGA2 8 HGA2 9 HGA2
@<TRIPOS>MOLECULE
4_lactone
 9 9 0 0 0
****
USER_CHARGES
INVALID_CHARGES
Pose:  48 Cluster:  48 Fr_nu: 8209472 TotEn:   -12.45
@<TRIPOS>ATOM
      1 C1        -50.1789  -22.3232  -34.2045 C.2    1 LIG       0.04000
      2 C2        -51.6941  -22.0533  -34.2242 C.3    1 LIG       0.11000
      3 C3        -51.7427  -23.4057  -34.9290 C.3    1 LIG       0.08100
      4 O1        -49.1778  -21.7676  -33.8125 O.2    1 LIG      -0.32000
      5 O2        -50.2957  -23.5210  -34.8379 O.3    1 LIG      -0.27100
      6 H1        -52.1532  -22.0180  -33.2350 H      1 LIG       0.09000
      7 H2        -51.9853  -21.1926  -34.8284 H      1 LIG       0.09000
      8 H3        -52.2463  -24.2072  -34.3817 H      1 LIG       0.09000
      9 H4        -52.0793  -23.3836  -35.9691 H      1 LIG       0.09000
@<TRIPOS>BOND
      1       1       2 1
      2       1       4 2
      3       1       5 1
      4       2       3 1
      5       3       5 1
      6       2       6 1
      7       2       7 1
      8       3       8 1
      9       3       9 1
@<TRIPOS>ALT_TYPE
CGenFF_4.0_ALT_TYPE_SET
CGenFF_4.0 1 CG2O4 2 CG3C41 3 CG3C41 4 OG2D1 5 OG3C51 6 HGA2 7 HGA2 8 HGA2 9 HGA2
@<TRIPOS>MOLECULE
4_lactone
 9 9 0 0 0
****
USER_CHARGES
INVALID_CHARGES
Pose:  49 Cluster:  49 Fr_nu: 1015856 TotEn:   -12.42
@<TRIPOS>ATOM
      1 C1        -75.2660  -23.9831  -38.9427 C.2    1 LIG       0.04000
      2 C2        -73.8151  -23.4703  -38.9779 C.3    1 LIG       0.11000
      3 C3        -74.2573  -22.8510  -40.3003 C.3    1 LIG       0.08100
      4 O1        -75.9608  -24.6473  -38.2076 O.2    1 LIG      -0.32000
      5 O2        -75.5915  -23.4044  -40.1296 O.3    1 LIG      -0.27100
      6 H1        -73.5726  -22.7645  -38.1819 H      1 LIG       0.09000
      7 H2        -73.0654  -24.2598  -39.0509 H      1 LIG       0.09000
      8 H3        -74.2748  -21.7581  -40.3291 H      1 LIG       0.09000
      9 H4        -73.7687  -23.2486  -41.1941 H      1 LIG       0.09000
@<TRIPOS>BOND
      1       1       2 1
      2       1       4 2
      3       1       5 1
      4       2       3 1
      5       3       5 1
      6       2       6 1
      7       2       7 1
      8       3       8 1
      9       3       9 1
@<TRIPOS>ALT_TYPE
CGenFF_4.0_ALT_TYPE_SET
CGenFF_4.0 1 CG2O4 2 CG3C41 3 CG3C41 4 OG2D1 5 OG3C51 6 HGA2 7 HGA2 8 HGA2 9 HGA2
@<TRIPOS>MOLECULE
4_lactone
 9 9 0 0 0
****
USER_CHARGES
INVALID_CHARGES
Pose:  50 Cluster:  50 Fr_nu: 2659616 TotEn:   -12.11
@<TRIPOS>ATOM
      1 C1        -75.0292  -24.1329  -39.5486 C.2    1 LIG       0.04000
      2 C2        -73.6285  -24.2471  -40.1763 C.3    1 LIG       0.11000
      3 C3        -73.1817  -23.6465  -38.8469 C.3    1 LIG       0.08100
      4 O1        -76.1712  -24.3826  -39.8616 O.2    1 LIG      -0.32000
      5 O2        -74.5613  -23.5992  -38.3885 O.3    1 LIG      -0.27100
      6 H1        -73.3069  -25.2726  -40.3646 H      1 LIG       0.09000
      7 H2        -73.4815  -23.6169  -41.0550 H      1 LIG       0.09000
      8 H3        -72.5691  -24.2960  -38.2157 H      1 LIG       0.09000
      9 H4        -72.7432  -22.6465  -38.9048 H      1 LIG       0.09000
@<TRIPOS>BOND
      1       1       2 1
      2       1       4 2
      3       1       5 1
      4       2       3 1
      5       3       5 1
      6       2       6 1
      7       2       7 1
      8       3       8 1
      9       3       9 1
@<TRIPOS>ALT_TYPE
CGenFF_4.0_ALT_TYPE_SET
CGenFF_4.0 1 CG2O4 2 CG3C41 3 CG3C41 4 OG2D1 5 OG3C51 6 HGA2 7 HGA2 8 HGA2 9 HGA2
@<TRIPOS>MOLECULE
4_lactone
 9 9 0 0 0
****
USER_CHARGES
INVALID_CHARGES
Pose:  51 Cluster:  51 Fr_nu: 8143634 TotEn:   -11.51
@<TRIPOS>ATOM
      1 C1        -43.1476   -5.6219  -31.1413 C.2    1 LIG       0.04000
      2 C2        -42.1411   -6.7304  -30.7844 C.3    1 LIG       0.11000
      3 C3        -41.3280   -5.5638  -30.2313 C.3    1 LIG       0.08100
      4 O1        -44.2331   -5.5374  -31.6695 O.2    1 LIG      -0.32000
      5 O2        -42.3699   -4.6304  -30.6296 O.3    1 LIG      -0.27100
      6 H1        -42.5081   -7.4444  -30.0455 H      1 LIG       0.09000
      7 H2        -41.7132   -7.2388  -31.6500 H      1 LIG       0.09000
      8 H3        -41.1779   -5.5624  -29.1483 H      1 LIG       0.09000
      9 H4        -40.3861   -5.3587  -30.7476 H      1 LIG       0.09000
@<TRIPOS>BOND
      1       1       2 1
      2       1       4 2
      3       1       5 1
      4       2       3 1
      5       3       5 1
      6       2       6 1
      7       2       7 1
      8       3       8 1
      9       3       9 1
@<TRIPOS>ALT_TYPE
CGenFF_4.0_ALT_TYPE_SET
CGenFF_4.0 1 CG2O4 2 CG3C41 3 CG3C41 4 OG2D1 5 OG3C51 6 HGA2 7 HGA2 8 HGA2 9 HGA2
@<TRIPOS>MOLECULE
4_lactone
 9 9 0 0 0
****
USER_CHARGES
INVALID_CHARGES
Pose:  52 Cluster:  52 Fr_nu: 7340142 TotEn:   -11.50
@<TRIPOS>ATOM
      1 C1        -87.4262  -21.6335  -33.4903 C.2    1 LIG       0.04000
      2 C2        -86.2182  -21.1599  -32.6623 C.3    1 LIG       0.11000
      3 C3        -87.0865  -19.9258  -32.4364 C.3    1 LIG       0.08100
      4 O1        -87.7351  -22.6031  -34.1452 O.2    1 LIG      -0.32000
      5 O2        -88.1451  -20.5046  -33.2488 O.3    1 LIG      -0.27100
      6 H1        -86.0186  -21.7669  -31.7780 H      1 LIG       0.09000
      7 H2        -85.3114  -21.0012  -33.2483 H      1 LIG       0.09000
      8 H3        -87.4139  -19.7591  -31.4066 H      1 LIG       0.09000
      9 H4        -86.7082  -18.9968  -32.8719 H      1 LIG       0.09000
@<TRIPOS>BOND
      1       1       2 1
      2       1       4 2
      3       1       5 1
      4       2       3 1
      5       3       5 1
      6       2       6 1
      7       2       7 1
      8       3       8 1
      9       3       9 1
@<TRIPOS>ALT_TYPE
CGenFF_4.0_ALT_TYPE_SET
CGenFF_4.0 1 CG2O4 2 CG3C41 3 CG3C41 4 OG2D1 5 OG3C51 6 HGA2 7 HGA2 8 HGA2 9 HGA2
@<TRIPOS>MOLECULE
4_lactone
 9 9 0 0 0
****
USER_CHARGES
INVALID_CHARGES
Pose:  53 Cluster:  53 Fr_nu: 8024945 TotEn:   -11.41
@<TRIPOS>ATOM
      1 C1        -47.4441  -23.7562  -26.8179 C.2    1 LIG       0.04000
      2 C2        -46.3361  -24.7934  -27.0742 C.3    1 LIG       0.11000
      3 C3        -47.5164  -25.7462  -27.2385 C.3    1 LIG       0.08100
      4 O1        -47.5208  -22.5755  -26.5639 O.2    1 LIG      -0.32000
      5 O2        -48.4478  -24.6603  -26.9764 O.3    1 LIG      -0.27100
      6 H1        -45.7499  -24.6057  -27.9751 H      1 LIG       0.09000
      7 H2        -45.6925  -24.9795  -26.2129 H      1 LIG       0.09000
      8 H3        -47.6535  -26.1620  -28.2405 H      1 LIG       0.09000
      9 H4        -47.5952  -26.5340  -26.4843 H      1 LIG       0.09000
@<TRIPOS>BOND
      1       1       2 1
      2       1       4 2
      3       1       5 1
      4       2       3 1
      5       3       5 1
      6       2       6 1
      7       2       7 1
      8       3       8 1
      9       3       9 1
@<TRIPOS>ALT_TYPE
CGenFF_4.0_ALT_TYPE_SET
CGenFF_4.0 1 CG2O4 2 CG3C41 3 CG3C41 4 OG2D1 5 OG3C51 6 HGA2 7 HGA2 8 HGA2 9 HGA2
@<TRIPOS>MOLECULE
4_lactone
 9 9 0 0 0
****
USER_CHARGES
INVALID_CHARGES
Pose:  54 Cluster:  54 Fr_nu: 8188155 TotEn:    -9.84
@<TRIPOS>ATOM
      1 C1        -86.4528  -24.0056  -34.0596 C.2    1 LIG       0.04000
      2 C2        -85.7246  -25.3246  -33.7447 C.3    1 LIG       0.11000
      3 C3        -84.8534  -24.4252  -32.8729 C.3    1 LIG       0.08100
      4 O1        -87.3904  -23.6417  -34.7325 O.2    1 LIG      -0.32000
      5 O2        -85.6363  -23.2636  -33.2643 O.3    1 LIG      -0.27100
      6 H1        -86.3353  -26.0542  -33.2106 H      1 LIG       0.09000
      7 H2        -85.2284  -25.7759  -34.6054 H      1 LIG       0.09000
      8 H3        -84.9129  -24.6074  -31.7964 H      1 LIG       0.09000
      9 H4        -83.8103  -24.3310  -33.1871 H      1 LIG       0.09000
@<TRIPOS>BOND
      1       1       2 1
      2       1       4 2
      3       1       5 1
      4       2       3 1
      5       3       5 1
      6       2       6 1
      7       2       7 1
      8       3       8 1
      9       3       9 1
@<TRIPOS>ALT_TYPE
CGenFF_4.0_ALT_TYPE_SET
CGenFF_4.0 1 CG2O4 2 CG3C41 3 CG3C41 4 OG2D1 5 OG3C51 6 HGA2 7 HGA2 8 HGA2 9 HGA2
@<TRIPOS>MOLECULE
4_lactone
 9 9 0 0 0
****
USER_CHARGES
INVALID_CHARGES
Pose:  55 Cluster:  55 Fr_nu: 1486686 TotEn:    -9.80
@<TRIPOS>ATOM
      1 C1        -75.2583   -7.8974  -57.7293 C.2    1 LIG       0.04000
      2 C2        -75.4641   -7.3788  -56.2947 C.3    1 LIG       0.11000
      3 C3        -74.3170   -8.3337  -55.9783 C.3    1 LIG       0.08100
      4 O1        -75.7446   -7.7168  -58.8226 O.2    1 LIG      -0.32000
      5 O2        -74.2414   -8.7286  -57.3761 O.3    1 LIG      -0.27100
      6 H1        -75.2451   -6.3173  -56.1690 H      1 LIG       0.09000
      7 H2        -76.4313   -7.6390  -55.8616 H      1 LIG       0.09000
      8 H3        -73.3889   -7.8639  -55.6413 H      1 LIG       0.09000
      9 H4        -74.5719   -9.1803  -55.3349 H      1 LIG       0.09000
@<TRIPOS>BOND
      1       1       2 1
      2       1       4 2
      3       1       5 1
      4       2       3 1
      5       3       5 1
      6       2       6 1
      7       2       7 1
      8       3       8 1
      9       3       9 1
@<TRIPOS>ALT_TYPE
CGenFF_4.0_ALT_TYPE_SET
CGenFF_4.0 1 CG2O4 2 CG3C41 3 CG3C41 4 OG2D1 5 OG3C51 6 HGA2 7 HGA2 8 HGA2 9 HGA2
@<TRIPOS>MOLECULE
4_lactone
 9 9 0 0 0
****
USER_CHARGES
INVALID_CHARGES
Pose:  56 Cluster:  56 Fr_nu:  56469 TotEn:    -9.70
@<TRIPOS>ATOM
      1 C1        -51.4820  -11.8148  -28.4108 C.2    1 LIG       0.04000
      2 C2        -50.0143  -12.2353  -28.6059 C.3    1 LIG       0.11000
      3 C3        -49.7307  -10.8379  -28.0630 C.3    1 LIG       0.08100
      4 O1        -52.5791  -12.2971  -28.5785 O.2    1 LIG      -0.32000
      5 O2        -51.1569  -10.5828  -27.9350 O.3    1 LIG      -0.27100
      6 H1        -49.6998  -13.0637  -27.9692 H      1 LIG       0.09000
      7 H2        -49.7344  -12.4058  -29.6468 H      1 LIG       0.09000
      8 H3        -49.2257  -10.7997  -27.0939 H      1 LIG       0.09000
      9 H4        -49.2602  -10.1452  -28.7662 H      1 LIG       0.09000
@<TRIPOS>BOND
      1       1       2 1
      2       1       4 2
      3       1       5 1
      4       2       3 1
      5       3       5 1
      6       2       6 1
      7       2       7 1
      8       3       8 1
      9       3       9 1
@<TRIPOS>ALT_TYPE
CGenFF_4.0_ALT_TYPE_SET
CGenFF_4.0 1 CG2O4 2 CG3C41 3 CG3C41 4 OG2D1 5 OG3C51 6 HGA2 7 HGA2 8 HGA2 9 HGA2
@<TRIPOS>MOLECULE
4_lactone
 9 9 0 0 0
****
USER_CHARGES
INVALID_CHARGES
Pose:  57 Cluster:  57 Fr_nu:  13432 TotEn:    -9.29
@<TRIPOS>ATOM
      1 C1        -51.3730  -11.2537  -28.1149 C.2    1 LIG       0.04000
      2 C2        -49.9708  -10.7204  -27.7705 C.3    1 LIG       0.11000
      3 C3        -49.5261  -11.7273  -28.8271 C.3    1 LIG       0.08100
      4 O1        -52.5146  -11.0545  -27.7666 O.2    1 LIG      -0.32000
      5 O2        -50.9066  -12.1307  -29.0439 O.3    1 LIG      -0.27100
      6 H1        -49.8190   -9.6700  -28.0237 H      1 LIG       0.09000
      7 H2        -49.6521  -10.9330  -26.7487 H      1 LIG       0.09000
      8 H3        -49.0839  -11.3007  -29.7316 H      1 LIG       0.09000
      9 H4        -48.9177  -12.5584  -28.4601 H      1 LIG       0.09000
@<TRIPOS>BOND
      1       1       2 1
      2       1       4 2
      3       1       5 1
      4       2       3 1
      5       3       5 1
      6       2       6 1
      7       2       7 1
      8       3       8 1
      9       3       9 1
@<TRIPOS>ALT_TYPE
CGenFF_4.0_ALT_TYPE_SET
CGenFF_4.0 1 CG2O4 2 CG3C41 3 CG3C41 4 OG2D1 5 OG3C51 6 HGA2 7 HGA2 8 HGA2 9 HGA2
@<TRIPOS>MOLECULE
4_lactone
 9 9 0 0 0
****
USER_CHARGES
INVALID_CHARGES
Pose:  58 Cluster:  58 Fr_nu: 391707 TotEn:    -9.05
@<TRIPOS>ATOM
      1 C1        -74.4141  -22.5341  -39.6200 C.2    1 LIG       0.04000
      2 C2        -73.5708  -23.2963  -38.5822 C.3    1 LIG       0.11000
      3 C3        -72.5841  -23.4169  -39.7397 C.3    1 LIG       0.08100
      4 O1        -75.4887  -21.9794  -39.6639 O.2    1 LIG      -0.32000
      5 O2        -73.4899  -22.6801  -40.6071 O.3    1 LIG      -0.27100
      6 H1        -73.2411  -22.6852  -37.7406 H      1 LIG       0.09000
      7 H2        -74.0204  -24.2308  -38.2426 H      1 LIG       0.09000
      8 H3        -71.6342  -22.8914  -39.6092 H      1 LIG       0.09000
      9 H4        -72.4115  -24.4317  -40.1084 H      1 LIG       0.09000
@<TRIPOS>BOND
      1       1       2 1
      2       1       4 2
      3       1       5 1
      4       2       3 1
      5       3       5 1
      6       2       6 1
      7       2       7 1
      8       3       8 1
      9       3       9 1
@<TRIPOS>ALT_TYPE
CGenFF_4.0_ALT_TYPE_SET
CGenFF_4.0 1 CG2O4 2 CG3C41 3 CG3C41 4 OG2D1 5 OG3C51 6 HGA2 7 HGA2 8 HGA2 9 HGA2
@<TRIPOS>MOLECULE
4_lactone
 9 9 0 0 0
****
USER_CHARGES
INVALID_CHARGES
Pose:  59 Cluster:  59 Fr_nu: 7617973 TotEn:    -7.89
@<TRIPOS>ATOM
      1 C1        -74.8034   -0.9881  -61.5751 C.2    1 LIG       0.04000
      2 C2        -76.1898   -0.3963  -61.8862 C.3    1 LIG       0.11000
      3 C3        -75.7213    0.7206  -60.9582 C.3    1 LIG       0.08100
      4 O1        -74.1643   -1.9710  -61.8746 O.2    1 LIG      -0.32000
      5 O2        -74.4513    0.0405  -60.7579 O.3    1 LIG      -0.27100
      6 H1        -76.3303   -0.1161  -62.9313 H      1 LIG       0.09000
      7 H2        -77.0233   -0.9985  -61.5207 H      1 LIG       0.09000
      8 H3        -75.5852    1.6993  -61.4262 H      1 LIG       0.09000
      9 H4        -76.2764    0.8192  -60.0213 H      1 LIG       0.09000
@<TRIPOS>BOND
      1       1       2 1
      2       1       4 2
      3       1       5 1
      4       2       3 1
      5       3       5 1
      6       2       6 1
      7       2       7 1
      8       3       8 1
      9       3       9 1
@<TRIPOS>ALT_TYPE
CGenFF_4.0_ALT_TYPE_SET
CGenFF_4.0 1 CG2O4 2 CG3C41 3 CG3C41 4 OG2D1 5 OG3C51 6 HGA2 7 HGA2 8 HGA2 9 HGA2
@<TRIPOS>MOLECULE
4_lactone
 9 9 0 0 0
****
USER_CHARGES
INVALID_CHARGES
Pose:  60 Cluster:  60 Fr_nu: 4043872 TotEn:    -7.68
@<TRIPOS>ATOM
      1 C1        -81.1089  -35.3607  -36.5925 C.2    1 LIG       0.04000
      2 C2        -80.7718  -35.2502  -35.0948 C.3    1 LIG       0.11000
      3 C3        -81.7864  -36.3827  -34.9680 C.3    1 LIG       0.08100
      4 O1        -80.7794  -34.8211  -37.6243 O.2    1 LIG      -0.32000
      5 O2        -82.0024  -36.3691  -36.4063 O.3    1 LIG      -0.27100
      6 H1        -79.7404  -35.5087  -34.8500 H      1 LIG       0.09000
      7 H2        -81.0616  -34.3006  -34.6420 H      1 LIG       0.09000
      8 H3        -81.3856  -37.3420  -34.6296 H      1 LIG       0.09000
      9 H4        -82.7014  -36.1372  -34.4220 H      1 LIG       0.09000
@<TRIPOS>BOND
      1       1       2 1
      2       1       4 2
      3       1       5 1
      4       2       3 1
      5       3       5 1
      6       2       6 1
      7       2       7 1
      8       3       8 1
      9       3       9 1
@<TRIPOS>ALT_TYPE
CGenFF_4.0_ALT_TYPE_SET
CGenFF_4.0 1 CG2O4 2 CG3C41 3 CG3C41 4 OG2D1 5 OG3C51 6 HGA2 7 HGA2 8 HGA2 9 HGA2
@<TRIPOS>MOLECULE
4_lactone
 9 9 0 0 0
****
USER_CHARGES
INVALID_CHARGES
Pose:  61 Cluster:  61 Fr_nu: 8183478 TotEn:    -7.50
@<TRIPOS>ATOM
      1 C1        -44.6024   -7.3186  -30.5055 C.2    1 LIG       0.04000
      2 C2        -44.6556   -8.6617  -29.7555 C.3    1 LIG       0.11000
      3 C3        -46.1598   -8.5110  -29.9622 C.3    1 LIG       0.08100
      4 O1        -43.7575   -6.5355  -30.8760 O.2    1 LIG      -0.32000
      5 O2        -45.9525   -7.2481  -30.6533 O.3    1 LIG      -0.27100
      6 H1        -44.1847   -9.4888  -30.2890 H      1 LIG       0.09000
      7 H2        -44.3111   -8.6083  -28.7215 H      1 LIG       0.09000
      8 H3        -46.6253   -9.2555  -30.6138 H      1 LIG       0.09000
      9 H4        -46.7500   -8.3784  -29.0513 H      1 LIG       0.09000
@<TRIPOS>BOND
      1       1       2 1
      2       1       4 2
      3       1       5 1
      4       2       3 1
      5       3       5 1
      6       2       6 1
      7       2       7 1
      8       3       8 1
      9       3       9 1
@<TRIPOS>ALT_TYPE
CGenFF_4.0_ALT_TYPE_SET
CGenFF_4.0 1 CG2O4 2 CG3C41 3 CG3C41 4 OG2D1 5 OG3C51 6 HGA2 7 HGA2 8 HGA2 9 HGA2
@<TRIPOS>MOLECULE
4_lactone
 9 9 0 0 0
****
USER_CHARGES
INVALID_CHARGES
Pose:  62 Cluster:  62 Fr_nu: 7857107 TotEn:    -7.27
@<TRIPOS>ATOM
      1 C1        -72.8777   -2.6945  -62.6451 C.2    1 LIG       0.04000
      2 C2        -71.5953   -2.3638  -63.4296 C.3    1 LIG       0.11000
      3 C3        -71.6969   -3.8246  -63.8580 C.3    1 LIG       0.08100
      4 O1        -73.6475   -2.1201  -61.9091 O.2    1 LIG      -0.32000
      5 O2        -72.9059   -3.9875  -63.0659 O.3    1 LIG      -0.27100
      6 H1        -71.7354   -1.6270  -64.2221 H      1 LIG       0.09000
      7 H2        -70.7404   -2.1123  -62.7998 H      1 LIG       0.09000
      8 H3        -71.8858   -3.9943  -64.9215 H      1 LIG       0.09000
      9 H4        -70.8938   -4.4768  -63.5040 H      1 LIG       0.09000
@<TRIPOS>BOND
      1       1       2 1
      2       1       4 2
      3       1       5 1
      4       2       3 1
      5       3       5 1
      6       2       6 1
      7       2       7 1
      8       3       8 1
      9       3       9 1
@<TRIPOS>ALT_TYPE
CGenFF_4.0_ALT_TYPE_SET
CGenFF_4.0 1 CG2O4 2 CG3C41 3 CG3C41 4 OG2D1 5 OG3C51 6 HGA2 7 HGA2 8 HGA2 9 HGA2
@<TRIPOS>MOLECULE
4_lactone
 9 9 0 0 0
****
USER_CHARGES
INVALID_CHARGES
Pose:  63 Cluster:  63 Fr_nu: 3937262 TotEn:    -6.93
@<TRIPOS>ATOM
      1 C1        -77.3084  -10.2470  -57.6973 C.2    1 LIG       0.04000
      2 C2        -77.8805  -10.6524  -56.3271 C.3    1 LIG       0.11000
      3 C3        -76.5802  -10.0465  -55.8074 C.3    1 LIG       0.08100
      4 O1        -77.6409  -10.3133  -58.8590 O.2    1 LIG      -0.32000
      5 O2        -76.1708   -9.7249  -57.1655 O.3    1 LIG      -0.27100
      6 H1        -78.7935  -10.1226  -56.0510 H      1 LIG       0.09000
      7 H2        -77.9896  -11.7296  -56.1911 H      1 LIG       0.09000
      8 H3        -76.6883   -9.1470  -55.1952 H      1 LIG       0.09000
      9 H4        -75.8883  -10.7491  -55.3349 H      1 LIG       0.09000
@<TRIPOS>BOND
      1       1       2 1
      2       1       4 2
      3       1       5 1
      4       2       3 1
      5       3       5 1
      6       2       6 1
      7       2       7 1
      8       3       8 1
      9       3       9 1
@<TRIPOS>ALT_TYPE
CGenFF_4.0_ALT_TYPE_SET
CGenFF_4.0 1 CG2O4 2 CG3C41 3 CG3C41 4 OG2D1 5 OG3C51 6 HGA2 7 HGA2 8 HGA2 9 HGA2
@<TRIPOS>MOLECULE
4_lactone
 9 9 0 0 0
****
USER_CHARGES
INVALID_CHARGES
Pose:  64 Cluster:  64 Fr_nu: 4664726 TotEn:    -6.92
@<TRIPOS>ATOM
      1 C1        -72.2330   -2.3608  -62.3345 C.2    1 LIG       0.04000
      2 C2        -71.2624   -1.1837  -62.1302 C.3    1 LIG       0.11000
      3 C3        -70.2041   -2.2382  -62.4399 C.3    1 LIG       0.08100
      4 O1        -73.4277   -2.5498  -62.2983 O.2    1 LIG      -0.32000
      5 O2        -71.2378   -3.2487  -62.6009 O.3    1 LIG      -0.27100
      6 H1        -71.3671   -0.3867  -62.8680 H      1 LIG       0.09000
      7 H2        -71.2526   -0.7858  -61.1141 H      1 LIG       0.09000
      8 H3        -69.6409   -2.0867  -63.3648 H      1 LIG       0.09000
      9 H4        -69.5274   -2.4833  -61.6167 H      1 LIG       0.09000
@<TRIPOS>BOND
      1       1       2 1
      2       1       4 2
      3       1       5 1
      4       2       3 1
      5       3       5 1
      6       2       6 1
      7       2       7 1
      8       3       8 1
      9       3       9 1
@<TRIPOS>ALT_TYPE
CGenFF_4.0_ALT_TYPE_SET
CGenFF_4.0 1 CG2O4 2 CG3C41 3 CG3C41 4 OG2D1 5 OG3C51 6 HGA2 7 HGA2 8 HGA2 9 HGA2
@<TRIPOS>MOLECULE
4_lactone
 9 9 0 0 0
****
USER_CHARGES
INVALID_CHARGES
Pose:  65 Cluster:  65 Fr_nu: 3598327 TotEn:    -6.55
@<TRIPOS>ATOM
      1 C1        -57.5599   -4.5391  -18.7624 C.2    1 LIG       0.04000
      2 C2        -58.4445   -4.7302  -20.0074 C.3    1 LIG       0.11000
      3 C3        -59.2407   -3.5815  -19.3953 C.3    1 LIG       0.08100
      4 O1        -56.5621   -5.0356  -18.2911 O.2    1 LIG      -0.32000
      5 O2        -58.3166   -3.5201  -18.2737 O.3    1 LIG      -0.27100
      6 H1        -57.9414   -4.5083  -20.9498 H      1 LIG       0.09000
      7 H2        -58.9555   -5.6935  -20.0470 H      1 LIG       0.09000
      8 H3        -59.2433   -2.6495  -19.9670 H      1 LIG       0.09000
      9 H4        -60.2536   -3.8316  -19.0680 H      1 LIG       0.09000
@<TRIPOS>BOND
      1       1       2 1
      2       1       4 2
      3       1       5 1
      4       2       3 1
      5       3       5 1
      6       2       6 1
      7       2       7 1
      8       3       8 1
      9       3       9 1
@<TRIPOS>ALT_TYPE
CGenFF_4.0_ALT_TYPE_SET
CGenFF_4.0 1 CG2O4 2 CG3C41 3 CG3C41 4 OG2D1 5 OG3C51 6 HGA2 7 HGA2 8 HGA2 9 HGA2
@<TRIPOS>MOLECULE
4_lactone
 9 9 0 0 0
****
USER_CHARGES
INVALID_CHARGES
Pose:  66 Cluster:  66 Fr_nu: 6084688 TotEn:    -6.07
@<TRIPOS>ATOM
      1 C1        -79.6935  -34.1305  -39.4999 C.2    1 LIG       0.04000
      2 C2        -79.0978  -34.5908  -40.8425 C.3    1 LIG       0.11000
      3 C3        -78.0224  -33.5601  -40.5122 C.3    1 LIG       0.08100
      4 O1        -80.6566  -34.3894  -38.8146 O.2    1 LIG      -0.32000
      5 O2        -78.7019  -33.2285  -39.2697 O.3    1 LIG      -0.27100
      6 H1        -78.7698  -35.6314  -40.8509 H      1 LIG       0.09000
      7 H2        -79.7225  -34.3641  -41.7080 H      1 LIG       0.09000
      8 H3        -77.0218  -33.9613  -40.3299 H      1 LIG       0.09000
      9 H4        -77.9719  -32.6992  -41.1846 H      1 LIG       0.09000
@<TRIPOS>BOND
      1       1       2 1
      2       1       4 2
      3       1       5 1
      4       2       3 1
      5       3       5 1
      6       2       6 1
      7       2       7 1
      8       3       8 1
      9       3       9 1
@<TRIPOS>ALT_TYPE
CGenFF_4.0_ALT_TYPE_SET
CGenFF_4.0 1 CG2O4 2 CG3C41 3 CG3C41 4 OG2D1 5 OG3C51 6 HGA2 7 HGA2 8 HGA2 9 HGA2
@<TRIPOS>MOLECULE
4_lactone
 9 9 0 0 0
****
USER_CHARGES
INVALID_CHARGES
Pose:  67 Cluster:  67 Fr_nu: 8143633 TotEn:    -3.49
@<TRIPOS>ATOM
      1 C1        -43.3484   -6.5665  -30.3064 C.2    1 LIG       0.04000
      2 C2        -42.1755   -6.3250  -31.2735 C.3    1 LIG       0.11000
      3 C3        -41.5209   -5.7114  -30.0395 C.3    1 LIG       0.08100
      4 O1        -44.4560   -7.0520  -30.3495 O.2    1 LIG      -0.32000
      5 O2        -42.7056   -6.0040  -29.2481 O.3    1 LIG      -0.27100
      6 H1        -41.7132   -7.2388  -31.6500 H      1 LIG       0.09000
      7 H2        -42.4028   -5.6313  -32.0846 H      1 LIG       0.09000
      8 H3        -40.6414   -6.2378  -29.6587 H      1 LIG       0.09000
      9 H4        -41.3289   -4.6362  -30.0929 H      1 LIG       0.09000
@<TRIPOS>BOND
      1       1       2 1
      2       1       4 2
      3       1       5 1
      4       2       3 1
      5       3       5 1
      6       2       6 1
      7       2       7 1
      8       3       8 1
      9       3       9 1
@<TRIPOS>ALT_TYPE
CGenFF_4.0_ALT_TYPE_SET
CGenFF_4.0 1 CG2O4 2 CG3C41 3 CG3C41 4 OG2D1 5 OG3C51 6 HGA2 7 HGA2 8 HGA2 9 HGA2
@<TRIPOS>MOLECULE
4_lactone
 9 9 0 0 0
****
USER_CHARGES
INVALID_CHARGES
Pose:  68 Cluster:  68 Fr_nu: 8133871 TotEn:    -3.35
@<TRIPOS>ATOM
      1 C1        -86.7892  -22.9760  -33.7771 C.2    1 LIG       0.04000
      2 C2        -86.0033  -24.1358  -33.1395 C.3    1 LIG       0.11000
      3 C3        -85.0366  -23.0238  -32.7433 C.3    1 LIG       0.08100
      4 O1        -87.8154  -22.8294  -34.4013 O.2    1 LIG      -0.32000
      5 O2        -85.8846  -22.0362  -33.3923 O.3    1 LIG      -0.27100
      6 H1        -86.5236  -24.6268  -32.3157 H      1 LIG       0.09000
      7 H2        -85.6213  -24.8629  -33.8580 H      1 LIG       0.09000
      8 H3        -84.9463  -22.8348  -31.6701 H      1 LIG       0.09000
      9 H4        -84.0476  -23.0711  -33.2072 H      1 LIG       0.09000
@<TRIPOS>BOND
      1       1       2 1
      2       1       4 2
      3       1       5 1
      4       2       3 1
      5       3       5 1
      6       2       6 1
      7       2       7 1
      8       3       8 1
      9       3       9 1
@<TRIPOS>ALT_TYPE
CGenFF_4.0_ALT_TYPE_SET
CGenFF_4.0 1 CG2O4 2 CG3C41 3 CG3C41 4 OG2D1 5 OG3C51 6 HGA2 7 HGA2 8 HGA2 9 HGA2
@<TRIPOS>MOLECULE
4_lactone
 9 9 0 0 0
****
USER_CHARGES
INVALID_CHARGES
Pose:  69 Cluster:  69 Fr_nu: 7776810 TotEn:    -0.74
@<TRIPOS>ATOM
      1 C1        -72.8813   -1.5333  -61.9006 C.2    1 LIG       0.04000
      2 C2        -71.5061   -1.6826  -62.5758 C.3    1 LIG       0.11000
      3 C3        -71.1499   -0.4812  -61.7053 C.3    1 LIG       0.08100
      4 O1        -73.9580   -2.0844  -61.9358 O.2    1 LIG      -0.32000
      5 O2        -72.4959   -0.4635  -61.1544 O.3    1 LIG      -0.27100
      6 H1        -70.9896   -2.6127  -62.3337 H      1 LIG       0.09000
      7 H2        -71.5165   -1.5023  -63.6520 H      1 LIG       0.09000
      8 H3        -70.3997   -0.6631  -60.9310 H      1 LIG       0.09000
      9 H4        -70.9248    0.4424  -62.2455 H      1 LIG       0.09000
@<TRIPOS>BOND
      1       1       2 1
      2       1       4 2
      3       1       5 1
      4       2       3 1
      5       3       5 1
      6       2       6 1
      7       2       7 1
      8       3       8 1
      9       3       9 1
@<TRIPOS>ALT_TYPE
CGenFF_4.0_ALT_TYPE_SET
CGenFF_4.0 1 CG2O4 2 CG3C41 3 CG3C41 4 OG2D1 5 OG3C51 6 HGA2 7 HGA2 8 HGA2 9 HGA2
@<TRIPOS>MOLECULE
pyridine
 11 11 0 0 0
****
USER_CHARGES
INVALID_CHARGES
Pose:   1 Cluster:   1 Fr_nu: 3206391 TotEn:   -16.85
@<TRIPOS>ATOM
      1 C1        -57.9037    2.9287  -41.1104 C.ar   1 LIG      -0.11300
      2 C2        -58.3027    2.2604  -39.9583 C.ar   1 LIG      -0.11700
      3 C3        -56.5505    3.0379  -41.4107 C.ar   1 LIG      -0.11700
      4 C4        -57.3172    1.7233  -39.1459 C.ar   1 LIG       0.17700
      5 C5        -55.6434    2.4662  -40.5332 C.ar   1 LIG       0.17700
      6 N1        -55.9931    1.8093  -39.4045 N.ar   1 LIG      -0.60000
      7 H1        -58.6459    3.3643  -41.7727 H      1 LIG       0.11500
      8 H2        -59.3518    2.1628  -39.7045 H      1 LIG       0.11500
      9 H3        -56.2164    3.5549  -42.3031 H      1 LIG       0.11500
     10 H4        -57.5769    1.1928  -38.2358 H      1 LIG       0.12400
     11 H5        -54.5763    2.5240  -40.7210 H      1 LIG       0.12400
@<TRIPOS>BOND
      1       1       2 ar
      2       1       3 ar
      3       2       4 ar
      4       3       5 ar
      5       4       6 ar
      6       5       6 ar
      7       1       7 1
      8       2       8 1
      9       3       9 1
     10       4      10 1
     11       5      11 1
@<TRIPOS>ALT_TYPE
CGenFF_4.0_ALT_TYPE_SET
CGenFF_4.0 1 CG2R61 2 CG2R61 3 CG2R61 4 CG2R61 5 CG2R61 6 NG2R60 7 HGR61 8 HGR61 9 HGR61 10 HGR62 11 HGR62
@<TRIPOS>MOLECULE
pyridine
 11 11 0 0 0
****
USER_CHARGES
INVALID_CHARGES
Pose:   2 Cluster:   2 Fr_nu: 257197 TotEn:   -15.02
@<TRIPOS>ATOM
      1 C1        -72.3693  -23.1905  -40.6411 C.ar   1 LIG      -0.11300
      2 C2        -72.4567  -23.3946  -39.2685 C.ar   1 LIG      -0.11700
      3 C3        -73.4880  -22.7628  -41.3473 C.ar   1 LIG      -0.11700
      4 C4        -73.6760  -23.1587  -38.6541 C.ar   1 LIG       0.17700
      5 C5        -74.6612  -22.5554  -40.6399 C.ar   1 LIG       0.17700
      6 N1        -74.7845  -22.7430  -39.3067 N.ar   1 LIG      -0.60000
      7 H1        -71.4313  -23.3651  -41.1595 H      1 LIG       0.11500
      8 H2        -71.5976  -23.7274  -38.6977 H      1 LIG       0.11500
      9 H3        -73.4433  -22.5977  -42.4178 H      1 LIG       0.11500
     10 H4        -73.7958  -23.3036  -37.5855 H      1 LIG       0.12400
     11 H5        -75.5627  -22.2225  -41.1438 H      1 LIG       0.12400
@<TRIPOS>BOND
      1       1       2 ar
      2       1       3 ar
      3       2       4 ar
      4       3       5 ar
      5       4       6 ar
      6       5       6 ar
      7       1       7 1
      8       2       8 1
      9       3       9 1
     10       4      10 1
     11       5      11 1
@<TRIPOS>ALT_TYPE
CGenFF_4.0_ALT_TYPE_SET
CGenFF_4.0 1 CG2R61 2 CG2R61 3 CG2R61 4 CG2R61 5 CG2R61 6 NG2R60 7 HGR61 8 HGR61 9 HGR61 10 HGR62 11 HGR62
@<TRIPOS>MOLECULE
pyridine
 11 11 0 0 0
****
USER_CHARGES
INVALID_CHARGES
Pose:   3 Cluster:   3 Fr_nu:  21013 TotEn:   -13.49
@<TRIPOS>ATOM
      1 C1        -79.1179  -19.7470  -29.8510 C.ar   1 LIG      -0.11300
      2 C2        -79.8330  -18.5589  -29.7494 C.ar   1 LIG      -0.11700
      3 C3        -79.2243  -20.5197  -31.0021 C.ar   1 LIG      -0.11700
      4 C4        -80.6342  -18.1907  -30.8182 C.ar   1 LIG       0.17700
      5 C5        -80.0529  -20.0638  -32.0147 C.ar   1 LIG       0.17700
      6 N1        -80.7631  -18.9151  -31.9523 N.ar   1 LIG      -0.60000
      7 H1        -78.4795  -20.0705  -29.0344 H      1 LIG       0.11500
      8 H2        -79.7652  -17.9406  -28.8619 H      1 LIG       0.11500
      9 H3        -78.6765  -21.4497  -31.1031 H      1 LIG       0.11500
     10 H4        -81.2122  -17.2730  -30.7877 H      1 LIG       0.12400
     11 H5        -80.1714  -20.6297  -32.9329 H      1 LIG       0.12400
@<TRIPOS>BOND
      1       1       2 ar
      2       1       3 ar
      3       2       4 ar
      4       3       5 ar
      5       4       6 ar
      6       5       6 ar
      7       1       7 1
      8       2       8 1
      9       3       9 1
     10       4      10 1
     11       5      11 1
@<TRIPOS>ALT_TYPE
CGenFF_4.0_ALT_TYPE_SET
CGenFF_4.0 1 CG2R61 2 CG2R61 3 CG2R61 4 CG2R61 5 CG2R61 6 NG2R60 7 HGR61 8 HGR61 9 HGR61 10 HGR62 11 HGR62
@<TRIPOS>MOLECULE
pyridine
 11 11 0 0 0
****
USER_CHARGES
INVALID_CHARGES
Pose:   4 Cluster:   4 Fr_nu: 153115 TotEn:   -13.41
@<TRIPOS>ATOM
      1 C1        -73.9140  -22.5523  -40.3287 C.ar   1 LIG      -0.11300
      2 C2        -73.4696  -22.8053  -39.0358 C.ar   1 LIG      -0.11700
      3 C3        -75.0927  -23.1360  -40.7795 C.ar   1 LIG      -0.11700
      4 C4        -74.2342  -23.6426  -38.2394 C.ar   1 LIG       0.17700
      5 C5        -75.7844  -23.9588  -39.9053 C.ar   1 LIG       0.17700
      6 N1        -75.3842  -24.2280  -38.6423 N.ar   1 LIG      -0.60000
      7 H1        -73.3424  -21.9020  -40.9841 H      1 LIG       0.11500
      8 H2        -72.5541  -22.3609  -38.6630 H      1 LIG       0.11500
      9 H3        -75.4579  -22.9534  -41.7837 H      1 LIG       0.11500
     10 H4        -73.9303  -23.8716  -37.2234 H      1 LIG       0.12400
     11 H5        -76.7091  -24.4391  -40.2080 H      1 LIG       0.12400
@<TRIPOS>BOND
      1       1       2 ar
      2       1       3 ar
      3       2       4 ar
      4       3       5 ar
      5       4       6 ar
      6       5       6 ar
      7       1       7 1
      8       2       8 1
      9       3       9 1
     10       4      10 1
     11       5      11 1
@<TRIPOS>ALT_TYPE
CGenFF_4.0_ALT_TYPE_SET
CGenFF_4.0 1 CG2R61 2 CG2R61 3 CG2R61 4 CG2R61 5 CG2R61 6 NG2R60 7 HGR61 8 HGR61 9 HGR61 10 HGR62 11 HGR62
@<TRIPOS>MOLECULE
pyridine
 11 11 0 0 0
****
USER_CHARGES
INVALID_CHARGES
Pose:   5 Cluster:   5 Fr_nu: 4518280 TotEn:   -13.40
@<TRIPOS>ATOM
      1 C1        -50.5240    8.5377  -32.1809 C.ar   1 LIG      -0.11300
      2 C2        -50.7667    9.8069  -31.6676 C.ar   1 LIG      -0.11700
      3 C3        -50.2794    7.4784  -31.3142 C.ar   1 LIG      -0.11700
      4 C4        -50.7539    9.9630  -30.2909 C.ar   1 LIG       0.17700
      5 C5        -50.2882    7.7388  -29.9533 C.ar   1 LIG       0.17700
      6 N1        -50.5200    8.9581  -29.4174 N.ar   1 LIG      -0.60000
      7 H1        -50.5248    8.3746  -33.2545 H      1 LIG       0.11500
      8 H2        -50.9601   10.6472  -32.3242 H      1 LIG       0.11500
      9 H3        -50.0872    6.4806  -31.6919 H      1 LIG       0.11500
     10 H4        -50.9372   10.9331  -29.8410 H      1 LIG       0.12400
     11 H5        -50.1023    6.9472  -29.2348 H      1 LIG       0.12400
@<TRIPOS>BOND
      1       1       2 ar
      2       1       3 ar
      3       2       4 ar
      4       3       5 ar
      5       4       6 ar
      6       5       6 ar
      7       1       7 1
      8       2       8 1
      9       3       9 1
     10       4      10 1
     11       5      11 1
@<TRIPOS>ALT_TYPE
CGenFF_4.0_ALT_TYPE_SET
CGenFF_4.0 1 CG2R61 2 CG2R61 3 CG2R61 4 CG2R61 5 CG2R61 6 NG2R60 7 HGR61 8 HGR61 9 HGR61 10 HGR62 11 HGR62
@<TRIPOS>MOLECULE
pyridine
 11 11 0 0 0
****
USER_CHARGES
INVALID_CHARGES
Pose:   6 Cluster:   6 Fr_nu:  67241 TotEn:   -13.17
@<TRIPOS>ATOM
      1 C1        -40.4090  -12.7813  -37.5669 C.ar   1 LIG      -0.11300
      2 C2        -39.9867  -14.0809  -37.3105 C.ar   1 LIG      -0.11700
      3 C3        -41.5878  -12.3139  -36.9966 C.ar   1 LIG      -0.11700
      4 C4        -40.7729  -14.8670  -36.4836 C.ar   1 LIG       0.17700
      5 C5        -42.3025  -13.1792  -36.1840 C.ar   1 LIG       0.17700
      6 N1        -41.9240  -14.4482  -35.9117 N.ar   1 LIG      -0.60000
      7 H1        -39.8208  -12.1340  -38.2105 H      1 LIG       0.11500
      8 H2        -39.0711  -14.4663  -37.7438 H      1 LIG       0.11500
      9 H3        -41.9366  -11.3046  -37.1830 H      1 LIG       0.11500
     10 H4        -40.4870  -15.8879  -36.2530 H      1 LIG       0.12400
     11 H5        -43.2291  -12.8640  -35.7156 H      1 LIG       0.12400
@<TRIPOS>BOND
      1       1       2 ar
      2       1       3 ar
      3       2       4 ar
      4       3       5 ar
      5       4       6 ar
      6       5       6 ar
      7       1       7 1
      8       2       8 1
      9       3       9 1
     10       4      10 1
     11       5      11 1
@<TRIPOS>ALT_TYPE
CGenFF_4.0_ALT_TYPE_SET
CGenFF_4.0 1 CG2R61 2 CG2R61 3 CG2R61 4 CG2R61 5 CG2R61 6 NG2R60 7 HGR61 8 HGR61 9 HGR61 10 HGR62 11 HGR62
@<TRIPOS>MOLECULE
pyridine
 11 11 0 0 0
****
USER_CHARGES
INVALID_CHARGES
Pose:   7 Cluster:   7 Fr_nu:   1484 TotEn:   -12.89
@<TRIPOS>ATOM
      1 C1        -50.8678  -10.4449  -43.5927 C.ar   1 LIG      -0.11300
      2 C2        -51.9529  -11.0559  -44.2110 C.ar   1 LIG      -0.11700
      3 C3        -49.5974  -10.5754  -44.1425 C.ar   1 LIG      -0.11700
      4 C4        -51.7165  -11.7808  -45.3679 C.ar   1 LIG       0.17700
      5 C5        -49.4664  -11.3220  -45.3023 C.ar   1 LIG       0.17700
      6 N1        -50.4969  -11.9302  -45.9315 N.ar   1 LIG      -0.60000
      7 H1        -51.0118   -9.8685  -42.6838 H      1 LIG       0.11500
      8 H2        -52.9521  -10.9674  -43.8006 H      1 LIG       0.11500
      9 H3        -48.7369  -10.1082  -43.6773 H      1 LIG       0.11500
     10 H4        -52.5297  -12.2766  -45.8877 H      1 LIG       0.12400
     11 H5        -48.4968  -11.4553  -45.7710 H      1 LIG       0.12400
@<TRIPOS>BOND
      1       1       2 ar
      2       1       3 ar
      3       2       4 ar
      4       3       5 ar
      5       4       6 ar
      6       5       6 ar
      7       1       7 1
      8       2       8 1
      9       3       9 1
     10       4      10 1
     11       5      11 1
@<TRIPOS>ALT_TYPE
CGenFF_4.0_ALT_TYPE_SET
CGenFF_4.0 1 CG2R61 2 CG2R61 3 CG2R61 4 CG2R61 5 CG2R61 6 NG2R60 7 HGR61 8 HGR61 9 HGR61 10 HGR62 11 HGR62
@<TRIPOS>MOLECULE
pyridine
 11 11 0 0 0
****
USER_CHARGES
INVALID_CHARGES
Pose:   8 Cluster:   8 Fr_nu: 1871386 TotEn:   -12.38
@<TRIPOS>ATOM
      1 C1        -50.3925  -10.4906  -43.7680 C.ar   1 LIG      -0.11300
      2 C2        -51.0045  -11.5752  -43.1496 C.ar   1 LIG      -0.11700
      3 C3        -49.0278  -10.5268  -44.0315 C.ar   1 LIG      -0.11700
      4 C4        -50.2137  -12.6633  -42.8172 C.ar   1 LIG       0.17700
      5 C5        -48.3254  -11.6617  -43.6595 C.ar   1 LIG       0.17700
      6 N1        -48.8852  -12.7348  -43.0570 N.ar   1 LIG      -0.60000
      7 H1        -50.9780   -9.6185  -44.0435 H      1 LIG       0.11500
      8 H2        -52.0668  -11.5691  -42.9348 H      1 LIG       0.11500
      9 H3        -48.5295   -9.6927  -44.5122 H      1 LIG       0.11500
     10 H4        -50.6435  -13.5339  -42.3330 H      1 LIG       0.12400
     11 H5        -47.2587  -11.7399  -43.8418 H      1 LIG       0.12400
@<TRIPOS>BOND
      1       1       2 ar
      2       1       3 ar
      3       2       4 ar
      4       3       5 ar
      5       4       6 ar
      6       5       6 ar
      7       1       7 1
      8       2       8 1
      9       3       9 1
     10       4      10 1
     11       5      11 1
@<TRIPOS>ALT_TYPE
CGenFF_4.0_ALT_TYPE_SET
CGenFF_4.0 1 CG2R61 2 CG2R61 3 CG2R61 4 CG2R61 5 CG2R61 6 NG2R60 7 HGR61 8 HGR61 9 HGR61 10 HGR62 11 HGR62
@<TRIPOS>MOLECULE
pyridine
 11 11 0 0 0
****
USER_CHARGES
INVALID_CHARGES
Pose:   9 Cluster:   9 Fr_nu: 4391344 TotEn:   -12.29
@<TRIPOS>ATOM
      1 C1        -51.6267  -22.5227  -35.9796 C.ar   1 LIG      -0.11300
      2 C2        -50.2687  -22.7685  -35.8100 C.ar   1 LIG      -0.11700
      3 C3        -52.2974  -21.7046  -35.0773 C.ar   1 LIG      -0.11700
      4 C4        -49.6325  -22.1772  -34.7304 C.ar   1 LIG       0.17700
      5 C5        -51.5705  -21.1611  -34.0304 C.ar   1 LIG       0.17700
      6 N1        -50.2506  -21.3771  -33.8330 N.ar   1 LIG      -0.60000
      7 H1        -52.1614  -22.9684  -36.8130 H      1 LIG       0.11500
      8 H2        -49.7255  -23.4025  -36.5009 H      1 LIG       0.11500
      9 H3        -53.3560  -21.4995  -35.1896 H      1 LIG       0.11500
     10 H4        -48.5741  -22.3381  -34.5542 H      1 LIG       0.12400
     11 H5        -52.0467  -20.5169  -33.2986 H      1 LIG       0.12400
@<TRIPOS>BOND
      1       1       2 ar
      2       1       3 ar
      3       2       4 ar
      4       3       5 ar
      5       4       6 ar
      6       5       6 ar
      7       1       7 1
      8       2       8 1
      9       3       9 1
     10       4      10 1
     11       5      11 1
@<TRIPOS>ALT_TYPE
CGenFF_4.0_ALT_TYPE_SET
CGenFF_4.0 1 CG2R61 2 CG2R61 3 CG2R61 4 CG2R61 5 CG2R61 6 NG2R60 7 HGR61 8 HGR61 9 HGR61 10 HGR62 11 HGR62
@<TRIPOS>MOLECULE
pyridine
 11 11 0 0 0
****
USER_CHARGES
INVALID_CHARGES
Pose:  10 Cluster:  10 Fr_nu:   2943 TotEn:   -12.00
@<TRIPOS>ATOM
      1 C1        -49.4307  -12.5364  -27.7568 C.ar   1 LIG      -0.11300
      2 C2        -48.9606  -11.9823  -26.5715 C.ar   1 LIG      -0.11700
      3 C3        -50.1634  -11.7530  -28.6415 C.ar   1 LIG      -0.11700
      4 C4        -49.2479  -10.6505  -26.3194 C.ar   1 LIG       0.17700
      5 C5        -50.3972  -10.4315  -28.2966 C.ar   1 LIG       0.17700
      6 N1        -49.9567   -9.8580  -27.1543 N.ar   1 LIG      -0.60000
      7 H1        -49.2270  -13.5772  -27.9905 H      1 LIG       0.11500
      8 H2        -48.3872  -12.5739  -25.8674 H      1 LIG       0.11500
      9 H3        -50.5403  -12.1640  -29.5711 H      1 LIG       0.11500
     10 H4        -48.9040  -10.1717  -25.4086 H      1 LIG       0.12400
     11 H5        -50.9641   -9.7781  -28.9517 H      1 LIG       0.12400
@<TRIPOS>BOND
      1       1       2 ar
      2       1       3 ar
      3       2       4 ar
      4       3       5 ar
      5       4       6 ar
      6       5       6 ar
      7       1       7 1
      8       2       8 1
      9       3       9 1
     10       4      10 1
     11       5      11 1
@<TRIPOS>ALT_TYPE
CGenFF_4.0_ALT_TYPE_SET
CGenFF_4.0 1 CG2R61 2 CG2R61 3 CG2R61 4 CG2R61 5 CG2R61 6 NG2R60 7 HGR61 8 HGR61 9 HGR61 10 HGR62 11 HGR62
@<TRIPOS>MOLECULE
pyridine
 11 11 0 0 0
****
USER_CHARGES
INVALID_CHARGES
Pose:  11 Cluster:  11 Fr_nu: 2123559 TotEn:   -11.96
@<TRIPOS>ATOM
      1 C1        -56.5723    3.8863  -38.9809 C.ar   1 LIG      -0.11300
      2 C2        -57.7818    3.2004  -38.9731 C.ar   1 LIG      -0.11700
      3 C3        -55.4941    3.3749  -39.6944 C.ar   1 LIG      -0.11700
      4 C4        -57.8608    2.0168  -39.6890 C.ar   1 LIG       0.17700
      5 C5        -55.6754    2.1833  -40.3779 C.ar   1 LIG       0.17700
      6 N1        -56.8351    1.4886  -40.3937 N.ar   1 LIG      -0.60000
      7 H1        -56.4701    4.8173  -38.4314 H      1 LIG       0.11500
      8 H2        -58.6356    3.5804  -38.4243 H      1 LIG       0.11500
      9 H3        -54.5416    3.8922  -39.7142 H      1 LIG       0.11500
     10 H4        -58.7820    1.4443  -39.7142 H      1 LIG       0.12400
     11 H5        -54.8656    1.7414  -40.9491 H      1 LIG       0.12400
@<TRIPOS>BOND
      1       1       2 ar
      2       1       3 ar
      3       2       4 ar
      4       3       5 ar
      5       4       6 ar
      6       5       6 ar
      7       1       7 1
      8       2       8 1
      9       3       9 1
     10       4      10 1
     11       5      11 1
@<TRIPOS>ALT_TYPE
CGenFF_4.0_ALT_TYPE_SET
CGenFF_4.0 1 CG2R61 2 CG2R61 3 CG2R61 4 CG2R61 5 CG2R61 6 NG2R60 7 HGR61 8 HGR61 9 HGR61 10 HGR62 11 HGR62
@<TRIPOS>MOLECULE
pyridine
 11 11 0 0 0
****
USER_CHARGES
INVALID_CHARGES
Pose:  12 Cluster:  12 Fr_nu: 523995 TotEn:   -11.79
@<TRIPOS>ATOM
      1 C1        -73.3323  -23.1017  -40.2043 C.ar   1 LIG      -0.11300
      2 C2        -74.1495  -23.2137  -41.3236 C.ar   1 LIG      -0.11700
      3 C3        -73.8123  -23.4896  -38.9584 C.ar   1 LIG      -0.11700
      4 C4        -75.4286  -23.7155  -41.1452 C.ar   1 LIG       0.17700
      5 C5        -75.1066  -23.9788  -38.8858 C.ar   1 LIG       0.17700
      6 N1        -75.9301  -24.1023  -39.9509 N.ar   1 LIG      -0.60000
      7 H1        -72.3234  -22.7123  -40.3027 H      1 LIG       0.11500
      8 H2        -73.7963  -22.9178  -42.3046 H      1 LIG       0.11500
      9 H3        -73.1932  -23.4107  -38.0720 H      1 LIG       0.11500
     10 H4        -76.1049  -23.8221  -41.9869 H      1 LIG       0.12400
     11 H5        -75.5292  -24.2943  -37.9375 H      1 LIG       0.12400
@<TRIPOS>BOND
      1       1       2 ar
      2       1       3 ar
      3       2       4 ar
      4       3       5 ar
      5       4       6 ar
      6       5       6 ar
      7       1       7 1
      8       2       8 1
      9       3       9 1
     10       4      10 1
     11       5      11 1
@<TRIPOS>ALT_TYPE
CGenFF_4.0_ALT_TYPE_SET
CGenFF_4.0 1 CG2R61 2 CG2R61 3 CG2R61 4 CG2R61 5 CG2R61 6 NG2R60 7 HGR61 8 HGR61 9 HGR61 10 HGR62 11 HGR62
@<TRIPOS>MOLECULE
pyridine
 11 11 0 0 0
****
USER_CHARGES
INVALID_CHARGES
Pose:  13 Cluster:  13 Fr_nu:  92464 TotEn:   -11.70
@<TRIPOS>ATOM
      1 C1        -71.0604    2.4293  -48.6612 C.ar   1 LIG      -0.11300
      2 C2        -71.6772    3.3415  -49.5102 C.ar   1 LIG      -0.11700
      3 C3        -70.2889    2.8880  -47.5993 C.ar   1 LIG      -0.11700
      4 C4        -71.4927    4.6911  -49.2563 C.ar   1 LIG       0.17700
      5 C5        -70.1663    4.2578  -47.4311 C.ar   1 LIG       0.17700
      6 N1        -70.7504    5.1745  -48.2351 N.ar   1 LIG      -0.60000
      7 H1        -71.1802    1.3629  -48.8273 H      1 LIG       0.11500
      8 H2        -72.2834    3.0068  -50.3439 H      1 LIG       0.11500
      9 H3        -69.7984    2.1952  -46.9251 H      1 LIG       0.11500
     10 H4        -71.9524    5.4425  -49.8897 H      1 LIG       0.12400
     11 H5        -69.5750    4.6674  -46.6187 H      1 LIG       0.12400
@<TRIPOS>BOND
      1       1       2 ar
      2       1       3 ar
      3       2       4 ar
      4       3       5 ar
      5       4       6 ar
      6       5       6 ar
      7       1       7 1
      8       2       8 1
      9       3       9 1
     10       4      10 1
     11       5      11 1
@<TRIPOS>ALT_TYPE
CGenFF_4.0_ALT_TYPE_SET
CGenFF_4.0 1 CG2R61 2 CG2R61 3 CG2R61 4 CG2R61 5 CG2R61 6 NG2R60 7 HGR61 8 HGR61 9 HGR61 10 HGR62 11 HGR62
@<TRIPOS>MOLECULE
pyridine
 11 11 0 0 0
****
USER_CHARGES
INVALID_CHARGES
Pose:  14 Cluster:  14 Fr_nu:  15270 TotEn:   -11.56
@<TRIPOS>ATOM
      1 C1        -51.0873  -12.0882  -46.1380 C.ar   1 LIG      -0.11300
      2 C2        -49.8845  -11.7627  -45.5212 C.ar   1 LIG      -0.11700
      3 C3        -52.2784  -11.9746  -45.4297 C.ar   1 LIG      -0.11700
      4 C4        -49.9262  -11.3319  -44.2050 C.ar   1 LIG       0.17700
      5 C5        -52.2130  -11.5345  -44.1175 C.ar   1 LIG       0.17700
      6 N1        -51.0636  -11.2090  -43.4847 N.ar   1 LIG      -0.60000
      7 H1        -51.0964  -12.4306  -47.1685 H      1 LIG       0.11500
      8 H2        -48.9441  -11.8433  -46.0540 H      1 LIG       0.11500
      9 H3        -53.2278  -12.2233  -45.8900 H      1 LIG       0.11500
     10 H4        -49.0151  -11.0662  -43.6792 H      1 LIG       0.12400
     11 H5        -53.1134  -11.4292  -43.5211 H      1 LIG       0.12400
@<TRIPOS>BOND
      1       1       2 ar
      2       1       3 ar
      3       2       4 ar
      4       3       5 ar
      5       4       6 ar
      6       5       6 ar
      7       1       7 1
      8       2       8 1
      9       3       9 1
     10       4      10 1
     11       5      11 1
@<TRIPOS>ALT_TYPE
CGenFF_4.0_ALT_TYPE_SET
CGenFF_4.0 1 CG2R61 2 CG2R61 3 CG2R61 4 CG2R61 5 CG2R61 6 NG2R60 7 HGR61 8 HGR61 9 HGR61 10 HGR62 11 HGR62
@<TRIPOS>MOLECULE
pyridine
 11 11 0 0 0
****
USER_CHARGES
INVALID_CHARGES
Pose:  15 Cluster:  15 Fr_nu: 503557 TotEn:   -11.44
@<TRIPOS>ATOM
      1 C1        -71.4797    2.9157  -49.7707 C.ar   1 LIG      -0.11300
      2 C2        -72.1173    3.7093  -50.7177 C.ar   1 LIG      -0.11700
      3 C3        -70.8042    3.5130  -48.7123 C.ar   1 LIG      -0.11700
      4 C4        -72.0502    5.0846  -50.5625 C.ar   1 LIG       0.17700
      5 C5        -70.7957    4.8970  -48.6470 C.ar   1 LIG       0.17700
      6 N1        -71.4035    5.7010  -49.5480 N.ar   1 LIG      -0.60000
      7 H1        -71.5087    1.8337  -49.8577 H      1 LIG       0.11500
      8 H2        -72.6500    3.2656  -51.5507 H      1 LIG       0.11500
      9 H3        -70.2996    2.9141  -47.9626 H      1 LIG       0.11500
     10 H4        -72.5308    5.7471  -51.2746 H      1 LIG       0.12400
     11 H5        -70.2824    5.4123  -47.8418 H      1 LIG       0.12400
@<TRIPOS>BOND
      1       1       2 ar
      2       1       3 ar
      3       2       4 ar
      4       3       5 ar
      5       4       6 ar
      6       5       6 ar
      7       1       7 1
      8       2       8 1
      9       3       9 1
     10       4      10 1
     11       5      11 1
@<TRIPOS>ALT_TYPE
CGenFF_4.0_ALT_TYPE_SET
CGenFF_4.0 1 CG2R61 2 CG2R61 3 CG2R61 4 CG2R61 5 CG2R61 6 NG2R60 7 HGR61 8 HGR61 9 HGR61 10 HGR62 11 HGR62
@<TRIPOS>MOLECULE
pyridine
 11 11 0 0 0
****
USER_CHARGES
INVALID_CHARGES
Pose:  16 Cluster:  16 Fr_nu: 243125 TotEn:   -11.34
@<TRIPOS>ATOM
      1 C1        -57.1673    2.6941  -39.3055 C.ar   1 LIG      -0.11300
      2 C2        -58.2179    2.3343  -40.1421 C.ar   1 LIG      -0.11700
      3 C3        -55.8611    2.6477  -39.7797 C.ar   1 LIG      -0.11700
      4 C4        -57.9117    1.9383  -41.4342 C.ar   1 LIG       0.17700
      5 C5        -55.6603    2.2375  -41.0878 C.ar   1 LIG       0.17700
      6 N1        -56.6555    1.8804  -41.9303 N.ar   1 LIG      -0.60000
      7 H1        -57.3661    3.0094  -38.2856 H      1 LIG       0.11500
      8 H2        -59.2439    2.3631  -39.7941 H      1 LIG       0.11500
      9 H3        -55.0265    2.9232  -39.1451 H      1 LIG       0.11500
     10 H4        -58.6956    1.6475  -42.1256 H      1 LIG       0.12400
     11 H5        -54.6606    2.1831  -41.5061 H      1 LIG       0.12400
@<TRIPOS>BOND
      1       1       2 ar
      2       1       3 ar
      3       2       4 ar
      4       3       5 ar
      5       4       6 ar
      6       5       6 ar
      7       1       7 1
      8       2       8 1
      9       3       9 1
     10       4      10 1
     11       5      11 1
@<TRIPOS>ALT_TYPE
CGenFF_4.0_ALT_TYPE_SET
CGenFF_4.0 1 CG2R61 2 CG2R61 3 CG2R61 4 CG2R61 5 CG2R61 6 NG2R60 7 HGR61 8 HGR61 9 HGR61 10 HGR62 11 HGR62
@<TRIPOS>MOLECULE
pyridine
 11 11 0 0 0
****
USER_CHARGES
INVALID_CHARGES
Pose:  17 Cluster:  17 Fr_nu:  12387 TotEn:   -11.34
@<TRIPOS>ATOM
      1 C1        -74.6656   -8.5765  -56.3633 C.ar   1 LIG      -0.11300
      2 C2        -74.4094   -8.8350  -55.0214 C.ar   1 LIG      -0.11700
      3 C3        -75.9598   -8.2751  -56.7727 C.ar   1 LIG      -0.11700
      4 C4        -75.4734   -8.7799  -54.1356 C.ar   1 LIG       0.17700
      5 C5        -76.9544   -8.2453  -55.8086 C.ar   1 LIG       0.17700
      6 N1        -76.7439   -8.4907  -54.4959 N.ar   1 LIG      -0.60000
      7 H1        -73.8584   -8.6107  -57.0888 H      1 LIG       0.11500
      8 H2        -73.4085   -9.0718  -54.6796 H      1 LIG       0.11500
      9 H3        -76.1829   -8.0707  -57.8137 H      1 LIG       0.11500
     10 H4        -75.3256   -8.9740  -53.0784 H      1 LIG       0.12400
     11 H5        -77.9808   -8.0160  -56.0758 H      1 LIG       0.12400
@<TRIPOS>BOND
      1       1       2 ar
      2       1       3 ar
      3       2       4 ar
      4       3       5 ar
      5       4       6 ar
      6       5       6 ar
      7       1       7 1
      8       2       8 1
      9       3       9 1
     10       4      10 1
     11       5      11 1
@<TRIPOS>ALT_TYPE
CGenFF_4.0_ALT_TYPE_SET
CGenFF_4.0 1 CG2R61 2 CG2R61 3 CG2R61 4 CG2R61 5 CG2R61 6 NG2R60 7 HGR61 8 HGR61 9 HGR61 10 HGR62 11 HGR62
@<TRIPOS>MOLECULE
pyridine
 11 11 0 0 0
****
USER_CHARGES
INVALID_CHARGES
Pose:  18 Cluster:  18 Fr_nu: 3416564 TotEn:   -10.25
@<TRIPOS>ATOM
      1 C1        -42.8220   -9.6498  -24.2883 C.ar   1 LIG      -0.11300
      2 C2        -41.7615   -9.6497  -23.3891 C.ar   1 LIG      -0.11700
      3 C3        -43.5478  -10.8170  -24.4986 C.ar   1 LIG      -0.11700
      4 C4        -41.4694  -10.8332  -22.7306 C.ar   1 LIG       0.17700
      5 C5        -43.1756  -11.9484  -23.7906 C.ar   1 LIG       0.17700
      6 N1        -42.1515  -11.9867  -22.9088 N.ar   1 LIG      -0.60000
      7 H1        -43.0819   -8.7422  -24.8248 H      1 LIG       0.11500
      8 H2        -41.1821   -8.7516  -23.2092 H      1 LIG       0.11500
      9 H3        -44.3780  -10.8406  -25.1952 H      1 LIG       0.11500
     10 H4        -40.6515  -10.8850  -22.0196 H      1 LIG       0.12400
     11 H5        -43.7088  -12.8847  -23.9187 H      1 LIG       0.12400
@<TRIPOS>BOND
      1       1       2 ar
      2       1       3 ar
      3       2       4 ar
      4       3       5 ar
      5       4       6 ar
      6       5       6 ar
      7       1       7 1
      8       2       8 1
      9       3       9 1
     10       4      10 1
     11       5      11 1
@<TRIPOS>ALT_TYPE
CGenFF_4.0_ALT_TYPE_SET
CGenFF_4.0 1 CG2R61 2 CG2R61 3 CG2R61 4 CG2R61 5 CG2R61 6 NG2R60 7 HGR61 8 HGR61 9 HGR61 10 HGR62 11 HGR62
@<TRIPOS>MOLECULE
pyridine
 11 11 0 0 0
****
USER_CHARGES
INVALID_CHARGES
Pose:  19 Cluster:  19 Fr_nu: 722693 TotEn:   -10.21
@<TRIPOS>ATOM
      1 C1        -73.4408  -24.5415  -40.5755 C.ar   1 LIG      -0.11300
      2 C2        -73.4408  -23.9320  -39.3259 C.ar   1 LIG      -0.11700
      3 C3        -74.1504  -23.9660  -41.6236 C.ar   1 LIG      -0.11700
      4 C4        -74.1605  -22.7574  -39.1772 C.ar   1 LIG       0.17700
      5 C5        -74.8386  -22.7900  -41.3720 C.ar   1 LIG       0.17700
      6 N1        -74.8620  -22.1686  -40.1715 N.ar   1 LIG      -0.60000
      7 H1        -72.8893  -25.4637  -40.7322 H      1 LIG       0.11500
      8 H2        -72.8945  -24.3625  -38.4947 H      1 LIG       0.11500
      9 H3        -74.1650  -24.4238  -42.6061 H      1 LIG       0.11500
     10 H4        -74.1923  -22.2435  -38.2221 H      1 LIG       0.12400
     11 H5        -75.4084  -22.3010  -42.1553 H      1 LIG       0.12400
@<TRIPOS>BOND
      1       1       2 ar
      2       1       3 ar
      3       2       4 ar
      4       3       5 ar
      5       4       6 ar
      6       5       6 ar
      7       1       7 1
      8       2       8 1
      9       3       9 1
     10       4      10 1
     11       5      11 1
@<TRIPOS>ALT_TYPE
CGenFF_4.0_ALT_TYPE_SET
CGenFF_4.0 1 CG2R61 2 CG2R61 3 CG2R61 4 CG2R61 5 CG2R61 6 NG2R60 7 HGR61 8 HGR61 9 HGR61 10 HGR62 11 HGR62
@<TRIPOS>MOLECULE
pyridine
 11 11 0 0 0
****
USER_CHARGES
INVALID_CHARGES
Pose:  20 Cluster:  20 Fr_nu: 4289488 TotEn:   -10.20
@<TRIPOS>ATOM
      1 C1        -74.2919    0.8336  -61.5030 C.ar   1 LIG      -0.11300
      2 C2        -73.0760    0.1592  -61.5108 C.ar   1 LIG      -0.11700
      3 C3        -75.4537    0.1650  -61.8723 C.ar   1 LIG      -0.11700
      4 C4        -73.0755   -1.1726  -61.8929 C.ar   1 LIG       0.17700
      5 C5        -75.3467   -1.1670  -62.2384 C.ar   1 LIG       0.17700
      6 N1        -74.1834   -1.8556  -62.2583 N.ar   1 LIG      -0.60000
      7 H1        -74.3338    1.8784  -61.2104 H      1 LIG       0.11500
      8 H2        -72.1579    0.6601  -61.2265 H      1 LIG       0.11500
      9 H3        -76.4125    0.6708  -61.8742 H      1 LIG       0.11500
     10 H4        -72.1526   -1.7427  -61.9159 H      1 LIG       0.12400
     11 H5        -76.2230   -1.7338  -62.5357 H      1 LIG       0.12400
@<TRIPOS>BOND
      1       1       2 ar
      2       1       3 ar
      3       2       4 ar
      4       3       5 ar
      5       4       6 ar
      6       5       6 ar
      7       1       7 1
      8       2       8 1
      9       3       9 1
     10       4      10 1
     11       5      11 1
@<TRIPOS>ALT_TYPE
CGenFF_4.0_ALT_TYPE_SET
CGenFF_4.0 1 CG2R61 2 CG2R61 3 CG2R61 4 CG2R61 5 CG2R61 6 NG2R60 7 HGR61 8 HGR61 9 HGR61 10 HGR62 11 HGR62
@<TRIPOS>MOLECULE
pyridine
 11 11 0 0 0
****
USER_CHARGES
INVALID_CHARGES
Pose:  21 Cluster:  21 Fr_nu:   8541 TotEn:    -9.80
@<TRIPOS>ATOM
      1 C1        -76.0332   -8.1574  -55.2445 C.ar   1 LIG      -0.11300
      2 C2        -76.2165   -9.5343  -55.1837 C.ar   1 LIG      -0.11700
      3 C3        -75.4334   -7.5902  -56.3633 C.ar   1 LIG      -0.11700
      4 C4        -75.7859  -10.2940  -56.2594 C.ar   1 LIG       0.17700
      5 C5        -75.0375   -8.4369  -57.3861 C.ar   1 LIG       0.17700
      6 N1        -75.1989   -9.7790  -57.3629 N.ar   1 LIG      -0.60000
      7 H1        -76.3565   -7.5275  -54.4211 H      1 LIG       0.11500
      8 H2        -76.6820   -9.9981  -54.3218 H      1 LIG       0.11500
      9 H3        -75.2798   -6.5193  -56.4322 H      1 LIG       0.11500
     10 H4        -75.9058  -11.3723  -56.2602 H      1 LIG       0.12400
     11 H5        -74.5641   -8.0450  -58.2803 H      1 LIG       0.12400
@<TRIPOS>BOND
      1       1       2 ar
      2       1       3 ar
      3       2       4 ar
      4       3       5 ar
      5       4       6 ar
      6       5       6 ar
      7       1       7 1
      8       2       8 1
      9       3       9 1
     10       4      10 1
     11       5      11 1
@<TRIPOS>ALT_TYPE
CGenFF_4.0_ALT_TYPE_SET
CGenFF_4.0 1 CG2R61 2 CG2R61 3 CG2R61 4 CG2R61 5 CG2R61 6 NG2R60 7 HGR61 8 HGR61 9 HGR61 10 HGR62 11 HGR62
@<TRIPOS>MOLECULE
pyridine
 11 11 0 0 0
****
USER_CHARGES
INVALID_CHARGES
Pose:  22 Cluster:  22 Fr_nu: 188019 TotEn:    -9.78
@<TRIPOS>ATOM
      1 C1        -77.6197   -7.1478  -57.1225 C.ar   1 LIG      -0.11300
      2 C2        -76.3165   -6.7444  -56.8542 C.ar   1 LIG      -0.11700
      3 C3        -77.8811   -8.4796  -57.4249 C.ar   1 LIG      -0.11700
      4 C4        -75.3180   -7.7039  -56.9008 C.ar   1 LIG       0.17700
      5 C5        -76.8126   -9.3613  -57.4462 C.ar   1 LIG       0.17700
      6 N1        -75.5332   -9.0066  -57.1910 N.ar   1 LIG      -0.60000
      7 H1        -78.4302   -6.4255  -57.0967 H      1 LIG       0.11500
      8 H2        -76.0895   -5.7118  -56.6159 H      1 LIG       0.11500
      9 H3        -78.8892   -8.8165  -57.6380 H      1 LIG       0.11500
     10 H4        -74.2851   -7.4398  -56.6995 H      1 LIG       0.12400
     11 H5        -76.9625  -10.4109  -57.6773 H      1 LIG       0.12400
@<TRIPOS>BOND
      1       1       2 ar
      2       1       3 ar
      3       2       4 ar
      4       3       5 ar
      5       4       6 ar
      6       5       6 ar
      7       1       7 1
      8       2       8 1
      9       3       9 1
     10       4      10 1
     11       5      11 1
@<TRIPOS>ALT_TYPE
CGenFF_4.0_ALT_TYPE_SET
CGenFF_4.0 1 CG2R61 2 CG2R61 3 CG2R61 4 CG2R61 5 CG2R61 6 NG2R60 7 HGR61 8 HGR61 9 HGR61 10 HGR62 11 HGR62
@<TRIPOS>MOLECULE
pyridine
 11 11 0 0 0
****
USER_CHARGES
INVALID_CHARGES
Pose:  23 Cluster:  23 Fr_nu: 3941290 TotEn:    -9.47
@<TRIPOS>ATOM
      1 C1        -92.0780  -28.1939  -39.4658 C.ar   1 LIG      -0.11300
      2 C2        -92.4109  -29.4756  -39.8896 C.ar   1 LIG      -0.11700
      3 C3        -91.2087  -28.0260  -38.3937 C.ar   1 LIG      -0.11700
      4 C4        -91.8520  -30.5480  -39.2131 C.ar   1 LIG       0.17700
      5 C5        -90.7039  -29.1632  -37.7840 C.ar   1 LIG       0.17700
      6 N1        -91.0041  -30.4244  -38.1675 N.ar   1 LIG      -0.60000
      7 H1        -92.4959  -27.3275  -39.9697 H      1 LIG       0.11500
      8 H2        -93.0861  -29.6304  -40.7231 H      1 LIG       0.11500
      9 H3        -90.9357  -27.0363  -38.0458 H      1 LIG       0.11500
     10 H4        -92.0804  -31.5677  -39.5049 H      1 LIG       0.12400
     11 H5        -90.0225  -29.0870  -36.9430 H      1 LIG       0.12400
@<TRIPOS>BOND
      1       1       2 ar
      2       1       3 ar
      3       2       4 ar
      4       3       5 ar
      5       4       6 ar
      6       5       6 ar
      7       1       7 1
      8       2       8 1
      9       3       9 1
     10       4      10 1
     11       5      11 1
@<TRIPOS>ALT_TYPE
CGenFF_4.0_ALT_TYPE_SET
CGenFF_4.0 1 CG2R61 2 CG2R61 3 CG2R61 4 CG2R61 5 CG2R61 6 NG2R60 7 HGR61 8 HGR61 9 HGR61 10 HGR62 11 HGR62
@<TRIPOS>MOLECULE
pyridine
 11 11 0 0 0
****
USER_CHARGES
INVALID_CHARGES
Pose:  24 Cluster:  24 Fr_nu:   8586 TotEn:    -9.45
@<TRIPOS>ATOM
      1 C1        -76.6088   -7.7227  -57.0941 C.ar   1 LIG      -0.11300
      2 C2        -77.1010   -8.9902  -57.3847 C.ar   1 LIG      -0.11700
      3 C3        -75.4334   -7.5902  -56.3633 C.ar   1 LIG      -0.11700
      4 C4        -76.3861  -10.0846  -56.9252 C.ar   1 LIG       0.17700
      5 C5        -74.7933   -8.7472  -55.9493 C.ar   1 LIG       0.17700
      6 N1        -75.2409   -9.9955  -56.2124 N.ar   1 LIG      -0.60000
      7 H1        -77.1406   -6.8399  -57.4359 H      1 LIG       0.11500
      8 H2        -78.0149   -9.1175  -57.9531 H      1 LIG       0.11500
      9 H3        -75.0314   -6.6121  -56.1246 H      1 LIG       0.11500
     10 H4        -76.7285  -11.0945  -57.1254 H      1 LIG       0.12400
     11 H5        -73.8735   -8.6987  -55.3758 H      1 LIG       0.12400
@<TRIPOS>BOND
      1       1       2 ar
      2       1       3 ar
      3       2       4 ar
      4       3       5 ar
      5       4       6 ar
      6       5       6 ar
      7       1       7 1
      8       2       8 1
      9       3       9 1
     10       4      10 1
     11       5      11 1
@<TRIPOS>ALT_TYPE
CGenFF_4.0_ALT_TYPE_SET
CGenFF_4.0 1 CG2R61 2 CG2R61 3 CG2R61 4 CG2R61 5 CG2R61 6 NG2R60 7 HGR61 8 HGR61 9 HGR61 10 HGR62 11 HGR62
@<TRIPOS>MOLECULE
pyridine
 11 11 0 0 0
****
USER_CHARGES
INVALID_CHARGES
Pose:  25 Cluster:  25 Fr_nu: 629727 TotEn:    -9.40
@<TRIPOS>ATOM
      1 C1        -74.5833   -8.3563  -54.2334 C.ar   1 LIG      -0.11300
      2 C2        -75.5757   -8.0963  -55.1719 C.ar   1 LIG      -0.11700
      3 C3        -74.9059   -9.0177  -53.0537 C.ar   1 LIG      -0.11700
      4 C4        -76.8650   -8.5149  -54.8852 C.ar   1 LIG       0.17700
      5 C5        -76.2252   -9.3948  -52.8617 C.ar   1 LIG       0.17700
      6 N1        -77.2167   -9.1597  -53.7503 N.ar   1 LIG      -0.60000
      7 H1        -73.5604   -8.0435  -54.4208 H      1 LIG       0.11500
      8 H2        -75.3472   -7.5826  -56.0984 H      1 LIG       0.11500
      9 H3        -74.1487   -9.2305  -52.3077 H      1 LIG       0.11500
     10 H4        -77.6747   -8.3356  -55.5848 H      1 LIG       0.12400
     11 H5        -76.5294   -9.9127  -51.9580 H      1 LIG       0.12400
@<TRIPOS>BOND
      1       1       2 ar
      2       1       3 ar
      3       2       4 ar
      4       3       5 ar
      5       4       6 ar
      6       5       6 ar
      7       1       7 1
      8       2       8 1
      9       3       9 1
     10       4      10 1
     11       5      11 1
@<TRIPOS>ALT_TYPE
CGenFF_4.0_ALT_TYPE_SET
CGenFF_4.0 1 CG2R61 2 CG2R61 3 CG2R61 4 CG2R61 5 CG2R61 6 NG2R60 7 HGR61 8 HGR61 9 HGR61 10 HGR62 11 HGR62
@<TRIPOS>MOLECULE
pyridine
 11 11 0 0 0
****
USER_CHARGES
INVALID_CHARGES
Pose:  26 Cluster:  26 Fr_nu: 4434135 TotEn:    -9.05
@<TRIPOS>ATOM
      1 C1        -47.7731  -25.5179  -28.5914 C.ar   1 LIG      -0.11300
      2 C2        -47.5006  -25.9188  -27.2882 C.ar   1 LIG      -0.11700
      3 C3        -47.8609  -24.1633  -28.8921 C.ar   1 LIG      -0.11700
      4 C4        -47.3256  -24.9337  -26.3298 C.ar   1 LIG       0.17700
      5 C5        -47.6700  -23.2567  -27.8618 C.ar   1 LIG       0.17700
      6 N1        -47.4036  -23.6082  -26.5838 N.ar   1 LIG      -0.60000
      7 H1        -47.9174  -26.2598  -29.3711 H      1 LIG       0.11500
      8 H2        -47.4273  -26.9691  -27.0309 H      1 LIG       0.11500
      9 H3        -48.0729  -23.8277  -29.9009 H      1 LIG       0.11500
     10 H4        -47.1115  -25.1948  -25.2987 H      1 LIG       0.12400
     11 H5        -47.7288  -22.1885  -28.0433 H      1 LIG       0.12400
@<TRIPOS>BOND
      1       1       2 ar
      2       1       3 ar
      3       2       4 ar
      4       3       5 ar
      5       4       6 ar
      6       5       6 ar
      7       1       7 1
      8       2       8 1
      9       3       9 1
     10       4      10 1
     11       5      11 1
@<TRIPOS>ALT_TYPE
CGenFF_4.0_ALT_TYPE_SET
CGenFF_4.0 1 CG2R61 2 CG2R61 3 CG2R61 4 CG2R61 5 CG2R61 6 NG2R60 7 HGR61 8 HGR61 9 HGR61 10 HGR62 11 HGR62
@<TRIPOS>MOLECULE
pyridine
 11 11 0 0 0
****
USER_CHARGES
INVALID_CHARGES
Pose:  27 Cluster:  27 Fr_nu: 779897 TotEn:    -9.05
@<TRIPOS>ATOM
      1 C1        -77.2815   -8.5168  -56.9172 C.ar   1 LIG      -0.11300
      2 C2        -77.0043   -7.1608  -57.0498 C.ar   1 LIG      -0.11700
      3 C3        -76.3674   -9.3486  -56.2802 C.ar   1 LIG      -0.11700
      4 C4        -75.8084   -6.6897  -56.5323 C.ar   1 LIG       0.17700
      5 C5        -75.1999   -8.7796  -55.7974 C.ar   1 LIG       0.17700
      6 N1        -74.8958   -7.4669  -55.9074 N.ar   1 LIG      -0.60000
      7 H1        -78.2079   -8.9248  -57.3102 H      1 LIG       0.11500
      8 H2        -77.7022   -6.4938  -57.5423 H      1 LIG       0.11500
      9 H3        -76.5622  -10.4088  -56.1659 H      1 LIG       0.11500
     10 H4        -75.5455   -5.6400  -56.6106 H      1 LIG       0.12400
     11 H5        -74.4537   -9.3850  -55.2932 H      1 LIG       0.12400
@<TRIPOS>BOND
      1       1       2 ar
      2       1       3 ar
      3       2       4 ar
      4       3       5 ar
      5       4       6 ar
      6       5       6 ar
      7       1       7 1
      8       2       8 1
      9       3       9 1
     10       4      10 1
     11       5      11 1
@<TRIPOS>ALT_TYPE
CGenFF_4.0_ALT_TYPE_SET
CGenFF_4.0 1 CG2R61 2 CG2R61 3 CG2R61 4 CG2R61 5 CG2R61 6 NG2R60 7 HGR61 8 HGR61 9 HGR61 10 HGR62 11 HGR62
@<TRIPOS>MOLECULE
pyridine
 11 11 0 0 0
****
USER_CHARGES
INVALID_CHARGES
Pose:  28 Cluster:  28 Fr_nu:   4416 TotEn:    -8.46
@<TRIPOS>ATOM
      1 C1        -75.3334   -7.9979  -55.9397 C.ar   1 LIG      -0.11300
      2 C2        -76.7203   -7.9954  -55.8416 C.ar   1 LIG      -0.11700
      3 C3        -74.7306   -8.0610  -57.1910 C.ar   1 LIG      -0.11700
      4 C4        -77.4536   -8.0570  -57.0156 C.ar   1 LIG       0.17700
      5 C5        -75.5528   -8.1199  -58.3046 C.ar   1 LIG       0.17700
      6 N1        -76.9037   -8.1195  -58.2490 N.ar   1 LIG      -0.60000
      7 H1        -74.7234   -7.9515  -55.0425 H      1 LIG       0.11500
      8 H2        -77.2118   -7.9464  -54.8769 H      1 LIG       0.11500
      9 H3        -73.6512   -8.0647  -57.2914 H      1 LIG       0.11500
     10 H4        -78.5383   -8.0581  -56.9927 H      1 LIG       0.12400
     11 H5        -75.1327   -8.1712  -59.3037 H      1 LIG       0.12400
@<TRIPOS>BOND
      1       1       2 ar
      2       1       3 ar
      3       2       4 ar
      4       3       5 ar
      5       4       6 ar
      6       5       6 ar
      7       1       7 1
      8       2       8 1
      9       3       9 1
     10       4      10 1
     11       5      11 1
@<TRIPOS>ALT_TYPE
CGenFF_4.0_ALT_TYPE_SET
CGenFF_4.0 1 CG2R61 2 CG2R61 3 CG2R61 4 CG2R61 5 CG2R61 6 NG2R60 7 HGR61 8 HGR61 9 HGR61 10 HGR62 11 HGR62
@<TRIPOS>MOLECULE
pyridine
 11 11 0 0 0
****
USER_CHARGES
INVALID_CHARGES
Pose:  29 Cluster:  29 Fr_nu:  83570 TotEn:    -8.26
@<TRIPOS>ATOM
      1 C1        -70.6048    4.6852  -49.2573 C.ar   1 LIG      -0.11300
      2 C2        -71.3391    3.9079  -50.1460 C.ar   1 LIG      -0.11700
      3 C3        -70.0665    4.1038  -48.1147 C.ar   1 LIG      -0.11700
      4 C4        -71.5051    2.5648  -49.8489 C.ar   1 LIG       0.17700
      5 C5        -70.2896    2.7520  -47.9084 C.ar   1 LIG       0.17700
      6 N1        -70.9976    1.9647  -48.7490 N.ar   1 LIG      -0.60000
      7 H1        -70.4529    5.7422  -49.4544 H      1 LIG       0.11500
      8 H2        -71.7677    4.3396  -51.0430 H      1 LIG       0.11500
      9 H3        -69.4910    4.6905  -47.4077 H      1 LIG       0.11500
     10 H4        -72.0700    1.9162  -50.5102 H      1 LIG       0.12400
     11 H5        -69.8921    2.2504  -47.0322 H      1 LIG       0.12400
@<TRIPOS>BOND
      1       1       2 ar
      2       1       3 ar
      3       2       4 ar
      4       3       5 ar
      5       4       6 ar
      6       5       6 ar
      7       1       7 1
      8       2       8 1
      9       3       9 1
     10       4      10 1
     11       5      11 1
@<TRIPOS>ALT_TYPE
CGenFF_4.0_ALT_TYPE_SET
CGenFF_4.0 1 CG2R61 2 CG2R61 3 CG2R61 4 CG2R61 5 CG2R61 6 NG2R60 7 HGR61 8 HGR61 9 HGR61 10 HGR62 11 HGR62
@<TRIPOS>MOLECULE
pyridine
 11 11 0 0 0
****
USER_CHARGES
INVALID_CHARGES
Pose:  30 Cluster:  30 Fr_nu:  82185 TotEn:    -8.03
@<TRIPOS>ATOM
      1 C1        -71.0848    4.4444  -49.4928 C.ar   1 LIG      -0.11300
      2 C2        -70.6485    5.4562  -48.6448 C.ar   1 LIG      -0.11700
      3 C3        -70.9967    3.1177  -49.0860 C.ar   1 LIG      -0.11700
      4 C4        -70.1362    5.0917  -47.4101 C.ar   1 LIG       0.17700
      5 C5        -70.4686    2.8578  -47.8317 C.ar   1 LIG       0.17700
      6 N1        -70.0346    3.8140  -46.9801 N.ar   1 LIG      -0.60000
      7 H1        -71.4920    4.6892  -50.4692 H      1 LIG       0.11500
      8 H2        -70.7079    6.4971  -48.9407 H      1 LIG       0.11500
      9 H3        -71.3302    2.3125  -49.7307 H      1 LIG       0.11500
     10 H4        -69.7824    5.8436  -46.7125 H      1 LIG       0.12400
     11 H5        -70.3773    1.8400  -47.4670 H      1 LIG       0.12400
@<TRIPOS>BOND
      1       1       2 ar
      2       1       3 ar
      3       2       4 ar
      4       3       5 ar
      5       4       6 ar
      6       5       6 ar
      7       1       7 1
      8       2       8 1
      9       3       9 1
     10       4      10 1
     11       5      11 1
@<TRIPOS>ALT_TYPE
CGenFF_4.0_ALT_TYPE_SET
CGenFF_4.0 1 CG2R61 2 CG2R61 3 CG2R61 4 CG2R61 5 CG2R61 6 NG2R60 7 HGR61 8 HGR61 9 HGR61 10 HGR62 11 HGR62
@<TRIPOS>MOLECULE
pyridine
 11 11 0 0 0
****
USER_CHARGES
INVALID_CHARGES
Pose:  31 Cluster:  31 Fr_nu: 4548036 TotEn:    -7.95
@<TRIPOS>ATOM
      1 C1        -85.1328  -22.7513  -32.9157 C.ar   1 LIG      -0.11300
      2 C2        -85.4584  -21.4009  -32.8574 C.ar   1 LIG      -0.11700
      3 C3        -86.0639  -23.6651  -33.3966 C.ar   1 LIG      -0.11700
      4 C4        -86.7184  -21.0183  -33.2886 C.ar   1 LIG       0.17700
      5 C5        -87.2969  -23.1813  -33.8034 C.ar   1 LIG       0.17700
      6 N1        -87.6494  -21.8768  -33.7617 N.ar   1 LIG      -0.60000
      7 H1        -84.1555  -23.0911  -32.5863 H      1 LIG       0.11500
      8 H2        -84.7485  -20.6708  -32.4865 H      1 LIG       0.11500
      9 H3        -85.8321  -24.7227  -33.4506 H      1 LIG       0.11500
     10 H4        -87.0209  -19.9767  -33.2629 H      1 LIG       0.12400
     11 H5        -88.0588  -23.8527  -34.1857 H      1 LIG       0.12400
@<TRIPOS>BOND
      1       1       2 ar
      2       1       3 ar
      3       2       4 ar
      4       3       5 ar
      5       4       6 ar
      6       5       6 ar
      7       1       7 1
      8       2       8 1
      9       3       9 1
     10       4      10 1
     11       5      11 1
@<TRIPOS>ALT_TYPE
CGenFF_4.0_ALT_TYPE_SET
CGenFF_4.0 1 CG2R61 2 CG2R61 3 CG2R61 4 CG2R61 5 CG2R61 6 NG2R60 7 HGR61 8 HGR61 9 HGR61 10 HGR62 11 HGR62
@<TRIPOS>MOLECULE
pyridine
 11 11 0 0 0
****
USER_CHARGES
INVALID_CHARGES
Pose:  32 Cluster:  32 Fr_nu: 1362851 TotEn:    -7.70
@<TRIPOS>ATOM
      1 C1        -75.6741   -8.1098  -55.7724 C.ar   1 LIG      -0.11300
      2 C2        -76.2097   -7.2660  -56.7390 C.ar   1 LIG      -0.11700
      3 C3        -75.7257   -9.4873  -55.9542 C.ar   1 LIG      -0.11700
      4 C4        -76.7813   -7.8450  -57.8606 C.ar   1 LIG       0.17700
      5 C5        -76.3192   -9.9669  -57.1107 C.ar   1 LIG       0.17700
      6 N1        -76.8502   -9.1784  -58.0721 N.ar   1 LIG      -0.60000
      7 H1        -75.2180   -7.6946  -54.8787 H      1 LIG       0.11500
      8 H2        -76.1804   -6.1893  -56.6186 H      1 LIG       0.11500
      9 H3        -75.3151  -10.1642  -55.2137 H      1 LIG       0.11500
     10 H4        -77.2131   -7.2300  -58.6432 H      1 LIG       0.12400
     11 H5        -76.3858  -11.0332  -57.3003 H      1 LIG       0.12400
@<TRIPOS>BOND
      1       1       2 ar
      2       1       3 ar
      3       2       4 ar
      4       3       5 ar
      5       4       6 ar
      6       5       6 ar
      7       1       7 1
      8       2       8 1
      9       3       9 1
     10       4      10 1
     11       5      11 1
@<TRIPOS>ALT_TYPE
CGenFF_4.0_ALT_TYPE_SET
CGenFF_4.0 1 CG2R61 2 CG2R61 3 CG2R61 4 CG2R61 5 CG2R61 6 NG2R60 7 HGR61 8 HGR61 9 HGR61 10 HGR62 11 HGR62
@<TRIPOS>MOLECULE
pyridine
 11 11 0 0 0
****
USER_CHARGES
INVALID_CHARGES
Pose:  33 Cluster:  33 Fr_nu:  10807 TotEn:    -7.14
@<TRIPOS>ATOM
      1 C1        -74.9611   -8.9498  -55.1378 C.ar   1 LIG      -0.11300
      2 C2        -76.2343   -9.4783  -55.3187 C.ar   1 LIG      -0.11700
      3 C3        -74.3330   -8.2891  -56.1877 C.ar   1 LIG      -0.11700
[truncated: 3,499,406 more chars]
