# Supplementary material for: The pocketome of G-protein-coupled receptors reveals previously untargeted allosteric sites
Source: Nat Commun. 2022 May 10;13:2567. doi: 10.1038/s41467-022-29609-6 (PMC9091257; doi:10.1038/s41467-022-29609-6)
Supplement: Supplementary file 4 — Supplementary Data 1 [file 41467_2022_29609_MOESM4_ESM.zip › docking_files/2y01/rec.mol2]

@<TRIPOS>MOLECULE
2y01_align.pdb
4645 4700 286 0 0
PROTEIN
NO_CHARGES


@<TRIPOS>ATOM
      1 N         -91.5580  -36.1850  -45.4870 N.4       1 ALA   -0.2700
      2 CA        -91.1010  -34.8160  -45.6560 C.3       1 ALA    0.0900
      3 CAY       -91.4910  -38.4610  -44.7180 C.3       1 ALA    0.0900
      4 C         -91.0180  -34.0200  -44.3570 C.2       1 ALA    0.0900
      5 O         -90.0260  -33.3420  -44.0880 O.2       1 ALA    0.5100
      6 CB        -92.0240  -34.0890  -46.6550 C.3       1 ALA   -0.5100
      7 CY        -90.9380  -37.0890  -44.7130 C.2       1 ALA   -0.4700
      8 OY        -89.9710  -36.7990  -44.0190 O.2       1 ALA    0.3100
      9 HN        -92.3820  -36.4200  -45.9940 H         1 ALA    0.0700
     10 HA        -90.0850  -34.8380  -46.0230 H         1 ALA    0.0900
     11 HB1       -93.0680  -34.0830  -46.2750 H         1 ALA   -0.2700
     12 HB2       -92.0060  -34.6120  -47.6350 H         1 ALA    0.0900
     13 HB3       -91.6870  -33.0390  -46.7860 H         1 ALA    0.0900
     14 HY1       -92.4830  -38.4620  -44.2160 H         1 ALA    0.0900
     15 HY2       -90.8090  -39.1430  -44.1680 H         1 ALA    0.5100
     16 HY3       -91.6170  -38.8110  -45.7650 H         1 ALA   -0.5100
     17 N         -92.0360  -34.1440  -43.4770 N.am      2 GLU   -0.4700
     18 CA        -92.0320  -33.4520  -42.1920 C.3       2 GLU    0.3100
     19 C         -90.9940  -34.0080  -41.2190 C.2       2 GLU    0.0700
     20 O         -90.5380  -33.2990  -40.3230 O.2       2 GLU    0.0900
     21 CB        -93.4100  -33.5130  -41.5430 C.3       2 GLU   -0.1800
     22 CG        -94.4300  -32.5820  -42.1720 C.3       2 GLU    0.0900
     23 CD        -95.6240  -32.3110  -41.2670 C.2       2 GLU    0.0900
     24 OE1       -95.8830  -33.1160  -40.3420 O.co2     2 GLU   -0.2800
     25 OE2       -96.3110  -31.2870  -41.4810 O.co2     2 GLU    0.0900
     26 HN        -92.8340  -34.7120  -43.6650 H         2 GLU    0.0900
     27 HA        -91.7460  -32.4250  -42.3670 H         2 GLU    0.6200
     28 HB1       -93.3060  -33.2470  -40.4700 H         2 GLU   -0.7600
     29 HB2       -93.7900  -34.5530  -41.6210 H         2 GLU   -0.7600
     30 HG1       -94.8000  -33.0380  -43.1150 H         2 GLU    0.5100
     31 HG2       -93.9380  -31.6140  -42.4040 H         2 GLU   -0.5100
     32 N         -90.6290  -35.2780  -41.3920 N.am      3 LEU   -0.4700
     33 CA        -89.6440  -35.9190  -40.5300 C.3       3 LEU    0.3100
     34 C         -88.2390  -35.4810  -40.8890 C.2       3 LEU    0.0700
     35 O         -87.3900  -35.3000  -40.0140 O.2       3 LEU    0.0900
     36 CB        -89.7520  -37.4470  -40.6250 C.3       3 LEU   -0.1800
     37 CG        -91.0010  -38.1390  -40.0630 C.3       3 LEU    0.0900
     38 CD1       -91.1440  -39.5500  -40.6410 C.3       3 LEU    0.0900
     39 CD2       -90.9760  -38.1710  -38.5360 C.3       3 LEU   -0.0900
     40 HN        -91.0120  -35.8450  -42.1160 H         3 LEU    0.0900
     41 HA        -89.8240  -35.5940  -39.5160 H         3 LEU   -0.2700
     42 HB1       -88.8750  -37.8700  -40.0930 H         3 LEU    0.0900
     43 HB2       -89.6860  -37.7130  -41.7010 H         3 LEU    0.0900
     44 HG        -91.9010  -37.5410  -40.3240 H         3 LEU    0.0900
     45 HD11      -90.2540  -40.1610  -40.3800 H         3 LEU   -0.2700
     46 HD12      -91.2270  -39.4990  -41.7480 H         3 LEU    0.0900
     47 HD13      -92.0480  -40.0420  -40.2210 H         3 LEU    0.0900
     48 HD21      -90.9390  -37.1370  -38.1330 H         3 LEU    0.0900
     49 HD22      -90.0770  -38.7210  -38.1850 H         3 LEU    0.5100
     50 HD23      -91.8930  -38.6680  -38.1530 H         3 LEU   -0.5100
     51 N         -88.0100  -35.3220  -42.1920 N.am      4 LEU   -0.4700
     52 CA        -86.7520  -34.8480  -42.7420 C.3       4 LEU    0.3100
     53 C         -86.4590  -33.4300  -42.2410 C.2       4 LEU    0.0700
     54 O         -85.3250  -33.0920  -41.9030 O.2       4 LEU    0.0900
     55 CB        -86.8580  -34.8700  -44.2660 C.3       4 LEU   -0.1800
     56 CG        -85.6340  -35.0530  -45.1630 C.3       4 LEU    0.0900
     57 CD1       -84.5660  -35.9500  -44.5480 C.3       4 LEU    0.0900
     58 CD2       -86.0980  -35.6000  -46.5130 C.3       4 LEU   -0.0900
     59 HN        -88.7130  -35.5300  -42.8670 H         4 LEU    0.0900
     60 HA        -85.9590  -35.4960  -42.4020 H         4 LEU   -0.2700
     61 HB1       -87.3170  -33.9050  -44.5610 H         4 LEU    0.0900
     62 HB2       -87.5520  -35.6970  -44.5170 H         4 LEU    0.0900
     63 HG        -85.1880  -34.0560  -45.3630 H         4 LEU    0.0900
     64 HD11      -84.9830  -36.9600  -44.3520 H         4 LEU   -0.2700
     65 HD12      -84.2160  -35.5170  -43.5870 H         4 LEU    0.0900
     66 HD13      -83.7080  -36.0490  -45.2470 H         4 LEU    0.0900
     67 HD21      -86.8070  -34.8890  -46.9890 H         4 LEU    0.0900
     68 HD22      -86.6130  -36.5730  -46.3690 H         4 LEU    0.5100
     69 HD23      -85.2250  -35.7350  -47.1860 H         4 LEU   -0.5100
     70 N         -87.5140  -32.6220  -42.1840 N.am      5 SER   -0.4700
     71 CA        -87.4730  -31.2860  -41.6490 C.3       5 SER    0.3100
     72 C         -87.1570  -31.2700  -40.1470 C.2       5 SER    0.0700
     73 O         -86.2960  -30.5080  -39.7120 O.2       5 SER    0.0900
     74 CB        -88.7930  -30.5730  -41.9710 C.3       5 SER    0.0500
     75 OG        -89.2170  -29.7330  -40.9160 O.3       5 SER    0.0900
     76 HN        -88.4050  -32.9160  -42.5190 H         5 SER    0.0900
     77 HA        -86.6390  -30.7650  -42.0970 H         5 SER   -0.6600
     78 HB1       -89.5850  -31.3310  -42.1520 H         5 SER    0.4300
     79 HB2       -88.6610  -29.9500  -42.8820 H         5 SER    0.5100
     80 HG1       -88.6000  -28.9970  -40.8990 H         5 SER   -0.5100
     81 N         -87.8390  -32.1090  -39.3630 N.am      6 GLN   -0.4700
     82 CA        -87.5760  -32.2350  -37.9160 C.3       6 GLN    0.3100
     83 C         -86.1430  -32.6350  -37.5580 C.2       6 GLN    0.0700
     84 O         -85.5650  -32.1170  -36.5990 O.2       6 GLN    0.0900
     85 CB        -88.5140  -33.2580  -37.2820 C.3       6 GLN   -0.1800
     86 CG        -89.9010  -32.7420  -36.9910 C.3       6 GLN    0.0900
     87 CD        -90.7650  -33.7870  -36.2980 C.2       6 GLN    0.0900
     88 NE2       -92.0490  -33.8110  -36.6490 N.am      6 GLN   -0.1800
     89 OE1       -90.2870  -34.5620  -35.4600 O.2       6 GLN    0.0900
     90 HN        -88.5620  -32.6930  -39.7230 H         6 GLN    0.0900
     91 HA        -87.7210  -31.2640  -37.4650 H         6 GLN    0.5500
     92 HB1       -88.0630  -33.6010  -36.3290 H         6 GLN   -0.5500
     93 HB2       -88.6030  -34.1230  -37.9720 H         6 GLN   -0.6200
     94 HG1       -90.3890  -32.4520  -37.9460 H         6 GLN    0.3200
     95 HG2       -89.8260  -31.8490  -36.3340 H         6 GLN    0.3000
     96 HE21      -92.6700  -34.4750  -36.2300 H         6 GLN    0.5100
     97 HE22      -92.3930  -33.1670  -37.3320 H         6 GLN   -0.5100
     98 N         -85.5930  -33.5830  -38.3190 N.am      7 GLN   -0.4700
     99 CA        -84.2390  -34.0780  -38.1140 C.3       7 GLN    0.3100
    100 C         -83.2370  -32.9750  -38.4050 C.2       7 GLN    0.0700
    101 O         -82.2860  -32.7700  -37.6480 O.2       7 GLN    0.0900
    102 CB        -83.9650  -35.2760  -39.0230 C.3       7 GLN   -0.1800
    103 CG        -82.5550  -35.8490  -38.8770 C.3       7 GLN    0.0900
    104 CD        -82.1990  -36.8640  -39.9500 C.2       7 GLN    0.0900
    105 NE2       -81.1090  -37.5920  -39.7380 N.am      7 GLN   -0.1800
    106 OE1       -82.8880  -36.9860  -40.9610 O.2       7 GLN    0.0900
    107 HN        -86.0930  -34.0020  -39.0720 H         7 GLN    0.0900
    108 HA        -84.1390  -34.3610  -37.0770 H         7 GLN    0.5500
    109 HB1       -84.1110  -34.9590  -40.0770 H         7 GLN   -0.5500
    110 HB2       -84.6980  -36.0760  -38.7830 H         7 GLN   -0.6200
    111 HG1       -82.4710  -36.3450  -37.8870 H         7 GLN    0.3200
    112 HG2       -81.8240  -35.0150  -38.9300 H         7 GLN    0.3000
    113 HE21      -80.8250  -38.2760  -40.4100 H         7 GLN    0.5100
    114 HE22      -80.5710  -37.4560  -38.9060 H         7 GLN   -0.5100
    115 N         -83.4690  -32.2710  -39.5140 N.am      8 TRP   -0.4700
    116 CA        -82.6260  -31.1670  -39.9390 C.3       8 TRP    0.3100
    117 C         -82.7060  -29.9960  -38.9500 C.2       8 TRP    0.0700
    118 O         -81.6750  -29.5270  -38.4730 O.2       8 TRP    0.0900
    119 CB        -82.9920  -30.7410  -41.3610 C.3       8 TRP   -0.1800
    120 CG        -81.9620  -29.8690  -41.9830 C.ar      8 TRP    0.0900
    121 CD1       -80.8120  -30.2690  -42.6090 C.ar      8 TRP    0.0900
    122 CD2       -81.9760  -28.4350  -42.0360 C.ar      8 TRP   -0.0300
    123 CE2       -80.8000  -28.0290  -42.7090 C.ar      8 TRP   -0.1500
    124 CE3       -82.8670  -27.4540  -41.5730 C.ar      8 TRP    0.2200
    125 NE1       -80.1080  -29.1650  -43.0530 N.ar      8 TRP   -0.5100
    126 CZ2       -80.4920  -26.6930  -42.9260 C.ar      8 TRP    0.3700
    127 CZ3       -82.5600  -26.1280  -41.7960 C.ar      8 TRP    0.2400
    128 CH2       -81.3850  -25.7570  -42.4630 C.ar      8 TRP    0.1100
    129 HN        -84.2430  -32.4750  -40.1070 H         8 TRP   -0.2500
    130 HA        -81.5980  -31.4920  -39.8950 H         8 TRP    0.1700
    131 HB1       -83.9540  -30.1860  -41.3350 H         8 TRP   -0.2000
    132 HB2       -83.1110  -31.6490  -41.9900 H         8 TRP    0.1400
    133 HD1       -80.5000  -31.2940  -42.7370 H         8 TRP   -0.2700
    134 HE1       -79.2590  -29.1890  -43.5320 H         8 TRP    0.1600
    135 HE3       -83.7750  -27.7130  -41.0510 H         8 TRP   -0.1400
    136 HZ2       -79.5930  -26.3830  -43.4370 H         8 TRP    0.1400
    137 HZ3       -83.2390  -25.3630  -41.4510 H         8 TRP    0.5100
    138 HH2       -81.1750  -24.7090  -42.6170 H         8 TRP   -0.5100
    139 N         -83.9280  -29.5770  -38.6020 N.am      9 GLU   -0.4700
    140 CA        -84.1350  -28.4770  -37.6760 C.3       9 GLU    0.3100
    141 C         -83.4510  -28.6950  -36.3360 C.2       9 GLU    0.0700
    142 O         -82.8360  -27.7750  -35.7880 O.2       9 GLU    0.0900
    143 CB        -85.6230  -28.1950  -37.4620 C.3       9 GLU   -0.1800
    144 CG        -86.3110  -27.4990  -38.6430 C.3       9 GLU    0.0900
    145 CD        -87.4860  -26.6130  -38.2230 C.2       9 GLU    0.0900
    146 OE1       -87.7760  -26.5090  -37.0050 O.co2     9 GLU   -0.2800
    147 OE2       -88.1100  -26.0000  -39.1150 O.co2     9 GLU    0.0900
    148 HN        -84.7520  -30.0030  -38.9630 H         9 GLU    0.0900
    149 HA        -83.6470  -27.6050  -38.0840 H         9 GLU    0.6200
    150 HB1       -85.7310  -27.5490  -36.5640 H         9 GLU   -0.7600
    151 HB2       -86.1400  -29.1590  -37.2750 H         9 GLU   -0.7600
    152 HG1       -86.6910  -28.2740  -39.3430 H         9 GLU    0.5100
    153 HG2       -85.5650  -26.8650  -39.1690 H         9 GLU   -0.5100
    154 N         -83.5330  -29.9080  -35.8110 N.am     10 ALA   -0.4700
    155 CA        -83.0070  -30.1820  -34.4730 C.3      10 ALA    0.3100
    156 C         -81.4880  -30.2670  -34.4410 C.2      10 ALA    0.0700
    157 O         -80.8620  -29.7670  -33.5120 O.2      10 ALA    0.0900
    158 CB        -83.6380  -31.4310  -33.8680 C.3      10 ALA   -0.2700
    159 HN        -83.9480  -30.6760  -36.2930 H        10 ALA    0.0900
    160 HA        -83.2190  -29.3220  -33.8520 H        10 ALA    0.0900
    161 HB1       -83.4260  -32.3140  -34.5090 H        10 ALA    0.0900
    162 HB2       -84.7390  -31.3010  -33.7960 H        10 ALA    0.5100
    163 HB3       -83.2160  -31.6160  -32.8580 H        10 ALA   -0.5100
    164 N         -80.8980  -30.8850  -35.4650 N.am     11 GLY   -0.4700
    165 CA        -79.4480  -31.0270  -35.5630 C.3      11 GLY    0.3100
    166 C         -78.7550  -29.7200  -35.9000 C.2      11 GLY   -0.0200
    167 O         -77.6580  -29.4410  -35.4010 O.2      11 GLY    0.0900
    168 HN        -81.4250  -31.2800  -36.2140 H        11 GLY    0.0900
    169 HA1       -79.2360  -31.7490  -36.3370 H        11 GLY    0.5100
    170 HA2       -79.0840  -31.3840  -34.6100 H        11 GLY   -0.5100
    171 N         -79.4010  -28.9130  -36.7510 N.am     12 MET   -0.4700
    172 CA        -78.8960  -27.5900  -37.1360 C.3      12 MET    0.3100
    173 C         -78.9560  -26.6270  -35.9550 C.2      12 MET    0.0700
    174 O         -78.0280  -25.8450  -35.7560 O.2      12 MET    0.0900
    175 CB        -79.6640  -27.0350  -38.3490 C.3      12 MET   -0.1800
    176 CG        -78.8690  -26.0910  -39.2480 C.3      12 MET    0.0900
    177 SD        -77.3550  -26.7110  -40.0300 S.3      12 MET    0.0900
    178 CE        -77.8060  -28.3790  -40.5490 C.3      12 MET   -0.1400
    179 HN        -80.2670  -29.1800  -37.1660 H        12 MET    0.0900
    180 HA        -77.8480  -27.6900  -37.3730 H        12 MET    0.0900
    181 HB1       -80.5540  -26.4870  -37.9730 H        12 MET   -0.0900
    182 HB2       -80.0030  -27.8940  -38.9650 H        12 MET   -0.2200
    183 HG1       -78.5970  -25.2110  -38.6300 H        12 MET    0.0900
    184 HG2       -79.5550  -25.7580  -40.0520 H        12 MET    0.0900
    185 HE1       -78.8410  -28.4100  -40.9550 H        12 MET    0.0900
    186 HE2       -77.7560  -29.0770  -39.6860 H        12 MET    0.5100
    187 HE3       -77.1150  -28.7340  -41.3430 H        12 MET   -0.5100
    188 N         -80.0300  -26.7130  -35.1660 N.am     13 SER   -0.4700
    189 CA        -80.1570  -25.9650  -33.9120 C.3      13 SER    0.3100
    190 C         -79.0540  -26.3070  -32.9120 C.2      13 SER    0.0700
    191 O         -78.6090  -25.4580  -32.1520 O.2      13 SER    0.0900
    192 CB        -81.5110  -26.2320  -33.2480 C.3      13 SER    0.0500
    193 OG        -82.5740  -25.7020  -34.0090 O.3      13 SER    0.0900
    194 HN        -80.8030  -27.2980  -35.3990 H        13 SER    0.0900
    195 HA        -80.0530  -24.9140  -34.1390 H        13 SER   -0.6600
    196 HB1       -81.5280  -25.7620  -32.2420 H        13 SER    0.4300
    197 HB2       -81.6630  -27.3280  -33.1470 H        13 SER    0.5100
    198 HG1       -82.7360  -26.3320  -34.7130 H        13 SER   -0.5100
    199 N         -78.6380  -27.5660  -32.9130 N.am     14 LEU   -0.4700
    200 CA        -77.6380  -28.0580  -31.9830 C.3      14 LEU    0.3100
    201 C         -76.2570  -27.5400  -32.3600 C.2      14 LEU    0.0700
    202 O         -75.4430  -27.2140  -31.5010 O.2      14 LEU    0.0900
    203 CB        -77.6380  -29.5920  -31.9850 C.3      14 LEU   -0.1800
    204 CG        -77.4150  -30.2080  -30.6030 C.3      14 LEU    0.0900
    205 CD1       -78.7440  -30.3170  -29.8640 C.3      14 LEU    0.0900
    206 CD2       -76.7320  -31.5640  -30.7040 C.3      14 LEU   -0.0900
    207 HN        -78.9970  -28.2370  -33.5570 H        14 LEU    0.0900
    208 HA        -77.8750  -27.6800  -31.0000 H        14 LEU   -0.2700
    209 HB1       -76.8320  -29.9440  -32.6640 H        14 LEU    0.0900
    210 HB2       -78.6160  -29.9440  -32.3750 H        14 LEU    0.0900
    211 HG        -76.7170  -29.5700  -30.0190 H        14 LEU    0.0900
    212 HD11      -79.4480  -30.9600  -30.4360 H        14 LEU   -0.2700
    213 HD12      -79.1970  -29.3090  -29.7500 H        14 LEU    0.0900
    214 HD13      -78.5840  -30.7710  -28.8620 H        14 LEU    0.0900
    215 HD21      -75.7440  -31.4580  -31.2010 H        14 LEU    0.0900
    216 HD22      -77.3580  -32.2580  -31.3050 H        14 LEU    0.5100
    217 HD23      -76.5760  -31.9860  -29.6880 H        14 LEU   -0.5100
    218 N         -76.0150  -27.4730  -33.6660 N.am     15 LEU   -0.4700
    219 CA        -74.7670  -26.9860  -34.2110 C.3      15 LEU    0.3100
    220 C         -74.6610  -25.4790  -33.9940 C.2      15 LEU    0.0700
    221 O         -73.6330  -24.9830  -33.5310 O.2      15 LEU    0.0900
    222 CB        -74.7140  -27.3310  -35.6930 C.3      15 LEU   -0.1800
    223 CG        -73.5270  -26.9310  -36.5510 C.3      15 LEU    0.0900
    224 CD1       -72.2010  -27.4580  -36.0030 C.3      15 LEU    0.0900
    225 CD2       -73.7890  -27.4590  -37.9420 C.3      15 LEU   -0.0900
    226 HN        -76.6920  -27.7620  -34.3370 H        15 LEU    0.0900
    227 HA        -73.9530  -27.4560  -33.6790 H        15 LEU   -0.2700
    228 HB1       -75.6080  -26.8680  -36.1570 H        15 LEU    0.0900
    229 HB2       -74.7960  -28.4330  -35.7630 H        15 LEU    0.0900
    230 HG        -73.4770  -25.8220  -36.6020 H        15 LEU    0.0900
    231 HD11      -72.2220  -28.5680  -35.9560 H        15 LEU   -0.2700
    232 HD12      -72.0310  -27.0630  -34.9780 H        15 LEU    0.0900
    233 HD13      -71.3660  -27.1470  -36.6660 H        15 LEU    0.0900
    234 HD21      -74.7260  -27.0180  -38.3470 H        15 LEU    0.0900
    235 HD22      -73.9010  -28.5630  -37.9120 H        15 LEU    0.5100
    236 HD23      -72.9500  -27.1850  -38.6150 H        15 LEU   -0.5100
    237 N         -75.7450  -24.7650  -34.2970 N.am     16 MET   -0.4700
    238 CA        -75.7950  -23.3250  -34.1240 C.3      16 MET    0.3100
    239 C         -75.5170  -22.9180  -32.6810 C.2      16 MET    0.0700
    240 O         -74.7740  -21.9530  -32.4390 O.2      16 MET    0.0900
    241 CB        -77.1510  -22.7520  -34.5620 C.3      16 MET   -0.1800
    242 CG        -77.4600  -22.7870  -36.0630 C.3      16 MET    0.0900
    243 SD        -76.2940  -22.0570  -37.2210 S.3      16 MET    0.0900
    244 CE        -75.5420  -20.7580  -36.2520 C.3      16 MET   -0.1400
    245 HN        -76.5720  -25.1900  -34.6570 H        16 MET    0.0900
    246 HA        -75.0020  -22.8940  -34.7150 H        16 MET    0.0900
    247 HB1       -77.1920  -21.6930  -34.2320 H        16 MET   -0.0900
    248 HB2       -77.9450  -23.3240  -34.0390 H        16 MET   -0.2200
    249 HG1       -78.4330  -22.2760  -36.1990 H        16 MET    0.0900
    250 HG2       -77.5800  -23.8550  -36.3370 H        16 MET    0.0900
    251 HE1       -75.6770  -20.9370  -35.1630 H        16 MET    0.0900
    252 HE2       -76.0050  -19.7780  -36.4980 H        16 MET    0.5100
    253 HE3       -74.4520  -20.7070  -36.4580 H        16 MET   -0.5100
    254 N         -76.1140  -23.6470  -31.7330 N.am     17 ALA   -0.4700
    255 CA        -75.9040  -23.3980  -30.3130 C.3      17 ALA    0.3100
    256 C         -74.4430  -23.6210  -29.9410 C.2      17 ALA    0.0700
    257 O         -73.8870  -22.8780  -29.1290 O.2      17 ALA    0.0900
    258 CB        -76.7840  -24.2770  -29.4880 C.3      17 ALA   -0.2700
    259 HN        -76.7320  -24.3960  -31.9560 H        17 ALA    0.0900
    260 HA        -76.1250  -22.3590  -30.1200 H        17 ALA    0.0900
    261 HB1       -76.5600  -25.3440  -29.6960 H        17 ALA    0.0900
    262 HB2       -77.8500  -24.0830  -29.7340 H        17 ALA    0.5100
    263 HB3       -76.6080  -24.0810  -28.4090 H        17 ALA   -0.5100
    264 N         -73.8190  -24.6270  -30.5570 N.am     18 LEU   -0.4700
    265 CA        -72.4350  -24.9390  -30.2750 C.3      18 LEU    0.3100
    266 C         -71.5510  -23.7790  -30.7150 C.2      18 LEU    0.0700
    267 O         -70.6660  -23.3310  -29.9710 O.2      18 LEU    0.0900
    268 CB        -72.0060  -26.2410  -30.9650 C.3      18 LEU   -0.1800
    269 CG        -70.4960  -26.5570  -30.9830 C.3      18 LEU    0.0900
    270 CD1       -69.9420  -26.8690  -29.5720 C.3      18 LEU    0.0900
    271 CD2       -70.1300  -27.6750  -31.9720 C.3      18 LEU   -0.0900
    272 HN        -74.2740  -25.2040  -31.2310 H        18 LEU    0.0900
    273 HA        -72.3270  -25.0310  -29.2040 H        18 LEU   -0.2700
    274 HB1       -72.3530  -26.1950  -32.0180 H        18 LEU    0.0900
    275 HB2       -72.5200  -27.0800  -30.4520 H        18 LEU    0.0900
    276 HG        -69.9510  -25.6820  -31.3960 H        18 LEU    0.0900
    277 HD11      -70.4660  -27.7510  -29.1440 H        18 LEU   -0.2700
    278 HD12      -70.1060  -25.9990  -28.9010 H        18 LEU    0.0900
    279 HD13      -68.8570  -27.0970  -29.6340 H        18 LEU    0.0900
    280 HD21      -70.4210  -27.3820  -33.0040 H        18 LEU    0.0900
    281 HD22      -70.6690  -28.6080  -31.7040 H        18 LEU    0.5100
    282 HD23      -69.0350  -27.8560  -31.9500 H        18 LEU   -0.5100
    283 N         -71.8030  -23.2980  -31.9330 N.am     19 VAL   -0.4700
    284 CA        -71.0730  -22.1760  -32.5190 C.3      19 VAL    0.3100
    285 C         -71.1810  -20.9300  -31.6280 C.2      19 VAL    0.0700
    286 O         -70.1740  -20.3140  -31.2960 O.2      19 VAL    0.0900
    287 CB        -71.5670  -21.9000  -33.9570 C.3      19 VAL   -0.0900
    288 CG1       -70.9920  -20.5860  -34.5060 C.3      19 VAL    0.0900
    289 CG2       -71.1700  -23.0430  -34.8550 C.3      19 VAL   -0.2700
    290 HN        -72.5150  -23.6910  -32.5090 H        19 VAL    0.0900
    291 HA        -70.0220  -22.4250  -32.5230 H        19 VAL    0.0900
    292 HB        -72.6760  -21.8390  -33.9560 H        19 VAL    0.0900
    293 HG11      -69.8920  -20.5590  -34.3580 H        19 VAL   -0.2700
    294 HG12      -71.4430  -19.7230  -33.9700 H        19 VAL    0.0900
    295 HG13      -71.2060  -20.5050  -35.5930 H        19 VAL    0.0900
    296 HG21      -71.6230  -23.9910  -34.4900 H        19 VAL    0.0900
    297 HG22      -70.0650  -23.1580  -34.8570 H        19 VAL    0.5100
    298 HG23      -71.5290  -22.8550  -35.8890 H        19 VAL   -0.5100
    299 N         -72.4040  -20.5880  -31.2250 N.am     20 VAL   -0.4700
    300 CA        -72.6400  -19.5100  -30.2790 C.3      20 VAL    0.3100
    301 C         -71.8070  -19.6950  -29.0130 C.2      20 VAL    0.0700
    302 O         -71.0790  -18.7850  -28.5960 O.2      20 VAL    0.0900
    303 CB        -74.1380  -19.4130  -29.9120 C.3      20 VAL   -0.0900
    304 CG1       -74.3690  -18.3960  -28.7840 C.3      20 VAL    0.0900
    305 CG2       -74.9420  -19.0310  -31.1350 C.3      20 VAL   -0.2700
    306 HN        -73.2170  -21.0600  -31.5560 H        20 VAL    0.0900
    307 HA        -72.3060  -18.5890  -30.7350 H        20 VAL    0.0900
    308 HB        -74.4980  -20.4110  -29.5840 H        20 VAL    0.0900
    309 HG11      -73.8640  -17.4360  -29.0270 H        20 VAL   -0.2700
    310 HG12      -73.9520  -18.7860  -27.8310 H        20 VAL    0.0900
    311 HG13      -75.4570  -18.2030  -28.6650 H        20 VAL    0.0900
    312 HG21      -74.6760  -19.6910  -31.9890 H        20 VAL    0.0900
    313 HG22      -74.7230  -17.9790  -31.4190 H        20 VAL    0.5100
    314 HG23      -76.0270  -19.1430  -30.9240 H        20 VAL   -0.5100
    315 N         -71.9080  -20.8830  -28.4200 N.am     21 LEU   -0.4700
    316 CA        -71.2380  -21.1950  -27.1690 C.3      21 LEU    0.3100
    317 C         -69.7340  -21.0180  -27.2830 C.2      21 LEU    0.0700
    318 O         -69.1040  -20.4120  -26.4350 O.2      21 LEU    0.0900
    319 CB        -71.5620  -22.6350  -26.7390 C.3      21 LEU   -0.1800
    320 CG        -71.9140  -22.8320  -25.2650 C.3      21 LEU    0.0900
    321 CD1       -73.4420  -22.8410  -25.1010 C.3      21 LEU    0.0900
    322 CD2       -71.2820  -24.1170  -24.7540 C.3      21 LEU   -0.0900
    323 HN        -72.4540  -21.6190  -28.8120 H        21 LEU    0.0900
    324 HA        -71.5760  -20.4950  -26.4200 H        21 LEU   -0.2700
    325 HB1       -70.6770  -23.2650  -26.9660 H        21 LEU    0.0900
    326 HB2       -72.4220  -22.9870  -27.3460 H        21 LEU    0.0900
    327 HG        -71.4790  -22.0040  -24.6650 H        21 LEU    0.0900
    328 HD11      -73.8850  -23.6690  -25.6950 H        21 LEU   -0.2700
    329 HD12      -73.8670  -21.8800  -25.4590 H        21 LEU    0.0900
    330 HD13      -73.7060  -22.9920  -24.0310 H        21 LEU    0.0900
    331 HD21      -70.1770  -24.0670  -24.8600 H        21 LEU    0.0900
    332 HD22      -71.6550  -24.9820  -25.3430 H        21 LEU    0.5100
    333 HD23      -71.5300  -24.2600  -23.6810 H        21 LEU   -0.5100
    334 N         -69.1700  -21.5430  -28.3530 N.am     22 LEU   -0.4700
    335 CA        -67.7490  -21.4800  -28.6000 C.3      22 LEU    0.3100
    336 C         -67.2640  -20.0270  -28.7670 C.2      22 LEU    0.0700
    337 O         -66.2180  -19.6430  -28.2270 O.2      22 LEU    0.0900
    338 CB        -67.4550  -22.3240  -29.8380 C.3      22 LEU   -0.1800
    339 CG        -66.0460  -22.7940  -30.2010 C.3      22 LEU    0.0900
    340 CD1       -65.2890  -23.3860  -29.0110 C.3      22 LEU    0.0900
    341 CD2       -66.1510  -23.8010  -31.3530 C.3      22 LEU   -0.0900
    342 HN        -69.7080  -22.0140  -29.0480 H        22 LEU    0.0900
    343 HA        -67.2280  -21.8640  -27.7360 H        22 LEU   -0.2700
    344 HB1       -67.8150  -21.7350  -30.7040 H        22 LEU    0.0900
    345 HB2       -68.0690  -23.2410  -29.7380 H        22 LEU    0.0900
    346 HG        -65.4720  -21.9290  -30.5940 H        22 LEU    0.0900
    347 HD11      -65.8380  -24.2640  -28.6090 H        22 LEU   -0.2700
    348 HD12      -65.1960  -22.6260  -28.2060 H        22 LEU    0.0900
    349 HD13      -64.2790  -23.7160  -29.3320 H        22 LEU    0.0900
    350 HD21      -66.6240  -23.3220  -32.2370 H        22 LEU    0.0900
    351 HD22      -66.7730  -24.6680  -31.0430 H        22 LEU    0.5100
    352 HD23      -65.1370  -24.1530  -31.6410 H        22 LEU   -0.5100
    353 N         -68.0400  -19.2160  -29.4900 N.am     23 ILE   -0.4700
    354 CA        -67.7340  -17.8100  -29.7120 C.3      23 ILE    0.3100
    355 C         -67.8770  -16.9860  -28.4320 C.2      23 ILE    0.0700
    356 O         -67.0570  -16.0970  -28.1630 O.2      23 ILE    0.0900
    357 CB        -68.6390  -17.1920  -30.8130 C.3      23 ILE   -0.0900
    358 CG1       -68.3390  -17.8120  -32.1770 C.3      23 ILE    0.0900
    359 CG2       -68.4370  -15.6860  -30.9000 C.3      23 ILE   -0.2700
    360 CD        -69.3690  -17.4770  -33.2440 C.3      23 ILE    0.0900
    361 HN        -68.8790  -19.5450  -29.9180 H        23 ILE    0.0900
    362 HA        -66.6960  -17.7410  -30.0020 H        23 ILE    0.0900
    363 HB        -69.7030  -17.4060  -30.5750 H        23 ILE   -0.1800
    364 HG11      -68.2990  -18.9160  -32.0610 H        23 ILE    0.0900
    365 HG12      -67.3470  -17.4490  -32.5190 H        23 ILE    0.0900
    366 HG21      -67.3540  -15.4490  -30.9660 H        23 ILE   -0.2700
    367 HG22      -68.8530  -15.1950  -29.9940 H        23 ILE    0.0900
    368 HG23      -68.9430  -15.2890  -31.8050 H        23 ILE    0.0900
    369 HD1       -69.2950  -16.4030  -33.5220 H        23 ILE    0.0900
    370 HD2       -70.3930  -17.6730  -32.8570 H        23 ILE    0.5100
    371 HD3       -69.1890  -18.0920  -34.1520 H        23 ILE   -0.5100
    372 N         -68.9250  -17.2530  -27.6500 N.am     24 VAL   -0.4700
    373 CA        -69.1440  -16.4860  -26.4280 C.3      24 VAL    0.3100
    374 C         -68.1940  -16.8920  -25.2820 C.2      24 VAL    0.0700
    375 O         -67.5980  -16.0170  -24.6350 O.2      24 VAL    0.0900
    376 CB        -70.6230  -16.4780  -25.9780 C.3      24 VAL   -0.0900
    377 CG1       -70.7820  -15.7330  -24.6520 C.3      24 VAL    0.0900
    378 CG2       -71.5070  -15.8320  -27.0510 C.3      24 VAL   -0.2700
    379 HN        -69.5880  -17.9680  -27.8590 H        24 VAL    0.0900
    380 HA        -68.8150  -15.4740  -26.6180 H        24 VAL    0.0900
    381 HB        -70.9740  -17.5250  -25.8560 H        24 VAL    0.0900
    382 HG11      -70.2800  -14.7440  -24.7060 H        24 VAL   -0.2700
    383 HG12      -70.3190  -16.3200  -23.8290 H        24 VAL    0.0900
    384 HG13      -71.8600  -15.5730  -24.4350 H        24 VAL    0.0900
    385 HG21      -71.4280  -16.3990  -28.0030 H        24 VAL    0.0900
    386 HG22      -71.1780  -14.7870  -27.2320 H        24 VAL    0.5100
    387 HG23      -72.5680  -15.8390  -26.7210 H        24 VAL   -0.5100
    388 N         -68.0440  -18.1980  -25.0320 N.am     25 ALA   -0.4700
    389 CA        -67.1220  -18.6710  -24.0030 C.3      25 ALA    0.3100
    390 C         -65.7020  -18.2220  -24.3170 C.2      25 ALA    0.0700
    391 O         -65.0770  -17.5280  -23.5180 O.2      25 ALA    0.0900
    392 CB        -67.1860  -20.1900  -23.8610 C.3      25 ALA   -0.2700
    393 HN        -68.5490  -18.8980  -25.5300 H        25 ALA    0.0900
    394 HA        -67.3940  -18.1980  -23.0710 H        25 ALA    0.0900
    395 HB1       -66.9130  -20.6750  -24.8230 H        25 ALA    0.0900
    396 HB2       -68.2160  -20.5020  -23.5870 H        25 ALA    0.5100
    397 HB3       -66.4720  -20.5260  -23.0800 H        25 ALA   -0.5100
    398 N         -65.2090  -18.5920  -25.4970 N.am     26 GLY   -0.4700
    399 CA        -63.8660  -18.2220  -25.9250 C.3      26 GLY    0.3100
    400 C         -63.5230  -16.7500  -25.7610 C.2      26 GLY   -0.0200
    401 O         -62.4340  -16.4220  -25.3070 O.2      26 GLY    0.0900
    402 HN        -65.7380  -19.1390  -26.1410 H        26 GLY    0.0900
    403 HA1       -63.7800  -18.4790  -26.9700 H        26 GLY    0.5100
    404 HA2       -63.1700  -18.8040  -25.3400 H        26 GLY   -0.5100
    405 N         -64.4470  -15.8560  -26.1220 N.am     27 ASN   -0.4700
    406 CA        -64.1640  -14.4110  -26.1140 C.3      27 ASN    0.3100
    407 C         -64.3770  -13.7280  -24.7710 C.2      27 ASN    0.0700
    408 O         -63.6890  -12.7520  -24.4710 O.2      27 ASN    0.0900
    409 CB        -64.9100  -13.6740  -27.2380 C.3      27 ASN   -0.1800
    410 CG        -64.2540  -13.8690  -28.6010 C.2      27 ASN    0.0900
    411 ND2       -64.9570  -14.5410  -29.5130 N.am     27 ASN    0.0900
    412 OD1       -63.1350  -13.4300  -28.8320 O.2      27 ASN    0.5500
    413 HN        -65.3620  -16.1250  -26.4100 H        27 ASN   -0.5500
    414 HA        -63.0990  -14.2840  -26.2330 H        27 ASN   -0.6200
    415 HB1       -64.9290  -12.5870  -27.0070 H        27 ASN    0.3200
    416 HB2       -65.9530  -14.0540  -27.2900 H        27 ASN    0.3000
    417 HD21      -64.5740  -14.6980  -30.4240 H        27 ASN    0.5100
    418 HD22      -65.8670  -14.8890  -29.2860 H        27 ASN   -0.5100
    419 N         -65.3180  -14.2330  -23.9650 N.am     28 VAL   -0.4700
    420 CA        -65.4140  -13.8490  -22.5480 C.3      28 VAL    0.3100
    421 C         -64.1180  -14.2430  -21.8140 C.2      28 VAL    0.0700
    422 O         -63.5570  -13.4600  -21.0400 O.2      28 VAL    0.0900
    423 CB        -66.6670  -14.4680  -21.8430 C.3      28 VAL   -0.0900
    424 CG1       -66.5260  -14.4510  -20.3120 C.3      28 VAL    0.0900
    425 CG2       -67.9490  -13.7470  -22.2630 C.3      28 VAL   -0.2700
    426 HN        -65.9940  -14.8900  -24.2870 H        28 VAL    0.0900
    427 HA        -65.4650  -12.7720  -22.5050 H        28 VAL    0.0900
    428 HB        -66.7930  -15.5180  -22.1820 H        28 VAL    0.0900
    429 HG11      -66.2310  -13.4370  -19.9670 H        28 VAL   -0.2700
    430 HG12      -65.7430  -15.1740  -19.9960 H        28 VAL    0.0900
    431 HG13      -67.4960  -14.7190  -19.8400 H        28 VAL    0.0900
    432 HG21      -68.0900  -13.8290  -23.3620 H        28 VAL    0.0900
    433 HG22      -67.8820  -12.6710  -21.9940 H        28 VAL    0.5100
    434 HG23      -68.8250  -14.2060  -21.7570 H        28 VAL   -0.5100
    435 N         -63.6210  -15.4460  -22.0850 N.am     29 LEU   -0.4700
    436 CA        -62.3700  -15.8690  -21.4910 C.3      29 LEU    0.3100
    437 C         -61.2360  -14.8880  -21.7900 C.2      29 LEU    0.0700
    438 O         -60.4750  -14.5330  -20.8880 O.2      29 LEU    0.0900
    439 CB        -62.0020  -17.3010  -21.9200 C.3      29 LEU   -0.1800
    440 CG        -62.6820  -18.4180  -21.1150 C.3      29 LEU    0.0900
    441 CD1       -62.4420  -19.7800  -21.7650 C.3      29 LEU    0.0900
    442 CD2       -62.2160  -18.4240  -19.6620 C.3      29 LEU   -0.0900
    443 HN        -64.0730  -16.0940  -22.6920 H        29 LEU    0.0900
    444 HA        -62.4810  -15.8200  -20.4180 H        29 LEU   -0.2700
    445 HB1       -60.9030  -17.4200  -21.8190 H        29 LEU    0.0900
    446 HB2       -62.2810  -17.4250  -22.9880 H        29 LEU    0.0900
    447 HG        -63.7740  -18.2230  -21.0650 H        29 LEU    0.0900
    448 HD11      -61.3770  -20.0740  -21.6520 H        29 LEU   -0.2700
    449 HD12      -62.6830  -19.7290  -22.8480 H        29 LEU    0.0900
    450 HD13      -63.0770  -20.5500  -21.2760 H        29 LEU    0.0900
    451 HD21      -62.4590  -17.4530  -19.1790 H        29 LEU    0.0900
    452 HD22      -61.1160  -18.5760  -19.6170 H        29 LEU    0.5100
    453 HD23      -62.7300  -19.2360  -19.1030 H        29 LEU   -0.5100
    454 N         -61.1390  -14.4410  -23.0470 N.am     30 VAL   -0.4700
    455 CA        -60.0910  -13.5220  -23.4670 C.3      30 VAL    0.3100
    456 C         -60.2190  -12.1800  -22.7430 C.2      30 VAL    0.0700
    457 O         -59.2220  -11.6030  -22.2900 O.2      30 VAL    0.0900
    458 CB        -60.0800  -13.3230  -25.0000 C.3      30 VAL   -0.0900
    459 CG1       -59.1770  -12.1490  -25.4010 C.3      30 VAL    0.0900
    460 CG2       -59.6210  -14.5940  -25.7040 C.3      30 VAL   -0.2700
    461 HN        -61.7830  -14.7190  -23.7550 H        30 VAL    0.0900
    462 HA        -59.1460  -13.9290  -23.1400 H        30 VAL    0.0900
    463 HB        -61.1150  -13.1230  -25.3500 H        30 VAL    0.0900
    464 HG11      -58.1830  -12.2490  -24.9150 H        30 VAL   -0.2700
    465 HG12      -59.6360  -11.1900  -25.0760 H        30 VAL    0.0900
    466 HG13      -59.0340  -12.1410  -26.5020 H        30 VAL    0.0900
    467 HG21      -60.3070  -15.4340  -25.4620 H        30 VAL    0.0900
    468 HG22      -58.5970  -14.8650  -25.3680 H        30 VAL    0.5100
    469 HG23      -59.6240  -14.4400  -26.8040 H        30 VAL   -0.5100
    470 N         -61.4520  -11.6950  -22.6210 N.am     31 ILE   -0.4700
    471 CA        -61.6990  -10.4160  -21.9670 C.3      31 ILE    0.3100
    472 C         -61.4300  -10.5310  -20.4770 C.2      31 ILE    0.0700
    473 O         -60.7730   -9.6730  -19.8960 O.2      31 ILE    0.0900
    474 CB        -63.1240   -9.8780  -22.2550 C.3      31 ILE   -0.0900
    475 CG1       -63.2840   -9.5950  -23.7560 C.3      31 ILE    0.0900
    476 CG2       -63.4060   -8.6180  -21.4400 C.3      31 ILE   -0.2700
    477 CD        -64.7360   -9.4240  -24.2200 C.3      31 ILE    0.0900
    478 HN        -62.2530  -12.1790  -22.9670 H        31 ILE    0.0900
    479 HA        -60.9610   -9.7170  -22.3280 H        31 ILE    0.0900
    480 HB        -63.8710  -10.6580  -21.9960 H        31 ILE   -0.1800
    481 HG11      -62.8350  -10.4400  -24.3200 H        31 ILE    0.0900
    482 HG12      -62.7290   -8.6650  -23.9980 H        31 ILE    0.0900
    483 HG21      -62.5740   -7.8920  -21.5590 H        31 ILE   -0.2700
    484 HG22      -63.4990   -8.8770  -20.3630 H        31 ILE    0.0900
    485 HG23      -64.3460   -8.1410  -21.7930 H        31 ILE    0.0900
    486 HD1       -65.2090   -8.5720  -23.6860 H        31 ILE    0.0900
    487 HD2       -65.3140  -10.3460  -24.0000 H        31 ILE    0.5100
    488 HD3       -64.7610   -9.2170  -25.3110 H        31 ILE   -0.5100
    489 N         -61.9180  -11.6050  -19.8650 N.am     32 ALA   -0.4700
    490 CA        -61.7150  -11.8370  -18.4330 C.3      32 ALA    0.3100
    491 C         -60.2460  -12.0660  -18.0670 C.2      32 ALA    0.0700
    492 O         -59.7860  -11.5750  -17.0440 O.2      32 ALA    0.0900
    493 CB        -62.5850  -12.9880  -17.9450 C.3      32 ALA   -0.2700
    494 HN        -62.4420  -12.3000  -20.3520 H        32 ALA    0.0900
    495 HA        -61.9680  -10.9280  -17.9080 H        32 ALA    0.0900
    496 HB1       -62.3280  -13.9200  -18.4920 H        32 ALA    0.0900
    497 HB2       -63.6570  -12.7550  -18.1240 H        32 ALA    0.5100
    498 HB3       -62.4150  -13.1570  -16.8600 H        32 ALA   -0.5100
    499 N         -59.5130  -12.7960  -18.9090 N.am     33 ALA   -0.4700
    500 CA        -58.0970  -13.0630  -18.6820 C.3      33 ALA    0.3100
    501 C         -57.3160  -11.7580  -18.6600 C.2      33 ALA    0.0700
    502 O         -56.4090  -11.5740  -17.8370 O.2      33 ALA    0.0900
    503 CB        -57.5410  -13.9920  -19.7460 C.3      33 ALA   -0.2700
    504 HN        -59.9030  -13.1950  -19.7350 H        33 ALA    0.0900
    505 HA        -57.9940  -13.5120  -17.7050 H        33 ALA    0.0900
    506 HB1       -57.6550  -13.5330  -20.7510 H        33 ALA    0.0900
    507 HB2       -58.0940  -14.9570  -19.7320 H        33 ALA    0.5100
    508 HB3       -56.4610  -14.1770  -19.5600 H        33 ALA   -0.5100
    509 N         -57.7000  -10.8460  -19.5530 N.am     34 ILE   -0.4700
    510 CA        -56.9970   -9.6020  -19.7340 C.3      34 ILE    0.3100
    511 C         -57.4280   -8.6620  -18.6240 C.2      34 ILE    0.0700
    512 O         -56.5980   -7.9880  -18.0000 O.2      34 ILE    0.0900
    513 CB        -57.2440   -9.0170  -21.1530 C.3      34 ILE   -0.0900
    514 CG1       -56.5500   -9.8970  -22.2040 C.3      34 ILE    0.0900
    515 CG2       -56.7420   -7.5750  -21.2600 C.3      34 ILE   -0.2700
    516 CD        -56.8410   -9.5120  -23.6380 C.3      34 ILE    0.0900
    517 HN        -58.4970  -10.9860  -20.1370 H        34 ILE    0.0900
    518 HA        -55.9440   -9.7920  -19.5880 H        34 ILE    0.0900
    519 HB        -58.3340   -9.0390  -21.3700 H        34 ILE   -0.1800
    520 HG11      -56.8770  -10.9470  -22.0510 H        34 ILE    0.0900
    521 HG12      -55.4530   -9.8330  -22.0420 H        34 ILE    0.0900
    522 HG21      -55.6510   -7.5350  -21.0550 H        34 ILE   -0.2700
    523 HG22      -57.2660   -6.9350  -20.5180 H        34 ILE    0.0900
    524 HG23      -56.9250   -7.1860  -22.2840 H        34 ILE    0.0900
    525 HD1       -56.3510   -8.5450  -23.8810 H        34 ILE    0.0900
    526 HD2       -57.9360   -9.4010  -23.7850 H        34 ILE    0.5100
    527 HD3       -56.4480  -10.2920  -24.3260 H        34 ILE   -0.5100
    528 N         -58.7240   -8.6580  -18.3390 N.am     35 GLY   -0.4700
    529 CA        -59.2810   -7.7700  -17.3310 C.3      35 GLY    0.3100
    530 C         -58.7750   -8.0250  -15.9280 C.2      35 GLY   -0.0200
    531 O         -58.9750   -7.1950  -15.0540 O.2      35 GLY    0.0900
    532 HN        -59.3700   -9.2600  -18.8000 H        35 GLY    0.0900
    533 HA1       -60.3530   -7.9000  -17.3410 H        35 GLY    0.5100
    534 HA2       -59.0260   -6.7590  -17.6130 H        35 GLY   -0.5100
    535 N         -58.0890   -9.1510  -15.7160 N.am     36 SER   -0.4700
    536 CA        -57.7780   -9.6330  -14.3760 C.3      36 SER    0.3100
    537 C         -56.3420  -10.1710  -14.2230 C.2      36 SER    0.0700
    538 O         -56.0430  -10.9110  -13.2770 O.2      36 SER    0.0900
    539 CB        -58.7830  -10.7330  -13.9940 C.3      36 SER    0.0500
    540 OG        -58.4300  -11.9830  -14.5900 O.3      36 SER    0.0900
    541 HN        -57.7580   -9.7150  -16.4680 H        36 SER    0.0900
    542 HA        -57.8430   -8.8020  -13.6900 H        36 SER   -0.6600
    543 HB1       -59.7980  -10.4470  -14.3470 H        36 SER    0.4300
    544 HB2       -58.7970  -10.8570  -12.8910 H        36 SER    0.5100
    545 HG1       -58.7380  -11.9410  -15.4980 H        36 SER   -0.5100
    546 N         -55.4580   -9.8230  -15.1540 N.am     37 THR   -0.4700
    547 CA        -54.0640  -10.2700  -15.1140 C.3      37 THR    0.3100
    548 C         -53.1900   -9.0910  -15.5380 C.2      37 THR    0.0700
    549 O         -53.0920   -8.7800  -16.7330 O.2      37 THR    0.0900
    550 CB        -53.8100  -11.4820  -16.0570 C.3      37 THR    0.1400
    551 CG2       -52.4260  -12.0830  -15.8380 C.3      37 THR    0.0900
    552 OG1       -54.8050  -12.4890  -15.8510 O.3      37 THR   -0.6600
    553 HN        -55.7070   -9.2400  -15.9240 H        37 THR    0.4300
    554 HA        -53.8370  -10.5420  -14.0950 H        37 THR   -0.2700
    555 HB        -53.8500  -11.1480  -17.1150 H        37 THR    0.0900
    556 HG1       -55.5790  -12.1990  -16.3380 H        37 THR    0.0900
    557 HG21      -52.3240  -12.4350  -14.7880 H        37 THR    0.0900
    558 HG22      -51.6460  -11.3160  -16.0310 H        37 THR    0.5100
    559 HG23      -52.2780  -12.9480  -16.5180 H        37 THR   -0.5100
    560 N         -52.5750   -8.4300  -14.5460 N.am     38 GLN   -0.4700
    561 CA        -51.7380   -7.2390  -14.7530 C.3      38 GLN    0.3100
    562 C         -50.7070   -7.4810  -15.8350 C.2      38 GLN    0.0700
    563 O         -50.4550   -6.6140  -16.6760 O.2      38 GLN    0.0900
    564 CB        -51.0340   -6.8350  -13.4560 C.3      38 GLN   -0.1800
    565 CG        -51.8260   -5.8840  -12.5840 C.3      38 GLN    0.0900
    566 CD        -52.9910   -6.5480  -11.8700 C.2      38 GLN    0.0900
    567 NE2       -53.9610   -5.7340  -11.4560 N.am     38 GLN   -0.1800
    568 OE1       -53.0240   -7.7710  -11.6860 O.2      38 GLN    0.0900
    569 HN        -52.6610   -8.7260  -13.5980 H        38 GLN    0.0900
    570 HA        -52.3780   -6.4380  -15.0960 H        38 GLN    0.5500
    571 HB1       -50.0700   -6.3500  -13.7190 H        38 GLN   -0.5500
    572 HB2       -50.8260   -7.7550  -12.8700 H        38 GLN   -0.6200
    573 HG1       -52.2270   -5.0650  -13.2200 H        38 GLN    0.3200
    574 HG2       -51.1480   -5.4510  -11.8180 H        38 GLN    0.3000
    575 HE21      -54.7570   -6.1070  -10.9790 H        38 GLN    0.5100
    576 HE22      -53.8940   -4.7500  -11.6220 H        38 GLN   -0.5100
    577 N         -50.1260   -8.6800  -15.8010 N.am     39 ARG   -0.4700
    578 CA        -49.1870   -9.1650  -16.8010 C.3      39 ARG    0.3100
    579 C         -49.7750   -9.0950  -18.2290 C.2      39 ARG    0.0700
    580 O         -49.0350   -8.9700  -19.2100 O.2      39 ARG    0.0900
    581 CB        -48.7540  -10.5920  -16.3980 C.3      39 ARG   -0.1800
    582 CG        -47.9090  -11.4150  -17.3840 C.3      39 ARG    0.0900
    583 CD        -46.5170  -10.8430  -17.6980 C.3      39 ARG    0.0900
    584 NE        -45.8460  -10.1970  -16.5610 N.pl3    39 ARG   -0.1800
    585 CZ        -45.2220  -10.8350  -15.5710 C.cat    39 ARG    0.0900
    586 NH1       -45.1810  -12.1670  -15.5240 N.pl3    39 ARG    0.0900
    587 NH2       -44.6400  -10.1290  -14.6100 N.pl3    39 ARG    0.2000
    588 HN        -50.3180   -9.3180  -15.0610 H        39 ARG    0.0900
    589 HA        -48.3390   -8.4980  -16.8330 H        39 ARG    0.0900
    590 HB1       -49.6790  -11.1710  -16.1970 H        39 ARG   -0.7000
    591 HB2       -48.1680  -10.5040  -15.4600 H        39 ARG    0.4400
    592 HG1       -48.4730  -11.4940  -18.3380 H        39 ARG    0.6400
    593 HG2       -47.7760  -12.4320  -16.9590 H        39 ARG   -0.8000
    594 HD1       -46.6130  -10.0760  -18.4960 H        39 ARG    0.4600
    595 HD2       -45.8550  -11.6680  -18.0380 H        39 ARG    0.4600
    596 HE        -45.8600   -9.1990  -16.5270 H        39 ARG   -0.8000
    597 HH11      -45.6270  -12.7070  -16.2380 H        39 ARG    0.4600
    598 HH12      -44.7070  -12.6270  -14.7730 H        39 ARG    0.4600
    599 HH21      -44.6750   -9.1300  -14.6330 H        39 ARG    0.5100
    600 HH22      -44.1680  -10.5960  -13.8630 H        39 ARG   -0.5100
    601 N         -51.1020   -9.1410  -18.3400 N.am     40 LEU   -0.4700
    602 CA        -51.7800   -9.0670  -19.6340 C.3      40 LEU    0.3100
    603 C         -52.4130   -7.7070  -19.9490 C.2      40 LEU    0.0700
    604 O         -53.1330   -7.5670  -20.9460 O.2      40 LEU    0.0900
    605 CB        -52.8550  -10.1540  -19.7250 C.3      40 LEU   -0.1800
    606 CG        -52.4070  -11.5820  -20.0180 C.3      40 LEU    0.0900
    607 CD1       -53.6230  -12.4990  -19.9370 C.3      40 LEU    0.0900
    608 CD2       -51.7110  -11.6970  -21.3830 C.3      40 LEU   -0.0900
    609 HN        -51.6950   -9.2270  -17.5430 H        40 LEU    0.0900
    610 HA        -51.0410   -9.2010  -20.4100 H        40 LEU   -0.2700
    611 HB1       -53.5610   -9.8560  -20.5280 H        40 LEU    0.0900
    612 HB2       -53.3960  -10.1670  -18.7560 H        40 LEU    0.0900
    613 HG        -51.6440  -11.8980  -19.2740 H        40 LEU    0.0900
    614 HD11      -54.3860  -12.1880  -20.6810 H        40 LEU   -0.2700
    615 HD12      -54.0730  -12.4420  -18.9230 H        40 LEU    0.0900
    616 HD13      -53.3220  -13.5470  -20.1540 H        40 LEU    0.0900
    617 HD21      -50.8130  -11.0440  -21.4110 H        40 LEU    0.0900
    618 HD22      -52.4060  -11.3780  -22.1890 H        40 LEU    0.5100
    619 HD23      -51.3920  -12.7460  -21.5570 H        40 LEU   -0.5100
    620 N         -52.1580   -6.7050  -19.1120 N.am     41 GLN   -0.4700
    621 CA        -52.7620   -5.4040  -19.3260 C.3      41 GLN    0.3100
    622 C         -51.9100   -4.4490  -20.1620 C.2      41 GLN    0.0700
    623 O         -51.9810   -3.2400  -19.9970 O.2      41 GLN    0.0900
    624 CB        -53.1990   -4.7900  -17.9980 C.3      41 GLN   -0.1800
    625 CG        -54.5270   -5.3480  -17.5430 C.3      41 GLN    0.0900
    626 CD        -54.8570   -5.0510  -16.1000 C.2      41 GLN    0.0900
    627 NE2       -54.6150   -3.9300  -15.6130 N.am     41 GLN   -0.1800
    628 OE1       -55.4230   -6.0230  -15.4130 O.2      41 GLN    0.0900
    629 HN        -51.5580   -6.7990  -18.3220 H        41 GLN    0.0900
    630 HA        -53.6120   -5.5310  -19.9790 H        41 GLN    0.5500
    631 HB1       -53.2890   -3.6900  -18.1160 H        41 GLN   -0.5500
    632 HB2       -52.4300   -5.0070  -17.2260 H        41 GLN   -0.6200
    633 HG1       -54.5120   -6.4520  -17.6750 H        41 GLN    0.3200
    634 HG2       -55.3290   -4.9170  -18.1780 H        41 GLN    0.3000
    635 HE21      -54.8380   -3.7430  -14.6570 H        41 GLN    0.5100
    636 HE22      -54.2000   -3.2180  -16.1790 H        41 GLN   -0.5100
    637 N         -51.1200   -4.9960  -21.0830 N.am     42 THR   -0.4700
    638 CA        -50.3610   -4.2030  -22.0570 C.3      42 THR    0.3100
    639 C         -51.2780   -3.3930  -22.9970 C.2      42 THR    0.0700
    640 O         -52.4960   -3.5640  -23.0000 O.2      42 THR    0.0900
    641 CB        -49.4540   -5.1020  -22.9070 C.3      42 THR    0.1400
    642 CG2       -48.5240   -5.9290  -22.0230 C.3      42 THR    0.0900
    643 OG1       -50.2670   -5.9760  -23.6940 O.3      42 THR   -0.6600
    644 HN        -51.0070   -5.9840  -21.1530 H        42 THR    0.4300
    645 HA        -49.7700   -3.4830  -21.5110 H        42 THR   -0.2700
    646 HB        -48.8290   -4.4800  -23.5820 H        42 THR    0.0900
    647 HG1       -49.6670   -6.6180  -24.0820 H        42 THR    0.0900
    648 HG21      -49.1050   -6.7000  -21.4730 H        42 THR    0.0900
    649 HG22      -48.0190   -5.2710  -21.2840 H        42 THR    0.5100
    650 HG23      -47.7620   -6.4400  -22.6490 H        42 THR   -0.5100
    651 N         -50.6860   -2.5130  -23.8020 N.am     43 LEU   -0.4700
    652 CA        -51.4760   -1.6610  -24.6780 C.3      43 LEU    0.3100
    653 C         -51.9780   -2.4350  -25.8800 C.2      43 LEU    0.0700
    654 O         -53.1300   -2.2750  -26.2980 O.2      43 LEU    0.0900
    655 CB        -50.6840   -0.4320  -25.1300 C.3      43 LEU   -0.1800
    656 CG        -50.3030    0.5870  -24.0520 C.3      43 LEU    0.0900
    657 CD1       -49.4020    1.6450  -24.6470 C.3      43 LEU    0.0900
    658 CD2       -51.5170    1.2330  -23.3920 C.3      43 LEU   -0.0900
    659 HN        -49.6970   -2.4010  -23.8410 H        43 LEU    0.0900
    660 HA        -52.3560   -1.3550  -24.1340 H        43 LEU   -0.2700
    661 HB1       -51.2910    0.0970  -25.8940 H        43 LEU    0.0900
    662 HB2       -49.7450   -0.7920  -25.6010 H        43 LEU    0.0900
    663 HG        -49.7730    0.0710  -23.2230 H        43 LEU    0.0900
    664 HD11      -49.9250    2.1720  -25.4740 H        43 LEU   -0.2700
    665 HD12      -48.4800    1.1740  -25.0530 H        43 LEU    0.0900
    666 HD13      -49.1290    2.3900  -23.8690 H        43 LEU    0.0900
    667 HD21      -52.1470    0.4570  -22.9080 H        43 LEU    0.0900
    668 HD22      -52.1290    1.7590  -24.1570 H        43 LEU    0.5100
    669 HD23      -51.1860    1.9560  -22.6160 H        43 LEU   -0.5100
    670 N         -51.1130   -3.2890  -26.4230 N.am     44 THR   -0.4700
    671 CA        -51.4870   -4.1860  -27.5120 C.3      44 THR    0.3100
    672 C         -52.7160   -5.0210  -27.1540 C.2      44 THR    0.0700
    673 O         -53.5820   -5.2710  -28.0010 O.2      44 THR    0.0900
    674 CB        -50.3160   -5.1110  -27.8940 C.3      44 THR    0.1400
    675 CG2       -50.6540   -5.9690  -29.1020 C.3      44 THR    0.0900
    676 OG1       -49.1690   -4.3160  -28.2120 O.3      44 THR   -0.6600
    677 HN        -50.1690   -3.3550  -26.1100 H        44 THR    0.4300
    678 HA        -51.7750   -3.5800  -28.3590 H        44 THR   -0.2700
    679 HB        -50.0700   -5.7820  -27.0430 H        44 THR    0.0900
    680 HG1       -49.4280   -3.7600  -28.9490 H        44 THR    0.0900
    681 HG21      -51.0550   -5.3350  -29.9220 H        44 THR    0.0900
    682 HG22      -51.4220   -6.7220  -28.8280 H        44 THR    0.5100
    683 HG23      -49.7390   -6.4830  -29.4680 H        44 THR   -0.5100
    684 N         -52.8080   -5.4290  -25.8880 N.am     45 ASN   -0.4700
    685 CA        -53.9310   -6.2480  -25.4430 C.3      45 ASN    0.3100
    686 C         -55.2310   -5.4880  -25.2720 C.2      45 ASN    0.0700
    687 O         -56.3000   -6.1050  -25.1440 O.2      45 ASN    0.0900
    688 CB        -53.5790   -7.0360  -24.1830 C.3      45 ASN   -0.1800
    689 CG        -52.7120   -8.2360  -24.4910 C.2      45 ASN    0.0900
    690 ND2       -52.1820   -8.8630  -23.4470 N.am     45 ASN    0.0900
    691 OD1       -52.5130   -8.5940  -25.6560 O.2      45 ASN    0.5500
    692 HN        -52.1260   -5.1960  -25.1990 H        45 ASN   -0.5500
    693 HA        -54.1870   -6.9230  -26.2460 H        45 ASN   -0.6200
    694 HB1       -54.5150   -7.3880  -23.7000 H        45 ASN    0.3200
    695 HB2       -53.0320   -6.3730  -23.4800 H        45 ASN    0.3000
    696 HD21      -52.3660   -8.5360  -22.5200 H        45 ASN    0.5100
    697 HD22      -51.6000   -9.6640  -23.5890 H        45 ASN   -0.5100
    698 N         -55.1400   -4.1550  -25.2800 N.am     46 LEU   -0.4700
    699 CA        -56.3280   -3.3140  -25.2780 C.3      46 LEU    0.3100
    700 C         -57.0110   -3.3810  -26.6560 C.2      46 LEU    0.0700
    701 O         -58.2520   -3.4030  -26.7590 O.2      46 LEU    0.0900
    702 CB        -55.9820   -1.8730  -24.8860 C.3      46 LEU   -0.1800
    703 CG        -55.7680   -1.5610  -23.4000 C.3      46 LEU    0.0900
    704 CD1       -55.3630   -0.1110  -23.2060 C.3      46 LEU    0.0900
    705 CD2       -57.0110   -1.8750  -22.5540 C.3      46 LEU   -0.0900
    706 HN        -54.2630   -3.6810  -25.2870 H        46 LEU    0.0900
    707 HA        -57.0300   -3.7340  -24.5730 H        46 LEU   -0.2700
    708 HB1       -56.8080   -1.2250  -25.2470 H        46 LEU    0.0900
    709 HB2       -55.0480   -1.5990  -25.4210 H        46 LEU    0.0900
    710 HG        -54.9720   -2.2220  -22.9970 H        46 LEU    0.0900
    711 HD11      -56.1540    0.5630  -23.5960 H        46 LEU   -0.2700
    712 HD12      -54.4190    0.0950  -23.7560 H        46 LEU    0.0900
    713 HD13      -55.2180    0.1010  -22.1250 H        46 LEU    0.0900
    714 HD21      -57.2690   -2.9520  -22.6400 H        46 LEU    0.0900
    715 HD22      -57.8750   -1.2740  -22.9130 H        46 LEU    0.5100
    716 HD23      -56.8110   -1.6420  -21.4870 H        46 LEU   -0.5100
    717 N         -56.1790   -3.4500  -27.7020 N.am     47 PHE   -0.4700
    718 CA        -56.6360   -3.6590  -29.0690 C.3      47 PHE    0.3100
    719 C         -57.2270   -5.0560  -29.2490 C.2      47 PHE    0.0700
    720 O         -58.2510   -5.2290  -29.9240 O.2      47 PHE    0.0900
    721 CB        -55.4970   -3.4280  -30.0690 C.3      47 PHE   -0.1800
    722 CG        -54.9010   -2.0420  -30.0090 C.ar     47 PHE    0.0900
    723 CD1       -55.7210   -0.9170  -29.9420 C.ar     47 PHE    0.0900
    724 CD2       -53.5200   -1.8630  -30.0260 C.ar     47 PHE    0.0000
    725 CE1       -55.1840    0.3490  -29.8790 C.ar     47 PHE   -0.1150
    726 CE2       -52.9790   -0.6050  -29.9700 C.ar     47 PHE    0.1150
    727 CZ        -53.8100    0.5050  -29.8940 C.ar     47 PHE   -0.1150
    728 HN        -55.1930   -3.3590  -27.5880 H        47 PHE    0.1150
    729 HA        -57.4460   -2.9720  -29.2590 H        47 PHE   -0.1150
    730 HB1       -55.8810   -3.5740  -31.1010 H        47 PHE    0.1150
    731 HB2       -54.6770   -4.1480  -29.8620 H        47 PHE   -0.1150
    732 HD1       -56.7950   -1.0390  -29.9410 H        47 PHE    0.1150
    733 HD2       -52.8700   -2.7230  -30.0860 H        47 PHE   -0.1150
    734 HE1       -55.8290    1.2130  -29.8170 H        47 PHE    0.1150
    735 HE2       -51.9070   -0.4770  -29.9830 H        47 PHE    0.5100
    736 HZ        -53.3820    1.4950  -29.8480 H        47 PHE   -0.5100
    737 N         -56.5890   -6.0440  -28.6160 N.am     48 ILE   -0.4700
    738 CA        -57.0840   -7.4130  -28.5910 C.3      48 ILE    0.3100
    739 C         -58.4650   -7.4770  -27.9470 C.2      48 ILE    0.0700
    740 O         -59.3610   -8.1650  -28.4630 O.2      48 ILE    0.0900
    741 CB        -56.0900   -8.3410  -27.8760 C.3      48 ILE   -0.0900
    742 CG1       -54.7560   -8.3820  -28.6350 C.3      48 ILE    0.0900
    743 CG2       -56.6490   -9.7440  -27.7050 C.3      48 ILE   -0.2700
    744 CD        -54.7620   -9.2100  -29.8980 C.3      48 ILE    0.0900
    745 HN        -55.7350   -5.8850  -28.1260 H        48 ILE    0.0900
    746 HA        -57.2290   -7.7340  -29.6120 H        48 ILE    0.0900
    747 HB        -55.8560   -7.9190  -26.8760 H        48 ILE   -0.1800
    748 HG11      -53.9830   -8.7960  -27.9540 H        48 ILE    0.0900
    749 HG12      -54.4780   -7.3410  -28.9040 H        48 ILE    0.0900
    750 HG21      -57.0460  -10.1180  -28.6730 H        48 ILE   -0.2700
    751 HG22      -57.4770   -9.7340  -26.9640 H        48 ILE    0.0900
    752 HG23      -55.8470  -10.4310  -27.3600 H        48 ILE    0.0900
    753 HD1       -55.6280   -8.9280  -30.5350 H        48 ILE    0.0900
    754 HD2       -54.8460  -10.2880  -29.6450 H        48 ILE    0.5100
    755 HD3       -53.8280   -9.0320  -30.4720 H        48 ILE   -0.5100
    756 N         -58.6440   -6.7350  -26.8460 N.am     49 THR   -0.4700
    757 CA        -59.9380   -6.6580  -26.1480 C.3      49 THR    0.3100
    758 C         -61.0210   -6.1120  -27.0760 C.2      49 THR    0.0700
    759 O         -62.1580   -6.5790  -27.0650 O.2      49 THR    0.0900
    760 CB        -59.8620   -5.8240  -24.8230 C.3      49 THR    0.1400
    761 CG2       -61.2270   -5.7220  -24.1290 C.3      49 THR    0.0900
    762 OG1       -58.9470   -6.4420  -23.9060 O.3      49 THR   -0.6600
    763 HN        -57.9030   -6.2000  -26.4470 H        49 THR    0.4300
    764 HA        -60.2480   -7.6680  -25.9280 H        49 THR   -0.2700
    765 HB        -59.5070   -4.7950  -25.0440 H        49 THR    0.0900
    766 HG1       -58.0970   -6.4580  -24.3510 H        49 THR    0.0900
    767 HG21      -61.6020   -6.7380  -23.8730 H        49 THR    0.0900
    768 HG22      -61.9610   -5.2350  -24.8070 H        49 THR    0.5100
    769 HG23      -61.1330   -5.1330  -23.1930 H        49 THR   -0.5100
    770 N         -60.6500   -5.1340  -27.8940 N.am     50 SER   -0.4700
    771 CA        -61.5630   -4.5050  -28.8270 C.3      50 SER    0.3100
    772 C         -61.9930   -5.5090  -29.9050 C.2      50 SER    0.0700
    773 O         -63.1750   -5.6200  -30.2440 O.2      50 SER    0.0900
    774 CB        -60.8870   -3.2880  -29.4520 C.3      50 SER    0.0500
    775 OG        -61.7630   -2.6170  -30.3350 O.3      50 SER    0.0900
    776 HN        -59.7160   -4.7850  -27.9030 H        50 SER    0.0900
    777 HA        -62.4520   -4.2120  -28.2900 H        50 SER   -0.6600
    778 HB1       -59.9900   -3.6120  -30.0210 H        50 SER    0.4300
    779 HB2       -60.5820   -2.5810  -28.6520 H        50 SER    0.5100
    780 HG1       -61.6250   -3.0160  -31.1980 H        50 SER   -0.5100
    781 N         -61.0250   -6.2770  -30.4330 N.am     51 LEU   -0.4700
    782 CA        -61.2660   -7.3430  -31.3790 C.3      51 LEU    0.3100
    783 C         -62.1700   -8.4100  -30.7780 C.2      51 LEU    0.0700
    784 O         -63.1240   -8.8680  -31.3940 O.2      51 LEU    0.0900
    785 CB        -59.9000   -7.9050  -31.8430 C.3      51 LEU   -0.1800
    786 CG        -59.9310   -8.9150  -33.0070 C.3      51 LEU    0.0900
    787 CD1       -60.6110   -8.3450  -34.2620 C.3      51 LEU    0.0900
    788 CD2       -58.4940   -9.3430  -33.3410 C.3      51 LEU   -0.0900
    789 HN        -60.0690   -6.1410  -30.1870 H        51 LEU    0.0900
    790 HA        -61.8200   -6.9440  -32.2150 H        51 LEU   -0.2700
    791 HB1       -59.4250   -8.4050  -30.9720 H        51 LEU    0.0900
    792 HB2       -59.2680   -7.0470  -32.1550 H        51 LEU    0.0900
    793 HG        -60.4820   -9.8220  -32.6800 H        51 LEU    0.0900
    794 HD11      -60.0680   -7.4430  -34.6150 H        51 LEU   -0.2700
    795 HD12      -61.6590   -8.0590  -34.0270 H        51 LEU    0.0900
    796 HD13      -60.6040   -9.1040  -35.0730 H        51 LEU    0.0900
    797 HD21      -58.0210   -9.8180  -32.4550 H        51 LEU    0.0900
    798 HD22      -57.8920   -8.4540  -33.6300 H        51 LEU    0.5100
    799 HD23      -58.5020  -10.0770  -34.1740 H        51 LEU   -0.5100
    800 N         -61.9540   -8.7550  -29.4900 N.am     52 ALA   -0.4700
    801 CA        -62.8090   -9.7180  -28.7840 C.3      52 ALA    0.3100
    802 C         -64.2490   -9.2260  -28.6170 C.2      52 ALA    0.0700
    803 O         -65.1850  -10.0360  -28.6110 O.2      52 ALA    0.0900
    804 CB        -62.2120  -10.0790  -27.4210 C.3      52 ALA   -0.2700
    805 HN        -61.2020   -8.3710  -28.9610 H        52 ALA    0.0900
    806 HA        -62.8960  -10.6010  -29.4000 H        52 ALA    0.0900
    807 HB1       -62.1170   -9.1670  -26.7930 H        52 ALA    0.0900
    808 HB2       -61.2030  -10.5250  -27.5550 H        52 ALA    0.5100
    809 HB3       -62.8740  -10.8020  -26.8970 H        52 ALA   -0.5100
    810 N         -64.4220   -7.9020  -28.4650 N.am     53 CYS   -0.4700
    811 CA        -65.7570   -7.3200  -28.3610 C.3      53 CYS    0.3100
    812 C         -66.5030   -7.4210  -29.6820 C.2      53 CYS    0.0700
    813 O         -67.6920   -7.7070  -29.6980 O.2      53 CYS    0.0900
    814 CB        -65.6980   -5.8730  -27.8920 C.3      53 CYS   -0.1100
    815 SG        -65.3250   -5.7350  -26.1570 S.3      53 CYS    0.0900
    816 HN        -63.6560   -7.2660  -28.4170 H        53 CYS    0.0900
    817 HA        -66.3240   -7.9140  -27.6590 H        53 CYS   -0.2300
    818 HB1       -66.6770   -5.3940  -28.1000 H        53 CYS    0.1600
    819 HB2       -64.9180   -5.3440  -28.4810 H        53 CYS    0.5100
    820 HG1       -64.0690   -6.1420  -26.2770 H        53 CYS   -0.5100
    821 N         -65.7850   -7.1950  -30.7840 N.am     54 ALA   -0.4700
    822 CA        -66.3350   -7.3550  -32.1100 C.3      54 ALA    0.3100
    823 C         -66.8170   -8.7840  -32.3050 C.2      54 ALA    0.0700
    824 O         -67.9220   -9.0180  -32.8170 O.2      54 ALA    0.0900
    825 CB        -65.2940   -7.0040  -33.1570 C.3      54 ALA   -0.2700
    826 HN        -64.8320   -6.9060  -30.7390 H        54 ALA    0.0900
    827 HA        -67.1920   -6.7040  -32.1990 H        54 ALA    0.0900
    828 HB1       -64.4100   -7.6700  -33.0560 H        54 ALA    0.0900
    829 HB2       -64.9630   -5.9520  -33.0240 H        54 ALA    0.5100
    830 HB3       -65.7210   -7.1360  -34.1740 H        54 ALA   -0.5100
    831 N         -65.9920   -9.7410  -31.8820 N.am     55 ASP   -0.4700
    832 CA        -66.3360  -11.1520  -32.0070 C.3      55 ASP    0.3100
    833 C         -67.4700  -11.5530  -31.0750 C.2      55 ASP    0.0700
    834 O         -68.3330  -12.3440  -31.4480 O.2      55 ASP    0.0900
    835 CB        -65.0990  -12.0100  -31.8050 C.3      55 ASP   -0.2800
    836 CG        -64.1690  -11.9300  -32.9880 C.2      55 ASP    0.0900
    837 OD1       -64.6910  -11.8240  -34.1130 O.co2    55 ASP    0.0900
    838 OD2       -62.9290  -11.9530  -32.8120 O.co2    55 ASP    0.6200
    839 HN        -65.1100   -9.5380  -31.4650 H        55 ASP   -0.7600
    840 HA        -66.7490  -11.3130  -32.9910 H        55 ASP   -0.7600
    841 HB1       -65.4080  -13.0680  -31.6620 H        55 ASP    0.5100
    842 HB2       -64.5570  -11.6630  -30.8990 H        55 ASP   -0.5100
    843 N         -67.5020  -10.9560  -29.8900 N.am     56 LEU   -0.4700
    844 CA        -68.5280  -11.2500  -28.9070 C.3      56 LEU    0.3100
    845 C         -69.8870  -10.8090  -29.4090 C.2      56 LEU    0.0700
    846 O         -70.8830  -11.4780  -29.1420 O.2      56 LEU    0.0900
    847 CB        -68.1970  -10.5720  -27.5770 C.3      56 LEU   -0.1800
    848 CG        -69.0660  -10.8790  -26.3560 C.3      56 LEU    0.0900
    849 CD1       -69.1870  -12.3740  -26.1590 C.3      56 LEU    0.0900
    850 CD2       -68.4980  -10.2210  -25.1100 C.3      56 LEU   -0.0900
    851 HN        -66.8220  -10.2790  -29.6210 H        56 LEU    0.0900
    852 HA        -68.5770  -12.3210  -28.7810 H        56 LEU   -0.2700
    853 HB1       -68.2460   -9.4770  -27.7470 H        56 LEU    0.0900
    854 HB2       -67.1560  -10.8530  -27.3170 H        56 LEU    0.0900
    855 HG        -70.0780  -10.4440  -26.5040 H        56 LEU    0.0900
    856 HD11      -68.1820  -12.8220  -26.0020 H        56 LEU   -0.2700
    857 HD12      -69.6460  -12.8390  -27.0590 H        56 LEU    0.0900
    858 HD13      -69.8140  -12.5890  -25.2670 H        56 LEU    0.0900
    859 HD21      -68.4570   -9.1180  -25.2450 H        56 LEU    0.0900
    860 HD22      -67.4680  -10.5940  -24.9220 H        56 LEU    0.5100
    861 HD23      -69.1440  -10.4470  -24.2340 H        56 LEU   -0.5100
    862 N         -69.9270   -9.7050  -30.1550 N.am     57 VAL   -0.4700
    863 CA        -71.1850   -9.1540  -30.6730 C.3      57 VAL    0.3100
    864 C         -71.6990  -10.0660  -31.7940 C.2      57 VAL    0.0700
    865 O         -72.9080  -10.2160  -31.9920 O.2      57 VAL    0.0900
    866 CB        -71.0140   -7.6710  -31.1720 C.3      57 VAL   -0.0900
    867 CG1       -72.2710   -7.1480  -31.8620 C.3      57 VAL    0.0900
    868 CG2       -70.6180   -6.7350  -30.0340 C.3      57 VAL   -0.2700
    869 HN        -69.1010   -9.2020  -30.3960 H        57 VAL    0.0900
    870 HA        -71.9140   -9.1950  -29.8770 H        57 VAL    0.0900
    871 HB        -70.1650   -7.6270  -31.8880 H        57 VAL    0.0900
    872 HG11      -73.1620   -7.3380  -31.2270 H        57 VAL   -0.2700
    873 HG12      -72.4120   -7.6660  -32.8350 H        57 VAL    0.0900
    874 HG13      -72.1820   -6.0540  -32.0310 H        57 VAL    0.0900
    875 HG21      -69.8830   -7.2340  -29.3670 H        57 VAL    0.0900
    876 HG22      -71.5150   -6.4670  -29.4360 H        57 VAL    0.5100
    877 HG23      -70.1550   -5.8130  -30.4460 H        57 VAL   -0.5100
    878 N         -70.7670  -10.6710  -32.5310 N.am     58 VAL   -0.4700
    879 CA        -71.1090  -11.6800  -33.5250 C.3      58 VAL    0.3100
    880 C         -71.7550  -12.9060  -32.8520 C.2      58 VAL    0.0700
    881 O         -72.7950  -13.4020  -33.3010 O.2      58 VAL    0.0900
    882 CB        -69.8780  -12.0760  -34.3660 C.3      58 VAL   -0.0900
    883 CG1       -70.1030  -13.3940  -35.1090 C.3      58 VAL    0.0900
    884 CG2       -69.5420  -10.9670  -35.3530 C.3      58 VAL   -0.2700
    885 HN        -69.7970  -10.4590  -32.4370 H        58 VAL    0.0900
    886 HA        -71.8810  -11.2720  -34.1620 H        58 VAL    0.0900
    887 HB        -68.9990  -12.1830  -33.6960 H        58 VAL    0.0900
    888 HG11      -71.0720  -13.3650  -35.6530 H        58 VAL   -0.2700
    889 HG12      -70.1290  -14.2370  -34.3850 H        58 VAL    0.0900
    890 HG13      -69.2880  -13.5580  -35.8460 H        58 VAL    0.0900
    891 HG21      -69.3160  -10.0260  -34.8080 H        58 VAL    0.0900
    892 HG22      -70.4060  -10.7870  -36.0290 H        58 VAL    0.5100
    893 HG23      -68.6510  -11.2510  -35.9530 H        58 VAL   -0.5100
    894 N         -71.1510  -13.3610  -31.7500 N.am     59 GLY   -0.4700
    895 CA        -71.6660  -14.4840  -30.9640 C.3      59 GLY    0.3100
    896 C         -73.0080  -14.2330  -30.3030 C.2      59 GLY   -0.0200
    897 O         -73.8530  -15.1260  -30.2570 O.2      59 GLY    0.0900
    898 HN        -70.3100  -12.9500  -31.4090 H        59 GLY    0.0900
    899 HA1       -70.9400  -14.7000  -30.1960 H        59 GLY    0.5100
    900 HA2       -71.7650  -15.3270  -31.6320 H        59 GLY   -0.5100
    901 N         -73.2180  -13.0170  -29.8000 N.am     60 LEU   -0.4700
    902 CA        -74.4460  -12.7010  -29.0780 C.3      60 LEU    0.3100
    903 C         -75.5860  -12.2000  -29.9630 C.2      60 LEU    0.0700
    904 O         -76.7610  -12.3340  -29.5970 O.2      60 LEU    0.0900
    905 CB        -74.1830  -11.6610  -27.9820 C.3      60 LEU   -0.1800
    906 CG        -73.4380  -12.0960  -26.7200 C.3      60 LEU    0.0900
    907 CD1       -73.0020  -10.8720  -25.8790 C.3      60 LEU    0.0900
    908 CD2       -74.3170  -13.0310  -25.9210 C.3      60 LEU   -0.0900
    909 HN        -72.5550  -12.2790  -29.8930 H        60 LEU    0.0900
    910 HA        -74.8220  -13.6140  -28.6440 H        60 LEU   -0.2700
    911 HB1       -75.1680  -11.2650  -27.6610 H        60 LEU    0.0900
    912 HB2       -73.5940  -10.8400  -28.4430 H        60 LEU    0.0900
    913 HG        -72.5390  -12.6800  -27.0100 H        60 LEU    0.0900
    914 HD11      -73.8920  -10.2830  -25.5730 H        60 LEU   -0.2700
    915 HD12      -72.3330  -10.2200  -26.4800 H        60 LEU    0.0900
    916 HD13      -72.4700  -11.2120  -24.9650 H        60 LEU    0.0900
    917 HD21      -74.5700  -13.9290  -26.5240 H        60 LEU    0.0900
    918 HD22      -75.2610  -12.5160  -25.6390 H        60 LEU    0.5100
    919 HD23      -73.7840  -13.3610  -25.0030 H        60 LEU   -0.5100
    920 N         -75.2660  -11.5940  -31.1080 N.am     61 LEU   -0.4700
    921 CA        -76.3090  -10.9610  -31.8980 C.3      61 LEU    0.3100
    922 C         -76.3190  -11.3760  -33.3550 C.2      61 LEU    0.0700
    923 O         -77.3570  -11.7210  -33.8960 O.2      61 LEU    0.0900
    924 CB        -76.2430   -9.4390  -31.7710 C.3      61 LEU   -0.1800
    925 CG        -76.5940   -8.8230  -30.4120 C.3      61 LEU    0.0900
    926 CD1       -76.2680   -7.3280  -30.4100 C.3      61 LEU    0.0900
    927 CD2       -78.0660   -9.0820  -30.0330 C.3      61 LEU   -0.0900
    928 HN        -74.3350  -11.5500  -31.4600 H        61 LEU    0.0900
    929 HA        -77.2620  -11.3240  -31.5440 H        61 LEU   -0.2700
    930 HB1       -76.9410   -9.0110  -32.5210 H        61 LEU    0.0900
    931 HB2       -75.2080   -9.1260  -32.0210 H        61 LEU    0.0900
    932 HG        -76.0100   -9.3300  -29.6140 H        61 LEU    0.0900
    933 HD11      -76.8530   -6.8090  -31.2000 H        61 LEU   -0.2700
    934 HD12      -75.1870   -7.1760  -30.6130 H        61 LEU    0.0900
    935 HD13      -76.5310   -6.8850  -29.4250 H        61 LEU    0.0900
    936 HD21      -78.2590  -10.1750  -29.9770 H        61 LEU    0.0900
    937 HD22      -78.7370   -8.6420  -30.8020 H        61 LEU    0.5100
    938 HD23      -78.2860   -8.6310  -29.0430 H        61 LEU   -0.5100
    939 N         -75.1610  -11.3620  -34.0000 N.am     62 VAL   -0.4700
    940 CA        -75.1350  -11.6610  -35.4210 C.3      62 VAL    0.3100
    941 C         -75.5250  -13.1140  -35.6750 C.2      62 VAL    0.0700
    942 O         -76.4900  -13.3710  -36.3880 O.2      62 VAL    0.0900
    943 CB        -73.7870  -11.3200  -36.0760 C.3      62 VAL   -0.0900
    944 CG1       -73.7760  -11.7840  -37.5350 C.3      62 VAL    0.0900
    945 CG2       -73.5140   -9.8130  -35.9620 C.3      62 VAL   -0.2700
    946 HN        -74.2910  -11.1530  -33.5600 H        62 VAL    0.0900
    947 HA        -75.9230  -11.0900  -35.8880 H        62 VAL    0.0900
    948 HB        -72.9690  -11.8250  -35.5200 H        62 VAL    0.0900
    949 HG11      -74.6880  -11.4240  -38.0580 H        62 VAL   -0.2700
    950 HG12      -73.7570  -12.8940  -37.5790 H        62 VAL    0.0900
    951 HG13      -72.8840  -11.3740  -38.0550 H        62 VAL    0.0900
    952 HG21      -73.4820   -9.5100  -34.8930 H        62 VAL    0.0900
    953 HG22      -74.3230   -9.2430  -36.4670 H        62 VAL    0.5100
    954 HG23      -72.5360   -9.5700  -36.4290 H        62 VAL   -0.5100
    955 N         -74.8000  -14.0490  -35.0600 N.am     63 VAL   -0.4700
    956 CA        -74.9940  -15.4820  -35.2880 C.3      63 VAL    0.3100
    957 C         -76.3550  -16.0090  -34.7720 C.2      63 VAL    0.0700
    958 O         -77.0560  -16.7200  -35.5020 O.2      63 VAL    0.0900
    959 CB        -73.7920  -16.3160  -34.7660 C.3      63 VAL   -0.0900
    960 CG1       -74.1550  -17.7960  -34.6590 C.3      63 VAL    0.0900
    961 CG2       -72.5710  -16.1340  -35.6730 C.3      63 VAL   -0.2700
    962 HN        -74.0850  -13.8100  -34.4080 H        63 VAL    0.0900
    963 HA        -75.1160  -15.6310  -36.3510 H        63 VAL    0.0900
    964 HB        -73.4930  -15.9400  -33.7650 H        63 VAL    0.0900
    965 HG11      -74.6160  -18.1450  -35.6080 H        63 VAL   -0.2700
    966 HG12      -74.8820  -17.9480  -33.8340 H        63 VAL    0.0900
    967 HG13      -73.2400  -18.3970  -34.4680 H        63 VAL    0.0900
    968 HG21      -72.3820  -15.0520  -35.8460 H        63 VAL    0.0900
    969 HG22      -72.7520  -16.6230  -36.6550 H        63 VAL    0.5100
    970 HG23      -71.6730  -16.5780  -35.1950 H        63 VAL   -0.5100
    971 N         -76.7550  -15.6570  -33.5340 N.am     64 PRO   -0.2900
    972 CA        -78.0680  -16.1130  -33.1010 C.3      64 PRO    0.0000
    973 C         -79.1780  -15.7770  -34.0920 C.2      64 PRO    0.0900
    974 O         -80.0140  -16.6370  -34.3730 O.2      64 PRO    0.0900
    975 CB        -78.2870  -15.3600  -31.7800 C.3      64 PRO    0.0200
    976 CG        -76.9450  -15.2170  -31.2340 C.3      64 PRO    0.0900
    977 CD        -76.0130  -15.0350  -32.4250 C.3      64 PRO   -0.1800
    978 HA        -78.0830  -17.1870  -33.0130 H        64 PRO    0.0900
    979 HB1       -78.9370  -15.9400  -31.0930 H        64 PRO    0.0900
    980 HB2       -78.7500  -14.3650  -31.9610 H        64 PRO   -0.1800
    981 HG1       -76.8900  -14.3350  -30.5610 H        64 PRO    0.0900
    982 HG2       -76.6630  -16.1250  -30.6580 H        64 PRO    0.0900
    983 HD1       -75.8330  -13.9610  -32.6420 H        64 PRO    0.5100
    984 HD2       -75.0460  -15.5580  -32.2710 H        64 PRO   -0.5100
    985 N         -79.1840  -14.5460  -34.6180 N.am     65 PHE   -0.4700
    986 CA        -80.2260  -14.1190  -35.5550 C.3      65 PHE    0.3100
    987 C         -80.1720  -14.9060  -36.8690 C.2      65 PHE    0.0700
    988 O         -81.2010  -15.3680  -37.3650 O.2      65 PHE    0.0900
    989 CB        -80.1610  -12.6100  -35.8250 C.3      65 PHE   -0.1800
    990 CG        -80.9050  -11.7710  -34.8130 C.ar     65 PHE    0.0900
    991 CD1       -82.2840  -11.6100  -34.9060 C.ar     65 PHE    0.0900
    992 CD2       -80.2250  -11.1230  -33.7770 C.ar     65 PHE    0.0000
    993 CE1       -82.9790  -10.8270  -33.9820 C.ar     65 PHE   -0.1150
    994 CE2       -80.9100  -10.3380  -32.8430 C.ar     65 PHE    0.1150
    995 CZ        -82.2890  -10.1880  -32.9510 C.ar     65 PHE   -0.1150
    996 HN        -78.4860  -13.8690  -34.3970 H        65 PHE    0.1150
    997 HA        -81.1830  -14.3780  -35.1250 H        65 PHE   -0.1150
    998 HB1       -80.6090  -12.3970  -36.8190 H        65 PHE    0.1150
    999 HB2       -79.1000  -12.2820  -35.8060 H        65 PHE   -0.1150
   1000 HD1       -82.8250  -12.0970  -35.7040 H        65 PHE    0.1150
   1001 HD2       -79.1520  -11.2300  -33.6960 H        65 PHE   -0.1150
   1002 HE1       -84.0500  -10.7160  -34.0660 H        65 PHE    0.1150
   1003 HE2       -80.3720   -9.8520  -32.0430 H        65 PHE    0.5100
   1004 HZ        -82.8240   -9.5770  -32.2380 H        65 PHE   -0.5100
   1005 N         -78.9670  -15.0650  -37.4140 N.am     66 GLY   -0.4700
   1006 CA        -78.7590  -15.8040  -38.6540 C.3      66 GLY    0.3100
   1007 C         -79.1490  -17.2590  -38.4810 C.2      66 GLY   -0.0200
   1008 O         -79.7130  -17.8730  -39.3870 O.2      66 GLY    0.0900
   1009 HN        -78.1460  -14.6850  -36.9940 H        66 GLY    0.0900
   1010 HA1       -77.7140  -15.7390  -38.9210 H        66 GLY    0.5100
   1011 HA2       -79.3690  -15.3550  -39.4250 H        66 GLY   -0.5100
   1012 N         -78.8560  -17.8050  -37.3010 N.am     67 ALA   -0.4700
   1013 CA        -79.2440  -19.1580  -36.9470 C.3      67 ALA    0.3100
   1014 C         -80.7510  -19.3650  -37.0830 C.2      67 ALA    0.0700
   1015 O         -81.1780  -20.3070  -37.7310 O.2      67 ALA    0.0900
   1016 CB        -78.7930  -19.4890  -35.5320 C.3      67 ALA   -0.2700
   1017 HN        -78.3520  -17.3040  -36.6020 H        67 ALA    0.0900
   1018 HA        -78.7870  -19.8340  -37.6540 H        67 ALA    0.0900
   1019 HB1       -79.2590  -18.7850  -34.8090 H        67 ALA    0.0900
   1020 HB2       -77.6890  -19.3970  -35.4550 H        67 ALA    0.5100
   1021 HB3       -79.1020  -20.5240  -35.2690 H        67 ALA   -0.5100
   1022 N         -81.5570  -18.4870  -36.4890 N.am     68 THR   -0.4700
   1023 CA        -83.0020  -18.5640  -36.6440 C.3      68 THR    0.3100
   1024 C         -83.4630  -18.4980  -38.1030 C.2      68 THR    0.0700
   1025 O         -84.5140  -19.0280  -38.4290 O.2      68 THR    0.0900
   1026 CB        -83.7560  -17.4770  -35.8400 C.3      68 THR    0.1400
   1027 CG2       -83.3490  -17.4840  -34.3540 C.3      68 THR    0.0900
   1028 OG1       -83.5570  -16.1760  -36.4330 O.3      68 THR   -0.6600
   1029 HN        -81.2110  -17.7480  -35.9180 H        68 THR    0.4300
   1030 HA        -83.3120  -19.5440  -36.3110 H        68 THR   -0.2700
   1031 HB        -84.8440  -17.7030  -35.8340 H        68 THR    0.0900
   1032 HG1       -82.6370  -16.1460  -36.7030 H        68 THR    0.0900
   1033 HG21      -82.2590  -17.2910  -34.2570 H        68 THR    0.0900
   1034 HG22      -83.5750  -18.4740  -33.9040 H        68 THR    0.5100
   1035 HG23      -83.9000  -16.6900  -33.8070 H        68 THR   -0.5100
   1036 N         -82.6860  -17.8550  -38.9760 N.am     69 LEU   -0.4700
   1037 CA        -83.0290  -17.7550  -40.3910 C.3      69 LEU    0.3100
   1038 C         -82.6910  -19.0450  -41.1360 C.2      69 LEU    0.0700
   1039 O         -83.4490  -19.4840  -42.0060 O.2      69 LEU    0.0900
   1040 CB        -82.3150  -16.5610  -41.0220 C.3      69 LEU   -0.1800
   1041 CG        -82.4380  -16.2830  -42.5200 C.3      69 LEU    0.0900
   1042 CD1       -83.8930  -16.0190  -42.9310 C.3      69 LEU    0.0900
   1043 CD2       -81.5270  -15.1230  -42.8860 C.3      69 LEU   -0.0900
   1044 HN        -81.8350  -17.4140  -38.7020 H        69 LEU    0.0900
   1045 HA        -84.1000  -17.6400  -40.4700 H        69 LEU   -0.2700
   1046 HB1       -81.2340  -16.6870  -40.8090 H        69 LEU    0.0900
   1047 HB2       -82.6850  -15.6560  -40.4990 H        69 LEU    0.0900
   1048 HG        -82.0550  -17.1610  -43.0830 H        69 LEU    0.0900
   1049 HD11      -84.2900  -15.1370  -42.3840 H        69 LEU   -0.2700
   1050 HD12      -84.5220  -16.9010  -42.6840 H        69 LEU    0.0900
   1051 HD13      -83.9470  -15.8140  -44.0220 H        69 LEU    0.0900
   1052 HD21      -80.4720  -15.3730  -42.6440 H        69 LEU    0.0900
   1053 HD22      -81.8170  -14.2170  -42.3110 H        69 LEU    0.5100
   1054 HD23      -81.6000  -14.9130  -43.9750 H        69 LEU   -0.5100
   1055 N         -81.5460  -19.6360  -40.7960 N.am     70 VAL   -0.4700
   1056 CA        -81.1320  -20.9140  -41.3590 C.3      70 VAL    0.3100
   1057 C         -82.0670  -22.0410  -40.8720 C.2      70 VAL    0.0700
   1058 O         -82.6170  -22.7970  -41.6780 O.2      70 VAL    0.0900
   1059 CB        -79.6340  -21.2080  -41.0640 C.3      70 VAL   -0.0900
   1060 CG1       -79.2730  -22.6550  -41.4100 C.3      70 VAL    0.0900
   1061 CG2       -78.7440  -20.2420  -41.8470 C.3      70 VAL   -0.2700
   1062 HN        -80.9190  -19.2270  -40.1390 H        70 VAL    0.0900
   1063 HA        -81.3010  -20.8750  -42.4240 H        70 VAL    0.0900
   1064 HB        -79.4330  -21.0300  -39.9850 H        70 VAL    0.0900
   1065 HG11      -79.6240  -22.9020  -42.4350 H        70 VAL   -0.2700
   1066 HG12      -79.7600  -23.3490  -40.6920 H        70 VAL    0.0900
   1067 HG13      -78.1710  -22.7900  -41.3720 H        70 VAL    0.0900
   1068 HG21      -78.9680  -19.1940  -41.5550 H        70 VAL    0.0900
   1069 HG22      -78.9330  -20.3550  -42.9370 H        70 VAL    0.5100
   1070 HG23      -77.6750  -20.4500  -41.6300 H        70 VAL   -0.5100
   1071 N         -82.2860  -22.1220  -39.5630 N.am     71 VAL   -0.4700
   1072 CA        -83.0520  -23.2280  -38.9880 C.3      71 VAL    0.3100
   1073 C         -84.5070  -23.2130  -39.4460 C.2      71 VAL    0.0700
   1074 O         -85.0340  -24.2340  -39.8890 O.2      71 VAL    0.0900
   1075 CB        -82.9560  -23.2580  -37.4360 C.3      71 VAL   -0.0900
   1076 CG1       -84.0080  -24.1770  -36.8350 C.3      71 VAL    0.0900
   1077 CG2       -81.5700  -23.7010  -37.0080 C.3      71 VAL   -0.2700
   1078 HN        -81.9420  -21.4420  -38.9220 H        71 VAL    0.0900
   1079 HA        -82.6620  -24.1470  -39.4000 H        71 VAL    0.0900
   1080 HB        -83.1020  -22.2290  -37.0410 H        71 VAL    0.0900
   1081 HG11      -83.9860  -25.1660  -37.3430 H        71 VAL   -0.2700
   1082 HG12      -85.0180  -23.7330  -36.9650 H        71 VAL    0.0900
   1083 HG13      -83.8030  -24.3290  -35.7530 H        71 VAL    0.0900
   1084 HG21      -80.8050  -22.9980  -37.4010 H        71 VAL    0.0900
   1085 HG22      -81.3570  -24.7150  -37.4080 H        71 VAL    0.5100
   1086 HG23      -81.5030  -23.7150  -35.8990 H        71 VAL   -0.5100
   1087 N         -85.1430  -22.0490  -39.3640 N.am     72 ARG   -0.4700
   1088 CA        -86.5790  -21.9440  -39.6130 C.3      72 ARG    0.3100
   1089 C         -86.9960  -21.5840  -41.0410 C.2      72 ARG    0.0700
   1090 O         -88.1780  -21.6010  -41.3560 O.2      72 ARG    0.0900
   1091 CB        -87.2030  -20.9610  -38.6220 C.3      72 ARG   -0.1800
   1092 CG        -87.0180  -21.3520  -37.1510 C.3      72 ARG    0.0900
   1093 CD        -87.9230  -22.5170  -36.7160 C.3      72 ARG    0.0900
   1094 NE        -89.3330  -22.2260  -36.9850 N.pl3    72 ARG   -0.1800
   1095 CZ        -90.1820  -21.7220  -36.0990 C.cat    72 ARG    0.0900
   1096 NH1       -89.7880  -21.4600  -34.8530 N.pl3    72 ARG    0.0900
   1097 NH2       -91.4390  -21.4850  -36.4610 N.pl3    72 ARG    0.2000
   1098 HN        -84.6720  -21.2010  -39.1300 H        72 ARG    0.0900
   1099 HA        -87.0160  -22.9250  -39.4990 H        72 ARG    0.0900
   1100 HB1       -88.2910  -20.8930  -38.8320 H        72 ARG   -0.7000
   1101 HB2       -86.7420  -19.9640  -38.7800 H        72 ARG    0.4400
   1102 HG1       -87.2470  -20.4700  -36.5170 H        72 ARG    0.6400
   1103 HG2       -85.9600  -21.6460  -36.9910 H        72 ARG   -0.8000
   1104 HD1       -87.8130  -22.6910  -35.6240 H        72 ARG    0.4600
   1105 HD2       -87.6500  -23.4360  -37.2790 H        72 ARG    0.4600
   1106 HE        -89.6800  -22.4220  -37.9010 H        72 ARG   -0.8000
   1107 HH11      -88.8430  -21.6430  -34.5800 H        72 ARG    0.4600
   1108 HH12      -90.4350  -21.0800  -34.1930 H        72 ARG    0.4600
   1109 HH21      -91.7370  -21.6850  -37.3940 H        72 ARG    0.5100
   1110 HH22      -92.0870  -21.1040  -35.8000 H        72 ARG   -0.5100
   1111 N         -86.0390  -21.2530  -41.9030 N.am     73 GLY   -0.4700
   1112 CA        -86.3420  -20.9750  -43.3040 C.3      73 GLY    0.3100
   1113 C         -86.9840  -19.6370  -43.6360 C.2      73 GLY   -0.0200
   1114 O         -87.2280  -19.3600  -44.8080 O.2      73 GLY    0.0900
   1115 HN        -85.0820  -21.1820  -41.6340 H        73 GLY    0.0900
   1116 HA1       -87.0120  -21.7540  -43.6360 H        73 GLY    0.5100
   1117 HA2       -85.4070  -21.0340  -43.8400 H        73 GLY   -0.5100
   1118 N         -87.2850  -18.8100  -42.6310 N.am     74 THR   -0.4700
   1119 CA        -87.6840  -17.4010  -42.8690 C.3      74 THR    0.3100
   1120 C         -87.2130  -16.3970  -41.8080 C.2      74 THR    0.0700
   1121 O         -86.7180  -16.7750  -40.7380 O.2      74 THR    0.0900
   1122 CB        -89.2140  -17.2150  -43.0140 C.3      74 THR    0.1400
   1123 CG2       -89.7490  -17.9140  -44.2740 C.3      74 THR    0.0900
   1124 OG1       -89.8690  -17.7130  -41.8420 O.3      74 THR   -0.6600
   1125 HN        -87.2540  -19.1010  -41.6780 H        74 THR    0.4300
   1126 HA        -87.1900  -17.0750  -43.7730 H        74 THR   -0.2700
   1127 HB        -89.4540  -16.1360  -43.1320 H        74 THR    0.0900
   1128 HG1       -89.6360  -18.6420  -41.7850 H        74 THR    0.0900
   1129 HG21      -89.7010  -19.0170  -44.1470 H        74 THR    0.0900
   1130 HG22      -89.1350  -17.6310  -45.1550 H        74 THR    0.5100
   1131 HG23      -90.8080  -17.6230  -44.4470 H        74 THR   -0.5100
   1132 N         -87.3900  -15.1080  -42.1080 N.am     75 TRP   -0.4700
   1133 CA        -87.0730  -14.0660  -41.1540 C.3      75 TRP    0.3100
   1134 C         -88.2750  -13.8090  -40.2800 C.2      75 TRP    0.0700
   1135 O         -89.3000  -13.3400  -40.7580 O.2      75 TRP    0.0900
   1136 CB        -86.6090  -12.7660  -41.8420 C.3      75 TRP   -0.1800
   1137 CG        -86.1940  -11.7140  -40.8200 C.ar     75 TRP    0.0900
   1138 CD1       -86.9450  -10.6690  -40.3760 C.ar     75 TRP    0.0900
   1139 CD2       -84.9580  -11.6560  -40.0900 C.ar     75 TRP   -0.0300
   1140 CE2       -85.0300  -10.5340  -39.2290 C.ar     75 TRP   -0.1500
   1141 CE3       -83.8000  -12.4400  -40.0790 C.ar     75 TRP    0.2200
   1142 NE1       -86.2500   -9.9520  -39.4260 N.ar     75 TRP   -0.5100
   1143 CZ2       -83.9900  -10.1700  -38.3740 C.ar     75 TRP    0.3700
   1144 CZ3       -82.7540  -12.0670  -39.2260 C.ar     75 TRP    0.2400
   1145 CH2       -82.8610  -10.9400  -38.3910 C.ar     75 TRP    0.1100
   1146 HN        -87.7450  -14.8090  -42.9890 H        75 TRP   -0.2500
   1147 HA        -86.2910  -14.4400  -40.5100 H        75 TRP    0.1700
   1148 HB1       -87.4390  -12.3600  -42.4570 H        75 TRP   -0.2000
   1149 HB2       -85.7420  -12.9870  -42.5000 H        75 TRP    0.1400
   1150 HD1       -87.9420  -10.4340  -40.7180 H        75 TRP   -0.2700
   1151 HE1       -86.5770   -9.1540  -38.9680 H        75 TRP    0.1600
   1152 HE3       -83.6970  -13.3140  -40.7060 H        75 TRP   -0.1400
   1153 HZ2       -84.0570   -9.3160  -37.7160 H        75 TRP    0.1400
   1154 HZ3       -81.8490  -12.6550  -39.2090 H        75 TRP    0.5100
   1155 HH2       -82.0330  -10.6770  -37.7490 H        75 TRP   -0.5100
   1156 N         -88.1320  -14.0910  -38.9890 N.am     76 LEU   -0.4700
   1157 CA        -89.2500  -14.0160  -38.0440 C.3      76 LEU    0.3100
   1158 C         -89.4310  -12.6890  -37.3140 C.2      76 LEU    0.0700
   1159 O         -90.3750  -12.5350  -36.5360 O.2      76 LEU    0.0900
   1160 CB        -89.1050  -15.1090  -36.9730 C.3      76 LEU   -0.1800
   1161 CG        -89.0160  -16.5840  -37.3960 C.3      76 LEU    0.0900
   1162 CD1       -88.7420  -17.4410  -36.1750 C.3      76 LEU    0.0900
   1163 CD2       -90.2770  -17.0730  -38.1430 C.3      76 LEU   -0.0900
   1164 HN        -87.2540  -14.3660  -38.6040 H        76 LEU    0.0900
   1165 HA        -90.1680  -14.1480  -38.5970 H        76 LEU   -0.2700
   1166 HB1       -89.9810  -15.0180  -36.2990 H        76 LEU    0.0900
   1167 HB2       -88.1820  -14.8810  -36.4020 H        76 LEU    0.0900
   1168 HG        -88.1960  -16.7130  -38.1330 H        76 LEU    0.0900
   1169 HD11      -89.5610  -17.3220  -35.4330 H        76 LEU   -0.2700
   1170 HD12      -87.7860  -17.1310  -35.7010 H        76 LEU    0.0900
   1171 HD13      -88.6830  -18.5110  -36.4690 H        76 LEU    0.0900
   1172 HD21      -90.4320  -16.4720  -39.0650 H        76 LEU    0.0900
   1173 HD22      -91.1710  -16.9600  -37.4920 H        76 LEU    0.5100
   1174 HD23      -90.1560  -18.1400  -38.4310 H        76 LEU   -0.5100
   1175 N         -88.5460  -11.7210  -37.5530 N.am     77 TRP   -0.4700
   1176 CA        -88.3880  -10.6290  -36.5880 C.3      77 TRP    0.3100
   1177 C         -88.8380   -9.2470  -37.0590 C.2      77 TRP    0.0700
   1178 O         -88.7210   -8.2680  -36.3230 O.2      77 TRP    0.0900
   1179 CB        -86.9430  -10.6020  -36.0710 C.3      77 TRP   -0.1800
   1180 CG        -86.4450  -11.9630  -35.6510 C.ar     77 TRP    0.0900
   1181 CD1       -85.5190  -12.7470  -36.2970 C.ar     77 TRP    0.0900
   1182 CD2       -86.8670  -12.7050  -34.5060 C.ar     77 TRP   -0.0300
   1183 CE2       -86.1400  -13.9250  -34.5040 C.ar     77 TRP   -0.1500
   1184 CE3       -87.7830  -12.4590  -33.4740 C.ar     77 TRP    0.2200
   1185 NE1       -85.3250  -13.9230  -35.6050 N.ar     77 TRP   -0.5100
   1186 CZ2       -86.3130  -14.8980  -33.5080 C.ar     77 TRP    0.3700
   1187 CZ3       -87.9520  -13.4260  -32.4790 C.ar     77 TRP    0.2400
   1188 CH2       -87.2190  -14.6300  -32.5070 C.ar     77 TRP    0.1100
   1189 HN        -87.9730  -11.6960  -38.3680 H        77 TRP   -0.2500
   1190 HA        -89.0780  -10.7920  -35.7740 H        77 TRP    0.1700
   1191 HB1       -86.8860   -9.9210  -35.1950 H        77 TRP   -0.2000
   1192 HB2       -86.2800  -10.2170  -36.8760 H        77 TRP    0.1400
   1193 HD1       -85.0150  -12.4810  -37.2140 H        77 TRP   -0.2700
   1194 HE1       -84.7080  -14.6360  -35.8570 H        77 TRP    0.1600
   1195 HE3       -88.3570  -11.5450  -33.4330 H        77 TRP   -0.1400
   1196 HZ2       -85.7660  -15.8290  -33.5100 H        77 TRP    0.1400
   1197 HZ3       -88.6530  -13.2500  -31.6780 H        77 TRP    0.5100
   1198 HH2       -87.3720  -15.3590  -31.7250 H        77 TRP   -0.5100
   1199 N         -89.3680   -9.1700  -38.2770 N.am     78 GLY   -0.4700
   1200 CA        -89.8260   -7.9010  -38.8330 C.3      78 GLY    0.3100
   1201 C         -88.7410   -7.0770  -39.5150 C.2      78 GLY   -0.0200
   1202 O         -87.5470   -7.4070  -39.4700 O.2      78 GLY    0.0900
   1203 HN        -89.4740   -9.9700  -38.8610 H        78 GLY    0.0900
   1204 HA1       -90.2370   -7.3210  -38.0200 H        78 GLY    0.5100
   1205 HA2       -90.5950   -8.1240  -39.5570 H        78 GLY   -0.5100
   1206 N         -89.1660   -5.9840  -40.1450 N.am     79 SER   -0.4700
   1207 CA        -88.2980   -5.1530  -40.9680 C.3      79 SER    0.3100
   1208 C         -87.1720   -4.4450  -40.2490 C.2      79 SER    0.0700
   1209 O         -86.0270   -4.5290  -40.6890 O.2      79 SER    0.0900
   1210 CB        -89.1230   -4.1290  -41.7140 C.3      79 SER    0.0500
   1211 OG        -89.5690   -4.7050  -42.9170 O.3      79 SER    0.0900
   1212 HN        -90.1140   -5.6810  -40.0800 H        79 SER    0.0900
   1213 HA        -87.7750   -5.7940  -41.6620 H        79 SER   -0.6600
   1214 HB1       -88.5080   -3.2330  -41.9420 H        79 SER    0.4300
   1215 HB2       -90.0020   -3.8280  -41.1050 H        79 SER    0.5100
   1216 HG1       -88.7900   -4.7990  -43.4700 H        79 SER   -0.5100
   1217 N         -87.4900   -3.7420  -39.1620 N.am     80 PHE   -0.4700
   1218 CA        -86.4850   -2.9920  -38.4100 C.3      80 PHE    0.3100
   1219 C         -85.2830   -3.8600  -38.0170 C.2      80 PHE    0.0700
   1220 O         -84.1440   -3.5920  -38.4290 O.2      80 PHE    0.0900
   1221 CB        -87.0950   -2.3120  -37.1800 C.3      80 PHE   -0.1800
   1222 CG        -86.0830   -1.6020  -36.3290 C.ar     80 PHE    0.0900
   1223 CD1       -85.4350   -0.4520  -36.8000 C.ar     80 PHE    0.0900
   1224 CD2       -85.7610   -2.0850  -35.0630 C.ar     80 PHE    0.0000
   1225 CE1       -84.4840    0.2080  -36.0210 C.ar     80 PHE   -0.1150
   1226 CE2       -84.8130   -1.4250  -34.2670 C.ar     80 PHE    0.1150
   1227 CZ        -84.1730   -0.2750  -34.7530 C.ar     80 PHE   -0.1150
   1228 HN        -88.4230   -3.6950  -38.8140 H        80 PHE    0.1150
   1229 HA        -86.0610   -2.2510  -39.0730 H        80 PHE   -0.1150
   1230 HB1       -87.5860   -3.0770  -36.5410 H        80 PHE    0.1150
   1231 HB2       -87.8390   -1.5550  -37.5090 H        80 PHE   -0.1150
   1232 HD1       -85.6760   -0.0700  -37.7820 H        80 PHE    0.1150
   1233 HD2       -86.2460   -2.9750  -34.6900 H        80 PHE   -0.1150
   1234 HE1       -83.9910    1.0900  -36.4010 H        80 PHE    0.1150
   1235 HE2       -84.5770   -1.8010  -33.2820 H        80 PHE    0.5100
   1236 HZ        -83.4400    0.2340  -34.1450 H        80 PHE   -0.5100
   1237 N         -85.5490   -4.9140  -37.2440 N.am     81 LEU   -0.4700
   1238 CA        -84.4980   -5.8130  -36.7580 C.3      81 LEU    0.3100
   1239 C         -83.6780   -6.4670  -37.8680 C.2      81 LEU    0.0700
   1240 O         -82.5150   -6.8120  -37.6590 O.2      81 LEU    0.0900
   1241 CB        -85.0780   -6.8730  -35.8120 C.3      81 LEU   -0.1800
   1242 CG        -85.6060   -6.3290  -34.4760 C.3      81 LEU    0.0900
   1243 CD1       -86.3690   -7.4090  -33.7120 C.3      81 LEU    0.0900
   1244 CD2       -84.4820   -5.7520  -33.6120 C.3      81 LEU   -0.0900
   1245 HN        -86.4780   -5.1400  -36.9630 H        81 LEU    0.0900
   1246 HA        -83.7610   -5.2150  -36.2440 H        81 LEU   -0.2700
   1247 HB1       -84.2830   -7.6160  -35.5940 H        81 LEU    0.0900
   1248 HB2       -85.9150   -7.3830  -36.3340 H        81 LEU    0.0900
   1249 HG        -86.2830   -5.4710  -34.6720 H        81 LEU    0.0900
   1250 HD11      -85.7010   -8.2710  -33.5020 H        81 LEU   -0.2700
   1251 HD12      -87.2280   -7.7660  -34.3200 H        81 LEU    0.0900
   1252 HD13      -86.7370   -7.0020  -32.7460 H        81 LEU    0.0900
   1253 HD21      -83.9790   -4.9170  -34.1460 H        81 LEU    0.0900
   1254 HD22      -83.7290   -6.5400  -33.3960 H        81 LEU    0.5100
   1255 HD23      -84.8990   -5.3620  -32.6590 H        81 LEU   -0.5100
   1256 N         -84.2780   -6.6250  -39.0440 N.am     82 CYS   -0.4700
   1257 CA        -83.6010   -7.2210  -40.1830 C.3      82 CYS    0.3100
   1258 C         -82.5220   -6.2720  -40.6620 C.2      82 CYS    0.0700
   1259 O         -81.4030   -6.6930  -40.9760 O.2      82 CYS    0.0900
   1260 CB        -84.6140   -7.5190  -41.2880 C.3      82 CYS   -0.1000
   1261 SG        -83.9650   -7.7920  -42.9330 S.3      82 CYS    0.0900
   1262 HN        -85.2210   -6.3390  -39.1980 H        82 CYS    0.0900
   1263 HA        -83.1210   -8.1310  -39.8530 H        82 CYS   -0.0800
   1264 HB1       -85.3180   -6.6630  -41.3330 H        82 CYS    0.5100
   1265 HB2       -85.1780   -8.4250  -40.9860 H        82 CYS   -0.5100
   1266 N         -82.8650   -4.9800  -40.6970 N.am     83 GLU   -0.4700
   1267 CA        -81.9300   -3.9350  -41.0610 C.3      83 GLU    0.3100
   1268 C         -80.8870   -3.7250  -39.9860 C.2      83 GLU    0.0700
   1269 O         -79.7190   -3.5620  -40.3110 O.2      83 GLU    0.0900
   1270 CB        -82.6620   -2.6290  -41.3680 C.3      83 GLU   -0.1800
   1271 CG        -83.4890   -2.6870  -42.6500 C.3      83 GLU    0.0900
   1272 CD        -84.3080   -1.4320  -42.8900 C.2      83 GLU    0.0900
   1273 OE1       -84.1310   -0.4310  -42.1580 O.co2    83 GLU   -0.2800
   1274 OE2       -85.1320   -1.4500  -43.8270 O.co2    83 GLU    0.0900
   1275 HN        -83.7880   -4.6770  -40.4710 H        83 GLU    0.0900
   1276 HA        -81.3800   -4.2670  -41.9290 H        83 GLU    0.6200
   1277 HB1       -81.9110   -1.8160  -41.4660 H        83 GLU   -0.7600
   1278 HB2       -83.3390   -2.3920  -40.5190 H        83 GLU   -0.7600
   1279 HG1       -84.1830   -3.5530  -42.5910 H        83 GLU    0.5100
   1280 HG2       -82.8040   -2.8290  -43.5130 H        83 GLU   -0.5100
   1281 N         -81.2980   -3.7380  -38.7120 N.am     84 LEU   -0.4700
   1282 CA        -80.3550   -3.6380  -37.6040 C.3      84 LEU    0.3100
   1283 C         -79.3800   -4.8140  -37.6530 C.2      84 LEU    0.0700
   1284 O         -78.1670   -4.6350  -37.4970 O.2      84 LEU    0.0900
   1285 CB        -81.0680   -3.5530  -36.2460 C.3      84 LEU   -0.1800
   1286 CG        -80.2190   -3.3650  -34.9760 C.3      84 LEU    0.0900
   1287 CD1       -79.4560   -2.0570  -35.0050 C.3      84 LEU    0.0900
   1288 CD2       -81.0450   -3.4590  -33.6790 C.3      84 LEU   -0.0900
   1289 HN        -82.2610   -3.8160  -38.4650 H        84 LEU    0.0900
   1290 HA        -79.7550   -2.7540  -37.7630 H        84 LEU   -0.2700
   1291 HB1       -81.6450   -4.4930  -36.1190 H        84 LEU    0.0900
   1292 HB2       -81.7740   -2.6990  -36.2990 H        84 LEU    0.0900
   1293 HG        -79.4960   -4.2050  -34.8940 H        84 LEU    0.0900
   1294 HD11      -80.1630   -1.2030  -35.0770 H        84 LEU   -0.2700
   1295 HD12      -78.7800   -2.0330  -35.8870 H        84 LEU    0.0900
   1296 HD13      -78.8590   -1.9460  -34.0750 H        84 LEU    0.0900
   1297 HD21      -81.5320   -4.4560  -33.6080 H        84 LEU    0.0900
   1298 HD22      -81.8350   -2.6770  -33.6770 H        84 LEU    0.5100
   1299 HD23      -80.3840   -3.3230  -32.7970 H        84 LEU   -0.5100
   1300 N         -79.9040   -6.0070  -37.9150 N.am     85 TRP   -0.4700
   1301 CA        -79.0870   -7.2050  -37.9550 C.3      85 TRP    0.3100
   1302 C         -78.0420   -7.0970  -39.0630 C.2      85 TRP    0.0700
   1303 O         -76.8740   -7.4350  -38.8840 O.2      85 TRP    0.0900
   1304 CB        -79.9730   -8.4710  -38.0910 C.3      85 TRP   -0.1800
   1305 CG        -79.1910   -9.7290  -38.3150 C.ar     85 TRP    0.0900
   1306 CD1       -78.3130  -10.3240  -37.4360 C.ar     85 TRP    0.0900
   1307 CD2       -79.1770  -10.5260  -39.5060 C.ar     85 TRP   -0.0300
   1308 CE2       -78.2650  -11.5880  -39.2880 C.ar     85 TRP   -0.1500
   1309 CE3       -79.8550  -10.4530  -40.7320 C.ar     85 TRP    0.2200
   1310 NE1       -77.7530  -11.4380  -38.0210 N.ar     85 TRP   -0.5100
   1311 CZ2       -78.0170  -12.5700  -40.2540 C.ar     85 TRP    0.3700
   1312 CZ3       -79.6040  -11.4340  -41.7050 C.ar     85 TRP    0.2400
   1313 CH2       -78.6950  -12.4770  -41.4560 C.ar     85 TRP    0.1100
   1314 HN        -80.8770   -6.1320  -38.0940 H        85 TRP   -0.2500
   1315 HA        -78.5110   -7.2480  -37.0430 H        85 TRP    0.1700
   1316 HB1       -80.6630   -8.3320  -38.9510 H        85 TRP   -0.2000
   1317 HB2       -80.5690   -8.5910  -37.1610 H        85 TRP    0.1400
   1318 HD1       -78.0960   -9.9700  -36.4390 H        85 TRP   -0.2700
   1319 HE1       -77.0970  -12.0280  -37.6030 H        85 TRP    0.1600
   1320 HE3       -80.5600   -9.6620  -40.9420 H        85 TRP   -0.1400
   1321 HZ2       -77.3220  -13.3800  -40.0840 H        85 TRP    0.1400
   1322 HZ3       -80.1170  -11.3860  -42.6540 H        85 TRP    0.5100
   1323 HH2       -78.5220  -13.2200  -42.2200 H        85 TRP   -0.5100
   1324 N         -78.4720   -6.6050  -40.2130 N.am     86 THR   -0.4700
   1325 CA        -77.5870   -6.3630  -41.3350 C.3      86 THR    0.3100
   1326 C         -76.4990   -5.3620  -40.9590 C.2      86 THR    0.0700
   1327 O         -75.3260   -5.6070  -41.2060 O.2      86 THR    0.0900
   1328 CB        -78.3910   -5.8230  -42.5090 C.3      86 THR    0.1400
   1329 CG2       -77.4820   -5.4740  -43.6340 C.3      86 THR    0.0900
   1330 OG1       -79.3020   -6.8320  -42.9500 O.3      86 THR   -0.6600
   1331 HN        -79.4310   -6.3750  -40.3610 H        86 THR    0.4300
   1332 HA        -77.1100   -7.2960  -41.5980 H        86 THR   -0.2700
   1333 HB        -78.9640   -4.9250  -42.1970 H        86 THR    0.0900
   1334 HG1       -79.9630   -6.9130  -42.2590 H        86 THR    0.0900
   1335 HG21      -76.9230   -6.3740  -43.9660 H        86 THR    0.0900
   1336 HG22      -76.7530   -4.7040  -43.3040 H        86 THR    0.5100
   1337 HG23      -78.0740   -5.0880  -44.4910 H        86 THR   -0.5100
   1338 N         -76.9150   -4.2290  -40.3730 N.am     87 SER   -0.4700
   1339 CA        -76.0300   -3.1870  -39.8540 C.3      87 SER    0.3100
   1340 C         -74.9250   -3.7580  -38.9900 C.2      87 SER    0.0700
   1341 O         -73.7380   -3.4840  -39.2170 O.2      87 SER    0.0900
   1342 CB        -76.8230   -2.2050  -39.0070 C.3      87 SER    0.0500
   1343 OG        -77.4520   -1.2640  -39.8330 O.3      87 SER    0.0900
   1344 HN        -77.8860   -4.0430  -40.2600 H        87 SER    0.0900
   1345 HA        -75.5750   -2.6820  -40.6930 H        87 SER   -0.6600
   1346 HB1       -76.1420   -1.6720  -38.3080 H        87 SER    0.4300
   1347 HB2       -77.5990   -2.7480  -38.4250 H        87 SER    0.5100
   1348 HG1       -78.1430   -1.7400  -40.2990 H        87 SER   -0.5100
   1349 N         -75.3230   -4.5530  -37.9950 N.am     88 LEU   -0.4700
   1350 CA        -74.3820   -5.1670  -37.0660 C.3      88 LEU    0.3100
   1351 C         -73.3970   -6.1250  -37.7400 C.2      88 LEU    0.0700
   1352 O         -72.2390   -6.2190  -37.3280 O.2      88 LEU    0.0900
   1353 CB        -75.1350   -5.8760  -35.9540 C.3      88 LEU   -0.1800
   1354 CG        -75.9030   -4.9670  -34.9980 C.3      88 LEU    0.0900
   1355 CD1       -76.7380   -5.8300  -34.0430 C.3      88 LEU    0.0900
   1356 CD2       -74.9320   -4.0670  -34.2320 C.3      88 LEU   -0.0900
   1357 HN        -76.2850   -4.7640  -37.8420 H        88 LEU    0.0900
   1358 HA        -73.7540   -4.3880  -36.6580 H        88 LEU   -0.2700
   1359 HB1       -74.4020   -6.4600  -35.3590 H        88 LEU    0.0900
   1360 HB2       -75.8600   -6.5760  -36.4210 H        88 LEU    0.0900
   1361 HG        -76.5710   -4.2950  -35.5760 H        88 LEU    0.0900
   1362 HD11      -76.0760   -6.5030  -33.4580 H        88 LEU   -0.2700
   1363 HD12      -77.4530   -6.4530  -34.6230 H        88 LEU    0.0900
   1364 HD13      -77.2980   -5.1800  -33.3360 H        88 LEU    0.0900
   1365 HD21      -74.3560   -3.4350  -34.9420 H        88 LEU    0.0900
   1366 HD22      -74.2180   -4.6880  -33.6510 H        88 LEU    0.5100
   1367 HD23      -75.4960   -3.4020  -33.5430 H        88 LEU   -0.5100
   1368 N         -73.8430   -6.8310  -38.7800 N.am     89 ASP   -0.4700
   1369 CA        -72.9500   -7.7320  -39.5220 C.3      89 ASP    0.3100
   1370 C         -71.8350   -6.9270  -40.2010 C.2      89 ASP    0.0700
   1371 O         -70.6530   -7.2250  -40.0190 O.2      89 ASP    0.0900
   1372 CB        -73.7540   -8.5640  -40.5400 C.3      89 ASP   -0.2800
   1373 CG        -72.9220   -9.6510  -41.2470 C.2      89 ASP    0.0900
   1374 OD1       -71.6960   -9.8130  -41.0270 O.co2    89 ASP    0.0900
   1375 OD2       -73.5220  -10.3750  -42.0640 O.co2    89 ASP    0.6200
   1376 HN        -74.7860   -6.7810  -39.0970 H        89 ASP   -0.7600
   1377 HA        -72.4600   -8.3810  -38.8110 H        89 ASP   -0.7600
   1378 HB1       -74.1630   -7.8800  -41.3140 H        89 ASP    0.5100
   1379 HB2       -74.5950   -9.0610  -40.0100 H        89 ASP   -0.5100
   1380 N         -72.2180   -5.8910  -40.9630 N.am     90 VAL   -0.4700
   1381 CA        -71.2620   -4.9830  -41.5980 C.3      90 VAL    0.3100
   1382 C         -70.3590   -4.3260  -40.5410 C.2      90 VAL    0.0700
   1383 O         -69.1330   -4.2790  -40.7200 O.2      90 VAL    0.0900
   1384 CB        -71.9490   -3.9110  -42.5200 C.3      90 VAL   -0.0900
   1385 CG1       -70.9040   -3.0350  -43.2070 C.3      90 VAL    0.0900
   1386 CG2       -72.8420   -4.5710  -43.5910 C.3      90 VAL   -0.2700
   1387 HN        -73.1800   -5.6910  -41.1320 H        90 VAL    0.0900
   1388 HA        -70.5840   -5.5860  -42.1830 H        90 VAL    0.0900
   1389 HB        -72.6170   -3.2700  -41.9040 H        90 VAL    0.0900
   1390 HG11      -70.2340   -3.6620  -43.8350 H        90 VAL   -0.2700
   1391 HG12      -70.2880   -2.5120  -42.4450 H        90 VAL    0.0900
   1392 HG13      -71.4050   -2.2880  -43.8590 H        90 VAL    0.0900
   1393 HG21      -73.6400   -5.1710  -43.1040 H        90 VAL    0.0900
   1394 HG22      -72.2310   -5.2450  -44.2280 H        90 VAL    0.5100
   1395 HG23      -73.3180   -3.7900  -44.2200 H        90 VAL   -0.5100
   1396 N         -70.9510   -3.8650  -39.4350 N.am     91 LEU   -0.4700
   1397 CA        -70.1910   -3.2230  -38.3730 C.3      91 LEU    0.3100
   1398 C         -69.0170   -4.0620  -37.8810 C.2      91 LEU    0.0700
   1399 O         -67.8660   -3.6040  -37.8930 O.2      91 LEU    0.0900
   1400 CB        -71.0880   -2.8400  -37.1920 C.3      91 LEU   -0.1800
   1401 CG        -70.2930   -2.2740  -36.0180 C.3      91 LEU    0.0900
   1402 CD1       -69.7320   -0.8830  -36.3810 C.3      91 LEU    0.0900
   1403 CD2       -71.1140   -2.2580  -34.7170 C.3      91 LEU   -0.0900
   1404 HN        -71.9340   -3.9390  -39.2890 H        91 LEU    0.0900
   1405 HA        -69.7250   -2.3410  -38.7860 H        91 LEU   -0.2700
   1406 HB1       -71.6390   -3.7430  -36.8520 H        91 LEU    0.0900
   1407 HB2       -71.8210   -2.0780  -37.5300 H        91 LEU    0.0900
   1408 HG        -69.4530   -2.9600  -35.7750 H        91 LEU    0.0900
   1409 HD11      -70.5650   -0.1870  -36.6190 H        91 LEU   -0.2700
   1410 HD12      -69.0690   -0.9610  -37.2690 H        91 LEU    0.0900
   1411 HD13      -69.1590   -0.4710  -35.5220 H        91 LEU    0.0900
   1412 HD21      -71.2730   -3.2960  -34.3520 H        91 LEU    0.0900
   1413 HD22      -72.1050   -1.7910  -34.9020 H        91 LEU    0.5100
   1414 HD23      -70.5710   -1.6860  -33.9340 H        91 LEU   -0.5100
   1415 N         -69.3010   -5.2980  -37.4670 N.am     92 CYS   -0.4700
   1416 CA        -68.2860   -6.1870  -36.8690 C.3      92 CYS    0.3100
   1417 C         -67.1010   -6.5430  -37.7710 C.2      92 CYS    0.0700
   1418 O         -65.9360   -6.5000  -37.3370 O.2      92 CYS    0.0900
   1419 CB        -68.9390   -7.4360  -36.3200 C.3      92 CYS   -0.1100
   1420 SG        -70.0090   -7.0810  -34.9050 S.3      92 CYS    0.0900
   1421 HN        -70.2190   -5.6800  -37.5440 H        92 CYS    0.0900
   1422 HA        -67.7890   -5.6440  -36.0780 H        92 CYS   -0.2300
   1423 HB1       -68.1430   -8.1480  -36.0150 H        92 CYS    0.1600
   1424 HB2       -69.5370   -7.9090  -37.1280 H        92 CYS    0.5100
   1425 HG1       -71.0320   -6.6630  -35.6350 H        92 CYS   -0.5100
   1426 N         -67.3690   -6.8740  -39.0290 N.am     93 VAL   -0.4700
   1427 CA        -66.2500   -7.1810  -39.9120 C.3      93 VAL    0.3100
   1428 C         -65.4080   -5.9190  -40.1690 C.2      93 VAL    0.0700
   1429 O         -64.1800   -5.9950  -40.1790 O.2      93 VAL    0.0900
   1430 CB        -66.6860   -7.9510  -41.2000 C.3      93 VAL   -0.0900
   1431 CG1       -67.6370   -7.1290  -42.0460 C.3      93 VAL    0.0900
   1432 CG2       -65.4740   -8.3930  -42.0120 C.3      93 VAL   -0.2700
   1433 HN        -68.2900   -6.9250  -39.4080 H        93 VAL    0.0900
   1434 HA        -65.5480   -7.7780  -39.3500 H        93 VAL    0.0900
   1435 HB        -67.1880   -8.8970  -40.9060 H        93 VAL    0.0900
   1436 HG11      -67.1480   -6.1810  -42.3600 H        93 VAL   -0.2700
   1437 HG12      -68.5470   -6.8800  -41.4590 H        93 VAL    0.0900
   1438 HG13      -67.9230   -7.6990  -42.9560 H        93 VAL    0.0900
   1439 HG21      -64.8320   -9.0660  -41.4040 H        93 VAL    0.0900
   1440 HG22      -64.8750   -7.5070  -42.3110 H        93 VAL    0.5100
   1441 HG23      -65.8060   -8.9440  -42.9180 H        93 VAL   -0.5100
   1442 N         -66.0750   -4.7670  -40.3240 N.am     94 THR   -0.4700
   1443 CA        -65.4140   -3.4660  -40.4880 C.3      94 THR    0.3100
   1444 C         -64.5110   -3.1360  -39.2690 C.2      94 THR    0.0700
   1445 O         -63.2990   -2.9040  -39.4250 O.2      94 THR    0.0900
   1446 CB        -66.4460   -2.3270  -40.7770 C.3      94 THR    0.1400
   1447 CG2       -65.7440   -0.9950  -41.0310 C.3      94 THR    0.0900
   1448 OG1       -67.2460   -2.6640  -41.9240 O.3      94 THR   -0.6600
   1449 HN        -67.0710   -4.7430  -40.3340 H        94 THR    0.4300
   1450 HA        -64.7170   -3.5510  -41.3080 H        94 THR   -0.2700
   1451 HB        -67.1130   -2.1930  -39.9000 H        94 THR    0.0900
   1452 HG1       -67.9180   -3.2730  -41.6090 H        94 THR    0.0900
   1453 HG21      -65.0670   -1.0820  -41.9080 H        94 THR    0.0900
   1454 HG22      -65.1400   -0.7100  -40.1430 H        94 THR    0.5100
   1455 HG23      -66.4970   -0.2050  -41.2410 H        94 THR   -0.5100
   1456 N         -65.0900   -3.1820  -38.0630 N.am     95 ALA   -0.4700
   1457 CA        -64.3390   -2.9640  -36.8230 C.3      95 ALA    0.3100
   1458 C         -63.2000   -3.9620  -36.6130 C.2      95 ALA    0.0700
   1459 O         -62.1390   -3.5980  -36.0830 O.2      95 ALA    0.0900
   1460 CB        -65.2550   -2.9710  -35.6380 C.3      95 ALA   -0.2700
   1461 HN        -66.0630   -3.3670  -37.9540 H        95 ALA    0.0900
   1462 HA        -63.8350   -2.0120  -36.9000 H        95 ALA    0.0900
   1463 HB1       -65.7780   -3.9480  -35.5660 H        95 ALA    0.0900
   1464 HB2       -66.0160   -2.1680  -35.7440 H        95 ALA    0.5100
   1465 HB3       -64.6690   -2.8110  -34.7080 H        95 ALA   -0.5100
   1466 N         -63.4010   -5.2150  -37.0350 N.am     96 SER   -0.4700
   1467 CA        -62.3410   -6.2270  -36.9320 C.3      96 SER    0.3100
   1468 C         -61.1300   -5.9160  -37.7910 C.2      96 SER    0.0700
   1469 O         -60.0180   -5.8390  -37.2820 O.2      96 SER    0.0900
   1470 CB        -62.8570   -7.6080  -37.2530 C.3      96 SER    0.0500
   1471 OG        -63.6540   -8.0790  -36.1850 O.3      96 SER    0.0900
   1472 HN        -64.2650   -5.5160  -37.4310 H        96 SER    0.0900
   1473 HA        -61.9540   -6.1990  -35.9250 H        96 SER   -0.6600
   1474 HB1       -62.0050   -8.3050  -37.4010 H        96 SER    0.4300
   1475 HB2       -63.4740   -7.5760  -38.1750 H        96 SER    0.5100
   1476 HG1       -64.5130   -7.6650  -36.2930 H        96 SER   -0.5100
   1477 N         -61.3360   -5.7000  -39.0850 N.am     97 ILE   -0.4700
   1478 CA        -60.2150   -5.4330  -40.0000 C.3      97 ILE    0.3100
   1479 C         -59.5080   -4.0970  -39.6710 C.2      97 ILE    0.0700
   1480 O         -58.2860   -4.0080  -39.7080 O.2      97 ILE    0.0900
   1481 CB        -60.6360   -5.5960  -41.5020 C.3      97 ILE   -0.0900
   1482 CG1       -59.4400   -5.5720  -42.4670 C.3      97 ILE    0.0900
   1483 CG2       -61.6500   -4.5720  -41.8840 C.3      97 ILE   -0.2700
   1484 CD        -58.2860   -6.4940  -42.0960 C.3      97 ILE    0.0900
   1485 HN        -62.2470   -5.7080  -39.4910 H        97 ILE    0.0900
   1486 HA        -59.4210   -6.1260  -39.7610 H        97 ILE    0.0900
   1487 HB        -61.0640   -6.6100  -41.6540 H        97 ILE   -0.1800
   1488 HG11      -59.0510   -4.5320  -42.5090 H        97 ILE    0.0900
   1489 HG12      -59.8030   -5.8620  -43.4750 H        97 ILE    0.0900
   1490 HG21      -61.1810   -3.5660  -41.9190 H        97 ILE   -0.2700
   1491 HG22      -62.4710   -4.5560  -41.1350 H        97 ILE    0.0900
   1492 HG23      -62.0640   -4.8060  -42.8870 H        97 ILE    0.0900
   1493 HD1       -58.6670   -7.5170  -41.8880 H        97 ILE    0.0900
   1494 HD2       -57.7750   -6.1130  -41.1860 H        97 ILE    0.5100
   1495 HD3       -57.5610   -6.5500  -42.9360 H        97 ILE   -0.5100
   1496 N         -60.2760   -3.0880  -39.2640 N.am     98 GLU   -0.4700
   1497 CA        -59.6980   -1.8180  -38.8540 C.3      98 GLU    0.3100
   1498 C         -58.8500   -1.9400  -37.5980 C.2      98 GLU    0.0700
   1499 O         -57.7760   -1.3420  -37.5040 O.2      98 GLU    0.0900
   1500 CB        -60.7870   -0.7670  -38.6620 C.3      98 GLU   -0.1800
   1501 CG        -61.3690   -0.2530  -39.9650 C.3      98 GLU    0.0900
   1502 CD        -62.2510    0.9590  -39.7640 C.2      98 GLU    0.0900
   1503 OE1       -61.9660    1.7700  -38.8540 O.co2    98 GLU   -0.2800
   1504 OE2       -63.2270    1.1240  -40.5310 O.co2    98 GLU    0.0900
   1505 HN        -61.2690   -3.1570  -39.2220 H        98 GLU    0.0900
   1506 HA        -59.0060   -1.5040  -39.6210 H        98 GLU    0.6200
   1507 HB1       -60.3550    0.0900  -38.1040 H        98 GLU   -0.7600
   1508 HB2       -61.6060   -1.2130  -38.0590 H        98 GLU   -0.7600
   1509 HG1       -61.9750   -1.0570  -40.4330 H        98 GLU    0.5100
   1510 HG2       -60.5390    0.0240  -40.6480 H        98 GLU   -0.5100
   1511 N         -59.3220   -2.7320  -36.6350 N.am     99 THR   -0.4700
   1512 CA        -58.5500   -2.9940  -35.4320 C.3      99 THR    0.3100
   1513 C         -57.2640   -3.7380  -35.7770 C.2      99 THR    0.0700
   1514 O         -56.1970   -3.4020  -35.2720 O.2      99 THR    0.0900
   1515 CB        -59.3890   -3.7410  -34.4080 C.3      99 THR    0.1400
   1516 CG2       -58.6420   -3.9350  -33.1180 C.3      99 THR    0.0900
   1517 OG1       -60.5610   -2.9710  -34.1410 O.3      99 THR   -0.6600
   1518 HN        -60.2130   -3.1740  -36.6960 H        99 THR    0.4300
   1519 HA        -58.2250   -2.0460  -35.0290 H        99 THR   -0.2700
   1520 HB        -59.6860   -4.7350  -34.8080 H        99 THR    0.0900
   1521 HG1       -61.1640   -3.1470  -34.8660 H        99 THR    0.0900
   1522 HG21      -58.3660   -2.9500  -32.6830 H        99 THR    0.0900
   1523 HG22      -57.7120   -4.5140  -33.3010 H        99 THR    0.5100
   1524 HG23      -59.2820   -4.4770  -32.3880 H        99 THR   -0.5100
   1525 N         -57.3430   -4.7250  -36.6670 N.am    100 LEU   -0.4700
   1526 CA        -56.1400   -5.4750  -37.0610 C.3     100 LEU    0.3100
   1527 C         -55.0770   -4.5780  -37.6740 C.2     100 LEU    0.0700
   1528 O         -53.8930   -4.7810  -37.4200 O.2     100 LEU    0.0900
   1529 CB        -56.4570   -6.6500  -38.0000 C.3     100 LEU   -0.1800
   1530 CG        -57.2650   -7.7900  -37.3640 C.3     100 LEU    0.0900
   1531 CD1       -57.8550   -8.7430  -38.4280 C.3     100 LEU    0.0900
   1532 CD2       -56.4660   -8.5490  -36.3060 C.3     100 LEU   -0.0900
   1533 HN        -58.2000   -4.9950  -37.0980 H       100 LEU    0.0900
   1534 HA        -55.6750   -5.8430  -36.1580 H       100 LEU   -0.2700
   1535 HB1       -55.4970   -7.0690  -38.3680 H       100 LEU    0.0900
   1536 HB2       -57.0340   -6.2570  -38.8650 H       100 LEU    0.0900
   1537 HG        -58.0950   -7.3550  -36.7680 H       100 LEU    0.0900
   1538 HD11      -57.0380   -9.1970  -39.0280 H       100 LEU   -0.2700
   1539 HD12      -58.5260   -8.1790  -39.1100 H       100 LEU    0.0900
   1540 HD13      -58.4260   -9.5560  -37.9310 H       100 LEU    0.0900
   1541 HD21      -56.1570   -7.8580  -35.4920 H       100 LEU    0.0900
   1542 HD22      -55.5530   -8.9870  -36.7640 H       100 LEU    0.5100
   1543 HD23      -57.0890   -9.3570  -35.8680 H       100 LEU   -0.5100
   1544 N         -55.5020   -3.5960  -38.4750 N.am    101 CYS   -0.4700
   1545 CA        -54.5950   -2.5610  -38.9960 C.3     101 CYS    0.3100
   1546 C         -53.8780   -1.8140  -37.8830 C.2     101 CYS    0.0700
   1547 O         -52.6530   -1.7460  -37.8720 O.2     101 CYS    0.0900
   1548 CB        -55.3460   -1.5560  -39.8510 C.3     101 CYS   -0.1100
   1549 SG        -55.4900   -2.1020  -41.5070 S.3     101 CYS    0.0900
   1550 HN        -56.4550   -3.5210  -38.7570 H       101 CYS    0.0900
   1551 HA        -53.8310   -3.0520  -39.5790 H       101 CYS   -0.2300
   1552 HB1       -54.8040   -0.5870  -39.8230 H       101 CYS    0.1600
   1553 HB2       -56.3570   -1.4020  -39.4190 H       101 CYS    0.5100
   1554 HG1       -56.3440   -3.0770  -41.2320 H       101 CYS   -0.5100
   1555 N         -54.6550   -1.2750  -36.9500 N.am    102 VAL   -0.4700
   1556 CA        -54.1110   -0.6020  -35.7970 C.3     102 VAL    0.3100
   1557 C         -53.0580   -1.4620  -35.0760 C.2     102 VAL    0.0700
   1558 O         -51.9560   -0.9750  -34.8210 O.2     102 VAL    0.0900
   1559 CB        -55.2410   -0.1250  -34.8460 C.3     102 VAL   -0.0900
   1560 CG1       -54.6650    0.3320  -33.5010 C.3     102 VAL    0.0900
   1561 CG2       -56.0600    0.9930  -35.5100 C.3     102 VAL   -0.2700
   1562 HN        -55.6490   -1.3120  -37.0050 H       102 VAL    0.0900
   1563 HA        -53.5350    0.2430  -36.1460 H       102 VAL    0.0900
   1564 HB        -55.9520   -0.9600  -34.6740 H       102 VAL    0.0900
   1565 HG11      -53.9570    1.1740  -33.6560 H       102 VAL   -0.2700
   1566 HG12      -54.1190   -0.5070  -33.0180 H       102 VAL    0.0900
   1567 HG13      -55.4860    0.6760  -32.8350 H       102 VAL    0.0900
   1568 HG21      -56.5190    0.6230  -36.4520 H       102 VAL    0.0900
   1569 HG22      -55.3990    1.8540  -35.7510 H       102 VAL    0.5100
   1570 HG23      -56.8700    1.3250  -34.8270 H       102 VAL   -0.5100
   1571 N         -53.3870   -2.7260  -34.7790 N.am    103 ILE   -0.4700
   1572 CA        -52.4510   -3.6860  -34.1480 C.3     103 ILE    0.3100
   1573 C         -51.1460   -3.8140  -34.9370 C.2     103 ILE    0.0700
   1574 O         -50.0620   -3.8200  -34.3570 O.2     103 ILE    0.0900
   1575 CB        -53.0960   -5.0950  -33.9580 C.3     103 ILE   -0.0900
   1576 CG1       -54.0900   -5.0750  -32.8020 C.3     103 ILE    0.0900
   1577 CG2       -52.0470   -6.1720  -33.6990 C.3     103 ILE   -0.2700
   1578 CD        -55.1120   -6.2350  -32.8200 C.3     103 ILE    0.0900
   1579 HN        -54.2970   -3.0830  -34.9750 H       103 ILE    0.0900
   1580 HA        -52.1610   -3.2810  -33.1910 H       103 ILE    0.0900
   1581 HB        -53.6660   -5.3590  -34.8740 H       103 ILE   -0.1800
   1582 HG11      -54.6490   -4.1170  -32.8370 H       103 ILE    0.0900
   1583 HG12      -53.5210   -5.1260  -31.8490 H       103 ILE    0.0900
   1584 HG21      -51.3570   -5.8460  -32.8910 H       103 ILE   -0.2700
   1585 HG22      -51.4530   -6.3510  -34.6210 H       103 ILE    0.0900
   1586 HG23      -52.5420   -7.1150  -33.3850 H       103 ILE    0.0900
   1587 HD1       -54.5820   -7.2100  -32.7680 H       103 ILE    0.0900
   1588 HD2       -55.7040   -6.2020  -33.7590 H       103 ILE    0.5100
   1589 HD3       -55.7920   -6.1530  -31.9450 H       103 ILE   -0.5100
   1590 N         -51.2550   -3.9110  -36.2610 N.am    104 ALA   -0.4700
   1591 CA        -50.0790   -3.9900  -37.1150 C.3     104 ALA    0.3100
   1592 C         -49.2690   -2.6920  -37.0430 C.2     104 ALA    0.0700
   1593 O         -48.0410   -2.7350  -37.0310 O.2     104 ALA    0.0900
   1594 CB        -50.4750   -4.3260  -38.5560 C.3     104 ALA   -0.2700
   1595 HN        -52.1380   -3.9330  -36.7230 H       104 ALA    0.0900
   1596 HA        -49.4280   -4.7550  -36.7170 H       104 ALA    0.0900
   1597 HB1       -50.9980   -3.4610  -39.0200 H       104 ALA    0.0900
   1598 HB2       -51.1580   -5.2010  -38.5670 H       104 ALA    0.5100
   1599 HB3       -49.5670   -4.5530  -39.1550 H       104 ALA   -0.5100
   1600 N         -49.9620   -1.5510  -36.9840 N.am    105 ILE   -0.4700
   1601 CA        -49.3130   -0.2320  -36.9530 C.3     105 ILE    0.3100
   1602 C         -48.6340    0.0030  -35.5950 C.2     105 ILE    0.0700
   1603 O         -47.5210    0.5300  -35.5350 O.2     105 ILE    0.0900
   1604 CB        -50.2960    0.9220  -37.3280 C.3     105 ILE   -0.0900
   1605 CG1       -50.5660    0.9040  -38.8310 C.3     105 ILE    0.0900
   1606 CG2       -49.7410    2.3060  -36.9160 C.3     105 ILE   -0.2700
   1607 CD        -51.7820    1.6640  -39.2420 C.3     105 ILE    0.0900
   1608 HN        -50.9590   -1.5450  -36.9610 H       105 ILE    0.0900
   1609 HA        -48.4900   -0.2560  -37.6520 H       105 ILE    0.0900
   1610 HB        -51.2660    0.7530  -36.8140 H       105 ILE   -0.1800
   1611 HG11      -50.6860   -0.1520  -39.1540 H       105 ILE    0.0900
   1612 HG12      -49.6870    1.3420  -39.3510 H       105 ILE    0.0900
   1613 HG21      -48.6990    2.4240  -37.2820 H       105 ILE   -0.2700
   1614 HG22      -49.7410    2.3990  -35.8090 H       105 ILE    0.0900
   1615 HG23      -50.3660    3.1110  -37.3580 H       105 ILE    0.0900
   1616 HD1       -51.6840    2.7310  -38.9470 H       105 ILE    0.0900
   1617 HD2       -52.6800    1.2400  -38.7430 H       105 ILE    0.5100
   1618 HD3       -51.9070    1.6110  -40.3450 H       105 ILE   -0.5100
   1619 N         -49.3030   -0.4200  -34.5220 N.am    106 ASP   -0.4700
   1620 CA        -48.7730   -0.3670  -33.1740 C.3     106 ASP    0.3100
   1621 C         -47.4500   -1.1220  -33.1140 C.2     106 ASP    0.0700
   1622 O         -46.4800   -0.6270  -32.5520 O.2     106 ASP    0.0900
   1623 CB        -49.8010   -0.9730  -32.2160 C.3     106 ASP   -0.2800
   1624 CG        -49.2600   -1.1920  -30.8100 C.2     106 ASP    0.0900
   1625 OD1       -49.2450   -0.2230  -30.0170 O.co2   106 ASP    0.0900
   1626 OD2       -48.8750   -2.3420  -30.4910 O.co2   106 ASP    0.6200
   1627 HN        -50.2210   -0.8010  -34.6040 H       106 ASP   -0.7600
   1628 HA        -48.5770    0.6640  -32.9220 H       106 ASP   -0.7600
   1629 HB1       -50.1320   -1.9530  -32.6190 H       106 ASP    0.5100
   1630 HB2       -50.6760   -0.2920  -32.1510 H       106 ASP   -0.5100
   1631 N         -47.4140   -2.3100  -33.7250 N.am    107 ARG   -0.4700
   1632 CA        -46.2330   -3.1750  -33.7010 C.3     107 ARG    0.3100
   1633 C         -45.1030   -2.6440  -34.5580 C.2     107 ARG    0.0700
   1634 O         -43.9400   -2.8070  -34.2060 O.2     107 ARG    0.0900
   1635 CB        -46.5780   -4.6070  -34.1330 C.3     107 ARG   -0.1800
   1636 CG        -47.4370   -5.3970  -33.1440 C.3     107 ARG    0.0900
   1637 CD        -46.7210   -5.6640  -31.8280 C.3     107 ARG    0.0900
   1638 NE        -46.8380   -4.5160  -30.9310 N.pl3   107 ARG   -0.1800
   1639 CZ        -46.0220   -4.2500  -29.9160 C.cat   107 ARG    0.0900
   1640 NH1       -45.0000   -5.0500  -29.6370 N.pl3   107 ARG    0.0900
   1641 NH2       -46.2270   -3.1700  -29.1820 N.pl3   107 ARG    0.2000
   1642 HN        -48.1970   -2.6640  -34.2300 H       107 ARG    0.0900
   1643 HA        -45.8430   -3.1750  -32.6940 H       107 ARG    0.0900
   1644 HB1       -45.6270   -5.1610  -34.2850 H       107 ARG   -0.7000
   1645 HB2       -47.1230   -4.5550  -35.1000 H       107 ARG    0.4400
   1646 HG1       -47.7120   -6.3690  -33.6050 H       107 ARG    0.6400
   1647 HG2       -48.3640   -4.8220  -32.9370 H       107 ARG   -0.8000
   1648 HD1       -45.6400   -5.8450  -32.0130 H       107 ARG    0.4600
   1649 HD2       -47.1740   -6.5420  -31.3200 H       107 ARG    0.4600
   1650 HE        -47.5900   -3.8800  -31.0960 H       107 ARG   -0.8000
   1651 HH11      -44.8340   -5.8640  -30.1930 H       107 ARG    0.4600
   1652 HH12      -44.3940   -4.8380  -28.8690 H       107 ARG    0.4600
   1653 HH21      -46.9910   -2.5600  -29.3930 H       107 ARG    0.5100
   1654 HH22      -45.6190   -2.9630  -28.4160 H       107 ARG   -0.5100
   1655 N         -45.4430   -2.0160  -35.6850 N.am    108 TYR   -0.4700
   1656 CA        -44.4430   -1.4180  -36.5690 C.3     108 TYR    0.3100
   1657 C         -43.7080   -0.2940  -35.8480 C.2     108 TYR    0.0700
   1658 O         -42.4840   -0.1990  -35.9090 O.2     108 TYR    0.0900
   1659 CB        -45.0870   -0.8890  -37.8570 C.3     108 TYR   -0.1800
   1660 CG        -44.0900   -0.2900  -38.8210 C.ar    108 TYR    0.0900
   1661 CD1       -43.2640   -1.1080  -39.5930 C.ar    108 TYR    0.0900
   1662 CD2       -43.9590    1.0930  -38.9510 C.ar    108 TYR    0.0000
   1663 CE1       -42.3360   -0.5710  -40.4720 C.ar    108 TYR   -0.1150
   1664 CE2       -43.0330    1.6450  -39.8310 C.ar    108 TYR    0.1150
   1665 CZ        -42.2240    0.8010  -40.5910 C.ar    108 TYR   -0.1150
   1666 OH        -41.2960    1.3270  -41.4660 O.3     108 TYR    0.1150
   1667 HN        -46.3920   -1.9260  -35.9740 H       108 TYR    0.1100
   1668 HA        -43.7110   -2.1770  -36.8030 H       108 TYR   -0.5400
   1669 HB1       -45.8200   -0.0940  -37.6030 H       108 TYR    0.4300
   1670 HB2       -45.5970   -1.7230  -38.3840 H       108 TYR   -0.1150
   1671 HD1       -43.3480   -2.1800  -39.5030 H       108 TYR    0.1150
   1672 HD2       -44.5850    1.7450  -38.3590 H       108 TYR   -0.1150
   1673 HE1       -41.7040   -1.2200  -41.0610 H       108 TYR    0.1150
   1674 HE2       -42.9410    2.7180  -39.9260 H       108 TYR    0.5100
   1675 HH        -41.0080    2.1750  -41.1190 H       108 TYR   -0.5100
   1676 N         -44.4790    0.5440  -35.1570 N.am    109 LEU   -0.4700
   1677 CA        -43.9550    1.6380  -34.3690 C.3     109 LEU    0.3100
   1678 C         -42.9920    1.1540  -33.2900 C.2     109 LEU    0.0700
   1679 O         -41.8520    1.6220  -33.2000 O.2     109 LEU    0.0900
   1680 CB        -45.1060    2.3840  -33.7160 C.3     109 LEU   -0.1800
   1681 CG        -44.9220    3.8990  -33.7300 C.3     109 LEU    0.0900
   1682 CD1       -45.3670    4.4420  -35.1000 C.3     109 LEU    0.0900
   1683 CD2       -45.6820    4.5700  -32.5700 C.3     109 LEU   -0.0900
   1684 HN        -45.4710    0.4530  -35.1530 H       109 LEU    0.0900
   1685 HA        -43.3990    2.2930  -35.0230 H       109 LEU   -0.2700
   1686 HB1       -45.1970    2.0460  -32.6610 H       109 LEU    0.0900
   1687 HB2       -46.0440    2.1350  -34.2560 H       109 LEU    0.0900
   1688 HG        -43.8540    4.1510  -33.5540 H       109 LEU    0.0900
   1689 HD11      -46.4360    4.1970  -35.2790 H       109 LEU   -0.2700
   1690 HD12      -44.7570    3.9800  -35.9060 H       109 LEU    0.0900
   1691 HD13      -45.2470    5.5460  -35.1260 H       109 LEU    0.0900
   1692 HD21      -45.1000    4.4780  -31.6290 H       109 LEU    0.0900
   1693 HD22      -46.6670    4.0750  -32.4280 H       109 LEU    0.5100
   1694 HD23      -45.8330    5.6480  -32.7910 H       109 LEU   -0.5100
   1695 N         -43.4570    0.1960  -32.4890 N.am    110 ALA   -0.4700
   1696 CA        -42.7140   -0.3240  -31.3530 C.3     110 ALA    0.3100
   1697 C         -41.4050   -0.9610  -31.7660 C.2     110 ALA    0.0700
   1698 O         -40.4680   -1.0170  -30.9700 O.2     110 ALA    0.0900
   1699 CB        -43.5620   -1.3250  -30.5940 C.3     110 ALA   -0.2700
   1700 HN        -44.3530   -0.2150  -32.6380 H       110 ALA    0.0900
   1701 HA        -42.4490    0.5060  -30.7150 H       110 ALA    0.0900
   1702 HB1       -43.8410   -2.1720  -31.2580 H       110 ALA    0.0900
   1703 HB2       -44.4930   -0.8380  -30.2320 H       110 ALA    0.5100
   1704 HB3       -42.9910   -1.7270  -29.7300 H       110 ALA   -0.5100
   1705 N         -41.3350   -1.4330  -33.0100 N.am    111 ILE   -0.4700
   1706 CA        -40.1700   -2.1650  -33.4970 C.3     111 ILE    0.3100
   1707 C         -39.1560   -1.2790  -34.2190 C.2     111 ILE    0.0700
   1708 O         -37.9820   -1.6240  -34.2880 O.2     111 ILE    0.0900
   1709 CB        -40.5870   -3.3520  -34.4050 C.3     111 ILE   -0.0900
   1710 CG1       -39.7050   -4.5690  -34.1610 C.3     111 ILE    0.0900
   1711 CG2       -40.5910   -2.9550  -35.8790 C.3     111 ILE   -0.2700
   1712 CD        -40.1270   -5.7680  -34.9610 C.3     111 ILE    0.0900
   1713 HN        -42.0760   -1.3070  -33.6660 H       111 ILE    0.0900
   1714 HA        -39.6250   -2.5280  -32.6390 H       111 ILE    0.0900
   1715 HB        -41.6040   -3.6900  -34.1170 H       111 ILE   -0.1800
   1716 HG11      -39.7480   -4.8300  -33.0810 H       111 ILE    0.0900
   1717 HG12      -38.6590   -4.3120  -34.4280 H       111 ILE    0.0900
   1718 HG21      -39.5510   -2.7970  -36.2360 H       111 ILE   -0.2700
   1719 HG22      -41.1590   -2.0090  -36.0140 H       111 ILE    0.0900
   1720 HG23      -41.0550   -3.7610  -36.4870 H       111 ILE    0.0900
   1721 HD1       -39.9090   -5.6020  -36.0380 H       111 ILE    0.0900
   1722 HD2       -41.2170   -5.9380  -34.8410 H       111 ILE    0.5100
   1723 HD3       -39.5680   -6.6650  -34.6210 H       111 ILE   -0.5100
   1724 N         -39.6010   -0.1500  -34.7640 N.am    112 THR   -0.4700
   1725 CA        -38.7040    0.7470  -35.4890 C.3     112 THR    0.3100
   1726 C         -38.3450    1.9780  -34.6720 C.2     112 THR    0.0700
   1727 O         -37.2680    2.5320  -34.8470 O.2     112 THR    0.0900
   1728 CB        -39.2920    1.2130  -36.8440 C.3     112 THR    0.1400
   1729 CG2       -39.5610    0.0270  -37.7660 C.3     112 THR    0.0900
   1730 OG1       -40.5020    1.9460  -36.6190 O.3     112 THR   -0.6600
   1731 HN        -40.5550    0.1330  -34.7000 H       112 THR    0.4300
   1732 HA        -37.7790    0.2150  -35.6560 H       112 THR   -0.2700
   1733 HB        -38.5630    1.8710  -37.3640 H       112 THR    0.0900
   1734 HG1       -41.1880    1.2890  -36.4780 H       112 THR    0.0900
   1735 HG21      -40.4150   -0.5700  -37.3790 H       112 THR    0.0900
   1736 HG22      -38.6640   -0.6260  -37.8150 H       112 THR    0.5100
   1737 HG23      -39.8170    0.3900  -38.7840 H       112 THR   -0.5100
   1738 N         -39.2550    2.4150  -33.8020 N.am    113 SER   -0.4700
   1739 CA        -38.9960    3.5270  -32.8880 C.3     113 SER    0.3100
   1740 C         -39.4150    3.1620  -31.4710 C.2     113 SER    0.0700
   1741 O         -40.3860    3.7190  -30.9550 O.2     113 SER    0.0900
   1742 CB        -39.7560    4.7920  -33.3130 C.3     113 SER    0.0500
   1743 OG        -39.5010    5.1450  -34.6580 O.3     113 SER    0.0900
   1744 HN        -40.1590    1.9990  -33.7340 H       113 SER    0.0900
   1745 HA        -37.9330    3.7140  -32.8880 H       113 SER   -0.6600
   1746 HB1       -39.4470    5.6400  -32.6650 H       113 SER    0.4300
   1747 HB2       -40.8470    4.6180  -33.1990 H       113 SER    0.5100
   1748 HG1       -39.6380    4.3460  -35.1730 H       113 SER   -0.5100
   1749 N         -38.6820    2.2410  -30.8230 N.am    114 PRO   -0.2900
   1750 CA        -39.0820    1.8110  -29.4790 C.3     114 PRO    0.0000
   1751 C         -39.1840    2.9650  -28.4880 C.2     114 PRO    0.0900
   1752 O         -40.0380    2.9360  -27.6030 O.2     114 PRO    0.0900
   1753 CB        -37.9680    0.8480  -29.0650 C.3     114 PRO    0.0200
   1754 CG        -37.3330    0.4160  -30.3600 C.3     114 PRO    0.0900
   1755 CD        -37.4330    1.5940  -31.2630 C.3     114 PRO   -0.1800
   1756 HA        -40.0670    1.3750  -29.5030 H       114 PRO    0.0900
   1757 HB1       -38.3850   -0.0260  -28.5190 H       114 PRO    0.0900
   1758 HB2       -37.2270    1.3580  -28.4130 H       114 PRO   -0.1800
   1759 HG1       -36.2710    0.1340  -30.1990 H       114 PRO    0.0900
   1760 HG2       -37.8750   -0.4540  -30.7900 H       114 PRO    0.0900
   1761 HD1       -36.5760    2.2860  -31.1300 H       114 PRO    0.5100
   1762 HD2       -37.5140    1.2890  -32.3270 H       114 PRO   -0.5100
   1763 N         -38.3330    3.9800  -28.6340 N.am    115 PHE   -0.4700
   1764 CA        -38.3760    5.1130  -27.7090 C.3     115 PHE    0.3100
   1765 C         -39.4310    6.1620  -28.0710 C.2     115 PHE    0.0700
   1766 O         -40.1190    6.6860  -27.1900 O.2     115 PHE    0.0900
   1767 CB        -36.9880    5.7510  -27.4960 C.3     115 PHE   -0.1800
   1768 CG        -36.9390    6.6930  -26.3150 C.ar    115 PHE    0.0900
   1769 CD1       -36.9590    6.2000  -25.0100 C.ar    115 PHE    0.0900
   1770 CD2       -36.9090    8.0780  -26.5080 C.ar    115 PHE    0.0000
   1771 CE1       -36.9370    7.0720  -23.9070 C.ar    115 PHE   -0.1150
   1772 CE2       -36.8850    8.9600  -25.4100 C.ar    115 PHE    0.1150
   1773 CZ        -36.8960    8.4540  -24.1080 C.ar    115 PHE   -0.1150
   1774 HN        -37.6490    4.0150  -29.3590 H       115 PHE    0.1150
   1775 HA        -38.7610    4.7510  -26.7670 H       115 PHE   -0.1150
   1776 HB1       -36.7080    6.3350  -28.3980 H       115 PHE    0.1150
   1777 HB2       -36.2380    4.9510  -27.3120 H       115 PHE   -0.1150
   1778 HD1       -36.9920    5.1330  -24.8430 H       115 PHE    0.1150
   1779 HD2       -36.9030    8.4760  -27.5110 H       115 PHE   -0.1150
   1780 HE1       -36.9500    6.6730  -22.9040 H       115 PHE    0.1150
   1781 HE2       -36.8590   10.0270  -25.5750 H       115 PHE    0.5100
   1782 HZ        -36.8750    9.1260  -23.2620 H       115 PHE   -0.5100
   1783 N         -39.5610    6.4740  -29.3600 N.am    116 ARG   -0.4700
   1784 CA        -40.6270    7.3570  -29.8160 C.3     116 ARG    0.3100
   1785 C         -41.9880    6.7330  -29.5020 C.2     116 ARG    0.0700
   1786 O         -42.9260    7.4320  -29.1200 O.2     116 ARG    0.0900
   1787 CB        -40.4710    7.6870  -31.3050 C.3     116 ARG   -0.1800
   1788 CG        -40.1060    9.1550  -31.6060 C.3     116 ARG    0.0900
   1789 CD        -41.3590    9.9770  -31.9290 C.3     116 ARG    0.0900
   1790 NE        -41.0680   11.3920  -32.1910 N.pl3   116 ARG   -0.1800
   1791 CZ        -41.9830   12.3090  -32.5250 C.cat   116 ARG    0.0900
   1792 NH1       -43.2650   11.9870  -32.6510 N.pl3   116 ARG    0.0900
   1793 NH2       -41.6100   13.5660  -32.7380 N.pl3   116 ARG    0.2000
   1794 HN        -38.9430    6.1230  -30.0610 H       116 ARG    0.0900
   1795 HA        -40.5830    8.2610  -29.2260 H       116 ARG    0.0900
   1796 HB1       -41.4300    7.4560  -31.8150 H       116 ARG   -0.7000
   1797 HB2       -39.6750    7.0380  -31.7250 H       116 ARG    0.4400
   1798 HG1       -39.4120    9.1890  -32.4730 H       116 ARG    0.6400
   1799 HG2       -39.5960    9.5940  -30.7220 H       116 ARG   -0.8000
   1800 HD1       -42.0590    9.9360  -31.0660 H       116 ARG    0.4600
   1801 HD2       -41.8480    9.5650  -32.8370 H       116 ARG    0.4600
   1802 HE        -40.1180   11.6910  -32.1160 H       116 ARG   -0.8000
   1803 HH11      -43.5610   11.0440  -32.4960 H       116 ARG    0.4600
   1804 HH12      -43.9330   12.6870  -32.9020 H       116 ARG    0.4600
   1805 HH21      -40.6480   13.8240  -32.6480 H       116 ARG    0.5100
   1806 HH22      -42.2910   14.2540  -32.9870 H       116 ARG   -0.5100
   1807 N         -42.0710    5.4060  -29.6320 N.am    117 TYR   -0.4700
   1808 CA        -43.2210    4.6350  -29.1710 C.3     117 TYR    0.3100
   1809 C         -43.5120    4.8260  -27.6860 C.2     117 TYR    0.0700
   1810 O         -44.6620    4.9870  -27.2930 O.2     117 TYR    0.0900
   1811 CB        -43.0240    3.1420  -29.4590 C.3     117 TYR   -0.1800
   1812 CG        -44.2210    2.2980  -29.0880 C.ar    117 TYR    0.0900
   1813 CD1       -45.2760    2.1080  -29.9970 C.ar    117 TYR    0.0900
   1814 CD2       -44.3180    1.7020  -27.8240 C.ar    117 TYR    0.0000
   1815 CE1       -46.4030    1.3330  -29.6560 C.ar    117 TYR   -0.1150
   1816 CE2       -45.4300    0.9320  -27.4730 C.ar    117 TYR    0.1150
   1817 CZ        -46.4710    0.7500  -28.3940 C.ar    117 TYR   -0.1150
   1818 OH        -47.5670   -0.0110  -28.0430 O.3     117 TYR    0.1150
   1819 HN        -41.3410    4.8770  -30.0580 H       117 TYR    0.1100
   1820 HA        -44.0980    5.0020  -29.6840 H       117 TYR   -0.5400
   1821 HB1       -42.1580    2.7660  -28.8730 H       117 TYR    0.4300
   1822 HB2       -42.8400    2.9970  -30.5450 H       117 TYR   -0.1150
   1823 HD1       -45.2230    2.5640  -30.9740 H       117 TYR    0.1150
   1824 HD2       -43.5200    1.8400  -27.1090 H       117 TYR   -0.1150
   1825 HE1       -47.2040    1.1930  -30.3660 H       117 TYR    0.1150
   1826 HE2       -45.4880    0.4790  -26.4950 H       117 TYR    0.5100
   1827 HH        -48.1710   -0.0240  -28.7890 H       117 TYR   -0.5100
   1828 N         -42.4630    4.8000  -26.8690 N.am    118 GLN   -0.4700
   1829 CA        -42.5720    4.9350  -25.4200 C.3     118 GLN    0.3100
   1830 C         -43.2450    6.2410  -25.0040 C.2     118 GLN    0.0700
   1831 O         -44.0350    6.2650  -24.0660 O.2     118 GLN    0.0900
   1832 CB        -41.1770    4.8310  -24.7780 C.3     118 GLN   -0.1800
   1833 CG        -41.1620    4.7040  -23.2510 C.3     118 GLN    0.0900
   1834 CD        -41.6940    3.3570  -22.7480 C.2     118 GLN    0.0900
   1835 NE2       -42.0800    3.3160  -21.4690 N.am    118 GLN   -0.1800
   1836 OE1       -41.7590    2.3730  -23.4930 O.2     118 GLN    0.0900
   1837 HN        -41.5360    4.6850  -27.2180 H       118 GLN    0.0900
   1838 HA        -43.2160    4.1480  -25.0540 H       118 GLN    0.5500
   1839 HB1       -40.6030    5.7410  -25.0530 H       118 GLN   -0.5500
   1840 HB2       -40.6670    3.9410  -25.2030 H       118 GLN   -0.6200
   1841 HG1       -41.7910    5.5110  -22.8190 H       118 GLN    0.3200
   1842 HG2       -40.1180    4.8230  -22.8930 H       118 GLN    0.3000
   1843 HE21      -42.4360    2.4650  -21.0810 H       118 GLN    0.5100
   1844 HE22      -42.0120    4.1350  -20.9000 H       118 GLN   -0.5100
   1845 N         -42.9390    7.3230  -25.7210 N.am    119 SER   -0.4700
   1846 CA        -43.4110    8.6610  -25.3520 C.3     119 SER    0.3100
   1847 C         -44.6980    9.0590  -26.0410 C.2     119 SER    0.0700
   1848 O         -45.2920   10.0720  -25.6940 O.2     119 SER    0.0900
   1849 CB        -42.3340    9.7100  -25.6360 C.3     119 SER    0.0500
   1850 OG        -41.8410    9.5770  -26.9580 O.3     119 SER    0.0900
   1851 HN        -42.3760    7.2690  -26.5410 H       119 SER    0.0900
   1852 HA        -43.6550    8.6510  -24.3010 H       119 SER   -0.6600
   1853 HB1       -41.4900    9.5810  -24.9250 H       119 SER    0.4300
   1854 HB2       -42.7650   10.7280  -25.5160 H       119 SER    0.5100
   1855 HG1       -41.2090    8.8550  -26.9340 H       119 SER   -0.5100
   1856 N         -45.1320    8.2640  -27.0170 N.am    120 LEU   -0.4700
   1857 CA        -46.3870    8.5120  -27.7220 C.3     120 LEU    0.3100
   1858 C         -47.5500    7.6880  -27.1790 C.2     120 LEU    0.0700
   1859 O         -48.6310    8.2250  -26.9390 O.2     120 LEU    0.0900
   1860 CB        -46.2380    8.2190  -29.2190 C.3     120 LEU   -0.1800
   1861 CG        -45.4670    9.1630  -30.1440 C.3     120 LEU    0.0900
   1862 CD1       -45.5140    8.6030  -31.5570 C.3     120 LEU    0.0900
   1863 CD2       -46.0070   10.5880  -30.1080 C.3     120 LEU   -0.0900
   1864 HN        -44.6190    7.4630  -27.3110 H       120 LEU    0.0900
   1865 HA        -46.6570    9.5460  -27.5670 H       120 LEU   -0.2700
   1866 HB1       -47.2650    8.1490  -29.6290 H       120 LEU    0.0900
   1867 HB2       -45.7450    7.2300  -29.2990 H       120 LEU    0.0900
   1868 HG        -44.4120    9.2440  -29.8050 H       120 LEU    0.0900
   1869 HD11      -46.5670    8.5220  -31.9010 H       120 LEU   -0.2700
   1870 HD12      -45.0550    7.5920  -31.5780 H       120 LEU    0.0900
   1871 HD13      -44.9650    9.2770  -32.2500 H       120 LEU    0.0900
   1872 HD21      -45.9370   10.9970  -29.0780 H       120 LEU    0.0900
   1873 HD22      -47.0740   10.5960  -30.4210 H       120 LEU    0.5100
   1874 HD23      -45.4120   11.2350  -30.7870 H       120 LEU   -0.5100
   1875 N         -47.3240    6.3850  -26.9930 N.am    121 MET   -0.4700
   1876 CA        -48.3960    5.4440  -26.6670 C.3     121 MET    0.3100
   1877 C         -48.7220    5.3370  -25.1850 C.2     121 MET    0.0700
   1878 O         -47.9150    4.8680  -24.3860 O.2     121 MET    0.0900
   1879 CB        -48.1080    4.0720  -27.2710 C.3     121 MET   -0.1800
   1880 CG        -48.7050    3.8940  -28.6550 C.3     121 MET    0.0900
   1881 SD        -50.5160    3.8340  -28.6300 S.3     121 MET    0.0900
   1882 CE        -50.8000    2.6890  -29.9790 C.3     121 MET   -0.1400
   1883 HN        -46.4110    5.9940  -27.0690 H       121 MET    0.0900
   1884 HA        -49.3210    5.8400  -27.0600 H       121 MET    0.0900
   1885 HB1       -48.5280    3.2920  -26.5990 H       121 MET   -0.0900
   1886 HB2       -47.0080    3.9360  -27.3370 H       121 MET   -0.2200
   1887 HG1       -48.3100    2.9520  -29.0910 H       121 MET    0.0900
   1888 HG2       -48.3730    4.7400  -29.2930 H       121 MET    0.0900
   1889 HE1       -50.6520    1.6370  -29.6530 H       121 MET    0.0900
   1890 HE2       -50.0930    2.8930  -30.8110 H       121 MET    0.5100
   1891 HE3       -51.8410    2.7890  -30.3540 H       121 MET   -0.5100
   1892 N         -49.9220    5.7890  -24.8340 N.am    122 THR   -0.4700
   1893 CA        -50.4250    5.7110  -23.4700 C.3     122 THR    0.3100
   1894 C         -51.7820    5.0110  -23.4470 C.2     122 THR    0.0700
   1895 O         -52.4050    4.7970  -24.4920 O.2     122 THR    0.0900
   1896 CB        -50.5870    7.1150  -22.8550 C.3     122 THR    0.1400
   1897 CG2       -49.3020    7.9050  -22.9750 C.3     122 THR    0.0900
   1898 OG1       -51.6380    7.8190  -23.5240 O.3     122 THR   -0.6600
   1899 HN        -50.5380    6.2060  -25.4970 H       122 THR    0.4300
   1900 HA        -49.7230    5.1310  -22.8910 H       122 THR   -0.2700
   1901 HB        -50.8420    7.0270  -21.7780 H       122 THR    0.0900
   1902 HG1       -51.5880    8.7260  -23.2140 H       122 THR    0.0900
   1903 HG21      -49.1170    8.1750  -24.0380 H       122 THR    0.0900
   1904 HG22      -48.4470    7.2960  -22.6100 H       122 THR    0.5100
   1905 HG23      -49.3760    8.8410  -22.3800 H       122 THR   -0.5100
   1906 N         -52.2490    4.6750  -22.2450 N.am    123 ARG   -0.4700
   1907 CA        -53.5550    4.0440  -22.0870 C.3     123 ARG    0.3100
   1908 C         -54.6490    4.9620  -22.5990 C.2     123 ARG    0.0700
   1909 O         -55.5600    4.5060  -23.2870 O.2     123 ARG    0.0900
   1910 CB        -53.8100    3.6230  -20.6310 C.3     123 ARG   -0.1800
   1911 CG        -52.7270    2.6900  -20.0650 C.3     123 ARG    0.0900
   1912 CD        -53.1500    1.9750  -18.7790 C.3     123 ARG    0.0900
   1913 NE        -53.7960    0.6900  -19.0600 N.pl3   123 ARG   -0.1800
   1914 CZ        -53.1600   -0.4090  -19.4600 C.cat   123 ARG    0.0900
   1915 NH1       -51.8380   -0.4100  -19.6480 N.pl3   123 ARG    0.0900
   1916 NH2       -53.8590   -1.5150  -19.6860 N.pl3   123 ARG    0.2000
   1917 HN        -51.7330    4.8380  -21.4070 H       123 ARG    0.0900
   1918 HA        -53.5830    3.1790  -22.7320 H       123 ARG    0.0900
   1919 HB1       -54.7890    3.1030  -20.5790 H       123 ARG   -0.7000
   1920 HB2       -53.8540    4.5370  -20.0010 H       123 ARG    0.4400
   1921 HG1       -51.8180    3.2900  -19.8550 H       123 ARG    0.6400
   1922 HG2       -52.4840    1.9250  -20.8320 H       123 ARG   -0.8000
   1923 HD1       -53.8750    2.6040  -18.2210 H       123 ARG    0.4600
   1924 HD2       -52.2560    1.7740  -18.1510 H       123 ARG    0.4600
   1925 HE        -54.7870    0.6350  -18.9440 H       123 ARG   -0.8000
   1926 HH11      -51.3100    0.4240  -19.4880 H       123 ARG    0.4600
   1927 HH12      -51.3760   -1.2440  -19.9490 H       123 ARG    0.4600
   1928 HH21      -54.8510   -1.5140  -19.5570 H       123 ARG    0.5100
   1929 HH22      -53.3950   -2.3470  -19.9870 H       123 ARG   -0.5100
   1930 N         -54.5380    6.2600  -22.3000 N.am    124 ALA   -0.4700
   1931 CA        -55.5230    7.2540  -22.7500 C.3     124 ALA    0.3100
   1932 C         -55.6070    7.3530  -24.2850 C.2     124 ALA    0.0700
   1933 O         -56.7000    7.4590  -24.8550 O.2     124 ALA    0.0900
   1934 CB        -55.2450    8.6270  -22.1270 C.3     124 ALA   -0.2700
   1935 HN        -53.7800    6.6130  -21.7570 H       124 ALA    0.0900
   1936 HA        -56.5040    6.9040  -22.4620 H       124 ALA    0.0900
   1937 HB1       -54.2330    8.9810  -22.4190 H       124 ALA    0.0900
   1938 HB2       -55.2910    8.5560  -21.0190 H       124 ALA    0.5100
   1939 HB3       -55.9960    9.3640  -22.4850 H       124 ALA   -0.5100
   1940 N         -54.4540    7.3060  -24.9500 N.am    125 ARG   -0.4700
   1941 CA        -54.4270    7.3470  -26.4060 C.3     125 ARG    0.3100
   1942 C         -54.9570    6.0660  -27.0700 C.2     125 ARG    0.0700
   1943 O         -55.7320    6.1390  -28.0340 O.2     125 ARG    0.0900
   1944 CB        -53.0450    7.7420  -26.9110 C.3     125 ARG   -0.1800
   1945 CG        -52.7410    9.1660  -26.5290 C.3     125 ARG    0.0900
   1946 CD        -51.6560    9.7710  -27.3680 C.3     125 ARG    0.0900
   1947 NE        -51.4560   11.1650  -26.9850 N.pl3   125 ARG   -0.1800
   1948 CZ        -50.4220   11.6170  -26.2840 C.cat   125 ARG    0.0900
   1949 NH1       -49.4590   10.7950  -25.8870 N.pl3   125 ARG    0.0900
   1950 NH2       -50.3500   12.9090  -25.9920 N.pl3   125 ARG    0.2000
   1951 HN        -53.5720    7.2410  -24.4890 H       125 ARG    0.0900
   1952 HA        -55.1640    8.0660  -26.7330 H       125 ARG    0.0900
   1953 HB1       -53.0120    7.6390  -28.0170 H       125 ARG   -0.7000
   1954 HB2       -52.2820    7.0680  -26.4660 H       125 ARG    0.4400
   1955 HG1       -52.4260    9.1930  -25.4650 H       125 ARG    0.6400
   1956 HG2       -53.6650    9.7730  -26.6470 H       125 ARG   -0.8000
   1957 HD1       -51.9400    9.7420  -28.4420 H       125 ARG    0.4600
   1958 HD2       -50.7010    9.2260  -27.2110 H       125 ARG    0.4600
   1959 HE        -52.1480   11.8280  -27.2710 H       125 ARG   -0.8000
   1960 HH11      -49.5070    9.8230  -26.1150 H       125 ARG    0.4600
   1961 HH12      -48.6870   11.1480  -25.3610 H       125 ARG    0.4600
   1962 HH21      -51.0700   13.5320  -26.2980 H       125 ARG    0.5100
   1963 HH22      -49.5760   13.2610  -25.4640 H       125 ARG   -0.5100
   1964 N         -54.5690    4.9060  -26.5310 N.am    126 ALA   -0.4700
   1965 CA        -55.1110    3.6280  -26.9640 C.3     126 ALA    0.3100
   1966 C         -56.6470    3.6270  -26.9300 C.2     126 ALA    0.0700
   1967 O         -57.2760    3.1710  -27.8910 O.2     126 ALA    0.0900
   1968 CB        -54.5460    2.4920  -26.1170 C.3     126 ALA   -0.2700
   1969 HN        -53.8880    4.8660  -25.8050 H       126 ALA    0.0900
   1970 HA        -54.8500    3.4880  -28.0030 H       126 ALA    0.0900
   1971 HB1       -54.8100    2.6450  -25.0480 H       126 ALA    0.0900
   1972 HB2       -53.4400    2.4660  -26.2090 H       126 ALA    0.5100
   1973 HB3       -54.9720    1.5220  -26.4520 H       126 ALA   -0.5100
   1974 N         -57.2400    4.1500  -25.8450 N.am    127 LYS   -0.4700
   1975 CA        -58.7010    4.3120  -25.7610 C.3     127 LYS    0.3100
   1976 C         -59.2640    5.1830  -26.8770 C.2     127 LYS    0.0700
   1977 O         -60.3040    4.8710  -27.4550 O.2     127 LYS    0.0900
   1978 CB        -59.1430    4.9100  -24.4190 C.3     127 LYS   -0.1800
   1979 CG        -59.2620    3.9120  -23.2750 C.3     127 LYS    0.0900
   1980 CD        -59.7940    4.5730  -21.9830 C.3     127 LYS    0.0900
   1981 CE        -61.2400    5.1040  -22.1510 C.3     127 LYS   -0.1800
   1982 NZ        -61.9300    5.4070  -20.8490 N.4     127 LYS    0.0900
   1983 HN        -56.7200    4.4510  -25.0510 H       127 LYS    0.0900
   1984 HA        -59.1460    3.3360  -25.8930 H       127 LYS   -0.1800
   1985 HB1       -60.1330    5.3900  -24.5640 H       127 LYS    0.0900
   1986 HB2       -58.4040    5.6850  -24.1270 H       127 LYS    0.0900
   1987 HG1       -58.2620    3.4740  -23.0690 H       127 LYS    0.2100
   1988 HG2       -59.9560    3.0980  -23.5750 H       127 LYS    0.0500
   1989 HD1       -59.1300    5.4200  -21.7110 H       127 LYS    0.0500
   1990 HD2       -59.7780    3.8250  -21.1620 H       127 LYS   -0.3000
   1991 HE1       -61.8520    4.3410  -22.6770 H       127 LYS    0.3300
   1992 HE2       -61.2180    6.0470  -22.7370 H       127 LYS    0.3300
   1993 HZ1       -61.3930    6.1320  -20.3310 H       127 LYS    0.3300
   1994 HZ2       -61.9840    4.5400  -20.2750 H       127 LYS    0.5100
   1995 HZ3       -62.8900    5.7560  -21.0370 H       127 LYS   -0.5100
   1996 N         -58.5870    6.2870  -27.1740 N.am    128 VAL   -0.4700
   1997 CA        -59.0150    7.1540  -28.2430 C.3     128 VAL    0.3100
   1998 C         -58.9250    6.4010  -29.5600 C.2     128 VAL    0.0700
   1999 O         -59.8600    6.4500  -30.3600 O.2     128 VAL    0.0900
   2000 CB        -58.2390    8.4970  -28.2530 C.3     128 VAL   -0.0900
   2001 CG1       -58.6600    9.3740  -29.4640 C.3     128 VAL    0.0900
   2002 CG2       -58.4960    9.2470  -26.9580 C.3     128 VAL   -0.2700
   2003 HN        -57.7650    6.5620  -26.6790 H       128 VAL    0.0900
   2004 HA        -60.0710    7.3390  -28.1110 H       128 VAL    0.0900
   2005 HB        -57.1490    8.2890  -28.3130 H       128 VAL    0.0900
   2006 HG11      -59.7680    9.4470  -29.5150 H       128 VAL   -0.2700
   2007 HG12      -58.2910    8.9170  -30.4080 H       128 VAL    0.0900
   2008 HG13      -58.2410   10.3960  -29.3550 H       128 VAL    0.0900
   2009 HG21      -58.3280    8.5770  -26.0890 H       128 VAL    0.0900
   2010 HG22      -59.5470    9.6060  -26.9310 H       128 VAL    0.5100
   2011 HG23      -57.8030   10.1110  -26.8780 H       128 VAL   -0.5100
   2012 N         -57.8290    5.6670  -29.7740 N.am    129 ILE   -0.4700
   2013 CA        -57.6830    4.8880  -31.0040 C.3     129 ILE    0.3100
   2014 C         -58.8520    3.9190  -31.2010 C.2     129 ILE    0.0700
   2015 O         -59.5120    3.9270  -32.2420 O.2     129 ILE    0.0900
   2016 CB        -56.3670    4.1090  -31.0520 C.3     129 ILE   -0.0900
   2017 CG1       -55.1850    5.0650  -31.0600 C.3     129 ILE    0.0900
   2018 CG2       -56.3210    3.2040  -32.2970 C.3     129 ILE   -0.2700
   2019 CD        -53.8610    4.3810  -30.8290 C.3     129 ILE    0.0900
   2020 HN        -57.0780    5.6180  -29.1210 H       129 ILE    0.0900
   2021 HA        -57.7320    5.5760  -31.8340 H       129 ILE    0.0900
   2022 HB        -56.2750    3.4850  -30.1380 H       129 ILE   -0.1800
   2023 HG11      -55.3360    5.8230  -30.2620 H       129 ILE    0.0900
   2024 HG12      -55.1520    5.5800  -32.0430 H       129 ILE    0.0900
   2025 HG21      -56.5840    3.7890  -33.2040 H       129 ILE   -0.2700
   2026 HG22      -57.0510    2.3730  -32.1860 H       129 ILE    0.0900
   2027 HG23      -55.2990    2.7890  -32.4250 H       129 ILE    0.0900
   2028 HD1       -53.5920    3.7610  -31.7110 H       129 ILE    0.0900
   2029 HD2       -53.9270    3.7200  -29.9390 H       129 ILE    0.5100
   2030 HD3       -53.0650    5.1410  -30.6730 H       129 ILE   -0.5100
   2031 N         -59.1150    3.1110  -30.1740 N.am    130 ILE   -0.4700
   2032 CA        -60.1990    2.1670  -30.1900 C.3     130 ILE    0.3100
   2033 C         -61.5260    2.8560  -30.5030 C.2     130 ILE    0.0700
   2034 O         -62.2840    2.3780  -31.3700 O.2     130 ILE    0.0900
   2035 CB        -60.2660    1.3510  -28.8800 C.3     130 ILE   -0.0900
   2036 CG1       -59.1200    0.3290  -28.8330 C.3     130 ILE    0.0900
   2037 CG2       -61.6040    0.6100  -28.7650 C.3     130 ILE   -0.2700
   2038 CD        -58.6760   -0.0690  -27.4080 C.3     130 ILE    0.0900
   2039 HN        -58.5660    3.1260  -29.3420 H       130 ILE    0.0900
   2040 HA        -60.0480    1.5050  -31.0310 H       130 ILE    0.0900
   2041 HB        -60.1510    2.0380  -28.0150 H       130 ILE   -0.1800
   2042 HG11      -58.2460    0.7600  -29.3640 H       130 ILE    0.0900
   2043 HG12      -59.4490   -0.5870  -29.3660 H       130 ILE    0.0900
   2044 HG21      -61.8130    0.0500  -29.7030 H       130 ILE   -0.2700
   2045 HG22      -62.4270    1.3370  -28.5960 H       130 ILE    0.0900
   2046 HG23      -61.5650   -0.1130  -27.9230 H       130 ILE    0.0900
   2047 HD1       -59.5260   -0.5220  -26.8550 H       130 ILE    0.0900
   2048 HD2       -58.3310    0.8290  -26.8540 H       130 ILE    0.5100
   2049 HD3       -57.8530   -0.8140  -27.4630 H       130 ILE   -0.5100
   2050 N         -61.8010    3.9740  -29.8260 N.am    131 CYS   -0.4700
   2051 CA        -63.0780    4.6510  -30.0090 C.3     131 CYS    0.3100
   2052 C         -63.2160    5.2010  -31.4220 C.2     131 CYS    0.0700
   2053 O         -64.2840    5.1010  -32.0490 O.2     131 CYS    0.0900
   2054 CB        -63.2680    5.7620  -28.9850 C.3     131 CYS   -0.1100
   2055 SG        -63.7450    5.1640  -27.3840 S.3     131 CYS    0.0900
   2056 HN        -61.1630    4.3860  -29.1810 H       131 CYS    0.0900
   2057 HA        -63.8610    3.9140  -29.9080 H       131 CYS   -0.2300
   2058 HB1       -64.0480    6.4560  -29.3640 H       131 CYS    0.1600
   2059 HB2       -62.3150    6.3240  -28.8980 H       131 CYS    0.5100
   2060 HG1       -62.5710    4.6100  -27.1130 H       131 CYS   -0.5100
   2061 N         -62.1210    5.7600  -31.9320 N.am    132 THR   -0.4700
   2062 CA        -62.0880    6.2700  -33.2910 C.3     132 THR    0.3100
   2063 C         -62.3950    5.1450  -34.3000 C.2     132 THR    0.0700
   2064 O         -63.2600    5.3030  -35.1910 O.2     132 THR    0.0900
   2065 CB        -60.7240    6.9880  -33.5820 C.3     132 THR    0.1400
   2066 CG2       -60.6830    7.5450  -34.9990 C.3     132 THR    0.0900
   2067 OG1       -60.5500    8.0710  -32.6550 O.3     132 THR   -0.6600
   2068 HN        -61.2790    5.8540  -31.4060 H       132 THR    0.4300
   2069 HA        -62.9080    6.9620  -33.4070 H       132 THR   -0.2700
   2070 HB        -59.8840    6.2710  -33.4650 H       132 THR    0.0900
   2071 HG1       -60.3940    7.6640  -31.8000 H       132 THR    0.0900
   2072 HG21      -61.5010    8.2830  -35.1430 H       132 THR    0.0900
   2073 HG22      -60.8150    6.7220  -35.7330 H       132 THR    0.5100
   2074 HG23      -59.7110    8.0540  -35.1780 H       132 THR   -0.5100
   2075 N         -61.7180    4.0000  -34.1370 N.am    133 VAL   -0.4700
   2076 CA        -62.0080    2.8230  -34.9650 C.3     133 VAL    0.3100
   2077 C         -63.5140    2.4640  -34.9530 C.2     133 VAL    0.0700
   2078 O         -64.1150    2.3260  -36.0200 O.2     133 VAL    0.0900
   2079 CB        -61.1260    1.6020  -34.5890 C.3     133 VAL   -0.0900
   2080 CG1       -61.7440    0.2750  -35.1160 C.3     133 VAL    0.0900
   2081 CG2       -59.7090    1.7850  -35.1240 C.3     133 VAL   -0.2700
   2082 HN        -60.9970    3.8970  -33.4550 H       133 VAL    0.0900
   2083 HA        -61.8360    3.0990  -35.9950 H       133 VAL    0.0900
   2084 HB        -61.0330    1.5460  -33.4840 H       133 VAL    0.0900
   2085 HG11      -62.0020    0.3740  -36.1910 H       133 VAL   -0.2700
   2086 HG12      -62.6690    0.0370  -34.5500 H       133 VAL    0.0900
   2087 HG13      -61.0110   -0.5530  -35.0020 H       133 VAL    0.0900
   2088 HG21      -59.2520    2.7010  -34.6910 H       133 VAL    0.0900
   2089 HG22      -59.7320    1.8910  -36.2300 H       133 VAL    0.5100
   2090 HG23      -59.0840    0.9100  -34.8450 H       133 VAL   -0.5100
   2091 N         -64.1280    2.3550  -33.7630 N.am    134 TRP   -0.4700
   2092 CA        -65.5550    2.0640  -33.6930 C.3     134 TRP    0.3100
   2093 C         -66.4380    3.1780  -34.2600 C.2     134 TRP    0.0700
   2094 O         -67.4840    2.8870  -34.8240 O.2     134 TRP    0.0900
   2095 CB        -65.9990    1.6620  -32.2760 C.3     134 TRP   -0.1800
   2096 CG        -65.5630    0.2580  -31.9020 C.ar    134 TRP    0.0900
   2097 CD1       -64.3870   -0.0950  -31.3150 C.ar    134 TRP    0.0900
   2098 CD2       -66.2810   -0.9630  -32.1180 C.ar    134 TRP   -0.0300
   2099 CE2       -65.4700   -2.0100  -31.6330 C.ar    134 TRP   -0.1500
   2100 CE3       -67.5320   -1.2720  -32.6770 C.ar    134 TRP    0.2200
   2101 NE1       -64.3240   -1.4470  -31.1530 N.ar    134 TRP   -0.5100
   2102 CZ2       -65.8650   -3.3530  -31.6800 C.ar    134 TRP    0.3700
   2103 CZ3       -67.9300   -2.6000  -32.7290 C.ar    134 TRP    0.2400
   2104 CH2       -67.0930   -3.6310  -32.2340 C.ar    134 TRP    0.1100
   2105 HN        -63.6480    2.4660  -32.8960 H       134 TRP   -0.2500
   2106 HA        -65.7590    1.2590  -34.3840 H       134 TRP    0.1700
   2107 HB1       -67.1080    1.7140  -32.2170 H       134 TRP   -0.2000
   2108 HB2       -65.5610    2.3740  -31.5440 H       134 TRP    0.1400
   2109 HD1       -63.6140    0.5980  -31.0190 H       134 TRP   -0.2700
   2110 HE1       -63.5780   -1.9350  -30.7560 H       134 TRP    0.1600
   2111 HE3       -68.1850   -0.5030  -33.0630 H       134 TRP   -0.1400
   2112 HZ2       -65.2440   -4.1510  -31.3000 H       134 TRP    0.1400
   2113 HZ3       -68.8910   -2.8520  -33.1530 H       134 TRP    0.5100
   2114 HH2       -67.4260   -4.6560  -32.2940 H       134 TRP   -0.5100
   2115 N         -66.0230    4.4410  -34.1190 N.am    135 ALA   -0.4700
   2116 CA        -66.7450    5.5720  -34.7170 C.3     135 ALA    0.3100
   2117 C         -66.8000    5.4590  -36.2420 C.2     135 ALA    0.0700
   2118 O         -67.8810    5.4340  -36.8300 O.2     135 ALA    0.0900
   2119 CB        -66.1060    6.9120  -34.2940 C.3     135 ALA   -0.2700
   2120 HN        -65.2040    4.6730  -33.5990 H       135 ALA    0.0900
   2121 HA        -67.7720    5.5250  -34.3880 H       135 ALA    0.0900
   2122 HB1       -65.0480    6.9530  -34.6270 H       135 ALA    0.0900
   2123 HB2       -66.1330    7.0120  -33.1870 H       135 ALA    0.5100
   2124 HB3       -66.6570    7.7570  -34.7600 H       135 ALA   -0.5100
   2125 N         -65.6300    5.3480  -36.8710 N.am    136 ILE   -0.4700
   2126 CA        -65.5020    5.2260  -38.3310 C.3     136 ILE    0.3100
   2127 C         -66.2950    4.0420  -38.8550 C.2     136 ILE    0.0700
   2128 O         -66.9890    4.1440  -39.8820 O.2     136 ILE    0.0900
   2129 CB        -64.0050    5.0940  -38.7650 C.3     136 ILE   -0.0900
   2130 CG1       -63.1490    6.2770  -38.2380 C.3     136 ILE    0.0900
   2131 CG2       -63.8920    5.0480  -40.2650 C.3     136 ILE   -0.2700
   2132 CD        -61.6200    6.1000  -38.4370 C.3     136 ILE    0.0900
   2133 HN        -64.7710    5.3420  -36.3670 H       136 ILE    0.0900
   2134 HA        -65.9410    6.1070  -38.7770 H       136 ILE    0.0900
   2135 HB        -63.5780    4.1630  -38.3340 H       136 ILE   -0.1800
   2136 HG11      -63.3490    6.3980  -37.1530 H       136 ILE    0.0900
   2137 HG12      -63.4660    7.2010  -38.7680 H       136 ILE    0.0900
   2138 HG21      -64.3080    5.9770  -40.7090 H       136 ILE   -0.2700
   2139 HG22      -64.4610    4.1790  -40.6610 H       136 ILE    0.0900
   2140 HG23      -62.8250    4.9610  -40.5610 H       136 ILE    0.0900
   2141 HD1       -61.3860    5.9950  -39.5180 H       136 ILE    0.0900
   2142 HD2       -61.2740    5.1870  -37.9080 H       136 ILE    0.5100
   2143 HD3       -61.0820    6.9880  -38.0430 H       136 ILE   -0.5100
   2144 N         -66.2030    2.9250  -38.1260 N.am    137 SER   -0.4700
   2145 CA        -66.8920    1.6840  -38.4670 C.3     137 SER    0.3100
   2146 C         -68.4050    1.8340  -38.3800 C.2     137 SER    0.0700
   2147 O         -69.1330    1.3590  -39.2640 O.2     137 SER    0.0900
   2148 CB        -66.3980    0.5350  -37.5830 C.3     137 SER    0.0500
   2149 OG        -65.0220    0.2370  -37.8350 O.3     137 SER    0.0900
   2150 HN        -65.6460    2.8900  -37.3010 H       137 SER    0.0900
   2151 HA        -66.6990    1.4680  -39.5060 H       137 SER   -0.6600
   2152 HB1       -66.9990   -0.3760  -37.7900 H       137 SER    0.4300
   2153 HB2       -66.5090    0.8150  -36.5140 H       137 SER    0.5100
   2154 HG1       -64.5580    1.0770  -37.7920 H       137 SER   -0.5100
   2155 N         -68.8810    2.5170  -37.3370 N.am    138 ALA   -0.4700
   2156 CA        -70.3030    2.8130  -37.1890 C.3     138 ALA    0.3100
   2157 C         -70.7650    3.6960  -38.3270 C.2     138 ALA    0.0700
   2158 O         -71.7810    3.4240  -38.9690 O.2     138 ALA    0.0900
   2159 CB        -70.5630    3.4870  -35.8690 C.3     138 ALA   -0.2700
   2160 HN        -68.2860    2.8550  -36.6120 H       138 ALA    0.0900
   2161 HA        -70.8480    1.8830  -37.2490 H       138 ALA    0.0900
   2162 HB1       -69.9930    4.4390  -35.8070 H       138 ALA    0.0900
   2163 HB2       -70.2410    2.8260  -35.0370 H       138 ALA    0.5100
   2164 HB3       -71.6460    3.7150  -35.7690 H       138 ALA   -0.5100
   2165 N         -69.9810    4.7330  -38.6020 N.am    139 LEU   -0.4700
   2166 CA        -70.2740    5.6610  -39.6980 C.3     139 LEU    0.3100
   2167 C         -70.4890    4.9260  -41.0360 C.2     139 LEU    0.0700
   2168 O         -71.5170    5.0710  -41.6860 O.2     139 LEU    0.0900
   2169 CB        -69.1410    6.7050  -39.8040 C.3     139 LEU   -0.1800
   2170 CG        -69.2460    7.8700  -40.7880 C.3     139 LEU    0.0900
   2171 CD1       -70.4490    8.7530  -40.4640 C.3     139 LEU    0.0900
   2172 CD2       -67.9770    8.6800  -40.7410 C.3     139 LEU   -0.0900
   2173 HN        -69.1580    4.9280  -38.0760 H       139 LEU    0.0900
   2174 HA        -71.2180    6.1440  -39.4920 H       139 LEU   -0.2700
   2175 HB1       -68.2180    6.1480  -40.0660 H       139 LEU    0.0900
   2176 HB2       -69.0220    7.1500  -38.7950 H       139 LEU    0.0900
   2177 HG        -69.3530    7.4700  -41.8190 H       139 LEU    0.0900
   2178 HD11      -70.3510    9.1690  -39.4390 H       139 LEU   -0.2700
   2179 HD12      -71.3830    8.1540  -40.5170 H       139 LEU    0.0900
   2180 HD13      -70.5040    9.5960  -41.1850 H       139 LEU    0.0900
   2181 HD21      -67.1080    8.0450  -41.0170 H       139 LEU    0.0900
   2182 HD22      -67.8180    9.0720  -39.7140 H       139 LEU    0.5100
   2183 HD23      -68.0410    9.5260  -41.4590 H       139 LEU   -0.5100
   2184 N         -69.5100    4.1120  -41.4030 N.am    140 VAL   -0.4700
   2185 CA        -69.4730    3.3930  -42.6660 C.3     140 VAL    0.3100
   2186 C         -70.4980    2.2550  -42.7890 C.2     140 VAL    0.0700
   2187 O         -70.8530    1.8590  -43.8890 O.2     140 VAL    0.0900
   2188 CB        -68.0160    2.8910  -42.8860 C.3     140 VAL   -0.0900
   2189 CG1       -67.9500    1.5100  -43.5150 C.3     140 VAL    0.0900
   2190 CG2       -67.2450    3.9100  -43.6930 C.3     140 VAL   -0.2700
   2191 HN        -68.7270    3.9520  -40.8070 H       140 VAL    0.0900
   2192 HA        -69.7740    4.0630  -43.4560 H       140 VAL    0.0900
   2193 HB        -67.4980    2.8590  -41.9040 H       140 VAL    0.0900
   2194 HG11      -68.4490    1.5180  -44.5080 H       140 VAL   -0.2700
   2195 HG12      -68.4660    0.7720  -42.8640 H       140 VAL    0.0900
   2196 HG13      -66.8900    1.2090  -43.6540 H       140 VAL    0.0900
   2197 HG21      -67.2160    4.8800  -43.1540 H       140 VAL    0.0900
   2198 HG22      -67.7360    4.0630  -44.6760 H       140 VAL    0.5100
   2199 HG23      -66.2010    3.5590  -43.8460 H       140 VAL   -0.5100
   2200 N         -70.9840    1.7400  -41.6630 N.am    141 SER   -0.4700
   2201 CA        -71.8940    0.5920  -41.6760 C.3     141 SER    0.3100
   2202 C         -73.3730    0.9370  -41.5090 C.2     141 SER    0.0700
   2203 O         -74.1830    0.4800  -42.3130 O.2     141 SER    0.0900
   2204 CB        -71.4650   -0.4400  -40.6330 C.3     141 SER    0.0500
   2205 OG        -71.7070    0.0510  -39.3240 O.3     141 SER    0.0900
   2206 HN        -70.7530    2.1100  -40.7670 H       141 SER    0.0900
   2207 HA        -71.8730    0.1570  -42.6650 H       141 SER   -0.6600
   2208 HB1       -70.3800   -0.6520  -40.7400 H       141 SER    0.4300
   2209 HB2       -72.0420   -1.3790  -40.7740 H       141 SER    0.5100
   2210 HG1       -70.9780    0.6430  -39.1230 H       141 SER   -0.5100
   2211 N         -73.7250    1.7440  -40.4910 N.am    142 PHE   -0.4700
   2212 CA        -75.1300    2.1300  -40.2150 C.3     142 PHE    0.3100
   2213 C         -75.7880    3.0590  -41.2310 C.2     142 PHE    0.0700
   2214 O         -76.8450    2.7420  -41.7850 O.2     142 PHE    0.0900
   2215 CB        -75.2850    2.7350  -38.8200 C.3     142 PHE   -0.1800
   2216 CG        -75.3010    1.7220  -37.7310 C.ar    142 PHE    0.0900
   2217 CD1       -76.4740    1.0410  -37.4110 C.ar    142 PHE    0.0900
   2218 CD2       -74.1430    1.4290  -37.0210 C.ar    142 PHE    0.0000
   2219 CE1       -76.4920    0.0710  -36.3870 C.ar    142 PHE   -0.1150
   2220 CE2       -74.1510    0.4690  -36.0000 C.ar    142 PHE    0.1150
   2221 CZ        -75.3240   -0.2160  -35.6890 C.ar    142 PHE   -0.1150
   2222 HN        -73.0450    2.1230  -39.8680 H       142 PHE    0.1150
   2223 HA        -75.7390    1.2420  -40.3030 H       142 PHE   -0.1150
   2224 HB1       -76.2440    3.2920  -38.7670 H       142 PHE    0.1150
   2225 HB2       -74.4340    3.4200  -38.6210 H       142 PHE   -0.1150
   2226 HD1       -77.3820    1.2610  -37.9530 H       142 PHE    0.1150
   2227 HD2       -73.2260    1.9490  -37.2580 H       142 PHE   -0.1150
   2228 HE1       -77.4090   -0.4480  -36.1480 H       142 PHE    0.1150
   2229 HE2       -73.2440    0.2600  -35.4520 H       142 PHE    0.5100
   2230 HZ        -75.3270   -0.9650  -34.9110 H       142 PHE   -0.5100
   2231 N         -75.1540    4.1970  -41.4850 N.am    143 LEU   -0.4700
   2232 CA        -75.7880    5.2470  -42.2650 C.3     143 LEU    0.3100
   2233 C         -76.2530    4.8160  -43.6570 C.2     143 LEU    0.0700
   2234 O         -77.4070    5.0620  -43.9970 O.2     143 LEU    0.0900
   2235 CB        -74.9050    6.5060  -42.3130 C.3     143 LEU   -0.1800
   2236 CG        -75.5820    7.8590  -41.9850 C.3     143 LEU    0.0900
   2237 CD1       -76.2760    8.4790  -43.2080 C.3     143 LEU    0.0900
   2238 CD2       -76.5510    7.7740  -40.7680 C.3     143 LEU   -0.0900
   2239 HN        -74.2300    4.3800  -41.1590 H       143 LEU    0.0900
   2240 HA        -76.7380    5.4740  -41.8070 H       143 LEU   -0.2700
   2241 HB1       -74.4850    6.5820  -43.3380 H       143 LEU    0.0900
   2242 HB2       -74.0760    6.3620  -41.5910 H       143 LEU    0.0900
   2243 HG        -74.8100    8.5660  -41.6130 H       143 LEU    0.0900
   2244 HD11      -76.1500    7.8200  -44.0930 H       143 LEU   -0.2700
   2245 HD12      -75.8280    9.4700  -43.4360 H       143 LEU    0.0900
   2246 HD13      -77.3630    8.5970  -43.0060 H       143 LEU    0.0900
   2247 HD21      -76.0440    7.2830  -39.9100 H       143 LEU    0.0900
   2248 HD22      -77.4480    7.1770  -41.0400 H       143 LEU    0.5100
   2249 HD23      -76.8610    8.7950  -40.4600 H       143 LEU   -0.5100
   2250 N         -75.3860    4.1470  -44.4510 N.am    144 PRO   -0.2900
   2251 CA        -75.8020    3.7770  -45.8020 C.3     144 PRO    0.0000
   2252 C         -76.9570    2.8230  -45.7380 C.2     144 PRO    0.0900
   2253 O         -77.7930    2.7870  -46.6400 O.2     144 PRO    0.0900
   2254 CB        -74.5780    3.0630  -46.3770 C.3     144 PRO    0.0200
   2255 CG        -73.4550    3.5140  -45.5580 C.3     144 PRO    0.0900
   2256 CD        -74.0050    3.7070  -44.1850 C.3     144 PRO   -0.1800
   2257 HA        -76.1090    4.6520  -46.3510 H       144 PRO    0.0900
   2258 HB1       -74.4260    3.3410  -47.4420 H       144 PRO    0.0900
   2259 HB2       -74.6980    1.9620  -46.3070 H       144 PRO   -0.1800
   2260 HG1       -72.6460    2.7520  -45.5520 H       144 PRO    0.0900
   2261 HG2       -73.0440    4.4690  -45.9520 H       144 PRO    0.0900
   2262 HD1       -74.0080    2.7600  -43.6070 H       144 PRO    0.5100
   2263 HD2       -73.4520    4.4910  -43.6260 H       144 PRO   -0.5100
   2264 N         -76.9990    2.0770  -44.6390 N.am    145 ILE   -0.4700
   2265 CA        -78.0540    1.1170  -44.4070 C.3     145 ILE    0.3100
   2266 C         -79.3340    1.7880  -43.9280 C.2     145 ILE    0.0700
   2267 O         -80.4130    1.4420  -44.4090 O.2     145 ILE    0.0900
   2268 CB        -77.5750   -0.0060  -43.4900 C.3     145 ILE   -0.0900
   2269 CG1       -76.6860   -0.9510  -44.3150 C.3     145 ILE    0.0900
   2270 CG2       -78.7650   -0.7190  -42.8520 C.3     145 ILE   -0.2700
   2271 CD        -75.8670   -1.9080  -43.4940 C.3     145 ILE    0.0900
   2272 HN        -76.3070    2.1470  -43.9260 H       145 ILE    0.0900
   2273 HA        -78.3560    0.7170  -45.3620 H       145 ILE    0.0900
   2274 HB        -76.9290    0.4200  -42.6930 H       145 ILE   -0.1800
   2275 HG11      -75.9940   -0.3350  -44.9270 H       145 ILE    0.0900
   2276 HG12      -77.3370   -1.5430  -44.9930 H       145 ILE    0.0900
   2277 HG21      -79.5060   -0.9990  -43.6310 H       145 ILE   -0.2700
   2278 HG22      -79.2600   -0.0480  -42.1180 H       145 ILE    0.0900
   2279 HG23      -78.4220   -1.6440  -42.3410 H       145 ILE    0.0900
   2280 HD1       -76.5260   -2.6680  -43.0220 H       145 ILE    0.0900
   2281 HD2       -75.3320   -1.3560  -42.6920 H       145 ILE    0.5100
   2282 HD3       -75.1320   -2.4310  -44.1430 H       145 ILE   -0.5100
   2283 N         -79.2260    2.7560  -43.0160 N.am    146 MET   -0.4700
   2284 CA        -80.3980    3.5460  -42.6240 C.3     146 MET    0.3100
   2285 C         -80.8110    4.5800  -43.6680 C.2     146 MET    0.0700
   2286 O         -81.9200    5.1040  -43.6330 O.2     146 MET    0.0900
   2287 CB        -80.2720    4.1710  -41.2290 C.3     146 MET   -0.1800
   2288 CG        -79.0140    4.9270  -40.9520 C.3     146 MET    0.0900
   2289 SD        -78.7870    5.1630  -39.1670 S.3     146 MET    0.0900
   2290 CE        -79.9160    6.5320  -38.8600 C.3     146 MET   -0.1400
   2291 HN        -78.3630    2.9840  -42.5700 H       146 MET    0.0900
   2292 HA        -81.2530    2.8870  -42.6500 H       146 MET    0.0900
   2293 HB1       -80.3480    3.3540  -40.4820 H       146 MET   -0.0900
   2294 HB2       -81.1240    4.8680  -41.0890 H       146 MET   -0.2200
   2295 HG1       -79.0650    5.9130  -41.4600 H       146 MET    0.0900
   2296 HG2       -78.1540    4.3640  -41.3710 H       146 MET    0.0900
   2297 HE1       -80.9590    6.2640  -39.1320 H       146 MET    0.0900
   2298 HE2       -79.6200    7.4160  -39.4650 H       146 MET    0.5100
   2299 HE3       -79.9010    6.8080  -37.7840 H       146 MET   -0.5100
   2300 N         -79.9380    4.8400  -44.6290 N.am    147 MET   -0.4700
   2301 CA        -80.3060    5.7120  -45.7200 C.3     147 MET    0.3100
   2302 C         -80.8230    4.9560  -46.9400 C.2     147 MET    0.0700
   2303 O         -81.2190    5.5530  -47.9390 O.2     147 MET    0.0900
   2304 CB        -79.1680    6.6750  -46.0340 C.3     147 MET   -0.1800
   2305 CG        -79.0730    7.7260  -44.9310 C.3     147 MET    0.0900
   2306 SD        -79.2270    9.4230  -45.4790 S.3     147 MET    0.0900
   2307 CE        -80.3950    9.3150  -46.8550 C.3     147 MET   -0.1400
   2308 HN        -79.0170    4.4590  -44.6430 H       147 MET    0.0900
   2309 HA        -81.1920    6.2590  -45.4310 H       147 MET    0.0900
   2310 HB1       -79.3590    7.1730  -47.0090 H       147 MET   -0.0900
   2311 HB2       -78.2120    6.1130  -46.1000 H       147 MET   -0.2200
   2312 HG1       -78.0910    7.6010  -44.4280 H       147 MET    0.0900
   2313 HG2       -79.8730    7.5150  -44.1930 H       147 MET    0.0900
   2314 HE1       -81.2140    8.5970  -46.6330 H       147 MET    0.0900
   2315 HE2       -79.8760    8.9700  -47.7740 H       147 MET    0.5100
   2316 HE3       -80.8530   10.3080  -47.0470 H       147 MET   -0.5100
   2317 N         -80.8410    3.6260  -46.8310 N.am    148 HSP   -0.4700
   2318 CA        -81.3390    2.7380  -47.8790 C.3     148 HSP    0.3100
   2319 C         -80.5560    2.8140  -49.1770 C.2     148 HSP    0.0700
   2320 O         -81.0630    2.4330  -50.2360 O.2     148 HSP    0.0900
   2321 CB        -82.8350    2.9610  -48.1080 C.3     148 HSP   -0.0500
   2322 CG        -83.6760    2.5580  -46.9350 C.ar    148 HSP    0.0900
   2323 CD2       -84.0660    3.2510  -45.8390 C.ar    148 HSP    0.0900
   2324 ND1       -84.1890    1.2850  -46.7910 N.ar    148 HSP    0.1900
   2325 CE1       -84.8690    1.2150  -45.6600 C.ar    148 HSP    0.1300
   2326 NE2       -84.8040    2.3910  -45.0610 N.ar    148 HSP    0.1900
   2327 HN        -80.5100    3.1700  -46.0090 H       148 HSP   -0.5100
   2328 HA        -81.1550    1.7200  -47.5700 H       148 HSP    0.4400
   2329 HB1       -83.1560    2.3670  -48.9900 H       148 HSP   -0.5100
   2330 HB2       -83.0110    4.0390  -48.3120 H       148 HSP    0.4400
   2331 HD1       -84.0670    0.5360  -47.4410 H       148 HSP    0.3200
   2332 HD2       -83.8790    4.2780  -45.5530 H       148 HSP    0.1800
   2333 HE1       -85.3830    0.3520  -45.2900 H       148 HSP    0.5100
   2334 HE2       -85.2240    2.6190  -44.1820 H       148 HSP   -0.5100
   2335 N         -79.3040    3.2650  -49.0760 N.am    149 TRP   -0.4700
   2336 CA        -78.3860    3.3460  -50.2040 C.3     149 TRP    0.3100
   2337 C         -78.0160    1.9880  -50.7760 C.2     149 TRP    0.0700
   2338 O         -77.4270    1.9190  -51.8530 O.2     149 TRP    0.0900
   2339 CB        -77.0960    4.0810  -49.8020 C.3     149 TRP   -0.1800
   2340 CG        -77.2330    5.5680  -49.5930 C.ar    149 TRP    0.0900
   2341 CD1       -78.2610    6.3790  -50.0080 C.ar    149 TRP    0.0900
   2342 CD2       -76.2900    6.4200  -48.9510 C.ar    149 TRP   -0.0300
   2343 CE2       -76.8180    7.7340  -48.9940 C.ar    149 TRP   -0.1500
   2344 CE3       -75.0460    6.2080  -48.3430 C.ar    149 TRP    0.2200
   2345 NE1       -78.0260    7.6710  -49.6410 N.ar    149 TRP   -0.5100
   2346 CZ2       -76.1430    8.8320  -48.4460 C.ar    149 TRP    0.3700
   2347 CZ3       -74.3760    7.3010  -47.8040 C.ar    149 TRP    0.2400
   2348 CH2       -74.9240    8.5940  -47.8580 C.ar    149 TRP    0.1100
   2349 HN        -78.9350    3.5730  -48.2030 H       149 TRP   -0.2500
   2350 HA        -78.8850    3.8740  -51.0040 H       149 TRP    0.1700
   2351 HB1       -76.3420    3.9190  -50.6010 H       149 TRP   -0.2000
   2352 HB2       -76.7260    3.6380  -48.8530 H       149 TRP    0.1400
   2353 HD1       -79.1330    6.0400  -50.5480 H       149 TRP   -0.2700
   2354 HE1       -78.6190    8.4270  -49.8110 H       149 TRP    0.1600
   2355 HE3       -74.6020    5.2250  -48.2860 H       149 TRP   -0.1400
   2356 HZ2       -76.5460    9.8320  -48.4750 H       149 TRP    0.1400
   2357 HZ3       -73.4160    7.1530  -47.3330 H       149 TRP    0.5100
   2358 HH2       -74.3750    9.4180  -47.4280 H       149 TRP   -0.5100
   2359 N         -78.3520    0.9160  -50.0480 N.am    150 TRP   -0.4700
   2360 CA        -78.0880   -0.4750  -50.4660 C.3     150 TRP    0.3100
   2361 C         -79.1780   -1.1110  -51.3640 C.2     150 TRP    0.0700
   2362 O         -78.8970   -2.0650  -52.0960 O.2     150 TRP    0.0900
   2363 CB        -77.8960   -1.3520  -49.2350 C.3     150 TRP   -0.1800
   2364 CG        -79.0830   -1.3030  -48.3190 C.ar    150 TRP    0.0900
   2365 CD1       -79.3550   -0.3380  -47.4010 C.ar    150 TRP    0.0900
   2366 CD2       -80.1750   -2.2470  -48.2530 C.ar    150 TRP   -0.0300
   2367 CE2       -81.0650   -1.7790  -47.2660 C.ar    150 TRP   -0.1500
   2368 CE3       -80.4800   -3.4490  -48.9290 C.ar    150 TRP    0.2200
   2369 NE1       -80.5350   -0.6180  -46.7600 N.ar    150 TRP   -0.5100
   2370 CZ2       -82.2520   -2.4720  -46.9280 C.ar    150 TRP    0.3700
   2371 CZ3       -81.6670   -4.1370  -48.6040 C.ar    150 TRP    0.2400
   2372 CH2       -82.5340   -3.6470  -47.6100 C.ar    150 TRP    0.1100
   2373 HN        -78.8070    1.0140  -49.1670 H       150 TRP   -0.2500
   2374 HA        -77.2000   -0.4810  -51.0790 H       150 TRP    0.1700
   2375 HB1       -77.0010   -1.0050  -48.6760 H       150 TRP   -0.2000
   2376 HB2       -77.7400   -2.4040  -49.5580 H       150 TRP    0.1400
   2377 HD1       -78.7340    0.5230  -47.2040 H       150 TRP   -0.2700
   2378 HE1       -80.9360   -0.0760  -46.0550 H       150 TRP    0.1600
   2379 HE3       -79.8250   -3.8510  -49.6870 H       150 TRP   -0.1400
   2380 HZ2       -82.9290   -2.1120  -46.1660 H       150 TRP    0.1400
   2381 HZ3       -81.9130   -5.0500  -49.1260 H       150 TRP    0.5100
   2382 HH2       -83.4340   -4.1950  -47.3740 H       150 TRP   -0.5100
   2383 N         -80.4090   -0.5860  -51.3100 N.am    151 ARG   -0.4700
   2384 CA        -81.5520   -1.1180  -52.0820 C.3     151 ARG    0.3100
   2385 C         -81.3740   -1.1100  -53.5950 C.2     151 ARG    0.0700
   2386 O         -80.6610   -0.2590  -54.1400 O.2     151 ARG    0.0900
   2387 CB        -82.8320   -0.3580  -51.7410 C.3     151 ARG   -0.1800
   2388 CG        -83.0930   -0.3260  -50.2800 C.3     151 ARG    0.0900
   2389 CD        -84.5430   -0.2510  -49.9840 C.3     151 ARG    0.0900
   2390 NE        -84.8560   -1.2340  -48.9550 N.pl3   151 ARG   -0.1800
   2391 CZ        -86.0010   -1.2920  -48.2940 C.cat   151 ARG    0.0900
   2392 NH1       -86.9630   -0.4090  -48.5410 N.pl3   151 ARG    0.0900
   2393 NH2       -86.1790   -2.2330  -47.3740 N.pl3   151 ARG    0.2000
   2394 HN        -80.6110    0.2030  -50.7360 H       151 ARG    0.0900
   2395 HA        -81.6630   -2.1640  -51.8380 H       151 ARG    0.0900
   2396 HB1       -83.6900   -0.8480  -52.2490 H       151 ARG   -0.7000
   2397 HB2       -82.7420    0.6850  -52.1130 H       151 ARG    0.4400
   2398 HG1       -82.5860    0.5590  -49.8400 H       151 ARG    0.6400
   2399 HG2       -82.6750   -1.2470  -49.8170 H       151 ARG   -0.8000
   2400 HD1       -85.1380   -0.4870  -50.8910 H       151 ARG    0.4600
   2401 HD2       -84.8100    0.7580  -49.6030 H       151 ARG    0.4600
   2402 HE        -84.1560   -1.9110  -48.7330 H       151 ARG   -0.8000
   2403 HH11      -86.8230    0.3040  -49.2280 H       151 ARG    0.4600
   2404 HH12      -87.8260   -0.4570  -48.0390 H       151 ARG    0.4600
   2405 HH21      -85.4510   -2.8910  -47.1850 H       151 ARG    0.5100
   2406 HH22      -87.0410   -2.2830  -46.8710 H       151 ARG   -0.5100
   2407 N         -82.0170   -2.0760  -54.2640 N.am    152 ASP   -0.4700
   2408 CA        -82.1070   -2.0940  -55.7260 C.3     152 ASP    0.3100
   2409 C         -83.5500   -2.0690  -56.1880 C.2     152 ASP    0.0700
   2410 O         -84.4510   -2.1960  -55.3730 O.2     152 ASP    0.0900
   2411 CB        -81.3660   -3.2790  -56.3400 C.3     152 ASP   -0.2800
   2412 CG        -80.9040   -3.0000  -57.7610 C.2     152 ASP    0.0900
   2413 OD1       -81.2870   -1.9490  -58.3350 O.co2   152 ASP    0.0900
   2414 OD2       -80.1430   -3.8190  -58.3150 O.co2   152 ASP    0.6200
   2415 HN        -82.4670   -2.8310  -53.7930 H       152 ASP   -0.7600
   2416 HA        -81.6860   -1.1690  -56.0900 H       152 ASP   -0.7600
   2417 HB1       -82.0410   -4.1620  -56.3540 H       152 ASP    0.5100
   2418 HB2       -80.4760   -3.5130  -55.7170 H       152 ASP   -0.5100
   2419 N         -83.7500   -1.8720  -57.4940 N.am    153 GLU   -0.4700
   2420 CA        -85.0640   -1.8240  -58.1430 C.3     153 GLU    0.3100
   2421 C         -85.2820   -3.0000  -59.0960 C.2     153 GLU    0.0700
   2422 O         -86.2590   -3.0260  -59.8470 O.2     153 GLU    0.0900
   2423 CB        -85.2030   -0.5450  -58.9590 C.3     153 GLU   -0.1800
   2424 CG        -85.4650    0.7050  -58.1610 C.3     153 GLU    0.0900
   2425 CD        -85.0780    1.9490  -58.9370 C.2     153 GLU    0.0900
   2426 OE1       -84.3370    1.8230  -59.9460 O.co2   153 GLU   -0.2800
   2427 OE2       -85.5100    3.0510  -58.5310 O.co2   153 GLU    0.0900
   2428 HN        -82.9780   -1.7420  -58.1110 H       153 GLU    0.0900
   2429 HA        -85.8210   -1.8650  -57.3730 H       153 GLU    0.6200
   2430 HB1       -86.0430   -0.6810  -59.6720 H       153 GLU   -0.7600
   2431 HB2       -84.2640   -0.3980  -59.5330 H       153 GLU   -0.7600
   2432 HG1       -84.8730    0.6710  -57.2220 H       153 GLU    0.5100
   2433 HG2       -86.5450    0.7620  -57.9110 H       153 GLU   -0.5100
   2434 N         -84.3350   -3.9390  -59.0880 N.am    154 ASP   -0.4700
   2435 CA        -84.4270   -5.2530  -59.7340 C.3     154 ASP    0.3100
   2436 C         -85.7670   -5.9040  -59.3590 C.2     154 ASP    0.0700
   2437 O         -86.2750   -5.6440  -58.2560 O.2     154 ASP    0.0900
   2438 CB        -83.2840   -6.1130  -59.1810 C.3     154 ASP   -0.2800
   2439 CG        -82.6500   -7.0140  -60.2170 C.2     154 ASP    0.0900
   2440 OD1       -83.1400   -8.1500  -60.4050 O.co2   154 ASP    0.0900
   2441 OD2       -81.6310   -6.6020  -60.8130 O.co2   154 ASP    0.6200
   2442 HN        -83.4740   -3.7770  -58.6160 H       154 ASP   -0.7600
   2443 HA        -84.3370   -5.1250  -60.8020 H       154 ASP   -0.7600
   2444 HB1       -83.6810   -6.7510  -58.3620 H       154 ASP    0.5100
   2445 HB2       -82.4980   -5.4430  -58.7730 H       154 ASP   -0.5100
   2446 N         -86.3480   -6.7460  -60.2530 N.am    155 PRO   -0.2900
   2447 CA        -87.5320   -7.5420  -59.8680 C.3     155 PRO    0.0000
   2448 C         -87.2510   -8.4640  -58.6650 C.2     155 PRO    0.0900
   2449 O         -88.0380   -8.5050  -57.7120 O.2     155 PRO    0.0900
   2450 CB        -87.8630   -8.3480  -61.1350 C.3     155 PRO    0.0200
   2451 CG        -86.6720   -8.2240  -62.0330 C.3     155 PRO    0.0900
   2452 CD        -86.0180   -6.9130  -61.6810 C.3     155 PRO   -0.1800
   2453 HA        -88.3240   -6.8920  -59.5310 H       155 PRO    0.0900
   2454 HB1       -88.7680   -7.9360  -61.6310 H       155 PRO    0.0900
   2455 HB2       -88.0470   -9.4140  -60.8800 H       155 PRO   -0.1800
   2456 HG1       -85.9680   -9.0670  -61.8640 H       155 PRO    0.0900
   2457 HG2       -86.9860   -8.2260  -63.0990 H       155 PRO    0.0900
   2458 HD1       -84.9170   -6.9560  -61.8160 H       155 PRO    0.5100
   2459 HD2       -86.4400   -6.0740  -62.2720 H       155 PRO   -0.5100
   2460 N         -86.1150   -9.1590  -58.7050 N.am    156 GLN   -0.4700
   2461 CA        -85.5720   -9.9060  -57.5590 C.3     156 GLN    0.3100
   2462 C         -85.5800   -9.1580  -56.2190 C.2     156 GLN    0.0700
   2463 O         -85.9280   -9.7280  -55.1800 O.2     156 GLN    0.0900
   2464 CB        -84.1440  -10.3610  -57.8820 C.3     156 GLN   -0.1800
   2465 CG        -83.3660  -10.9780  -56.7190 C.3     156 GLN    0.0900
   2466 CD        -81.9260  -11.3290  -57.0850 C.2     156 GLN    0.0900
   2467 NE2       -81.3280  -10.6940  -57.9730 N.am    156 GLN   -0.1800
   2468 OE1       -81.3650  -12.3100  -56.4230 O.2     156 GLN    0.0900
   2469 HN        -85.5670   -9.2040  -59.5360 H       156 GLN    0.0900
   2470 HA        -86.2100  -10.7580  -57.3740 H       156 GLN    0.5500
   2471 HB1       -83.5760   -9.4790  -58.2460 H       156 GLN   -0.5500
   2472 HB2       -84.1990  -11.1140  -58.6960 H       156 GLN   -0.6200
   2473 HG1       -83.8820  -11.9050  -56.3910 H       156 GLN    0.3200
   2474 HG2       -83.3470  -10.2550  -55.8760 H       156 GLN    0.3000
   2475 HE21      -81.7910   -9.9470  -58.4520 H       156 GLN    0.5100
   2476 HE22      -80.3860  -10.9300  -58.2080 H       156 GLN   -0.5100
   2477 N         -85.1900   -7.8830  -56.2460 N.am    157 ALA   -0.4700
   2478 CA        -85.1020   -7.0710  -55.0450 C.3     157 ALA    0.3100
   2479 C         -86.4650   -6.6420  -54.5050 C.2     157 ALA    0.0700
   2480 O         -86.6690   -6.5920  -53.2890 O.2     157 ALA    0.0900
   2481 CB        -84.2190   -5.8650  -55.3010 C.3     157 ALA   -0.2700
   2482 HN        -84.9400   -7.4290  -57.0970 H       157 ALA    0.0900
   2483 HA        -84.6900   -7.6800  -54.2540 H       157 ALA    0.0900
   2484 HB1       -84.6430   -5.2490  -56.1230 H       157 ALA    0.0900
   2485 HB2       -83.2010   -6.1970  -55.5970 H       157 ALA    0.5100
   2486 HB3       -84.1570   -5.2400  -54.3850 H       157 ALA   -0.5100
   2487 N         -87.3980   -6.3320  -55.4120 N.am    158 LEU   -0.4700
   2488 CA        -88.7690   -5.9250  -55.0410 C.3     158 LEU    0.3100
   2489 C         -89.5470   -7.1120  -54.4550 C.2     158 LEU    0.0700
   2490 O         -90.3250   -6.9710  -53.5000 O.2     158 LEU    0.0900
   2491 CB        -89.5150   -5.3420  -56.2570 C.3     158 LEU   -0.1800
   2492 CG        -88.8750   -4.1990  -57.0760 C.3     158 LEU    0.0900
   2493 CD1       -89.1590   -4.3870  -58.5770 C.3     158 LEU    0.0900
   2494 CD2       -89.2870   -2.7980  -56.5880 C.3     158 LEU   -0.0900
   2495 HN        -87.2080   -6.3620  -56.3900 H       158 LEU    0.0900
   2496 HA        -88.6960   -5.1870  -54.2570 H       158 LEU   -0.2700
   2497 HB1       -90.4910   -4.9650  -55.8860 H       158 LEU    0.0900
   2498 HB2       -89.6940   -6.1810  -56.9590 H       158 LEU    0.0900
   2499 HG        -87.7770   -4.1940  -56.9060 H       158 LEU    0.0900
   2500 HD11      -90.2020   -4.7420  -58.7260 H       158 LEU   -0.2700
   2501 HD12      -88.4630   -5.1410  -59.0010 H       158 LEU    0.0900
   2502 HD13      -89.0330   -3.4210  -59.1090 H       158 LEU    0.0900
   2503 HD21      -88.9810   -2.6570  -55.5290 H       158 LEU    0.0900
   2504 HD22      -90.3910   -2.6840  -56.6560 H       158 LEU    0.5100
   2505 HD23      -88.7910   -2.0210  -57.2080 H       158 LEU   -0.5100
   2506 N         -89.3070   -8.2840  -55.0360 N.am    159 LYS   -0.4700
   2507 CA        -89.8010   -9.5360  -54.4910 C.3     159 LYS    0.3100
   2508 C         -89.4460   -9.6930  -53.0080 C.2     159 LYS    0.0700
   2509 O         -90.3310   -9.9490  -52.1850 O.2     159 LYS    0.0900
   2510 CB        -89.2520  -10.7160  -55.2950 C.3     159 LYS   -0.1800
   2511 CG        -89.9610  -12.0250  -54.9950 C.3     159 LYS    0.0900
   2512 CD        -90.1620  -12.8390  -56.2560 C.3     159 LYS    0.0900
   2513 CE        -91.6060  -13.2990  -56.3490 C.3     159 LYS   -0.1800
   2514 NZ        -91.7960  -14.1830  -57.5180 N.4     159 LYS    0.0900
   2515 HN        -88.7760   -8.3550  -55.8760 H       159 LYS    0.0900
   2516 HA        -90.8790   -9.5190  -54.5340 H       159 LYS   -0.1800
   2517 HB1       -88.1730  -10.8350  -55.0610 H       159 LYS    0.0900
   2518 HB2       -89.3620  -10.4920  -56.3770 H       159 LYS    0.0900
   2519 HG1       -90.9500  -11.8090  -54.5390 H       159 LYS    0.2100
   2520 HG2       -89.3540  -12.6130  -54.2740 H       159 LYS    0.0500
   2521 HD1       -89.4910  -13.7240  -56.2370 H       159 LYS    0.0500
   2522 HD2       -89.9120  -12.2180  -57.1430 H       159 LYS   -0.3000
   2523 HE1       -92.2770  -12.4220  -56.4690 H       159 LYS    0.3300
   2524 HE2       -91.8840  -13.8690  -55.4370 H       159 LYS    0.3300
   2525 HZ1       -91.1820  -15.0180  -57.4250 H       159 LYS    0.3300
   2526 HZ2       -91.5500  -13.6670  -58.3870 H       159 LYS    0.5100
   2527 HZ3       -92.7890  -14.4880  -57.5650 H       159 LYS   -0.5100
   2528 N         -88.1640   -9.5160  -52.6740 N.am    160 CYS   -0.4700
   2529 CA        -87.7060   -9.6440  -51.2940 C.3     160 CYS    0.3100
   2530 C         -88.2330   -8.5540  -50.3610 C.2     160 CYS    0.0700
   2531 O         -88.5940   -8.8450  -49.2230 O.2     160 CYS    0.0900
   2532 CB        -86.1740   -9.7730  -51.2140 C.3     160 CYS   -0.1000
   2533 SG        -85.5060   -9.9800  -49.5100 S.3     160 CYS    0.0900
   2534 HN        -87.4670   -9.2890  -53.3510 H       160 CYS    0.0900
   2535 HA        -88.1740  -10.5200  -50.8720 H       160 CYS   -0.0800
   2536 HB1       -85.7280   -8.8610  -51.6610 H       160 CYS    0.5100
   2537 HB2       -85.8710  -10.6500  -51.8230 H       160 CYS   -0.5100
   2538 N         -88.2980   -7.3030  -50.8100 N.am    161 TYR   -0.4700
   2539 CA        -88.7390   -6.2640  -49.8790 C.3     161 TYR    0.3100
   2540 C         -90.2550   -6.2700  -49.7390 C.2     161 TYR    0.0700
   2541 O         -90.7880   -5.7640  -48.7550 O.2     161 TYR    0.0900
   2542 CB        -88.1790   -4.8500  -50.1880 C.3     161 TYR   -0.1800
   2543 CG        -86.7060   -4.7750  -50.6360 C.ar    161 TYR    0.0900
   2544 CD1       -85.7410   -5.6970  -50.1770 C.ar    161 TYR    0.0900
   2545 CD2       -86.2830   -3.7590  -51.5170 C.ar    161 TYR    0.0000
   2546 CE1       -84.4090   -5.6220  -50.6190 C.ar    161 TYR   -0.1150
   2547 CE2       -84.9590   -3.6720  -51.9580 C.ar    161 TYR    0.1150
   2548 CZ        -84.0220   -4.6010  -51.5090 C.ar    161 TYR   -0.1150
   2549 OH        -82.7040   -4.4990  -51.9490 O.3     161 TYR    0.1150
   2550 HN        -88.0640   -7.0320  -51.7410 H       161 TYR    0.1100
   2551 HA        -88.4230   -6.5670  -48.8930 H       161 TYR   -0.5400
   2552 HB1       -88.2610   -4.2290  -49.2710 H       161 TYR    0.4300
   2553 HB2       -88.7800   -4.4040  -51.0080 H       161 TYR   -0.1150
   2554 HD1       -86.0290   -6.4670  -49.4770 H       161 TYR    0.1150
   2555 HD2       -87.0020   -3.0290  -51.8610 H       161 TYR   -0.1150
   2556 HE1       -83.6840   -6.3470  -50.2790 H       161 TYR    0.1150
   2557 HE2       -84.6650   -2.8900  -52.6420 H       161 TYR    0.5100
   2558 HH        -82.2000   -5.2080  -51.5430 H       161 TYR   -0.5100
   2559 N         -90.9490   -6.8680  -50.7060 N.am    162 GLN   -0.4700
   2560 CA        -92.3870   -7.0960  -50.5550 C.3     162 GLN    0.3100
   2561 C         -92.7120   -8.5380  -50.1370 C.2     162 GLN    0.0700
   2562 O         -93.5680   -9.2010  -50.7270 O.2     162 GLN    0.0900
   2563 CB        -93.1900   -6.6650  -51.7940 C.3     162 GLN   -0.1800
   2564 CG        -94.5270   -6.0100  -51.3980 C.3     162 GLN    0.0900
   2565 CD        -95.4140   -5.6760  -52.5780 C.2     162 GLN    0.0900
   2566 NE2       -95.8560   -4.4210  -52.6380 N.am    162 GLN   -0.1800
   2567 OE1       -95.7170   -6.5340  -53.4170 O.2     162 GLN    0.0900
   2568 HN        -90.5320   -7.1800  -51.5570 H       162 GLN    0.0900
   2569 HA        -92.7160   -6.5350  -49.6930 H       162 GLN    0.5500
   2570 HB1       -93.3930   -7.5560  -52.4240 H       162 GLN   -0.5500
   2571 HB2       -92.5890   -5.9390  -52.3830 H       162 GLN   -0.6200
   2572 HG1       -94.3130   -5.0690  -50.8460 H       162 GLN    0.3200
   2573 HG2       -95.0810   -6.7050  -50.7320 H       162 GLN    0.3000
   2574 HE21      -96.4460   -4.1350  -53.3930 H       162 GLN    0.5100
   2575 HE22      -95.5970   -3.7660  -51.9290 H       162 GLN   -0.5100
   2576 N         -92.0200   -8.9790  -49.0850 N.am    163 ASP   -0.4700
   2577 CA        -92.1370  -10.3030  -48.4860 C.3     163 ASP    0.3100
   2578 C         -91.5510  -10.1540  -47.0760 C.2     163 ASP    0.0700
   2579 O         -90.3300  -10.0240  -46.9230 O.2     163 ASP    0.0900
   2580 CB        -91.3500  -11.3230  -49.3220 C.3     163 ASP   -0.2800
   2581 CG        -91.1680  -12.6710  -48.6270 C.2     163 ASP    0.0900
   2582 OD1       -91.7430  -12.9100  -47.5320 O.co2   163 ASP    0.0900
   2583 OD2       -90.4370  -13.5090  -49.2040 O.co2   163 ASP    0.6200
   2584 HN        -91.3550   -8.3860  -48.6400 H       163 ASP   -0.7600
   2585 HA        -93.1820  -10.5680  -48.4510 H       163 ASP   -0.7600
   2586 HB1       -90.3450  -10.9060  -49.5410 H       163 ASP    0.5100
   2587 HB2       -91.8910  -11.4940  -50.2770 H       163 ASP   -0.5100
   2588 N         -92.4140  -10.1500  -46.0390 N.am    164 PRO   -0.2900
   2589 CA        -92.0100   -9.7670  -44.6730 C.3     164 PRO    0.0000
   2590 C         -91.0680  -10.7610  -43.9770 C.2     164 PRO    0.0900
   2591 O         -90.4920  -10.4480  -42.9250 O.2     164 PRO    0.0900
   2592 CB        -93.3450   -9.6650  -43.9200 C.3     164 PRO    0.0200
   2593 CG        -94.4110   -9.6660  -44.9840 C.3     164 PRO    0.0900
   2594 CD        -93.8490  -10.4680  -46.1110 C.3     164 PRO   -0.1800
   2595 HA        -91.4350   -8.8550  -44.6930 H       164 PRO    0.0900
   2596 HB1       -93.3890   -8.7280  -43.3250 H       164 PRO    0.0900
   2597 HB2       -93.4750  -10.5310  -43.2360 H       164 PRO   -0.1800
   2598 HG1       -95.3450  -10.1290  -44.6020 H       164 PRO    0.0900
   2599 HG2       -94.6330   -8.6290  -45.3150 H       164 PRO    0.0900
   2600 HD1       -94.0100  -11.5560  -45.9620 H       164 PRO    0.5100
   2601 HD2       -94.2660  -10.1520  -47.0900 H       164 PRO   -0.5100
   2602 N         -90.9200  -11.9450  -44.5620 N.am    165 GLY   -0.4700
   2603 CA        -90.0220  -12.9600  -44.0500 C.3     165 GLY    0.3100
   2604 C         -88.7870  -13.0910  -44.9090 C.2     165 GLY   -0.0200
   2605 O         -88.0730  -14.0900  -44.8270 O.2     165 GLY    0.0900
   2606 HN        -91.4250  -12.1900  -45.3860 H       165 GLY    0.0900
   2607 HA1       -90.5510  -13.9020  -44.0350 H       165 GLY    0.5100
   2608 HA2       -89.7330  -12.6790  -43.0480 H       165 GLY   -0.5100
   2609 N         -88.5330  -12.0880  -45.7490 N.am    166 CYS   -0.4700
   2610 CA        -87.2760  -12.0230  -46.4880 C.3     166 CYS    0.3100
   2611 C         -86.2810  -11.0500  -45.8760 C.2     166 CYS    0.0700
   2612 O         -86.5640   -9.8620  -45.6820 O.2     166 CYS    0.0900
   2613 CB        -87.4810  -11.7080  -47.9630 C.3     166 CYS   -0.1000
   2614 SG        -85.9600  -11.9060  -48.9460 S.3     166 CYS    0.0900
   2615 HN        -89.1820  -11.3460  -45.9070 H       166 CYS    0.0900
   2616 HA        -86.7880  -12.9800  -46.3830 H       166 CYS   -0.0800
   2617 HB1       -87.8410  -10.6610  -48.0530 H       166 CYS    0.5100
   2618 HB2       -88.2660  -12.3840  -48.3630 H       166 CYS   -0.5100
   2619 N         -85.1120  -11.5870  -45.5440 N.am    167 CYS   -0.4700
   2620 CA        -84.0070  -10.7920  -45.0780 C.3     167 CYS    0.3100
   2621 C         -82.7560  -11.3230  -45.7330 C.2     167 CYS    0.0700
   2622 O         -81.7710  -11.6060  -45.0580 O.2     167 CYS    0.0900
   2623 CB        -83.8910  -10.8210  -43.5490 C.3     167 CYS   -0.1000
   2624 SG        -82.8540   -9.4950  -42.8310 S.3     167 CYS    0.0900
   2625 HN        -84.9480  -12.5680  -45.6030 H       167 CYS    0.0900
   2626 HA        -84.1620   -9.7790  -45.4190 H       167 CYS   -0.0800
   2627 HB1       -83.4650  -11.8030  -43.2550 H       167 CYS    0.5100
   2628 HB2       -84.9140  -10.7400  -43.1270 H       167 CYS   -0.5100
   2629 N         -82.7990  -11.4790  -47.0570 N.am    168 ASP   -0.4700
   2630 CA        -81.5670  -11.5560  -47.8360 C.3     168 ASP    0.3100
   2631 C         -81.0240  -10.1420  -47.8120 C.2     168 ASP    0.0700
   2632 O         -81.7720   -9.1720  -47.6020 O.2     168 ASP    0.0900
   2633 CB        -81.8090  -11.9380  -49.3040 C.3     168 ASP   -0.2800
   2634 CG        -82.5830  -13.2430  -49.4770 C.2     168 ASP    0.0900
   2635 OD1       -82.8100  -13.9830  -48.4890 O.co2   168 ASP    0.0900
   2636 OD2       -82.9660  -13.5320  -50.6330 O.co2   168 ASP    0.6200
   2637 HN        -83.6540  -11.5490  -47.5640 H       168 ASP   -0.7600
   2638 HA        -80.9330  -12.2950  -47.3670 H       168 ASP   -0.7600
   2639 HB1       -80.8270  -12.0470  -49.8110 H       168 ASP    0.5100
   2640 HB2       -82.3840  -11.1240  -49.7940 H       168 ASP   -0.5100
   2641 N         -79.7330   -9.9940  -48.0400 N.am    169 PHE   -0.4700
   2642 CA        -79.1900   -8.6650  -48.1980 C.3     169 PHE    0.3100
   2643 C         -78.9890   -8.4420  -49.6950 C.2     169 PHE    0.0700
   2644 O         -77.8690   -8.5090  -50.2100 O.2     169 PHE    0.0900
   2645 CB        -77.8910   -8.5550  -47.3950 C.3     169 PHE   -0.1800
   2646 CG        -77.3810   -7.1580  -47.2330 C.ar    169 PHE    0.0900
   2647 CD1       -78.2550   -6.1040  -46.9420 C.ar    169 PHE    0.0900
   2648 CD2       -76.0100   -6.9010  -47.3340 C.ar    169 PHE    0.0000
   2649 CE1       -77.7720   -4.8110  -46.7910 C.ar    169 PHE   -0.1150
   2650 CE2       -75.5170   -5.6260  -47.1710 C.ar    169 PHE    0.1150
   2651 CZ        -76.4010   -4.5690  -46.9010 C.ar    169 PHE   -0.1150
   2652 HN        -79.0990  -10.7600  -48.1100 H       169 PHE    0.1150
   2653 HA        -79.9200   -7.9530  -47.8420 H       169 PHE   -0.1150
   2654 HB1       -77.0950   -9.1340  -47.9110 H       169 PHE    0.1150
   2655 HB2       -78.0580   -8.9610  -46.3750 H       169 PHE   -0.1150
   2656 HD1       -79.3120   -6.2980  -46.8350 H       169 PHE    0.1150
   2657 HD2       -75.3300   -7.7140  -47.5430 H       169 PHE   -0.1150
   2658 HE1       -78.4530   -3.9980  -46.5880 H       169 PHE    0.1150
   2659 HE2       -74.4560   -5.4390  -47.2490 H       169 PHE    0.5100
   2660 HZ        -76.0190   -3.5650  -46.7790 H       169 PHE   -0.5100
   2661 N         -80.0900   -8.2270  -50.4080 N.am    170 VAL   -0.4700
   2662 CA        -80.0200   -7.9790  -51.8450 C.3     170 VAL    0.3100
   2663 C         -79.6310   -6.5230  -52.0470 C.2     170 VAL    0.0700
   2664 O         -80.3590   -5.6080  -51.6290 O.2     170 VAL    0.0900
   2665 CB        -81.3760   -8.2830  -52.5520 C.3     170 VAL   -0.0900
   2666 CG1       -81.3150   -7.9340  -54.0570 C.3     170 VAL    0.0900
   2667 CG2       -81.7490   -9.7400  -52.3530 C.3     170 VAL   -0.2700
   2668 HN        -80.9990   -8.2260  -50.0000 H       170 VAL    0.0900
   2669 HA        -79.2420   -8.6080  -52.2490 H       170 VAL    0.0900
   2670 HB        -82.1800   -7.6860  -52.0710 H       170 VAL    0.0900
   2671 HG11      -80.4120   -8.3890  -54.5180 H       170 VAL   -0.2700
   2672 HG12      -81.2610   -6.8320  -54.1870 H       170 VAL    0.0900
   2673 HG13      -82.2150   -8.3300  -54.5730 H       170 VAL    0.0900
   2674 HG21      -81.8510   -9.9640  -51.2700 H       170 VAL    0.0900
   2675 HG22      -80.9580  -10.3950  -52.7770 H       170 VAL    0.5100
   2676 HG23      -82.7180   -9.9540  -52.8530 H       170 VAL   -0.5100
   2677 N         -78.4830   -6.2930  -52.6670 N.am    171 THR   -0.4700
   2678 CA        -77.9650   -4.9310  -52.7420 C.3     171 THR    0.3100
   2679 C         -77.8180   -4.5300  -54.1860 C.2     171 THR    0.0700
   2680 O         -77.7210   -5.3990  -55.0490 O.2     171 THR    0.0900
   2681 CB        -76.6050   -4.7470  -51.9670 C.3     171 THR    0.1400
   2682 CG2       -76.7410   -5.1880  -50.5030 C.3     171 THR    0.0900
   2683 OG1       -75.5590   -5.5020  -52.5890 O.3     171 THR   -0.6600
   2684 HN        -77.9400   -7.0120  -53.0950 H       171 THR    0.4300
   2685 HA        -78.7150   -4.2750  -52.3260 H       171 THR   -0.2700
   2686 HB        -76.3180   -3.6740  -51.9660 H       171 THR    0.0900
   2687 HG1       -75.5900   -5.2780  -53.5220 H       171 THR    0.0900
   2688 HG21      -76.8520   -6.2910  -50.4460 H       171 THR    0.0900
   2689 HG22      -77.6390   -4.7170  -50.0490 H       171 THR    0.5100
   2690 HG23      -75.8350   -4.8920  -49.9330 H       171 THR   -0.5100
   2691 N         -77.8090   -3.2220  -54.4590 N.am    172 ASN   -0.4700
   2692 CA        -77.4370   -2.7290  -55.7900 C.3     172 ASN    0.3100
   2693 C         -75.9260   -2.9140  -55.9840 C.2     172 ASN    0.0700
   2694 O         -75.1900   -3.1310  -55.0050 O.2     172 ASN    0.0900
   2695 CB        -77.8800   -1.2750  -55.9710 C.3     172 ASN   -0.1800
   2696 CG        -77.1980   -0.3100  -54.9880 C.2     172 ASN    0.0900
   2697 ND2       -77.9590    0.1570  -53.9900 N.am    172 ASN    0.0900
   2698 OD1       -76.0090    0.0240  -55.1400 O.2     172 ASN    0.5500
   2699 HN        -78.0500   -2.5330  -53.7810 H       172 ASN   -0.5500
   2700 HA        -77.9130   -3.3620  -56.5250 H       172 ASN   -0.6200
   2701 HB1       -78.9790   -1.2140  -55.8180 H       172 ASN    0.3200
   2702 HB2       -77.6380   -0.9530  -57.0060 H       172 ASN    0.3000
   2703 HD21      -78.9140   -0.1250  -53.9150 H       172 ASN    0.5100
   2704 HD22      -77.5700    0.7890  -53.3180 H       172 ASN   -0.5100
   2705 N         -75.4560   -2.8510  -57.2280 N.am    173 ARG   -0.4700
   2706 CA        -74.0280   -3.0280  -57.5170 C.3     173 ARG    0.3100
   2707 C         -73.1080   -1.9560  -56.9380 C.2     173 ARG    0.0700
   2708 O         -71.9910   -2.2600  -56.5200 O.2     173 ARG    0.0900
   2709 CB        -73.7990   -3.1340  -59.0180 C.3     173 ARG   -0.1800
   2710 CG        -74.4260   -4.3660  -59.6180 C.3     173 ARG    0.0900
   2711 CD        -74.4320   -4.2810  -61.1100 C.3     173 ARG    0.0900
   2712 NE        -75.7050   -4.7550  -61.6370 N.pl3   173 ARG   -0.1800
   2713 CZ        -75.8700   -5.9170  -62.2500 C.cat   173 ARG    0.0900
   2714 NH1       -74.8470   -6.7410  -62.4300 N.pl3   173 ARG    0.0900
   2715 NH2       -77.0670   -6.2540  -62.6990 N.pl3   173 ARG    0.2000
   2716 HN        -76.0480   -2.6830  -58.0120 H       173 ARG    0.0900
   2717 HA        -73.6950   -3.9270  -57.0210 H       173 ARG    0.0900
   2718 HB1       -72.7060   -3.1580  -59.2120 H       173 ARG   -0.7000
   2719 HB2       -74.2330   -2.2380  -59.5100 H       173 ARG    0.4400
   2720 HG1       -75.4700   -4.4630  -59.2510 H       173 ARG    0.6400
   2721 HG2       -73.8500   -5.2620  -59.3020 H       173 ARG   -0.8000
   2722 HD1       -73.6250   -4.9190  -61.5310 H       173 ARG    0.4600
   2723 HD2       -74.2940   -3.2280  -61.4330 H       173 ARG    0.4600
   2724 HE        -76.5050   -4.1650  -61.5280 H       173 ARG   -0.8000
   2725 HH11      -73.9740   -6.5620  -61.9760 H       173 ARG    0.4600
   2726 HH12      -74.9470   -7.5420  -63.0210 H       173 ARG    0.4600
   2727 HH21      -77.8400   -5.6330  -62.5740 H       173 ARG    0.5100
   2728 HH22      -77.1990   -7.1290  -63.1620 H       173 ARG   -0.5100
   2729 N         -73.5710   -0.7040  -56.9170 N.am    174 ALA   -0.4700
   2730 CA        -72.7440    0.4010  -56.4370 C.3     174 ALA    0.3100
   2731 C         -72.3630    0.1660  -54.9820 C.2     174 ALA    0.0700
   2732 O         -71.1780    0.2460  -54.6220 O.2     174 ALA    0.0900
   2733 CB        -73.4530    1.7410  -56.6290 C.3     174 ALA   -0.2700
   2734 HN        -74.4900   -0.4680  -57.2240 H       174 ALA    0.0900
   2735 HA        -71.8170    0.3870  -56.9910 H       174 ALA    0.0900
   2736 HB1       -74.4110    1.7500  -56.0650 H       174 ALA    0.0900
   2737 HB2       -73.6750    1.9020  -57.7060 H       174 ALA    0.5100
   2738 HB3       -72.8130    2.5660  -56.2520 H       174 ALA   -0.5100
   2739 N         -73.3680   -0.1740  -54.1690 N.am    175 TYR   -0.4700
   2740 CA        -73.1610   -0.4200  -52.7530 C.3     175 TYR    0.3100
   2741 C         -72.2400   -1.6230  -52.5030 C.2     175 TYR    0.0700
   2742 O         -71.3040   -1.5530  -51.6970 O.2     175 TYR    0.0900
   2743 CB        -74.4870   -0.6030  -52.0310 C.3     175 TYR   -0.1800
   2744 CG        -74.3020   -0.9120  -50.5750 C.ar    175 TYR    0.0900
   2745 CD1       -74.1040   -2.2240  -50.1540 C.ar    175 TYR    0.0900
   2746 CD2       -74.3040    0.1040  -49.6150 C.ar    175 TYR    0.0000
   2747 CE1       -73.9240   -2.5320  -48.8070 C.ar    175 TYR   -0.1150
   2748 CE2       -74.1320   -0.1830  -48.2660 C.ar    175 TYR    0.1150
   2749 CZ        -73.9340   -1.5120  -47.8730 C.ar    175 TYR   -0.1150
   2750 OH        -73.7420   -1.8380  -46.5540 O.3     175 TYR    0.1150
   2751 HN        -74.3040   -0.2720  -54.4980 H       175 TYR    0.1100
   2752 HA        -72.6260    0.4240  -52.3430 H       175 TYR   -0.5400
   2753 HB1       -75.0460   -1.4490  -52.4870 H       175 TYR    0.4300
   2754 HB2       -75.0840    0.3310  -52.1040 H       175 TYR   -0.1150
   2755 HD1       -74.0900   -3.0190  -50.8850 H       175 TYR    0.1150
   2756 HD2       -74.4410    1.1290  -49.9260 H       175 TYR   -0.1150
   2757 HE1       -73.7770   -3.5550  -48.4950 H       175 TYR    0.1150
   2758 HE2       -74.1500    0.6080  -47.5310 H       175 TYR    0.5100
   2759 HH        -73.4700   -2.7570  -46.5120 H       175 TYR   -0.5100
   2760 N         -72.4960   -2.7250  -53.2000 N.am    176 ALA   -0.4700
   2761 CA        -71.6080   -3.8910  -53.1300 C.3     176 ALA    0.3100
   2762 C         -70.1460   -3.5490  -53.3800 C.2     176 ALA    0.0700
   2763 O         -69.2830   -3.9370  -52.5940 O.2     176 ALA    0.0900
   2764 CB        -72.0640   -4.9850  -54.0940 C.3     176 ALA   -0.2700
   2765 HN        -73.2920   -2.8100  -53.7960 H       176 ALA    0.0900
   2766 HA        -71.6230   -4.2600  -52.1150 H       176 ALA    0.0900
   2767 HB1       -72.0570   -4.6010  -55.1370 H       176 ALA    0.0900
   2768 HB2       -73.0970   -5.3050  -53.8410 H       176 ALA    0.5100
   2769 HB3       -71.3760   -5.8550  -54.0320 H       176 ALA   -0.5100
   2770 N         -69.8490   -2.8480  -54.4730 N.am    177 ILE   -0.4700
   2771 CA        -68.4560   -2.4890  -54.7330 C.3     177 ILE    0.3100
   2772 C         -67.9320   -1.4860  -53.6920 C.2     177 ILE    0.0700
   2773 O         -66.8790   -1.7260  -53.1000 O.2     177 ILE    0.0900
   2774 CB        -68.2380   -1.9860  -56.1650 C.3     177 ILE   -0.0900
   2775 CG1       -68.6120   -3.1000  -57.1590 C.3     177 ILE    0.0900
   2776 CG2       -66.7700   -1.5370  -56.3600 C.3     177 ILE   -0.2700
   2777 CD        -69.1670   -2.5920  -58.4810 C.3     177 ILE    0.0900
   2778 HN        -70.5320   -2.5490  -55.1370 H       177 ILE    0.0900
   2779 HA        -67.8540   -3.3670  -54.5570 H       177 ILE    0.0900
   2780 HB        -68.9160   -1.1280  -56.3620 H       177 ILE   -0.1800
   2781 HG11      -69.3760   -3.7520  -56.6840 H       177 ILE    0.0900
   2782 HG12      -67.7040   -3.7030  -57.3680 H       177 ILE    0.0900
   2783 HG21      -66.0770   -2.3280  -56.0020 H       177 ILE   -0.2700
   2784 HG22      -66.5780   -0.6090  -55.7810 H       177 ILE    0.0900
   2785 HG23      -66.5720   -1.3530  -57.4380 H       177 ILE    0.0900
   2786 HD1       -68.7300   -1.5990  -58.7220 H       177 ILE    0.0900
   2787 HD2       -70.2710   -2.4860  -58.4120 H       177 ILE    0.5100
   2788 HD3       -68.9090   -3.3000  -59.2970 H       177 ILE   -0.5100
   2789 N         -68.6980   -0.4120  -53.4390 N.am    178 ALA   -0.4700
   2790 CA        -68.3400    0.6110  -52.4570 C.3     178 ALA    0.3100
   2791 C         -68.1010    0.0870  -51.0340 C.2     178 ALA    0.0700
   2792 O         -67.0290    0.3370  -50.4540 O.2     178 ALA    0.0900
   2793 CB        -69.3770    1.7180  -52.4430 C.3     178 ALA   -0.2700
   2794 HN        -69.5600   -0.2640  -53.9180 H       178 ALA    0.0900
   2795 HA        -67.3720    1.0070  -52.7240 H       178 ALA    0.0900
   2796 HB1       -70.3740    1.3050  -52.1770 H       178 ALA    0.0900
   2797 HB2       -69.4440    2.1870  -53.4480 H       178 ALA    0.5100
   2798 HB3       -69.1000    2.4860  -51.6890 H       178 ALA   -0.5100
   2799 N         -69.0840   -0.6350  -50.4790 N.am    179 SER   -0.4700
   2800 CA        -68.9580   -1.1580  -49.1160 C.3     179 SER    0.3100
   2801 C         -67.8450   -2.1820  -48.9760 C.2     179 SER    0.0700
   2802 O         -67.1440   -2.1600  -47.9850 O.2     179 SER    0.0900
   2803 CB        -70.2740   -1.7070  -48.5850 C.3     179 SER    0.0500
   2804 OG        -70.6530   -2.8550  -49.3080 O.3     179 SER    0.0900
   2805 HN        -69.9310   -0.8450  -50.9600 H       179 SER    0.0900
   2806 HA        -68.6160   -0.3510  -48.4850 H       179 SER   -0.6600
   2807 HB1       -71.0690   -0.9390  -48.6900 H       179 SER    0.4300
   2808 HB2       -70.1620   -1.9790  -47.5130 H       179 SER    0.5100
   2809 HG1       -70.8980   -2.5480  -50.1830 H       179 SER   -0.5100
   2810 N         -67.6450   -3.0280  -49.9900 N.am    180 SER   -0.4700
   2811 CA        -66.5390   -3.9740  -50.0040 C.3     180 SER    0.3100
   2812 C         -65.2010   -3.2720  -49.9450 C.2     180 SER    0.0700
   2813 O         -64.3570   -3.6070  -49.1090 O.2     180 SER    0.0900
   2814 CB        -66.5820   -4.8510  -51.2530 C.3     180 SER    0.0500
   2815 OG        -67.6730   -5.7520  -51.2110 O.3     180 SER    0.0900
   2816 HN        -68.2480   -3.0500  -50.7840 H       180 SER    0.0900
   2817 HA        -66.6120   -4.5850  -49.1170 H       180 SER   -0.6600
   2818 HB1       -65.6410   -5.4380  -51.3250 H       180 SER    0.4300
   2819 HB2       -66.6870   -4.2100  -52.1540 H       180 SER    0.5100
   2820 HG1       -68.4090   -5.2950  -51.6250 H       180 SER   -0.5100
   2821 N         -65.0020   -2.2950  -50.8390 N.am    181 ILE   -0.4700
   2822 CA        -63.7450   -1.5410  -50.8970 C.3     181 ILE    0.3100
   2823 C         -63.4970   -0.7730  -49.6000 C.2     181 ILE    0.0700
   2824 O         -62.3950   -0.8080  -49.0460 O.2     181 ILE    0.0900
   2825 CB        -63.7100   -0.5930  -52.1090 C.3     181 ILE   -0.0900
   2826 CG1       -63.6420   -1.4090  -53.4090 C.3     181 ILE    0.0900
   2827 CG2       -62.5330    0.4120  -51.9820 C.3     181 ILE   -0.2700
   2828 CD        -63.7340   -0.5780  -54.6900 C.3     181 ILE    0.0900
   2829 HN        -65.6980   -2.0360  -51.5030 H       181 ILE    0.0900
   2830 HA        -62.9360   -2.2520  -50.9610 H       181 ILE    0.0900
   2831 HB        -64.6680   -0.0330  -52.1660 H       181 ILE   -0.1800
   2832 HG11      -64.4780   -2.1390  -53.4070 H       181 ILE    0.0900
   2833 HG12      -62.6800   -1.9630  -53.4220 H       181 ILE    0.0900
   2834 HG21      -61.5910   -0.1310  -51.7520 H       181 ILE   -0.2700
   2835 HG22      -62.7370    1.1320  -51.1600 H       181 ILE    0.0900
   2836 HG23      -62.4010    0.9630  -52.9380 H       181 ILE    0.0900
   2837 HD1       -62.8090    0.0220  -54.8240 H       181 ILE    0.0900
   2838 HD2       -64.6000    0.1140  -54.6300 H       181 ILE    0.5100
   2839 HD3       -63.8510   -1.2480  -55.5680 H       181 ILE   -0.5100
   2840 N         -64.5410   -0.1150  -49.0980 N.am    182 ILE   -0.4700
   2841 CA        -64.4160    0.7370  -47.9210 C.3     182 ILE    0.3100
   2842 C         -64.3460   -0.0490  -46.6310 C.2     182 ILE    0.0700
   2843 O         -63.5500    0.2810  -45.7560 O.2     182 ILE    0.0900
   2844 CB        -65.5350    1.7930  -47.8610 C.3     182 ILE   -0.0900
   2845 CG1       -65.2050    2.9090  -48.8560 C.3     182 ILE    0.0900
   2846 CG2       -65.6830    2.3530  -46.4460 C.3     182 ILE   -0.2700
   2847 CD        -66.4070    3.6150  -49.4170 C.3     182 ILE    0.0900
   2848 HN        -65.4500   -0.1770  -49.5020 H       182 ILE    0.0900
   2849 HA        -63.4520    1.2210  -47.9670 H       182 ILE    0.0900
   2850 HB        -66.4940    1.3290  -48.1730 H       182 ILE   -0.1800
   2851 HG11      -64.6330    2.4680  -49.7000 H       182 ILE    0.0900
   2852 HG12      -64.5660    3.6590  -48.3420 H       182 ILE    0.0900
   2853 HG21      -64.6930    2.6670  -46.0540 H       182 ILE   -0.2700
   2854 HG22      -66.1010    1.5750  -45.7730 H       182 ILE    0.0900
   2855 HG23      -66.3550    3.2380  -46.4580 H       182 ILE    0.0900
   2856 HD1       -66.9910    4.0840  -48.5960 H       182 ILE    0.0900
   2857 HD2       -67.0590    2.8880  -49.9460 H       182 ILE    0.5100
   2858 HD3       -66.0840    4.4110  -50.1210 H       182 ILE   -0.5100
   2859 N         -65.1750   -1.0850  -46.5010 N.am    183 SER   -0.4700
   2860 CA        -65.1160   -1.9300  -45.3030 C.3     183 SER    0.3100
   2861 C         -63.9400   -2.9010  -45.2540 C.2     183 SER    0.0700
   2862 O         -63.4180   -3.1660  -44.1720 O.2     183 SER    0.0900
   2863 CB        -66.4180   -2.6880  -45.0790 C.3     183 SER    0.0500
   2864 OG        -67.4540   -1.7900  -44.6870 O.3     183 SER    0.0900
   2865 HN        -65.8510   -1.3290  -47.1920 H       183 SER    0.0900
   2866 HA        -64.9120   -1.2870  -44.4580 H       183 SER   -0.6600
   2867 HB1       -66.2780   -3.4450  -44.2780 H       183 SER    0.4300
   2868 HB2       -66.7210   -3.1970  -46.0190 H       183 SER    0.5100
   2869 HG1       -67.4200   -1.7490  -43.7290 H       183 SER   -0.5100
   2870 N         -63.4930   -3.4050  -46.4120 N.am    184 PHE   -0.4700
   2871 CA        -62.6050   -4.5600  -46.4340 C.3     184 PHE    0.3100
   2872 C         -61.3220   -4.4010  -47.2550 C.2     184 PHE    0.0700
   2873 O         -60.2280   -4.4450  -46.6970 O.2     184 PHE    0.0900
   2874 CB        -63.4100   -5.8250  -46.8330 C.3     184 PHE   -0.1800
   2875 CG        -62.5900   -7.0850  -46.8890 C.ar    184 PHE    0.0900
   2876 CD1       -62.3500   -7.8200  -45.7340 C.ar    184 PHE    0.0900
   2877 CD2       -62.0600   -7.5330  -48.0910 C.ar    184 PHE    0.0000
   2878 CE1       -61.5950   -8.9880  -45.7790 C.ar    184 PHE   -0.1150
   2879 CE2       -61.3050   -8.6940  -48.1480 C.ar    184 PHE    0.1150
   2880 CZ        -61.0670   -9.4250  -46.9900 C.ar    184 PHE   -0.1150
   2881 HN        -63.7430   -3.0190  -47.2960 H       184 PHE    0.1150
   2882 HA        -62.1760   -4.6790  -45.4510 H       184 PHE   -0.1150
   2883 HB1       -63.8470   -5.6750  -47.8440 H       184 PHE    0.1150
   2884 HB2       -64.2170   -5.9930  -46.0890 H       184 PHE   -0.1150
   2885 HD1       -62.7540   -7.4820  -44.7920 H       184 PHE    0.1150
   2886 HD2       -62.2370   -6.9680  -48.9960 H       184 PHE   -0.1150
   2887 HE1       -61.4200   -9.5540  -44.8750 H       184 PHE    0.1150
   2888 HE2       -60.9030   -9.0320  -49.0910 H       184 PHE    0.5100
   2889 HZ        -60.4750  -10.3280  -47.0310 H       184 PHE   -0.5100
   2890 N         -61.4330   -4.2140  -48.5690 N.am    185 TYR   -0.4700
   2891 CA        -60.2310   -4.1970  -49.4200 C.3     185 TYR    0.3100
   2892 C         -59.1480   -3.1930  -49.0270 C.2     185 TYR    0.0700
   2893 O         -57.9660   -3.5440  -49.0090 O.2     185 TYR    0.0900
   2894 CB        -60.5970   -4.0740  -50.9000 C.3     185 TYR   -0.1800
   2895 CG        -61.2060   -5.3430  -51.4530 C.ar    185 TYR    0.0900
   2896 CD1       -60.4150   -6.4820  -51.6780 C.ar    185 TYR    0.0900
   2897 CD2       -62.5670   -5.4210  -51.7210 C.ar    185 TYR    0.0000
   2898 CE1       -60.9690   -7.6620  -52.1670 C.ar    185 TYR   -0.1150
   2899 CE2       -63.1330   -6.5960  -52.2100 C.ar    185 TYR    0.1150
   2900 CZ        -62.3330   -7.7100  -52.4320 C.ar    185 TYR   -0.1150
   2901 OH        -62.9050   -8.8590  -52.9230 O.3     185 TYR    0.1150
   2902 HN        -62.3100   -4.0810  -49.0250 H       185 TYR    0.1100
   2903 HA        -59.6910   -5.1160  -49.2470 H       185 TYR   -0.5400
   2904 HB1       -59.6830   -3.8550  -51.4920 H       185 TYR    0.4300
   2905 HB2       -61.3410   -3.2600  -51.0330 H       185 TYR   -0.1150
   2906 HD1       -59.3570   -6.4420  -51.4680 H       185 TYR    0.1150
   2907 HD2       -63.1950   -4.5600  -51.5460 H       185 TYR   -0.1150
   2908 HE1       -60.3470   -8.5280  -52.3390 H       185 TYR    0.1150
   2909 HE2       -64.1930   -6.6410  -52.4190 H       185 TYR    0.5100
   2910 HH        -63.8440   -8.6970  -53.0390 H       185 TYR   -0.5100
   2911 N         -59.5400   -1.9540  -48.7050 N.am    186 ILE   -0.4700
   2912 CA        -58.5650   -0.9150  -48.3350 C.3     186 ILE    0.3100
   2913 C         -57.8470   -1.2260  -47.0110 C.2     186 ILE    0.0700
   2914 O         -56.6200   -1.2800  -47.0000 O.2     186 ILE    0.0900
   2915 CB        -59.1740    0.5150  -48.3310 C.3     186 ILE   -0.0900
   2916 CG1       -59.5820    0.8970  -49.7580 C.3     186 ILE    0.0900
   2917 CG2       -58.1790    1.5360  -47.7230 C.3     186 ILE   -0.2700
   2918 CD        -60.2590    2.2450  -49.8770 C.3     186 ILE    0.0900
   2919 HN        -60.4980   -1.6820  -48.7020 H       186 ILE    0.0900
   2920 HA        -57.7550   -0.9640  -49.0460 H       186 ILE    0.0900
   2921 HB        -60.1100    0.5130  -47.7330 H       186 ILE   -0.1800
   2922 HG11      -60.2770    0.1220  -50.1420 H       186 ILE    0.0900
   2923 HG12      -58.6690    0.9070  -50.3920 H       186 ILE    0.0900
   2924 HG21      -57.1820    1.4280  -48.2010 H       186 ILE   -0.2700
   2925 HG22      -58.0710    1.3560  -46.6320 H       186 ILE    0.0900
   2926 HG23      -58.5450    2.5710  -47.8970 H       186 ILE    0.0900
   2927 HD1       -59.5260    3.0590  -49.6900 H       186 ILE    0.0900
   2928 HD2       -61.0760    2.3250  -49.1290 H       186 ILE    0.5100
   2929 HD3       -60.6740    2.3710  -50.8990 H       186 ILE   -0.5100
   2930 N         -58.5980   -1.4400  -45.9020 N.am    187 PRO   -0.2900
   2931 CA        -57.9060   -1.8650  -44.6810 C.3     187 PRO    0.0000
   2932 C         -57.1280   -3.1740  -44.8750 C.2     187 PRO    0.0900
   2933 O         -56.0560   -3.3200  -44.2920 O.2     187 PRO    0.0900
   2934 CB        -59.0260   -2.0350  -43.6420 C.3     187 PRO    0.0200
   2935 CG        -60.2530   -1.5640  -44.2510 C.3     187 PRO    0.0900
   2936 CD        -60.0490   -1.2780  -45.6970 C.3     187 PRO   -0.1800
   2937 HA        -57.1540   -1.1410  -44.4110 H       187 PRO    0.0900
   2938 HB1       -58.7960   -1.4400  -42.7320 H       187 PRO    0.0900
   2939 HB2       -59.1240   -3.1040  -43.3580 H       187 PRO   -0.1800
   2940 HG1       -61.0400   -2.3410  -44.1380 H       187 PRO    0.0900
   2941 HG2       -60.5880   -0.6380  -43.7370 H       187 PRO    0.0900
   2942 HD1       -60.6020   -2.0000  -46.3340 H       187 PRO    0.5100
   2943 HD2       -60.3520   -0.2400  -45.9490 H       187 PRO   -0.5100
   2944 N         -57.6390   -4.0960  -45.6970 N.am    188 LEU   -0.4700
   2945 CA        -56.8730   -5.3130  -46.0390 C.3     188 LEU    0.3100
   2946 C         -55.5040   -4.9890  -46.6140 C.2     188 LEU    0.0700
   2947 O         -54.4980   -5.5530  -46.1820 O.2     188 LEU    0.0900
   2948 CB        -57.6230   -6.2830  -46.9890 C.3     188 LEU   -0.1800
   2949 CG        -56.9970   -7.6950  -47.0200 C.3     188 LEU    0.0900
   2950 CD1       -57.3790   -8.5380  -45.7840 C.3     188 LEU    0.0900
   2951 CD2       -57.3070   -8.4640  -48.2930 C.3     188 LEU   -0.0900
   2952 HN        -58.5420   -4.0080  -46.1100 H       188 LEU    0.0900
   2953 HA        -56.6490   -5.8200  -45.1110 H       188 LEU   -0.2700
   2954 HB1       -57.6050   -5.8620  -48.0170 H       188 LEU    0.0900
   2955 HB2       -58.6790   -6.3670  -46.6540 H       188 LEU    0.0900
   2956 HG        -55.8910   -7.5960  -47.0580 H       188 LEU    0.0900
   2957 HD11      -58.4810   -8.6610  -45.7320 H       188 LEU   -0.2700
   2958 HD12      -57.0340   -8.0290  -44.8580 H       188 LEU    0.0900
   2959 HD13      -56.9120   -9.5430  -45.8530 H       188 LEU    0.0900
   2960 HD21      -56.9180   -7.9140  -49.1760 H       188 LEU    0.0900
   2961 HD22      -58.4060   -8.5820  -48.4060 H       188 LEU    0.5100
   2962 HD23      -56.8250   -9.4650  -48.2580 H       188 LEU   -0.5100
   2963 N         -55.4660   -4.0720  -47.5720 N.am    189 LEU   -0.4700
   2964 CA        -54.2270   -3.7380  -48.2560 C.3     189 LEU    0.3100
   2965 C         -53.2390   -3.0410  -47.3360 C.2     189 LEU    0.0700
   2966 O         -52.0470   -3.3530  -47.3630 O.2     189 LEU    0.0900
   2967 CB        -54.5140   -2.9190  -49.5160 C.3     189 LEU   -0.1800
   2968 CG        -55.3470   -3.7290  -50.5260 C.3     189 LEU    0.0900
   2969 CD1       -56.1530   -2.8170  -51.4650 C.3     189 LEU    0.0900
   2970 CD2       -54.4970   -4.7530  -51.3080 C.3     189 LEU   -0.0900
   2971 HN        -56.2800   -3.5740  -47.8650 H       189 LEU    0.0900
   2972 HA        -53.7270   -4.6600  -48.5120 H       189 LEU   -0.2700
   2973 HB1       -53.5520   -2.6270  -49.9880 H       189 LEU    0.0900
   2974 HB2       -55.0710   -2.0000  -49.2360 H       189 LEU    0.0900
   2975 HG        -56.0500   -4.3870  -49.9700 H       189 LEU    0.0900
   2976 HD11      -55.4660   -2.1590  -52.0390 H       189 LEU   -0.2700
   2977 HD12      -56.8430   -2.1790  -50.8730 H       189 LEU    0.0900
   2978 HD13      -56.7350   -3.4340  -52.1830 H       189 LEU    0.0900
   2979 HD21      -54.0250   -5.4740  -50.6070 H       189 LEU    0.0900
   2980 HD22      -53.6940   -4.2280  -51.8690 H       189 LEU    0.5100
   2981 HD23      -55.1400   -5.3170  -52.0170 H       189 LEU   -0.5100
   2982 N         -53.7390   -2.1140  -46.5150 N.am    190 ILE   -0.4700
   2983 CA        -52.9380   -1.4560  -45.4920 C.3     190 ILE    0.3100
   2984 C         -52.3420   -2.4900  -44.5210 C.2     190 ILE    0.0700
   2985 O         -51.1180   -2.5190  -44.3190 O.2     190 ILE    0.0900
   2986 CB        -53.7620   -0.3830  -44.7400 C.3     190 ILE   -0.0900
   2987 CG1       -54.1820    0.7340  -45.6960 C.3     190 ILE    0.0900
   2988 CG2       -52.9760    0.1970  -43.5270 C.3     190 ILE   -0.2700
   2989 CD        -55.2940    1.6250  -45.1540 C.3     190 ILE    0.0900
   2990 HN        -54.6920   -1.8290  -46.5670 H       190 ILE    0.0900
   2991 HA        -52.0880   -1.0010  -45.9780 H       190 ILE    0.0900
   2992 HB        -54.7070   -0.8390  -44.3760 H       190 ILE   -0.1800
   2993 HG11      -54.5300    0.2730  -46.6450 H       190 ILE    0.0900
   2994 HG12      -53.2950    1.3680  -45.9090 H       190 ILE    0.0900
   2995 HG21      -52.0320    0.6670  -43.8740 H       190 ILE   -0.2700
   2996 HG22      -52.7250   -0.6190  -42.8150 H       190 ILE    0.0900
   2997 HG23      -53.5890    0.9670  -43.0120 H       190 ILE    0.0900
   2998 HD1       -54.9670    2.1130  -44.2110 H       190 ILE    0.0900
   2999 HD2       -56.1980    1.0140  -44.9420 H       190 ILE    0.5100
   3000 HD3       -55.5410    2.4150  -45.8950 H       190 ILE   -0.5100
   3001 N         -53.1970   -3.3420  -43.9440 N.am    191 MET   -0.4700
   3002 CA        -52.7550   -4.4030  -43.0390 C.3     191 MET    0.3100
   3003 C         -51.6500   -5.2860  -43.6380 C.2     191 MET    0.0700
   3004 O         -50.6470   -5.5340  -42.9740 O.2     191 MET    0.0900
   3005 CB        -53.9290   -5.2830  -42.6150 C.3     191 MET   -0.1800
   3006 CG        -53.5820   -6.2830  -41.5200 C.3     191 MET    0.0900
   3007 SD        -54.7610   -7.6500  -41.3770 S.3     191 MET    0.0900
   3008 CE        -54.2350   -8.6940  -42.7520 C.3     191 MET   -0.1400
   3009 HN        -54.1790   -3.2900  -44.1040 H       191 MET    0.0900
   3010 HA        -52.3040   -3.9380  -42.1750 H       191 MET    0.0900
   3011 HB1       -54.2900   -5.8430  -43.5030 H       191 MET   -0.0900
   3012 HB2       -54.7470   -4.6280  -42.2470 H       191 MET   -0.2200
   3013 HG1       -53.5390   -5.7380  -40.5540 H       191 MET    0.0900
   3014 HG2       -52.5730   -6.6950  -41.7340 H       191 MET    0.0900
   3015 HE1       -53.1380   -8.8710  -42.7280 H       191 MET    0.0900
   3016 HE2       -54.4820   -8.2070  -43.7200 H       191 MET    0.5100
   3017 HE3       -54.7430   -9.6800  -42.7020 H       191 MET   -0.5100
   3018 N         -51.8250   -5.7520  -44.8800 N.am    192 ILE   -0.4700
   3019 CA        -50.8070   -6.5800  -45.5430 C.3     192 ILE    0.3100
   3020 C         -49.4860   -5.8180  -45.7400 C.2     192 ILE    0.0700
   3021 O         -48.4190   -6.3060  -45.3640 O.2     192 ILE    0.0900
   3022 CB        -51.3220   -7.1600  -46.8820 C.3     192 ILE   -0.0900
   3023 CG1       -52.4370   -8.1720  -46.6270 C.3     192 ILE    0.0900
   3024 CG2       -50.1870   -7.8040  -47.6910 C.3     192 ILE   -0.2700
   3025 CD        -53.3100   -8.4310  -47.8270 C.3     192 ILE    0.0900
   3026 HN        -52.6480   -5.5590  -45.4090 H       192 ILE    0.0900
   3027 HA        -50.5460   -7.3830  -44.8680 H       192 ILE    0.0900
   3028 HB        -51.7760   -6.3420  -47.4800 H       192 ILE   -0.1800
   3029 HG11      -53.0760   -7.7920  -45.8010 H       192 ILE    0.0900
   3030 HG12      -51.9760   -9.1320  -46.3110 H       192 ILE    0.0900
   3031 HG21      -49.6120   -8.5060  -47.0500 H       192 ILE   -0.2700
   3032 HG22      -49.4970   -7.0190  -48.0660 H       192 ILE    0.0900
   3033 HG23      -50.6090   -8.3720  -48.5480 H       192 ILE    0.0900
   3034 HD1       -52.6980   -8.8280  -48.6650 H       192 ILE    0.0900
   3035 HD2       -53.7900   -7.4850  -48.1570 H       192 ILE    0.5100
   3036 HD3       -54.0910   -9.1790  -47.5740 H       192 ILE   -0.5100
   3037 N         -49.5710   -4.6150  -46.3020 N.am    193 PHE   -0.4700
   3038 CA        -48.4150   -3.7690  -46.4840 C.3     193 PHE    0.3100
   3039 C         -47.6730   -3.5660  -45.1520 C.2     193 PHE    0.0700
   3040 O         -46.4560   -3.7700  -45.0870 O.2     193 PHE    0.0900
   3041 CB        -48.8500   -2.4460  -47.1410 C.3     193 PHE   -0.1800
   3042 CG        -47.7840   -1.3780  -47.1700 C.ar    193 PHE    0.0900
   3043 CD1       -46.7380   -1.4380  -48.0890 C.ar    193 PHE    0.0900
   3044 CD2       -47.8520   -0.2830  -46.2950 C.ar    193 PHE    0.0000
   3045 CE1       -45.7550   -0.4330  -48.1210 C.ar    193 PHE   -0.1150
   3046 CE2       -46.8840    0.7250  -46.3190 C.ar    193 PHE    0.1150
   3047 CZ        -45.8300    0.6490  -47.2310 C.ar    193 PHE   -0.1150
   3048 HN        -50.4390   -4.2430  -46.6230 H       193 PHE    0.1150
   3049 HA        -47.7070   -4.2910  -47.1120 H       193 PHE   -0.1150
   3050 HB1       -49.7120   -2.0300  -46.5780 H       193 PHE    0.1150
   3051 HB2       -49.1400   -2.6440  -48.1940 H       193 PHE   -0.1150
   3052 HD1       -46.6810   -2.2640  -48.7820 H       193 PHE    0.1150
   3053 HD2       -48.6680   -0.2180  -45.5900 H       193 PHE   -0.1150
   3054 HE1       -44.9430   -0.4930  -48.8300 H       193 PHE    0.1150
   3055 HE2       -46.9510    1.5590  -45.6360 H       193 PHE    0.5100
   3056 HZ        -45.0740    1.4190  -47.2520 H       193 PHE   -0.5100
   3057 N         -48.3960   -3.2020  -44.0870 N.am    194 VAL   -0.4700
   3058 CA        -47.7550   -2.9550  -42.7840 C.3     194 VAL    0.3100
   3059 C         -47.2180   -4.2370  -42.1300 C.2     194 VAL    0.0700
   3060 O         -46.1250   -4.2480  -41.5720 O.2     194 VAL    0.0900
   3061 CB        -48.6590   -2.1500  -41.8050 C.3     194 VAL   -0.0900
   3062 CG1       -48.0250   -2.0510  -40.4080 C.3     194 VAL    0.0900
   3063 CG2       -48.9170   -0.7540  -42.3500 C.3     194 VAL   -0.2700
   3064 HN        -49.3850   -3.0820  -44.1260 H       194 VAL    0.0900
   3065 HA        -46.8430   -2.4110  -42.9700 H       194 VAL    0.0900
   3066 HB        -49.6450   -2.6540  -41.7210 H       194 VAL    0.0900
   3067 HG11      -46.9720   -1.7070  -40.4900 H       194 VAL   -0.2700
   3068 HG12      -48.0350   -3.0470  -39.9160 H       194 VAL    0.0900
   3069 HG13      -48.5890   -1.3220  -39.7870 H       194 VAL    0.0900
   3070 HG21      -49.4270   -0.8170  -43.3360 H       194 VAL    0.0900
   3071 HG22      -47.9540   -0.2160  -42.4840 H       194 VAL    0.5100
   3072 HG23      -49.5670   -0.1870  -41.6500 H       194 VAL   -0.5100
   3073 N         -47.9860   -5.3200  -42.2140 N.am    195 ALA   -0.4700
   3074 CA        -47.5670   -6.6170  -41.6930 C.3     195 ALA    0.3100
   3075 C         -46.2970   -7.1410  -42.3730 C.2     195 ALA    0.0700
   3076 O         -45.4660   -7.7630  -41.7200 O.2     195 ALA    0.0900
   3077 CB        -48.6910   -7.6260  -41.8130 C.3     195 ALA   -0.2700
   3078 HN        -48.8870   -5.2950  -42.6380 H       195 ALA    0.0900
   3079 HA        -47.2860   -6.4880  -40.6590 H       195 ALA    0.0900
   3080 HB1       -48.9820   -7.7490  -42.8780 H       195 ALA    0.0900
   3081 HB2       -49.5760   -7.2760  -41.2410 H       195 ALA    0.5100
   3082 HB3       -48.3580   -8.6110  -41.4210 H       195 ALA   -0.5100
   3083 N         -46.1370   -6.8840  -43.6770 N.am    196 LEU   -0.4700
   3084 CA        -44.8910   -7.2230  -44.3640 C.3     196 LEU    0.3100
   3085 C         -43.7110   -6.3390  -43.9470 C.2     196 LEU    0.0700
   3086 O         -42.5920   -6.8260  -43.8240 O.2     196 LEU    0.0900
   3087 CB        -45.0550   -7.2250  -45.8860 C.3     196 LEU   -0.1800
   3088 CG        -45.8900   -8.3310  -46.5550 C.3     196 LEU    0.0900
   3089 CD1       -45.6370   -8.3360  -48.0640 C.3     196 LEU    0.0900
   3090 CD2       -45.6350   -9.7250  -45.9690 C.3     196 LEU   -0.0900
   3091 HN        -46.8480   -6.4550  -44.2300 H       196 LEU    0.0900
   3092 HA        -44.5860   -8.2030  -44.0240 H       196 LEU   -0.2700
   3093 HB1       -44.0370   -7.2790  -46.3220 H       196 LEU    0.0900
   3094 HB2       -45.5190   -6.2570  -46.1630 H       196 LEU    0.0900
   3095 HG        -46.9690   -8.1520  -46.3600 H       196 LEU    0.0900
   3096 HD11      -44.5610   -8.5210  -48.2700 H       196 LEU   -0.2700
   3097 HD12      -45.9170   -7.3510  -48.4970 H       196 LEU    0.0900
   3098 HD13      -46.2340   -9.1390  -48.5450 H       196 LEU    0.0900
   3099 HD21      -45.8860   -9.7350  -44.8870 H       196 LEU    0.0900
   3100 HD22      -44.5640   -9.9940  -46.0880 H       196 LEU    0.5100
   3101 HD23      -46.2700  -10.4750  -46.4880 H       196 LEU   -0.5100
   3102 N         -43.9460   -5.0470  -43.7190 N.am    197 ARG   -0.4700
   3103 CA        -42.8890   -4.1900  -43.1680 C.3     197 ARG    0.3100
   3104 C         -42.4660   -4.6710  -41.7690 C.2     197 ARG    0.0700
   3105 O         -41.2830   -4.6240  -41.4220 O.2     197 ARG    0.0900
   3106 CB        -43.2780   -2.7000  -43.1060 C.3     197 ARG   -0.1800
   3107 CG        -43.7730   -2.0440  -44.3900 C.3     197 ARG    0.0900
   3108 CD        -42.9220   -2.3300  -45.6160 C.3     197 ARG    0.0900
   3109 NE        -43.7840   -2.5790  -46.7810 N.pl3   197 ARG   -0.1800
   3110 CZ        -43.3870   -3.1320  -47.9280 C.cat   197 ARG    0.0900
   3111 NH1       -42.1240   -3.5060  -48.1020 N.pl3   197 ARG    0.0900
   3112 NH2       -44.2600   -3.3180  -48.9110 N.pl3   197 ARG    0.2000
   3113 HN        -44.8240   -4.6140  -43.9060 H       197 ARG    0.0900
   3114 HA        -42.0180   -4.3110  -43.7950 H       197 ARG    0.0900
   3115 HB1       -42.3840   -2.1360  -42.7660 H       197 ARG   -0.7000
   3116 HB2       -44.0810   -2.5960  -42.3460 H       197 ARG    0.4400
   3117 HG1       -43.7990   -0.9450  -44.2330 H       197 ARG    0.6400
   3118 HG2       -44.8050   -2.4040  -44.5900 H       197 ARG   -0.8000
   3119 HD1       -42.2990   -3.2330  -45.4470 H       197 ARG    0.4600
   3120 HD2       -42.2750   -1.4570  -45.8450 H       197 ARG    0.4600
   3121 HE        -44.7440   -2.3140  -46.7070 H       197 ARG   -0.8000
   3122 HH11      -41.4940   -3.5130  -47.3260 H       197 ARG    0.4600
   3123 HH12      -41.8030   -3.7780  -49.0090 H       197 ARG    0.4600
   3124 HH21      -45.2140   -3.0430  -48.7910 H       197 ARG    0.5100
   3125 HH22      -43.9630   -3.7320  -49.7710 H       197 ARG   -0.5100
   3126 N         -43.4290   -5.1320  -40.9700 N.am    198 VAL   -0.4700
   3127 CA        -43.1300   -5.6350  -39.6400 C.3     198 VAL    0.3100
   3128 C         -42.3220   -6.9210  -39.7750 C.2     198 VAL    0.0700
   3129 O         -41.5020   -7.2370  -38.9150 O.2     198 VAL    0.0900
   3130 CB        -44.4100   -5.8530  -38.7910 C.3     198 VAL   -0.0900
   3131 CG1       -44.0770   -6.4550  -37.4270 C.3     198 VAL    0.0900
   3132 CG2       -45.1410   -4.5440  -38.5990 C.3     198 VAL   -0.2700
   3133 HN        -44.3870   -5.1520  -41.2460 H       198 VAL    0.0900
   3134 HA        -42.4860   -4.9160  -39.1560 H       198 VAL    0.0900
   3135 HB        -45.0940   -6.5380  -39.3350 H       198 VAL    0.0900
   3136 HG11      -43.2660   -5.8730  -36.9400 H       198 VAL   -0.2700
   3137 HG12      -43.7360   -7.5050  -37.5500 H       198 VAL    0.0900
   3138 HG13      -44.9750   -6.4270  -36.7720 H       198 VAL    0.0900
   3139 HG21      -45.1170   -3.9520  -39.5390 H       198 VAL    0.0900
   3140 HG22      -44.6530   -3.9530  -37.7950 H       198 VAL    0.5100
   3141 HG23      -46.2010   -4.7390  -38.3290 H       198 VAL   -0.5100
   3142 N         -42.5310   -7.6450  -40.8730 N.am    199 TYR   -0.4700
   3143 CA        -41.7860   -8.8700  -41.1290 C.3     199 TYR    0.3100
   3144 C         -40.3480   -8.5930  -41.5600 C.2     199 TYR    0.0700
   3145 O         -39.4340   -9.2810  -41.1150 O.2     199 TYR    0.0900
   3146 CB        -42.4960   -9.7630  -42.1540 C.3     199 TYR   -0.1800
   3147 CG        -41.7700  -11.0680  -42.4160 C.ar    199 TYR    0.0900
   3148 CD1       -41.8640  -12.1380  -41.5210 C.ar    199 TYR    0.0900
   3149 CD2       -40.9780  -11.2310  -43.5630 C.ar    199 TYR    0.0000
   3150 CE1       -41.1920  -13.3400  -41.7600 C.ar    199 TYR   -0.1150
   3151 CE2       -40.3010  -12.4290  -43.8120 C.ar    199 TYR    0.1150
   3152 CZ        -40.4130  -13.4770  -42.9070 C.ar    199 TYR   -0.1150
   3153 OH        -39.7460  -14.6590  -43.1470 O.3     199 TYR    0.1150
   3154 HN        -43.2010   -7.3830  -41.5640 H       199 TYR    0.1100
   3155 HA        -41.6820   -9.3940  -40.1900 H       199 TYR   -0.5400
   3156 HB1       -42.5700   -9.2240  -43.1230 H       199 TYR    0.4300
   3157 HB2       -43.5100  -10.0180  -41.7800 H       199 TYR   -0.1150
   3158 HD1       -42.4670  -12.0340  -40.6310 H       199 TYR    0.1150
   3159 HD2       -40.8900  -10.4160  -44.2680 H       199 TYR   -0.1150
   3160 HE1       -41.2750  -14.1580  -41.0600 H       199 TYR    0.1150
   3161 HE2       -39.6960  -12.5390  -44.7010 H       199 TYR    0.5100
   3162 HH        -40.0590  -15.3100  -42.5130 H       199 TYR   -0.5100
   3163 N         -40.1470   -7.5970  -42.4250 N.am    200 ARG   -0.4700
   3164 CA        -38.8010   -7.2080  -42.8280 C.3     200 ARG    0.3100
   3165 C         -37.9970   -6.6910  -41.6360 C.2     200 ARG    0.0700
   3166 O         -36.8430   -7.0790  -41.4510 O.2     200 ARG    0.0900
   3167 CB        -38.8230   -6.1510  -43.9450 C.3     200 ARG   -0.1800
   3168 CG        -37.4250   -5.8360  -44.5020 C.3     200 ARG    0.0900
   3169 CD        -37.2760   -4.3850  -44.9400 C.3     200 ARG    0.0900
   3170 NE        -37.7060   -4.1820  -46.3270 N.pl3   200 ARG   -0.1800
   3171 CZ        -38.8850   -3.6800  -46.6880 C.cat   200 ARG    0.0900
   3172 NH1       -39.1700   -3.5370  -47.9790 N.pl3   200 ARG    0.0900
   3173 NH2       -39.7780   -3.3170  -45.7740 N.pl3   200 ARG    0.2000
   3174 HN        -40.8970   -7.0810  -42.8290 H       200 ARG    0.0900
   3175 HA        -38.2890   -8.0950  -43.1690 H       200 ARG    0.0900
   3176 HB1       -39.2650   -5.2160  -43.5410 H       200 ARG   -0.7000
   3177 HB2       -39.4620   -6.5220  -44.7740 H       200 ARG    0.4400
   3178 HG1       -37.2320   -6.4950  -45.3750 H       200 ARG    0.6400
   3179 HG2       -36.6700   -6.0520  -43.7160 H       200 ARG   -0.8000
   3180 HD1       -36.2110   -4.0800  -44.8690 H       200 ARG    0.4600
   3181 HD2       -37.9030   -3.7340  -44.2940 H       200 ARG    0.4600
   3182 HE        -37.0690   -4.4390  -47.0520 H       200 ARG   -0.8000
   3183 HH11      -38.5720   -3.9390  -48.6710 H       200 ARG    0.4600
   3184 HH12      -39.9840   -3.0260  -48.2560 H       200 ARG    0.4600
   3185 HH21      -40.5120   -2.6830  -46.0190 H       200 ARG    0.5100
   3186 HH22      -39.7180   -3.6790  -44.8440 H       200 ARG   -0.5100
   3187 N         -38.6200   -5.8330  -40.8260 N.am    201 GLU   -0.4700
   3188 CA        -37.9500   -5.1750  -39.7020 C.3     201 GLU    0.3100
   3189 C         -37.7020   -6.0870  -38.5070 C.2     201 GLU    0.0700
   3190 O         -36.8320   -5.8120  -37.6770 O.2     201 GLU    0.0900
   3191 CB        -38.7070   -3.9150  -39.2660 C.3     201 GLU   -0.1800
   3192 CG        -38.4090   -2.6810  -40.1230 C.3     201 GLU    0.0900
   3193 CD        -37.0540   -2.0510  -39.8240 C.2     201 GLU    0.0900
   3194 OE1       -36.4950   -2.2980  -38.7330 O.co2   201 GLU   -0.2800
   3195 OE2       -36.5510   -1.2950  -40.6840 O.co2   201 GLU    0.0900
   3196 HN        -39.5810   -5.6010  -40.9510 H       201 GLU    0.0900
   3197 HA        -36.9500   -4.9190  -40.0160 H       201 GLU    0.6200
   3198 HB1       -38.4320   -3.6860  -38.2140 H       201 GLU   -0.7600
   3199 HB2       -39.7960   -4.1240  -39.3150 H       201 GLU   -0.7600
   3200 HG1       -39.1970   -1.9200  -39.9410 H       201 GLU    0.5100
   3201 HG2       -38.4290   -2.9770  -41.1940 H       201 GLU   -0.5100
   3202 N         -38.4750   -7.1680  -38.4170 N.am    202 ALA   -0.4700
   3203 CA        -38.2390   -8.1940  -37.4060 C.3     202 ALA    0.3100
   3204 C         -37.1230   -9.1380  -37.8400 C.2     202 ALA    0.0700
   3205 O         -36.5420   -9.8380  -37.0120 O.2     202 ALA    0.0900
   3206 CB        -39.5160   -8.9740  -37.1170 C.3     202 ALA   -0.2700
   3207 HN        -39.2450   -7.3240  -39.0300 H       202 ALA    0.0900
   3208 HA        -37.8880   -7.7050  -36.5100 H       202 ALA    0.0900
   3209 HB1       -39.8790   -9.4690  -38.0440 H       202 ALA    0.0900
   3210 HB2       -40.3060   -8.2850  -36.7510 H       202 ALA    0.5100
   3211 HB3       -39.3170   -9.7560  -36.3530 H       202 ALA   -0.5100
   3212 N         -36.8210   -9.1580  -39.1380 N.am    203 LYS   -0.4700
   3213 CA        -35.7610  -10.0160  -39.6560 C.3     203 LYS    0.3100
   3214 C         -34.3770   -9.3820  -39.4590 C.2     203 LYS    0.0700
   3215 O         -33.3950  -10.0870  -39.2160 O.2     203 LYS    0.0900
   3216 CB        -36.0190  -10.3800  -41.1240 C.3     203 LYS   -0.1800
   3217 CG        -35.8530  -11.8690  -41.4090 C.3     203 LYS    0.0900
   3218 CD        -36.5190  -12.2920  -42.7060 C.3     203 LYS    0.0900
   3219 CE        -35.6200  -12.0380  -43.9000 C.3     203 LYS   -0.1800
   3220 NZ        -36.3980  -12.0960  -45.1620 N.4     203 LYS    0.0900
   3221 HN        -37.3000   -8.5930  -39.8060 H       203 LYS    0.0900
   3222 HA        -35.7300  -10.9090  -39.0510 H       203 LYS   -0.1800
   3223 HB1       -35.3060   -9.8140  -41.7600 H       203 LYS    0.0900
   3224 HB2       -37.0540  -10.0790  -41.3890 H       203 LYS    0.0900
   3225 HG1       -36.3020  -12.4460  -40.5720 H       203 LYS    0.2100
   3226 HG2       -34.7700  -12.1050  -41.4680 H       203 LYS    0.0500
   3227 HD1       -37.4630  -11.7190  -42.8340 H       203 LYS    0.0500
   3228 HD2       -36.7600  -13.3750  -42.6570 H       203 LYS   -0.3000
   3229 HE1       -34.8260  -12.8140  -43.9500 H       203 LYS    0.3300
   3230 HE2       -35.1640  -11.0290  -43.8240 H       203 LYS    0.3300
   3231 HZ1       -37.1450  -11.3720  -45.1430 H       203 LYS    0.3300
   3232 HZ2       -36.8300  -13.0370  -45.2600 H       203 LYS    0.5100
   3233 HZ3       -35.7650  -11.9200  -45.9680 H       203 LYS   -0.5100
   3234 N         -34.3090   -8.0510  -39.5290 N.am    204 GLU   -0.4700
   3235 CA        -33.0710   -7.3250  -39.2420 C.3     204 GLU    0.3100
   3236 C         -32.7610   -7.2660  -37.7330 C.2     204 GLU    0.0700
   3237 O         -32.3550   -6.2220  -37.2120 O.2     204 GLU    0.0900
   3238 CB        -33.1030   -5.9220  -39.8700 C.3     204 GLU   -0.1800
   3239 CG        -33.0040   -5.9220  -41.4020 C.3     204 GLU    0.0900
   3240 CD        -32.5250   -4.5880  -41.9830 C.2     204 GLU    0.0900
   3241 OE1       -31.8000   -3.8370  -41.2880 O.co2   204 GLU   -0.2800
   3242 OE2       -32.8690   -4.2950  -43.1520 O.co2   204 GLU    0.0900
   3243 HN        -35.0960   -7.4920  -39.7800 H       204 GLU    0.0900
   3244 HA        -32.2480   -7.8970  -39.6450 H       204 GLU    0.6200
   3245 HB1       -32.2540   -5.3350  -39.4610 H       204 GLU   -0.7600
   3246 HB2       -34.0550   -5.4290  -39.5790 H       204 GLU   -0.7600
   3247 HG1       -34.0050   -6.1470  -41.8250 H       204 GLU    0.5100
   3248 HG2       -32.2900   -6.7140  -41.7130 H       204 GLU   -0.5100
   3249 N         -32.8940   -8.3820  -36.9870 N.am    205 GLN   -0.4700
   3250 CA        -32.7160   -8.4060  -35.5530 C.3     205 GLN    0.3100
   3251 CAT       -30.4450  -10.5930  -33.4280 C.3     205 GLN    0.0700
   3252 C         -31.8890   -9.6050  -35.1280 C.2     205 GLN    0.0900
   3253 O         -31.7750  -10.6050  -35.8320 O.2     205 GLN   -0.1800
   3254 CB        -34.0820   -8.4370  -34.8210 C.3     205 GLN    0.0900
   3255 CG        -34.9770   -7.2360  -35.2010 C.3     205 GLN    0.0900
   3256 CD        -36.2140   -7.1610  -34.3090 C.2     205 GLN   -0.1800
   3257 NE2       -36.6380   -5.9210  -33.9790 N.am    205 GLN    0.0900
   3258 OE1       -36.8000   -8.1680  -33.9070 O.2     205 GLN    0.0900
   3259 NT        -31.2710   -9.5210  -33.9320 N.pl3   205 GLN    0.5500
   3260 HN        -33.1240   -9.2580  -37.4030 H       205 GLN   -0.5500
   3261 HNT       -31.3570   -8.7210  -33.3450 H       205 GLN   -0.6200
   3262 HA        -32.1620   -7.5220  -35.2720 H       205 GLN    0.3200
   3263 HB1       -33.9040   -8.4200  -33.7250 H       205 GLN    0.3000
   3264 HB2       -34.6100   -9.3770  -35.0860 H       205 GLN    0.5100
   3265 HG1       -35.3040   -7.3400  -36.2570 H       205 GLN   -0.5100
   3266 HG2       -34.3970   -6.2960  -35.0890 H       205 GLN   -0.4700
   3267 HE21      -36.2440   -5.1210  -34.4300 H       205 GLN    0.3100
   3268 HE22      -37.3460   -5.8050  -33.2820 H       205 GLN   -0.1100
   3269 HT1       -29.6050  -10.7760  -34.1330 H       205 GLN    0.0900
   3270 HT2       -31.0480  -11.5220  -33.3390 H       205 GLN    0.0900
   3271 HT3       -30.0290  -10.3130  -32.4370 H       205 GLN    0.0900
   3272 N         -30.2950  -10.3900  -25.3650 N.am    206 SER   -0.2700
   3273 CA        -30.6550  -11.6950  -24.8280 C.3     206 SER    0.0900
   3274 CAY       -29.1920   -8.8830  -26.8810 C.3     206 SER    0.0900
   3275 C         -31.5190  -12.4880  -25.7970 C.2     206 SER    0.0900
   3276 O         -32.6690  -12.1490  -26.0670 O.2     206 SER    0.5100
   3277 CB        -31.3780  -11.6120  -23.4560 C.3     206 SER   -0.5100
   3278 OG        -31.6560  -12.9040  -22.9050 O.3     206 SER   -0.4700
   3279 CY        -29.4370  -10.2570  -26.3870 C.2     206 SER    0.3100
   3280 OY        -28.8840  -11.2280  -26.8890 O.2     206 SER    0.0700
   3281 HN        -30.7220   -9.6020  -24.9270 H       206 SER    0.0900
   3282 HA        -29.7440  -12.2650  -24.7250 H       206 SER    0.0500
   3283 HB1       -32.3420  -11.0740  -23.5840 H       206 SER    0.0900
   3284 HB2       -30.7370  -11.0570  -22.7390 H       206 SER    0.0900
   3285 HG1       -30.8900  -13.1350  -22.3730 H       206 SER   -0.6600
   3286 HY1       -28.4690   -8.9160  -27.7230 H       206 SER    0.4300
   3287 HY2       -28.7660   -8.2610  -26.0640 H       206 SER    0.5100
   3288 HY3       -30.1450   -8.4380  -27.2410 H       206 SER   -0.5100
   3289 N         -30.9630  -13.5890  -26.3470 N.am    207 ARG   -0.4700
   3290 CA        -31.5950  -14.3900  -27.4170 C.3     207 ARG    0.3100
   3291 C         -32.9710  -14.9540  -27.0220 C.2     207 ARG    0.0700
   3292 O         -33.8850  -15.0550  -27.8540 O.2     207 ARG    0.0900
   3293 CB        -30.6600  -15.5420  -27.8250 C.3     207 ARG   -0.1800
   3294 CG        -31.2520  -16.5070  -28.8470 C.3     207 ARG    0.0900
   3295 CD        -30.4750  -17.8060  -28.9300 C.3     207 ARG    0.0900
   3296 NE        -31.2040  -18.7850  -29.7350 N.pl3   207 ARG   -0.1800
   3297 CZ        -31.1950  -18.8260  -31.0660 C.cat   207 ARG    0.0900
   3298 NH1       -30.4890  -17.9430  -31.7670 N.pl3   207 ARG    0.0900
   3299 NH2       -31.8970  -19.7580  -31.7000 N.pl3   207 ARG    0.2000
   3300 HN        -30.0720  -13.9190  -26.0460 H       207 ARG    0.0900
   3301 HA        -31.7860  -13.7410  -28.2590 H       207 ARG    0.0900
   3302 HB1       -30.3970  -16.1180  -26.9130 H       207 ARG   -0.7000
   3303 HB2       -29.7340  -15.1050  -28.2530 H       207 ARG    0.4400
   3304 HG1       -31.2480  -16.0210  -29.8460 H       207 ARG    0.6400
   3305 HG2       -32.3020  -16.7340  -28.5620 H       207 ARG   -0.8000
   3306 HD1       -30.3340  -18.2310  -27.9140 H       207 ARG    0.4600
   3307 HD2       -29.4900  -17.6300  -29.4110 H       207 ARG    0.4600
   3308 HE        -31.7470  -19.4710  -29.2530 H       207 ARG   -0.8000
   3309 HH11      -29.9590  -17.2390  -31.2950 H       207 ARG    0.4600
   3310 HH12      -30.4890  -17.9830  -32.7670 H       207 ARG    0.4600
   3311 HH21      -32.4290  -20.4240  -31.1790 H       207 ARG    0.5100
   3312 HH22      -31.8940  -19.7940  -32.7000 H       207 ARG   -0.5100
   3313 N         -33.0990  -15.3250  -25.7450 N.am    208 VAL   -0.4700
   3314 CA        -34.3440  -15.8360  -25.1720 C.3     208 VAL    0.3100
   3315 C         -35.4680  -14.7940  -25.2650 C.2     208 VAL    0.0700
   3316 O         -36.5950  -15.1150  -25.6600 O.2     208 VAL    0.0900
   3317 CB        -34.1240  -16.3100  -23.7040 C.3     208 VAL   -0.0900
   3318 CG1       -35.4300  -16.7970  -23.0720 C.3     208 VAL    0.0900
   3319 CG2       -33.0550  -17.4110  -23.6490 C.3     208 VAL   -0.2700
   3320 HN        -32.3320  -15.2670  -25.1120 H       208 VAL    0.0900
   3321 HA        -34.6800  -16.6590  -25.7850 H       208 VAL    0.0900
   3322 HB        -33.7220  -15.4670  -23.1050 H       208 VAL    0.0900
   3323 HG11      -35.9340  -17.5220  -23.7460 H       208 VAL   -0.2700
   3324 HG12      -36.1130  -15.9360  -22.9040 H       208 VAL    0.0900
   3325 HG13      -35.2170  -17.2990  -22.1040 H       208 VAL    0.0900
   3326 HG21      -32.0910  -17.0260  -24.0460 H       208 VAL    0.0900
   3327 HG22      -33.3720  -18.2780  -24.2680 H       208 VAL    0.5100
   3328 HG23      -32.9010  -17.7370  -22.5990 H       208 VAL   -0.5100
   3329 N         -35.1420  -13.5420  -24.9330 N.am    209 MET   -0.4700
   3330 CA        -36.1070  -12.4380  -24.9490 C.3     209 MET    0.3100
   3331 C         -36.6140  -12.0900  -26.3610 C.2     209 MET    0.0700
   3332 O         -37.7990  -11.8100  -26.5400 O.2     209 MET    0.0900
   3333 CB        -35.5220  -11.1900  -24.2670 C.3     209 MET   -0.1800
   3334 CG        -34.9570  -11.4160  -22.8500 C.3     209 MET    0.0900
   3335 SD        -36.2060  -11.6840  -21.5580 S.3     209 MET    0.0900
   3336 CE        -35.2010  -11.6780  -20.0670 C.3     209 MET   -0.1400
   3337 HN        -34.2160  -13.3000  -24.6560 H       209 MET    0.0900
   3338 HA        -36.9960  -12.7660  -24.4300 H       209 MET    0.0900
   3339 HB1       -36.3240  -10.4250  -24.2010 H       209 MET   -0.0900
   3340 HB2       -34.7020  -10.8000  -24.9070 H       209 MET   -0.2200
   3341 HG1       -34.3500  -10.5270  -22.5800 H       209 MET    0.0900
   3342 HG2       -34.2860  -12.2990  -22.8870 H       209 MET    0.0900
   3343 HE1       -34.6660  -10.7130  -19.9460 H       209 MET    0.0900
   3344 HE2       -34.4410  -12.4880  -20.1130 H       209 MET    0.5100
   3345 HE3       -35.8400  -11.8310  -19.1720 H       209 MET   -0.5100
   3346 N         -35.7150  -12.1120  -27.3490 N.am    210 LEU   -0.4700
   3347 CA        -36.0780  -11.8430  -28.7450 C.3     210 LEU    0.3100
   3348 C         -36.9070  -12.9730  -29.3580 C.2     210 LEU    0.0700
   3349 O         -37.7420  -12.7270  -30.2300 O.2     210 LEU    0.0900
   3350 CB        -34.8300  -11.5770  -29.6040 C.3     210 LEU   -0.1800
   3351 CG        -35.0370  -10.9000  -30.9690 C.3     210 LEU    0.0900
   3352 CD1       -35.2900   -9.4050  -30.8000 C.3     210 LEU    0.0900
   3353 CD2       -33.8580  -11.1430  -31.9180 C.3     210 LEU   -0.0900
   3354 HN        -34.7530  -12.3130  -27.1820 H       210 LEU    0.0900
   3355 HA        -36.7290  -10.9820  -28.7590 H       210 LEU   -0.2700
   3356 HB1       -34.3360  -12.5540  -29.7870 H       210 LEU    0.0900
   3357 HB2       -34.1480  -10.9320  -29.0120 H       210 LEU    0.0900
   3358 HG        -35.9080  -11.3640  -31.4810 H       210 LEU    0.0900
   3359 HD11      -34.4230   -8.9260  -30.2980 H       210 LEU   -0.2700
   3360 HD12      -36.1950   -9.2430  -30.1770 H       210 LEU    0.0900
   3361 HD13      -35.4310   -8.9310  -31.7940 H       210 LEU    0.0900
   3362 HD21      -33.7280  -12.2320  -32.0950 H       210 LEU    0.0900
   3363 HD22      -32.9230  -10.7430  -31.4700 H       210 LEU    0.5100
   3364 HD23      -34.0480  -10.6460  -32.8930 H       210 LEU   -0.5100
   3365 N         -36.6730  -14.2070  -28.9070 N.am    211 MET   -0.4700
   3366 CA        -37.4520  -15.3580  -29.3590 C.3     211 MET    0.3100
   3367 C         -38.8880  -15.2880  -28.8590 C.2     211 MET    0.0700
   3368 O         -39.8250  -15.5890  -29.6010 O.2     211 MET    0.0900
   3369 CB        -36.7990  -16.6830  -28.9390 C.3     211 MET   -0.1800
   3370 CG        -35.6680  -17.1560  -29.8640 C.3     211 MET    0.0900
   3371 SD        -36.1910  -17.6890  -31.5270 S.3     211 MET    0.0900
   3372 CE        -36.7600  -19.3670  -31.2180 C.3     211 MET   -0.1400
   3373 HN        -35.9560  -14.3990  -28.2420 H       211 MET    0.0900
   3374 HA        -37.5250  -15.3060  -30.4360 H       211 MET    0.0900
   3375 HB1       -37.5840  -17.4680  -28.9170 H       211 MET   -0.0900
   3376 HB2       -36.3860  -16.5590  -27.9160 H       211 MET   -0.2200
   3377 HG1       -35.1540  -18.0030  -29.3650 H       211 MET    0.0900
   3378 HG2       -34.9450  -16.3210  -29.9690 H       211 MET    0.0900
   3379 HE1       -37.5970  -19.3810  -30.4860 H       211 MET    0.0900
   3380 HE2       -35.9330  -19.9830  -30.8040 H       211 MET    0.5100
   3381 HE3       -37.1210  -19.8300  -32.1600 H       211 MET   -0.5100
   3382 N         -39.0490  -14.8700  -27.6020 N.am    212 ARG   -0.4700
   3383 CA        -40.3650  -14.7350  -26.9860 C.3     212 ARG    0.3100
   3384 C         -41.1910  -13.6190  -27.6280 C.2     212 ARG    0.0700
   3385 O         -42.4150  -13.7040  -27.7030 O.2     212 ARG    0.0900
   3386 CB        -40.2310  -14.4900  -25.4840 C.3     212 ARG   -0.1800
   3387 CG        -41.3640  -15.0950  -24.6710 C.3     212 ARG    0.0900
   3388 CD        -41.5350  -14.4050  -23.3230 C.3     212 ARG    0.0900
   3389 NE        -40.4320  -14.6830  -22.3990 N.pl3   212 ARG   -0.1800
   3390 CZ        -40.3030  -14.1250  -21.1970 C.cat   212 ARG    0.0900
   3391 NH1       -41.2050  -13.2500  -20.7540 N.pl3   212 ARG    0.0900
   3392 NH2       -39.2650  -14.4430  -20.4330 N.pl3   212 ARG    0.2000
   3393 HN        -38.2730  -14.6300  -27.0230 H       212 ARG    0.0900
   3394 HA        -40.9170  -15.6450  -27.1710 H       212 ARG    0.0900
   3395 HB1       -40.2090  -13.3950  -25.3040 H       212 ARG   -0.7000
   3396 HB2       -39.2720  -14.9300  -25.1380 H       212 ARG    0.4400
   3397 HG1       -41.1510  -16.1720  -24.5010 H       212 ARG    0.6400
   3398 HG2       -42.3100  -15.0020  -25.2460 H       212 ARG   -0.8000
   3399 HD1       -42.4710  -14.7590  -22.8420 H       212 ARG    0.4600
   3400 HD2       -41.5760  -13.3060  -23.4740 H       212 ARG    0.4600
   3401 HE        -39.7310  -15.3310  -22.6900 H       212 ARG   -0.8000
   3402 HH11      -41.9880  -13.0060  -21.3250 H       212 ARG    0.4600
   3403 HH12      -41.0980  -12.8380  -19.8490 H       212 ARG    0.4600
   3404 HH21      -38.5850  -15.0990  -20.7610 H       212 ARG    0.5100
   3405 HH22      -39.1630  -14.0280  -19.5290 H       212 ARG   -0.5100
   3406 N         -40.5100  -12.5750  -28.0910 N.am    213 GLU   -0.4700
   3407 CA        -41.1520  -11.4740  -28.8050 C.3     213 GLU    0.3100
   3408 C         -41.5700  -11.8700  -30.2210 C.2     213 GLU    0.0700
   3409 O         -42.6010  -11.4140  -30.7210 O.2     213 GLU    0.0900
   3410 CB        -40.2310  -10.2470  -28.8480 C.3     213 GLU   -0.1800
   3411 CG        -40.3620   -9.3240  -27.6380 C.3     213 GLU    0.0900
   3412 CD        -39.3240   -8.1990  -27.6230 C.2     213 GLU    0.0900
   3413 OE1       -38.9110   -7.7260  -28.7110 O.co2   213 GLU   -0.2800
   3414 OE2       -38.9220   -7.7770  -26.5140 O.co2   213 GLU    0.0900
   3415 HN        -39.5250  -12.4960  -27.9700 H       213 GLU    0.0900
   3416 HA        -42.0720  -11.2350  -28.2940 H       213 GLU    0.6200
   3417 HB1       -40.4700   -9.6630  -29.7620 H       213 GLU   -0.7600
   3418 HB2       -39.1810  -10.5990  -28.9090 H       213 GLU   -0.7600
   3419 HG1       -40.2380   -9.9260  -26.7120 H       213 GLU    0.5100
   3420 HG2       -41.3740   -8.8670  -27.6430 H       213 GLU   -0.5100
   3421 N         -40.7680  -12.7180  -30.8650 N.am    214 HSE   -0.4700
   3422 CA        -41.0770  -13.2070  -32.2020 C.3     214 HSE    0.3100
   3423 C         -42.1730  -14.2660  -32.1890 C.2     214 HSE    0.0700
   3424 O         -42.9150  -14.3970  -33.1560 O.2     214 HSE    0.0900
   3425 CB        -39.8120  -13.7260  -32.8920 C.3     214 HSE   -0.0800
   3426 CG        -38.9360  -12.6380  -33.4410 C.ar    214 HSE    0.0900
   3427 CD2       -38.6830  -11.3850  -32.9940 C.ar    214 HSE    0.0900
   3428 ND1       -38.2120  -12.7880  -34.6060 N.ar    214 HSE   -0.7000
   3429 CE1       -37.5420  -11.6740  -34.8450 C.ar    214 HSE    0.2200
   3430 NE2       -37.8090  -10.8060  -33.8820 N.ar    214 HSE    0.2500
   3431 HN        -39.9210  -13.0540  -30.4610 H       214 HSE    0.1300
   3432 HA        -41.5040  -12.3910  -32.7670 H       214 HSE   -0.3600
   3433 HB1       -40.1110  -14.3890  -33.7310 H       214 HSE    0.3200
   3434 HB2       -39.2200  -14.3120  -32.1560 H       214 HSE   -0.0500
   3435 HD2       -39.0640  -10.8780  -32.1160 H       214 HSE    0.0900
   3436 HE1       -36.8750  -11.4790  -35.6820 H       214 HSE    0.5100
   3437 HE2       -37.4430   -9.8780  -33.8020 H       214 HSE   -0.5100
   3438 N         -42.2780  -15.0200  -31.0950 N.am    215 LYS   -0.4700
   3439 CA        -43.4010  -15.9250  -30.9010 C.3     215 LYS    0.3100
   3440 C         -44.6940  -15.1130  -30.8500 C.2     215 LYS    0.0700
   3441 O         -45.6670  -15.4530  -31.5190 O.2     215 LYS    0.0900
   3442 CB        -43.2390  -16.7450  -29.6150 C.3     215 LYS   -0.1800
   3443 CG        -44.0530  -18.0490  -29.5850 C.3     215 LYS    0.0900
   3444 CD        -44.2480  -18.5930  -28.1630 C.3     215 LYS    0.0900
   3445 CE        -44.8160  -20.0220  -28.1650 C.3     215 LYS   -0.1800
   3446 NZ        -43.8020  -21.0770  -28.5220 N.4     215 LYS    0.0900
   3447 HN        -41.5990  -14.9980  -30.3660 H       215 LYS    0.0900
   3448 HA        -43.4500  -16.5810  -31.7570 H       215 LYS   -0.1800
   3449 HB1       -43.5570  -16.1160  -28.7560 H       215 LYS    0.0900
   3450 HB2       -42.1650  -17.0010  -29.4960 H       215 LYS    0.0900
   3451 HG1       -43.5240  -18.8150  -30.1920 H       215 LYS    0.2100
   3452 HG2       -45.0500  -17.8590  -30.0350 H       215 LYS    0.0500
   3453 HD1       -44.9480  -17.9270  -27.6140 H       215 LYS    0.0500
   3454 HD2       -43.2680  -18.5940  -27.6390 H       215 LYS   -0.3000
   3455 HE1       -45.6370  -20.0900  -28.9100 H       215 LYS    0.3300
   3456 HE2       -45.1990  -20.2660  -27.1510 H       215 LYS    0.3300
   3457 HZ1       -43.0210  -21.0550  -27.8340 H       215 LYS    0.3300
   3458 HZ2       -43.4300  -20.8900  -29.4750 H       215 LYS    0.5100
   3459 HZ3       -44.2530  -22.0130  -28.5030 H       215 LYS   -0.5100
   3460 N         -44.6880  -14.0260  -30.0770 N.am    216 ALA   -0.4700
   3461 CA        -45.8550  -13.1440  -29.9330 C.3     216 ALA    0.3100
   3462 C         -46.2920  -12.5070  -31.2550 C.2     216 ALA    0.0700
   3463 O         -47.4850  -12.4420  -31.5470 O.2     216 ALA    0.0900
   3464 CB        -45.5860  -12.0760  -28.8920 C.3     216 ALA   -0.2700
   3465 HN        -43.8800  -13.7590  -29.5570 H       216 ALA    0.0900
   3466 HA        -46.6990  -13.7520  -29.6400 H       216 ALA    0.0900
   3467 HB1       -44.7110  -11.4610  -29.1930 H       216 ALA    0.0900
   3468 HB2       -45.3650  -12.5500  -27.9120 H       216 ALA    0.5100
   3469 HB3       -46.4710  -11.4110  -28.7950 H       216 ALA   -0.5100
   3470 N         -45.3200  -12.0480  -32.0470 N.am    217 LEU   -0.4700
   3471 CA        -45.5860  -11.4380  -33.3430 C.3     217 LEU    0.3100
   3472 C         -46.1890  -12.4360  -34.3250 C.2     217 LEU    0.0700
   3473 O         -47.1050  -12.0930  -35.0740 O.2     217 LEU    0.0900
   3474 CB        -44.3060  -10.8530  -33.9440 C.3     217 LEU   -0.1800
   3475 CG        -43.8150   -9.4700  -33.5270 C.3     217 LEU    0.0900
   3476 CD1       -42.6130   -9.1340  -34.3910 C.3     217 LEU    0.0900
   3477 CD2       -44.9080   -8.4060  -33.6740 C.3     217 LEU   -0.0900
   3478 HN        -44.3600  -12.1040  -31.7840 H       217 LEU    0.0900
   3479 HA        -46.3210  -10.6610  -33.2010 H       217 LEU   -0.2700
   3480 HB1       -44.4550  -10.8220  -35.0420 H       217 LEU    0.0900
   3481 HB2       -43.4890  -11.5650  -33.7070 H       217 LEU    0.0900
   3482 HG        -43.5260   -9.4730  -32.4550 H       217 LEU    0.0900
   3483 HD11      -42.9020   -9.1320  -35.4640 H       217 LEU   -0.2700
   3484 HD12      -41.8160   -9.8930  -34.2400 H       217 LEU    0.0900
   3485 HD13      -42.2260   -8.1270  -34.1260 H       217 LEU    0.0900
   3486 HD21      -45.6980   -8.5630  -32.9090 H       217 LEU    0.0900
   3487 HD22      -45.3710   -8.4750  -34.6820 H       217 LEU    0.5100
   3488 HD23      -44.4720   -7.3940  -33.5310 H       217 LEU   -0.5100
   3489 N         -45.6570  -13.6620  -34.3180 N.am    218 LYS   -0.4700
   3490 CA        -46.1530  -14.7410  -35.1560 C.3     218 LYS    0.3100
   3491 C         -47.6210  -15.0150  -34.8320 C.2     218 LYS    0.0700
   3492 O         -48.4270  -15.2510  -35.7300 O.2     218 LYS    0.0900
   3493 CB        -45.3050  -16.0030  -34.9590 C.3     218 LYS   -0.1800
   3494 CG        -45.3190  -16.9670  -36.1440 C.3     218 LYS    0.0900
   3495 CD        -44.3970  -18.1590  -35.9040 C.3     218 LYS    0.0900
   3496 CE        -44.5470  -19.2140  -37.0030 C.3     218 LYS   -0.1800
   3497 NZ        -44.1810  -20.5870  -36.5290 N.4     218 LYS    0.0900
   3498 HN        -44.8860  -13.8930  -33.7320 H       218 LYS    0.0900
   3499 HA        -46.1090  -14.4160  -36.1840 H       218 LYS   -0.1800
   3500 HB1       -45.6850  -16.5430  -34.0650 H       218 LYS    0.0900
   3501 HB2       -44.2550  -15.6930  -34.7720 H       218 LYS    0.0900
   3502 HG1       -44.9870  -16.4280  -37.0560 H       218 LYS    0.2100
   3503 HG2       -46.3550  -17.3350  -36.3020 H       218 LYS    0.0500
   3504 HD1       -44.6440  -18.6190  -34.9220 H       218 LYS    0.0500
   3505 HD2       -43.3440  -17.8060  -35.8800 H       218 LYS   -0.3000
   3506 HE1       -43.8780  -18.9640  -37.8540 H       218 LYS    0.3300
   3507 HE2       -45.6040  -19.2480  -37.3460 H       218 LYS    0.3300
   3508 HZ1       -44.9010  -20.9250  -35.8580 H       218 LYS    0.3300
   3509 HZ2       -43.2540  -20.5550  -36.0570 H       218 LYS    0.5100
   3510 HZ3       -44.1340  -21.2340  -37.3410 H       218 LYS   -0.5100
   3511 N         -47.9680  -14.9590  -33.5450 N.am    219 THR   -0.4700
   3512 CA        -49.3520  -15.1290  -33.1090 C.3     219 THR    0.3100
   3513 C         -50.2600  -14.0740  -33.7680 C.2     219 THR    0.0700
   3514 O         -51.3340  -14.3980  -34.2860 O.2     219 THR    0.0900
   3515 CB        -49.4630  -15.0890  -31.5770 C.3     219 THR    0.1400
   3516 CG2       -50.8650  -15.4090  -31.1180 C.3     219 THR    0.0900
   3517 OG1       -48.5710  -16.0530  -31.0100 O.3     219 THR   -0.6600
   3518 HN        -47.2990  -14.7970  -32.8240 H       219 THR    0.4300
   3519 HA        -49.7020  -16.0790  -33.4820 H       219 THR   -0.2700
   3520 HB        -49.1880  -14.0790  -31.2030 H       219 THR    0.0900
   3521 HG1       -47.7380  -15.5970  -30.8740 H       219 THR    0.0900
   3522 HG21      -51.1550  -16.4260  -31.4590 H       219 THR    0.0900
   3523 HG22      -51.5800  -14.6740  -31.5450 H       219 THR    0.5100
   3524 HG23      -50.9160  -15.3800  -30.0080 H       219 THR   -0.5100
   3525 N         -49.8050  -12.8220  -33.7870 N.am    220 LEU   -0.4700
   3526 CA        -50.5260  -11.7380  -34.4600 C.3     220 LEU    0.3100
   3527 C         -50.6070  -11.9230  -35.9730 C.2     220 LEU    0.0700
   3528 O         -51.6620  -11.7010  -36.5700 O.2     220 LEU    0.0900
   3529 CB        -49.9100  -10.3800  -34.1040 C.3     220 LEU   -0.1800
   3530 CG        -50.0030  -10.0100  -32.6150 C.3     220 LEU    0.0900
   3531 CD1       -49.1830   -8.7730  -32.3250 C.3     220 LEU    0.0900
   3532 CD2       -51.4470   -9.8240  -32.1730 C.3     220 LEU   -0.0900
   3533 HN        -48.9520  -12.5650  -33.3400 H       220 LEU    0.0900
   3534 HA        -51.5580  -11.7750  -34.1470 H       220 LEU   -0.2700
   3535 HB1       -50.4300   -9.5950  -34.6920 H       220 LEU    0.0900
   3536 HB2       -48.8380  -10.3950  -34.3940 H       220 LEU    0.0900
   3537 HG        -49.6240  -10.8550  -32.0010 H       220 LEU    0.0900
   3538 HD11      -49.5570   -7.9180  -32.9270 H       220 LEU   -0.2700
   3539 HD12      -48.1190   -8.9550  -32.5870 H       220 LEU    0.0900
   3540 HD13      -49.2640   -8.5110  -31.2480 H       220 LEU    0.0900
   3541 HD21      -52.0190  -10.7640  -32.3310 H       220 LEU    0.0900
   3542 HD22      -51.9240   -9.0160  -32.7660 H       220 LEU    0.5100
   3543 HD23      -51.4820   -9.5650  -31.0920 H       220 LEU   -0.5100
   3544 N         -49.5040  -12.3410  -36.5900 N.am    221 GLY   -0.4700
   3545 CA        -49.5020  -12.7290  -38.0050 C.3     221 GLY    0.3100
   3546 C         -50.5630  -13.7880  -38.3090 C.2     221 GLY   -0.0200
   3547 O         -51.2930  -13.6960  -39.3060 O.2     221 GLY    0.0900
   3548 HN        -48.6290  -12.4100  -36.1180 H       221 GLY    0.0900
   3549 HA1       -48.5260  -13.1250  -38.2430 H       221 GLY    0.5100
   3550 HA2       -49.7010  -11.8470  -38.5950 H       221 GLY   -0.5100
   3551 N         -50.6630  -14.7810  -37.4250 N.am    222 ILE   -0.4700
   3552 CA        -51.6280  -15.8630  -37.5650 C.3     222 ILE    0.3100
   3553 C         -53.0870  -15.3810  -37.4730 C.2     222 ILE    0.0700
   3554 O         -53.9490  -15.7850  -38.2770 O.2     222 ILE    0.0900
   3555 CB        -51.3430  -17.0130  -36.5620 C.3     222 ILE   -0.0900
   3556 CG1       -50.0230  -17.7080  -36.9200 C.3     222 ILE    0.0900
   3557 CG2       -52.4810  -18.0340  -36.5670 C.3     222 ILE   -0.2700
   3558 CD        -49.4290  -18.5630  -35.7960 C.3     222 ILE    0.0900
   3559 HN        -50.0770  -14.8260  -36.6200 H       222 ILE    0.0900
   3560 HA        -51.5680  -16.2310  -38.5790 H       222 ILE    0.0900
   3561 HB        -51.2340  -16.5890  -35.5410 H       222 ILE   -0.1800
   3562 HG11      -49.2810  -16.9290  -37.1950 H       222 ILE    0.0900
   3563 HG12      -50.2000  -18.3620  -37.7990 H       222 ILE    0.0900
   3564 HG21      -52.7160  -18.3390  -37.6080 H       222 ILE   -0.2700
   3565 HG22      -53.3920  -17.5880  -36.1140 H       222 ILE    0.0900
   3566 HG23      -52.1820  -18.9370  -35.9920 H       222 ILE    0.0900
   3567 HD1       -50.1420  -19.3650  -35.5100 H       222 ILE    0.0900
   3568 HD2       -49.2310  -17.9300  -34.9040 H       222 ILE    0.5100
   3569 HD3       -48.4830  -19.0340  -36.1370 H       222 ILE   -0.5100
   3570 N         -53.3500  -14.5140  -36.4910 N.am    223 ILE   -0.4700
   3571 CA        -54.6490  -13.8450  -36.3360 C.3     223 ILE    0.3100
   3572 C         -55.0590  -13.1440  -37.6370 C.2     223 ILE    0.0700
   3573 O         -56.1640  -13.3520  -38.1380 O.2     223 ILE    0.0900
   3574 CB        -54.5970  -12.8590  -35.1650 C.3     223 ILE   -0.0900
   3575 CG1       -54.4560  -13.6150  -33.8450 C.3     223 ILE    0.0900
   3576 CG2       -55.7890  -11.9570  -35.1500 C.3     223 ILE   -0.2700
   3577 CD        -55.6280  -14.4670  -33.4810 C.3     223 ILE    0.0900
   3578 HN        -52.6630  -14.2790  -35.8080 H       223 ILE    0.0900
   3579 HA        -55.3990  -14.6020  -36.1600 H       223 ILE    0.0900
   3580 HB        -53.6760  -12.2430  -35.2500 H       223 ILE   -0.1800
   3581 HG11      -54.3000  -12.8740  -33.0330 H       223 ILE    0.0900
   3582 HG12      -53.5610  -14.2680  -33.9120 H       223 ILE    0.0900
   3583 HG21      -56.7220  -12.5550  -35.2350 H       223 ILE   -0.2700
   3584 HG22      -55.7410  -11.2510  -36.0060 H       223 ILE    0.0900
   3585 HG23      -55.8200  -11.3870  -34.1960 H       223 ILE    0.0900
   3586 HD1       -55.9120  -15.1120  -34.3400 H       223 ILE    0.0900
   3587 HD2       -56.4950  -13.8230  -33.2190 H       223 ILE    0.5100
   3588 HD3       -55.3700  -15.1170  -32.6190 H       223 ILE   -0.5100
   3589 N         -54.1320  -12.3730  -38.2080 N.am    224 MET   -0.4700
   3590 CA        -54.3700  -11.6300  -39.4340 C.3     224 MET    0.3100
   3591 C         -54.5100  -12.5210  -40.6580 C.2     224 MET    0.0700
   3592 O         -55.2990  -12.2240  -41.5580 O.2     224 MET    0.0900
   3593 CB        -53.2290  -10.6400  -39.6730 C.3     224 MET   -0.1800
   3594 CG        -53.0860   -9.6100  -38.5840 C.3     224 MET    0.0900
   3595 SD        -51.5910   -8.6420  -38.7770 S.3     224 MET    0.0900
   3596 CE        -51.6470   -7.7430  -37.2240 C.3     224 MET   -0.1400
   3597 HN        -53.2230  -12.2720  -37.8140 H       224 MET    0.0900
   3598 HA        -55.3090  -11.1070  -39.3350 H       224 MET    0.0900
   3599 HB1       -53.4120  -10.1160  -40.6340 H       224 MET   -0.0900
   3600 HB2       -52.2780  -11.2090  -39.7470 H       224 MET   -0.2200
   3601 HG1       -53.0710  -10.1280  -37.6030 H       224 MET    0.0900
   3602 HG2       -53.9700   -8.9390  -38.6110 H       224 MET    0.0900
   3603 HE1       -51.6260   -8.4360  -36.3550 H       224 MET    0.0900
   3604 HE2       -52.5790   -7.1410  -37.1620 H       224 MET    0.5100
   3605 HE3       -50.7720   -7.0640  -37.1420 H       224 MET   -0.5100
   3606 N         -53.7230  -13.5980  -40.7120 N.am    225 GLY   -0.4700
   3607 CA        -53.7580  -14.5470  -41.8370 C.3     225 GLY    0.3100
   3608 C         -55.0550  -15.3300  -41.8700 C.2     225 GLY   -0.0200
   3609 O         -55.7150  -15.4230  -42.9010 O.2     225 GLY    0.0900
   3610 HN        -53.0720  -13.8090  -39.9870 H       225 GLY    0.0900
   3611 HA1       -52.9300  -15.2310  -41.7260 H       225 GLY    0.5100
   3612 HA2       -53.6580  -13.9840  -42.7540 H       225 GLY   -0.5100
   3613 N         -55.4360  -15.8700  -40.7180 N.am    226 VAL   -0.4700
   3614 CA        -56.6910  -16.5860  -40.5770 C.3     226 VAL    0.3100
   3615 C         -57.9070  -15.6880  -40.8820 C.2     226 VAL    0.0700
   3616 O         -58.8210  -16.1050  -41.5920 O.2     226 VAL    0.0900
   3617 CB        -56.7810  -17.2440  -39.1790 C.3     226 VAL   -0.0900
   3618 CG1       -58.1670  -17.8100  -38.9270 C.3     226 VAL    0.0900
   3619 CG2       -55.7350  -18.3590  -39.0680 C.3     226 VAL   -0.2700
   3620 HN        -54.8750  -15.8080  -39.8950 H       226 VAL    0.0900
   3621 HA        -56.7390  -17.3370  -41.3510 H       226 VAL    0.0900
   3622 HB        -56.5490  -16.4850  -38.4020 H       226 VAL    0.0900
   3623 HG11      -58.4830  -18.4410  -39.7850 H       226 VAL   -0.2700
   3624 HG12      -58.8980  -16.9810  -38.8080 H       226 VAL    0.0900
   3625 HG13      -58.1580  -18.4360  -38.0090 H       226 VAL    0.0900
   3626 HG21      -54.7150  -17.9410  -39.2080 H       226 VAL    0.0900
   3627 HG22      -55.9140  -19.1260  -39.8510 H       226 VAL    0.5100
   3628 HG23      -55.7910  -18.8310  -38.0630 H       226 VAL   -0.5100
   3629 N         -57.9060  -14.4570  -40.3700 N.am    227 PHE   -0.4700
   3630 CA        -58.9570  -13.4840  -40.6970 C.3     227 PHE    0.3100
   3631 C         -59.0920  -13.2030  -42.2080 C.2     227 PHE    0.0700
   3632 O         -60.1990  -13.1450  -42.7480 O.2     227 PHE    0.0900
   3633 CB        -58.7240  -12.1530  -39.9580 C.3     227 PHE   -0.1800
   3634 CG        -59.7940  -11.1160  -40.2190 C.ar    227 PHE    0.0900
   3635 CD1       -59.7310  -10.2860  -41.3350 C.ar    227 PHE    0.0900
   3636 CD2       -60.8670  -10.9810  -39.3460 C.ar    227 PHE    0.0000
   3637 CE1       -60.7200   -9.3230  -41.5850 C.ar    227 PHE   -0.1150
   3638 CE2       -61.8590  -10.0370  -39.5650 C.ar    227 PHE    0.1150
   3639 CZ        -61.7900   -9.1930  -40.6940 C.ar    227 PHE   -0.1150
   3640 HN        -57.1960  -14.1420  -39.7450 H       227 PHE    0.1150
   3641 HA        -59.9070  -13.9090  -40.4100 H       227 PHE   -0.1150
   3642 HB1       -57.7560  -11.7160  -40.2860 H       227 PHE    0.1150
   3643 HB2       -58.7070  -12.3400  -38.8630 H       227 PHE   -0.1150
   3644 HD1       -58.9050  -10.3860  -42.0240 H       227 PHE    0.1150
   3645 HD2       -60.9300  -11.6240  -38.4800 H       227 PHE   -0.1150
   3646 HE1       -60.6550   -8.6890  -42.4550 H       227 PHE    0.1150
   3647 HE2       -62.6820   -9.9470  -38.8720 H       227 PHE    0.5100
   3648 HZ        -62.5570   -8.4530  -40.8700 H       227 PHE   -0.5100
   3649 N         -57.9680  -12.9950  -42.8780 N.am    228 THR   -0.4700
   3650 CA        -57.9740  -12.8610  -44.3260 C.3     228 THR    0.3100
   3651 C         -58.5580  -14.1110  -45.0140 C.2     228 THR    0.0700
   3652 O         -59.4280  -14.0040  -45.8970 O.2     228 THR    0.0900
   3653 CB        -56.5560  -12.5500  -44.8710 C.3     228 THR    0.1400
   3654 CG2       -56.6120  -12.2820  -46.3700 C.3     228 THR    0.0900
   3655 OG1       -56.0210  -11.4000  -44.2020 O.3     228 THR   -0.6600
   3656 HN        -57.0820  -12.9230  -42.4280 H       228 THR    0.4300
   3657 HA        -58.6530  -12.0610  -44.5810 H       228 THR   -0.2700
   3658 HB        -55.8850  -13.4170  -44.6920 H       228 THR    0.0900
   3659 HG1       -55.8410  -11.6780  -43.3020 H       228 THR    0.0900
   3660 HG21      -57.4040  -11.5370  -46.5950 H       228 THR    0.0900
   3661 HG22      -56.8460  -13.2230  -46.9140 H       228 THR    0.5100
   3662 HG23      -55.6370  -11.8800  -46.7180 H       228 THR   -0.5100
   3663 N         -58.1000  -15.2950  -44.5950 N.am    229 LEU   -0.4700
   3664 CA        -58.6060  -16.5580  -45.1610 C.3     229 LEU    0.3100
   3665 C         -60.0780  -16.7870  -44.8900 C.2     229 LEU    0.0700
   3666 O         -60.7680  -17.3910  -45.7160 O.2     229 LEU    0.0900
   3667 CB        -57.8360  -17.7710  -44.6470 C.3     229 LEU   -0.1800
   3668 CG        -56.3450  -17.9140  -44.9390 C.3     229 LEU    0.0900
   3669 CD1       -55.8370  -19.1400  -44.1920 C.3     229 LEU    0.0900
   3670 CD2       -56.0310  -18.0100  -46.4390 C.3     229 LEU   -0.0900
   3671 HN        -57.4030  -15.3770  -43.8870 H       229 LEU    0.0900
   3672 HA        -58.5170  -16.4930  -46.2350 H       229 LEU   -0.2700
   3673 HB1       -58.3330  -18.6680  -45.0680 H       229 LEU    0.0900
   3674 HB2       -57.9470  -17.7770  -43.5440 H       229 LEU    0.0900
   3675 HG        -55.8020  -17.0080  -44.5980 H       229 LEU    0.0900
   3676 HD11      -56.3790  -20.0480  -44.5330 H       229 LEU   -0.2700
   3677 HD12      -56.0060  -19.0150  -43.1010 H       229 LEU    0.0900
   3678 HD13      -54.7520  -19.2800  -44.3880 H       229 LEU    0.0900
   3679 HD21      -56.3830  -17.0950  -46.9620 H       229 LEU    0.0900
   3680 HD22      -56.5470  -18.8900  -46.8780 H       229 LEU    0.5100
   3681 HD23      -54.9350  -18.1060  -46.5900 H       229 LEU   -0.5100
   3682 N         -60.5650  -16.3270  -43.7370 N.am    230 CYS   -0.4700
   3683 CA        -61.9870  -16.4400  -43.4500 C.3     230 CYS    0.3100
   3684 C         -62.9150  -15.4870  -44.2050 C.2     230 CYS    0.0700
   3685 O         -64.0700  -15.8310  -44.4470 O.2     230 CYS    0.0900
   3686 CB        -62.2480  -16.3200  -41.9620 C.3     230 CYS   -0.1100
   3687 SG        -61.7070  -17.7510  -41.0140 S.3     230 CYS    0.0900
   3688 HN        -59.9960  -15.8980  -43.0390 H       230 CYS    0.0900
   3689 HA        -62.3260  -17.3990  -43.8130 H       230 CYS   -0.2300
   3690 HB1       -63.3380  -16.1750  -41.8120 H       230 CYS    0.1600
   3691 HB2       -61.7220  -15.4170  -41.5900 H       230 CYS    0.5100
   3692 HG1       -60.4130  -17.5180  -41.1790 H       230 CYS   -0.5100
   3693 N         -62.4360  -14.3010  -44.5860 N.am    231 TRP   -0.4700
   3694 CA        -63.3210  -13.2890  -45.1680 C.3     231 TRP    0.3100
   3695 C         -63.0500  -12.9840  -46.6400 C.2     231 TRP    0.0700
   3696 O         -63.9580  -12.6250  -47.4030 O.2     231 TRP    0.0900
   3697 CB        -63.2420  -12.0020  -44.3640 C.3     231 TRP   -0.1800
   3698 CG        -64.0530  -12.0020  -43.1270 C.ar    231 TRP    0.0900
   3699 CD1       -63.5810  -11.9740  -41.8540 C.ar    231 TRP    0.0900
   3700 CD2       -65.4880  -11.9940  -43.0270 C.ar    231 TRP   -0.0300
   3701 CE2       -65.8080  -11.9650  -41.6490 C.ar    231 TRP   -0.1500
   3702 CE3       -66.5340  -11.9840  -43.9670 C.ar    231 TRP    0.2200
   3703 NE1       -64.6270  -11.9500  -40.9570 N.ar    231 TRP   -0.5100
   3704 CZ2       -67.1350  -11.9540  -41.1800 C.ar    231 TRP    0.3700
   3705 CZ3       -67.8680  -11.9840  -43.5000 C.ar    231 TRP    0.2400
   3706 CH2       -68.1510  -11.9780  -42.1210 C.ar    231 TRP    0.1100
   3707 HN        -61.4730  -14.0540  -44.4950 H       231 TRP   -0.2500
   3708 HA        -64.3280  -13.6770  -45.1590 H       231 TRP    0.1700
   3709 HB1       -63.5930  -11.1650  -45.0050 H       231 TRP   -0.2000
   3710 HB2       -62.1830  -11.8270  -44.0820 H       231 TRP    0.1400
   3711 HD1       -62.5340  -11.9720  -41.5840 H       231 TRP   -0.2700
   3712 HE1       -64.5390  -11.9260  -39.9850 H       231 TRP    0.1600
   3713 HE3       -66.3410  -11.9760  -45.0290 H       231 TRP   -0.1400
   3714 HZ2       -67.3720  -11.9280  -40.1270 H       231 TRP    0.1400
   3715 HZ3       -68.6800  -11.9890  -44.2110 H       231 TRP    0.5100
   3716 HH2       -69.1790  -11.9910  -41.7910 H       231 TRP   -0.5100
   3717 N         -61.8000  -13.1160  -47.0520 N.am    232 LEU   -0.4700
   3718 CA        -61.4580  -12.8360  -48.4400 C.3     232 LEU    0.3100
   3719 C         -62.3130  -13.6110  -49.4690 C.2     232 LEU    0.0700
   3720 O         -62.7430  -13.0230  -50.4630 O.2     232 LEU    0.0900
   3721 CB        -59.9550  -13.0360  -48.6770 C.3     232 LEU   -0.1800
   3722 CG        -59.4230  -12.6540  -50.0530 C.3     232 LEU    0.0900
   3723 CD1       -59.8350  -11.2210  -50.4480 C.3     232 LEU    0.0900
   3724 CD2       -57.9140  -12.8380  -50.0990 C.3     232 LEU   -0.0900
   3725 HN        -61.0580  -13.4040  -46.4520 H       232 LEU    0.0900
   3726 HA        -61.7380  -11.8150  -48.6550 H       232 LEU   -0.2700
   3727 HB1       -59.7260  -14.1090  -48.5110 H       232 LEU    0.0900
   3728 HB2       -59.4100  -12.4290  -47.9230 H       232 LEU    0.0900
   3729 HG        -59.8230  -13.3660  -50.8060 H       232 LEU    0.0900
   3730 HD11      -59.4340  -10.4930  -49.7110 H       232 LEU   -0.2700
   3731 HD12      -60.9430  -11.1370  -50.4630 H       232 LEU    0.0900
   3732 HD13      -59.4270  -10.9730  -51.4510 H       232 LEU    0.0900
   3733 HD21      -57.6510  -13.8980  -49.8940 H       232 LEU    0.0900
   3734 HD22      -57.4310  -12.1980  -49.3290 H       232 LEU    0.5100
   3735 HD23      -57.5300  -12.5660  -51.1050 H       232 LEU   -0.5100
   3736 N         -62.5630  -14.9220  -49.2470 N.am    233 PRO   -0.2900
   3737 CA        -63.4440  -15.6620  -50.1610 C.3     233 PRO    0.0000
   3738 C         -64.8340  -15.0330  -50.3040 C.2     233 PRO    0.0900
   3739 O         -65.3170  -14.8650  -51.4230 O.2     233 PRO    0.0900
   3740 CB        -63.5440  -17.0470  -49.5090 C.3     233 PRO    0.0200
   3741 CG        -62.2280  -17.2250  -48.8100 C.3     233 PRO    0.0900
   3742 CD        -61.8850  -15.8320  -48.2960 C.3     233 PRO   -0.1800
   3743 HA        -63.0360  -15.6620  -51.1590 H       233 PRO    0.0900
   3744 HB1       -63.6950  -17.8360  -50.2750 H       233 PRO    0.0900
   3745 HB2       -64.3850  -17.0840  -48.7840 H       233 PRO   -0.1800
   3746 HG1       -62.3180  -17.9470  -47.9700 H       233 PRO    0.0900
   3747 HG2       -61.4500  -17.5900  -49.5150 H       233 PRO    0.0900
   3748 HD1       -62.2790  -15.6700  -47.2700 H       233 PRO    0.5100
   3749 HD2       -60.7900  -15.6500  -48.3140 H       233 PRO   -0.5100
   3750 N         -65.4710  -14.6740  -49.1920 N.am    234 PHE   -0.4700
   3751 CA        -66.7370  -13.9500  -49.2660 C.3     234 PHE    0.3100
   3752 C         -66.6700  -12.6540  -50.0590 C.2     234 PHE    0.0700
   3753 O         -67.5640  -12.3790  -50.8490 O.2     234 PHE    0.0900
   3754 CB        -67.2870  -13.6120  -47.8980 C.3     234 PHE   -0.1800
   3755 CG        -68.4460  -12.6450  -47.9490 C.ar    234 PHE    0.0900
   3756 CD1       -69.7230  -13.0850  -48.3190 C.ar    234 PHE    0.0900
   3757 CD2       -68.2600  -11.2920  -47.6540 C.ar    234 PHE    0.0000
   3758 CE1       -70.8070  -12.2050  -48.3700 C.ar    234 PHE   -0.1150
   3759 CE2       -69.3390  -10.3960  -47.6980 C.ar    234 PHE    0.1150
   3760 CZ        -70.6100  -10.8540  -48.0560 C.ar    234 PHE   -0.1150
   3761 HN        -65.1230  -14.8780  -48.2810 H       234 PHE    0.1150
   3762 HA        -67.4380  -14.5730  -49.8020 H       234 PHE   -0.1150
   3763 HB1       -66.4890  -13.1430  -47.2850 H       234 PHE    0.1150
   3764 HB2       -67.6510  -14.5400  -47.4070 H       234 PHE   -0.1150
   3765 HD1       -69.8740  -14.1250  -48.5690 H       234 PHE    0.1150
   3766 HD2       -67.2770  -10.9330  -47.3890 H       234 PHE   -0.1150
   3767 HE1       -71.7870  -12.5620  -48.6480 H       234 PHE    0.1150
   3768 HE2       -69.1880   -9.3540  -47.4560 H       234 PHE    0.5100
   3769 HZ        -71.4420  -10.1660  -48.0900 H       234 PHE   -0.5100
   3770 N         -65.6300  -11.8530  -49.8340 N.am    235 PHE   -0.4700
   3771 CA        -65.5500  -10.5480  -50.4820 C.3     235 PHE    0.3100
   3772 C         -65.1910  -10.6400  -51.9490 C.2     235 PHE    0.0700
   3773 O         -65.6950   -9.8530  -52.7530 O.2     235 PHE    0.0900
   3774 CB        -64.6640   -9.5650  -49.6920 C.3     235 PHE   -0.1800
   3775 CG        -65.3500   -9.0340  -48.4640 C.ar    235 PHE    0.0900
   3776 CD1       -66.3570   -8.0680  -48.5800 C.ar    235 PHE    0.0900
   3777 CD2       -65.0570   -9.5550  -47.2060 C.ar    235 PHE    0.0000
   3778 CE1       -67.0460   -7.5920  -47.4510 C.ar    235 PHE   -0.1150
   3779 CE2       -65.7300   -9.0930  -46.0680 C.ar    235 PHE    0.1150
   3780 CZ        -66.7250   -8.1000  -46.1900 C.ar    235 PHE   -0.1150
   3781 HN        -64.8780  -12.1000  -49.2280 H       235 PHE    0.1150
   3782 HA        -66.5540  -10.1590  -50.5610 H       235 PHE   -0.1150
   3783 HB1       -64.4070   -8.6960  -50.3350 H       235 PHE    0.1150
   3784 HB2       -63.7380  -10.0810  -49.3620 H       235 PHE   -0.1150
   3785 HD1       -66.6100   -7.6810  -49.5570 H       235 PHE    0.1150
   3786 HD2       -64.3030  -10.3230  -47.1060 H       235 PHE   -0.1150
   3787 HE1       -67.8140   -6.8410  -47.5570 H       235 PHE    0.1150
   3788 HE2       -65.4880   -9.4970  -45.0960 H       235 PHE    0.5100
   3789 HZ        -67.2360   -7.7350  -45.3120 H       235 PHE   -0.5100
   3790 N         -64.3590  -11.6270  -52.2980 N.am    236 LEU   -0.4700
   3791 CA        -64.0690  -11.9280  -53.6920 C.3     236 LEU    0.3100
   3792 C         -65.3390  -12.2790  -54.4600 C.2     236 LEU    0.0700
   3793 O         -65.5600  -11.7700  -55.5730 O.2     236 LEU    0.0900
   3794 CB        -63.0450  -13.0510  -53.8130 C.3     236 LEU   -0.1800
   3795 CG        -61.5950  -12.6140  -53.5660 C.3     236 LEU    0.0900
   3796 CD1       -60.7040  -13.8120  -53.2220 C.3     236 LEU    0.0900
   3797 CD2       -61.0330  -11.8340  -54.7440 C.3     236 LEU   -0.0900
   3798 HN        -63.9010  -12.1980  -51.6220 H       236 LEU    0.0900
   3799 HA        -63.6920  -11.0290  -54.1540 H       236 LEU   -0.2700
   3800 HB1       -63.1120  -13.4770  -54.8370 H       236 LEU    0.0900
   3801 HB2       -63.3020  -13.8410  -53.0760 H       236 LEU    0.0900
   3802 HG        -61.5710  -11.8890  -52.7250 H       236 LEU    0.0900
   3803 HD11      -60.7090  -14.5440  -54.0590 H       236 LEU   -0.2700
   3804 HD12      -61.0840  -14.3160  -52.3090 H       236 LEU    0.0900
   3805 HD13      -59.6600  -13.4710  -53.0560 H       236 LEU    0.0900
   3806 HD21      -61.6410  -10.9220  -54.9230 H       236 LEU    0.0900
   3807 HD22      -61.0590  -12.4630  -55.6600 H       236 LEU    0.5100
   3808 HD23      -59.9870  -11.5280  -54.5300 H       236 LEU   -0.5100
   3809 N         -66.1950  -13.1080  -53.8490 N.am    237 VAL   -0.4700
   3810 CA        -67.4280  -13.5560  -54.4900 C.3     237 VAL    0.3100
   3811 C         -68.4090  -12.4000  -54.5950 C.2     237 VAL    0.0700
   3812 O         -69.1640  -12.2950  -55.5680 O.2     237 VAL    0.0900
   3813 CB        -68.0800  -14.7660  -53.7480 C.3     237 VAL   -0.0900
   3814 CG1       -69.3460  -15.2260  -54.4660 C.3     237 VAL    0.0900
   3815 CG2       -67.0970  -15.9350  -53.6530 C.3     237 VAL   -0.2700
   3816 HN        -66.0260  -13.4580  -52.9310 H       237 VAL    0.0900
   3817 HA        -67.1870  -13.8340  -55.5040 H       237 VAL    0.0900
   3818 HB        -68.3360  -14.4660  -52.7100 H       237 VAL    0.0900
   3819 HG11      -69.1410  -15.3670  -55.5490 H       237 VAL   -0.2700
   3820 HG12      -70.1440  -14.4620  -54.3530 H       237 VAL    0.0900
   3821 HG13      -69.6910  -16.1940  -54.0410 H       237 VAL    0.0900
   3822 HG21      -66.1210  -15.5820  -53.2560 H       237 VAL    0.0900
   3823 HG22      -66.9320  -16.3730  -54.6610 H       237 VAL    0.5100
   3824 HG23      -67.4980  -16.7120  -52.9680 H       237 VAL   -0.5100
   3825 N         -68.3890  -11.5290  -53.5810 N.am    238 ASN   -0.4700
   3826 CA        -69.2280  -10.3410  -53.5510 C.3     238 ASN    0.3100
   3827 C         -68.9570   -9.4690  -54.7740 C.2     238 ASN    0.0700
   3828 O         -69.8760   -8.9740  -55.4200 O.2     238 ASN    0.0900
   3829 CB        -68.9840   -9.5580  -52.2580 C.3     238 ASN   -0.1800
   3830 CG        -70.1910   -8.7410  -51.8410 C.2     238 ASN    0.0900
   3831 ND2       -69.9720   -7.6920  -51.0260 N.am    238 ASN    0.0900
   3832 OD1       -71.3100   -9.0500  -52.2400 O.2     238 ASN    0.5500
   3833 HN        -67.7910  -11.6560  -52.7930 H       238 ASN   -0.5500
   3834 HA        -70.2600  -10.6560  -53.6130 H       238 ASN   -0.6200
   3835 HB1       -68.1260   -8.8700  -52.4070 H       238 ASN    0.3200
   3836 HB2       -68.7420  -10.2720  -51.4420 H       238 ASN    0.3000
   3837 HD21      -70.7440   -7.2160  -50.6060 H       238 ASN    0.5100
   3838 HD22      -69.0370   -7.3880  -50.8440 H       238 ASN   -0.5100
   3839 N         -67.6790   -9.3080  -55.1060 N.am    239 ILE   -0.4700
   3840 CA        -67.2880   -8.5620  -56.2880 C.3     239 ILE    0.3100
   3841 C         -67.7640   -9.3050  -57.5280 C.2     239 ILE    0.0700
   3842 O         -68.4490   -8.7230  -58.3780 O.2     239 ILE    0.0900
   3843 CB        -65.7470   -8.3120  -56.3460 C.3     239 ILE   -0.0900
   3844 CG1       -65.2630   -7.5510  -55.1030 C.3     239 ILE    0.0900
   3845 CG2       -65.3550   -7.5710  -57.6330 C.3     239 ILE   -0.2700
   3846 CD        -66.1210   -6.3440  -54.7350 C.3     239 ILE    0.0900
   3847 HN        -66.9360   -9.6890  -54.5610 H       239 ILE    0.0900
   3848 HA        -67.8140   -7.6190  -56.2690 H       239 ILE    0.0900
   3849 HB        -65.2170   -9.2870  -56.3110 H       239 ILE   -0.1800
   3850 HG11      -64.2250   -7.2000  -55.2870 H       239 ILE    0.0900
   3851 HG12      -65.2580   -8.2530  -54.2430 H       239 ILE    0.0900
   3852 HG21      -66.0000   -6.6760  -57.7710 H       239 ILE   -0.2700
   3853 HG22      -65.4850   -8.2400  -58.5100 H       239 ILE    0.0900
   3854 HG23      -64.2970   -7.2380  -57.5710 H       239 ILE    0.0900
   3855 HD1       -67.1080   -6.6800  -54.3530 H       239 ILE    0.0900
   3856 HD2       -66.2840   -5.7090  -55.6310 H       239 ILE    0.5100
   3857 HD3       -65.6170   -5.7510  -53.9420 H       239 ILE   -0.5100
   3858 N         -67.4260  -10.5940  -57.6230 N.am    240 VAL   -0.4700
   3859 CA        -67.7460  -11.3840  -58.8270 C.3     240 VAL    0.3100
   3860 C         -69.2360  -11.3740  -59.1970 C.2     240 VAL    0.0700
   3861 O         -69.5710  -11.3270  -60.3700 O.2     240 VAL    0.0900
   3862 CB        -67.1590  -12.8340  -58.7770 C.3     240 VAL   -0.0900
   3863 CG1       -67.7370  -13.7050  -59.8860 C.3     240 VAL    0.0900
   3864 CG2       -65.6380  -12.8150  -58.8890 C.3     240 VAL   -0.2700
   3865 HN        -66.9470  -11.0750  -56.8930 H       240 VAL    0.0900
   3866 HA        -67.3430  -10.8560  -59.6780 H       240 VAL    0.0900
   3867 HB        -67.3980  -13.2900  -57.7930 H       240 VAL    0.0900
   3868 HG11      -67.6570  -13.1820  -60.8630 H       240 VAL   -0.2700
   3869 HG12      -68.8090  -13.9150  -59.6820 H       240 VAL    0.0900
   3870 HG13      -67.1730  -14.6610  -59.9490 H       240 VAL    0.0900
   3871 HG21      -65.2000  -12.2320  -58.0500 H       240 VAL    0.0900
   3872 HG22      -65.3360  -12.3400  -59.8470 H       240 VAL    0.5100
   3873 HG23      -65.2420  -13.8520  -58.8440 H       240 VAL   -0.5100
   3874 N         -70.1260  -11.3700  -58.2090 N.am    241 ASN   -0.4700
   3875 CA        -71.5570  -11.2580  -58.4780 C.3     241 ASN    0.3100
   3876 C         -71.9530  -10.0030  -59.2410 C.2     241 ASN    0.0700
   3877 O         -72.8750  -10.0370  -60.0680 O.2     241 ASN    0.0900
   3878 CB        -72.3780  -11.2990  -57.1910 C.3     241 ASN   -0.1800
   3879 CG        -72.2370  -12.5980  -56.4500 C.2     241 ASN    0.0900
   3880 ND2       -72.6780  -12.6020  -55.1990 N.am    241 ASN    0.0900
   3881 OD1       -71.7490  -13.5950  -56.9850 O.2     241 ASN    0.5500
   3882 HN        -69.8610  -11.4420  -57.2510 H       241 ASN   -0.5500
   3883 HA        -71.8360  -12.0790  -59.1220 H       241 ASN   -0.6200
   3884 HB1       -73.4510  -11.1540  -57.4430 H       241 ASN    0.3200
   3885 HB2       -72.0450  -10.4760  -56.5230 H       241 ASN    0.3000
   3886 HD21      -72.6130  -13.4350  -54.6490 H       241 ASN    0.5100
   3887 HD22      -73.0750  -11.7730  -54.8070 H       241 ASN   -0.5100
   3888 N         -71.2980   -8.8820  -58.9490 N.am    242 VAL   -0.4700
   3889 CA        -71.6380   -7.6480  -59.6330 C.3     242 VAL    0.3100
   3890 C         -71.5350   -7.8920  -61.1430 C.2     242 VAL    0.0700
   3891 O         -72.3620   -7.4160  -61.9160 O.2     242 VAL    0.0900
   3892 CB        -70.7470   -6.4420  -59.1770 C.3     242 VAL   -0.0900
   3893 CG1       -70.9600   -5.2360  -60.0890 C.3     242 VAL    0.0900
   3894 CG2       -71.0260   -6.0650  -57.7180 C.3     242 VAL   -0.2700
   3895 HN        -70.5680   -8.8380  -58.2710 H       242 VAL    0.0900
   3896 HA        -72.6760   -7.4360  -59.4240 H       242 VAL    0.0900
   3897 HB        -69.6780   -6.7430  -59.2100 H       242 VAL    0.0900
   3898 HG11      -72.0360   -5.1390  -60.3470 H       242 VAL   -0.2700
   3899 HG12      -70.3810   -5.3650  -61.0280 H       242 VAL    0.0900
   3900 HG13      -70.6340   -4.3080  -59.5720 H       242 VAL    0.0900
   3901 HG21      -70.8110   -6.9280  -57.0520 H       242 VAL    0.0900
   3902 HG22      -72.0940   -5.7830  -57.5970 H       242 VAL    0.5100
   3903 HG23      -70.3790   -5.2140  -57.4170 H       242 VAL   -0.5100
   3904 N         -70.5380   -8.6810  -61.5450 N.am    243 PHE   -0.4700
   3905 CA        -70.2080   -8.8860  -62.9590 C.3     243 PHE    0.3100
   3906 C         -70.8280  -10.1410  -63.5820 C.2     243 PHE    0.0700
   3907 O         -71.1450  -10.1430  -64.7700 O.2     243 PHE    0.0900
   3908 CB        -68.6810   -8.8710  -63.1590 C.3     243 PHE   -0.1800
   3909 CG        -68.0500   -7.5430  -62.8500 C.ar    243 PHE    0.0900
   3910 CD1       -68.0590   -6.5160  -63.7940 C.ar    243 PHE    0.0900
   3911 CD2       -67.4700   -7.3050  -61.6090 C.ar    243 PHE    0.0000
   3912 CE1       -67.4900   -5.2750  -63.5180 C.ar    243 PHE   -0.1150
   3913 CE2       -66.8960   -6.0650  -61.3170 C.ar    243 PHE    0.1150
   3914 CZ        -66.9060   -5.0460  -62.2740 C.ar    243 PHE   -0.1150
   3915 HN        -69.9660   -9.1710  -60.8920 H       243 PHE    0.1150
   3916 HA        -70.6700   -8.0960  -63.5310 H       243 PHE   -0.1150
   3917 HB1       -68.4470   -9.1100  -64.2190 H       243 PHE    0.1150
   3918 HB2       -68.2140   -9.6230  -62.4870 H       243 PHE   -0.1150
   3919 HD1       -68.5170   -6.6870  -64.7580 H       243 PHE    0.1150
   3920 HD2       -67.4620   -8.0860  -60.8630 H       243 PHE   -0.1150
   3921 HE1       -67.5000   -4.4940  -64.2640 H       243 PHE    0.1150
   3922 HE2       -66.4440   -5.8930  -60.3510 H       243 PHE    0.5100
   3923 HZ        -66.4630   -4.0870  -62.0500 H       243 PHE   -0.5100
   3924 N         -71.0180  -11.1880  -62.7710 N.am    244 ASN   -0.4700
   3925 CA        -71.5700  -12.4670  -63.2300 C.3     244 ASN    0.3100
   3926 C         -72.0960  -13.3780  -62.1010 C.2     244 ASN    0.0700
   3927 O         -71.3300  -14.0340  -61.3730 O.2     244 ASN    0.0900
   3928 CB        -70.5470  -13.2100  -64.1070 C.3     244 ASN   -0.1800
   3929 CG        -71.0990  -14.5010  -64.6970 C.2     244 ASN    0.0900
   3930 ND2       -70.1990  -15.3340  -65.2060 N.am    244 ASN    0.0900
   3931 OD1       -72.3070  -14.7490  -64.6980 O.2     244 ASN    0.5500
   3932 HN        -70.7880  -11.1440  -61.8020 H       244 ASN   -0.5500
   3933 HA        -72.4680  -12.2620  -63.7940 H       244 ASN   -0.6200
   3934 HB1       -69.6570  -13.4580  -63.4900 H       244 ASN    0.3200
   3935 HB2       -70.2370  -12.5460  -64.9410 H       244 ASN    0.3000
   3936 HD21      -70.4920  -16.2000  -65.6100 H       244 ASN    0.5100
   3937 HD22      -69.2280  -15.0950  -65.1860 H       244 ASN   -0.5100
   3938 N         -73.4270  -13.4210  -61.9970 N.am    245 ARG   -0.4700
   3939 CA        -74.1430  -14.2060  -60.9880 C.3     245 ARG    0.3100
   3940 C         -74.0410  -15.7200  -61.1830 C.2     245 ARG    0.0700
   3941 O         -74.3850  -16.4860  -60.2840 O.2     245 ARG    0.0900
   3942 CB        -75.6240  -13.8090  -60.9750 C.3     245 ARG   -0.1800
   3943 CG        -75.9820  -12.6670  -60.0400 C.3     245 ARG    0.0900
   3944 CD        -76.8330  -11.6260  -60.7610 C.3     245 ARG    0.0900
   3945 NE        -75.9950  -10.6980  -61.5380 N.pl3   245 ARG   -0.1800
   3946 CZ        -75.8270  -10.7350  -62.8610 C.cat   245 ARG    0.0900
   3947 NH1       -76.4470  -11.6490  -63.6010 N.pl3   245 ARG    0.0900
   3948 NH2       -75.0400   -9.8380  -63.4480 N.pl3   245 ARG    0.2000
   3949 HN        -74.0080  -12.9060  -62.6210 H       245 ARG    0.0900
   3950 HA        -73.6910  -14.0130  -60.0260 H       245 ARG    0.0900
   3951 HB1       -76.2160  -14.6990  -60.6750 H       245 ARG   -0.7000
   3952 HB2       -75.9110  -13.5150  -62.0060 H       245 ARG    0.4400
   3953 HG1       -75.0500  -12.1880  -59.6720 H       245 ARG    0.6400
   3954 HG2       -76.5490  -13.0670  -59.1730 H       245 ARG   -0.8000
   3955 HD1       -77.4060  -11.0290  -60.0190 H       245 ARG    0.4600
   3956 HD2       -77.5290  -12.1290  -61.4650 H       245 ARG    0.4600
   3957 HE        -75.5130   -9.9830  -61.0340 H       245 ARG   -0.8000
   3958 HH11      -77.0470  -12.3210  -63.1680 H       245 ARG    0.4600
   3959 HH12      -76.3120  -11.6650  -64.5920 H       245 ARG    0.4600
   3960 HH21      -74.4640   -9.2390  -62.8920 H       245 ARG    0.5100
   3961 HH22      -75.0250   -9.7620  -64.4450 H       245 ARG   -0.5100
   3962 N         -73.5760  -16.1490  -62.3540 N.am    246 ASP   -0.4700
   3963 CA        -73.5420  -17.5720  -62.6710 C.3     246 ASP    0.3100
   3964 C         -72.1830  -18.1920  -62.4200 C.2     246 ASP    0.0700
   3965 O         -72.0820  -19.3720  -62.1190 O.2     246 ASP    0.0900
   3966 CB        -73.9840  -17.8150  -64.1190 C.3     246 ASP   -0.2800
   3967 CG        -75.3850  -17.2690  -64.4100 C.2     246 ASP    0.0900
   3968 OD1       -76.2000  -17.1130  -63.4680 O.co2   246 ASP    0.0900
   3969 OD2       -75.6740  -16.9940  -65.5940 O.co2   246 ASP    0.6200
   3970 HN        -73.2360  -15.5280  -63.0560 H       246 ASP   -0.7600
   3971 HA        -74.2030  -18.0830  -61.9860 H       246 ASP   -0.7600
   3972 HB1       -73.9840  -18.9080  -64.3190 H       246 ASP    0.5100
   3973 HB2       -73.2640  -17.3190  -64.8050 H       246 ASP   -0.5100
   3974 N         -71.1360  -17.3850  -62.5140 N.am    247 LEU   -0.4700
   3975 CA        -69.7650  -17.8510  -62.3360 C.3     247 LEU    0.3100
   3976 C         -69.4860  -18.5790  -61.0130 C.2     247 LEU    0.0700
   3977 O         -68.5510  -19.3690  -60.9400 O.2     247 LEU    0.0900
   3978 CB        -68.7910  -16.6730  -62.4980 C.3     247 LEU   -0.1800
   3979 CG        -67.4180  -16.9370  -63.1250 C.3     247 LEU    0.0900
   3980 CD1       -67.5630  -17.3770  -64.5890 C.3     247 LEU    0.0900
   3981 CD2       -66.5140  -15.7000  -63.0240 C.3     247 LEU   -0.0900
   3982 HN        -71.2390  -16.4130  -62.7110 H       247 LEU    0.0900
   3983 HA        -69.5670  -18.6110  -63.0780 H       247 LEU   -0.2700
   3984 HB1       -68.6160  -16.2500  -61.4890 H       247 LEU    0.0900
   3985 HB2       -69.2980  -15.9120  -63.1270 H       247 LEU    0.0900
   3986 HG        -66.9000  -17.7350  -62.5520 H       247 LEU    0.0900
   3987 HD11      -67.9040  -16.5240  -65.2130 H       247 LEU   -0.2700
   3988 HD12      -68.3120  -18.1940  -64.6670 H       247 LEU    0.0900
   3989 HD13      -66.5830  -17.7300  -64.9760 H       247 LEU    0.0900
   3990 HD21      -66.3640  -15.4240  -61.9580 H       247 LEU    0.0900
   3991 HD22      -66.9870  -14.8430  -63.5500 H       247 LEU    0.5100
   3992 HD23      -65.5240  -15.9170  -63.4770 H       247 LEU   -0.5100
   3993 N         -70.2750  -18.3030  -59.9660 N.am    248 VAL   -0.4700
   3994 CA        -70.0530  -18.9080  -58.6420 C.3     248 VAL    0.3100
   3995 C         -71.3820  -19.2770  -57.9660 C.2     248 VAL    0.0700
   3996 O         -72.2030  -18.3990  -57.7130 O.2     248 VAL    0.0900
   3997 CB        -69.1710  -18.0060  -57.7130 C.3     248 VAL   -0.0900
   3998 CG1       -69.2840  -18.4290  -56.2690 C.3     248 VAL    0.0900
   3999 CG2       -67.7080  -18.0480  -58.1330 C.3     248 VAL   -0.2700
   4000 HN        -71.0470  -17.6750  -60.0350 H       248 VAL    0.0900
   4001 HA        -69.5680  -19.8600  -58.7960 H       248 VAL    0.0900
   4002 HB        -69.5030  -16.9500  -57.8100 H       248 VAL    0.0900
   4003 HG11      -69.1210  -19.5240  -56.1780 H       248 VAL   -0.2700
   4004 HG12      -70.2970  -18.1880  -55.8810 H       248 VAL    0.0900
   4005 HG13      -68.5160  -17.9050  -55.6600 H       248 VAL    0.0900
   4006 HG21      -67.6000  -17.6840  -59.1770 H       248 VAL    0.0900
   4007 HG22      -67.3280  -19.0920  -58.0810 H       248 VAL    0.5100
   4008 HG23      -67.1030  -17.3970  -57.4660 H       248 VAL   -0.5100
   4009 N         -71.5820  -20.5780  -57.6620 N.am    249 PRO   -0.2900
   4010 CA        -72.8620  -21.0940  -57.1470 C.3     249 PRO    0.0000
   4011 C         -73.3240  -20.4800  -55.8230 C.2     249 PRO    0.0900
   4012 O         -72.5170  -20.2620  -54.9160 O.2     249 PRO    0.0900
   4013 CB        -72.6160  -22.6080  -56.9840 C.3     249 PRO    0.0200
   4014 CG        -71.1410  -22.7610  -56.9200 C.3     249 PRO    0.0900
   4015 CD        -70.5520  -21.6360  -57.7330 C.3     249 PRO   -0.1800
   4016 HA        -73.6640  -20.8410  -57.8230 H       249 PRO    0.0900
   4017 HB1       -73.0300  -23.1670  -57.8500 H       249 PRO    0.0900
   4018 HB2       -73.0910  -22.9840  -56.0530 H       249 PRO   -0.1800
   4019 HG1       -70.7930  -22.6990  -55.8670 H       249 PRO    0.0900
   4020 HG2       -70.8370  -23.7430  -57.3410 H       249 PRO    0.0900
   4021 HD1       -69.6000  -21.2720  -57.2940 H       249 PRO    0.5100
   4022 HD2       -70.3900  -21.9390  -58.7900 H       249 PRO   -0.5100
   4023 N         -74.6280  -20.2340  -55.7180 N.am    250 ASP   -0.4700
   4024 CA        -75.2050  -19.5960  -54.5450 C.3     250 ASP    0.3100
   4025 C         -74.7610  -20.1920  -53.2100 C.2     250 ASP    0.0700
   4026 O         -74.3010  -19.4490  -52.3370 O.2     250 ASP    0.0900
   4027 CB        -76.7310  -19.5870  -54.6060 C.3     250 ASP   -0.2800
   4028 CG        -77.3400  -18.6680  -53.5620 C.2     250 ASP    0.0900
   4029 OD1       -77.0980  -17.4420  -53.6400 O.co2   250 ASP    0.0900
   4030 OD2       -78.0400  -19.1620  -52.6490 O.co2   250 ASP    0.6200
   4031 HN        -75.2690  -20.4750  -56.4430 H       250 ASP   -0.7600
   4032 HA        -74.8290  -18.5850  -54.4990 H       250 ASP   -0.7600
   4033 HB1       -77.1070  -20.6180  -54.4350 H       250 ASP    0.5100
   4034 HB2       -77.0520  -19.2430  -55.6130 H       250 ASP   -0.5100
   4035 N         -74.9010  -21.5170  -53.0610 N.am    251 TRP   -0.4700
   4036 CA        -74.6760  -22.2000  -51.7830 C.3     251 TRP    0.3100
   4037 C         -73.2840  -21.8900  -51.2010 C.2     251 TRP    0.0700
   4038 O         -73.1130  -21.7920  -49.9810 O.2     251 TRP    0.0900
   4039 CB        -74.9400  -23.7270  -51.8940 C.3     251 TRP   -0.1800
   4040 CG        -73.9780  -24.4430  -52.7880 C.ar    251 TRP    0.0900
   4041 CD1       -74.1510  -24.7290  -54.1060 C.ar    251 TRP    0.0900
   4042 CD2       -72.6720  -24.9250  -52.4410 C.ar    251 TRP   -0.0300
   4043 CE2       -72.1110  -25.4920  -53.6140 C.ar    251 TRP   -0.1500
   4044 CE3       -71.9190  -24.9250  -51.2620 C.ar    251 TRP    0.2200
   4045 NE1       -73.0320  -25.3590  -54.6130 N.ar    251 TRP   -0.5100
   4046 CZ2       -70.8310  -26.0610  -53.6380 C.ar    251 TRP    0.3700
   4047 CZ3       -70.6320  -25.4870  -51.2900 C.ar    251 TRP    0.2400
   4048 CH2       -70.1040  -26.0460  -52.4750 C.ar    251 TRP    0.1100
   4049 HN        -75.1680  -22.1040  -53.8210 H       251 TRP   -0.2500
   4050 HA        -75.3420  -21.7620  -51.0540 H       251 TRP    0.1700
   4051 HB1       -75.9650  -23.8830  -52.2920 H       251 TRP   -0.2000
   4052 HB2       -74.8700  -24.1750  -50.8800 H       251 TRP    0.1400
   4053 HD1       -75.0390  -24.4970  -54.6760 H       251 TRP   -0.2700
   4054 HE1       -72.9190  -25.6590  -55.5340 H       251 TRP    0.1600
   4055 HE3       -72.3020  -24.5080  -50.3420 H       251 TRP   -0.1400
   4056 HZ2       -70.4140  -26.5020  -54.5320 H       251 TRP    0.1400
   4057 HZ3       -70.0360  -25.4910  -50.3900 H       251 TRP    0.5100
   4058 HH2       -69.1110  -26.4680  -52.4650 H       251 TRP   -0.5100
   4059 N         -72.3040  -21.7230  -52.0900 N.am    252 LEU   -0.4700
   4060 CA        -70.9300  -21.4590  -51.7010 C.3     252 LEU    0.3100
   4061 C         -70.7630  -19.9970  -51.2560 C.2     252 LEU    0.0700
   4062 O         -70.0290  -19.7160  -50.3010 O.2     252 LEU    0.0900
   4063 CB        -69.9580  -21.8510  -52.8390 C.3     252 LEU   -0.1800
   4064 CG        -68.4390  -21.8780  -52.5700 C.3     252 LEU    0.0900
   4065 CD1       -68.0500  -22.8000  -51.4080 C.3     252 LEU    0.0900
   4066 CD2       -67.6320  -22.2340  -53.8220 C.3     252 LEU   -0.0900
   4067 HN        -72.4730  -21.7750  -53.0700 H       252 LEU    0.0900
   4068 HA        -70.7170  -22.0320  -50.8110 H       252 LEU   -0.2700
   4069 HB1       -70.1270  -21.1360  -53.6690 H       252 LEU    0.0900
   4070 HB2       -70.2460  -22.8690  -53.1720 H       252 LEU    0.0900
   4071 HG        -68.1010  -20.8470  -52.3330 H       252 LEU    0.0900
   4072 HD11      -68.3650  -23.8430  -51.6270 H       252 LEU   -0.2700
   4073 HD12      -68.5530  -22.4660  -50.4750 H       252 LEU    0.0900
   4074 HD13      -66.9490  -22.7850  -51.2650 H       252 LEU    0.0900
   4075 HD21      -67.8200  -21.4870  -54.6220 H       252 LEU    0.0900
   4076 HD22      -67.9340  -23.2360  -54.1940 H       252 LEU    0.5100
   4077 HD23      -66.5470  -22.2350  -53.5850 H       252 LEU   -0.5100
   4078 N         -71.4670  -19.0750  -51.9240 N.am    253 PHE   -0.4700
   4079 CA        -71.5010  -17.6600  -51.5030 C.3     253 PHE    0.3100
   4080 C         -72.0290  -17.4850  -50.0730 C.2     253 PHE    0.0700
   4081 O         -71.4070  -16.7920  -49.2560 O.2     253 PHE    0.0900
   4082 CB        -72.2940  -16.7890  -52.4980 C.3     253 PHE   -0.1800
   4083 CG        -72.3910  -15.3270  -52.1040 C.ar    253 PHE    0.0900
   4084 CD1       -71.2430  -14.5850  -51.8020 C.ar    253 PHE    0.0900
   4085 CD2       -73.6300  -14.6900  -52.0430 C.ar    253 PHE    0.0000
   4086 CE1       -71.3370  -13.2450  -51.4360 C.ar    253 PHE   -0.1150
   4087 CE2       -73.7320  -13.3480  -51.6760 C.ar    253 PHE    0.1150
   4088 CZ        -72.5870  -12.6290  -51.3730 C.ar    253 PHE   -0.1150
   4089 HN        -71.9990  -19.3030  -52.7360 H       253 PHE    0.1150
   4090 HA        -70.4820  -17.3110  -51.4340 H       253 PHE   -0.1150
   4091 HB1       -73.3330  -17.1760  -52.5750 H       253 PHE    0.1150
   4092 HB2       -71.7990  -16.8270  -53.4910 H       253 PHE   -0.1150
   4093 HD1       -70.2740  -15.0570  -51.8530 H       253 PHE    0.1150
   4094 HD2       -74.5250  -15.2440  -52.2840 H       253 PHE   -0.1150
   4095 HE1       -70.4450  -12.6830  -51.2020 H       253 PHE    0.1150
   4096 HE2       -74.7000  -12.8720  -51.6280 H       253 PHE    0.5100
   4097 HZ        -72.6620  -11.5900  -51.0870 H       253 PHE   -0.5100
   4098 N         -73.1710  -18.1150  -49.7780 N.am    254 VAL   -0.4700
   4099 CA        -73.7690  -18.1010  -48.4340 C.3     254 VAL    0.3100
   4100 C         -72.8040  -18.6890  -47.3960 C.2     254 VAL    0.0700
   4101 O         -72.5830  -18.1000  -46.3280 O.2     254 VAL    0.0900
   4102 CB        -75.0840  -18.8940  -48.4110 C.3     254 VAL   -0.0900
   4103 CG1       -75.8000  -18.6870  -47.1140 C.3     254 VAL    0.0900
   4104 CG2       -75.9740  -18.4420  -49.5290 C.3     254 VAL   -0.2700
   4105 HN        -73.6750  -18.6280  -50.4670 H       254 VAL    0.0900
   4106 HA        -73.9470  -17.0720  -48.1600 H       254 VAL    0.0900
   4107 HB        -74.8650  -19.9760  -48.5410 H       254 VAL    0.0900
   4108 HG11      -76.0330  -17.6100  -46.9750 H       254 VAL   -0.2700
   4109 HG12      -75.1590  -19.0230  -46.2710 H       254 VAL    0.0900
   4110 HG13      -76.7530  -19.2590  -47.1120 H       254 VAL    0.0900
   4111 HG21      -75.5550  -18.7690  -50.5040 H       254 VAL    0.0900
   4112 HG22      -76.0490  -17.3340  -49.5290 H       254 VAL    0.5100
   4113 HG23      -76.9850  -18.8860  -49.4110 H       254 VAL   -0.5100
   4114 N         -72.2260  -19.8440  -47.7510 N.am    255 ALA   -0.4700
   4115 CA        -71.3290  -20.6090  -46.9060 C.3     255 ALA    0.3100
   4116 C         -70.1130  -19.7720  -46.5200 C.2     255 ALA    0.0700
   4117 O         -69.6830  -19.7800  -45.3570 O.2     255 ALA    0.0900
   4118 CB        -70.8900  -21.8770  -47.6300 C.3     255 ALA   -0.2700
   4119 HN        -72.3960  -20.2430  -48.6480 H       255 ALA    0.0900
   4120 HA        -71.8520  -20.8560  -45.9940 H       255 ALA    0.0900
   4121 HB1       -70.3630  -21.6160  -48.5720 H       255 ALA    0.0900
   4122 HB2       -71.7780  -22.4960  -47.8800 H       255 ALA    0.5100
   4123 HB3       -70.1970  -22.4590  -46.9860 H       255 ALA   -0.5100
   4124 N         -69.5800  -19.0430  -47.5070 N.am    256 PHE   -0.4700
   4125 CA        -68.4940  -18.1000  -47.2940 C.3     256 PHE    0.3100
   4126 C         -68.8300  -17.0200  -46.2850 C.2     256 PHE    0.0700
   4127 O         -67.9670  -16.6000  -45.5200 O.2     256 PHE    0.0900
   4128 CB        -68.0460  -17.4900  -48.6140 C.3     256 PHE   -0.1800
   4129 CG        -67.1860  -18.4050  -49.4270 C.ar    256 PHE    0.0900
   4130 CD1       -66.4460  -19.4140  -48.8140 C.ar    256 PHE    0.0900
   4131 CD2       -67.1140  -18.2710  -50.8050 C.ar    256 PHE    0.0000
   4132 CE1       -65.6410  -20.2640  -49.5610 C.ar    256 PHE   -0.1150
   4133 CE2       -66.2980  -19.1160  -51.5610 C.ar    256 PHE    0.1150
   4134 CZ        -65.5700  -20.1090  -50.9420 C.ar    256 PHE   -0.1150
   4135 HN        -69.9100  -19.1140  -48.4460 H       256 PHE    0.1150
   4136 HA        -67.6760  -18.6310  -46.8300 H       256 PHE   -0.1150
   4137 HB1       -67.4550  -16.5710  -48.4130 H       256 PHE    0.1150
   4138 HB2       -68.9390  -17.2440  -49.2280 H       256 PHE   -0.1150
   4139 HD1       -66.4990  -19.5370  -47.7420 H       256 PHE    0.1150
   4140 HD2       -67.6930  -17.5060  -51.2990 H       256 PHE   -0.1150
   4141 HE1       -65.0730  -21.0430  -49.0730 H       256 PHE    0.1150
   4142 HE2       -66.2370  -18.9890  -52.6320 H       256 PHE    0.5100
   4143 HZ        -64.9460  -20.7670  -51.5290 H       256 PHE   -0.5100
   4144 N         -70.0850  -16.5840  -46.2490 N.am    257 ASN   -0.4700
   4145 CA        -70.4720  -15.6040  -45.2510 C.3     257 ASN    0.3100
   4146 C         -70.4440  -16.2240  -43.8710 C.2     257 ASN    0.0700
   4147 O         -70.1280  -15.5570  -42.8840 O.2     257 ASN    0.0900
   4148 CB        -71.8520  -15.0200  -45.5410 C.3     257 ASN   -0.1800
   4149 CG        -72.0080  -13.6000  -45.0150 C.2     257 ASN    0.0900
   4150 ND2       -72.8500  -12.8590  -45.5280 N.am    257 ASN    0.0900
   4151 OD1       -71.2460  -13.2150  -44.0110 O.2     257 ASN    0.5500
   4152 HN        -70.7900  -16.8990  -46.8800 H       257 ASN   -0.5500
   4153 HA        -69.7300  -14.8200  -45.2540 H       257 ASN   -0.6200
   4154 HB1       -72.6230  -15.6600  -45.0630 H       257 ASN    0.3200
   4155 HB2       -72.0160  -15.0090  -46.6390 H       257 ASN    0.3000
   4156 HD21      -72.9650  -11.9240  -45.1940 H       257 ASN    0.5100
   4157 HD22      -73.4180  -13.1950  -46.2800 H       257 ASN   -0.5100
   4158 N         -70.7730  -17.5170  -43.8100 N.am    258 TRP   -0.4700
   4159 CA        -70.7540  -18.2590  -42.5620 C.3     258 TRP    0.3100
   4160 C         -69.3330  -18.6030  -42.1490 C.2     258 TRP    0.0700
   4161 O         -69.0320  -18.6790  -40.9590 O.2     258 TRP    0.0900
   4162 CB        -71.6070  -19.5120  -42.6880 C.3     258 TRP   -0.1800
   4163 CG        -73.0210  -19.2280  -42.4490 C.ar    258 TRP    0.0900
   4164 CD1       -73.9860  -19.0060  -43.3910 C.ar    258 TRP    0.0900
   4165 CD2       -73.6560  -19.1080  -41.1740 C.ar    258 TRP   -0.0300
   4166 CE2       -75.0160  -18.7940  -41.4160 C.ar    258 TRP   -0.1500
   4167 CE3       -73.2120  -19.2250  -39.8540 C.ar    258 TRP    0.2200
   4168 NE1       -75.1910  -18.7440  -42.7760 N.ar    258 TRP   -0.5100
   4169 CZ2       -75.9380  -18.6100  -40.3820 C.ar    258 TRP    0.3700
   4170 CZ3       -74.1190  -19.0260  -38.8280 C.ar    258 TRP    0.2400
   4171 CH2       -75.4710  -18.7260  -39.0960 C.ar    258 TRP    0.1100
   4172 HN        -71.0450  -18.0310  -44.6190 H       258 TRP   -0.2500
   4173 HA        -71.1370  -17.6180  -41.7820 H       258 TRP    0.1700
   4174 HB1       -71.2630  -20.2660  -41.9480 H       258 TRP   -0.2000
   4175 HB2       -71.4950  -19.9300  -43.7120 H       258 TRP    0.1400
   4176 HD1       -73.8290  -19.0330  -44.4590 H       258 TRP   -0.2700
   4177 HE1       -76.0310  -18.5530  -43.2330 H       258 TRP    0.1600
   4178 HE3       -72.1850  -19.4660  -39.6200 H       258 TRP   -0.1400
   4179 HZ2       -76.9790  -18.3850  -40.5660 H       258 TRP    0.1400
   4180 HZ3       -73.7860  -19.1020  -37.8040 H       258 TRP    0.5100
   4181 HH2       -76.1530  -18.5830  -38.2710 H       258 TRP   -0.5100
   4182 N         -68.4500  -18.7950  -43.1290 N.am    259 LEU   -0.4700
   4183 CA        -67.0310  -18.9660  -42.8330 C.3     259 LEU    0.3100
   4184 C         -66.5190  -17.6980  -42.1080 C.2     259 LEU    0.0700
   4185 O         -65.7530  -17.7840  -41.1410 O.2     259 LEU    0.0900
   4186 CB        -66.2240  -19.2720  -44.1070 C.3     259 LEU   -0.1800
   4187 CG        -64.6930  -19.3830  -43.9780 C.3     259 LEU    0.0900
   4188 CD1       -64.2710  -20.4290  -42.9370 C.3     259 LEU    0.0900
   4189 CD2       -64.0260  -19.6470  -45.3240 C.3     259 LEU   -0.0900
   4190 HN        -68.7140  -18.8320  -44.0900 H       259 LEU    0.0900
   4191 HA        -66.9360  -19.7790  -42.1290 H       259 LEU   -0.2700
   4192 HB1       -66.4380  -18.4640  -44.8390 H       259 LEU    0.0900
   4193 HB2       -66.5950  -20.2360  -44.5130 H       259 LEU    0.0900
   4194 HG        -64.2850  -18.3940  -43.6790 H       259 LEU    0.0900
   4195 HD11      -64.6600  -21.4300  -43.2230 H       259 LEU   -0.2700
   4196 HD12      -64.6840  -20.1600  -41.9420 H       259 LEU    0.0900
   4197 HD13      -63.1630  -20.4810  -42.8820 H       259 LEU    0.0900
   4198 HD21      -64.2500  -18.8190  -46.0290 H       259 LEU    0.0900
   4199 HD22      -64.4100  -20.5950  -45.7570 H       259 LEU    0.5100
   4200 HD23      -62.9250  -19.7150  -45.1940 H       259 LEU   -0.5100
   4201 N         -66.9880  -16.5350  -42.5770 N.am    260 GLY   -0.4700
   4202 CA        -66.7020  -15.2490  -41.9580 C.3     260 GLY    0.3100
   4203 C         -67.1200  -15.2090  -40.5020 C.2     260 GLY   -0.0200
   4204 O         -66.3060  -14.8720  -39.6230 O.2     260 GLY    0.0900
   4205 HN        -67.5660  -16.4980  -43.3890 H       260 GLY    0.0900
   4206 HA1       -67.2400  -14.4890  -42.5030 H       260 GLY    0.5100
   4207 HA2       -65.6390  -15.0750  -42.0270 H       260 GLY   -0.5100
   4208 N         -68.3790  -15.5630  -40.2290 N.am    261 TYR   -0.4700
   4209 CA        -68.8380  -15.6310  -38.8400 C.3     261 TYR    0.3100
   4210 C         -67.9620  -16.5570  -37.9940 C.2     261 TYR    0.0700
   4211 O         -67.6940  -16.2790  -36.8250 O.2     261 TYR    0.0900
   4212 CB        -70.2640  -16.1300  -38.7540 C.3     261 TYR   -0.1800
   4213 CG        -71.3000  -15.2480  -39.4150 C.ar    261 TYR    0.0900
   4214 CD1       -71.0370  -13.9010  -39.7240 C.ar    261 TYR    0.0900
   4215 CD2       -72.5640  -15.7610  -39.7250 C.ar    261 TYR    0.0000
   4216 CE1       -71.9990  -13.1040  -40.3230 C.ar    261 TYR   -0.1150
   4217 CE2       -73.5270  -14.9670  -40.3250 C.ar    261 TYR    0.1150
   4218 CZ        -73.2350  -13.6460  -40.6190 C.ar    261 TYR   -0.1150
   4219 OH        -74.2020  -12.8810  -41.2070 O.3     261 TYR    0.1150
   4220 HN        -69.0440  -15.7900  -40.9370 H       261 TYR    0.1100
   4221 HA        -68.7640  -14.6400  -38.4170 H       261 TYR   -0.5400
   4222 HB1       -70.5520  -16.2150  -37.6840 H       261 TYR    0.4300
   4223 HB2       -70.3280  -17.1220  -39.2480 H       261 TYR   -0.1150
   4224 HD1       -70.0690  -13.4810  -39.4910 H       261 TYR    0.1150
   4225 HD2       -72.7920  -16.7900  -39.4920 H       261 TYR   -0.1150
   4226 HE1       -71.7860  -12.0710  -40.5570 H       261 TYR    0.1150
   4227 HE2       -74.4990  -15.3760  -40.5630 H       261 TYR    0.5100
   4228 HH        -73.8000  -12.0530  -41.4800 H       261 TYR   -0.5100
   4229 N         -67.4900  -17.6450  -38.6100 N.am    262 ALA   -0.4700
   4230 CA        -66.7260  -18.6610  -37.9120 C.3     262 ALA    0.3100
   4231 C         -65.4040  -18.1320  -37.3280 C.2     262 ALA    0.0700
   4232 O         -64.8860  -18.6630  -36.3330 O.2     262 ALA    0.0900
   4233 CB        -66.4720  -19.8590  -38.8460 C.3     262 ALA   -0.2700
   4234 HN        -67.6440  -17.8070  -39.5820 H       262 ALA    0.0900
   4235 HA        -67.2890  -18.9720  -37.0440 H       262 ALA    0.0900
   4236 HB1       -65.7550  -19.5740  -39.6450 H       262 ALA    0.0900
   4237 HB2       -67.4250  -20.1760  -39.3220 H       262 ALA    0.5100
   4238 HB3       -66.0430  -20.7050  -38.2690 H       262 ALA   -0.5100
   4239 N         -64.8600  -17.0890  -37.9540 N.am    263 ASN   -0.4700
   4240 CA        -63.5910  -16.5010  -37.5420 C.3     263 ASN    0.3100
   4241 C         -63.6610  -15.9940  -36.1040 C.2     263 ASN    0.0700
   4242 O         -62.6630  -16.0410  -35.3810 O.2     263 ASN    0.0900
   4243 CB        -63.1850  -15.3860  -38.5100 C.3     263 ASN   -0.1800
   4244 CG        -61.9450  -14.6250  -38.0600 C.2     263 ASN    0.0900
   4245 ND2       -60.8020  -15.1100  -38.2130 N.am    263 ASN    0.0900
   4246 OD1       -62.1440  -13.4420  -37.5350 O.2     263 ASN    0.5500
   4247 HN        -65.3000  -16.6610  -38.7390 H       263 ASN   -0.5500
   4248 HA        -62.8450  -17.2820  -37.5340 H       263 ASN   -0.6200
   4249 HB1       -64.0250  -14.6640  -38.5980 H       263 ASN    0.3200
   4250 HB2       -62.9800  -15.8320  -39.5060 H       263 ASN    0.3000
   4251 HD21      -59.9970  -14.5980  -37.9120 H       263 ASN    0.5100
   4252 HD22      -60.6930  -16.0090  -38.6370 H       263 ASN   -0.5100
   4253 N         -64.8600  -15.5700  -35.6850 N.am    264 SER   -0.4700
   4254 CA        -65.0990  -15.0570  -34.3370 C.3     264 SER    0.3100
   4255 C         -64.8430  -16.0560  -33.2170 C.2     264 SER    0.0700
   4256 O         -64.8300  -15.6880  -32.0350 O.2     264 SER    0.0900
   4257 CB        -66.5280  -14.5290  -34.2090 C.3     264 SER    0.0500
   4258 OG        -66.6930  -13.3390  -34.9550 O.3     264 SER    0.0900
   4259 HN        -65.6550  -15.5870  -36.2840 H       264 SER    0.0900
   4260 HA        -64.3890  -14.2650  -34.1490 H       264 SER   -0.6600
   4261 HB1       -66.7520  -14.3150  -33.1420 H       264 SER    0.4300
   4262 HB2       -67.2420  -15.2900  -34.5900 H       264 SER    0.5100
   4263 HG1       -65.9660  -12.7660  -34.7020 H       264 SER   -0.5100
   4264 N         -64.6560  -17.3150  -33.6020 N.am    265 ALA   -0.4700
   4265 CA        -64.4540  -18.4220  -32.6800 C.3     265 ALA    0.3100
   4266 C         -62.9880  -18.8340  -32.6000 C.2     265 ALA    0.0700
   4267 O         -62.5780  -19.5090  -31.6650 O.2     265 ALA    0.0900
   4268 CB        -65.2990  -19.6100  -33.1180 C.3     265 ALA   -0.2700
   4269 HN        -64.6460  -17.5620  -34.5670 H       265 ALA    0.0900
   4270 HA        -64.7390  -18.0970  -31.6910 H       265 ALA    0.0900
   4271 HB1       -64.8920  -20.0430  -34.0570 H       265 ALA    0.0900
   4272 HB2       -66.3440  -19.2830  -33.3020 H       265 ALA    0.5100
   4273 HB3       -65.2870  -20.3940  -32.3310 H       265 ALA   -0.5100
   4274 N         -62.1970  -18.3980  -33.5740 N.am    266 MET   -0.4700
   4275 CA        -60.8280  -18.8600  -33.7390 C.3     266 MET    0.3100
   4276 C         -59.7690  -18.1880  -32.8710 C.2     266 MET    0.0700
   4277 O         -58.8430  -18.8590  -32.3920 O.2     266 MET    0.0900
   4278 CB        -60.4460  -18.8060  -35.2240 C.3     266 MET   -0.1800
   4279 CG        -61.2970  -19.7680  -36.0670 C.3     266 MET    0.0900
   4280 SD        -61.0480  -19.5760  -37.8350 S.3     266 MET    0.0900
   4281 CE        -62.5260  -20.3440  -38.4900 C.3     266 MET   -0.1400
   4282 HN        -62.5100  -17.7270  -34.2420 H       266 MET    0.0900
   4283 HA        -60.7630  -19.8710  -33.3670 H       266 MET    0.0900
   4284 HB1       -59.3750  -19.0800  -35.3330 H       266 MET   -0.0900
   4285 HB2       -60.5920  -17.7710  -35.5990 H       266 MET   -0.2200
   4286 HG1       -62.3660  -19.5900  -35.8270 H       266 MET    0.0900
   4287 HG2       -61.0420  -20.8080  -35.7730 H       266 MET    0.0900
   4288 HE1       -63.4420  -19.8290  -38.1290 H       266 MET    0.0900
   4289 HE2       -62.5810  -21.4060  -38.1690 H       266 MET    0.5100
   4290 HE3       -62.5230  -20.3010  -39.6000 H       266 MET   -0.5100
   4291 N         -59.9020  -16.8820  -32.6420 N.am    267 ASN   -0.4700
   4292 CA        -58.8670  -16.1150  -31.9300 C.3     267 ASN    0.3100
   4293 C         -58.5380  -16.6200  -30.5260 C.2     267 ASN    0.0700
   4294 O         -57.3620  -16.6560  -30.1600 O.2     267 ASN    0.0900
   4295 CB        -59.1800  -14.6030  -31.9040 C.3     267 ASN   -0.1800
   4296 CG        -58.9730  -13.9360  -33.2540 C.2     267 ASN    0.0900
   4297 ND2       -59.0500  -12.6060  -33.2600 N.am    267 ASN    0.0900
   4298 OD1       -58.7490  -14.5960  -34.2780 O.2     267 ASN    0.5500
   4299 HN        -60.7030  -16.3690  -32.9410 H       267 ASN   -0.5500
   4300 HA        -57.9270  -16.2870  -32.4320 H       267 ASN   -0.6200
   4301 HB1       -58.5160  -14.1100  -31.1610 H       267 ASN    0.3200
   4302 HB2       -60.2390  -14.4600  -31.5980 H       267 ASN    0.3000
   4303 HD21      -58.9220  -12.1030  -34.1150 H       267 ASN    0.5100
   4304 HD22      -59.2330  -12.1120  -32.4110 H       267 ASN   -0.5100
   4305 N         -59.5640  -17.0020  -29.7340 N.am    268 PRO   -0.2900
   4306 CA        -59.2590  -17.5140  -28.3950 C.3     268 PRO    0.0000
   4307 C         -58.4300  -18.7830  -28.4110 C.2     268 PRO    0.0900
   4308 O         -57.5660  -18.9550  -27.5580 O.2     268 PRO    0.0900
   4309 CB        -60.6390  -17.7730  -27.7960 C.3     268 PRO    0.0200
   4310 CG        -61.4900  -16.7260  -28.4500 C.3     268 PRO    0.0900
   4311 CD        -60.9960  -16.6740  -29.8720 C.3     268 PRO   -0.1800
   4312 HA        -58.6570  -16.8050  -27.8490 H       268 PRO    0.0900
   4313 HB1       -60.6280  -17.6500  -26.6910 H       268 PRO    0.0900
   4314 HB2       -60.9990  -18.7950  -28.0390 H       268 PRO   -0.1800
   4315 HG1       -62.5640  -17.0110  -28.4140 H       268 PRO    0.0900
   4316 HG2       -61.3630  -15.7430  -27.9500 H       268 PRO    0.0900
   4317 HD1       -61.5030  -17.4280  -30.5110 H       268 PRO    0.5100
   4318 HD2       -61.1170  -15.6610  -30.3110 H       268 PRO   -0.5100
   4319 N         -58.6800  -19.6690  -29.3730 N.am    269 ILE   -0.4700
   4320 CA        -57.8790  -20.8890  -29.5080 C.3     269 ILE    0.3100
   4321 C         -56.4460  -20.4810  -29.8630 C.2     269 ILE    0.0700
   4322 O         -55.5000  -20.8720  -29.1850 O.2     269 ILE    0.0900
   4323 CB        -58.4770  -21.8860  -30.5730 C.3     269 ILE   -0.0900
   4324 CG1       -59.8030  -22.4730  -30.0950 C.3     269 ILE    0.0900
   4325 CG2       -57.4970  -23.0060  -30.9240 C.3     269 ILE   -0.2700
   4326 CD        -60.8280  -22.6150  -31.2260 C.3     269 ILE    0.0900
   4327 HN        -59.4150  -19.5450  -30.0360 H       269 ILE    0.0900
   4328 HA        -57.8440  -21.3650  -28.5380 H       269 ILE    0.0900
   4329 HB        -58.7250  -21.3200  -31.4970 H       269 ILE   -0.1800
   4330 HG11      -60.2260  -21.8110  -29.3100 H       269 ILE    0.0900
   4331 HG12      -59.6140  -23.4760  -29.6550 H       269 ILE    0.0900
   4332 HG21      -57.1050  -23.4760  -29.9970 H       269 ILE   -0.2700
   4333 HG22      -56.6410  -22.5930  -31.5000 H       269 ILE    0.0900
   4334 HG23      -58.0110  -23.7850  -31.5260 H       269 ILE    0.0900
   4335 HD1       -60.4320  -23.2860  -32.0180 H       269 ILE    0.0900
   4336 HD2       -61.0360  -21.6200  -31.6750 H       269 ILE    0.5100
   4337 HD3       -61.7700  -23.0520  -30.8310 H       269 ILE   -0.5100
   4338 N         -56.3010  -19.6740  -30.9130 N.am    270 ILE   -0.4700
   4339 CA        -55.0010  -19.2050  -31.3790 C.3     270 ILE    0.3100
   4340 C         -54.1490  -18.5870  -30.2530 C.2     270 ILE    0.0700
   4341 O         -52.9210  -18.7230  -30.2620 O.2     270 ILE    0.0900
   4342 CB        -55.1780  -18.2120  -32.5510 C.3     270 ILE   -0.0900
   4343 CG1       -55.7800  -18.9360  -33.7640 C.3     270 ILE    0.0900
   4344 CG2       -53.8530  -17.5280  -32.9130 C.3     270 ILE   -0.2700
   4345 CD        -56.2040  -18.0170  -34.8930 C.3     270 ILE    0.0900
   4346 HN        -57.0860  -19.3510  -31.4330 H       270 ILE    0.0900
   4347 HA        -54.4280  -20.0650  -31.6950 H       270 ILE    0.0900
   4348 HB        -55.9210  -17.4380  -32.2630 H       270 ILE   -0.1800
   4349 HG11      -56.6700  -19.5070  -33.4240 H       270 ILE    0.0900
   4350 HG12      -55.0240  -19.6470  -34.1570 H       270 ILE    0.0900
   4351 HG21      -53.0520  -18.2880  -33.0390 H       270 ILE   -0.2700
   4352 HG22      -53.5540  -16.8290  -32.1020 H       270 ILE    0.0900
   4353 HG23      -53.9630  -16.9690  -33.8660 H       270 ILE    0.0900
   4354 HD1       -55.3290  -17.4430  -35.2680 H       270 ILE    0.0900
   4355 HD2       -56.9700  -17.2990  -34.5290 H       270 ILE    0.5100
   4356 HD3       -56.6210  -18.6150  -35.7320 H       270 ILE   -0.5100
   4357 N         -54.7860  -17.9310  -29.2790 N.am    271 TYR   -0.4700
   4358 CA        -54.0580  -17.3280  -28.1610 C.3     271 TYR    0.3100
   4359 C         -53.4630  -18.3470  -27.1900 C.2     271 TYR    0.0700
   4360 O         -52.6960  -17.9810  -26.2960 O.2     271 TYR    0.0900
   4361 CB        -54.9220  -16.3200  -27.3800 C.3     271 TYR   -0.1800
   4362 CG        -55.3930  -15.1150  -28.1780 C.ar    271 TYR    0.0900
   4363 CD1       -54.6330  -14.6020  -29.2380 C.ar    271 TYR    0.0900
   4364 CD2       -56.6150  -14.5030  -27.8810 C.ar    271 TYR    0.0000
   4365 CE1       -55.0780  -13.5140  -29.9730 C.ar    271 TYR   -0.1150
   4366 CE2       -57.0630  -13.4100  -28.6060 C.ar    271 TYR    0.1150
   4367 CZ        -56.2940  -12.9200  -29.6530 C.ar    271 TYR   -0.1150
   4368 OH        -56.7420  -11.8370  -30.3820 O.3     271 TYR    0.1150
   4369 HN        -55.7760  -17.8220  -29.2700 H       271 TYR    0.1100
   4370 HA        -53.1890  -16.8320  -28.5650 H       271 TYR   -0.5400
   4371 HB1       -54.3320  -15.9270  -26.5240 H       271 TYR    0.4300
   4372 HB2       -55.8330  -16.8370  -27.0100 H       271 TYR   -0.1150
   4373 HD1       -53.6880  -15.0610  -29.4860 H       271 TYR    0.1150
   4374 HD2       -57.2200  -14.8900  -27.0740 H       271 TYR   -0.1150
   4375 HE1       -54.4830  -13.1290  -30.7890 H       271 TYR    0.1150
   4376 HE2       -58.0050  -12.9410  -28.3570 H       271 TYR    0.5100
   4377 HH        -57.5880  -11.5650  -30.0210 H       271 TYR   -0.5100
   4378 N         -53.8020  -19.6240  -27.3620 N.am    272 CYS   -0.4700
   4379 CA        -53.2590  -20.6690  -26.4950 C.3     272 CYS    0.3100
   4380 C         -51.8240  -21.0010  -26.8540 C.2     272 CYS    0.0700
   4381 O         -51.1830  -21.8100  -26.1900 O.2     272 CYS    0.0900
   4382 CB        -54.1540  -21.9000  -26.4960 C.3     272 CYS   -0.1100
   4383 SG        -55.7700  -21.4820  -25.8480 S.3     272 CYS    0.0900
   4384 HN        -54.4310  -19.9200  -28.0760 H       272 CYS    0.0900
   4385 HA        -53.1800  -20.2640  -25.4970 H       272 CYS   -0.2300
   4386 HB1       -53.6860  -22.6920  -25.8720 H       272 CYS    0.1600
   4387 HB2       -54.2460  -22.2840  -27.5340 H       272 CYS    0.5100
   4388 HG1       -56.1260  -20.7470  -26.8920 H       272 CYS   -0.5100
   4389 N         -51.3160  -20.3410  -27.8920 N.am    273 ARG   -0.4700
   4390 CA        -49.8990  -20.3660  -28.2200 C.3     273 ARG    0.3100
   4391 C         -49.0810  -19.6660  -27.1450 C.2     273 ARG    0.0700
   4392 O         -47.8590  -19.8350  -27.0650 O.2     273 ARG    0.0900
   4393 CB        -49.6580  -19.6440  -29.5400 C.3     273 ARG   -0.1800
   4394 CG        -50.0100  -20.4430  -30.7620 C.3     273 ARG    0.0900
   4395 CD        -49.8410  -19.5890  -31.9790 C.3     273 ARG    0.0900
   4396 NE        -48.6020  -18.8130  -31.9330 N.pl3   273 ARG   -0.1800
   4397 CZ        -47.4680  -19.1890  -32.5060 C.cat   273 ARG    0.0900
   4398 NH1       -47.4080  -20.3400  -33.1590 N.pl3   273 ARG    0.0900
   4399 NH2       -46.3930  -18.4100  -32.4230 N.pl3   273 ARG    0.2000
   4400 HN        -51.8890  -19.7940  -28.4970 H       273 ARG    0.0900
   4401 HA        -49.5870  -21.3970  -28.2920 H       273 ARG    0.0900
   4402 HB1       -48.5820  -19.3730  -29.5980 H       273 ARG   -0.7000
   4403 HB2       -50.2640  -18.7140  -29.5440 H       273 ARG    0.4400
   4404 HG1       -51.0640  -20.7880  -30.6920 H       273 ARG    0.6400
   4405 HG2       -49.3470  -21.3300  -30.8330 H       273 ARG   -0.8000
   4406 HD1       -50.6860  -18.8710  -32.0540 H       273 ARG    0.4600
   4407 HD2       -49.8040  -20.2310  -32.8850 H       273 ARG    0.4600
   4408 HE        -48.6120  -17.9430  -31.4400 H       273 ARG   -0.8000
   4409 HH11      -48.2180  -20.9230  -33.2190 H       273 ARG    0.4600
   4410 HH12      -46.5530  -20.6260  -33.5910 H       273 ARG    0.4600
   4411 HH21      -46.4420  -17.5420  -31.9300 H       273 ARG    0.5100
   4412 HH22      -45.5370  -18.6940  -32.8550 H       273 ARG   -0.5100
   4413 N         -49.7700  -18.8620  -26.3350 N.am    274 SER   -0.4700
   4414 CA        -49.1440  -18.0700  -25.2810 C.3     274 SER    0.3100
   4415 C         -49.3120  -18.7020  -23.8960 C.2     274 SER    0.0700
   4416 O         -50.4470  -18.8780  -23.4300 O.2     274 SER    0.0900
   4417 CB        -49.6930  -16.6370  -25.2920 C.3     274 SER    0.0500
   4418 OG        -49.4600  -15.9890  -24.0510 O.3     274 SER    0.0900
   4419 HN        -50.7580  -18.7640  -26.4160 H       274 SER    0.0900
   4420 HA        -48.0790  -18.0660  -25.4540 H       274 SER   -0.6600
   4421 HB1       -50.7870  -16.6600  -25.4790 H       274 SER    0.4300
   4422 HB2       -49.1920  -16.0530  -26.0940 H       274 SER    0.5100
   4423 HG1       -49.5270  -15.0480  -24.2260 H       274 SER   -0.5100
   4424 N         -48.1780  -19.0430  -23.2380 N.am    275 PRO   -0.2900
   4425 CA        -48.1200  -19.5410  -21.8560 C.3     275 PRO    0.0000
   4426 C         -49.0280  -18.7680  -20.8920 C.2     275 PRO    0.0900
   4427 O         -49.7820  -19.3740  -20.1150 O.2     275 PRO    0.0900
   4428 CB        -46.6490  -19.3330  -21.4850 C.3     275 PRO    0.0200
   4429 CG        -45.9100  -19.5320  -22.7770 C.3     275 PRO    0.0900
   4430 CD        -46.8420  -19.0680  -23.8790 C.3     275 PRO   -0.1800
   4431 HA        -48.4590  -20.5630  -21.8070 H       275 PRO    0.0900
   4432 HB1       -46.3240  -20.0740  -20.7240 H       275 PRO    0.0900
   4433 HB2       -46.4810  -18.3100  -21.0860 H       275 PRO   -0.1800
   4434 HG1       -44.9740  -18.9340  -22.7850 H       275 PRO    0.0900
   4435 HG2       -45.6530  -20.6040  -22.9150 H       275 PRO    0.0900
   4436 HD1       -46.5740  -18.0500  -24.2330 H       275 PRO    0.5100
   4437 HD2       -46.8460  -19.7770  -24.7330 H       275 PRO   -0.5100
   4438 N         -48.9580  -17.4390  -20.9740 N.am    276 ASP   -0.4700
   4439 CA        -49.7190  -16.5320  -20.1130 C.3     276 ASP    0.3100
   4440 C         -51.2370  -16.6290  -20.2460 C.2     276 ASP    0.0700
   4441 O         -51.9470  -16.6610  -19.2330 O.2     276 ASP    0.0900
   4442 CB        -49.2890  -15.0900  -20.3760 C.3     276 ASP   -0.2800
   4443 CG        -47.8740  -14.8290  -19.9390 C.2     276 ASP    0.0900
   4444 OD1       -47.6820  -14.4650  -18.7580 O.co2   276 ASP    0.0900
   4445 OD2       -46.9560  -14.9990  -20.7730 O.co2   276 ASP    0.6200
   4446 HN        -48.3700  -16.9930  -21.6430 H       276 ASP   -0.7600
   4447 HA        -49.5310  -16.8010  -19.0850 H       276 ASP   -0.7600
   4448 HB1       -49.9640  -14.4030  -19.8230 H       276 ASP    0.5100
   4449 HB2       -49.3680  -14.8810  -21.4650 H       276 ASP   -0.5100
   4450 N         -51.7280  -16.6420  -21.4920 N.am    277 PHE   -0.4700
   4451 CA        -53.1540  -16.8090  -21.7680 C.3     277 PHE    0.3100
   4452 C         -53.6310  -18.1680  -21.3020 C.2     277 PHE    0.0700
   4453 O         -54.6470  -18.2680  -20.6170 O.2     277 PHE    0.0900
   4454 CB        -53.4590  -16.6240  -23.2600 C.3     277 PHE   -0.1800
   4455 CG        -53.6800  -15.1910  -23.6630 C.ar    277 PHE    0.0900
   4456 CD1       -54.8760  -14.5430  -23.3500 C.ar    277 PHE    0.0900
   4457 CD2       -52.6920  -14.4820  -24.3390 C.ar    277 PHE    0.0000
   4458 CE1       -55.0830  -13.2160  -23.7100 C.ar    277 PHE   -0.1150
   4459 CE2       -52.8940  -13.1510  -24.7010 C.ar    277 PHE    0.1150
   4460 CZ        -54.0910  -12.5220  -24.3850 C.ar    277 PHE   -0.1150
   4461 HN        -51.1410  -16.5380  -22.2910 H       277 PHE    0.1150
   4462 HA        -53.6930  -16.0770  -21.1840 H       277 PHE   -0.1150
   4463 HB1       -54.3840  -17.1840  -23.5160 H       277 PHE    0.1150
   4464 HB2       -52.6050  -17.0050  -23.8590 H       277 PHE   -0.1150
   4465 HD1       -55.6500  -15.0790  -22.8220 H       277 PHE    0.1150
   4466 HD2       -51.7600  -14.9680  -24.5870 H       277 PHE   -0.1150
   4467 HE1       -56.0150  -12.7280  -23.4640 H       277 PHE    0.1150
   4468 HE2       -52.1200  -12.6090  -25.2260 H       277 PHE    0.5100
   4469 HZ        -54.2500  -11.4910  -24.6650 H       277 PHE   -0.5100
   4470 N         -52.8650  -19.2020  -21.6600 N.am    278 ARG   -0.4700
   4471 CA        -53.1280  -20.5760  -21.2620 C.3     278 ARG    0.3100
   4472 C         -53.2970  -20.6910  -19.7410 C.2     278 ARG    0.0700
   4473 O         -54.3120  -21.2160  -19.2600 O.2     278 ARG    0.0900
   4474 CB        -51.9950  -21.4690  -21.7650 C.3     278 ARG   -0.1800
   4475 CG        -52.4320  -22.8310  -22.2950 C.3     278 ARG    0.0900
   4476 CD        -51.3960  -23.3910  -23.2670 C.3     278 ARG    0.0900
   4477 NE        -50.0330  -23.1680  -22.7760 N.pl3   278 ARG   -0.1800
   4478 CZ        -48.9640  -23.0070  -23.5510 C.cat   278 ARG    0.0900
   4479 NH1       -49.0690  -23.0430  -24.8730 N.pl3   278 ARG    0.0900
   4480 NH2       -47.7770  -22.8000  -22.9980 N.pl3   278 ARG    0.2000
   4481 HN        -52.0580  -19.0720  -22.2300 H       278 ARG    0.0900
   4482 HA        -54.0720  -20.8810  -21.6890 H       278 ARG    0.0900
   4483 HB1       -51.2860  -21.6330  -20.9280 H       278 ARG   -0.7000
   4484 HB2       -51.4690  -20.9320  -22.5830 H       278 ARG    0.4400
   4485 HG1       -53.4060  -22.7270  -22.8170 H       278 ARG    0.6400
   4486 HG2       -52.5530  -23.5340  -21.4430 H       278 ARG   -0.8000
   4487 HD1       -51.4910  -22.8850  -24.2510 H       278 ARG    0.4600
   4488 HD2       -51.5410  -24.4860  -23.3840 H       278 ARG    0.4600
   4489 HE        -49.8980  -23.1350  -21.7870 H       278 ARG   -0.8000
   4490 HH11      -49.9720  -23.0440  -25.3030 H       278 ARG    0.4600
   4491 HH12      -48.2450  -23.0710  -25.4400 H       278 ARG    0.4600
   4492 HH21      -47.6880  -22.7670  -22.0020 H       278 ARG    0.5100
   4493 HH22      -46.9700  -22.6790  -23.5750 H       278 ARG   -0.5100
   4494 N         -52.3240  -20.1600  -18.9920 N.am    279 LYS   -0.4700
   4495 CA        -52.3870  -20.1120  -17.5250 C.3     279 LYS    0.3100
   4496 C         -53.5820  -19.3330  -16.9640 C.2     279 LYS    0.0700
   4497 O         -54.1870  -19.7450  -15.9650 O.2     279 LYS    0.0900
   4498 CB        -51.0660  -19.6010  -16.9270 C.3     279 LYS   -0.1800
   4499 CG        -50.2420  -20.7080  -16.2580 C.3     279 LYS    0.0900
   4500 CD        -48.7640  -20.6580  -16.6250 C.3     279 LYS    0.0900
   4501 CE        -48.1410  -22.0570  -16.5600 C.3     279 LYS   -0.1800
   4502 NZ        -46.7510  -22.0760  -17.0960 N.4     279 LYS    0.0900
   4503 HN        -51.5040  -19.7670  -19.4010 H       279 LYS    0.0900
   4504 HA        -52.5950  -21.1100  -17.1690 H       279 LYS   -0.1800
   4505 HB1       -51.2960  -18.8220  -16.1690 H       279 LYS    0.0900
   4506 HB2       -50.4580  -19.1470  -17.7380 H       279 LYS    0.0900
   4507 HG1       -50.6530  -21.6930  -16.5660 H       279 LYS    0.2100
   4508 HG2       -50.3390  -20.6070  -15.1560 H       279 LYS    0.0500
   4509 HD1       -48.2330  -19.9850  -15.9190 H       279 LYS    0.0500
   4510 HD2       -48.6560  -20.2560  -17.6550 H       279 LYS   -0.3000
   4511 HE1       -48.7450  -22.7640  -17.1660 H       279 LYS    0.3300
   4512 HE2       -48.0990  -22.3980  -15.5030 H       279 LYS    0.3300
   4513 HZ1       -46.1560  -21.4290  -16.5410 H       279 LYS    0.3300
   4514 HZ2       -46.7590  -21.7720  -18.0900 H       279 LYS    0.5100
   4515 HZ3       -46.3680  -23.0410  -17.0320 H       279 LYS   -0.5100
   4516 N         -53.9300  -18.2220  -17.6130 N.am    280 ALA   -0.4700
   4517 CA        -55.0730  -17.4060  -17.2030 C.3     280 ALA    0.3100
   4518 C         -56.3950  -18.1010  -17.4960 C.2     280 ALA    0.0700
   4519 O         -57.3650  -17.9580  -16.7420 O.2     280 ALA    0.0900
   4520 CB        -55.0280  -16.0470  -17.8890 C.3     280 ALA   -0.2700
   4521 HN        -53.4250  -17.8980  -18.4090 H       280 ALA    0.0900
   4522 HA        -55.0330  -17.2870  -16.1310 H       280 ALA    0.0900
   4523 HB1       -55.0610  -16.1750  -18.9920 H       280 ALA    0.0900
   4524 HB2       -54.0900  -15.5180  -17.6200 H       280 ALA    0.5100
   4525 HB3       -55.9030  -15.4370  -17.5780 H       280 ALA   -0.5100
   4526 N         -56.4220  -18.8490  -18.6040 N.am    281 PHE   -0.4700
   4527 CA        -57.5880  -19.6390  -18.9970 C.3     281 PHE    0.3100
   4528 C         -57.8480  -20.7440  -17.9900 C.2     281 PHE    0.0700
   4529 O         -58.9620  -20.8600  -17.4680 O.2     281 PHE    0.0900
   4530 CB        -57.4170  -20.2480  -20.4000 C.3     281 PHE   -0.1800
   4531 CG        -57.5250  -19.2480  -21.5300 C.ar    281 PHE    0.0900
   4532 CD1       -58.1950  -18.0390  -21.3630 C.ar    281 PHE    0.0900
   4533 CD2       -56.9750  -19.5380  -22.7780 C.ar    281 PHE    0.0000
   4534 CE1       -58.2930  -17.1260  -22.4130 C.ar    281 PHE   -0.1150
   4535 CE2       -57.0730  -18.6280  -23.8360 C.ar    281 PHE    0.1150
   4536 CZ        -57.7310  -17.4240  -23.6490 C.ar    281 PHE   -0.1150
   4537 HN        -55.6390  -18.9040  -19.2170 H       281 PHE    0.1150
   4538 HA        -58.4490  -18.9860  -18.9800 H       281 PHE   -0.1150
   4539 HB1       -58.2060  -21.0130  -20.5640 H       281 PHE    0.1150
   4540 HB2       -56.4110  -20.7160  -20.4730 H       281 PHE   -0.1150
   4541 HD1       -58.6450  -17.8060  -20.4090 H       281 PHE    0.1150
   4542 HD2       -56.4650  -20.4770  -22.9310 H       281 PHE   -0.1150
   4543 HE1       -58.8050  -16.1850  -22.2650 H       281 PHE    0.1150
   4544 HE2       -56.6370  -18.8630  -24.7960 H       281 PHE    0.5100
   4545 HZ        -57.8080  -16.7170  -24.4630 H       281 PHE   -0.5100
   4546 N         -56.8060  -21.5410  -17.7130 N.am    282 LYS   -0.4700
   4547 CA        -56.8740  -22.6340  -16.7350 C.3     282 LYS    0.3100
   4548 C         -57.2940  -22.1500  -15.3490 C.2     282 LYS    0.0700
   4549 O         -58.1030  -22.7970  -14.6860 O.2     282 LYS    0.0900
   4550 CB        -55.5560  -23.4220  -16.6870 C.3     282 LYS   -0.1800
   4551 CG        -55.5150  -24.5620  -17.6940 C.3     282 LYS    0.0900
   4552 CD        -54.1000  -24.9260  -18.1380 C.3     282 LYS    0.0900
   4553 CE        -54.1500  -25.8550  -19.3590 C.3     282 LYS   -0.1800
   4554 NZ        -52.8210  -26.1160  -19.9780 N.4     282 LYS    0.0900
   4555 HN        -55.9260  -21.4240  -18.1660 H       282 LYS    0.0900
   4556 HA        -57.6870  -23.2840  -17.0220 H       282 LYS   -0.1800
   4557 HB1       -55.4260  -23.8410  -15.6670 H       282 LYS    0.0900
   4558 HB2       -54.7160  -22.7270  -16.9000 H       282 LYS    0.0900
   4559 HG1       -56.1030  -24.2670  -18.5900 H       282 LYS    0.2100
   4560 HG2       -55.9850  -25.4580  -17.2350 H       282 LYS    0.0500
   4561 HD1       -53.5710  -25.4380  -17.3050 H       282 LYS    0.0500
   4562 HD2       -53.5450  -24.0000  -18.4000 H       282 LYS   -0.3000
   4563 HE1       -54.7900  -25.3950  -20.1410 H       282 LYS    0.3300
   4564 HE2       -54.5670  -26.8390  -19.0540 H       282 LYS    0.3300
   4565 HZ1       -52.1930  -26.5620  -19.2790 H       282 LYS    0.3300
   4566 HZ2       -52.4030  -25.2170  -20.2940 H       282 LYS    0.5100
   4567 HZ3       -52.9360  -26.7490  -20.7940 H       282 LYS   -0.5100
   4568 N         -56.7720  -20.9970  -14.9320 N.am    283 ARG   -0.4700
   4569 CA        -57.1380  -20.4150  -13.6440 C.3     283 ARG    0.3100
   4570 C         -58.5940  -19.9480  -13.6080 C.2     283 ARG    0.0700
   4571 O         -59.2980  -20.1760  -12.6260 O.2     283 ARG    0.0900
   4572 CB        -56.1880  -19.2670  -13.2830 C.3     283 ARG   -0.1800
   4573 CG        -56.3990  -18.6900  -11.8820 C.3     283 ARG    0.0900
   4574 CD        -55.8440  -17.2810  -11.7820 C.3     283 ARG    0.0900
   4575 NE        -56.3270  -16.4420  -12.8790 N.pl3   283 ARG   -0.1800
   4576 CZ        -56.1740  -15.1250  -12.9520 C.cat   283 ARG    0.0900
   4577 NH1       -55.5560  -14.4630  -11.9820 N.pl3   283 ARG    0.0900
   4578 NH2       -56.6520  -14.4610  -13.9990 N.pl3   283 ARG    0.2000
   4579 HN        -56.1140  -20.4830  -15.4760 H       283 ARG    0.0900
   4580 HA        -57.0860  -21.1940  -12.8990 H       283 ARG    0.0900
   4581 HB1       -56.3290  -18.4510  -14.0220 H       283 ARG   -0.7000
   4582 HB2       -55.1450  -19.6400  -13.3540 H       283 ARG    0.4400
   4583 HG1       -55.8890  -19.3380  -11.1390 H       283 ARG    0.6400
   4584 HG2       -57.4870  -18.6720  -11.6560 H       283 ARG   -0.8000
   4585 HD1       -54.7350  -17.3080  -11.8350 H       283 ARG    0.4600
   4586 HD2       -56.1690  -16.8140  -10.8270 H       283 ARG    0.4600
   4587 HE        -56.8060  -16.8950  -13.6310 H       283 ARG   -0.8000
   4588 HH11      -55.2000  -14.9560  -11.1880 H       283 ARG    0.4600
   4589 HH12      -55.4450  -13.4710  -12.0440 H       283 ARG    0.4600
   4590 HH21      -57.1250  -14.9550  -14.7290 H       283 ARG    0.5100
   4591 HH22      -56.5390  -13.4690  -14.0560 H       283 ARG   -0.5100
   4592 N         -59.0450  -19.2980  -14.6770 N.am    284 LEU   -0.4700
   4593 CA        -60.4030  -18.7580  -14.7280 C.3     284 LEU    0.3100
   4594 C         -61.4660  -19.8470  -14.6910 C.2     284 LEU    0.0700
   4595 O         -62.4830  -19.7040  -14.0140 O.2     284 LEU    0.0900
   4596 CB        -60.5950  -17.8710  -15.9610 C.3     284 LEU   -0.1800
   4597 CG        -60.1590  -16.4060  -15.8700 C.3     284 LEU    0.0900
   4598 CD1       -60.0360  -15.8370  -17.2670 C.3     284 LEU    0.0900
   4599 CD2       -61.1270  -15.5730  -15.0380 C.3     284 LEU   -0.0900
   4600 HN        -58.4820  -19.1500  -15.4870 H       284 LEU    0.0900
   4601 HA        -60.5680  -18.1850  -13.8270 H       284 LEU   -0.2700
   4602 HB1       -61.6760  -17.8810  -16.2120 H       284 LEU    0.0900
   4603 HB2       -60.0260  -18.3350  -16.7940 H       284 LEU    0.0900
   4604 HG        -59.1790  -16.3390  -15.3500 H       284 LEU    0.0900
   4605 HD11      -61.0130  -15.8970  -17.7920 H       284 LEU   -0.2700
   4606 HD12      -59.2850  -16.4160  -17.8470 H       284 LEU    0.0900
   4607 HD13      -59.7270  -14.7700  -17.2150 H       284 LEU    0.0900
   4608 HD21      -61.1870  -15.9760  -14.0040 H       284 LEU    0.0900
   4609 HD22      -62.1410  -15.6070  -15.4910 H       284 LEU    0.5100
   4610 HD23      -60.7740  -14.5210  -14.9890 H       284 LEU   -0.5100
   4611 N         -61.2170  -20.9430  -15.4050 N.am    285 LEU   -0.4700
   4612 CA        -62.1700  -22.0470  -15.4940 C.3     285 LEU    0.3100
   4613 C         -62.2850  -22.8620  -14.1860 C.2     285 LEU    0.0700
   4614 O         -63.1110  -23.7770  -14.0940 O.2     285 LEU    0.0900
   4615 CB        -61.8430  -22.9470  -16.7010 C.3     285 LEU   -0.1800
   4616 CG        -61.9300  -22.3410  -18.1150 C.3     285 LEU    0.0900
   4617 CD1       -61.0610  -23.1120  -19.1080 C.3     285 LEU    0.0900
   4618 CD2       -63.3590  -22.2310  -18.6350 C.3     285 LEU   -0.0900
   4619 HN        -60.3680  -21.0590  -15.9120 H       285 LEU    0.0900
   4620 HA        -63.1600  -21.6270  -15.5950 H       285 LEU   -0.2700
   4621 HB1       -62.5430  -23.8080  -16.6680 H       285 LEU    0.0900
   4622 HB2       -60.8070  -23.3190  -16.5650 H       285 LEU    0.0900
   4623 HG        -61.5900  -21.2830  -18.0790 H       285 LEU    0.0900
   4624 HD11      -61.3950  -24.1710  -19.1640 H       285 LEU   -0.2700
   4625 HD12      -60.0010  -23.0920  -18.7780 H       285 LEU    0.0900
   4626 HD13      -61.1470  -22.6600  -20.1180 H       285 LEU    0.0900
   4627 HD21      -63.9630  -21.5860  -17.9610 H       285 LEU    0.0900
   4628 HD22      -63.8260  -23.2390  -18.6710 H       285 LEU    0.5100
   4629 HD23      -63.3600  -21.7820  -19.6510 H       285 LEU   -0.5100
   4630 N         -61.3960  -22.6060  -13.2020 N.am    286 ALA   -0.4700
   4631 CA        -61.2620  -23.3440  -11.9620 C.3     286 ALA    0.3100
   4632 CAT       -61.8860  -27.0660  -11.3160 C.3     286 ALA    0.0700
   4633 C         -61.1570  -24.8700  -12.0960 C.2     286 ALA    0.0900
   4634 O         -60.3580  -25.3970  -12.8680 O.2     286 ALA   -0.2700
   4635 CB        -62.3460  -22.8900  -10.9560 C.3     286 ALA    0.0900
   4636 NT        -61.9280  -25.6230  -11.2850 N.am    286 ALA    0.0900
   4637 HN        -60.7530  -21.8500  -13.2940 H       286 ALA    0.0900
   4638 HNT       -62.5590  -25.2170  -10.6300 H       286 ALA    0.5100
   4639 HA        -60.2760  -23.1590  -11.5630 H       286 ALA   -0.5100
   4640 HB1       -63.3480  -23.2330  -11.2920 H       286 ALA   -0.4700
   4641 HB2       -62.3570  -21.7810  -10.8870 H       286 ALA    0.3100
   4642 HB3       -62.1400  -23.3240   -9.9550 H       286 ALA   -0.1100
   4643 HT1       -60.8590  -27.4120  -11.0730 H       286 ALA    0.0900
   4644 HT2       -62.1590  -27.4270  -12.3300 H       286 ALA    0.0900
   4645 HT3       -62.5920  -27.4780  -10.5640 H       286 ALA    0.0900
@<TRIPOS>BOND
     1    1    2 1
     2    2   10 1
     3    2    4 1
     4    2    6 1
     5    4    5 2
     6    6   11 1
     7    6   12 1
     8    6   13 1
     9    3    7 1
    10    3   14 1
    11    3   15 1
    12    3   16 1
    13    7    1 1
    14    7    8 2
    15    9    1 1
    16   17   18 1
    17   18   19 1
    18   18   27 1
    19   18   21 1
    20   19   20 2
    21   21   29 1
    22   21   22 1
    23   22   31 1
    24   22   23 1
    25   23   24 2
    26   23   25 2
    27   26   17 1
    28   28   21 1
    29   30   22 1
    30    4   17 am
    31   32   33 1
    32   33   41 1
    33   33   34 1
    34   33   36 1
    35   34   35 2
    36   36   37 1
    37   36   43 1
    38   37   39 1
    39   37   44 1
    40   37   38 1
    41   38   45 1
    42   38   47 1
    43   38   46 1
    44   39   48 1
    45   39   49 1
    46   39   50 1
    47   40   32 1
    48   42   36 1
    49   19   32 am
    50   51   52 1
    51   52   60 1
    52   52   53 1
    53   52   55 1
    54   53   54 2
    55   55   56 1
    56   55   62 1
    57   56   58 1
    58   56   63 1
    59   56   57 1
    60   57   64 1
    61   57   66 1
    62   57   65 1
    63   58   67 1
    64   58   68 1
    65   58   69 1
    66   59   51 1
    67   61   55 1
    68   34   51 am
    69   70   71 1
    70   71   74 1
    71   71   72 1
    72   71   77 1
    73   72   73 2
    74   74   79 1
    75   74   75 1
    76   76   70 1
    77   78   74 1
    78   80   75 1
    79   53   70 am
    80   81   82 1
    81   82   91 1
    82   82   85 1
    83   82   83 1
    84   83   84 2
    85   85   93 1
    86   85   86 1
    87   86   95 1
    88   86   87 1
    89   87   89 2
    90   87   88 am
    91   88   96 1
    92   88   97 1
    93   90   81 1
    94   92   85 1
    95   94   86 1
    96   72   81 am
    97   98   99 1
    98   99  108 1
    99   99  102 1
   100   99  100 1
   101  100  101 2
   102  102  110 1
   103  102  103 1
   104  103  112 1
   105  103  104 1
   106  104  106 2
   107  104  105 am
   108  105  113 1
   109  105  114 1
   110  107   98 1
   111  109  102 1
   112  111  103 1
   113   83   98 am
   114  115  116 1
   115  116  119 1
   116  116  130 1
   117  116  117 1
   118  117  118 2
   119  119  132 1
   120  119  120 1
   121  120  121 ar
   122  120  122 ar
   123  121  133 1
   124  121  125 ar
   125  122  123 ar
   126  122  124 ar
   127  123  125 ar
   128  123  126 ar
   129  124  127 ar
   130  124  135 1
   131  125  134 1
   132  126  136 1
   133  126  128 ar
   134  127  128 ar
   135  127  137 1
   136  128  138 1
   137  129  115 1
   138  131  119 1
   139  100  115 am
   140  139  140 1
   141  140  141 1
   142  140  149 1
   143  140  143 1
   144  141  142 2
   145  143  151 1
   146  143  144 1
   147  144  153 1
   148  144  145 1
   149  145  146 2
   150  145  147 2
   151  148  139 1
   152  150  143 1
   153  152  144 1
   154  117  139 am
   155  154  155 1
   156  155  160 1
   157  155  158 1
   158  155  156 1
   159  156  157 2
   160  158  161 1
   161  158  162 1
   162  158  163 1
   163  159  154 1
   164  141  154 am
   165  164  165 1
   166  165  170 1
   167  165  166 1
   168  166  167 2
   169  168  164 1
   170  169  165 1
   171  156  164 am
   172  171  172 1
   173  172  180 1
   174  172  175 1
   175  172  173 1
   176  173  174 2
   177  175  182 1
   178  175  176 1
   179  176  184 1
   180  176  177 1
   181  177  178 1
   182  178  185 1
   183  178  186 1
   184  178  187 1
   185  179  171 1
   186  181  175 1
   187  183  176 1
   188  166  171 am
   189  188  189 1
   190  189  192 1
   191  189  190 1
   192  189  195 1
   193  190  191 2
   194  192  197 1
   195  192  193 1
   196  194  188 1
   197  196  192 1
   198  198  193 1
   199  173  188 am
   200  199  200 1
   201  200  208 1
   202  200  201 1
   203  200  203 1
   204  201  202 2
   205  203  204 1
   206  203  210 1
   207  204  206 1
   208  204  211 1
   209  204  205 1
   210  205  212 1
   211  205  214 1
   212  205  213 1
   213  206  215 1
   214  206  216 1
   215  206  217 1
   216  207  199 1
   217  209  203 1
   218  190  199 am
   219  218  219 1
   220  219  227 1
   221  219  220 1
   222  219  222 1
   223  220  221 2
   224  222  223 1
   225  222  229 1
   226  223  225 1
   227  223  230 1
   228  223  224 1
   229  224  231 1
   230  224  233 1
   231  224  232 1
   232  225  234 1
   233  225  235 1
   234  225  236 1
   235  226  218 1
   236  228  222 1
   237  201  218 am
   238  237  238 1
   239  238  246 1
   240  238  241 1
   241  238  239 1
   242  239  240 2
   243  241  248 1
   244  241  242 1
   245  242  250 1
   246  242  243 1
   247  243  244 1
   248  244  251 1
   249  244  252 1
   250  244  253 1
   251  245  237 1
   252  247  241 1
   253  249  242 1
   254  220  237 am
   255  254  255 1
   256  255  260 1
   257  255  258 1
   258  255  256 1
   259  256  257 2
   260  258  261 1
   261  258  262 1
   262  258  263 1
   263  259  254 1
   264  239  254 am
   265  264  265 1
   266  265  273 1
   267  265  266 1
   268  265  268 1
   269  266  267 2
   270  268  269 1
   271  268  275 1
   272  269  271 1
   273  269  276 1
   274  269  270 1
   275  270  277 1
   276  270  279 1
   277  270  278 1
   278  271  280 1
   279  271  281 1
   280  271  282 1
   281  272  264 1
   282  274  268 1
   283  256  264 am
   284  283  284 1
   285  284  285 1
   286  284  291 1
   287  284  287 1
   288  285  286 2
   289  287  289 1
   290  287  292 1
   291  287  288 1
   292  288  293 1
   293  288  294 1
   294  288  295 1
   295  289  297 1
   296  289  298 1
   297  289  296 1
   298  290  283 1
   299  266  283 am
   300  299  300 1
   301  300  301 1
   302  300  307 1
   303  300  303 1
   304  301  302 2
   305  303  305 1
   306  303  308 1
   307  303  304 1
   308  304  309 1
   309  304  310 1
   310  304  311 1
   311  305  313 1
   312  305  314 1
   313  305  312 1
   314  306  299 1
   315  285  299 am
   316  315  316 1
   317  316  324 1
   318  316  317 1
   319  316  319 1
   320  317  318 2
   321  319  320 1
   322  319  326 1
   323  320  322 1
   324  320  327 1
   325  320  321 1
   326  321  328 1
   327  321  330 1
   328  321  329 1
   329  322  331 1
   330  322  332 1
   331  322  333 1
   332  323  315 1
   333  325  319 1
   334  301  315 am
   335  334  335 1
   336  335  343 1
   337  335  336 1
   338  335  338 1
   339  336  337 2
   340  338  339 1
   341  338  345 1
   342  339  341 1
   343  339  346 1
   344  339  340 1
   345  340  347 1
   346  340  349 1
   347  340  348 1
   348  341  350 1
   349  341  351 1
   350  341  352 1
   351  342  334 1
   352  344  338 1
   353  317  334 am
   354  353  354 1
   355  354  362 1
   356  354  357 1
   357  354  355 1
   358  355  356 2
   359  357  363 1
   360  357  359 1
   361  357  358 1
   362  358  365 1
   363  359  366 1
   364  359  367 1
   365  359  368 1
   366  360  358 1
   367  360  369 1
   368  360  370 1
   369  360  371 1
   370  361  353 1
   371  364  358 1
   372  336  353 am
   373  372  373 1
   374  373  374 1
   375  373  380 1
   376  373  376 1
   377  374  375 2
   378  376  378 1
   379  376  381 1
   380  376  377 1
   381  377  382 1
   382  377  383 1
   383  377  384 1
   384  378  386 1
   385  378  387 1
   386  378  385 1
   387  379  372 1
   388  355  372 am
   389  388  389 1
   390  389  394 1
   391  389  392 1
   392  389  390 1
   393  390  391 2
   394  392  395 1
   395  392  396 1
   396  392  397 1
   397  393  388 1
   398  374  388 am
   399  398  399 1
   400  399  404 1
   401  399  400 1
   402  400  401 2
   403  402  398 1
   404  403  399 1
   405  390  398 am
   406  405  406 1
   407  406  414 1
   408  406  409 1
   409  406  407 1
   410  407  408 2
   411  409  416 1
   412  409  410 1
   413  410  412 2
   414  410  411 am
   415  411  417 1
   416  411  418 1
   417  413  405 1
   418  415  409 1
   419  400  405 am
   420  419  420 1
   421  420  421 1
   422  420  427 1
   423  420  423 1
   424  421  422 2
   425  423  425 1
   426  423  428 1
   427  423  424 1
   428  424  429 1
   429  424  430 1
   430  424  431 1
   431  425  433 1
   432  425  434 1
   433  425  432 1
   434  426  419 1
   435  407  419 am
   436  435  436 1
   437  436  444 1
   438  436  437 1
   439  436  439 1
   440  437  438 2
   441  439  440 1
   442  439  446 1
   443  440  442 1
   444  440  447 1
   445  440  441 1
   446  441  448 1
   447  441  450 1
   448  441  449 1
   449  442  451 1
   450  442  452 1
   451  442  453 1
   452  443  435 1
   453  445  439 1
   454  421  435 am
   455  454  455 1
   456  455  456 1
   457  455  462 1
   458  455  458 1
   459  456  457 2
   460  458  460 1
   461  458  463 1
   462  458  459 1
   463  459  464 1
   464  459  465 1
   465  459  466 1
   466  460  468 1
   467  460  469 1
   468  460  467 1
   469  461  454 1
   470  437  454 am
   471  470  471 1
   472  471  479 1
   473  471  474 1
   474  471  472 1
   475  472  473 2
   476  474  480 1
   477  474  476 1
   478  474  475 1
   479  475  482 1
   480  476  483 1
   481  476  484 1
   482  476  485 1
   483  477  475 1
   484  477  486 1
   485  477  487 1
   486  477  488 1
   487  478  470 1
   488  481  475 1
   489  456  470 am
   490  489  490 1
   491  490  495 1
   492  490  493 1
   493  490  491 1
   494  491  492 2
   495  493  496 1
   496  493  497 1
   497  493  498 1
   498  494  489 1
   499  472  489 am
   500  499  500 1
   501  500  505 1
   502  500  503 1
   503  500  501 1
   504  501  502 2
   505  503  506 1
   506  503  507 1
   507  503  508 1
   508  504  499 1
   509  491  499 am
   510  509  510 1
   511  510  518 1
   512  510  513 1
   513  510  511 1
   514  511  512 2
   515  513  519 1
   516  513  515 1
   517  513  514 1
   518  514  521 1
   519  515  522 1
   520  515  523 1
   521  515  524 1
   522  516  514 1
   523  516  525 1
   524  516  526 1
   525  516  527 1
   526  517  509 1
   527  520  514 1
   528  501  509 am
   529  528  529 1
   530  529  534 1
   531  529  530 1
   532  530  531 2
   533  532  528 1
   534  533  529 1
   535  511  528 am
   536  535  536 1
   537  536  539 1
   538  536  537 1
   539  536  542 1
   540  537  538 2
   541  539  544 1
   542  539  540 1
   543  541  535 1
   544  543  539 1
   545  545  540 1
   546  530  535 am
   547  546  547 1
   548  547  554 1
   549  547  550 1
   550  547  548 1
   551  548  549 2
   552  550  555 1
   553  550  551 1
   554  550  552 1
   555  551  557 1
   556  551  558 1
   557  551  559 1
   558  552  556 1
   559  553  546 1
   560  537  546 am
   561  560  561 1
   562  561  570 1
   563  561  564 1
   564  561  562 1
   565  562  563 2
   566  564  572 1
   567  564  565 1
   568  565  574 1
   569  565  566 1
   570  566  568 2
   571  566  567 am
   572  567  575 1
   573  567  576 1
   574  569  560 1
   575  571  564 1
   576  573  565 1
   577  548  560 am
   578  577  578 1
   579  578  579 1
   580  578  589 1
   581  578  581 1
   582  579  580 2
   583  581  591 1
   584  581  582 1
   585  582  593 1
   586  582  583 1
   587  583  595 1
   588  583  584 1
   589  584  596 1
   590  584  585 2
   591  585  586 2
   592  585  587 2
   593  586  597 1
   594  586  598 1
   595  587  600 1
   596  587  599 1
   597  588  577 1
   598  590  581 1
   599  592  582 1
   600  594  583 1
   601  562  577 am
   602  601  602 1
   603  602  610 1
   604  602  603 1
   605  602  605 1
   606  603  604 2
   607  605  606 1
   608  605  612 1
   609  606  608 1
   610  606  613 1
   611  606  607 1
   612  607  614 1
   613  607  616 1
   614  607  615 1
   615  608  617 1
   616  608  618 1
   617  608  619 1
   618  609  601 1
   619  611  605 1
   620  579  601 am
   621  620  621 1
   622  621  630 1
   623  621  624 1
   624  621  622 1
   625  622  623 2
   626  624  632 1
   627  624  625 1
   628  625  634 1
   629  625  626 1
   630  626  628 2
   631  626  627 am
   632  627  635 1
   633  627  636 1
   634  629  620 1
   635  631  624 1
   636  633  625 1
   637  603  620 am
   638  637  638 1
   639  638  645 1
   640  638  641 1
   641  638  639 1
   642  639  640 2
   643  641  646 1
   644  641  642 1
   645  641  643 1
   646  642  648 1
   647  642  649 1
   648  642  650 1
   649  643  647 1
   650  644  637 1
   651  622  637 am
   652  651  652 1
   653  652  660 1
   654  652  653 1
   655  652  655 1
   656  653  654 2
   657  655  656 1
   658  655  662 1
   659  656  658 1
   660  656  663 1
   661  656  657 1
   662  657  664 1
   663  657  666 1
   664  657  665 1
   665  658  667 1
   666  658  668 1
   667  658  669 1
   668  659  651 1
   669  661  655 1
   670  639  651 am
   671  670  671 1
   672  671  678 1
   673  671  674 1
   674  671  672 1
   675  672  673 2
   676  674  679 1
   677  674  675 1
   678  674  676 1
   679  675  681 1
   680  675  682 1
   681  675  683 1
   682  676  680 1
   683  677  670 1
   684  653  670 am
   685  684  685 1
   686  685  693 1
   687  685  688 1
   688  685  686 1
   689  686  687 2
   690  688  695 1
   691  688  689 1
   692  689  691 2
   693  689  690 am
   694  690  696 1
   695  690  697 1
   696  692  684 1
   697  694  688 1
   698  672  684 am
   699  698  699 1
   700  699  707 1
   701  699  700 1
   702  699  702 1
   703  700  701 2
   704  702  703 1
   705  702  709 1
   706  703  705 1
   707  703  710 1
   708  703  704 1
   709  704  711 1
   710  704  713 1
   711  704  712 1
   712  705  714 1
   713  705  715 1
   714  705  716 1
   715  706  698 1
   716  708  702 1
   717  686  698 am
   718  717  718 1
   719  718  729 1
   720  718  721 1
   721  718  719 1
   722  719  720 2
   723  721  731 1
   724  721  722 1
   725  722  723 ar
   726  722  724 ar
   727  723  732 1
   728  723  725 ar
   729  724  726 ar
   730  724  733 1
   731  725  734 1
   732  725  727 ar
   733  726  727 ar
   734  726  735 1
   735  727  736 1
   736  728  717 1
   737  730  721 1
   738  700  717 am
   739  737  738 1
   740  738  746 1
   741  738  741 1
   742  738  739 1
   743  739  740 2
   744  741  747 1
   745  741  743 1
   746  741  742 1
   747  742  749 1
   748  743  750 1
   749  743  751 1
   750  743  752 1
   751  744  742 1
   752  744  753 1
   753  744  754 1
   754  744  755 1
   755  745  737 1
   756  748  742 1
   757  719  737 am
   758  756  757 1
   759  757  764 1
   760  757  760 1
   761  757  758 1
   762  758  759 2
   763  760  765 1
   764  760  761 1
   765  760  762 1
   766  761  767 1
   767  761  768 1
   768  761  769 1
   769  762  766 1
   770  763  756 1
   771  739  756 am
   772  770  771 1
   773  771  774 1
   774  771  772 1
   775  771  777 1
   776  772  773 2
   777  774  779 1
   778  774  775 1
   779  776  770 1
   780  778  774 1
   781  780  775 1
   782  758  770 am
   783  781  782 1
   784  782  790 1
   785  782  783 1
   786  782  785 1
   787  783  784 2
   788  785  786 1
   789  785  792 1
   790  786  788 1
   791  786  793 1
   792  786  787 1
   793  787  794 1
   794  787  796 1
   795  787  795 1
   796  788  797 1
   797  788  798 1
   798  788  799 1
   799  789  781 1
   800  791  785 1
   801  772  781 am
   802  800  801 1
   803  801  806 1
   804  801  804 1
   805  801  802 1
   806  802  803 2
   807  804  807 1
   808  804  808 1
   809  804  809 1
   810  805  800 1
   811  783  800 am
   812  810  811 1
   813  811  817 1
   814  811  814 1
   815  811  812 1
   816  812  813 2
   817  814  819 1
   818  814  815 1
   819  816  810 1
   820  818  814 1
   821  820  815 1
   822  802  810 am
   823  821  822 1
   824  822  827 1
   825  822  825 1
   826  822  823 1
   827  823  824 2
   828  825  828 1
   829  825  829 1
   830  825  830 1
   831  826  821 1
   832  812  821 am
   833  831  832 1
   834  832  840 1
   835  832  835 1
   836  832  833 1
   837  833  834 2
   838  835  842 1
   839  835  836 1
   840  836  837 2
   841  836  838 2
   842  839  831 1
   843  841  835 1
   844  823  831 am
   845  843  844 1
   846  844  852 1
   847  844  845 1
   848  844  847 1
   849  845  846 2
   850  847  848 1
   851  847  854 1
   852  848  850 1
   853  848  855 1
   854  848  849 1
   855  849  856 1
   856  849  858 1
   857  849  857 1
   858  850  859 1
   859  850  860 1
   860  850  861 1
   861  851  843 1
   862  853  847 1
   863  833  843 am
   864  862  863 1
   865  863  864 1
   866  863  870 1
   867  863  866 1
   868  864  865 2
   869  866  868 1
   870  866  871 1
   871  866  867 1
   872  867  872 1
   873  867  873 1
   874  867  874 1
   875  868  876 1
   876  868  877 1
   877  868  875 1
   878  869  862 1
   879  845  862 am
   880  878  879 1
   881  879  880 1
   882  879  886 1
   883  879  882 1
   884  880  881 2
   885  882  884 1
   886  882  887 1
   887  882  883 1
   888  883  888 1
   889  883  889 1
   890  883  890 1
   891  884  892 1
   892  884  893 1
   893  884  891 1
   894  885  878 1
   895  864  878 am
   896  894  895 1
   897  895  900 1
   898  895  896 1
   899  896  897 2
   900  898  894 1
   901  899  895 1
   902  880  894 am
   903  901  902 1
   904  902  910 1
   905  902  903 1
   906  902  905 1
   907  903  904 2
   908  905  906 1
   909  905  912 1
   910  906  908 1
   911  906  913 1
   912  906  907 1
   913  907  914 1
   914  907  916 1
   915  907  915 1
   916  908  917 1
   917  908  918 1
   918  908  919 1
   919  909  901 1
   920  911  905 1
   921  896  901 am
   922  920  921 1
   923  921  929 1
   924  921  922 1
   925  921  924 1
   926  922  923 2
   927  924  925 1
   928  924  931 1
   929  925  927 1
   930  925  932 1
   931  925  926 1
   932  926  933 1
   933  926  935 1
   934  926  934 1
   935  927  936 1
   936  927  937 1
   937  927  938 1
   938  928  920 1
   939  930  924 1
   940  903  920 am
   941  939  940 1
   942  940  941 1
   943  940  947 1
   944  940  943 1
   945  941  942 2
   946  943  945 1
   947  943  948 1
   948  943  944 1
   949  944  949 1
   950  944  950 1
   951  944  951 1
   952  945  953 1
   953  945  954 1
   954  945  952 1
   955  946  939 1
   956  922  939 am
   957  955  956 1
   958  956  957 1
   959  956  963 1
   960  956  959 1
   961  957  958 2
   962  959  961 1
   963  959  964 1
   964  959  960 1
   965  960  965 1
   966  960  966 1
   967  960  967 1
   968  961  969 1
   969  961  970 1
   970  961  968 1
   971  962  955 1
   972  941  955 am
   973  971  972 1
   974  971  977 1
   975  972  978 1
   976  972  973 1
   977  972  975 1
   978  973  974 2
   979  975  980 1
   980  975  976 1
   981  976  977 1
   982  976  982 1
   983  977  984 1
   984  979  975 1
   985  981  976 1
   986  983  977 1
   987  957  971 am
   988  985  986 1
   989  986  997 1
   990  986  989 1
   991  986  987 1
   992  987  988 2
   993  989  999 1
   994  989  990 1
   995  990  991 ar
   996  990  992 ar
   997  991 1000 1
   998  991  993 ar
   999  992  994 ar
  1000  992 1001 1
  1001  993 1002 1
  1002  993  995 ar
  1003  994  995 ar
  1004  994 1003 1
  1005  995 1004 1
  1006  996  985 1
  1007  998  989 1
  1008  973  985 am
  1009 1005 1006 1
  1010 1006 1011 1
  1011 1006 1007 1
  1012 1007 1008 2
  1013 1009 1005 1
  1014 1010 1006 1
  1015  987 1005 am
  1016 1012 1013 1
  1017 1013 1018 1
  1018 1013 1016 1
  1019 1013 1014 1
  1020 1014 1015 2
  1021 1016 1019 1
  1022 1016 1020 1
  1023 1016 1021 1
  1024 1017 1012 1
  1025 1007 1012 am
  1026 1022 1023 1
  1027 1023 1030 1
  1028 1023 1026 1
  1029 1023 1024 1
  1030 1024 1025 2
  1031 1026 1031 1
  1032 1026 1027 1
  1033 1026 1028 1
  1034 1027 1033 1
  1035 1027 1034 1
  1036 1027 1035 1
  1037 1028 1032 1
  1038 1029 1022 1
  1039 1014 1022 am
  1040 1036 1037 1
  1041 1037 1045 1
  1042 1037 1038 1
  1043 1037 1040 1
  1044 1038 1039 2
  1045 1040 1041 1
  1046 1040 1047 1
  1047 1041 1043 1
  1048 1041 1048 1
  1049 1041 1042 1
  1050 1042 1049 1
  1051 1042 1051 1
  1052 1042 1050 1
  1053 1043 1052 1
  1054 1043 1053 1
  1055 1043 1054 1
  1056 1044 1036 1
  1057 1046 1040 1
  1058 1024 1036 am
  1059 1055 1056 1
  1060 1056 1057 1
  1061 1056 1063 1
  1062 1056 1059 1
  1063 1057 1058 2
  1064 1059 1061 1
  1065 1059 1064 1
  1066 1059 1060 1
  1067 1060 1065 1
  1068 1060 1066 1
  1069 1060 1067 1
  1070 1061 1069 1
  1071 1061 1070 1
  1072 1061 1068 1
  1073 1062 1055 1
  1074 1038 1055 am
  1075 1071 1072 1
  1076 1072 1073 1
  1077 1072 1079 1
  1078 1072 1075 1
  1079 1073 1074 2
  1080 1075 1077 1
  1081 1075 1080 1
  1082 1075 1076 1
  1083 1076 1081 1
  1084 1076 1082 1
  1085 1076 1083 1
  1086 1077 1085 1
  1087 1077 1086 1
  1088 1077 1084 1
  1089 1078 1071 1
  1090 1057 1071 am
  1091 1087 1088 1
  1092 1088 1089 1
  1093 1088 1099 1
  1094 1088 1091 1
  1095 1089 1090 2
  1096 1091 1101 1
  1097 1091 1092 1
  1098 1092 1103 1
  1099 1092 1093 1
  1100 1093 1105 1
  1101 1093 1094 1
  1102 1094 1106 1
  1103 1094 1095 2
  1104 1095 1096 2
  1105 1095 1097 2
  1106 1096 1107 1
  1107 1096 1108 1
  1108 1097 1110 1
  1109 1097 1109 1
  1110 1098 1087 1
  1111 1100 1091 1
  1112 1102 1092 1
  1113 1104 1093 1
  1114 1073 1087 am
  1115 1111 1112 1
  1116 1112 1117 1
  1117 1112 1113 1
  1118 1113 1114 2
  1119 1115 1111 1
  1120 1116 1112 1
  1121 1089 1111 am
  1122 1118 1119 1
  1123 1119 1126 1
  1124 1119 1122 1
  1125 1119 1120 1
  1126 1120 1121 2
  1127 1122 1127 1
  1128 1122 1123 1
  1129 1122 1124 1
  1130 1123 1129 1
  1131 1123 1130 1
  1132 1123 1131 1
  1133 1124 1128 1
  1134 1125 1118 1
  1135 1113 1118 am
  1136 1132 1133 1
  1137 1133 1136 1
  1138 1133 1147 1
  1139 1133 1134 1
  1140 1134 1135 2
  1141 1136 1149 1
  1142 1136 1137 1
  1143 1137 1138 ar
  1144 1137 1139 ar
  1145 1138 1150 1
  1146 1138 1142 ar
  1147 1139 1140 ar
  1148 1139 1141 ar
  1149 1140 1142 ar
  1150 1140 1143 ar
  1151 1141 1144 ar
  1152 1141 1152 1
  1153 1142 1151 1
  1154 1143 1153 1
  1155 1143 1145 ar
  1156 1144 1145 ar
  1157 1144 1154 1
  1158 1145 1155 1
  1159 1146 1132 1
  1160 1148 1136 1
  1161 1120 1132 am
  1162 1156 1157 1
  1163 1157 1165 1
  1164 1157 1158 1
  1165 1157 1160 1
  1166 1158 1159 2
  1167 1160 1161 1
  1168 1160 1167 1
  1169 1161 1163 1
  1170 1161 1168 1
  1171 1161 1162 1
  1172 1162 1169 1
  1173 1162 1171 1
  1174 1162 1170 1
  1175 1163 1172 1
  1176 1163 1173 1
  1177 1163 1174 1
  1178 1164 1156 1
  1179 1166 1160 1
  1180 1134 1156 am
  1181 1175 1176 1
  1182 1176 1179 1
  1183 1176 1190 1
  1184 1176 1177 1
  1185 1177 1178 2
  1186 1179 1192 1
  1187 1179 1180 1
  1188 1180 1181 ar
  1189 1180 1182 ar
  1190 1181 1193 1
  1191 1181 1185 ar
  1192 1182 1183 ar
  1193 1182 1184 ar
  1194 1183 1185 ar
  1195 1183 1186 ar
  1196 1184 1187 ar
  1197 1184 1195 1
  1198 1185 1194 1
  1199 1186 1196 1
  1200 1186 1188 ar
  1201 1187 1188 ar
  1202 1187 1197 1
  1203 1188 1198 1
  1204 1189 1175 1
  1205 1191 1179 1
  1206 1158 1175 am
  1207 1199 1200 1
  1208 1200 1205 1
  1209 1200 1201 1
  1210 1201 1202 2
  1211 1203 1199 1
  1212 1204 1200 1
  1213 1177 1199 am
  1214 1206 1207 1
  1215 1207 1210 1
  1216 1207 1208 1
  1217 1207 1213 1
  1218 1208 1209 2
  1219 1210 1215 1
  1220 1210 1211 1
  1221 1212 1206 1
  1222 1214 1210 1
  1223 1216 1211 1
  1224 1201 1206 am
  1225 1217 1218 1
  1226 1218 1229 1
  1227 1218 1221 1
  1228 1218 1219 1
  1229 1219 1220 2
  1230 1221 1231 1
  1231 1221 1222 1
  1232 1222 1223 ar
  1233 1222 1224 ar
  1234 1223 1232 1
  1235 1223 1225 ar
  1236 1224 1226 ar
  1237 1224 1233 1
  1238 1225 1234 1
  1239 1225 1227 ar
  1240 1226 1227 ar
  1241 1226 1235 1
  1242 1227 1236 1
  1243 1228 1217 1
  1244 1230 1221 1
  1245 1208 1217 am
  1246 1237 1238 1
  1247 1238 1246 1
  1248 1238 1239 1
  1249 1238 1241 1
  1250 1239 1240 2
  1251 1241 1242 1
  1252 1241 1248 1
  1253 1242 1244 1
  1254 1242 1249 1
  1255 1242 1243 1
  1256 1243 1250 1
  1257 1243 1252 1
  1258 1243 1251 1
  1259 1244 1253 1
  1260 1244 1254 1
  1261 1244 1255 1
  1262 1245 1237 1
  1263 1247 1241 1
  1264 1219 1237 am
  1265 1256 1257 1
  1266 1257 1263 1
  1267 1257 1260 1
  1268 1257 1258 1
  1269 1258 1259 2
  1270 1260 1265 1
  1271 1260 1261 1
  1272 1262 1256 1
  1273 1264 1260 1
  1274 1239 1256 am
  1275 1266 1267 1
  1276 1267 1268 1
  1277 1267 1276 1
  1278 1267 1270 1
  1279 1268 1269 2
  1280 1270 1278 1
  1281 1270 1271 1
  1282 1271 1280 1
  1283 1271 1272 1
  1284 1272 1273 2
  1285 1272 1274 2
  1286 1275 1266 1
  1287 1277 1270 1
  1288 1279 1271 1
  1289 1258 1266 am
  1290 1281 1282 1
  1291 1282 1290 1
  1292 1282 1283 1
  1293 1282 1285 1
  1294 1283 1284 2
  1295 1285 1286 1
  1296 1285 1292 1
  1297 1286 1288 1
  1298 1286 1293 1
  1299 1286 1287 1
  1300 1287 1294 1
  1301 1287 1296 1
  1302 1287 1295 1
  1303 1288 1297 1
  1304 1288 1298 1
  1305 1288 1299 1
  1306 1289 1281 1
  1307 1291 1285 1
  1308 1268 1281 am
  1309 1300 1301 1
  1310 1301 1304 1
  1311 1301 1315 1
  1312 1301 1302 1
  1313 1302 1303 2
  1314 1304 1317 1
  1315 1304 1305 1
  1316 1305 1306 ar
  1317 1305 1307 ar
  1318 1306 1318 1
  1319 1306 1310 ar
  1320 1307 1308 ar
  1321 1307 1309 ar
  1322 1308 1310 ar
  1323 1308 1311 ar
  1324 1309 1312 ar
  1325 1309 1320 1
  1326 1310 1319 1
  1327 1311 1321 1
  1328 1311 1313 ar
  1329 1312 1313 ar
  1330 1312 1322 1
  1331 1313 1323 1
  1332 1314 1300 1
  1333 1316 1304 1
  1334 1283 1300 am
  1335 1324 1325 1
  1336 1325 1332 1
  1337 1325 1328 1
  1338 1325 1326 1
  1339 1326 1327 2
  1340 1328 1333 1
  1341 1328 1329 1
  1342 1328 1330 1
  1343 1329 1335 1
  1344 1329 1336 1
  1345 1329 1337 1
  1346 1330 1334 1
  1347 1331 1324 1
  1348 1302 1324 am
  1349 1338 1339 1
  1350 1339 1342 1
  1351 1339 1340 1
  1352 1339 1345 1
  1353 1340 1341 2
  1354 1342 1347 1
  1355 1342 1343 1
  1356 1344 1338 1
  1357 1346 1342 1
  1358 1348 1343 1
  1359 1326 1338 am
  1360 1349 1350 1
  1361 1350 1358 1
  1362 1350 1351 1
  1363 1350 1353 1
  1364 1351 1352 2
  1365 1353 1354 1
  1366 1353 1360 1
  1367 1354 1356 1
  1368 1354 1361 1
  1369 1354 1355 1
  1370 1355 1362 1
  1371 1355 1364 1
  1372 1355 1363 1
  1373 1356 1365 1
  1374 1356 1366 1
  1375 1356 1367 1
  1376 1357 1349 1
  1377 1359 1353 1
  1378 1340 1349 am
  1379 1368 1369 1
  1380 1369 1377 1
  1381 1369 1372 1
  1382 1369 1370 1
  1383 1370 1371 2
  1384 1372 1379 1
  1385 1372 1373 1
  1386 1373 1374 2
  1387 1373 1375 2
  1388 1376 1368 1
  1389 1378 1372 1
  1390 1351 1368 am
  1391 1380 1381 1
  1392 1381 1382 1
  1393 1381 1388 1
  1394 1381 1384 1
  1395 1382 1383 2
  1396 1384 1386 1
  1397 1384 1389 1
  1398 1384 1385 1
  1399 1385 1390 1
  1400 1385 1391 1
  1401 1385 1392 1
  1402 1386 1394 1
  1403 1386 1395 1
  1404 1386 1393 1
  1405 1387 1380 1
  1406 1370 1380 am
  1407 1396 1397 1
  1408 1397 1405 1
  1409 1397 1398 1
  1410 1397 1400 1
  1411 1398 1399 2
  1412 1400 1401 1
  1413 1400 1407 1
  1414 1401 1403 1
  1415 1401 1408 1
  1416 1401 1402 1
  1417 1402 1409 1
  1418 1402 1411 1
  1419 1402 1410 1
  1420 1403 1412 1
  1421 1403 1413 1
  1422 1403 1414 1
  1423 1404 1396 1
  1424 1406 1400 1
  1425 1382 1396 am
  1426 1415 1416 1
  1427 1416 1422 1
  1428 1416 1419 1
  1429 1416 1417 1
  1430 1417 1418 2
  1431 1419 1424 1
  1432 1419 1420 1
  1433 1421 1415 1
  1434 1423 1419 1
  1435 1425 1420 1
  1436 1398 1415 am
  1437 1426 1427 1
  1438 1427 1428 1
  1439 1427 1434 1
  1440 1427 1430 1
  1441 1428 1429 2
  1442 1430 1432 1
  1443 1430 1435 1
  1444 1430 1431 1
  1445 1431 1436 1
  1446 1431 1437 1
  1447 1431 1438 1
  1448 1432 1440 1
  1449 1432 1441 1
  1450 1432 1439 1
  1451 1433 1426 1
  1452 1417 1426 am
  1453 1442 1443 1
  1454 1443 1450 1
  1455 1443 1446 1
  1456 1443 1444 1
  1457 1444 1445 2
  1458 1446 1451 1
  1459 1446 1447 1
  1460 1446 1448 1
  1461 1447 1453 1
  1462 1447 1454 1
  1463 1447 1455 1
  1464 1448 1452 1
  1465 1449 1442 1
  1466 1428 1442 am
  1467 1456 1457 1
  1468 1457 1462 1
  1469 1457 1460 1
  1470 1457 1458 1
  1471 1458 1459 2
  1472 1460 1463 1
  1473 1460 1464 1
  1474 1460 1465 1
  1475 1461 1456 1
  1476 1444 1456 am
  1477 1466 1467 1
  1478 1467 1470 1
  1479 1467 1468 1
  1480 1467 1473 1
  1481 1468 1469 2
  1482 1470 1475 1
  1483 1470 1471 1
  1484 1472 1466 1
  1485 1474 1470 1
  1486 1476 1471 1
  1487 1458 1466 am
  1488 1477 1478 1
  1489 1478 1486 1
  1490 1478 1481 1
  1491 1478 1479 1
  1492 1479 1480 2
  1493 1481 1487 1
  1494 1481 1483 1
  1495 1481 1482 1
  1496 1482 1489 1
  1497 1483 1490 1
  1498 1483 1491 1
  1499 1483 1492 1
  1500 1484 1482 1
  1501 1484 1493 1
  1502 1484 1494 1
  1503 1484 1495 1
  1504 1485 1477 1
  1505 1488 1482 1
  1506 1468 1477 am
  1507 1496 1497 1
  1508 1497 1498 1
  1509 1497 1506 1
  1510 1497 1500 1
  1511 1498 1499 2
  1512 1500 1508 1
  1513 1500 1501 1
  1514 1501 1510 1
  1515 1501 1502 1
  1516 1502 1503 2
  1517 1502 1504 2
  1518 1505 1496 1
  1519 1507 1500 1
  1520 1509 1501 1
  1521 1479 1496 am
  1522 1511 1512 1
  1523 1512 1519 1
  1524 1512 1515 1
  1525 1512 1513 1
  1526 1513 1514 2
  1527 1515 1520 1
  1528 1515 1516 1
  1529 1515 1517 1
  1530 1516 1522 1
  1531 1516 1523 1
  1532 1516 1524 1
  1533 1517 1521 1
  1534 1518 1511 1
  1535 1498 1511 am
  1536 1525 1526 1
  1537 1526 1534 1
  1538 1526 1527 1
  1539 1526 1529 1
  1540 1527 1528 2
  1541 1529 1530 1
  1542 1529 1536 1
  1543 1530 1532 1
  1544 1530 1537 1
  1545 1530 1531 1
  1546 1531 1538 1
  1547 1531 1540 1
  1548 1531 1539 1
  1549 1532 1541 1
  1550 1532 1542 1
  1551 1532 1543 1
  1552 1533 1525 1
  1553 1535 1529 1
  1554 1513 1525 am
  1555 1544 1545 1
  1556 1545 1551 1
  1557 1545 1548 1
  1558 1545 1546 1
  1559 1546 1547 2
  1560 1548 1553 1
  1561 1548 1549 1
  1562 1550 1544 1
  1563 1552 1548 1
  1564 1554 1549 1
  1565 1527 1544 am
  1566 1555 1556 1
  1567 1556 1557 1
  1568 1556 1563 1
  1569 1556 1559 1
  1570 1557 1558 2
  1571 1559 1561 1
  1572 1559 1564 1
  1573 1559 1560 1
  1574 1560 1565 1
  1575 1560 1566 1
  1576 1560 1567 1
  1577 1561 1569 1
  1578 1561 1570 1
  1579 1561 1568 1
  1580 1562 1555 1
  1581 1546 1555 am
  1582 1571 1572 1
  1583 1572 1580 1
  1584 1572 1575 1
  1585 1572 1573 1
  1586 1573 1574 2
  1587 1575 1581 1
  1588 1575 1577 1
  1589 1575 1576 1
  1590 1576 1583 1
  1591 1577 1584 1
  1592 1577 1585 1
  1593 1577 1586 1
  1594 1578 1576 1
  1595 1578 1587 1
  1596 1578 1588 1
  1597 1578 1589 1
  1598 1579 1571 1
  1599 1582 1576 1
  1600 1557 1571 am
  1601 1590 1591 1
  1602 1591 1596 1
  1603 1591 1594 1
  1604 1591 1592 1
  1605 1592 1593 2
  1606 1594 1597 1
  1607 1594 1598 1
  1608 1594 1599 1
  1609 1595 1590 1
  1610 1573 1590 am
  1611 1600 1601 1
  1612 1601 1609 1
  1613 1601 1604 1
  1614 1601 1602 1
  1615 1602 1603 2
  1616 1604 1610 1
  1617 1604 1606 1
  1618 1604 1605 1
  1619 1605 1612 1
  1620 1606 1613 1
  1621 1606 1614 1
  1622 1606 1615 1
  1623 1607 1605 1
  1624 1607 1616 1
  1625 1607 1617 1
  1626 1607 1618 1
  1627 1608 1600 1
  1628 1611 1605 1
  1629 1592 1600 am
  1630 1619 1620 1
  1631 1620 1628 1
  1632 1620 1623 1
  1633 1620 1621 1
  1634 1621 1622 2
  1635 1623 1630 1
  1636 1623 1624 1
  1637 1624 1625 2
  1638 1624 1626 2
  1639 1627 1619 1
  1640 1629 1623 1
  1641 1602 1619 am
  1642 1631 1632 1
  1643 1632 1633 1
  1644 1632 1643 1
  1645 1632 1635 1
  1646 1633 1634 2
  1647 1635 1645 1
  1648 1635 1636 1
  1649 1636 1647 1
  1650 1636 1637 1
  1651 1637 1649 1
  1652 1637 1638 1
  1653 1638 1650 1
  1654 1638 1639 2
  1655 1639 1640 2
  1656 1639 1641 2
  1657 1640 1651 1
  1658 1640 1652 1
  1659 1641 1654 1
  1660 1641 1653 1
  1661 1642 1631 1
  1662 1644 1635 1
  1663 1646 1636 1
  1664 1648 1637 1
  1665 1621 1631 am
  1666 1655 1656 1
  1667 1656 1668 1
  1668 1656 1659 1
  1669 1656 1657 1
  1670 1657 1658 2
  1671 1659 1670 1
  1672 1659 1660 1
  1673 1660 1661 ar
  1674 1660 1662 ar
  1675 1661 1671 1
  1676 1661 1663 ar
  1677 1662 1664 ar
  1678 1662 1672 1
  1679 1663 1673 1
  1680 1663 1665 ar
  1681 1664 1665 ar
  1682 1664 1674 1
  1683 1665 1666 1
  1684 1666 1675 1
  1685 1667 1655 1
  1686 1669 1659 1
  1687 1633 1655 am
  1688 1676 1677 1
  1689 1677 1685 1
  1690 1677 1678 1
  1691 1677 1680 1
  1692 1678 1679 2
  1693 1680 1681 1
  1694 1680 1687 1
  1695 1681 1683 1
  1696 1681 1688 1
  1697 1681 1682 1
  1698 1682 1689 1
  1699 1682 1691 1
  1700 1682 1690 1
  1701 1683 1692 1
  1702 1683 1693 1
  1703 1683 1694 1
  1704 1684 1676 1
  1705 1686 1680 1
  1706 1657 1676 am
  1707 1695 1696 1
  1708 1696 1701 1
  1709 1696 1699 1
  1710 1696 1697 1
  1711 1697 1698 2
  1712 1699 1702 1
  1713 1699 1703 1
  1714 1699 1704 1
  1715 1700 1695 1
  1716 1678 1695 am
  1717 1705 1706 1
  1718 1706 1714 1
  1719 1706 1709 1
  1720 1706 1707 1
  1721 1707 1708 2
  1722 1709 1715 1
  1723 1709 1711 1
  1724 1709 1710 1
  1725 1710 1717 1
  1726 1711 1718 1
  1727 1711 1719 1
  1728 1711 1720 1
  1729 1712 1710 1
  1730 1712 1721 1
  1731 1712 1722 1
  1732 1712 1723 1
  1733 1713 1705 1
  1734 1716 1710 1
  1735 1697 1705 am
  1736 1724 1725 1
  1737 1725 1732 1
  1738 1725 1728 1
  1739 1725 1726 1
  1740 1726 1727 2
  1741 1728 1733 1
  1742 1728 1729 1
  1743 1728 1730 1
  1744 1729 1735 1
  1745 1729 1736 1
  1746 1729 1737 1
  1747 1730 1734 1
  1748 1731 1724 1
  1749 1707 1724 am
  1750 1738 1739 1
  1751 1739 1742 1
  1752 1739 1740 1
  1753 1739 1745 1
  1754 1740 1741 2
  1755 1742 1747 1
  1756 1742 1743 1
  1757 1744 1738 1
  1758 1746 1742 1
  1759 1748 1743 1
  1760 1726 1738 am
  1761 1749 1750 1
  1762 1749 1755 1
  1763 1750 1756 1
  1764 1750 1751 1
  1765 1750 1753 1
  1766 1751 1752 2
  1767 1753 1758 1
  1768 1753 1754 1
  1769 1754 1755 1
  1770 1754 1760 1
  1771 1755 1762 1
  1772 1757 1753 1
  1773 1759 1754 1
  1774 1761 1755 1
  1775 1740 1749 am
  1776 1763 1764 1
  1777 1764 1775 1
  1778 1764 1767 1
  1779 1764 1765 1
  1780 1765 1766 2
  1781 1767 1777 1
  1782 1767 1768 1
  1783 1768 1769 ar
  1784 1768 1770 ar
  1785 1769 1778 1
  1786 1769 1771 ar
  1787 1770 1772 ar
  1788 1770 1779 1
  1789 1771 1780 1
  1790 1771 1773 ar
  1791 1772 1773 ar
  1792 1772 1781 1
  1793 1773 1782 1
  1794 1774 1763 1
  1795 1776 1767 1
  1796 1751 1763 am
  1797 1783 1784 1
  1798 1784 1785 1
  1799 1784 1795 1
  1800 1784 1787 1
  1801 1785 1786 2
  1802 1787 1797 1
  1803 1787 1788 1
  1804 1788 1799 1
  1805 1788 1789 1
  1806 1789 1801 1
  1807 1789 1790 1
  1808 1790 1802 1
  1809 1790 1791 2
  1810 1791 1792 2
  1811 1791 1793 2
  1812 1792 1803 1
  1813 1792 1804 1
  1814 1793 1806 1
  1815 1793 1805 1
  1816 1794 1783 1
  1817 1796 1787 1
  1818 1798 1788 1
  1819 1800 1789 1
  1820 1765 1783 am
  1821 1807 1808 1
  1822 1808 1820 1
  1823 1808 1811 1
  1824 1808 1809 1
  1825 1809 1810 2
  1826 1811 1822 1
  1827 1811 1812 1
  1828 1812 1813 ar
  1829 1812 1814 ar
  1830 1813 1823 1
  1831 1813 1815 ar
  1832 1814 1816 ar
  1833 1814 1824 1
  1834 1815 1825 1
  1835 1815 1817 ar
  1836 1816 1817 ar
  1837 1816 1826 1
  1838 1817 1818 1
  1839 1818 1827 1
  1840 1819 1807 1
  1841 1821 1811 1
  1842 1785 1807 am
  1843 1828 1829 1
  1844 1829 1838 1
  1845 1829 1832 1
  1846 1829 1830 1
  1847 1830 1831 2
  1848 1832 1840 1
  1849 1832 1833 1
  1850 1833 1842 1
  1851 1833 1834 1
  1852 1834 1836 2
  1853 1834 1835 am
  1854 1835 1843 1
  1855 1835 1844 1
  1856 1837 1828 1
  1857 1839 1832 1
  1858 1841 1833 1
  1859 1809 1828 am
  1860 1845 1846 1
  1861 1846 1849 1
  1862 1846 1847 1
  1863 1846 1852 1
  1864 1847 1848 2
  1865 1849 1854 1
  1866 1849 1850 1
  1867 1851 1845 1
  1868 1853 1849 1
  1869 1855 1850 1
  1870 1830 1845 am
  1871 1856 1857 1
  1872 1857 1865 1
  1873 1857 1858 1
  1874 1857 1860 1
  1875 1858 1859 2
  1876 1860 1861 1
  1877 1860 1867 1
  1878 1861 1863 1
  1879 1861 1868 1
  1880 1861 1862 1
  1881 1862 1869 1
  1882 1862 1871 1
  1883 1862 1870 1
  1884 1863 1872 1
  1885 1863 1873 1
  1886 1863 1874 1
  1887 1864 1856 1
  1888 1866 1860 1
  1889 1847 1856 am
  1890 1875 1876 1
  1891 1876 1884 1
  1892 1876 1879 1
  1893 1876 1877 1
  1894 1877 1878 2
  1895 1879 1886 1
  1896 1879 1880 1
  1897 1880 1888 1
  1898 1880 1881 1
  1899 1881 1882 1
  1900 1882 1889 1
  1901 1882 1890 1
  1902 1882 1891 1
  1903 1883 1875 1
  1904 1885 1879 1
  1905 1887 1880 1
  1906 1858 1875 am
  1907 1892 1893 1
  1908 1893 1900 1
  1909 1893 1896 1
  1910 1893 1894 1
  1911 1894 1895 2
  1912 1896 1901 1
  1913 1896 1897 1
  1914 1896 1898 1
  1915 1897 1903 1
  1916 1897 1904 1
  1917 1897 1905 1
  1918 1898 1902 1
  1919 1899 1892 1
  1920 1877 1892 am
  1921 1906 1907 1
  1922 1907 1908 1
  1923 1907 1918 1
  1924 1907 1910 1
  1925 1908 1909 2
  1926 1910 1920 1
  1927 1910 1911 1
  1928 1911 1922 1
  1929 1911 1912 1
  1930 1912 1924 1
  1931 1912 1913 1
  1932 1913 1925 1
  1933 1913 1914 2
  1934 1914 1915 2
  1935 1914 1916 2
  1936 1915 1926 1
  1937 1915 1927 1
  1938 1916 1929 1
  1939 1916 1928 1
  1940 1917 1906 1
  1941 1919 1910 1
  1942 1921 1911 1
  1943 1923 1912 1
  1944 1894 1906 am
  1945 1930 1931 1
  1946 1931 1936 1
  1947 1931 1934 1
  1948 1931 1932 1
  1949 1932 1933 2
  1950 1934 1937 1
  1951 1934 1938 1
  1952 1934 1939 1
  1953 1935 1930 1
  1954 1908 1930 am
  1955 1940 1941 1
  1956 1941 1942 1
  1957 1941 1952 1
  1958 1941 1944 1
  1959 1942 1943 2
  1960 1944 1954 1
  1961 1944 1945 1
  1962 1945 1956 1
  1963 1945 1946 1
  1964 1946 1958 1
  1965 1946 1947 1
  1966 1947 1959 1
  1967 1947 1948 2
  1968 1948 1949 2
  1969 1948 1950 2
  1970 1949 1960 1
  1971 1949 1961 1
  1972 1950 1963 1
  1973 1950 1962 1
  1974 1951 1940 1
  1975 1953 1944 1
  1976 1955 1945 1
  1977 1957 1946 1
  1978 1932 1940 am
  1979 1964 1965 1
  1980 1965 1970 1
  1981 1965 1968 1
  1982 1965 1966 1
  1983 1966 1967 2
  1984 1968 1971 1
  1985 1968 1972 1
  1986 1968 1973 1
  1987 1969 1964 1
  1988 1942 1964 am
  1989 1974 1975 1
  1990 1975 1984 1
  1991 1975 1978 1
  1992 1975 1976 1
  1993 1976 1977 2
  1994 1978 1986 1
  1995 1978 1979 1
  1996 1979 1988 1
  1997 1979 1980 1
  1998 1980 1990 1
  1999 1980 1981 1
  2000 1981 1992 1
  2001 1981 1982 1
  2002 1982 1993 1
  2003 1982 1994 1
  2004 1982 1995 1
  2005 1983 1974 1
  2006 1985 1978 1
  2007 1987 1979 1
  2008 1989 1980 1
  2009 1991 1981 1
  2010 1966 1974 am
  2011 1996 1997 1
  2012 1997 1998 1
  2013 1997 2004 1
  2014 1997 2000 1
  2015 1998 1999 2
  2016 2000 2002 1
  2017 2000 2005 1
  2018 2000 2001 1
  2019 2001 2006 1
  2020 2001 2007 1
  2021 2001 2008 1
  2022 2002 2010 1
  2023 2002 2011 1
  2024 2002 2009 1
  2025 2003 1996 1
  2026 1976 1996 am
  2027 2012 2013 1
  2028 2013 2021 1
  2029 2013 2016 1
  2030 2013 2014 1
  2031 2014 2015 2
  2032 2016 2022 1
  2033 2016 2018 1
  2034 2016 2017 1
  2035 2017 2024 1
  2036 2018 2025 1
  2037 2018 2026 1
  2038 2018 2027 1
  2039 2019 2017 1
  2040 2019 2028 1
  2041 2019 2029 1
  2042 2019 2030 1
  2043 2020 2012 1
  2044 2023 2017 1
  2045 1998 2012 am
  2046 2031 2032 1
  2047 2032 2040 1
  2048 2032 2035 1
  2049 2032 2033 1
  2050 2033 2034 2
  2051 2035 2041 1
  2052 2035 2037 1
  2053 2035 2036 1
  2054 2036 2043 1
  2055 2037 2044 1
  2056 2037 2045 1
  2057 2037 2046 1
  2058 2038 2036 1
  2059 2038 2047 1
  2060 2038 2048 1
  2061 2038 2049 1
  2062 2039 2031 1
  2063 2042 2036 1
  2064 2014 2031 am
  2065 2050 2051 1
  2066 2051 2057 1
  2067 2051 2054 1
  2068 2051 2052 1
  2069 2052 2053 2
  2070 2054 2059 1
  2071 2054 2055 1
  2072 2056 2050 1
  2073 2058 2054 1
  2074 2060 2055 1
  2075 2033 2050 am
  2076 2061 2062 1
  2077 2062 2069 1
  2078 2062 2065 1
  2079 2062 2063 1
  2080 2063 2064 2
  2081 2065 2070 1
  2082 2065 2066 1
  2083 2065 2067 1
  2084 2066 2072 1
  2085 2066 2073 1
  2086 2066 2074 1
  2087 2067 2071 1
  2088 2068 2061 1
  2089 2052 2061 am
  2090 2075 2076 1
  2091 2076 2077 1
  2092 2076 2083 1
  2093 2076 2079 1
  2094 2077 2078 2
  2095 2079 2081 1
  2096 2079 2084 1
  2097 2079 2080 1
  2098 2080 2085 1
  2099 2080 2086 1
  2100 2080 2087 1
  2101 2081 2089 1
  2102 2081 2090 1
  2103 2081 2088 1
  2104 2082 2075 1
  2105 2063 2075 am
  2106 2091 2092 1
  2107 2092 2095 1
  2108 2092 2106 1
  2109 2092 2093 1
  2110 2093 2094 2
  2111 2095 2108 1
  2112 2095 2096 1
  2113 2096 2097 ar
  2114 2096 2098 ar
  2115 2097 2109 1
  2116 2097 2101 ar
  2117 2098 2099 ar
  2118 2098 2100 ar
  2119 2099 2101 ar
  2120 2099 2102 ar
  2121 2100 2103 ar
  2122 2100 2111 1
  2123 2101 2110 1
  2124 2102 2112 1
  2125 2102 2104 ar
  2126 2103 2104 ar
  2127 2103 2113 1
  2128 2104 2114 1
  2129 2105 2091 1
  2130 2107 2095 1
  2131 2077 2091 am
  2132 2115 2116 1
  2133 2116 2121 1
  2134 2116 2119 1
  2135 2116 2117 1
  2136 2117 2118 2
  2137 2119 2122 1
  2138 2119 2123 1
  2139 2119 2124 1
  2140 2120 2115 1
  2141 2093 2115 am
  2142 2125 2126 1
  2143 2126 2134 1
  2144 2126 2129 1
  2145 2126 2127 1
  2146 2127 2128 2
  2147 2129 2135 1
  2148 2129 2131 1
  2149 2129 2130 1
  2150 2130 2137 1
  2151 2131 2138 1
  2152 2131 2139 1
  2153 2131 2140 1
  2154 2132 2130 1
  2155 2132 2141 1
  2156 2132 2142 1
  2157 2132 2143 1
  2158 2133 2125 1
  2159 2136 2130 1
  2160 2117 2125 am
  2161 2144 2145 1
  2162 2145 2148 1
  2163 2145 2146 1
  2164 2145 2151 1
  2165 2146 2147 2
  2166 2148 2153 1
  2167 2148 2149 1
  2168 2150 2144 1
  2169 2152 2148 1
  2170 2154 2149 1
  2171 2127 2144 am
  2172 2155 2156 1
  2173 2156 2161 1
  2174 2156 2159 1
  2175 2156 2157 1
  2176 2157 2158 2
  2177 2159 2162 1
  2178 2159 2163 1
  2179 2159 2164 1
  2180 2160 2155 1
  2181 2146 2155 am
  2182 2165 2166 1
  2183 2166 2174 1
  2184 2166 2167 1
  2185 2166 2169 1
  2186 2167 2168 2
  2187 2169 2170 1
  2188 2169 2176 1
  2189 2170 2172 1
  2190 2170 2177 1
  2191 2170 2171 1
  2192 2171 2178 1
  2193 2171 2180 1
  2194 2171 2179 1
  2195 2172 2181 1
  2196 2172 2182 1
  2197 2172 2183 1
  2198 2173 2165 1
  2199 2175 2169 1
  2200 2157 2165 am
  2201 2184 2185 1
  2202 2185 2186 1
  2203 2185 2192 1
  2204 2185 2188 1
  2205 2186 2187 2
  2206 2188 2190 1
  2207 2188 2193 1
  2208 2188 2189 1
  2209 2189 2194 1
  2210 2189 2195 1
  2211 2189 2196 1
  2212 2190 2198 1
  2213 2190 2199 1
  2214 2190 2197 1
  2215 2191 2184 1
  2216 2167 2184 am
  2217 2200 2201 1
  2218 2201 2204 1
  2219 2201 2202 1
  2220 2201 2207 1
  2221 2202 2203 2
  2222 2204 2209 1
  2223 2204 2205 1
  2224 2206 2200 1
  2225 2208 2204 1
  2226 2210 2205 1
  2227 2186 2200 am
  2228 2211 2212 1
  2229 2212 2223 1
  2230 2212 2215 1
  2231 2212 2213 1
  2232 2213 2214 2
  2233 2215 2225 1
  2234 2215 2216 1
  2235 2216 2217 ar
  2236 2216 2218 ar
  2237 2217 2226 1
  2238 2217 2219 ar
  2239 2218 2220 ar
  2240 2218 2227 1
  2241 2219 2228 1
  2242 2219 2221 ar
  2243 2220 2221 ar
  2244 2220 2229 1
  2245 2221 2230 1
  2246 2222 2211 1
  2247 2224 2215 1
  2248 2202 2211 am
  2249 2231 2232 1
  2250 2232 2240 1
  2251 2232 2233 1
  2252 2232 2235 1
  2253 2233 2234 2
  2254 2235 2236 1
  2255 2235 2242 1
  2256 2236 2238 1
  2257 2236 2243 1
  2258 2236 2237 1
  2259 2237 2244 1
  2260 2237 2246 1
  2261 2237 2245 1
  2262 2238 2247 1
  2263 2238 2248 1
  2264 2238 2249 1
  2265 2239 2231 1
  2266 2241 2235 1
  2267 2213 2231 am
  2268 2250 2251 1
  2269 2250 2256 1
  2270 2251 2257 1
  2271 2251 2252 1
  2272 2251 2254 1
  2273 2252 2253 2
  2274 2254 2259 1
  2275 2254 2255 1
  2276 2255 2256 1
  2277 2255 2261 1
  2278 2256 2263 1
  2279 2258 2254 1
  2280 2260 2255 1
  2281 2262 2256 1
  2282 2233 2250 am
  2283 2264 2265 1
  2284 2265 2273 1
  2285 2265 2268 1
  2286 2265 2266 1
  2287 2266 2267 2
  2288 2268 2274 1
  2289 2268 2270 1
  2290 2268 2269 1
  2291 2269 2276 1
  2292 2270 2277 1
  2293 2270 2278 1
  2294 2270 2279 1
  2295 2271 2269 1
  2296 2271 2280 1
  2297 2271 2281 1
  2298 2271 2282 1
  2299 2272 2264 1
  2300 2275 2269 1
  2301 2252 2264 am
  2302 2283 2284 1
  2303 2284 2292 1
  2304 2284 2287 1
  2305 2284 2285 1
  2306 2285 2286 2
  2307 2287 2294 1
  2308 2287 2288 1
  2309 2288 2296 1
  2310 2288 2289 1
  2311 2289 2290 1
  2312 2290 2297 1
  2313 2290 2298 1
  2314 2290 2299 1
  2315 2291 2283 1
  2316 2293 2287 1
  2317 2295 2288 1
  2318 2266 2283 am
  2319 2300 2301 1
  2320 2301 2309 1
  2321 2301 2304 1
  2322 2301 2302 1
  2323 2302 2303 2
  2324 2304 2311 1
  2325 2304 2305 1
  2326 2305 2313 1
  2327 2305 2306 1
  2328 2306 2307 1
  2329 2307 2314 1
  2330 2307 2315 1
  2331 2307 2316 1
  2332 2308 2300 1
  2333 2310 2304 1
  2334 2312 2305 1
  2335 2285 2300 am
  2336 2317 2318 1
  2337 2317 2327 1
  2338 2318 2319 1
  2339 2318 2321 1
  2340 2318 2328 1
  2341 2319 2320 2
  2342 2321 2322 1
  2343 2321 2329 1
  2344 2321 2330 1
  2345 2322 2323 ar
  2346 2322 2324 ar
  2347 2323 2326 ar
  2348 2323 2332 1
  2349 2324 2325 ar
  2350 2324 2331 1
  2351 2325 2326 ar
  2352 2325 2333 1
  2353 2326 2334 1
  2354 2302 2317 am
  2355 2335 2336 1
  2356 2336 2339 1
  2357 2336 2350 1
  2358 2336 2337 1
  2359 2337 2338 2
  2360 2339 2352 1
  2361 2339 2340 1
  2362 2340 2341 ar
  2363 2340 2342 ar
  2364 2341 2353 1
  2365 2341 2345 ar
  2366 2342 2343 ar
  2367 2342 2344 ar
  2368 2343 2345 ar
  2369 2343 2346 ar
  2370 2344 2347 ar
  2371 2344 2355 1
  2372 2345 2354 1
  2373 2346 2356 1
  2374 2346 2348 ar
  2375 2347 2348 ar
  2376 2347 2357 1
  2377 2348 2358 1
  2378 2349 2335 1
  2379 2351 2339 1
  2380 2335 2319 am
  2381 2359 2360 1
  2382 2360 2363 1
  2383 2360 2374 1
  2384 2360 2361 1
  2385 2361 2362 2
  2386 2363 2376 1
  2387 2363 2364 1
  2388 2364 2365 ar
  2389 2364 2366 ar
  2390 2365 2377 1
  2391 2365 2369 ar
  2392 2366 2367 ar
  2393 2366 2368 ar
  2394 2367 2369 ar
  2395 2367 2370 ar
  2396 2368 2371 ar
  2397 2368 2379 1
  2398 2369 2378 1
  2399 2370 2380 1
  2400 2370 2372 ar
  2401 2371 2372 ar
  2402 2371 2381 1
  2403 2372 2382 1
  2404 2373 2359 1
  2405 2375 2363 1
  2406 2337 2359 am
  2407 2383 2384 1
  2408 2384 2385 1
  2409 2384 2395 1
  2410 2384 2387 1
  2411 2385 2386 2
  2412 2387 2397 1
  2413 2387 2388 1
  2414 2388 2399 1
  2415 2388 2389 1
  2416 2389 2401 1
  2417 2389 2390 1
  2418 2390 2402 1
  2419 2390 2391 2
  2420 2391 2392 2
  2421 2391 2393 2
  2422 2392 2403 1
  2423 2392 2404 1
  2424 2393 2406 1
  2425 2393 2405 1
  2426 2394 2383 1
  2427 2396 2387 1
  2428 2398 2388 1
  2429 2400 2389 1
  2430 2361 2383 am
  2431 2407 2408 1
  2432 2408 2416 1
  2433 2408 2411 1
  2434 2408 2409 1
  2435 2409 2410 2
  2436 2411 2418 1
  2437 2411 2412 1
  2438 2412 2413 2
  2439 2412 2414 2
  2440 2415 2407 1
  2441 2417 2411 1
  2442 2385 2407 am
  2443 2419 2420 1
  2444 2420 2421 1
  2445 2420 2429 1
  2446 2420 2423 1
  2447 2421 2422 2
  2448 2423 2431 1
  2449 2423 2424 1
  2450 2424 2433 1
  2451 2424 2425 1
  2452 2425 2426 2
  2453 2425 2427 2
  2454 2428 2419 1
  2455 2430 2423 1
  2456 2432 2424 1
  2457 2409 2419 am
  2458 2434 2435 1
  2459 2435 2443 1
  2460 2435 2438 1
  2461 2435 2436 1
  2462 2436 2437 2
  2463 2438 2445 1
  2464 2438 2439 1
  2465 2439 2440 2
  2466 2439 2441 2
  2467 2442 2434 1
  2468 2444 2438 1
  2469 2421 2434 am
  2470 2446 2447 1
  2471 2446 2452 1
  2472 2447 2453 1
  2473 2447 2448 1
  2474 2447 2450 1
  2475 2448 2449 2
  2476 2450 2455 1
  2477 2450 2451 1
  2478 2451 2452 1
  2479 2451 2457 1
  2480 2452 2459 1
  2481 2454 2450 1
  2482 2456 2451 1
  2483 2458 2452 1
  2484 2436 2446 am
  2485 2460 2461 1
  2486 2461 2470 1
  2487 2461 2464 1
  2488 2461 2462 1
  2489 2462 2463 2
  2490 2464 2472 1
  2491 2464 2465 1
  2492 2465 2474 1
  2493 2465 2466 1
  2494 2466 2468 2
  2495 2466 2467 am
  2496 2467 2475 1
  2497 2467 2476 1
  2498 2469 2460 1
  2499 2471 2464 1
  2500 2473 2465 1
  2501 2448 2460 am
  2502 2477 2478 1
  2503 2478 2483 1
  2504 2478 2481 1
  2505 2478 2479 1
  2506 2479 2480 2
  2507 2481 2484 1
  2508 2481 2485 1
  2509 2481 2486 1
  2510 2482 2477 1
  2511 2462 2477 am
  2512 2487 2488 1
  2513 2488 2496 1
  2514 2488 2489 1
  2515 2488 2491 1
  2516 2489 2490 2
  2517 2491 2492 1
  2518 2491 2498 1
  2519 2492 2494 1
  2520 2492 2499 1
  2521 2492 2493 1
  2522 2493 2500 1
  2523 2493 2502 1
  2524 2493 2501 1
  2525 2494 2503 1
  2526 2494 2504 1
  2527 2494 2505 1
  2528 2495 2487 1
  2529 2497 2491 1
  2530 2479 2487 am
  2531 2506 2507 1
  2532 2507 2516 1
  2533 2507 2510 1
  2534 2507 2508 1
  2535 2508 2509 2
  2536 2510 2518 1
  2537 2510 2511 1
  2538 2511 2520 1
  2539 2511 2512 1
  2540 2512 2522 1
  2541 2512 2513 1
  2542 2513 2524 1
  2543 2513 2514 1
  2544 2514 2525 1
  2545 2514 2526 1
  2546 2514 2527 1
  2547 2515 2506 1
  2548 2517 2510 1
  2549 2519 2511 1
  2550 2521 2512 1
  2551 2523 2513 1
  2552 2489 2506 am
  2553 2528 2529 1
  2554 2529 2535 1
  2555 2529 2532 1
  2556 2529 2530 1
  2557 2530 2531 2
  2558 2532 2537 1
  2559 2532 2533 1
  2560 2534 2528 1
  2561 2536 2532 1
  2562 2508 2528 am
  2563 2538 2539 1
  2564 2539 2551 1
  2565 2539 2542 1
  2566 2539 2540 1
  2567 2540 2541 2
  2568 2542 2553 1
  2569 2542 2543 1
  2570 2543 2544 ar
  2571 2543 2545 ar
  2572 2544 2554 1
  2573 2544 2546 ar
  2574 2545 2547 ar
  2575 2545 2555 1
  2576 2546 2556 1
  2577 2546 2548 ar
  2578 2547 2548 ar
  2579 2547 2557 1
  2580 2548 2549 1
  2581 2549 2558 1
  2582 2550 2538 1
  2583 2552 2542 1
  2584 2530 2538 am
  2585 2559 2560 1
  2586 2560 2569 1
  2587 2560 2563 1
  2588 2560 2561 1
  2589 2561 2562 2
  2590 2563 2571 1
  2591 2563 2564 1
  2592 2564 2573 1
  2593 2564 2565 1
  2594 2565 2567 2
  2595 2565 2566 am
  2596 2566 2574 1
  2597 2566 2575 1
  2598 2568 2559 1
  2599 2570 2563 1
  2600 2572 2564 1
  2601 2540 2559 am
  2602 2576 2577 1
  2603 2577 2585 1
  2604 2577 2580 1
  2605 2577 2578 1
  2606 2578 2579 2
  2607 2580 2587 1
  2608 2580 2581 1
  2609 2581 2582 2
  2610 2581 2583 2
  2611 2584 2576 1
  2612 2586 2580 1
  2613 2561 2576 am
  2614 2588 2589 1
  2615 2588 2594 1
  2616 2589 2595 1
  2617 2589 2590 1
  2618 2589 2592 1
  2619 2590 2591 2
  2620 2592 2597 1
  2621 2592 2593 1
  2622 2593 2594 1
  2623 2593 2599 1
  2624 2594 2601 1
  2625 2596 2592 1
  2626 2598 2593 1
  2627 2600 2594 1
  2628 2578 2588 am
  2629 2602 2603 1
  2630 2603 2608 1
  2631 2603 2604 1
  2632 2604 2605 2
  2633 2606 2602 1
  2634 2607 2603 1
  2635 2590 2602 am
  2636 2609 2610 1
  2637 2610 2616 1
  2638 2610 2613 1
  2639 2610 2611 1
  2640 2611 2612 2
  2641 2613 2618 1
  2642 2613 2614 1
  2643 2615 2609 1
  2644 2617 2613 1
  2645 2604 2609 am
  2646 2619 2620 1
  2647 2620 2626 1
  2648 2620 2623 1
  2649 2620 2621 1
  2650 2621 2622 2
  2651 2623 2628 1
  2652 2623 2624 1
  2653 2625 2619 1
  2654 2627 2623 1
  2655 2611 2619 am
  2656 2629 2630 1
  2657 2630 2638 1
  2658 2630 2633 1
  2659 2630 2631 1
  2660 2631 2632 2
  2661 2633 2640 1
  2662 2633 2634 1
  2663 2634 2635 2
  2664 2634 2636 2
  2665 2637 2629 1
  2666 2639 2633 1
  2667 2621 2629 am
  2668 2641 2642 1
  2669 2642 2653 1
  2670 2642 2645 1
  2671 2642 2643 1
  2672 2643 2644 2
  2673 2645 2655 1
  2674 2645 2646 1
  2675 2646 2647 ar
  2676 2646 2648 ar
  2677 2647 2656 1
  2678 2647 2649 ar
  2679 2648 2650 ar
  2680 2648 2657 1
  2681 2649 2658 1
  2682 2649 2651 ar
  2683 2650 2651 ar
  2684 2650 2659 1
  2685 2651 2660 1
  2686 2652 2641 1
  2687 2654 2645 1
  2688 2631 2641 am
  2689 2661 2662 1
  2690 2662 2663 1
  2691 2662 2669 1
  2692 2662 2665 1
  2693 2663 2664 2
  2694 2665 2667 1
  2695 2665 2670 1
  2696 2665 2666 1
  2697 2666 2671 1
  2698 2666 2672 1
  2699 2666 2673 1
  2700 2667 2675 1
  2701 2667 2676 1
  2702 2667 2674 1
  2703 2668 2661 1
  2704 2643 2661 am
  2705 2677 2678 1
  2706 2678 2685 1
  2707 2678 2681 1
  2708 2678 2679 1
  2709 2679 2680 2
  2710 2681 2686 1
  2711 2681 2682 1
  2712 2681 2683 1
  2713 2682 2688 1
  2714 2682 2689 1
  2715 2682 2690 1
  2716 2683 2687 1
  2717 2684 2677 1
  2718 2663 2677 am
  2719 2691 2692 1
  2720 2692 2700 1
  2721 2692 2695 1
  2722 2692 2693 1
  2723 2693 2694 2
  2724 2695 2702 1
  2725 2695 2696 1
  2726 2696 2698 2
  2727 2696 2697 am
  2728 2697 2703 1
  2729 2697 2704 1
  2730 2699 2691 1
  2731 2701 2695 1
  2732 2679 2691 am
  2733 2705 2706 1
  2734 2706 2707 1
  2735 2706 2717 1
  2736 2706 2709 1
  2737 2707 2708 2
  2738 2709 2719 1
  2739 2709 2710 1
  2740 2710 2721 1
  2741 2710 2711 1
  2742 2711 2723 1
  2743 2711 2712 1
  2744 2712 2724 1
  2745 2712 2713 2
  2746 2713 2714 2
  2747 2713 2715 2
  2748 2714 2725 1
  2749 2714 2726 1
  2750 2715 2728 1
  2751 2715 2727 1
  2752 2716 2705 1
  2753 2718 2709 1
  2754 2720 2710 1
  2755 2722 2711 1
  2756 2693 2705 am
  2757 2729 2730 1
  2758 2730 2735 1
  2759 2730 2733 1
  2760 2730 2731 1
  2761 2731 2732 2
  2762 2733 2736 1
  2763 2733 2737 1
  2764 2733 2738 1
  2765 2734 2729 1
  2766 2707 2729 am
  2767 2739 2740 1
  2768 2740 2752 1
  2769 2740 2743 1
  2770 2740 2741 1
  2771 2741 2742 2
  2772 2743 2754 1
  2773 2743 2744 1
  2774 2744 2745 ar
  2775 2744 2746 ar
  2776 2745 2755 1
  2777 2745 2747 ar
  2778 2746 2748 ar
  2779 2746 2756 1
  2780 2747 2757 1
  2781 2747 2749 ar
  2782 2748 2749 ar
  2783 2748 2758 1
  2784 2749 2750 1
  2785 2750 2759 1
  2786 2751 2739 1
  2787 2753 2743 1
  2788 2731 2739 am
  2789 2760 2761 1
  2790 2761 2766 1
  2791 2761 2764 1
  2792 2761 2762 1
  2793 2762 2763 2
  2794 2764 2767 1
  2795 2764 2768 1
  2796 2764 2769 1
  2797 2765 2760 1
  2798 2741 2760 am
  2799 2770 2771 1
  2800 2771 2779 1
  2801 2771 2774 1
  2802 2771 2772 1
  2803 2772 2773 2
  2804 2774 2780 1
  2805 2774 2776 1
  2806 2774 2775 1
  2807 2775 2782 1
  2808 2776 2783 1
  2809 2776 2784 1
  2810 2776 2785 1
  2811 2777 2775 1
  2812 2777 2786 1
  2813 2777 2787 1
  2814 2777 2788 1
  2815 2778 2770 1
  2816 2781 2775 1
  2817 2762 2770 am
  2818 2789 2790 1
  2819 2790 2795 1
  2820 2790 2793 1
  2821 2790 2791 1
  2822 2791 2792 2
  2823 2793 2796 1
  2824 2793 2797 1
  2825 2793 2798 1
  2826 2794 2789 1
  2827 2772 2789 am
  2828 2799 2800 1
  2829 2800 2803 1
  2830 2800 2801 1
  2831 2800 2806 1
  2832 2801 2802 2
  2833 2803 2808 1
  2834 2803 2804 1
  2835 2805 2799 1
  2836 2807 2803 1
  2837 2809 2804 1
  2838 2791 2799 am
  2839 2810 2811 1
  2840 2811 2814 1
  2841 2811 2812 1
  2842 2811 2817 1
  2843 2812 2813 2
  2844 2814 2819 1
  2845 2814 2815 1
  2846 2816 2810 1
  2847 2818 2814 1
  2848 2820 2815 1
  2849 2801 2810 am
  2850 2821 2822 1
  2851 2822 2830 1
  2852 2822 2825 1
  2853 2822 2823 1
  2854 2823 2824 2
  2855 2825 2831 1
  2856 2825 2827 1
  2857 2825 2826 1
  2858 2826 2833 1
  2859 2827 2834 1
  2860 2827 2835 1
  2861 2827 2836 1
  2862 2828 2826 1
  2863 2828 2837 1
  2864 2828 2838 1
  2865 2828 2839 1
  2866 2829 2821 1
  2867 2832 2826 1
  2868 2812 2821 am
  2869 2840 2841 1
  2870 2841 2849 1
  2871 2841 2844 1
  2872 2841 2842 1
  2873 2842 2843 2
  2874 2844 2850 1
  2875 2844 2846 1
  2876 2844 2845 1
  2877 2845 2852 1
  2878 2846 2853 1
  2879 2846 2854 1
  2880 2846 2855 1
  2881 2847 2845 1
  2882 2847 2856 1
  2883 2847 2857 1
  2884 2847 2858 1
  2885 2848 2840 1
  2886 2851 2845 1
  2887 2823 2840 am
  2888 2859 2860 1
  2889 2860 2863 1
  2890 2860 2861 1
  2891 2860 2866 1
  2892 2861 2862 2
  2893 2863 2868 1
  2894 2863 2864 1
  2895 2865 2859 1
  2896 2867 2863 1
  2897 2869 2864 1
  2898 2842 2859 am
  2899 2870 2871 1
  2900 2871 2882 1
  2901 2871 2874 1
  2902 2871 2872 1
  2903 2872 2873 2
  2904 2874 2884 1
  2905 2874 2875 1
  2906 2875 2876 ar
  2907 2875 2877 ar
  2908 2876 2885 1
  2909 2876 2878 ar
  2910 2877 2879 ar
  2911 2877 2886 1
  2912 2878 2887 1
  2913 2878 2880 ar
  2914 2879 2880 ar
  2915 2879 2888 1
  2916 2880 2889 1
  2917 2881 2870 1
  2918 2883 2874 1
  2919 2861 2870 am
  2920 2890 2891 1
  2921 2891 2903 1
  2922 2891 2894 1
  2923 2891 2892 1
  2924 2892 2893 2
  2925 2894 2905 1
  2926 2894 2895 1
  2927 2895 2896 ar
  2928 2895 2897 ar
  2929 2896 2906 1
  2930 2896 2898 ar
  2931 2897 2899 ar
  2932 2897 2907 1
  2933 2898 2908 1
  2934 2898 2900 ar
  2935 2899 2900 ar
  2936 2899 2909 1
  2937 2900 2901 1
  2938 2901 2910 1
  2939 2902 2890 1
  2940 2904 2894 1
  2941 2872 2890 am
  2942 2911 2912 1
  2943 2912 2920 1
  2944 2912 2915 1
  2945 2912 2913 1
  2946 2913 2914 2
  2947 2915 2921 1
  2948 2915 2917 1
  2949 2915 2916 1
  2950 2916 2923 1
  2951 2917 2924 1
  2952 2917 2925 1
  2953 2917 2926 1
  2954 2918 2916 1
  2955 2918 2927 1
  2956 2918 2928 1
  2957 2918 2929 1
  2958 2919 2911 1
  2959 2922 2916 1
  2960 2892 2911 am
  2961 2930 2931 1
  2962 2930 2936 1
  2963 2931 2937 1
  2964 2931 2932 1
  2965 2931 2934 1
  2966 2932 2933 2
  2967 2934 2939 1
  2968 2934 2935 1
  2969 2935 2936 1
  2970 2935 2941 1
  2971 2936 2943 1
  2972 2938 2934 1
  2973 2940 2935 1
  2974 2942 2936 1
  2975 2913 2930 am
  2976 2944 2945 1
  2977 2945 2953 1
  2978 2945 2946 1
  2979 2945 2948 1
  2980 2946 2947 2
  2981 2948 2949 1
  2982 2948 2955 1
  2983 2949 2951 1
  2984 2949 2956 1
  2985 2949 2950 1
  2986 2950 2957 1
  2987 2950 2959 1
  2988 2950 2958 1
  2989 2951 2960 1
  2990 2951 2961 1
  2991 2951 2962 1
  2992 2952 2944 1
  2993 2954 2948 1
  2994 2932 2944 am
  2995 2963 2964 1
  2996 2964 2972 1
  2997 2964 2965 1
  2998 2964 2967 1
  2999 2965 2966 2
  3000 2967 2968 1
  3001 2967 2974 1
  3002 2968 2970 1
  3003 2968 2975 1
  3004 2968 2969 1
  3005 2969 2976 1
  3006 2969 2978 1
  3007 2969 2977 1
  3008 2970 2979 1
  3009 2970 2980 1
  3010 2970 2981 1
  3011 2971 2963 1
  3012 2973 2967 1
  3013 2946 2963 am
  3014 2982 2983 1
  3015 2983 2991 1
  3016 2983 2986 1
  3017 2983 2984 1
  3018 2984 2985 2
  3019 2986 2992 1
  3020 2986 2988 1
  3021 2986 2987 1
  3022 2987 2994 1
  3023 2988 2995 1
  3024 2988 2996 1
  3025 2988 2997 1
  3026 2989 2987 1
  3027 2989 2998 1
  3028 2989 2999 1
  3029 2989 3000 1
  3030 2990 2982 1
  3031 2993 2987 1
  3032 2965 2982 am
  3033 3001 3002 1
  3034 3002 3010 1
  3035 3002 3005 1
  3036 3002 3003 1
  3037 3003 3004 2
  3038 3005 3012 1
  3039 3005 3006 1
  3040 3006 3014 1
  3041 3006 3007 1
  3042 3007 3008 1
  3043 3008 3015 1
  3044 3008 3016 1
  3045 3008 3017 1
  3046 3009 3001 1
  3047 3011 3005 1
  3048 3013 3006 1
  3049 2984 3001 am
  3050 3018 3019 1
  3051 3019 3027 1
  3052 3019 3022 1
  3053 3019 3020 1
  3054 3020 3021 2
  3055 3022 3028 1
  3056 3022 3024 1
  3057 3022 3023 1
  3058 3023 3030 1
  3059 3024 3031 1
  3060 3024 3032 1
  3061 3024 3033 1
  3062 3025 3023 1
  3063 3025 3034 1
  3064 3025 3035 1
  3065 3025 3036 1
  3066 3026 3018 1
  3067 3029 3023 1
  3068 3003 3018 am
  3069 3037 3038 1
  3070 3038 3049 1
  3071 3038 3041 1
  3072 3038 3039 1
  3073 3039 3040 2
  3074 3041 3051 1
  3075 3041 3042 1
  3076 3042 3043 ar
  3077 3042 3044 ar
  3078 3043 3052 1
  3079 3043 3045 ar
  3080 3044 3046 ar
  3081 3044 3053 1
  3082 3045 3054 1
  3083 3045 3047 ar
  3084 3046 3047 ar
  3085 3046 3055 1
  3086 3047 3056 1
  3087 3048 3037 1
  3088 3050 3041 1
  3089 3020 3037 am
  3090 3057 3058 1
  3091 3058 3059 1
  3092 3058 3065 1
  3093 3058 3061 1
  3094 3059 3060 2
  3095 3061 3063 1
  3096 3061 3066 1
  3097 3061 3062 1
  3098 3062 3067 1
  3099 3062 3068 1
  3100 3062 3069 1
  3101 3063 3071 1
  3102 3063 3072 1
  3103 3063 3070 1
  3104 3064 3057 1
  3105 3039 3057 am
  3106 3073 3074 1
  3107 3074 3079 1
  3108 3074 3077 1
  3109 3074 3075 1
  3110 3075 3076 2
  3111 3077 3080 1
  3112 3077 3081 1
  3113 3077 3082 1
  3114 3078 3073 1
  3115 3059 3073 am
  3116 3083 3084 1
  3117 3084 3092 1
  3118 3084 3085 1
  3119 3084 3087 1
  3120 3085 3086 2
  3121 3087 3088 1
  3122 3087 3094 1
  3123 3088 3090 1
  3124 3088 3095 1
  3125 3088 3089 1
  3126 3089 3096 1
  3127 3089 3098 1
  3128 3089 3097 1
  3129 3090 3099 1
  3130 3090 3100 1
  3131 3090 3101 1
  3132 3091 3083 1
  3133 3093 3087 1
  3134 3075 3083 am
  3135 3102 3103 1
  3136 3103 3104 1
  3137 3103 3114 1
  3138 3103 3106 1
  3139 3104 3105 2
  3140 3106 3116 1
  3141 3106 3107 1
  3142 3107 3118 1
  3143 3107 3108 1
  3144 3108 3120 1
  3145 3108 3109 1
  3146 3109 3121 1
  3147 3109 3110 2
  3148 3110 3111 2
  3149 3110 3112 2
  3150 3111 3122 1
  3151 3111 3123 1
  3152 3112 3125 1
  3153 3112 3124 1
  3154 3113 3102 1
  3155 3115 3106 1
  3156 3117 3107 1
  3157 3119 3108 1
  3158 3085 3102 am
  3159 3126 3127 1
  3160 3127 3128 1
  3161 3127 3134 1
  3162 3127 3130 1
  3163 3128 3129 2
  3164 3130 3132 1
  3165 3130 3135 1
  3166 3130 3131 1
  3167 3131 3136 1
  3168 3131 3137 1
  3169 3131 3138 1
  3170 3132 3140 1
  3171 3132 3141 1
  3172 3132 3139 1
  3173 3133 3126 1
  3174 3104 3126 am
  3175 3142 3143 1
  3176 3143 3155 1
  3177 3143 3146 1
  3178 3143 3144 1
  3179 3144 3145 2
  3180 3146 3157 1
  3181 3146 3147 1
[truncated: 82,481 more chars]
