# Supplementary material for: The pocketome of G-protein-coupled receptors reveals previously untargeted allosteric sites
Source: Nat Commun. 2022 May 10;13:2567. doi: 10.1038/s41467-022-29609-6 (PMC9091257; doi:10.1038/s41467-022-29609-6)
Supplement: Supplementary file 4 — Supplementary Data 1 [file 41467_2022_29609_MOESM4_ESM.zip › docking_files/2y02/mols.mol2]

# TRIPOS MOL2 file generated by SEED

@<TRIPOS>MOLECULE
methanamine
 8 7 0 0 0
****
USER_CHARGES
INVALID_CHARGES
Pose:   1 Cluster:   1 Fr_nu: 1227170 TotEn:   -77.18
@<TRIPOS>ATOM
      1 C1        -76.0720  -16.3595  -57.5770 C.3    1 LIG       0.04000
      2 N1        -76.9159  -17.3698  -56.9103 N.4    1 LIG      -0.30000
      3 H1        -76.7286  -15.6987  -58.1458 H      1 LIG       0.09000
      4 H2        -75.5355  -15.8083  -56.8024 H      1 LIG       0.09000
      5 H3        -75.3787  -16.8858  -58.2359 H      1 LIG       0.09000
      6 H4        -76.3492  -18.0248  -56.3558 H      1 LIG       0.33000
      7 H5        -77.4481  -17.9236  -57.5945 H      1 LIG       0.33000
      8 H6        -77.5936  -16.9307  -56.2731 H      1 LIG       0.33000
@<TRIPOS>BOND
      1       1       2 1
      2       1       3 1
      3       1       4 1
      4       1       5 1
      5       2       6 1
      6       2       7 1
      7       2       8 1
@<TRIPOS>ALT_TYPE
CGenFF_4.0_ALT_TYPE_SET
CGenFF_4.0 1 CG334 2 NG3P3 3 HGA3 4 HGA3 5 HGA3 6 HGP2 7 HGP2 8 HGP2
@<TRIPOS>MOLECULE
methanamine
 8 7 0 0 0
****
USER_CHARGES
INVALID_CHARGES
Pose:   2 Cluster:   2 Fr_nu: 244245 TotEn:   -71.76
@<TRIPOS>ATOM
      1 C1        -77.0553  -17.1035  -57.4601 C.3    1 LIG       0.04000
      2 N1        -77.8428  -18.3404  -57.6246 N.4    1 LIG      -0.30000
      3 H1        -76.0953  -17.3752  -57.0173 H      1 LIG       0.09000
      4 H2        -76.9203  -16.6593  -58.4482 H      1 LIG       0.09000
      5 H3        -77.6156  -16.4358  -56.8028 H      1 LIG       0.09000
      6 H4        -78.7634  -18.1463  -58.0401 H      1 LIG       0.33000
      7 H5        -78.0030  -18.8052  -56.7211 H      1 LIG       0.33000
      8 H6        -77.3620  -19.0122  -58.2374 H      1 LIG       0.33000
@<TRIPOS>BOND
      1       1       2 1
      2       1       3 1
      3       1       4 1
      4       1       5 1
      5       2       6 1
      6       2       7 1
      7       2       8 1
@<TRIPOS>ALT_TYPE
CGenFF_4.0_ALT_TYPE_SET
CGenFF_4.0 1 CG334 2 NG3P3 3 HGA3 4 HGA3 5 HGA3 6 HGP2 7 HGP2 8 HGP2
@<TRIPOS>MOLECULE
methanamine
 8 7 0 0 0
****
USER_CHARGES
INVALID_CHARGES
Pose:   3 Cluster:   3 Fr_nu: 1225827 TotEn:   -71.20
@<TRIPOS>ATOM
      1 C1        -76.0720  -16.3595  -57.5770 C.3    1 LIG       0.04000
      2 N1        -75.9988  -17.8025  -57.8768 N.4    1 LIG      -0.30000
      3 H1        -75.7114  -15.8177  -58.4532 H      1 LIG       0.09000
      4 H2        -77.1146  -16.1146  -57.3655 H      1 LIG       0.09000
      5 H3        -75.4394  -16.1664  -56.7085 H      1 LIG       0.09000
      6 H4        -76.3278  -18.3675  -57.0829 H      1 LIG       0.33000
      7 H5        -75.0343  -18.0932  -58.0848 H      1 LIG       0.33000
      8 H6        -76.5781  -18.0460  -58.6911 H      1 LIG       0.33000
@<TRIPOS>BOND
      1       1       2 1
      2       1       3 1
      3       1       4 1
      4       1       5 1
      5       2       6 1
      6       2       7 1
      7       2       8 1
@<TRIPOS>ALT_TYPE
CGenFF_4.0_ALT_TYPE_SET
CGenFF_4.0 1 CG334 2 NG3P3 3 HGA3 4 HGA3 5 HGA3 6 HGP2 7 HGP2 8 HGP2
@<TRIPOS>MOLECULE
methanamine
 8 7 0 0 0
****
USER_CHARGES
INVALID_CHARGES
Pose:   4 Cluster:   4 Fr_nu: 1248403 TotEn:   -68.67
@<TRIPOS>ATOM
      1 C1        -76.7625  -15.8689  -56.4355 C.3    1 LIG       0.04000
      2 N1        -75.9018  -17.0305  -56.7309 N.4    1 LIG      -0.30000
      3 H1        -76.5331  -15.5322  -55.4229 H      1 LIG       0.09000
      4 H2        -76.5379  -15.0915  -57.1682 H      1 LIG       0.09000
      5 H3        -77.8016  -16.1945  -56.5147 H      1 LIG       0.09000
      6 H4        -76.0740  -17.3937  -57.6775 H      1 LIG       0.33000
      7 H5        -76.0706  -17.7995  -56.0690 H      1 LIG       0.33000
      8 H6        -74.9051  -16.7833  -56.6709 H      1 LIG       0.33000
@<TRIPOS>BOND
      1       1       2 1
      2       1       3 1
      3       1       4 1
      4       1       5 1
      5       2       6 1
      6       2       7 1
      7       2       8 1
@<TRIPOS>ALT_TYPE
CGenFF_4.0_ALT_TYPE_SET
CGenFF_4.0 1 CG334 2 NG3P3 3 HGA3 4 HGA3 5 HGA3 6 HGP2 7 HGP2 8 HGP2
@<TRIPOS>MOLECULE
methanamine
 8 7 0 0 0
****
USER_CHARGES
INVALID_CHARGES
Pose:   5 Cluster:   5 Fr_nu: 155118 TotEn:   -68.58
@<TRIPOS>ATOM
      1 C1        -83.9469    1.7296  -38.8965 C.3    1 LIG       0.04000
      2 N1        -83.7041    0.2874  -38.7000 N.4    1 LIG      -0.30000
      3 H1        -84.9758    1.8512  -39.2399 H      1 LIG       0.09000
      4 H2        -83.7912    2.2283  -37.9380 H      1 LIG       0.09000
      5 H3        -83.2383    2.0885  -39.6454 H      1 LIG       0.09000
      6 H4        -82.7448    0.1096  -38.3746 H      1 LIG       0.33000
      7 H5        -83.8363   -0.2371  -39.5749 H      1 LIG       0.33000
      8 H6        -84.3464   -0.1090  -38.0012 H      1 LIG       0.33000
@<TRIPOS>BOND
      1       1       2 1
      2       1       3 1
      3       1       4 1
      4       1       5 1
      5       2       6 1
      6       2       7 1
      7       2       8 1
@<TRIPOS>ALT_TYPE
CGenFF_4.0_ALT_TYPE_SET
CGenFF_4.0 1 CG334 2 NG3P3 3 HGA3 4 HGA3 5 HGA3 6 HGP2 7 HGP2 8 HGP2
@<TRIPOS>MOLECULE
methanamine
 8 7 0 0 0
****
USER_CHARGES
INVALID_CHARGES
Pose:   6 Cluster:   6 Fr_nu: 1291238 TotEn:   -67.91
@<TRIPOS>ATOM
      1 C1        -78.2710  -17.0665  -58.2081 C.3    1 LIG       0.04000
      2 N1        -76.9350  -17.5758  -57.8434 N.4    1 LIG      -0.30000
      3 H1        -78.7585  -17.8214  -58.8277 H      1 LIG       0.09000
      4 H2        -78.8277  -16.8973  -57.2844 H      1 LIG       0.09000
      5 H3        -78.1339  -16.1347  -58.7601 H      1 LIG       0.09000
      6 H4        -76.4249  -16.9033  -57.2558 H      1 LIG       0.33000
      7 H5        -76.3616  -17.7542  -58.6785 H      1 LIG       0.33000
      8 H6        -77.0006  -18.4580  -57.3185 H      1 LIG       0.33000
@<TRIPOS>BOND
      1       1       2 1
      2       1       3 1
      3       1       4 1
      4       1       5 1
      5       2       6 1
      6       2       7 1
      7       2       8 1
@<TRIPOS>ALT_TYPE
CGenFF_4.0_ALT_TYPE_SET
CGenFF_4.0 1 CG334 2 NG3P3 3 HGA3 4 HGA3 5 HGA3 6 HGP2 7 HGP2 8 HGP2
@<TRIPOS>MOLECULE
methanamine
 8 7 0 0 0
****
USER_CHARGES
INVALID_CHARGES
Pose:   7 Cluster:   7 Fr_nu: 243821 TotEn:   -65.94
@<TRIPOS>ATOM
      1 C1        -78.3398  -22.5164  -57.2307 C.3    1 LIG       0.04000
      2 N1        -78.7686  -21.1194  -57.4349 N.4    1 LIG      -0.30000
      3 H1        -77.2674  -22.5102  -57.0270 H      1 LIG       0.09000
      4 H2        -78.8983  -22.9169  -56.3826 H      1 LIG       0.09000
      5 H3        -78.5623  -23.0710  -58.1444 H      1 LIG       0.09000
      6 H4        -79.7763  -21.0614  -57.6319 H      1 LIG       0.33000
      7 H5        -78.2732  -20.6875  -58.2262 H      1 LIG       0.33000
      8 H6        -78.5825  -20.5447  -56.6023 H      1 LIG       0.33000
@<TRIPOS>BOND
      1       1       2 1
      2       1       3 1
      3       1       4 1
      4       1       5 1
      5       2       6 1
      6       2       7 1
      7       2       8 1
@<TRIPOS>ALT_TYPE
CGenFF_4.0_ALT_TYPE_SET
CGenFF_4.0 1 CG334 2 NG3P3 3 HGA3 4 HGA3 5 HGA3 6 HGP2 7 HGP2 8 HGP2
@<TRIPOS>MOLECULE
methanamine
 8 7 0 0 0
****
USER_CHARGES
INVALID_CHARGES
Pose:   8 Cluster:   8 Fr_nu: 1262815 TotEn:   -65.26
@<TRIPOS>ATOM
      1 C1        -76.4780  -16.6825  -57.9095 C.3    1 LIG       0.04000
      2 N1        -76.8587  -17.7811  -58.8181 N.4    1 LIG      -0.30000
      3 H1        -77.0432  -16.8038  -56.9836 H      1 LIG       0.09000
      4 H2        -75.4043  -16.7568  -57.7267 H      1 LIG       0.09000
      5 H3        -76.7282  -15.7405  -58.4013 H      1 LIG       0.09000
      6 H4        -76.3551  -17.7193  -59.7127 H      1 LIG       0.33000
      7 H5        -77.8655  -17.7617  -59.0278 H      1 LIG       0.33000
      8 H6        -76.6459  -18.6991  -58.4060 H      1 LIG       0.33000
@<TRIPOS>BOND
      1       1       2 1
      2       1       3 1
      3       1       4 1
      4       1       5 1
      5       2       6 1
      6       2       7 1
      7       2       8 1
@<TRIPOS>ALT_TYPE
CGenFF_4.0_ALT_TYPE_SET
CGenFF_4.0 1 CG334 2 NG3P3 3 HGA3 4 HGA3 5 HGA3 6 HGP2 7 HGP2 8 HGP2
@<TRIPOS>MOLECULE
methanamine
 8 7 0 0 0
****
USER_CHARGES
INVALID_CHARGES
Pose:   9 Cluster:   9 Fr_nu: 1234940 TotEn:   -64.97
@<TRIPOS>ATOM
      1 C1        -77.3739  -19.7538  -59.8778 C.3    1 LIG       0.04000
      2 N1        -77.9203  -19.4048  -58.5522 N.4    1 LIG      -0.30000
      3 H1        -76.3592  -19.3559  -59.9360 H      1 LIG       0.09000
      4 H2        -77.3745  -20.8421  -59.9635 H      1 LIG       0.09000
      5 H3        -78.0172  -19.3001  -60.6341 H      1 LIG       0.09000
      6 H4        -78.8803  -19.7555  -58.4382 H      1 LIG       0.33000
      7 H5        -77.9447  -18.3858  -58.4138 H      1 LIG       0.33000
      8 H6        -77.3520  -19.8067  -57.7949 H      1 LIG       0.33000
@<TRIPOS>BOND
      1       1       2 1
      2       1       3 1
      3       1       4 1
      4       1       5 1
      5       2       6 1
      6       2       7 1
      7       2       8 1
@<TRIPOS>ALT_TYPE
CGenFF_4.0_ALT_TYPE_SET
CGenFF_4.0 1 CG334 2 NG3P3 3 HGA3 4 HGA3 5 HGA3 6 HGP2 7 HGP2 8 HGP2
@<TRIPOS>MOLECULE
methanamine
 8 7 0 0 0
****
USER_CHARGES
INVALID_CHARGES
Pose:  10 Cluster:  10 Fr_nu: 1231190 TotEn:   -63.56
@<TRIPOS>ATOM
      1 C1        -77.9098  -23.0463  -58.1765 C.3    1 LIG       0.04000
      2 N1        -78.1059  -22.6956  -56.7567 N.4    1 LIG      -0.30000
      3 H1        -78.5548  -23.8973  -58.4025 H      1 LIG       0.09000
      4 H2        -78.1830  -22.1762  -58.7764 H      1 LIG       0.09000
      5 H3        -76.8579  -23.3038  -58.3146 H      1 LIG       0.09000
      6 H4        -77.5204  -21.8954  -56.4837 H      1 LIG       0.33000
      7 H5        -77.8625  -23.4818  -56.1397 H      1 LIG       0.33000
      8 H6        -79.0843  -22.4429  -56.5647 H      1 LIG       0.33000
@<TRIPOS>BOND
      1       1       2 1
      2       1       3 1
      3       1       4 1
      4       1       5 1
      5       2       6 1
      6       2       7 1
      7       2       8 1
@<TRIPOS>ALT_TYPE
CGenFF_4.0_ALT_TYPE_SET
CGenFF_4.0 1 CG334 2 NG3P3 3 HGA3 4 HGA3 5 HGA3 6 HGP2 7 HGP2 8 HGP2
@<TRIPOS>MOLECULE
methanamine
 8 7 0 0 0
****
USER_CHARGES
INVALID_CHARGES
Pose:  11 Cluster:  11 Fr_nu: 1256414 TotEn:   -58.54
@<TRIPOS>ATOM
      1 C1        -78.1205  -22.7432  -57.7209 C.3    1 LIG       0.04000
      2 N1        -77.5321  -21.5847  -58.4203 N.4    1 LIG      -0.30000
      3 H1        -78.6922  -22.3653  -56.8714 H      1 LIG       0.09000
      4 H2        -78.7670  -23.2671  -58.4275 H      1 LIG       0.09000
      5 H3        -77.3015  -23.3840  -57.3887 H      1 LIG       0.09000
      6 H4        -76.9784  -21.8802  -59.2350 H      1 LIG       0.33000
      7 H5        -76.9093  -21.0500  -57.8004 H      1 LIG       0.33000
      8 H6        -78.2602  -20.9413  -58.7577 H      1 LIG       0.33000
@<TRIPOS>BOND
      1       1       2 1
      2       1       3 1
      3       1       4 1
      4       1       5 1
      5       2       6 1
      6       2       7 1
      7       2       8 1
@<TRIPOS>ALT_TYPE
CGenFF_4.0_ALT_TYPE_SET
CGenFF_4.0 1 CG334 2 NG3P3 3 HGA3 4 HGA3 5 HGA3 6 HGP2 7 HGP2 8 HGP2
@<TRIPOS>MOLECULE
methanol
 6 5 0 0 0
****
USER_CHARGES
INVALID_CHARGES
Pose:   1 Cluster:   1 Fr_nu: 11248984 TotEn:   -16.44
@<TRIPOS>ATOM
      1 C1        -46.7883   -8.2220  -29.4460 C.3    1 LIG      -0.04000
      2 O1        -46.9363   -6.9102  -29.9577 O.3    1 LIG      -0.65000
      3 H1        -45.8819   -8.6739  -29.8564 H      1 LIG       0.09000
      4 H2        -47.6616   -8.8206  -29.7175 H      1 LIG       0.09000
      5 H3        -46.7072   -8.1720  -28.3577 H      1 LIG       0.09000
      6 H4        -47.7498   -6.5432  -29.5716 H      1 LIG       0.42000
@<TRIPOS>BOND
      1       1       2 1
      2       1       3 1
      3       1       4 1
      4       1       5 1
      5       2       6 1
@<TRIPOS>ALT_TYPE
CGenFF_4.0_ALT_TYPE_SET
CGenFF_4.0 1 CG331 2 OG311 3 HGA3 4 HGA3 5 HGA3 6 HGP1
@<TRIPOS>MOLECULE
methanol
 6 5 0 0 0
****
USER_CHARGES
INVALID_CHARGES
Pose:   2 Cluster:   2 Fr_nu: 11187412 TotEn:   -14.46
@<TRIPOS>ATOM
      1 C1        -45.8677  -22.0020  -29.7921 C.3    1 LIG      -0.04000
      2 O1        -45.8147  -20.6688  -30.2657 O.3    1 LIG      -0.65000
      3 H1        -44.9523  -22.5269  -30.0759 H      1 LIG       0.09000
      4 H2        -46.7375  -22.5072  -30.2196 H      1 LIG       0.09000
      5 H3        -45.9550  -21.9892  -28.7031 H      1 LIG       0.09000
      6 H4        -46.6426  -20.2364  -29.9949 H      1 LIG       0.42000
@<TRIPOS>BOND
      1       1       2 1
      2       1       3 1
      3       1       4 1
      4       1       5 1
      5       2       6 1
@<TRIPOS>ALT_TYPE
CGenFF_4.0_ALT_TYPE_SET
CGenFF_4.0 1 CG331 2 OG311 3 HGA3 4 HGA3 5 HGA3 6 HGP1
@<TRIPOS>MOLECULE
methanol
 6 5 0 0 0
****
USER_CHARGES
INVALID_CHARGES
Pose:   3 Cluster:   3 Fr_nu: 298268 TotEn:   -14.18
@<TRIPOS>ATOM
      1 C1        -65.7616  -10.5759  -37.4467 C.3    1 LIG      -0.04000
      2 O1        -66.9523  -10.2103  -38.1198 O.3    1 LIG      -0.65000
      3 H1        -64.9036  -10.3973  -38.0995 H      1 LIG       0.09000
      4 H2        -65.8083  -11.6320  -37.1694 H      1 LIG       0.09000
      5 H3        -65.6625   -9.9682  -36.5442 H      1 LIG       0.09000
      6 H4        -67.6897  -10.3829  -37.5097 H      1 LIG       0.42000
@<TRIPOS>BOND
      1       1       2 1
      2       1       3 1
      3       1       4 1
      4       1       5 1
      5       2       6 1
@<TRIPOS>ALT_TYPE
CGenFF_4.0_ALT_TYPE_SET
CGenFF_4.0 1 CG331 2 OG311 3 HGA3 4 HGA3 5 HGA3 6 HGP1
@<TRIPOS>MOLECULE
methanol
 6 5 0 0 0
****
USER_CHARGES
INVALID_CHARGES
Pose:   4 Cluster:   4 Fr_nu:  87111 TotEn:   -14.04
@<TRIPOS>ATOM
      1 C1        -58.8154    2.9338  -39.6266 C.3    1 LIG      -0.04000
      2 O1        -58.2655    1.7920  -38.9955 O.3    1 LIG      -0.65000
      3 H1        -58.0081    3.5848  -39.9712 H      1 LIG       0.09000
      4 H2        -59.4535    3.4701  -38.9197 H      1 LIG       0.09000
      5 H3        -59.4128    2.6134  -40.4833 H      1 LIG       0.09000
      6 H4        -59.0111    1.2400  -38.7039 H      1 LIG       0.42000
@<TRIPOS>BOND
      1       1       2 1
      2       1       3 1
      3       1       4 1
      4       1       5 1
      5       2       6 1
@<TRIPOS>ALT_TYPE
CGenFF_4.0_ALT_TYPE_SET
CGenFF_4.0 1 CG331 2 OG311 3 HGA3 4 HGA3 5 HGA3 6 HGP1
@<TRIPOS>MOLECULE
methanol
 6 5 0 0 0
****
USER_CHARGES
INVALID_CHARGES
Pose:   5 Cluster:   5 Fr_nu: 11178057 TotEn:   -13.23
@<TRIPOS>ATOM
      1 C1        -50.3580    8.0478  -30.4398 C.3    1 LIG      -0.04000
      2 O1        -50.5100    8.1905  -29.0395 O.3    1 LIG      -0.65000
      3 H1        -49.3732    8.4147  -30.7394 H      1 LIG       0.09000
      4 H2        -51.1405    8.6137  -30.9517 H      1 LIG       0.09000
      5 H3        -50.4453    6.9906  -30.7010 H      1 LIG       0.09000
      6 H4        -51.3942    7.8550  -28.8126 H      1 LIG       0.42000
@<TRIPOS>BOND
      1       1       2 1
      2       1       3 1
      3       1       4 1
      4       1       5 1
      5       2       6 1
@<TRIPOS>ALT_TYPE
CGenFF_4.0_ALT_TYPE_SET
CGenFF_4.0 1 CG331 2 OG311 3 HGA3 4 HGA3 5 HGA3 6 HGP1
@<TRIPOS>MOLECULE
methanol
 6 5 0 0 0
****
USER_CHARGES
INVALID_CHARGES
Pose:   6 Cluster:   6 Fr_nu: 11316209 TotEn:   -12.90
@<TRIPOS>ATOM
      1 C1        -73.1518   -5.1615  -64.8292 C.3    1 LIG      -0.04000
      2 O1        -73.0827   -5.0992  -63.4165 O.3    1 LIG      -0.65000
      3 H1        -73.9405   -5.8573  -65.1258 H      1 LIG       0.09000
      4 H2        -72.1897   -5.4933  -65.2277 H      1 LIG       0.09000
      5 H3        -73.3815   -4.1667  -65.2180 H      1 LIG       0.09000
      6 H4        -72.3730   -4.4732  -63.1926 H      1 LIG       0.42000
@<TRIPOS>BOND
      1       1       2 1
      2       1       3 1
      3       1       4 1
      4       1       5 1
      5       2       6 1
@<TRIPOS>ALT_TYPE
CGenFF_4.0_ALT_TYPE_SET
CGenFF_4.0 1 CG331 2 OG311 3 HGA3 4 HGA3 5 HGA3 6 HGP1
@<TRIPOS>MOLECULE
methanol
 6 5 0 0 0
****
USER_CHARGES
INVALID_CHARGES
Pose:   7 Cluster:   7 Fr_nu: 256504 TotEn:   -12.72
@<TRIPOS>ATOM
      1 C1        -47.3408   -8.2049  -37.8397 C.3    1 LIG      -0.04000
      2 O1        -48.0317   -8.0678  -36.6116 O.3    1 LIG      -0.65000
      3 H1        -46.3011   -8.4795  -37.6451 H      1 LIG       0.09000
      4 H2        -47.3827   -7.2613  -38.3897 H      1 LIG       0.09000
      5 H3        -47.8182   -8.9902  -38.4304 H      1 LIG       0.09000
      6 H4        -48.9486   -7.8241  -36.8254 H      1 LIG       0.42000
@<TRIPOS>BOND
      1       1       2 1
      2       1       3 1
      3       1       4 1
      4       1       5 1
      5       2       6 1
@<TRIPOS>ALT_TYPE
CGenFF_4.0_ALT_TYPE_SET
CGenFF_4.0 1 CG331 2 OG311 3 HGA3 4 HGA3 5 HGA3 6 HGP1
@<TRIPOS>MOLECULE
methanol
 6 5 0 0 0
****
USER_CHARGES
INVALID_CHARGES
Pose:   8 Cluster:   8 Fr_nu: 256184 TotEn:   -12.59
@<TRIPOS>ATOM
      1 C1        -47.3408   -8.2049  -37.8397 C.3    1 LIG      -0.04000
      2 O1        -47.7120   -9.2851  -37.0032 O.3    1 LIG      -0.65000
      3 H1        -46.7303   -7.4974  -37.2732 H      1 LIG       0.09000
      4 H2        -48.2391   -7.7082  -38.2152 H      1 LIG       0.09000
      5 H3        -46.7610   -8.5903  -38.6816 H      1 LIG       0.09000
      6 H4        -48.2516   -9.8900  -37.5405 H      1 LIG       0.42000
@<TRIPOS>BOND
      1       1       2 1
      2       1       3 1
      3       1       4 1
      4       1       5 1
      5       2       6 1
@<TRIPOS>ALT_TYPE
CGenFF_4.0_ALT_TYPE_SET
CGenFF_4.0 1 CG331 2 OG311 3 HGA3 4 HGA3 5 HGA3 6 HGP1
@<TRIPOS>MOLECULE
methanol
 6 5 0 0 0
****
USER_CHARGES
INVALID_CHARGES
Pose:   9 Cluster:   9 Fr_nu: 257275 TotEn:   -12.43
@<TRIPOS>ATOM
      1 C1        -47.3408   -8.2049  -37.8397 C.3    1 LIG      -0.04000
      2 O1        -47.1254   -7.1159  -36.9610 O.3    1 LIG      -0.65000
      3 H1        -47.6749   -9.0745  -37.2684 H      1 LIG       0.09000
      4 H2        -46.4125   -8.4374  -38.3677 H      1 LIG       0.09000
      5 H3        -48.1109   -7.9300  -38.5643 H      1 LIG       0.09000
      6 H4        -46.8304   -6.3650  -37.5039 H      1 LIG       0.42000
@<TRIPOS>BOND
      1       1       2 1
      2       1       3 1
      3       1       4 1
      4       1       5 1
      5       2       6 1
@<TRIPOS>ALT_TYPE
CGenFF_4.0_ALT_TYPE_SET
CGenFF_4.0 1 CG331 2 OG311 3 HGA3 4 HGA3 5 HGA3 6 HGP1
@<TRIPOS>MOLECULE
methanol
 6 5 0 0 0
****
USER_CHARGES
INVALID_CHARGES
Pose:  10 Cluster:  10 Fr_nu:   5615 TotEn:   -12.24
@<TRIPOS>ATOM
      1 C1        -86.7095  -28.4854  -33.6800 C.3    1 LIG      -0.04000
      2 O1        -85.4251  -27.9832  -34.0000 O.3    1 LIG      -0.65000
      3 H1        -86.8054  -28.5785  -32.5955 H      1 LIG       0.09000
      4 H2        -86.8490  -29.4604  -34.1538 H      1 LIG       0.09000
      5 H3        -87.4658  -27.7902  -34.0521 H      1 LIG       0.09000
      6 H4        -85.3784  -27.9149  -34.9689 H      1 LIG       0.42000
@<TRIPOS>BOND
      1       1       2 1
      2       1       3 1
      3       1       4 1
      4       1       5 1
      5       2       6 1
@<TRIPOS>ALT_TYPE
CGenFF_4.0_ALT_TYPE_SET
CGenFF_4.0 1 CG331 2 OG311 3 HGA3 4 HGA3 5 HGA3 6 HGP1
@<TRIPOS>MOLECULE
methanol
 6 5 0 0 0
****
USER_CHARGES
INVALID_CHARGES
Pose:  11 Cluster:  11 Fr_nu:  73344 TotEn:   -11.85
@<TRIPOS>ATOM
      1 C1        -75.0834  -22.5029  -40.5876 C.3    1 LIG      -0.04000
      2 O1        -76.1373  -21.8300  -39.9236 O.3    1 LIG      -0.65000
      3 H1        -74.5476  -23.1349  -39.8752 H      1 LIG       0.09000
      4 H2        -74.4011  -21.7702  -41.0260 H      1 LIG       0.09000
      5 H3        -75.5035  -23.1265  -41.3802 H      1 LIG       0.09000
      6 H4        -76.5881  -21.2804  -40.5872 H      1 LIG       0.42000
@<TRIPOS>BOND
      1       1       2 1
      2       1       3 1
      3       1       4 1
      4       1       5 1
      5       2       6 1
@<TRIPOS>ALT_TYPE
CGenFF_4.0_ALT_TYPE_SET
CGenFF_4.0 1 CG331 2 OG311 3 HGA3 4 HGA3 5 HGA3 6 HGP1
@<TRIPOS>MOLECULE
methanol
 6 5 0 0 0
****
USER_CHARGES
INVALID_CHARGES
Pose:  12 Cluster:  12 Fr_nu: 268885 TotEn:   -11.82
@<TRIPOS>ATOM
      1 C1        -70.6044   -5.5684  -47.7447 C.3    1 LIG      -0.04000
      2 O1        -70.9525   -6.8719  -48.1737 O.3    1 LIG      -0.65000
      3 H1        -70.4228   -5.5750  -46.6671 H      1 LIG       0.09000
      4 H2        -71.4157   -4.8762  -47.9839 H      1 LIG       0.09000
      5 H3        -69.6954   -5.2544  -48.2631 H      1 LIG       0.09000
      6 H4        -71.1057   -6.8254  -49.1330 H      1 LIG       0.42000
@<TRIPOS>BOND
      1       1       2 1
      2       1       3 1
      3       1       4 1
      4       1       5 1
      5       2       6 1
@<TRIPOS>ALT_TYPE
CGenFF_4.0_ALT_TYPE_SET
CGenFF_4.0 1 CG331 2 OG311 3 HGA3 4 HGA3 5 HGA3 6 HGP1
@<TRIPOS>MOLECULE
methanol
 6 5 0 0 0
****
USER_CHARGES
INVALID_CHARGES
Pose:  13 Cluster:  13 Fr_nu: 154450 TotEn:   -11.70
@<TRIPOS>ATOM
      1 C1        -49.7236   -9.7988  -27.8213 C.3    1 LIG      -0.04000
      2 O1        -51.0782   -9.9958  -28.1826 O.3    1 LIG      -0.65000
      3 H1        -49.5957  -10.0077  -26.7563 H      1 LIG       0.09000
      4 H2        -49.4338   -8.7676  -28.0385 H      1 LIG       0.09000
      5 H3        -49.0981  -10.4810  -28.4017 H      1 LIG       0.09000
      6 H4        -51.1516   -9.8010  -29.1325 H      1 LIG       0.42000
@<TRIPOS>BOND
      1       1       2 1
      2       1       3 1
      3       1       4 1
      4       1       5 1
      5       2       6 1
@<TRIPOS>ALT_TYPE
CGenFF_4.0_ALT_TYPE_SET
CGenFF_4.0 1 CG331 2 OG311 3 HGA3 4 HGA3 5 HGA3 6 HGP1
@<TRIPOS>MOLECULE
methanol
 6 5 0 0 0
****
USER_CHARGES
INVALID_CHARGES
Pose:  14 Cluster:  14 Fr_nu: 8070159 TotEn:   -11.69
@<TRIPOS>ATOM
      1 C1        -62.3182  -10.1871  -14.5241 C.3    1 LIG      -0.04000
      2 O1        -61.3266  -11.1910  -14.4087 O.3    1 LIG      -0.65000
      3 H1        -62.0679   -9.3496  -13.8683 H      1 LIG       0.09000
      4 H2        -63.2913  -10.6014  -14.2483 H      1 LIG       0.09000
      5 H3        -62.3528   -9.8388  -15.5590 H      1 LIG       0.09000
      6 H4        -61.5834  -11.9158  -15.0041 H      1 LIG       0.42000
@<TRIPOS>BOND
      1       1       2 1
      2       1       3 1
      3       1       4 1
      4       1       5 1
      5       2       6 1
@<TRIPOS>ALT_TYPE
CGenFF_4.0_ALT_TYPE_SET
CGenFF_4.0 1 CG331 2 OG311 3 HGA3 4 HGA3 5 HGA3 6 HGP1
@<TRIPOS>MOLECULE
methanol
 6 5 0 0 0
****
USER_CHARGES
INVALID_CHARGES
Pose:  15 Cluster:  15 Fr_nu: 8766488 TotEn:   -11.44
@<TRIPOS>ATOM
      1 C1        -42.8476    2.5830  -44.8526 C.3    1 LIG      -0.04000
      2 O1        -42.1227    1.7260  -43.9897 O.3    1 LIG      -0.65000
      3 H1        -42.9736    2.1006  -45.8250 H      1 LIG       0.09000
      4 H2        -42.3074    3.5260  -44.9691 H      1 LIG       0.09000
      5 H3        -43.8296    2.7794  -44.4159 H      1 LIG       0.09000
      6 H4        -42.0314    2.1881  -43.1389 H      1 LIG       0.42000
@<TRIPOS>BOND
      1       1       2 1
      2       1       3 1
      3       1       4 1
      4       1       5 1
      5       2       6 1
@<TRIPOS>ALT_TYPE
CGenFF_4.0_ALT_TYPE_SET
CGenFF_4.0 1 CG331 2 OG311 3 HGA3 4 HGA3 5 HGA3 6 HGP1
@<TRIPOS>MOLECULE
methanol
 6 5 0 0 0
****
USER_CHARGES
INVALID_CHARGES
Pose:  16 Cluster:  16 Fr_nu: 295252 TotEn:   -11.43
@<TRIPOS>ATOM
      1 C1        -75.4619  -14.3843  -43.7725 C.3    1 LIG      -0.04000
      2 O1        -74.2560  -15.0820  -43.5205 O.3    1 LIG      -0.65000
      3 H1        -75.2487  -13.3197  -43.8962 H      1 LIG       0.09000
      4 H2        -76.1517  -14.5341  -42.9381 H      1 LIG       0.09000
      5 H3        -75.9122  -14.7724  -44.6891 H      1 LIG       0.09000
      6 H4        -74.4858  -16.0212  -43.4165 H      1 LIG       0.42000
@<TRIPOS>BOND
      1       1       2 1
      2       1       3 1
      3       1       4 1
      4       1       5 1
      5       2       6 1
@<TRIPOS>ALT_TYPE
CGenFF_4.0_ALT_TYPE_SET
CGenFF_4.0 1 CG331 2 OG311 3 HGA3 4 HGA3 5 HGA3 6 HGP1
@<TRIPOS>MOLECULE
methanol
 6 5 0 0 0
****
USER_CHARGES
INVALID_CHARGES
Pose:  17 Cluster:  17 Fr_nu: 11316712 TotEn:   -11.41
@<TRIPOS>ATOM
      1 C1        -50.3130    9.1184  -30.4194 C.3    1 LIG      -0.04000
      2 O1        -50.0576    9.6224  -29.1212 O.3    1 LIG      -0.65000
      3 H1        -50.8260    8.1565  -30.3432 H      1 LIG       0.09000
      4 H2        -49.3689    8.9983  -30.9569 H      1 LIG       0.09000
      5 H3        -50.9486    9.8262  -30.9567 H      1 LIG       0.09000
      6 H4        -49.6024   10.4748  -29.2303 H      1 LIG       0.42000
@<TRIPOS>BOND
      1       1       2 1
      2       1       3 1
      3       1       4 1
      4       1       5 1
      5       2       6 1
@<TRIPOS>ALT_TYPE
CGenFF_4.0_ALT_TYPE_SET
CGenFF_4.0 1 CG331 2 OG311 3 HGA3 4 HGA3 5 HGA3 6 HGP1
@<TRIPOS>MOLECULE
methanol
 6 5 0 0 0
****
USER_CHARGES
INVALID_CHARGES
Pose:  18 Cluster:  18 Fr_nu: 475096 TotEn:   -11.36
@<TRIPOS>ATOM
      1 C1        -71.0307    2.2098  -48.7541 C.3    1 LIG      -0.04000
      2 O1        -70.8345    1.2849  -47.7003 O.3    1 LIG      -0.65000
      3 H1        -71.9830    2.7270  -48.6133 H      1 LIG       0.09000
      4 H2        -71.0295    1.6799  -49.7100 H      1 LIG       0.09000
      5 H3        -70.2174    2.9391  -48.7429 H      1 LIG       0.09000
      6 H4        -69.9811    0.8467  -47.8601 H      1 LIG       0.42000
@<TRIPOS>BOND
      1       1       2 1
      2       1       3 1
      3       1       4 1
      4       1       5 1
      5       2       6 1
@<TRIPOS>ALT_TYPE
CGenFF_4.0_ALT_TYPE_SET
CGenFF_4.0 1 CG331 2 OG311 3 HGA3 4 HGA3 5 HGA3 6 HGP1
@<TRIPOS>MOLECULE
methanol
 6 5 0 0 0
****
USER_CHARGES
INVALID_CHARGES
Pose:  19 Cluster:  19 Fr_nu: 10606532 TotEn:   -11.25
@<TRIPOS>ATOM
      1 C1        -61.9336   -9.0743  -14.3025 C.3    1 LIG      -0.04000
      2 O1        -61.2131  -10.1887  -14.7958 O.3    1 LIG      -0.65000
      3 H1        -61.2546   -8.2273  -14.1762 H      1 LIG       0.09000
      4 H2        -62.3940   -9.3316  -13.3452 H      1 LIG       0.09000
      5 H3        -62.7135   -8.8092  -15.0202 H      1 LIG       0.09000
      6 H4        -61.8482  -10.9185  -14.8943 H      1 LIG       0.42000
@<TRIPOS>BOND
      1       1       2 1
      2       1       3 1
      3       1       4 1
      4       1       5 1
      5       2       6 1
@<TRIPOS>ALT_TYPE
CGenFF_4.0_ALT_TYPE_SET
CGenFF_4.0 1 CG331 2 OG311 3 HGA3 4 HGA3 5 HGA3 6 HGP1
@<TRIPOS>MOLECULE
methanol
 6 5 0 0 0
****
USER_CHARGES
INVALID_CHARGES
Pose:  20 Cluster:  20 Fr_nu:  73569 TotEn:   -11.13
@<TRIPOS>ATOM
      1 C1        -81.4021  -21.7800  -33.4432 C.3    1 LIG      -0.04000
      2 O1        -82.3739  -22.4652  -34.2116 O.3    1 LIG      -0.65000
      3 H1        -81.8930  -21.2456  -32.6262 H      1 LIG       0.09000
      4 H2        -80.8623  -21.0755  -34.0811 H      1 LIG       0.09000
      5 H3        -80.6989  -22.5067  -33.0297 H      1 LIG       0.09000
      6 H4        -81.9007  -22.9262  -34.9253 H      1 LIG       0.42000
@<TRIPOS>BOND
      1       1       2 1
      2       1       3 1
      3       1       4 1
      4       1       5 1
      5       2       6 1
@<TRIPOS>ALT_TYPE
CGenFF_4.0_ALT_TYPE_SET
CGenFF_4.0 1 CG331 2 OG311 3 HGA3 4 HGA3 5 HGA3 6 HGP1
@<TRIPOS>MOLECULE
methanol
 6 5 0 0 0
****
USER_CHARGES
INVALID_CHARGES
Pose:  21 Cluster:  21 Fr_nu:   5070 TotEn:   -11.02
@<TRIPOS>ATOM
      1 C1        -87.4402  -29.6548  -34.7995 C.3    1 LIG      -0.04000
      2 O1        -86.4426  -28.7235  -34.4228 O.3    1 LIG      -0.65000
      3 H1        -87.9249  -30.0527  -33.9046 H      1 LIG       0.09000
      4 H2        -86.9844  -30.4670  -35.3715 H      1 LIG       0.09000
      5 H3        -88.1838  -29.1481  -35.4191 H      1 LIG       0.09000
      6 H4        -86.0361  -28.3934  -35.2422 H      1 LIG       0.42000
@<TRIPOS>BOND
      1       1       2 1
      2       1       3 1
      3       1       4 1
      4       1       5 1
      5       2       6 1
@<TRIPOS>ALT_TYPE
CGenFF_4.0_ALT_TYPE_SET
CGenFF_4.0 1 CG331 2 OG311 3 HGA3 4 HGA3 5 HGA3 6 HGP1
@<TRIPOS>MOLECULE
methanol
 6 5 0 0 0
****
USER_CHARGES
INVALID_CHARGES
Pose:  22 Cluster:  22 Fr_nu: 223719 TotEn:   -10.95
@<TRIPOS>ATOM
      1 C1        -82.0164   -6.8903  -45.0006 C.3    1 LIG      -0.04000
      2 O1        -81.5194   -5.5650  -45.0307 O.3    1 LIG      -0.65000
      3 H1        -83.0924   -6.8812  -45.1911 H      1 LIG       0.09000
      4 H2        -81.8125   -7.3348  -44.0231 H      1 LIG       0.09000
      5 H3        -81.5163   -7.4752  -45.7761 H      1 LIG       0.09000
      6 H4        -80.5637   -5.6144  -44.8577 H      1 LIG       0.42000
@<TRIPOS>BOND
      1       1       2 1
      2       1       3 1
      3       1       4 1
      4       1       5 1
      5       2       6 1
@<TRIPOS>ALT_TYPE
CGenFF_4.0_ALT_TYPE_SET
CGenFF_4.0 1 CG331 2 OG311 3 HGA3 4 HGA3 5 HGA3 6 HGP1
@<TRIPOS>MOLECULE
methanol
 6 5 0 0 0
****
USER_CHARGES
INVALID_CHARGES
Pose:  23 Cluster:  23 Fr_nu: 251914 TotEn:   -10.72
@<TRIPOS>ATOM
      1 C1        -47.8765   -8.3047  -37.8048 C.3    1 LIG      -0.04000
      2 O1        -46.5047   -8.5190  -37.5277 O.3    1 LIG      -0.65000
      3 H1        -48.4788   -8.6644  -36.9669 H      1 LIG       0.09000
      4 H2        -48.1517   -8.8360  -38.7195 H      1 LIG       0.09000
      5 H3        -48.0486   -7.2346  -37.9414 H      1 LIG       0.09000
      6 H4        -46.0038   -8.1878  -38.2926 H      1 LIG       0.42000
@<TRIPOS>BOND
      1       1       2 1
      2       1       3 1
      3       1       4 1
      4       1       5 1
      5       2       6 1
@<TRIPOS>ALT_TYPE
CGenFF_4.0_ALT_TYPE_SET
CGenFF_4.0 1 CG331 2 OG311 3 HGA3 4 HGA3 5 HGA3 6 HGP1
@<TRIPOS>MOLECULE
methanol
 6 5 0 0 0
****
USER_CHARGES
INVALID_CHARGES
Pose:  24 Cluster:  24 Fr_nu: 252221 TotEn:   -10.60
@<TRIPOS>ATOM
      1 C1        -47.8765   -8.3047  -37.8048 C.3    1 LIG      -0.04000
      2 O1        -47.1173   -9.0690  -38.7236 O.3    1 LIG      -0.65000
      3 H1        -47.5744   -8.5545  -36.7848 H      1 LIG       0.09000
      4 H2        -48.9396   -8.5172  -37.9436 H      1 LIG       0.09000
      5 H3        -47.6921   -7.2435  -37.9874 H      1 LIG       0.09000
      6 H4        -47.4136   -8.8198  -39.6157 H      1 LIG       0.42000
@<TRIPOS>BOND
      1       1       2 1
      2       1       3 1
      3       1       4 1
      4       1       5 1
      5       2       6 1
@<TRIPOS>ALT_TYPE
CGenFF_4.0_ALT_TYPE_SET
CGenFF_4.0 1 CG331 2 OG311 3 HGA3 4 HGA3 5 HGA3 6 HGP1
@<TRIPOS>MOLECULE
methanol
 6 5 0 0 0
****
USER_CHARGES
INVALID_CHARGES
Pose:  25 Cluster:  25 Fr_nu: 4887244 TotEn:   -10.44
@<TRIPOS>ATOM
      1 C1        -57.2034   -3.5770  -18.2575 C.3    1 LIG      -0.04000
      2 O1        -56.1706   -4.5133  -18.5046 O.3    1 LIG      -0.65000
      3 H1        -56.8479   -2.8177  -17.5566 H      1 LIG       0.09000
      4 H2        -58.0726   -4.0931  -17.8420 H      1 LIG       0.09000
      5 H3        -57.4820   -3.0983  -19.1992 H      1 LIG       0.09000
      6 H4        -56.5236   -5.1696  -19.1295 H      1 LIG       0.42000
@<TRIPOS>BOND
      1       1       2 1
      2       1       3 1
      3       1       4 1
      4       1       5 1
      5       2       6 1
@<TRIPOS>ALT_TYPE
CGenFF_4.0_ALT_TYPE_SET
CGenFF_4.0 1 CG331 2 OG311 3 HGA3 4 HGA3 5 HGA3 6 HGP1
@<TRIPOS>MOLECULE
methanol
 6 5 0 0 0
****
USER_CHARGES
INVALID_CHARGES
Pose:  26 Cluster:  26 Fr_nu: 11232225 TotEn:   -10.36
@<TRIPOS>ATOM
      1 C1        -45.9357   -7.5021  -29.4232 C.3    1 LIG      -0.04000
      2 O1        -45.0106   -6.9741  -30.3558 O.3    1 LIG      -0.65000
      3 H1        -46.4456   -6.6825  -28.9108 H      1 LIG       0.09000
      4 H2        -45.4075   -8.1266  -28.6983 H      1 LIG       0.09000
      5 H3        -46.6712   -8.1089  -29.9565 H      1 LIG       0.09000
      6 H4        -44.5791   -7.7302  -30.7893 H      1 LIG       0.42000
@<TRIPOS>BOND
      1       1       2 1
      2       1       3 1
      3       1       4 1
      4       1       5 1
      5       2       6 1
@<TRIPOS>ALT_TYPE
CGenFF_4.0_ALT_TYPE_SET
CGenFF_4.0 1 CG331 2 OG311 3 HGA3 4 HGA3 5 HGA3 6 HGP1
@<TRIPOS>MOLECULE
methanol
 6 5 0 0 0
****
USER_CHARGES
INVALID_CHARGES
Pose:  27 Cluster:  27 Fr_nu: 11318339 TotEn:   -10.28
@<TRIPOS>ATOM
      1 C1        -88.0783  -24.1311  -34.0571 C.3    1 LIG      -0.04000
      2 O1        -87.6084  -22.8046  -34.2125 O.3    1 LIG      -0.65000
      3 H1        -88.9843  -24.2695  -34.6522 H      1 LIG       0.09000
      4 H2        -88.2899  -24.3224  -33.0020 H      1 LIG       0.09000
      5 H3        -87.3080  -24.8239  -34.4038 H      1 LIG       0.09000
      6 H4        -86.8054  -22.7208  -33.6704 H      1 LIG       0.42000
@<TRIPOS>BOND
      1       1       2 1
      2       1       3 1
      3       1       4 1
      4       1       5 1
      5       2       6 1
@<TRIPOS>ALT_TYPE
CGenFF_4.0_ALT_TYPE_SET
CGenFF_4.0 1 CG331 2 OG311 3 HGA3 4 HGA3 5 HGA3 6 HGP1
@<TRIPOS>MOLECULE
methanol
 6 5 0 0 0
****
USER_CHARGES
INVALID_CHARGES
Pose:  28 Cluster:  28 Fr_nu: 11179102 TotEn:   -10.22
@<TRIPOS>ATOM
      1 C1        -50.2568    8.4033  -30.1887 C.3    1 LIG      -0.04000
      2 O1        -51.0748    9.4770  -29.7615 O.3    1 LIG      -0.65000
      3 H1        -49.6669    8.0358  -29.3454 H      1 LIG       0.09000
      4 H2        -49.5951    8.7442  -30.9889 H      1 LIG       0.09000
      5 H3        -50.8936    7.5984  -30.5631 H      1 LIG       0.09000
      6 H4        -51.5818    9.7754  -30.5359 H      1 LIG       0.42000
@<TRIPOS>BOND
      1       1       2 1
      2       1       3 1
      3       1       4 1
      4       1       5 1
      5       2       6 1
@<TRIPOS>ALT_TYPE
CGenFF_4.0_ALT_TYPE_SET
CGenFF_4.0 1 CG331 2 OG311 3 HGA3 4 HGA3 5 HGA3 6 HGP1
@<TRIPOS>MOLECULE
methanol
 6 5 0 0 0
****
USER_CHARGES
INVALID_CHARGES
Pose:  29 Cluster:  29 Fr_nu: 11300102 TotEn:   -10.22
@<TRIPOS>ATOM
      1 C1        -74.0501   -7.3666  -65.4753 C.3    1 LIG      -0.04000
      2 O1        -74.0829   -8.3616  -64.4687 O.3    1 LIG      -0.65000
      3 H1        -74.7486   -6.5658  -65.2200 H      1 LIG       0.09000
      4 H2        -74.3231   -7.8099  -66.4362 H      1 LIG       0.09000
      5 H3        -73.0387   -6.9583  -65.5387 H      1 LIG       0.09000
      6 H4        -73.4516   -9.0535  -64.7305 H      1 LIG       0.42000
@<TRIPOS>BOND
      1       1       2 1
      2       1       3 1
      3       1       4 1
      4       1       5 1
      5       2       6 1
@<TRIPOS>ALT_TYPE
CGenFF_4.0_ALT_TYPE_SET
CGenFF_4.0 1 CG331 2 OG311 3 HGA3 4 HGA3 5 HGA3 6 HGP1
@<TRIPOS>MOLECULE
methanol
 6 5 0 0 0
****
USER_CHARGES
INVALID_CHARGES
Pose:  30 Cluster:  30 Fr_nu:  82738 TotEn:    -9.94
@<TRIPOS>ATOM
      1 C1        -81.8079   -7.2977  -45.0319 C.3    1 LIG      -0.04000
      2 O1        -81.0664   -8.3193  -44.3908 O.3    1 LIG      -0.65000
      3 H1        -82.5466   -7.7471  -45.7000 H      1 LIG       0.09000
      4 H2        -81.1298   -6.6559  -45.6001 H      1 LIG       0.09000
      5 H3        -82.3209   -6.7015  -44.2736 H      1 LIG       0.09000
      6 H4        -80.4226   -7.8819  -43.8077 H      1 LIG       0.42000
@<TRIPOS>BOND
      1       1       2 1
      2       1       3 1
      3       1       4 1
      4       1       5 1
      5       2       6 1
@<TRIPOS>ALT_TYPE
CGenFF_4.0_ALT_TYPE_SET
CGenFF_4.0 1 CG331 2 OG311 3 HGA3 4 HGA3 5 HGA3 6 HGP1
@<TRIPOS>MOLECULE
methanol
 6 5 0 0 0
****
USER_CHARGES
INVALID_CHARGES
Pose:  31 Cluster:  31 Fr_nu: 486112 TotEn:    -9.71
@<TRIPOS>ATOM
      1 C1        -70.8702   -5.9197  -48.0609 C.3    1 LIG      -0.04000
      2 O1        -70.8544   -6.3869  -46.7246 O.3    1 LIG      -0.65000
      3 H1        -71.1847   -6.7274  -48.7264 H      1 LIG       0.09000
      4 H2        -69.8717   -5.5726  -48.3384 H      1 LIG       0.09000
      5 H3        -71.5770   -5.0902  -48.1392 H      1 LIG       0.09000
      6 H4        -70.5709   -5.6433  -46.1655 H      1 LIG       0.42000
@<TRIPOS>BOND
      1       1       2 1
      2       1       3 1
      3       1       4 1
      4       1       5 1
      5       2       6 1
@<TRIPOS>ALT_TYPE
CGenFF_4.0_ALT_TYPE_SET
CGenFF_4.0 1 CG331 2 OG311 3 HGA3 4 HGA3 5 HGA3 6 HGP1
@<TRIPOS>MOLECULE
methanol
 6 5 0 0 0
****
USER_CHARGES
INVALID_CHARGES
Pose:  32 Cluster:  32 Fr_nu:  61464 TotEn:    -9.60
@<TRIPOS>ATOM
      1 C1        -66.0857  -10.1009  -38.0457 C.3    1 LIG      -0.04000
      2 O1        -66.6252  -11.3870  -37.8022 O.3    1 LIG      -0.65000
      3 H1        -65.3060  -10.1704  -38.8083 H      1 LIG       0.09000
      4 H2        -65.6688   -9.6982  -37.1190 H      1 LIG       0.09000
      5 H3        -66.8820   -9.4428  -38.4009 H      1 LIG       0.09000
      6 H4        -67.3120  -11.2844  -37.1214 H      1 LIG       0.42000
@<TRIPOS>BOND
      1       1       2 1
      2       1       3 1
      3       1       4 1
      4       1       5 1
      5       2       6 1
@<TRIPOS>ALT_TYPE
CGenFF_4.0_ALT_TYPE_SET
CGenFF_4.0 1 CG331 2 OG311 3 HGA3 4 HGA3 5 HGA3 6 HGP1
@<TRIPOS>MOLECULE
methanol
 6 5 0 0 0
****
USER_CHARGES
INVALID_CHARGES
Pose:  33 Cluster:  33 Fr_nu: 262071 TotEn:    -9.53
@<TRIPOS>ATOM
      1 C1        -49.9778  -12.3803  -28.3707 C.3    1 LIG      -0.04000
      2 O1        -51.0311  -13.2112  -27.9187 O.3    1 LIG      -0.65000
      3 H1        -49.7485  -11.6333  -27.6068 H      1 LIG       0.09000
      4 H2        -50.2745  -11.8873  -29.3000 H      1 LIG       0.09000
      5 H3        -49.0932  -12.9950  -28.5530 H      1 LIG       0.09000
      6 H4        -51.2054  -13.8596  -28.6222 H      1 LIG       0.42000
@<TRIPOS>BOND
      1       1       2 1
      2       1       3 1
      3       1       4 1
      4       1       5 1
      5       2       6 1
@<TRIPOS>ALT_TYPE
CGenFF_4.0_ALT_TYPE_SET
CGenFF_4.0 1 CG331 2 OG311 3 HGA3 4 HGA3 5 HGA3 6 HGP1
@<TRIPOS>MOLECULE
methanol
 6 5 0 0 0
****
USER_CHARGES
INVALID_CHARGES
Pose:  34 Cluster:  34 Fr_nu: 223835 TotEn:    -9.53
@<TRIPOS>ATOM
      1 C1        -81.8530   -6.2653  -44.5849 C.3    1 LIG      -0.04000
      2 O1        -83.1452   -5.7240  -44.7886 O.3    1 LIG      -0.65000
      3 H1        -81.6984   -6.4501  -43.5190 H      1 LIG       0.09000
      4 H2        -81.1008   -5.5650  -44.9569 H      1 LIG       0.09000
      5 H3        -81.7722   -7.2080  -45.1312 H      1 LIG       0.09000
      6 H4        -83.2446   -5.5739  -45.7443 H      1 LIG       0.42000
@<TRIPOS>BOND
      1       1       2 1
      2       1       3 1
      3       1       4 1
      4       1       5 1
      5       2       6 1
@<TRIPOS>ALT_TYPE
CGenFF_4.0_ALT_TYPE_SET
CGenFF_4.0 1 CG331 2 OG311 3 HGA3 4 HGA3 5 HGA3 6 HGP1
@<TRIPOS>MOLECULE
methanol
 6 5 0 0 0
****
USER_CHARGES
INVALID_CHARGES
Pose:  35 Cluster:  35 Fr_nu: 1138280 TotEn:    -9.45
@<TRIPOS>ATOM
      1 C1        -70.4649    2.1438  -47.8149 C.3    1 LIG      -0.04000
      2 O1        -70.9424    1.4182  -48.9329 O.3    1 LIG      -0.65000
      3 H1        -71.3114    2.5306  -47.2421 H      1 LIG       0.09000
      4 H2        -69.8351    2.9690  -48.1568 H      1 LIG       0.09000
      5 H3        -69.8752    1.4756  -47.1829 H      1 LIG       0.09000
      6 H4        -70.1636    1.0917  -49.4152 H      1 LIG       0.42000
@<TRIPOS>BOND
      1       1       2 1
      2       1       3 1
      3       1       4 1
      4       1       5 1
      5       2       6 1
@<TRIPOS>ALT_TYPE
CGenFF_4.0_ALT_TYPE_SET
CGenFF_4.0 1 CG331 2 OG311 3 HGA3 4 HGA3 5 HGA3 6 HGP1
@<TRIPOS>MOLECULE
methanol
 6 5 0 0 0
****
USER_CHARGES
INVALID_CHARGES
Pose:  36 Cluster:  36 Fr_nu:  82565 TotEn:    -9.12
@<TRIPOS>ATOM
      1 C1        -81.6593   -7.7485  -45.1085 C.3    1 LIG      -0.04000
      2 O1        -81.0760   -6.5243  -44.7016 O.3    1 LIG      -0.65000
      3 H1        -82.3966   -7.5589  -45.8925 H      1 LIG       0.09000
      4 H2        -82.1386   -8.2276  -44.2510 H      1 LIG       0.09000
      5 H3        -80.8763   -8.4031  -45.4985 H      1 LIG       0.09000
      6 H4        -80.4288   -6.7335  -44.0066 H      1 LIG       0.42000
@<TRIPOS>BOND
      1       1       2 1
      2       1       3 1
      3       1       4 1
      4       1       5 1
      5       2       6 1
@<TRIPOS>ALT_TYPE
CGenFF_4.0_ALT_TYPE_SET
CGenFF_4.0 1 CG331 2 OG311 3 HGA3 4 HGA3 5 HGA3 6 HGP1
@<TRIPOS>MOLECULE
methanol
 6 5 0 0 0
****
USER_CHARGES
INVALID_CHARGES
Pose:  37 Cluster:  37 Fr_nu: 228049 TotEn:    -9.00
@<TRIPOS>ATOM
      1 C1        -74.9913   -8.9508  -56.2335 C.3    1 LIG      -0.04000
      2 O1        -75.0804  -10.1402  -56.9962 O.3    1 LIG      -0.65000
      3 H1        -74.6096   -9.1841  -55.2365 H      1 LIG       0.09000
      4 H2        -75.9796   -8.4902  -56.1582 H      1 LIG       0.09000
      5 H3        -74.3064   -8.2600  -56.7309 H      1 LIG       0.09000
      6 H4        -75.4223   -9.8927  -57.8723 H      1 LIG       0.42000
@<TRIPOS>BOND
      1       1       2 1
      2       1       3 1
      3       1       4 1
      4       1       5 1
      5       2       6 1
@<TRIPOS>ALT_TYPE
CGenFF_4.0_ALT_TYPE_SET
CGenFF_4.0 1 CG331 2 OG311 3 HGA3 4 HGA3 5 HGA3 6 HGP1
@<TRIPOS>MOLECULE
methanol
 6 5 0 0 0
****
USER_CHARGES
INVALID_CHARGES
Pose:  38 Cluster:  38 Fr_nu: 503563 TotEn:    -8.61
@<TRIPOS>ATOM
      1 C1        -75.0421   -8.6390  -55.8535 C.3    1 LIG      -0.04000
      2 O1        -74.2411   -8.7413  -57.0164 O.3    1 LIG      -0.65000
      3 H1        -74.4210   -8.3330  -55.0081 H      1 LIG       0.09000
      4 H2        -75.5090   -9.6050  -55.6454 H      1 LIG       0.09000
      5 H3        -75.8191   -7.8896  -56.0219 H      1 LIG       0.09000
      6 H4        -74.8266   -9.0144  -57.7433 H      1 LIG       0.42000
@<TRIPOS>BOND
      1       1       2 1
      2       1       3 1
      3       1       4 1
      4       1       5 1
      5       2       6 1
@<TRIPOS>ALT_TYPE
CGenFF_4.0_ALT_TYPE_SET
CGenFF_4.0 1 CG331 2 OG311 3 HGA3 4 HGA3 5 HGA3 6 HGP1
@<TRIPOS>MOLECULE
methanol
 6 5 0 0 0
****
USER_CHARGES
INVALID_CHARGES
Pose:  39 Cluster:  39 Fr_nu: 1613346 TotEn:    -6.79
@<TRIPOS>ATOM
      1 C1        -50.3224  -11.9012  -28.4648 C.3    1 LIG      -0.04000
      2 O1        -51.6130  -11.3212  -28.4162 O.3    1 LIG      -0.65000
      3 H1        -50.2590  -12.7125  -27.7354 H      1 LIG       0.09000
      4 H2        -49.5708  -11.1390  -28.2441 H      1 LIG       0.09000
      5 H3        -50.1499  -12.3010  -29.4668 H      1 LIG       0.09000
      6 H4        -51.6301  -10.6069  -29.0760 H      1 LIG       0.42000
@<TRIPOS>BOND
      1       1       2 1
      2       1       3 1
      3       1       4 1
      4       1       5 1
      5       2       6 1
@<TRIPOS>ALT_TYPE
CGenFF_4.0_ALT_TYPE_SET
CGenFF_4.0 1 CG331 2 OG311 3 HGA3 4 HGA3 5 HGA3 6 HGP1
@<TRIPOS>MOLECULE
methanol
 6 5 0 0 0
****
USER_CHARGES
INVALID_CHARGES
Pose:  40 Cluster:  40 Fr_nu: 223922 TotEn:    -5.36
@<TRIPOS>ATOM
      1 C1        -81.8928   -6.2032  -44.5569 C.3    1 LIG      -0.04000
      2 O1        -81.5747   -7.5611  -44.8008 O.3    1 LIG      -0.65000
      3 H1        -82.8461   -5.9604  -45.0328 H      1 LIG       0.09000
      4 H2        -81.1008   -5.5650  -44.9569 H      1 LIG       0.09000
      5 H3        -81.9757   -6.0456  -43.4790 H      1 LIG       0.09000
      6 H4        -80.7241   -7.7381  -44.3639 H      1 LIG       0.42000
@<TRIPOS>BOND
      1       1       2 1
      2       1       3 1
      3       1       4 1
      4       1       5 1
      5       2       6 1
@<TRIPOS>ALT_TYPE
CGenFF_4.0_ALT_TYPE_SET
CGenFF_4.0 1 CG331 2 OG311 3 HGA3 4 HGA3 5 HGA3 6 HGP1
@<TRIPOS>MOLECULE
methanol
 6 5 0 0 0
****
USER_CHARGES
INVALID_CHARGES
Pose:  41 Cluster:  41 Fr_nu: 7937473 TotEn:    -5.26
@<TRIPOS>ATOM
      1 C1        -78.8540  -34.2065  -39.9745 C.3    1 LIG      -0.04000
      2 O1        -80.2161  -34.1736  -39.5899 O.3    1 LIG      -0.65000
      3 H1        -78.2856  -34.8007  -39.2548 H      1 LIG       0.09000
      4 H2        -78.4606  -33.1875  -40.0132 H      1 LIG       0.09000
      5 H3        -78.7749  -34.6633  -40.9638 H      1 LIG       0.09000
      6 H4        -80.6868  -33.6383  -40.2514 H      1 LIG       0.42000
@<TRIPOS>BOND
      1       1       2 1
      2       1       3 1
      3       1       4 1
      4       1       5 1
      5       2       6 1
@<TRIPOS>ALT_TYPE
CGenFF_4.0_ALT_TYPE_SET
CGenFF_4.0 1 CG331 2 OG311 3 HGA3 4 HGA3 5 HGA3 6 HGP1
@<TRIPOS>MOLECULE
methanol
 6 5 0 0 0
****
USER_CHARGES
INVALID_CHARGES
Pose:  42 Cluster:  42 Fr_nu: 11192747 TotEn:    -3.25
@<TRIPOS>ATOM
      1 C1        -88.7210  -30.2454  -34.7543 C.3    1 LIG      -0.04000
      2 O1        -89.5649  -30.8405  -35.7229 O.3    1 LIG      -0.65000
      3 H1        -87.8792  -30.9102  -34.5456 H      1 LIG       0.09000
      4 H2        -89.2890  -30.0610  -33.8389 H      1 LIG       0.09000
      5 H3        -88.3452  -29.2969  -35.1449 H      1 LIG       0.09000
      6 H4        -90.2986  -30.2221  -35.8810 H      1 LIG       0.42000
@<TRIPOS>BOND
      1       1       2 1
      2       1       3 1
      3       1       4 1
      4       1       5 1
      5       2       6 1
@<TRIPOS>ALT_TYPE
CGenFF_4.0_ALT_TYPE_SET
CGenFF_4.0 1 CG331 2 OG311 3 HGA3 4 HGA3 5 HGA3 6 HGP1
@<TRIPOS>MOLECULE
furan
 9 9 0 0 0
****
USER_CHARGES
INVALID_CHARGES
Pose:   1 Cluster:   1 Fr_nu: 2672679 TotEn:   -10.73
@<TRIPOS>ATOM
      1 C1        -56.5998    2.8623  -41.4230 C.2    1 LIG      -0.26000
      2 C2        -57.7686    2.5274  -40.6986 C.2    1 LIG      -0.26000
      3 C3        -55.5433    2.6227  -40.5754 C.2    1 LIG       0.09300
      4 C4        -57.3431    2.1070  -39.4600 C.2    1 LIG       0.09300
      5 O1        -55.9878    2.1620  -39.3768 O.3    1 LIG      -0.29200
      6 H1        -56.5354    3.2324  -42.4360 H      1 LIG       0.17500
      7 H2        -58.7931    2.5851  -41.0370 H      1 LIG       0.17500
      8 H3        -54.4717    2.7228  -40.6695 H      1 LIG       0.13800
      9 H4        -57.8520    1.7551  -38.5744 H      1 LIG       0.13800
@<TRIPOS>BOND
      1       1       2 1
      2       1       3 2
      3       2       4 2
      4       3       5 1
      5       4       5 1
      6       1       6 1
      7       2       7 1
      8       3       8 1
      9       4       9 1
@<TRIPOS>ALT_TYPE
CGenFF_4.0_ALT_TYPE_SET
CGenFF_4.0 1 CG2R51 2 CG2R51 3 CG2R51 4 CG2R51 5 OG2R50 6 HGR51 7 HGR51 8 HGR52 9 HGR52
@<TRIPOS>MOLECULE
furan
 9 9 0 0 0
****
USER_CHARGES
INVALID_CHARGES
Pose:   2 Cluster:   2 Fr_nu: 297463 TotEn:   -10.05
@<TRIPOS>ATOM
      1 C1        -74.6444  -24.0716  -38.9601 C.2    1 LIG      -0.26000
      2 C2        -75.5256  -23.4699  -39.8900 C.2    1 LIG      -0.26000
      3 C3        -73.5701  -23.2201  -38.8458 C.2    1 LIG       0.09300
      4 C4        -74.9270  -22.2936  -40.2775 C.2    1 LIG       0.09300
      5 O1        -73.7347  -22.1339  -39.6455 O.3    1 LIG      -0.29200
      6 H1        -74.7756  -25.0088  -38.4389 H      1 LIG       0.17500
      7 H2        -76.4779  -23.8464  -40.2345 H      1 LIG       0.17500
      8 H3        -72.6574  -23.2414  -38.2683 H      1 LIG       0.13800
      9 H4        -75.2054  -21.5019  -40.9578 H      1 LIG       0.13800
@<TRIPOS>BOND
      1       1       2 1
      2       1       3 2
      3       2       4 2
      4       3       5 1
      5       4       5 1
      6       1       6 1
      7       2       7 1
      8       3       8 1
      9       4       9 1
@<TRIPOS>ALT_TYPE
CGenFF_4.0_ALT_TYPE_SET
CGenFF_4.0 1 CG2R51 2 CG2R51 3 CG2R51 4 CG2R51 5 OG2R50 6 HGR51 7 HGR51 8 HGR52 9 HGR52
@<TRIPOS>MOLECULE
furan
 9 9 0 0 0
****
USER_CHARGES
INVALID_CHARGES
Pose:   3 Cluster:   3 Fr_nu:  59106 TotEn:    -9.94
@<TRIPOS>ATOM
      1 C1        -71.1324    4.0976  -48.7978 C.2    1 LIG      -0.26000
      2 C2        -70.9949    2.6900  -48.7420 C.2    1 LIG      -0.26000
      3 C3        -70.3111    4.6009  -47.8160 C.2    1 LIG       0.09300
      4 C4        -70.0992    2.4336  -47.7300 C.2    1 LIG       0.09300
      5 O1        -69.6776    3.5931  -47.1606 O.3    1 LIG      -0.29200
      6 H1        -71.7530    4.6731  -49.4693 H      1 LIG       0.17500
      7 H2        -71.4869    1.9545  -49.3619 H      1 LIG       0.17500
      8 H3        -70.0774    5.5993  -47.4759 H      1 LIG       0.13800
      9 H4        -69.6802    1.5289  -47.3141 H      1 LIG       0.13800
@<TRIPOS>BOND
      1       1       2 1
      2       1       3 2
      3       2       4 2
      4       3       5 1
      5       4       5 1
      6       1       6 1
      7       2       7 1
      8       3       8 1
      9       4       9 1
@<TRIPOS>ALT_TYPE
CGenFF_4.0_ALT_TYPE_SET
CGenFF_4.0 1 CG2R51 2 CG2R51 3 CG2R51 4 CG2R51 5 OG2R50 6 HGR51 7 HGR51 8 HGR52 9 HGR52
@<TRIPOS>MOLECULE
furan
 9 9 0 0 0
****
USER_CHARGES
INVALID_CHARGES
Pose:   4 Cluster:   4 Fr_nu: 866690 TotEn:    -9.81
@<TRIPOS>ATOM
      1 C1        -56.1471    3.5450  -39.4793 C.2    1 LIG      -0.26000
      2 C2        -57.4181    3.3140  -38.9010 C.2    1 LIG      -0.26000
      3 C3        -55.9692    2.5557  -40.4183 C.2    1 LIG       0.09300
      4 C4        -57.9262    2.2001  -39.5279 C.2    1 LIG       0.09300
      5 O1        -57.0492    1.7319  -40.4542 O.3    1 LIG      -0.29200
      6 H1        -55.4480    4.3336  -39.2412 H      1 LIG       0.17500
      7 H2        -57.9031    3.8877  -38.1245 H      1 LIG       0.17500
      8 H3        -55.1732    2.3133  -41.1072 H      1 LIG       0.13800
      9 H4        -58.8482    1.6449  -39.4342 H      1 LIG       0.13800
@<TRIPOS>BOND
      1       1       2 1
      2       1       3 2
      3       2       4 2
      4       3       5 1
      5       4       5 1
      6       1       6 1
      7       2       7 1
      8       3       8 1
      9       4       9 1
@<TRIPOS>ALT_TYPE
CGenFF_4.0_ALT_TYPE_SET
CGenFF_4.0 1 CG2R51 2 CG2R51 3 CG2R51 4 CG2R51 5 OG2R50 6 HGR51 7 HGR51 8 HGR52 9 HGR52
@<TRIPOS>MOLECULE
furan
 9 9 0 0 0
****
USER_CHARGES
INVALID_CHARGES
Pose:   5 Cluster:   5 Fr_nu:  90108 TotEn:    -9.51
@<TRIPOS>ATOM
      1 C1        -47.2710   -7.8407  -37.9605 C.2    1 LIG      -0.26000
      2 C2        -46.3642   -8.6472  -38.6888 C.2    1 LIG      -0.26000
      3 C3        -47.7478   -8.6290  -36.9391 C.2    1 LIG       0.09300
      4 C4        -46.3514   -9.8707  -38.0604 C.2    1 LIG       0.09300
      5 O1        -47.1921   -9.8678  -36.9928 O.3    1 LIG      -0.29200
      6 H1        -47.5434   -6.8137  -38.1560 H      1 LIG       0.17500
      7 H2        -45.7914   -8.3712  -39.5624 H      1 LIG       0.17500
      8 H3        -48.4481   -8.4653  -36.1329 H      1 LIG       0.13800
      9 H4        -45.8262  -10.7976  -38.2395 H      1 LIG       0.13800
@<TRIPOS>BOND
      1       1       2 1
      2       1       3 2
      3       2       4 2
      4       3       5 1
      5       4       5 1
      6       1       6 1
      7       2       7 1
      8       3       8 1
      9       4       9 1
@<TRIPOS>ALT_TYPE
CGenFF_4.0_ALT_TYPE_SET
CGenFF_4.0 1 CG2R51 2 CG2R51 3 CG2R51 4 CG2R51 5 OG2R50 6 HGR51 7 HGR51 8 HGR52 9 HGR52
@<TRIPOS>MOLECULE
furan
 9 9 0 0 0
****
USER_CHARGES
INVALID_CHARGES
Pose:   6 Cluster:   6 Fr_nu:   5379 TotEn:    -9.48
@<TRIPOS>ATOM
      1 C1        -47.1855   -8.9819  -38.3878 C.2    1 LIG      -0.26000
      2 C2        -46.1234   -9.5421  -39.1370 C.2    1 LIG      -0.26000
      3 C3        -47.0373   -9.4528  -37.1039 C.2    1 LIG       0.09300
      4 C4        -45.4018  -10.3153  -38.2575 C.2    1 LIG       0.09300
      5 O1        -45.9523  -10.2662  -37.0161 O.3    1 LIG      -0.29200
      6 H1        -47.9622   -8.3184  -38.7396 H      1 LIG       0.17500
      7 H2        -45.9104   -9.3999  -40.1867 H      1 LIG       0.17500
      8 H3        -47.5895   -9.3094  -36.1866 H      1 LIG       0.13800
      9 H4        -44.5186  -10.9300  -38.3534 H      1 LIG       0.13800
@<TRIPOS>BOND
      1       1       2 1
      2       1       3 2
      3       2       4 2
      4       3       5 1
      5       4       5 1
      6       1       6 1
      7       2       7 1
      8       3       8 1
      9       4       9 1
@<TRIPOS>ALT_TYPE
CGenFF_4.0_ALT_TYPE_SET
CGenFF_4.0 1 CG2R51 2 CG2R51 3 CG2R51 4 CG2R51 5 OG2R50 6 HGR51 7 HGR51 8 HGR52 9 HGR52
@<TRIPOS>MOLECULE
furan
 9 9 0 0 0
****
USER_CHARGES
INVALID_CHARGES
Pose:   7 Cluster:   7 Fr_nu: 237014 TotEn:    -9.06
@<TRIPOS>ATOM
      1 C1        -73.7254  -22.7677  -40.8388 C.2    1 LIG      -0.26000
      2 C2        -73.5823  -23.8748  -39.9686 C.2    1 LIG      -0.26000
      3 C3        -75.0403  -22.3751  -40.7444 C.2    1 LIG       0.09300
      4 C4        -74.8199  -24.0797  -39.4044 C.2    1 LIG       0.09300
      5 O1        -75.7142  -23.1696  -39.8720 O.3    1 LIG      -0.29200
      6 H1        -72.9654  -22.3131  -41.4577 H      1 LIG       0.17500
      7 H2        -72.6888  -24.4511  -39.7766 H      1 LIG       0.17500
      8 H3        -75.6213  -21.5905  -41.2068 H      1 LIG       0.13800
      9 H4        -75.2075  -24.7923  -38.6910 H      1 LIG       0.13800
@<TRIPOS>BOND
      1       1       2 1
      2       1       3 2
      3       2       4 2
      4       3       5 1
      5       4       5 1
      6       1       6 1
      7       2       7 1
      8       3       8 1
      9       4       9 1
@<TRIPOS>ALT_TYPE
CGenFF_4.0_ALT_TYPE_SET
CGenFF_4.0 1 CG2R51 2 CG2R51 3 CG2R51 4 CG2R51 5 OG2R50 6 HGR51 7 HGR51 8 HGR52 9 HGR52
@<TRIPOS>MOLECULE
furan
 9 9 0 0 0
****
USER_CHARGES
INVALID_CHARGES
Pose:   8 Cluster:   8 Fr_nu:    754 TotEn:    -9.04
@<TRIPOS>ATOM
      1 C1        -74.1930   -9.2289  -54.6987 C.2    1 LIG      -0.26000
      2 C2        -74.7905   -8.5713  -55.8005 C.2    1 LIG      -0.26000
      3 C3        -75.1904   -9.3946  -53.7661 C.2    1 LIG       0.09300
      4 C4        -76.1103   -8.3822  -55.4626 C.2    1 LIG       0.09300
      5 O1        -76.3622   -8.8813  -54.2241 O.3    1 LIG      -0.29200
      6 H1        -73.1641   -9.5423  -54.5969 H      1 LIG       0.17500
      7 H2        -74.3181   -8.2728  -56.7253 H      1 LIG       0.17500
      8 H3        -75.2266   -9.8356  -52.7806 H      1 LIG       0.13800
      9 H4        -76.9540   -7.9334  -55.9665 H      1 LIG       0.13800
@<TRIPOS>BOND
      1       1       2 1
      2       1       3 2
      3       2       4 2
      4       3       5 1
      5       4       5 1
      6       1       6 1
      7       2       7 1
      8       3       8 1
      9       4       9 1
@<TRIPOS>ALT_TYPE
CGenFF_4.0_ALT_TYPE_SET
CGenFF_4.0 1 CG2R51 2 CG2R51 3 CG2R51 4 CG2R51 5 OG2R50 6 HGR51 7 HGR51 8 HGR52 9 HGR52
@<TRIPOS>MOLECULE
furan
 9 9 0 0 0
****
USER_CHARGES
INVALID_CHARGES
Pose:   9 Cluster:   9 Fr_nu: 131005 TotEn:    -8.95
@<TRIPOS>ATOM
      1 C1        -71.1376    2.4234  -49.0755 C.2    1 LIG      -0.26000
      2 C2        -70.5136    2.7926  -47.8600 C.2    1 LIG      -0.26000
      3 C3        -71.7787    3.5509  -49.5336 C.2    1 LIG       0.09300
      4 C4        -70.8178    4.1194  -47.6620 C.2    1 LIG       0.09300
      5 O1        -71.5886    4.5891  -48.6778 O.3    1 LIG      -0.29200
      6 H1        -71.1225    1.4564  -49.5572 H      1 LIG       0.17500
      7 H2        -69.9166    2.1696  -47.2097 H      1 LIG       0.17500
      8 H3        -72.3791    3.7675  -50.4052 H      1 LIG       0.13800
      9 H4        -70.5751    4.8347  -46.8897 H      1 LIG       0.13800
@<TRIPOS>BOND
      1       1       2 1
      2       1       3 2
      3       2       4 2
      4       3       5 1
      5       4       5 1
      6       1       6 1
      7       2       7 1
      8       3       8 1
      9       4       9 1
@<TRIPOS>ALT_TYPE
CGenFF_4.0_ALT_TYPE_SET
CGenFF_4.0 1 CG2R51 2 CG2R51 3 CG2R51 4 CG2R51 5 OG2R50 6 HGR51 7 HGR51 8 HGR52 9 HGR52
@<TRIPOS>MOLECULE
furan
 9 9 0 0 0
****
USER_CHARGES
INVALID_CHARGES
Pose:  10 Cluster:  10 Fr_nu: 260397 TotEn:    -8.92
@<TRIPOS>ATOM
      1 C1        -74.9196  -23.1147  -40.3608 C.2    1 LIG      -0.26000
      2 C2        -73.6564  -23.0138  -39.7304 C.2    1 LIG      -0.26000
      3 C3        -75.6894  -23.9138  -39.5480 C.2    1 LIG       0.09300
      4 C4        -73.7445  -23.7583  -38.5771 C.2    1 LIG       0.09300
      5 O1        -74.9806  -24.3102  -38.4585 O.3    1 LIG      -0.29200
      6 H1        -75.2298  -22.6621  -41.2915 H      1 LIG       0.17500
      7 H2        -72.7902  -22.4667  -40.0735 H      1 LIG       0.17500
      8 H3        -76.7065  -24.2742  -39.6004 H      1 LIG       0.13800
      9 H4        -73.0535  -23.9828  -37.7777 H      1 LIG       0.13800
@<TRIPOS>BOND
      1       1       2 1
      2       1       3 2
      3       2       4 2
      4       3       5 1
      5       4       5 1
      6       1       6 1
      7       2       7 1
      8       3       8 1
      9       4       9 1
@<TRIPOS>ALT_TYPE
CGenFF_4.0_ALT_TYPE_SET
CGenFF_4.0 1 CG2R51 2 CG2R51 3 CG2R51 4 CG2R51 5 OG2R50 6 HGR51 7 HGR51 8 HGR52 9 HGR52
@<TRIPOS>MOLECULE
furan
 9 9 0 0 0
****
USER_CHARGES
INVALID_CHARGES
Pose:  11 Cluster:  11 Fr_nu: 109085 TotEn:    -8.91
@<TRIPOS>ATOM
      1 C1        -72.9398  -23.8992  -40.0781 C.2    1 LIG      -0.26000
      2 C2        -73.5317  -23.6357  -41.3364 C.2    1 LIG      -0.26000
      3 C3        -73.6107  -23.1151  -39.1686 C.2    1 LIG       0.09300
      4 C4        -74.5223  -22.7095  -41.1061 C.2    1 LIG       0.09300
      5 O1        -74.5769  -22.3870  -39.7872 O.3    1 LIG      -0.29200
      6 H1        -72.1256  -24.5756  -39.8613 H      1 LIG       0.17500
      7 H2        -73.2694  -24.0671  -42.2916 H      1 LIG       0.17500
      8 H3        -73.5266  -22.9694  -38.1015 H      1 LIG       0.13800
      9 H4        -75.2379  -22.2070  -41.7404 H      1 LIG       0.13800
@<TRIPOS>BOND
      1       1       2 1
      2       1       3 2
      3       2       4 2
      4       3       5 1
      5       4       5 1
      6       1       6 1
      7       2       7 1
      8       3       8 1
      9       4       9 1
@<TRIPOS>ALT_TYPE
CGenFF_4.0_ALT_TYPE_SET
CGenFF_4.0 1 CG2R51 2 CG2R51 3 CG2R51 4 CG2R51 5 OG2R50 6 HGR51 7 HGR51 8 HGR52 9 HGR52
@<TRIPOS>MOLECULE
furan
 9 9 0 0 0
****
USER_CHARGES
INVALID_CHARGES
Pose:  12 Cluster:  12 Fr_nu:   5802 TotEn:    -8.87
@<TRIPOS>ATOM
      1 C1        -49.7256  -10.6801  -44.3791 C.2    1 LIG      -0.26000
      2 C2        -50.8862  -10.3677  -43.6316 C.2    1 LIG      -0.26000
      3 C3        -50.1437  -11.4802  -45.4169 C.2    1 LIG       0.09300
      4 C4        -51.9307  -10.9991  -44.2660 C.2    1 LIG       0.09300
      5 O1        -51.4864  -11.6793  -45.3553 O.3    1 LIG      -0.29200
      6 H1        -48.7114  -10.3623  -44.1853 H      1 LIG       0.17500
      7 H2        -50.9530   -9.7584  -42.7418 H      1 LIG       0.17500
      8 H3        -49.6369  -11.9622  -46.2403 H      1 LIG       0.13800
      9 H4        -52.9928  -11.0594  -44.0782 H      1 LIG       0.13800
@<TRIPOS>BOND
      1       1       2 1
      2       1       3 2
      3       2       4 2
      4       3       5 1
      5       4       5 1
      6       1       6 1
      7       2       7 1
      8       3       8 1
      9       4       9 1
@<TRIPOS>ALT_TYPE
CGenFF_4.0_ALT_TYPE_SET
CGenFF_4.0 1 CG2R51 2 CG2R51 3 CG2R51 4 CG2R51 5 OG2R50 6 HGR51 7 HGR51 8 HGR52 9 HGR52
@<TRIPOS>MOLECULE
furan
 9 9 0 0 0
****
USER_CHARGES
INVALID_CHARGES
Pose:  13 Cluster:  13 Fr_nu:  47207 TotEn:    -8.80
@<TRIPOS>ATOM
      1 C1        -70.4831    3.3957  -47.1945 C.2    1 LIG      -0.26000
      2 C2        -70.9826    3.8489  -48.4389 C.2    1 LIG      -0.26000
      3 C3        -70.6396    2.0291  -47.1950 C.2    1 LIG       0.09300
      4 C4        -71.4086    2.7270  -49.1110 C.2    1 LIG       0.09300
      5 O1        -71.2030    1.6136  -48.3596 O.3    1 LIG      -0.29200
      6 H1        -70.0622    3.9907  -46.3970 H      1 LIG       0.17500
      7 H2        -71.0263    4.8661  -48.8006 H      1 LIG       0.17500
      8 H3        -70.4116    1.2503  -46.4819 H      1 LIG       0.13800
      9 H4        -71.8566    2.5611  -50.0799 H      1 LIG       0.13800
@<TRIPOS>BOND
      1       1       2 1
      2       1       3 2
      3       2       4 2
      4       3       5 1
      5       4       5 1
      6       1       6 1
      7       2       7 1
      8       3       8 1
      9       4       9 1
@<TRIPOS>ALT_TYPE
CGenFF_4.0_ALT_TYPE_SET
CGenFF_4.0 1 CG2R51 2 CG2R51 3 CG2R51 4 CG2R51 5 OG2R50 6 HGR51 7 HGR51 8 HGR52 9 HGR52
@<TRIPOS>MOLECULE
furan
 9 9 0 0 0
****
USER_CHARGES
INVALID_CHARGES
Pose:  14 Cluster:  14 Fr_nu:  68461 TotEn:    -8.72
@<TRIPOS>ATOM
      1 C1        -50.8321  -12.0156  -44.2324 C.2    1 LIG      -0.26000
      2 C2        -49.4770  -11.6266  -44.3582 C.2    1 LIG      -0.26000
      3 C3        -51.5134  -10.8964  -43.8138 C.2    1 LIG       0.09300
      4 C4        -49.4270  -10.2974  -44.0077 C.2    1 LIG       0.09300
      5 O1        -50.6642   -9.8448  -43.6745 O.3    1 LIG      -0.29200
      6 H1        -51.2586  -12.9898  -44.4224 H      1 LIG       0.17500
      7 H2        -48.6415  -12.2384  -44.6661 H      1 LIG       0.17500
      8 H3        -52.5494  -10.6943  -43.5837 H      1 LIG       0.13800
      9 H4        -48.6308   -9.5698  -43.9470 H      1 LIG       0.13800
@<TRIPOS>BOND
      1       1       2 1
      2       1       3 2
      3       2       4 2
      4       3       5 1
      5       4       5 1
      6       1       6 1
      7       2       7 1
      8       3       8 1
      9       4       9 1
@<TRIPOS>ALT_TYPE
CGenFF_4.0_ALT_TYPE_SET
CGenFF_4.0 1 CG2R51 2 CG2R51 3 CG2R51 4 CG2R51 5 OG2R50 6 HGR51 7 HGR51 8 HGR52 9 HGR52
@<TRIPOS>MOLECULE
furan
 9 9 0 0 0
****
USER_CHARGES
INVALID_CHARGES
Pose:  15 Cluster:  15 Fr_nu:    578 TotEn:    -8.71
@<TRIPOS>ATOM
      1 C1        -74.7587   -9.2021  -54.3036 C.2    1 LIG      -0.26000
      2 C2        -73.9415   -8.9325  -55.4273 C.2    1 LIG      -0.26000
      3 C3        -76.0542   -9.2068  -54.7657 C.2    1 LIG       0.09300
      4 C4        -74.7959   -8.7918  -56.4960 C.2    1 LIG       0.09300
      5 O1        -76.0856   -8.9577  -56.1011 O.3    1 LIG      -0.29200
      6 H1        -74.4429   -9.3712  -53.2843 H      1 LIG       0.17500
      7 H2        -72.8645   -8.8511  -55.4548 H      1 LIG       0.17500
      8 H3        -77.0147   -9.3643  -54.2969 H      1 LIG       0.13800
      9 H4        -74.6515   -8.5841  -57.5463 H      1 LIG       0.13800
@<TRIPOS>BOND
      1       1       2 1
      2       1       3 2
      3       2       4 2
      4       3       5 1
      5       4       5 1
      6       1       6 1
      7       2       7 1
      8       3       8 1
      9       4       9 1
@<TRIPOS>ALT_TYPE
CGenFF_4.0_ALT_TYPE_SET
CGenFF_4.0 1 CG2R51 2 CG2R51 3 CG2R51 4 CG2R51 5 OG2R50 6 HGR51 7 HGR51 8 HGR52 9 HGR52
@<TRIPOS>MOLECULE
furan
 9 9 0 0 0
****
USER_CHARGES
INVALID_CHARGES
Pose:  16 Cluster:  16 Fr_nu:  68284 TotEn:    -8.20
@<TRIPOS>ATOM
      1 C1        -51.4539  -11.1705  -43.6821 C.2    1 LIG      -0.26000
      2 C2        -50.4531  -10.3608  -43.0938 C.2    1 LIG      -0.26000
      3 C3        -50.9681  -11.5440  -44.9136 C.2    1 LIG       0.09300
      4 C4        -49.4270  -10.2974  -44.0077 C.2    1 LIG       0.09300
      5 O1        -49.7330  -11.0161  -45.1196 O.3    1 LIG      -0.29200
      6 H1        -52.4099  -11.4468  -43.2614 H      1 LIG       0.17500
      7 H2        -50.4767   -9.8834  -42.1249 H      1 LIG       0.17500
      8 H3        -51.3572  -12.1511  -45.7180 H      1 LIG       0.13800
      9 H4        -48.4634   -9.8091  -44.0170 H      1 LIG       0.13800
@<TRIPOS>BOND
      1       1       2 1
      2       1       3 2
      3       2       4 2
      4       3       5 1
      5       4       5 1
      6       1       6 1
      7       2       7 1
      8       3       8 1
      9       4       9 1
@<TRIPOS>ALT_TYPE
CGenFF_4.0_ALT_TYPE_SET
CGenFF_4.0 1 CG2R51 2 CG2R51 3 CG2R51 4 CG2R51 5 OG2R50 6 HGR51 7 HGR51 8 HGR52 9 HGR52
@<TRIPOS>MOLECULE
furan
 9 9 0 0 0
****
USER_CHARGES
INVALID_CHARGES
Pose:  17 Cluster:  17 Fr_nu:  32837 TotEn:    -8.09
@<TRIPOS>ATOM
      1 C1        -49.6460  -10.5582  -44.4607 C.2    1 LIG      -0.26000
      2 C2        -50.9804  -10.8798  -44.1154 C.2    1 LIG      -0.26000
      3 C3        -48.8474  -11.2248  -43.5608 C.2    1 LIG       0.09300
      4 C4        -50.9020  -11.7201  -43.0293 C.2    1 LIG       0.09300
      5 O1        -49.6052  -11.9355  -42.6850 O.3    1 LIG      -0.29200
      6 H1        -49.3086   -9.9200  -45.2645 H      1 LIG       0.17500
      7 H2        -51.8860  -10.5416  -44.5981 H      1 LIG       0.17500
      8 H3        -47.7788  -11.2943  -43.4179 H      1 LIG       0.13800
      9 H4        -51.6376  -12.2237  -42.4191 H      1 LIG       0.13800
@<TRIPOS>BOND
      1       1       2 1
      2       1       3 2
      3       2       4 2
      4       3       5 1
      5       4       5 1
      6       1       6 1
      7       2       7 1
      8       3       8 1
      9       4       9 1
@<TRIPOS>ALT_TYPE
CGenFF_4.0_ALT_TYPE_SET
CGenFF_4.0 1 CG2R51 2 CG2R51 3 CG2R51 4 CG2R51 5 OG2R50 6 HGR51 7 HGR51 8 HGR52 9 HGR52
@<TRIPOS>MOLECULE
furan
 9 9 0 0 0
****
USER_CHARGES
INVALID_CHARGES
Pose:  18 Cluster:  18 Fr_nu: 1638430 TotEn:    -7.88
@<TRIPOS>ATOM
      1 C1        -51.5123  -11.3120  -44.4164 C.2    1 LIG      -0.26000
      2 C2        -50.5438  -11.3638  -45.4471 C.2    1 LIG      -0.26000
      3 C3        -50.8237  -11.0327  -43.2589 C.2    1 LIG       0.09300
      4 C4        -49.3324  -11.1124  -44.8460 C.2    1 LIG       0.09300
      5 O1        -49.4944  -10.9094  -43.5122 O.3    1 LIG      -0.29200
      6 H1        -52.5788  -11.4602  -44.5058 H      1 LIG       0.17500
      7 H2        -50.7081  -11.5597  -46.4969 H      1 LIG       0.17500
      8 H3        -51.1179  -10.8959  -42.2284 H      1 LIG       0.13800
      9 H4        -48.3171  -11.0464  -45.2091 H      1 LIG       0.13800
@<TRIPOS>BOND
      1       1       2 1
      2       1       3 2
      3       2       4 2
      4       3       5 1
      5       4       5 1
      6       1       6 1
      7       2       7 1
      8       3       8 1
      9       4       9 1
@<TRIPOS>ALT_TYPE
CGenFF_4.0_ALT_TYPE_SET
CGenFF_4.0 1 CG2R51 2 CG2R51 3 CG2R51 4 CG2R51 5 OG2R50 6 HGR51 7 HGR51 8 HGR52 9 HGR52
@<TRIPOS>MOLECULE
furan
 9 9 0 0 0
****
USER_CHARGES
INVALID_CHARGES
Pose:  19 Cluster:  19 Fr_nu:   8258 TotEn:    -7.87
@<TRIPOS>ATOM
      1 C1        -46.3259  -10.2297  -37.7229 C.2    1 LIG      -0.26000
      2 C2        -47.3457   -9.3977  -37.2024 C.2    1 LIG      -0.26000
      3 C3        -45.7350   -9.5182  -38.7411 C.2    1 LIG       0.09300
      4 C4        -47.3052   -8.2371  -37.9394 C.2    1 LIG       0.09300
      5 O1        -46.3261   -8.3025  -38.8795 O.3    1 LIG      -0.29200
      6 H1        -46.0557  -11.2238  -37.3972 H      1 LIG       0.17500
      7 H2        -48.0250   -9.6165  -36.3912 H      1 LIG       0.17500
      8 H3        -44.9252   -9.7249  -39.4256 H      1 LIG       0.13800
      9 H4        -47.8746   -7.3192  -37.9204 H      1 LIG       0.13800
@<TRIPOS>BOND
      1       1       2 1
      2       1       3 2
      3       2       4 2
      4       3       5 1
      5       4       5 1
      6       1       6 1
      7       2       7 1
      8       3       8 1
      9       4       9 1
@<TRIPOS>ALT_TYPE
CGenFF_4.0_ALT_TYPE_SET
CGenFF_4.0 1 CG2R51 2 CG2R51 3 CG2R51 4 CG2R51 5 OG2R50 6 HGR51 7 HGR51 8 HGR52 9 HGR52
@<TRIPOS>MOLECULE
furan
 9 9 0 0 0
****
USER_CHARGES
INVALID_CHARGES
Pose:  20 Cluster:  20 Fr_nu: 108381 TotEn:    -7.86
@<TRIPOS>ATOM
      1 C1        -73.7947  -22.6726  -39.8926 C.2    1 LIG      -0.26000
      2 C2        -74.5223  -22.7095  -41.1061 C.2    1 LIG      -0.26000
      3 C3        -74.1151  -23.8289  -39.2200 C.2    1 LIG       0.09300
      4 C4        -75.2352  -23.8857  -41.0886 C.2    1 LIG       0.09300
      5 O1        -74.9925  -24.5738  -39.9422 O.3    1 LIG      -0.29200
      6 H1        -73.1216  -21.8998  -39.5508 H      1 LIG       0.17500
      7 H2        -74.5262  -21.9712  -41.8950 H      1 LIG       0.17500
      8 H3        -73.8187  -24.2472  -38.2691 H      1 LIG       0.13800
      9 H4        -75.9229  -24.3533  -41.7780 H      1 LIG       0.13800
@<TRIPOS>BOND
      1       1       2 1
      2       1       3 2
      3       2       4 2
      4       3       5 1
      5       4       5 1
      6       1       6 1
      7       2       7 1
      8       3       8 1
      9       4       9 1
@<TRIPOS>ALT_TYPE
CGenFF_4.0_ALT_TYPE_SET
CGenFF_4.0 1 CG2R51 2 CG2R51 3 CG2R51 4 CG2R51 5 OG2R50 6 HGR51 7 HGR51 8 HGR52 9 HGR52
@<TRIPOS>MOLECULE
furan
 9 9 0 0 0
****
USER_CHARGES
INVALID_CHARGES
Pose:  21 Cluster:  21 Fr_nu:  38206 TotEn:    -7.84
@<TRIPOS>ATOM
      1 C1        -51.7003  -11.6593  -45.4421 C.2    1 LIG      -0.26000
      2 C2        -50.3792  -11.1799  -45.2747 C.2    1 LIG      -0.26000
      3 C3        -52.4393  -11.1066  -44.4220 C.2    1 LIG       0.09300
      4 C4        -50.4051  -10.3684  -44.1644 C.2    1 LIG       0.09300
      5 O1        -51.6572  -10.3183  -43.6389 O.3    1 LIG      -0.29200
      6 H1        -52.0678  -12.3248  -46.2097 H      1 LIG       0.17500
      7 H2        -49.5162  -11.3985  -45.8869 H      1 LIG       0.17500
      8 H3        -53.4778  -11.1708  -44.1314 H      1 LIG       0.13800
      9 H4        -49.6572   -9.7852  -43.6472 H      1 LIG       0.13800
@<TRIPOS>BOND
      1       1       2 1
      2       1       3 2
      3       2       4 2
      4       3       5 1
      5       4       5 1
      6       1       6 1
      7       2       7 1
      8       3       8 1
      9       4       9 1
@<TRIPOS>ALT_TYPE
CGenFF_4.0_ALT_TYPE_SET
CGenFF_4.0 1 CG2R51 2 CG2R51 3 CG2R51 4 CG2R51 5 OG2R50 6 HGR51 7 HGR51 8 HGR52 9 HGR52
@<TRIPOS>MOLECULE
furan
 9 9 0 0 0
****
USER_CHARGES
INVALID_CHARGES
Pose:  22 Cluster:  22 Fr_nu: 285505 TotEn:    -7.59
@<TRIPOS>ATOM
      1 C1        -49.2772  -12.1424  -26.7795 C.2    1 LIG      -0.26000
      2 C2        -49.5385  -10.7885  -27.0989 C.2    1 LIG      -0.26000
      3 C3        -49.9374  -12.8921  -27.7251 C.2    1 LIG       0.09300
      4 C4        -50.3395  -10.8075  -28.2169 C.2    1 LIG       0.09300
      5 O1        -50.5873  -12.0860  -28.6050 O.3    1 LIG      -0.29200
      6 H1        -48.6826  -12.5240  -25.9622 H      1 LIG       0.17500
      7 H2        -49.1867   -9.9089  -26.5793 H      1 LIG       0.17500
      8 H3        -50.0373  -13.9532  -27.9015 H      1 LIG       0.13800
      9 H4        -50.7932  -10.0381  -28.8246 H      1 LIG       0.13800
@<TRIPOS>BOND
      1       1       2 1
      2       1       3 2
      3       2       4 2
      4       3       5 1
      5       4       5 1
      6       1       6 1
      7       2       7 1
      8       3       8 1
      9       4       9 1
@<TRIPOS>ALT_TYPE
CGenFF_4.0_ALT_TYPE_SET
CGenFF_4.0 1 CG2R51 2 CG2R51 3 CG2R51 4 CG2R51 5 OG2R50 6 HGR51 7 HGR51 8 HGR52 9 HGR52
@<TRIPOS>MOLECULE
furan
 9 9 0 0 0
****
USER_CHARGES
INVALID_CHARGES
Pose:  23 Cluster:  23 Fr_nu:  14988 TotEn:    -7.43
@<TRIPOS>ATOM
      1 C1        -75.5875   -9.6675  -55.2287 C.2    1 LIG      -0.26000
      2 C2        -74.5639   -9.3970  -54.2894 C.2    1 LIG      -0.26000
      3 C3        -75.3306   -8.8644  -56.3155 C.2    1 LIG       0.09300
      4 C4        -73.7544   -8.4480  -54.8692 C.2    1 LIG       0.09300
      5 O1        -74.2149   -8.1181  -56.1044 O.3    1 LIG      -0.29200
      6 H1        -76.4099  -10.3607  -55.1262 H      1 LIG       0.17500
      7 H2        -74.4325   -9.8388  -53.3122 H      1 LIG       0.17500
      8 H3        -75.8196   -8.7154  -57.2672 H      1 LIG       0.13800
      9 H4        -72.8600   -7.9329  -54.5506 H      1 LIG       0.13800
@<TRIPOS>BOND
      1       1       2 1
      2       1       3 2
      3       2       4 2
      4       3       5 1
      5       4       5 1
      6       1       6 1
      7       2       7 1
      8       3       8 1
      9       4       9 1
@<TRIPOS>ALT_TYPE
CGenFF_4.0_ALT_TYPE_SET
CGenFF_4.0 1 CG2R51 2 CG2R51 3 CG2R51 4 CG2R51 5 OG2R50 6 HGR51 7 HGR51 8 HGR52 9 HGR52
@<TRIPOS>MOLECULE
furan
 9 9 0 0 0
****
USER_CHARGES
INVALID_CHARGES
Pose:  24 Cluster:  24 Fr_nu: 110066 TotEn:    -7.35
@<TRIPOS>ATOM
      1 C1        -74.5179  -24.9209  -40.8124 C.2    1 LIG      -0.26000
      2 C2        -74.9701  -23.8845  -41.6636 C.2    1 LIG      -0.26000
      3 C3        -73.8258  -24.3053  -39.7955 C.2    1 LIG       0.09300
      4 C4        -74.5223  -22.7095  -41.1061 C.2    1 LIG       0.09300
      5 O1        -73.8239  -22.9573  -39.9671 O.3    1 LIG      -0.29200
      6 H1        -74.6761  -25.9836  -40.9261 H      1 LIG       0.17500
      7 H2        -75.5501  -23.9818  -42.5700 H      1 LIG       0.17500
      8 H3        -73.3045  -24.6659  -38.9206 H      1 LIG       0.13800
      9 H4        -74.6119  -21.6691  -41.3827 H      1 LIG       0.13800
@<TRIPOS>BOND
      1       1       2 1
      2       1       3 2
      3       2       4 2
      4       3       5 1
      5       4       5 1
      6       1       6 1
      7       2       7 1
      8       3       8 1
      9       4       9 1
@<TRIPOS>ALT_TYPE
CGenFF_4.0_ALT_TYPE_SET
CGenFF_4.0 1 CG2R51 2 CG2R51 3 CG2R51 4 CG2R51 5 OG2R50 6 HGR51 7 HGR51 8 HGR52 9 HGR52
@<TRIPOS>MOLECULE
furan
 9 9 0 0 0
****
USER_CHARGES
INVALID_CHARGES
Pose:  25 Cluster:  25 Fr_nu: 2497707 TotEn:    -7.32
@<TRIPOS>ATOM
      1 C1        -56.2653    2.6759  -40.6630 C.2    1 LIG      -0.26000
      2 C2        -57.5887    2.3459  -41.0411 C.2    1 LIG      -0.26000
      3 C3        -56.2765    2.7882  -39.2921 C.2    1 LIG       0.09300
      4 C4        -58.3142    2.2799  -39.8743 C.2    1 LIG       0.09300
      5 O1        -57.5215    2.5482  -38.8036 O.3    1 LIG      -0.29200
      6 H1        -55.4105    2.8150  -41.3089 H      1 LIG       0.17500
      7 H2        -57.9664    2.1770  -42.0392 H      1 LIG       0.17500
      8 H3        -55.5214    3.0191  -38.5548 H      1 LIG       0.13800
      9 H4        -59.3485    2.0654  -39.6483 H      1 LIG       0.13800
@<TRIPOS>BOND
      1       1       2 1
      2       1       3 2
      3       2       4 2
      4       3       5 1
      5       4       5 1
      6       1       6 1
      7       2       7 1
      8       3       8 1
      9       4       9 1
@<TRIPOS>ALT_TYPE
CGenFF_4.0_ALT_TYPE_SET
CGenFF_4.0 1 CG2R51 2 CG2R51 3 CG2R51 4 CG2R51 5 OG2R50 6 HGR51 7 HGR51 8 HGR52 9 HGR52
@<TRIPOS>MOLECULE
furan
 9 9 0 0 0
****
USER_CHARGES
INVALID_CHARGES
Pose:  26 Cluster:  26 Fr_nu: 940984 TotEn:    -7.27
@<TRIPOS>ATOM
      1 C1        -74.1605  -23.9751  -38.7362 C.2    1 LIG      -0.26000
      2 C2        -74.5988  -23.8509  -40.0762 C.2    1 LIG      -0.26000
      3 C3        -72.9212  -23.3808  -38.6830 C.2    1 LIG       0.09300
      4 C4        -73.5961  -23.1895  -40.7464 C.2    1 LIG       0.09300
      5 O1        -72.5699  -22.8993  -39.9042 O.3    1 LIG      -0.29200
      6 H1        -74.6824  -24.4401  -37.9123 H      1 LIG       0.17500
      7 H2        -75.5292  -24.1997  -40.5005 H      1 LIG       0.17500
      8 H3        -72.1998  -23.2254  -37.8940 H      1 LIG       0.13800
      9 H4        -73.4670  -22.8671  -41.7693 H      1 LIG       0.13800
@<TRIPOS>BOND
      1       1       2 1
      2       1       3 2
      3       2       4 2
      4       3       5 1
      5       4       5 1
      6       1       6 1
      7       2       7 1
      8       3       8 1
      9       4       9 1
@<TRIPOS>ALT_TYPE
CGenFF_4.0_ALT_TYPE_SET
CGenFF_4.0 1 CG2R51 2 CG2R51 3 CG2R51 4 CG2R51 5 OG2R50 6 HGR51 7 HGR51 8 HGR52 9 HGR52
@<TRIPOS>MOLECULE
furan
 9 9 0 0 0
****
USER_CHARGES
INVALID_CHARGES
Pose:  27 Cluster:  27 Fr_nu:    549 TotEn:    -7.27
@<TRIPOS>ATOM
      1 C1        -75.3510   -8.6726  -54.3386 C.2    1 LIG      -0.26000
      2 C2        -75.0989   -7.8975  -55.4958 C.2    1 LIG      -0.26000
      3 C3        -75.1842   -9.9852  -54.7143 C.2    1 LIG       0.09300
      4 C4        -74.7959   -8.7918  -56.4960 C.2    1 LIG       0.09300
      5 O1        -74.8457  -10.0665  -56.0278 O.3    1 LIG      -0.29200
      6 H1        -75.6209   -8.3187  -53.3542 H      1 LIG       0.17500
      7 H2        -75.1334   -6.8217  -55.5890 H      1 LIG       0.17500
      8 H3        -75.2645  -10.9280  -54.1930 H      1 LIG       0.13800
      9 H4        -74.5362   -8.6867  -57.5393 H      1 LIG       0.13800
@<TRIPOS>BOND
      1       1       2 1
      2       1       3 2
      3       2       4 2
      4       3       5 1
      5       4       5 1
      6       1       6 1
      7       2       7 1
      8       3       8 1
      9       4       9 1
@<TRIPOS>ALT_TYPE
CGenFF_4.0_ALT_TYPE_SET
CGenFF_4.0 1 CG2R51 2 CG2R51 3 CG2R51 4 CG2R51 5 OG2R50 6 HGR51 7 HGR51 8 HGR52 9 HGR52
@<TRIPOS>MOLECULE
furan
 9 9 0 0 0
****
USER_CHARGES
INVALID_CHARGES
Pose:  28 Cluster:  28 Fr_nu:  15072 TotEn:    -7.26
@<TRIPOS>ATOM
      1 C1        -75.7555   -8.0424  -55.3045 C.2    1 LIG      -0.26000
      2 C2        -75.6729   -8.8945  -54.1775 C.2    1 LIG      -0.26000
      3 C3        -74.4871   -7.9849  -55.8337 C.2    1 LIG       0.09300
      4 C4        -74.3600   -9.2971  -54.0983 C.2    1 LIG       0.09300
      5 O1        -73.6306   -8.7470  -55.1043 O.3    1 LIG      -0.29200
      6 H1        -76.6299   -7.5334  -55.6835 H      1 LIG       0.17500
      7 H2        -76.4706   -9.1798  -53.5069 H      1 LIG       0.17500
      8 H3        -74.0532   -7.4752  -56.6816 H      1 LIG       0.13800
      9 H4        -73.8144   -9.9388  -53.4219 H      1 LIG       0.13800
@<TRIPOS>BOND
      1       1       2 1
      2       1       3 2
      3       2       4 2
      4       3       5 1
      5       4       5 1
      6       1       6 1
      7       2       7 1
      8       3       8 1
      9       4       9 1
@<TRIPOS>ALT_TYPE
CGenFF_4.0_ALT_TYPE_SET
CGenFF_4.0 1 CG2R51 2 CG2R51 3 CG2R51 4 CG2R51 5 OG2R50 6 HGR51 7 HGR51 8 HGR52 9 HGR52
@<TRIPOS>MOLECULE
furan
 9 9 0 0 0
****
USER_CHARGES
INVALID_CHARGES
Pose:  29 Cluster:  29 Fr_nu: 110427 TotEn:    -7.20
@<TRIPOS>ATOM
      1 C1        -74.2649  -23.7796  -39.1657 C.2    1 LIG      -0.26000
      2 C2        -75.2095  -23.1196  -39.9874 C.2    1 LIG      -0.26000
      3 C3        -73.0677  -23.7259  -39.8409 C.2    1 LIG       0.09300
      4 C4        -74.5223  -22.7095  -41.1061 C.2    1 LIG       0.09300
      5 O1        -73.2160  -23.0752  -41.0246 O.3    1 LIG      -0.29200
      6 H1        -74.4354  -24.2376  -38.2022 H      1 LIG       0.17500
      7 H2        -76.2599  -22.9622  -39.7890 H      1 LIG       0.17500
      8 H3        -72.0712  -24.0831  -39.6255 H      1 LIG       0.13800
      9 H4        -74.8032  -22.1751  -42.0019 H      1 LIG       0.13800
@<TRIPOS>BOND
      1       1       2 1
      2       1       3 2
      3       2       4 2
      4       3       5 1
      5       4       5 1
      6       1       6 1
      7       2       7 1
      8       3       8 1
      9       4       9 1
@<TRIPOS>ALT_TYPE
CGenFF_4.0_ALT_TYPE_SET
CGenFF_4.0 1 CG2R51 2 CG2R51 3 CG2R51 4 CG2R51 5 OG2R50 6 HGR51 7 HGR51 8 HGR52 9 HGR52
@<TRIPOS>MOLECULE
furan
 9 9 0 0 0
****
USER_CHARGES
INVALID_CHARGES
Pose:  30 Cluster:  30 Fr_nu:  87358 TotEn:    -7.14
@<TRIPOS>ATOM
      1 C1        -75.3260   -9.5802  -55.9947 C.2    1 LIG      -0.26000
      2 C2        -74.1454   -9.1897  -55.3188 C.2    1 LIG      -0.26000
      3 C3        -76.2298   -9.9248  -55.0168 C.2    1 LIG       0.09300
      4 C4        -74.4120   -9.3233  -53.9760 C.2    1 LIG       0.09300
      5 O1        -75.6805   -9.7709  -53.7835 O.3    1 LIG      -0.29200
      6 H1        -75.4966   -9.6076  -57.0612 H      1 LIG       0.17500
      7 H2        -73.2164   -8.8527  -55.7557 H      1 LIG       0.17500
      8 H3        -77.2504  -10.2786  -55.0331 H      1 LIG       0.13800
      9 H4        -73.8361   -9.1498  -53.0787 H      1 LIG       0.13800
@<TRIPOS>BOND
      1       1       2 1
      2       1       3 2
      3       2       4 2
      4       3       5 1
      5       4       5 1
      6       1       6 1
      7       2       7 1
      8       3       8 1
      9       4       9 1
@<TRIPOS>ALT_TYPE
CGenFF_4.0_ALT_TYPE_SET
CGenFF_4.0 1 CG2R51 2 CG2R51 3 CG2R51 4 CG2R51 5 OG2R50 6 HGR51 7 HGR51 8 HGR52 9 HGR52
@<TRIPOS>MOLECULE
furan
 9 9 0 0 0
****
USER_CHARGES
INVALID_CHARGES
Pose:  31 Cluster:  31 Fr_nu: 659269 TotEn:    -6.73
@<TRIPOS>ATOM
      1 C1        -75.7961   -9.7243  -53.7885 C.2    1 LIG      -0.26000
      2 C2        -76.1117  -10.4906  -54.9358 C.2    1 LIG      -0.26000
      3 C3        -75.4335   -8.4797  -54.2483 C.2    1 LIG       0.09300
      4 C4        -75.9197   -9.6596  -56.0149 C.2    1 LIG       0.09300
      5 O1        -75.5063   -8.4319  -55.6044 O.3    1 LIG      -0.29200
      6 H1        -75.8282  -10.0399  -52.7557 H      1 LIG       0.17500
      7 H2        -76.4386  -11.5198  -54.9717 H      1 LIG       0.17500
      8 H3        -75.1158   -7.5674  -53.7648 H      1 LIG       0.13800
      9 H4        -76.0281   -9.7837  -57.0826 H      1 LIG       0.13800
@<TRIPOS>BOND
      1       1       2 1
      2       1       3 2
      3       2       4 2
      4       3       5 1
      5       4       5 1
      6       1       6 1
      7       2       7 1
      8       3       8 1
      9       4       9 1
@<TRIPOS>ALT_TYPE
CGenFF_4.0_ALT_TYPE_SET
CGenFF_4.0 1 CG2R51 2 CG2R51 3 CG2R51 4 CG2R51 5 OG2R50 6 HGR51 7 HGR51 8 HGR52 9 HGR52
@<TRIPOS>MOLECULE
furan
 9 9 0 0 0
****
USER_CHARGES
INVALID_CHARGES
Pose:  32 Cluster:  32 Fr_nu: 659181 TotEn:    -6.44
@<TRIPOS>ATOM
      1 C1        -74.8523   -8.9273  -54.1981 C.2    1 LIG      -0.26000
      2 C2        -75.1740   -8.6065  -55.5385 C.2    1 LIG      -0.26000
      3 C3        -75.4246  -10.1535  -53.9509 C.2    1 LIG       0.09300
      4 C4        -75.9197   -9.6596  -56.0149 C.2    1 LIG       0.09300
      5 O1        -76.0769  -10.6068  -55.0533 O.3    1 LIG      -0.29200
      6 H1        -74.2761   -8.3382  -53.4994 H      1 LIG       0.17500
      7 H2        -74.8967   -7.7189  -56.0887 H      1 LIG       0.17500
      8 H3        -75.4565  -10.8034  -53.0885 H      1 LIG       0.13800
      9 H4        -76.3870   -9.8754  -56.9647 H      1 LIG       0.13800
@<TRIPOS>BOND
      1       1       2 1
      2       1       3 2
      3       2       4 2
      4       3       5 1
      5       4       5 1
      6       1       6 1
      7       2       7 1
      8       3       8 1
      9       4       9 1
@<TRIPOS>ALT_TYPE
CGenFF_4.0_ALT_TYPE_SET
CGenFF_4.0 1 CG2R51 2 CG2R51 3 CG2R51 4 CG2R51 5 OG2R50 6 HGR51 7 HGR51 8 HGR52 9 HGR52
@<TRIPOS>MOLECULE
furan
 9 9 0 0 0
****
USER_CHARGES
INVALID_CHARGES
Pose:  33 Cluster:  33 Fr_nu: 237358 TotEn:    -5.99
@<TRIPOS>ATOM
      1 C1        -74.4034  -22.6023  -40.1128 C.2    1 LIG      -0.26000
      2 C2        -74.6029  -23.9743  -39.8284 C.2    1 LIG      -0.26000
      3 C3        -74.6885  -22.4438  -41.4491 C.2    1 LIG       0.09300
      4 C4        -74.9959  -24.5564  -41.0111 C.2    1 LIG       0.09300
      5 O1        -75.0506  -23.6302  -42.0039 O.3    1 LIG      -0.29200
      6 H1        -74.0904  -21.8261  -39.4296 H      1 LIG       0.17500
      7 H2        -74.4764  -24.4761  -38.8799 H      1 LIG       0.17500
      8 H3        -74.6833  -21.5966  -42.1193 H      1 LIG       0.13800
      9 H4        -75.2598  -25.5643  -41.2967 H      1 LIG       0.13800
@<TRIPOS>BOND
      1       1       2 1
      2       1       3 2
      3       2       4 2
      4       3       5 1
      5       4       5 1
      6       1       6 1
      7       2       7 1
      8       3       8 1
      9       4       9 1
@<TRIPOS>ALT_TYPE
CGenFF_4.0_ALT_TYPE_SET
CGenFF_4.0 1 CG2R51 2 CG2R51 3 CG2R51 4 CG2R51 5 OG2R50 6 HGR51 7 HGR51 8 HGR52 9 HGR52
@<TRIPOS>MOLECULE
pyrimidine
 10 10 0 0 0
****
USER_CHARGES
INVALID_CHARGES
Pose:   1 Cluster:   1 Fr_nu: 4561028 TotEn:   -16.44
@<TRIPOS>ATOM
      1 C1        -58.2776    2.8010  -39.7988 C.ar   1 LIG      -0.13100
      2 C2        -58.1395    2.6396  -41.1624 C.ar   1 LIG       0.28900
      3 C3        -57.1162    2.6840  -39.0631 C.ar   1 LIG       0.28900
      4 C4        -55.9035    2.2927  -40.9455 C.ar   1 LIG       0.50700
      5 N1        -56.9632    2.3836  -41.7715 N.ar   1 LIG      -0.71900
      6 N2        -55.9075    2.4292  -39.6057 N.ar   1 LIG      -0.71900
      7 H1        -59.2341    3.0057  -39.3368 H      1 LIG       0.11500
      8 H2        -58.9970    2.7139  -41.8225 H      1 LIG       0.11400
      9 H3        -57.1258    2.7946  -37.9842 H      1 LIG       0.11400
     10 H4        -54.9459    2.0867  -41.4077 H      1 LIG       0.14100
@<TRIPOS>BOND
      1       1       2 ar
      2       1       3 ar
      3       2       5 ar
      4       3       6 ar
      5       4       5 ar
      6       4       6 ar
      7       1       7 1
      8       2       8 1
      9       3       9 1
     10       4      10 1
@<TRIPOS>ALT_TYPE
CGenFF_4.0_ALT_TYPE_SET
CGenFF_4.0 1 CG2R61 2 CG2R61 3 CG2R61 4 CG2R64 5 NG2R62 6 NG2R62 7 HGR61 8 HGR62 9 HGR62 10 HGR62
@<TRIPOS>MOLECULE
pyrimidine
 10 10 0 0 0
****
USER_CHARGES
INVALID_CHARGES
Pose:   2 Cluster:   2 Fr_nu: 781145 TotEn:   -15.93
@<TRIPOS>ATOM
      1 C1        -58.9475    2.8712  -39.7384 C.ar   1 LIG      -0.13100
      2 C2        -58.6944    3.8022  -40.7251 C.ar   1 LIG       0.28900
      3 C3        -57.8528    2.1569  -39.2965 C.ar   1 LIG       0.28900
      4 C4        -56.4852    3.2671  -40.7333 C.ar   1 LIG       0.50700
      5 N1        -57.4709    4.0270  -41.2474 N.ar   1 LIG      -0.71900
      6 N2        -56.6026    2.3295  -39.7736 N.ar   1 LIG      -0.71900
      7 H1        -59.9396    2.7116  -39.3377 H      1 LIG       0.11500
      8 H2        -59.4927    4.4111  -41.1353 H      1 LIG       0.11400
      9 H3        -57.9537    1.4027  -38.5236 H      1 LIG       0.11400
     10 H4        -55.4920    3.4260  -41.1351 H      1 LIG       0.14100
@<TRIPOS>BOND
      1       1       2 ar
      2       1       3 ar
      3       2       5 ar
      4       3       6 ar
      5       4       5 ar
      6       4       6 ar
      7       1       7 1
      8       2       8 1
      9       3       9 1
     10       4      10 1
@<TRIPOS>ALT_TYPE
CGenFF_4.0_ALT_TYPE_SET
CGenFF_4.0 1 CG2R61 2 CG2R61 3 CG2R61 4 CG2R64 5 NG2R62 6 NG2R62 7 HGR61 8 HGR62 9 HGR62 10 HGR62
@<TRIPOS>MOLECULE
pyrimidine
 10 10 0 0 0
****
USER_CHARGES
INVALID_CHARGES
Pose:   3 Cluster:   3 Fr_nu: 3981092 TotEn:   -15.23
@<TRIPOS>ATOM
      1 C1        -58.8115    2.9310  -39.6031 C.ar   1 LIG      -0.13100
      2 C2        -57.8016    2.3157  -38.8917 C.ar   1 LIG       0.28900
      3 C3        -58.5029    4.1690  -40.1287 C.ar   1 LIG       0.28900
      4 C4        -56.4030    4.0685  -39.2642 C.ar   1 LIG       0.50700
      5 N1        -56.5808    2.8579  -38.7020 N.ar   1 LIG      -0.71900
      6 N2        -57.3044    4.7698  -39.9780 N.ar   1 LIG      -0.71900
      7 H1        -59.7819    2.4728  -39.7395 H      1 LIG       0.11500
      8 H2        -57.9511    1.3406  -38.4411 H      1 LIG       0.11400
      9 H3        -59.2333    4.7292  -40.7023 H      1 LIG       0.11400
     10 H4        -55.4319    4.5280  -39.1268 H      1 LIG       0.14100
@<TRIPOS>BOND
      1       1       2 ar
      2       1       3 ar
      3       2       5 ar
      4       3       6 ar
      5       4       5 ar
      6       4       6 ar
      7       1       7 1
      8       2       8 1
      9       3       9 1
     10       4      10 1
@<TRIPOS>ALT_TYPE
CGenFF_4.0_ALT_TYPE_SET
CGenFF_4.0 1 CG2R61 2 CG2R61 3 CG2R61 4 CG2R64 5 NG2R62 6 NG2R62 7 HGR61 8 HGR62 9 HGR62 10 HGR62
@<TRIPOS>MOLECULE
pyrimidine
 10 10 0 0 0
****
USER_CHARGES
INVALID_CHARGES
Pose:   4 Cluster:   4 Fr_nu:  35751 TotEn:   -15.16
@<TRIPOS>ATOM
      1 C1        -52.0875  -11.7235  -45.1371 C.ar   1 LIG      -0.13100
      2 C2        -51.1813  -12.0387  -46.1291 C.ar   1 LIG       0.28900
      3 C3        -51.6303  -10.8591  -44.1635 C.ar   1 LIG       0.28900
      4 C4        -49.5973  -10.7199  -45.1707 C.ar   1 LIG       0.50700
      5 N1        -49.9235  -11.5532  -46.1770 N.ar   1 LIG      -0.71900
      6 N2        -50.3866  -10.3364  -44.1491 N.ar   1 LIG      -0.71900
      7 H1        -53.0907  -12.1279  -45.1234 H      1 LIG       0.11500
      8 H2        -51.4501  -12.7107  -46.9369 H      1 LIG       0.11400
      9 H3        -52.2706  -10.5542  -43.3429 H      1 LIG       0.11400
     10 H4        -48.5925  -10.3157  -45.1835 H      1 LIG       0.14100
@<TRIPOS>BOND
      1       1       2 ar
      2       1       3 ar
      3       2       5 ar
      4       3       6 ar
      5       4       5 ar
      6       4       6 ar
      7       1       7 1
      8       2       8 1
      9       3       9 1
     10       4      10 1
@<TRIPOS>ALT_TYPE
CGenFF_4.0_ALT_TYPE_SET
CGenFF_4.0 1 CG2R61 2 CG2R61 3 CG2R61 4 CG2R64 5 NG2R62 6 NG2R62 7 HGR61 8 HGR62 9 HGR62 10 HGR62
@<TRIPOS>MOLECULE
pyrimidine
 10 10 0 0 0
****
USER_CHARGES
INVALID_CHARGES
Pose:   5 Cluster:   5 Fr_nu: 444230 TotEn:   -14.48
@<TRIPOS>ATOM
      1 C1        -74.5326  -22.9106  -40.6857 C.ar   1 LIG      -0.13100
      2 C2        -73.2576  -22.4533  -40.4217 C.ar   1 LIG       0.28900
      3 C3        -75.0842  -23.7305  -39.7226 C.ar   1 LIG       0.28900
      4 C4        -73.2115  -23.5727  -38.4439 C.ar   1 LIG       0.50700
      5 N1        -72.5652  -22.7657  -39.3066 N.ar   1 LIG      -0.71900
      6 N2        -74.4496  -24.0835  -38.5855 N.ar   1 LIG      -0.71900
      7 H1        -75.0648  -22.6440  -41.5890 H      1 LIG       0.11500
      8 H2        -72.7423  -21.8035  -41.1207 H      1 LIG       0.11400
      9 H3        -76.0817  -24.1392  -39.8426 H      1 LIG       0.11400
     10 H4        -72.6784  -23.8407  -37.5399 H      1 LIG       0.14100
@<TRIPOS>BOND
      1       1       2 ar
      2       1       3 ar
      3       2       5 ar
      4       3       6 ar
      5       4       5 ar
      6       4       6 ar
      7       1       7 1
      8       2       8 1
      9       3       9 1
     10       4      10 1
@<TRIPOS>ALT_TYPE
CGenFF_4.0_ALT_TYPE_SET
CGenFF_4.0 1 CG2R61 2 CG2R61 3 CG2R61 4 CG2R64 5 NG2R62 6 NG2R62 7 HGR61 8 HGR62 9 HGR62 10 HGR62
@<TRIPOS>MOLECULE
pyrimidine
 10 10 0 0 0
****
USER_CHARGES
INVALID_CHARGES
Pose:   6 Cluster:   6 Fr_nu:  89756 TotEn:   -14.17
@<TRIPOS>ATOM
      1 C1        -62.0020    3.1287  -43.4691 C.ar   1 LIG      -0.13100
      2 C2        -61.8656    3.8309  -44.6493 C.ar   1 LIG       0.28900
      3 C3        -60.8391    2.5915  -42.9562 C.ar   1 LIG       0.28900
      4 C4        -59.6284    3.4300  -44.6876 C.ar   1 LIG       0.50700
      5 N1        -60.6896    4.0018  -45.2881 N.ar   1 LIG      -0.71900
      6 N2        -59.6306    2.7230  -43.5414 N.ar   1 LIG      -0.71900
      7 H1        -62.9583    3.0072  -42.9782 H      1 LIG       0.11500
      8 H2        -62.7242    4.2889  -45.1281 H      1 LIG       0.11400
      9 H3        -60.8473    2.0226  -42.0327 H      1 LIG       0.11400
     10 H4        -58.6710    3.5506  -45.1796 H      1 LIG       0.14100
@<TRIPOS>BOND
      1       1       2 ar
      2       1       3 ar
      3       2       5 ar
      4       3       6 ar
      5       4       5 ar
      6       4       6 ar
      7       1       7 1
      8       2       8 1
      9       3       9 1
     10       4      10 1
@<TRIPOS>ALT_TYPE
CGenFF_4.0_ALT_TYPE_SET
CGenFF_4.0 1 CG2R61 2 CG2R61 3 CG2R61 4 CG2R64 5 NG2R62 6 NG2R62 7 HGR61 8 HGR62 9 HGR62 10 HGR62
@<TRIPOS>MOLECULE
pyrimidine
 10 10 0 0 0
****
USER_CHARGES
INVALID_CHARGES
Pose:   7 Cluster:   7 Fr_nu: 3540970 TotEn:   -13.98
@<TRIPOS>ATOM
      1 C1        -52.5366  -11.5288  -45.1516 C.ar   1 LIG      -0.13100
      2 C2        -52.3213  -12.2111  -46.3317 C.ar   1 LIG       0.28900
      3 C3        -51.6097  -11.7535  -44.1544 C.ar   1 LIG       0.28900
      4 C4        -50.4500  -13.1854  -45.4854 C.ar   1 LIG       0.50700
      5 N1        -51.2844  -13.0504  -46.5337 N.ar   1 LIG      -0.71900
      6 N2        -50.5504  -12.5784  -44.2874 N.ar   1 LIG      -0.71900
      7 H1        -53.3773  -10.8615  -45.0170 H      1 LIG       0.11500
      8 H2        -52.9971  -12.0983  -47.1724 H      1 LIG       0.11400
      9 H3        -51.6962  -11.2620  -43.1914 H      1 LIG       0.11400
     10 H4        -49.6088  -13.8544  -45.6195 H      1 LIG       0.14100
@<TRIPOS>BOND
      1       1       2 ar
      2       1       3 ar
      3       2       5 ar
      4       3       6 ar
      5       4       5 ar
      6       4       6 ar
      7       1       7 1
      8       2       8 1
      9       3       9 1
     10       4      10 1
@<TRIPOS>ALT_TYPE
CGenFF_4.0_ALT_TYPE_SET
CGenFF_4.0 1 CG2R61 2 CG2R61 3 CG2R61 4 CG2R64 5 NG2R62 6 NG2R62 7 HGR61 8 HGR62 9 HGR62 10 HGR62
@<TRIPOS>MOLECULE
pyrimidine
 10 10 0 0 0
****
USER_CHARGES
INVALID_CHARGES
Pose:   8 Cluster:   8 Fr_nu: 4134422 TotEn:   -13.93
@<TRIPOS>ATOM
      1 C1        -81.1300  -21.9868  -33.6515 C.ar   1 LIG      -0.13100
      2 C2        -80.3772  -21.7422  -32.5210 C.ar   1 LIG       0.28900
      3 C3        -82.4248  -22.4075  -33.4270 C.ar   1 LIG       0.28900
      4 C4        -82.1204  -22.3083  -31.1766 C.ar   1 LIG       0.50700
      5 N1        -80.8424  -21.8931  -31.2636 N.ar   1 LIG      -0.71900
      6 N2        -82.9548  -22.5797  -32.1983 N.ar   1 LIG      -0.71900
      7 H1        -80.7309  -21.8574  -34.6486 H      1 LIG       0.11500
      8 H2        -79.3481  -21.4081  -32.5978 H      1 LIG       0.11400
      9 H3        -83.0920  -22.6250  -34.2540 H      1 LIG       0.11400
     10 H4        -82.5199  -22.4390  -30.1783 H      1 LIG       0.14100
@<TRIPOS>BOND
      1       1       2 ar
      2       1       3 ar
      3       2       5 ar
      4       3       6 ar
      5       4       5 ar
      6       4       6 ar
      7       1       7 1
      8       2       8 1
      9       3       9 1
     10       4      10 1
@<TRIPOS>ALT_TYPE
CGenFF_4.0_ALT_TYPE_SET
CGenFF_4.0 1 CG2R61 2 CG2R61 3 CG2R61 4 CG2R64 5 NG2R62 6 NG2R62 7 HGR61 8 HGR62 9 HGR62 10 HGR62
@<TRIPOS>MOLECULE
pyrimidine
 10 10 0 0 0
****
USER_CHARGES
INVALID_CHARGES
Pose:   9 Cluster:   9 Fr_nu: 3538068 TotEn:   -13.85
@<TRIPOS>ATOM
      1 C1        -51.8017  -12.1126  -44.6709 C.ar   1 LIG      -0.13100
      2 C2        -51.9984  -10.7650  -44.4478 C.ar   1 LIG       0.28900
      3 C3        -50.5891  -12.6171  -44.2477 C.ar   1 LIG       0.28900
      4 C4        -49.9460  -10.5728  -43.4899 C.ar   1 LIG       0.50700
      5 N1        -51.0886   -9.9624  -43.8577 N.ar   1 LIG      -0.71900
      6 N2        -49.6345  -11.8730  -43.6514 N.ar   1 LIG      -0.71900
      7 H1        -52.5493  -12.7330  -45.1468 H      1 LIG       0.11500
      8 H2        -52.9209  -10.2792  -44.7465 H      1 LIG       0.11400
      9 H3        -50.3438  -13.6652  -44.3809 H      1 LIG       0.11400
     10 H4        -49.1969   -9.9516  -43.0144 H      1 LIG       0.14100
@<TRIPOS>BOND
      1       1       2 ar
      2       1       3 ar
      3       2       5 ar
      4       3       6 ar
      5       4       5 ar
      6       4       6 ar
      7       1       7 1
      8       2       8 1
      9       3       9 1
     10       4      10 1
@<TRIPOS>ALT_TYPE
CGenFF_4.0_ALT_TYPE_SET
CGenFF_4.0 1 CG2R61 2 CG2R61 3 CG2R61 4 CG2R64 5 NG2R62 6 NG2R62 7 HGR61 8 HGR62 9 HGR62 10 HGR62
@<TRIPOS>MOLECULE
pyrimidine
 10 10 0 0 0
****
USER_CHARGES
INVALID_CHARGES
Pose:  10 Cluster:  10 Fr_nu:  29667 TotEn:   -13.78
@<TRIPOS>ATOM
      1 C1        -61.7335    2.6438  -43.5452 C.ar   1 LIG      -0.13100
      2 C2        -61.1470    2.6707  -44.7941 C.ar   1 LIG       0.28900
      3 C3        -61.0709    3.3457  -42.5592 C.ar   1 LIG       0.28900
      4 C4        -59.4519    3.9754  -44.0252 C.ar   1 LIG       0.50700
      5 N1        -60.0022    3.3289  -45.0705 N.ar   1 LIG      -0.71900
      6 N2        -59.9236    4.0251  -42.7647 N.ar   1 LIG      -0.71900
      7 H1        -62.6527    2.1072  -43.3518 H      1 LIG       0.11500
      8 H2        -61.5951    2.1478  -45.6321 H      1 LIG       0.11400
      9 H3        -61.4555    3.3816  -41.5457 H      1 LIG       0.11400
     10 H4        -58.5309    4.5118  -44.2183 H      1 LIG       0.14100
@<TRIPOS>BOND
      1       1       2 ar
      2       1       3 ar
      3       2       5 ar
      4       3       6 ar
      5       4       5 ar
      6       4       6 ar
      7       1       7 1
      8       2       8 1
      9       3       9 1
     10       4      10 1
@<TRIPOS>ALT_TYPE
CGenFF_4.0_ALT_TYPE_SET
CGenFF_4.0 1 CG2R61 2 CG2R61 3 CG2R61 4 CG2R64 5 NG2R62 6 NG2R62 7 HGR61 8 HGR62 9 HGR62 10 HGR62
@<TRIPOS>MOLECULE
pyrimidine
 10 10 0 0 0
****
USER_CHARGES
INVALID_CHARGES
Pose:  11 Cluster:  11 Fr_nu:  37839 TotEn:   -13.74
@<TRIPOS>ATOM
      1 C1        -52.1612  -11.3371  -44.1960 C.ar   1 LIG      -0.13100
      2 C2        -52.1228  -12.0154  -45.3973 C.ar   1 LIG       0.28900
      3 C3        -50.9359  -10.9720  -43.6770 C.ar   1 LIG       0.28900
      4 C4        -49.8526  -11.9089  -45.4422 C.ar   1 LIG       0.50700
      5 N1        -50.9819  -12.3190  -46.0503 N.ar   1 LIG      -0.71900
      6 N2        -49.7575  -11.2428  -44.2755 N.ar   1 LIG      -0.71900
      7 H1        -53.0913  -11.1068  -43.6939 H      1 LIG       0.11500
      8 H2        -53.0359  -12.3433  -45.8820 H      1 LIG       0.11400
      9 H3        -50.8657  -10.4360  -42.7367 H      1 LIG       0.11400
     10 H4        -48.9212  -12.1403  -45.9442 H      1 LIG       0.14100
@<TRIPOS>BOND
      1       1       2 ar
      2       1       3 ar
      3       2       5 ar
      4       3       6 ar
      5       4       5 ar
      6       4       6 ar
      7       1       7 1
      8       2       8 1
      9       3       9 1
     10       4      10 1
@<TRIPOS>ALT_TYPE
CGenFF_4.0_ALT_TYPE_SET
CGenFF_4.0 1 CG2R61 2 CG2R61 3 CG2R61 4 CG2R64 5 NG2R62 6 NG2R62 7 HGR61 8 HGR62 9 HGR62 10 HGR62
@<TRIPOS>MOLECULE
pyrimidine
 10 10 0 0 0
****
USER_CHARGES
INVALID_CHARGES
Pose:  12 Cluster:  12 Fr_nu: 207251 TotEn:   -13.65
@<TRIPOS>ATOM
      1 C1        -61.6186    2.3184  -43.9224 C.ar   1 LIG      -0.13100
      2 C2        -60.3602    2.5649  -44.4325 C.ar   1 LIG       0.28900
      3 C3        -62.1901    3.3564  -43.2154 C.ar   1 LIG       0.28900
      4 C4        -60.3643    4.6651  -43.5628 C.ar   1 LIG       0.50700
      5 N1        -59.7014    3.7312  -44.2711 N.ar   1 LIG      -0.71900
      6 N2        -61.5891    4.5477  -43.0153 N.ar   1 LIG      -0.71900
      7 H1        -62.1239    1.3729  -44.0671 H      1 LIG       0.11500
      8 H2        -59.8313    1.8085  -45.0021 H      1 LIG       0.11400
      9 H3        -63.1768    3.2557  -42.7763 H      1 LIG       0.11400
     10 H4        -59.8581    5.6115  -43.4168 H      1 LIG       0.14100
@<TRIPOS>BOND
      1       1       2 ar
      2       1       3 ar
      3       2       5 ar
      4       3       6 ar
      5       4       5 ar
      6       4       6 ar
      7       1       7 1
      8       2       8 1
      9       3       9 1
     10       4      10 1
@<TRIPOS>ALT_TYPE
CGenFF_4.0_ALT_TYPE_SET
CGenFF_4.0 1 CG2R61 2 CG2R61 3 CG2R61 4 CG2R64 5 NG2R62 6 NG2R62 7 HGR61 8 HGR62 9 HGR62 10 HGR62
@<TRIPOS>MOLECULE
pyrimidine
 10 10 0 0 0
****
USER_CHARGES
INVALID_CHARGES
Pose:  13 Cluster:  13 Fr_nu: 466290 TotEn:   -13.57
@<TRIPOS>ATOM
      1 C1        -51.8883  -11.3284  -44.1666 C.ar   1 LIG      -0.13100
      2 C2        -52.0192  -12.2954  -45.1425 C.ar   1 LIG       0.28900
      3 C3        -50.9086  -11.5609  -43.2233 C.ar   1 LIG       0.28900
      4 C4        -50.3373  -13.5193  -44.2258 C.ar   1 LIG       0.50700
      5 N1        -51.2577  -13.4075  -45.2025 N.ar   1 LIG      -0.71900
      6 N2        -50.1119  -12.6498  -43.2224 N.ar   1 LIG      -0.71900
      7 H1        -52.5133  -10.4457  -44.1427 H      1 LIG       0.11500
      8 H2        -52.7626  -12.1996  -45.9264 H      1 LIG       0.11400
      9 H3        -50.7321  -10.8570  -42.4172 H      1 LIG       0.11400
     10 H4        -49.7122  -14.4036  -44.2490 H      1 LIG       0.14100
@<TRIPOS>BOND
      1       1       2 ar
      2       1       3 ar
      3       2       5 ar
      4       3       6 ar
      5       4       5 ar
      6       4       6 ar
      7       1       7 1
      8       2       8 1
      9       3       9 1
     10       4      10 1
@<TRIPOS>ALT_TYPE
CGenFF_4.0_ALT_TYPE_SET
CGenFF_4.0 1 CG2R61 2 CG2R61 3 CG2R61 4 CG2R64 5 NG2R62 6 NG2R62 7 HGR61 8 HGR62 9 HGR62 10 HGR62
@<TRIPOS>MOLECULE
pyrimidine
 10 10 0 0 0
****
USER_CHARGES
INVALID_CHARGES
Pose:  14 Cluster:  14 Fr_nu: 216087 TotEn:   -13.51
@<TRIPOS>ATOM
      1 C1        -71.1859    1.9365  -48.9313 C.ar   1 LIG      -0.13100
      2 C2        -71.7998    2.9977  -49.5651 C.ar   1 LIG       0.28900
      3 C3        -70.3399    2.2695  -47.8934 C.ar   1 LIG       0.28900
      4 C4        -70.7618    4.4829  -48.1926 C.ar   1 LIG       0.50700
      5 N1        -71.6098    4.2882  -49.2204 N.ar   1 LIG      -0.71900
      6 N2        -70.1035    3.5369  -47.4959 N.ar   1 LIG      -0.71900
      7 H1        -71.3566    0.9106  -49.2290 H      1 LIG       0.11500
      8 H2        -72.4817    2.8342  -50.3925 H      1 LIG       0.11400
      9 H3        -69.8121    1.5031  -47.3362 H      1 LIG       0.11400
     10 H4        -70.5899    5.5101  -47.8951 H      1 LIG       0.14100
@<TRIPOS>BOND
      1       1       2 ar
      2       1       3 ar
      3       2       5 ar
      4       3       6 ar
      5       4       5 ar
      6       4       6 ar
      7       1       7 1
      8       2       8 1
      9       3       9 1
     10       4      10 1
@<TRIPOS>ALT_TYPE
CGenFF_4.0_ALT_TYPE_SET
CGenFF_4.0 1 CG2R61 2 CG2R61 3 CG2R61 4 CG2R64 5 NG2R62 6 NG2R62 7 HGR61 8 HGR62 9 HGR62 10 HGR62
@<TRIPOS>MOLECULE
pyrimidine
 10 10 0 0 0
****
USER_CHARGES
INVALID_CHARGES
Pose:  15 Cluster:  15 Fr_nu: 157287 TotEn:   -13.44
@<TRIPOS>ATOM
      1 C1        -42.1420  -11.8698  -37.2013 C.ar   1 LIG      -0.13100
      2 C2        -41.1981  -12.1501  -38.1682 C.ar   1 LIG       0.28900
      3 C3        -42.2175  -12.7732  -36.1610 C.ar   1 LIG       0.28900
      4 C4        -40.5555  -14.0318  -37.0668 C.ar   1 LIG       0.50700
      5 N1        -40.3850  -13.2262  -38.1323 N.ar   1 LIG      -0.71900
      6 N2        -41.4369  -13.8691  -36.0616 N.ar   1 LIG      -0.71900
      7 H1        -42.7813  -10.9989  -37.2555 H      1 LIG       0.11500
      8 H2        -41.0657  -11.4973  -39.0242 H      1 LIG       0.11400
      9 H3        -42.9298  -12.6370  -35.3545 H      1 LIG       0.11400
     10 H4        -39.9162  -14.9046  -37.0129 H      1 LIG       0.14100
@<TRIPOS>BOND
      1       1       2 ar
      2       1       3 ar
      3       2       5 ar
      4       3       6 ar
      5       4       5 ar
      6       4       6 ar
      7       1       7 1
      8       2       8 1
      9       3       9 1
     10       4      10 1
@<TRIPOS>ALT_TYPE
CGenFF_4.0_ALT_TYPE_SET
CGenFF_4.0 1 CG2R61 2 CG2R61 3 CG2R61 4 CG2R64 5 NG2R62 6 NG2R62 7 HGR61 8 HGR62 9 HGR62 10 HGR62
@<TRIPOS>MOLECULE
pyrimidine
 10 10 0 0 0
****
USER_CHARGES
INVALID_CHARGES
Pose:  16 Cluster:  16 Fr_nu: 282710 TotEn:   -13.25
@<TRIPOS>ATOM
      1 C1        -78.8300  -20.6791  -31.2171 C.ar   1 LIG      -0.13100
      2 C2        -78.7130  -19.6446  -30.3113 C.ar   1 LIG       0.28900
      3 C3        -79.9639  -20.6590  -32.0033 C.ar   1 LIG       0.28900
      4 C4        -80.6874  -18.7525  -30.9989 C.ar   1 LIG       0.50700
      5 N1        -79.6262  -18.6608  -30.1751 N.ar   1 LIG      -0.71900
      6 N2        -80.9168  -19.7075  -31.9205 N.ar   1 LIG      -0.71900
      7 H1        -78.0818  -21.4555  -31.3050 H      1 LIG       0.11500
      8 H2        -77.8559  -19.5764  -29.6503 H      1 LIG       0.11400
      9 H3        -80.1433  -21.4312  -32.7435 H      1 LIG       0.11400
     10 H4        -81.4373  -17.9759  -30.9104 H      1 LIG       0.14100
@<TRIPOS>BOND
      1       1       2 ar
      2       1       3 ar
      3       2       5 ar
      4       3       6 ar
      5       4       5 ar
      6       4       6 ar
      7       1       7 1
      8       2       8 1
      9       3       9 1
     10       4      10 1
@<TRIPOS>ALT_TYPE
CGenFF_4.0_ALT_TYPE_SET
CGenFF_4.0 1 CG2R61 2 CG2R61 3 CG2R61 4 CG2R64 5 NG2R62 6 NG2R62 7 HGR61 8 HGR62 9 HGR62 10 HGR62
@<TRIPOS>MOLECULE
pyrimidine
 10 10 0 0 0
****
USER_CHARGES
INVALID_CHARGES
Pose:  17 Cluster:  17 Fr_nu: 2183448 TotEn:   -13.02
@<TRIPOS>ATOM
      1 C1        -74.3153  -22.6205  -41.8920 C.ar   1 LIG      -0.13100
      2 C2        -75.0814  -22.7155  -40.7481 C.ar   1 LIG       0.28900
      3 C3        -73.3022  -23.5498  -42.0110 C.ar   1 LIG       0.28900
      4 C4        -73.8642  -24.4919  -40.0201 C.ar   1 LIG       0.50700
      5 N1        -74.8829  -23.6424  -39.7880 N.ar   1 LIG      -0.71900
      6 N2        -73.0473  -24.5029  -41.0908 N.ar   1 LIG      -0.71900
      7 H1        -74.4969  -21.8665  -42.6461 H      1 LIG       0.11500
      8 H2        -75.9006  -22.0281  -40.5669 H      1 LIG       0.11400
      9 H3        -72.6472  -23.5533  -42.8755 H      1 LIG       0.11400
     10 H4        -73.6815  -25.2462  -39.2647 H      1 LIG       0.14100
@<TRIPOS>BOND
      1       1       2 ar
      2       1       3 ar
      3       2       5 ar
      4       3       6 ar
      5       4       5 ar
      6       4       6 ar
      7       1       7 1
      8       2       8 1
      9       3       9 1
     10       4      10 1
@<TRIPOS>ALT_TYPE
CGenFF_4.0_ALT_TYPE_SET
CGenFF_4.0 1 CG2R61 2 CG2R61 3 CG2R61 4 CG2R64 5 NG2R62 6 NG2R62 7 HGR61 8 HGR62 9 HGR62 10 HGR62
@<TRIPOS>MOLECULE
pyrimidine
 10 10 0 0 0
****
USER_CHARGES
INVALID_CHARGES
Pose:  18 Cluster:  18 Fr_nu: 137198 TotEn:   -12.91
@<TRIPOS>ATOM
      1 C1        -52.1865  -12.5629  -45.4776 C.ar   1 LIG      -0.13100
      2 C2        -51.0087  -13.2815  -45.4456 C.ar   1 LIG       0.28900
      3 C3        -52.1798  -11.3740  -44.7773 C.ar   1 LIG       0.28900
      4 C4        -50.0228  -11.7034  -44.1400 C.ar   1 LIG       0.50700
      5 N1        -49.9035  -12.8798  -44.7843 N.ar   1 LIG      -0.71900
      6 N2        -51.1116  -10.9120  -44.0947 N.ar   1 LIG      -0.71900
      7 H1        -53.0583  -12.9092  -46.0164 H      1 LIG       0.11500
      8 H2        -50.9190  -14.2286  -45.9665 H      1 LIG       0.11400
      9 H3        -53.0600  -10.7411  -44.7442 H      1 LIG       0.11400
     10 H4        -49.1505  -11.3569  -43.5995 H      1 LIG       0.14100
@<TRIPOS>BOND
      1       1       2 ar
      2       1       3 ar
      3       2       5 ar
      4       3       6 ar
      5       4       5 ar
      6       4       6 ar
      7       1       7 1
      8       2       8 1
      9       3       9 1
     10       4      10 1
@<TRIPOS>ALT_TYPE
CGenFF_4.0_ALT_TYPE_SET
CGenFF_4.0 1 CG2R61 2 CG2R61 3 CG2R61 4 CG2R64 5 NG2R62 6 NG2R62 7 HGR61 8 HGR62 9 HGR62 10 HGR62
@<TRIPOS>MOLECULE
pyrimidine
 10 10 0 0 0
****
USER_CHARGES
INVALID_CHARGES
Pose:  19 Cluster:  19 Fr_nu: 4499746 TotEn:   -12.78
@<TRIPOS>ATOM
      1 C1        -57.7983    2.4010  -39.6850 C.ar   1 LIG      -0.13100
      2 C2        -57.0398    3.0892  -38.7600 C.ar   1 LIG       0.28900
      3 C3        -57.2077    2.2089  -40.9172 C.ar   1 LIG       0.28900
      4 C4        -55.3338    3.3070  -40.2464 C.ar   1 LIG       0.50700
      5 N1        -55.7993    3.5581  -39.0080 N.ar   1 LIG      -0.71900
      6 N2        -55.9725    2.6501  -41.2335 N.ar   1 LIG      -0.71900
      7 H1        -58.7912    2.0361  -39.4589 H      1 LIG       0.11500
      8 H2        -57.4204    3.2885  -37.7642 H      1 LIG       0.11400
      9 H3        -57.7273    1.6795  -41.7084 H      1 LIG       0.11400
     10 H4        -54.3401    3.6732  -40.4733 H      1 LIG       0.14100
@<TRIPOS>BOND
      1       1       2 ar
      2       1       3 ar
      3       2       5 ar
      4       3       6 ar
      5       4       5 ar
      6       4       6 ar
      7       1       7 1
      8       2       8 1
      9       3       9 1
     10       4      10 1
@<TRIPOS>ALT_TYPE
CGenFF_4.0_ALT_TYPE_SET
CGenFF_4.0 1 CG2R61 2 CG2R61 3 CG2R61 4 CG2R64 5 NG2R62 6 NG2R62 7 HGR61 8 HGR62 9 HGR62 10 HGR62
@<TRIPOS>MOLECULE
pyrimidine
 10 10 0 0 0
****
USER_CHARGES
INVALID_CHARGES
Pose:  20 Cluster:  20 Fr_nu:  13127 TotEn:   -12.76
@<TRIPOS>ATOM
      1 C1        -73.7211   -8.5285  -54.9324 C.ar   1 LIG      -0.13100
      2 C2        -74.3803   -9.0800  -53.8528 C.ar   1 LIG       0.28900
      3 C3        -74.5081   -8.2394  -56.0284 C.ar   1 LIG       0.28900
      4 C4        -76.3629   -9.0076  -54.9623 C.ar   1 LIG       0.50700
      5 N1        -75.7053   -9.3339  -53.8335 N.ar   1 LIG      -0.71900
      6 N2        -75.8370   -8.4669  -56.0780 N.ar   1 LIG      -0.71900
      7 H1        -72.6568   -8.3355  -54.9205 H      1 LIG       0.11500
      8 H2        -73.8449   -9.3409  -52.9463 H      1 LIG       0.11400
      9 H3        -74.0787   -7.8043  -56.9244 H      1 LIG       0.11400
     10 H4        -77.4284   -9.2017  -54.9750 H      1 LIG       0.14100
@<TRIPOS>BOND
      1       1       2 ar
      2       1       3 ar
      3       2       5 ar
      4       3       6 ar
      5       4       5 ar
      6       4       6 ar
      7       1       7 1
      8       2       8 1
      9       3       9 1
     10       4      10 1
@<TRIPOS>ALT_TYPE
CGenFF_4.0_ALT_TYPE_SET
CGenFF_4.0 1 CG2R61 2 CG2R61 3 CG2R61 4 CG2R64 5 NG2R62 6 NG2R62 7 HGR61 8 HGR62 9 HGR62 10 HGR62
@<TRIPOS>MOLECULE
pyrimidine
 10 10 0 0 0
****
USER_CHARGES
INVALID_CHARGES
Pose:  21 Cluster:  21 Fr_nu: 139993 TotEn:   -12.55
@<TRIPOS>ATOM
      1 C1        -47.5687   -7.9408  -37.9794 C.ar   1 LIG      -0.13100
      2 C2        -47.8485   -8.6052  -36.8027 C.ar   1 LIG       0.28900
      3 C3        -46.5508   -8.4777  -38.7408 C.ar   1 LIG       0.28900
      4 C4        -46.2205  -10.1355  -37.2210 C.ar   1 LIG       0.50700
      5 N1        -47.1918   -9.7097  -36.3912 N.ar   1 LIG      -0.71900
      6 N2        -45.8529   -9.5780  -38.3905 N.ar   1 LIG      -0.71900
      7 H1        -48.1117   -7.0565  -38.2849 H      1 LIG       0.11500
      8 H2        -48.6320   -8.2571  -36.1384 H      1 LIG       0.11400
      9 H3        -46.2589   -8.0239  -39.6817 H      1 LIG       0.11400
     10 H4        -45.6759  -11.0203  -36.9148 H      1 LIG       0.14100
@<TRIPOS>BOND
      1       1       2 ar
      2       1       3 ar
      3       2       5 ar
      4       3       6 ar
      5       4       5 ar
      6       4       6 ar
      7       1       7 1
      8       2       8 1
      9       3       9 1
     10       4      10 1
@<TRIPOS>ALT_TYPE
CGenFF_4.0_ALT_TYPE_SET
CGenFF_4.0 1 CG2R61 2 CG2R61 3 CG2R61 4 CG2R64 5 NG2R62 6 NG2R62 7 HGR61 8 HGR62 9 HGR62 10 HGR62
@<TRIPOS>MOLECULE
pyrimidine
 10 10 0 0 0
****
USER_CHARGES
INVALID_CHARGES
Pose:  22 Cluster:  22 Fr_nu: 3617887 TotEn:   -12.43
@<TRIPOS>ATOM
      1 C1        -78.5779  -12.4221  -45.5685 C.ar   1 LIG      -0.13100
      2 C2        -77.3535  -12.1010  -45.0187 C.ar   1 LIG       0.28900
      3 C3        -78.7257  -13.7333  -45.9722 C.ar   1 LIG       0.28900
      4 C4        -76.6116  -14.2309  -45.3015 C.ar   1 LIG       0.50700
      5 N1        -76.3442  -12.9838  -44.8695 N.ar   1 LIG      -0.71900
      6 N2        -77.7598  -14.6677  -45.8534 N.ar   1 LIG      -0.71900
      7 H1        -79.3701  -11.6934  -45.6762 H      1 LIG       0.11500
      8 H2        -77.1443  -11.0946  -44.6728 H      1 LIG       0.11400
      9 H3        -79.6528  -14.0791  -46.4165 H      1 LIG       0.11400
     10 H4        -75.8181  -14.9605  -45.1948 H      1 LIG       0.14100
@<TRIPOS>BOND
      1       1       2 ar
      2       1       3 ar
      3       2       5 ar
      4       3       6 ar
      5       4       5 ar
      6       4       6 ar
      7       1       7 1
      8       2       8 1
      9       3       9 1
     10       4      10 1
@<TRIPOS>ALT_TYPE
CGenFF_4.0_ALT_TYPE_SET
CGenFF_4.0 1 CG2R61 2 CG2R61 3 CG2R61 4 CG2R64 5 NG2R62 6 NG2R62 7 HGR61 8 HGR62 9 HGR62 10 HGR62
@<TRIPOS>MOLECULE
pyrimidine
 10 10 0 0 0
****
USER_CHARGES
INVALID_CHARGES
Pose:  23 Cluster:  23 Fr_nu: 2323230 TotEn:   -12.20
@<TRIPOS>ATOM
      1 C1        -71.2033    4.0544  -49.8076 C.ar   1 LIG      -0.13100
      2 C2        -71.6946    2.8436  -49.3636 C.ar   1 LIG       0.28900
      3 C3        -70.4724    4.7762  -48.8863 C.ar   1 LIG       0.28900
      4 C4        -70.7650    3.1611  -47.3137 C.ar   1 LIG       0.50700
      5 N1        -71.4937    2.3644  -48.1185 N.ar   1 LIG      -0.71900
      6 N2        -70.2329    4.3582  -47.6260 N.ar   1 LIG      -0.71900
      7 H1        -71.3800    4.4144  -50.8123 H      1 LIG       0.11500
      8 H2        -72.2810    2.2065  -50.0167 H      1 LIG       0.11400
      9 H3        -70.0466    5.7400  -49.1436 H      1 LIG       0.11400
     10 H4        -70.5890    2.8014  -46.3073 H      1 LIG       0.14100
@<TRIPOS>BOND
      1       1       2 ar
      2       1       3 ar
      3       2       5 ar
      4       3       6 ar
      5       4       5 ar
      6       4       6 ar
      7       1       7 1
      8       2       8 1
      9       3       9 1
     10       4      10 1
@<TRIPOS>ALT_TYPE
CGenFF_4.0_ALT_TYPE_SET
CGenFF_4.0 1 CG2R61 2 CG2R61 3 CG2R61 4 CG2R64 5 NG2R62 6 NG2R62 7 HGR61 8 HGR62 9 HGR62 10 HGR62
@<TRIPOS>MOLECULE
pyrimidine
 10 10 0 0 0
****
USER_CHARGES
INVALID_CHARGES
Pose:  24 Cluster:  24 Fr_nu: 2472529 TotEn:   -12.18
@<TRIPOS>ATOM
      1 C1        -74.6843  -23.9193  -41.5890 C.ar   1 LIG      -0.13100
      2 C2        -74.6131  -24.8619  -40.5836 C.ar   1 LIG       0.28900
      3 C3        -74.3504  -22.6310  -41.2243 C.ar   1 LIG       0.28900
      4 C4        -73.9441  -23.2877  -39.0864 C.ar   1 LIG       0.50700
      5 N1        -74.2454  -24.5799  -39.3165 N.ar   1 LIG      -0.71900
      6 N2        -73.9745  -22.2784  -39.9775 N.ar   1 LIG      -0.71900
      7 H1        -74.9826  -24.1736  -42.5972 H      1 LIG       0.11500
      8 H2        -74.8573  -25.9011  -40.7752 H      1 LIG       0.11400
      9 H3        -74.3772  -21.8221  -41.9464 H      1 LIG       0.11400
     10 H4        -73.6464  -23.0326  -38.0768 H      1 LIG       0.14100
@<TRIPOS>BOND
      1       1       2 ar
      2       1       3 ar
      3       2       5 ar
      4       3       6 ar
      5       4       5 ar
      6       4       6 ar
      7       1       7 1
      8       2       8 1
      9       3       9 1
     10       4      10 1
@<TRIPOS>ALT_TYPE
CGenFF_4.0_ALT_TYPE_SET
CGenFF_4.0 1 CG2R61 2 CG2R61 3 CG2R61 4 CG2R64 5 NG2R62 6 NG2R62 7 HGR61 8 HGR62 9 HGR62 10 HGR62
@<TRIPOS>MOLECULE
pyrimidine
 10 10 0 0 0
****
USER_CHARGES
INVALID_CHARGES
Pose:  25 Cluster:  25 Fr_nu: 4378984 TotEn:   -12.12
@<TRIPOS>ATOM
      1 C1        -81.1202  -21.6817  -32.7703 C.ar   1 LIG      -0.13100
      2 C2        -80.4749  -21.3420  -31.5987 C.ar   1 LIG       0.28900
      3 C3        -81.8692  -22.8398  -32.7252 C.ar   1 LIG       0.28900
      4 C4        -81.3099  -23.1766  -30.5479 C.ar   1 LIG       0.50700
      5 N1        -80.5482  -22.0692  -30.4646 N.ar   1 LIG      -0.71900
      6 N2        -81.9865  -23.6145  -31.6269 N.ar   1 LIG      -0.71900
      7 H1        -81.0437  -21.0796  -33.6657 H      1 LIG       0.11500
      8 H2        -79.8626  -20.4488  -31.5380 H      1 LIG       0.11400
      9 H3        -82.4116  -23.1876  -33.5977 H      1 LIG       0.11400
     10 H4        -81.3857  -23.7803  -29.6518 H      1 LIG       0.14100
@<TRIPOS>BOND
      1       1       2 ar
      2       1       3 ar
      3       2       5 ar
      4       3       6 ar
      5       4       5 ar
      6       4       6 ar
      7       1       7 1
      8       2       8 1
      9       3       9 1
     10       4      10 1
@<TRIPOS>ALT_TYPE
CGenFF_4.0_ALT_TYPE_SET
CGenFF_4.0 1 CG2R61 2 CG2R61 3 CG2R61 4 CG2R64 5 NG2R62 6 NG2R62 7 HGR61 8 HGR62 9 HGR62 10 HGR62
@<TRIPOS>MOLECULE
pyrimidine
 10 10 0 0 0
****
USER_CHARGES
INVALID_CHARGES
Pose:  26 Cluster:  26 Fr_nu:  83372 TotEn:   -11.64
@<TRIPOS>ATOM
      1 C1        -80.5143  -21.5436  -32.8220 C.ar   1 LIG      -0.13100
      2 C2        -81.8477  -21.7310  -32.5194 C.ar   1 LIG       0.28900
      3 C3        -79.8651  -20.5750  -32.0843 C.ar   1 LIG       0.28900
      4 C4        -81.7636  -20.1164  -30.9215 C.ar   1 LIG       0.50700
      5 N1        -82.5065  -21.0323  -31.5716 N.ar   1 LIG      -0.71900
      6 N2        -80.4611  -19.8396  -31.1229 N.ar   1 LIG      -0.71900
      7 H1        -80.0110  -22.1186  -33.5877 H      1 LIG       0.11500
      8 H2        -82.4407  -22.4702  -33.0467 H      1 LIG       0.11400
      9 H3        -78.8160  -20.3562  -32.2515 H      1 LIG       0.11400
     10 H4        -82.2676  -19.5399  -30.1555 H      1 LIG       0.14100
@<TRIPOS>BOND
      1       1       2 ar
      2       1       3 ar
      3       2       5 ar
      4       3       6 ar
      5       4       5 ar
      6       4       6 ar
      7       1       7 1
      8       2       8 1
      9       3       9 1
     10       4      10 1
@<TRIPOS>ALT_TYPE
CGenFF_4.0_ALT_TYPE_SET
CGenFF_4.0 1 CG2R61 2 CG2R61 3 CG2R61 4 CG2R64 5 NG2R62 6 NG2R62 7 HGR61 8 HGR62 9 HGR62 10 HGR62
@<TRIPOS>MOLECULE
pyrimidine
 10 10 0 0 0
****
USER_CHARGES
INVALID_CHARGES
Pose:  27 Cluster:  27 Fr_nu: 107895 TotEn:   -11.59
@<TRIPOS>ATOM
      1 C1        -73.4329  -22.8357  -41.8291 C.ar   1 LIG      -0.13100
      2 C2        -72.3182  -23.1219  -41.0674 C.ar   1 LIG       0.28900
      3 C3        -74.6034  -22.6414  -41.1248 C.ar   1 LIG       0.28900
      4 C4        -73.5352  -23.0030  -39.1512 C.ar   1 LIG       0.50700
      5 N1        -72.3336  -23.2135  -39.7215 N.ar   1 LIG      -0.71900
      6 N2        -74.6912  -22.7179  -39.7807 N.ar   1 LIG      -0.71900
      7 H1        -73.3917  -22.7684  -42.9080 H      1 LIG       0.11500
      8 H2        -71.3531  -23.2905  -41.5327 H      1 LIG       0.11400
      9 H3        -75.5314  -22.4124  -41.6374 H      1 LIG       0.11400
     10 H4        -73.5769  -23.0715  -38.0711 H      1 LIG       0.14100
@<TRIPOS>BOND
      1       1       2 ar
      2       1       3 ar
      3       2       5 ar
      4       3       6 ar
      5       4       5 ar
      6       4       6 ar
      7       1       7 1
      8       2       8 1
      9       3       9 1
     10       4      10 1
@<TRIPOS>ALT_TYPE
CGenFF_4.0_ALT_TYPE_SET
CGenFF_4.0 1 CG2R61 2 CG2R61 3 CG2R61 4 CG2R64 5 NG2R62 6 NG2R62 7 HGR61 8 HGR62 9 HGR62 10 HGR62
@<TRIPOS>MOLECULE
pyrimidine
 10 10 0 0 0
****
USER_CHARGES
INVALID_CHARGES
Pose:  28 Cluster:  28 Fr_nu: 141901 TotEn:   -11.43
@<TRIPOS>ATOM
      1 C1        -50.9774  -11.3346  -43.4542 C.ar   1 LIG      -0.13100
      2 C2        -51.2114  -11.4280  -44.8110 C.ar   1 LIG       0.28900
      3 C3        -49.6533  -11.2211  -43.0831 C.ar   1 LIG       0.28900
      4 C4        -48.9859  -11.2973  -45.2547 C.ar   1 LIG       0.50700
      5 N1        -50.2357  -11.4125  -45.7427 N.ar   1 LIG      -0.71900
      6 N2        -48.6282  -11.1992  -43.9600 N.ar   1 LIG      -0.71900
      7 H1        -51.7798  -11.3498  -42.7287 H      1 LIG       0.11500
      8 H2        -52.2205  -11.5207  -45.1978 H      1 LIG       0.11400
      9 H3        -49.3713  -11.1428  -42.0387 H      1 LIG       0.11400
     10 H4        -48.1823  -11.2833  -45.9808 H      1 LIG       0.14100
@<TRIPOS>BOND
      1       1       2 ar
      2       1       3 ar
      3       2       5 ar
      4       3       6 ar
      5       4       5 ar
      6       4       6 ar
      7       1       7 1
      8       2       8 1
      9       3       9 1
     10       4      10 1
@<TRIPOS>ALT_TYPE
CGenFF_4.0_ALT_TYPE_SET
CGenFF_4.0 1 CG2R61 2 CG2R61 3 CG2R61 4 CG2R64 5 NG2R62 6 NG2R62 7 HGR61 8 HGR62 9 HGR62 10 HGR62
@<TRIPOS>MOLECULE
pyrimidine
 10 10 0 0 0
****
USER_CHARGES
INVALID_CHARGES
Pose:  29 Cluster:  29 Fr_nu: 3120990 TotEn:   -11.38
@<TRIPOS>ATOM
      1 C1        -58.6953    3.1837  -39.5522 C.ar   1 LIG      -0.13100
      2 C2        -58.0353    2.2024  -40.2636 C.ar   1 LIG       0.28900
      3 C3        -57.8957    4.1721  -39.0157 C.ar   1 LIG       0.28900
      4 C4        -56.0293    3.1972  -39.8719 C.ar   1 LIG       0.50700
      5 N1        -56.6985    2.1781  -40.4439 N.ar   1 LIG      -0.71900
      6 N2        -56.5544    4.2101  -39.1564 N.ar   1 LIG      -0.71900
      7 H1        -59.7693    3.1782  -39.4232 H      1 LIG       0.11500
      8 H2        -58.5800    1.3841  -40.7218 H      1 LIG       0.11400
      9 H3        -58.3245    4.9852  -38.4399 H      1 LIG       0.11400
     10 H4        -54.9538    3.2023  -39.9999 H      1 LIG       0.14100
@<TRIPOS>BOND
      1       1       2 ar
      2       1       3 ar
      3       2       5 ar
      4       3       6 ar
      5       4       5 ar
      6       4       6 ar
      7       1       7 1
      8       2       8 1
      9       3       9 1
     10       4      10 1
@<TRIPOS>ALT_TYPE
CGenFF_4.0_ALT_TYPE_SET
CGenFF_4.0 1 CG2R61 2 CG2R61 3 CG2R61 4 CG2R64 5 NG2R62 6 NG2R62 7 HGR61 8 HGR62 9 HGR62 10 HGR62
@<TRIPOS>MOLECULE
pyrimidine
 10 10 0 0 0
****
USER_CHARGES
INVALID_CHARGES
Pose:  30 Cluster:  30 Fr_nu: 4605391 TotEn:   -11.35
@<TRIPOS>ATOM
      1 C1        -51.3688    8.8231  -31.7322 C.ar   1 LIG      -0.13100
      2 C2        -50.8760    8.8010  -30.4433 C.ar   1 LIG       0.28900
      3 C3        -51.6669   10.0727  -32.2360 C.ar   1 LIG       0.28900
      4 C4        -51.0128   11.0654  -30.2986 C.ar   1 LIG       0.50700
      5 N1        -50.6846    9.9072  -29.6950 N.ar   1 LIG      -0.71900
      6 N2        -51.5007   11.2191  -31.5444 N.ar   1 LIG      -0.71900
      7 H1        -51.5124    7.9198  -32.3097 H      1 LIG       0.11500
      8 H2        -50.6137    7.8648  -29.9626 H      1 LIG       0.11400
      9 H3        -52.0601   10.1900  -33.2400 H      1 LIG       0.11400
     10 H4        -50.8702   11.9699  -29.7201 H      1 LIG       0.14100
@<TRIPOS>BOND
      1       1       2 ar
      2       1       3 ar
      3       2       5 ar
      4       3       6 ar
      5       4       5 ar
      6       4       6 ar
      7       1       7 1
      8       2       8 1
      9       3       9 1
     10       4      10 1
@<TRIPOS>ALT_TYPE
CGenFF_4.0_ALT_TYPE_SET
CGenFF_4.0 1 CG2R61 2 CG2R61 3 CG2R61 4 CG2R64 5 NG2R62 6 NG2R62 7 HGR61 8 HGR62 9 HGR62 10 HGR62
@<TRIPOS>MOLECULE
pyrimidine
 10 10 0 0 0
****
USER_CHARGES
INVALID_CHARGES
Pose:  31 Cluster:  31 Fr_nu:  13210 TotEn:   -11.18
@<TRIPOS>ATOM
      1 C1        -74.2128   -9.2985  -53.8983 C.ar   1 LIG      -0.13100
      2 C2        -75.5880   -9.3688  -53.8078 C.ar   1 LIG       0.28900
      3 C3        -73.7211   -8.5285  -54.9324 C.ar   1 LIG       0.28900
      4 C4        -75.8267   -8.0200  -55.6218 C.ar   1 LIG       0.50700
      5 N1        -76.4281   -8.7399  -54.6557 N.ar   1 LIG      -0.71900
      6 N2        -74.5021   -7.8731  -55.8161 N.ar   1 LIG      -0.71900
      7 H1        -73.5625   -9.8137  -53.2041 H      1 LIG       0.11500
      8 H2        -76.0665   -9.9505  -53.0273 H      1 LIG       0.11400
      9 H3        -72.6533   -8.4143  -55.0841 H      1 LIG       0.11400
     10 H4        -76.4775   -7.5050  -56.3178 H      1 LIG       0.14100
@<TRIPOS>BOND
      1       1       2 ar
      2       1       3 ar
      3       2       5 ar
      4       3       6 ar
      5       4       5 ar
      6       4       6 ar
      7       1       7 1
      8       2       8 1
      9       3       9 1
     10       4      10 1
@<TRIPOS>ALT_TYPE
CGenFF_4.0_ALT_TYPE_SET
CGenFF_4.0 1 CG2R61 2 CG2R61 3 CG2R61 4 CG2R64 5 NG2R62 6 NG2R62 7 HGR61 8 HGR62 9 HGR62 10 HGR62
@<TRIPOS>MOLECULE
pyrimidine
 10 10 0 0 0
****
USER_CHARGES
INVALID_CHARGES
Pose:  32 Cluster:  32 Fr_nu: 513524 TotEn:   -11.11
@<TRIPOS>ATOM
      1 C1        -51.7796  -11.4648  -44.7376 C.ar   1 LIG      -0.13100
      2 C2        -51.4713  -11.3331  -43.3989 C.ar   1 LIG       0.28900
      3 C3        -50.7265  -11.2927  -45.6125 C.ar   1 LIG       0.28900
      4 C4        -49.2927  -10.9103  -43.8906 C.ar   1 LIG       0.50700
      5 N1        -50.2339  -11.0553  -42.9385 N.ar   1 LIG      -0.71900
      6 N2        -49.4656  -11.0134  -45.2222 N.ar   1 LIG      -0.71900
      7 H1        -52.7815  -11.6880  -45.0789 H      1 LIG       0.11500
      8 H2        -52.2340  -11.4509  -42.6368 H      1 LIG       0.11400
      9 H3        -50.8720  -11.3765  -46.6840 H      1 LIG       0.11400
     10 H4        -48.2896  -10.6856  -43.5491 H      1 LIG       0.14100
@<TRIPOS>BOND
      1       1       2 ar
      2       1       3 ar
      3       2       5 ar
      4       3       6 ar
      5       4       5 ar
      6       4       6 ar
      7       1       7 1
      8       2       8 1
      9       3       9 1
     10       4      10 1
@<TRIPOS>ALT_TYPE
CGenFF_4.0_ALT_TYPE_SET
CGenFF_4.0 1 CG2R61 2 CG2R61 3 CG2R61 4 CG2R64 5 NG2R62 6 NG2R62 7 HGR61 8 HGR62 9 HGR62 10 HGR62
@<TRIPOS>MOLECULE
pyrimidine
 10 10 0 0 0
****
USER_CHARGES
INVALID_CHARGES
Pose:  33 Cluster:  33 Fr_nu: 110809 TotEn:   -11.02
@<TRIPOS>ATOM
      1 C1        -72.4505  -23.8470  -39.5256 C.ar   1 LIG      -0.13100
      2 C2        -73.1662  -22.8309  -38.9257 C.ar   1 LIG       0.28900
      3 C3        -72.8372  -24.1722  -40.8096 C.ar   1 LIG       0.28900
      4 C4        -74.4639  -22.5848  -40.7757 C.ar   1 LIG       0.50700
      5 N1        -74.1826  -22.1757  -39.5239 N.ar   1 LIG      -0.71900
      6 N2        -73.8433  -23.5596  -41.4674 N.ar   1 LIG      -0.71900
      7 H1        -71.6395  -24.3557  -39.0219 H      1 LIG       0.11500
      8 H2        -72.9349  -22.5060  -37.9171 H      1 LIG       0.11400
      9 H3        -72.3338  -24.9586  -41.3615 H      1 LIG       0.11400
     10 H4        -75.2767  -22.0765  -41.2798 H      1 LIG       0.14100
@<TRIPOS>BOND
      1       1       2 ar
      2       1       3 ar
      3       2       5 ar
      4       3       6 ar
      5       4       5 ar
      6       4       6 ar
      7       1       7 1
      8       2       8 1
      9       3       9 1
     10       4      10 1
@<TRIPOS>ALT_TYPE
CGenFF_4.0_ALT_TYPE_SET
CGenFF_4.0 1 CG2R61 2 CG2R61 3 CG2R61 4 CG2R64 5 NG2R62 6 NG2R62 7 HGR61 8 HGR62 9 HGR62 10 HGR62
@<TRIPOS>MOLECULE
pyrimidine
 10 10 0 0 0
****
USER_CHARGES
INVALID_CHARGES
Pose:  34 Cluster:  34 Fr_nu: 984266 TotEn:   -10.94
@<TRIPOS>ATOM
      1 C1        -49.0937   -9.6949  -27.0407 C.ar   1 LIG      -0.13100
      2 C2        -49.1782  -11.0441  -27.3182 C.ar   1 LIG       0.28900
      3 C3        -48.7433   -9.3725  -25.7456 C.ar   1 LIG       0.28900
      4 C4        -48.6074  -11.5704  -25.1818 C.ar   1 LIG       0.50700
      5 N1        -48.9407  -12.0125  -26.4093 N.ar   1 LIG      -0.71900
      6 N2        -48.4922  -10.2880  -24.7869 N.ar   1 LIG      -0.71900
      7 H1        -49.2898   -8.9392  -27.7896 H      1 LIG       0.11500
      8 H2        -49.4473  -11.3939  -28.3090 H      1 LIG       0.11400
      9 H3        -48.6525   -8.3378  -25.4334 H      1 LIG       0.11400
     10 H4        -48.4122  -12.3268  -24.4316 H      1 LIG       0.14100
@<TRIPOS>BOND
      1       1       2 ar
      2       1       3 ar
      3       2       5 ar
      4       3       6 ar
      5       4       5 ar
      6       4       6 ar
      7       1       7 1
      8       2       8 1
      9       3       9 1
     10       4      10 1
@<TRIPOS>ALT_TYPE
CGenFF_4.0_ALT_TYPE_SET
CGenFF_4.0 1 CG2R61 2 CG2R61 3 CG2R61 4 CG2R64 5 NG2R62 6 NG2R62 7 HGR61 8 HGR62 9 HGR62 10 HGR62
@<TRIPOS>MOLECULE
pyrimidine
 10 10 0 0 0
****
USER_CHARGES
INVALID_CHARGES
Pose:  35 Cluster:  35 Fr_nu:  66836 TotEn:   -10.90
@<TRIPOS>ATOM
      1 C1        -51.5862  -11.3277  -43.8956 C.ar   1 LIG      -0.13100
      2 C2        -51.0425  -12.4138  -44.5508 C.ar   1 LIG       0.28900
      3 C3        -50.7230  -10.2762  -43.6648 C.ar   1 LIG       0.28900
      4 C4        -49.0163  -11.3906  -44.6709 C.ar   1 LIG       0.50700
      5 N1        -49.7567  -12.4791  -44.9542 N.ar   1 LIG      -0.71900
      6 N2        -49.4270  -10.2739  -44.0400 N.ar   1 LIG      -0.71900
      7 H1        -52.6215  -11.3023  -43.5831 H      1 LIG       0.11500
      8 H2        -51.6441  -13.2877  -44.7759 H      1 LIG       0.11400
      9 H3        -51.0595   -9.3795  -43.1558 H      1 LIG       0.11400
     10 H4        -47.9793  -11.4162  -44.9827 H      1 LIG       0.14100
@<TRIPOS>BOND
      1       1       2 ar
      2       1       3 ar
      3       2       5 ar
      4       3       6 ar
      5       4       5 ar
      6       4       6 ar
      7       1       7 1
      8       2       8 1
      9       3       9 1
     10       4      10 1
@<TRIPOS>ALT_TYPE
CGenFF_4.0_ALT_TYPE_SET
CGenFF_4.0 1 CG2R61 2 CG2R61 3 CG2R61 4 CG2R64 5 NG2R62 6 NG2R62 7 HGR61 8 HGR62 9 HGR62 10 HGR62
@<TRIPOS>MOLECULE
pyrimidine
 10 10 0 0 0
****
USER_CHARGES
INVALID_CHARGES
Pose:  36 Cluster:  36 Fr_nu: 751700 TotEn:   -10.59
@<TRIPOS>ATOM
      1 C1        -73.8462  -22.7739  -41.6770 C.ar   1 LIG      -0.13100
      2 C2        -73.0985  -22.8598  -40.5202 C.ar   1 LIG       0.28900
      3 C3        -75.0820  -23.3863  -41.6359 C.ar   1 LIG       0.28900
      4 C4        -74.7383  -24.0491  -39.4890 C.ar   1 LIG       0.50700
      5 N1        -73.5154  -23.4920  -39.4036 N.ar   1 LIG      -0.71900
      6 N2        -75.5616  -24.0352  -40.5547 N.ar   1 LIG      -0.71900
      7 H1        -73.4867  -22.2603  -42.5586 H      1 LIG       0.11500
      8 H2        -72.1140  -22.4090  -40.4578 H      1 LIG       0.11400
      9 H3        -75.7405  -23.3721  -42.4977 H      1 LIG       0.11400
     10 H4        -75.0980  -24.5644  -38.6068 H      1 LIG       0.14100
@<TRIPOS>BOND
      1       1       2 ar
      2       1       3 ar
      3       2       5 ar
      4       3       6 ar
      5       4       5 ar
      6       4       6 ar
      7       1       7 1
      8       2       8 1
      9       3       9 1
     10       4      10 1
@<TRIPOS>ALT_TYPE
CGenFF_4.0_ALT_TYPE_SET
CGenFF_4.0 1 CG2R61 2 CG2R61 3 CG2R61 4 CG2R64 5 NG2R62 6 NG2R62 7 HGR61 8 HGR62 9 HGR62 10 HGR62
@<TRIPOS>MOLECULE
pyrimidine
 10 10 0 0 0
****
USER_CHARGES
INVALID_CHARGES
Pose:  37 Cluster:  37 Fr_nu:  69887 TotEn:   -10.20
@<TRIPOS>ATOM
      1 C1        -70.9795    3.0454  -49.0289 C.ar   1 LIG      -0.13100
      2 C2        -70.6253    4.2869  -49.5164 C.ar   1 LIG       0.28900
      3 C3        -71.0734    2.9478  -47.6557 C.ar   1 LIG       0.28900
      4 C4        -70.5042    5.1349  -47.4109 C.ar   1 LIG       0.50700
      5 N1        -70.3795    5.3576  -48.7331 N.ar   1 LIG      -0.71900
      6 N2        -70.8416    3.9760  -46.8134 N.ar   1 LIG      -0.71900
      7 H1        -71.1708    2.2036  -49.6807 H      1 LIG       0.11500
      8 H2        -70.5263    4.4599  -50.5825 H      1 LIG       0.11400
      9 H3        -71.3451    2.0116  -47.1803 H      1 LIG       0.11400
     10 H4        -70.3116    5.9773  -46.7579 H      1 LIG       0.14100
@<TRIPOS>BOND
      1       1       2 ar
      2       1       3 ar
      3       2       5 ar
      4       3       6 ar
      5       4       5 ar
      6       4       6 ar
      7       1       7 1
      8       2       8 1
      9       3       9 1
     10       4      10 1
@<TRIPOS>ALT_TYPE
CGenFF_4.0_ALT_TYPE_SET
CGenFF_4.0 1 CG2R61 2 CG2R61 3 CG2R61 4 CG2R64 5 NG2R62 6 NG2R62 7 HGR61 8 HGR62 9 HGR62 10 HGR62
@<TRIPOS>MOLECULE
pyrimidine
 10 10 0 0 0
****
USER_CHARGES
INVALID_CHARGES
Pose:  38 Cluster:  38 Fr_nu: 3872081 TotEn:    -9.64
@<TRIPOS>ATOM
      1 C1        -73.5467  -24.2897  -40.6792 C.ar   1 LIG      -0.13100
      2 C2        -74.7928  -24.8731  -40.7868 C.ar   1 LIG       0.28900
      3 C3        -73.5254  -23.0239  -40.1302 C.ar   1 LIG       0.28900
      4 C4        -75.7838  -23.0430  -39.8725 C.ar   1 LIG       0.50700
      5 N1        -75.9364  -24.2760  -40.3919 N.ar   1 LIG      -0.71900
      6 N2        -74.6290  -22.3683  -39.7147 N.ar   1 LIG      -0.71900
      7 H1        -72.6454  -24.7919  -41.0043 H      1 LIG       0.11500
      8 H2        -74.9091  -25.8665  -41.2062 H      1 LIG       0.11400
      9 H3        -72.5922  -22.4853  -40.0061 H      1 LIG       0.11400
     10 H4        -76.6862  -22.5396  -39.5480 H      1 LIG       0.14100
@<TRIPOS>BOND
      1       1       2 ar
      2       1       3 ar
      3       2       5 ar
      4       3       6 ar
      5       4       5 ar
      6       4       6 ar
      7       1       7 1
      8       2       8 1
      9       3       9 1
     10       4      10 1
@<TRIPOS>ALT_TYPE
CGenFF_4.0_ALT_TYPE_SET
CGenFF_4.0 1 CG2R61 2 CG2R61 3 CG2R61 4 CG2R64 5 NG2R62 6 NG2R62 7 HGR61 8 HGR62 9 HGR62 10 HGR62
@<TRIPOS>MOLECULE
pyrimidine
 10 10 0 0 0
****
USER_CHARGES
INVALID_CHARGES
Pose:  39 Cluster:  39 Fr_nu: 305364 TotEn:    -9.41
@<TRIPOS>ATOM
      1 C1        -73.3280  -23.6815  -38.9594 C.ar   1 LIG      -0.13100
      2 C2        -72.8814  -22.9044  -40.0087 C.ar   1 LIG       0.28900
      3 C3        -74.6808  -23.9536  -38.9514 C.ar   1 LIG       0.28900
      4 C4        -74.9834  -22.7592  -40.8616 C.ar   1 LIG       0.50700
      5 N1        -73.6845  -22.4245  -40.9809 N.ar   1 LIG      -0.71900
      6 N2        -75.5409  -23.5068  -39.8900 N.ar   1 LIG      -0.71900
      7 H1        -72.6611  -24.0531  -38.1929 H      1 LIG       0.11500
      8 H2        -71.8339  -22.6381  -40.0991 H      1 LIG       0.11400
      9 H3        -75.1240  -24.5560  -38.1659 H      1 LIG       0.11400
     10 H4        -75.6515  -22.3864  -41.6283 H      1 LIG       0.14100
@<TRIPOS>BOND
      1       1       2 ar
      2       1       3 ar
      3       2       5 ar
      4       3       6 ar
      5       4       5 ar
      6       4       6 ar
      7       1       7 1
      8       2       8 1
      9       3       9 1
     10       4      10 1
@<TRIPOS>ALT_TYPE
CGenFF_4.0_ALT_TYPE_SET
CGenFF_4.0 1 CG2R61 2 CG2R61 3 CG2R61 4 CG2R64 5 NG2R62 6 NG2R62 7 HGR61 8 HGR62 9 HGR62 10 HGR62
@<TRIPOS>MOLECULE
pyrimidine
 10 10 0 0 0
****
USER_CHARGES
INVALID_CHARGES
Pose:  40 Cluster:  40 Fr_nu: 4632308 TotEn:    -9.37
@<TRIPOS>ATOM
      1 C1        -80.5651  -21.7308  -32.9318 C.ar   1 LIG      -0.13100
      2 C2        -79.6223  -21.0343  -32.2035 C.ar   1 LIG       0.28900
      3 C3        -81.5023  -22.4205  -32.1902 C.ar   1 LIG       0.28900
      4 C4        -80.5552  -21.7183  -30.2468 C.ar   1 LIG       0.50700
      5 N1        -79.5877  -21.0061  -30.8551 N.ar   1 LIG      -0.71900
      6 N2        -81.5271  -22.4363  -30.8413 N.ar   1 LIG      -0.71900
      7 H1        -80.5691  -21.7360  -34.0135 H      1 LIG       0.11500
      8 H2        -78.8453  -20.4626  -32.6994 H      1 LIG       0.11400
      9 H3        -82.2825  -22.9975  -32.6748 H      1 LIG       0.11400
     10 H4        -80.5508  -21.7142  -29.1637 H      1 LIG       0.14100
@<TRIPOS>BOND
      1       1       2 ar
      2       1       3 ar
      3       2       5 ar
      4       3       6 ar
      5       4       5 ar
      6       4       6 ar
      7       1       7 1
      8       2       8 1
      9       3       9 1
     10       4      10 1
@<TRIPOS>ALT_TYPE
CGenFF_4.0_ALT_TYPE_SET
CGenFF_4.0 1 CG2R61 2 CG2R61 3 CG2R61 4 CG2R64 5 NG2R62 6 NG2R62 7 HGR61 8 HGR62 9 HGR62 10 HGR62
@<TRIPOS>MOLECULE
pyrimidine
 10 10 0 0 0
****
USER_CHARGES
INVALID_CHARGES
Pose:  41 Cluster:  41 Fr_nu: 638422 TotEn:    -9.13
@<TRIPOS>ATOM
      1 C1        -72.9344  -23.1708  -39.5940 C.ar   1 LIG      -0.13100
      2 C2        -73.7806  -23.8305  -38.7262 C.ar   1 LIG       0.28900
      3 C3        -73.4015  -23.0188  -40.8835 C.ar   1 LIG       0.28900
      4 C4        -75.3336  -24.0979  -40.3644 C.ar   1 LIG       0.50700
      5 N1        -74.9917  -24.3090  -39.0791 N.ar   1 LIG      -0.71900
      6 N2        -74.6006  -23.4718  -41.3047 N.ar   1 LIG      -0.71900
      7 H1        -71.9677  -22.7973  -39.2837 H      1 LIG       0.11500
      8 H2        -73.4994  -23.9975  -37.6921 H      1 LIG       0.11400
      9 H3        -72.8063  -22.5139  -41.6366 H      1 LIG       0.11400
     10 H4        -76.3010  -24.4727  -40.6756 H      1 LIG       0.14100
@<TRIPOS>BOND
      1       1       2 ar
      2       1       3 ar
      3       2       5 ar
      4       3       6 ar
      5       4       5 ar
      6       4       6 ar
      7       1       7 1
      8       2       8 1
      9       3       9 1
     10       4      10 1
@<TRIPOS>ALT_TYPE
CGenFF_4.0_ALT_TYPE_SET
CGenFF_4.0 1 CG2R61 2 CG2R61 3 CG2R61 4 CG2R64 5 NG2R62 6 NG2R62 7 HGR61 8 HGR62 9 HGR62 10 HGR62
@<TRIPOS>MOLECULE
pyrimidine
 10 10 0 0 0
****
USER_CHARGES
INVALID_CHARGES
Pose:  42 Cluster:  42 Fr_nu:  65689 TotEn:    -9.13
@<TRIPOS>ATOM
      1 C1        -48.5115  -11.1853  -43.6933 C.ar   1 LIG      -0.13100
      2 C2        -49.0407  -12.3010  -43.0771 C.ar   1 LIG       0.28900
      3 C3        -49.4270  -10.2342  -44.0947 C.ar   1 LIG       0.28900
      4 C4        -51.1507  -11.4854  -43.3007 C.ar   1 LIG       0.50700
      5 N1        -50.3603  -12.4843  -42.8638 N.ar   1 LIG      -0.71900
      6 N2        -50.7588  -10.3521  -43.9138 N.ar   1 LIG      -0.71900
      7 H1        -47.4482  -11.0645  -43.8516 H      1 LIG       0.11500
      8 H2        -48.3988  -13.1022  -42.7275 H      1 LIG       0.11400
      9 H3        -49.1053   -9.3236  -44.5885 H      1 LIG       0.11400
     10 H4        -52.2154  -11.6067  -43.1433 H      1 LIG       0.14100
@<TRIPOS>BOND
      1       1       2 ar
      2       1       3 ar
      3       2       5 ar
      4       3       6 ar
      5       4       5 ar
      6       4       6 ar
      7       1       7 1
      8       2       8 1
      9       3       9 1
     10       4      10 1
@<TRIPOS>ALT_TYPE
CGenFF_4.0_ALT_TYPE_SET
CGenFF_4.0 1 CG2R61 2 CG2R61 3 CG2R61 4 CG2R64 5 NG2R62 6 NG2R62 7 HGR61 8 HGR62 9 HGR62 10 HGR62
@<TRIPOS>MOLECULE
pyrimidine
 10 10 0 0 0
****
USER_CHARGES
INVALID_CHARGES
Pose:  43 Cluster:  43 Fr_nu: 702647 TotEn:    -7.43
@<TRIPOS>ATOM
      1 C1        -74.9516   -9.5802  -53.5118 C.ar   1 LIG      -0.13100
      2 C2        -75.6988  -10.6429  -53.9775 C.ar   1 LIG       0.28900
      3 C3        -74.7343   -8.5612  -54.4164 C.ar   1 LIG       0.28900
      4 C4        -75.9197   -9.6596  -56.0149 C.ar   1 LIG       0.50700
      5 N1        -76.2003  -10.7156  -55.2279 N.ar   1 LIG      -0.71900
      6 N2        -75.2052   -8.5681  -55.6807 N.ar   1 LIG      -0.71900
      7 H1        -74.5614   -9.5482  -52.5033 H      1 LIG       0.11500
      8 H2        -75.9212  -11.4907  -53.3386 H      1 LIG       0.11400
      9 H3        -74.1576   -7.6847  -54.1415 H      1 LIG       0.11400
     10 H4        -76.3093   -9.6919  -57.0251 H      1 LIG       0.14100
@<TRIPOS>BOND
      1       1       2 ar
      2       1       3 ar
      3       2       5 ar
      4       3       6 ar
      5       4       5 ar
      6       4       6 ar
      7       1       7 1
      8       2       8 1
      9       3       9 1
     10       4      10 1
@<TRIPOS>ALT_TYPE
CGenFF_4.0_ALT_TYPE_SET
CGenFF_4.0 1 CG2R61 2 CG2R61 3 CG2R61 4 CG2R64 5 NG2R62 6 NG2R62 7 HGR61 8 HGR62 9 HGR62 10 HGR62
@<TRIPOS>MOLECULE
pyrimidine
 10 10 0 0 0
****
USER_CHARGES
INVALID_CHARGES
Pose:  44 Cluster:  44 Fr_nu: 129903 TotEn:    -6.88
@<TRIPOS>ATOM
      1 C1        -69.8422    3.9066  -47.6185 C.ar   1 LIG      -0.13100
      2 C2        -70.1618    4.9390  -48.4766 C.ar   1 LIG       0.28900
      3 C3        -70.4606    2.7008  -47.8787 C.ar   1 LIG       0.28900
      4 C4        -71.5556    3.5897  -49.6614 C.ar   1 LIG       0.50700
      5 N1        -71.0177    4.8152  -49.5122 N.ar   1 LIG      -0.71900
      6 N2        -71.3261    2.5061  -48.8952 N.ar   1 LIG      -0.71900
      7 H1        -69.1520    4.0343  -46.7954 H      1 LIG       0.11500
      8 H2        -69.7253    5.9239  -48.3510 H      1 LIG       0.11400
      9 H3        -70.2721    1.8318  -47.2577 H      1 LIG       0.11400
     10 H4        -72.2475    3.4619  -50.4848 H      1 LIG       0.14100
@<TRIPOS>BOND
      1       1       2 ar
      2       1       3 ar
      3       2       5 ar
      4       3       6 ar
      5       4       5 ar
      6       4       6 ar
      7       1       7 1
      8       2       8 1
      9       3       9 1
     10       4      10 1
@<TRIPOS>ALT_TYPE
CGenFF_4.0_ALT_TYPE_SET
CGenFF_4.0 1 CG2R61 2 CG2R61 3 CG2R61 4 CG2R64 5 NG2R62 6 NG2R62 7 HGR61 8 HGR62 9 HGR62 10 HGR62
@<TRIPOS>MOLECULE
pyrimidine
 10 10 0 0 0
****
USER_CHARGES
INVALID_CHARGES
Pose:  45 Cluster:  45 Fr_nu: 2099823 TotEn:    -6.21
@<TRIPOS>ATOM
      1 C1        -78.8067  -34.7732  -41.4090 C.ar   1 LIG      -0.13100
      2 C2        -77.6353  -34.9033  -40.6911 C.ar   1 LIG       0.28900
      3 C3        -79.9230  -34.4318  -40.6732 C.ar   1 LIG       0.28900
      4 C4        -78.7062  -34.3870  -38.7537 C.ar   1 LIG       0.50700
      5 N1        -77.5487  -34.7167  -39.3577 N.ar   1 LIG      -0.71900
      6 N2        -79.9089  -34.2305  -39.3392 N.ar   1 LIG      -0.71900
      7 H1        -78.8472  -34.9288  -42.4787 H      1 LIG       0.11500
      8 H2        -76.7061  -35.1693  -41.1834 H      1 LIG       0.11400
      9 H3        -80.8891  -34.3077  -41.1504 H      1 LIG       0.11400
     10 H4        -78.6661  -34.2322  -37.6824 H      1 LIG       0.14100
@<TRIPOS>BOND
      1       1       2 ar
      2       1       3 ar
      3       2       5 ar
      4       3       6 ar
      5       4       5 ar
      6       4       6 ar
      7       1       7 1
      8       2       8 1
      9       3       9 1
     10       4      10 1
@<TRIPOS>ALT_TYPE
CGenFF_4.0_ALT_TYPE_SET
CGenFF_4.0 1 CG2R61 2 CG2R61 3 CG2R61 4 CG2R64 5 NG2R62 6 NG2R62 7 HGR61 8 HGR62 9 HGR62 10 HGR62
@<TRIPOS>MOLECULE
pyrimidine
 10 10 0 0 0
****
USER_CHARGES
INVALID_CHARGES
Pose:  46 Cluster:  46 Fr_nu: 2870424 TotEn:    -5.31
@<TRIPOS>ATOM
      1 C1        -77.8760  -34.3621  -40.8828 C.ar   1 LIG      -0.13100
      2 C2        -78.3293  -34.5507  -42.1725 C.ar   1 LIG       0.28900
      3 C3        -78.8540  -34.1727  -39.9279 C.ar   1 LIG       0.28900
      4 C4        -80.4905  -34.3609  -41.4942 C.ar   1 LIG       0.50700
      5 N1        -79.6343  -34.5561  -42.5150 N.ar   1 LIG      -0.71900
      6 N2        -80.1756  -34.1660  -40.1994 N.ar   1 LIG      -0.71900
      7 H1        -76.8227  -34.3624  -40.6364 H      1 LIG       0.11500
      8 H2        -77.6345  -34.7072  -42.9905 H      1 LIG       0.11400
      9 H3        -78.5941  -34.0157  -38.8867 H      1 LIG       0.11400
     10 H4        -81.5452  -34.3594  -41.7408 H      1 LIG       0.14100
@<TRIPOS>BOND
      1       1       2 ar
      2       1       3 ar
      3       2       5 ar
      4       3       6 ar
      5       4       5 ar
      6       4       6 ar
      7       1       7 1
      8       2       8 1
      9       3       9 1
     10       4      10 1
@<TRIPOS>ALT_TYPE
CGenFF_4.0_ALT_TYPE_SET
CGenFF_4.0 1 CG2R61 2 CG2R61 3 CG2R61 4 CG2R64 5 NG2R62 6 NG2R62 7 HGR61 8 HGR62 9 HGR62 10 HGR62
@<TRIPOS>MOLECULE
pyrimidine
 10 10 0 0 0
****
USER_CHARGES
INVALID_CHARGES
Pose:  47 Cluster:  47 Fr_nu: 4454395 TotEn:    -4.94
@<TRIPOS>ATOM
      1 C1        -43.9935  -11.0592  -24.3045 C.ar   1 LIG      -0.13100
      2 C2        -43.2044  -11.8850  -23.5300 C.ar   1 LIG       0.28900
      3 C3        -43.4911   -9.7943  -24.5315 C.ar   1 LIG       0.28900
      4 C4        -41.6342  -10.2570  -23.3048 C.ar   1 LIG       0.50700
      5 N1        -42.0148  -11.5151  -23.0121 N.ar   1 LIG      -0.71900
      6 N2        -42.3106   -9.3581  -24.0451 N.ar   1 LIG      -0.71900
      7 H1        -44.9441  -11.3823  -24.7072 H      1 LIG       0.11500
      8 H2        -43.5167  -12.8974  -23.2976 H      1 LIG       0.11400
      9 H3        -44.0407   -9.0745  -25.1283 H      1 LIG       0.11400
     10 H4        -40.6829   -9.9328  -22.9007 H      1 LIG       0.14100
@<TRIPOS>BOND
      1       1       2 ar
      2       1       3 ar
      3       2       5 ar
      4       3       6 ar
      5       4       5 ar
      6       4       6 ar
      7       1       7 1
      8       2       8 1
      9       3       9 1
     10       4      10 1
@<TRIPOS>ALT_TYPE
CGenFF_4.0_ALT_TYPE_SET
CGenFF_4.0 1 CG2R61 2 CG2R61 3 CG2R61 4 CG2R64 5 NG2R62 6 NG2R62 7 HGR61 8 HGR62 9 HGR62 10 HGR62
@<TRIPOS>MOLECULE
pyrimidine
 10 10 0 0 0
****
USER_CHARGES
INVALID_CHARGES
Pose:  48 Cluster:  48 Fr_nu: 236946 TotEn:    -3.16
@<TRIPOS>ATOM
      1 C1        -57.7287   -4.3603  -19.6818 C.ar   1 LIG      -0.13100
      2 C2        -58.5800   -3.9201  -18.6888 C.ar   1 LIG       0.28900
      3 C3        -56.3988   -4.4592  -19.3275 C.ar   1 LIG       0.28900
      4 C4        -56.8542   -3.7373  -17.2208 C.ar   1 LIG       0.50700
      5 N1        -58.1751   -3.5987  -17.4426 N.ar   1 LIG      -0.71900
      6 N2        -55.9248   -4.1547  -18.1016 N.ar   1 LIG      -0.71900
      7 H1        -58.0810   -4.6112  -20.6734 H      1 LIG       0.11500
      8 H2        -59.6431   -3.8105  -18.8738 H      1 LIG       0.11400
      9 H3        -55.6548   -4.7956  -20.0415 H      1 LIG       0.11400
     10 H4        -56.5010   -3.4851  -16.2284 H      1 LIG       0.14100
@<TRIPOS>BOND
      1       1       2 ar
      2       1       3 ar
      3       2       5 ar
      4       3       6 ar
      5       4       5 ar
      6       4       6 ar
      7       1       7 1
      8       2       8 1
      9       3       9 1
     10       4      10 1
@<TRIPOS>ALT_TYPE
CGenFF_4.0_ALT_TYPE_SET
CGenFF_4.0 1 CG2R61 2 CG2R61 3 CG2R61 4 CG2R64 5 NG2R62 6 NG2R62 7 HGR61 8 HGR62 9 HGR62 10 HGR62
@<TRIPOS>MOLECULE
pyrimidine
 10 10 0 0 0
****
USER_CHARGES
INVALID_CHARGES
Pose:  49 Cluster:  49 Fr_nu: 4707539 TotEn:    -2.64
@<TRIPOS>ATOM
      1 C1        -87.9089  -29.6703  -34.3290 C.ar   1 LIG      -0.13100
      2 C2        -87.9089  -30.4815  -33.2125 C.ar   1 LIG       0.28900
      3 C3        -88.7250  -30.0789  -35.3639 C.ar   1 LIG       0.28900
      4 C4        -89.4000  -31.8983  -34.1801 C.ar   1 LIG       0.50700
      5 N1        -88.6450  -31.6069  -33.1038 N.ar   1 LIG      -0.71900
      6 N2        -89.4868  -31.1917  -35.3233 N.ar   1 LIG      -0.71900
      7 H1        -87.3080  -28.7728  -34.3891 H      1 LIG       0.11500
      8 H2        -87.2984  -30.2414  -32.3488 H      1 LIG       0.11400
      9 H3        -88.7904  -29.5059  -36.2824 H      1 LIG       0.11400
     10 H4        -90.0009  -32.7975  -34.1206 H      1 LIG       0.14100
@<TRIPOS>BOND
      1       1       2 ar
      2       1       3 ar
      3       2       5 ar
      4       3       6 ar
      5       4       5 ar
      6       4       6 ar
      7       1       7 1
      8       2       8 1
      9       3       9 1
     10       4      10 1
@<TRIPOS>ALT_TYPE
CGenFF_4.0_ALT_TYPE_SET
CGenFF_4.0 1 CG2R61 2 CG2R61 3 CG2R61 4 CG2R64 5 NG2R62 6 NG2R62 7 HGR61 8 HGR62 9 HGR62 10 HGR62
@<TRIPOS>MOLECULE
pyrimidine
 10 10 0 0 0
****
USER_CHARGES
INVALID_CHARGES
Pose:  50 Cluster:  50 Fr_nu: 4683137 TotEn:    -2.23
@<TRIPOS>ATOM
      1 C1        -85.6369  -23.5631  -33.5166 C.ar   1 LIG      -0.13100
      2 C2        -86.5034  -22.5547  -33.8865 C.ar   1 LIG       0.28900
      3 C3        -86.1827  -24.8293  -33.4625 C.ar   1 LIG       0.28900
      4 C4        -88.2166  -24.0343  -34.0937 C.ar   1 LIG       0.50700
      5 N1        -87.8042  -22.7555  -34.1831 N.ar   1 LIG      -0.71900
      6 N2        -87.4734  -25.1020  -33.7455 N.ar   1 LIG      -0.71900
      7 H1        -84.5976  -23.3733  -33.2840 H      1 LIG       0.11500
      8 H2        -86.1651  -21.5266  -33.9565 H      1 LIG       0.11400
      9 H3        -85.5792  -25.6854  -33.1810 H      1 LIG       0.11400
     10 H4        -89.2574  -24.2244  -34.3254 H      1 LIG       0.14100
@<TRIPOS>BOND
      1       1       2 ar
      2       1       3 ar
      3       2       5 ar
      4       3       6 ar
      5       4       5 ar
      6       4       6 ar
      7       1       7 1
      8       2       8 1
      9       3       9 1
     10       4      10 1
@<TRIPOS>ALT_TYPE
CGenFF_4.0_ALT_TYPE_SET
CGenFF_4.0 1 CG2R61 2 CG2R61 3 CG2R61 4 CG2R64 5 NG2R62 6 NG2R62 7 HGR61 8 HGR62 9 HGR62 10 HGR62
@<TRIPOS>MOLECULE
naphtalene
 18 19 0 0 0
****
USER_CHARGES
INVALID_CHARGES
Pose:   1 Cluster:   1 Fr_nu:  21420 TotEn:   -14.87
@<TRIPOS>ATOM
      1 C1        -72.5639    4.7843  -51.7322 C.ar   1 LIG      -0.11500
      2 C2        -72.1134    5.9843  -51.1900 C.ar   1 LIG      -0.11500
      3 C3        -70.4928    2.3498  -48.0638 C.ar   1 LIG      -0.11500
      4 C4        -70.0425    3.5499  -47.5217 C.ar   1 LIG      -0.11500
      5 C5        -72.2759    3.5777  -51.0937 C.ar   1 LIG      -0.11700
      6 C6        -71.3734    5.9825  -50.0074 C.ar   1 LIG      -0.11700
      7 C7        -71.2330    2.3517  -49.2465 C.ar   1 LIG      -0.11700
      8 C8        -70.3303    4.7566  -48.1602 C.ar   1 LIG      -0.11700
      9 C9        -71.5321    3.5570  -49.9026 C.ar   1 LIG       0.00400
     10 C10       -71.0741    4.7773  -49.3513 C.ar   1 LIG       0.00400
     11 H1        -73.1395    4.7863  -52.6532 H      1 LIG       0.11500
     12 H2        -72.3384    6.9231  -51.6877 H      1 LIG       0.11500
     13 H3        -70.2683    1.4105  -47.5664 H      1 LIG       0.11500
     14 H4        -69.4657    3.5471  -46.6015 H      1 LIG       0.11500
     15 H5        -72.6377    2.6517  -51.5358 H      1 LIG       0.11500
     16 H6        -71.0319    6.9323  -49.6013 H      1 LIG       0.11500
     17 H7        -71.5751    1.4019  -49.6520 H      1 LIG       0.11500
     18 H8        -69.9679    5.6827  -47.7186 H      1 LIG       0.11500
@<TRIPOS>BOND
      1       1       2 ar
      2       1       5 ar
      3       2       6 ar
      4       3       4 ar
      5       3       7 ar
      6       4       8 ar
      7       5       9 ar
      8       6      10 ar
      9       7       9 ar
     10       8      10 ar
     11       9      10 ar
     12       1      11 1
     13       2      12 1
     14       3      13 1
     15       4      14 1
     16       5      15 1
     17       6      16 1
     18       7      17 1
     19       8      18 1
@<TRIPOS>ALT_TYPE
CGenFF_4.0_ALT_TYPE_SET
CGenFF_4.0 1 CG2R61 2 CG2R61 3 CG2R61 4 CG2R61 5 CG2R61 6 CG2R61 7 CG2R61 8 CG2R61 9 CG2R61 10 CG2R61 11 HGR61 12 HGR61 13 HGR61 14 HGR61 15 HGR61 16 HGR61 17 HGR61 18 HGR61
@<TRIPOS>MOLECULE
naphtalene
 18 19 0 0 0
****
USER_CHARGES
INVALID_CHARGES
Pose:   2 Cluster:   2 Fr_nu:  58700 TotEn:   -13.98
@<TRIPOS>ATOM
      1 C1        -61.4673   -6.4585  -56.4578 C.ar   1 LIG      -0.11500
      2 C2        -62.1991   -5.2752  -56.4883 C.ar   1 LIG      -0.11500
      3 C3        -58.1518   -4.3340  -53.5999 C.ar   1 LIG      -0.11500
      4 C4        -58.8837   -3.1507  -53.6306 C.ar   1 LIG      -0.11500
      5 C5        -60.2769   -6.5251  -55.7330 C.ar   1 LIG      -0.11700
      6 C6        -61.7436   -4.1539  -55.7944 C.ar   1 LIG      -0.11700
      7 C7        -58.6074   -5.4554  -54.2939 C.ar   1 LIG      -0.11700
      8 C8        -60.0740   -3.0840  -54.3553 C.ar   1 LIG      -0.11700
      9 C9        -59.8033   -5.4062  -55.0286 C.ar   1 LIG       0.00400
     10 C10       -60.5476   -4.2029  -55.0598 C.ar   1 LIG       0.00400
     11 H1        -61.8221   -7.3309  -56.9987 H      1 LIG       0.11500
     12 H2        -63.1257   -5.2244  -57.0526 H      1 LIG       0.11500
     13 H3        -57.2250   -4.3855  -53.0356 H      1 LIG       0.11500
     14 H4        -58.5277   -2.2782  -53.0907 H      1 LIG       0.11500
     15 H5        -59.7210   -7.4604  -55.7235 H      1 LIG       0.11500
     16 H6        -62.3320   -3.2395  -55.8318 H      1 LIG       0.11500
     17 H7        -58.0192   -6.3699  -54.2556 H      1 LIG       0.11500
     18 H8        -60.6297   -2.1485  -54.3656 H      1 LIG       0.11500
@<TRIPOS>BOND
      1       1       2 ar
      2       1       5 ar
      3       2       6 ar
      4       3       4 ar
      5       3       7 ar
      6       4       8 ar
      7       5       9 ar
      8       6      10 ar
      9       7       9 ar
     10       8      10 ar
     11       9      10 ar
     12       1      11 1
     13       2      12 1
     14       3      13 1
     15       4      14 1
     16       5      15 1
     17       6      16 1
     18       7      17 1
     19       8      18 1
@<TRIPOS>ALT_TYPE
CGenFF_4.0_ALT_TYPE_SET
CGenFF_4.0 1 CG2R61 2 CG2R61 3 CG2R61 4 CG2R61 5 CG2R61 6 CG2R61 7 CG2R61 8 CG2R61 9 CG2R61 10 CG2R61 11 HGR61 12 HGR61 13 HGR61 14 HGR61 15 HGR61 16 HGR61 17 HGR61 18 HGR61
@<TRIPOS>MOLECULE
naphtalene
 18 19 0 0 0
****
USER_CHARGES
INVALID_CHARGES
Pose:   3 Cluster:   3 Fr_nu:  45512 TotEn:   -12.99
@<TRIPOS>ATOM
      1 C1        -50.8007  -13.8162  -47.3879 C.ar   1 LIG      -0.11500
      2 C2        -52.1204  -13.7951  -46.9466 C.ar   1 LIG      -0.11500
      3 C3        -49.6107  -10.5491  -43.9845 C.ar   1 LIG      -0.11500
      4 C4        -50.9305  -10.5281  -43.5434 C.ar   1 LIG      -0.11500
      5 C5        -49.8429  -13.0158  -46.7646 C.ar   1 LIG      -0.11700
      6 C6        -52.4875  -12.9737  -45.8804 C.ar   1 LIG      -0.11700
      7 C7        -49.2436  -11.3707  -45.0508 C.ar   1 LIG      -0.11700
      8 C8        -51.8883  -11.3284  -44.1666 C.ar   1 LIG      -0.11700
      9 C9        -50.1946  -12.1828  -45.6899 C.ar   1 LIG       0.00400
     10 C10       -51.5366  -12.1614  -45.2413 C.ar   1 LIG       0.00400
     11 H1        -50.5156  -14.4555  -48.2183 H      1 LIG       0.11500
     12 H2        -52.8652  -14.4188  -47.4324 H      1 LIG       0.11500
     13 H3        -48.8652   -9.9257  -43.4990 H      1 LIG       0.11500
     14 H4        -51.2152   -9.8876  -42.7138 H      1 LIG       0.11500
     15 H5        -48.8173  -13.0481  -47.1265 H      1 LIG       0.11500
     16 H6        -53.5247  -12.9735  -45.5518 H      1 LIG       0.11500
     17 H7        -48.2062  -11.3713  -45.3787 H      1 LIG       0.11500
     18 H8        -52.9142  -11.2957  -43.8053 H      1 LIG       0.11500
@<TRIPOS>BOND
      1       1       2 ar
      2       1       5 ar
      3       2       6 ar
      4       3       4 ar
      5       3       7 ar
      6       4       8 ar
      7       5       9 ar
      8       6      10 ar
      9       7       9 ar
     10       8      10 ar
     11       9      10 ar
     12       1      11 1
     13       2      12 1
     14       3      13 1
     15       4      14 1
     16       5      15 1
     17       6      16 1
     18       7      17 1
     19       8      18 1
@<TRIPOS>ALT_TYPE
CGenFF_4.0_ALT_TYPE_SET
CGenFF_4.0 1 CG2R61 2 CG2R61 3 CG2R61 4 CG2R61 5 CG2R61 6 CG2R61 7 CG2R61 8 CG2R61 9 CG2R61 10 CG2R61 11 HGR61 12 HGR61 13 HGR61 14 HGR61 15 HGR61 16 HGR61 17 HGR61 18 HGR61
@<TRIPOS>MOLECULE
naphtalene
 18 19 0 0 0
****
USER_CHARGES
INVALID_CHARGES
Pose:   4 Cluster:   4 Fr_nu:  71113 TotEn:   -12.55
@<TRIPOS>ATOM
      1 C1        -76.8073  -13.6640  -54.9779 C.ar   1 LIG      -0.11500
      2 C2        -76.7252  -13.3125  -56.3219 C.ar   1 LIG      -0.11500
      3 C3        -75.6711   -9.1044  -53.7162 C.ar   1 LIG      -0.11500
      4 C4        -75.5890   -8.7530  -55.0603 C.ar   1 LIG      -0.11500
      5 C5        -76.5665  -12.7086  -53.9900 C.ar   1 LIG      -0.11700
      6 C6        -76.4020  -12.0044  -56.6834 C.ar   1 LIG      -0.11700
      7 C7        -75.9944  -10.4126  -53.3547 C.ar   1 LIG      -0.11700
      8 C8        -75.8297   -9.7083  -56.0482 C.ar   1 LIG      -0.11700
      9 C9        -76.2399  -11.3871  -54.3357 C.ar   1 LIG       0.00400
     10 C10       -76.1564  -11.0298  -55.7025 C.ar   1 LIG       0.00400
     11 H1        -77.0584  -14.6826  -54.6970 H      1 LIG       0.11500
     12 H2        -76.9131  -14.0569  -57.0901 H      1 LIG       0.11500
     13 H3        -75.4834   -8.3602  -52.9473 H      1 LIG       0.11500
     14 H4        -75.3365   -7.7346  -55.3406 H      1 LIG       0.11500
     15 H5        -76.6359  -13.0059  -52.9457 H      1 LIG       0.11500
     16 H6        -76.3439  -11.7518  -57.7402 H      1 LIG       0.11500
     17 H7        -76.0533  -10.6647  -52.2980 H      1 LIG       0.11500
     18 H8        -75.7597   -9.4114  -57.0927 H      1 LIG       0.11500
@<TRIPOS>BOND
      1       1       2 ar
      2       1       5 ar
      3       2       6 ar
      4       3       4 ar
      5       3       7 ar
      6       4       8 ar
      7       5       9 ar
      8       6      10 ar
      9       7       9 ar
     10       8      10 ar
     11       9      10 ar
     12       1      11 1
     13       2      12 1
     14       3      13 1
     15       4      14 1
     16       5      15 1
     17       6      16 1
     18       7      17 1
     19       8      18 1
@<TRIPOS>ALT_TYPE
CGenFF_4.0_ALT_TYPE_SET
CGenFF_4.0 1 CG2R61 2 CG2R61 3 CG2R61 4 CG2R61 5 CG2R61 6 CG2R61 7 CG2R61 8 CG2R61 9 CG2R61 10 CG2R61 11 HGR61 12 HGR61 13 HGR61 14 HGR61 15 HGR61 16 HGR61 17 HGR61 18 HGR61
@<TRIPOS>MOLECULE
naphtalene
 18 19 0 0 0
****
USER_CHARGES
INVALID_CHARGES
Pose:   5 Cluster:   5 Fr_nu:  47500 TotEn:   -12.53
@<TRIPOS>ATOM
      1 C1        -74.2324   -8.9942  -56.6369 C.ar   1 LIG      -0.11500
      2 C2        -73.7415   -8.4461  -55.4557 C.ar   1 LIG      -0.11500
      3 C3        -77.0883  -11.9778  -54.0651 C.ar   1 LIG      -0.11500
      4 C4        -76.5973  -11.4297  -52.8839 C.ar   1 LIG      -0.11500
      5 C5        -75.1878  -10.0099  -56.5914 C.ar   1 LIG      -0.11700
      6 C6        -74.2038   -8.9114  -54.2245 C.ar   1 LIG      -0.11700
      7 C7        -76.6260  -11.5124  -55.2964 C.ar   1 LIG      -0.11700
      8 C8        -75.6419  -10.4140  -52.9293 C.ar   1 LIG      -0.11700
      9 C9        -75.6645  -10.4906  -55.3609 C.ar   1 LIG       0.00400
     10 C10       -75.1652   -9.9332  -54.1598 C.ar   1 LIG       0.00400
     11 H1        -73.8717   -8.6318  -57.5951 H      1 LIG       0.11500
     12 H2        -72.9979   -7.6552  -55.4922 H      1 LIG       0.11500
     13 H3        -77.8322  -12.7688  -54.0293 H      1 LIG       0.11500
     14 H4        -76.9573  -11.7933  -51.9260 H      1 LIG       0.11500
     15 H5        -75.5572  -10.4239  -57.5274 H      1 LIG       0.11500
     16 H6        -73.8065   -8.4680  -53.3137 H      1 LIG       0.11500
     17 H7        -77.0240  -11.9553  -56.2069 H      1 LIG       0.11500
     18 H8        -75.2718  -10.0003  -51.9934 H      1 LIG       0.11500
@<TRIPOS>BOND
      1       1       2 ar
      2       1       5 ar
      3       2       6 ar
      4       3       4 ar
      5       3       7 ar
      6       4       8 ar
      7       5       9 ar
      8       6      10 ar
      9       7       9 ar
     10       8      10 ar
     11       9      10 ar
     12       1      11 1
     13       2      12 1
     14       3      13 1
     15       4      14 1
     16       5      15 1
     17       6      16 1
     18       7      17 1
     19       8      18 1
@<TRIPOS>ALT_TYPE
CGenFF_4.0_ALT_TYPE_SET
CGenFF_4.0 1 CG2R61 2 CG2R61 3 CG2R61 4 CG2R61 5 CG2R61 6 CG2R61 7 CG2R61 8 CG2R61 9 CG2R61 10 CG2R61 11 HGR61 12 HGR61 13 HGR61 14 HGR61 15 HGR61 16 HGR61 17 HGR61 18 HGR61
@<TRIPOS>MOLECULE
naphtalene
 18 19 0 0 0
****
USER_CHARGES
INVALID_CHARGES
Pose:   6 Cluster:   6 Fr_nu: 235678 TotEn:   -12.48
@<TRIPOS>ATOM
      1 C1        -78.4381  -13.3594  -49.0527 C.ar   1 LIG      -0.11500
      2 C2        -78.8152  -14.5945  -49.5717 C.ar   1 LIG      -0.11500
      3 C3        -76.6051  -12.1009  -53.3805 C.ar   1 LIG      -0.11500
      4 C4        -76.9822  -13.3360  -53.8993 C.ar   1 LIG      -0.11500
      5 C5        -77.7939  -12.4271  -49.8665 C.ar   1 LIG      -0.11700
      6 C6        -78.5496  -14.9021  -50.9062 C.ar   1 LIG      -0.11700
      7 C7        -76.8709  -11.7933  -52.0458 C.ar   1 LIG      -0.11700
      8 C8        -77.6264  -14.2684  -53.0856 C.ar   1 LIG      -0.11700
      9 C9        -77.5184  -12.7198  -51.2123 C.ar   1 LIG       0.00400
     10 C10       -77.9019  -13.9758  -51.7399 C.ar   1 LIG       0.00400
     11 H1        -78.6447  -13.1208  -48.0136 H      1 LIG       0.11500
     12 H2        -79.3169  -15.3195  -48.9374 H      1 LIG       0.11500
     13 H3        -76.1034  -11.3753  -54.0144 H      1 LIG       0.11500
     14 H4        -76.7741  -13.5747  -54.9381 H      1 LIG       0.11500
     15 H5        -77.5078  -11.4681  -49.4395 H      1 LIG       0.11500
     16 H6        -78.8537  -15.8734  -51.2909 H      1 LIG       0.11500
     17 H7        -76.5674  -10.8217  -51.6616 H      1 LIG       0.11500
     18 H8        -77.9119  -15.2278  -53.5122 H      1 LIG       0.11500
@<TRIPOS>BOND
      1       1       2 ar
      2       1       5 ar
      3       2       6 ar
      4       3       4 ar
      5       3       7 ar
      6       4       8 ar
      7       5       9 ar
      8       6      10 ar
      9       7       9 ar
     10       8      10 ar
     11       9      10 ar
     12       1      11 1
     13       2      12 1
     14       3      13 1
     15       4      14 1
     16       5      15 1
     17       6      16 1
     18       7      17 1
     19       8      18 1
@<TRIPOS>ALT_TYPE
CGenFF_4.0_ALT_TYPE_SET
CGenFF_4.0 1 CG2R61 2 CG2R61 3 CG2R61 4 CG2R61 5 CG2R61 6 CG2R61 7 CG2R61 8 CG2R61 9 CG2R61 10 CG2R61 11 HGR61 12 HGR61 13 HGR61 14 HGR61 15 HGR61 16 HGR61 17 HGR61 18 HGR61
@<TRIPOS>MOLECULE
naphtalene
 18 19 0 0 0
****
USER_CHARGES
INVALID_CHARGES
Pose:   7 Cluster:   7 Fr_nu: 159951 TotEn:   -12.13
@<TRIPOS>ATOM
      1 C1        -79.3812    3.9037  -36.4821 C.ar   1 LIG      -0.11500
      2 C2        -78.5339    4.8163  -37.1036 C.ar   1 LIG      -0.11500
      3 C3        -75.8389    2.7454  -33.3542 C.ar   1 LIG      -0.11500
      4 C4        -74.9917    3.6580  -33.9758 C.ar   1 LIG      -0.11500
      5 C5        -78.9271    3.1582  -35.3937 C.ar   1 LIG      -0.11700
      6 C6        -77.2295    4.9869  -36.6392 C.ar   1 LIG      -0.11700
      7 C7        -77.1434    2.5749  -33.8186 C.ar   1 LIG      -0.11700
      8 C8        -75.4456    4.4036  -35.0642 C.ar   1 LIG      -0.11700
      9 C9        -77.6171    3.3169  -34.9129 C.ar   1 LIG       0.00400
     10 C10       -76.7556    4.2449  -35.5450 C.ar   1 LIG       0.00400
     11 H1        -80.3964    3.7709  -36.8444 H      1 LIG       0.11500
     12 H2        -78.8884    5.3964  -37.9506 H      1 LIG       0.11500
     13 H3        -75.4850    2.1650  -32.5069 H      1 LIG       0.11500
     14 H4        -73.9762    3.7893  -33.6140 H      1 LIG       0.11500
     15 H5        -79.6067    2.4503  -34.9236 H      1 LIG       0.11500
     16 H6        -76.5847    5.7062  -37.1399 H      1 LIG       0.11500
     17 H7        -77.7882    1.8562  -33.3173 H      1 LIG       0.11500
     18 H8        -74.7659    5.1110  -35.5350 H      1 LIG       0.11500
@<TRIPOS>BOND
      1       1       2 ar
      2       1       5 ar
      3       2       6 ar
      4       3       4 ar
      5       3       7 ar
      6       4       8 ar
      7       5       9 ar
      8       6      10 ar
      9       7       9 ar
     10       8      10 ar
     11       9      10 ar
     12       1      11 1
     13       2      12 1
     14       3      13 1
     15       4      14 1
     16       5      15 1
     17       6      16 1
     18       7      17 1
     19       8      18 1
@<TRIPOS>ALT_TYPE
CGenFF_4.0_ALT_TYPE_SET
CGenFF_4.0 1 CG2R61 2 CG2R61 3 CG2R61 4 CG2R61 5 CG2R61 6 CG2R61 7 CG2R61 8 CG2R61 9 CG2R61 10 CG2R61 11 HGR61 12 HGR61 13 HGR61 14 HGR61 15 HGR61 16 HGR61 17 HGR61 18 HGR61
@<TRIPOS>MOLECULE
naphtalene
 18 19 0 0 0
****
USER_CHARGES
INVALID_CHARGES
Pose:   8 Cluster:   8 Fr_nu:  14785 TotEn:   -12.04
@<TRIPOS>ATOM
      1 C1        -48.1514  -10.9942  -43.3029 C.ar   1 LIG      -0.11500
      2 C2        -49.3266  -10.9017  -42.5631 C.ar   1 LIG      -0.11500
      3 C3        -50.7541  -11.7748  -47.3390 C.ar   1 LIG      -0.11500
      4 C4        -51.9292  -11.6823  -46.5991 C.ar   1 LIG      -0.11500
      5 C5        -48.2077  -11.2344  -44.6761 C.ar   1 LIG      -0.11700
      6 C6        -50.5624  -11.0490  -43.1935 C.ar   1 LIG      -0.11700
      7 C7        -49.5182  -11.6274  -46.7086 C.ar   1 LIG      -0.11700
      8 C8        -51.8731  -11.4422  -45.2259 C.ar   1 LIG      -0.11700
      9 C9        -49.4429  -11.3853  -45.3272 C.ar   1 LIG       0.00400
     10 C10       -50.6378  -11.2913  -44.5748 C.ar   1 LIG       0.00400
     11 H1        -47.1896  -10.8800  -42.8116 H      1 LIG       0.11500
     12 H2        -49.2817  -10.7145  -41.4942 H      1 LIG       0.11500
     13 H3        -50.7982  -11.9619  -48.4082 H      1 LIG       0.11500
     14 H4        -52.8906  -11.7979  -47.0907 H      1 LIG       0.11500
     15 H5        -47.2763  -11.3032  -45.2345 H      1 LIG       0.11500
     16 H6        -51.4682  -10.9724  -42.5956 H      1 LIG       0.11500
     17 H7        -48.6126  -11.7032  -47.3068 H      1 LIG       0.11500
     18 H8        -52.8043  -11.3740  -44.6672 H      1 LIG       0.11500
@<TRIPOS>BOND
      1       1       2 ar
      2       1       5 ar
      3       2       6 ar
      4       3       4 ar
      5       3       7 ar
      6       4       8 ar
      7       5       9 ar
      8       6      10 ar
      9       7       9 ar
     10       8      10 ar
     11       9      10 ar
     12       1      11 1
     13       2      12 1
     14       3      13 1
     15       4      14 1
     16       5      15 1
     17       6      16 1
     18       7      17 1
     19       8      18 1
@<TRIPOS>ALT_TYPE
CGenFF_4.0_ALT_TYPE_SET
CGenFF_4.0 1 CG2R61 2 CG2R61 3 CG2R61 4 CG2R61 5 CG2R61 6 CG2R61 7 CG2R61 8 CG2R61 9 CG2R61 10 CG2R61 11 HGR61 12 HGR61 13 HGR61 14 HGR61 15 HGR61 16 HGR61 17 HGR61 18 HGR61
@<TRIPOS>MOLECULE
naphtalene
 18 19 0 0 0
****
USER_CHARGES
INVALID_CHARGES
Pose:   9 Cluster:   9 Fr_nu:   7329 TotEn:   -11.87
@<TRIPOS>ATOM
      1 C1        -69.6902    7.7814  -48.2105 C.ar   1 LIG      -0.11500
      2 C2        -69.7913    7.5636  -46.8397 C.ar   1 LIG      -0.11500
      3 C3        -70.9471    3.1546  -49.0381 C.ar   1 LIG      -0.11500
      4 C4        -71.0482    2.9369  -47.6672 C.ar   1 LIG      -0.11500
      5 C5        -69.9514    6.7422  -49.1040 C.ar   1 LIG      -0.11700
      6 C6        -70.1540    6.3060  -46.3570 C.ar   1 LIG      -0.11700
      7 C7        -70.5844    4.4123  -49.5208 C.ar   1 LIG      -0.11700
      8 C8        -70.7869    3.9760  -46.7737 C.ar   1 LIG      -0.11700
      9 C9        -70.3178    5.4698  -48.6359 C.ar   1 LIG       0.00400
     10 C10       -70.4206    5.2484  -47.2418 C.ar   1 LIG       0.00400
     11 H1        -69.4072    8.7606  -48.5857 H      1 LIG       0.11500
     12 H2        -69.5879    8.3734  -46.1450 H      1 LIG       0.11500
     13 H3        -71.1505    2.3451  -49.7335 H      1 LIG       0.11500
     14 H4        -71.3299    1.9572  -47.2926 H      1 LIG       0.11500
     15 H5        -69.8658    6.9351  -50.1714 H      1 LIG       0.11500
     16 H6        -70.2275    6.1585  -45.2815 H      1 LIG       0.11500
     17 H7        -70.5119    4.5598  -50.5963 H      1 LIG       0.11500
     18 H8        -70.8718    3.7831  -45.7062 H      1 LIG       0.11500
@<TRIPOS>BOND
      1       1       2 ar
      2       1       5 ar
      3       2       6 ar
      4       3       4 ar
      5       3       7 ar
      6       4       8 ar
      7       5       9 ar
      8       6      10 ar
      9       7       9 ar
     10       8      10 ar
     11       9      10 ar
     12       1      11 1
     13       2      12 1
     14       3      13 1
     15       4      14 1
     16       5      15 1
     17       6      16 1
     18       7      17 1
     19       8      18 1
@<TRIPOS>ALT_TYPE
CGenFF_4.0_ALT_TYPE_SET
CGenFF_4.0 1 CG2R61 2 CG2R61 3 CG2R61 4 CG2R61 5 CG2R61 6 CG2R61 7 CG2R61 8 CG2R61 9 CG2R61 10 CG2R61 11 HGR61 12 HGR61 13 HGR61 14 HGR61 15 HGR61 16 HGR61 17 HGR61 18 HGR61
@<TRIPOS>MOLECULE
naphtalene
 18 19 0 0 0
****
USER_CHARGES
INVALID_CHARGES
Pose:  10 Cluster:  10 Fr_nu: 130312 TotEn:   -11.83
@<TRIPOS>ATOM
      1 C1        -68.8420   -1.8952  -29.0653 C.ar   1 LIG      -0.11500
      2 C2        -68.6233   -0.5582  -29.3837 C.ar   1 LIG      -0.11500
      3 C3        -73.2586   -1.6552  -31.0925 C.ar   1 LIG      -0.11500
      4 C4        -73.0397   -0.3182  -31.4109 C.ar   1 LIG      -0.11500
      5 C5        -70.0481   -2.5067  -29.4087 C.ar   1 LIG      -0.11700
      6 C6        -69.6096    0.1725  -30.0467 C.ar   1 LIG      -0.11700
      7 C7        -72.2721   -2.3859  -30.4295 C.ar   1 LIG      -0.11700
      8 C8        -71.8337    0.2934  -31.0675 C.ar   1 LIG      -0.11700
      9 C9        -71.0522   -1.7864  -30.0762 C.ar   1 LIG       0.00400
     10 C10       -70.8297   -0.4268  -30.3999 C.ar   1 LIG       0.00400
     11 H1        -68.0740   -2.4634  -28.5487 H      1 LIG       0.11500
     12 H2        -67.6839   -0.0831  -29.1162 H      1 LIG       0.11500
     13 H3        -74.1979   -2.1310  -31.3600 H      1 LIG       0.11500
     14 H4        -73.8086    0.2499  -31.9262 H      1 LIG       0.11500
     15 H5        -70.1975   -3.5528  -29.1494 H      1 LIG       0.11500
     16 H6        -69.4169    1.2162  -30.2861 H      1 LIG       0.11500
     17 H7        -72.4647   -3.4298  -30.1909 H      1 LIG       0.11500
     18 H8        -71.6844    1.3398  -31.3259 H      1 LIG       0.11500
@<TRIPOS>BOND
      1       1       2 ar
      2       1       5 ar
      3       2       6 ar
      4       3       4 ar
      5       3       7 ar
      6       4       8 ar
      7       5       9 ar
      8       6      10 ar
      9       7       9 ar
     10       8      10 ar
     11       9      10 ar
     12       1      11 1
     13       2      12 1
     14       3      13 1
     15       4      14 1
     16       5      15 1
     17       6      16 1
     18       7      17 1
     19       8      18 1
@<TRIPOS>ALT_TYPE
CGenFF_4.0_ALT_TYPE_SET
CGenFF_4.0 1 CG2R61 2 CG2R61 3 CG2R61 4 CG2R61 5 CG2R61 6 CG2R61 7 CG2R61 8 CG2R61 9 CG2R61 10 CG2R61 11 HGR61 12 HGR61 13 HGR61 14 HGR61 15 HGR61 16 HGR61 17 HGR61 18 HGR61
@<TRIPOS>MOLECULE
naphtalene
 18 19 0 0 0
****
USER_CHARGES
INVALID_CHARGES
Pose:  11 Cluster:  11 Fr_nu: 356585 TotEn:   -11.75
@<TRIPOS>ATOM
      1 C1        -76.9327  -21.9624  -46.1999 C.ar   1 LIG      -0.11500
      2 C2        -76.6957  -22.7847  -47.2974 C.ar   1 LIG      -0.11500
      3 C3        -72.9017  -23.6530  -44.0632 C.ar   1 LIG      -0.11500
      4 C4        -72.6648  -24.4752  -45.1608 C.ar   1 LIG      -0.11500
      5 C5        -76.0510  -21.9693  -45.1187 C.ar   1 LIG      -0.11700
      6 C6        -75.5763  -23.6170  -47.3181 C.ar   1 LIG      -0.11700
      7 C7        -74.0212  -22.8206  -44.0427 C.ar   1 LIG      -0.11700
      8 C8        -73.5464  -24.4684  -46.2421 C.ar   1 LIG      -0.11700
      9 C9        -74.9192  -22.8008  -45.1223 C.ar   1 LIG       0.00400
     10 C10       -74.6783  -23.6370  -46.2384 C.ar   1 LIG       0.00400
     11 H1        -77.8046  -21.3151  -46.1842 H      1 LIG       0.11500
     12 H2        -77.3826  -22.7784  -48.1388 H      1 LIG       0.11500
     13 H3        -72.2150  -23.6587  -43.2214 H      1 LIG       0.11500
     14 H4        -71.7935  -25.1234  -45.1753 H      1 LIG       0.11500
     15 H5        -76.2564  -21.3186  -44.2712 H      1 LIG       0.11500
     16 H6        -75.4105  -24.2511  -48.1865 H      1 LIG       0.11500
     17 H7        -74.1863  -22.1860  -43.1745 H      1 LIG       0.11500
     18 H8        -73.3417  -25.1197  -47.0894 H      1 LIG       0.11500
@<TRIPOS>BOND
      1       1       2 ar
      2       1       5 ar
      3       2       6 ar
      4       3       4 ar
      5       3       7 ar
      6       4       8 ar
      7       5       9 ar
      8       6      10 ar
      9       7       9 ar
     10       8      10 ar
     11       9      10 ar
     12       1      11 1
     13       2      12 1
     14       3      13 1
     15       4      14 1
     16       5      15 1
     17       6      16 1
     18       7      17 1
     19       8      18 1
@<TRIPOS>ALT_TYPE
CGenFF_4.0_ALT_TYPE_SET
CGenFF_4.0 1 CG2R61 2 CG2R61 3 CG2R61 4 CG2R61 5 CG2R61 6 CG2R61 7 CG2R61 8 CG2R61 9 CG2R61 10 CG2R61 11 HGR61 12 HGR61 13 HGR61 14 HGR61 15 HGR61 16 HGR61 17 HGR61 18 HGR61
@<TRIPOS>MOLECULE
naphtalene
 18 19 0 0 0
****
USER_CHARGES
INVALID_CHARGES
Pose:  12 Cluster:  12 Fr_nu: 102486 TotEn:   -11.66
@<TRIPOS>ATOM
      1 C1        -72.5703    3.2805  -32.2594 C.ar   1 LIG      -0.11500
      2 C2        -71.2953    3.0874  -31.7361 C.ar   1 LIG      -0.11500
      3 C3        -73.6885   -1.3439  -31.2408 C.ar   1 LIG      -0.11500
      4 C4        -72.4134   -1.5369  -30.7176 C.ar   1 LIG      -0.11500
      5 C5        -73.4878    2.2295  -32.2692 C.ar   1 LIG      -0.11700
      6 C6        -70.9328    1.8428  -31.2207 C.ar   1 LIG      -0.11700
      7 C7        -74.0510   -0.0991  -31.7563 C.ar   1 LIG      -0.11700
      8 C8        -71.4958   -0.4860  -30.7078 C.ar   1 LIG      -0.11700
      9 C9        -73.1401    0.9699  -31.7546 C.ar   1 LIG       0.00400
     10 C10       -71.8435    0.7736  -31.2225 C.ar   1 LIG       0.00400
     11 H1        -72.8517    4.2495  -32.6611 H      1 LIG       0.11500
     12 H2        -70.5818    3.9063  -31.7287 H      1 LIG       0.11500
     13 H3        -74.4026   -2.1625  -31.2484 H      1 LIG       0.11500
     14 H4        -72.1321   -2.5065  -30.3174 H      1 LIG       0.11500
     15 H5        -74.4788    2.4031  -32.6837 H      1 LIG       0.11500
     16 H6        -69.9309    1.7146  -30.8161 H      1 LIG       0.11500
     17 H7        -75.0531    0.0291  -32.1600 H      1 LIG       0.11500
     18 H8        -70.5045   -0.6596  -30.2941 H      1 LIG       0.11500
@<TRIPOS>BOND
      1       1       2 ar
      2       1       5 ar
      3       2       6 ar
      4       3       4 ar
      5       3       7 ar
      6       4       8 ar
      7       5       9 ar
      8       6      10 ar
      9       7       9 ar
     10       8      10 ar
     11       9      10 ar
     12       1      11 1
     13       2      12 1
     14       3      13 1
     15       4      14 1
     16       5      15 1
     17       6      16 1
     18       7      17 1
     19       8      18 1
@<TRIPOS>ALT_TYPE
CGenFF_4.0_ALT_TYPE_SET
CGenFF_4.0 1 CG2R61 2 CG2R61 3 CG2R61 4 CG2R61 5 CG2R61 6 CG2R61 7 CG2R61 8 CG2R61 9 CG2R61 10 CG2R61 11 HGR61 12 HGR61 13 HGR61 14 HGR61 15 HGR61 16 HGR61 17 HGR61 18 HGR61
@<TRIPOS>MOLECULE
naphtalene
 18 19 0 0 0
****
USER_CHARGES
INVALID_CHARGES
Pose:  13 Cluster:  13 Fr_nu: 564225 TotEn:   -11.36
@<TRIPOS>ATOM
      1 C1        -80.0419  -18.9823  -29.7208 C.ar   1 LIG      -0.11500
      2 C2        -79.1217  -19.3065  -30.7133 C.ar   1 LIG      -0.11500
      3 C3        -83.3148  -21.9255  -31.7942 C.ar   1 LIG      -0.11500
      4 C4        -82.3945  -22.2496  -32.7867 C.ar   1 LIG      -0.11500
      5 C5        -81.3162  -19.5502  -29.7373 C.ar   1 LIG      -0.11700
      6 C6        -79.4721  -20.1997  -31.7260 C.ar   1 LIG      -0.11700
      7 C7        -82.9643  -21.0323  -30.7813 C.ar   1 LIG      -0.11700
      8 C8        -81.1202  -21.6817  -32.7703 C.ar   1 LIG      -0.11700
      9 C9        -81.6861  -20.4512  -30.7492 C.ar   1 LIG       0.00400
     10 C10       -80.7503  -20.7807  -31.7584 C.ar   1 LIG       0.00400
     11 H1        -79.7687  -18.2865  -28.9329 H      1 LIG       0.11500
     12 H2        -78.1299  -18.8641  -30.6994 H      1 LIG       0.11500
     13 H3        -84.3069  -22.3678  -31.8075 H      1 LIG       0.11500
     14 H4        -82.6687  -22.9443  -33.5751 H      1 LIG       0.11500
     15 H5        -82.0194  -19.2820  -28.9516 H      1 LIG       0.11500
     16 H6        -78.7367  -20.4391  -32.4914 H      1 LIG       0.11500
     17 H7        -83.6995  -20.7936  -30.0157 H      1 LIG       0.11500
     18 H8        -80.4170  -21.9492  -33.5564 H      1 LIG       0.11500
@<TRIPOS>BOND
      1       1       2 ar
      2       1       5 ar
      3       2       6 ar
      4       3       4 ar
      5       3       7 ar
      6       4       8 ar
      7       5       9 ar
      8       6      10 ar
      9       7       9 ar
     10       8      10 ar
     11       9      10 ar
     12       1      11 1
     13       2      12 1
     14       3      13 1
     15       4      14 1
     16       5      15 1
     17       6      16 1
     18       7      17 1
     19       8      18 1
@<TRIPOS>ALT_TYPE
CGenFF_4.0_ALT_TYPE_SET
CGenFF_4.0 1 CG2R61 2 CG2R61 3 CG2R61 4 CG2R61 5 CG2R61 6 CG2R61 7 CG2R61 8 CG2R61 9 CG2R61 10 CG2R61 11 HGR61 12 HGR61 13 HGR61 14 HGR61 15 HGR61 16 HGR61 17 HGR61 18 HGR61
@<TRIPOS>MOLECULE
naphtalene
 18 19 0 0 0
****
USER_CHARGES
INVALID_CHARGES
Pose:  14 Cluster:  14 Fr_nu:  48042 TotEn:   -11.32
@<TRIPOS>ATOM
      1 C1        -82.5400  -22.8893  -31.5944 C.ar   1 LIG      -0.11500
      2 C2        -81.8271  -22.4814  -32.7179 C.ar   1 LIG      -0.11500
      3 C3        -79.4061  -20.5016  -28.7395 C.ar   1 LIG      -0.11500
      4 C4        -78.6933  -20.0938  -29.8631 C.ar   1 LIG      -0.11500
      5 C5        -82.1199  -22.5013  -30.3218 C.ar   1 LIG      -0.11700
      6 C6        -80.6915  -21.6841  -32.5733 C.ar   1 LIG      -0.11700
      7 C7        -80.5418  -21.2990  -28.8841 C.ar   1 LIG      -0.11700
      8 C8        -79.1132  -20.4818  -31.1357 C.ar   1 LIG      -0.11700
      9 C9        -80.9790  -21.6989  -30.1575 C.ar   1 LIG       0.00400
     10 C10       -80.2541  -21.2842  -31.3000 C.ar   1 LIG       0.00400
     11 H1        -83.4236  -23.5105  -31.7075 H      1 LIG       0.11500
     12 H2        -82.1551  -22.7838  -33.7082 H      1 LIG       0.11500
     13 H3        -79.0786  -20.1994  -27.7487 H      1 LIG       0.11500
     14 H4        -77.8089  -19.4739  -29.7492 H      1 LIG       0.11500
     15 H5        -82.6923  -22.8322  -29.4576 H      1 LIG       0.11500
     16 H6        -80.1499  -21.3766  -33.4655 H      1 LIG       0.11500
     17 H7        -81.0837  -21.6057  -27.9920 H      1 LIG       0.11500
     18 H8        -78.5405  -20.1516  -32.0000 H      1 LIG       0.11500
@<TRIPOS>BOND
      1       1       2 ar
      2       1       5 ar
      3       2       6 ar
      4       3       4 ar
      5       3       7 ar
      6       4       8 ar
      7       5       9 ar
      8       6      10 ar
      9       7       9 ar
     10       8      10 ar
     11       9      10 ar
     12       1      11 1
     13       2      12 1
     14       3      13 1
     15       4      14 1
     16       5      15 1
     17       6      16 1
     18       7      17 1
     19       8      18 1
@<TRIPOS>ALT_TYPE
CGenFF_4.0_ALT_TYPE_SET
CGenFF_4.0 1 CG2R61 2 CG2R61 3 CG2R61 4 CG2R61 5 CG2R61 6 CG2R61 7 CG2R61 8 CG2R61 9 CG2R61 10 CG2R61 11 HGR61 12 HGR61 13 HGR61 14 HGR61 15 HGR61 16 HGR61 17 HGR61 18 HGR61
@<TRIPOS>MOLECULE
naphtalene
 18 19 0 0 0
****
USER_CHARGES
INVALID_CHARGES
Pose:  15 Cluster:  15 Fr_nu: 359680 TotEn:   -11.26
@<TRIPOS>ATOM
      1 C1        -58.4189   -4.3329  -54.1399 C.ar   1 LIG      -0.11500
      2 C2        -58.9374   -4.9644  -55.2665 C.ar   1 LIG      -0.11500
      3 C3        -56.7776   -8.6090  -52.4987 C.ar   1 LIG      -0.11500
      4 C4        -57.2960   -9.2404  -53.6253 C.ar   1 LIG      -0.11500
      5 C5        -57.7513   -5.0774  -53.1670 C.ar   1 LIG      -0.11700
      6 C6        -58.7902   -6.3426  -55.4247 C.ar   1 LIG      -0.11700
      7 C7        -56.9247   -7.2306  -52.3405 C.ar   1 LIG      -0.11700
      8 C8        -57.9638   -8.4960  -54.5982 C.ar   1 LIG      -0.11700
      9 C9        -57.5939   -6.4656  -53.3098 C.ar   1 LIG       0.00400
     10 C10       -58.1211   -7.1077  -54.4555 C.ar   1 LIG       0.00400
     11 H1        -58.5343   -3.2600  -54.0170 H      1 LIG       0.11500
     12 H2        -59.4567   -4.3838  -56.0234 H      1 LIG       0.11500
     13 H3        -56.2578   -9.1890  -51.7413 H      1 LIG       0.11500
     14 H4        -57.1816  -10.3135  -53.7470 H      1 LIG       0.11500
     15 H5        -57.3545   -4.5628  -52.2943 H      1 LIG       0.11500
     16 H6        -59.2030   -6.8152  -56.3136 H      1 LIG       0.11500
     17 H7        -56.5112   -6.7581  -51.4520 H      1 LIG       0.11500
     18 H8        -58.3613   -9.0105  -55.4707 H      1 LIG       0.11500
@<TRIPOS>BOND
      1       1       2 ar
      2       1       5 ar
      3       2       6 ar
      4       3       4 ar
      5       3       7 ar
      6       4       8 ar
      7       5       9 ar
      8       6      10 ar
      9       7       9 ar
     10       8      10 ar
     11       9      10 ar
     12       1      11 1
     13       2      12 1
     14       3      13 1
     15       4      14 1
     16       5      15 1
     17       6      16 1
     18       7      17 1
     19       8      18 1
@<TRIPOS>ALT_TYPE
CGenFF_4.0_ALT_TYPE_SET
CGenFF_4.0 1 CG2R61 2 CG2R61 3 CG2R61 4 CG2R61 5 CG2R61 6 CG2R61 7 CG2R61 8 CG2R61 9 CG2R61 10 CG2R61 11 HGR61 12 HGR61 13 HGR61 14 HGR61 15 HGR61 16 HGR61 17 HGR61 18 HGR61
@<TRIPOS>MOLECULE
naphtalene
 18 19 0 0 0
****
USER_CHARGES
INVALID_CHARGES
Pose:  16 Cluster:  16 Fr_nu: 456897 TotEn:   -11.04
@<TRIPOS>ATOM
      1 C1        -60.6836   -7.3700  -55.6869 C.ar   1 LIG      -0.11500
      2 C2        -60.4568   -8.0185  -56.8972 C.ar   1 LIG      -0.11500
      3 C3        -63.3265   -3.9962  -57.9902 C.ar   1 LIG      -0.11500
      4 C4        -63.0997   -4.6448  -59.2005 C.ar   1 LIG      -0.11500
      5 C5        -61.4534   -6.2070  -55.6512 C.ar   1 LIG      -0.11700
      6 C6        -60.9990   -7.5068  -58.0763 C.ar   1 LIG      -0.11700
      7 C7        -62.7843   -4.5081  -56.8110 C.ar   1 LIG      -0.11700
      8 C8        -62.3298   -5.8078  -59.2363 C.ar   1 LIG      -0.11700
      9 C9        -62.0069   -5.6776  -56.8284 C.ar   1 LIG       0.00400
     10 C10       -61.7763   -6.3372  -58.0591 C.ar   1 LIG       0.00400
     11 H1        -60.2608   -7.7686  -54.7693 H      1 LIG       0.11500
     12 H2        -59.8576   -8.9240  -56.9239 H      1 LIG       0.11500
     13 H3        -63.9259   -3.0906  -57.9628 H      1 LIG       0.11500
     14 H4        -63.5215   -4.2450  -60.1179 H      1 LIG       0.11500
     15 H5        -61.6173   -5.7164  -54.6939 H      1 LIG       0.11500
     16 H6        -60.8093   -8.0305  -59.0110 H      1 LIG       0.11500
     17 H7        -62.9748   -3.9847  -55.8764 H      1 LIG       0.11500
     18 H8        -62.1652   -6.2981  -60.1937 H      1 LIG       0.11500
@<TRIPOS>BOND
      1       1       2 ar
      2       1       5 ar
      3       2       6 ar
      4       3       4 ar
      5       3       7 ar
      6       4       8 ar
      7       5       9 ar
      8       6      10 ar
      9       7       9 ar
     10       8      10 ar
     11       9      10 ar
     12       1      11 1
     13       2      12 1
     14       3      13 1
     15       4      14 1
     16       5      15 1
     17       6      16 1
     18       7      17 1
     19       8      18 1
@<TRIPOS>ALT_TYPE
CGenFF_4.0_ALT_TYPE_SET
CGenFF_4.0 1 CG2R61 2 CG2R61 3 CG2R61 4 CG2R61 5 CG2R61 6 CG2R61 7 CG2R61 8 CG2R61 9 CG2R61 10 CG2R61 11 HGR61 12 HGR61 13 HGR61 14 HGR61 15 HGR61 16 HGR61 17 HGR61 18 HGR61
@<TRIPOS>MOLECULE
naphtalene
 18 19 0 0 0
****
USER_CHARGES
INVALID_CHARGES
Pose:  17 Cluster:  17 Fr_nu:  31094 TotEn:   -11.02
@<TRIPOS>ATOM
      1 C1        -64.7314   -2.2727  -25.8914 C.ar   1 LIG      -0.11500
      2 C2        -64.7263   -1.5374  -27.0730 C.ar   1 LIG      -0.11500
      3 C3        -69.1373   -4.0167  -26.9960 C.ar   1 LIG      -0.11500
      4 C4        -69.1321   -3.2813  -28.1775 C.ar   1 LIG      -0.11500
      5 C5        -65.8276   -3.0747  -25.5725 C.ar   1 LIG      -0.11700
      6 C6        -65.8172   -1.6012  -27.9402 C.ar   1 LIG      -0.11700
      7 C7        -68.0462   -3.9529  -26.1287 C.ar   1 LIG      -0.11700
      8 C8        -68.0359   -2.4792  -28.4965 C.ar   1 LIG      -0.11700
      9 C9        -66.9344   -3.1509  -26.4337 C.ar   1 LIG       0.00400
     10 C10       -66.9292   -2.4031  -27.6353 C.ar   1 LIG       0.00400
     11 H1        -63.8821   -2.2222  -25.2164 H      1 LIG       0.11500
     12 H2        -63.8723   -0.9136  -27.3204 H      1 LIG       0.11500
     13 H3        -69.9911   -4.6409  -26.7479 H      1 LIG       0.11500
     14 H4        -69.9822   -3.3310  -28.8515 H      1 LIG       0.11500
     15 H5        -65.8101   -3.6405  -24.6433 H      1 LIG       0.11500
     16 H6        -65.7915   -1.0183  -28.8586 H      1 LIG       0.11500
     17 H7        -68.0718   -4.5364  -25.2108 H      1 LIG       0.11500
     18 H8        -68.0536   -1.9127  -29.4253 H      1 LIG       0.11500
@<TRIPOS>BOND
      1       1       2 ar
      2       1       5 ar
      3       2       6 ar
      4       3       4 ar
      5       3       7 ar
      6       4       8 ar
      7       5       9 ar
      8       6      10 ar
      9       7       9 ar
     10       8      10 ar
     11       9      10 ar
     12       1      11 1
     13       2      12 1
     14       3      13 1
     15       4      14 1
     16       5      15 1
     17       6      16 1
     18       7      17 1
     19       8      18 1
@<TRIPOS>ALT_TYPE
CGenFF_4.0_ALT_TYPE_SET
CGenFF_4.0 1 CG2R61 2 CG2R61 3 CG2R61 4 CG2R61 5 CG2R61 6 CG2R61 7 CG2R61 8 CG2R61 9 CG2R61 10 CG2R61 11 HGR61 12 HGR61 13 HGR61 14 HGR61 15 HGR61 16 HGR61 17 HGR61 18 HGR61
@<TRIPOS>MOLECULE
naphtalene
 18 19 0 0 0
****
USER_CHARGES
INVALID_CHARGES
Pose:  18 Cluster:  18 Fr_nu:  96757 TotEn:   -10.73
@<TRIPOS>ATOM
      1 C1        -73.4842  -23.3054  -39.1032 C.ar   1 LIG      -0.11500
      2 C2        -72.1918  -23.7089  -39.4248 C.ar   1 LIG      -0.11500
      3 C3        -74.4622  -22.6731  -43.8272 C.ar   1 LIG      -0.11500
      4 C4        -73.1697  -23.0766  -44.1487 C.ar   1 LIG      -0.11500
      5 C5        -74.3758  -22.9459  -40.1144 C.ar   1 LIG      -0.11700
      6 C6        -71.7857  -23.7546  -40.7587 C.ar   1 LIG      -0.11700
      7 C7        -74.8683  -22.6275  -42.4932 C.ar   1 LIG      -0.11700
      8 C8        -72.2781  -23.4360  -43.1376 C.ar   1 LIG      -0.11700
      9 C9        -73.9841  -22.9858  -41.4625 C.ar   1 LIG       0.00400
     10 C10       -72.6697  -23.3961  -41.7895 C.ar   1 LIG       0.00400
     11 H1        -73.7996  -23.2696  -38.0645 H      1 LIG       0.11500
     12 H2        -71.4986  -23.9888  -38.6369 H      1 LIG       0.11500
     13 H3        -75.1561  -22.3931  -44.6148 H      1 LIG       0.11500
     14 H4        -72.8544  -23.1108  -45.1874 H      1 LIG       0.11500
     15 H5        -75.3811  -22.6333  -39.8397 H      1 LIG       0.11500
     16 H6        -70.7708  -24.0735  -40.9871 H      1 LIG       0.11500
     17 H7        -75.8834  -22.3093  -42.2651 H      1 LIG       0.11500
     18 H8        -71.2724  -23.7480  -43.4121 H      1 LIG       0.11500
@<TRIPOS>BOND
      1       1       2 ar
      2       1       5 ar
      3       2       6 ar
      4       3       4 ar
      5       3       7 ar
      6       4       8 ar
      7       5       9 ar
      8       6      10 ar
      9       7       9 ar
     10       8      10 ar
     11       9      10 ar
     12       1      11 1
     13       2      12 1
     14       3      13 1
     15       4      14 1
     16       5      15 1
     17       6      16 1
     18       7      17 1
     19       8      18 1
@<TRIPOS>ALT_TYPE
CGenFF_4.0_ALT_TYPE_SET
CGenFF_4.0 1 CG2R61 2 CG2R61 3 CG2R61 4 CG2R61 5 CG2R61 6 CG2R61 7 CG2R61 8 CG2R61 9 CG2R61 10 CG2R61 11 HGR61 12 HGR61 13 HGR61 14 HGR61 15 HGR61 16 HGR61 17 HGR61 18 HGR61
@<TRIPOS>MOLECULE
naphtalene
 18 19 0 0 0
****
USER_CHARGES
INVALID_CHARGES
Pose:  19 Cluster:  19 Fr_nu:  63009 TotEn:   -10.71
@<TRIPOS>ATOM
      1 C1        -74.1457  -24.3932  -40.2016 C.ar   1 LIG      -0.11500
      2 C2        -74.2055  -23.0150  -40.3858 C.ar   1 LIG      -0.11500
      3 C3        -75.6346  -25.0700  -44.7840 C.ar   1 LIG      -0.11500
      4 C4        -75.6944  -23.6918  -44.9680 C.ar   1 LIG      -0.11500
      5 C5        -74.4852  -25.2529  -41.2467 C.ar   1 LIG      -0.11700
      6 C6        -74.6051  -22.4912  -41.6155 C.ar   1 LIG      -0.11700
      7 C7        -75.2350  -25.5938  -43.5541 C.ar   1 LIG      -0.11700
      8 C8        -75.3550  -22.8320  -43.9231 C.ar   1 LIG      -0.11700
      9 C9        -74.8897  -24.7432  -42.4913 C.ar   1 LIG       0.00400
     10 C10       -74.9505  -23.3417  -42.6785 C.ar   1 LIG       0.00400
     11 H1        -73.8351  -24.8004  -39.2439 H      1 LIG       0.11500
     12 H2        -73.9407  -22.3466  -39.5717 H      1 LIG       0.11500
     13 H3        -75.8992  -25.7392  -45.5979 H      1 LIG       0.11500
     14 H4        -76.0064  -23.2852  -45.9255 H      1 LIG       0.11500
     15 H5        -74.4315  -26.3268  -41.0800 H      1 LIG       0.11500
     16 H6        -74.6441  -21.4107  -41.7373 H      1 LIG       0.11500
     17 H7        -75.1952  -26.6743  -43.4329 H      1 LIG       0.11500
     18 H8        -75.4093  -21.7580  -44.0893 H      1 LIG       0.11500
@<TRIPOS>BOND
      1       1       2 ar
      2       1       5 ar
      3       2       6 ar
      4       3       4 ar
      5       3       7 ar
      6       4       8 ar
      7       5       9 ar
      8       6      10 ar
      9       7       9 ar
     10       8      10 ar
     11       9      10 ar
     12       1      11 1
     13       2      12 1
     14       3      13 1
     15       4      14 1
     16       5      15 1
     17       6      16 1
     18       7      17 1
     19       8      18 1
@<TRIPOS>ALT_TYPE
CGenFF_4.0_ALT_TYPE_SET
CGenFF_4.0 1 CG2R61 2 CG2R61 3 CG2R61 4 CG2R61 5 CG2R61 6 CG2R61 7 CG2R61 8 CG2R61 9 CG2R61 10 CG2R61 11 HGR61 12 HGR61 13 HGR61 14 HGR61 15 HGR61 16 HGR61 17 HGR61 18 HGR61
@<TRIPOS>MOLECULE
naphtalene
 18 19 0 0 0
****
USER_CHARGES
INVALID_CHARGES
Pose:  20 Cluster:  20 Fr_nu: 108954 TotEn:   -10.70
@<TRIPOS>ATOM
      1 C1        -71.8224    4.7523  -52.7005 C.ar   1 LIG      -0.11500
      2 C2        -70.7227    5.6036  -52.7540 C.ar   1 LIG      -0.11500
      3 C3        -70.9618    3.9378  -47.9815 C.ar   1 LIG      -0.11500
      4 C4        -69.8622    4.7891  -48.0351 C.ar   1 LIG      -0.11500
      5 C5        -72.1607    4.1228  -51.5022 C.ar   1 LIG      -0.11700
      6 C6        -69.9572    5.8288  -51.6097 C.ar   1 LIG      -0.11700
      7 C7        -71.7274    3.7126  -49.1259 C.ar   1 LIG      -0.11700
      8 C8        -69.5237    5.4186  -49.2333 C.ar   1 LIG      -0.11700
      9 C9        -71.4013    4.3378  -50.3405 C.ar   1 LIG       0.00400
     10 C10       -70.2831    5.2035  -50.3950 C.ar   1 LIG       0.00400
     11 H1        -72.4177    4.5769  -53.5918 H      1 LIG       0.11500
     12 H2        -70.4603    6.0933  -53.6872 H      1 LIG       0.11500
     13 H3        -71.2249    3.4477  -47.0483 H      1 LIG       0.11500
     14 H4        -69.2664    4.9630  -47.1438 H      1 LIG       0.11500
     15 H5        -73.0242    3.4611  -51.4837 H      1 LIG       0.11500
     16 H6        -69.1022    6.4985  -51.6744 H      1 LIG       0.11500
     17 H7        -72.5828    3.0435  -49.0607 H      1 LIG       0.11500
     18 H8        -68.6597    6.0798  -49.2522 H      1 LIG       0.11500
@<TRIPOS>BOND
      1       1       2 ar
      2       1       5 ar
      3       2       6 ar
      4       3       4 ar
      5       3       7 ar
      6       4       8 ar
      7       5       9 ar
      8       6      10 ar
      9       7       9 ar
     10       8      10 ar
     11       9      10 ar
     12       1      11 1
     13       2      12 1
     14       3      13 1
     15       4      14 1
     16       5      15 1
     17       6      16 1
     18       7      17 1
     19       8      18 1
@<TRIPOS>ALT_TYPE
CGenFF_4.0_ALT_TYPE_SET
CGenFF_4.0 1 CG2R61 2 CG2R61 3 CG2R61 4 CG2R61 5 CG2R61 6 CG2R61 7 CG2R61 8 CG2R61 9 CG2R61 10 CG2R61 11 HGR61 12 HGR61 13 HGR61 14 HGR61 15 HGR61 16 HGR61 17 HGR61 18 HGR61
@<TRIPOS>MOLECULE
naphtalene
 18 19 0 0 0
****
USER_CHARGES
INVALID_CHARGES
Pose:  21 Cluster:  21 Fr_nu:  93768 TotEn:   -10.61
@<TRIPOS>ATOM
      1 C1        -81.8694    3.0297  -35.3968 C.ar   1 LIG      -0.11500
      2 C2        -82.3195    3.8962  -36.3884 C.ar   1 LIG      -0.11500
      3 C3        -77.2877    4.4197  -36.2618 C.ar   1 LIG      -0.11500
      4 C4        -77.7378    5.2862  -37.2534 C.ar   1 LIG      -0.11500
      5 C5        -80.5062    2.9398  -35.1137 C.ar   1 LIG      -0.11700
      6 C6        -81.4083    4.6762  -37.1008 C.ar   1 LIG      -0.11700
      7 C7        -78.1990    3.6397  -35.5493 C.ar   1 LIG      -0.11700
      8 C8        -79.1010    5.3762  -37.5366 C.ar   1 LIG      -0.11700
      9 C9        -79.5747    3.7174  -35.8210 C.ar   1 LIG       0.00400
     10 C10       -80.0325    4.5985  -36.8294 C.ar   1 LIG       0.00400
     11 H1        -82.5792    2.4223  -34.8429 H      1 LIG       0.11500
     12 H2        -83.3810    3.9656  -36.6078 H      1 LIG       0.11500
     13 H3        -76.2261    4.3499  -36.0418 H      1 LIG       0.11500
     14 H4        -77.0275    5.8923  -37.8080 H      1 LIG       0.11500
     15 H5        -80.1770    2.2553  -34.3347 H      1 LIG       0.11500
     16 H6        -81.7825    5.3471  -37.8714 H      1 LIG       0.11500
     17 H7        -77.8247    2.9695  -34.7783 H      1 LIG       0.11500
     18 H8        -79.4304    6.0600  -38.3162 H      1 LIG       0.11500
@<TRIPOS>BOND
      1       1       2 ar
      2       1       5 ar
      3       2       6 ar
      4       3       4 ar
      5       3       7 ar
      6       4       8 ar
      7       5       9 ar
      8       6      10 ar
      9       7       9 ar
     10       8      10 ar
     11       9      10 ar
     12       1      11 1
     13       2      12 1
     14       3      13 1
     15       4      14 1
     16       5      15 1
     17       6      16 1
     18       7      17 1
     19       8      18 1
@<TRIPOS>ALT_TYPE
CGenFF_4.0_ALT_TYPE_SET
CGenFF_4.0 1 CG2R61 2 CG2R61 3 CG2R61 4 CG2R61 5 CG2R61 6 CG2R61 7 CG2R61 8 CG2R61 9 CG2R61 10 CG2R61 11 HGR61 12 HGR61 13 HGR61 14 HGR61 15 HGR61 16 HGR61 17 HGR61 18 HGR61
@<TRIPOS>MOLECULE
naphtalene
 18 19 0 0 0
****
USER_CHARGES
INVALID_CHARGES
Pose:  22 Cluster:  22 Fr_nu: 126373 TotEn:   -10.52
@<TRIPOS>ATOM
      1 C1        -69.3168   -1.5060  -29.4382 C.ar   1 LIG      -0.11500
      2 C2        -68.8202   -2.6522  -28.8247 C.ar   1 LIG      -0.11500
      3 C3        -65.3092    0.9265  -28.1360 C.ar   1 LIG      -0.11500
      4 C4        -64.8129   -0.2198  -27.5225 C.ar   1 LIG      -0.11500
      5 C5        -68.5712   -0.3268  -29.4229 C.ar   1 LIG      -0.11700
      6 C6        -67.5764   -2.6239  -28.1936 C.ar   1 LIG      -0.11700
      7 C7        -66.5532    0.8981  -28.7672 C.ar   1 LIG      -0.11700
      8 C8        -65.5584   -1.3990  -27.5377 C.ar   1 LIG      -0.11700
      9 C9        -67.3171   -0.2801  -28.7922 C.ar   1 LIG       0.00400
     10 C10       -66.8124   -1.4457  -28.1683 C.ar   1 LIG       0.00400
     11 H1        -70.2854   -1.5285  -29.9289 H      1 LIG       0.11500
     12 H2        -69.4014   -3.5697  -28.8374 H      1 LIG       0.11500
     13 H3        -64.7284    1.8445  -28.1237 H      1 LIG       0.11500
     14 H4        -63.8448   -0.1963  -27.0307 H      1 LIG       0.11500
     15 H5        -68.9792    0.5573  -29.9085 H      1 LIG       0.11500
     16 H6        -67.2077   -3.5319  -27.7208 H      1 LIG       0.11500
     17 H7        -66.9213    1.8059  -29.2405 H      1 LIG       0.11500
     18 H8        -65.1509   -2.2831  -27.0515 H      1 LIG       0.11500
@<TRIPOS>BOND
      1       1       2 ar
      2       1       5 ar
      3       2       6 ar
      4       3       4 ar
      5       3       7 ar
      6       4       8 ar
      7       5       9 ar
      8       6      10 ar
      9       7       9 ar
     10       8      10 ar
     11       9      10 ar
     12       1      11 1
     13       2      12 1
     14       3      13 1
     15       4      14 1
     16       5      15 1
     17       6      16 1
     18       7      17 1
     19       8      18 1
@<TRIPOS>ALT_TYPE
CGenFF_4.0_ALT_TYPE_SET
CGenFF_4.0 1 CG2R61 2 CG2R61 3 CG2R61 4 CG2R61 5 CG2R61 6 CG2R61 7 CG2R61 8 CG2R61 9 CG2R61 10 CG2R61 11 HGR61 12 HGR61 13 HGR61 14 HGR61 15 HGR61 16 HGR61 17 HGR61 18 HGR61
@<TRIPOS>MOLECULE
naphtalene
 18 19 0 0 0
****
USER_CHARGES
INVALID_CHARGES
Pose:  23 Cluster:  23 Fr_nu: 275885 TotEn:   -10.50
@<TRIPOS>ATOM
      1 C1        -83.9663  -29.4066  -45.0070 C.ar   1 LIG      -0.11500
      2 C2        -82.8404  -29.4066  -45.8251 C.ar   1 LIG      -0.11500
      3 C3        -83.9660  -24.5412  -45.0072 C.ar   1 LIG      -0.11500
      4 C4        -82.8401  -24.5413  -45.8252 C.ar   1 LIG      -0.11500
      5 C5        -84.5314  -28.1989  -44.5965 C.ar   1 LIG      -0.11700
      6 C6        -82.2752  -28.1991  -46.2357 C.ar   1 LIG      -0.11700
      7 C7        -84.5313  -25.7488  -44.5966 C.ar   1 LIG      -0.11700
      8 C8        -82.2749  -25.7490  -46.2358 C.ar   1 LIG      -0.11700
      9 C9        -83.9756  -26.9739  -45.0002 C.ar   1 LIG       0.00400
     10 C10       -82.8307  -26.9740  -45.8321 C.ar   1 LIG       0.00400
     11 H1        -84.4055  -30.3470  -44.6872 H      1 LIG       0.11500
     12 H2        -82.4014  -30.3474  -46.1443 H      1 LIG       0.11500
     13 H3        -84.4057  -23.6005  -44.6877 H      1 LIG       0.11500
     14 H4        -82.4005  -23.6007  -46.1436 H      1 LIG       0.11500
     15 H5        -85.4111  -28.2228  -43.9568 H      1 LIG       0.11500
     16 H6        -81.3955  -28.2229  -46.8756 H      1 LIG       0.11500
     17 H7        -85.4114  -25.7248  -43.9575 H      1 LIG       0.11500
     18 H8        -81.3946  -25.7253  -46.8749 H      1 LIG       0.11500
@<TRIPOS>BOND
      1       1       2 ar
      2       1       5 ar
      3       2       6 ar
      4       3       4 ar
      5       3       7 ar
      6       4       8 ar
      7       5       9 ar
      8       6      10 ar
      9       7       9 ar
     10       8      10 ar
     11       9      10 ar
     12       1      11 1
     13       2      12 1
     14       3      13 1
     15       4      14 1
     16       5      15 1
     17       6      16 1
     18       7      17 1
     19       8      18 1
@<TRIPOS>ALT_TYPE
CGenFF_4.0_ALT_TYPE_SET
CGenFF_4.0 1 CG2R61 2 CG2R61 3 CG2R61 4 CG2R61 5 CG2R61 6 CG2R61 7 CG2R61 8 CG2R61 9 CG2R61 10 CG2R61 11 HGR61 12 HGR61 13 HGR61 14 HGR61 15 HGR61 16 HGR61 17 HGR61 18 HGR61
@<TRIPOS>MOLECULE
naphtalene
 18 19 0 0 0
****
USER_CHARGES
INVALID_CHARGES
Pose:  24 Cluster:  24 Fr_nu: 234569 TotEn:   -10.42
@<TRIPOS>ATOM
      1 C1        -56.7258    5.3959  -36.5942 C.ar   1 LIG      -0.11500
      2 C2        -55.4347    5.4498  -37.1108 C.ar   1 LIG      -0.11500
      3 C3        -58.0737    2.5011  -40.2652 C.ar   1 LIG      -0.11500
      4 C4        -56.7826    2.5550  -40.7817 C.ar   1 LIG      -0.11500
      5 C5        -57.7085    4.6503  -37.2461 C.ar   1 LIG      -0.11700
      6 C6        -55.1211    4.7583  -38.2812 C.ar   1 LIG      -0.11700
      7 C7        -58.3872    3.1925  -39.0946 C.ar   1 LIG      -0.11700
      8 C8        -55.7999    3.3007  -40.1299 C.ar   1 LIG      -0.11700
      9 C9        -57.4106    3.9480  -38.4254 C.ar   1 LIG       0.00400
     10 C10       -56.0977    4.0029  -38.9507 C.ar   1 LIG       0.00400
     11 H1        -56.9695    5.9348  -35.6833 H      1 LIG       0.11500
     12 H2        -54.6704    6.0303  -36.6024 H      1 LIG       0.11500
     13 H3        -58.8386    1.9205  -40.7731 H      1 LIG       0.11500
     14 H4        -56.5398    2.0171  -41.6934 H      1 LIG       0.11500
     15 H5        -58.7111    4.6228  -36.8244 H      1 LIG       0.11500
     16 H6        -54.1052    4.8141  -38.6668 H      1 LIG       0.11500
     17 H7        -59.4029    3.1359  -38.7088 H      1 LIG       0.11500
     18 H8        -54.7973    3.3289  -40.5518 H      1 LIG       0.11500
@<TRIPOS>BOND
      1       1       2 ar
      2       1       5 ar
      3       2       6 ar
      4       3       4 ar
      5       3       7 ar
      6       4       8 ar
      7       5       9 ar
      8       6      10 ar
      9       7       9 ar
     10       8      10 ar
     11       9      10 ar
     12       1      11 1
     13       2      12 1
     14       3      13 1
     15       4      14 1
     16       5      15 1
     17       6      16 1
     18       7      17 1
     19       8      18 1
@<TRIPOS>ALT_TYPE
CGenFF_4.0_ALT_TYPE_SET
CGenFF_4.0 1 CG2R61 2 CG2R61 3 CG2R61 4 CG2R61 5 CG2R61 6 CG2R61 7 CG2R61 8 CG2R61 9 CG2R61 10 CG2R61 11 HGR61 12 HGR61 13 HGR61 14 HGR61 15 HGR61 16 HGR61 17 HGR61 18 HGR61
@<TRIPOS>MOLECULE
naphtalene
 18 19 0 0 0
****
USER_CHARGES
INVALID_CHARGES
Pose:  25 Cluster:  25 Fr_nu:   1982 TotEn:   -10.21
@<TRIPOS>ATOM
      1 C1        -48.4974  -13.9286  -42.6533 C.ar   1 LIG      -0.11500
      2 C2        -48.4920  -12.6503  -42.1032 C.ar   1 LIG      -0.11500
      3 C3        -52.2678  -12.6992  -45.4721 C.ar   1 LIG      -0.11500
      4 C4        -52.2623  -11.4209  -44.9218 C.ar   1 LIG      -0.11500
      5 C5        -49.4360  -14.2650  -43.6292 C.ar   1 LIG      -0.11700
      6 C6        -49.4249  -11.7035  -42.5266 C.ar   1 LIG      -0.11700
      7 C7        -51.3346  -13.6460  -45.0486 C.ar   1 LIG      -0.11700
      8 C8        -51.3237  -11.0843  -43.9459 C.ar   1 LIG      -0.11700
      9 C9        -50.3827  -13.3246  -44.0673 C.ar   1 LIG       0.00400
     10 C10       -50.3771  -12.0247  -43.5078 C.ar   1 LIG       0.00400
     11 H1        -47.7711  -14.6654  -42.3229 H      1 LIG       0.11500
     12 H2        -47.7606  -12.3893  -41.3437 H      1 LIG       0.11500
     13 H3        -52.9989  -12.9608  -46.2318 H      1 LIG       0.11500
     14 H4        -52.9897  -10.6849  -45.2516 H      1 LIG       0.11500
     15 H5        -49.4220  -15.2704  -44.0450 H      1 LIG       0.11500
     16 H6        -49.4020  -10.7102  -42.0832 H      1 LIG       0.11500
     17 H7        -51.3573  -14.6389  -45.4927 H      1 LIG       0.11500
     18 H8        -51.3381  -10.0792  -43.5294 H      1 LIG       0.11500
@<TRIPOS>BOND
      1       1       2 ar
      2       1       5 ar
      3       2       6 ar
      4       3       4 ar
      5       3       7 ar
      6       4       8 ar
      7       5       9 ar
      8       6      10 ar
      9       7       9 ar
     10       8      10 ar
     11       9      10 ar
     12       1      11 1
     13       2      12 1
     14       3      13 1
     15       4      14 1
     16       5      15 1
     17       6      16 1
     18       7      17 1
     19       8      18 1
@<TRIPOS>ALT_TYPE
CGenFF_4.0_ALT_TYPE_SET
CGenFF_4.0 1 CG2R61 2 CG2R61 3 CG2R61 4 CG2R61 5 CG2R61 6 CG2R61 7 CG2R61 8 CG2R61 9 CG2R61 10 CG2R61 11 HGR61 12 HGR61 13 HGR61 14 HGR61 15 HGR61 16 HGR61 17 HGR61 18 HGR61
@<TRIPOS>MOLECULE
naphtalene
 18 19 0 0 0
****
USER_CHARGES
INVALID_CHARGES
Pose:  26 Cluster:  26 Fr_nu: 395509 TotEn:   -10.08
@<TRIPOS>ATOM
      1 C1        -74.6665  -23.1911  -42.2252 C.ar   1 LIG      -0.11500
      2 C2        -75.4571  -24.3364  -42.2233 C.ar   1 LIG      -0.11500
      3 C3        -74.8039  -23.1045  -47.0880 C.ar   1 LIG      -0.11500
      4 C4        -75.5946  -24.2498  -47.0859 C.ar   1 LIG      -0.11500
      5 C5        -74.3038  -22.5947  -43.4332 C.ar   1 LIG      -0.11700
      6 C6        -75.8881  -24.8898  -43.4292 C.ar   1 LIG      -0.11700
      7 C7        -74.3730  -22.5511  -45.8819 C.ar   1 LIG      -0.11700
      8 C8        -75.9573  -24.8463  -45.8780 C.ar   1 LIG      -0.11700
      9 C9        -74.7285  -23.1382  -44.6566 C.ar   1 LIG       0.00400
     10 C10       -75.5325  -24.3029  -44.6546 C.ar   1 LIG       0.00400
     11 H1        -74.3308  -22.7610  -41.2861 H      1 LIG       0.11500
     12 H2        -75.7392  -24.7997  -41.2823 H      1 LIG       0.11500
     13 H3        -74.5216  -22.6405  -48.0288 H      1 LIG       0.11500
     14 H4        -75.9288  -24.6803  -48.0254 H      1 LIG       0.11500
     15 H5        -73.6847  -21.7002  -43.4108 H      1 LIG       0.11500
     16 H6        -76.5059  -25.7851  -43.4040 H      1 LIG       0.11500
     17 H7        -73.7560  -21.6554  -45.9074 H      1 LIG       0.11500
     18 H8        -76.5757  -25.7413  -45.9002 H      1 LIG       0.11500
@<TRIPOS>BOND
      1       1       2 ar
      2       1       5 ar
      3       2       6 ar
      4       3       4 ar
      5       3       7 ar
      6       4       8 ar
      7       5       9 ar
      8       6      10 ar
      9       7       9 ar
     10       8      10 ar
     11       9      10 ar
     12       1      11 1
     13       2      12 1
     14       3      13 1
     15       4      14 1
     16       5      15 1
     17       6      16 1
     18       7      17 1
     19       8      18 1
@<TRIPOS>ALT_TYPE
CGenFF_4.0_ALT_TYPE_SET
CGenFF_4.0 1 CG2R61 2 CG2R61 3 CG2R61 4 CG2R61 5 CG2R61 6 CG2R61 7 CG2R61 8 CG2R61 9 CG2R61 10 CG2R61 11 HGR61 12 HGR61 13 HGR61 14 HGR61 15 HGR61 16 HGR61 17 HGR61 18 HGR61
@<TRIPOS>MOLECULE
naphtalene
 18 19 0 0 0
****
USER_CHARGES
INVALID_CHARGES
Pose:  27 Cluster:  27 Fr_nu: 423827 TotEn:   -10.01
@<TRIPOS>ATOM
      1 C1        -60.7865    3.0191  -44.7010 C.ar   1 LIG      -0.11500
      2 C2        -61.6733    2.8242  -43.6463 C.ar   1 LIG      -0.11500
      3 C3        -57.3351    4.3701  -41.5489 C.ar   1 LIG      -0.11500
      4 C4        -58.2220    4.1752  -40.4943 C.ar   1 LIG      -0.11500
      5 C5        -59.4846    3.4523  -44.4479 C.ar   1 LIG      -0.11700
      6 C6        -61.2619    3.0616  -42.3346 C.ar   1 LIG      -0.11700
      7 C7        -57.7466    4.1326  -42.8607 C.ar   1 LIG      -0.11700
      8 C8        -59.5239    3.7421  -40.7473 C.ar   1 LIG      -0.11700
      9 C9        -59.0533    3.6963  -43.1338 C.ar   1 LIG       0.00400
     10 C10       -59.9552    3.4981  -42.0614 C.ar   1 LIG       0.00400
     11 H1        -61.1075    2.8346  -45.7220 H      1 LIG       0.11500
     12 H2        -62.6865    2.4867  -43.8444 H      1 LIG       0.11500
     13 H3        -56.3215    4.7075  -41.3515 H      1 LIG       0.11500
     14 H4        -57.9009    4.3612  -39.4737 H      1 LIG       0.11500
     15 H5        -58.8086    3.5984  -45.2879 H      1 LIG       0.11500
     16 H6        -61.9717    2.9022  -41.5256 H      1 LIG       0.11500
     17 H7        -57.0364    4.2913  -43.6695 H      1 LIG       0.11500
     18 H8        -60.2004    3.5966  -39.9075 H      1 LIG       0.11500
@<TRIPOS>BOND
      1       1       2 ar
      2       1       5 ar
      3       2       6 ar
      4       3       4 ar
      5       3       7 ar
      6       4       8 ar
      7       5       9 ar
      8       6      10 ar
      9       7       9 ar
     10       8      10 ar
     11       9      10 ar
     12       1      11 1
     13       2      12 1
     14       3      13 1
     15       4      14 1
     16       5      15 1
     17       6      16 1
     18       7      17 1
     19       8      18 1
@<TRIPOS>ALT_TYPE
CGenFF_4.0_ALT_TYPE_SET
CGenFF_4.0 1 CG2R61 2 CG2R61 3 CG2R61 4 CG2R61 5 CG2R61 6 CG2R61 7 CG2R61 8 CG2R61 9 CG2R61 10 CG2R61 11 HGR61 12 HGR61 13 HGR61 14 HGR61 15 HGR61 16 HGR61 17 HGR61 18 HGR61
@<TRIPOS>MOLECULE
naphtalene
 18 19 0 0 0
****
USER_CHARGES
INVALID_CHARGES
Pose:  28 Cluster:  28 Fr_nu:  38376 TotEn:    -9.83
@<TRIPOS>ATOM
      1 C1        -63.6824  -23.0440  -25.3326 C.ar   1 LIG      -0.11500
      2 C2        -63.1006  -21.8372  -24.9558 C.ar   1 LIG      -0.11500
      3 C3        -59.4975  -24.4153  -27.4012 C.ar   1 LIG      -0.11500
      4 C4        -58.9159  -23.2085  -27.0244 C.ar   1 LIG      -0.11500
      5 C5        -62.9356  -23.9902  -26.0353 C.ar   1 LIG      -0.11700
      6 C6        -61.7700  -21.5718  -25.2800 C.ar   1 LIG      -0.11700
      7 C7        -60.8283  -24.6807  -27.0769 C.ar   1 LIG      -0.11700
      8 C8        -59.6626  -22.2623  -26.3218 C.ar   1 LIG      -0.11700
      9 C9        -61.5949  -23.7398  -26.3701 C.ar   1 LIG       0.00400
     10 C10       -61.0034  -22.5126  -25.9869 C.ar   1 LIG       0.00400
     11 H1        -64.7186  -23.2499  -25.0804 H      1 LIG       0.11500
     12 H2        -63.6828  -21.1015  -24.4086 H      1 LIG       0.11500
     13 H3        -58.9158  -25.1517  -27.9484 H      1 LIG       0.11500
     14 H4        -57.8801  -23.0026  -27.2781 H      1 LIG       0.11500
     15 H5        -63.4111  -24.9265  -26.3200 H      1 LIG       0.11500
     16 H6        -61.3355  -20.6221  -24.9749 H      1 LIG       0.11500
     17 H7        -61.2623  -25.6308  -27.3814 H      1 LIG       0.11500
     18 H8        -59.1875  -21.3255  -26.0376 H      1 LIG       0.11500
@<TRIPOS>BOND
      1       1       2 ar
      2       1       5 ar
      3       2       6 ar
      4       3       4 ar
      5       3       7 ar
      6       4       8 ar
      7       5       9 ar
      8       6      10 ar
      9       7       9 ar
     10       8      10 ar
     11       9      10 ar
     12       1      11 1
     13       2      12 1
     14       3      13 1
     15       4      14 1
     16       5      15 1
     17       6      16 1
     18       7      17 1
     19       8      18 1
@<TRIPOS>ALT_TYPE
CGenFF_4.0_ALT_TYPE_SET
CGenFF_4.0 1 CG2R61 2 CG2R61 3 CG2R61 4 CG2R61 5 CG2R61 6 CG2R61 7 CG2R61 8 CG2R61 9 CG2R61 10 CG2R61 11 HGR61 12 HGR61 13 HGR61 14 HGR61 15 HGR61 16 HGR61 17 HGR61 18 HGR61
@<TRIPOS>MOLECULE
naphtalene
 18 19 0 0 0
****
USER_CHARGES
INVALID_CHARGES
Pose:  29 Cluster:  29 Fr_nu:  41376 TotEn:    -9.71
@<TRIPOS>ATOM
      1 C1        -74.7313    7.2995  -36.6765 C.ar   1 LIG      -0.11500
      2 C2        -74.2226    6.2070  -35.9804 C.ar   1 LIG      -0.11500
      3 C3        -79.0502    5.0822  -36.9994 C.ar   1 LIG      -0.11500
      4 C4        -78.5413    3.9897  -36.3033 C.ar   1 LIG      -0.11500
      5 C5        -76.0588    7.2974  -37.1060 C.ar   1 LIG      -0.11700
      6 C6        -75.0391    5.1083  -35.7111 C.ar   1 LIG      -0.11700
      7 C7        -78.2336    6.1809  -37.2686 C.ar   1 LIG      -0.11700
      8 C8        -77.2139    3.9916  -35.8738 C.ar   1 LIG      -0.11700
      9 C9        -76.8950    6.2000  -36.8438 C.ar   1 LIG       0.00400
     10 C10       -76.3776    5.0891  -36.1360 C.ar   1 LIG       0.00400
     11 H1        -74.0950    8.1542  -36.8863 H      1 LIG       0.11500
     12 H2        -73.1891    6.2097  -35.6463 H      1 LIG       0.11500
     13 H3        -80.0838    5.0802  -37.3337 H      1 LIG       0.11500
     14 H4        -79.1776    3.1347  -36.0951 H      1 LIG       0.11500
     15 H5        -76.4350    8.1621  -37.6488 H      1 LIG       0.11500
     16 H6        -74.6205    4.2655  -35.1651 H      1 LIG       0.11500
     17 H7        -78.6526    7.0240  -37.8139 H      1 LIG       0.11500
     18 H8        -76.8371    3.1267  -35.3316 H      1 LIG       0.11500
@<TRIPOS>BOND
      1       1       2 ar
      2       1       5 ar
      3       2       6 ar
      4       3       4 ar
      5       3       7 ar
      6       4       8 ar
      7       5       9 ar
      8       6      10 ar
      9       7       9 ar
     10       8      10 ar
     11       9      10 ar
     12       1      11 1
     13       2      12 1
     14       3      13 1
     15       4      14 1
     16       5      15 1
     17       6      16 1
     18       7      17 1
     19       8      18 1
@<TRIPOS>ALT_TYPE
CGenFF_4.0_ALT_TYPE_SET
CGenFF_4.0 1 CG2R61 2 CG2R61 3 CG2R61 4 CG2R61 5 CG2R61 6 CG2R61 7 CG2R61 8 CG2R61 9 CG2R61 10 CG2R61 11 HGR61 12 HGR61 13 HGR61 14 HGR61 15 HGR61 16 HGR61 17 HGR61 18 HGR61
@<TRIPOS>MOLECULE
naphtalene
 18 19 0 0 0
****
USER_CHARGES
INVALID_CHARGES
Pose:  30 Cluster:  30 Fr_nu:  43128 TotEn:    -9.71
@<TRIPOS>ATOM
      1 C1        -74.4735  -23.5324  -45.7070 C.ar   1 LIG      -0.11500
      2 C2        -75.1974  -22.4448  -45.2276 C.ar   1 LIG      -0.11500
      3 C3        -72.9701  -24.5238  -41.1870 C.ar   1 LIG      -0.11500
      4 C4        -73.6941  -23.4361  -40.7077 C.ar   1 LIG      -0.11500
      5 C5        -73.7369  -24.3244  -44.8256 C.ar   1 LIG      -0.11700
      6 C6        -75.1877  -22.1449  -43.8652 C.ar   1 LIG      -0.11700
      7 C7        -72.9799  -24.8237  -42.5496 C.ar   1 LIG      -0.11700
      8 C8        -74.4306  -22.6440  -41.5890 C.ar   1 LIG      -0.11700
      9 C9        -73.7157  -24.0372  -43.4510 C.ar   1 LIG       0.00400
     10 C10       -74.4519  -22.9312  -42.9636 C.ar   1 LIG       0.00400
     11 H1        -74.4810  -23.7651  -46.7678 H      1 LIG       0.11500
     12 H2        -75.7707  -21.8290  -45.9145 H      1 LIG       0.11500
     13 H3        -72.3966  -25.1401  -40.5004 H      1 LIG       0.11500
     14 H4        -73.6851  -23.2031  -39.6470 H      1 LIG       0.11500
     15 H5        -73.1781  -25.1694  -45.2227 H      1 LIG       0.11500
     16 H6        -75.7613  -21.2903  -43.5124 H      1 LIG       0.11500
     17 H7        -72.4069  -25.6788  -42.9019 H      1 LIG       0.11500
     18 H8        -74.9889  -21.7985  -41.1923 H      1 LIG       0.11500
@<TRIPOS>BOND
      1       1       2 ar
      2       1       5 ar
      3       2       6 ar
      4       3       4 ar
      5       3       7 ar
      6       4       8 ar
      7       5       9 ar
      8       6      10 ar
      9       7       9 ar
     10       8      10 ar
     11       9      10 ar
     12       1      11 1
     13       2      12 1
     14       3      13 1
     15       4      14 1
     16       5      15 1
     17       6      16 1
     18       7      17 1
     19       8      18 1
@<TRIPOS>ALT_TYPE
CGenFF_4.0_ALT_TYPE_SET
CGenFF_4.0 1 CG2R61 2 CG2R61 3 CG2R61 4 CG2R61 5 CG2R61 6 CG2R61 7 CG2R61 8 CG2R61 9 CG2R61 10 CG2R61 11 HGR61 12 HGR61 13 HGR61 14 HGR61 15 HGR61 16 HGR61 17 HGR61 18 HGR61
@<TRIPOS>MOLECULE
naphtalene
 18 19 0 0 0
****
USER_CHARGES
INVALID_CHARGES
Pose:  31 Cluster:  31 Fr_nu: 418060 TotEn:    -9.67
@<TRIPOS>ATOM
      1 C1        -75.1913  -24.0956  -40.5741 C.ar   1 LIG      -0.11500
      2 C2        -75.0569  -22.8112  -41.0928 C.ar   1 LIG      -0.11500
      3 C3        -72.3653  -25.8290  -44.1353 C.ar   1 LIG      -0.11500
      4 C4        -72.2311  -24.5446  -44.6539 C.ar   1 LIG      -0.11500
      5 C5        -74.5572  -25.1706  -41.1977 C.ar   1 LIG      -0.11700
      6 C6        -74.2881  -22.5967  -42.2369 C.ar   1 LIG      -0.11700
      7 C7        -73.1341  -26.0435  -42.9910 C.ar   1 LIG      -0.11700
      8 C8        -72.8651  -23.4695  -44.0304 C.ar   1 LIG      -0.11700
      9 C9        -73.7794  -24.9732  -42.3504 C.ar   1 LIG       0.00400
     10 C10       -73.6429  -23.6670  -42.8777 C.ar   1 LIG       0.00400
     11 H1        -75.7904  -24.2621  -39.6836 H      1 LIG       0.11500
     12 H2        -75.5508  -21.9750  -40.6064 H      1 LIG       0.11500
     13 H3        -71.8715  -26.6658  -44.6212 H      1 LIG       0.11500
     14 H4        -71.6330  -24.3789  -45.5452 H      1 LIG       0.11500
     15 H5        -74.6764  -26.1661  -40.7750 H      1 LIG       0.11500
     16 H6        -74.1965  -21.5842  -42.6247 H      1 LIG       0.11500
     17 H7        -73.2249  -27.0559  -42.6030 H      1 LIG       0.11500
     18 H8        -72.7466  -22.4740  -44.4534 H      1 LIG       0.11500
@<TRIPOS>BOND
      1       1       2 ar
      2       1       5 ar
      3       2       6 ar
      4       3       4 ar
      5       3       7 ar
      6       4       8 ar
      7       5       9 ar
      8       6      10 ar
      9       7       9 ar
     10       8      10 ar
     11       9      10 ar
     12       1      11 1
     13       2      12 1
     14       3      13 1
     15       4      14 1
     16       5      15 1
     17       6      16 1
     18       7      17 1
     19       8      18 1
@<TRIPOS>ALT_TYPE
CGenFF_4.0_ALT_TYPE_SET
CGenFF_4.0 1 CG2R61 2 CG2R61 3 CG2R61 4 CG2R61 5 CG2R61 6 CG2R61 7 CG2R61 8 CG2R61 9 CG2R61 10 CG2R61 11 HGR61 12 HGR61 13 HGR61 14 HGR61 15 HGR61 16 HGR61 17 HGR61 18 HGR61
@<TRIPOS>MOLECULE
naphtalene
 18 19 0 0 0
****
USER_CHARGES
INVALID_CHARGES
Pose:  32 Cluster:  32 Fr_nu: 183743 TotEn:    -9.54
@<TRIPOS>ATOM
      1 C1        -62.2333   -1.0746  -24.7353 C.ar   1 LIG      -0.11500
      2 C2        -62.2034    0.3028  -24.5387 C.ar   1 LIG      -0.11500
      3 C3        -65.8795   -0.5418  -27.9124 C.ar   1 LIG      -0.11500
      4 C4        -65.8495    0.8356  -27.7157 C.ar   1 LIG      -0.11500
      5 C5        -63.1534   -1.6337  -25.6226 C.ar   1 LIG      -0.11700
      6 C6        -63.0933    1.1264  -25.2285 C.ar   1 LIG      -0.11700
      7 C7        -64.9894   -1.3655  -27.2225 C.ar   1 LIG      -0.11700
      8 C8        -64.9295    1.3948  -26.8284 C.ar   1 LIG      -0.11700
      9 C9        -64.0567   -0.8198  -26.3255 C.ar   1 LIG       0.00400
     10 C10       -64.0262    0.5809  -26.1255 C.ar   1 LIG       0.00400
     11 H1        -61.5406   -1.7154  -24.1975 H      1 LIG       0.11500
     12 H2        -61.4865    0.7371  -23.8479 H      1 LIG       0.11500
     13 H3        -66.5961   -0.9768  -28.6033 H      1 LIG       0.11500
     14 H4        -66.5433    1.4757  -28.2527 H      1 LIG       0.11500
     15 H5        -63.1591   -2.7130  -25.7603 H      1 LIG       0.11500
     16 H6        -63.0518    2.2005  -25.0598 H      1 LIG       0.11500
     17 H7        -65.0306   -2.4394  -27.3920 H      1 LIG       0.11500
     18 H8        -64.9241    2.4741  -26.6899 H      1 LIG       0.11500
@<TRIPOS>BOND
      1       1       2 ar
      2       1       5 ar
      3       2       6 ar
      4       3       4 ar
      5       3       7 ar
      6       4       8 ar
      7       5       9 ar
      8       6      10 ar
      9       7       9 ar
     10       8      10 ar
     11       9      10 ar
     12       1      11 1
     13       2      12 1
     14       3      13 1
     15       4      14 1
     16       5      15 1
     17       6      16 1
     18       7      17 1
     19       8      18 1
@<TRIPOS>ALT_TYPE
CGenFF_4.0_ALT_TYPE_SET
CGenFF_4.0 1 CG2R61 2 CG2R61 3 CG2R61 4 CG2R61 5 CG2R61 6 CG2R61 7 CG2R61 8 CG2R61 9 CG2R61 10 CG2R61 11 HGR61 12 HGR61 13 HGR61 14 HGR61 15 HGR61 16 HGR61 17 HGR61 18 HGR61
@<TRIPOS>MOLECULE
naphtalene
 18 19 0 0 0
****
USER_CHARGES
INVALID_CHARGES
Pose:  33 Cluster:  33 Fr_nu:  30312 TotEn:    -9.52
@<TRIPOS>ATOM
      1 C1        -65.3455  -18.8889  -58.0656 C.ar   1 LIG      -0.11500
      2 C2        -65.1750  -17.5080  -58.0341 C.ar   1 LIG      -0.11500
      3 C3        -62.7440  -19.3028  -53.9749 C.ar   1 LIG      -0.11500
      4 C4        -62.5736  -17.9219  -53.9436 C.ar   1 LIG      -0.11500
      5 C5        -64.7852  -19.6847  -57.0659 C.ar   1 LIG      -0.11700
      6 C6        -64.4439  -16.9176  -57.0031 C.ar   1 LIG      -0.11700
      7 C7        -63.4753  -19.8932  -55.0060 C.ar   1 LIG      -0.11700
      8 C8        -63.1337  -17.1260  -54.9432 C.ar   1 LIG      -0.11700
      9 C9        -64.0461  -19.1075  -56.0205 C.ar   1 LIG       0.00400
     10 C10       -63.8728  -17.7033  -55.9886 C.ar   1 LIG       0.00400
     11 H1        -65.9143  -19.3480  -58.8688 H      1 LIG       0.11500
     12 H2        -65.6118  -16.8893  -58.8127 H      1 LIG       0.11500
     13 H3        -62.3075  -19.9222  -53.1964 H      1 LIG       0.11500
     14 H4        -62.0034  -17.4635  -53.1409 H      1 LIG       0.11500
     15 H5        -64.9309  -20.7621  -57.1108 H      1 LIG       0.11500
     16 H6        -64.3238  -15.8362  -56.9982 H      1 LIG       0.11500
     17 H7        -63.5959  -20.9745  -55.0102 H      1 LIG       0.11500
     18 H8        -62.9875  -16.0486  -54.8989 H      1 LIG       0.11500
@<TRIPOS>BOND
      1       1       2 ar
      2       1       5 ar
      3       2       6 ar
      4       3       4 ar
      5       3       7 ar
      6       4       8 ar
      7       5       9 ar
      8       6      10 ar
      9       7       9 ar
     10       8      10 ar
     11       9      10 ar
     12       1      11 1
     13       2      12 1
     14       3      13 1
     15       4      14 1
     16       5      15 1
     17       6      16 1
     18       7      17 1
     19       8      18 1
@<TRIPOS>ALT_TYPE
CGenFF_4.0_ALT_TYPE_SET
CGenFF_4.0 1 CG2R61 2 CG2R61 3 CG2R61 4 CG2R61 5 CG2R61 6 CG2R61 7 CG2R61 8 CG2R61 9 CG2R61 10 CG2R61 11 HGR61 12 HGR61 13 HGR61 14 HGR61 15 HGR61 16 HGR61 17 HGR61 18 HGR61
@<TRIPOS>MOLECULE
naphtalene
 18 19 0 0 0
****
USER_CHARGES
INVALID_CHARGES
Pose:  34 Cluster:  34 Fr_nu: 320992 TotEn:    -9.48
@<TRIPOS>ATOM
      1 C1        -57.6163    2.5916  -40.1551 C.ar   1 LIG      -0.11500
      2 C2        -57.8077    3.5706  -41.1255 C.ar   1 LIG      -0.11500
      3 C3        -57.6057    6.0179  -36.7007 C.ar   1 LIG      -0.11500
      4 C4        -57.7971    6.9968  -37.6711 C.ar   1 LIG      -0.11500
      5 C5        -57.5177    2.9507  -38.8105 C.ar   1 LIG      -0.11700
      6 C6        -57.9012    4.9124  -40.7552 C.ar   1 LIG      -0.11700
      7 C7        -57.5123    4.6760  -37.0710 C.ar   1 LIG      -0.11700
      8 C8        -57.8957    6.6379  -39.0157 C.ar   1 LIG      -0.11700
      9 C9        -57.6094    4.2965  -38.4197 C.ar   1 LIG       0.00400
     10 C10       -57.8040    5.2920  -39.4066 C.ar   1 LIG       0.00400
     11 H1        -57.5431    1.5472  -40.4440 H      1 LIG       0.11500
     12 H2        -57.8847    3.2900  -42.1719 H      1 LIG       0.11500
     13 H3        -57.5288    6.2979  -35.6538 H      1 LIG       0.11500
     14 H4        -57.8688    8.0412  -37.3818 H      1 LIG       0.11500
     15 H5        -57.3677    2.1686  -38.0691 H      1 LIG       0.11500
     16 H6        -58.0513    5.6609  -41.5305 H      1 LIG       0.11500
     17 H7        -57.3630    3.9276  -36.2955 H      1 LIG       0.11500
     18 H8        -58.0449    7.4199  -39.7574 H      1 LIG       0.11500
@<TRIPOS>BOND
      1       1       2 ar
      2       1       5 ar
      3       2       6 ar
      4       3       4 ar
      5       3       7 ar
      6       4       8 ar
      7       5       9 ar
      8       6      10 ar
      9       7       9 ar
     10       8      10 ar
     11       9      10 ar
     12       1      11 1
     13       2      12 1
     14       3      13 1
     15       4      14 1
     16       5      15 1
     17       6      16 1
     18       7      17 1
     19       8      18 1
@<TRIPOS>ALT_TYPE
CGenFF_4.0_ALT_TYPE_SET
CGenFF_4.0 1 CG2R61 2 CG2R61 3 CG2R61 4 CG2R61 5 CG2R61 6 CG2R61 7 CG2R61 8 CG2R61 9 CG2R61 10 CG2R61 11 HGR61 12 HGR61 13 HGR61 14 HGR61 15 HGR61 16 HGR61 17 HGR61 18 HGR61
@<TRIPOS>MOLECULE
naphtalene
 18 19 0 0 0
****
USER_CHARGES
INVALID_CHARGES
Pose:  35 Cluster:  35 Fr_nu:    394 TotEn:    -9.41
@<TRIPOS>ATOM
      1 C1        -48.9774  -14.6960  -45.2240 C.ar   1 LIG      -0.11500
      2 C2        -47.9456  -14.0533  -44.5464 C.ar   1 LIG      -0.11500
      3 C3        -51.9078  -10.9114  -44.3503 C.ar   1 LIG      -0.11500
      4 C4        -50.8758  -10.2689  -43.6727 C.ar   1 LIG      -0.11500
      5 C5        -50.2228  -14.0791  -45.3472 C.ar   1 LIG      -0.11700
      6 C6        -48.1549  -12.7914  -43.9896 C.ar   1 LIG      -0.11700
      7 C7        -51.6984  -12.1734  -44.9073 C.ar   1 LIG      -0.11700
      8 C8        -49.6305  -10.8857  -43.5494 C.ar   1 LIG      -0.11700
      9 C9        -50.4513  -12.8091  -44.7928 C.ar   1 LIG       0.00400
     10 C10       -49.4019  -12.1557  -44.1038 C.ar   1 LIG       0.00400
     11 H1        -48.8141  -15.6785  -45.6568 H      1 LIG       0.11500
     12 H2        -46.9764  -14.5343  -44.4513 H      1 LIG       0.11500
     13 H3        -52.8774  -10.4308  -44.4459 H      1 LIG       0.11500
     14 H4        -51.0402   -9.2869  -43.2389 H      1 LIG       0.11500
     15 H5        -51.0150  -14.6002  -45.8807 H      1 LIG       0.11500
     16 H6        -47.3338  -12.3074  -43.4647 H      1 LIG       0.11500
     17 H7        -52.5192  -12.6568  -45.4327 H      1 LIG       0.11500
     18 H8        -48.8383  -10.3650  -43.0153 H      1 LIG       0.11500
@<TRIPOS>BOND
      1       1       2 ar
      2       1       5 ar
      3       2       6 ar
      4       3       4 ar
      5       3       7 ar
      6       4       8 ar
      7       5       9 ar
      8       6      10 ar
      9       7       9 ar
     10       8      10 ar
     11       9      10 ar
     12       1      11 1
     13       2      12 1
     14       3      13 1
     15       4      14 1
     16       5      15 1
     17       6      16 1
     18       7      17 1
     19       8      18 1
@<TRIPOS>ALT_TYPE
CGenFF_4.0_ALT_TYPE_SET
CGenFF_4.0 1 CG2R61 2 CG2R61 3 CG2R61 4 CG2R61 5 CG2R61 6 CG2R61 7 CG2R61 8 CG2R61 9 CG2R61 10 CG2R61 11 HGR61 12 HGR61 13 HGR61 14 HGR61 15 HGR61 16 HGR61 17 HGR61 18 HGR61
@<TRIPOS>MOLECULE
naphtalene
 18 19 0 0 0
****
USER_CHARGES
INVALID_CHARGES
Pose:  36 Cluster:  36 Fr_nu:  46771 TotEn:    -9.38
@<TRIPOS>ATOM
      1 C1        -61.0918    6.6413  -46.2186 C.ar   1 LIG      -0.11500
      2 C2        -59.9202    5.9144  -46.4074 C.ar   1 LIG      -0.11500
      3 C3        -62.7572    3.1804  -43.2316 C.ar   1 LIG      -0.11500
      4 C4        -61.5855    2.4536  -43.4205 C.ar   1 LIG      -0.11500
      5 C5        -62.0933    6.1470  -45.3823 C.ar   1 LIG      -0.11700
      6 C6        -59.7454    4.6906  -45.7609 C.ar   1 LIG      -0.11700
      7 C7        -62.9320    4.4044  -43.8782 C.ar   1 LIG      -0.11700
      8 C8        -60.5840    2.9477  -44.2568 C.ar   1 LIG      -0.11700
      9 C9        -61.9344    4.9169  -44.7235 C.ar   1 LIG       0.00400
     10 C10       -60.7429    4.1778  -44.9156 C.ar   1 LIG       0.00400
     11 H1        -61.2276    7.5937  -46.7226 H      1 LIG       0.11500
     12 H2        -59.1410    6.3001  -47.0584 H      1 LIG       0.11500
     13 H3        -63.5369    2.7952  -42.5805 H      1 LIG       0.11500
     14 H4        -61.4509    1.5006  -42.9174 H      1 LIG       0.11500
     15 H5        -63.0011    6.7321  -45.2498 H      1 LIG       0.11500
     16 H6        -58.8212    4.1396  -45.9226 H      1 LIG       0.11500
     17 H7        -63.8558    4.9555  -43.7157 H      1 LIG       0.11500
     18 H8        -59.6764    2.3625  -44.3901 H      1 LIG       0.11500
@<TRIPOS>BOND
      1       1       2 ar
      2       1       5 ar
      3       2       6 ar
      4       3       4 ar
      5       3       7 ar
      6       4       8 ar
      7       5       9 ar
      8       6      10 ar
      9       7       9 ar
     10       8      10 ar
     11       9      10 ar
     12       1      11 1
     13       2      12 1
     14       3      13 1
     15       4      14 1
     16       5      15 1
     17       6      16 1
     18       7      17 1
     19       8      18 1
@<TRIPOS>ALT_TYPE
CGenFF_4.0_ALT_TYPE_SET
CGenFF_4.0 1 CG2R61 2 CG2R61 3 CG2R61 4 CG2R61 5 CG2R61 6 CG2R61 7 CG2R61 8 CG2R61 9 CG2R61 10 CG2R61 11 HGR61 12 HGR61 13 HGR61 14 HGR61 15 HGR61 16 HGR61 17 HGR61 18 HGR61
@<TRIPOS>MOLECULE
naphtalene
 18 19 0 0 0
****
USER_CHARGES
INVALID_CHARGES
Pose:  37 Cluster:  37 Fr_nu: 608257 TotEn:    -9.10
@<TRIPOS>ATOM
      1 C1        -37.6576  -14.2958  -37.7306 C.ar   1 LIG      -0.11500
      2 C2        -38.1446  -15.3116  -36.9134 C.ar   1 LIG      -0.11500
      3 C3        -42.0131  -12.1294  -37.6325 C.ar   1 LIG      -0.11500
      4 C4        -42.5000  -13.1453  -36.8154 C.ar   1 LIG      -0.11500
      5 C5        -38.4944  -13.2481  -38.1164 C.ar   1 LIG      -0.11700
      6 C6        -39.4700  -15.2838  -36.4789 C.ar   1 LIG      -0.11700
      7 C7        -40.6876  -12.1572  -38.0670 C.ar   1 LIG      -0.11700
      8 C8        -41.6633  -14.1930  -36.4296 C.ar   1 LIG      -0.11700
      9 C9        -39.8313  -13.2040  -37.6884 C.ar   1 LIG       0.00400
     10 C10       -40.3264  -14.2371  -36.8575 C.ar   1 LIG       0.00400
     11 H1        -36.6259  -14.3182  -38.0690 H      1 LIG       0.11500
     12 H2        -37.4923  -16.1266  -36.6135 H      1 LIG       0.11500
     13 H3        -42.6650  -11.3138  -37.9328 H      1 LIG       0.11500
     14 H4        -43.5322  -13.1231  -36.4784 H      1 LIG       0.11500
     15 H5        -38.0924  -12.4650  -38.7559 H      1 LIG       0.11500
     16 H6        -39.8292  -16.0882  -35.8402 H      1 LIG       0.11500
     17 H7        -40.3284  -11.3523  -38.7049 H      1 LIG       0.11500
     18 H8        -42.0653  -14.9767  -35.7906 H      1 LIG       0.11500
@<TRIPOS>BOND
      1       1       2 ar
      2       1       5 ar
      3       2       6 ar
      4       3       4 ar
      5       3       7 ar
      6       4       8 ar
      7       5       9 ar
      8       6      10 ar
      9       7       9 ar
     10       8      10 ar
     11       9      10 ar
     12       1      11 1
     13       2      12 1
     14       3      13 1
     15       4      14 1
     16       5      15 1
     17       6      16 1
     18       7      17 1
     19       8      18 1
@<TRIPOS>ALT_TYPE
CGenFF_4.0_ALT_TYPE_SET
CGenFF_4.0 1 CG2R61 2 CG2R61 3 CG2R61 4 CG2R61 5 CG2R61 6 CG2R61 7 CG2R61 8 CG2R61 9 CG2R61 10 CG2R61 11 HGR61 12 HGR61 13 HGR61 14 HGR61 15 HGR61 16 HGR61 17 HGR61 18 HGR61
@<TRIPOS>MOLECULE
naphtalene
 18 19 0 0 0
****
USER_CHARGES
INVALID_CHARGES
Pose:  38 Cluster:  38 Fr_nu:  68267 TotEn:    -9.04
@<TRIPOS>ATOM
      1 C1        -65.0187    0.1894  -26.1490 C.ar   1 LIG      -0.11500
      2 C2        -65.1533    0.5470  -27.4872 C.ar   1 LIG      -0.11500
      3 C3        -68.0487   -3.5533  -26.8445 C.ar   1 LIG      -0.11500
      4 C4        -68.1833   -3.1956  -28.1827 C.ar   1 LIG      -0.11500
      5 C5        -65.7032   -0.9192  -25.6499 C.ar   1 LIG      -0.11700
      6 C6        -65.9728   -0.2024  -28.3315 C.ar   1 LIG      -0.11700
      7 C7        -67.2290   -2.8039  -26.0002 C.ar   1 LIG      -0.11700
      8 C8        -67.4988   -2.0871  -28.6819 C.ar   1 LIG      -0.11700
      9 C9        -66.5326   -1.6850  -26.4855 C.ar   1 LIG       0.00400
     10 C10       -66.6694   -1.3212  -27.8463 C.ar   1 LIG       0.00400
     11 H1        -64.3809    0.7735  -25.4920 H      1 LIG       0.11500
     12 H2        -64.6197    1.4100  -27.8747 H      1 LIG       0.11500
     13 H3        -68.5820   -4.4165  -26.4563 H      1 LIG       0.11500
     14 H4        -68.8222   -3.7792  -28.8389 H      1 LIG       0.11500
     15 H5        -65.5834   -1.1800  -24.6004 H      1 LIG       0.11500
     16 H6        -66.0629    0.0951  -29.3742 H      1 LIG       0.11500
     17 H7        -67.1385   -3.1020  -24.9577 H      1 LIG       0.11500
     18 H8        -67.6191   -1.8256  -29.7312 H      1 LIG       0.11500
@<TRIPOS>BOND
      1       1       2 ar
      2       1       5 ar
      3       2       6 ar
      4       3       4 ar
      5       3       7 ar
      6       4       8 ar
      7       5       9 ar
      8       6      10 ar
      9       7       9 ar
     10       8      10 ar
     11       9      10 ar
     12       1      11 1
     13       2      12 1
     14       3      13 1
     15       4      14 1
     16       5      15 1
     17       6      16 1
     18       7      17 1
     19       8      18 1
@<TRIPOS>ALT_TYPE
CGenFF_4.0_ALT_TYPE_SET
CGenFF_4.0 1 CG2R61 2 CG2R61 3 CG2R61 4 CG2R61 5 CG2R61 6 CG2R61 7 CG2R61 8 CG2R61 9 CG2R61 10 CG2R61 11 HGR61 12 HGR61 13 HGR61 14 HGR61 15 HGR61 16 HGR61 17 HGR61 18 HGR61
@<TRIPOS>MOLECULE
naphtalene
 18 19 0 0 0
****
USER_CHARGES
INVALID_CHARGES
Pose:  39 Cluster:  39 Fr_nu: 357241 TotEn:    -8.78
@<TRIPOS>ATOM
      1 C1        -70.6714  -23.8430  -40.3149 C.ar   1 LIG      -0.11500
      2 C2        -70.8916  -24.9027  -41.1897 C.ar   1 LIG      -0.11500
      3 C3        -75.4742  -23.1728  -39.9185 C.ar   1 LIG      -0.11500
      4 C4        -75.6942  -24.2325  -40.7933 C.ar   1 LIG      -0.11500
      5 C5        -71.7531  -23.1447  -39.7774 C.ar   1 LIG      -0.11700
      6 C6        -72.1941  -25.2684  -41.5304 C.ar   1 LIG      -0.11700
      7 C7        -74.1716  -22.8072  -39.5777 C.ar   1 LIG      -0.11700
      8 C8        -74.6126  -24.9308  -41.3309 C.ar   1 LIG      -0.11700
      9 C9        -73.0710  -23.4989  -40.1094 C.ar   1 LIG       0.00400
     10 C10       -73.2948  -24.5766  -40.9990 C.ar   1 LIG       0.00400
     11 H1        -69.6572  -23.5584  -40.0504 H      1 LIG       0.11500
     12 H2        -70.0488  -25.4459  -41.6073 H      1 LIG       0.11500
     13 H3        -76.3167  -22.6292  -39.5003 H      1 LIG       0.11500
     14 H4        -76.7086  -24.5157  -41.0585 H      1 LIG       0.11500
     15 H5        -71.5574  -22.3194  -39.0959 H      1 LIG       0.11500
     16 H6        -72.3427  -26.1003  -42.2157 H      1 LIG       0.11500
     17 H7        -74.0232  -21.9758  -38.8919 H      1 LIG       0.11500
     18 H8        -74.8081  -25.7558  -42.0131 H      1 LIG       0.11500
@<TRIPOS>BOND
      1       1       2 ar
      2       1       5 ar
      3       2       6 ar
      4       3       4 ar
      5       3       7 ar
      6       4       8 ar
      7       5       9 ar
      8       6      10 ar
      9       7       9 ar
     10       8      10 ar
     11       9      10 ar
     12       1      11 1
     13       2      12 1
     14       3      13 1
     15       4      14 1
     16       5      15 1
     17       6      16 1
     18       7      17 1
     19       8      18 1
@<TRIPOS>ALT_TYPE
CGenFF_4.0_ALT_TYPE_SET
CGenFF_4.0 1 CG2R61 2 CG2R61 3 CG2R61 4 CG2R61 5 CG2R61 6 CG2R61 7 CG2R61 8 CG2R61 9 CG2R61 10 CG2R61 11 HGR61 12 HGR61 13 HGR61 14 HGR61 15 HGR61 16 HGR61 17 HGR61 18 HGR61
@<TRIPOS>MOLECULE
naphtalene
 18 19 0 0 0
****
USER_CHARGES
INVALID_CHARGES
Pose:  40 Cluster:  40 Fr_nu:  51280 TotEn:    -8.74
@<TRIPOS>ATOM
      1 C1        -74.5643  -25.9275  -43.5732 C.ar   1 LIG      -0.11500
      2 C2        -73.4328  -26.5882  -43.1040 C.ar   1 LIG      -0.11500
      3 C3        -74.0337  -22.5567  -40.1049 C.ar   1 LIG      -0.11500
      4 C4        -72.9023  -23.2176  -39.6358 C.ar   1 LIG      -0.11500
      5 C5        -75.0005  -24.7592  -42.9478 C.ar   1 LIG      -0.11700
      6 C6        -72.7332  -26.0833  -42.0078 C.ar   1 LIG      -0.11700
      7 C7        -74.7333  -23.0617  -41.2013 C.ar   1 LIG      -0.11700
      8 C8        -72.4660  -24.3860  -40.2611 C.ar   1 LIG      -0.11700
      9 C9        -74.3085  -24.2366  -41.8430 C.ar   1 LIG       0.00400
     10 C10       -73.1580  -24.9085  -41.3659 C.ar   1 LIG       0.00400
     11 H1        -75.1088  -26.3214  -44.4264 H      1 LIG       0.11500
     12 H2        -73.0939  -27.4976  -43.5918 H      1 LIG       0.11500
     13 H3        -74.3731  -21.6471  -39.6176 H      1 LIG       0.11500
     14 H4        -72.3590  -22.8240  -38.7818 H      1 LIG       0.11500
     15 H5        -75.8877  -24.2596  -43.3313 H      1 LIG       0.11500
     16 H6        -71.8511  -26.6159  -41.6583 H      1 LIG       0.11500
     17 H7        -75.6148  -22.5285  -41.5510 H      1 LIG       0.11500
     18 H8        -71.5792  -24.8862  -39.8773 H      1 LIG       0.11500
@<TRIPOS>BOND
      1       1       2 ar
      2       1       5 ar
      3       2       6 ar
      4       3       4 ar
      5       3       7 ar
      6       4       8 ar
      7       5       9 ar
      8       6      10 ar
      9       7       9 ar
     10       8      10 ar
     11       9      10 ar
     12       1      11 1
     13       2      12 1
     14       3      13 1
     15       4      14 1
     16       5      15 1
     17       6      16 1
     18       7      17 1
     19       8      18 1
@<TRIPOS>ALT_TYPE
CGenFF_4.0_ALT_TYPE_SET
CGenFF_4.0 1 CG2R61 2 CG2R61 3 CG2R61 4 CG2R61 5 CG2R61 6 CG2R61 7 CG2R61 8 CG2R61 9 CG2R61 10 CG2R61 11 HGR61 12 HGR61 13 HGR61 14 HGR61 15 HGR61 16 HGR61 17 HGR61 18 HGR61
@<TRIPOS>MOLECULE
naphtalene
 18 19 0 0 0
****
USER_CHARGES
INVALID_CHARGES
Pose:  41 Cluster:  41 Fr_nu: 298852 TotEn:    -8.62
@<TRIPOS>ATOM
      1 C1        -75.7833  -24.6388  -43.2581 C.ar   1 LIG      -0.11500
      2 C2        -74.5253  -24.4519  -43.8232 C.ar   1 LIG      -0.11500
      3 C3        -73.9058  -23.8918  -38.8321 C.ar   1 LIG      -0.11500
      4 C4        -72.6478  -23.7049  -39.3973 C.ar   1 LIG      -0.11500
      5 C5        -75.9487  -24.5472  -41.8758 C.ar   1 LIG      -0.11700
      6 C6        -73.4279  -24.1726  -43.0084 C.ar   1 LIG      -0.11700
      7 C7        -75.0033  -24.1710  -39.6470 C.ar   1 LIG      -0.11700
      8 C8        -72.4823  -23.7966  -40.7796 C.ar   1 LIG      -0.11700
      9 C9        -74.8551  -24.2669  -41.0403 C.ar   1 LIG       0.00400
     10 C10       -73.5759  -24.0769  -41.6151 C.ar   1 LIG       0.00400
     11 H1        -76.6372  -24.8567  -43.8929 H      1 LIG       0.11500
     12 H2        -74.3977  -24.5232  -44.8995 H      1 LIG       0.11500
     13 H3        -74.0341  -23.8205  -37.7557 H      1 LIG       0.11500
     14 H4        -71.7941  -23.4884  -38.7620 H      1 LIG       0.11500
     15 H5        -76.9411  -24.6974  -41.4558 H      1 LIG       0.11500
     16 H6        -72.4539  -24.0297  -43.4718 H      1 LIG       0.11500
     17 H7        -75.9773  -24.3131  -39.1835 H      1 LIG       0.11500
     18 H8        -71.4898  -23.6471  -41.1998 H      1 LIG       0.11500
@<TRIPOS>BOND
      1       1       2 ar
      2       1       5 ar
      3       2       6 ar
      4       3       4 ar
      5       3       7 ar
      6       4       8 ar
      7       5       9 ar
      8       6      10 ar
      9       7       9 ar
     10       8      10 ar
     11       9      10 ar
     12       1      11 1
     13       2      12 1
     14       3      13 1
     15       4      14 1
     16       5      15 1
     17       6      16 1
     18       7      17 1
     19       8      18 1
@<TRIPOS>ALT_TYPE
CGenFF_4.0_ALT_TYPE_SET
CGenFF_4.0 1 CG2R61 2 CG2R61 3 CG2R61 4 CG2R61 5 CG2R61 6 CG2R61 7 CG2R61 8 CG2R61 9 CG2R61 10 CG2R61 11 HGR61 12 HGR61 13 HGR61 14 HGR61 15 HGR61 16 HGR61 17 HGR61 18 HGR61
@<TRIPOS>MOLECULE
naphtalene
 18 19 0 0 0
****
USER_CHARGES
INVALID_CHARGES
Pose:  42 Cluster:  42 Fr_nu:  70831 TotEn:    -8.43
@<TRIPOS>ATOM
      1 C1        -58.5785  -22.6473  -25.1451 C.ar   1 LIG      -0.11500
      2 C2        -58.6472  -23.2756  -23.9052 C.ar   1 LIG      -0.11500
      3 C3        -63.4017  -22.0100  -25.0893 C.ar   1 LIG      -0.11500
      4 C4        -63.4703  -22.6384  -23.8494 C.ar   1 LIG      -0.11500
      5 C5        -59.7413  -22.1737  -25.7536 C.ar   1 LIG      -0.11700
      6 C6        -59.8788  -23.4328  -23.2689 C.ar   1 LIG      -0.11700
      7 C7        -62.1700  -21.8528  -25.7255 C.ar   1 LIG      -0.11700
      8 C8        -62.3077  -23.1120  -23.2408 C.ar   1 LIG      -0.11700
      9 C9        -60.9896  -22.3234  -25.1276 C.ar   1 LIG       0.00400
     10 C10       -61.0594  -22.9623  -23.8668 C.ar   1 LIG       0.00400
     11 H1        -57.6195  -22.5256  -25.6402 H      1 LIG       0.11500
     12 H2        -57.7414  -23.6436  -23.4322 H      1 LIG       0.11500
     13 H3        -64.3074  -21.6415  -25.5628 H      1 LIG       0.11500
     14 H4        -64.4298  -22.7610  -23.3554 H      1 LIG       0.11500
     15 H5        -59.6638  -21.6861  -26.7232 H      1 LIG       0.11500
     16 H6        -59.9089  -23.9265  -22.2999 H      1 LIG       0.11500
     17 H7        -62.1401  -21.3583  -26.6941 H      1 LIG       0.11500
     18 H8        -62.3849  -23.6003  -22.2715 H      1 LIG       0.11500
@<TRIPOS>BOND
      1       1       2 ar
      2       1       5 ar
      3       2       6 ar
      4       3       4 ar
      5       3       7 ar
      6       4       8 ar
      7       5       9 ar
      8       6      10 ar
      9       7       9 ar
     10       8      10 ar
     11       9      10 ar
     12       1      11 1
     13       2      12 1
     14       3      13 1
     15       4      14 1
     16       5      15 1
     17       6      16 1
     18       7      17 1
     19       8      18 1
@<TRIPOS>ALT_TYPE
CGenFF_4.0_ALT_TYPE_SET
CGenFF_4.0 1 CG2R61 2 CG2R61 3 CG2R61 4 CG2R61 5 CG2R61 6 CG2R61 7 CG2R61 8 CG2R61 9 CG2R61 10 CG2R61 11 HGR61 12 HGR61 13 HGR61 14 HGR61 15 HGR61 16 HGR61 17 HGR61 18 HGR61
@<TRIPOS>MOLECULE
naphtalene
 18 19 0 0 0
****
USER_CHARGES
INVALID_CHARGES
Pose:  43 Cluster:  43 Fr_nu:  26675 TotEn:    -8.13
@<TRIPOS>ATOM
      1 C1        -68.9600  -23.8425  -41.4268 C.ar   1 LIG      -0.11500
      2 C2        -68.8218  -23.4236  -40.1068 C.ar   1 LIG      -0.11500
      3 C3        -73.7863  -23.3307  -41.0836 C.ar   1 LIG      -0.11500
      4 C4        -73.6480  -22.9118  -39.7636 C.ar   1 LIG      -0.11500
      5 C5        -70.2274  -23.9257  -42.0041 C.ar   1 LIG      -0.11700
      6 C6        -69.9502  -23.0863  -39.3591 C.ar   1 LIG      -0.11700
      7 C7        -72.6577  -23.6680  -41.8313 C.ar   1 LIG      -0.11700
      8 C8        -72.3806  -22.8286  -39.1862 C.ar   1 LIG      -0.11700
      9 C9        -71.3743  -23.5901  -41.2663 C.ar   1 LIG       0.00400
     10 C10       -71.2337  -23.1642  -39.9240 C.ar   1 LIG       0.00400
     11 H1        -68.0812  -24.1055  -42.0082 H      1 LIG       0.11500
     12 H2        -67.8347  -23.3589  -39.6584 H      1 LIG       0.11500
     13 H3        -74.7733  -23.3955  -41.5327 H      1 LIG       0.11500
     14 H4        -74.5272  -22.6503  -39.1823 H      1 LIG       0.11500
     15 H5        -70.3117  -24.2561  -43.0374 H      1 LIG       0.11500
     16 H6        -69.8186  -22.7609  -38.3292 H      1 LIG       0.11500
     17 H7        -72.7895  -23.9926  -42.8614 H      1 LIG       0.11500
     18 H8        -72.2961  -22.4990  -38.1526 H      1 LIG       0.11500
@<TRIPOS>BOND
      1       1       2 ar
      2       1       5 ar
      3       2       6 ar
      4       3       4 ar
      5       3       7 ar
      6       4       8 ar
      7       5       9 ar
      8       6      10 ar
      9       7       9 ar
     10       8      10 ar
     11       9      10 ar
     12       1      11 1
     13       2      12 1
     14       3      13 1
     15       4      14 1
     16       5      15 1
     17       6      16 1
     18       7      17 1
     19       8      18 1
@<TRIPOS>ALT_TYPE
CGenFF_4.0_ALT_TYPE_SET
CGenFF_4.0 1 CG2R61 2 CG2R61 3 CG2R61 4 CG2R61 5 CG2R61 6 CG2R61 7 CG2R61 8 CG2R61 9 CG2R61 10 CG2R61 11 HGR61 12 HGR61 13 HGR61 14 HGR61 15 HGR61 16 HGR61 17 HGR61 18 HGR61
@<TRIPOS>MOLECULE
naphtalene
 18 19 0 0 0
****
USER_CHARGES
INVALID_CHARGES
Pose:  44 Cluster:  44 Fr_nu: 243944 TotEn:    -7.68
@<TRIPOS>ATOM
      1 C1        -76.6008  -12.8282  -45.2489 C.ar   1 LIG      -0.11500
      2 C2        -75.9735  -13.7436  -44.4090 C.ar   1 LIG      -0.11500
      3 C3        -79.9959  -16.1430  -46.3254 C.ar   1 LIG      -0.11500
      4 C4        -79.3684  -17.0583  -45.4855 C.ar   1 LIG      -0.11500
      5 C5        -77.7584  -13.1916  -45.9377 C.ar   1 LIG      -0.11700
      6 C6        -76.5012  -15.0257  -44.2546 C.ar   1 LIG      -0.11700
      7 C7        -79.4681  -14.8607  -46.4797 C.ar   1 LIG      -0.11700
      8 C8        -78.2108  -16.6951  -44.7967 C.ar   1 LIG      -0.11700
      9 C9        -78.3036  -14.4780  -45.7942 C.ar   1 LIG       0.00400
     10 C10       -77.6656  -15.4087  -44.9402 C.ar   1 LIG       0.00400
     11 H1        -76.1891  -11.8304  -45.3692 H      1 LIG       0.11500
     12 H2        -75.0725  -13.4597  -43.8731 H      1 LIG       0.11500
     13 H3        -80.8972  -16.4263  -46.8616 H      1 LIG       0.11500
     14 H4        -79.7797  -18.0564  -45.3667 H      1 LIG       0.11500
     15 H5        -78.2318  -12.4599  -46.5892 H      1 LIG       0.11500
     16 H6        -75.9946  -15.7248  -43.5924 H      1 LIG       0.11500
     17 H7        -79.9753  -14.1616  -47.1413 H      1 LIG       0.11500
     18 H8        -77.7368  -17.4268  -44.1457 H      1 LIG       0.11500
@<TRIPOS>BOND
      1       1       2 ar
      2       1       5 ar
      3       2       6 ar
      4       3       4 ar
      5       3       7 ar
      6       4       8 ar
      7       5       9 ar
      8       6      10 ar
      9       7       9 ar
     10       8      10 ar
     11       9      10 ar
     12       1      11 1
     13       2      12 1
     14       3      13 1
     15       4      14 1
     16       5      15 1
     17       6      16 1
     18       7      17 1
     19       8      18 1
@<TRIPOS>ALT_TYPE
CGenFF_4.0_ALT_TYPE_SET
CGenFF_4.0 1 CG2R61 2 CG2R61 3 CG2R61 4 CG2R61 5 CG2R61 6 CG2R61 7 CG2R61 8 CG2R61 9 CG2R61 10 CG2R61 11 HGR61 12 HGR61 13 HGR61 14 HGR61 15 HGR61 16 HGR61 17 HGR61 18 HGR61
# TRIPOS MOL2 file generated by SEED

@<TRIPOS>MOLECULE
pyrazole
 9 9 0 0 0
****
USER_CHARGES
INVALID_CHARGES
Pose:   1 Cluster:   1 Fr_nu: 11114193 TotEn:   -20.17
@<TRIPOS>ATOM
      1 C1        -51.1354    8.8775  -30.9050 C.2    1 LIG      -0.25100
      2 C2        -50.5468    8.4686  -29.6933 C.2    1 LIG       0.13200
      3 C3        -50.8617   10.2212  -30.9833 C.2    1 LIG      -0.03800
      4 N1        -49.9445    9.4712  -29.0484 N.2    1 LIG      -0.57800
      5 N2        -50.1530   10.5235  -29.8578 N.pl3  1 LIG      -0.05900
      6 H1        -51.6811    8.2822  -31.6221 H      1 LIG       0.15700
      7 H2        -50.5321    7.4818  -29.2531 H      1 LIG       0.15600
      8 H3        -51.1038   10.9729  -31.7207 H      1 LIG       0.15900
      9 H4        -49.7838   11.4237  -29.5785 H      1 LIG       0.32200
@<TRIPOS>BOND
      1       1       2 1
      2       1       3 2
      3       2       4 2
      4       3       5 1
      5       4       5 1
      6       1       6 1
      7       2       7 1
      8       3       8 1
      9       5       9 1
@<TRIPOS>ALT_TYPE
CGenFF_4.0_ALT_TYPE_SET
CGenFF_4.0 1 CG2R51 2 CG2R52 3 CG2R51 4 NG2R50 5 NG2R51 6 HGR51 7 HGR52 8 HGR52 9 HGP1
@<TRIPOS>MOLECULE
pyrazole
 9 9 0 0 0
****
USER_CHARGES
INVALID_CHARGES
Pose:   2 Cluster:   2 Fr_nu: 10735242 TotEn:   -19.18
@<TRIPOS>ATOM
      1 C1        -57.9954    3.6893  -40.6117 C.2    1 LIG      -0.25100
      2 C2        -56.9622    3.0510  -39.8998 C.2    1 LIG       0.13200
      3 C3        -59.1415    3.0595  -40.1919 C.2    1 LIG      -0.03800
      4 N1        -57.4122    2.0896  -39.0892 N.2    1 LIG      -0.57800
      5 N2        -58.7408    2.1191  -39.2889 N.pl3  1 LIG      -0.05900
      6 H1        -57.9208    4.4939  -41.3284 H      1 LIG       0.15700
      7 H2        -55.9000    3.2459  -39.9384 H      1 LIG       0.15600
      8 H3        -60.1824    3.1913  -40.4502 H      1 LIG       0.15900
      9 H4        -59.3175    1.4649  -38.7750 H      1 LIG       0.32200
@<TRIPOS>BOND
      1       1       2 1
      2       1       3 2
      3       2       4 2
      4       3       5 1
      5       4       5 1
      6       1       6 1
      7       2       7 1
      8       3       8 1
      9       5       9 1
@<TRIPOS>ALT_TYPE
CGenFF_4.0_ALT_TYPE_SET
CGenFF_4.0 1 CG2R51 2 CG2R52 3 CG2R51 4 NG2R50 5 NG2R51 6 HGR51 7 HGR52 8 HGR52 9 HGP1
@<TRIPOS>MOLECULE
pyrazole
 9 9 0 0 0
****
USER_CHARGES
INVALID_CHARGES
Pose:   3 Cluster:   3 Fr_nu: 11098954 TotEn:   -18.18
@<TRIPOS>ATOM
      1 C1        -45.9272   -7.4536  -28.1121 C.2    1 LIG      -0.25100
      2 C2        -46.4940   -7.1303  -29.3595 C.2    1 LIG       0.13200
      3 C3        -44.5931   -7.6409  -28.3795 C.2    1 LIG      -0.03800
      4 N1        -45.5937   -7.1122  -30.3459 N.2    1 LIG      -0.57800
      5 N2        -44.4475   -7.4264  -29.7186 N.pl3  1 LIG      -0.05900
      6 H1        -46.4162   -7.5384  -27.1530 H      1 LIG       0.15700
      7 H2        -47.5258   -6.9076  -29.5910 H      1 LIG       0.15600
      8 H3        -43.7536   -7.9039  -27.7522 H      1 LIG       0.15900
      9 H4        -43.5991   -7.4793  -30.2683 H      1 LIG       0.32200
@<TRIPOS>BOND
      1       1       2 1
      2       1       3 2
      3       2       4 2
      4       3       5 1
      5       4       5 1
      6       1       6 1
      7       2       7 1
      8       3       8 1
      9       5       9 1
@<TRIPOS>ALT_TYPE
CGenFF_4.0_ALT_TYPE_SET
CGenFF_4.0 1 CG2R51 2 CG2R52 3 CG2R51 4 NG2R50 5 NG2R51 6 HGR51 7 HGR52 8 HGR52 9 HGP1
@<TRIPOS>MOLECULE
pyrazole
 9 9 0 0 0
****
USER_CHARGES
INVALID_CHARGES
Pose:   4 Cluster:   4 Fr_nu: 8107624 TotEn:   -18.13
@<TRIPOS>ATOM
      1 C1        -57.0092    2.6968  -41.0046 C.2    1 LIG      -0.25100
      2 C2        -55.7504    2.7004  -40.3745 C.2    1 LIG       0.13200
      3 C3        -57.8932    2.3753  -40.0038 C.2    1 LIG      -0.03800
      4 N1        -55.8239    2.4048  -39.0741 N.2    1 LIG      -0.57800
      5 N2        -57.1395    2.2126  -38.8787 N.pl3  1 LIG      -0.05900
      6 H1        -57.2440    2.8994  -42.0392 H      1 LIG       0.15700
      7 H2        -54.7824    2.9055  -40.8088 H      1 LIG       0.15600
      8 H3        -58.9661    2.2482  -39.9916 H      1 LIG       0.15900
      9 H4        -57.4556    1.9694  -37.9483 H      1 LIG       0.32200
@<TRIPOS>BOND
      1       1       2 1
      2       1       3 2
      3       2       4 2
      4       3       5 1
      5       4       5 1
      6       1       6 1
      7       2       7 1
      8       3       8 1
      9       5       9 1
@<TRIPOS>ALT_TYPE
CGenFF_4.0_ALT_TYPE_SET
CGenFF_4.0 1 CG2R51 2 CG2R52 3 CG2R51 4 NG2R50 5 NG2R51 6 HGR51 7 HGR52 8 HGR52 9 HGP1
@<TRIPOS>MOLECULE
pyrazole
 9 9 0 0 0
****
USER_CHARGES
INVALID_CHARGES
Pose:   5 Cluster:   5 Fr_nu:  88168 TotEn:   -17.39
@<TRIPOS>ATOM
      1 C1        -62.0849   -9.8872  -12.9458 C.2    1 LIG      -0.25100
      2 C2        -61.3107   -9.2208  -13.9145 C.2    1 LIG       0.13200
      3 C3        -62.4982  -11.0390  -13.5695 C.2    1 LIG      -0.03800
      4 N1        -61.2350   -9.8933  -15.0660 N.2    1 LIG      -0.57800
      5 N2        -61.9668  -10.9944  -14.8249 N.pl3  1 LIG      -0.05900
      6 H1        -62.3114   -9.5771  -11.9364 H      1 LIG       0.15700
      7 H2        -60.7990   -8.2728  -13.8296 H      1 LIG       0.15600
      8 H3        -63.1106  -11.8664  -13.2414 H      1 LIG       0.15900
      9 H4        -62.0643  -11.6770  -15.5660 H      1 LIG       0.32200
@<TRIPOS>BOND
      1       1       2 1
      2       1       3 2
      3       2       4 2
      4       3       5 1
      5       4       5 1
      6       1       6 1
      7       2       7 1
      8       3       8 1
      9       5       9 1
@<TRIPOS>ALT_TYPE
CGenFF_4.0_ALT_TYPE_SET
CGenFF_4.0 1 CG2R51 2 CG2R52 3 CG2R51 4 NG2R50 5 NG2R51 6 HGR51 7 HGR52 8 HGR52 9 HGP1
@<TRIPOS>MOLECULE
pyrazole
 9 9 0 0 0
****
USER_CHARGES
INVALID_CHARGES
Pose:   6 Cluster:   6 Fr_nu: 11113284 TotEn:   -16.72
@<TRIPOS>ATOM
      1 C1        -50.9530   10.2382  -31.8118 C.2    1 LIG      -0.25100
      2 C2        -50.6265   10.5750  -30.4844 C.2    1 LIG       0.13200
      3 C3        -51.3159    8.9149  -31.7509 C.2    1 LIG      -0.03800
      4 N1        -50.7696    9.5485  -29.6419 N.2    1 LIG      -0.57800
      5 N2        -51.1900    8.5537  -30.4416 N.pl3  1 LIG      -0.05900
      6 H1        -50.9295   10.8662  -32.6901 H      1 LIG       0.15700
      7 H2        -50.2899   11.5256  -30.0960 H      1 LIG       0.15600
      8 H3        -51.6427    8.2130  -32.5045 H      1 LIG       0.15900
      9 H4        -51.3713    7.6486  -30.0261 H      1 LIG       0.32200
@<TRIPOS>BOND
      1       1       2 1
      2       1       3 2
      3       2       4 2
      4       3       5 1
      5       4       5 1
      6       1       6 1
      7       2       7 1
      8       3       8 1
      9       5       9 1
@<TRIPOS>ALT_TYPE
CGenFF_4.0_ALT_TYPE_SET
CGenFF_4.0 1 CG2R51 2 CG2R52 3 CG2R51 4 NG2R50 5 NG2R51 6 HGR51 7 HGR52 8 HGR52 9 HGP1
@<TRIPOS>MOLECULE
pyrazole
 9 9 0 0 0
****
USER_CHARGES
INVALID_CHARGES
Pose:   7 Cluster:   7 Fr_nu: 11067840 TotEn:   -16.46
@<TRIPOS>ATOM
      1 C1        -77.2616  -16.2702  -58.2302 C.2    1 LIG      -0.25100
      2 C2        -76.6564  -15.1799  -57.5770 C.2    1 LIG       0.13200
      3 C3        -76.9437  -17.3562  -57.4517 C.2    1 LIG      -0.03800
      4 N1        -76.0037  -15.5402  -56.4689 N.2    1 LIG      -0.57800
      5 N2        -76.1969  -16.8692  -56.4195 N.pl3  1 LIG      -0.05900
      6 H1        -77.8470  -16.2698  -59.1377 H      1 LIG       0.15700
      7 H2        -76.6634  -14.1377  -57.8626 H      1 LIG       0.15600
      8 H3        -77.1745  -18.4082  -57.5385 H      1 LIG       0.15900
      9 H4        -75.7871  -17.3851  -55.6509 H      1 LIG       0.32200
@<TRIPOS>BOND
      1       1       2 1
      2       1       3 2
      3       2       4 2
      4       3       5 1
      5       4       5 1
      6       1       6 1
      7       2       7 1
      8       3       8 1
      9       5       9 1
@<TRIPOS>ALT_TYPE
CGenFF_4.0_ALT_TYPE_SET
CGenFF_4.0 1 CG2R51 2 CG2R52 3 CG2R51 4 NG2R50 5 NG2R51 6 HGR51 7 HGR52 8 HGR52 9 HGP1
@<TRIPOS>MOLECULE
pyrazole
 9 9 0 0 0
****
USER_CHARGES
INVALID_CHARGES
Pose:   8 Cluster:   8 Fr_nu: 118916 TotEn:   -16.36
@<TRIPOS>ATOM
      1 C1        -81.0206  -21.0618  -31.9241 C.2    1 LIG      -0.25100
      2 C2        -82.3668  -21.4462  -32.0709 C.2    1 LIG       0.13200
      3 C3        -80.3872  -21.6061  -33.0146 C.2    1 LIG      -0.03800
      4 N1        -82.5774  -22.1779  -33.1682 N.2    1 LIG      -0.57800
      5 N2        -81.3551  -22.2577  -33.7210 N.pl3  1 LIG      -0.05900
      6 H1        -80.5714  -20.4721  -31.1386 H      1 LIG       0.15700
      7 H2        -83.2032  -21.2240  -31.4237 H      1 LIG       0.15600
      8 H3        -79.3580  -21.5907  -33.3429 H      1 LIG       0.15900
      9 H4        -81.2521  -22.7769  -34.5839 H      1 LIG       0.32200
@<TRIPOS>BOND
      1       1       2 1
      2       1       3 2
      3       2       4 2
      4       3       5 1
      5       4       5 1
      6       1       6 1
      7       2       7 1
      8       3       8 1
      9       5       9 1
@<TRIPOS>ALT_TYPE
CGenFF_4.0_ALT_TYPE_SET
CGenFF_4.0 1 CG2R51 2 CG2R52 3 CG2R51 4 NG2R50 5 NG2R51 6 HGR51 7 HGR52 8 HGR52 9 HGP1
@<TRIPOS>MOLECULE
pyrazole
 9 9 0 0 0
****
USER_CHARGES
INVALID_CHARGES
Pose:   9 Cluster:   9 Fr_nu: 11423923 TotEn:   -16.35
@<TRIPOS>ATOM
      1 C1        -72.2001   -4.3787  -65.5261 C.2    1 LIG      -0.25100
      2 C2        -73.2485   -5.0565  -64.8755 C.2    1 LIG       0.13200
      3 C3        -71.3773   -3.9615  -64.5085 C.2    1 LIG      -0.03800
      4 N1        -73.1070   -5.0715  -63.5475 N.2    1 LIG      -0.57800
      5 N2        -71.9601   -4.3981  -63.3552 N.pl3  1 LIG      -0.05900
      6 H1        -72.0593   -4.2156  -66.5844 H      1 LIG       0.15700
      7 H2        -74.1100   -5.5397  -65.3138 H      1 LIG       0.15600
      8 H3        -70.4519   -3.4039  -64.5012 H      1 LIG       0.15900
      9 H4        -71.6322   -4.2708  -62.4059 H      1 LIG       0.32200
@<TRIPOS>BOND
      1       1       2 1
      2       1       3 2
      3       2       4 2
      4       3       5 1
      5       4       5 1
      6       1       6 1
      7       2       7 1
      8       3       8 1
      9       5       9 1
@<TRIPOS>ALT_TYPE
CGenFF_4.0_ALT_TYPE_SET
CGenFF_4.0 1 CG2R51 2 CG2R52 3 CG2R51 4 NG2R50 5 NG2R51 6 HGR51 7 HGR52 8 HGR52 9 HGP1
@<TRIPOS>MOLECULE
pyrazole
 9 9 0 0 0
****
USER_CHARGES
INVALID_CHARGES
Pose:  10 Cluster:  10 Fr_nu: 10623695 TotEn:   -16.06
@<TRIPOS>ATOM
      1 C1        -80.8515  -20.8485  -31.5941 C.2    1 LIG      -0.25100
      2 C2        -81.6242  -21.9463  -31.1704 C.2    1 LIG       0.13200
      3 C3        -80.2629  -21.2726  -32.7603 C.2    1 LIG      -0.03800
      4 N1        -81.5366  -22.9893  -32.0000 N.2    1 LIG      -0.57800
      5 N2        -80.7020  -22.5489  -32.9568 N.pl3  1 LIG      -0.05900
      6 H1        -80.7373  -19.8841  -31.1214 H      1 LIG       0.15700
      7 H2        -82.2472  -22.0299  -30.2914 H      1 LIG       0.15600
      8 H3        -79.5846  -20.7929  -33.4511 H      1 LIG       0.15900
      9 H4        -80.4719  -23.1754  -33.7179 H      1 LIG       0.32200
@<TRIPOS>BOND
      1       1       2 1
      2       1       3 2
      3       2       4 2
      4       3       5 1
      5       4       5 1
      6       1       6 1
      7       2       7 1
      8       3       8 1
      9       5       9 1
@<TRIPOS>ALT_TYPE
CGenFF_4.0_ALT_TYPE_SET
CGenFF_4.0 1 CG2R51 2 CG2R52 3 CG2R51 4 NG2R50 5 NG2R51 6 HGR51 7 HGR52 8 HGR52 9 HGP1
@<TRIPOS>MOLECULE
pyrazole
 9 9 0 0 0
****
USER_CHARGES
INVALID_CHARGES
Pose:  11 Cluster:  11 Fr_nu: 11276172 TotEn:   -15.07
@<TRIPOS>ATOM
      1 C1        -44.8000   -7.5530  -27.6803 C.2    1 LIG      -0.25100
      2 C2        -44.8000   -7.5530  -29.0880 C.2    1 LIG       0.13200
      3 C3        -46.0097   -7.0005  -27.3369 C.2    1 LIG      -0.03800
      4 N1        -45.9208   -7.0413  -29.6037 N.2    1 LIG      -0.57800
      5 N2        -46.6365   -6.7147  -28.5141 N.pl3  1 LIG      -0.05900
      6 H1        -44.0315   -7.9047  -27.0078 H      1 LIG       0.15700
      7 H2        -44.0297   -7.9041  -29.7597 H      1 LIG       0.15600
      8 H3        -46.4696   -6.7877  -26.3827 H      1 LIG       0.15900
      9 H4        -47.5487   -6.2964  -28.6473 H      1 LIG       0.32200
@<TRIPOS>BOND
      1       1       2 1
      2       1       3 2
      3       2       4 2
      4       3       5 1
      5       4       5 1
      6       1       6 1
      7       2       7 1
      8       3       8 1
      9       5       9 1
@<TRIPOS>ALT_TYPE
CGenFF_4.0_ALT_TYPE_SET
CGenFF_4.0 1 CG2R51 2 CG2R52 3 CG2R51 4 NG2R50 5 NG2R51 6 HGR51 7 HGR52 8 HGR52 9 HGP1
@<TRIPOS>MOLECULE
pyrazole
 9 9 0 0 0
****
USER_CHARGES
INVALID_CHARGES
Pose:  12 Cluster:  12 Fr_nu: 7416297 TotEn:   -15.04
@<TRIPOS>ATOM
      1 C1        -56.0558    2.4060  -39.8343 C.2    1 LIG      -0.25100
      2 C2        -56.0155    2.1230  -41.2127 C.2    1 LIG       0.13200
      3 C3        -57.3431    2.1070  -39.4600 C.2    1 LIG      -0.03800
      4 N1        -57.1841    1.6782  -41.6822 N.2    1 LIG      -0.57800
      5 N2        -57.9709    1.6793  -40.5928 N.pl3  1 LIG      -0.05900
      6 H1        -55.2632    2.7744  -39.1999 H      1 LIG       0.15700
      7 H2        -55.1833    2.2228  -41.8948 H      1 LIG       0.15600
      8 H3        -57.8579    2.1610  -38.5116 H      1 LIG       0.15900
      9 H4        -58.9315    1.3764  -40.6948 H      1 LIG       0.32200
@<TRIPOS>BOND
      1       1       2 1
      2       1       3 2
      3       2       4 2
      4       3       5 1
      5       4       5 1
      6       1       6 1
      7       2       7 1
      8       3       8 1
      9       5       9 1
@<TRIPOS>ALT_TYPE
CGenFF_4.0_ALT_TYPE_SET
CGenFF_4.0 1 CG2R51 2 CG2R52 3 CG2R51 4 NG2R50 5 NG2R51 6 HGR51 7 HGR52 8 HGR52 9 HGP1
@<TRIPOS>MOLECULE
pyrazole
 9 9 0 0 0
****
USER_CHARGES
INVALID_CHARGES
Pose:  13 Cluster:  13 Fr_nu: 246536 TotEn:   -15.01
@<TRIPOS>ATOM
      1 C1        -46.0355   -8.6075  -37.9031 C.2    1 LIG      -0.25100
      2 C2        -46.5884   -9.4521  -36.9220 C.2    1 LIG       0.13200
      3 C3        -47.0351   -7.7090  -38.1856 C.2    1 LIG      -0.03800
      4 N1        -47.8420   -9.1198  -36.6025 N.2    1 LIG      -0.57800
      5 N2        -48.0851   -8.0563  -37.3873 N.pl3  1 LIG      -0.05900
      6 H1        -45.0502   -8.6438  -38.3439 H      1 LIG       0.15700
      7 H2        -46.1304  -10.2964  -36.4268 H      1 LIG       0.15600
      8 H3        -47.0934   -6.8742  -38.8690 H      1 LIG       0.15900
      9 H4        -48.9940   -7.6146  -37.3282 H      1 LIG       0.32200
@<TRIPOS>BOND
      1       1       2 1
      2       1       3 2
      3       2       4 2
      4       3       5 1
      5       4       5 1
      6       1       6 1
      7       2       7 1
      8       3       8 1
      9       5       9 1
@<TRIPOS>ALT_TYPE
CGenFF_4.0_ALT_TYPE_SET
CGenFF_4.0 1 CG2R51 2 CG2R52 3 CG2R51 4 NG2R50 5 NG2R51 6 HGR51 7 HGR52 8 HGR52 9 HGP1
@<TRIPOS>MOLECULE
pyrazole
 9 9 0 0 0
****
USER_CHARGES
INVALID_CHARGES
Pose:  14 Cluster:  14 Fr_nu: 828803 TotEn:   -14.96
@<TRIPOS>ATOM
      1 C1        -71.5164    3.5556  -49.2037 C.2    1 LIG      -0.25100
      2 C2        -70.8741    4.2805  -48.1820 C.2    1 LIG       0.13200
      3 C3        -70.8902    2.3332  -49.2030 C.2    1 LIG      -0.03800
      4 N1        -69.9138    3.5772  -47.5762 N.2    1 LIG      -0.57800
      5 N2        -69.9479    2.3975  -48.2190 N.pl3  1 LIG      -0.05900
      6 H1        -72.3211    3.8736  -49.8501 H      1 LIG       0.15700
      7 H2        -71.0655    5.2922  -47.8540 H      1 LIG       0.15600
      8 H3        -71.0256    1.4442  -49.8021 H      1 LIG       0.15900
      9 H4        -69.2954    1.6777  -47.9349 H      1 LIG       0.32200
@<TRIPOS>BOND
      1       1       2 1
      2       1       3 2
      3       2       4 2
      4       3       5 1
      5       4       5 1
      6       1       6 1
      7       2       7 1
      8       3       8 1
      9       5       9 1
@<TRIPOS>ALT_TYPE
CGenFF_4.0_ALT_TYPE_SET
CGenFF_4.0 1 CG2R51 2 CG2R52 3 CG2R51 4 NG2R50 5 NG2R51 6 HGR51 7 HGR52 8 HGR52 9 HGP1
@<TRIPOS>MOLECULE
pyrazole
 9 9 0 0 0
****
USER_CHARGES
INVALID_CHARGES
Pose:  15 Cluster:  15 Fr_nu: 435893 TotEn:   -14.95
@<TRIPOS>ATOM
      1 C1        -51.2169  -11.6928  -45.6961 C.2    1 LIG      -0.25100
      2 C2        -50.3388  -11.3299  -44.6573 C.2    1 LIG       0.13200
      3 C3        -52.4702  -11.5387  -45.1558 C.2    1 LIG      -0.03800
      4 N1        -50.9799  -10.9720  -43.5416 N.2    1 LIG      -0.57800
      5 N2        -52.2743  -11.1091  -43.8762 N.pl3  1 LIG      -0.05900
      6 H1        -50.9760  -12.0198  -46.6968 H      1 LIG       0.15700
      7 H2        -49.2584  -11.3118  -44.6666 H      1 LIG       0.15600
      8 H3        -53.4613  -11.6947  -45.5568 H      1 LIG       0.15900
      9 H4        -52.9753  -10.8932  -43.1785 H      1 LIG       0.32200
@<TRIPOS>BOND
      1       1       2 1
      2       1       3 2
      3       2       4 2
      4       3       5 1
      5       4       5 1
      6       1       6 1
      7       2       7 1
      8       3       8 1
      9       5       9 1
@<TRIPOS>ALT_TYPE
CGenFF_4.0_ALT_TYPE_SET
CGenFF_4.0 1 CG2R51 2 CG2R52 3 CG2R51 4 NG2R50 5 NG2R51 6 HGR51 7 HGR52 8 HGR52 9 HGP1
@<TRIPOS>MOLECULE
pyrazole
 9 9 0 0 0
****
USER_CHARGES
INVALID_CHARGES
Pose:  16 Cluster:  16 Fr_nu: 10746045 TotEn:   -14.68
@<TRIPOS>ATOM
      1 C1        -43.9827  -11.2413  -24.2358 C.2    1 LIG      -0.25100
      2 C2        -43.2687  -12.1360  -23.4163 C.2    1 LIG       0.13200
      3 C3        -43.1801  -10.1293  -24.3108 C.2    1 LIG      -0.03800
      4 N1        -42.1022  -11.6356  -23.0005 N.2    1 LIG      -0.57800
      5 N2        -42.0769  -10.4145  -23.5611 N.pl3  1 LIG      -0.05900
      6 H1        -44.9441  -11.3823  -24.7072 H      1 LIG       0.15700
      7 H2        -43.5500  -13.1316  -23.1042 H      1 LIG       0.15600
      8 H3        -43.2931   -9.1812  -24.8166 H      1 LIG       0.15900
      9 H4        -41.2731   -9.8240  -23.3880 H      1 LIG       0.32200
@<TRIPOS>BOND
      1       1       2 1
      2       1       3 2
      3       2       4 2
      4       3       5 1
      5       4       5 1
      6       1       6 1
      7       2       7 1
      8       3       8 1
      9       5       9 1
@<TRIPOS>ALT_TYPE
CGenFF_4.0_ALT_TYPE_SET
CGenFF_4.0 1 CG2R51 2 CG2R52 3 CG2R51 4 NG2R50 5 NG2R51 6 HGR51 7 HGR52 8 HGR52 9 HGP1
@<TRIPOS>MOLECULE
pyrazole
 9 9 0 0 0
****
USER_CHARGES
INVALID_CHARGES
Pose:  17 Cluster:  17 Fr_nu:  10076 TotEn:   -14.62
@<TRIPOS>ATOM
      1 C1        -87.0570  -28.5271  -32.2357 C.2    1 LIG      -0.25100
      2 C2        -85.6694  -28.3884  -32.0433 C.2    1 LIG       0.13200
      3 C3        -87.2313  -28.3885  -33.5910 C.2    1 LIG      -0.03800
      4 N1        -85.0090  -28.1780  -33.1850 N.2    1 LIG      -0.57800
      5 N2        -85.9858  -28.1835  -34.1080 N.pl3  1 LIG      -0.05900
      6 H1        -87.8241  -28.7037  -31.4962 H      1 LIG       0.15700
      7 H2        -85.1119  -28.4313  -31.1186 H      1 LIG       0.15600
      8 H3        -88.1096  -28.4143  -34.2197 H      1 LIG       0.15900
      9 H4        -85.7308  -28.0387  -35.0768 H      1 LIG       0.32200
@<TRIPOS>BOND
      1       1       2 1
      2       1       3 2
      3       2       4 2
      4       3       5 1
      5       4       5 1
      6       1       6 1
      7       2       7 1
      8       3       8 1
      9       5       9 1
@<TRIPOS>ALT_TYPE
CGenFF_4.0_ALT_TYPE_SET
CGenFF_4.0 1 CG2R51 2 CG2R52 3 CG2R51 4 NG2R50 5 NG2R51 6 HGR51 7 HGR52 8 HGR52 9 HGP1
@<TRIPOS>MOLECULE
pyrazole
 9 9 0 0 0
****
USER_CHARGES
INVALID_CHARGES
Pose:  18 Cluster:  18 Fr_nu: 9657846 TotEn:   -14.59
@<TRIPOS>ATOM
      1 C1        -73.0937  -23.8392  -40.3817 C.2    1 LIG      -0.25100
      2 C2        -73.5852  -23.0608  -39.3167 C.2    1 LIG       0.13200
      3 C3        -73.8165  -23.4234  -41.4731 C.2    1 LIG      -0.03800
      4 N1        -74.5458  -22.2143  -39.6971 N.2    1 LIG      -0.57800
      5 N2        -74.6638  -22.4584  -41.0134 N.pl3  1 LIG      -0.05900
      6 H1        -72.3230  -24.5955  -40.3621 H      1 LIG       0.15700
      7 H2        -73.2838  -23.0753  -38.2791 H      1 LIG       0.15600
      8 H3        -73.8062  -23.7220  -42.5114 H      1 LIG       0.15900
      9 H4        -75.3473  -21.9288  -41.5398 H      1 LIG       0.32200
@<TRIPOS>BOND
      1       1       2 1
      2       1       3 2
      3       2       4 2
      4       3       5 1
      5       4       5 1
      6       1       6 1
      7       2       7 1
      8       3       8 1
      9       5       9 1
@<TRIPOS>ALT_TYPE
CGenFF_4.0_ALT_TYPE_SET
CGenFF_4.0 1 CG2R51 2 CG2R52 3 CG2R51 4 NG2R50 5 NG2R51 6 HGR51 7 HGR52 8 HGR52 9 HGP1
@<TRIPOS>MOLECULE
pyrazole
 9 9 0 0 0
****
USER_CHARGES
INVALID_CHARGES
Pose:  19 Cluster:  19 Fr_nu: 10490924 TotEn:   -14.20
@<TRIPOS>ATOM
      1 C1        -52.5372    9.3594  -31.7509 C.2    1 LIG      -0.25100
      2 C2        -51.3457    9.2829  -31.0049 C.2    1 LIG       0.13200
      3 C3        -53.2368   10.3918  -31.1754 C.2    1 LIG      -0.03800
      4 N1        -51.2882   10.1941  -30.0302 N.2    1 LIG      -0.57800
      5 N2        -52.4522   10.8532  -30.1596 N.pl3  1 LIG      -0.05900
      6 H1        -52.8460    8.7522  -32.5889 H      1 LIG       0.15700
      7 H2        -50.5171    8.6007  -31.1307 H      1 LIG       0.15600
      8 H3        -54.2014   10.8283  -31.3908 H      1 LIG       0.15900
      9 H4        -52.6488   11.6099  -29.5165 H      1 LIG       0.32200
@<TRIPOS>BOND
      1       1       2 1
      2       1       3 2
      3       2       4 2
      4       3       5 1
      5       4       5 1
      6       1       6 1
      7       2       7 1
      8       3       8 1
      9       5       9 1
@<TRIPOS>ALT_TYPE
CGenFF_4.0_ALT_TYPE_SET
CGenFF_4.0 1 CG2R51 2 CG2R52 3 CG2R51 4 NG2R50 5 NG2R51 6 HGR51 7 HGR52 8 HGR52 9 HGP1
@<TRIPOS>MOLECULE
pyrazole
 9 9 0 0 0
****
USER_CHARGES
INVALID_CHARGES
Pose:  20 Cluster:  20 Fr_nu: 437749 TotEn:   -14.08
@<TRIPOS>ATOM
      1 C1        -51.3254  -11.1798  -44.1159 C.2    1 LIG      -0.25100
      2 C2        -50.3988  -11.4004  -45.1525 C.2    1 LIG       0.13200
      3 C3        -52.5524  -11.2881  -44.7235 C.2    1 LIG      -0.03800
      4 N1        -50.9868  -11.6315  -46.3292 N.2    1 LIG      -0.57800
      5 N2        -52.2961  -11.5569  -46.0359 N.pl3  1 LIG      -0.05900
      6 H1        -51.1319  -10.9720  -43.0739 H      1 LIG       0.15700
      7 H2        -49.3194  -11.4018  -45.0995 H      1 LIG       0.15600
      8 H3        -53.5619  -11.1978  -44.3491 H      1 LIG       0.15900
      9 H4        -52.9638  -11.6985  -46.7835 H      1 LIG       0.32200
@<TRIPOS>BOND
      1       1       2 1
      2       1       3 2
      3       2       4 2
      4       3       5 1
      5       4       5 1
      6       1       6 1
      7       2       7 1
      8       3       8 1
      9       5       9 1
@<TRIPOS>ALT_TYPE
CGenFF_4.0_ALT_TYPE_SET
CGenFF_4.0 1 CG2R51 2 CG2R52 3 CG2R51 4 NG2R50 5 NG2R51 6 HGR51 7 HGR52 8 HGR52 9 HGP1
@<TRIPOS>MOLECULE
pyrazole
 9 9 0 0 0
****
USER_CHARGES
INVALID_CHARGES
Pose:  21 Cluster:  21 Fr_nu: 1045708 TotEn:   -13.94
@<TRIPOS>ATOM
      1 C1        -74.0755  -23.9885  -40.2466 C.2    1 LIG      -0.25100
      2 C2        -74.4925  -22.6440  -40.2343 C.2    1 LIG       0.13200
      3 C3        -73.2009  -24.0864  -39.1921 C.2    1 LIG      -0.03800
      4 N1        -73.9293  -21.9384  -39.2500 N.2    1 LIG      -0.57800
      5 N2        -73.1495  -22.8430  -38.6338 N.pl3  1 LIG      -0.05900
      6 H1        -74.3680  -24.7771  -40.9240 H      1 LIG       0.15700
      7 H2        -75.1829  -22.1487  -40.9020 H      1 LIG       0.15600
      8 H3        -72.6218  -24.9095  -38.7990 H      1 LIG       0.15900
      9 H4        -72.6045  -22.5417  -37.8357 H      1 LIG       0.32200
@<TRIPOS>BOND
      1       1       2 1
      2       1       3 2
      3       2       4 2
      4       3       5 1
      5       4       5 1
      6       1       6 1
      7       2       7 1
      8       3       8 1
      9       5       9 1
@<TRIPOS>ALT_TYPE
CGenFF_4.0_ALT_TYPE_SET
CGenFF_4.0 1 CG2R51 2 CG2R52 3 CG2R51 4 NG2R50 5 NG2R51 6 HGR51 7 HGR52 8 HGR52 9 HGP1
@<TRIPOS>MOLECULE
pyrazole
 9 9 0 0 0
****
USER_CHARGES
INVALID_CHARGES
Pose:  22 Cluster:  22 Fr_nu: 6983895 TotEn:   -13.91
@<TRIPOS>ATOM
      1 C1        -78.5827  -34.3925  -41.4738 C.2    1 LIG      -0.25100
      2 C2        -78.8540  -34.2947  -40.0959 C.2    1 LIG       0.13200
      3 C3        -79.8205  -34.3816  -42.0690 C.2    1 LIG      -0.03800
      4 N1        -80.1614  -34.2265  -39.8313 N.2    1 LIG      -0.57800
      5 N2        -80.7228  -34.2814  -41.0511 N.pl3  1 LIG      -0.05900
      6 H1        -77.6245  -34.4606  -41.9673 H      1 LIG       0.15700
      7 H2        -78.1535  -34.2708  -39.2734 H      1 LIG       0.15600
      8 H3        -80.1335  -34.4372  -43.1016 H      1 LIG       0.15900
      9 H4        -81.7324  -34.2475  -41.1161 H      1 LIG       0.32200
@<TRIPOS>BOND
      1       1       2 1
      2       1       3 2
      3       2       4 2
      4       3       5 1
      5       4       5 1
      6       1       6 1
      7       2       7 1
      8       3       8 1
      9       5       9 1
@<TRIPOS>ALT_TYPE
CGenFF_4.0_ALT_TYPE_SET
CGenFF_4.0 1 CG2R51 2 CG2R52 3 CG2R51 4 NG2R50 5 NG2R51 6 HGR51 7 HGR52 8 HGR52 9 HGP1
@<TRIPOS>MOLECULE
pyrazole
 9 9 0 0 0
****
USER_CHARGES
INVALID_CHARGES
Pose:  23 Cluster:  23 Fr_nu: 1952066 TotEn:   -13.86
@<TRIPOS>ATOM
      1 C1        -79.2656  -20.3779  -30.6271 C.2    1 LIG      -0.25100
      2 C2        -80.1729  -19.3664  -30.9952 C.2    1 LIG       0.13200
      3 C3        -79.0956  -21.1194  -31.7707 C.2    1 LIG      -0.03800
      4 N1        -80.5526  -19.4542  -32.2727 N.2    1 LIG      -0.57800
      5 N2        -79.8806  -20.5296  -32.7175 N.pl3  1 LIG      -0.05900
      6 H1        -78.7991  -20.5463  -29.6678 H      1 LIG       0.15700
      7 H2        -80.5736  -18.5692  -30.3855 H      1 LIG       0.15600
      8 H3        -78.5021  -21.9951  -31.9905 H      1 LIG       0.15900
      9 H4        -80.0065  -20.8082  -33.6825 H      1 LIG       0.32200
@<TRIPOS>BOND
      1       1       2 1
      2       1       3 2
      3       2       4 2
      4       3       5 1
      5       4       5 1
      6       1       6 1
      7       2       7 1
      8       3       8 1
      9       5       9 1
@<TRIPOS>ALT_TYPE
CGenFF_4.0_ALT_TYPE_SET
CGenFF_4.0 1 CG2R51 2 CG2R52 3 CG2R51 4 NG2R50 5 NG2R51 6 HGR51 7 HGR52 8 HGR52 9 HGP1
@<TRIPOS>MOLECULE
pyrazole
 9 9 0 0 0
****
USER_CHARGES
INVALID_CHARGES
Pose:  24 Cluster:  24 Fr_nu: 427637 TotEn:   -13.80
@<TRIPOS>ATOM
      1 C1        -50.4051  -10.3684  -44.1644 C.2    1 LIG      -0.25100
      2 C2        -49.7442  -11.1942  -43.2355 C.2    1 LIG       0.13200
      3 C3        -51.6515  -10.9299  -44.2973 C.2    1 LIG      -0.03800
      4 N1        -50.5076  -12.2035  -42.8082 N.2    1 LIG      -0.57800
      5 N2        -51.6611  -12.0155  -43.4716 N.pl3  1 LIG      -0.05900
      6 H1        -50.0314   -9.4886  -44.6672 H      1 LIG       0.15700
      7 H2        -48.7379  -11.1030  -42.8523 H      1 LIG       0.15600
      8 H3        -52.5121  -10.6623  -44.8932 H      1 LIG       0.15900
      9 H4        -52.4169  -12.6703  -43.3142 H      1 LIG       0.32200
@<TRIPOS>BOND
      1       1       2 1
      2       1       3 2
      3       2       4 2
      4       3       5 1
      5       4       5 1
      6       1       6 1
      7       2       7 1
      8       3       8 1
      9       5       9 1
@<TRIPOS>ALT_TYPE
CGenFF_4.0_ALT_TYPE_SET
CGenFF_4.0 1 CG2R51 2 CG2R52 3 CG2R51 4 NG2R50 5 NG2R51 6 HGR51 7 HGR52 8 HGR52 9 HGP1
@<TRIPOS>MOLECULE
pyrazole
 9 9 0 0 0
****
USER_CHARGES
INVALID_CHARGES
Pose:  25 Cluster:  25 Fr_nu: 341532 TotEn:   -13.47
@<TRIPOS>ATOM
      1 C1        -74.5681   -8.4945  -55.6982 C.2    1 LIG      -0.25100
      2 C2        -75.6857   -8.0674  -54.9563 C.2    1 LIG       0.13200
      3 C3        -73.8494   -9.2694  -54.8210 C.2    1 LIG      -0.03800
      4 N1        -75.6818   -8.5325  -53.7043 N.2    1 LIG      -0.57800
      5 N2        -74.5530   -9.2600  -53.6526 N.pl3  1 LIG      -0.05900
      6 H1        -74.3181   -8.2728  -56.7253 H      1 LIG       0.15700
      7 H2        -76.5026   -7.4362  -55.2757 H      1 LIG       0.15600
      8 H3        -72.9206   -9.8123  -54.9200 H      1 LIG       0.15900
      9 H4        -74.3214   -9.7244  -52.7835 H      1 LIG       0.32200
@<TRIPOS>BOND
      1       1       2 1
      2       1       3 2
      3       2       4 2
      4       3       5 1
      5       4       5 1
      6       1       6 1
      7       2       7 1
      8       3       8 1
      9       5       9 1
@<TRIPOS>ALT_TYPE
CGenFF_4.0_ALT_TYPE_SET
CGenFF_4.0 1 CG2R51 2 CG2R52 3 CG2R51 4 NG2R50 5 NG2R51 6 HGR51 7 HGR52 8 HGR52 9 HGP1
@<TRIPOS>MOLECULE
pyrazole
 9 9 0 0 0
****
USER_CHARGES
INVALID_CHARGES
Pose:  26 Cluster:  26 Fr_nu: 662704 TotEn:   -13.27
@<TRIPOS>ATOM
      1 C1        -47.2795   -8.3507  -37.6318 C.2    1 LIG      -0.25100
      2 C2        -46.9936   -9.5102  -36.8864 C.2    1 LIG       0.13200
      3 C3        -46.4395   -8.4238  -38.7161 C.2    1 LIG      -0.03800
      4 N1        -46.0462  -10.2647  -37.4495 N.2    1 LIG      -0.57800
      5 N2        -45.7295   -9.5780  -38.5604 N.pl3  1 LIG      -0.05900
      6 H1        -47.9945   -7.5710  -37.4147 H      1 LIG       0.15700
      7 H2        -47.4357   -9.8366  -35.9559 H      1 LIG       0.15600
      8 H3        -46.2849   -7.7722  -39.5639 H      1 LIG       0.15900
      9 H4        -45.0149   -9.9555  -39.1700 H      1 LIG       0.32200
@<TRIPOS>BOND
      1       1       2 1
      2       1       3 2
      3       2       4 2
      4       3       5 1
      5       4       5 1
      6       1       6 1
      7       2       7 1
      8       3       8 1
      9       5       9 1
@<TRIPOS>ALT_TYPE
CGenFF_4.0_ALT_TYPE_SET
CGenFF_4.0 1 CG2R51 2 CG2R52 3 CG2R51 4 NG2R50 5 NG2R51 6 HGR51 7 HGR52 8 HGR52 9 HGP1
@<TRIPOS>MOLECULE
pyrazole
 9 9 0 0 0
****
USER_CHARGES
INVALID_CHARGES
Pose:  27 Cluster:  27 Fr_nu: 118070 TotEn:   -12.89
@<TRIPOS>ATOM
      1 C1        -73.5573  -23.5711  -41.5036 C.2    1 LIG      -0.25100
      2 C2        -74.4634  -24.0318  -40.5296 C.2    1 LIG       0.13200
      3 C3        -74.1645  -22.4622  -42.0402 C.2    1 LIG      -0.03800
      4 N1        -75.5625  -23.2771  -40.4498 N.2    1 LIG      -0.57800
      5 N2        -75.3511  -22.3308  -41.3804 N.pl3  1 LIG      -0.05900
      6 H1        -72.5980  -23.9841  -41.7783 H      1 LIG       0.15700
      7 H2        -74.3689  -24.8863  -39.8750 H      1 LIG       0.15600
      8 H3        -73.8671  -21.7716  -42.8162 H      1 LIG       0.15900
      9 H4        -76.0624  -21.6233  -41.5150 H      1 LIG       0.32200
@<TRIPOS>BOND
      1       1       2 1
      2       1       3 2
      3       2       4 2
      4       3       5 1
      5       4       5 1
      6       1       6 1
      7       2       7 1
      8       3       8 1
      9       5       9 1
@<TRIPOS>ALT_TYPE
CGenFF_4.0_ALT_TYPE_SET
CGenFF_4.0 1 CG2R51 2 CG2R52 3 CG2R51 4 NG2R50 5 NG2R51 6 HGR51 7 HGR52 8 HGR52 9 HGP1
@<TRIPOS>MOLECULE
pyrazole
 9 9 0 0 0
****
USER_CHARGES
INVALID_CHARGES
Pose:  28 Cluster:  28 Fr_nu: 495099 TotEn:   -12.76
@<TRIPOS>ATOM
      1 C1        -49.7274  -11.7250  -43.7934 C.2    1 LIG      -0.25100
      2 C2        -49.4270  -10.3562  -43.9268 C.2    1 LIG       0.13200
      3 C3        -51.0999  -11.7765  -43.7897 C.2    1 LIG      -0.03800
      4 N1        -50.5206   -9.5932  -44.0025 N.2    1 LIG      -0.57800
      5 N2        -51.5218  -10.4857  -43.9165 N.pl3  1 LIG      -0.05900
      6 H1        -49.0453  -12.5584  -43.7120 H      1 LIG       0.15700
      7 H2        -48.4566   -9.8827  -43.9714 H      1 LIG       0.15600
      8 H3        -51.7986  -12.5966  -43.7077 H      1 LIG       0.15900
      9 H4        -52.4737  -10.1429  -43.9493 H      1 LIG       0.32200
@<TRIPOS>BOND
      1       1       2 1
      2       1       3 2
      3       2       4 2
      4       3       5 1
      5       4       5 1
      6       1       6 1
      7       2       7 1
      8       3       8 1
      9       5       9 1
@<TRIPOS>ALT_TYPE
CGenFF_4.0_ALT_TYPE_SET
CGenFF_4.0 1 CG2R51 2 CG2R52 3 CG2R51 4 NG2R50 5 NG2R51 6 HGR51 7 HGR52 8 HGR52 9 HGP1
@<TRIPOS>MOLECULE
pyrazole
 9 9 0 0 0
****
USER_CHARGES
INVALID_CHARGES
Pose:  29 Cluster:  29 Fr_nu: 115955 TotEn:   -12.56
@<TRIPOS>ATOM
      1 C1        -81.6347  -22.2826  -31.7071 C.2    1 LIG      -0.25100
      2 C2        -80.9435  -21.1892  -31.1516 C.2    1 LIG       0.13200
      3 C3        -81.1674  -22.3652  -32.9960 C.2    1 LIG      -0.03800
      4 N1        -80.1010  -20.6184  -32.0167 N.2    1 LIG      -0.57800
      5 N2        -80.2597  -21.3559  -33.1289 N.pl3  1 LIG      -0.05900
      6 H1        -82.3685  -22.9221  -31.2393 H      1 LIG       0.15700
      7 H2        -81.0189  -20.7842  -30.1526 H      1 LIG       0.15600
      8 H3        -81.3956  -23.0347  -33.8128 H      1 LIG       0.15900
      9 H4        -79.7156  -21.1126  -33.9471 H      1 LIG       0.32200
@<TRIPOS>BOND
      1       1       2 1
      2       1       3 2
      3       2       4 2
      4       3       5 1
      5       4       5 1
      6       1       6 1
      7       2       7 1
      8       3       8 1
      9       5       9 1
@<TRIPOS>ALT_TYPE
CGenFF_4.0_ALT_TYPE_SET
CGenFF_4.0 1 CG2R51 2 CG2R52 3 CG2R51 4 NG2R50 5 NG2R51 6 HGR51 7 HGR52 8 HGR52 9 HGP1
@<TRIPOS>MOLECULE
pyrazole
 9 9 0 0 0
****
USER_CHARGES
INVALID_CHARGES
Pose:  30 Cluster:  30 Fr_nu: 366538 TotEn:   -12.44
@<TRIPOS>ATOM
      1 C1        -75.0230  -22.8308  -40.3606 C.2    1 LIG      -0.25100
      2 C2        -75.9262  -23.6767  -39.6894 C.2    1 LIG       0.13200
      3 C3        -73.8159  -23.0619  -39.7475 C.2    1 LIG      -0.03800
      4 N1        -75.3428  -24.3918  -38.7240 N.2    1 LIG      -0.57800
      5 N2        -74.0599  -23.9960  -38.7841 N.pl3  1 LIG      -0.05900
      6 H1        -75.2185  -22.1493  -41.1753 H      1 LIG       0.15700
      7 H2        -76.9855  -23.8015  -39.8632 H      1 LIG       0.15600
      8 H3        -72.8281  -22.6532  -39.9048 H      1 LIG       0.15900
      9 H4        -73.4010  -24.4049  -38.1333 H      1 LIG       0.32200
@<TRIPOS>BOND
      1       1       2 1
      2       1       3 2
      3       2       4 2
      4       3       5 1
      5       4       5 1
      6       1       6 1
      7       2       7 1
      8       3       8 1
      9       5       9 1
@<TRIPOS>ALT_TYPE
CGenFF_4.0_ALT_TYPE_SET
CGenFF_4.0 1 CG2R51 2 CG2R52 3 CG2R51 4 NG2R50 5 NG2R51 6 HGR51 7 HGR52 8 HGR52 9 HGP1
@<TRIPOS>MOLECULE
pyrazole
 9 9 0 0 0
****
USER_CHARGES
INVALID_CHARGES
Pose:  31 Cluster:  31 Fr_nu: 245532 TotEn:   -12.38
@<TRIPOS>ATOM
      1 C1        -47.0618   -9.6615  -37.8322 C.2    1 LIG      -0.25100
      2 C2        -47.7961   -9.1360  -36.7522 C.2    1 LIG       0.13200
      3 C3        -46.4524   -8.5680  -38.3975 C.2    1 LIG      -0.03800
      4 N1        -47.6663   -7.8118  -36.6362 N.2    1 LIG      -0.57800
      5 N2        -46.8433   -7.4958  -37.6505 N.pl3  1 LIG      -0.05900
      6 H1        -46.9839  -10.6889  -38.1559 H      1 LIG       0.15700
      7 H2        -48.4208   -9.6628  -36.0451 H      1 LIG       0.15600
      8 H3        -45.7927   -8.4584  -39.2461 H      1 LIG       0.15900
      9 H4        -46.5894   -6.5241  -37.7770 H      1 LIG       0.32200
@<TRIPOS>BOND
      1       1       2 1
      2       1       3 2
      3       2       4 2
      4       3       5 1
      5       4       5 1
      6       1       6 1
      7       2       7 1
      8       3       8 1
      9       5       9 1
@<TRIPOS>ALT_TYPE
CGenFF_4.0_ALT_TYPE_SET
CGenFF_4.0 1 CG2R51 2 CG2R52 3 CG2R51 4 NG2R50 5 NG2R51 6 HGR51 7 HGR52 8 HGR52 9 HGP1
@<TRIPOS>MOLECULE
pyrazole
 9 9 0 0 0
****
USER_CHARGES
INVALID_CHARGES
Pose:  32 Cluster:  32 Fr_nu: 5770839 TotEn:   -12.33
@<TRIPOS>ATOM
      1 C1        -73.7999  -23.8077  -39.5520 C.2    1 LIG      -0.25100
      2 C2        -75.0825  -24.2429  -39.1683 C.2    1 LIG       0.13200
      3 C3        -74.0239  -22.6338  -40.2290 C.2    1 LIG      -0.03800
      4 N1        -76.0496  -23.4130  -39.5681 N.2    1 LIG      -0.57800
      5 N2        -75.3745  -22.4444  -40.2100 N.pl3  1 LIG      -0.05900
      6 H1        -72.8460  -24.2780  -39.3641 H      1 LIG       0.15700
      7 H2        -75.3528  -25.1305  -38.6144 H      1 LIG       0.15600
      8 H3        -73.3592  -21.9333  -40.7136 H      1 LIG       0.15900
      9 H4        -75.9011  -21.6807  -40.6153 H      1 LIG       0.32200
@<TRIPOS>BOND
      1       1       2 1
      2       1       3 2
      3       2       4 2
      4       3       5 1
      5       4       5 1
      6       1       6 1
      7       2       7 1
      8       3       8 1
      9       5       9 1
@<TRIPOS>ALT_TYPE
CGenFF_4.0_ALT_TYPE_SET
CGenFF_4.0 1 CG2R51 2 CG2R52 3 CG2R51 4 NG2R50 5 NG2R51 6 HGR51 7 HGR52 8 HGR52 9 HGP1
@<TRIPOS>MOLECULE
pyrazole
 9 9 0 0 0
****
USER_CHARGES
INVALID_CHARGES
Pose:  33 Cluster:  33 Fr_nu: 5115724 TotEn:   -12.30
@<TRIPOS>ATOM
      1 C1        -80.4862  -20.3959  -31.5122 C.2    1 LIG      -0.25100
      2 C2        -80.5013  -21.5179  -30.6621 C.2    1 LIG       0.13200
      3 C3        -80.1199  -20.8980  -32.7370 C.2    1 LIG      -0.03800
      4 N1        -80.1710  -22.6476  -31.2934 N.2    1 LIG      -0.57800
      5 N2        -79.9450  -22.2382  -32.5533 N.pl3  1 LIG      -0.05900
      6 H1        -80.7101  -19.3670  -31.2719 H      1 LIG       0.15700
      7 H2        -80.7387  -21.5593  -29.6087 H      1 LIG       0.15600
      8 H3        -79.9690  -20.4327  -33.7004 H      1 LIG       0.15900
      9 H4        -79.6712  -22.9295  -33.2403 H      1 LIG       0.32200
@<TRIPOS>BOND
      1       1       2 1
      2       1       3 2
      3       2       4 2
      4       3       5 1
      5       4       5 1
      6       1       6 1
      7       2       7 1
      8       3       8 1
      9       5       9 1
@<TRIPOS>ALT_TYPE
CGenFF_4.0_ALT_TYPE_SET
CGenFF_4.0 1 CG2R51 2 CG2R52 3 CG2R51 4 NG2R50 5 NG2R51 6 HGR51 7 HGR52 8 HGR52 9 HGP1
@<TRIPOS>MOLECULE
pyrazole
 9 9 0 0 0
****
USER_CHARGES
INVALID_CHARGES
Pose:  34 Cluster:  34 Fr_nu: 1481060 TotEn:   -12.24
@<TRIPOS>ATOM
      1 C1        -50.5701  -10.9310  -43.8281 C.2    1 LIG      -0.25100
      2 C2        -50.2705  -11.9220  -44.7820 C.2    1 LIG       0.13200
      3 C3        -51.9362  -10.8011  -43.8854 C.2    1 LIG      -0.03800
      4 N1        -51.3588  -12.3887  -45.3999 N.2    1 LIG      -0.57800
      5 N2        -52.3556  -11.6880  -44.8330 N.pl3  1 LIG      -0.05900
      6 H1        -49.8916  -10.3870  -43.1878 H      1 LIG       0.15700
      7 H2        -49.3044  -12.3232  -45.0531 H      1 LIG       0.15600
      8 H3        -52.6318  -10.1701  -43.3511 H      1 LIG       0.15900
      9 H4        -53.3028  -11.8650  -45.1432 H      1 LIG       0.32200
@<TRIPOS>BOND
      1       1       2 1
      2       1       3 2
      3       2       4 2
      4       3       5 1
      5       4       5 1
      6       1       6 1
      7       2       7 1
      8       3       8 1
      9       5       9 1
@<TRIPOS>ALT_TYPE
CGenFF_4.0_ALT_TYPE_SET
CGenFF_4.0 1 CG2R51 2 CG2R52 3 CG2R51 4 NG2R50 5 NG2R51 6 HGR51 7 HGR52 8 HGR52 9 HGP1
@<TRIPOS>MOLECULE
pyrazole
 9 9 0 0 0
****
USER_CHARGES
INVALID_CHARGES
Pose:  35 Cluster:  35 Fr_nu: 11432953 TotEn:   -12.16
@<TRIPOS>ATOM
      1 C1        -74.8667   -8.4651  -66.9333 C.2    1 LIG      -0.25100
      2 C2        -74.9201   -7.9256  -65.6341 C.2    1 LIG       0.13200
      3 C3        -74.0039   -9.5285  -66.8283 C.2    1 LIG      -0.03800
      4 N1        -74.1525   -8.5915  -64.7674 N.2    1 LIG      -0.57800
      5 N2        -73.6086   -9.5604  -65.5233 N.pl3  1 LIG      -0.05900
      6 H1        -75.3818   -8.1310  -67.8219 H      1 LIG       0.15700
      7 H2        -75.4860   -7.0746  -65.2829 H      1 LIG       0.15600
      8 H3        -73.6419  -10.2478  -67.5488 H      1 LIG       0.15900
      9 H4        -72.9712  -10.2116  -65.0823 H      1 LIG       0.32200
@<TRIPOS>BOND
      1       1       2 1
      2       1       3 2
      3       2       4 2
      4       3       5 1
      5       4       5 1
      6       1       6 1
      7       2       7 1
      8       3       8 1
      9       5       9 1
@<TRIPOS>ALT_TYPE
CGenFF_4.0_ALT_TYPE_SET
CGenFF_4.0 1 CG2R51 2 CG2R52 3 CG2R51 4 NG2R50 5 NG2R51 6 HGR51 7 HGR52 8 HGR52 9 HGP1
@<TRIPOS>MOLECULE
pyrazole
 9 9 0 0 0
****
USER_CHARGES
INVALID_CHARGES
Pose:  36 Cluster:  36 Fr_nu: 193290 TotEn:   -12.07
@<TRIPOS>ATOM
      1 C1        -70.7436    8.4798  -44.0700 C.2    1 LIG      -0.25100
      2 C2        -70.0120    7.4570  -44.7028 C.2    1 LIG       0.13200
      3 C3        -71.8950    7.8646  -43.6431 C.2    1 LIG      -0.03800
      4 N1        -70.6453    6.2813  -44.6819 N.2    1 LIG      -0.57800
      5 N2        -71.7871    6.5613  -44.0307 N.pl3  1 LIG      -0.05900
      6 H1        -70.4745    9.5177  -43.9404 H      1 LIG       0.15700
      7 H2        -69.0439    7.5195  -45.1788 H      1 LIG       0.15600
      8 H3        -72.7628    8.2290  -43.1125 H      1 LIG       0.15900
      9 H4        -72.4527    5.8125  -43.8863 H      1 LIG       0.32200
@<TRIPOS>BOND
      1       1       2 1
      2       1       3 2
      3       2       4 2
      4       3       5 1
      5       4       5 1
      6       1       6 1
      7       2       7 1
      8       3       8 1
      9       5       9 1
@<TRIPOS>ALT_TYPE
CGenFF_4.0_ALT_TYPE_SET
CGenFF_4.0 1 CG2R51 2 CG2R52 3 CG2R51 4 NG2R50 5 NG2R51 6 HGR51 7 HGR52 8 HGR52 9 HGP1
@<TRIPOS>MOLECULE
pyrazole
 9 9 0 0 0
****
USER_CHARGES
INVALID_CHARGES
Pose:  37 Cluster:  37 Fr_nu: 11302484 TotEn:   -12.01
@<TRIPOS>ATOM
      1 C1        -88.6294  -29.5939  -33.2973 C.2    1 LIG      -0.25100
      2 C2        -89.3388  -30.3822  -34.2232 C.2    1 LIG       0.13200
      3 C3        -87.6480  -28.9881  -34.0430 C.2    1 LIG      -0.03800
      4 N1        -88.8497  -30.2876  -35.4624 N.2    1 LIG      -0.57800
      5 N2        -87.8226  -29.4326  -35.3206 N.pl3  1 LIG      -0.05900
      6 H1        -88.8048  -29.4797  -32.2377 H      1 LIG       0.15700
      7 H2        -90.1915  -31.0221  -34.0464 H      1 LIG       0.15600
      8 H3        -86.8575  -28.2981  -33.7851 H      1 LIG       0.15900
      9 H4        -87.2787  -29.1964  -36.1410 H      1 LIG       0.32200
@<TRIPOS>BOND
      1       1       2 1
      2       1       3 2
      3       2       4 2
      4       3       5 1
      5       4       5 1
      6       1       6 1
      7       2       7 1
      8       3       8 1
      9       5       9 1
@<TRIPOS>ALT_TYPE
CGenFF_4.0_ALT_TYPE_SET
CGenFF_4.0 1 CG2R51 2 CG2R52 3 CG2R51 4 NG2R50 5 NG2R51 6 HGR51 7 HGR52 8 HGR52 9 HGP1
@<TRIPOS>MOLECULE
pyrazole
 9 9 0 0 0
****
USER_CHARGES
INVALID_CHARGES
Pose:  38 Cluster:  38 Fr_nu: 4130429 TotEn:   -11.97
@<TRIPOS>ATOM
      1 C1        -70.4247    3.4278  -47.6696 C.2    1 LIG      -0.25100
      2 C2        -70.4102    2.0302  -47.5017 C.2    1 LIG       0.13200
      3 C3        -71.2233    3.6333  -48.7680 C.2    1 LIG      -0.03800
      4 N1        -71.1415    1.3928  -48.4198 N.2    1 LIG      -0.57800
      5 N2        -71.6233    2.3945  -49.1752 N.pl3  1 LIG      -0.05900
      6 H1        -69.9270    4.1814  -47.0775 H      1 LIG       0.15700
      7 H2        -69.8966    1.4494  -46.7489 H      1 LIG       0.15600
      8 H3        -71.5341    4.5290  -49.2863 H      1 LIG       0.15900
      9 H4        -72.2206    2.1600  -49.9581 H      1 LIG       0.32200
@<TRIPOS>BOND
      1       1       2 1
      2       1       3 2
      3       2       4 2
      4       3       5 1
      5       4       5 1
      6       1       6 1
      7       2       7 1
      8       3       8 1
      9       5       9 1
@<TRIPOS>ALT_TYPE
CGenFF_4.0_ALT_TYPE_SET
CGenFF_4.0 1 CG2R51 2 CG2R52 3 CG2R51 4 NG2R50 5 NG2R51 6 HGR51 7 HGR52 8 HGR52 9 HGP1
@<TRIPOS>MOLECULE
pyrazole
 9 9 0 0 0
****
USER_CHARGES
INVALID_CHARGES
Pose:  39 Cluster:  39 Fr_nu: 828148 TotEn:   -11.45
@<TRIPOS>ATOM
      1 C1        -70.2923    2.1397  -47.7589 C.2    1 LIG      -0.25100
      2 C2        -70.2301    3.5100  -47.4423 C.2    1 LIG       0.13200
      3 C3        -71.0334    2.0876  -48.9141 C.2    1 LIG      -0.03800
      4 N1        -70.8796    4.2733  -48.3252 N.2    1 LIG      -0.57800
      5 N2        -71.3570    3.3796  -49.2081 N.pl3  1 LIG      -0.05900
      6 H1        -69.8602    1.3060  -47.2254 H      1 LIG       0.15700
      7 H2        -69.7389    3.9843  -46.6047 H      1 LIG       0.15600
      8 H3        -71.3543    1.2660  -49.5381 H      1 LIG       0.15900
      9 H4        -71.9002    3.7219  -49.9907 H      1 LIG       0.32200
@<TRIPOS>BOND
      1       1       2 1
      2       1       3 2
      3       2       4 2
      4       3       5 1
      5       4       5 1
      6       1       6 1
      7       2       7 1
      8       3       8 1
      9       5       9 1
@<TRIPOS>ALT_TYPE
CGenFF_4.0_ALT_TYPE_SET
CGenFF_4.0 1 CG2R51 2 CG2R52 3 CG2R51 4 NG2R50 5 NG2R51 6 HGR51 7 HGR52 8 HGR52 9 HGP1
@<TRIPOS>MOLECULE
pyrazole
 9 9 0 0 0
****
USER_CHARGES
INVALID_CHARGES
Pose:  40 Cluster:  40 Fr_nu: 537864 TotEn:   -11.43
@<TRIPOS>ATOM
      1 C1        -75.2607   -9.1591  -55.0433 C.2    1 LIG      -0.25100
      2 C2        -76.5492   -9.1979  -54.4775 C.2    1 LIG       0.13200
      3 C3        -74.4120   -9.3233  -53.9760 C.2    1 LIG      -0.03800
      4 N1        -76.5259   -9.3732  -53.1536 N.2    1 LIG      -0.57800
      5 N2        -75.2125   -9.4461  -52.8785 N.pl3  1 LIG      -0.05900
      6 H1        -74.9850   -9.0309  -56.0796 H      1 LIG       0.15700
      7 H2        -77.5042   -9.1052  -54.9746 H      1 LIG       0.15600
      8 H3        -73.3348   -9.3607  -53.9000 H      1 LIG       0.15900
      9 H4        -74.9311   -9.5793  -51.9153 H      1 LIG       0.32200
@<TRIPOS>BOND
      1       1       2 1
      2       1       3 2
      3       2       4 2
      4       3       5 1
      5       4       5 1
      6       1       6 1
      7       2       7 1
      8       3       8 1
      9       5       9 1
@<TRIPOS>ALT_TYPE
CGenFF_4.0_ALT_TYPE_SET
CGenFF_4.0 1 CG2R51 2 CG2R52 3 CG2R51 4 NG2R50 5 NG2R51 6 HGR51 7 HGR52 8 HGR52 9 HGP1
@<TRIPOS>MOLECULE
pyrazole
 9 9 0 0 0
****
USER_CHARGES
INVALID_CHARGES
Pose:  41 Cluster:  41 Fr_nu:  98030 TotEn:   -11.30
@<TRIPOS>ATOM
      1 C1        -68.3161   -1.4846  -28.8194 C.2    1 LIG      -0.25100
      2 C2        -67.4212   -2.5240  -28.5020 C.2    1 LIG       0.13200
      3 C3        -69.3913   -2.1199  -29.3911 C.2    1 LIG      -0.03800
      4 N1        -67.8875   -3.7281  -28.8435 N.2    1 LIG      -0.57800
      5 N2        -69.0871   -3.4495  -29.3814 N.pl3  1 LIG      -0.05900
      6 H1        -68.1992   -0.4234  -28.6563 H      1 LIG       0.15700
      7 H2        -66.4485   -2.4542  -28.0364 H      1 LIG       0.15600
      8 H3        -70.3233   -1.7537  -29.7969 H      1 LIG       0.15900
      9 H4        -69.6484   -4.2183  -29.7258 H      1 LIG       0.32200
@<TRIPOS>BOND
      1       1       2 1
      2       1       3 2
      3       2       4 2
      4       3       5 1
      5       4       5 1
      6       1       6 1
      7       2       7 1
      8       3       8 1
      9       5       9 1
@<TRIPOS>ALT_TYPE
CGenFF_4.0_ALT_TYPE_SET
CGenFF_4.0 1 CG2R51 2 CG2R52 3 CG2R51 4 NG2R50 5 NG2R51 6 HGR51 7 HGR52 8 HGR52 9 HGP1
@<TRIPOS>MOLECULE
pyrazole
 9 9 0 0 0
****
USER_CHARGES
INVALID_CHARGES
Pose:  42 Cluster:  42 Fr_nu: 584937 TotEn:   -11.01
@<TRIPOS>ATOM
      1 C1        -75.4063   -9.2954  -54.7939 C.2    1 LIG      -0.25100
      2 C2        -75.1938   -8.5742  -55.9840 C.2    1 LIG       0.13200
      3 C3        -74.1952   -9.2556  -54.1474 C.2    1 LIG      -0.03800
      4 N1        -73.9459   -8.1100  -56.0898 N.2    1 LIG      -0.57800
      5 N2        -73.3633   -8.5403  -54.9579 N.pl3  1 LIG      -0.05900
      6 H1        -76.3106   -9.7765  -54.4515 H      1 LIG       0.15700
      7 H2        -75.8961   -8.3680  -56.7790 H      1 LIG       0.15600
      8 H3        -73.8573   -9.6644  -53.2061 H      1 LIG       0.15900
      9 H4        -72.3897   -8.3106  -54.8024 H      1 LIG       0.32200
@<TRIPOS>BOND
      1       1       2 1
      2       1       3 2
      3       2       4 2
      4       3       5 1
      5       4       5 1
      6       1       6 1
      7       2       7 1
      8       3       8 1
      9       5       9 1
@<TRIPOS>ALT_TYPE
CGenFF_4.0_ALT_TYPE_SET
CGenFF_4.0 1 CG2R51 2 CG2R52 3 CG2R51 4 NG2R50 5 NG2R51 6 HGR51 7 HGR52 8 HGR52 9 HGP1
@<TRIPOS>MOLECULE
pyrazole
 9 9 0 0 0
****
USER_CHARGES
INVALID_CHARGES
Pose:  43 Cluster:  43 Fr_nu: 340839 TotEn:   -10.21
@<TRIPOS>ATOM
      1 C1        -74.0271   -8.7265  -55.3598 C.2    1 LIG      -0.25100
      2 C2        -74.9593   -8.6986  -54.3053 C.2    1 LIG       0.13200
      3 C3        -74.7959   -8.7918  -56.4960 C.2    1 LIG      -0.03800
      4 N1        -76.2237   -8.7424  -54.7334 N.2    1 LIG      -0.57800
      5 N2        -76.0915   -8.7984  -56.0696 N.pl3  1 LIG      -0.05900
      6 H1        -72.9488   -8.7021  -55.3049 H      1 LIG       0.15700
      7 H2        -74.7700   -8.6487  -53.2425 H      1 LIG       0.15600
      8 H3        -74.5436   -8.8356  -57.5457 H      1 LIG       0.15900
      9 H4        -76.9314   -8.8415  -56.6331 H      1 LIG       0.32200
@<TRIPOS>BOND
      1       1       2 1
      2       1       3 2
      3       2       4 2
      4       3       5 1
      5       4       5 1
      6       1       6 1
      7       2       7 1
      8       3       8 1
      9       5       9 1
@<TRIPOS>ALT_TYPE
CGenFF_4.0_ALT_TYPE_SET
CGenFF_4.0 1 CG2R51 2 CG2R52 3 CG2R51 4 NG2R50 5 NG2R51 6 HGR51 7 HGR52 8 HGR52 9 HGP1
@<TRIPOS>MOLECULE
pyrazole
 9 9 0 0 0
****
USER_CHARGES
INVALID_CHARGES
Pose:  44 Cluster:  44 Fr_nu: 636489 TotEn:   -10.20
@<TRIPOS>ATOM
      1 C1        -75.6756   -9.9217  -54.5607 C.2    1 LIG      -0.25100
      2 C2        -74.6159   -9.0030  -54.6817 C.2    1 LIG       0.13200
      3 C3        -76.0484  -10.1883  -55.8554 C.2    1 LIG      -0.03800
      4 N1        -74.3335   -8.7061  -55.9529 N.2    1 LIG      -0.57800
      5 N2        -75.2212   -9.4424  -56.6427 N.pl3  1 LIG      -0.05900
      6 H1        -76.1088  -10.3340  -53.6613 H      1 LIG       0.15700
      7 H2        -74.0378   -8.5370  -53.8965 H      1 LIG       0.15600
      8 H3        -76.8121  -10.8253  -56.2779 H      1 LIG       0.15900
      9 H4        -75.2082   -9.3864  -57.6533 H      1 LIG       0.32200
@<TRIPOS>BOND
      1       1       2 1
      2       1       3 2
      3       2       4 2
      4       3       5 1
      5       4       5 1
      6       1       6 1
      7       2       7 1
      8       3       8 1
      9       5       9 1
@<TRIPOS>ALT_TYPE
CGenFF_4.0_ALT_TYPE_SET
CGenFF_4.0 1 CG2R51 2 CG2R52 3 CG2R51 4 NG2R50 5 NG2R51 6 HGR51 7 HGR52 8 HGR52 9 HGP1
@<TRIPOS>MOLECULE
pyrazole
 9 9 0 0 0
****
USER_CHARGES
INVALID_CHARGES
Pose:  45 Cluster:  45 Fr_nu: 11407632 TotEn:   -10.07
@<TRIPOS>ATOM
      1 C1        -87.2797  -25.0180  -33.1609 C.2    1 LIG      -0.25100
      2 C2        -88.1538  -23.9690  -33.5034 C.2    1 LIG       0.13200
      3 C3        -86.1001  -24.7009  -33.7889 C.2    1 LIG      -0.03800
      4 N1        -87.5786  -23.0538  -34.2880 N.2    1 LIG      -0.57800
      5 N2        -86.3303  -23.5266  -34.4436 N.pl3  1 LIG      -0.05900
      6 H1        -87.4761  -25.8828  -32.5446 H      1 LIG       0.15700
      7 H2        -89.1862  -23.8335  -33.2144 H      1 LIG       0.15600
      8 H3        -85.1401  -25.1949  -33.8300 H      1 LIG       0.15900
      9 H4        -85.6842  -22.9958  -35.0143 H      1 LIG       0.32200
@<TRIPOS>BOND
      1       1       2 1
      2       1       3 2
      3       2       4 2
      4       3       5 1
      5       4       5 1
      6       1       6 1
      7       2       7 1
      8       3       8 1
      9       5       9 1
@<TRIPOS>ALT_TYPE
CGenFF_4.0_ALT_TYPE_SET
CGenFF_4.0 1 CG2R51 2 CG2R52 3 CG2R51 4 NG2R50 5 NG2R51 6 HGR51 7 HGR52 8 HGR52 9 HGP1
@<TRIPOS>MOLECULE
pyrazole
 9 9 0 0 0
****
USER_CHARGES
INVALID_CHARGES
Pose:  46 Cluster:  46 Fr_nu: 7373589 TotEn:    -8.96
@<TRIPOS>ATOM
      1 C1        -57.4655   -3.0372  -17.1725 C.2    1 LIG      -0.25100
      2 C2        -56.2240   -3.7005  -17.1492 C.2    1 LIG       0.13200
      3 C3        -57.8602   -3.0936  -18.4869 C.2    1 LIG      -0.03800
      4 N1        -55.8545   -4.1457  -18.3530 N.2    1 LIG      -0.57800
      5 N2        -56.8698   -3.7616  -19.1452 N.pl3  1 LIG      -0.05900
      6 H1        -58.0004   -2.5824  -16.3519 H      1 LIG       0.15700
      7 H2        -55.5728   -3.8776  -16.3051 H      1 LIG       0.15600
      8 H3        -58.7355   -2.7249  -19.0018 H      1 LIG       0.15900
      9 H4        -56.8209   -3.9875  -20.1307 H      1 LIG       0.32200
@<TRIPOS>BOND
      1       1       2 1
      2       1       3 2
      3       2       4 2
      4       3       5 1
      5       4       5 1
      6       1       6 1
      7       2       7 1
      8       3       8 1
      9       5       9 1
@<TRIPOS>ALT_TYPE
CGenFF_4.0_ALT_TYPE_SET
CGenFF_4.0 1 CG2R51 2 CG2R52 3 CG2R51 4 NG2R50 5 NG2R51 6 HGR51 7 HGR52 8 HGR52 9 HGP1
@<TRIPOS>MOLECULE
pyrazole
 9 9 0 0 0
****
USER_CHARGES
INVALID_CHARGES
Pose:  47 Cluster:  47 Fr_nu: 10248590 TotEn:    -7.49
@<TRIPOS>ATOM
      1 C1        -73.6932   -0.3154  -61.2331 C.2    1 LIG      -0.25100
      2 C2        -73.5404   -1.4775  -62.0129 C.2    1 LIG       0.13200
      3 C3        -75.0300   -0.2861  -60.9190 C.2    1 LIG      -0.03800
      4 N1        -74.6883   -2.1386  -62.1835 N.2    1 LIG      -0.57800
      5 N2        -75.5753   -1.3896  -61.5065 N.pl3  1 LIG      -0.05900
      6 H1        -72.9403    0.4007  -60.9388 H      1 LIG       0.15700
      7 H2        -72.6405   -1.8699  -62.4644 H      1 LIG       0.15600
      8 H3        -75.6291    0.4062  -60.3453 H      1 LIG       0.15900
      9 H4        -76.5417   -1.6904  -61.4881 H      1 LIG       0.32200
@<TRIPOS>BOND
      1       1       2 1
      2       1       3 2
      3       2       4 2
      4       3       5 1
      5       4       5 1
      6       1       6 1
      7       2       7 1
      8       3       8 1
      9       5       9 1
@<TRIPOS>ALT_TYPE
CGenFF_4.0_ALT_TYPE_SET
CGenFF_4.0 1 CG2R51 2 CG2R52 3 CG2R51 4 NG2R50 5 NG2R51 6 HGR51 7 HGR52 8 HGR52 9 HGP1
@<TRIPOS>MOLECULE
4_lactone
 9 9 0 0 0
****
USER_CHARGES
INVALID_CHARGES
Pose:   1 Cluster:   1 Fr_nu: 7274388 TotEn:   -25.43
@<TRIPOS>ATOM
      1 C1        -50.5254    9.0731  -29.8696 C.2    1 LIG       0.04000
      2 C2        -50.4871    8.3683  -31.2375 C.3    1 LIG       0.11000
      3 C3        -51.7435    9.1945  -31.4956 C.3    1 LIG       0.08100
      4 O1        -49.8733    9.0807  -28.8503 O.2    1 LIG      -0.32000
      5 O2        -51.6498    9.7782  -30.1667 O.3    1 LIG      -0.27100
      6 H1        -49.6185    8.6242  -31.8463 H      1 LIG       0.09000
      7 H2        -50.6318    7.2880  -31.1860 H      1 LIG       0.09000
      8 H3        -51.6583    9.9548  -32.2768 H      1 LIG       0.09000
      9 H4        -52.6671    8.6223  -31.6189 H      1 LIG       0.09000
@<TRIPOS>BOND
      1       1       2 1
      2       1       4 2
      3       1       5 1
      4       2       3 1
      5       3       5 1
      6       2       6 1
      7       2       7 1
      8       3       8 1
      9       3       9 1
@<TRIPOS>ALT_TYPE
CGenFF_4.0_ALT_TYPE_SET
CGenFF_4.0 1 CG2O4 2 CG3C41 3 CG3C41 4 OG2D1 5 OG3C51 6 HGA2 7 HGA2 8 HGA2 9 HGA2
@<TRIPOS>MOLECULE
4_lactone
 9 9 0 0 0
****
USER_CHARGES
INVALID_CHARGES
Pose:   2 Cluster:   2 Fr_nu: 7879588 TotEn:   -22.54
@<TRIPOS>ATOM
      1 C1        -50.5606  -21.4832  -34.1038 C.2    1 LIG       0.04000
      2 C2        -51.2591  -22.8543  -34.1422 C.3    1 LIG       0.11000
      3 C3        -52.5271  -22.0059  -34.1500 C.3    1 LIG       0.08100
      4 O1        -49.4279  -21.0585  -34.0743 O.2    1 LIG      -0.32000
      5 O2        -51.7305  -20.7896  -34.1115 O.3    1 LIG      -0.27100
      6 H1        -51.0667  -23.4270  -35.0508 H      1 LIG       0.09000
      7 H2        -51.0993  -23.4606  -33.2491 H      1 LIG       0.09000
      8 H3        -53.1304  -22.0641  -35.0601 H      1 LIG       0.09000
      9 H4        -53.1620  -22.0985  -33.2646 H      1 LIG       0.09000
@<TRIPOS>BOND
      1       1       2 1
      2       1       4 2
      3       1       5 1
      4       2       3 1
      5       3       5 1
      6       2       6 1
      7       2       7 1
      8       3       8 1
      9       3       9 1
@<TRIPOS>ALT_TYPE
CGenFF_4.0_ALT_TYPE_SET
CGenFF_4.0 1 CG2O4 2 CG3C41 3 CG3C41 4 OG2D1 5 OG3C51 6 HGA2 7 HGA2 8 HGA2 9 HGA2
@<TRIPOS>MOLECULE
4_lactone
 9 9 0 0 0
****
USER_CHARGES
INVALID_CHARGES
Pose:   3 Cluster:   3 Fr_nu: 7802392 TotEn:   -21.25
@<TRIPOS>ATOM
      1 C1        -50.3952    9.5935  -30.1051 C.2    1 LIG       0.04000
      2 C2        -51.0887   10.2822  -31.2942 C.3    1 LIG       0.11000
      3 C3        -51.3553    8.8467  -31.7370 C.3    1 LIG       0.08100
      4 O1        -49.8049    9.9241  -29.1018 O.2    1 LIG      -0.32000
      5 O2        -50.6665    8.3408  -30.5600 O.3    1 LIG      -0.27100
      6 H1        -51.9697   10.8645  -31.0198 H      1 LIG       0.09000
      7 H2        -50.4145   10.8577  -31.9306 H      1 LIG       0.09000
      8 H3        -52.4055    8.5426  -31.7513 H      1 LIG       0.09000
      9 H4        -50.8555    8.5370  -32.6589 H      1 LIG       0.09000
@<TRIPOS>BOND
      1       1       2 1
      2       1       4 2
      3       1       5 1
      4       2       3 1
      5       3       5 1
      6       2       6 1
      7       2       7 1
      8       3       8 1
      9       3       9 1
@<TRIPOS>ALT_TYPE
CGenFF_4.0_ALT_TYPE_SET
CGenFF_4.0 1 CG2O4 2 CG3C41 3 CG3C41 4 OG2D1 5 OG3C51 6 HGA2 7 HGA2 8 HGA2 9 HGA2
@<TRIPOS>MOLECULE
4_lactone
 9 9 0 0 0
****
USER_CHARGES
INVALID_CHARGES
Pose:   4 Cluster:   4 Fr_nu: 7829001 TotEn:   -20.36
@<TRIPOS>ATOM
      1 C1        -42.4565  -11.6390  -23.2920 C.2    1 LIG       0.04000
      2 C2        -43.1971  -11.2724  -24.5905 C.3    1 LIG       0.11000
      3 C3        -44.2208  -12.2810  -24.0778 C.3    1 LIG       0.08100
      4 O1        -41.4280  -11.3316  -22.7333 O.2    1 LIG      -0.32000
      5 O2        -43.4087  -12.5256  -22.8961 O.3    1 LIG      -0.27100
      6 H1        -43.5343  -10.2356  -24.6336 H      1 LIG       0.09000
      7 H2        -42.6666  -11.5560  -25.5010 H      1 LIG       0.09000
      8 H3        -45.2000  -11.8708  -23.8162 H      1 LIG       0.09000
      9 H4        -44.3346  -13.1857  -24.6812 H      1 LIG       0.09000
@<TRIPOS>BOND
      1       1       2 1
      2       1       4 2
      3       1       5 1
      4       2       3 1
      5       3       5 1
      6       2       6 1
      7       2       7 1
      8       3       8 1
      9       3       9 1
@<TRIPOS>ALT_TYPE
CGenFF_4.0_ALT_TYPE_SET
CGenFF_4.0 1 CG2O4 2 CG3C41 3 CG3C41 4 OG2D1 5 OG3C51 6 HGA2 7 HGA2 8 HGA2 9 HGA2
@<TRIPOS>MOLECULE
4_lactone
 9 9 0 0 0
****
USER_CHARGES
INVALID_CHARGES
Pose:   5 Cluster:   5 Fr_nu: 7976845 TotEn:   -20.08
@<TRIPOS>ATOM
      1 C1        -45.4057  -21.7973  -33.0176 C.2    1 LIG       0.04000
      2 C2        -45.6206  -23.1311  -32.2799 C.3    1 LIG       0.11000
      3 C3        -45.5444  -22.2484  -31.0378 C.3    1 LIG       0.08100
      4 O1        -45.3078  -21.4152  -34.1616 O.2    1 LIG      -0.32000
      5 O2        -45.3466  -21.0714  -31.8690 O.3    1 LIG      -0.27100
      6 H1        -46.5890  -23.5955  -32.4723 H      1 LIG       0.09000
      7 H2        -44.8054  -23.8456  -32.4051 H      1 LIG       0.09000
      8 H3        -46.4638  -22.1772  -30.4502 H      1 LIG       0.09000
      9 H4        -44.6864  -22.4273  -30.3840 H      1 LIG       0.09000
@<TRIPOS>BOND
      1       1       2 1
      2       1       4 2
      3       1       5 1
      4       2       3 1
      5       3       5 1
      6       2       6 1
      7       2       7 1
      8       3       8 1
      9       3       9 1
@<TRIPOS>ALT_TYPE
CGenFF_4.0_ALT_TYPE_SET
CGenFF_4.0 1 CG2O4 2 CG3C41 3 CG3C41 4 OG2D1 5 OG3C51 6 HGA2 7 HGA2 8 HGA2 9 HGA2
@<TRIPOS>MOLECULE
4_lactone
 9 9 0 0 0
****
USER_CHARGES
INVALID_CHARGES
Pose:   6 Cluster:   6 Fr_nu:   2033 TotEn:   -19.06
@<TRIPOS>ATOM
      1 C1        -46.4669   -9.7072  -37.6406 C.2    1 LIG       0.04000
      2 C2        -47.8826   -9.1458  -37.8640 C.3    1 LIG       0.11000
      3 C3        -47.1575   -7.8035  -37.8444 C.3    1 LIG       0.08100
      4 O1        -45.9471  -10.7917  -37.5068 O.2    1 LIG      -0.32000
      5 O2        -45.8861   -8.4774  -37.6327 O.3    1 LIG      -0.27100
      6 H1        -48.3288   -9.4293  -38.8185 H      1 LIG       0.09000
      7 H2        -48.5691   -9.3264  -37.0352 H      1 LIG       0.09000
      8 H3        -47.1668   -7.2464  -38.7852 H      1 LIG       0.09000
      9 H4        -47.4072   -7.1448  -37.0082 H      1 LIG       0.09000
@<TRIPOS>BOND
      1       1       2 1
      2       1       4 2
      3       1       5 1
      4       2       3 1
      5       3       5 1
      6       2       6 1
      7       2       7 1
      8       3       8 1
      9       3       9 1
@<TRIPOS>ALT_TYPE
CGenFF_4.0_ALT_TYPE_SET
CGenFF_4.0 1 CG2O4 2 CG3C41 3 CG3C41 4 OG2D1 5 OG3C51 6 HGA2 7 HGA2 8 HGA2 9 HGA2
@<TRIPOS>MOLECULE
4_lactone
 9 9 0 0 0
****
USER_CHARGES
INVALID_CHARGES
Pose:   7 Cluster:   7 Fr_nu: 8029034 TotEn:   -18.80
@<TRIPOS>ATOM
      1 C1        -51.0231   10.0661  -30.1646 C.2    1 LIG       0.04000
      2 C2        -52.0906    9.8810  -31.2579 C.3    1 LIG       0.11000
      3 C3        -52.0394   11.4049  -31.3123 C.3    1 LIG       0.08100
      4 O1        -50.3644    9.3639  -29.4315 O.2    1 LIG      -0.32000
      5 O2        -51.0298   11.4224  -30.2654 O.3    1 LIG      -0.27100
      6 H1        -51.7312    9.3629  -32.1484 H      1 LIG       0.09000
      7 H2        -53.0265    9.4502  -30.8981 H      1 LIG       0.09000
      8 H3        -51.6611   11.8332  -32.2445 H      1 LIG       0.09000
      9 H4        -52.9522   11.9189  -30.9987 H      1 LIG       0.09000
@<TRIPOS>BOND
      1       1       2 1
      2       1       4 2
      3       1       5 1
      4       2       3 1
      5       3       5 1
      6       2       6 1
      7       2       7 1
      8       3       8 1
      9       3       9 1
@<TRIPOS>ALT_TYPE
CGenFF_4.0_ALT_TYPE_SET
CGenFF_4.0 1 CG2O4 2 CG3C41 3 CG3C41 4 OG2D1 5 OG3C51 6 HGA2 7 HGA2 8 HGA2 9 HGA2
@<TRIPOS>MOLECULE
4_lactone
 9 9 0 0 0
****
USER_CHARGES
INVALID_CHARGES
Pose:   8 Cluster:   8 Fr_nu: 8059999 TotEn:   -18.64
@<TRIPOS>ATOM
      1 C1        -50.5897    8.8825  -29.9236 C.2    1 LIG       0.04000
      2 C2        -51.7766    9.5273  -30.6617 C.3    1 LIG       0.11000
      3 C3        -50.8185    9.5018  -31.8489 C.3    1 LIG       0.08100
      4 O1        -50.3423    8.4820  -28.8089 O.2    1 LIG      -0.32000
      5 O2        -49.7885    8.8920  -31.0226 O.3    1 LIG      -0.27100
      6 H1        -52.6524    8.8821  -30.7459 H      1 LIG       0.09000
      7 H2        -52.0466   10.5175  -30.2910 H      1 LIG       0.09000
      8 H3        -51.1087    8.8504  -32.6777 H      1 LIG       0.09000
      9 H4        -50.5059   10.4803  -32.2237 H      1 LIG       0.09000
@<TRIPOS>BOND
      1       1       2 1
      2       1       4 2
      3       1       5 1
      4       2       3 1
      5       3       5 1
      6       2       6 1
      7       2       7 1
      8       3       8 1
      9       3       9 1
@<TRIPOS>ALT_TYPE
CGenFF_4.0_ALT_TYPE_SET
CGenFF_4.0 1 CG2O4 2 CG3C41 3 CG3C41 4 OG2D1 5 OG3C51 6 HGA2 7 HGA2 8 HGA2 9 HGA2
@<TRIPOS>MOLECULE
4_lactone
 9 9 0 0 0
****
USER_CHARGES
INVALID_CHARGES
Pose:   9 Cluster:   9 Fr_nu: 7237643 TotEn:   -18.47
@<TRIPOS>ATOM
      1 C1        -56.2915    1.9661  -40.1954 C.2    1 LIG       0.04000
      2 C2        -57.5852    2.7105  -40.5716 C.3    1 LIG       0.11000
      3 C3        -57.8610    2.6153  -39.0740 C.3    1 LIG       0.08100
      4 O1        -55.3110    1.5380  -40.7607 O.2    1 LIG      -0.32000
      5 O2        -56.6018    1.9158  -38.8722 O.3    1 LIG      -0.27100
      6 H1        -57.4231    3.7170  -40.9603 H      1 LIG       0.09000
      7 H2        -58.2566    2.1394  -41.2149 H      1 LIG       0.09000
      8 H3        -57.8846    3.5665  -38.5353 H      1 LIG       0.09000
      9 H4        -58.7153    1.9946  -38.7902 H      1 LIG       0.09000
@<TRIPOS>BOND
      1       1       2 1
      2       1       4 2
      3       1       5 1
      4       2       3 1
      5       3       5 1
      6       2       6 1
      7       2       7 1
      8       3       8 1
      9       3       9 1
@<TRIPOS>ALT_TYPE
CGenFF_4.0_ALT_TYPE_SET
CGenFF_4.0 1 CG2O4 2 CG3C41 3 CG3C41 4 OG2D1 5 OG3C51 6 HGA2 7 HGA2 8 HGA2 9 HGA2
@<TRIPOS>MOLECULE
4_lactone
 9 9 0 0 0
****
USER_CHARGES
INVALID_CHARGES
Pose:  10 Cluster:  10 Fr_nu:  18522 TotEn:   -18.28
@<TRIPOS>ATOM
      1 C1        -45.8872  -10.4853  -37.8779 C.2    1 LIG       0.04000
      2 C2        -46.0573   -9.4546  -39.0084 C.3    1 LIG       0.11000
      3 C3        -47.0299   -8.8076  -38.0269 C.3    1 LIG       0.08100
      4 O1        -45.2541  -11.4974  -37.6799 O.2    1 LIG      -0.32000
      5 O2        -46.7676   -9.8564  -37.0538 O.3    1 LIG      -0.27100
      6 H1        -45.1551   -8.8817  -39.2283 H      1 LIG       0.09000
      7 H2        -46.5017   -9.8610  -39.9184 H      1 LIG       0.09000
      8 H3        -46.7371   -7.8244  -37.6486 H      1 LIG       0.09000
      9 H4        -48.0783   -8.8006  -38.3373 H      1 LIG       0.09000
@<TRIPOS>BOND
      1       1       2 1
      2       1       4 2
      3       1       5 1
      4       2       3 1
      5       3       5 1
      6       2       6 1
      7       2       7 1
      8       3       8 1
      9       3       9 1
@<TRIPOS>ALT_TYPE
CGenFF_4.0_ALT_TYPE_SET
CGenFF_4.0 1 CG2O4 2 CG3C41 3 CG3C41 4 OG2D1 5 OG3C51 6 HGA2 7 HGA2 8 HGA2 9 HGA2
@<TRIPOS>MOLECULE
4_lactone
 9 9 0 0 0
****
USER_CHARGES
INVALID_CHARGES
Pose:  11 Cluster:  11 Fr_nu: 8048924 TotEn:   -18.15
@<TRIPOS>ATOM
      1 C1        -50.0878    8.3652  -30.7279 C.2    1 LIG       0.04000
      2 C2        -50.6381    8.7674  -32.1080 C.3    1 LIG       0.11000
      3 C3        -50.1513    7.3774  -32.5063 C.3    1 LIG       0.08100
      4 O1        -49.9956    8.8558  -29.6256 O.2    1 LIG      -0.32000
      5 O2        -49.6772    7.1399  -31.1519 O.3    1 LIG      -0.27100
      6 H1        -51.7189    8.9153  -32.1308 H      1 LIG       0.09000
      7 H2        -50.1127    9.6048  -32.5701 H      1 LIG       0.09000
      8 H3        -50.9312    6.6660  -32.7911 H      1 LIG       0.09000
      9 H4        -49.3309    7.3542  -33.2289 H      1 LIG       0.09000
@<TRIPOS>BOND
      1       1       2 1
      2       1       4 2
      3       1       5 1
      4       2       3 1
      5       3       5 1
      6       2       6 1
      7       2       7 1
      8       3       8 1
      9       3       9 1
@<TRIPOS>ALT_TYPE
CGenFF_4.0_ALT_TYPE_SET
CGenFF_4.0 1 CG2O4 2 CG3C41 3 CG3C41 4 OG2D1 5 OG3C51 6 HGA2 7 HGA2 8 HGA2 9 HGA2
@<TRIPOS>MOLECULE
4_lactone
 9 9 0 0 0
****
USER_CHARGES
INVALID_CHARGES
Pose:  12 Cluster:  12 Fr_nu:   2020 TotEn:   -17.11
@<TRIPOS>ATOM
      1 C1        -71.1128   -7.3642  -46.3738 C.2    1 LIG       0.04000
      2 C2        -70.3919   -6.0206  -46.5839 C.3    1 LIG       0.11000
      3 C3        -70.7615   -6.2572  -48.0452 C.3    1 LIG       0.08100
      4 O1        -71.3768   -8.1014  -45.4512 O.2    1 LIG      -0.32000
      5 O2        -71.4080   -7.5117  -47.6932 O.3    1 LIG      -0.27100
      6 H1        -70.8814   -5.1724  -46.1029 H      1 LIG       0.09000
      7 H2        -69.3255   -6.0467  -46.3540 H      1 LIG       0.09000
      8 H3        -71.4707   -5.5450  -48.4757 H      1 LIG       0.09000
      9 H4        -69.9197   -6.4159  -48.7248 H      1 LIG       0.09000
@<TRIPOS>BOND
      1       1       2 1
      2       1       4 2
      3       1       5 1
      4       2       3 1
      5       3       5 1
      6       2       6 1
      7       2       7 1
      8       3       8 1
      9       3       9 1
@<TRIPOS>ALT_TYPE
CGenFF_4.0_ALT_TYPE_SET
CGenFF_4.0 1 CG2O4 2 CG3C41 3 CG3C41 4 OG2D1 5 OG3C51 6 HGA2 7 HGA2 8 HGA2 9 HGA2
@<TRIPOS>MOLECULE
4_lactone
 9 9 0 0 0
****
USER_CHARGES
INVALID_CHARGES
Pose:  13 Cluster:  13 Fr_nu:  82474 TotEn:   -17.02
@<TRIPOS>ATOM
      1 C1        -51.0379  -10.6769  -44.6444 C.2    1 LIG       0.04000
      2 C2        -52.5666  -10.8561  -44.6635 C.3    1 LIG       0.11000
      3 C3        -52.2592  -11.8076  -45.8159 C.3    1 LIG       0.08100
      4 O1        -50.2203  -10.0483  -44.0114 O.2    1 LIG      -0.32000
      5 O2        -50.8367  -11.5370  -45.6784 O.3    1 LIG      -0.27100
      6 H1        -52.9722  -11.3189  -43.7625 H      1 LIG       0.09000
      7 H2        -53.1176   -9.9523  -44.9285 H      1 LIG       0.09000
      8 H3        -52.4886  -12.8611  -45.6343 H      1 LIG       0.09000
      9 H4        -52.6341  -11.4985  -46.7955 H      1 LIG       0.09000
@<TRIPOS>BOND
      1       1       2 1
      2       1       4 2
      3       1       5 1
      4       2       3 1
      5       3       5 1
      6       2       6 1
      7       2       7 1
      8       3       8 1
      9       3       9 1
@<TRIPOS>ALT_TYPE
CGenFF_4.0_ALT_TYPE_SET
CGenFF_4.0 1 CG2O4 2 CG3C41 3 CG3C41 4 OG2D1 5 OG3C51 6 HGA2 7 HGA2 8 HGA2 9 HGA2
@<TRIPOS>MOLECULE
4_lactone
 9 9 0 0 0
****
USER_CHARGES
INVALID_CHARGES
Pose:  14 Cluster:  14 Fr_nu:  10046 TotEn:   -16.84
@<TRIPOS>ATOM
      1 C1        -46.4903   -9.3252  -37.2253 C.2    1 LIG       0.04000
      2 C2        -47.3184   -8.1886  -37.8512 C.3    1 LIG       0.11000
      3 C3        -48.4218   -8.7431  -36.9552 C.3    1 LIG       0.08100
      4 O1        -45.3631   -9.7579  -37.3060 O.2    1 LIG      -0.32000
      5 O2        -47.5193   -9.7676  -36.4538 O.3    1 LIG      -0.27100
      6 H1        -46.9627   -7.1881  -37.6005 H      1 LIG       0.09000
      7 H2        -47.4807   -8.2952  -38.9250 H      1 LIG       0.09000
      8 H3        -48.7616   -8.0788  -36.1559 H      1 LIG       0.09000
      9 H4        -49.2771   -9.1815  -37.4767 H      1 LIG       0.09000
@<TRIPOS>BOND
      1       1       2 1
      2       1       4 2
      3       1       5 1
      4       2       3 1
      5       3       5 1
      6       2       6 1
      7       2       7 1
      8       3       8 1
      9       3       9 1
@<TRIPOS>ALT_TYPE
CGenFF_4.0_ALT_TYPE_SET
CGenFF_4.0 1 CG2O4 2 CG3C41 3 CG3C41 4 OG2D1 5 OG3C51 6 HGA2 7 HGA2 8 HGA2 9 HGA2
@<TRIPOS>MOLECULE
4_lactone
 9 9 0 0 0
****
USER_CHARGES
INVALID_CHARGES
Pose:  15 Cluster:  15 Fr_nu: 918246 TotEn:   -16.59
@<TRIPOS>ATOM
      1 C1        -51.0554  -12.0187  -43.7938 C.2    1 LIG       0.04000
      2 C2        -52.2283  -11.1291  -44.2434 C.3    1 LIG       0.11000
      3 C3        -52.2696  -12.0929  -45.4255 C.3    1 LIG       0.08100
      4 O1        -50.2782  -12.0712  -42.8677 O.2    1 LIG      -0.32000
      5 O2        -51.1485  -12.8383  -44.8751 O.3    1 LIG      -0.27100
      6 H1        -53.0916  -11.1597  -43.5770 H      1 LIG       0.09000
      7 H2        -51.9437  -10.1021  -44.4783 H      1 LIG       0.09000
      8 H3        -53.1676  -12.7122  -45.5005 H      1 LIG       0.09000
      9 H4        -52.0239  -11.6574  -46.3979 H      1 LIG       0.09000
@<TRIPOS>BOND
      1       1       2 1
      2       1       4 2
      3       1       5 1
      4       2       3 1
      5       3       5 1
      6       2       6 1
      7       2       7 1
      8       3       8 1
      9       3       9 1
@<TRIPOS>ALT_TYPE
CGenFF_4.0_ALT_TYPE_SET
CGenFF_4.0 1 CG2O4 2 CG3C41 3 CG3C41 4 OG2D1 5 OG3C51 6 HGA2 7 HGA2 8 HGA2 9 HGA2
@<TRIPOS>MOLECULE
4_lactone
 9 9 0 0 0
****
USER_CHARGES
INVALID_CHARGES
Pose:  16 Cluster:  16 Fr_nu: 7829211 TotEn:   -16.51
@<TRIPOS>ATOM
      1 C1        -43.2552  -11.5056  -23.0077 C.2    1 LIG       0.04000
      2 C2        -44.2358  -11.3531  -24.1843 C.3    1 LIG       0.11000
      3 C3        -45.2277  -11.0087  -23.0774 C.3    1 LIG       0.08100
      4 O1        -42.0900  -11.7899  -22.8473 O.2    1 LIG      -0.32000
      5 O2        -44.1916  -11.1908  -22.0729 O.3    1 LIG      -0.27100
      6 H1        -43.9880  -10.5398  -24.8682 H      1 LIG       0.09000
      7 H2        -44.4309  -12.2810  -24.7245 H      1 LIG       0.09000
      8 H3        -45.6073   -9.9833  -23.0837 H      1 LIG       0.09000
      9 H4        -46.0481  -11.7187  -22.9416 H      1 LIG       0.09000
@<TRIPOS>BOND
      1       1       2 1
      2       1       4 2
      3       1       5 1
      4       2       3 1
      5       3       5 1
      6       2       6 1
      7       2       7 1
      8       3       8 1
      9       3       9 1
@<TRIPOS>ALT_TYPE
CGenFF_4.0_ALT_TYPE_SET
CGenFF_4.0 1 CG2O4 2 CG3C41 3 CG3C41 4 OG2D1 5 OG3C51 6 HGA2 7 HGA2 8 HGA2 9 HGA2
@<TRIPOS>MOLECULE
4_lactone
 9 9 0 0 0
****
USER_CHARGES
INVALID_CHARGES
Pose:  17 Cluster:  17 Fr_nu: 314539 TotEn:   -16.15
@<TRIPOS>ATOM
      1 C1        -41.4925  -13.7420  -36.1946 C.2    1 LIG       0.04000
      2 C2        -40.7562  -12.9577  -37.2955 C.3    1 LIG       0.11000
      3 C3        -41.9682  -12.0360  -37.1976 C.3    1 LIG       0.08100
      4 O1        -41.3132  -14.7435  -35.5396 O.2    1 LIG      -0.32000
      5 O2        -42.5431  -12.8790  -36.1610 O.3    1 LIG      -0.27100
      6 H1        -39.8063  -12.5265  -36.9759 H      1 LIG       0.09000
      7 H2        -40.6492  -13.5027  -38.2348 H      1 LIG       0.09000
      8 H3        -41.7668  -11.0261  -36.8302 H      1 LIG       0.09000
      9 H4        -42.6058  -11.9994  -38.0851 H      1 LIG       0.09000
@<TRIPOS>BOND
      1       1       2 1
      2       1       4 2
      3       1       5 1
      4       2       3 1
      5       3       5 1
      6       2       6 1
      7       2       7 1
      8       3       8 1
      9       3       9 1
@<TRIPOS>ALT_TYPE
CGenFF_4.0_ALT_TYPE_SET
CGenFF_4.0 1 CG2O4 2 CG3C41 3 CG3C41 4 OG2D1 5 OG3C51 6 HGA2 7 HGA2 8 HGA2 9 HGA2
@<TRIPOS>MOLECULE
4_lactone
 9 9 0 0 0
****
USER_CHARGES
INVALID_CHARGES
Pose:  18 Cluster:  18 Fr_nu: 1351282 TotEn:   -16.14
@<TRIPOS>ATOM
      1 C1        -57.1150    1.9617  -40.6231 C.2    1 LIG       0.04000
      2 C2        -58.2339    2.8132  -39.9968 C.3    1 LIG       0.11000
      3 C3        -57.1717    3.1072  -38.9417 C.3    1 LIG       0.08100
      4 O1        -56.9678    1.2550  -41.5943 O.2    1 LIG      -0.32000
      5 O2        -56.2180    2.2654  -39.6469 O.3    1 LIG      -0.27100
      6 H1        -58.5423    3.6628  -40.6080 H      1 LIG       0.09000
      7 H2        -59.0947    2.2359  -39.6555 H      1 LIG       0.09000
      8 H3        -56.8314    4.1449  -38.8886 H      1 LIG       0.09000
      9 H4        -57.3829    2.7229  -37.9400 H      1 LIG       0.09000
@<TRIPOS>BOND
      1       1       2 1
      2       1       4 2
      3       1       5 1
      4       2       3 1
      5       3       5 1
      6       2       6 1
      7       2       7 1
      8       3       8 1
      9       3       9 1
@<TRIPOS>ALT_TYPE
CGenFF_4.0_ALT_TYPE_SET
CGenFF_4.0 1 CG2O4 2 CG3C41 3 CG3C41 4 OG2D1 5 OG3C51 6 HGA2 7 HGA2 8 HGA2 9 HGA2
@<TRIPOS>MOLECULE
4_lactone
 9 9 0 0 0
****
USER_CHARGES
INVALID_CHARGES
Pose:  19 Cluster:  19 Fr_nu: 190506 TotEn:   -15.73
@<TRIPOS>ATOM
      1 C1        -60.4388    2.5145  -44.0719 C.2    1 LIG       0.04000
      2 C2        -61.7856    2.6076  -44.8112 C.3    1 LIG       0.11000
      3 C3        -62.3557    2.2446  -43.4432 C.3    1 LIG       0.08100
      4 O1        -59.2651    2.6496  -44.3337 O.2    1 LIG      -0.32000
      5 O2        -61.0146    2.1927  -42.8825 O.3    1 LIG      -0.27100
      6 H1        -62.0263    3.6079  -45.1743 H      1 LIG       0.09000
      7 H2        -61.9167    1.8585  -45.5938 H      1 LIG       0.09000
      8 H3        -62.9636    3.0165  -42.9635 H      1 LIG       0.09000
      9 H4        -62.8543    1.2733  -43.3827 H      1 LIG       0.09000
@<TRIPOS>BOND
      1       1       2 1
      2       1       4 2
      3       1       5 1
      4       2       3 1
      5       3       5 1
      6       2       6 1
      7       2       7 1
      8       3       8 1
      9       3       9 1
@<TRIPOS>ALT_TYPE
CGenFF_4.0_ALT_TYPE_SET
CGenFF_4.0 1 CG2O4 2 CG3C41 3 CG3C41 4 OG2D1 5 OG3C51 6 HGA2 7 HGA2 8 HGA2 9 HGA2
@<TRIPOS>MOLECULE
4_lactone
 9 9 0 0 0
****
USER_CHARGES
INVALID_CHARGES
Pose:  20 Cluster:  20 Fr_nu: 6636096 TotEn:   -15.72
@<TRIPOS>ATOM
      1 C1        -72.1202   -4.4216  -63.7913 C.2    1 LIG       0.04000
      2 C2        -70.8577   -3.6482  -63.3705 C.3    1 LIG       0.11000
      3 C3        -70.5913   -3.6244  -64.8726 C.3    1 LIG       0.08100
      4 O1        -73.0757   -4.9325  -63.2524 O.2    1 LIG      -0.32000
      5 O2        -71.8198   -4.3639  -65.1165 O.3    1 LIG      -0.27100
      6 H1        -71.0611   -2.6801  -62.9101 H      1 LIG       0.09000
      7 H2        -70.1558   -4.2326  -62.7733 H      1 LIG       0.09000
      8 H3        -70.6149   -2.6373  -65.3423 H      1 LIG       0.09000
      9 H4        -69.7127   -4.1843  -65.2047 H      1 LIG       0.09000
@<TRIPOS>BOND
      1       1       2 1
      2       1       4 2
      3       1       5 1
      4       2       3 1
      5       3       5 1
      6       2       6 1
      7       2       7 1
      8       3       8 1
      9       3       9 1
@<TRIPOS>ALT_TYPE
CGenFF_4.0_ALT_TYPE_SET
CGenFF_4.0 1 CG2O4 2 CG3C41 3 CG3C41 4 OG2D1 5 OG3C51 6 HGA2 7 HGA2 8 HGA2 9 HGA2
@<TRIPOS>MOLECULE
4_lactone
 9 9 0 0 0
****
USER_CHARGES
INVALID_CHARGES
Pose:  21 Cluster:  21 Fr_nu: 4292918 TotEn:   -15.68
@<TRIPOS>ATOM
      1 C1        -51.4906    9.7582  -30.3351 C.2    1 LIG       0.04000
      2 C2        -51.5231    9.0543  -31.7036 C.3    1 LIG       0.11000
      3 C3        -52.9959    9.4515  -31.6702 C.3    1 LIG       0.08100
      4 O1        -50.6761    9.9964  -29.4725 O.2    1 LIG      -0.32000
      5 O2        -52.8118   10.0788  -30.3710 O.3    1 LIG      -0.27100
      6 H1        -50.9183    9.5419  -32.4698 H      1 LIG       0.09000
      7 H2        -51.3193    7.9833  -31.6584 H      1 LIG       0.09000
      8 H3        -53.3083   10.1760  -32.4272 H      1 LIG       0.09000
      9 H4        -53.7069    8.6223  -31.6189 H      1 LIG       0.09000
@<TRIPOS>BOND
      1       1       2 1
      2       1       4 2
      3       1       5 1
      4       2       3 1
      5       3       5 1
      6       2       6 1
      7       2       7 1
      8       3       8 1
      9       3       9 1
@<TRIPOS>ALT_TYPE
CGenFF_4.0_ALT_TYPE_SET
CGenFF_4.0 1 CG2O4 2 CG3C41 3 CG3C41 4 OG2D1 5 OG3C51 6 HGA2 7 HGA2 8 HGA2 9 HGA2
@<TRIPOS>MOLECULE
4_lactone
 9 9 0 0 0
****
USER_CHARGES
INVALID_CHARGES
Pose:  22 Cluster:  22 Fr_nu: 316494 TotEn:   -15.59
@<TRIPOS>ATOM
      1 C1        -75.9402  -13.4274  -44.2108 C.2    1 LIG       0.04000
      2 C2        -77.0863  -13.4000  -45.2379 C.3    1 LIG       0.11000
      3 C3        -77.0634  -11.9012  -44.9536 C.3    1 LIG       0.08100
      4 O1        -75.2157  -14.2528  -43.7029 O.2    1 LIG      -0.32000
      5 O2        -75.9760  -12.0835  -44.0050 O.3    1 LIG      -0.27100
      6 H1        -76.7890  -13.6956  -46.2452 H      1 LIG       0.09000
      7 H2        -77.9845  -13.9302  -44.9171 H      1 LIG       0.09000
      8 H3        -76.7653  -11.2647  -45.7912 H      1 LIG       0.09000
      9 H4        -77.9570  -11.4996  -44.4680 H      1 LIG       0.09000
@<TRIPOS>BOND
      1       1       2 1
      2       1       4 2
      3       1       5 1
      4       2       3 1
      5       3       5 1
      6       2       6 1
      7       2       7 1
      8       3       8 1
      9       3       9 1
@<TRIPOS>ALT_TYPE
CGenFF_4.0_ALT_TYPE_SET
CGenFF_4.0 1 CG2O4 2 CG3C41 3 CG3C41 4 OG2D1 5 OG3C51 6 HGA2 7 HGA2 8 HGA2 9 HGA2
@<TRIPOS>MOLECULE
4_lactone
 9 9 0 0 0
****
USER_CHARGES
INVALID_CHARGES
Pose:  23 Cluster:  23 Fr_nu: 262913 TotEn:   -15.59
@<TRIPOS>ATOM
      1 C1        -70.9777    4.0126  -47.1984 C.2    1 LIG       0.04000
      2 C2        -70.4742    2.7244  -47.8739 C.3    1 LIG       0.11000
      3 C3        -71.4221    3.1542  -48.9896 C.3    1 LIG       0.08100
      4 O1        -70.7912    4.6093  -46.1624 O.2    1 LIG      -0.32000
      5 O2        -71.8033    4.3346  -48.2301 O.3    1 LIG      -0.27100
      6 H1        -69.4121    2.7379  -48.1233 H      1 LIG       0.09000
      7 H2        -70.7468    1.8090  -47.3460 H      1 LIG       0.09000
      8 H3        -70.9474    3.4207  -49.9378 H      1 LIG       0.09000
      9 H4        -72.2767    2.4944  -49.1626 H      1 LIG       0.09000
@<TRIPOS>BOND
      1       1       2 1
      2       1       4 2
      3       1       5 1
      4       2       3 1
      5       3       5 1
      6       2       6 1
      7       2       7 1
      8       3       8 1
      9       3       9 1
@<TRIPOS>ALT_TYPE
CGenFF_4.0_ALT_TYPE_SET
CGenFF_4.0 1 CG2O4 2 CG3C41 3 CG3C41 4 OG2D1 5 OG3C51 6 HGA2 7 HGA2 8 HGA2 9 HGA2
@<TRIPOS>MOLECULE
4_lactone
 9 9 0 0 0
****
USER_CHARGES
INVALID_CHARGES
Pose:  24 Cluster:  24 Fr_nu: 6123036 TotEn:   -15.17
@<TRIPOS>ATOM
      1 C1        -42.8452  -11.0003  -23.4268 C.2    1 LIG       0.04000
      2 C2        -43.6502   -9.6895  -23.3712 C.3    1 LIG       0.11000
      3 C3        -44.2816  -10.2347  -24.6488 C.3    1 LIG       0.08100
      4 O1        -41.9867  -11.5495  -22.7744 O.2    1 LIG      -0.32000
      5 O2        -43.4490  -11.4247  -24.5692 O.3    1 LIG      -0.27100
      6 H1        -44.3155   -9.6115  -22.5100 H      1 LIG       0.09000
      7 H2        -43.0442   -8.7896  -23.4880 H      1 LIG       0.09000
      8 H3        -45.3448  -10.4814  -24.5837 H      1 LIG       0.09000
      9 H4        -44.0775   -9.6616  -25.5574 H      1 LIG       0.09000
@<TRIPOS>BOND
      1       1       2 1
      2       1       4 2
      3       1       5 1
      4       2       3 1
      5       3       5 1
      6       2       6 1
      7       2       7 1
      8       3       8 1
      9       3       9 1
@<TRIPOS>ALT_TYPE
CGenFF_4.0_ALT_TYPE_SET
CGenFF_4.0 1 CG2O4 2 CG3C41 3 CG3C41 4 OG2D1 5 OG3C51 6 HGA2 7 HGA2 8 HGA2 9 HGA2
@<TRIPOS>MOLECULE
4_lactone
 9 9 0 0 0
****
USER_CHARGES
INVALID_CHARGES
Pose:  25 Cluster:  25 Fr_nu: 8006379 TotEn:   -15.16
@<TRIPOS>ATOM
      1 C1        -87.1168  -23.4732  -34.0810 C.2    1 LIG       0.04000
      2 C2        -86.9194  -24.6113  -33.0637 C.3    1 LIG       0.11000
      3 C3        -85.6430  -24.8596  -33.8618 C.3    1 LIG       0.08100
      4 O1        -87.9320  -22.6076  -34.3056 O.2    1 LIG      -0.32000
      5 O2        -85.9644  -23.7515  -34.7474 O.3    1 LIG      -0.27100
      6 H1        -86.7772  -24.2712  -32.0367 H      1 LIG       0.09000
      7 H2        -87.6753  -25.3962  -33.1213 H      1 LIG       0.09000
      8 H3        -84.7068  -24.6873  -33.3238 H      1 LIG       0.09000
      9 H4        -85.6027  -25.8085  -34.4038 H      1 LIG       0.09000
@<TRIPOS>BOND
      1       1       2 1
      2       1       4 2
      3       1       5 1
      4       2       3 1
      5       3       5 1
      6       2       6 1
      7       2       7 1
      8       3       8 1
      9       3       9 1
@<TRIPOS>ALT_TYPE
CGenFF_4.0_ALT_TYPE_SET
CGenFF_4.0 1 CG2O4 2 CG3C41 3 CG3C41 4 OG2D1 5 OG3C51 6 HGA2 7 HGA2 8 HGA2 9 HGA2
@<TRIPOS>MOLECULE
4_lactone
 9 9 0 0 0
****
USER_CHARGES
INVALID_CHARGES
Pose:  26 Cluster:  26 Fr_nu: 307779 TotEn:   -14.97
@<TRIPOS>ATOM
      1 C1        -74.9778  -24.2516  -39.2132 C.2    1 LIG       0.04000
      2 C2        -73.6999  -23.8122  -39.9501 C.3    1 LIG       0.11000
      3 C3        -74.6930  -23.2838  -40.9809 C.3    1 LIG       0.08100
      4 O1        -75.2647  -24.8196  -38.1839 O.2    1 LIG      -0.32000
      5 O2        -75.8056  -23.7581  -40.1729 O.3    1 LIG      -0.27100
      6 H1        -73.1186  -23.0554  -39.4212 H      1 LIG       0.09000
      7 H2        -73.0691  -24.6394  -40.2795 H      1 LIG       0.09000
      8 H3        -74.7170  -22.1974  -41.1020 H      1 LIG       0.09000
      9 H4        -74.6667  -23.7763  -41.9568 H      1 LIG       0.09000
@<TRIPOS>BOND
      1       1       2 1
      2       1       4 2
      3       1       5 1
      4       2       3 1
      5       3       5 1
      6       2       6 1
      7       2       7 1
      8       3       8 1
      9       3       9 1
@<TRIPOS>ALT_TYPE
CGenFF_4.0_ALT_TYPE_SET
CGenFF_4.0 1 CG2O4 2 CG3C41 3 CG3C41 4 OG2D1 5 OG3C51 6 HGA2 7 HGA2 8 HGA2 9 HGA2
@<TRIPOS>MOLECULE
4_lactone
 9 9 0 0 0
****
USER_CHARGES
INVALID_CHARGES
Pose:  27 Cluster:  27 Fr_nu: 3093644 TotEn:   -14.63
@<TRIPOS>ATOM
      1 C1        -76.1128  -23.1516  -39.6156 C.2    1 LIG       0.04000
      2 C2        -74.8553  -22.8493  -40.4502 C.3    1 LIG       0.11000
      3 C3        -74.4465  -24.2518  -40.0098 C.3    1 LIG       0.08100
      4 O1        -77.1418  -22.5899  -39.3156 O.2    1 LIG      -0.32000
      5 O2        -75.6851  -24.3928  -39.2605 O.3    1 LIG      -0.27100
      6 H1        -75.0478  -22.7252  -41.5170 H      1 LIG       0.09000
      7 H2        -74.2466  -22.0327  -40.0586 H      1 LIG       0.09000
      8 H3        -74.3710  -24.9956  -40.8077 H      1 LIG       0.09000
      9 H4        -73.5725  -24.3044  -39.3548 H      1 LIG       0.09000
@<TRIPOS>BOND
      1       1       2 1
      2       1       4 2
      3       1       5 1
      4       2       3 1
      5       3       5 1
      6       2       6 1
      7       2       7 1
      8       3       8 1
      9       3       9 1
@<TRIPOS>ALT_TYPE
CGenFF_4.0_ALT_TYPE_SET
CGenFF_4.0 1 CG2O4 2 CG3C41 3 CG3C41 4 OG2D1 5 OG3C51 6 HGA2 7 HGA2 8 HGA2 9 HGA2
@<TRIPOS>MOLECULE
4_lactone
 9 9 0 0 0
****
USER_CHARGES
INVALID_CHARGES
Pose:  28 Cluster:  28 Fr_nu:  60667 TotEn:   -14.39
@<TRIPOS>ATOM
      1 C1        -47.4473   -9.1948  -37.4513 C.2    1 LIG       0.04000
      2 C2        -46.8326   -8.1280  -38.3750 C.3    1 LIG       0.11000
      3 C3        -46.0941   -9.3253  -38.9659 C.3    1 LIG       0.08100
      4 O1        -48.2403   -9.2357  -36.5381 O.2    1 LIG      -0.32000
      5 O2        -46.7551  -10.2155  -38.0246 O.3    1 LIG      -0.27100
      6 H1        -47.5525   -7.6424  -39.0356 H      1 LIG       0.09000
      7 H2        -46.2111   -7.3955  -37.8574 H      1 LIG       0.09000
      8 H3        -46.3460   -9.5736  -40.0006 H      1 LIG       0.09000
      9 H4        -45.0096   -9.3264  -38.8262 H      1 LIG       0.09000
@<TRIPOS>BOND
      1       1       2 1
      2       1       4 2
      3       1       5 1
      4       2       3 1
      5       3       5 1
      6       2       6 1
      7       2       7 1
      8       3       8 1
      9       3       9 1
@<TRIPOS>ALT_TYPE
CGenFF_4.0_ALT_TYPE_SET
CGenFF_4.0 1 CG2O4 2 CG3C41 3 CG3C41 4 OG2D1 5 OG3C51 6 HGA2 7 HGA2 8 HGA2 9 HGA2
@<TRIPOS>MOLECULE
4_lactone
 9 9 0 0 0
****
USER_CHARGES
INVALID_CHARGES
Pose:  29 Cluster:  29 Fr_nu: 7346253 TotEn:   -14.12
@<TRIPOS>ATOM
      1 C1        -81.1741  -23.0729  -31.8770 C.2    1 LIG       0.04000
      2 C2        -80.7282  -21.9621  -32.8447 C.3    1 LIG       0.11000
      3 C3        -79.6569  -21.7193  -31.7859 C.3    1 LIG       0.08100
      4 O1        -82.0387  -23.9180  -31.8248 O.2    1 LIG      -0.32000
      5 O2        -80.1935  -22.8008  -30.9747 O.3    1 LIG      -0.27100
      6 H1        -80.3683  -22.3281  -33.8075 H      1 LIG       0.09000
      7 H2        -81.4596  -21.1623  -32.9719 H      1 LIG       0.09000
      8 H3        -78.6285  -21.9211  -32.0976 H      1 LIG       0.09000
      9 H4        -79.7168  -20.7593  -31.2658 H      1 LIG       0.09000
@<TRIPOS>BOND
      1       1       2 1
      2       1       4 2
      3       1       5 1
      4       2       3 1
      5       3       5 1
      6       2       6 1
      7       2       7 1
      8       3       8 1
      9       3       9 1
@<TRIPOS>ALT_TYPE
CGenFF_4.0_ALT_TYPE_SET
CGenFF_4.0 1 CG2O4 2 CG3C41 3 CG3C41 4 OG2D1 5 OG3C51 6 HGA2 7 HGA2 8 HGA2 9 HGA2
@<TRIPOS>MOLECULE
4_lactone
 9 9 0 0 0
****
USER_CHARGES
INVALID_CHARGES
Pose:  30 Cluster:  30 Fr_nu:  31867 TotEn:   -14.03
@<TRIPOS>ATOM
      1 C1        -80.4810  -19.5111  -31.9002 C.2    1 LIG       0.04000
      2 C2        -79.1915  -20.3510  -31.9330 C.3    1 LIG       0.11000
      3 C3        -80.1534  -21.4841  -32.2778 C.3    1 LIG       0.08100
      4 O1        -80.7922  -18.3603  -31.6927 O.2    1 LIG      -0.32000
      5 O2        -81.2804  -20.5671  -32.2095 O.3    1 LIG      -0.27100
      6 H1        -78.4938  -20.0654  -32.7217 H      1 LIG       0.09000
      7 H2        -78.6886  -20.4326  -30.9680 H      1 LIG       0.09000
      8 H3        -80.0419  -21.9122  -33.2777 H      1 LIG       0.09000
      9 H4        -80.2351  -22.2774  -31.5297 H      1 LIG       0.09000
@<TRIPOS>BOND
      1       1       2 1
      2       1       4 2
      3       1       5 1
      4       2       3 1
      5       3       5 1
      6       2       6 1
      7       2       7 1
      8       3       8 1
      9       3       9 1
@<TRIPOS>ALT_TYPE
CGenFF_4.0_ALT_TYPE_SET
CGenFF_4.0 1 CG2O4 2 CG3C41 3 CG3C41 4 OG2D1 5 OG3C51 6 HGA2 7 HGA2 8 HGA2 9 HGA2
@<TRIPOS>MOLECULE
4_lactone
 9 9 0 0 0
****
USER_CHARGES
INVALID_CHARGES
Pose:  31 Cluster:  31 Fr_nu: 7775418 TotEn:   -14.03
@<TRIPOS>ATOM
      1 C1        -42.2442    2.1149  -44.3895 C.2    1 LIG       0.04000
      2 C2        -43.0968    3.3926  -44.4879 C.3    1 LIG       0.11000
      3 C3        -42.2648    3.6341  -45.7438 C.3    1 LIG       0.08100
      4 O1        -42.1438    1.1631  -43.6491 O.2    1 LIG      -0.32000
      5 O2        -41.5394    2.3936  -45.5188 O.3    1 LIG      -0.27100
      6 H1        -44.1595    3.2077  -44.6520 H      1 LIG       0.09000
      7 H2        -42.9378    4.0980  -43.6706 H      1 LIG       0.09000
      8 H3        -42.8156    3.6134  -46.6881 H      1 LIG       0.09000
      9 H4        -41.5990    4.5008  -45.7091 H      1 LIG       0.09000
@<TRIPOS>BOND
      1       1       2 1
      2       1       4 2
      3       1       5 1
      4       2       3 1
      5       3       5 1
      6       2       6 1
      7       2       7 1
      8       3       8 1
      9       3       9 1
@<TRIPOS>ALT_TYPE
CGenFF_4.0_ALT_TYPE_SET
CGenFF_4.0 1 CG2O4 2 CG3C41 3 CG3C41 4 OG2D1 5 OG3C51 6 HGA2 7 HGA2 8 HGA2 9 HGA2
@<TRIPOS>MOLECULE
4_lactone
 9 9 0 0 0
****
USER_CHARGES
INVALID_CHARGES
Pose:  32 Cluster:  32 Fr_nu: 303725 TotEn:   -13.94
@<TRIPOS>ATOM
      1 C1        -75.6128  -23.7821  -40.2370 C.2    1 LIG       0.04000
      2 C2        -74.7170  -22.8774  -41.1020 C.3    1 LIG       0.11000
      3 C3        -74.1813  -24.2090  -41.6194 C.3    1 LIG       0.08100
      4 O1        -76.4773  -23.6465  -39.4012 O.2    1 LIG      -0.32000
      5 O2        -75.0886  -24.9312  -40.7415 O.3    1 LIG      -0.27100
      6 H1        -75.2631  -22.2725  -41.8275 H      1 LIG       0.09000
      7 H2        -74.0115  -22.2719  -40.5306 H      1 LIG       0.09000
      8 H3        -74.3829  -24.4237  -42.6724 H      1 LIG       0.09000
      9 H4        -73.1359  -24.4219  -41.3796 H      1 LIG       0.09000
@<TRIPOS>BOND
      1       1       2 1
      2       1       4 2
      3       1       5 1
      4       2       3 1
      5       3       5 1
      6       2       6 1
      7       2       7 1
      8       3       8 1
      9       3       9 1
@<TRIPOS>ALT_TYPE
CGenFF_4.0_ALT_TYPE_SET
CGenFF_4.0 1 CG2O4 2 CG3C41 3 CG3C41 4 OG2D1 5 OG3C51 6 HGA2 7 HGA2 8 HGA2 9 HGA2
@<TRIPOS>MOLECULE
4_lactone
 9 9 0 0 0
****
USER_CHARGES
INVALID_CHARGES
Pose:  33 Cluster:  33 Fr_nu: 803157 TotEn:   -13.86
@<TRIPOS>ATOM
      1 C1        -74.8230  -23.7729  -39.9484 C.2    1 LIG       0.04000
      2 C2        -74.3473  -24.1518  -41.3624 C.3    1 LIG       0.11000
      3 C3        -74.4030  -22.6440  -41.5890 C.3    1 LIG       0.08100
      4 O1        -75.0995  -24.3419  -38.9168 O.2    1 LIG      -0.32000
      5 O2        -74.8510  -22.4406  -40.2202 O.3    1 LIG      -0.27100
      6 H1        -73.3525  -24.5989  -41.3929 H      1 LIG       0.09000
      7 H2        -75.0667  -24.7439  -41.9305 H      1 LIG       0.09000
      8 H3        -73.4418  -22.1572  -41.7752 H      1 LIG       0.09000
      9 H4        -75.1500  -22.3029  -42.3110 H      1 LIG       0.09000
@<TRIPOS>BOND
      1       1       2 1
      2       1       4 2
      3       1       5 1
      4       2       3 1
      5       3       5 1
      6       2       6 1
      7       2       7 1
      8       3       8 1
      9       3       9 1
@<TRIPOS>ALT_TYPE
CGenFF_4.0_ALT_TYPE_SET
CGenFF_4.0 1 CG2O4 2 CG3C41 3 CG3C41 4 OG2D1 5 OG3C51 6 HGA2 7 HGA2 8 HGA2 9 HGA2
@<TRIPOS>MOLECULE
4_lactone
 9 9 0 0 0
****
USER_CHARGES
INVALID_CHARGES
Pose:  34 Cluster:  34 Fr_nu: 7750237 TotEn:   -13.78
@<TRIPOS>ATOM
      1 C1        -80.8252  -23.3839  -31.4285 C.2    1 LIG       0.04000
      2 C2        -80.4766  -22.3695  -32.5324 C.3    1 LIG       0.11000
      3 C3        -81.2325  -21.3999  -31.6290 C.3    1 LIG       0.08100
      4 O1        -80.6427  -24.5592  -31.2056 O.2    1 LIG      -0.32000
      5 O2        -81.4866  -22.4664  -30.6732 O.3    1 LIG      -0.27100
      6 H1        -79.4077  -22.1797  -32.6416 H      1 LIG       0.09000
      7 H2        -80.9429  -22.5820  -33.4959 H      1 LIG       0.09000
      8 H3        -80.6337  -20.5980  -31.1886 H      1 LIG       0.09000
      9 H4        -82.1629  -20.9994  -32.0408 H      1 LIG       0.09000
@<TRIPOS>BOND
      1       1       2 1
      2       1       4 2
      3       1       5 1
      4       2       3 1
      5       3       5 1
      6       2       6 1
      7       2       7 1
      8       3       8 1
      9       3       9 1
@<TRIPOS>ALT_TYPE
CGenFF_4.0_ALT_TYPE_SET
CGenFF_4.0 1 CG2O4 2 CG3C41 3 CG3C41 4 OG2D1 5 OG3C51 6 HGA2 7 HGA2 8 HGA2 9 HGA2
@<TRIPOS>MOLECULE
4_lactone
 9 9 0 0 0
****
USER_CHARGES
INVALID_CHARGES
Pose:  35 Cluster:  35 Fr_nu: 128502 TotEn:   -13.74
@<TRIPOS>ATOM
      1 C1        -70.9122    4.4068  -47.7111 C.2    1 LIG       0.04000
      2 C2        -70.6211    4.0324  -49.1755 C.3    1 LIG       0.11000
      3 C3        -71.0549    2.6433  -48.7172 C.3    1 LIG       0.08100
      4 O1        -70.8651    5.3961  -47.0159 O.2    1 LIG      -0.32000
      5 O2        -71.2857    3.1439  -47.3713 O.3    1 LIG      -0.27100
      6 H1        -71.2774    4.5191  -49.8986 H      1 LIG       0.09000
      7 H2        -69.5725    4.1321  -49.4605 H      1 LIG       0.09000
      8 H3        -71.9747    2.2614  -49.1686 H      1 LIG       0.09000
      9 H4        -70.2753    1.8767  -48.7326 H      1 LIG       0.09000
@<TRIPOS>BOND
      1       1       2 1
      2       1       4 2
      3       1       5 1
      4       2       3 1
      5       3       5 1
      6       2       6 1
      7       2       7 1
      8       3       8 1
      9       3       9 1
@<TRIPOS>ALT_TYPE
CGenFF_4.0_ALT_TYPE_SET
CGenFF_4.0 1 CG2O4 2 CG3C41 3 CG3C41 4 OG2D1 5 OG3C51 6 HGA2 7 HGA2 8 HGA2 9 HGA2
@<TRIPOS>MOLECULE
4_lactone
 9 9 0 0 0
****
USER_CHARGES
INVALID_CHARGES
Pose:  36 Cluster:  36 Fr_nu: 7731371 TotEn:   -13.63
@<TRIPOS>ATOM
      1 C1        -81.6367  -23.4829  -31.8574 C.2    1 LIG       0.04000
      2 C2        -81.3334  -22.3220  -32.8216 C.3    1 LIG       0.11000
      3 C3        -82.7967  -22.5042  -33.2135 C.3    1 LIG       0.08100
      4 O1        -81.0430  -24.1320  -31.0264 O.2    1 LIG      -0.32000
      5 O2        -82.9325  -23.5907  -32.2561 O.3    1 LIG      -0.27100
      6 H1        -81.0898  -21.3819  -32.3242 H      1 LIG       0.09000
      7 H2        -80.6016  -22.5643  -33.5940 H      1 LIG       0.09000
      8 H3        -83.4593  -21.6687  -32.9719 H      1 LIG       0.09000
      9 H4        -82.9716  -22.8466  -34.2372 H      1 LIG       0.09000
@<TRIPOS>BOND
      1       1       2 1
      2       1       4 2
      3       1       5 1
      4       2       3 1
      5       3       5 1
      6       2       6 1
      7       2       7 1
      8       3       8 1
      9       3       9 1
@<TRIPOS>ALT_TYPE
CGenFF_4.0_ALT_TYPE_SET
CGenFF_4.0 1 CG2O4 2 CG3C41 3 CG3C41 4 OG2D1 5 OG3C51 6 HGA2 7 HGA2 8 HGA2 9 HGA2
@<TRIPOS>MOLECULE
4_lactone
 9 9 0 0 0
****
USER_CHARGES
INVALID_CHARGES
Pose:  37 Cluster:  37 Fr_nu: 145690 TotEn:   -13.46
@<TRIPOS>ATOM
      1 C1        -50.5375  -10.5428  -44.3127 C.2    1 LIG       0.04000
      2 C2        -51.1707  -11.9434  -44.3935 C.3    1 LIG       0.11000
      3 C3        -52.4752  -11.1633  -44.2615 C.3    1 LIG       0.08100
      4 O1        -49.4270  -10.0623  -44.3313 O.2    1 LIG      -0.32000
      5 O2        -51.7367   -9.9118  -44.1972 O.3    1 LIG      -0.27100
      6 H1        -51.0152  -12.4483  -45.3482 H      1 LIG       0.09000
      7 H2        -50.9202  -12.5944  -43.5543 H      1 LIG       0.09000
      8 H3        -53.1371  -11.1966  -45.1312 H      1 LIG       0.09000
      9 H4        -53.0415  -11.3432  -43.3436 H      1 LIG       0.09000
@<TRIPOS>BOND
      1       1       2 1
      2       1       4 2
      3       1       5 1
      4       2       3 1
      5       3       5 1
      6       2       6 1
      7       2       7 1
      8       3       8 1
      9       3       9 1
@<TRIPOS>ALT_TYPE
CGenFF_4.0_ALT_TYPE_SET
CGenFF_4.0 1 CG2O4 2 CG3C41 3 CG3C41 4 OG2D1 5 OG3C51 6 HGA2 7 HGA2 8 HGA2 9 HGA2
@<TRIPOS>MOLECULE
4_lactone
 9 9 0 0 0
****
USER_CHARGES
INVALID_CHARGES
Pose:  38 Cluster:  38 Fr_nu: 166389 TotEn:   -13.30
@<TRIPOS>ATOM
      1 C1        -75.3453  -22.8873  -40.1881 C.2    1 LIG       0.04000
      2 C2        -74.9055  -23.0882  -41.6494 C.3    1 LIG       0.11000
      3 C3        -73.5126  -23.1585  -41.0307 C.3    1 LIG       0.08100
      4 O1        -76.3789  -22.7195  -39.5816 O.2    1 LIG      -0.32000
      5 O2        -74.0761  -22.9588  -39.7048 O.3    1 LIG      -0.27100
      6 H1        -75.2702  -24.0119  -42.1014 H      1 LIG       0.09000
      7 H2        -75.0956  -22.2284  -42.2939 H      1 LIG       0.09000
      8 H3        -73.0062  -24.1241  -41.1124 H      1 LIG       0.09000
      9 H4        -72.8332  -22.3468  -41.3050 H      1 LIG       0.09000
@<TRIPOS>BOND
      1       1       2 1
      2       1       4 2
      3       1       5 1
      4       2       3 1
      5       3       5 1
      6       2       6 1
      7       2       7 1
      8       3       8 1
      9       3       9 1
@<TRIPOS>ALT_TYPE
CGenFF_4.0_ALT_TYPE_SET
CGenFF_4.0 1 CG2O4 2 CG3C41 3 CG3C41 4 OG2D1 5 OG3C51 6 HGA2 7 HGA2 8 HGA2 9 HGA2
@<TRIPOS>MOLECULE
4_lactone
 9 9 0 0 0
****
USER_CHARGES
INVALID_CHARGES
Pose:  39 Cluster:  39 Fr_nu: 343821 TotEn:   -13.25
@<TRIPOS>ATOM
      1 C1        -60.7238   -1.1059  -24.8314 C.2    1 LIG       0.04000
      2 C2        -62.2205   -0.7807  -24.6795 C.3    1 LIG       0.11000
      3 C3        -61.7179    0.6591  -24.6347 C.3    1 LIG       0.08100
      4 O1        -60.0318   -2.0912  -24.9527 O.2    1 LIG      -0.32000
      5 O2        -60.3458    0.1996  -24.7827 O.3    1 LIG      -0.27100
      6 H1        -62.8243   -1.0447  -25.5491 H      1 LIG       0.09000
      7 H2        -62.6665   -1.1565  -23.7572 H      1 LIG       0.09000
      8 H3        -62.0230    1.2937  -25.4712 H      1 LIG       0.09000
      9 H4        -61.8665    1.1812  -23.6854 H      1 LIG       0.09000
@<TRIPOS>BOND
      1       1       2 1
      2       1       4 2
      3       1       5 1
      4       2       3 1
      5       3       5 1
      6       2       6 1
      7       2       7 1
      8       3       8 1
      9       3       9 1
@<TRIPOS>ALT_TYPE
CGenFF_4.0_ALT_TYPE_SET
CGenFF_4.0 1 CG2O4 2 CG3C41 3 CG3C41 4 OG2D1 5 OG3C51 6 HGA2 7 HGA2 8 HGA2 9 HGA2
@<TRIPOS>MOLECULE
4_lactone
 9 9 0 0 0
****
USER_CHARGES
INVALID_CHARGES
Pose:  40 Cluster:  40 Fr_nu: 223361 TotEn:   -13.24
@<TRIPOS>ATOM
      1 C1        -76.4658   -8.3705  -55.2760 C.2    1 LIG       0.04000
      2 C2        -74.9482   -8.4172  -55.5289 C.3    1 LIG       0.11000
      3 C3        -74.8997   -8.8378  -54.0630 C.3    1 LIG       0.08100
      4 O1        -77.4682   -8.1131  -55.9032 O.2    1 LIG      -0.32000
      5 O2        -76.3487   -8.7483  -53.9748 O.3    1 LIG      -0.27100
      6 H1        -74.6398   -9.1760  -56.2498 H      1 LIG       0.09000
      7 H2        -74.5050   -7.4470  -55.7590 H      1 LIG       0.09000
      8 H3        -74.5462   -9.8550  -53.8736 H      1 LIG       0.09000
      9 H4        -74.4116   -8.1317  -53.3857 H      1 LIG       0.09000
@<TRIPOS>BOND
      1       1       2 1
      2       1       4 2
      3       1       5 1
      4       2       3 1
      5       3       5 1
      6       2       6 1
      7       2       7 1
      8       3       8 1
      9       3       9 1
@<TRIPOS>ALT_TYPE
CGenFF_4.0_ALT_TYPE_SET
CGenFF_4.0 1 CG2O4 2 CG3C41 3 CG3C41 4 OG2D1 5 OG3C51 6 HGA2 7 HGA2 8 HGA2 9 HGA2
@<TRIPOS>MOLECULE
4_lactone
 9 9 0 0 0
****
USER_CHARGES
INVALID_CHARGES
Pose:  41 Cluster:  41 Fr_nu:  84630 TotEn:   -12.55
@<TRIPOS>ATOM
      1 C1        -74.7829  -23.5072  -39.3940 C.2    1 LIG       0.04000
      2 C2        -73.7214  -22.9253  -40.3447 C.3    1 LIG       0.11000
      3 C3        -72.8147  -23.0639  -39.1254 C.3    1 LIG       0.08100
      4 O1        -75.9546  -23.8062  -39.4394 O.2    1 LIG      -0.32000
      5 O2        -73.9196  -23.6021  -38.3474 O.3    1 LIG      -0.27100
      6 H1        -73.4795  -23.5704  -41.1907 H      1 LIG       0.09000
      7 H2        -73.9266  -21.9040  -40.6697 H      1 LIG       0.09000
      8 H3        -71.9995  -23.7863  -39.2211 H      1 LIG       0.09000
      9 H4        -72.4456  -22.1254  -38.7030 H      1 LIG       0.09000
@<TRIPOS>BOND
      1       1       2 1
      2       1       4 2
      3       1       5 1
      4       2       3 1
      5       3       5 1
      6       2       6 1
      7       2       7 1
      8       3       8 1
      9       3       9 1
@<TRIPOS>ALT_TYPE
CGenFF_4.0_ALT_TYPE_SET
CGenFF_4.0 1 CG2O4 2 CG3C41 3 CG3C41 4 OG2D1 5 OG3C51 6 HGA2 7 HGA2 8 HGA2 9 HGA2
@<TRIPOS>MOLECULE
4_lactone
 9 9 0 0 0
****
USER_CHARGES
INVALID_CHARGES
Pose:  42 Cluster:  42 Fr_nu: 3095736 TotEn:   -12.06
@<TRIPOS>ATOM
      1 C1        -74.6750  -22.6757  -39.7236 C.2    1 LIG       0.04000
      2 C2        -73.9430  -23.9608  -40.1499 C.3    1 LIG       0.11000
      3 C3        -72.7989  -23.3631  -39.3364 C.3    1 LIG       0.08100
      4 O1        -75.7624  -22.1708  -39.8883 O.2    1 LIG      -0.32000
      5 O2        -73.6142  -22.2019  -39.0165 O.3    1 LIG      -0.27100
      6 H1        -74.3808  -24.8766  -39.7496 H      1 LIG       0.09000
      7 H2        -73.7706  -24.0395  -41.2245 H      1 LIG       0.09000
      8 H3        -72.5167  -23.9177  -38.4373 H      1 LIG       0.09000
      9 H4        -71.9093  -23.0843  -39.9079 H      1 LIG       0.09000
@<TRIPOS>BOND
      1       1       2 1
      2       1       4 2
      3       1       5 1
      4       2       3 1
      5       3       5 1
      6       2       6 1
      7       2       7 1
      8       3       8 1
      9       3       9 1
@<TRIPOS>ALT_TYPE
CGenFF_4.0_ALT_TYPE_SET
CGenFF_4.0 1 CG2O4 2 CG3C41 3 CG3C41 4 OG2D1 5 OG3C51 6 HGA2 7 HGA2 8 HGA2 9 HGA2
@<TRIPOS>MOLECULE
4_lactone
 9 9 0 0 0
****
USER_CHARGES
INVALID_CHARGES
Pose:  43 Cluster:  43 Fr_nu: 8003413 TotEn:   -11.84
@<TRIPOS>ATOM
      1 C1        -73.2824   -7.1339  -64.9796 C.2    1 LIG       0.04000
      2 C2        -72.9481   -7.5379  -66.4267 C.3    1 LIG       0.11000
      3 C3        -73.6967   -8.8134  -66.0519 C.3    1 LIG       0.08100
      4 O1        -73.0935   -6.1868  -64.2504 O.2    1 LIG      -0.32000
      5 O2        -73.9358   -8.2966  -64.7135 O.3    1 LIG      -0.27100
      6 H1        -73.4247   -6.9144  -67.1847 H      1 LIG       0.09000
      7 H2        -71.8806   -7.6540  -66.6213 H      1 LIG       0.09000
      8 H3        -74.6325   -8.9888  -66.5895 H      1 LIG       0.09000
      9 H4        -73.0932   -9.7249  -66.0287 H      1 LIG       0.09000
@<TRIPOS>BOND
      1       1       2 1
      2       1       4 2
      3       1       5 1
      4       2       3 1
      5       3       5 1
      6       2       6 1
      7       2       7 1
      8       3       8 1
      9       3       9 1
@<TRIPOS>ALT_TYPE
CGenFF_4.0_ALT_TYPE_SET
CGenFF_4.0 1 CG2O4 2 CG3C41 3 CG3C41 4 OG2D1 5 OG3C51 6 HGA2 7 HGA2 8 HGA2 9 HGA2
@<TRIPOS>MOLECULE
4_lactone
 9 9 0 0 0
****
USER_CHARGES
INVALID_CHARGES
Pose:  44 Cluster:  44 Fr_nu: 112105 TotEn:   -11.36
@<TRIPOS>ATOM
      1 C1        -51.2820  -11.7048  -28.1388 C.2    1 LIG       0.04000
      2 C2        -49.7808  -12.0260  -28.2506 C.3    1 LIG       0.11000
      3 C3        -49.6220  -10.6138  -27.6953 C.3    1 LIG       0.08100
      4 O1        -52.3333  -12.2590  -28.3668 O.2    1 LIG      -0.32000
      5 O2        -51.0670  -10.4548  -27.6479 O.3    1 LIG      -0.27100
      6 H1        -49.4479  -12.8327  -27.5957 H      1 LIG       0.09000
      7 H2        -49.4324  -12.1754  -29.2738 H      1 LIG       0.09000
      8 H3        -49.1758  -10.5438  -26.6995 H      1 LIG       0.09000
      9 H4        -49.1602   -9.8900  -28.3723 H      1 LIG       0.09000
@<TRIPOS>BOND
      1       1       2 1
      2       1       4 2
      3       1       5 1
      4       2       3 1
      5       3       5 1
      6       2       6 1
      7       2       7 1
      8       3       8 1
      9       3       9 1
@<TRIPOS>ALT_TYPE
CGenFF_4.0_ALT_TYPE_SET
CGenFF_4.0 1 CG2O4 2 CG3C41 3 CG3C41 4 OG2D1 5 OG3C51 6 HGA2 7 HGA2 8 HGA2 9 HGA2
@<TRIPOS>MOLECULE
4_lactone
 9 9 0 0 0
****
USER_CHARGES
INVALID_CHARGES
Pose:  45 Cluster:  45 Fr_nu: 7162130 TotEn:   -11.27
@<TRIPOS>ATOM
      1 C1        -50.2339    8.9967  -30.4841 C.2    1 LIG       0.04000
      2 C2        -49.8754    7.5647  -30.9200 C.3    1 LIG       0.11000
      3 C3        -50.4144    8.0338  -32.2681 C.3    1 LIG       0.08100
      4 O1        -50.1745    9.6649  -29.4769 O.2    1 LIG      -0.32000
      5 O2        -50.7005    9.3473  -31.7125 O.3    1 LIG      -0.27100
      6 H1        -48.8075    7.3434  -30.8880 H      1 LIG       0.09000
      7 H2        -50.4573    6.7883  -30.4205 H      1 LIG       0.09000
      8 H3        -49.6818    8.0894  -33.0778 H      1 LIG       0.09000
      9 H4        -51.3254    7.5356  -32.6110 H      1 LIG       0.09000
@<TRIPOS>BOND
      1       1       2 1
      2       1       4 2
      3       1       5 1
      4       2       3 1
      5       3       5 1
      6       2       6 1
      7       2       7 1
      8       3       8 1
      9       3       9 1
@<TRIPOS>ALT_TYPE
CGenFF_4.0_ALT_TYPE_SET
CGenFF_4.0 1 CG2O4 2 CG3C41 3 CG3C41 4 OG2D1 5 OG3C51 6 HGA2 7 HGA2 8 HGA2 9 HGA2
@<TRIPOS>MOLECULE
4_lactone
 9 9 0 0 0
****
USER_CHARGES
INVALID_CHARGES
Pose:  46 Cluster:  46 Fr_nu: 261458 TotEn:   -11.18
@<TRIPOS>ATOM
      1 C1        -75.7024   -9.2572  -53.6892 C.2    1 LIG       0.04000
      2 C2        -74.4702   -9.0030  -54.5759 C.3    1 LIG       0.11000
      3 C3        -75.5092   -8.9515  -55.6921 C.3    1 LIG       0.08100
      4 O1        -75.9351   -9.4491  -52.5173 O.2    1 LIG      -0.32000
      5 O2        -76.5734   -9.1999  -54.7322 O.3    1 LIG      -0.27100
      6 H1        -73.9552   -8.0646  -54.3645 H      1 LIG       0.09000
      7 H2        -73.7709   -9.8397  -54.6169 H      1 LIG       0.09000
      8 H3        -75.6282   -7.9823  -56.1840 H      1 LIG       0.09000
      9 H4        -75.4434   -9.7512  -56.4349 H      1 LIG       0.09000
@<TRIPOS>BOND
      1       1       2 1
      2       1       4 2
      3       1       5 1
      4       2       3 1
      5       3       5 1
      6       2       6 1
      7       2       7 1
      8       3       8 1
      9       3       9 1
@<TRIPOS>ALT_TYPE
CGenFF_4.0_ALT_TYPE_SET
CGenFF_4.0 1 CG2O4 2 CG3C41 3 CG3C41 4 OG2D1 5 OG3C51 6 HGA2 7 HGA2 8 HGA2 9 HGA2
@<TRIPOS>MOLECULE
4_lactone
 9 9 0 0 0
****
USER_CHARGES
INVALID_CHARGES
Pose:  47 Cluster:  47 Fr_nu: 1921780 TotEn:   -10.78
@<TRIPOS>ATOM
      1 C1        -47.3606   -8.7816  -37.0119 C.2    1 LIG       0.04000
      2 C2        -47.0443   -8.9641  -38.5071 C.3    1 LIG       0.11000
      3 C3        -45.8171   -9.6964  -37.9727 C.3    1 LIG       0.08100
      4 O1        -48.2252   -8.2690  -36.3380 O.2    1 LIG      -0.32000
      5 O2        -46.2453   -9.4454  -36.6055 O.3    1 LIG      -0.27100
      6 H1        -47.7674   -9.5804  -39.0435 H      1 LIG       0.09000
      7 H2        -46.8465   -8.0311  -39.0375 H      1 LIG       0.09000
      8 H3        -45.7719  -10.7668  -38.1910 H      1 LIG       0.09000
      9 H4        -44.8550   -9.2223  -38.1858 H      1 LIG       0.09000
@<TRIPOS>BOND
      1       1       2 1
      2       1       4 2
      3       1       5 1
      4       2       3 1
      5       3       5 1
      6       2       6 1
      7       2       7 1
      8       3       8 1
      9       3       9 1
@<TRIPOS>ALT_TYPE
CGenFF_4.0_ALT_TYPE_SET
CGenFF_4.0 1 CG2O4 2 CG3C41 3 CG3C41 4 OG2D1 5 OG3C51 6 HGA2 7 HGA2 8 HGA2 9 HGA2
@<TRIPOS>MOLECULE
4_lactone
 9 9 0 0 0
****
USER_CHARGES
INVALID_CHARGES
Pose:  48 Cluster:  48 Fr_nu: 4809436 TotEn:   -10.49
@<TRIPOS>ATOM
      1 C1        -45.8370   -7.3568  -28.7148 C.2    1 LIG       0.04000
      2 C2        -46.5426   -7.3246  -27.3472 C.3    1 LIG       0.11000
      3 C3        -45.3441   -8.1626  -26.9120 C.3    1 LIG       0.08100
      4 O1        -46.0293   -6.9263  -29.8293 O.2    1 LIG      -0.32000
      5 O2        -44.7981   -8.1069  -28.2590 O.3    1 LIG      -0.27100
      6 H1        -46.6108   -6.3298  -26.9044 H      1 LIG       0.09000
      7 H2        -47.5079   -7.8334  -27.3321 H      1 LIG       0.09000
      8 H3        -44.6755   -7.6918  -26.1861 H      1 LIG       0.09000
      9 H4        -45.5706   -9.1896  -26.6125 H      1 LIG       0.09000
@<TRIPOS>BOND
      1       1       2 1
      2       1       4 2
      3       1       5 1
      4       2       3 1
      5       3       5 1
      6       2       6 1
      7       2       7 1
      8       3       8 1
      9       3       9 1
@<TRIPOS>ALT_TYPE
CGenFF_4.0_ALT_TYPE_SET
CGenFF_4.0 1 CG2O4 2 CG3C41 3 CG3C41 4 OG2D1 5 OG3C51 6 HGA2 7 HGA2 8 HGA2 9 HGA2
@<TRIPOS>MOLECULE
4_lactone
 9 9 0 0 0
****
USER_CHARGES
INVALID_CHARGES
Pose:  49 Cluster:  49 Fr_nu:  22941 TotEn:   -10.35
@<TRIPOS>ATOM
      1 C1        -74.2862  -24.1041  -39.2572 C.2    1 LIG       0.04000
      2 C2        -73.0367  -23.3016  -38.8523 C.3    1 LIG       0.11000
      3 C3        -72.6738  -23.4694  -40.3247 C.3    1 LIG       0.08100
      4 O1        -75.2854  -24.5304  -38.7240 O.2    1 LIG      -0.32000
      5 O2        -73.9000  -24.2165  -40.5564 O.3    1 LIG      -0.27100
      6 H1        -73.2480  -22.2809  -38.5299 H      1 LIG       0.09000
      7 H2        -72.3877  -23.8164  -38.1420 H      1 LIG       0.09000
      8 H3        -72.6454  -22.5484  -40.9135 H      1 LIG       0.09000
      9 H4        -71.7882  -24.0784  -40.5257 H      1 LIG       0.09000
@<TRIPOS>BOND
      1       1       2 1
      2       1       4 2
      3       1       5 1
      4       2       3 1
      5       3       5 1
      6       2       6 1
      7       2       7 1
      8       3       8 1
      9       3       9 1
@<TRIPOS>ALT_TYPE
CGenFF_4.0_ALT_TYPE_SET
CGenFF_4.0 1 CG2O4 2 CG3C41 3 CG3C41 4 OG2D1 5 OG3C51 6 HGA2 7 HGA2 8 HGA2 9 HGA2
@<TRIPOS>MOLECULE
4_lactone
 9 9 0 0 0
****
USER_CHARGES
INVALID_CHARGES
Pose:  50 Cluster:  50 Fr_nu: 3977345 TotEn:   -10.06
@<TRIPOS>ATOM
      1 C1        -45.7428   -7.3729  -29.4172 C.2    1 LIG       0.04000
      2 C2        -45.5039   -7.7646  -27.9479 C.3    1 LIG       0.11000
      3 C3        -47.0069   -8.0269  -27.9622 C.3    1 LIG       0.08100
      4 O1        -45.0866   -6.9789  -30.3544 O.2    1 LIG      -0.32000
      5 O2        -47.0779   -7.6257  -29.3585 O.3    1 LIG      -0.27100
      6 H1        -44.8709   -8.6438  -27.8185 H      1 LIG       0.09000
      7 H2        -45.1723   -6.9396  -27.3154 H      1 LIG       0.09000
      8 H3        -47.3070   -9.0696  -27.8266 H      1 LIG       0.09000
      9 H4        -47.6062   -7.3711  -27.3248 H      1 LIG       0.09000
@<TRIPOS>BOND
      1       1       2 1
      2       1       4 2
      3       1       5 1
      4       2       3 1
      5       3       5 1
      6       2       6 1
      7       2       7 1
      8       3       8 1
      9       3       9 1
@<TRIPOS>ALT_TYPE
CGenFF_4.0_ALT_TYPE_SET
CGenFF_4.0 1 CG2O4 2 CG3C41 3 CG3C41 4 OG2D1 5 OG3C51 6 HGA2 7 HGA2 8 HGA2 9 HGA2
@<TRIPOS>MOLECULE
4_lactone
 9 9 0 0 0
****
USER_CHARGES
INVALID_CHARGES
Pose:  51 Cluster:  51 Fr_nu: 261304 TotEn:    -9.87
@<TRIPOS>ATOM
      1 C1        -75.2118   -8.2195  -55.6738 C.2    1 LIG       0.04000
      2 C2        -74.4702   -9.0030  -54.5759 C.3    1 LIG       0.11000
      3 C3        -75.6377   -9.9728  -54.7320 C.3    1 LIG       0.08100
      4 O1        -75.0599   -7.1925  -56.2955 O.2    1 LIG      -0.32000
      5 O2        -76.2224   -9.1256  -55.7597 O.3    1 LIG      -0.27100
      6 H1        -73.4944   -9.3833  -54.8818 H      1 LIG       0.09000
      7 H2        -74.4113   -8.4814  -53.6192 H      1 LIG       0.09000
      8 H3        -75.3829  -10.9620  -55.1219 H      1 LIG       0.09000
      9 H4        -76.2956  -10.0627  -53.8633 H      1 LIG       0.09000
@<TRIPOS>BOND
      1       1       2 1
      2       1       4 2
      3       1       5 1
      4       2       3 1
      5       3       5 1
      6       2       6 1
      7       2       7 1
      8       3       8 1
      9       3       9 1
@<TRIPOS>ALT_TYPE
CGenFF_4.0_ALT_TYPE_SET
CGenFF_4.0 1 CG2O4 2 CG3C41 3 CG3C41 4 OG2D1 5 OG3C51 6 HGA2 7 HGA2 8 HGA2 9 HGA2
@<TRIPOS>MOLECULE
4_lactone
 9 9 0 0 0
****
USER_CHARGES
INVALID_CHARGES
Pose:  52 Cluster:  52 Fr_nu: 2376505 TotEn:    -9.73
@<TRIPOS>ATOM
      1 C1        -75.1116   -7.4175  -55.4532 C.2    1 LIG       0.04000
      2 C2        -74.0535   -8.5340  -55.3992 C.3    1 LIG       0.11000
      3 C3        -74.9417   -9.0733  -54.2820 C.3    1 LIG       0.08100
      4 O1        -75.3133   -6.4082  -56.0896 O.2    1 LIG      -0.32000
      5 O2        -75.8555   -7.9541  -54.4490 O.3    1 LIG      -0.27100
      6 H1        -74.0040   -9.1450  -56.3018 H      1 LIG       0.09000
      7 H2        -73.0623   -8.1937  -55.0948 H      1 LIG       0.09000
      8 H3        -75.4327  -10.0286  -54.4867 H      1 LIG       0.09000
      9 H4        -74.4933   -9.0805  -53.2848 H      1 LIG       0.09000
@<TRIPOS>BOND
      1       1       2 1
      2       1       4 2
      3       1       5 1
      4       2       3 1
      5       3       5 1
      6       2       6 1
      7       2       7 1
      8       3       8 1
      9       3       9 1
@<TRIPOS>ALT_TYPE
CGenFF_4.0_ALT_TYPE_SET
CGenFF_4.0 1 CG2O4 2 CG3C41 3 CG3C41 4 OG2D1 5 OG3C51 6 HGA2 7 HGA2 8 HGA2 9 HGA2
@<TRIPOS>MOLECULE
4_lactone
 9 9 0 0 0
****
USER_CHARGES
INVALID_CHARGES
Pose:  53 Cluster:  53 Fr_nu:  42965 TotEn:    -9.43
@<TRIPOS>ATOM
      1 C1        -75.4716  -23.5603  -39.6844 C.2    1 LIG       0.04000
      2 C2        -74.1305  -24.0353  -39.0969 C.3    1 LIG       0.11000
      3 C3        -73.6804  -22.6217  -39.4534 C.3    1 LIG       0.08100
      4 O1        -76.5766  -24.0168  -39.8708 O.2    1 LIG      -0.32000
      5 O2        -75.0031  -22.3173  -39.9764 O.3    1 LIG      -0.27100
      6 H1        -74.1678  -24.2658  -38.0311 H      1 LIG       0.09000
      7 H2        -73.6573  -24.8404  -39.6613 H      1 LIG       0.09000
      8 H3        -73.4238  -21.9787  -38.6070 H      1 LIG       0.09000
      9 H4        -72.9151  -22.5525  -40.2313 H      1 LIG       0.09000
@<TRIPOS>BOND
      1       1       2 1
      2       1       4 2
      3       1       5 1
      4       2       3 1
      5       3       5 1
      6       2       6 1
      7       2       7 1
      8       3       8 1
      9       3       9 1
@<TRIPOS>ALT_TYPE
CGenFF_4.0_ALT_TYPE_SET
CGenFF_4.0 1 CG2O4 2 CG3C41 3 CG3C41 4 OG2D1 5 OG3C51 6 HGA2 7 HGA2 8 HGA2 9 HGA2
@<TRIPOS>MOLECULE
4_lactone
 9 9 0 0 0
****
USER_CHARGES
INVALID_CHARGES
Pose:  54 Cluster:  54 Fr_nu: 5639631 TotEn:    -8.45
@<TRIPOS>ATOM
      1 C1        -79.1165  -34.0465  -39.7769 C.2    1 LIG       0.04000
      2 C2        -78.5208  -34.5068  -41.1195 C.3    1 LIG       0.11000
      3 C3        -77.4454  -33.4761  -40.7892 C.3    1 LIG       0.08100
      4 O1        -80.0796  -34.3054  -39.0916 O.2    1 LIG      -0.32000
      5 O2        -78.1249  -33.1445  -39.5467 O.3    1 LIG      -0.27100
      6 H1        -78.1928  -35.5474  -41.1279 H      1 LIG       0.09000
      7 H2        -79.1455  -34.2801  -41.9850 H      1 LIG       0.09000
      8 H3        -76.4448  -33.8773  -40.6069 H      1 LIG       0.09000
      9 H4        -77.3949  -32.6152  -41.4616 H      1 LIG       0.09000
@<TRIPOS>BOND
      1       1       2 1
      2       1       4 2
      3       1       5 1
      4       2       3 1
      5       3       5 1
      6       2       6 1
      7       2       7 1
      8       3       8 1
      9       3       9 1
@<TRIPOS>ALT_TYPE
CGenFF_4.0_ALT_TYPE_SET
CGenFF_4.0 1 CG2O4 2 CG3C41 3 CG3C41 4 OG2D1 5 OG3C51 6 HGA2 7 HGA2 8 HGA2 9 HGA2
@<TRIPOS>MOLECULE
4_lactone
 9 9 0 0 0
****
USER_CHARGES
INVALID_CHARGES
Pose:  55 Cluster:  55 Fr_nu: 4292284 TotEn:    -8.09
@<TRIPOS>ATOM
      1 C1        -51.7519    9.0017  -30.6366 C.2    1 LIG       0.04000
      2 C2        -52.9056    9.3626  -31.5894 C.3    1 LIG       0.11000
      3 C3        -53.1072   10.5199  -30.6158 C.3    1 LIG       0.08100
      4 O1        -50.9014    8.1454  -30.5480 O.2    1 LIG      -0.32000
      5 O2        -51.9891   10.0553  -29.8099 O.3    1 LIG      -0.27100
      6 H1        -52.5835    9.6396  -32.5943 H      1 LIG       0.09000
      7 H2        -53.7069    8.6223  -31.6189 H      1 LIG       0.09000
      8 H3        -52.9238   11.5183  -31.0224 H      1 LIG       0.09000
      9 H4        -54.0435   10.5037  -30.0512 H      1 LIG       0.09000
@<TRIPOS>BOND
      1       1       2 1
      2       1       4 2
      3       1       5 1
      4       2       3 1
      5       3       5 1
      6       2       6 1
      7       2       7 1
      8       3       8 1
      9       3       9 1
@<TRIPOS>ALT_TYPE
CGenFF_4.0_ALT_TYPE_SET
CGenFF_4.0 1 CG2O4 2 CG3C41 3 CG3C41 4 OG2D1 5 OG3C51 6 HGA2 7 HGA2 8 HGA2 9 HGA2
@<TRIPOS>MOLECULE
4_lactone
 9 9 0 0 0
****
USER_CHARGES
INVALID_CHARGES
Pose:  56 Cluster:  56 Fr_nu: 455582 TotEn:    -6.08
@<TRIPOS>ATOM
      1 C1        -56.7783   -4.0777  -18.7810 C.2    1 LIG       0.04000
      2 C2        -57.8084   -3.4029  -17.8575 C.3    1 LIG       0.11000
      3 C3        -58.6874   -3.4503  -19.1037 C.3    1 LIG       0.08100
      4 O1        -55.6417   -4.4857  -18.7036 O.2    1 LIG      -0.32000
      5 O2        -57.6152   -4.0863  -19.8530 O.3    1 LIG      -0.27100
      6 H1        -58.1349   -4.0263  -17.0237 H      1 LIG       0.09000
      7 H2        -57.5180   -2.4069  -17.5192 H      1 LIG       0.09000
      8 H3        -59.5693   -4.0932  -19.0371 H      1 LIG       0.09000
      9 H4        -58.9541   -2.4792  -19.5299 H      1 LIG       0.09000
@<TRIPOS>BOND
      1       1       2 1
      2       1       4 2
      3       1       5 1
      4       2       3 1
      5       3       5 1
      6       2       6 1
      7       2       7 1
      8       3       8 1
      9       3       9 1
@<TRIPOS>ALT_TYPE
CGenFF_4.0_ALT_TYPE_SET
CGenFF_4.0 1 CG2O4 2 CG3C41 3 CG3C41 4 OG2D1 5 OG3C51 6 HGA2 7 HGA2 8 HGA2 9 HGA2
@<TRIPOS>MOLECULE
4_lactone
 9 9 0 0 0
****
USER_CHARGES
INVALID_CHARGES
Pose:  57 Cluster:  57 Fr_nu: 1137915 TotEn:    -4.74
@<TRIPOS>ATOM
      1 C1        -81.4077  -35.9950  -36.0159 C.2    1 LIG       0.04000
      2 C2        -81.6802  -35.9560  -34.5015 C.3    1 LIG       0.11000
      3 C3        -80.8189  -34.6980  -34.5621 C.3    1 LIG       0.08100
      4 O1        -81.6961  -36.6985  -36.9574 O.2    1 LIG      -0.32000
      5 O2        -80.6484  -34.8669  -35.9967 O.3    1 LIG      -0.27100
      6 H1        -82.7283  -35.8003  -34.2413 H      1 LIG       0.09000
      7 H2        -81.2546  -36.7963  -33.9507 H      1 LIG       0.09000
      8 H3        -81.3309  -33.7616  -34.3244 H      1 LIG       0.09000
      9 H4        -79.8630  -34.7551  -34.0344 H      1 LIG       0.09000
@<TRIPOS>BOND
      1       1       2 1
      2       1       4 2
      3       1       5 1
      4       2       3 1
      5       3       5 1
      6       2       6 1
      7       2       7 1
      8       3       8 1
      9       3       9 1
@<TRIPOS>ALT_TYPE
CGenFF_4.0_ALT_TYPE_SET
CGenFF_4.0 1 CG2O4 2 CG3C41 3 CG3C41 4 OG2D1 5 OG3C51 6 HGA2 7 HGA2 8 HGA2 9 HGA2
@<TRIPOS>MOLECULE
pyridine
 11 11 0 0 0
****
USER_CHARGES
INVALID_CHARGES
Pose:   1 Cluster:   1 Fr_nu: 3263795 TotEn:   -17.12
@<TRIPOS>ATOM
      1 C1        -57.9977    3.2187  -41.0634 C.ar   1 LIG      -0.11300
      2 C2        -58.3967    2.5504  -39.9113 C.ar   1 LIG      -0.11700
      3 C3        -56.6445    3.3279  -41.3637 C.ar   1 LIG      -0.11700
      4 C4        -57.4112    2.0133  -39.0989 C.ar   1 LIG       0.17700
      5 C5        -55.7374    2.7562  -40.4862 C.ar   1 LIG       0.17700
      6 N1        -56.0871    2.0993  -39.3575 N.ar   1 LIG      -0.60000
      7 H1        -58.7399    3.6543  -41.7257 H      1 LIG       0.11500
      8 H2        -59.4458    2.4528  -39.6575 H      1 LIG       0.11500
      9 H3        -56.3104    3.8449  -42.2561 H      1 LIG       0.11500
     10 H4        -57.6709    1.4828  -38.1888 H      1 LIG       0.12400
     11 H5        -54.6703    2.8140  -40.6740 H      1 LIG       0.12400
@<TRIPOS>BOND
      1       1       2 ar
      2       1       3 ar
      3       2       4 ar
      4       3       5 ar
      5       4       6 ar
      6       5       6 ar
      7       1       7 1
      8       2       8 1
      9       3       9 1
     10       4      10 1
     11       5      11 1
@<TRIPOS>ALT_TYPE
CGenFF_4.0_ALT_TYPE_SET
CGenFF_4.0 1 CG2R61 2 CG2R61 3 CG2R61 4 CG2R61 5 CG2R61 6 NG2R60 7 HGR61 8 HGR61 9 HGR61 10 HGR62 11 HGR62
@<TRIPOS>MOLECULE
pyridine
 11 11 0 0 0
****
USER_CHARGES
INVALID_CHARGES
Pose:   2 Cluster:   2 Fr_nu: 4188878 TotEn:   -13.00
@<TRIPOS>ATOM
      1 C1        -50.6751    9.1289  -32.5129 C.ar   1 LIG      -0.11300
      2 C2        -50.8678   10.3644  -31.9050 C.ar   1 LIG      -0.11700
      3 C3        -50.4014    8.0114  -31.7322 C.ar   1 LIG      -0.11700
      4 C4        -50.7771   10.4290  -30.5239 C.ar   1 LIG       0.17700
      5 C5        -50.3313    8.1812  -30.3589 C.ar   1 LIG       0.17700
      6 N1        -50.5128    9.3655  -29.7324 N.ar   1 LIG      -0.60000
      7 H1        -50.7373    9.0372  -33.5931 H      1 LIG       0.11500
      8 H2        -51.0825   11.2488  -32.4936 H      1 LIG       0.11500
      9 H3        -50.2471    7.0383  -32.1844 H      1 LIG       0.11500
     10 H4        -50.9190   11.3696  -30.0021 H      1 LIG       0.12400
     11 H5        -50.1199    7.3415  -29.7050 H      1 LIG       0.12400
@<TRIPOS>BOND
      1       1       2 ar
      2       1       3 ar
      3       2       4 ar
      4       3       5 ar
      5       4       6 ar
      6       5       6 ar
      7       1       7 1
      8       2       8 1
      9       3       9 1
     10       4      10 1
     11       5      11 1
@<TRIPOS>ALT_TYPE
CGenFF_4.0_ALT_TYPE_SET
CGenFF_4.0 1 CG2R61 2 CG2R61 3 CG2R61 4 CG2R61 5 CG2R61 6 NG2R60 7 HGR61 8 HGR61 9 HGR61 10 HGR62 11 HGR62
@<TRIPOS>MOLECULE
pyridine
 11 11 0 0 0
****
USER_CHARGES
INVALID_CHARGES
Pose:   3 Cluster:   3 Fr_nu:  32295 TotEn:   -12.94
@<TRIPOS>ATOM
      1 C1        -51.1427  -11.8668  -46.1673 C.ar   1 LIG      -0.11300
      2 C2        -51.9791  -11.6349  -45.0812 C.ar   1 LIG      -0.11700
      3 C3        -49.8893  -11.2666  -46.2131 C.ar   1 LIG      -0.11700
      4 C4        -51.5190  -10.8013  -44.0746 C.ar   1 LIG       0.17700
      5 C5        -49.5228  -10.4493  -45.1560 C.ar   1 LIG       0.17700
      6 N1        -50.3081  -10.2003  -44.0841 N.ar   1 LIG      -0.60000
      7 H1        -51.4673  -12.5135  -46.9770 H      1 LIG       0.11500
      8 H2        -52.9600  -12.0922  -45.0241 H      1 LIG       0.11500
      9 H3        -49.2208  -11.4327  -47.0502 H      1 LIG       0.11500
     10 H4        -52.1338  -10.5885  -43.2063 H      1 LIG       0.12400
     11 H5        -48.5560   -9.9568  -45.1435 H      1 LIG       0.12400
@<TRIPOS>BOND
      1       1       2 ar
      2       1       3 ar
      3       2       4 ar
      4       3       5 ar
      5       4       6 ar
      6       5       6 ar
      7       1       7 1
      8       2       8 1
      9       3       9 1
     10       4      10 1
     11       5      11 1
@<TRIPOS>ALT_TYPE
CGenFF_4.0_ALT_TYPE_SET
CGenFF_4.0 1 CG2R61 2 CG2R61 3 CG2R61 4 CG2R61 5 CG2R61 6 NG2R60 7 HGR61 8 HGR61 9 HGR61 10 HGR62 11 HGR62
@<TRIPOS>MOLECULE
pyridine
 11 11 0 0 0
****
USER_CHARGES
INVALID_CHARGES
Pose:   4 Cluster:   4 Fr_nu: 1958804 TotEn:   -12.80
@<TRIPOS>ATOM
      1 C1        -73.3022  -23.5498  -42.0110 C.ar   1 LIG      -0.11300
      2 C2        -73.0199  -24.2860  -40.8658 C.ar   1 LIG      -0.11700
      3 C3        -74.2881  -22.5700  -41.9754 C.ar   1 LIG      -0.11700
      4 C4        -73.7461  -24.0062  -39.7195 C.ar   1 LIG       0.17700
      5 C5        -74.9578  -22.3672  -40.7795 C.ar   1 LIG       0.17700
      6 N1        -74.7112  -23.0624  -39.6465 N.ar   1 LIG      -0.60000
      7 H1        -72.7554  -23.7397  -42.9297 H      1 LIG       0.11500
      8 H2        -72.2554  -25.0543  -40.8703 H      1 LIG       0.11500
      9 H3        -74.5255  -21.9842  -42.8561 H      1 LIG       0.11500
     10 H4        -73.5638  -24.5529  -38.8002 H      1 LIG       0.12400
     11 H5        -75.7362  -21.6155  -40.6989 H      1 LIG       0.12400
@<TRIPOS>BOND
      1       1       2 ar
      2       1       3 ar
      3       2       4 ar
      4       3       5 ar
      5       4       6 ar
      6       5       6 ar
      7       1       7 1
      8       2       8 1
      9       3       9 1
     10       4      10 1
     11       5      11 1
@<TRIPOS>ALT_TYPE
CGenFF_4.0_ALT_TYPE_SET
CGenFF_4.0 1 CG2R61 2 CG2R61 3 CG2R61 4 CG2R61 5 CG2R61 6 NG2R60 7 HGR61 8 HGR61 9 HGR61 10 HGR62 11 HGR62
@<TRIPOS>MOLECULE
pyridine
 11 11 0 0 0
****
USER_CHARGES
INVALID_CHARGES
Pose:   5 Cluster:   5 Fr_nu:   4890 TotEn:   -12.76
@<TRIPOS>ATOM
      1 C1        -50.8758  -10.2689  -43.6727 C.ar   1 LIG      -0.11300
      2 C2        -51.9609  -10.8799  -44.2910 C.ar   1 LIG      -0.11700
      3 C3        -49.6054  -10.3994  -44.2225 C.ar   1 LIG      -0.11700
      4 C4        -51.7245  -11.6048  -45.4479 C.ar   1 LIG       0.17700
      5 C5        -49.4744  -11.1460  -45.3823 C.ar   1 LIG       0.17700
      6 N1        -50.5049  -11.7542  -46.0115 N.ar   1 LIG      -0.60000
      7 H1        -51.0198   -9.6925  -42.7638 H      1 LIG       0.11500
      8 H2        -52.9601  -10.7914  -43.8806 H      1 LIG       0.11500
      9 H3        -48.7449   -9.9322  -43.7573 H      1 LIG       0.11500
     10 H4        -52.5377  -12.1006  -45.9677 H      1 LIG       0.12400
     11 H5        -48.5048  -11.2793  -45.8510 H      1 LIG       0.12400
@<TRIPOS>BOND
      1       1       2 ar
      2       1       3 ar
      3       2       4 ar
      4       3       5 ar
      5       4       6 ar
      6       5       6 ar
      7       1       7 1
      8       2       8 1
      9       3       9 1
     10       4      10 1
     11       5      11 1
@<TRIPOS>ALT_TYPE
CGenFF_4.0_ALT_TYPE_SET
CGenFF_4.0 1 CG2R61 2 CG2R61 3 CG2R61 4 CG2R61 5 CG2R61 6 NG2R60 7 HGR61 8 HGR61 9 HGR61 10 HGR62 11 HGR62
@<TRIPOS>MOLECULE
pyridine
 11 11 0 0 0
****
USER_CHARGES
INVALID_CHARGES
Pose:   6 Cluster:   6 Fr_nu: 281476 TotEn:   -12.71
@<TRIPOS>ATOM
      1 C1        -73.2669  -24.5494  -40.1847 C.ar   1 LIG      -0.11300
      2 C2        -72.5657  -23.9206  -39.1619 C.ar   1 LIG      -0.11700
      3 C3        -74.3476  -23.9056  -40.7771 C.ar   1 LIG      -0.11700
      4 C4        -72.9820  -22.6582  -38.7709 C.ar   1 LIG       0.17700
      5 C5        -74.6843  -22.6440  -40.3137 C.ar   1 LIG       0.17700
      6 N1        -74.0269  -22.0014  -39.3224 N.ar   1 LIG      -0.60000
      7 H1        -72.9721  -25.5396  -40.5191 H      1 LIG       0.11500
      8 H2        -71.7201  -24.4032  -38.6859 H      1 LIG       0.11500
      9 H3        -74.9091  -24.3769  -41.5757 H      1 LIG       0.11500
     10 H4        -72.4683  -22.1259  -37.9773 H      1 LIG       0.12400
     11 H5        -75.5195  -22.0993  -40.7416 H      1 LIG       0.12400
@<TRIPOS>BOND
      1       1       2 ar
      2       1       3 ar
      3       2       4 ar
      4       3       5 ar
      5       4       6 ar
      6       5       6 ar
      7       1       7 1
      8       2       8 1
      9       3       9 1
     10       4      10 1
     11       5      11 1
@<TRIPOS>ALT_TYPE
CGenFF_4.0_ALT_TYPE_SET
CGenFF_4.0 1 CG2R61 2 CG2R61 3 CG2R61 4 CG2R61 5 CG2R61 6 NG2R60 7 HGR61 8 HGR61 9 HGR61 10 HGR62 11 HGR62
@<TRIPOS>MOLECULE
pyridine
 11 11 0 0 0
****
USER_CHARGES
INVALID_CHARGES
Pose:   7 Cluster:   7 Fr_nu: 1264578 TotEn:   -12.41
@<TRIPOS>ATOM
      1 C1        -69.6710   -1.5195  -29.4544 C.ar   1 LIG      -0.11300
      2 C2        -69.9161   -2.8584  -29.1706 C.ar   1 LIG      -0.11700
      3 C3        -68.3967   -0.9965  -29.2652 C.ar   1 LIG      -0.11700
      4 C4        -68.8614   -3.6260  -28.7036 C.ar   1 LIG       0.17700
      5 C5        -67.4100   -1.8474  -28.7937 C.ar   1 LIG       0.17700
      6 N1        -67.6102   -3.1533  -28.5070 N.ar   1 LIG      -0.60000
      7 H1        -70.4718   -0.8847  -29.8217 H      1 LIG       0.11500
      8 H2        -70.9014   -3.2876  -29.3109 H      1 LIG       0.11500
      9 H3        -68.1827    0.0444  -29.4793 H      1 LIG       0.11500
     10 H4        -69.0014   -4.6757  -28.4674 H      1 LIG       0.12400
     11 H5        -66.3994   -1.4888  -28.6282 H      1 LIG       0.12400
@<TRIPOS>BOND
      1       1       2 ar
      2       1       3 ar
      3       2       4 ar
      4       3       5 ar
      5       4       6 ar
      6       5       6 ar
      7       1       7 1
      8       2       8 1
      9       3       9 1
     10       4      10 1
     11       5      11 1
@<TRIPOS>ALT_TYPE
CGenFF_4.0_ALT_TYPE_SET
CGenFF_4.0 1 CG2R61 2 CG2R61 3 CG2R61 4 CG2R61 5 CG2R61 6 NG2R60 7 HGR61 8 HGR61 9 HGR61 10 HGR62 11 HGR62
@<TRIPOS>MOLECULE
pyridine
 11 11 0 0 0
****
USER_CHARGES
INVALID_CHARGES
Pose:   8 Cluster:   8 Fr_nu:   9995 TotEn:   -12.39
@<TRIPOS>ATOM
      1 C1        -78.8345  -19.8082  -30.0880 C.ar   1 LIG      -0.11300
      2 C2        -79.6295  -18.6696  -30.0187 C.ar   1 LIG      -0.11700
      3 C3        -78.9133  -20.6377  -31.2011 C.ar   1 LIG      -0.11700
      4 C4        -80.4803  -18.4071  -31.0803 C.ar   1 LIG       0.17700
      5 C5        -79.7963  -20.2872  -32.2097 C.ar   1 LIG       0.17700
      6 N1        -80.5846  -19.1893  -32.1779 N.ar   1 LIG      -0.60000
      7 H1        -78.1552  -20.0489  -29.2757 H      1 LIG       0.11500
      8 H2        -79.5845  -18.0085  -29.1611 H      1 LIG       0.11500
      9 H3        -78.3034  -21.5307  -31.2764 H      1 LIG       0.11500
     10 H4        -81.1212  -17.5317  -31.0741 H      1 LIG       0.12400
     11 H5        -79.8964  -20.9009  -33.0989 H      1 LIG       0.12400
@<TRIPOS>BOND
      1       1       2 ar
      2       1       3 ar
      3       2       4 ar
      4       3       5 ar
      5       4       6 ar
      6       5       6 ar
      7       1       7 1
      8       2       8 1
      9       3       9 1
     10       4      10 1
     11       5      11 1
@<TRIPOS>ALT_TYPE
CGenFF_4.0_ALT_TYPE_SET
CGenFF_4.0 1 CG2R61 2 CG2R61 3 CG2R61 4 CG2R61 5 CG2R61 6 NG2R60 7 HGR61 8 HGR61 9 HGR61 10 HGR62 11 HGR62
@<TRIPOS>MOLECULE
pyridine
 11 11 0 0 0
****
USER_CHARGES
INVALID_CHARGES
Pose:   9 Cluster:   9 Fr_nu:  12019 TotEn:   -12.33
@<TRIPOS>ATOM
      1 C1        -73.7211   -8.5285  -54.9324 C.ar   1 LIG      -0.11300
      2 C2        -74.1525   -9.3655  -53.9095 C.ar   1 LIG      -0.11700
      3 C3        -74.6548   -7.8672  -55.7225 C.ar   1 LIG      -0.11700
      4 C4        -75.5177   -9.5065  -53.7191 C.ar   1 LIG       0.17700
      5 C5        -75.9975   -8.0754  -55.4511 C.ar   1 LIG       0.17700
      6 N1        -76.4547   -8.8808  -54.4662 N.ar   1 LIG      -0.60000
      7 H1        -72.6592   -8.3922  -55.1140 H      1 LIG       0.11500
      8 H2        -73.4428   -9.8907  -53.2810 H      1 LIG       0.11500
      9 H3        -74.3414   -7.2103  -56.5259 H      1 LIG       0.11500
     10 H4        -75.9049  -10.1482  -52.9346 H      1 LIG       0.12400
     11 H5        -76.7660   -7.5839  -56.0386 H      1 LIG       0.12400
@<TRIPOS>BOND
      1       1       2 ar
      2       1       3 ar
      3       2       4 ar
      4       3       5 ar
      5       4       6 ar
      6       5       6 ar
      7       1       7 1
      8       2       8 1
      9       3       9 1
     10       4      10 1
     11       5      11 1
@<TRIPOS>ALT_TYPE
CGenFF_4.0_ALT_TYPE_SET
CGenFF_4.0 1 CG2R61 2 CG2R61 3 CG2R61 4 CG2R61 5 CG2R61 6 NG2R60 7 HGR61 8 HGR61 9 HGR61 10 HGR62 11 HGR62
@<TRIPOS>MOLECULE
pyridine
 11 11 0 0 0
****
USER_CHARGES
INVALID_CHARGES
Pose:  10 Cluster:  10 Fr_nu: 2187347 TotEn:   -12.25
@<TRIPOS>ATOM
      1 C1        -46.0040   -7.8866  -27.1104 C.ar   1 LIG      -0.11300
      2 C2        -47.0053   -7.3617  -27.9197 C.ar   1 LIG      -0.11700
      3 C3        -44.7186   -8.0423  -27.6169 C.ar   1 LIG      -0.11700
      4 C4        -46.6725   -7.0109  -29.2181 C.ar   1 LIG       0.17700
      5 C5        -44.4881   -7.6613  -28.9290 C.ar   1 LIG       0.17700
      6 N1        -45.4353   -7.1477  -29.7456 N.ar   1 LIG      -0.60000
      7 H1        -46.2252   -8.1744  -26.0869 H      1 LIG       0.11500
      8 H2        -48.0143   -7.2311  -27.5460 H      1 LIG       0.11500
      9 H3        -43.9224   -8.4498  -27.0043 H      1 LIG       0.11500
     10 H4        -47.4180   -6.5975  -29.8894 H      1 LIG       0.12400
     11 H5        -43.5030   -7.7629  -29.3725 H      1 LIG       0.12400
@<TRIPOS>BOND
      1       1       2 ar
      2       1       3 ar
      3       2       4 ar
      4       3       5 ar
      5       4       6 ar
      6       5       6 ar
      7       1       7 1
      8       2       8 1
      9       3       9 1
     10       4      10 1
     11       5      11 1
@<TRIPOS>ALT_TYPE
CGenFF_4.0_ALT_TYPE_SET
CGenFF_4.0 1 CG2R61 2 CG2R61 3 CG2R61 4 CG2R61 5 CG2R61 6 NG2R60 7 HGR61 8 HGR61 9 HGR61 10 HGR62 11 HGR62
@<TRIPOS>MOLECULE
pyridine
 11 11 0 0 0
****
USER_CHARGES
INVALID_CHARGES
Pose:  11 Cluster:  11 Fr_nu: 465717 TotEn:   -12.05
@<TRIPOS>ATOM
      1 C1        -73.6188  -22.6950  -40.5304 C.ar   1 LIG      -0.11300
      2 C2        -74.8354  -23.0668  -41.0915 C.ar   1 LIG      -0.11700
      3 C3        -73.3013  -23.1025  -39.2395 C.ar   1 LIG      -0.11700
      4 C4        -75.6930  -23.8405  -40.3262 C.ar   1 LIG       0.17700
      5 C5        -74.2277  -23.8744  -38.5570 C.ar   1 LIG       0.17700
      6 N1        -75.4196  -24.2553  -39.0689 N.ar   1 LIG      -0.60000
      7 H1        -72.9196  -22.0881  -41.0979 H      1 LIG       0.11500
      8 H2        -75.1037  -22.7610  -42.0960 H      1 LIG       0.11500
      9 H3        -72.3590  -22.8240  -38.7818 H      1 LIG       0.11500
     10 H4        -76.6541  -24.1563  -40.7184 H      1 LIG       0.12400
     11 H5        -74.0290  -24.2175  -37.5470 H      1 LIG       0.12400
@<TRIPOS>BOND
      1       1       2 ar
      2       1       3 ar
      3       2       4 ar
      4       3       5 ar
      5       4       6 ar
      6       5       6 ar
      7       1       7 1
      8       2       8 1
      9       3       9 1
     10       4      10 1
     11       5      11 1
@<TRIPOS>ALT_TYPE
CGenFF_4.0_ALT_TYPE_SET
CGenFF_4.0 1 CG2R61 2 CG2R61 3 CG2R61 4 CG2R61 5 CG2R61 6 NG2R60 7 HGR61 8 HGR61 9 HGR61 10 HGR62 11 HGR62
@<TRIPOS>MOLECULE
pyridine
 11 11 0 0 0
****
USER_CHARGES
INVALID_CHARGES
Pose:  12 Cluster:  12 Fr_nu: 3817560 TotEn:   -11.90
@<TRIPOS>ATOM
      1 C1        -80.6442  -21.0770  -32.5812 C.ar   1 LIG      -0.11300
      2 C2        -81.4345  -20.7752  -31.4777 C.ar   1 LIG      -0.11700
      3 C3        -81.1415  -21.9078  -33.5791 C.ar   1 LIG      -0.11700
      4 C4        -82.7048  -21.3253  -31.4198 C.ar   1 LIG       0.17700
      5 C5        -82.4248  -22.4075  -33.4270 C.ar   1 LIG       0.17700
      6 N1        -83.2222  -22.1367  -32.3694 N.ar   1 LIG      -0.60000
      7 H1        -79.6425  -20.6659  -32.6631 H      1 LIG       0.11500
      8 H2        -81.0678  -20.1296  -30.6882 H      1 LIG       0.11500
      9 H3        -80.5431  -22.1571  -34.4479 H      1 LIG       0.11500
     10 H4        -83.3601  -21.1207  -30.5796 H      1 LIG       0.12400
     11 H5        -82.8594  -23.0607  -34.1765 H      1 LIG       0.12400
@<TRIPOS>BOND
      1       1       2 ar
      2       1       3 ar
      3       2       4 ar
      4       3       5 ar
      5       4       6 ar
      6       5       6 ar
      7       1       7 1
      8       2       8 1
      9       3       9 1
     10       4      10 1
     11       5      11 1
@<TRIPOS>ALT_TYPE
CGenFF_4.0_ALT_TYPE_SET
CGenFF_4.0 1 CG2R61 2 CG2R61 3 CG2R61 4 CG2R61 5 CG2R61 6 NG2R60 7 HGR61 8 HGR61 9 HGR61 10 HGR62 11 HGR62
@<TRIPOS>MOLECULE
pyridine
 11 11 0 0 0
****
USER_CHARGES
INVALID_CHARGES
Pose:  13 Cluster:  13 Fr_nu: 141984 TotEn:   -11.78
@<TRIPOS>ATOM
      1 C1        -40.9491  -12.2054  -38.0910 C.ar   1 LIG      -0.11300
      2 C2        -40.1383  -13.3078  -37.8451 C.ar   1 LIG      -0.11700
      3 C3        -42.0106  -11.9259  -37.2376 C.ar   1 LIG      -0.11700
      4 C4        -40.4288  -14.0932  -36.7411 C.ar   1 LIG       0.17700
      5 C5        -42.2175  -12.7732  -36.1610 C.ar   1 LIG       0.17700
      6 N1        -41.4512  -13.8535  -35.8897 N.ar   1 LIG      -0.60000
      7 H1        -40.7545  -11.5657  -38.9466 H      1 LIG       0.11500
      8 H2        -39.3053  -13.5447  -38.4966 H      1 LIG       0.11500
      9 H3        -42.6561  -11.0722  -37.4101 H      1 LIG       0.11500
     10 H4        -39.8264  -14.9644  -36.5063 H      1 LIG       0.12400
     11 H5        -43.0323  -12.5998  -35.4657 H      1 LIG       0.12400
@<TRIPOS>BOND
      1       1       2 ar
      2       1       3 ar
      3       2       4 ar
      4       3       5 ar
      5       4       6 ar
      6       5       6 ar
      7       1       7 1
      8       2       8 1
      9       3       9 1
     10       4      10 1
     11       5      11 1
@<TRIPOS>ALT_TYPE
CGenFF_4.0_ALT_TYPE_SET
CGenFF_4.0 1 CG2R61 2 CG2R61 3 CG2R61 4 CG2R61 5 CG2R61 6 NG2R60 7 HGR61 8 HGR61 9 HGR61 10 HGR62 11 HGR62
@<TRIPOS>MOLECULE
pyridine
 11 11 0 0 0
****
USER_CHARGES
INVALID_CHARGES
Pose:  14 Cluster:  14 Fr_nu: 1891477 TotEn:   -11.64
@<TRIPOS>ATOM
      1 C1        -59.2726   -4.1249  -55.3932 C.ar   1 LIG      -0.11300
      2 C2        -58.3574   -4.9012  -54.6911 C.ar   1 LIG      -0.11700
      3 C3        -59.8054   -2.9842  -54.8033 C.ar   1 LIG      -0.11700
      4 C4        -58.0107   -4.4970  -53.4119 C.ar   1 LIG       0.17700
      5 C5        -59.3941   -2.6660  -53.5190 C.ar   1 LIG       0.17700
      6 N1        -58.5072   -3.3955  -52.8056 N.ar   1 LIG      -0.60000
      7 H1        -59.5704   -4.4088  -56.3982 H      1 LIG       0.11500
      8 H2        -57.9289   -5.7942  -55.1311 H      1 LIG       0.11500
      9 H3        -60.5207   -2.3643  -55.3317 H      1 LIG       0.11500
     10 H4        -57.3012   -5.0687  -52.8228 H      1 LIG       0.12400
     11 H5        -59.7803   -1.7870  -53.0135 H      1 LIG       0.12400
@<TRIPOS>BOND
      1       1       2 ar
      2       1       3 ar
      3       2       4 ar
      4       3       5 ar
      5       4       6 ar
      6       5       6 ar
      7       1       7 1
      8       2       8 1
      9       3       9 1
     10       4      10 1
     11       5      11 1
@<TRIPOS>ALT_TYPE
CGenFF_4.0_ALT_TYPE_SET
CGenFF_4.0 1 CG2R61 2 CG2R61 3 CG2R61 4 CG2R61 5 CG2R61 6 NG2R60 7 HGR61 8 HGR61 9 HGR61 10 HGR62 11 HGR62
@<TRIPOS>MOLECULE
pyridine
 11 11 0 0 0
****
USER_CHARGES
INVALID_CHARGES
Pose:  15 Cluster:  15 Fr_nu: 1225767 TotEn:   -11.57
@<TRIPOS>ATOM
      1 C1        -57.4987    3.1880  -38.7561 C.ar   1 LIG      -0.11300
      2 C2        -58.3798    2.4685  -39.5556 C.ar   1 LIG      -0.11700
      3 C3        -56.1744    3.3390  -39.1520 C.ar   1 LIG      -0.11700
      4 C4        -57.8910    1.9241  -40.7322 C.ar   1 LIG       0.17700
      5 C5        -55.7842    2.7555  -40.3466 C.ar   1 LIG       0.17700
      6 N1        -56.6113    2.0494  -41.1498 N.ar   1 LIG      -0.60000
      7 H1        -57.8433    3.6296  -37.8258 H      1 LIG       0.11500
      8 H2        -59.4163    2.3382  -39.2671 H      1 LIG       0.11500
      9 H3        -55.4698    3.8953  -38.5443 H      1 LIG       0.11500
     10 H4        -58.5381    1.3539  -41.3904 H      1 LIG       0.12400
     11 H5        -54.7622    2.8431  -40.7002 H      1 LIG       0.12400
@<TRIPOS>BOND
      1       1       2 ar
      2       1       3 ar
      3       2       4 ar
      4       3       5 ar
      5       4       6 ar
      6       5       6 ar
      7       1       7 1
      8       2       8 1
      9       3       9 1
     10       4      10 1
     11       5      11 1
@<TRIPOS>ALT_TYPE
CGenFF_4.0_ALT_TYPE_SET
CGenFF_4.0 1 CG2R61 2 CG2R61 3 CG2R61 4 CG2R61 5 CG2R61 6 NG2R60 7 HGR61 8 HGR61 9 HGR61 10 HGR62 11 HGR62
@<TRIPOS>MOLECULE
pyridine
 11 11 0 0 0
****
USER_CHARGES
INVALID_CHARGES
Pose:  16 Cluster:  16 Fr_nu: 1807946 TotEn:   -11.43
@<TRIPOS>ATOM
      1 C1        -51.7937  -11.6880  -45.9668 C.ar   1 LIG      -0.11300
      2 C2        -50.5888  -12.3684  -46.1027 C.ar   1 LIG      -0.11700
      3 C3        -52.2231  -11.2909  -44.7054 C.ar   1 LIG      -0.11700
      4 C4        -49.8562  -12.6255  -44.9551 C.ar   1 LIG       0.17700
      5 C5        -51.4174  -11.5965  -43.6203 C.ar   1 LIG       0.17700
      6 N1        -50.2408  -12.2559  -43.7130 N.ar   1 LIG      -0.60000
      7 H1        -52.3973  -11.4681  -46.8423 H      1 LIG       0.11500
      8 H2        -50.2343  -12.6872  -47.0760 H      1 LIG       0.11500
      9 H3        -53.1591  -10.7598  -44.5756 H      1 LIG       0.11500
     10 H4        -48.9098  -13.1535  -45.0080 H      1 LIG       0.12400
     11 H5        -51.7072  -11.3098  -42.6147 H      1 LIG       0.12400
@<TRIPOS>BOND
      1       1       2 ar
      2       1       3 ar
      3       2       4 ar
      4       3       5 ar
      5       4       6 ar
      6       5       6 ar
      7       1       7 1
      8       2       8 1
      9       3       9 1
     10       4      10 1
     11       5      11 1
@<TRIPOS>ALT_TYPE
CGenFF_4.0_ALT_TYPE_SET
CGenFF_4.0 1 CG2R61 2 CG2R61 3 CG2R61 4 CG2R61 5 CG2R61 6 NG2R60 7 HGR61 8 HGR61 9 HGR61 10 HGR62 11 HGR62
@<TRIPOS>MOLECULE
pyridine
 11 11 0 0 0
****
USER_CHARGES
INVALID_CHARGES
Pose:  17 Cluster:  17 Fr_nu: 1689760 TotEn:   -11.37
@<TRIPOS>ATOM
      1 C1        -72.2824  -23.5227  -40.6435 C.ar   1 LIG      -0.11300
      2 C2        -72.1737  -22.8808  -39.4150 C.ar   1 LIG      -0.11700
      3 C3        -73.4359  -24.2362  -40.9491 C.ar   1 LIG      -0.11700
      4 C4        -73.2382  -22.9821  -38.5338 C.ar   1 LIG       0.17700
      5 C5        -74.4438  -24.2771  -39.9993 C.ar   1 LIG       0.17700
      6 N1        -74.3745  -23.6662  -38.7952 N.ar   1 LIG      -0.60000
      7 H1        -71.4693  -23.4676  -41.3612 H      1 LIG       0.11500
      8 H2        -71.2841  -22.3187  -39.1554 H      1 LIG       0.11500
      9 H3        -73.5424  -24.7450  -41.9005 H      1 LIG       0.11500
     10 H4        -73.2022  -22.4996  -37.5627 H      1 LIG       0.12400
     11 H5        -75.3637  -24.8208  -40.1880 H      1 LIG       0.12400
@<TRIPOS>BOND
      1       1       2 ar
      2       1       3 ar
      3       2       4 ar
      4       3       5 ar
      5       4       6 ar
      6       5       6 ar
      7       1       7 1
      8       2       8 1
      9       3       9 1
     10       4      10 1
     11       5      11 1
@<TRIPOS>ALT_TYPE
CGenFF_4.0_ALT_TYPE_SET
CGenFF_4.0 1 CG2R61 2 CG2R61 3 CG2R61 4 CG2R61 5 CG2R61 6 NG2R60 7 HGR61 8 HGR61 9 HGR61 10 HGR62 11 HGR62
@<TRIPOS>MOLECULE
pyridine
 11 11 0 0 0
****
USER_CHARGES
INVALID_CHARGES
Pose:  18 Cluster:  18 Fr_nu:  79654 TotEn:   -11.37
@<TRIPOS>ATOM
      1 C1        -74.7202   -9.0935  -56.3261 C.ar   1 LIG      -0.11300
      2 C2        -76.0914   -9.0997  -56.0965 C.ar   1 LIG      -0.11700
      3 C3        -73.8406   -9.1552  -55.2511 C.ar   1 LIG      -0.11700
      4 C4        -76.5289   -9.1682  -54.7836 C.ar   1 LIG       0.17700
      5 C5        -74.3787   -9.2210  -53.9760 C.ar   1 LIG       0.17700
      6 N1        -75.7049   -9.2292  -53.7136 N.ar   1 LIG      -0.60000
      7 H1        -74.3377   -9.0400  -57.3410 H      1 LIG       0.11500
      8 H2        -76.7956   -9.0527  -56.9191 H      1 LIG       0.11500
      9 H3        -72.7677   -9.1511  -55.4063 H      1 LIG       0.11500
     10 H4        -77.5888   -9.1756  -54.5518 H      1 LIG       0.12400
     11 H5        -73.7359   -9.2700  -53.1032 H      1 LIG       0.12400
@<TRIPOS>BOND
      1       1       2 ar
      2       1       3 ar
      3       2       4 ar
      4       3       5 ar
      5       4       6 ar
      6       5       6 ar
      7       1       7 1
      8       2       8 1
      9       3       9 1
     10       4      10 1
     11       5      11 1
@<TRIPOS>ALT_TYPE
CGenFF_4.0_ALT_TYPE_SET
CGenFF_4.0 1 CG2R61 2 CG2R61 3 CG2R61 4 CG2R61 5 CG2R61 6 NG2R60 7 HGR61 8 HGR61 9 HGR61 10 HGR62 11 HGR62
@<TRIPOS>MOLECULE
pyridine
 11 11 0 0 0
****
USER_CHARGES
INVALID_CHARGES
Pose:  19 Cluster:  19 Fr_nu: 645269 TotEn:   -11.25
@<TRIPOS>ATOM
      1 C1        -73.1054  -22.6970  -40.4479 C.ar   1 LIG      -0.11300
      2 C2        -73.8952  -22.4887  -41.5731 C.ar   1 LIG      -0.11700
      3 C3        -73.5088  -23.6119  -39.4818 C.ar   1 LIG      -0.11700
      4 C4        -75.0701  -23.2147  -41.6842 C.ar   1 LIG       0.17700
      5 C5        -74.7011  -24.2874  -39.6864 C.ar   1 LIG       0.17700
      6 N1        -75.4950  -24.1118  -40.7665 N.ar   1 LIG      -0.60000
      7 H1        -72.1774  -22.1467  -40.3238 H      1 LIG       0.11500
      8 H2        -73.6003  -21.7808  -42.3390 H      1 LIG       0.11500
      9 H3        -72.9093  -23.7901  -38.5964 H      1 LIG       0.11500
     10 H4        -75.7211  -23.0881  -42.5428 H      1 LIG       0.12400
     11 H5        -75.0612  -25.0112  -38.9625 H      1 LIG       0.12400
@<TRIPOS>BOND
      1       1       2 ar
      2       1       3 ar
      3       2       4 ar
      4       3       5 ar
      5       4       6 ar
      6       5       6 ar
      7       1       7 1
      8       2       8 1
      9       3       9 1
     10       4      10 1
     11       5      11 1
@<TRIPOS>ALT_TYPE
CGenFF_4.0_ALT_TYPE_SET
CGenFF_4.0 1 CG2R61 2 CG2R61 3 CG2R61 4 CG2R61 5 CG2R61 6 NG2R60 7 HGR61 8 HGR61 9 HGR61 10 HGR62 11 HGR62
@<TRIPOS>MOLECULE
pyridine
 11 11 0 0 0
****
USER_CHARGES
INVALID_CHARGES
Pose:  20 Cluster:  20 Fr_nu:  64322 TotEn:   -11.18
@<TRIPOS>ATOM
      1 C1        -71.0402    4.2366  -48.4025 C.ar   1 LIG      -0.11300
      2 C2        -71.4947    3.5874  -49.5449 C.ar   1 LIG      -0.11700
      3 C3        -70.6313    3.4913  -47.3022 C.ar   1 LIG      -0.11700
      4 C4        -71.5208    2.2021  -49.5366 C.ar   1 LIG       0.17700
      5 C5        -70.6962    2.1103  -47.3942 C.ar   1 LIG       0.17700
      6 N1        -71.1320    1.4441  -48.4870 N.ar   1 LIG      -0.60000
      7 H1        -71.0053    5.3214  -48.3694 H      1 LIG       0.11500
      8 H2        -71.8181    4.1479  -50.4143 H      1 LIG       0.11500
      9 H3        -70.2738    3.9760  -46.4009 H      1 LIG       0.11500
     10 H4        -71.8672    1.6487  -50.4032 H      1 LIG       0.12400
     11 H5        -70.3898    1.4829  -46.5636 H      1 LIG       0.12400
@<TRIPOS>BOND
      1       1       2 ar
      2       1       3 ar
      3       2       4 ar
      4       3       5 ar
      5       4       6 ar
      6       5       6 ar
      7       1       7 1
      8       2       8 1
      9       3       9 1
     10       4      10 1
     11       5      11 1
@<TRIPOS>ALT_TYPE
CGenFF_4.0_ALT_TYPE_SET
CGenFF_4.0 1 CG2R61 2 CG2R61 3 CG2R61 4 CG2R61 5 CG2R61 6 NG2R60 7 HGR61 8 HGR61 9 HGR61 10 HGR62 11 HGR62
@<TRIPOS>MOLECULE
pyridine
 11 11 0 0 0
****
USER_CHARGES
INVALID_CHARGES
Pose:  21 Cluster:  21 Fr_nu: 918017 TotEn:   -10.97
@<TRIPOS>ATOM
      1 C1        -75.8900  -10.7045  -55.1629 C.ar   1 LIG      -0.11300
      2 C2        -75.7491   -9.3843  -55.5757 C.ar   1 LIG      -0.11700
      3 C3        -76.0568  -10.9907  -53.8126 C.ar   1 LIG      -0.11700
      4 C4        -75.7816   -8.3947  -54.6065 C.ar   1 LIG       0.17700
      5 C5        -76.0753   -9.9293  -52.9222 C.ar   1 LIG       0.17700
      6 N1        -75.9415   -8.6340  -53.2856 N.ar   1 LIG      -0.60000
      7 H1        -75.8692  -11.5088  -55.8921 H      1 LIG       0.11500
      8 H2        -75.6182   -9.1376  -56.6230 H      1 LIG       0.11500
      9 H3        -76.1681  -12.0125  -53.4679 H      1 LIG       0.11500
     10 H4        -75.6757   -7.3494  -54.8773 H      1 LIG       0.12400
     11 H5        -76.2019  -10.0987  -51.8579 H      1 LIG       0.12400
@<TRIPOS>BOND
      1       1       2 ar
      2       1       3 ar
      3       2       4 ar
      4       3       5 ar
      5       4       6 ar
      6       5       6 ar
      7       1       7 1
      8       2       8 1
      9       3       9 1
     10       4      10 1
     11       5      11 1
@<TRIPOS>ALT_TYPE
CGenFF_4.0_ALT_TYPE_SET
CGenFF_4.0 1 CG2R61 2 CG2R61 3 CG2R61 4 CG2R61 5 CG2R61 6 NG2R60 7 HGR61 8 HGR61 9 HGR61 10 HGR62 11 HGR62
@<TRIPOS>MOLECULE
pyridine
 11 11 0 0 0
****
USER_CHARGES
INVALID_CHARGES
[truncated: 4,711,918 more chars]
