# Supplementary material for: The pocketome of G-protein-coupled receptors reveals previously untargeted allosteric sites
Source: Nat Commun. 2022 May 10;13:2567. doi: 10.1038/s41467-022-29609-6 (PMC9091257; doi:10.1038/s41467-022-29609-6)
Supplement: Supplementary file 4 — Supplementary Data 1 [file 41467_2022_29609_MOESM4_ESM.zip › docking_files/2y02/rec.mol2]

@<TRIPOS>MOLECULE
2y02_align.pdb
4855 4910 298 0 0
PROTEIN
NO_CHARGES


@<TRIPOS>ATOM
      1 N         -91.0490  -36.4640  -45.7370 N.4       1 ALA   -0.2700
      2 CA        -90.6320  -35.0800  -45.8750 C.3       1 ALA    0.0900
      3 CAY       -90.9100  -38.7590  -45.0340 C.3       1 ALA    0.0900
      4 C         -90.5450  -34.3180  -44.5550 C.2       1 ALA    0.0900
      5 O         -89.5720  -33.6130  -44.2910 O.2       1 ALA    0.5100
      6 CB        -91.5940  -34.3510  -46.8350 C.3       1 ALA   -0.5100
      7 CY        -90.3910  -37.3740  -45.0030 C.2       1 ALA   -0.4700
      8 OY        -89.4180  -37.0760  -44.3220 O.2       1 ALA    0.3100
      9 HN        -91.8780  -36.7070  -46.2340 H         1 ALA    0.0700
     10 HA        -89.6240  -35.0640  -46.2620 H         1 ALA    0.0900
     11 HB1       -92.6300  -34.3830  -46.4350 H         1 ALA   -0.2700
     12 HB2       -91.5820  -34.8460  -47.8300 H         1 ALA    0.0900
     13 HB3       -91.2890  -33.2880  -46.9430 H         1 ALA    0.0900
     14 HY1       -90.2910  -39.4020  -44.3740 H         1 ALA    0.0900
     15 HY2       -90.8630  -39.1540  -46.0710 H         1 ALA    0.5100
     16 HY3       -91.9600  -38.7730  -44.6690 H         1 ALA   -0.5100
     17 N         -91.5360  -34.5060  -43.6590 N.am      2 GLU   -0.4700
     18 CA        -91.5500  -33.8380  -42.3610 C.3       2 GLU    0.3100
     19 C         -90.5260  -34.4120  -41.3910 C.2       2 GLU    0.0700
     20 O         -90.1240  -33.7390  -40.4440 O.2       2 GLU    0.0900
     21 CB        -92.9430  -33.8720  -41.7360 C.3       2 GLU   -0.1800
     22 CG        -93.8120  -32.7000  -42.1510 C.3       2 GLU    0.0900
     23 CD        -95.2090  -32.7430  -41.5550 C.2       2 GLU    0.0900
     24 OE1       -95.4980  -33.6570  -40.7490 O.co2     2 GLU   -0.2800
     25 OE2       -96.0260  -31.8570  -41.8980 O.co2     2 GLU    0.0900
     26 HN        -92.3070  -35.1110  -43.8450 H         2 GLU    0.0900
     27 HA        -91.2330  -32.8160  -42.5110 H         2 GLU    0.6200
     28 HB1       -92.8380  -33.8620  -40.6310 H         2 GLU   -0.7600
     29 HB2       -93.4470  -34.8130  -42.0400 H         2 GLU   -0.7600
     30 HG1       -93.9030  -32.6990  -43.2570 H         2 GLU    0.5100
     31 HG2       -93.3210  -31.7590  -41.8240 H         2 GLU   -0.5100
     32 N         -90.1110  -35.6550  -41.6270 N.am      3 LEU   -0.4700
     33 CA        -89.0790  -36.2690  -40.8160 C.3       3 LEU    0.3100
     34 C         -87.7130  -35.7150  -41.2080 C.2       3 LEU    0.0700
     35 O         -86.8760  -35.4670  -40.3430 O.2       3 LEU    0.0900
     36 CB        -89.1190  -37.8000  -40.9480 C.3       3 LEU   -0.1800
     37 CG        -90.3390  -38.5470  -40.3840 C.3       3 LEU    0.0900
     38 CD1       -90.3920  -39.9830  -40.8940 C.3       3 LEU    0.0900
     39 CD2       -90.3530  -38.5140  -38.8660 C.3       3 LEU   -0.0900
     40 HN        -90.4860  -36.2120  -42.3630 H         3 LEU    0.0900
     41 HA        -89.2440  -35.9780  -39.7890 H         3 LEU   -0.2700
     42 HB1       -88.2200  -38.2000  -40.4360 H         3 LEU    0.0900
     43 HB2       -89.0560  -38.0400  -42.0300 H         3 LEU    0.0900
     44 HG        -91.2660  -38.0160  -40.6890 H         3 LEU    0.0900
     45 HD11      -89.4760  -40.5310  -40.5880 H         3 LEU   -0.2700
     46 HD12      -90.4550  -39.9880  -42.0040 H         3 LEU    0.0900
     47 HD13      -91.2760  -40.5030  -40.4680 H         3 LEU    0.0900
     48 HD21      -90.3910  -37.4630  -38.5070 H         3 LEU    0.0900
     49 HD22      -89.4300  -38.9900  -38.4690 H         3 LEU    0.5100
     50 HD23      -91.2460  -39.0520  -38.4840 H         3 LEU   -0.5100
     51 N         -87.5170  -35.5050  -42.5130 N.am      4 LEU   -0.4700
     52 CA        -86.2470  -35.0330  -43.0890 C.3       4 LEU    0.3100
     53 C         -85.9590  -33.5850  -42.6890 C.2       4 LEU    0.0700
     54 O         -84.8010  -33.1790  -42.5020 O.2       4 LEU    0.0900
     55 CB        -86.2920  -35.1750  -44.6140 C.3       4 LEU   -0.1800
     56 CG        -85.0220  -35.3540  -45.4510 C.3       4 LEU    0.0900
     57 CD1       -83.9900  -36.3270  -44.8530 C.3       4 LEU    0.0900
     58 CD2       -85.4410  -35.8080  -46.8570 C.3       4 LEU   -0.0900
     59 HN        -88.2450  -35.6630  -43.1720 H         4 LEU    0.0900
     60 HA        -85.4450  -35.6260  -42.6760 H         4 LEU   -0.2700
     61 HB1       -86.7910  -34.2630  -44.9960 H         4 LEU    0.0900
     62 HB2       -86.9300  -36.0570  -44.8240 H         4 LEU    0.0900
     63 HG        -84.5380  -34.3610  -45.5660 H         4 LEU    0.0900
     64 HD11      -84.4390  -37.3380  -44.7410 H         4 LEU   -0.2700
     65 HD12      -83.6690  -35.9690  -43.8520 H         4 LEU    0.0900
     66 HD13      -83.1080  -36.4030  -45.5250 H         4 LEU    0.0900
     67 HD21      -86.0980  -35.0450  -47.3250 H         4 LEU    0.0900
     68 HD22      -85.9990  -36.7670  -46.7940 H         4 LEU    0.5100
     69 HD23      -84.5400  -35.9410  -47.4950 H         4 LEU   -0.5100
     70 N         -87.0430  -32.8260  -42.5380 N.am      5 SER   -0.4700
     71 CA        -87.0020  -31.4670  -42.0480 C.3       5 SER    0.3100
     72 C         -86.7190  -31.4020  -40.5430 C.2       5 SER    0.0700
     73 O         -85.9540  -30.5460  -40.0930 O.2       5 SER    0.0900
     74 CB        -88.3110  -30.7550  -42.4330 C.3       5 SER    0.0500
     75 OG        -88.8800  -30.0030  -41.3750 O.3       5 SER    0.0900
     76 HN        -87.9500  -33.1700  -42.7630 H         5 SER    0.0900
     77 HA        -86.1520  -30.9690  -42.4920 H         5 SER   -0.6600
     78 HB1       -89.0550  -31.5160  -42.7510 H         5 SER    0.4300
     79 HB2       -88.1090  -30.0600  -43.2750 H         5 SER    0.5100
     80 HG1       -88.2960  -29.2530  -41.2390 H         5 SER   -0.5100
     81 N         -87.3290  -32.3030  -39.7680 N.am      6 GLN   -0.4700
     82 CA        -87.0980  -32.3720  -38.3180 C.3       6 GLN    0.3100
     83 C         -85.6720  -32.7770  -37.9470 C.2       6 GLN    0.0700
     84 O         -85.1220  -32.2830  -36.9610 O.2       6 GLN    0.0900
     85 CB        -88.0540  -33.3580  -37.6660 C.3       6 GLN   -0.1800
     86 CG        -89.4090  -32.8090  -37.2860 C.3       6 GLN    0.0900
     87 CD        -90.2930  -33.8680  -36.6220 C.2       6 GLN    0.0900
     88 NE2       -91.6010  -33.6260  -36.6190 N.am      6 GLN   -0.1800
     89 OE1       -89.8110  -34.8870  -36.1160 O.2       6 GLN    0.0900
     90 HN        -87.9700  -32.9700  -40.1390 H         6 GLN    0.0900
     91 HA        -87.2420  -31.3840  -37.9090 H         6 GLN    0.5500
     92 HB1       -87.5710  -33.7450  -36.7440 H         6 GLN   -0.5500
     93 HB2       -88.2110  -34.2000  -38.3720 H         6 GLN   -0.6200
     94 HG1       -89.9210  -32.4410  -38.2000 H         6 GLN    0.3200
     95 HG2       -89.2730  -31.9630  -36.5780 H         6 GLN    0.3000
     96 HE21      -92.2280  -34.2810  -36.2000 H         6 GLN    0.5100
     97 HE22      -91.9540  -32.7890  -37.0370 H         6 GLN   -0.5100
     98 N         -85.0920  -33.6860  -38.7320 N.am      7 GLN   -0.4700
     99 CA        -83.7420  -34.1620  -38.4850 C.3       7 GLN    0.3100
    100 C         -82.7860  -32.9970  -38.7100 C.2       7 GLN    0.0700
    101 O         -81.8970  -32.7160  -37.8900 O.2       7 GLN    0.0900
    102 CB        -83.3980  -35.3520  -39.4010 C.3       7 GLN   -0.1800
    103 CG        -81.9810  -35.8700  -39.2350 C.3       7 GLN    0.0900
    104 CD        -81.5670  -36.8200  -40.3340 C.2       7 GLN    0.0900
    105 NE2       -80.4910  -37.5570  -40.0970 N.am      7 GLN   -0.1800
    106 OE1       -82.1930  -36.8870  -41.3870 O.2       7 GLN    0.0900
    107 HN        -85.5580  -34.0790  -39.5220 H         7 GLN    0.0900
    108 HA        -83.6790  -34.4590  -37.4480 H         7 GLN    0.5500
    109 HB1       -83.5350  -35.0330  -40.4570 H         7 GLN   -0.5500
    110 HB2       -84.1040  -36.1800  -39.1820 H         7 GLN   -0.6200
    111 HG1       -81.9060  -36.4040  -38.2640 H         7 GLN    0.3200
    112 HG2       -81.2810  -35.0090  -39.2340 H         7 GLN    0.3000
    113 HE21      -80.1660  -38.2040  -40.7870 H         7 GLN    0.5100
    114 HE22      -80.0040  -37.4650  -39.2290 H         7 GLN   -0.5100
    115 N         -83.0050  -32.3090  -39.8310 N.am      8 TRP   -0.4700
    116 CA        -82.1670  -31.1970  -40.2540 C.3       8 TRP    0.3100
    117 C         -82.2810  -29.9980  -39.3060 C.2       8 TRP    0.0700
    118 O         -81.2830  -29.3870  -38.9430 O.2       8 TRP    0.0900
    119 CB        -82.4910  -30.8100  -41.6990 C.3       8 TRP   -0.1800
    120 CG        -81.4860  -29.8800  -42.2720 C.ar      8 TRP    0.0900
    121 CD1       -80.2910  -30.2050  -42.8700 C.ar      8 TRP    0.0900
    122 CD2       -81.5710  -28.4570  -42.2850 C.ar      8 TRP   -0.0300
    123 CE2       -80.3920  -27.9730  -42.9100 C.ar      8 TRP   -0.1500
    124 CE3       -82.5320  -27.5430  -41.8280 C.ar      8 TRP    0.2200
    125 NE1       -79.6320  -29.0600  -43.2580 N.ar      8 TRP   -0.5100
    126 CZ2       -80.1480  -26.6180  -43.0890 C.ar      8 TRP    0.3700
    127 CZ3       -82.2890  -26.2060  -41.9990 C.ar      8 TRP    0.2400
    128 CH2       -81.1030  -25.7490  -42.6290 C.ar      8 TRP    0.1100
    129 HN        -83.7640  -32.5300  -40.4370 H         8 TRP   -0.2500
    130 HA        -81.1350  -31.5030  -40.1680 H         8 TRP    0.1700
    131 HB1       -83.4860  -30.3170  -41.7280 H         8 TRP   -0.2000
    132 HB2       -82.5210  -31.7290  -42.3230 H         8 TRP    0.1400
    133 HD1       -79.9230  -31.2100  -43.0140 H         8 TRP   -0.2700
    134 HE1       -78.7670  -29.0270  -43.7080 H         8 TRP    0.1600
    135 HE3       -83.4460  -27.8660  -41.3520 H         8 TRP   -0.1400
    136 HZ2       -79.2520  -26.2490  -43.5670 H         8 TRP    0.1400
    137 HZ3       -83.0130  -25.4870  -41.6470 H         8 TRP    0.5100
    138 HH2       -80.9480  -24.6870  -42.7490 H         8 TRP   -0.5100
    139 N         -83.4950  -29.6880  -38.8710 N.am      9 GLU   -0.4700
    140 CA        -83.6980  -28.5910  -37.9380 C.3       9 GLU    0.3100
    141 C         -83.0170  -28.7900  -36.6030 C.2       9 GLU    0.0700
    142 O         -82.3730  -27.8770  -36.1000 O.2       9 GLU    0.0900
    143 CB        -85.1740  -28.3390  -37.6970 C.3       9 GLU   -0.1800
    144 CG        -85.8030  -27.5410  -38.7950 C.3       9 GLU    0.0900
    145 CD        -87.0490  -26.8280  -38.3420 C.2       9 GLU    0.0900
    146 OE1       -87.3080  -26.7930  -37.1140 O.co2     9 GLU   -0.2800
    147 OE2       -87.7700  -26.2950  -39.2170 O.co2     9 GLU    0.0900
    148 HN        -84.3110  -30.1830  -39.1600 H         9 GLU    0.0900
    149 HA        -83.2320  -27.7110  -38.3540 H         9 GLU    0.6200
    150 HB1       -85.2930  -27.7900  -36.7400 H         9 GLU   -0.7600
    151 HB2       -85.6970  -29.3160  -37.6190 H         9 GLU   -0.7600
    152 HG1       -86.0690  -28.2220  -39.6310 H         9 GLU    0.5100
    153 HG2       -85.0730  -26.7860  -39.1560 H         9 GLU   -0.5100
    154 N         -83.1710  -29.9800  -36.0250 N.am     10 ALA   -0.4700
    155 CA        -82.6050  -30.2720  -34.7190 C.3      10 ALA    0.3100
    156 C         -81.0740  -30.3650  -34.7460 C.2      10 ALA    0.0700
    157 O         -80.4120  -29.8200  -33.8690 O.2      10 ALA    0.0900
    158 CB        -83.2330  -31.5330  -34.1430 C.3      10 ALA   -0.2700
    159 HN        -83.6780  -30.7200  -36.4610 H        10 ALA    0.0900
    160 HA        -82.7970  -29.4280  -34.0730 H        10 ALA    0.0900
    161 HB1       -83.0420  -32.3960  -34.8150 H        10 ALA    0.0900
    162 HB2       -84.3310  -31.3980  -34.0430 H        10 ALA    0.5100
    163 HB3       -82.7910  -31.7550  -33.1470 H        10 ALA   -0.5100
    164 N         -80.5150  -31.0300  -35.7580 N.am     11 GLY   -0.4700
    165 CA        -79.0620  -31.1460  -35.8860 C.3      11 GLY    0.3100
    166 C         -78.3800  -29.8090  -36.1710 C.2      11 GLY   -0.0200
    167 O         -77.2670  -29.5560  -35.7160 O.2      11 GLY    0.0900
    168 HN        -81.0580  -31.4740  -36.4660 H        11 GLY    0.0900
    169 HA1       -78.8540  -31.8260  -36.6980 H        11 GLY    0.5100
    170 HA2       -78.6790  -31.5450  -34.9580 H        11 GLY   -0.5100
    171 N         -79.0670  -28.9550  -36.9310 N.am     12 MET   -0.4700
    172 CA        -78.5530  -27.6420  -37.3040 C.3      12 MET    0.3100
    173 C         -78.6640  -26.6510  -36.1310 C.2      12 MET    0.0700
    174 O         -77.7300  -25.8950  -35.8690 O.2      12 MET    0.0900
    175 CB        -79.2630  -27.1250  -38.5630 C.3      12 MET   -0.1800
    176 CG        -78.4830  -26.0950  -39.3440 C.3      12 MET    0.0900
    177 SD        -76.8420  -26.6480  -39.8900 S.3      12 MET    0.0900
    178 CE        -77.2430  -27.9290  -41.0560 C.3      12 MET   -0.1400
    179 HN        -79.9720  -29.1800  -37.2820 H        12 MET    0.0900
    180 HA        -77.4930  -27.7350  -37.4830 H        12 MET    0.0900
    181 HB1       -80.2300  -26.6730  -38.2570 H        12 MET   -0.0900
    182 HB2       -79.4650  -27.9900  -39.2290 H        12 MET   -0.2200
    183 HG1       -78.3660  -25.1960  -38.7050 H        12 MET    0.0900
    184 HG2       -79.0830  -25.8150  -40.2360 H        12 MET    0.0900
    185 HE1       -77.8520  -27.5330  -41.8960 H        12 MET    0.0900
    186 HE2       -77.8260  -28.7320  -40.5580 H        12 MET    0.5100
    187 HE3       -76.3140  -28.3640  -41.4820 H        12 MET   -0.5100
    188 N         -79.7760  -26.6790  -35.4000 N.am     13 SER   -0.4700
    189 CA        -79.8890  -25.9070  -34.1680 C.3      13 SER    0.3100
    190 C         -78.7500  -26.2350  -33.2160 C.2      13 SER    0.0700
    191 O         -78.2450  -25.3560  -32.5180 O.2      13 SER    0.0900
    192 CB        -81.1880  -26.2140  -33.4270 C.3      13 SER    0.0500
    193 OG        -82.3370  -25.8500  -34.1660 O.3      13 SER    0.0900
    194 HN        -80.5710  -27.2210  -35.6570 H        13 SER    0.0900
    195 HA        -79.8500  -24.8600  -34.4290 H        13 SER   -0.6600
    196 HB1       -81.2000  -25.6560  -32.4680 H        13 SER    0.4300
    197 HB2       -81.2390  -27.3050  -33.2210 H        13 SER    0.5100
    198 HG1       -82.3870  -26.4670  -34.8990 H        13 SER   -0.5100
    199 N         -78.3610  -27.5120  -33.1710 N.am     14 LEU   -0.4700
    200 CA        -77.3370  -27.9710  -32.2480 C.3      14 LEU    0.3100
    201 C         -75.9640  -27.4880  -32.6660 C.2      14 LEU    0.0700
    202 O         -75.2050  -26.9980  -31.8360 O.2      14 LEU    0.0900
    203 CB        -77.3410  -29.4920  -32.1410 C.3      14 LEU   -0.1800
    204 CG        -76.5820  -29.9790  -30.9120 C.3      14 LEU    0.0900
    205 CD1       -77.5550  -30.0790  -29.7450 C.3      14 LEU    0.0900
    206 CD2       -75.8440  -31.3020  -31.1700 C.3      14 LEU   -0.0900
    207 HN        -78.7550  -28.2060  -33.7680 H        14 LEU    0.0900
    208 HA        -77.5350  -27.5280  -31.2840 H        14 LEU   -0.2700
    209 HB1       -76.8670  -29.9200  -33.0510 H        14 LEU    0.0900
    210 HB2       -78.3910  -29.8480  -32.0820 H        14 LEU    0.0900
    211 HG        -75.7690  -29.2640  -30.6630 H        14 LEU    0.0900
    212 HD11      -78.3690  -30.7960  -29.9870 H        14 LEU   -0.2700
    213 HD12      -78.0060  -29.0840  -29.5430 H        14 LEU    0.0900
    214 HD13      -77.0220  -30.4400  -28.8390 H        14 LEU    0.0900
    215 HD21      -75.1080  -31.1760  -31.9940 H        14 LEU    0.0900
    216 HD22      -76.5710  -32.0900  -31.4630 H        14 LEU    0.5100
    217 HD23      -75.3000  -31.6180  -30.2550 H        14 LEU   -0.5100
    218 N         -75.6500  -27.6430  -33.9520 N.am     15 LEU   -0.4700
    219 CA        -74.4130  -27.1300  -34.5170 C.3      15 LEU    0.3100
    220 C         -74.3130  -25.6010  -34.2770 C.2      15 LEU    0.0700
    221 O         -73.3190  -25.1240  -33.7160 O.2      15 LEU    0.0900
    222 CB        -74.2930  -27.5260  -35.9920 C.3      15 LEU   -0.1800
    223 CG        -73.1160  -27.0140  -36.8320 C.3      15 LEU    0.0900
    224 CD1       -71.7640  -27.2930  -36.1820 C.3      15 LEU    0.0900
    225 CD2       -73.1720  -27.6200  -38.2220 C.3      15 LEU   -0.0900
    226 HN        -76.2530  -28.1210  -34.5870 H        15 LEU    0.0900
    227 HA        -73.5900  -27.5400  -33.9490 H        15 LEU   -0.2700
    228 HB1       -75.2200  -27.1810  -36.4940 H        15 LEU    0.0900
    229 HB2       -74.2520  -28.6340  -36.0250 H        15 LEU    0.0900
    230 HG        -73.2270  -25.9180  -36.9720 H        15 LEU    0.0900
    231 HD11      -71.6250  -28.3870  -36.0440 H        15 LEU   -0.2700
    232 HD12      -71.7140  -26.8020  -35.1870 H        15 LEU    0.0900
    233 HD13      -70.9460  -26.9110  -36.8300 H        15 LEU    0.0900
    234 HD21      -74.1220  -27.3390  -38.7240 H        15 LEU    0.0900
    235 HD22      -73.1210  -28.7280  -38.1540 H        15 LEU    0.5100
    236 HD23      -72.3230  -27.2440  -38.8330 H        15 LEU   -0.5100
    237 N         -75.3770  -24.8620  -34.6220 N.am     16 MET   -0.4700
    238 CA        -75.4620  -23.4290  -34.3540 C.3      16 MET    0.3100
    239 C         -75.1810  -23.0290  -32.8990 C.2      16 MET    0.0700
    240 O         -74.4120  -22.0880  -32.6520 O.2      16 MET    0.0900
    241 CB        -76.8060  -22.8550  -34.8050 C.3      16 MET   -0.1800
    242 CG        -77.0270  -22.8360  -36.3250 C.3      16 MET    0.0900
    243 SD        -75.6800  -22.1440  -37.3300 S.3      16 MET    0.0900
    244 CE        -75.4410  -20.6110  -36.4750 C.3      16 MET   -0.1400
    245 HN        -76.1650  -25.2620  -35.0820 H        16 MET    0.0900
    246 HA        -74.6540  -22.9450  -34.8840 H        16 MET    0.0900
    247 HB1       -76.8810  -21.8110  -34.4310 H        16 MET   -0.0900
    248 HB2       -77.6150  -23.4610  -34.3450 H        16 MET   -0.2200
    249 HG1       -77.9480  -22.2490  -36.5210 H        16 MET    0.0900
    250 HG2       -77.2030  -23.8820  -36.6490 H        16 MET    0.0900
    251 HE1       -75.5170  -20.7460  -35.3750 H        16 MET    0.0900
    252 HE2       -76.2120  -19.8740  -36.7840 H        16 MET    0.5100
    253 HE3       -74.4330  -20.1980  -36.7000 H        16 MET   -0.5100
    254 N         -75.7890  -23.7350  -31.9430 N.am     17 ALA   -0.4700
    255 CA        -75.5600  -23.4710  -30.5140 C.3      17 ALA    0.3100
    256 C         -74.1180  -23.7820  -30.0970 C.2      17 ALA    0.0700
    257 O         -73.5510  -23.1050  -29.2390 O.2      17 ALA    0.0900
    258 CB        -76.5470  -24.2510  -29.6470 C.3      17 ALA   -0.2700
    259 HN        -76.4250  -24.4720  -32.1550 H        17 ALA    0.0900
    260 HA        -75.6750  -22.4100  -30.3490 H        17 ALA    0.0900
    261 HB1       -76.4320  -25.3420  -29.8240 H        17 ALA    0.0900
    262 HB2       -77.5880  -23.9590  -29.9020 H        17 ALA    0.5100
    263 HB3       -76.3530  -24.0440  -28.5730 H        17 ALA   -0.5100
    264 N         -73.5130  -24.7950  -30.7170 N.am     18 LEU   -0.4700
    265 CA        -72.1090  -25.0840  -30.4670 C.3      18 LEU    0.3100
    266 C         -71.2270  -23.8900  -30.8690 C.2      18 LEU    0.0700
    267 O         -70.4110  -23.4390  -30.0610 O.2      18 LEU    0.0900
    268 CB        -71.6810  -26.3910  -31.1640 C.3      18 LEU   -0.1800
    269 CG        -70.2170  -26.8770  -31.1010 C.3      18 LEU    0.0900
    270 CD1       -69.6100  -26.7850  -29.6860 C.3      18 LEU    0.0900
    271 CD2       -70.0870  -28.3050  -31.6570 C.3      18 LEU   -0.0900
    272 HN        -73.9840  -25.3880  -31.3650 H        18 LEU    0.0900
    273 HA        -71.9710  -25.1680  -29.3990 H        18 LEU   -0.2700
    274 HB1       -71.9310  -26.2750  -32.2380 H        18 LEU    0.0900
    275 HB2       -72.3030  -27.2000  -30.7300 H        18 LEU    0.0900
    276 HG        -69.6060  -26.2570  -31.7910 H        18 LEU    0.0900
    277 HD11      -70.1950  -27.4090  -28.9780 H        18 LEU   -0.2700
    278 HD12      -69.6320  -25.7330  -29.3330 H        18 LEU    0.0900
    279 HD13      -68.5620  -27.1530  -29.7000 H        18 LEU    0.0900
    280 HD21      -70.4210  -28.3340  -32.7160 H        18 LEU    0.0900
    281 HD22      -70.7200  -29.0010  -31.0660 H        18 LEU    0.5100
    282 HD23      -69.0270  -28.6340  -31.6090 H        18 LEU   -0.5100
    283 N         -71.4200  -23.3790  -32.0980 N.am     19 VAL   -0.4700
    284 CA        -70.6940  -22.2150  -32.6150 C.3      19 VAL    0.3100
    285 C         -70.8470  -21.0120  -31.6930 C.2      19 VAL    0.0700
    286 O         -69.8660  -20.3730  -31.3550 O.2      19 VAL    0.0900
    287 CB        -71.1670  -21.8050  -34.0250 C.3      19 VAL   -0.0900
    288 CG1       -70.0820  -21.0270  -34.7480 C.3      19 VAL    0.0900
    289 CG2       -71.4940  -23.0240  -34.8300 C.3      19 VAL   -0.2700
    290 HN        -72.0810  -23.7800  -32.7250 H        19 VAL    0.0900
    291 HA        -69.6450  -22.4690  -32.6390 H        19 VAL    0.0900
    292 HB        -72.0760  -21.1740  -33.9380 H        19 VAL    0.0900
    293 HG11      -69.1690  -21.6520  -34.8480 H        19 VAL   -0.2700
    294 HG12      -69.8250  -20.1130  -34.1720 H        19 VAL    0.0900
    295 HG13      -70.4320  -20.7450  -35.7630 H        19 VAL    0.0900
    296 HG21      -72.5620  -23.2960  -34.6940 H        19 VAL    0.0900
    297 HG22      -70.8650  -23.8770  -34.4970 H        19 VAL    0.5100
    298 HG23      -71.3130  -22.8240  -35.9080 H        19 VAL   -0.5100
    299 N         -72.0830  -20.7340  -31.2720 N.am     20 VAL   -0.4700
    300 CA        -72.3940  -19.5960  -30.4180 C.3      20 VAL    0.3100
    301 C         -71.6310  -19.7110  -29.0990 C.2      20 VAL    0.0700
    302 O         -71.0320  -18.7370  -28.6150 O.2      20 VAL    0.0900
    303 CB        -73.9320  -19.4610  -30.1710 C.3      20 VAL   -0.0900
    304 CG1       -74.2290  -18.4930  -29.0520 C.3      20 VAL    0.0900
    305 CG2       -74.6500  -19.0080  -31.4260 C.3      20 VAL   -0.2700
    306 HN        -72.8600  -21.3020  -31.5270 H        20 VAL    0.0900
    307 HA        -72.0180  -18.7070  -30.9030 H        20 VAL    0.0900
    308 HB        -74.3470  -20.4580  -29.9080 H        20 VAL    0.0900
    309 HG11      -73.6790  -17.5410  -29.2160 H        20 VAL   -0.2700
    310 HG12      -73.9070  -18.9250  -28.0820 H        20 VAL    0.0900
    311 HG13      -75.3170  -18.2730  -29.0220 H        20 VAL    0.0900
    312 HG21      -74.3480  -19.6410  -32.2880 H        20 VAL    0.0900
    313 HG22      -74.3880  -17.9520  -31.6520 H        20 VAL    0.5100
    314 HG23      -75.7490  -19.0980  -31.2870 H        20 VAL   -0.5100
    315 N         -71.6460  -20.9170  -28.5390 N.am     21 LEU   -0.4700
    316 CA        -70.9920  -21.2040  -27.2780 C.3      21 LEU    0.3100
    317 C         -69.4820  -21.0160  -27.3600 C.2      21 LEU    0.0700
    318 O         -68.8700  -20.4120  -26.4740 O.2      21 LEU    0.0900
    319 CB        -71.3000  -22.6380  -26.8730 C.3      21 LEU   -0.1800
    320 CG        -71.5160  -22.8840  -25.3910 C.3      21 LEU    0.0900
    321 CD1       -72.9080  -22.3900  -24.9820 C.3      21 LEU    0.0900
    322 CD2       -71.3290  -24.3860  -25.1170 C.3      21 LEU   -0.0900
    323 HN        -72.1130  -21.6860  -28.9680 H        21 LEU    0.0900
    324 HA        -71.3610  -20.5110  -26.5360 H        21 LEU   -0.2700
    325 HB1       -70.4520  -23.2740  -27.2050 H        21 LEU    0.0900
    326 HB2       -72.2190  -22.9540  -27.4100 H        21 LEU    0.0900
    327 HG        -70.7430  -22.3420  -24.8060 H        21 LEU    0.0900
    328 HD11      -73.6900  -22.9320  -25.5560 H        21 LEU   -0.2700
    329 HD12      -73.0010  -21.3030  -25.1940 H        21 LEU    0.0900
    330 HD13      -73.0720  -22.5760  -23.8990 H        21 LEU    0.0900
    331 HD21      -70.3030  -24.7020  -25.4030 H        21 LEU    0.0900
    332 HD22      -72.0600  -24.9730  -25.7130 H        21 LEU    0.5100
    333 HD23      -71.4760  -24.5940  -24.0350 H        21 LEU   -0.5100
    334 N         -68.8930  -21.5440  -28.4280 N.am     22 LEU   -0.4700
    335 CA        -67.4740  -21.4160  -28.6790 C.3      22 LEU    0.3100
    336 C         -67.0570  -19.9540  -28.8770 C.2      22 LEU    0.0700
    337 O         -66.0530  -19.5150  -28.3130 O.2      22 LEU    0.0900
    338 CB        -67.0890  -22.2600  -29.9000 C.3      22 LEU   -0.1800
    339 CG        -65.6070  -22.5420  -30.2030 C.3      22 LEU    0.0900
    340 CD1       -64.8730  -23.2090  -29.0070 C.3      22 LEU    0.0900
    341 CD2       -65.4740  -23.3760  -31.4920 C.3      22 LEU   -0.0900
    342 HN        -69.4100  -22.0560  -29.1100 H        22 LEU    0.0900
    343 HA        -66.9430  -21.7540  -27.8030 H        22 LEU   -0.2700
    344 HB1       -67.5070  -21.7470  -30.7900 H        22 LEU    0.0900
    345 HB2       -67.5860  -23.2440  -29.7810 H        22 LEU    0.0900
    346 HG        -65.1010  -21.5830  -30.4450 H        22 LEU    0.0900
    347 HD11      -65.3540  -24.1790  -28.7560 H        22 LEU   -0.2700
    348 HD12      -64.9210  -22.5470  -28.1160 H        22 LEU    0.0900
    349 HD13      -63.8110  -23.4000  -29.2730 H        22 LEU    0.0900
    350 HD21      -65.9150  -22.8250  -32.3510 H        22 LEU    0.0900
    351 HD22      -66.0130  -24.3410  -31.3750 H        22 LEU    0.5100
    352 HD23      -64.4030  -23.5710  -31.7090 H        22 LEU   -0.5100
    353 N         -67.8220  -19.1990  -29.6700 N.am     23 ILE   -0.4700
    354 CA        -67.5390  -17.7910  -29.8750 C.3      23 ILE    0.3100
    355 C         -67.6450  -17.0300  -28.5570 C.2      23 ILE    0.0700
    356 O         -66.7690  -16.2240  -28.2450 O.2      23 ILE    0.0900
    357 CB        -68.4680  -17.1330  -30.9370 C.3      23 ILE   -0.0900
    358 CG1       -68.2930  -17.7930  -32.2880 C.3      23 ILE    0.0900
    359 CG2       -68.1450  -15.6580  -31.1010 C.3      23 ILE   -0.2700
    360 CD        -69.3720  -17.4160  -33.2810 C.3      23 ILE    0.0900
    361 HN        -68.6140  -19.5650  -30.1520 H        23 ILE    0.0900
    362 HA        -66.5090  -17.7100  -30.1910 H        23 ILE    0.0900
    363 HB        -69.5270  -17.2430  -30.6170 H        23 ILE   -0.1800
    364 HG11      -68.3060  -18.8960  -32.1490 H        23 ILE    0.0900
    365 HG12      -67.3070  -17.4950  -32.7040 H        23 ILE    0.0900
    366 HG21      -67.0910  -15.5310  -31.4300 H        23 ILE   -0.2700
    367 HG22      -68.2790  -15.1310  -30.1320 H        23 ILE    0.0900
    368 HG23      -68.8120  -15.2070  -31.8670 H        23 ILE    0.0900
    369 HD1       -69.3700  -16.3170  -33.4490 H        23 ILE    0.0900
    370 HD2       -70.3680  -17.7120  -32.8880 H        23 ILE    0.5100
    371 HD3       -69.1880  -17.9230  -34.2530 H        23 ILE   -0.5100
    372 N         -68.7110  -17.2750  -27.7890 N.am     24 VAL   -0.4700
    373 CA        -68.9710  -16.4750  -26.5800 C.3      24 VAL    0.3100
    374 C         -68.0350  -16.8270  -25.4300 C.2      24 VAL    0.0700
    375 O         -67.4980  -15.9260  -24.7850 O.2      24 VAL    0.0900
    376 CB        -70.4640  -16.5010  -26.1250 C.3      24 VAL   -0.0900
    377 CG1       -70.6370  -15.7880  -24.7790 C.3      24 VAL    0.0900
    378 CG2       -71.3640  -15.8470  -27.1680 C.3      24 VAL   -0.2700
    379 HN        -69.3670  -17.9980  -27.9940 H        24 VAL    0.0900
    380 HA        -68.6760  -15.4600  -26.7990 H        24 VAL    0.0900
    381 HB        -70.8000  -17.5550  -26.0270 H        24 VAL    0.0900
    382 HG11      -70.1500  -14.7900  -24.8100 H        24 VAL   -0.2700
    383 HG12      -70.1650  -16.3870  -23.9700 H        24 VAL    0.0900
    384 HG13      -71.7180  -15.6500  -24.5600 H        24 VAL    0.0900
    385 HG21      -71.2830  -16.3880  -28.1360 H        24 VAL    0.0900
    386 HG22      -71.0550  -14.7900  -27.3270 H        24 VAL    0.5100
    387 HG23      -72.4220  -15.8790  -26.8310 H        24 VAL   -0.5100
    388 N         -67.8340  -18.1280  -25.1770 N.am     25 ALA   -0.4700
    389 CA        -66.9310  -18.5920  -24.1100 C.3      25 ALA    0.3100
    390 C         -65.5010  -18.1360  -24.3790 C.2      25 ALA    0.0700
    391 O         -64.8710  -17.5080  -23.5260 O.2      25 ALA    0.0900
    392 CB        -66.9890  -20.1130  -23.9630 C.3      25 ALA   -0.2700
    393 HN        -68.2890  -18.8420  -25.7020 H        25 ALA    0.0900
    394 HA        -67.2330  -18.1150  -23.1890 H        25 ALA    0.0900
    395 HB1       -66.6850  -20.6010  -24.9130 H        25 ALA    0.0900
    396 HB2       -68.0250  -20.4300  -23.7160 H        25 ALA    0.5100
    397 HB3       -66.2950  -20.4410  -23.1590 H        25 ALA   -0.5100
    398 N         -65.0060  -18.4350  -25.5770 N.am     26 GLY   -0.4700
    399 CA        -63.6550  -18.0840  -25.9690 C.3      26 GLY    0.3100
    400 C         -63.3140  -16.6040  -25.8320 C.2      26 GLY   -0.0200
    401 O         -62.2330  -16.2640  -25.3390 O.2      26 GLY    0.0900
    402 HN        -65.5460  -18.9180  -26.2620 H        26 GLY    0.0900
    403 HA1       -63.5350  -18.3690  -27.0040 H        26 GLY    0.5100
    404 HA2       -62.9790  -18.6510  -25.3460 H        26 GLY   -0.5100
    405 N         -64.2230  -15.7170  -26.2540 N.am     27 ASN   -0.4700
    406 CA        -63.9540  -14.2780  -26.2350 C.3      27 ASN    0.3100
    407 C         -64.1760  -13.6430  -24.8620 C.2      27 ASN    0.0700
    408 O         -63.5020  -12.6660  -24.5040 O.2      27 ASN    0.0900
    409 CB        -64.7220  -13.5420  -27.3460 C.3      27 ASN   -0.1800
    410 CG        -64.1130  -13.7700  -28.7370 C.2      27 ASN    0.0900
    411 ND2       -64.7840  -14.5890  -29.5530 N.am     27 ASN    0.0900
    412 OD1       -63.0630  -13.2170  -29.0730 O.2      27 ASN    0.5500
    413 HN        -65.1160  -15.9950  -26.5990 H        27 ASN   -0.5500
    414 HA        -62.8910  -14.1400  -26.3650 H        27 ASN   -0.6200
    415 HB1       -64.7110  -12.4520  -27.1320 H        27 ASN    0.3200
    416 HB2       -65.7730  -13.9010  -27.3580 H        27 ASN    0.3000
    417 HD21      -64.4350  -14.7750  -30.4720 H        27 ASN    0.5100
    418 HD22      -65.6350  -15.0150  -29.2460 H        27 ASN   -0.5100
    419 N         -65.1120  -14.1910  -24.0870 N.am     28 VAL   -0.4700
    420 CA        -65.2860  -13.7680  -22.6840 C.3      28 VAL    0.3100
    421 C         -64.0150  -14.1240  -21.8970 C.2      28 VAL    0.0700
    422 O         -63.5160  -13.3180  -21.1050 O.2      28 VAL    0.0900
    423 CB        -66.5640  -14.3580  -22.0180 C.3      28 VAL   -0.0900
    424 CG1       -66.5470  -14.1350  -20.5200 C.3      28 VAL    0.0900
    425 CG2       -67.7980  -13.7150  -22.6010 C.3      28 VAL   -0.2700
    426 HN        -65.7300  -14.9000  -24.4160 H        28 VAL    0.0900
    427 HA        -65.3350  -12.6890  -22.6760 H        28 VAL    0.0900
    428 HB        -66.6160  -15.4460  -22.2260 H        28 VAL    0.0900
    429 HG11      -66.3240  -13.0700  -20.2940 H        28 VAL   -0.2700
    430 HG12      -65.7630  -14.7670  -20.0520 H        28 VAL    0.0900
    431 HG13      -67.5390  -14.3890  -20.0880 H        28 VAL    0.0900
    432 HG21      -67.7560  -13.7440  -23.7110 H        28 VAL    0.0900
    433 HG22      -67.8600  -12.6540  -22.2770 H        28 VAL    0.5100
    434 HG23      -68.7030  -14.2630  -22.2660 H        28 VAL   -0.5100
    435 N         -63.4650  -15.3110  -22.1630 N.am     29 LEU   -0.4700
    436 CA        -62.1920  -15.6970  -21.5630 C.3      29 LEU    0.3100
    437 C         -61.0820  -14.6980  -21.8730 C.2      29 LEU    0.0700
    438 O         -60.3760  -14.2720  -20.9620 O.2      29 LEU    0.0900
    439 CB        -61.7930  -17.1170  -21.9700 C.3      29 LEU   -0.1800
    440 CG        -62.6090  -18.2100  -21.2530 C.3      29 LEU    0.0900
    441 CD1       -62.4110  -19.5740  -21.9120 C.3      29 LEU    0.0900
    442 CD2       -62.3160  -18.2670  -19.7320 C.3      29 LEU   -0.0900
    443 HN        -63.8900  -15.9760  -22.7720 H        29 LEU    0.0900
    444 HA        -62.2980  -15.6340  -20.4900 H        29 LEU   -0.2700
    445 HB1       -60.7180  -17.2660  -21.7340 H        29 LEU    0.0900
    446 HB2       -61.9400  -17.2270  -23.0660 H        29 LEU    0.0900
    447 HG        -63.6860  -17.9420  -21.2870 H        29 LEU    0.0900
    448 HD11      -61.3810  -19.9440  -21.7210 H        29 LEU   -0.2700
    449 HD12      -62.5580  -19.4890  -23.0090 H        29 LEU    0.0900
    450 HD13      -63.1350  -20.3060  -21.4930 H        29 LEU    0.0900
    451 HD21      -62.5680  -17.2940  -19.2580 H        29 LEU    0.0900
    452 HD22      -61.2380  -18.4760  -19.5630 H        29 LEU    0.5100
    453 HD23      -62.9310  -19.0620  -19.2580 H        29 LEU   -0.5100
    454 N         -60.9650  -14.2990  -23.1470 N.am     30 VAL   -0.4700
    455 CA        -59.9400  -13.3450  -23.5840 C.3      30 VAL    0.3100
    456 C         -60.1150  -12.0270  -22.8510 C.2      30 VAL    0.0700
    457 O         -59.1440  -11.4670  -22.3370 O.2      30 VAL    0.0900
    458 CB        -59.9250  -13.1200  -25.1270 C.3      30 VAL   -0.0900
    459 CG1       -58.9500  -11.9970  -25.5140 C.3      30 VAL    0.0900
    460 CG2       -59.5290  -14.3870  -25.8660 C.3      30 VAL   -0.2700
    461 HN        -61.5740  -14.6370  -23.8600 H        30 VAL    0.0900
    462 HA        -58.9840  -13.7310  -23.2640 H        30 VAL    0.0900
    463 HB        -60.9470  -12.8490  -25.4670 H        30 VAL    0.0900
    464 HG11      -57.9610  -12.1680  -25.0360 H        30 VAL   -0.2700
    465 HG12      -59.3450  -11.0180  -25.1700 H        30 VAL    0.0900
    466 HG13      -58.8120  -11.9780  -26.6160 H        30 VAL    0.0900
    467 HG21      -60.2500  -15.2020  -25.6400 H        30 VAL    0.0900
    468 HG22      -58.5160  -14.7120  -25.5430 H        30 VAL    0.5100
    469 HG23      -59.5320  -14.2030  -26.9610 H        30 VAL   -0.5100
    470 N         -61.3560  -11.5450  -22.7760 N.am     31 ILE   -0.4700
    471 CA        -61.6320  -10.2670  -22.1280 C.3      31 ILE    0.3100
    472 C         -61.3340  -10.3720  -20.6270 C.2      31 ILE    0.0700
    473 O         -60.6280   -9.5300  -20.0750 O.2      31 ILE    0.0900
    474 CB        -63.0600   -9.7330  -22.4510 C.3      31 ILE   -0.0900
    475 CG1       -63.1570   -9.3450  -23.9350 C.3      31 ILE    0.0900
    476 CG2       -63.4060   -8.5300  -21.6040 C.3      31 ILE   -0.2700
    477 CD        -64.5670   -9.4110  -24.5170 C.3      31 ILE    0.0900
    478 HN        -62.1410  -12.0300  -23.1540 H        31 ILE    0.0900
    479 HA        -60.8900   -9.5610  -22.4710 H        31 ILE    0.0900
    480 HB        -63.8010  -10.5380  -22.2580 H        31 ILE   -0.1800
    481 HG11      -62.5070  -10.0310  -24.5180 H        31 ILE    0.0900
    482 HG12      -62.7800   -8.3070  -24.0500 H        31 ILE    0.0900
    483 HG21      -62.5860   -7.7810  -21.6530 H        31 ILE   -0.2700
    484 HG22      -63.5410   -8.8380  -20.5450 H        31 ILE    0.0900
    485 HG23      -64.3390   -8.0580  -21.9790 H        31 ILE    0.0900
    486 HD1       -65.2390   -8.7200  -23.9650 H        31 ILE    0.0900
    487 HD2       -64.9660  -10.4430  -24.4250 H        31 ILE    0.5100
    488 HD3       -64.5490   -9.1090  -25.5860 H        31 ILE   -0.5100
    489 N         -61.8250  -11.4300  -19.9820 N.am     32 ALA   -0.4700
    490 CA        -61.5900  -11.6400  -18.5540 C.3      32 ALA    0.3100
    491 C         -60.1060  -11.8580  -18.2150 C.2      32 ALA    0.0700
    492 O         -59.6320  -11.3740  -17.1830 O.2      32 ALA    0.0900
    493 CB        -62.4410  -12.7970  -18.0310 C.3      32 ALA   -0.2700
    494 HN        -62.3740  -12.1230  -20.4420 H        32 ALA    0.0900
    495 HA        -61.8400  -10.7270  -18.0350 H        32 ALA    0.0900
    496 HB1       -62.1860  -13.7340  -18.5730 H        32 ALA    0.0900
    497 HB2       -63.5180  -12.5770  -18.1900 H        32 ALA    0.5100
    498 HB3       -62.2460  -12.9500  -16.9480 H        32 ALA   -0.5100
    499 N         -59.3760  -12.5720  -19.0820 N.am     33 ALA   -0.4700
    500 CA        -57.9440  -12.8220  -18.8760 C.3      33 ALA    0.3100
    501 C         -57.1080  -11.5430  -18.9050 C.2      33 ALA    0.0700
    502 O         -56.3930  -11.2400  -17.9460 O.2      33 ALA    0.0900
    503 CB        -57.4180  -13.8000  -19.8910 C.3      33 ALA   -0.2700
    504 HN        -59.7730  -12.9660  -19.9080 H        33 ALA    0.0900
    505 HA        -57.8150  -13.2130  -17.8770 H        33 ALA    0.0900
    506 HB1       -57.5600  -13.4000  -20.9170 H        33 ALA    0.0900
    507 HB2       -57.9660  -14.7630  -19.8070 H        33 ALA    0.5100
    508 HB3       -56.3330  -13.9720  -19.7230 H        33 ALA   -0.5100
    509 N         -57.1900  -10.7950  -20.0070 N.am     34 ILE   -0.4700
    510 CA        -56.5480   -9.4880  -20.1010 C.3      34 ILE    0.3100
    511 C         -56.9710   -8.6120  -18.9310 C.2      34 ILE    0.0700
    512 O         -56.1530   -7.8860  -18.3810 O.2      34 ILE    0.0900
    513 CB        -56.8820   -8.7620  -21.4360 C.3      34 ILE   -0.0900
    514 CG1       -56.1350   -9.4000  -22.5990 C.3      34 ILE    0.0900
    515 CG2       -56.5130   -7.2830  -21.3610 C.3      34 ILE   -0.2700
    516 CD        -56.8440   -9.2370  -23.9270 C.3      34 ILE    0.0900
    517 HN        -57.6920  -11.0950  -20.8130 H        34 ILE    0.0900
    518 HA        -55.4820   -9.6410  -20.0220 H        34 ILE    0.0900
    519 HB        -57.9690   -8.8570  -21.6420 H        34 ILE   -0.1800
    520 HG11      -56.0140  -10.4840  -22.3920 H        34 ILE    0.0900
    521 HG12      -55.1300   -8.9330  -22.6740 H        34 ILE    0.0900
    522 HG21      -55.4730   -7.1670  -20.9890 H        34 ILE   -0.2700
    523 HG22      -57.2000   -6.7560  -20.6650 H        34 ILE    0.0900
    524 HG23      -56.5810   -6.8240  -22.3720 H        34 ILE    0.0900
    525 HD1       -56.9640   -8.1590  -24.1660 H        34 ILE    0.0900
    526 HD2       -57.8510   -9.7040  -23.8780 H        34 ILE    0.5100
    527 HD3       -56.2490   -9.7140  -24.7340 H        34 ILE   -0.5100
    528 N         -58.2430   -8.6900  -18.5420 N.am     35 GLY   -0.4700
    529 CA        -58.7980   -7.7810  -17.5450 C.3      35 GLY    0.3100
    530 C         -58.3350   -8.0320  -16.1210 C.2      35 GLY   -0.0200
    531 O         -58.5820   -7.2140  -15.2310 O.2      35 GLY    0.0900
    532 HN        -58.8700   -9.3690  -18.9140 H        35 GLY    0.0900
    533 HA1       -59.8720   -7.8840  -17.5790 H        35 GLY    0.5100
    534 HA2       -58.5100   -6.7790  -17.8270 H        35 GLY   -0.5100
    535 N         -57.6490   -9.1570  -15.9070 N.am     36 SER   -0.4700
    536 CA        -57.3740   -9.6620  -14.5610 C.3      36 SER    0.3100
    537 C         -55.9440  -10.1510  -14.3580 C.2      36 SER    0.0700
    538 O         -55.4970  -10.2610  -13.2230 O.2      36 SER    0.0900
    539 CB        -58.3660  -10.7740  -14.2020 C.3      36 SER    0.0500
    540 OG        -58.0190  -12.0060  -14.8170 O.3      36 SER    0.0900
    541 HN        -57.2920   -9.7070  -16.6580 H        36 SER    0.0900
    542 HA        -57.4630   -8.8380  -13.8690 H        36 SER   -0.6600
    543 HB1       -59.3830  -10.4860  -14.5430 H        36 SER    0.4300
    544 HB2       -58.3730  -10.9210  -13.1010 H        36 SER    0.5100
    545 HG1       -58.4680  -12.0130  -15.6650 H        36 SER   -0.5100
    546 N         -55.2330  -10.4550  -15.4440 N.am     37 THR   -0.4700
    547 CA        -53.8270  -10.8590  -15.3860 C.3      37 THR    0.3100
    548 C         -52.9390   -9.6560  -15.6740 C.2      37 THR    0.0700
    549 O         -52.9180   -9.1580  -16.7990 O.2      37 THR    0.0900
    550 CB        -53.5210  -11.9530  -16.4250 C.3      37 THR    0.1400
    551 CG2       -52.0520  -12.3410  -16.4070 C.3      37 THR    0.0900
    552 OG1       -54.3200  -13.1030  -16.1520 O.3      37 THR   -0.6600
    553 HN        -55.6340  -10.4220  -16.3560 H        37 THR    0.4300
    554 HA        -53.6270  -11.2250  -14.3890 H        37 THR   -0.2700
    555 HB        -53.7570  -11.5830  -17.4460 H        37 THR    0.0900
    556 HG1       -55.1890  -12.9150  -16.5120 H        37 THR    0.0900
    557 HG21      -51.7270  -12.5560  -15.3660 H        37 THR    0.0900
    558 HG22      -51.4360  -11.5070  -16.8040 H        37 THR    0.5100
    559 HG23      -51.8930  -13.2510  -17.0230 H        37 THR   -0.5100
    560 N         -52.1940   -9.1900  -14.6740 N.am     38 GLN   -0.4700
    561 CA        -51.4500   -7.9410  -14.8310 C.3      38 GLN    0.3100
    562 C         -50.3150   -8.0330  -15.8480 C.2      38 GLN    0.0700
    563 O         -50.0290   -7.0620  -16.5500 O.2      38 GLN    0.0900
    564 CB        -51.0070   -7.3600  -13.4800 C.3      38 GLN   -0.1800
    565 CG        -52.1930   -7.2110  -12.4930 C.3      38 GLN    0.0900
    566 CD        -52.3580   -5.8110  -11.9020 C.2      38 GLN    0.0900
    567 NE2       -51.3850   -5.2200  -11.3870 N.am     38 GLN   -0.1800
    568 OE1       -53.5640   -5.2840  -11.9530 O.2      38 GLN    0.0900
    569 HN        -52.1100   -9.6580  -13.7980 H        38 GLN    0.0900
    570 HA        -52.0920   -7.2390  -15.3420 H        38 GLN    0.5500
    571 HB1       -50.5510   -6.3620  -13.6490 H        38 GLN   -0.5500
    572 HB2       -50.2450   -8.0310  -13.0310 H        38 GLN   -0.6200
    573 HG1       -52.0430   -7.9230  -11.6530 H        38 GLN    0.3200
    574 HG2       -53.1310   -7.4710  -13.0280 H        38 GLN    0.3000
    575 HE21      -51.5020   -4.3040  -11.0040 H        38 GLN    0.5100
    576 HE22      -50.4890   -5.6630  -11.3590 H        38 GLN   -0.5100
    577 N         -49.7160   -9.2140  -15.9790 N.am     39 ARG   -0.4700
    578 CA        -48.7010   -9.4550  -17.0120 C.3      39 ARG    0.3100
    579 C         -49.2350   -9.3160  -18.4670 C.2      39 ARG    0.0700
    580 O         -48.4650   -9.1800  -19.4190 O.2      39 ARG    0.0900
    581 CB        -48.0740  -10.8320  -16.7850 C.3      39 ARG   -0.1800
    582 CG        -46.6830  -10.9850  -17.3590 C.3      39 ARG    0.0900
    583 CD        -46.0230  -12.2950  -16.9330 C.3      39 ARG    0.0900
    584 NE        -45.3330  -12.9400  -18.0570 N.pl3    39 ARG   -0.1800
    585 CZ        -44.2480  -12.4600  -18.6590 C.cat    39 ARG    0.0900
    586 NH1       -43.7040  -11.3130  -18.2620 N.pl3    39 ARG    0.0900
    587 NH2       -43.7010  -13.1260  -19.6690 N.pl3    39 ARG    0.2000
    588 HN        -49.9280   -9.9860  -15.3840 H        39 ARG    0.0900
    589 HA        -47.9540   -8.6790  -16.9440 H        39 ARG    0.0900
    590 HB1       -48.7310  -11.5970  -17.2510 H        39 ARG   -0.7000
    591 HB2       -48.0240  -11.0180  -15.6910 H        39 ARG    0.4400
    592 HG1       -46.0560  -10.1360  -17.0130 H        39 ARG    0.6400
    593 HG2       -46.7460  -10.9570  -18.4680 H        39 ARG   -0.8000
    594 HD1       -46.7940  -13.0000  -16.5570 H        39 ARG    0.4600
    595 HD2       -45.2690  -12.0960  -16.1420 H        39 ARG    0.4600
    596 HE        -45.7060  -13.8030  -18.3940 H        39 ARG   -0.8000
    597 HH11      -44.1120  -10.8030  -17.5040 H        39 ARG    0.4600
    598 HH12      -42.8890  -10.9600  -18.7200 H        39 ARG    0.4600
    599 HH21      -44.1830  -13.9030  -20.0750 H        39 ARG    0.5100
    600 HH22      -42.8080  -12.8500  -20.0250 H        39 ARG   -0.5100
    601 N         -50.5620   -9.3350  -18.6220 N.am     40 LEU   -0.4700
    602 CA        -51.2260   -9.2000  -19.9160 C.3      40 LEU    0.3100
    603 C         -51.7770   -7.7830  -20.1660 C.2      40 LEU    0.0700
    604 O         -52.3260   -7.4960  -21.2260 O.2      40 LEU    0.0900
    605 CB        -52.3620  -10.2270  -20.0270 C.3      40 LEU   -0.1800
    606 CG        -52.0210  -11.6940  -20.3310 C.3      40 LEU    0.0900
    607 CD1       -53.2710  -12.5900  -20.2710 C.3      40 LEU    0.0900
    608 CD2       -51.3180  -11.8500  -21.6770 C.3      40 LEU   -0.0900
    609 HN        -51.1710   -9.4440  -17.8410 H        40 LEU    0.0900
    610 HA        -50.4920   -9.3610  -20.6920 H        40 LEU   -0.2700
    611 HB1       -53.0390   -9.8780  -20.8330 H        40 LEU    0.0900
    612 HB2       -52.9080  -10.2140  -19.0620 H        40 LEU    0.0900
    613 HG        -51.2790  -12.0570  -19.5870 H        40 LEU    0.0900
    614 HD11      -54.0210  -12.2490  -21.0170 H        40 LEU   -0.2700
    615 HD12      -53.7270  -12.5360  -19.2590 H        40 LEU    0.0900
    616 HD13      -52.9950  -13.6410  -20.5020 H        40 LEU    0.0900
    617 HD21      -50.3690  -11.2720  -21.6820 H        40 LEU    0.0900
    618 HD22      -51.9700  -11.4680  -22.4910 H        40 LEU    0.5100
    619 HD23      -51.0810  -12.9200  -21.8590 H        40 LEU   -0.5100
    620 N         -51.6220   -6.8930  -19.1930 N.am     41 GLN   -0.4700
    621 CA        -52.1460   -5.5410  -19.3210 C.3      41 GLN    0.3100
    622 C         -51.2080   -4.5810  -20.0530 C.2      41 GLN    0.0700
    623 O         -50.8150   -3.5460  -19.5150 O.2      41 GLN    0.0900
    624 CB        -52.5930   -5.0080  -17.9600 C.3      41 GLN   -0.1800
    625 CG        -53.9120   -5.6310  -17.5450 C.3      41 GLN    0.0900
    626 CD        -54.1210   -5.7080  -16.0530 C.2      41 GLN    0.0900
    627 NE2       -55.2140   -6.3680  -15.6500 N.am     41 GLN   -0.1800
    628 OE1       -53.3270   -5.1900  -15.2630 O.2      41 GLN    0.0900
    629 HN        -51.1460   -7.1060  -18.3430 H        41 GLN    0.0900
    630 HA        -52.9790   -5.5690  -20.0060 H        41 GLN    0.5500
    631 HB1       -52.7120   -3.9060  -18.0190 H        41 GLN   -0.5500
    632 HB2       -51.8190   -5.2470  -17.2000 H        41 GLN   -0.6200
    633 HG1       -53.9580   -6.6640  -17.9520 H        41 GLN    0.3200
    634 HG2       -54.7380   -5.0300  -17.9780 H        41 GLN    0.3000
    635 HE21      -55.4150   -6.4570  -14.6750 H        41 GLN    0.5100
    636 HE22      -55.8310   -6.7720  -16.3260 H        41 GLN   -0.5100
    637 N         -50.8710   -4.9480  -21.2900 N.am     42 THR   -0.4700
    638 CA        -50.1790   -4.0870  -22.2530 C.3      42 THR    0.3100
    639 C         -51.1630   -3.2360  -23.0980 C.2      42 THR    0.0700
    640 O         -52.3650   -3.5260  -23.1430 O.2      42 THR    0.0900
    641 CB        -49.3420   -4.9280  -23.2500 C.3      42 THR    0.1400
    642 CG2       -48.4140   -5.9030  -22.5240 C.3      42 THR    0.0900
    643 OG1       -50.2210   -5.6450  -24.1290 O.3      42 THR   -0.6600
    644 HN        -51.0850   -5.8610  -21.6260 H        42 THR    0.4300
    645 HA        -49.5380   -3.4180  -21.7010 H        42 THR   -0.2700
    646 HB        -48.6900   -4.2610  -23.8540 H        42 THR    0.0900
    647 HG1       -49.6670   -6.2630  -24.6110 H        42 THR    0.0900
    648 HG21      -49.0080   -6.7110  -22.0440 H        42 THR    0.0900
    649 HG22      -47.8450   -5.3670  -21.7350 H        42 THR    0.5100
    650 HG23      -47.7090   -6.3650  -23.2480 H        42 THR   -0.5100
    651 N         -50.6410   -2.2000  -23.7730 N.am     43 LEU   -0.4700
    652 CA        -51.4240   -1.3750  -24.6780 C.3      43 LEU    0.3100
    653 C         -51.9140   -2.1740  -25.8780 C.2      43 LEU    0.0700
    654 O         -53.0730   -2.0370  -26.2770 O.2      43 LEU    0.0900
    655 CB        -50.6050   -0.1760  -25.1600 C.3      43 LEU   -0.1800
    656 CG        -50.2090    0.8890  -24.1340 C.3      43 LEU    0.0900
    657 CD1       -49.2730    1.8830  -24.7980 C.3      43 LEU    0.0900
    658 CD2       -51.4220    1.6060  -23.5320 C.3      43 LEU   -0.0900
    659 HN        -49.6810   -1.9500  -23.6830 H        43 LEU    0.0900
    660 HA        -52.3030   -1.0380  -24.1480 H        43 LEU   -0.2700
    661 HB1       -51.1950    0.3310  -25.9520 H        43 LEU    0.0900
    662 HB2       -49.6690   -0.5720  -25.6030 H        43 LEU    0.0900
    663 HG        -49.7000    0.4090  -23.2720 H        43 LEU    0.0900
    664 HD11      -49.7800    2.3680  -25.6590 H        43 LEU   -0.2700
    665 HD12      -48.3660    1.3590  -25.1690 H        43 LEU    0.0900
    666 HD13      -48.9790    2.6700  -24.0700 H        43 LEU    0.0900
    667 HD21      -52.0810    0.8740  -23.0180 H        43 LEU    0.0900
    668 HD22      -52.0040    2.1050  -24.3360 H        43 LEU    0.5100
    669 HD23      -51.0850    2.3620  -22.7910 H        43 LEU   -0.5100
    670 N         -51.0300   -3.0050  -26.4450 N.am     44 THR   -0.4700
    671 CA        -51.3790   -3.9030  -27.5430 C.3      44 THR    0.3100
    672 C         -52.6300   -4.7220  -27.2080 C.2      44 THR    0.0700
    673 O         -53.4780   -4.9410  -28.0750 O.2      44 THR    0.0900
    674 CB        -50.2100   -4.8600  -27.9070 C.3      44 THR    0.1400
    675 CG2       -50.5340   -5.6990  -29.1310 C.3      44 THR    0.0900
    676 OG1       -49.0230   -4.1120  -28.1830 O.3      44 THR   -0.6600
    677 HN        -50.0830   -3.0470  -26.1390 H        44 THR    0.4300
    678 HA        -51.6350   -3.2930  -28.3970 H        44 THR   -0.2700
    679 HB        -50.0100   -5.5480  -27.0570 H        44 THR    0.0900
    680 HG1       -49.2790   -3.4320  -28.8110 H        44 THR    0.0900
    681 HG21      -50.7260   -5.0400  -30.0050 H        44 THR    0.0900
    682 HG22      -51.4440   -6.3090  -28.9410 H        44 THR    0.5100
    683 HG23      -49.6790   -6.3660  -29.3700 H        44 THR   -0.5100
    684 N         -52.7560   -5.1480  -25.9470 N.am     45 ASN   -0.4700
    685 CA        -53.8760   -5.9930  -25.5320 C.3      45 ASN    0.3100
    686 C         -55.1880   -5.2570  -25.3390 C.2      45 ASN    0.0700
    687 O         -56.2530   -5.8850  -25.2080 O.2      45 ASN    0.0900
    688 CB        -53.5180   -6.8130  -24.2920 C.3      45 ASN   -0.1800
    689 CG        -52.7470   -8.0630  -24.6440 C.2      45 ASN    0.0900
    690 ND2       -52.1440   -8.6910  -23.6420 N.am     45 ASN    0.0900
    691 OD1       -52.6850   -8.4620  -25.8070 O.2      45 ASN    0.5500
    692 HN        -52.0980   -4.9100  -25.2370 H        45 ASN   -0.5500
    693 HA        -54.1200   -6.6480  -26.3540 H        45 ASN   -0.6200
    694 HB1       -54.4520   -7.1070  -23.7670 H        45 ASN    0.3200
    695 HB2       -52.8970   -6.1910  -23.6110 H        45 ASN    0.3000
    696 HD21      -52.2140   -8.3300  -22.7120 H        45 ASN    0.5100
    697 HD22      -51.6200   -9.5240  -23.8170 H        45 ASN   -0.5100
    698 N         -55.1220   -3.9280  -25.3180 N.am     46 LEU   -0.4700
    699 CA        -56.3390   -3.1210  -25.3210 C.3      46 LEU    0.3100
    700 C         -57.0050   -3.2410  -26.6930 C.2      46 LEU    0.0700
    701 O         -58.2320   -3.3620  -26.7950 O.2      46 LEU    0.0900
    702 CB        -56.0500   -1.6640  -24.9780 C.3      46 LEU   -0.1800
    703 CG        -55.6730   -1.3500  -23.5280 C.3      46 LEU    0.0900
    704 CD1       -55.2350    0.1010  -23.3950 C.3      46 LEU    0.0900
    705 CD2       -56.8160   -1.6380  -22.5690 C.3      46 LEU   -0.0900
    706 HN        -54.2570   -3.4320  -25.3010 H        46 LEU    0.0900
    707 HA        -57.0170   -3.5440  -24.5950 H        46 LEU   -0.2700
    708 HB1       -56.9570   -1.0730  -25.2250 H        46 LEU    0.0900
    709 HB2       -55.2130   -1.3260  -25.6240 H        46 LEU    0.0900
    710 HG        -54.8430   -2.0170  -23.2100 H        46 LEU    0.0900
    711 HD11      -56.0600    0.7780  -23.7020 H        46 LEU   -0.2700
    712 HD12      -54.3570    0.2920  -24.0480 H        46 LEU    0.0900
    713 HD13      -54.9710    0.3210  -22.3390 H        46 LEU    0.0900
    714 HD21      -57.1000   -2.7100  -22.6240 H        46 LEU    0.0900
    715 HD22      -57.7010   -1.0230  -22.8400 H        46 LEU    0.5100
    716 HD23      -56.5050   -1.4060  -21.5280 H        46 LEU   -0.5100
    717 N         -56.1850   -3.2410  -27.7450 N.am     47 PHE   -0.4700
    718 CA        -56.6770   -3.4760  -29.0830 C.3      47 PHE    0.3100
    719 C         -57.2360   -4.8980  -29.2090 C.2      47 PHE    0.0700
    720 O         -58.2840   -5.1010  -29.8350 O.2      47 PHE    0.0900
    721 CB        -55.5990   -3.1810  -30.1480 C.3      47 PHE   -0.1800
    722 CG        -54.9990   -1.7910  -30.0500 C.ar     47 PHE    0.0900
    723 CD1       -55.8110   -0.6610  -29.9680 C.ar     47 PHE    0.0900
    724 CD2       -53.6190   -1.6120  -30.0440 C.ar     47 PHE    0.0000
    725 CE1       -55.2540    0.6240  -29.8810 C.ar     47 PHE   -0.1150
    726 CE2       -53.0570   -0.3370  -29.9660 C.ar     47 PHE    0.1150
    727 CZ        -53.8740    0.7830  -29.8840 C.ar     47 PHE   -0.1150
    728 HN        -55.2040   -3.0820  -27.6560 H        47 PHE    0.1150
    729 HA        -57.5340   -2.8370  -29.2360 H        47 PHE   -0.1150
    730 HB1       -56.0500   -3.2720  -31.1590 H        47 PHE    0.1150
    731 HB2       -54.7650   -3.9060  -30.0340 H        47 PHE   -0.1150
    732 HD1       -56.8840   -0.7770  -29.9710 H        47 PHE    0.1150
    733 HD2       -52.9730   -2.4750  -30.1020 H        47 PHE   -0.1150
    734 HE1       -55.8980    1.4880  -29.8120 H        47 PHE    0.1150
    735 HE2       -51.9820   -0.2220  -29.9690 H        47 PHE    0.5100
    736 HZ        -53.4400    1.7700  -29.8240 H        47 PHE   -0.5100
    737 N         -56.5510   -5.8710  -28.5950 N.am     48 ILE   -0.4700
    738 CA        -57.0110   -7.2620  -28.5830 C.3      48 ILE    0.3100
    739 C         -58.3670   -7.3590  -27.9180 C.2      48 ILE    0.0700
    740 O         -59.2310   -8.0770  -28.3970 O.2      48 ILE    0.0900
    741 CB        -55.9880   -8.2240  -27.9220 C.3      48 ILE   -0.0900
    742 CG1       -54.6760   -8.2780  -28.7370 C.3      48 ILE    0.0900
    743 CG2       -56.5640   -9.6310  -27.7760 C.3      48 ILE   -0.2700
    744 CD        -54.7890   -8.9650  -30.1170 C.3      48 ILE    0.0900
    745 HN        -55.6940   -5.6920  -28.1170 H        48 ILE    0.0900
    746 HA        -57.1820   -7.5570  -29.6070 H        48 ILE    0.0900
    747 HB        -55.7160   -7.8340  -26.9190 H        48 ILE   -0.1800
    748 HG11      -53.9200   -8.8260  -28.1370 H        48 ILE    0.0900
    749 HG12      -54.3250   -7.2370  -28.8960 H        48 ILE    0.0900
    750 HG21      -56.9970   -9.9690  -28.7410 H        48 ILE   -0.2700
    751 HG22      -57.3680   -9.6320  -27.0070 H        48 ILE    0.0900
    752 HG23      -55.7620  -10.3400  -27.4780 H        48 ILE    0.0900
    753 HD1       -55.6470   -8.5450  -30.6850 H        48 ILE    0.0900
    754 HD2       -54.9510  -10.0560  -29.9850 H        48 ILE    0.5100
    755 HD3       -53.8600   -8.7930  -30.7030 H        48 ILE   -0.5100
    756 N         -58.5710   -6.5930  -26.8420 N.am     49 THR   -0.4700
    757 CA        -59.8610   -6.5370  -26.1610 C.3      49 THR    0.3100
    758 C         -60.9290   -6.0440  -27.1090 C.2      49 THR    0.0700
    759 O         -61.9980   -6.6450  -27.2180 O.2      49 THR    0.0900
    760 CB        -59.8070   -5.6460  -24.8930 C.3      49 THR    0.1400
    761 CG2       -61.1750   -5.5060  -24.2300 C.3      49 THR    0.0900
    762 OG1       -58.9190   -6.2400  -23.9480 O.3      49 THR   -0.6600
    763 HN        -57.8490   -6.0230  -26.4570 H        49 THR    0.4300
    764 HA        -60.1340   -7.5470  -25.8920 H        49 THR   -0.2700
    765 HB        -59.4360   -4.6320  -25.1540 H        49 THR    0.0900
    766 HG1       -58.0640   -6.2860  -24.3820 H        49 THR    0.0900
    767 HG21      -61.6360   -6.5070  -24.0910 H        49 THR    0.0900
    768 HG22      -61.8440   -4.8930  -24.8710 H        49 THR    0.5100
    769 HG23      -61.0660   -5.0250  -23.2340 H        49 THR   -0.5100
    770 N         -60.6230   -4.9520  -27.8070 N.am     50 SER   -0.4700
    771 CA        -61.5480   -4.3460  -28.7760 C.3      50 SER    0.3100
    772 C         -61.9920   -5.3650  -29.8200 C.2      50 SER    0.0700
    773 O         -63.1720   -5.5180  -30.0900 O.2      50 SER    0.0900
    774 CB        -60.8940   -3.1320  -29.4480 C.3      50 SER    0.0500
    775 OG        -61.8030   -2.4810  -30.3110 O.3      50 SER    0.0900
    776 HN        -59.7450   -4.4910  -27.7020 H        50 SER    0.0900
    777 HA        -62.4410   -4.0470  -28.2470 H        50 SER   -0.6600
    778 HB1       -60.0160   -3.4650  -30.0430 H        50 SER    0.4300
    779 HB2       -60.5620   -2.4100  -28.6720 H        50 SER    0.5100
    780 HG1       -61.5860   -2.7810  -31.1970 H        50 SER   -0.5100
    781 N         -61.0220   -6.0740  -30.3770 N.am     51 LEU   -0.4700
    782 CA        -61.2320   -7.1160  -31.3700 C.3      51 LEU    0.3100
    783 C         -62.0840   -8.2630  -30.8020 C.2      51 LEU    0.0700
    784 O         -62.9130   -8.8520  -31.4980 O.2      51 LEU    0.0900
    785 CB        -59.8600   -7.6220  -31.8310 C.3      51 LEU   -0.1800
    786 CG        -59.7310   -8.5550  -33.0260 C.3      51 LEU    0.0900
    787 CD1       -60.3850   -7.9980  -34.2890 C.3      51 LEU    0.0900
    788 CD2       -58.2610   -8.8230  -33.2720 C.3      51 LEU   -0.0900
    789 HN        -60.0690   -5.9180  -30.1290 H        51 LEU    0.0900
    790 HA        -61.7860   -6.6980  -32.1980 H        51 LEU   -0.2700
    791 HB1       -59.4100   -8.1500  -30.9660 H        51 LEU    0.0900
    792 HB2       -59.2530   -6.7240  -32.0640 H        51 LEU    0.0900
    793 HG        -60.2130   -9.5240  -32.7740 H        51 LEU    0.0900
    794 HD11      -59.9110   -7.0330  -34.5710 H        51 LEU   -0.2700
    795 HD12      -61.4670   -7.8220  -34.1100 H        51 LEU    0.0900
    796 HD13      -60.2570   -8.7140  -35.1290 H        51 LEU    0.0900
    797 HD21      -57.7640   -9.1270  -32.3260 H        51 LEU    0.0900
    798 HD22      -57.7680   -7.9030  -33.6520 H        51 LEU    0.5100
    799 HD23      -58.1440   -9.6420  -34.0130 H        51 LEU   -0.5100
    800 N         -61.8890   -8.5570  -29.5180 N.am     52 ALA   -0.4700
    801 CA        -62.6620   -9.5700  -28.8350 C.3      52 ALA    0.3100
    802 C         -64.1080   -9.1230  -28.6470 C.2      52 ALA    0.0700
    803 O         -65.0110   -9.9590  -28.5790 O.2      52 ALA    0.0900
    804 CB        -62.0260   -9.8940  -27.5090 C.3      52 ALA   -0.2700
    805 HN        -61.1990   -8.0910  -28.9690 H        52 ALA    0.0900
    806 HA        -62.6970  -10.4480  -29.4620 H        52 ALA    0.0900
    807 HB1       -62.1440   -9.0390  -26.8100 H        52 ALA    0.0900
    808 HB2       -60.9410  -10.0920  -27.6480 H        52 ALA    0.5100
    809 HB3       -62.5150  -10.7870  -27.0640 H        52 ALA   -0.5100
    810 N         -64.3300   -7.8120  -28.5700 N.am     53 CYS   -0.4700
    811 CA        -65.6810   -7.2770  -28.4440 C.3      53 CYS    0.3100
    812 C         -66.4530   -7.4080  -29.7470 C.2      53 CYS    0.0700
    813 O         -67.6200   -7.7970  -29.7470 O.2      53 CYS    0.0900
    814 CB        -65.6500   -5.8250  -27.9730 C.3      53 CYS   -0.1100
    815 SG        -65.1670   -5.6800  -26.2390 S.3      53 CYS    0.0900
    816 HN        -63.5900   -7.1440  -28.5920 H        53 CYS    0.0900
    817 HA        -66.2170   -7.8890  -27.7330 H        53 CYS   -0.2300
    818 HB1       -66.6600   -5.3850  -28.1150 H        53 CYS    0.1600
    819 HB2       -64.9330   -5.2620  -28.6060 H        53 CYS    0.5100
    820 HG1       -63.9070   -6.0360  -26.4410 H        53 CYS   -0.5100
    821 N         -65.7870   -7.1060  -30.8590 N.am     54 ALA   -0.4700
    822 CA        -66.3480   -7.3320  -32.1750 C.3      54 ALA    0.3100
    823 C         -66.7440   -8.8150  -32.3560 C.2      54 ALA    0.0700
    824 O         -67.8370   -9.1440  -32.8380 O.2      54 ALA    0.0900
    825 CB        -65.3530   -6.9240  -33.2080 C.3      54 ALA   -0.2700
    826 HN        -64.8730   -6.7090  -30.8360 H        54 ALA    0.0900
    827 HA        -67.2520   -6.7480  -32.2660 H        54 ALA    0.0900
    828 HB1       -64.4230   -7.5210  -33.0970 H        54 ALA    0.0900
    829 HB2       -65.1020   -5.8480  -33.0870 H        54 ALA    0.5100
    830 HB3       -65.7700   -7.0990  -34.2220 H        54 ALA   -0.5100
    831 N         -65.8560   -9.7120  -31.9500 N.am     55 ASP   -0.4700
    832 CA        -66.1450  -11.1280  -32.0270 C.3      55 ASP    0.3100
    833 C         -67.2900  -11.5120  -31.0710 C.2      55 ASP    0.0700
    834 O         -68.1890  -12.2600  -31.4480 O.2      55 ASP    0.0900
    835 CB        -64.8640  -11.9340  -31.7930 C.3      55 ASP   -0.2800
    836 CG        -63.9160  -11.9000  -33.0110 C.2      55 ASP    0.0900
    837 OD1       -64.4140  -11.7670  -34.1550 O.co2    55 ASP    0.0900
    838 OD2       -62.6770  -12.0150  -32.8250 O.co2    55 ASP    0.6200
    839 HN        -64.9650   -9.4570  -31.5810 H        55 ASP   -0.7600
    840 HA        -66.5520  -11.3380  -33.0040 H        55 ASP   -0.7600
    841 HB1       -65.1340  -12.9910  -31.5860 H        55 ASP    0.5100
    842 HB2       -64.3270  -11.5150  -30.9160 H        55 ASP   -0.5100
    843 N         -67.2930  -10.9350  -29.8650 N.am     56 LEU   -0.4700
    844 CA        -68.3600  -11.1670  -28.9000 C.3      56 LEU    0.3100
    845 C         -69.7350  -10.7610  -29.4400 C.2      56 LEU    0.0700
    846 O         -70.7240  -11.4790  -29.2500 O.2      56 LEU    0.0900
    847 CB        -68.0560  -10.4620  -27.5650 C.3      56 LEU   -0.1800
    848 CG        -68.9560  -10.6450  -26.3230 C.3      56 LEU    0.0900
    849 CD1       -69.4510  -12.0870  -26.1100 C.3      56 LEU    0.0900
    850 CD2       -68.2180  -10.1790  -25.0960 C.3      56 LEU   -0.0900
    851 HN        -66.5660  -10.3190  -29.5730 H        56 LEU    0.0900
    852 HA        -68.4460  -12.2320  -28.7490 H        56 LEU   -0.2700
    853 HB1       -68.0420   -9.3750  -27.7820 H        56 LEU    0.0900
    854 HB2       -67.0400  -10.7870  -27.2640 H        56 LEU    0.0900
    855 HG        -69.8420   -9.9830  -26.4310 H        56 LEU    0.0900
    856 HD11      -68.5850  -12.7720  -25.9810 H        56 LEU   -0.2700
    857 HD12      -70.0380  -12.4190  -26.9930 H        56 LEU    0.0900
    858 HD13      -70.0840  -12.1390  -25.1980 H        56 LEU    0.0900
    859 HD21      -67.9480   -9.1050  -25.1960 H        56 LEU    0.0900
    860 HD22      -67.2840  -10.7680  -24.9690 H        56 LEU    0.5100
    861 HD23      -68.8610  -10.3010  -24.1980 H        56 LEU   -0.5100
    862 N         -69.7980   -9.6170  -30.1190 N.am     57 VAL   -0.4700
    863 CA        -71.0480   -9.1490  -30.7270 C.3      57 VAL    0.3100
    864 C         -71.5340  -10.0990  -31.8290 C.2      57 VAL    0.0700
    865 O         -72.7210  -10.3310  -31.9960 O.2      57 VAL    0.0900
    866 CB        -70.9410   -7.6590  -31.2190 C.3      57 VAL   -0.0900
    867 CG1       -72.1640   -7.2600  -32.0630 C.3      57 VAL    0.0900
    868 CG2       -70.7770   -6.7000  -30.0110 C.3      57 VAL   -0.2700
    869 HN        -69.0020   -9.0300  -30.2440 H        57 VAL    0.0900
    870 HA        -71.8280   -9.2380  -29.9850 H        57 VAL    0.0900
    871 HB        -70.0220   -7.5430  -31.8320 H        57 VAL    0.0900
    872 HG11      -73.1000   -7.5290  -31.5290 H        57 VAL   -0.2700
    873 HG12      -72.1430   -7.7960  -33.0360 H        57 VAL    0.0900
    874 HG13      -72.1600   -6.1630  -32.2400 H        57 VAL    0.0900
    875 HG21      -69.8560   -6.9560  -29.4440 H        57 VAL    0.0900
    876 HG22      -71.6500   -6.7970  -29.3310 H        57 VAL    0.5100
    877 HG23      -70.6950   -5.6520  -30.3680 H        57 VAL   -0.5100
    878 N         -70.6080  -10.6600  -32.5860 N.am     58 VAL   -0.4700
    879 CA        -70.9670  -11.6810  -33.5450 C.3      58 VAL    0.3100
    880 C         -71.5840  -12.9140  -32.8450 C.2      58 VAL    0.0700
    881 O         -72.5900  -13.4580  -33.3010 O.2      58 VAL    0.0900
    882 CB        -69.7480  -12.0440  -34.3990 C.3      58 VAL   -0.0900
    883 CG1       -69.9930  -13.3250  -35.2370 C.3      58 VAL    0.0900
    884 CG2       -69.4190  -10.8680  -35.2860 C.3      58 VAL   -0.2700
    885 HN        -69.6450  -10.4110  -32.5340 H        58 VAL    0.0900
    886 HA        -71.7620  -11.2970  -34.1650 H        58 VAL    0.0900
    887 HB        -68.8750  -12.2100  -33.7320 H        58 VAL    0.0900
    888 HG11      -70.9560  -13.2440  -35.7840 H        58 VAL   -0.2700
    889 HG12      -70.0380  -14.2110  -34.5680 H        58 VAL    0.0900
    890 HG13      -69.1750  -13.4550  -35.9770 H        58 VAL    0.0900
    891 HG21      -69.1890   -9.9750  -34.6660 H        58 VAL    0.0900
    892 HG22      -70.2860  -10.6320  -35.9390 H        58 VAL    0.5100
    893 HG23      -68.5320  -11.1020  -35.9120 H        58 VAL   -0.5100
    894 N         -70.9870  -13.3260  -31.7260 N.am     59 GLY   -0.4700
    895 CA        -71.4770  -14.4460  -30.9310 C.3      59 GLY    0.3100
    896 C         -72.8400  -14.2550  -30.3030 C.2      59 GLY   -0.0200
    897 O         -73.6600  -15.1590  -30.3380 O.2      59 GLY    0.0900
    898 HN        -70.1660  -12.8790  -31.3790 H        59 GLY    0.0900
    899 HA1       -70.7590  -14.6150  -30.1420 H        59 GLY    0.5100
    900 HA2       -71.5220  -15.3050  -31.5830 H        59 GLY   -0.5100
    901 N         -73.0850  -13.0780  -29.7320 N.am     60 LEU   -0.4700
    902 CA        -74.3290  -12.8100  -29.0160 C.3      60 LEU    0.3100
    903 C         -75.4760  -12.3850  -29.9240 C.2      60 LEU    0.0700
    904 O         -76.6280  -12.6770  -29.6260 O.2      60 LEU    0.0900
    905 CB        -74.1270  -11.7470  -27.9270 C.3      60 LEU   -0.1800
    906 CG        -73.2210  -12.0600  -26.7270 C.3      60 LEU    0.0900
    907 CD1       -73.0340  -10.8210  -25.8550 C.3      60 LEU    0.0900
    908 CD2       -73.7800  -13.2270  -25.9000 C.3      60 LEU   -0.0900
    909 HN        -72.4310  -12.3270  -29.7690 H        60 LEU    0.0900
    910 HA        -74.6620  -13.7370  -28.5740 H        60 LEU   -0.2700
    911 HB1       -75.1300  -11.5020  -27.5220 H        60 LEU    0.0900
    912 HB2       -73.7080  -10.8490  -28.4250 H        60 LEU    0.0900
    913 HG        -72.2310  -12.4050  -27.0940 H        60 LEU    0.0900
    914 HD11      -74.0170  -10.4700  -25.4740 H        60 LEU   -0.2700
    915 HD12      -72.5730  -10.0050  -26.4510 H        60 LEU    0.0900
    916 HD13      -72.3840  -11.0640  -24.9870 H        60 LEU    0.0900
    917 HD21      -73.8540  -14.1400  -26.5290 H        60 LEU    0.0900
    918 HD22      -74.7950  -12.9720  -25.5240 H        60 LEU    0.5100
    919 HD23      -73.1060  -13.4410  -25.0430 H        60 LEU   -0.5100
    920 N         -75.1810  -11.7040  -31.0340 N.am     61 LEU   -0.4700
    921 CA        -76.2430  -11.1440  -31.8690 C.3      61 LEU    0.3100
    922 C         -76.2380  -11.6040  -33.3300 C.2      61 LEU    0.0700
    923 O         -77.2730  -12.0090  -33.8560 O.2      61 LEU    0.0900
    924 CB        -76.2580   -9.6160  -31.7820 C.3      61 LEU   -0.1800
    925 CG        -76.5040   -9.0340  -30.3830 C.3      61 LEU    0.0900
    926 CD1       -76.0780   -7.5550  -30.3060 C.3      61 LEU    0.0900
    927 CD2       -77.9590   -9.2430  -29.9220 C.3      61 LEU   -0.0900
    928 HN        -74.2430  -11.5500  -31.3380 H        61 LEU    0.0900
    929 HA        -77.1840  -11.5480  -31.5270 H        61 LEU   -0.2700
    930 HB1       -77.0570   -9.2410  -32.4560 H        61 LEU    0.0900
    931 HB2       -75.2780   -9.2410  -32.1430 H        61 LEU    0.0900
    932 HG        -75.9240   -9.6190  -29.6380 H        61 LEU    0.0900
    933 HD11      -76.6570   -6.9530  -31.0380 H        61 LEU   -0.2700
    934 HD12      -74.9970   -7.4610  -30.5450 H        61 LEU    0.0900
    935 HD13      -76.2730   -7.1590  -29.2870 H        61 LEU    0.0900
    936 HD21      -78.1980  -10.3260  -29.8880 H        61 LEU    0.0900
    937 HD22      -78.6550   -8.7480  -30.6330 H        61 LEU    0.5100
    938 HD23      -78.0980   -8.8170  -28.9050 H        61 LEU   -0.5100
    939 N         -75.0820  -11.5670  -33.9890 N.am     62 VAL   -0.4700
    940 CA        -75.0400  -11.8300  -35.4290 C.3      62 VAL    0.3100
    941 C         -75.3530  -13.2910  -35.7630 C.2      62 VAL    0.0700
    942 O         -76.2500  -13.5760  -36.5610 O.2      62 VAL    0.0900
    943 CB        -73.7040  -11.3770  -36.0700 C.3      62 VAL   -0.0900
    944 CG1       -73.6630  -11.7470  -37.5480 C.3      62 VAL    0.0900
    945 CG2       -73.5240   -9.8760  -35.8910 C.3      62 VAL   -0.2700
    946 HN        -74.2140  -11.3640  -33.5440 H        62 VAL    0.0900
    947 HA        -75.8640  -11.2990  -35.8820 H        62 VAL    0.0900
    948 HB        -72.8590  -11.8700  -35.5450 H        62 VAL    0.0900
    949 HG11      -74.5920  -11.4050  -38.0530 H        62 VAL   -0.2700
    950 HG12      -73.5830  -12.8500  -37.6600 H        62 VAL    0.0900
    951 HG13      -72.7940  -11.2580  -38.0360 H        62 VAL    0.0900
    952 HG21      -73.5110   -9.6180  -34.8100 H        62 VAL    0.0900
    953 HG22      -74.3660   -9.3340  -36.3740 H        62 VAL    0.5100
    954 HG23      -72.5630   -9.5520  -36.3440 H        62 VAL   -0.5100
    955 N         -74.6060  -14.2040  -35.1460 N.am     63 VAL   -0.4700
    956 CA        -74.7750  -15.6260  -35.3420 C.3      63 VAL    0.3100
    957 C         -76.1460  -16.1210  -34.8540 C.2      63 VAL    0.0700
    958 O         -76.8430  -16.7710  -35.6370 O.2      63 VAL    0.0900
    959 CB        -73.5480  -16.4450  -34.7700 C.3      63 VAL   -0.0900
    960 CG1       -73.8790  -17.9490  -34.6150 C.3      63 VAL    0.0900
    961 CG2       -72.3010  -16.2620  -35.6580 C.3      63 VAL   -0.2700
    962 HN        -73.8830  -13.9420  -34.5110 H        63 VAL    0.0900
    963 HA        -74.8760  -15.8030  -36.4020 H        63 VAL    0.0900
    964 HB        -73.2690  -16.0320  -33.7770 H        63 VAL    0.0900
    965 HG11      -74.1510  -18.3840  -35.6000 H        63 VAL   -0.2700
    966 HG12      -74.7390  -18.0780  -33.9220 H        63 VAL    0.0900
    967 HG13      -72.9950  -18.4920  -34.2190 H        63 VAL    0.0900
    968 HG21      -72.0160  -15.1880  -35.7000 H        63 VAL    0.0900
    969 HG22      -72.5170  -16.6120  -36.6900 H        63 VAL    0.5100
    970 HG23      -71.4500  -16.8380  -35.2380 H        63 VAL   -0.5100
    971 N         -76.5650  -15.8120  -33.5940 N.am     64 PRO   -0.2900
    972 CA        -77.9110  -16.2570  -33.1920 C.3      64 PRO    0.0000
    973 C         -78.9880  -15.8910  -34.2110 C.2      64 PRO    0.0900
    974 O         -79.7680  -16.7640  -34.5990 O.2      64 PRO    0.0900
    975 CB        -78.1570  -15.5410  -31.8640 C.3      64 PRO    0.0200
    976 CG        -76.8140  -15.3780  -31.2810 C.3      64 PRO    0.0900
    977 CD        -75.8520  -15.1960  -32.4570 C.3      64 PRO   -0.1800
    978 HA        -77.9440  -17.3330  -33.1330 H        64 PRO    0.0900
    979 HB1       -78.8060  -16.1510  -31.2000 H        64 PRO    0.0900
    980 HB2       -78.6390  -14.5550  -32.0290 H        64 PRO   -0.1800
    981 HG1       -76.7850  -14.4880  -30.6170 H        64 PRO    0.0900
    982 HG2       -76.5360  -16.2770  -30.6890 H        64 PRO    0.0900
    983 HD1       -75.6630  -14.1230  -32.6650 H        64 PRO    0.5100
    984 HD2       -74.8920  -15.7240  -32.2820 H        64 PRO   -0.5100
    985 N         -79.0100  -14.6380  -34.6760 N.am     65 PHE   -0.4700
    986 CA        -79.9990  -14.2200  -35.6780 C.3      65 PHE    0.3100
    987 C         -79.8610  -14.9460  -37.0170 C.2      65 PHE    0.0700
    988 O         -80.8560  -15.3080  -37.6470 O.2      65 PHE    0.0900
    989 CB        -79.9640  -12.7000  -35.9050 C.3      65 PHE   -0.1800
    990 CG        -80.7820  -11.9050  -34.9120 C.ar     65 PHE    0.0900
    991 CD1       -82.1760  -11.8900  -34.9770 C.ar     65 PHE    0.0900
    992 CD2       -80.1560  -11.1400  -33.9340 C.ar     65 PHE    0.0000
    993 CE1       -82.9270  -11.1490  -34.0770 C.ar     65 PHE   -0.1150
    994 CE2       -80.9020  -10.3910  -33.0320 C.ar     65 PHE    0.1150
    995 CZ        -82.2950  -10.3980  -33.1040 C.ar     65 PHE   -0.1150
    996 HN        -78.3680  -13.9410  -34.3680 H        65 PHE    0.1150
    997 HA        -80.9750  -14.5200  -35.3250 H        65 PHE   -0.1150
    998 HB1       -80.3670  -12.4730  -36.9150 H        65 PHE    0.1150
    999 HB2       -78.9150  -12.3440  -35.8230 H        65 PHE   -0.1150
   1000 HD1       -82.6770  -12.4640  -35.7430 H        65 PHE    0.1150
   1001 HD2       -79.0770  -11.1270  -33.8760 H        65 PHE   -0.1150
   1002 HE1       -84.0050  -11.1600  -34.1360 H        65 PHE    0.1150
   1003 HE2       -80.4030   -9.8050  -32.2730 H        65 PHE    0.5100
   1004 HZ        -82.8780   -9.8180  -32.4040 H        65 PHE   -0.5100
   1005 N         -78.6330  -15.1450  -37.4670 N.am     66 GLY   -0.4700
   1006 CA        -78.3960  -15.8460  -38.7290 C.3      66 GLY    0.3100
   1007 C         -78.7930  -17.3080  -38.6030 C.2      66 GLY   -0.0200
   1008 O         -79.2750  -17.9090  -39.5600 O.2      66 GLY    0.0900
   1009 HN        -77.8240  -14.8320  -36.9750 H        66 GLY    0.0900
   1010 HA1       -77.3460  -15.7740  -38.9700 H        66 GLY    0.5100
   1011 HA2       -78.9880  -15.3750  -39.5000 H        66 GLY   -0.5100
   1012 N         -78.5880  -17.8700  -37.4100 N.am     67 ALA   -0.4700
   1013 CA        -78.9690  -19.2360  -37.0990 C.3      67 ALA    0.3100
   1014 C         -80.4790  -19.4500  -37.3140 C.2      67 ALA    0.0700
   1015 O         -80.8890  -20.3470  -38.0670 O.2      67 ALA    0.0900
   1016 CB        -78.5700  -19.5710  -35.6590 C.3      67 ALA   -0.2700
   1017 HN        -78.1550  -17.3680  -36.6660 H        67 ALA    0.0900
   1018 HA        -78.4670  -19.8940  -37.7930 H        67 ALA    0.0900
   1019 HB1       -79.2120  -19.0110  -34.9450 H        67 ALA    0.0900
   1020 HB2       -77.5110  -19.2860  -35.4830 H        67 ALA    0.5100
   1021 HB3       -78.7010  -20.6590  -35.4730 H        67 ALA   -0.5100
   1022 N         -81.3020  -18.6060  -36.6810 N.am     68 THR   -0.4700
   1023 CA        -82.7520  -18.7370  -36.7790 C.3      68 THR    0.3100
   1024 C         -83.2120  -18.7160  -38.2350 C.2      68 THR    0.0700
   1025 O         -84.2220  -19.3000  -38.5840 O.2      68 THR    0.0900
   1026 CB        -83.5100  -17.6340  -36.0030 C.3      68 THR    0.1400
   1027 CG2       -83.0300  -17.5340  -34.5210 C.3      68 THR    0.0900
   1028 OG1       -83.3550  -16.3790  -36.6790 O.3      68 THR   -0.6600
   1029 HN        -80.9640  -17.8570  -36.1170 H        68 THR    0.4300
   1030 HA        -83.0180  -19.7070  -36.3860 H        68 THR   -0.2700
   1031 HB        -84.5910  -17.8850  -35.9480 H        68 THR    0.0900
   1032 HG1       -82.4140  -16.2790  -36.8400 H        68 THR    0.0900
   1033 HG21      -81.9460  -17.2950  -34.4860 H        68 THR    0.0900
   1034 HG22      -83.1970  -18.5030  -34.0040 H        68 THR    0.5100
   1035 HG23      -83.5880  -16.7300  -33.9960 H        68 THR   -0.5100
   1036 N         -82.4660  -18.0320  -39.0880 N.am     69 LEU   -0.4700
   1037 CA        -82.8430  -17.9030  -40.4910 C.3      69 LEU    0.3100
   1038 C         -82.4780  -19.1590  -41.2590 C.2      69 LEU    0.0700
   1039 O         -83.2220  -19.5970  -42.1210 O.2      69 LEU    0.0900
   1040 CB        -82.1720  -16.6670  -41.1160 C.3      69 LEU   -0.1800
   1041 CG        -82.4180  -16.3110  -42.5840 C.3      69 LEU    0.0900
   1042 CD1       -83.8570  -15.9190  -42.8200 C.3      69 LEU    0.0900
   1043 CD2       -81.4830  -15.1870  -43.0570 C.3      69 LEU   -0.0900
   1044 HN        -81.6220  -17.5790  -38.8140 H        69 LEU    0.0900
   1045 HA        -83.9180  -17.8130  -40.5420 H        69 LEU   -0.2700
   1046 HB1       -81.0780  -16.8060  -41.0000 H        69 LEU    0.0900
   1047 HB2       -82.4950  -15.7930  -40.5160 H        69 LEU    0.0900
   1048 HG        -82.1710  -17.1890  -43.2180 H        69 LEU    0.0900
   1049 HD11      -84.1180  -15.0350  -42.1990 H        69 LEU   -0.2700
   1050 HD12      -84.5280  -16.7580  -42.5410 H        69 LEU    0.0900
   1051 HD13      -84.0080  -15.6580  -43.8900 H        69 LEU    0.0900
   1052 HD21      -80.4230  -15.5020  -42.9520 H        69 LEU    0.0900
   1053 HD22      -81.6440  -14.2770  -42.4420 H        69 LEU    0.5100
   1054 HD23      -81.6800  -14.9570  -44.1260 H        69 LEU   -0.5100
   1055 N         -81.3230  -19.7380  -40.9460 N.am     70 VAL   -0.4700
   1056 CA        -80.8450  -20.9610  -41.5890 C.3      70 VAL    0.3100
   1057 C         -81.6840  -22.1660  -41.1340 C.2      70 VAL    0.0700
   1058 O         -82.0460  -23.0130  -41.9400 O.2      70 VAL    0.0900
   1059 CB        -79.3270  -21.1800  -41.2800 C.3      70 VAL   -0.0900
   1060 CG1       -78.8700  -22.5810  -41.6420 C.3      70 VAL    0.0900
   1061 CG2       -78.4620  -20.1370  -42.0030 C.3      70 VAL   -0.2700
   1062 HN        -80.7230  -19.3570  -40.2480 H        70 VAL    0.0900
   1063 HA        -81.0030  -20.8650  -42.6530 H        70 VAL    0.0900
   1064 HB        -79.1510  -21.0110  -40.1970 H        70 VAL    0.0900
   1065 HG11      -79.1900  -22.8320  -42.6770 H        70 VAL   -0.2700
   1066 HG12      -79.3200  -23.3180  -40.9440 H        70 VAL    0.0900
   1067 HG13      -77.7630  -22.6440  -41.5890 H        70 VAL    0.0900
   1068 HG21      -78.7430  -19.1130  -41.6730 H        70 VAL    0.0900
   1069 HG22      -78.6180  -20.2100  -43.1010 H        70 VAL    0.5100
   1070 HG23      -77.3890  -20.3040  -41.7660 H        70 VAL   -0.5100
   1071 N         -81.9990  -22.2160  -39.8360 N.am     71 VAL   -0.4700
   1072 CA        -82.7400  -23.3140  -39.2210 C.3      71 VAL    0.3100
   1073 C         -84.2220  -23.2980  -39.6140 C.2      71 VAL    0.0700
   1074 O         -84.7650  -24.3210  -40.0370 O.2      71 VAL    0.0900
   1075 CB        -82.5640  -23.2910  -37.6690 C.3      71 VAL   -0.0900
   1076 CG1       -83.6430  -24.1140  -36.9450 C.3      71 VAL    0.0900
   1077 CG2       -81.1840  -23.7690  -37.2960 C.3      71 VAL   -0.2700
   1078 HN        -81.7330  -21.4840  -39.2140 H        71 VAL    0.0900
   1079 HA        -82.3660  -24.2410  -39.6280 H        71 VAL    0.0900
   1080 HB        -82.6190  -22.2390  -37.3170 H        71 VAL    0.0900
   1081 HG11      -83.7210  -25.1250  -37.4000 H        71 VAL   -0.2700
   1082 HG12      -84.6280  -23.6080  -37.0350 H        71 VAL    0.0900
   1083 HG13      -83.3760  -24.2270  -35.8730 H        71 VAL    0.0900
   1084 HG21      -80.4150  -23.1100  -37.7540 H        71 VAL    0.0900
   1085 HG22      -81.0290  -24.8050  -37.6680 H        71 VAL    0.5100
   1086 HG23      -81.0600  -23.7450  -36.1930 H        71 VAL   -0.5100
   1087 N         -84.8670  -22.1350  -39.4870 N.am     72 ARG   -0.4700
   1088 CA        -86.3150  -22.0160  -39.6910 C.3      72 ARG    0.3100
   1089 C         -86.6810  -21.6610  -41.1220 C.2      72 ARG    0.0700
   1090 O         -87.8420  -21.6510  -41.4730 O.2      72 ARG    0.0900
   1091 CB        -86.9470  -21.0200  -38.6990 C.3      72 ARG   -0.1800
   1092 CG        -86.7790  -21.3860  -37.2020 C.3      72 ARG    0.0900
   1093 CD        -87.6330  -22.6010  -36.7710 C.3      72 ARG    0.0900
   1094 NE        -89.0260  -22.4400  -37.1900 N.pl3    72 ARG   -0.1800
   1095 CZ        -89.9430  -21.7780  -36.4900 C.cat    72 ARG    0.0900
   1096 NH1       -89.6430  -21.2280  -35.3160 N.pl3    72 ARG    0.0900
   1097 NH2       -91.1730  -21.6650  -36.9660 N.pl3    72 ARG    0.2000
   1098 HN        -84.3910  -21.2910  -39.2490 H        72 ARG    0.0900
   1099 HA        -86.7480  -22.9970  -39.5580 H        72 ARG    0.0900
   1100 HB1       -88.0330  -20.9540  -38.9200 H        72 ARG   -0.7000
   1101 HB2       -86.4850  -20.0250  -38.8660 H        72 ARG    0.4400
   1102 HG1       -87.0730  -20.5090  -36.5880 H        72 ARG    0.6400
   1103 HG2       -85.7100  -21.6180  -37.0110 H        72 ARG   -0.8000
   1104 HD1       -87.6180  -22.7010  -35.6650 H        72 ARG    0.4600
   1105 HD2       -87.2390  -23.5270  -37.2430 H        72 ARG    0.4600
   1106 HE        -89.3050  -22.8540  -38.0560 H        72 ARG   -0.8000
   1107 HH11      -88.7160  -21.3090  -34.9480 H        72 ARG    0.4600
   1108 HH12      -90.3430  -20.7330  -34.8010 H        72 ARG    0.4600
   1109 HH21      -91.4090  -22.0760  -37.8460 H        72 ARG    0.5100
   1110 HH22      -91.8670  -21.1680  -36.4440 H        72 ARG   -0.5100
   1111 N         -85.6930  -21.3860  -41.9620 N.am     73 GLY   -0.4700
   1112 CA        -85.9520  -21.0420  -43.3680 C.3      73 GLY    0.3100
   1113 C         -86.5920  -19.6880  -43.6990 C.2      73 GLY   -0.0200
   1114 O         -86.8110  -19.3870  -44.8780 O.2      73 GLY    0.0900
   1115 HN        -84.7370  -21.4000  -41.6790 H        73 GLY    0.0900
   1116 HA1       -86.6060  -21.8120  -43.7510 H        73 GLY    0.5100
   1117 HA2       -84.9960  -21.0810  -43.8680 H        73 GLY   -0.5100
   1118 N         -86.9170  -18.8730  -42.6860 N.am     74 THR   -0.4700
   1119 CA        -87.4850  -17.5230  -42.8950 C.3      74 THR    0.3100
   1120 C         -87.0320  -16.5340  -41.8200 C.2      74 THR    0.0700
   1121 O         -86.5230  -16.9430  -40.7650 O.2      74 THR    0.0900
   1122 CB        -89.0740  -17.4790  -42.9270 C.3      74 THR    0.1400
   1123 CG2       -89.6510  -18.3660  -44.0070 C.3      74 THR    0.0900
   1124 OG1       -89.6290  -17.8420  -41.6510 O.3      74 THR   -0.6600
   1125 HN        -86.7880  -19.1460  -41.7360 H        74 THR    0.4300
   1126 HA        -87.0960  -17.1580  -43.8340 H        74 THR   -0.2700
   1127 HB        -89.4110  -16.4520  -43.1810 H        74 THR    0.0900
   1128 HG1       -89.3220  -18.7340  -41.4730 H        74 THR    0.0900
   1129 HG21      -89.3450  -19.4210  -43.8380 H        74 THR    0.0900
   1130 HG22      -89.2760  -18.0420  -45.0010 H        74 THR    0.5100
   1131 HG23      -90.7600  -18.3100  -43.9880 H        74 THR   -0.5100
   1132 N         -87.2290  -15.2380  -42.0860 N.am     75 TRP   -0.4700
   1133 CA        -86.9840  -14.2210  -41.0820 C.3      75 TRP    0.3100
   1134 C         -88.2260  -14.0630  -40.1780 C.2      75 TRP    0.0700
   1135 O         -89.3010  -13.7100  -40.6500 O.2      75 TRP    0.0900
   1136 CB        -86.5400  -12.8850  -41.7280 C.3      75 TRP   -0.1800
   1137 CG        -86.1020  -11.8550  -40.7060 C.ar     75 TRP    0.0900
   1138 CD1       -86.8190  -10.7880  -40.2620 C.ar     75 TRP    0.0900
   1139 CD2       -84.8620  -11.8360  -39.9740 C.ar     75 TRP   -0.0300
   1140 CE2       -84.9020  -10.7080  -39.1140 C.ar     75 TRP   -0.1500
   1141 CE3       -83.7160  -12.6490  -39.9780 C.ar     75 TRP    0.2200
   1142 NE1       -86.1050  -10.0900  -39.3120 N.ar     75 TRP   -0.5100
   1143 CZ2       -83.8570  -10.3860  -38.2480 C.ar     75 TRP    0.3700
   1144 CZ3       -82.6730  -12.3250  -39.1310 C.ar     75 TRP    0.2400
   1145 CH2       -82.7490  -11.2020  -38.2730 C.ar     75 TRP    0.1100
   1146 HN        -87.5490  -14.9180  -42.9730 H        75 TRP   -0.2500
   1147 HA        -86.2140  -14.5870  -40.4190 H        75 TRP    0.1700
   1148 HB1       -87.3900  -12.4650  -42.3080 H        75 TRP   -0.2000
   1149 HB2       -85.6910  -13.0830  -42.4170 H        75 TRP    0.1400
   1150 HD1       -87.8080  -10.5230  -40.6060 H        75 TRP   -0.2700
   1151 HE1       -86.4090   -9.2830  -38.8540 H        75 TRP    0.1600
   1152 HE3       -83.6350  -13.5120  -40.6230 H        75 TRP   -0.1400
   1153 HZ2       -83.8980   -9.5390  -37.5800 H        75 TRP    0.1400
   1154 HZ3       -81.7850  -12.9400  -39.1240 H        75 TRP    0.5100
   1155 HH2       -81.9180  -10.9790  -37.6210 H        75 TRP   -0.5100
   1156 N         -88.0710  -14.3270  -38.8790 N.am     76 LEU   -0.4700
   1157 CA        -89.1830  -14.3020  -37.9280 C.3      76 LEU    0.3100
   1158 C         -89.3000  -13.0010  -37.1460 C.2      76 LEU    0.0700
   1159 O         -90.2320  -12.8450  -36.3610 O.2      76 LEU    0.0900
   1160 CB        -89.0450  -15.4390  -36.8990 C.3      76 LEU   -0.1800
   1161 CG        -88.8760  -16.9030  -37.3200 C.3      76 LEU    0.0900
   1162 CD1       -88.4290  -17.7590  -36.1310 C.3      76 LEU    0.0900
   1163 CD2       -90.1530  -17.4510  -37.9250 C.3      76 LEU   -0.0900
   1164 HN        -87.1800  -14.5550  -38.4940 H        76 LEU    0.0900
   1165 HA        -90.1000  -14.4110  -38.4860 H        76 LEU   -0.2700
   1166 HB1       -89.9550  -15.4000  -36.2690 H        76 LEU    0.0900
   1167 HB2       -88.1610  -15.1900  -36.2800 H        76 LEU    0.0900
   1168 HG        -88.1160  -16.9690  -38.1270 H        76 LEU    0.0900
   1169 HD11      -89.1860  -17.7090  -35.3190 H        76 LEU   -0.2700
   1170 HD12      -87.4610  -17.3830  -35.7370 H        76 LEU    0.0900
   1171 HD13      -88.3180  -18.8180  -36.4480 H        76 LEU    0.0900
   1172 HD21      -90.4340  -16.8610  -38.8240 H        76 LEU    0.0900
   1173 HD22      -90.9800  -17.3860  -37.1850 H        76 LEU    0.5100
   1174 HD23      -90.0040  -18.5090  -38.2280 H        76 LEU   -0.5100
   1175 N         -88.3710  -12.0650  -37.3430 N.am     77 TRP   -0.4700
   1176 CA        -88.1860  -10.9930  -36.3540 C.3      77 TRP    0.3100
   1177 C         -88.5970   -9.5940  -36.7970 C.2      77 TRP    0.0700
   1178 O         -88.4620   -8.6230  -36.0360 O.2      77 TRP    0.0900
   1179 CB        -86.7410  -10.9950  -35.8390 C.3      77 TRP   -0.1800
   1180 CG        -86.2660  -12.3570  -35.4990 C.ar     77 TRP    0.0900
   1181 CD1       -85.4160  -13.1390  -36.2300 C.ar     77 TRP    0.0900
   1182 CD2       -86.6390  -13.1240  -34.3560 C.ar     77 TRP   -0.0300
   1183 CE2       -85.9650  -14.3640  -34.4480 C.ar     77 TRP   -0.1500
   1184 CE3       -87.4790  -12.8860  -33.2570 C.ar     77 TRP    0.2200
   1185 NE1       -85.2290  -14.3450  -35.6050 N.ar     77 TRP   -0.5100
   1186 CZ2       -86.1060  -15.3710  -33.4780 C.ar     77 TRP    0.3700
   1187 CZ3       -87.6200  -13.8900  -32.2880 C.ar     77 TRP    0.2400
   1188 CH2       -86.9380  -15.1140  -32.4090 C.ar     77 TRP    0.1100
   1189 HN        -87.7790  -12.0470  -38.1450 H        77 TRP   -0.2500
   1190 HA        -88.8760  -11.1610  -35.5400 H        77 TRP    0.1700
   1191 HB1       -86.6790  -10.3610  -34.9290 H        77 TRP   -0.2000
   1192 HB2       -86.0760  -10.5740  -36.6230 H        77 TRP    0.1400
   1193 HD1       -84.9580  -12.8500  -37.1640 H        77 TRP   -0.2700
   1194 HE1       -84.6630  -15.0720  -35.9300 H        77 TRP    0.1600
   1195 HE3       -88.0140  -11.9550  -33.1440 H        77 TRP   -0.1400
   1196 HZ2       -85.5900  -16.3160  -33.5510 H        77 TRP    0.1400
   1197 HZ3       -88.2620  -13.7210  -31.4370 H        77 TRP    0.5100
   1198 HH2       -87.0680  -15.8690  -31.6480 H        77 TRP   -0.5100
   1199 N         -89.1060   -9.4890  -38.0190 N.am     78 GLY   -0.4700
   1200 CA        -89.6260   -8.2150  -38.5120 C.3      78 GLY    0.3100
   1201 C         -88.5980   -7.3410  -39.2120 C.2      78 GLY   -0.0200
   1202 O         -87.4000   -7.6630  -39.2270 O.2      78 GLY    0.0900
   1203 HN        -89.1570  -10.2610  -38.6460 H        78 GLY    0.0900
   1204 HA1       -90.0170   -7.6740  -37.6630 H        78 GLY    0.5100
   1205 HA2       -90.4200   -8.4380  -39.2090 H        78 GLY   -0.5100
   1206 N         -89.0650   -6.2250  -39.7790 N.am     79 SER   -0.4700
   1207 CA        -88.2510   -5.3790  -40.6600 C.3      79 SER    0.3100
   1208 C         -87.1180   -4.6320  -39.9810 C.2      79 SER    0.0700
   1209 O         -86.0060   -4.5470  -40.5200 O.2      79 SER    0.0900
   1210 CB        -89.1220   -4.3760  -41.4130 C.3      79 SER    0.0500
   1211 OG        -89.3760   -4.8570  -42.7190 O.3      79 SER    0.0900
   1212 HN        -90.0010   -5.9150  -39.6260 H        79 SER    0.0900
   1213 HA        -87.7350   -6.0230  -41.3570 H        79 SER   -0.6600
   1214 HB1       -88.6000   -3.3980  -41.4840 H        79 SER    0.4300
   1215 HB2       -90.0890   -4.2410  -40.8830 H        79 SER    0.5100
   1216 HG1       -88.5410   -4.8030  -43.1880 H        79 SER   -0.5100
   1217 N         -87.4100   -4.0770  -38.8080 N.am     80 PHE   -0.4700
   1218 CA        -86.4430   -3.2910  -38.0740 C.3      80 PHE    0.3100
   1219 C         -85.2350   -4.1360  -37.6520 C.2      80 PHE    0.0700
   1220 O         -84.0820   -3.7930  -37.9460 O.2      80 PHE    0.0900
   1221 CB        -87.1160   -2.6450  -36.8620 C.3      80 PHE   -0.1800
   1222 CG        -86.1700   -1.8890  -35.9830 C.ar     80 PHE    0.0900
   1223 CD1       -85.6270   -0.6670  -36.4000 C.ar     80 PHE    0.0900
   1224 CD2       -85.8100   -2.3960  -34.7310 C.ar     80 PHE    0.0000
   1225 CE1       -84.7340    0.0470  -35.5770 C.ar     80 PHE   -0.1150
   1226 CE2       -84.9220   -1.6950  -33.8970 C.ar     80 PHE    0.1150
   1227 CZ        -84.3820   -0.4690  -34.3210 C.ar     80 PHE   -0.1150
   1228 HN        -88.3060   -4.1770  -38.3830 H        80 PHE    0.1150
   1229 HA        -86.0480   -2.5350  -38.7360 H        80 PHE   -0.1150
   1230 HB1       -87.5850   -3.4350  -36.2380 H        80 PHE    0.1150
   1231 HB2       -87.8870   -1.9260  -37.2120 H        80 PHE   -0.1150
   1232 HD1       -85.8970   -0.2660  -37.3670 H        80 PHE    0.1150
   1233 HD2       -86.2190   -3.3400  -34.4010 H        80 PHE   -0.1150
   1234 HE1       -84.3220    0.9880  -35.9120 H        80 PHE    0.1150
   1235 HE2       -84.6560   -2.0970  -32.9310 H        80 PHE    0.5100
   1236 HZ        -83.6990    0.0730  -33.6840 H        80 PHE   -0.5100
   1237 N         -85.5060   -5.2560  -36.9840 N.am     81 LEU   -0.4700
   1238 CA        -84.4500   -6.1590  -36.5410 C.3      81 LEU    0.3100
   1239 C         -83.6610   -6.7730  -37.6990 C.2      81 LEU    0.0700
   1240 O         -82.4990   -7.1520  -37.5370 O.2      81 LEU    0.0900
   1241 CB        -85.0170   -7.2420  -35.6170 C.3      81 LEU   -0.1800
   1242 CG        -85.5250   -6.7570  -34.2620 C.3      81 LEU    0.0900
   1243 CD1       -86.0920   -7.9280  -33.5120 C.3      81 LEU    0.0900
   1244 CD2       -84.4170   -6.0580  -33.4470 C.3      81 LEU   -0.0900
   1245 HN        -86.4390   -5.5270  -36.7610 H        81 LEU    0.0900
   1246 HA        -83.7080   -5.5740  -36.0190 H        81 LEU   -0.2700
   1247 HB1       -84.2170   -7.9910  -35.4370 H        81 LEU    0.0900
   1248 HB2       -85.8610   -7.7350  -36.1440 H        81 LEU    0.0900
   1249 HG        -86.3120   -5.9860  -34.4090 H        81 LEU    0.0900
   1250 HD11      -85.3080   -8.7010  -33.3600 H        81 LEU   -0.2700
   1251 HD12      -86.9270   -8.3790  -34.0900 H        81 LEU    0.0900
   1252 HD13      -86.4620   -7.5970  -32.5180 H        81 LEU    0.0900
   1253 HD21      -84.0320   -5.1760  -34.0040 H        81 LEU    0.0900
   1254 HD22      -83.5750   -6.7610  -33.2720 H        81 LEU    0.5100
   1255 HD23      -84.8250   -5.7120  -32.4730 H        81 LEU   -0.5100
   1256 N         -84.2800   -6.8550  -38.8710 N.am     82 CYS   -0.4700
   1257 CA        -83.5770   -7.3160  -40.0640 C.3      82 CYS    0.3100
   1258 C         -82.5200   -6.2890  -40.4680 C.2      82 CYS    0.0700
   1259 O         -81.3760   -6.6350  -40.8010 O.2      82 CYS    0.0900
   1260 CB        -84.5700   -7.5740  -41.1920 C.3      82 CYS   -0.1000
   1261 SG        -83.8680   -7.7660  -42.8180 S.3      82 CYS    0.0900
   1262 HN        -85.2380   -6.6080  -38.9880 H        82 CYS    0.0900
   1263 HA        -83.0470   -8.2240  -39.8140 H        82 CYS   -0.0800
   1264 HB1       -85.2810   -6.7220  -41.2160 H        82 CYS    0.5100
   1265 HB2       -85.1330   -8.4970  -40.9410 H        82 CYS   -0.5100
   1266 N         -82.9030   -5.0160  -40.3930 N.am     83 GLU   -0.4700
   1267 CA        -81.9940   -3.9190  -40.6890 C.3      83 GLU    0.3100
   1268 C         -80.9320   -3.7430  -39.6180 C.2      83 GLU    0.0700
   1269 O         -79.7560   -3.5490  -39.9350 O.2      83 GLU    0.0900
   1270 CB        -82.7630   -2.6170  -40.8970 C.3      83 GLU   -0.1800
   1271 CG        -83.4570   -2.5500  -42.2430 C.3      83 GLU    0.0900
   1272 CD        -84.3220   -1.3210  -42.3710 C.2      83 GLU    0.0900
   1273 OE1       -84.0360   -0.3150  -41.6830 O.co2    83 GLU   -0.2800
   1274 OE2       -85.2900   -1.3630  -43.1620 O.co2    83 GLU    0.0900
   1275 HN        -83.8290   -4.7580  -40.1290 H        83 GLU    0.0900
   1276 HA        -81.4430   -4.1740  -41.5810 H        83 GLU    0.6200
   1277 HB1       -82.0520   -1.7660  -40.8200 H        83 GLU   -0.7600
   1278 HB2       -83.5260   -2.5210  -40.0960 H        83 GLU   -0.7600
   1279 HG1       -84.0960   -3.4500  -42.3680 H        83 GLU    0.5100
   1280 HG2       -82.6920   -2.5320  -43.0480 H        83 GLU   -0.5100
   1281 N         -81.3320   -3.8190  -38.3510 N.am     84 LEU   -0.4700
   1282 CA        -80.3560   -3.8170  -37.2600 C.3      84 LEU    0.3100
   1283 C         -79.3660   -5.0000  -37.3350 C.2      84 LEU    0.0700
   1284 O         -78.1480   -4.8110  -37.1870 O.2      84 LEU    0.0900
   1285 CB        -81.0450   -3.7620  -35.8990 C.3      84 LEU   -0.1800
   1286 CG        -80.1830   -3.6540  -34.6350 C.3      84 LEU    0.0900
   1287 CD1       -79.3240   -2.3860  -34.6070 C.3      84 LEU    0.0900
   1288 CD2       -81.0660   -3.7310  -33.3870 C.3      84 LEU   -0.0900
   1289 HN        -82.2930   -3.8790  -38.0930 H        84 LEU    0.0900
   1290 HA        -79.7160   -2.9570  -37.3890 H        84 LEU   -0.2700
   1291 HB1       -81.6530   -4.6840  -35.8010 H        84 LEU    0.0900
   1292 HB2       -81.7200   -2.8820  -35.9090 H        84 LEU    0.0900
   1293 HG        -79.5140   -4.5400  -34.5820 H        84 LEU    0.0900
   1294 HD11      -79.9720   -1.4850  -34.6440 H        84 LEU   -0.2700
   1295 HD12      -78.6440   -2.3710  -35.4850 H        84 LEU    0.0900
   1296 HD13      -78.7260   -2.3550  -33.6700 H        84 LEU    0.0900
   1297 HD21      -81.6150   -4.6970  -33.3650 H        84 LEU    0.0900
   1298 HD22      -81.8070   -2.9020  -33.3960 H        84 LEU    0.5100
   1299 HD23      -80.4370   -3.6600  -32.4740 H        84 LEU   -0.5100
   1300 N         -79.8720   -6.2060  -37.6040 N.am     85 TRP   -0.4700
   1301 CA        -79.0300   -7.3820  -37.7110 C.3      85 TRP    0.3100
   1302 C         -77.9990   -7.2330  -38.8250 C.2      85 TRP    0.0700
   1303 O         -76.8120   -7.4810  -38.6140 O.2      85 TRP    0.0900
   1304 CB        -79.8820   -8.6550  -37.9080 C.3      85 TRP   -0.1800
   1305 CG        -79.0630   -9.8730  -38.2580 C.ar     85 TRP    0.0900
   1306 CD1       -78.0670  -10.4410  -37.5000 C.ar     85 TRP    0.0900
   1307 CD2       -79.1460  -10.6530  -39.4590 C.ar     85 TRP   -0.0300
   1308 CE2       -78.1730  -11.6790  -39.3570 C.ar     85 TRP   -0.1500
   1309 CE3       -79.9430  -10.5900  -40.6070 C.ar     85 TRP    0.2200
   1310 NE1       -77.5370  -11.5220  -38.1550 N.ar     85 TRP   -0.5100
   1311 CZ2       -77.9750  -12.6260  -40.3580 C.ar     85 TRP    0.3700
   1312 CZ3       -79.7430  -11.5510  -41.6130 C.ar     85 TRP    0.2400
   1313 CH2       -78.7710  -12.5540  -41.4740 C.ar     85 TRP    0.1100
   1314 HN        -80.8490   -6.3520  -37.7450 H        85 TRP   -0.2500
   1315 HA        -78.4490   -7.4580  -36.8040 H        85 TRP    0.1700
   1316 HB1       -80.6090   -8.4750  -38.7280 H        85 TRP   -0.2000
   1317 HB2       -80.4360   -8.8640  -36.9690 H        85 TRP    0.1400
   1318 HD1       -77.7480  -10.0870  -36.5300 H        85 TRP   -0.2700
   1319 HE1       -76.8190  -12.0900  -37.8180 H        85 TRP    0.1600
   1320 HE3       -80.6970   -9.8280  -40.7340 H        85 TRP   -0.1400
   1321 HZ2       -77.2250  -13.3990  -40.2760 H        85 TRP    0.1400
   1322 HZ3       -80.3480  -11.5170  -42.5060 H        85 TRP    0.5100
   1323 HH2       -78.6470  -13.2830  -42.2620 H        85 TRP   -0.5100
   1324 N         -78.4570   -6.8310  -40.0110 N.am     86 THR   -0.4700
   1325 CA        -77.5790   -6.5270  -41.1520 C.3      86 THR    0.3100
   1326 C         -76.5320   -5.4600  -40.8190 C.2      86 THR    0.0700
   1327 O         -75.3740   -5.5890  -41.2130 O.2      86 THR    0.0900
   1328 CB        -78.3980   -6.0570  -42.3630 C.3      86 THR    0.1400
   1329 CG2       -77.5020   -5.7200  -43.5100 C.3      86 THR    0.0900
   1330 OG1       -79.2790   -7.1050  -42.7720 O.3      86 THR   -0.6600
   1331 HN        -79.4330   -6.7150  -40.1800 H        86 THR    0.4300
   1332 HA        -77.0300   -7.4230  -41.3970 H        86 THR   -0.2700
   1333 HB        -79.0000   -5.1640  -42.0910 H        86 THR    0.0900
   1334 HG1       -80.0270   -7.0720  -42.1730 H        86 THR    0.0900
   1335 HG21      -76.7870   -6.5490  -43.6920 H        86 THR    0.0900
   1336 HG22      -76.9260   -4.7980  -43.2810 H        86 THR    0.5100
   1337 HG23      -78.1070   -5.5650  -44.4290 H        86 THR   -0.5100
   1338 N         -76.9410   -4.4190  -40.0840 N.am     87 SER   -0.4700
   1339 CA        -76.0350   -3.3530  -39.6420 C.3      87 SER    0.3100
   1340 C         -74.9180   -3.8490  -38.7610 C.2      87 SER    0.0700
   1341 O         -73.7390   -3.5330  -39.0060 O.2      87 SER    0.0900
   1342 CB        -76.7930   -2.2460  -38.9250 C.3      87 SER    0.0500
   1343 OG        -77.4980   -1.4710  -39.8750 O.3      87 SER    0.0900
   1344 HN        -77.8920   -4.3210  -39.8010 H        87 SER    0.0900
   1345 HA        -75.5380   -2.9580  -40.5150 H        87 SER   -0.6600
   1346 HB1       -76.0810   -1.5920  -38.3790 H        87 SER    0.4300
   1347 HB2       -77.5170   -2.6860  -38.2060 H        87 SER    0.5100
   1348 HG1       -78.2050   -2.0310  -40.2020 H        87 SER   -0.5100
   1349 N         -75.2850   -4.6420  -37.7510 N.am     88 LEU   -0.4700
   1350 CA        -74.3070   -5.1810  -36.8140 C.3      88 LEU    0.3100
   1351 C         -73.3080   -6.0920  -37.5290 C.2      88 LEU    0.0700
   1352 O         -72.0900   -6.0370  -37.2860 O.2      88 LEU    0.0900
   1353 CB        -75.0030   -5.9050  -35.6700 C.3      88 LEU   -0.1800
   1354 CG        -75.8530   -5.0210  -34.7580 C.3      88 LEU    0.0900
   1355 CD1       -76.5380   -5.8690  -33.6940 C.3      88 LEU    0.0900
   1356 CD2       -75.0180   -3.9290  -34.1090 C.3      88 LEU   -0.0900
   1357 HN        -76.2350   -4.8980  -37.5930 H        88 LEU    0.0900
   1358 HA        -73.7190   -4.3580  -36.4340 H        88 LEU   -0.2700
   1359 HB1       -74.2260   -6.3960  -35.0480 H        88 LEU    0.0900
   1360 HB2       -75.6620   -6.6860  -36.1060 H        88 LEU    0.0900
   1361 HG        -76.6220   -4.4960  -35.3640 H        88 LEU    0.0900
   1362 HD11      -75.7780   -6.3950  -33.0770 H        88 LEU   -0.2700
   1363 HD12      -77.1890   -6.6290  -34.1760 H        88 LEU    0.0900
   1364 HD13      -77.1490   -5.2220  -33.0290 H        88 LEU    0.0900
   1365 HD21      -74.5600   -3.2840  -34.8880 H        88 LEU    0.0900
   1366 HD22      -74.2060   -4.3840  -33.5030 H        88 LEU    0.5100
   1367 HD23      -75.6600   -3.2980  -33.4580 H        88 LEU   -0.5100
   1368 N         -73.8290   -6.8940  -38.4520 N.am     89 ASP   -0.4700
   1369 CA        -73.0050   -7.7430  -39.3050 C.3      89 ASP    0.3100
   1370 C         -71.9160   -6.9240  -39.9990 C.2      89 ASP    0.0700
   1371 O         -70.7300   -7.1370  -39.7660 O.2      89 ASP    0.0900
   1372 CB        -73.9220   -8.4380  -40.3140 C.3      89 ASP   -0.2800
   1373 CG        -73.2150   -9.4340  -41.1800 C.2      89 ASP    0.0900
   1374 OD1       -71.9970   -9.3280  -41.4350 O.co2    89 ASP    0.0900
   1375 OD2       -73.9270  -10.3250  -41.6510 O.co2    89 ASP    0.6200
   1376 HN        -74.8120   -6.9500  -38.6030 H        89 ASP   -0.7600
   1377 HA        -72.4950   -8.4660  -38.6860 H        89 ASP   -0.7600
   1378 HB1       -74.3790   -7.6680  -40.9710 H        89 ASP    0.5100
   1379 HB2       -74.7260   -8.9680  -39.7590 H        89 ASP   -0.5100
   1380 N         -72.3190   -5.9720  -40.8380 N.am     90 VAL   -0.4700
   1381 CA        -71.3680   -5.0640  -41.4980 C.3      90 VAL    0.3100
   1382 C         -70.4690   -4.3460  -40.4860 C.2      90 VAL    0.0700
   1383 O         -69.2540   -4.2210  -40.7120 O.2      90 VAL    0.0900
   1384 CB        -72.0700   -4.0380  -42.4320 C.3      90 VAL   -0.0900
   1385 CG1       -71.0250   -3.1290  -43.1370 C.3      90 VAL    0.0900
   1386 CG2       -72.9640   -4.7640  -43.4730 C.3      90 VAL   -0.2700
   1387 HN        -73.2820   -5.8340  -41.0560 H        90 VAL    0.0900
   1388 HA        -70.6830   -5.6710  -42.0710 H        90 VAL    0.0900
   1389 HB        -72.7600   -3.4070  -41.8320 H        90 VAL    0.0900
   1390 HG11      -70.3330   -3.7460  -43.7480 H        90 VAL   -0.2700
   1391 HG12      -70.4310   -2.5770  -42.3770 H        90 VAL    0.0900
   1392 HG13      -71.5420   -2.4080  -43.8040 H        90 VAL    0.0900
   1393 HG21      -73.8470   -5.2120  -42.9700 H        90 VAL    0.0900
   1394 HG22      -72.3860   -5.5750  -43.9650 H        90 VAL    0.5100
   1395 HG23      -73.3190   -4.0390  -44.2360 H        90 VAL   -0.5100
   1396 N         -71.0400   -3.9040  -39.3620 N.am     91 LEU   -0.4700
   1397 CA        -70.2500   -3.2270  -38.3480 C.3      91 LEU    0.3100
   1398 C         -69.0890   -4.0730  -37.8450 C.2      91 LEU    0.0700
   1399 O         -67.9580   -3.5860  -37.7480 O.2      91 LEU    0.0900
   1400 CB        -71.1090   -2.7870  -37.1760 C.3      91 LEU   -0.1800
   1401 CG        -70.3330   -2.2000  -35.9900 C.3      91 LEU    0.0900
   1402 CD1       -69.7930   -0.8100  -36.3040 C.3      91 LEU    0.0900
   1403 CD2       -71.2120   -2.1800  -34.7570 C.3      91 LEU   -0.0900
   1404 HN        -72.0130   -4.0160  -39.1720 H        91 LEU    0.0900
   1405 HA        -69.7840   -2.3690  -38.8100 H        91 LEU   -0.2700
   1406 HB1       -71.6810   -3.6670  -36.8150 H        91 LEU    0.0900
   1407 HB2       -71.8220   -2.0170  -37.5380 H        91 LEU    0.0900
   1408 HG        -69.4840   -2.8730  -35.7450 H        91 LEU    0.0900
   1409 HD11      -70.6300   -0.1200  -36.5420 H        91 LEU   -0.2700
   1410 HD12      -69.1130   -0.8580  -37.1820 H        91 LEU    0.0900
   1411 HD13      -69.2430   -0.4110  -35.4260 H        91 LEU    0.0900
   1412 HD21      -71.5350   -3.2120  -34.5000 H        91 LEU    0.0900
   1413 HD22      -72.1160   -1.5620  -34.9470 H        91 LEU    0.5100
   1414 HD23      -70.6470   -1.7620  -33.8960 H        91 LEU   -0.5100
   1415 N         -69.3390   -5.3430  -37.5440 N.am     92 CYS   -0.4700
   1416 CA        -68.3150   -6.1490  -36.8580 C.3      92 CYS    0.3100
   1417 C         -67.0870   -6.4790  -37.7100 C.2      92 CYS    0.0700
   1418 O         -65.9440   -6.4420  -37.2220 O.2      92 CYS    0.0900
   1419 CB        -68.9280   -7.3920  -36.2070 C.3      92 CYS   -0.1100
   1420 SG        -69.9760   -6.9620  -34.7540 S.3      92 CYS    0.0900
   1421 HN        -70.2010   -5.7940  -37.7600 H        92 CYS    0.0900
   1422 HA        -67.8510   -5.5270  -36.1060 H        92 CYS   -0.2300
   1423 HB1       -68.1070   -8.0670  -35.8870 H        92 CYS    0.1600
   1424 HB2       -69.5420   -7.9240  -36.9640 H        92 CYS    0.5100
   1425 HG1       -70.9390   -6.3980  -35.4690 H        92 CYS   -0.5100
   1426 N         -67.3130   -6.7750  -38.9880 N.am     93 VAL   -0.4700
   1427 CA        -66.2100   -7.1160  -39.8680 C.3      93 VAL    0.3100
   1428 C         -65.4160   -5.8390  -40.1940 C.2      93 VAL    0.0700
   1429 O         -64.1870   -5.8660  -40.3040 O.2      93 VAL    0.0900
   1430 CB        -66.6960   -7.8800  -41.1260 C.3      93 VAL   -0.0900
   1431 CG1       -67.6200   -7.0220  -41.9550 C.3      93 VAL    0.0900
   1432 CG2       -65.5290   -8.3960  -41.9550 C.3      93 VAL   -0.2700
   1433 HN        -68.2270   -6.7770  -39.3880 H        93 VAL    0.0900
   1434 HA        -65.5180   -7.7260  -39.3080 H        93 VAL    0.0900
   1435 HB        -67.2350   -8.7990  -40.8120 H        93 VAL    0.0900
   1436 HG11      -67.0910   -6.1020  -42.2850 H        93 VAL   -0.2700
   1437 HG12      -68.5040   -6.7260  -41.3510 H        93 VAL    0.0900
   1438 HG13      -67.9510   -7.5830  -42.8550 H        93 VAL    0.0900
   1439 HG21      -64.9070   -9.0900  -41.3490 H        93 VAL    0.0900
   1440 HG22      -64.8920   -7.5460  -42.2830 H        93 VAL    0.5100
   1441 HG23      -65.9070   -8.9440  -42.8430 H        93 VAL   -0.5100
   1442 N         -66.1240   -4.7100  -40.2890 N.am     94 THR   -0.4700
   1443 CA        -65.4870   -3.4090  -40.5020 C.3      94 THR    0.3100
   1444 C         -64.6080   -3.0250  -39.3080 C.2      94 THR    0.0700
   1445 O         -63.4320   -2.6290  -39.4810 O.2      94 THR    0.0900
   1446 CB        -66.5270   -2.3220  -40.8040 C.3      94 THR    0.1400
   1447 CG2       -65.8400   -0.9940  -41.1600 C.3      94 THR    0.0900
   1448 OG1       -67.3520   -2.7470  -41.9010 O.3      94 THR   -0.6600
   1449 HN        -67.1180   -4.7020  -40.2200 H        94 THR    0.4300
   1450 HA        -64.8000   -3.5070  -41.3280 H        94 THR   -0.2700
   1451 HB        -67.1680   -2.1520  -39.9130 H        94 THR    0.0900
   1452 HG1       -67.9980   -3.3520  -41.5280 H        94 THR    0.0900
   1453 HG21      -65.1970   -1.1260  -42.0570 H        94 THR    0.0900
   1454 HG22      -65.2040   -0.6580  -40.3130 H        94 THR    0.5100
   1455 HG23      -66.6050   -0.2210  -41.3840 H        94 THR   -0.5100
   1456 N         -65.1630   -3.1770  -38.1010 N.am     95 ALA   -0.4700
   1457 CA        -64.4260   -2.8780  -36.8850 C.3      95 ALA    0.3100
   1458 C         -63.2490   -3.8410  -36.6710 C.2      95 ALA    0.0700
   1459 O         -62.1910   -3.4230  -36.1780 O.2      95 ALA    0.0900
   1460 CB        -65.3440   -2.8790  -35.6950 C.3      95 ALA   -0.2700
   1461 HN        -66.0990   -3.5010  -37.9820 H        95 ALA    0.0900
   1462 HA        -63.9660   -1.9070  -37.0040 H        95 ALA    0.0900
   1463 HB1       -65.8210   -3.8760  -35.5830 H        95 ALA    0.0900
   1464 HB2       -66.1410   -2.1180  -35.8310 H        95 ALA    0.5100
   1465 HB3       -64.7670   -2.6560  -34.7720 H        95 ALA   -0.5100
   1466 N         -63.4170   -5.1230  -37.0340 N.am     96 SER   -0.4700
   1467 CA        -62.3410   -6.0960  -36.8850 C.3      96 SER    0.3100
   1468 C         -61.1050   -5.7600  -37.7420 C.2      96 SER    0.0700
   1469 O         -60.0080   -5.5860  -37.2010 O.2      96 SER    0.0900
   1470 CB        -62.8370   -7.5270  -37.1520 C.3      96 SER    0.0500
   1471 OG        -63.7850   -7.9390  -36.1740 O.3      96 SER    0.0900
   1472 HN        -64.2720   -5.4630  -37.4170 H        96 SER    0.0900
   1473 HA        -61.9610   -6.0150  -35.8770 H        96 SER   -0.6600
   1474 HB1       -61.9760   -8.2280  -37.1250 H        96 SER    0.4300
   1475 HB2       -63.3190   -7.5720  -38.1520 H        96 SER    0.5100
   1476 HG1       -64.5760   -7.4210  -36.3400 H        96 SER   -0.5100
   1477 N         -61.2830   -5.6640  -39.0650 N.am     97 ILE   -0.4700
   1478 CA        -60.1780   -5.3520  -39.9990 C.3      97 ILE    0.3100
   1479 C         -59.5000   -3.9740  -39.7110 C.2      97 ILE    0.0700
   1480 O         -58.2760   -3.8340  -39.8320 O.2      97 ILE    0.0900
   1481 CB        -60.6260   -5.5180  -41.4910 C.3      97 ILE   -0.0900
   1482 CG1       -59.4590   -5.4520  -42.4660 C.3      97 ILE    0.0900
   1483 CG2       -61.6060   -4.4520  -41.8930 C.3      97 ILE   -0.2700
   1484 CD        -58.2950   -6.2690  -42.0730 C.3      97 ILE    0.0900
   1485 HN        -62.1770   -5.7990  -39.4840 H        97 ILE    0.0900
   1486 HA        -59.3610   -6.0230  -39.7800 H        97 ILE    0.0900
   1487 HB        -61.0990   -6.5140  -41.6210 H        97 ILE   -0.1800
   1488 HG11      -59.1310   -4.3940  -42.5500 H        97 ILE    0.0900
   1489 HG12      -59.8120   -5.8000  -43.4590 H        97 ILE    0.0900
   1490 HG21      -61.0960   -3.4660  -41.9520 H        97 ILE   -0.2700
   1491 HG22      -62.4210   -4.3840  -41.1390 H        97 ILE    0.0900
   1492 HG23      -62.0360   -4.6890  -42.8880 H        97 ILE    0.0900
   1493 HD1       -58.6200   -7.3020  -41.8220 H        97 ILE    0.0900
   1494 HD2       -57.8040   -5.8250  -41.1800 H        97 ILE    0.5100
   1495 HD3       -57.5670   -6.3210  -42.9120 H        97 ILE   -0.5100
   1496 N         -60.2790   -2.9800  -39.2820 N.am     98 GLU   -0.4700
   1497 CA        -59.7160   -1.6970  -38.9060 C.3      98 GLU    0.3100
   1498 C         -58.8690   -1.8160  -37.6520 C.2      98 GLU    0.0700
   1499 O         -57.8340   -1.1320  -37.5200 O.2      98 GLU    0.0900
   1500 CB        -60.8080   -0.6320  -38.7190 C.3      98 GLU   -0.1800
   1501 CG        -61.3880   -0.1310  -40.0440 C.3      98 GLU    0.0900
   1502 CD        -62.3800    1.0150  -39.9090 C.2      98 GLU    0.0900
   1503 OE1       -62.3760    1.7350  -38.8820 O.co2    98 GLU   -0.2800
   1504 OE2       -63.1690    1.2130  -40.8590 O.co2    98 GLU    0.0900
   1505 HN        -61.2690   -3.0710  -39.2040 H        98 GLU    0.0900
   1506 HA        -59.0320   -1.3960  -39.6850 H        98 GLU    0.6200
   1507 HB1       -60.3740    0.2310  -38.1710 H        98 GLU   -0.7600
   1508 HB2       -61.6300   -1.0670  -38.1120 H        98 GLU   -0.7600
   1509 HG1       -61.9060   -0.9770  -40.5440 H        98 GLU    0.5100
   1510 HG2       -60.5500    0.2150  -40.6870 H        98 GLU   -0.5100
   1511 N         -59.3050   -2.6740  -36.7260 N.am     99 THR   -0.4700
   1512 CA        -58.5730   -2.8940  -35.4900 C.3      99 THR    0.3100
   1513 C         -57.2610   -3.6240  -35.7900 C.2      99 THR    0.0700
   1514 O         -56.2250   -3.3040  -35.2010 O.2      99 THR    0.0900
   1515 CB        -59.4160   -3.6650  -34.4680 C.3      99 THR    0.1400
   1516 CG2       -58.6590   -3.8700  -33.1700 C.3      99 THR    0.0900
   1517 OG1       -60.5970   -2.9260  -34.1810 O.3      99 THR   -0.6600
   1518 HN        -60.1450   -3.1990  -36.8420 H        99 THR    0.4300
   1519 HA        -58.2980   -1.9290  -35.0930 H        99 THR   -0.2700
   1520 HB        -59.7000   -4.6570  -34.8800 H        99 THR    0.0900
   1521 HG1       -61.1350   -2.9690  -34.9750 H        99 THR    0.0900
   1522 HG21      -58.2330   -2.9050  -32.8200 H        99 THR    0.0900
   1523 HG22      -57.8260   -4.5890  -33.3280 H        99 THR    0.5100
   1524 HG23      -59.3460   -4.2590  -32.3880 H        99 THR   -0.5100
   1525 N         -57.2960   -4.5760  -36.7290 N.am    100 LEU   -0.4700
   1526 CA        -56.0960   -5.3000  -37.1230 C.3     100 LEU    0.3100
   1527 C         -55.0790   -4.3550  -37.7670 C.2     100 LEU    0.0700
   1528 O         -53.8660   -4.5460  -37.6150 O.2     100 LEU    0.0900
   1529 CB        -56.4160   -6.4930  -38.0350 C.3     100 LEU   -0.1800
   1530 CG        -57.2280   -7.6290  -37.3940 C.3     100 LEU    0.0900
   1531 CD1       -57.8080   -8.5870  -38.4380 C.3     100 LEU    0.0900
   1532 CD2       -56.4330   -8.3960  -36.3410 C.3     100 LEU   -0.0900
   1533 HN        -58.1400   -4.8310  -37.1970 H       100 LEU    0.0900
   1534 HA        -55.6110   -5.6440  -36.2210 H       100 LEU   -0.2700
   1535 HB1       -55.4540   -6.9180  -38.3910 H       100 LEU    0.0900
   1536 HB2       -56.9880   -6.1130  -38.9080 H       100 LEU    0.0900
   1537 HG        -58.0600   -7.1890  -36.8070 H       100 LEU    0.0900
   1538 HD11      -56.9890   -9.0490  -39.0300 H       100 LEU   -0.2700
   1539 HD12      -58.4760   -8.0320  -39.1300 H       100 LEU    0.0900
   1540 HD13      -58.3790   -9.3950  -37.9340 H       100 LEU    0.0900
   1541 HD21      -56.1170   -7.7100  -35.5260 H       100 LEU    0.0900
   1542 HD22      -55.5250   -8.8410  -36.8020 H       100 LEU    0.5100
   1543 HD23      -57.0620   -9.2000  -35.9030 H       100 LEU   -0.5100
   1544 N         -55.5640   -3.3350  -38.4800 N.am    101 CYS   -0.4700
   1545 CA        -54.6750   -2.3100  -39.0230 C.3     101 CYS    0.3100
   1546 C         -53.9650   -1.5250  -37.9210 C.2     101 CYS    0.0700
   1547 O         -52.7600   -1.3180  -37.9670 O.2     101 CYS    0.0900
   1548 CB        -55.4390   -1.3590  -39.9420 C.3     101 CYS   -0.1100
   1549 SG        -55.5060   -1.9750  -41.6030 S.3     101 CYS    0.0900
   1550 HN        -56.5360   -3.2270  -38.6710 H       101 CYS    0.0900
   1551 HA        -53.8880   -2.8080  -39.5700 H       101 CYS   -0.2300
   1552 HB1       -54.9340   -0.3690  -39.9310 H       101 CYS    0.1600
   1553 HB2       -56.4690   -1.2290  -39.5480 H       101 CYS    0.5100
   1554 HG1       -56.4970   -2.8220  -41.3720 H       101 CYS   -0.5100
   1555 N         -54.7290   -1.0950  -36.9270 N.am    102 VAL   -0.4700
   1556 CA        -54.1940   -0.3810  -35.7900 C.3     102 VAL    0.3100
   1557 C         -53.1630   -1.2420  -35.0610 C.2     102 VAL    0.0700
   1558 O         -52.1200   -0.7340  -34.6660 O.2     102 VAL    0.0900
   1559 CB        -55.3370    0.0560  -34.8570 C.3     102 VAL   -0.0900
   1560 CG1       -54.8480    0.3120  -33.4140 C.3     102 VAL    0.0900
   1561 CG2       -56.0510    1.2720  -35.4580 C.3     102 VAL   -0.2700
   1562 HN        -55.7140   -1.2470  -36.9190 H       102 VAL    0.0900
   1563 HA        -53.6540    0.4800  -36.1560 H       102 VAL    0.0900
   1564 HB        -56.1110   -0.7400  -34.8380 H       102 VAL    0.0900
   1565 HG11      -53.9590    0.9800  -33.4250 H       102 VAL   -0.2700
   1566 HG12      -54.5640   -0.6490  -32.9350 H       102 VAL    0.0900
   1567 HG13      -55.6520    0.8010  -32.8240 H       102 VAL    0.0900
   1568 HG21      -56.4710    1.0130  -36.4540 H       102 VAL    0.0900
   1569 HG22      -55.3310    2.1090  -35.5840 H       102 VAL    0.5100
   1570 HG23      -56.8820    1.5900  -34.7940 H       102 VAL   -0.5100
   1571 N         -53.4390   -2.5420  -34.8970 N.am    103 ILE   -0.4700
   1572 CA        -52.5000   -3.4490  -34.2460 C.3     103 ILE    0.3100
   1573 C         -51.2040   -3.5330  -35.0520 C.2     103 ILE    0.0700
   1574 O         -50.1050   -3.4870  -34.4880 O.2     103 ILE    0.0900
   1575 CB        -53.1130   -4.8630  -34.0300 C.3     103 ILE   -0.0900
   1576 CG1       -54.0980   -4.8470  -32.8650 C.3     103 ILE    0.0900
   1577 CG2       -52.0230   -5.9340  -33.7750 C.3     103 ILE   -0.2700
   1578 CD        -55.1110   -5.9820  -32.9300 C.3     103 ILE    0.0900
   1579 HN        -54.2940   -2.9470  -35.2120 H       103 ILE    0.0900
   1580 HA        -52.2300   -3.0150  -33.2940 H       103 ILE    0.0900
   1581 HB        -53.6930   -5.1460  -34.9330 H       103 ILE   -0.1800
   1582 HG11      -54.6450   -3.8800  -32.8730 H       103 ILE    0.0900
   1583 HG12      -53.5300   -4.9310  -31.9150 H       103 ILE    0.0900
   1584 HG21      -51.3260   -5.5880  -32.9820 H       103 ILE   -0.2700
   1585 HG22      -51.4420   -6.1120  -34.7050 H       103 ILE    0.0900
   1586 HG23      -52.4970   -6.8830  -33.4420 H       103 ILE    0.0900
   1587 HD1       -54.5880   -6.9620  -32.9090 H       103 ILE    0.0900
   1588 HD2       -55.6970   -5.9130  -33.8710 H       103 ILE    0.5100
   1589 HD3       -55.7970   -5.9270  -32.0570 H       103 ILE   -0.5100
   1590 N         -51.3290   -3.6430  -36.3700 N.am    104 ALA   -0.4700
   1591 CA        -50.1580   -3.7330  -37.2270 C.3     104 ALA    0.3100
   1592 C         -49.3430   -2.4400  -37.1300 C.2     104 ALA    0.0700
   1593 O         -48.1190   -2.4780  -36.9990 O.2     104 ALA    0.0900
   1594 CB        -50.5550   -4.0410  -38.6650 C.3     104 ALA   -0.2700
   1595 HN        -52.2160   -3.6670  -36.8250 H       104 ALA    0.0900
   1596 HA        -49.5220   -4.5150  -36.8400 H       104 ALA    0.0900
   1597 HB1       -51.2160   -3.2390  -39.0580 H       104 ALA    0.0900
   1598 HB2       -51.1050   -5.0050  -38.7070 H       104 ALA    0.5100
   1599 HB3       -49.6480   -4.0990  -39.3030 H       104 ALA   -0.5100
   1600 N         -50.0260   -1.2920  -37.1480 N.am    105 ILE   -0.4700
   1601 CA        -49.3540    0.0070  -37.0000 C.3     105 ILE    0.3100
   1602 C         -48.7140    0.1450  -35.6060 C.2     105 ILE    0.0700
   1603 O         -47.5780    0.5980  -35.4720 O.2     105 ILE    0.0900
   1604 CB        -50.3000    1.1990  -37.3380 C.3     105 ILE   -0.0900
   1605 CG1       -50.7330    1.1290  -38.8040 C.3     105 ILE    0.0900
   1606 CG2       -49.6180    2.5490  -37.0640 C.3     105 ILE   -0.2700
   1607 CD        -51.9200    1.9970  -39.1350 C.3     105 ILE    0.0900
   1608 HN        -51.0160   -1.2650  -37.2620 H       105 ILE    0.0900
   1609 HA        -48.5020    0.0130  -37.6640 H       105 ILE    0.0900
   1610 HB        -51.2190    1.1220  -36.7200 H       105 ILE   -0.1800
   1611 HG11      -50.9880    0.0760  -39.0450 H       105 ILE    0.0900
   1612 HG12      -49.8780    1.4460  -39.4390 H       105 ILE    0.0900
   1613 HG21      -48.7000    2.6470  -37.6830 H       105 ILE   -0.2700
   1614 HG22      -49.3300    2.6170  -35.9930 H       105 ILE    0.0900
   1615 HG23      -50.3080    3.3810  -37.3190 H       105 ILE    0.0900
   1616 HD1       -51.6870    3.0610  -38.9200 H       105 ILE    0.0900
   1617 HD2       -52.7940    1.6940  -38.5190 H       105 ILE    0.5100
   1618 HD3       -52.1710    1.9000  -40.2140 H       105 ILE   -0.5100
   1619 N         -49.4320   -0.2680  -34.5670 N.am    106 ASP   -0.4700
   1620 CA        -48.8860   -0.2800  -33.2150 C.3     106 ASP    0.3100
   1621 C         -47.5320   -0.9900  -33.1750 C.2     106 ASP    0.0700
   1622 O         -46.5760   -0.4650  -32.6060 O.2     106 ASP    0.0900
   1623 CB        -49.8530   -0.9640  -32.2590 C.3     106 ASP   -0.2800
   1624 CG        -49.3580   -0.9800  -30.8290 C.2     106 ASP    0.0900
   1625 OD1       -49.2930    0.0940  -30.1990 O.co2   106 ASP    0.0900
   1626 OD2       -49.0620   -2.0790  -30.3180 O.co2   106 ASP    0.6200
   1627 HN        -50.3710   -0.5860  -34.6650 H       106 ASP   -0.7600
   1628 HA        -48.7180    0.7430  -32.9110 H       106 ASP   -0.7600
   1629 HB1       -50.0040   -2.0120  -32.5900 H       106 ASP    0.5100
   1630 HB2       -50.8260   -0.4280  -32.2870 H       106 ASP   -0.5100
   1631 N         -47.4370   -2.1630  -33.8030 N.am    107 ARG   -0.4700
   1632 CA        -46.1980   -2.9350  -33.7680 C.3     107 ARG    0.3100
   1633 C         -45.0910   -2.3260  -34.6020 C.2     107 ARG    0.0700
   1634 O         -43.9220   -2.3980  -34.2250 O.2     107 ARG    0.0900
   1635 CB        -46.4280   -4.4000  -34.1850 C.3     107 ARG   -0.1800
   1636 CG        -47.4050   -5.1570  -33.3130 C.3     107 ARG    0.0900
   1637 CD        -46.8540   -5.3900  -31.9360 C.3     107 ARG    0.0900
   1638 NE        -46.9640   -4.2140  -31.0830 N.pl3   107 ARG   -0.1800
   1639 CZ        -46.1410   -3.9400  -30.0800 C.cat   107 ARG    0.0900
   1640 NH1       -45.1280   -4.7490  -29.8060 N.pl3   107 ARG    0.0900
   1641 NH2       -46.3240   -2.8520  -29.3470 N.pl3   107 ARG    0.2000
   1642 HN        -48.1940   -2.5600  -34.3170 H       107 ARG    0.0900
   1643 HA        -45.8130   -2.8940  -32.7590 H       107 ARG    0.0900
   1644 HB1       -45.4520   -4.9280  -34.1550 H       107 ARG   -0.7000
   1645 HB2       -46.8110   -4.4090  -35.2270 H       107 ARG    0.4400
   1646 HG1       -47.6280   -6.1370  -33.7860 H       107 ARG    0.6400
   1647 HG2       -48.3480   -4.5740  -33.2320 H       107 ARG   -0.8000
   1648 HD1       -45.7770   -5.6530  -32.0060 H       107 ARG    0.4600
   1649 HD2       -47.4170   -6.2140  -31.4460 H       107 ARG    0.4600
   1650 HE        -47.7080   -3.5730  -31.2670 H       107 ARG   -0.8000
   1651 HH11      -44.9810   -5.5700  -30.3560 H       107 ARG    0.4600
   1652 HH12      -44.5110   -4.5360  -29.0480 H       107 ARG    0.4600
   1653 HH21      -47.0840   -2.2350  -29.5500 H       107 ARG    0.5100
   1654 HH22      -45.7020   -2.6480  -28.5920 H       107 ARG   -0.5100
   1655 N         -45.4520   -1.7610  -35.7520 N.am    108 TYR   -0.4700
   1656 CA        -44.4790   -1.1380  -36.6310 C.3     108 TYR    0.3100
   1657 C         -43.7940   -0.0130  -35.8720 C.2     108 TYR    0.0700
   1658 O         -42.5640    0.0900  -35.8550 O.2     108 TYR    0.0900
   1659 CB        -45.1410   -0.5850  -37.8980 C.3     108 TYR   -0.1800
   1660 CG        -44.1470    0.0590  -38.8350 C.ar    108 TYR    0.0900
   1661 CD1       -43.4180   -0.7090  -39.7390 C.ar    108 TYR    0.0900
   1662 CD2       -43.9200    1.4290  -38.7970 C.ar    108 TYR    0.0000
   1663 CE1       -42.4960   -0.1280  -40.5980 C.ar    108 TYR   -0.1150
   1664 CE2       -42.9910    2.0250  -39.6450 C.ar    108 TYR    0.1150
   1665 CZ        -42.2830    1.2380  -40.5450 C.ar    108 TYR   -0.1150
   1666 OH        -41.3610    1.8130  -41.3870 O.3     108 TYR    0.1150
   1667 HN        -46.4010   -1.7410  -36.0590 H       108 TYR    0.1100
   1668 HA        -43.7440   -1.8840  -36.8920 H       108 TYR   -0.5400
   1669 HB1       -45.8890    0.1890  -37.6210 H       108 TYR    0.4300
   1670 HB2       -45.6350   -1.4120  -38.4510 H       108 TYR   -0.1150
   1671 HD1       -43.5730   -1.7780  -39.7730 H       108 TYR    0.1150
   1672 HD2       -44.4720    2.0410  -38.0990 H       108 TYR   -0.1150
   1673 HE1       -41.9480   -0.7360  -41.3030 H       108 TYR    0.1150
   1674 HE2       -42.8220    3.0910  -39.6040 H       108 TYR    0.5100
   1675 HH        -41.1140    2.6640  -41.0190 H       108 TYR   -0.5100
   1676 N         -44.6160    0.8140  -35.2280 N.am    109 LEU   -0.4700
   1677 CA        -44.1650    1.9670  -34.4800 C.3     109 LEU    0.3100
   1678 C         -43.2530    1.5890  -33.3180 C.2     109 LEU    0.0700
   1679 O         -42.2290    2.2190  -33.1030 O.2     109 LEU    0.0900
   1680 CB        -45.3780    2.7200  -33.9510 C.3     109 LEU   -0.1800
   1681 CG        -45.1870    4.2170  -33.7800 C.3     109 LEU    0.0900
   1682 CD1       -45.3820    4.9370  -35.1370 C.3     109 LEU    0.0900
   1683 CD2       -46.1370    4.7470  -32.7010 C.3     109 LEU   -0.0900
   1684 HN        -45.6010    0.6710  -35.2340 H       109 LEU    0.0900
   1685 HA        -43.5820    2.5950  -35.1370 H       109 LEU   -0.2700
   1686 HB1       -45.6470    2.2910  -32.9630 H       109 LEU    0.0900
   1687 HB2       -46.2200    2.5570  -34.6550 H       109 LEU    0.0900
   1688 HG        -44.1640    4.4190  -33.3980 H       109 LEU    0.0900
   1689 HD11      -46.4050    4.7480  -35.5250 H       109 LEU   -0.2700
   1690 HD12      -44.6460    4.5550  -35.8760 H       109 LEU    0.0900
   1691 HD13      -45.2480    6.0320  -35.0060 H       109 LEU    0.0900
   1692 HD21      -45.7230    4.5400  -31.6920 H       109 LEU    0.0900
   1693 HD22      -47.1250    4.2470  -32.7890 H       109 LEU    0.5100
   1694 HD23      -46.2630    5.8450  -32.8140 H       109 LEU   -0.5100
   1695 N         -43.6290    0.5480  -32.5770 N.am    110 ALA   -0.4700
   1696 CA        -42.8670    0.0850  -31.4190 C.3     110 ALA    0.3100
   1697 C         -41.5400   -0.5430  -31.8030 C.2     110 ALA    0.0700
   1698 O         -40.6220   -0.5930  -30.9910 O.2     110 ALA    0.0900
   1699 CB        -43.6900   -0.8980  -30.5920 C.3     110 ALA   -0.2700
   1700 HN        -44.4570    0.0320  -32.7820 H       110 ALA    0.0900
   1701 HA        -42.6050    0.9480  -30.8240 H       110 ALA    0.0900
   1702 HB1       -43.8120   -1.8540  -31.1460 H       110 ALA    0.0900
   1703 HB2       -44.6970   -0.4730  -30.3920 H       110 ALA    0.5100
   1704 HB3       -43.1750   -1.1080  -29.6310 H       110 ALA   -0.5100
   1705 N         -41.4410   -1.0150  -33.0380 N.am    111 ILE   -0.4700
   1706 CA        -40.2650   -1.7430  -33.4900 C.3     111 ILE    0.3100
   1707 C         -39.2810   -0.8000  -34.1730 C.2     111 ILE    0.0700
   1708 O         -38.0840   -1.0600  -34.1780 O.2     111 ILE    0.0900
   1709 CB        -40.6580   -2.9470  -34.4030 C.3     111 ILE   -0.0900
   1710 CG1       -39.7760   -4.1500  -34.1460 C.3     111 ILE    0.0900
   1711 CG2       -40.6450   -2.5860  -35.8930 C.3     111 ILE   -0.2700
   1712 CD        -40.3020   -5.4250  -34.7900 C.3     111 ILE    0.0900
   1713 HN        -42.1650   -0.8920  -33.7120 H       111 ILE    0.0900
   1714 HA        -39.7380   -2.0960  -32.6150 H       111 ILE    0.0900
   1715 HB        -41.6790   -3.2880  -34.1270 H       111 ILE   -0.1800
   1716 HG11      -39.7030   -4.3090  -33.0500 H       111 ILE    0.0900
   1717 HG12      -38.7620   -3.9400  -34.5480 H       111 ILE    0.0900
   1718 HG21      -39.6010   -2.4290  -36.2380 H       111 ILE   -0.2700
   1719 HG22      -41.2190   -1.6500  -36.0610 H       111 ILE    0.0900
   1720 HG23      -41.0940   -3.4110  -36.4860 H       111 ILE    0.0900
   1721 HD1       -40.2020   -5.3630  -35.8940 H       111 ILE    0.0900
   1722 HD2       -41.3750   -5.5620  -34.5380 H       111 ILE    0.5100
   1723 HD3       -39.7190   -6.2990  -34.4290 H       111 ILE   -0.5100
   1724 N         -39.7780    0.3070  -34.7260 N.am    112 THR   -0.4700
   1725 CA        -38.9250    1.2320  -35.4890 C.3     112 THR    0.3100
   1726 C         -38.4610    2.4430  -34.6890 C.2     112 THR    0.0700
   1727 O         -37.3550    2.9420  -34.9020 O.2     112 THR    0.0900
   1728 CB        -39.5860    1.7350  -36.7870 C.3     112 THR    0.1400
   1729 CG2       -39.7100    0.6130  -37.7940 C.3     112 THR    0.0900
   1730 OG1       -40.8760    2.2670  -36.4890 O.3     112 THR   -0.6600
   1731 HN        -40.7400    0.5560  -34.6490 H       112 THR    0.4300
   1732 HA        -38.0110    0.7060  -35.7260 H       112 THR   -0.2700
   1733 HB        -38.9620    2.5320  -37.2450 H       112 THR    0.0900
   1734 HG1       -41.4630    1.5110  -36.4090 H       112 THR    0.0900
   1735 HG21      -40.3330   -0.2080  -37.3760 H       112 THR    0.0900
   1736 HG22      -38.7050    0.2080  -38.0360 H       112 THR    0.5100
   1737 HG23      -40.1960    0.9890  -38.7200 H       112 THR   -0.5100
   1738 N         -39.3010    2.9190  -33.7790 N.am    113 SER   -0.4700
   1739 CA        -38.9350    4.0400  -32.9370 C.3     113 SER    0.3100
   1740 C         -39.4120    3.8100  -31.5140 C.2     113 SER    0.0700
   1741 O         -40.3920    4.4230  -31.0910 O.2     113 SER    0.0900
   1742 CB        -39.5300    5.3300  -33.4990 C.3     113 SER    0.0500
   1743 OG        -38.7220    6.4430  -33.1320 O.3     113 SER    0.0900
   1744 HN        -40.2080    2.5330  -33.6340 H       113 SER    0.0900
   1745 HA        -37.8570    4.1020  -32.9090 H       113 SER   -0.6600
   1746 HB1       -40.5540    5.4800  -33.0920 H       113 SER    0.4300
   1747 HB2       -39.5780    5.2710  -34.6070 H       113 SER    0.5100
   1748 HG1       -37.9830    6.4470  -33.7450 H       113 SER   -0.5100
   1749 N         -38.7160    2.9330  -30.7620 N.am    114 PRO   -0.2900
   1750 CA        -39.1710    2.4510  -29.4470 C.3     114 PRO    0.0000
   1751 C         -39.3550    3.5350  -28.3820 C.2     114 PRO    0.0900
   1752 O         -40.2130    3.3890  -27.5020 O.2     114 PRO    0.0900
   1753 CB        -38.0620    1.4800  -29.0170 C.3     114 PRO    0.0200
   1754 CG        -37.3200    1.1470  -30.2740 C.3     114 PRO    0.0900
   1755 CD        -37.4030    2.3780  -31.1220 C.3     114 PRO   -0.1800
   1756 HA        -40.1490    2.0080  -29.5310 H       114 PRO    0.0900
   1757 HB1       -38.4970    0.5640  -28.5640 H       114 PRO    0.0900
   1758 HB2       -37.3850    1.9600  -28.2770 H       114 PRO   -0.1800
   1759 HG1       -36.2610    0.8970  -30.0500 H       114 PRO    0.0900
   1760 HG2       -37.7920    0.2840  -30.7900 H       114 PRO    0.0900
   1761 HD1       -36.5990    3.1020  -30.8740 H       114 PRO    0.5100
   1762 HD2       -37.3740    2.1340  -32.2040 H       114 PRO   -0.5100
   1763 N         -38.5660    4.6060  -28.4530 N.am    115 PHE   -0.4700
   1764 CA        -38.6510    5.6730  -27.4520 C.3     115 PHE    0.3100
   1765 C         -39.6700    6.7430  -27.8370 C.2     115 PHE    0.0700
   1766 O         -40.3550    7.2890  -26.9680 O.2     115 PHE    0.0900
   1767 CB        -37.2580    6.2500  -27.1230 C.3     115 PHE   -0.1800
   1768 CG        -36.3570    5.2740  -26.3770 C.ar    115 PHE    0.0900
   1769 CD1       -35.6260    4.2940  -27.0710 C.ar    115 PHE    0.0900
   1770 CD2       -36.2540    5.3180  -24.9820 C.ar    115 PHE    0.0000
   1771 CE1       -34.8040    3.3860  -26.3900 C.ar    115 PHE   -0.1150
   1772 CE2       -35.4360    4.4110  -24.2920 C.ar    115 PHE    0.1150
   1773 CZ        -34.7110    3.4450  -24.9950 C.ar    115 PHE   -0.1150
   1774 HN        -37.8930    4.7290  -29.1780 H       115 PHE    0.1150
   1775 HA        -39.1000    5.2580  -26.5630 H       115 PHE   -0.1150
   1776 HB1       -37.3750    7.1490  -26.4800 H       115 PHE    0.1150
   1777 HB2       -36.7390    6.5220  -28.0670 H       115 PHE   -0.1150
   1778 HD1       -35.6990    4.2410  -28.1480 H       115 PHE    0.1150
   1779 HD2       -36.8120    6.0590  -24.4300 H       115 PHE   -0.1150
   1780 HE1       -34.2450    2.6420  -26.9390 H       115 PHE    0.1150
   1781 HE2       -35.3660    4.4610  -23.2140 H       115 PHE    0.5100
   1782 HZ        -34.0820    2.7470  -24.4630 H       115 PHE   -0.5100
   1783 N         -39.8000    7.0140  -29.1370 N.am    116 ARG   -0.4700
   1784 CA        -40.9400    7.7810  -29.6440 C.3     116 ARG    0.3100
   1785 C         -42.2530    7.0680  -29.2770 C.2     116 ARG    0.0700
   1786 O         -43.1880    7.6920  -28.7670 O.2     116 ARG    0.0900
   1787 CB        -40.8360    7.9820  -31.1640 C.3     116 ARG   -0.1800
   1788 CG        -41.6120    9.1970  -31.7050 C.3     116 ARG    0.0900
   1789 CD        -40.7460   10.4640  -31.7510 C.3     116 ARG    0.0900
   1790 NE        -41.4510   11.6220  -31.1880 N.pl3   116 ARG   -0.1800
   1791 CZ        -40.8780   12.7850  -30.8720 C.cat   116 ARG    0.0900
   1792 NH1       -39.5770   12.9840  -31.0670 N.pl3   116 ARG    0.0900
   1793 NH2       -41.6150   13.7630  -30.3580 N.pl3   116 ARG    0.2000
   1794 HN        -39.1350    6.7100  -29.8150 H       116 ARG    0.0900
   1795 HA        -40.9470    8.7370  -29.1400 H       116 ARG    0.0900
   1796 HB1       -41.2260    7.0700  -31.6630 H       116 ARG   -0.7000
   1797 HB2       -39.7650    8.1070  -31.4270 H       116 ARG    0.4400
   1798 HG1       -42.4900    9.3850  -31.0500 H       116 ARG    0.6400
   1799 HG2       -41.9710    8.9680  -32.7300 H       116 ARG   -0.8000
   1800 HD1       -40.4870   10.7040  -32.8040 H       116 ARG    0.4600
   1801 HD2       -39.8210   10.3080  -31.1570 H       116 ARG    0.4600
   1802 HE        -42.4330   11.5330  -31.0300 H       116 ARG   -0.8000
   1803 HH11      -39.0120   12.2550  -31.4550 H       116 ARG    0.4600
   1804 HH12      -39.1630   13.8610  -30.8240 H       116 ARG    0.4600
   1805 HH21      -42.5950   13.6260  -30.2100 H       116 ARG    0.5100
   1806 HH22      -41.1910   14.6360  -30.1190 H       116 ARG   -0.5100
   1807 N         -42.3030    5.7540  -29.5100 N.am    117 TYR   -0.4700
   1808 CA        -43.4410    4.9220  -29.1230 C.3     117 TYR    0.3100
   1809 C         -43.8200    5.0580  -27.6460 C.2     117 TYR    0.0700
   1810 O         -44.9810    5.3350  -27.3340 O.2     117 TYR    0.0900
   1811 CB        -43.1710    3.4480  -29.4570 C.3     117 TYR   -0.1800
   1812 CG        -44.3190    2.5230  -29.1170 C.ar    117 TYR    0.0900
   1813 CD1       -44.4280    1.9420  -27.8550 C.ar    117 TYR    0.0900
   1814 CD2       -45.3020    2.2350  -30.0600 C.ar    117 TYR    0.0000
   1815 CE1       -45.4840    1.1040  -27.5400 C.ar    117 TYR   -0.1150
   1816 CE2       -46.3610    1.3930  -29.7570 C.ar    117 TYR    0.1150
   1817 CZ        -46.4460    0.8300  -28.5020 C.ar    117 TYR   -0.1150
   1818 OH        -47.4970   -0.0080  -28.2050 O.3     117 TYR    0.1150
   1819 HN        -41.5560    5.2760  -29.9650 H       117 TYR    0.1100
   1820 HA        -44.3100    5.2730  -29.6570 H       117 TYR   -0.5400
   1821 HB1       -42.2860    3.0980  -28.8840 H       117 TYR    0.4300
   1822 HB2       -42.9810    3.3490  -30.5480 H       117 TYR   -0.1150
   1823 HD1       -43.6750    2.1500  -27.1090 H       117 TYR    0.1150
   1824 HD2       -45.2400    2.6770  -31.0430 H       117 TYR   -0.1150
   1825 HE1       -45.5580    0.6660  -26.5540 H       117 TYR    0.1150
   1826 HE2       -47.1130    1.1780  -30.5010 H       117 TYR    0.5100
   1827 HH        -48.1320    0.0470  -28.9230 H       117 TYR   -0.5100
   1828 N         -42.8520    4.8720  -26.7410 N.am    118 GLN   -0.4700
   1829 CA        -43.1310    4.8810  -25.3000 C.3     118 GLN    0.3100
   1830 C         -43.6650    6.2150  -24.7710 C.2     118 GLN    0.0700
   1831 O         -44.4840    6.2400  -23.8500 O.2     118 GLN    0.0900
   1832 CB        -41.9250    4.3920  -24.4900 C.3     118 GLN   -0.1800
   1833 CG        -41.9130    2.8720  -24.2500 C.3     118 GLN    0.0900
   1834 CD        -42.9030    2.4080  -23.1650 C.2     118 GLN    0.0900
   1835 NE2       -42.8210    2.8570  -22.0030 N.am    118 GLN   -0.1800
   1836 OE1       -43.8060    1.5140  -23.5190 O.2     118 GLN    0.0900
   1837 HN        -41.9030    4.7190  -27.0040 H       118 GLN    0.0900
   1838 HA        -43.9820    4.2400  -25.1250 H       118 GLN    0.5500
   1839 HB1       -41.9320    4.9050  -23.5040 H       118 GLN   -0.5500
   1840 HB2       -40.9980    4.6710  -25.0330 H       118 GLN   -0.6200
   1841 HG1       -40.8900    2.5680  -23.9400 H       118 GLN    0.3200
   1842 HG2       -42.1750    2.3600  -25.2000 H       118 GLN    0.3000
   1843 HE21      -43.4660    2.5520  -21.3020 H       118 GLN    0.5100
   1844 HE22      -42.1090    3.5210  -21.7710 H       118 GLN   -0.5100
   1845 N         -43.2250    7.3240  -25.3630 N.am    119 SER   -0.4700
   1846 CA        -43.7790    8.6180  -24.9810 C.3     119 SER    0.3100
   1847 C         -45.1520    8.8600  -25.6230 C.2     119 SER    0.0700
   1848 O         -46.0970    9.2120  -24.9150 O.2     119 SER    0.0900
   1849 CB        -42.7910    9.7770  -25.2280 C.3     119 SER    0.0500
   1850 OG        -42.7150   10.1530  -26.5930 O.3     119 SER    0.0900
   1851 HN        -42.5210    7.3230  -26.0690 H       119 SER    0.0900
   1852 HA        -44.0320    8.5690  -23.9330 H       119 SER   -0.6600
   1853 HB1       -41.7770    9.4670  -24.8980 H       119 SER    0.4300
   1854 HB2       -43.1150   10.6630  -24.6420 H       119 SER    0.5100
   1855 HG1       -42.4220    9.3720  -27.0670 H       119 SER   -0.5100
   1856 N         -45.2800    8.6530  -26.9420 N.am    120 LEU   -0.4700
   1857 CA        -46.5590    8.9030  -27.6400 C.3     120 LEU    0.3100
   1858 C         -47.7070    7.9900  -27.2120 C.2     120 LEU    0.0700
   1859 O         -48.7930    8.4690  -26.8730 O.2     120 LEU    0.0900
   1860 CB        -46.4150    8.8450  -29.1690 C.3     120 LEU   -0.1800
   1861 CG        -45.6240    9.9400  -29.9020 C.3     120 LEU    0.0900
   1862 CD1       -45.8760    9.8730  -31.4170 C.3     120 LEU    0.0900
   1863 CD2       -45.9250   11.3390  -29.3460 C.3     120 LEU   -0.0900
   1864 HN        -44.5250    8.3240  -27.5040 H       120 LEU    0.0900
   1865 HA        -46.9070    9.8810  -27.3420 H       120 LEU   -0.2700
   1866 HB1       -47.4410    8.8490  -29.5900 H       120 LEU    0.0900
   1867 HB2       -45.9270    7.8780  -29.4110 H       120 LEU    0.0900
   1868 HG        -44.5400    9.8040  -29.7030 H       120 LEU    0.0900
   1869 HD11      -46.9570   10.0160  -31.6310 H       120 LEU   -0.2700
   1870 HD12      -45.5640    8.8820  -31.8090 H       120 LEU    0.0900
   1871 HD13      -45.3030   10.6750  -31.9310 H       120 LEU    0.0900
   1872 HD21      -45.6560   11.3890  -28.2700 H       120 LEU    0.0900
   1873 HD22      -47.0080   11.5630  -29.4520 H       120 LEU    0.5100
   1874 HD23      -45.3300   12.1000  -29.8960 H       120 LEU   -0.5100
   1875 N         -47.4640    6.6810  -27.2330 N.am    121 MET   -0.4700
   1876 CA        -48.4960    5.7050  -26.9260 C.3     121 MET    0.3100
   1877 C         -48.7650    5.5460  -25.4380 C.2     121 MET    0.0700
   1878 O         -47.9530    4.9870  -24.7030 O.2     121 MET    0.0900
   1879 CB        -48.1630    4.3590  -27.5540 C.3     121 MET   -0.1800
   1880 CG        -48.7420    4.1860  -28.9460 C.3     121 MET    0.0900
   1881 SD        -50.5500    3.9500  -28.9970 S.3     121 MET    0.0900
   1882 CE        -50.7140    3.2700  -30.6350 C.3     121 MET   -0.1400
   1883 HN        -46.5660    6.3130  -27.4610 H       121 MET    0.0900
   1884 HA        -49.4340    6.0760  -27.3110 H       121 MET    0.0900
   1885 HB1       -48.5630    3.5540  -26.9010 H       121 MET   -0.0900
   1886 HB2       -47.0590    4.2580  -27.6130 H       121 MET   -0.2200
   1887 HG1       -48.2520    3.3060  -29.4120 H       121 MET    0.0900
   1888 HG2       -48.4800    5.0870  -29.5390 H       121 MET    0.0900
   1889 HE1       -50.1420    2.3240  -30.7390 H       121 MET    0.0900
   1890 HE2       -50.3290    3.9890  -31.3890 H       121 MET    0.5100
   1891 HE3       -51.7810    3.0510  -30.8540 H       121 MET   -0.5100
   1892 N         -49.9200    6.0580  -25.0080 N.am    122 THR   -0.4700
   1893 CA        -50.3700    6.0040  -23.6230 C.3     122 THR    0.3100
   1894 C         -51.7210    5.3100  -23.5850 C.2     122 THR    0.0700
   1895 O         -52.3170    5.0550  -24.6280 O.2     122 THR    0.0900
   1896 CB        -50.5140    7.4120  -23.0110 C.3     122 THR    0.1400
   1897 CG2       -49.2910    8.2820  -23.3280 C.3     122 THR    0.0900
   1898 OG1       -51.7080    8.0440  -23.4990 O.3     122 THR   -0.6600
   1899 HN        -50.5430    6.5160  -25.6370 H       122 THR    0.4300
   1900 HA        -49.6460    5.4290  -23.0640 H       122 THR   -0.2700
   1901 HB        -50.5750    7.3370  -21.9040 H       122 THR    0.0900
   1902 HG1       -51.6590    8.9590  -23.2140 H       122 THR    0.0900
   1903 HG21      -49.2770    8.5400  -24.4090 H       122 THR    0.0900
   1904 HG22      -48.3590    7.7290  -23.0830 H       122 THR    0.5100
   1905 HG23      -49.3340    9.2230  -22.7400 H       122 THR   -0.5100
   1906 N         -52.2160    5.0110  -22.3840 N.am    123 ARG   -0.4700
   1907 CA        -53.5080    4.3490  -22.2420 C.3     123 ARG    0.3100
   1908 C         -54.6200    5.2350  -22.7600 C.2     123 ARG    0.0700
   1909 O         -55.5000    4.7640  -23.4710 O.2     123 ARG    0.0900
   1910 CB        -53.7780    3.9310  -20.7920 C.3     123 ARG   -0.1800
   1911 CG        -53.0210    2.6810  -20.3750 C.3     123 ARG    0.0900
   1912 CD        -53.4070    2.1690  -18.9790 C.3     123 ARG    0.0900
   1913 NE        -53.7570    0.7420  -19.0330 N.pl3   123 ARG   -0.1800
   1914 CZ        -52.9270   -0.2310  -19.4100 C.cat   123 ARG    0.0900
   1915 NH1       -51.6780    0.0400  -19.7680 N.pl3   123 ARG    0.0900
   1916 NH2       -53.3490   -1.4860  -19.4360 N.pl3   123 ARG    0.2000
   1917 HN        -51.7320    5.2230  -21.5390 H       123 ARG    0.0900
   1918 HA        -53.5040    3.4800  -22.8840 H       123 ARG    0.0900
   1919 HB1       -54.8660    3.7440  -20.6730 H       123 ARG   -0.7000
   1920 HB2       -53.4810    4.7660  -20.1220 H       123 ARG    0.4400
   1921 HG1       -51.9340    2.9070  -20.3820 H       123 ARG    0.6400
   1922 HG2       -53.2270    1.8800  -21.1160 H       123 ARG   -0.8000
   1923 HD1       -54.2910    2.7260  -18.6000 H       123 ARG    0.4600
   1924 HD2       -52.5530    2.2890  -18.2790 H       123 ARG    0.4600
   1925 HE        -54.6850    0.4820  -18.7690 H       123 ARG   -0.8000
   1926 HH11      -51.3490    0.9840  -19.7580 H       123 ARG    0.4600
   1927 HH12      -51.0670   -0.7000  -20.0480 H       123 ARG    0.4600
   1928 HH21      -54.2890   -1.7030  -19.1740 H       123 ARG    0.5100
   1929 HH22      -52.7270   -2.2170  -19.7190 H       123 ARG   -0.5100
   1930 N         -54.5680    6.5230  -22.4230 N.am    124 ALA   -0.4700
   1931 CA        -55.5960    7.4750  -22.8340 C.3     124 ALA    0.3100
   1932 C         -55.7410    7.5540  -24.3650 C.2     124 ALA    0.0700
   1933 O         -56.8580    7.6460  -24.8940 O.2     124 ALA    0.0900
   1934 CB        -55.3150    8.8410  -22.2400 C.3     124 ALA   -0.2700
   1935 HN        -53.8230    6.8960  -21.8750 H       124 ALA    0.0900
   1936 HA        -56.5510    7.1050  -22.4930 H       124 ALA    0.0900
   1937 HB1       -54.3260    9.2130  -22.5860 H       124 ALA    0.0900
   1938 HB2       -55.3010    8.7760  -21.1310 H       124 ALA    0.5100
   1939 HB3       -56.0970    9.5620  -22.5620 H       124 ALA   -0.5100
   1940 N         -54.6090    7.4960  -25.0670 N.am    125 ARG   -0.4700
   1941 CA        -54.6010    7.5390  -26.5160 C.3     125 ARG    0.3100
   1942 C         -55.0100    6.2050  -27.1620 C.2     125 ARG    0.0700
   1943 O         -55.7150    6.2030  -28.1770 O.2     125 ARG    0.0900
   1944 CB        -53.2540    8.0180  -27.0220 C.3     125 ARG   -0.1800
   1945 CG        -52.9780    9.4590  -26.6640 C.3     125 ARG    0.0900
   1946 CD        -51.8040   10.0180  -27.4760 C.3     125 ARG    0.0900
   1947 NE        -51.5290   11.4140  -27.1050 N.pl3   125 ARG   -0.1800
   1948 CZ        -50.3940   11.8500  -26.5660 C.cat   125 ARG    0.0900
   1949 NH1       -49.3790   11.0260  -26.3420 N.pl3   125 ARG    0.0900
   1950 NH2       -50.2680   13.1320  -26.2720 N.pl3   125 ARG    0.2000
   1951 HN        -53.7180    7.4200  -24.6280 H       125 ARG    0.0900
   1952 HA        -55.3840    8.2100  -26.8370 H       125 ARG    0.0900
   1953 HB1       -53.2280    7.9110  -28.1270 H       125 ARG   -0.7000
   1954 HB2       -52.4590    7.3800  -26.5810 H       125 ARG    0.4400
   1955 HG1       -52.7380    9.5270  -25.5810 H       125 ARG    0.6400
   1956 HG2       -53.8860   10.0660  -26.8690 H       125 ARG   -0.8000
   1957 HD1       -52.0470    9.9940  -28.5600 H       125 ARG    0.4600
   1958 HD2       -50.8880    9.4240  -27.2760 H       125 ARG    0.4600
   1959 HE        -52.2490   12.0860  -27.2700 H       125 ARG   -0.8000
   1960 HH11      -49.4590   10.0580  -26.5780 H       125 ARG    0.4600
   1961 HH12      -48.5330   11.3730  -25.9360 H       125 ARG    0.4600
   1962 HH21      -51.0220   13.7640  -26.4550 H       125 ARG    0.5100
   1963 HH22      -49.4190   13.4710  -25.8670 H       125 ARG   -0.5100
   1964 N         -54.5860    5.0810  -26.5690 N.am    126 ALA   -0.4700
   1965 CA        -55.1260    3.7670  -26.9170 C.3     126 ALA    0.3100
   1966 C         -56.6620    3.7490  -26.8790 C.2     126 ALA    0.0700
   1967 O         -57.3040    3.2280  -27.8010 O.2     126 ALA    0.0900
   1968 CB        -54.5630    2.7080  -26.0050 C.3     126 ALA   -0.2700
   1969 HN        -53.8830    5.0900  -25.8630 H       126 ALA    0.0900
   1970 HA        -54.8630    3.5570  -27.9430 H       126 ALA    0.0900
   1971 HB1       -54.8270    2.9330  -24.9490 H       126 ALA    0.0900
   1972 HB2       -53.4560    2.6810  -26.0950 H       126 ALA    0.5100
   1973 HB3       -54.9840    1.7150  -26.2730 H       126 ALA   -0.5100
   1974 N         -57.2500    4.3320  -25.8320 N.am    127 LYS   -0.4700
   1975 CA        -58.6960    4.4640  -25.7560 C.3     127 LYS    0.3100
   1976 C         -59.2690    5.3000  -26.9000 C.2     127 LYS    0.0700
   1977 O         -60.3290    4.9690  -27.4370 O.2     127 LYS    0.0900
   1978 CB        -59.1480    5.0670  -24.4210 C.3     127 LYS   -0.1800
   1979 CG        -59.2100    4.0770  -23.2650 C.3     127 LYS    0.0900
   1980 CD        -60.1470    4.4610  -22.0930 C.3     127 LYS    0.0900
   1981 CE        -60.6300    5.9240  -22.0380 C.3     127 LYS   -0.1800
   1982 NZ        -61.3560    6.1660  -20.7450 N.4     127 LYS    0.0900
   1983 HN        -56.7300    4.6980  -25.0630 H       127 LYS    0.0900
   1984 HA        -59.1220    3.4790  -25.8800 H       127 LYS   -0.1800
   1985 HB1       -60.1600    5.5030  -24.5610 H       127 LYS    0.0900
   1986 HB2       -58.4400    5.8780  -24.1480 H       127 LYS    0.0900
   1987 HG1       -58.1840    3.9610  -22.8580 H       127 LYS    0.2100
   1988 HG2       -59.5510    3.1010  -23.6680 H       127 LYS    0.0500
   1989 HD1       -59.6080    4.2480  -21.1460 H       127 LYS    0.0500
   1990 HD2       -61.0450    3.8120  -22.1520 H       127 LYS   -0.3000
   1991 HE1       -61.3300    6.1300  -22.8750 H       127 LYS    0.3300
   1992 HE2       -59.7630    6.6170  -22.0860 H       127 LYS    0.3300
   1993 HZ1       -60.7150    5.9830  -19.9470 H       127 LYS    0.3300
   1994 HZ2       -62.1760    5.5290  -20.6820 H       127 LYS    0.5100
   1995 HZ3       -61.6810    7.1530  -20.7100 H       127 LYS   -0.5100
   1996 N         -58.5840    6.3880  -27.2630 N.am    128 VAL   -0.4700
   1997 CA        -59.0780    7.2750  -28.3180 C.3     128 VAL    0.3100
   1998 C         -59.0240    6.5530  -29.6390 C.2     128 VAL    0.0700
   1999 O         -59.9850    6.5890  -30.4080 O.2     128 VAL    0.0900
   2000 CB        -58.3520    8.6590  -28.3650 C.3     128 VAL   -0.0900
   2001 CG1       -58.7680    9.4590  -29.6040 C.3     128 VAL    0.0900
   2002 CG2       -58.6860    9.4740  -27.1100 C.3     128 VAL   -0.2700
   2003 HN        -57.7180    6.6420  -26.8380 H       128 VAL    0.0900
   2004 HA        -60.1320    7.4250  -28.1430 H       128 VAL    0.0900
   2005 HB        -57.2540    8.4960  -28.3870 H       128 VAL    0.0900
   2006 HG11      -59.8760    9.4850  -29.6870 H       128 VAL   -0.2700
   2007 HG12      -58.3550    8.9820  -30.5180 H       128 VAL    0.0900
   2008 HG13      -58.3940   10.5020  -29.5240 H       128 VAL    0.0900
   2009 HG21      -58.3560    8.9270  -26.2000 H       128 VAL    0.0900
   2010 HG22      -59.7830    9.6390  -27.0470 H       128 VAL    0.5100
   2011 HG23      -58.1620   10.4540  -27.1440 H       128 VAL   -0.5100
   2012 N         -57.9180    5.8560  -29.8880 N.am    129 ILE   -0.4700
   2013 CA        -57.7820    5.0220  -31.0870 C.3     129 ILE    0.3100
   2014 C         -58.9080    3.9900  -31.2310 C.2     129 ILE    0.0700
   2015 O         -59.5260    3.8980  -32.2920 O.2     129 ILE    0.0900
   2016 CB        -56.4090    4.3310  -31.1370 C.3     129 ILE   -0.0900
   2017 CG1       -55.3180    5.3830  -31.2940 C.3     129 ILE    0.0900
   2018 CG2       -56.3360    3.3250  -32.2780 C.3     129 ILE   -0.2700
   2019 CD        -53.9390    4.8680  -30.9510 C.3     129 ILE    0.0900
   2020 HN        -57.1350    5.8700  -29.2730 H       129 ILE    0.0900
   2021 HA        -57.9100    5.6580  -31.9490 H       129 ILE    0.0900
   2022 HB        -56.2310    3.8050  -30.1760 H       129 ILE   -0.1800
   2023 HG11      -55.5520    6.2410  -30.6280 H       129 ILE    0.0900
   2024 HG12      -55.3140    5.7370  -32.3480 H       129 ILE    0.0900
   2025 HG21      -56.6790    3.7950  -33.2250 H       129 ILE   -0.2700
   2026 HG22      -56.9900    2.4560  -32.0580 H       129 ILE    0.0900
   2027 HG23      -55.2880    2.9810  -32.4110 H       129 ILE    0.0900
   2028 HD1       -53.6730    4.0170  -31.6150 H       129 ILE    0.0900
   2029 HD2       -53.9180    4.5160  -29.8970 H       129 ILE    0.5100
   2030 HD3       -53.1870    5.6740  -31.0910 H       129 ILE   -0.5100
   2031 N         -59.1870    3.2390  -30.1640 N.am    130 ILE   -0.4700
   2032 CA        -60.2150    2.1990  -30.2050 C.3     130 ILE    0.3100
   2033 C         -61.5800    2.7980  -30.5370 C.2     130 ILE    0.0700
   2034 O         -62.2880    2.3020  -31.4250 O.2     130 ILE    0.0900
   2035 CB        -60.2480    1.3760  -28.8910 C.3     130 ILE   -0.0900
   2036 CG1       -59.1320    0.3320  -28.8990 C.3     130 ILE    0.0900
   2037 CG2       -61.6050    0.7130  -28.6680 C.3     130 ILE   -0.2700
   2038 CD        -58.6090    0.0390  -27.5560 C.3     130 ILE    0.0900
   2039 HN        -58.7110    3.3520  -29.2960 H       130 ILE    0.0900
   2040 HA        -59.9970    1.5530  -31.0420 H       130 ILE    0.0900
   2041 HB        -60.0310    2.0510  -28.0360 H       130 ILE   -0.1800
   2042 HG11      -58.3000    0.7040  -29.5330 H       130 ILE    0.0900
   2043 HG12      -59.5270   -0.6080  -29.3410 H       130 ILE    0.0900
   2044 HG21      -61.9180    0.1670  -29.5840 H       130 ILE   -0.2700
   2045 HG22      -62.3710    1.4840  -28.4370 H       130 ILE    0.0900
   2046 HG23      -61.5390   -0.0130  -27.8280 H       130 ILE    0.0900
   2047 HD1       -59.4220   -0.3500  -26.9050 H       130 ILE    0.0900
   2048 HD2       -58.2020    0.9660  -27.0990 H       130 ILE    0.5100
   2049 HD3       -57.8080   -0.7290  -27.6210 H       130 ILE   -0.5100
   2050 N         -61.9260    3.8780  -29.8450 N.am    131 CYS   -0.4700
   2051 CA        -63.1990    4.5640  -30.0710 C.3     131 CYS    0.3100
   2052 C         -63.3230    5.1810  -31.4500 C.2     131 CYS    0.0700
   2053 O         -64.4150    5.2190  -32.0100 O.2     131 CYS    0.0900
   2054 CB        -63.4270    5.6270  -29.0140 C.3     131 CYS   -0.1100
   2055 SG        -63.8300    4.9020  -27.4340 S.3     131 CYS    0.0900
   2056 HN        -61.3370    4.2700  -29.1430 H       131 CYS    0.0900
   2057 HA        -63.9880    3.8260  -30.0370 H       131 CYS   -0.2300
   2058 HB1       -64.2570    6.2880  -29.3440 H       131 CYS    0.1600
   2059 HB2       -62.5080    6.2420  -28.9210 H       131 CYS    0.5100
   2060 HG1       -62.6170    4.4100  -27.2210 H       131 CYS   -0.5100
   2061 N         -62.2100    5.6460  -32.0040 N.am    132 THR   -0.4700
   2062 CA        -62.2300    6.2360  -33.3350 C.3     132 THR    0.3100
   2063 C         -62.5240    5.1530  -34.3940 C.2     132 THR    0.0700
   2064 O         -63.3290    5.3690  -35.3150 O.2     132 THR    0.0900
   2065 CB        -60.9230    7.0670  -33.6240 C.3     132 THR    0.1400
   2066 CG2       -60.9340    7.6930  -35.0200 C.3     132 THR    0.0900
   2067 OG1       -60.8090    8.1150  -32.6570 O.3     132 THR   -0.6600
   2068 HN        -61.3270    5.6130  -31.5440 H       132 THR    0.4300
   2069 HA        -63.0970    6.8760  -33.3980 H       132 THR   -0.2700
   2070 HB        -60.0300    6.4080  -33.5540 H       132 THR    0.0900
   2071 HG1       -60.6060    7.6850  -31.8230 H       132 THR    0.0900
   2072 HG21      -61.8020    8.3780  -35.1230 H       132 THR    0.0900
   2073 HG22      -61.0180    6.8970  -35.7910 H       132 THR    0.5100
   2074 HG23      -60.0020    8.2750  -35.1810 H       132 THR   -0.5100
   2075 N         -61.8900    3.9890  -34.2410 N.am    133 VAL   -0.4700
   2076 CA        -62.1820    2.8170  -35.0720 C.3     133 VAL    0.3100
   2077 C         -63.6790    2.4450  -35.0200 C.2     133 VAL    0.0700
   2078 O         -64.3100    2.2770  -36.0570 O.2     133 VAL    0.0900
   2079 CB        -61.2770    1.6260  -34.6720 C.3     133 VAL   -0.0900
   2080 CG1       -61.7360    0.3070  -35.3130 C.3     133 VAL    0.0900
   2081 CG2       -59.8300    1.9340  -35.0490 C.3     133 VAL   -0.2700
   2082 HN        -61.1830    3.8630  -33.5510 H       133 VAL    0.0900
   2083 HA        -62.0140    3.0870  -36.1040 H       133 VAL    0.0900
   2084 HB        -61.2940    1.5150  -33.5670 H       133 VAL    0.0900
   2085 HG11      -61.8870    0.4460  -36.4050 H       133 VAL   -0.2700
   2086 HG12      -62.6970   -0.0190  -34.8610 H       133 VAL    0.0900
   2087 HG13      -60.9650   -0.4770  -35.1590 H       133 VAL    0.0900
   2088 HG21      -59.4840    2.8480  -34.5190 H       133 VAL    0.0900
   2089 HG22      -59.7530    2.1070  -36.1430 H       133 VAL    0.5100
   2090 HG23      -59.1740    1.0860  -34.7570 H       133 VAL   -0.5100
   2091 N         -64.2640    2.3540  -33.8250 N.am    134 TRP   -0.4700
   2092 CA        -65.6980    2.0510  -33.7170 C.3     134 TRP    0.3100
   2093 C         -66.5960    3.1330  -34.3230 C.2     134 TRP    0.0700
   2094 O         -67.5830    2.8030  -34.9810 O.2     134 TRP    0.0900
   2095 CB        -66.0930    1.6970  -32.2900 C.3     134 TRP   -0.1800
   2096 CG        -65.6360    0.3030  -31.9250 C.ar    134 TRP    0.0900
   2097 CD1       -64.4430   -0.0430  -31.3580 C.ar    134 TRP    0.0900
   2098 CD2       -66.3480   -0.9280  -32.1360 C.ar    134 TRP   -0.0300
   2099 CE2       -65.5230   -1.9750  -31.6520 C.ar    134 TRP   -0.1500
   2100 CE3       -67.6050   -1.2460  -32.6720 C.ar    134 TRP    0.2200
   2101 NE1       -64.3710   -1.3990  -31.1920 N.ar    134 TRP   -0.5100
   2102 CZ2       -65.9100   -3.3270  -31.6910 C.ar    134 TRP    0.3700
   2103 CZ3       -67.9930   -2.6060  -32.7100 C.ar    134 TRP    0.2400
   2104 CH2       -67.1440   -3.6230  -32.2220 C.ar    134 TRP    0.1100
   2105 HN        -63.7670    2.4830  -32.9710 H       134 TRP   -0.2500
   2106 HA        -65.9120    1.2230  -34.3770 H       134 TRP    0.1700
   2107 HB1       -67.1980    1.7500  -32.1900 H       134 TRP   -0.2000
   2108 HB2       -65.6280    2.4220  -31.5900 H       134 TRP    0.1400
   2109 HD1       -63.6660    0.6550  -31.0810 H       134 TRP   -0.2700
   2110 HE1       -63.6150   -1.8810  -30.8040 H       134 TRP    0.1600
   2111 HE3       -68.2720   -0.4860  -33.0500 H       134 TRP   -0.1400
   2112 HZ2       -65.2740   -4.1190  -31.3220 H       134 TRP    0.1400
   2113 HZ3       -68.9560   -2.8700  -33.1200 H       134 TRP    0.5100
   2114 HH2       -67.4710   -4.6510  -32.2670 H       134 TRP   -0.5100
   2115 N         -66.2260    4.4090  -34.1370 N.am    135 ALA   -0.4700
   2116 CA        -66.9240    5.5450  -34.7450 C.3     135 ALA    0.3100
   2117 C         -66.9550    5.4400  -36.2650 C.2     135 ALA    0.0700
   2118 O         -68.0200    5.4850  -36.8740 O.2     135 ALA    0.0900
   2119 CB        -66.2680    6.8630  -34.3310 C.3     135 ALA   -0.2700
   2120 HN        -65.4460    4.6440  -33.5640 H       135 ALA    0.0900
   2121 HA        -67.9530    5.5190  -34.4200 H       135 ALA    0.0900
   2122 HB1       -65.2070    6.8810  -34.6590 H       135 ALA    0.0900
   2123 HB2       -66.2990    6.9690  -33.2250 H       135 ALA    0.5100
   2124 HB3       -66.8010    7.7160  -34.8040 H       135 ALA   -0.5100
   2125 N         -65.7760    5.2980  -36.8680 N.am    136 ILE   -0.4700
   2126 CA        -65.6280    5.1620  -38.3100 C.3     136 ILE    0.3100
   2127 C         -66.4020    3.9490  -38.8270 C.2     136 ILE    0.0700
   2128 O         -67.0670    4.0150  -39.8660 O.2     136 ILE    0.0900
   2129 CB        -64.1250    5.0590  -38.7110 C.3     136 ILE   -0.0900
   2130 CG1       -63.3690    6.3330  -38.2910 C.3     136 ILE    0.0900
   2131 CG2       -63.9570    4.7370  -40.2290 C.3     136 ILE   -0.2700
   2132 CD        -61.8670    6.2340  -38.4170 C.3     136 ILE    0.0900
   2133 HN        -64.9260    5.2800  -36.3470 H       136 ILE    0.0900
   2134 HA        -66.0810    6.0270  -38.7740 H       136 ILE    0.0900
   2135 HB        -63.6440    4.2560  -38.1140 H       136 ILE   -0.1800
   2136 HG11      -63.6170    6.5540  -37.2310 H       136 ILE    0.0900
   2137 HG12      -63.7190    7.1740  -38.9260 H       136 ILE    0.0900
   2138 HG21      -64.4240    5.5370  -40.8430 H       136 ILE   -0.2700
   2139 HG22      -64.4530    3.7720  -40.4680 H       136 ILE    0.0900
   2140 HG23      -62.8780    4.6780  -40.4860 H       136 ILE    0.0900
   2141 HD1       -61.5840    6.0300  -39.4720 H       136 ILE    0.0900
   2142 HD2       -61.4870    5.4050  -37.7820 H       136 ILE    0.5100
   2143 HD3       -61.3970    7.1910  -38.1040 H       136 ILE   -0.5100
   2144 N         -66.3270    2.8400  -38.1000 N.am    137 SER   -0.4700
   2145 CA        -67.0260    1.6270  -38.5340 C.3     137 SER    0.3100
   2146 C         -68.5490    1.7850  -38.4650 C.2     137 SER    0.0700
   2147 O         -69.2650    1.3670  -39.3770 O.2     137 SER    0.0900
   2148 CB        -66.5470    0.3960  -37.7490 C.3     137 SER    0.0500
   2149 OG        -65.1500    0.2070  -37.9340 O.3     137 SER    0.0900
   2150 HN        -65.8080    2.7820  -37.2500 H       137 SER    0.0900
   2151 HA        -66.8330    1.4940  -39.5880 H       137 SER   -0.6600
   2152 HB1       -67.0820   -0.5100  -38.1080 H       137 SER    0.4300
   2153 HB2       -66.7500    0.5390  -36.6660 H       137 SER    0.5100
   2154 HG1       -64.7600    1.0840  -37.9150 H       137 SER   -0.5100
   2155 N         -69.0380    2.3870  -37.3800 N.am    138 ALA   -0.4700
   2156 CA        -70.4500    2.6840  -37.2330 C.3     138 ALA    0.3100
   2157 C         -70.8980    3.5220  -38.4160 C.2     138 ALA    0.0700
   2158 O         -71.9280    3.2580  -39.0330 O.2     138 ALA    0.0900
   2159 CB        -70.7110    3.4310  -35.9190 C.3     138 ALA   -0.2700
   2160 HN        -68.4530    2.6620  -36.6210 H       138 ALA    0.0900
   2161 HA        -70.9910    1.7490  -37.2470 H       138 ALA    0.0900
   2162 HB1       -70.1450    4.3870  -35.9050 H       138 ALA    0.0900
   2163 HB2       -70.3800    2.8100  -35.0590 H       138 ALA    0.5100
   2164 HB3       -71.7940    3.6580  -35.8220 H       138 ALA   -0.5100
   2165 N         -70.0910    4.5270  -38.7330 N.am    139 LEU   -0.4700
   2166 CA        -70.3770    5.4730  -39.8000 C.3     139 LEU    0.3100
   2167 C         -70.5690    4.7400  -41.1160 C.2     139 LEU    0.0700
   2168 O         -71.5780    4.8960  -41.7790 O.2     139 LEU    0.0900
   2169 CB        -69.2150    6.4740  -39.8970 C.3     139 LEU   -0.1800
   2170 CG        -69.3160    7.6550  -40.8330 C.3     139 LEU    0.0900
   2171 CD1       -70.6360    8.3520  -40.5590 C.3     139 LEU    0.0900
   2172 CD2       -68.1240    8.6000  -40.6190 C.3     139 LEU   -0.0900
   2173 HN        -69.2360    4.6810  -38.2440 H       139 LEU    0.0900
   2174 HA        -71.3020    5.9810  -39.5690 H       139 LEU   -0.2700
   2175 HB1       -68.3180    5.8970  -40.2020 H       139 LEU    0.0900
   2176 HB2       -69.0560    6.8830  -38.8790 H       139 LEU    0.0900
   2177 HG        -69.2790    7.3100  -41.8880 H       139 LEU    0.0900
   2178 HD11      -70.7510    8.5380  -39.4700 H       139 LEU   -0.2700
   2179 HD12      -71.4780    7.7140  -40.9010 H       139 LEU    0.0900
   2180 HD13      -70.6660    9.3270  -41.0910 H       139 LEU    0.0900
   2181 HD21      -67.1710    8.0630  -40.8190 H       139 LEU    0.0900
   2182 HD22      -68.1130    8.9640  -39.5700 H       139 LEU    0.5100
   2183 HD23      -68.1960    9.4640  -41.3130 H       139 LEU   -0.5100
   2184 N         -69.5840    3.9240  -41.4670 N.am    140 VAL   -0.4700
   2185 CA        -69.5350    3.1700  -42.7020 C.3     140 VAL    0.3100
   2186 C         -70.6290    2.0940  -42.8100 C.2     140 VAL    0.0700
   2187 O         -71.0410    1.7200  -43.9160 O.2     140 VAL    0.0900
   2188 CB        -68.0920    2.5780  -42.8720 C.3     140 VAL   -0.0900
   2189 CG1       -68.0500    1.3160  -43.7470 C.3     140 VAL    0.0900
   2190 CG2       -67.1760    3.6370  -43.4410 C.3     140 VAL   -0.2700
   2191 HN        -68.7990    3.7900  -40.8670 H       140 VAL    0.0900
   2192 HA        -69.7760    3.8310  -43.5200 H       140 VAL    0.0900
   2193 HB        -67.6900    2.3270  -41.8670 H       140 VAL    0.0900
   2194 HG11      -68.4330    1.5440  -44.7640 H       140 VAL   -0.2700
   2195 HG12      -68.6860    0.5240  -43.2980 H       140 VAL    0.0900
   2196 HG13      -67.0040    0.9510  -43.8340 H       140 VAL    0.0900
   2197 HG21      -67.1330    4.5120  -42.7570 H       140 VAL    0.0900
   2198 HG22      -67.5570    3.9760  -44.4270 H       140 VAL    0.5100
   2199 HG23      -66.1500    3.2280  -43.5570 H       140 VAL   -0.5100
   2200 N         -71.1210    1.6120  -41.6720 N.am    141 SER   -0.4700
   2201 CA        -72.0760    0.5070  -41.6740 C.3     141 SER    0.3100
   2202 C         -73.5660    0.8660  -41.4540 C.2     141 SER    0.0700
   2203 O         -74.4260    0.4170  -42.2010 O.2     141 SER    0.0900
   2204 CB        -71.6190   -0.5700  -40.7030 C.3     141 SER    0.0500
   2205 OG        -71.5100   -0.0320  -39.4060 O.3     141 SER    0.0900
   2206 HN        -70.8630    1.9770  -40.7800 H       141 SER    0.0900
   2207 HA        -72.1360    0.1130  -42.6770 H       141 SER   -0.6600
   2208 HB1       -70.6280   -0.9610  -41.0150 H       141 SER    0.4300
   2209 HB2       -72.3570   -1.4000  -40.6870 H       141 SER    0.5100
   2210 HG1       -70.6700    0.4320  -39.3810 H       141 SER   -0.5100
   2211 N         -73.8790    1.6710  -40.4440 N.am    142 PHE   -0.4700
   2212 CA        -75.2800    2.0010  -40.1210 C.3     142 PHE    0.3100
   2213 C         -76.0030    2.8850  -41.1380 C.2     142 PHE    0.0700
   2214 O         -77.0560    2.5200  -41.6670 O.2     142 PHE    0.0900
   2215 CB        -75.3750    2.6320  -38.7360 C.3     142 PHE   -0.1800
   2216 CG        -75.3910    1.6350  -37.6500 C.ar    142 PHE    0.0900
   2217 CD1       -76.5490    0.9180  -37.3860 C.ar    142 PHE    0.0900
   2218 CD2       -74.2420    1.3670  -36.9030 C.ar    142 PHE    0.0000
   2219 CE1       -76.5740   -0.0490  -36.3670 C.ar    142 PHE   -0.1150
   2220 CE2       -74.2590    0.4030  -35.8730 C.ar    142 PHE    0.1150
   2221 CZ        -75.4290   -0.3050  -35.6100 C.ar    142 PHE   -0.1150
   2222 HN        -73.1850    2.0860  -39.8630 H       142 PHE    0.1150
   2223 HA        -75.8560    1.0880  -40.1580 H       142 PHE   -0.1150
   2224 HB1       -76.3150    3.2190  -38.6600 H       142 PHE    0.1150
   2225 HB2       -74.4970    3.2920  -38.5680 H       142 PHE   -0.1150
   2226 HD1       -77.4390    1.1070  -37.9670 H       142 PHE    0.1150
   2227 HD2       -73.3300    1.9040  -37.1150 H       142 PHE   -0.1150
   2228 HE1       -77.4840   -0.5970  -36.1670 H       142 PHE    0.1150
   2229 HE2       -73.3680    0.2150  -35.2910 H       142 PHE    0.5100
   2230 HZ        -75.4500   -1.0480  -34.8260 H       142 PHE   -0.5100
   2231 N         -75.4320    4.0500  -41.4220 N.am    143 LEU   -0.4700
   2232 CA        -76.1080    5.0300  -42.2520 C.3     143 LEU    0.3100
   2233 C         -76.5330    4.4520  -43.6150 C.2     143 LEU    0.0700
   2234 O         -77.7190    4.5260  -43.9600 O.2     143 LEU    0.0900
   2235 CB        -75.2370    6.2890  -42.4030 C.3     143 LEU   -0.1800
   2236 CG        -75.8590    7.6270  -41.9980 C.3     143 LEU    0.0900
   2237 CD1       -76.6350    8.2520  -43.1430 C.3     143 LEU    0.0900
   2238 CD2       -76.7330    7.4680  -40.7510 C.3     143 LEU   -0.0900
   2239 HN        -74.5280    4.3000  -41.0830 H       143 LEU    0.0900
   2240 HA        -77.0500    5.2770  -41.7830 H       143 LEU   -0.2700
   2241 HB1       -74.9420    6.3670  -43.4700 H       143 LEU    0.0900
   2242 HB2       -74.3270    6.1420  -41.7860 H       143 LEU    0.0900
   2243 HG        -75.0520    8.3220  -41.6830 H       143 LEU    0.0900
   2244 HD11      -77.4540    7.5740  -43.4640 H       143 LEU   -0.2700
   2245 HD12      -75.9580    8.4260  -44.0080 H       143 LEU    0.0900
   2246 HD13      -77.0790    9.2160  -42.8170 H       143 LEU    0.0900
   2247 HD21      -76.2460    6.7780  -40.0290 H       143 LEU    0.0900
   2248 HD22      -77.7210    7.0470  -41.0330 H       143 LEU    0.5100
   2249 HD23      -76.8730    8.4540  -40.2590 H       143 LEU   -0.5100
   2250 N         -75.5940    3.8480  -44.3830 N.am    144 PRO   -0.2900
   2251 CA        -75.9920    3.3550  -45.7010 C.3     144 PRO    0.0000
   2252 C         -77.0910    2.2970  -45.6430 C.2     144 PRO    0.0900
   2253 O         -77.9290    2.2550  -46.5320 O.2     144 PRO    0.0900
   2254 CB        -74.7150    2.7270  -46.2460 C.3     144 PRO    0.0200
   2255 CG        -73.6370    3.3240  -45.4780 C.3     144 PRO    0.0900
   2256 CD        -74.1810    3.5520  -44.1150 C.3     144 PRO   -0.1800
   2257 HA        -76.3870    4.1610  -46.2980 H       144 PRO    0.0900
   2258 HB1       -74.5990    2.9510  -47.3280 H       144 PRO    0.0900
   2259 HB2       -74.7320    1.6240  -46.1090 H       144 PRO   -0.1800
   2260 HG1       -72.7630    2.6400  -45.4380 H       144 PRO    0.0900
   2261 HG2       -73.3200    4.2850  -45.9360 H       144 PRO    0.0900
   2262 HD1       -74.0910    2.6470  -43.4790 H       144 PRO    0.5100
   2263 HD2       -73.6940    4.4160  -43.6170 H       144 PRO   -0.5100
   2264 N         -77.1010    1.4450  -44.6160 N.am    145 ILE   -0.4700
   2265 CA        -78.1450    0.4190  -44.5030 C.3     145 ILE    0.3100
   2266 C         -79.5010    0.9810  -44.0730 C.2     145 ILE    0.0700
   2267 O         -80.5360    0.5590  -44.5860 O.2     145 ILE    0.0900
   2268 CB        -77.6950   -0.7990  -43.6350 C.3     145 ILE   -0.0900
   2269 CG1       -76.8230   -1.7290  -44.4800 C.3     145 ILE    0.0900
   2270 CG2       -78.8870   -1.5910  -43.1120 C.3     145 ILE   -0.2700
   2271 CD        -75.7210   -2.3530  -43.7280 C.3     145 ILE    0.0900
   2272 HN        -76.4130    1.4640  -43.8950 H       145 ILE    0.0900
   2273 HA        -78.3860    0.0890  -45.5020 H       145 ILE    0.0900
   2274 HB        -77.0980   -0.4310  -42.7740 H       145 ILE   -0.1800
   2275 HG11      -76.3910   -1.1430  -45.3190 H       145 ILE    0.0900
   2276 HG12      -77.4650   -2.5330  -44.8970 H       145 ILE    0.0900
   2277 HG21      -79.5860   -1.8230  -43.9430 H       145 ILE   -0.2700
   2278 HG22      -79.4320   -0.9940  -42.3490 H       145 ILE    0.0900
   2279 HG23      -78.5400   -2.5460  -42.6620 H       145 ILE    0.0900
   2280 HD1       -76.1080   -2.8080  -42.7910 H       145 ILE    0.0900
   2281 HD2       -74.9630   -1.5850  -43.4620 H       145 ILE    0.5100
   2282 HD3       -75.2470   -3.1490  -44.3400 H       145 ILE   -0.5100
   2283 N         -79.4880    1.9330  -43.1390 N.am    146 MET   -0.4700
   2284 CA        -80.7040    2.6330  -42.7080 C.3     146 MET    0.3100
   2285 C         -81.2770    3.5610  -43.7970 C.2     146 MET    0.0700
   2286 O         -82.4870    3.7420  -43.8800 O.2     146 MET    0.0900
   2287 CB        -80.4640    3.4260  -41.4040 C.3     146 MET   -0.1800
   2288 CG        -80.0630    2.5960  -40.1700 C.3     146 MET    0.0900
   2289 SD        -81.0440    1.0870  -39.8820 S.3     146 MET    0.0900
   2290 CE        -80.4960    0.6220  -38.2350 C.3     146 MET   -0.1400
   2291 HN        -78.6450    2.2150  -42.6890 H       146 MET    0.0900
   2292 HA        -81.4760    1.8930  -42.5570 H       146 MET    0.0900
   2293 HB1       -81.4000    3.9710  -41.1600 H       146 MET   -0.0900
   2294 HB2       -79.6580    4.1630  -41.5970 H       146 MET   -0.2200
   2295 HG1       -80.1530    3.2510  -39.2800 H       146 MET    0.0900
   2296 HG2       -78.9980    2.3090  -40.2890 H       146 MET    0.0900
   2297 HE1       -80.5480    1.4840  -37.5340 H       146 MET    0.0900
   2298 HE2       -79.4430    0.2690  -38.2650 H       146 MET    0.5100
   2299 HE3       -81.1390   -0.1880  -37.8300 H       146 MET   -0.5100
   2300 N         -80.4140    4.1540  -44.6210 N.am    147 MET   -0.4700
   2301 CA        -80.8550    4.9690  -45.7460 C.3     147 MET    0.3100
   2302 C         -81.2970    4.1310  -46.9400 C.2     147 MET    0.0700
   2303 O         -81.7580    4.6780  -47.9340 O.2     147 MET    0.0900
   2304 CB        -79.7450    5.9170  -46.1990 C.3     147 MET   -0.1800
   2305 CG        -79.3420    6.9630  -45.1620 C.3     147 MET    0.0900
   2306 SD        -80.4700    8.3630  -45.0050 S.3     147 MET    0.0900
   2307 CE        -79.8590    9.4850  -46.2770 C.3     147 MET   -0.1400
   2308 HN        -79.4280    4.0660  -44.5040 H       147 MET    0.0900
   2309 HA        -81.7210    5.5310  -45.4310 H       147 MET    0.0900
   2310 HB1       -80.0880    6.4460  -47.1130 H       147 MET   -0.0900
   2311 HB2       -78.8490    5.3110  -46.4490 H       147 MET   -0.2200
   2312 HG1       -78.3370    7.3440  -45.4380 H       147 MET    0.0900
   2313 HG2       -79.2660    6.4540  -44.1790 H       147 MET    0.0900
   2314 HE1       -79.9040    9.0170  -47.2840 H       147 MET    0.0900
   2315 HE2       -78.8010    9.7560  -46.0730 H       147 MET    0.5100
   2316 HE3       -80.4730   10.4110  -46.3010 H       147 MET   -0.5100
   2317 N         -81.1370    2.8100  -46.8720 N.am    148 HSE   -0.4700
   2318 CA        -81.5450    1.9330  -47.9840 C.3     148 HSE    0.3100
   2319 C         -80.6940    2.0830  -49.2540 C.2     148 HSE    0.0700
   2320 O         -81.1300    1.7430  -50.3580 O.2     148 HSE    0.0900
   2321 CB        -83.0290    2.1430  -48.3190 C.3     148 HSE   -0.0800
   2322 CG        -83.9620    1.5260  -47.3300 C.ar    148 HSE    0.0900
   2323 CD2       -83.7320    0.9600  -46.1210 C.ar    148 HSE    0.0900
   2324 ND1       -85.3150    1.4200  -47.5590 N.ar    148 HSE   -0.7000
   2325 CE1       -85.8840    0.8310  -46.5210 C.ar    148 HSE    0.2200
   2326 NE2       -84.9440    0.5310  -45.6380 N.ar    148 HSE    0.2500
   2327 HN        -80.7410    2.3610  -46.0760 H       148 HSE    0.1300
   2328 HA        -81.3690    0.9100  -47.6860 H       148 HSE   -0.3600
   2329 HB1       -83.2350    1.6960  -49.3160 H       148 HSE    0.3200
   2330 HB2       -83.2350    3.2330  -48.3580 H       148 HSE   -0.0500
   2331 HD2       -82.7990    0.8390  -45.5850 H       148 HSE    0.0900
   2332 HE1       -86.9440    0.6170  -46.3890 H       148 HSE    0.5100
   2333 HE2       -85.0800    0.0680  -44.7630 H       148 HSE   -0.5100
   2334 N         -79.4680    2.5660  -49.0790 N.am    149 TRP   -0.4700
   2335 CA        -78.5430    2.7780  -50.1770 C.3     149 TRP    0.3100
   2336 C         -78.1190    1.4760  -50.8330 C.2     149 TRP    0.0700
   2337 O         -77.5730    1.4770  -51.9340 O.2     149 TRP    0.0900
   2338 CB        -77.3170    3.5160  -49.6650 C.3     149 TRP   -0.1800
   2339 CG        -77.5630    4.9590  -49.3820 C.ar    149 TRP    0.0900
   2340 CD1       -78.7080    5.6560  -49.6200 C.ar    149 TRP    0.0900
   2341 CD2       -76.6290    5.8970  -48.8400 C.ar    149 TRP   -0.0300
   2342 CE2       -77.2910    7.1390  -48.7550 C.ar    149 TRP   -0.1500
   2343 CE3       -75.3020    5.8100  -48.4160 C.ar    149 TRP    0.2200
   2344 NE1       -78.5570    6.9590  -49.2380 N.ar    149 TRP   -0.5100
   2345 CZ2       -76.6660    8.2910  -48.2690 C.ar    149 TRP    0.3700
   2346 CZ3       -74.6820    6.9490  -47.9220 C.ar    149 TRP    0.2400
   2347 CH2       -75.3610    8.1760  -47.8560 C.ar    149 TRP    0.1100
   2348 HN        -79.1250    2.8070  -48.1740 H       149 TRP   -0.2500
   2349 HA        -79.0460    3.3570  -50.9380 H       149 TRP    0.1700
   2350 HB1       -76.5130    3.4440  -50.4280 H       149 TRP   -0.2000
   2351 HB2       -76.9730    3.0310  -48.7270 H       149 TRP    0.1400
   2352 HD1       -79.6060    5.2390  -50.0510 H       149 TRP   -0.2700
   2353 HE1       -79.2430    7.6500  -49.2990 H       149 TRP    0.1600
   2354 HE3       -74.7520    4.8810  -48.4640 H       149 TRP   -0.1400
   2355 HZ2       -77.1730    9.2430  -48.2130 H       149 TRP    0.1400
   2356 HZ3       -73.6590    6.8920  -47.5820 H       149 TRP    0.5100
   2357 HH2       -74.8480    9.0450  -47.4740 H       149 TRP   -0.5100
   2358 N         -78.3750    0.3630  -50.1460 N.am    150 TRP   -0.4700
   2359 CA        -78.0120   -0.9520  -50.6330 C.3     150 TRP    0.3100
   2360 C         -79.0800   -1.5940  -51.5050 C.2     150 TRP    0.0700
   2361 O         -78.7810   -2.5290  -52.2450 O.2     150 TRP    0.0900
   2362 CB        -77.7540   -1.8720  -49.4540 C.3     150 TRP   -0.1800
   2363 CG        -78.9140   -1.9520  -48.5130 C.ar    150 TRP    0.0900
   2364 CD1       -79.2110   -1.0870  -47.5080 C.ar    150 TRP    0.0900
   2365 CD2       -79.9350   -2.9610  -48.4900 C.ar    150 TRP   -0.0300
   2366 CE2       -80.8130   -2.6440  -47.4260 C.ar    150 TRP   -0.1500
   2367 CE3       -80.1920   -4.0980  -49.2630 C.ar    150 TRP    0.2200
   2368 NE1       -80.3510   -1.4950  -46.8450 N.ar    150 TRP   -0.5100
   2369 CZ2       -81.9290   -3.4300  -47.1160 C.ar    150 TRP    0.3700
   2370 CZ3       -81.3040   -4.8800  -48.9500 C.ar    150 TRP    0.2400
   2371 CH2       -82.1590   -4.5380  -47.8940 C.ar    150 TRP    0.1100
   2372 HN        -78.8320    0.3870  -49.2600 H       150 TRP   -0.2500
   2373 HA        -77.1250   -0.8580  -51.2430 H       150 TRP    0.1700
   2374 HB1       -76.8720   -1.4980  -48.8920 H       150 TRP   -0.2000
   2375 HB2       -77.5400   -2.8940  -49.8330 H       150 TRP    0.1400
   2376 HD1       -78.6370   -0.2050  -47.2650 H       150 TRP   -0.2700
   2377 HE1       -80.7600   -1.0380  -46.0860 H       150 TRP    0.1600
   2378 HE3       -79.5540   -4.3800  -50.0870 H       150 TRP   -0.1400
   2379 HZ2       -82.5950   -3.1890  -46.3010 H       150 TRP    0.1400
   2380 HZ3       -81.5100   -5.7650  -49.5330 H       150 TRP    0.5100
   2381 HH2       -83.0180   -5.1600  -47.6870 H       150 TRP   -0.5100
   2382 N         -80.3210   -1.1090  -51.4040 N.am    151 ARG   -0.4700
   2383 CA        -81.4480   -1.6850  -52.1440 C.3     151 ARG    0.3100
   2384 C         -81.3410   -1.5820  -53.6710 C.2     151 ARG    0.0700
   2385 O         -80.9040   -0.5670  -54.2230 O.2     151 ARG    0.0900
   2386 CB        -82.7650   -1.0920  -51.6710 C.3     151 ARG   -0.1800
   2387 CG        -83.2130   -1.6240  -50.3250 C.3     151 ARG    0.0900
   2388 CD        -84.5760   -1.0900  -49.9460 C.3     151 ARG    0.0900
   2389 NE        -84.9710   -1.5420  -48.6110 N.pl3   151 ARG   -0.1800
   2390 CZ        -86.2280   -1.6680  -48.1870 C.cat   151 ARG    0.0900
   2391 NH1       -87.2540   -1.3830  -48.9860 N.pl3   151 ARG    0.0900
   2392 NH2       -86.4570   -2.0870  -46.9470 N.pl3   151 ARG    0.2000
   2393 HN        -80.5370   -0.3310  -50.8180 H       151 ARG    0.0900
   2394 HA        -81.4390   -2.7530  -51.9860 H       151 ARG    0.0900
   2395 HB1       -83.5480   -1.3230  -52.4220 H       151 ARG   -0.7000
   2396 HB2       -82.6520    0.0110  -51.5960 H       151 ARG    0.4400
   2397 HG1       -82.4750   -1.3230  -49.5510 H       151 ARG    0.6400
   2398 HG2       -83.2560   -2.7330  -50.3690 H       151 ARG   -0.8000
   2399 HD1       -85.3380   -1.4530  -50.6670 H       151 ARG    0.4600
   2400 HD2       -84.5580    0.0210  -49.9380 H       151 ARG    0.4600
   2401 HE        -84.2420   -1.7730  -47.9680 H       151 ARG   -0.8000
   2402 HH11      -87.0880   -1.0690  -49.9210 H       151 ARG    0.4600
   2403 HH12      -88.1910   -1.4840  -48.6520 H       151 ARG    0.4600
   2404 HH21      -85.7010   -2.1600  -46.2970 H       151 ARG    0.5100
   2405 HH22      -87.3850   -2.3290  -46.6650 H       151 ARG   -0.5100
   2406 N         -81.7360   -2.6620  -54.3380 N.am    152 ASP   -0.4700
   2407 CA        -81.7830   -2.7160  -55.7920 C.3     152 ASP    0.3100
   2408 C         -83.2150   -2.4910  -56.3040 C.2     152 ASP    0.0700
   2409 O         -84.1650   -2.4850  -55.5150 O.2     152 ASP    0.0900
   2410 CB        -81.2320   -4.0580  -56.2790 C.3     152 ASP   -0.2800
   2411 CG        -80.7010   -3.9900  -57.6930 C.2     152 ASP    0.0900
   2412 OD1       -80.7880   -2.9120  -58.3230 O.co2   152 ASP    0.0900
   2413 OD2       -80.1850   -5.0220  -58.1760 O.co2   152 ASP    0.6200
   2414 HN        -82.0220   -3.4920  -53.8670 H       152 ASP   -0.7600
   2415 HA        -81.1900   -1.9010  -56.1800 H       152 ASP   -0.7600
   2416 HB1       -82.0440   -4.8160  -56.2430 H       152 ASP    0.5100
   2417 HB2       -80.4080   -4.3760  -55.6070 H       152 ASP   -0.5100
   2418 N         -83.3660   -2.2870  -57.6130 N.am    153 GLU   -0.4700
   2419 CA        -84.6810   -2.0360  -58.2280 C.3     153 GLU    0.3100
   2420 C         -85.2690   -3.2600  -58.9520 C.2     153 GLU    0.0700
   2421 O         -86.4410   -3.2860  -59.3000 O.2     153 GLU    0.0900
   2422 CB        -84.6120   -0.8200  -59.1660 C.3     153 GLU   -0.1800
   2423 CG        -84.5410    0.5180  -58.4210 C.3     153 GLU    0.0900
   2424 CD        -84.1240    1.6910  -59.3000 C.2     153 GLU    0.0900
   2425 OE1       -84.7860    1.9320  -60.3310 O.co2   153 GLU   -0.2800
   2426 OE2       -83.1410    2.3860  -58.9470 O.co2   153 GLU    0.0900
   2427 HN        -82.5890   -2.2960  -58.2380 H       153 GLU    0.0900
   2428 HA        -85.3930   -1.8580  -57.4360 H       153 GLU    0.6200
   2429 HB1       -85.5140   -0.8180  -59.8130 H       153 GLU   -0.7600
   2430 HB2       -83.7100   -0.9170  -59.8080 H       153 GLU   -0.7600
   2431 HG1       -83.8050    0.4250  -57.5940 H       153 GLU    0.5100
   2432 HG2       -85.5420    0.7420  -57.9950 H       153 GLU   -0.5100
   2433 N         -84.4270   -4.2660  -59.1700 N.am    154 ASP   -0.4700
   2434 CA        -84.7830   -5.5600  -59.7410 C.3     154 ASP    0.3100
   2435 C         -86.1260   -6.1400  -59.2420 C.2     154 ASP    0.0700
   2436 O         -86.4680   -5.9670  -58.0690 O.2     154 ASP    0.0900
   2437 CB        -83.6490   -6.5310  -59.3960 C.3     154 ASP   -0.2800
   2438 CG        -83.5240   -7.6630  -60.3820 C.2     154 ASP    0.0900
   2439 OD1       -83.6380   -7.4110  -61.6040 O.co2   154 ASP    0.0900
   2440 OD2       -83.2960   -8.8100  -59.9340 O.co2   154 ASP    0.6200
   2441 HN        -83.4630   -4.1730  -58.9380 H       154 ASP   -0.7600
   2442 HA        -84.8920   -5.4540  -60.8100 H       154 ASP   -0.7600
   2443 HB1       -83.8380   -6.9610  -58.3890 H       154 ASP    0.5100
   2444 HB2       -82.6890   -5.9720  -59.3790 H       154 ASP   -0.5100
   2445 N         -86.8890   -6.8350  -60.1250 N.am    155 PRO   -0.2900
   2446 CA        -88.1580   -7.4850  -59.7360 C.3     155 PRO    0.0000
   2447 C         -88.0320   -8.4250  -58.5390 C.2     155 PRO    0.0900
   2448 O         -88.8540   -8.3680  -57.6210 O.2     155 PRO    0.0900
   2449 CB        -88.5420   -8.2830  -60.9850 C.3     155 PRO    0.0200
   2450 CG        -87.9600   -7.5050  -62.1070 C.3     155 PRO    0.0900
   2451 CD        -86.6670   -6.9240  -61.5820 C.3     155 PRO   -0.1800
   2452 HA        -88.8820   -6.7460  -59.4340 H       155 PRO    0.0900
   2453 HB1       -89.6450   -8.3570  -61.0850 H       155 PRO    0.0900
   2454 HB2       -88.1150   -9.3070  -60.9480 H       155 PRO   -0.1800
   2455 HG1       -87.7620   -8.1670  -62.9780 H       155 PRO    0.0900
   2456 HG2       -88.6510   -6.6960  -62.4210 H       155 PRO    0.0900
   2457 HD1       -85.8050   -7.5900  -61.7940 H       155 PRO    0.5100
   2458 HD2       -86.4770   -5.9130  -62.0000 H       155 PRO   -0.5100
   2459 N         -87.0080   -9.2770  -58.5450 N.am    156 GLN   -0.4700
   2460 CA        -86.7390  -10.1720  -57.4190 C.3     156 GLN    0.3100
   2461 C         -86.3700   -9.4240  -56.1330 C.2     156 GLN    0.0700
   2462 O         -86.6970   -9.8720  -55.0340 O.2     156 GLN    0.0900
   2463 CB        -85.6280  -11.1650  -57.7700 C.3     156 GLN   -0.1800
   2464 CG        -85.9930  -12.1600  -58.8820 C.3     156 GLN    0.0900
   2465 CD        -84.8090  -12.4980  -59.7840 C.2     156 GLN    0.0900
   2466 NE2       -83.8470  -11.7060  -59.8880 N.am    156 GLN   -0.1800
   2467 OE1       -84.8610  -13.6400  -60.4380 O.2     156 GLN    0.0900
   2468 HN        -86.3790   -9.3420  -59.3160 H       156 GLN    0.0900
   2469 HA        -87.6520  -10.6990  -57.1850 H       156 GLN    0.5500
   2470 HB1       -85.3720  -11.7410  -56.8560 H       156 GLN   -0.5500
   2471 HB2       -84.7350  -10.5910  -58.0950 H       156 GLN   -0.6200
   2472 HG1       -86.7990  -11.7220  -59.5090 H       156 GLN    0.3200
   2473 HG2       -86.3620  -13.0990  -58.4180 H       156 GLN    0.3000
   2474 HE21      -83.9150  -10.7850  -59.5030 H       156 GLN    0.5100
   2475 HE22      -83.0110  -11.9920  -60.3560 H       156 GLN   -0.5100
   2476 N         -85.6750   -8.2920  -56.2720 N.am    157 ALA   -0.4700
   2477 CA        -85.2610   -7.5060  -55.1240 C.3     157 ALA    0.3100
   2478 C         -86.4690   -6.8780  -54.4520 C.2     157 ALA    0.0700
   2479 O         -86.6160   -6.9410  -53.2260 O.2     157 ALA    0.0900
   2480 CB        -84.2680   -6.4460  -55.5410 C.3     157 ALA   -0.2700
   2481 HN        -85.4110   -7.9390  -57.1660 H       157 ALA    0.0900
   2482 HA        -84.8170   -8.1740  -54.4020 H       157 ALA    0.0900
   2483 HB1       -84.7270   -5.7660  -56.2900 H       157 ALA    0.0900
   2484 HB2       -83.3740   -6.9240  -55.9950 H       157 ALA    0.5100
   2485 HB3       -83.9640   -5.8450  -54.6580 H       157 ALA   -0.5100
   2486 N         -87.3470   -6.2970  -55.2730 N.am    158 LEU   -0.4700
   2487 CA        -88.5460   -5.6140  -54.8080 C.3     158 LEU    0.3100
   2488 C         -89.4580   -6.5510  -54.0540 C.2     158 LEU    0.0700
   2489 O         -89.9720   -6.1900  -53.0010 O.2     158 LEU    0.0900
   2490 CB        -89.2850   -4.9710  -55.9740 C.3     158 LEU   -0.1800
   2491 CG        -88.5750   -3.7900  -56.6380 C.3     158 LEU    0.0900
   2492 CD1       -89.4290   -3.2450  -57.7700 C.3     158 LEU    0.0900
   2493 CD2       -88.2300   -2.6810  -55.6290 C.3     158 LEU   -0.0900
   2494 HN        -87.2180   -6.3060  -56.2610 H       158 LEU    0.0900
   2495 HA        -88.2460   -4.8620  -54.0940 H       158 LEU   -0.2700
   2496 HB1       -90.2700   -4.6160  -55.6030 H       158 LEU    0.0900
   2497 HB2       -89.4520   -5.7500  -56.7470 H       158 LEU    0.0900
   2498 HG        -87.5940   -4.1230  -57.0390 H       158 LEU    0.0900
   2499 HD11      -90.4110   -2.9030  -57.3770 H       158 LEU   -0.2700
   2500 HD12      -89.6080   -4.0400  -58.5250 H       158 LEU    0.0900
   2501 HD13      -88.9190   -2.3830  -58.2480 H       158 LEU    0.0900
   2502 HD21      -87.4250   -3.0240  -54.9450 H       158 LEU    0.0900
   2503 HD22      -89.1270   -2.4290  -55.0240 H       158 LEU    0.5100
   2504 HD23      -87.8780   -1.7760  -56.1670 H       158 LEU   -0.5100
   2505 N         -89.6280   -7.7630  -54.5800 N.am    159 LYS   -0.4700
   2506 CA        -90.3910   -8.8060  -53.9010 C.3     159 LYS    0.3100
   2507 C         -89.8550   -9.0940  -52.4990 C.2     159 LYS    0.0700
   2508 O         -90.6310   -9.1060  -51.5380 O.2     159 LYS    0.0900
   2509 CB        -90.4170  -10.0980  -54.7260 C.3     159 LYS   -0.1800
   2510 CG        -91.3550  -11.1610  -54.1820 C.3     159 LYS    0.0900
   2511 CD        -90.8950  -12.5560  -54.5800 C.3     159 LYS    0.0900
   2512 CE        -91.8760  -13.6140  -54.0920 C.3     159 LYS   -0.1800
   2513 NZ        -93.2130  -13.4410  -54.7280 N.4     159 LYS    0.0900
   2514 HN        -89.2410   -8.0130  -55.4640 H       159 LYS    0.0900
   2515 HA        -91.3960   -8.4390  -53.7520 H       159 LYS   -0.1800
   2516 HB1       -89.3890  -10.5180  -54.7540 H       159 LYS    0.0900
   2517 HB2       -90.7310   -9.8480  -55.7620 H       159 LYS    0.0900
   2518 HG1       -92.3760  -10.9860  -54.5820 H       159 LYS    0.2100
   2519 HG2       -91.3860  -11.0890  -53.0750 H       159 LYS    0.0500
   2520 HD1       -89.8960  -12.7520  -54.1380 H       159 LYS    0.0500
   2521 HD2       -90.8150  -12.6130  -55.6870 H       159 LYS   -0.3000
   2522 HE1       -92.0070  -13.5290  -52.9920 H       159 LYS    0.3300
   2523 HE2       -91.5020  -14.6260  -54.3550 H       159 LYS    0.3300
   2524 HZ1       -93.1210  -13.5250  -55.7600 H       159 LYS    0.3300
   2525 HZ2       -93.5920  -12.5020  -54.4890 H       159 LYS    0.5100
   2526 HZ3       -93.8610  -14.1750  -54.3770 H       159 LYS   -0.5100
   2527 N         -88.5390   -9.3090  -52.3750 N.am    160 CYS   -0.4700
   2528 CA        -87.9290   -9.5520  -51.0700 C.3     160 CYS    0.3100
   2529 C         -88.1560   -8.4030  -50.0880 C.2     160 CYS    0.0700
   2530 O         -88.2920   -8.6220  -48.8790 O.2     160 CYS    0.0900
   2531 CB        -86.4250   -9.8480  -51.1760 C.3     160 CYS   -0.1000
   2532 SG        -85.6280  -10.0450  -49.5200 S.3     160 CYS    0.0900
   2533 HN        -87.9240   -9.3130  -53.1590 H       160 CYS    0.0900
   2534 HA        -88.4380  -10.3920  -50.6220 H       160 CYS   -0.0800
   2535 HB1       -85.9360   -9.0140  -51.7220 H       160 CYS    0.5100
   2536 HB2       -86.2860  -10.7800  -51.7630 H       160 CYS   -0.5100
   2537 N         -88.2020   -7.1760  -50.6010 N.am    161 TYR   -0.4700
   2538 CA        -88.3800   -6.0260  -49.7350 C.3     161 TYR    0.3100
   2539 C         -89.8130   -5.9300  -49.2290 C.2     161 TYR    0.0700
   2540 O         -90.0890   -5.2020  -48.2830 O.2     161 TYR    0.0900
   2541 CB        -87.9320   -4.7260  -50.4190 C.3     161 TYR   -0.1800
   2542 CG        -86.4990   -4.7430  -50.9330 C.ar    161 TYR    0.0900
   2543 CD1       -85.4940   -5.4750  -50.2710 C.ar    161 TYR    0.0900
   2544 CD2       -86.1370   -4.0090  -52.0690 C.ar    161 TYR    0.0000
   2545 CE1       -84.1860   -5.4910  -50.7430 C.ar    161 TYR   -0.1150
   2546 CE2       -84.8240   -4.0220  -52.5430 C.ar    161 TYR    0.1150
   2547 CZ        -83.8570   -4.7630  -51.8710 C.ar    161 TYR   -0.1150
   2548 OH        -82.5640   -4.7790  -52.3370 O.3     161 TYR    0.1150
   2549 HN        -88.1220   -6.9960  -51.5780 H       161 TYR    0.1100
   2550 HA        -87.7960   -6.1930  -48.8420 H       161 TYR   -0.5400
   2551 HB1       -88.0090   -3.8900  -49.6940 H       161 TYR    0.4300
   2552 HB2       -88.5890   -4.5340  -51.2960 H       161 TYR   -0.1150
   2553 HD1       -85.7430   -6.0340  -49.3810 H       161 TYR    0.1150
   2554 HD2       -86.8850   -3.4250  -52.5860 H       161 TYR   -0.1150
   2555 HE1       -83.4310   -6.0680  -50.2300 H       161 TYR    0.1150
   2556 HE2       -84.5600   -3.4600  -53.4270 H       161 TYR    0.5100
   2557 HH        -82.1280   -5.5540  -51.9750 H       161 TYR   -0.5100
   2558 N         -90.7170   -6.6900  -49.8480 N.am    162 GLN   -0.4700
   2559 CA        -92.1260   -6.6920  -49.4600 C.3     162 GLN    0.3100
   2560 C         -92.6060   -8.0190  -48.8510 C.2     162 GLN    0.0700
   2561 O         -93.8110   -8.2230  -48.6260 O.2     162 GLN    0.0900
   2562 CB        -92.9990   -6.2780  -50.6500 C.3     162 GLN   -0.1800
   2563 CG        -92.6980   -4.8590  -51.1110 C.3     162 GLN    0.0900
   2564 CD        -93.9190   -4.1140  -51.5770 C.2     162 GLN    0.0900
   2565 NE2       -93.9950   -2.8270  -51.2370 N.am    162 GLN   -0.1800
   2566 OE1       -94.7870   -4.6790  -52.2380 O.2     162 GLN    0.0900
   2567 HN        -90.4720   -7.2910  -50.6040 H       162 GLN    0.0900
   2568 HA        -92.2520   -6.0000  -48.6410 H       162 GLN    0.5500
   2569 HB1       -94.0680   -6.3430  -50.3530 H       162 GLN   -0.5500
   2570 HB2       -92.8180   -6.9790  -51.4920 H       162 GLN   -0.6200
   2571 HG1       -91.9730   -4.9010  -51.9510 H       162 GLN    0.3200
   2572 HG2       -92.2460   -4.2960  -50.2670 H       162 GLN    0.3000
   2573 HE21      -94.7840   -2.2810  -51.5190 H       162 GLN    0.5100
   2574 HE22      -93.2630   -2.4080  -50.6990 H       162 GLN   -0.5100
   2575 N         -91.6570   -8.9200  -48.6010 N.am    163 ASP   -0.4700
   2576 CA        -91.9140  -10.1330  -47.8580 C.3     163 ASP    0.3100
   2577 C         -91.2830   -9.9410  -46.4860 C.2     163 ASP    0.0700
   2578 O         -90.0530   -9.9070  -46.3670 O.2     163 ASP    0.0900
   2579 CB        -91.3190  -11.3510  -48.5820 C.3     163 ASP   -0.2800
   2580 CG        -91.6330  -12.6830  -47.8830 C.2     163 ASP    0.0900
   2581 OD1       -92.4940  -12.7190  -46.9700 O.co2   163 ASP    0.0900
   2582 OD2       -91.0230  -13.7110  -48.2580 O.co2   163 ASP    0.6200
   2583 HN        -90.7210   -8.7950  -48.9190 H       163 ASP   -0.7600
   2584 HA        -92.9840  -10.2440  -47.7580 H       163 ASP   -0.7600
   2585 HB1       -90.2150  -11.2340  -48.6330 H       163 ASP    0.5100
   2586 HB2       -91.7290  -11.3910  -49.6130 H       163 ASP   -0.5100
   2587 N         -92.1130   -9.7960  -45.4380 N.am    164 PRO   -0.2900
   2588 CA        -91.5720   -9.6390  -44.0840 C.3     164 PRO    0.0000
   2589 C         -90.6900  -10.8220  -43.6610 C.2     164 PRO    0.0900
   2590 O         -89.8540  -10.6820  -42.7700 O.2     164 PRO    0.0900
   2591 CB        -92.8270   -9.5710  -43.2050 C.3     164 PRO    0.0200
   2592 CG        -93.9360   -9.2390  -44.1140 C.3     164 PRO    0.0900
   2593 CD        -93.5850   -9.8470  -45.4370 C.3     164 PRO   -0.1800
   2594 HA        -90.9390   -8.7670  -44.0320 H       164 PRO    0.0900
   2595 HB1       -92.7160   -8.7890  -42.4240 H       164 PRO    0.0900
   2596 HB2       -93.0090  -10.5490  -42.7090 H       164 PRO   -0.1800
   2597 HG1       -94.8910   -9.6600  -43.7340 H       164 PRO    0.0900
   2598 HG2       -94.0430   -8.1370  -44.2100 H       164 PRO    0.0900
   2599 HD1       -93.9330  -10.8990  -45.5090 H       164 PRO    0.5100
   2600 HD2       -93.9910   -9.2540  -46.2830 H       164 PRO   -0.5100
   2601 N         -90.8950  -11.9790  -44.2970 N.am    165 GLY   -0.4700
   2602 CA        -90.1090  -13.1810  -44.0470 C.3     165 GLY    0.3100
   2603 C         -88.8200  -13.2750  -44.8460 C.2     165 GLY   -0.0200
   2604 O         -88.0680  -14.2370  -44.6970 O.2     165 GLY    0.0900
   2605 HN        -91.6090  -12.0710  -44.9860 H       165 GLY    0.0900
   2606 HA1       -90.7300  -14.0290  -44.2940 H       165 GLY    0.5100
   2607 HA2       -89.8640  -13.1930  -42.9950 H       165 GLY   -0.5100
   2608 N         -88.5530  -12.2730  -45.6880 N.am    166 CYS   -0.4700
   2609 CA        -87.3130  -12.2160  -46.4650 C.3     166 CYS    0.3100
   2610 C         -86.3650  -11.1780  -45.8910 C.2     166 CYS    0.0700
   2611 O         -86.6410   -9.9770  -45.9680 O.2     166 CYS    0.0900
   2612 CB        -87.5910  -11.8750  -47.9270 C.3     166 CYS   -0.1000
   2613 SG        -86.1030  -11.9760  -48.9440 S.3     166 CYS    0.0900
   2614 HN        -89.1890  -11.5180  -45.8260 H       166 CYS    0.0900
   2615 HA        -86.8320  -13.1800  -46.3920 H       166 CYS   -0.0800
   2616 HB1       -88.0040  -10.8450  -47.9800 H       166 CYS    0.5100
   2617 HB2       -88.3540  -12.5800  -48.3190 H       166 CYS   -0.5100
   2618 N         -85.2570  -11.6390  -45.3030 N.am    167 CYS   -0.4700
   2619 CA        -84.1710  -10.7370  -44.8960 C.3     167 CYS    0.3100
   2620 C         -82.9240  -11.0700  -45.6970 C.2     167 CYS    0.0700
   2621 O         -81.8310  -11.1880  -45.1620 O.2     167 CYS    0.0900
   2622 CB        -83.9090  -10.8040  -43.3880 C.3     167 CYS   -0.1000
   2623 SG        -82.7980   -9.5000  -42.7100 S.3     167 CYS    0.0900
   2624 HN        -85.1190  -12.6080  -45.1150 H       167 CYS    0.0900
   2625 HA        -84.4540   -9.7340  -45.1780 H       167 CYS   -0.0800
   2626 HB1       -83.4610  -11.7960  -43.1660 H       167 CYS    0.5100
   2627 HB2       -84.8880  -10.7350  -42.8700 H       167 CYS   -0.5100
   2628 N         -83.1100  -11.2600  -46.9960 N.am    168 ASP   -0.4700
   2629 CA        -81.9920  -11.4640  -47.8850 C.3     168 ASP    0.3100
   2630 C         -81.3280  -10.1070  -48.0890 C.2     168 ASP    0.0700
   2631 O         -82.0010   -9.0660  -48.2070 O.2     168 ASP    0.0900
   2632 CB        -82.4400  -12.0690  -49.2300 C.3     168 ASP   -0.2800
   2633 CG        -82.8970  -13.5390  -49.1120 C.2     168 ASP    0.0900
   2634 OD1       -83.1300  -14.0430  -47.9870 O.co2   168 ASP    0.0900
   2635 OD2       -83.0290  -14.2010  -50.1620 O.co2   168 ASP    0.6200
   2636 HN        -84.0160  -11.2700  -47.4110 H       168 ASP   -0.7600
   2637 HA        -81.2970  -12.1280  -47.3950 H       168 ASP   -0.7600
   2638 HB1       -81.5920  -12.0210  -49.9450 H       168 ASP    0.5100
   2639 HB2       -83.2880  -11.4710  -49.6280 H       168 ASP   -0.5100
   2640 N         -80.0000  -10.1130  -48.0990 N.am    169 PHE   -0.4700
   2641 CA        -79.2540   -8.9000  -48.3220 C.3     169 PHE    0.3100
   2642 C         -78.8510   -8.8860  -49.7870 C.2     169 PHE    0.0700
   2643 O         -77.6760   -9.0260  -50.1300 O.2     169 PHE    0.0900
   2644 CB        -78.0510   -8.8180  -47.3540 C.3     169 PHE   -0.1800
   2645 CG        -77.4060   -7.4570  -47.2850 C.ar    169 PHE    0.0900
   2646 CD1       -78.1640   -6.3200  -46.9480 C.ar    169 PHE    0.0900
   2647 CD2       -76.0420   -7.3090  -47.5360 C.ar    169 PHE    0.0000
   2648 CE1       -77.5790   -5.0450  -46.8850 C.ar    169 PHE   -0.1150
   2649 CE2       -75.4450   -6.0450  -47.4780 C.ar    169 PHE    0.1150
   2650 CZ        -76.2230   -4.9050  -47.1570 C.ar    169 PHE   -0.1150
   2651 HN        -79.4660  -10.9440  -47.9570 H       169 PHE    0.1150
   2652 HA        -79.9190   -8.0640  -48.1640 H       169 PHE   -0.1150
   2653 HB1       -77.2680   -9.5340  -47.6850 H       169 PHE    0.1150
   2654 HB2       -78.3900   -9.0720  -46.3270 H       169 PHE   -0.1150
   2655 HD1       -79.2170   -6.4300  -46.7340 H       169 PHE    0.1150
   2656 HD2       -75.4440   -8.1750  -47.7770 H       169 PHE   -0.1150
   2657 HE1       -78.1760   -4.1830  -46.6290 H       169 PHE    0.1150
   2658 HE2       -74.3900   -5.9380  -47.6770 H       169 PHE    0.5100
   2659 HZ        -75.7640   -3.9280  -47.1240 H       169 PHE   -0.5100
   2660 N         -79.8590   -8.7590  -50.6530 N.am    170 VAL   -0.4700
   2661 CA        -79.6470   -8.5950  -52.0970 C.3     170 VAL    0.3100
   2662 C         -79.4190   -7.1130  -52.3740 C.2     170 VAL    0.0700
   2663 O         -80.3540   -6.2870  -52.2830 O.2     170 VAL    0.0900
   2664 CB        -80.8600   -9.0400  -52.9640 C.3     170 VAL   -0.0900
   2665 CG1       -80.3670   -9.5710  -54.3030 C.3     170 VAL    0.0900
   2666 CG2       -81.7360  -10.0740  -52.2460 C.3     170 VAL   -0.2700
   2667 HN        -80.8100   -8.7710  -50.3540 H       170 VAL    0.0900
   2668 HA        -78.7800   -9.1790  -52.3620 H       170 VAL    0.0900
   2669 HB        -81.5330   -8.1730  -53.1330 H       170 VAL    0.0900
   2670 HG11      -79.6960  -10.4420  -54.1450 H       170 VAL   -0.2700
   2671 HG12      -79.8000   -8.7790  -54.8380 H       170 VAL    0.0900
   2672 HG13      -81.2300   -9.8960  -54.9220 H       170 VAL    0.0900
   2673 HG21      -82.1330   -9.6480  -51.3010 H       170 VAL    0.0900
   2674 HG22      -81.1340  -10.9760  -52.0020 H       170 VAL    0.5100
   2675 HG23      -82.5920  -10.3600  -52.8940 H       170 VAL   -0.5100
   2676 N         -78.1760   -6.7730  -52.7030 N.am    171 THR   -0.4700
   2677 CA        -77.8050   -5.3720  -52.8130 C.3     171 THR    0.3100
   2678 C         -77.7190   -4.9450  -54.2630 C.2     171 THR    0.0700
   2679 O         -77.6910   -5.7840  -55.1680 O.2     171 THR    0.0900
   2680 CB        -76.4720   -5.0620  -52.0740 C.3     171 THR    0.1400
   2681 CG2       -76.4270   -5.7490  -50.7170 C.3     171 THR    0.0900
   2682 OG1       -75.3620   -5.4950  -52.8600 O.3     171 THR   -0.6600
   2683 HN        -77.4610   -7.4450  -52.8840 H       171 THR    0.4300
   2684 HA        -78.6070   -4.7860  -52.3880 H       171 THR   -0.2700
   2685 HB        -76.3840   -3.9690  -51.9010 H       171 THR    0.0900
   2686 HG1       -75.3230   -4.9000  -53.6130 H       171 THR    0.0900
   2687 HG21      -76.3270   -6.8480  -50.8480 H       171 THR    0.0900
   2688 HG22      -77.3640   -5.5420  -50.1580 H       171 THR    0.5100
   2689 HG23      -75.5540   -5.3810  -50.1360 H       171 THR   -0.5100
   2690 N         -77.6850   -3.6340  -54.4960 N.am    172 ASN   -0.4700
   2691 CA        -77.3630   -3.1440  -55.8180 C.3     172 ASN    0.3100
   2692 C         -75.8610   -3.2290  -56.0070 C.2     172 ASN    0.0700
   2693 O         -75.1270   -3.4850  -55.0650 O.2     172 ASN    0.0900
   2694 CB        -77.9100   -1.7310  -56.0400 C.3     172 ASN   -0.1800
   2695 CG        -77.2450   -0.6990  -55.1670 C.2     172 ASN    0.0900
   2696 ND2       -78.0380   -0.0850  -54.2800 N.am    172 ASN    0.0900
   2697 OD1       -76.0340   -0.4390  -55.2890 O.2     172 ASN    0.5500
   2698 HN        -77.8720   -2.9520  -53.7930 H       172 ASN   -0.5500
   2699 HA        -77.7920   -3.8270  -56.5370 H       172 ASN   -0.6200
   2700 HB1       -78.9990   -1.7280  -55.8200 H       172 ASN    0.3200
   2701 HB2       -77.7520   -1.4460  -57.1030 H       172 ASN    0.3000
   2702 HD21      -79.0080   -0.3210  -54.2280 H       172 ASN    0.5100
   2703 HD22      -77.6590    0.6120  -53.6680 H       172 ASN   -0.5100
   2704 N         -75.4090   -3.0450  -57.2370 N.am    173 ARG   -0.4700
   2705 CA        -74.0110   -3.2090  -57.5780 C.3     173 ARG    0.3100
   2706 C         -73.1250   -2.1100  -57.0140 C.2     173 ARG    0.0700
   2707 O         -71.9860   -2.3950  -56.6170 O.2     173 ARG    0.0900
   2708 CB        -73.8520   -3.2850  -59.0860 C.3     173 ARG   -0.1800
   2709 CG        -74.2910   -4.5900  -59.6620 C.3     173 ARG    0.0900
   2710 CD        -74.5550   -4.4470  -61.1580 C.3     173 ARG    0.0900
   2711 NE        -75.7930   -5.1390  -61.5160 N.pl3   173 ARG   -0.1800
   2712 CZ        -75.8580   -6.2450  -62.2470 C.cat   173 ARG    0.0900
   2713 NH1       -74.7590   -6.7880  -62.7540 N.pl3   173 ARG    0.0900
   2714 NH2       -77.0400   -6.8010  -62.4830 N.pl3   173 ARG    0.2000
   2715 HN        -76.0120   -2.7840  -57.9870 H       173 ARG    0.0900
   2716 HA        -73.6550   -4.1180  -57.1150 H       173 ARG    0.0900
   2717 HB1       -72.7820   -3.1270  -59.3380 H       173 ARG   -0.7000
   2718 HB2       -74.4530   -2.4720  -59.5460 H       173 ARG    0.4400
   2719 HG1       -75.2200   -4.9240  -59.1540 H       173 ARG    0.6400
   2720 HG2       -73.4990   -5.3510  -59.4990 H       173 ARG   -0.8000
   2721 HD1       -73.7240   -4.8990  -61.7390 H       173 ARG    0.4600
   2722 HD2       -74.6700   -3.3750  -61.4250 H       173 ARG    0.4600
   2723 HE        -76.6530   -4.7520  -61.1850 H       173 ARG   -0.8000
   2724 HH11      -73.8600   -6.4560  -62.4690 H       173 ARG    0.4600
   2725 HH12      -74.8300   -7.5300  -63.4220 H       173 ARG    0.4600
   2726 HH21      -77.8710   -6.3860  -62.1130 H       173 ARG    0.5100
   2727 HH22      -77.0990   -7.6340  -63.0330 H       173 ARG   -0.5100
   2728 N         -73.6350   -0.8700  -56.9630 N.am    174 ALA   -0.4700
   2729 CA        -72.8710    0.2540  -56.4000 C.3     174 ALA    0.3100
   2730 C         -72.4980   -0.0010  -54.9500 C.2     174 ALA    0.0700
   2731 O         -71.3290    0.1070  -54.5680 O.2     174 ALA    0.0900
   2732 CB        -73.6230    1.5850  -56.5320 C.3     174 ALA   -0.2700
   2733 HN        -74.5490   -0.6560  -57.3010 H       174 ALA    0.0900
   2734 HA        -71.9310    0.3090  -56.9280 H       174 ALA    0.0900
   2735 HB1       -74.5940    1.5290  -55.9940 H       174 ALA    0.0900
   2736 HB2       -73.8250    1.8010  -57.6020 H       174 ALA    0.5100
   2737 HB3       -73.0190    2.4060  -56.0900 H       174 ALA   -0.5100
   2738 N         -73.4900   -0.3740  -54.1480 N.am    175 TYR   -0.4700
   2739 CA        -73.2510   -0.6490  -52.7430 C.3     175 TYR    0.3100
   2740 C         -72.2980   -1.8180  -52.5420 C.2     175 TYR    0.0700
   2741 O         -71.4150   -1.7730  -51.6900 O.2     175 TYR    0.0900
   2742 CB        -74.5620   -0.8940  -51.9890 C.3     175 TYR   -0.1800
   2743 CG        -74.3250   -1.2110  -50.5290 C.ar    175 TYR    0.0900
   2744 CD1       -74.0800   -2.5220  -50.1140 C.ar    175 TYR    0.0900
   2745 CD2       -74.3050   -0.1990  -49.5640 C.ar    175 TYR    0.0000
   2746 CE1       -73.8250   -2.8240  -48.7790 C.ar    175 TYR   -0.1150
   2747 CE2       -74.0690   -0.4940  -48.2140 C.ar    175 TYR    0.1150
   2748 CZ        -73.8320   -1.8120  -47.8330 C.ar    175 TYR   -0.1150
   2749 OH        -73.5770   -2.1260  -46.5180 O.3     175 TYR    0.1150
   2750 HN        -74.4280   -0.4810  -54.4690 H       175 TYR    0.1100
   2751 HA        -72.7350    0.2020  -52.3220 H       175 TYR   -0.5400
   2752 HB1       -75.0960   -1.7580  -52.4390 H       175 TYR    0.4300
   2753 HB2       -75.1980    0.0150  -52.0380 H       175 TYR   -0.1150
   2754 HD1       -74.0890   -3.3180  -50.8440 H       175 TYR    0.1150
   2755 HD2       -74.4740    0.8250  -49.8640 H       175 TYR   -0.1150
   2756 HE1       -73.6220   -3.8420  -48.4820 H       175 TYR    0.1150
   2757 HE2       -74.0720    0.2950  -47.4750 H       175 TYR    0.5100
   2758 HH        -73.2700   -3.0350  -46.4840 H       175 TYR   -0.5100
   2759 N         -72.4730   -2.8730  -53.3290 N.am    176 ALA   -0.4700
   2760 CA        -71.6570   -4.0570  -53.1690 C.3     176 ALA    0.3100
   2761 C         -70.1900   -3.6720  -53.3510 C.2     176 ALA    0.0700
   2762 O         -69.3630   -3.9570  -52.4870 O.2     176 ALA    0.0900
   2763 CB        -72.0820   -5.1530  -54.1490 C.3     176 ALA   -0.2700
   2764 HN        -73.1600   -2.8970  -54.0510 H       176 ALA    0.0900
   2765 HA        -71.7690   -4.4030  -52.1520 H       176 ALA    0.0900
   2766 HB1       -71.9740   -4.7920  -55.1950 H       176 ALA    0.0900
   2767 HB2       -73.1450   -5.4240  -53.9760 H       176 ALA    0.5100
   2768 HB3       -71.4400   -6.0490  -54.0160 H       176 ALA   -0.5100
   2769 N         -69.8790   -2.9890  -54.4550 N.am    177 ILE   -0.4700
   2770 CA        -68.4940   -2.5620  -54.7340 C.3     177 ILE    0.3100
   2771 C         -67.9780   -1.5540  -53.6880 C.2     177 ILE    0.0700
   2772 O         -66.8660   -1.7120  -53.1720 O.2     177 ILE    0.0900
   2773 CB        -68.3280   -2.0420  -56.2030 C.3     177 ILE   -0.0900
   2774 CG1       -68.6490   -3.1750  -57.2050 C.3     177 ILE    0.0900
   2775 CG2       -66.9010   -1.5010  -56.4610 C.3     177 ILE   -0.2700
   2776 CD        -68.9240   -2.7090  -58.6010 C.3     177 ILE    0.0900
   2777 HN        -70.5630   -2.7390  -55.1360 H       177 ILE    0.0900
   2778 HA        -67.8480   -3.4100  -54.5650 H       177 ILE    0.0900
   2779 HB        -69.0620   -1.2300  -56.3870 H       177 ILE   -0.1800
   2780 HG11      -69.5430   -3.7220  -56.8380 H       177 ILE    0.0900
   2781 HG12      -67.7860   -3.8720  -57.2330 H       177 ILE    0.0900
   2782 HG21      -66.1450   -2.2410  -56.1230 H       177 ILE   -0.2700
   2783 HG22      -66.7490   -0.5560  -55.8980 H       177 ILE    0.0900
   2784 HG23      -66.7570   -1.3180  -57.5470 H       177 ILE    0.0900
   2785 HD1       -68.5040   -1.6920  -58.7530 H       177 ILE    0.0900
   2786 HD2       -70.0190   -2.6700  -58.7790 H       177 ILE    0.5100
   2787 HD3       -68.4510   -3.4010  -59.3300 H       177 ILE   -0.5100
   2788 N         -68.7970   -0.5540  -53.3450 N.am    178 ALA   -0.4700
   2789 CA        -68.3880    0.5110  -52.4320 C.3     178 ALA    0.3100
   2790 C         -68.1250   -0.0040  -51.0290 C.2     178 ALA    0.0700
   2791 O         -67.1290    0.3500  -50.4160 O.2     178 ALA    0.0900
   2792 CB        -69.4330    1.6150  -52.3820 C.3     178 ALA   -0.2700
   2793 HN        -69.7270   -0.4910  -53.6990 H       178 ALA    0.0900
   2794 HA        -67.4450    0.9050  -52.7810 H       178 ALA    0.0900
   2795 HB1       -70.4040    1.2060  -52.0310 H       178 ALA    0.0900
   2796 HB2       -69.5760    2.0470  -53.3960 H       178 ALA    0.5100
   2797 HB3       -69.1080    2.4120  -51.6790 H       178 ALA   -0.5100
   2798 N         -69.0260   -0.8340  -50.5190 N.am    179 SER   -0.4700
   2799 CA        -68.8910   -1.3350  -49.1650 C.3     179 SER    0.3100
   2800 C         -67.7520   -2.3380  -49.0900 C.2     179 SER    0.0700
   2801 O         -66.9770   -2.3460  -48.1310 O.2     179 SER    0.0900
   2802 CB        -70.1890   -1.9520  -48.6700 C.3     179 SER    0.0500
   2803 OG        -70.4370   -3.1700  -49.3310 O.3     179 SER    0.0900
   2804 HN        -69.8220   -1.1450  -51.0330 H       179 SER    0.0900
   2805 HA        -68.6080   -0.5080  -48.5320 H       179 SER   -0.6600
   2806 HB1       -71.0330   -1.2580  -48.8700 H       179 SER    0.4300
   2807 HB2       -70.1200   -2.1450  -47.5780 H       179 SER    0.5100
   2808 HG1       -70.8050   -2.9370  -50.1860 H       179 SER   -0.5100
   2809 N         -67.6240   -3.1740  -50.1100 N.am    180 SER   -0.4700
   2810 CA        -66.4790   -4.0760  -50.1670 C.3     180 SER    0.3100
   2811 C         -65.1460   -3.3150  -50.1240 C.2     180 SER    0.0700
   2812 O         -64.2740   -3.6160  -49.2970 O.2     180 SER    0.0900
   2813 CB        -66.5600   -4.9900  -51.3850 C.3     180 SER    0.0500
   2814 OG        -67.6770   -5.8480  -51.2540 O.3     180 SER    0.0900
   2815 HN        -68.2790   -3.2240  -50.8590 H       180 SER    0.0900
   2816 HA        -66.4730   -4.6620  -49.2600 H       180 SER   -0.6600
   2817 HB1       -65.6370   -5.6040  -51.4590 H       180 SER    0.4300
   2818 HB2       -66.6750   -4.3830  -52.3080 H       180 SER    0.5100
   2819 HG1       -68.4420   -5.3290  -51.5150 H       180 SER   -0.5100
   2820 N         -65.0000   -2.3140  -50.9910 N.am    181 ILE   -0.4700
   2821 CA        -63.7980   -1.4840  -50.9960 C.3     181 ILE    0.3100
   2822 C         -63.5880   -0.7630  -49.6530 C.2     181 ILE    0.0700
   2823 O         -62.5130   -0.8380  -49.0580 O.2     181 ILE    0.0900
   2824 CB        -63.7830   -0.4970  -52.1940 C.3     181 ILE   -0.0900
   2825 CG1       -63.6300   -1.2780  -53.5100 C.3     181 ILE    0.0900
   2826 CG2       -62.6380    0.4870  -52.0520 C.3     181 ILE   -0.2700
   2827 CD        -63.7980   -0.4590  -54.7520 C.3     181 ILE    0.0900
   2828 HN        -65.6960   -2.0880  -51.6670 H       181 ILE    0.0900
   2829 HA        -62.9440   -2.1430  -51.0490 H       181 ILE    0.0900
   2830 HB        -64.7440    0.0580  -52.2270 H       181 ILE   -0.1800
   2831 HG11      -64.3900   -2.0870  -53.5230 H       181 ILE    0.0900
   2832 HG12      -62.6180   -1.7320  -53.5280 H       181 ILE    0.0900
   2833 HG21      -61.6680   -0.0560  -52.0260 H       181 ILE   -0.2700
   2834 HG22      -62.7470    1.0620  -51.1080 H       181 ILE    0.0900
   2835 HG23      -62.6290    1.1850  -52.9160 H       181 ILE    0.0900
   2836 HD1       -62.9370    0.2330  -54.8730 H       181 ILE    0.0900
   2837 HD2       -64.7300    0.1430  -54.6860 H       181 ILE    0.5100
   2838 HD3       -63.8440   -1.1240  -55.6400 H       181 ILE   -0.5100
   2839 N         -64.6330   -0.1060  -49.1630 N.am    182 ILE   -0.4700
   2840 CA        -64.5100    0.7650  -48.0090 C.3     182 ILE    0.3100
   2841 C         -64.4390   -0.0030  -46.7000 C.2     182 ILE    0.0700
   2842 O         -63.6550    0.3480  -45.8210 O.2     182 ILE    0.0900
   2843 CB        -65.6150    1.8580  -47.9970 C.3     182 ILE   -0.0900
   2844 CG1       -65.2600    2.9530  -49.0250 C.3     182 ILE    0.0900
   2845 CG2       -65.7890    2.4720  -46.6080 C.3     182 ILE   -0.2700
   2846 CD        -66.4610    3.6890  -49.6070 C.3     182 ILE    0.0900
   2847 HN        -65.5420   -0.1800  -49.5630 H       182 ILE    0.0900
   2848 HA        -63.5340    1.2240  -48.0450 H       182 ILE    0.0900
   2849 HB        -66.5780    1.4060  -48.3160 H       182 ILE   -0.1800
   2850 HG11      -64.7020    2.4790  -49.8600 H       182 ILE    0.0900
   2851 HG12      -64.6020    3.6970  -48.5280 H       182 ILE    0.0900
   2852 HG21      -64.8020    2.7800  -46.2000 H       182 ILE   -0.2700
   2853 HG22      -66.2400    1.7260  -45.9190 H       182 ILE    0.0900
   2854 HG23      -66.4430    3.3690  -46.6690 H       182 ILE    0.0900
   2855 HD1       -67.0310    4.1900  -48.7970 H       182 ILE    0.0900
   2856 HD2       -67.1330    2.9690  -50.1200 H       182 ILE    0.5100
   2857 HD3       -66.1180    4.4610  -50.3290 H       182 ILE   -0.5100
   2858 N         -65.2400   -1.0510  -46.5570 N.am    183 SER   -0.4700
   2859 CA        -65.2150   -1.7860  -45.3240 C.3     183 SER    0.3100
   2860 C         -64.1420   -2.8680  -45.2800 C.2     183 SER    0.0700
   2861 O         -63.7150   -3.2540  -44.2040 O.2     183 SER    0.0900
   2862 CB        -66.5970   -2.3460  -44.9970 C.3     183 SER    0.0500
   2863 OG        -66.7850   -3.6260  -45.5710 O.3     183 SER    0.0900
   2864 HN        -65.8680   -1.3630  -47.2660 H       183 SER    0.0900
   2865 HA        -64.8890   -1.1160  -44.5420 H       183 SER   -0.6600
   2866 HB1       -67.3770   -1.6630  -45.3960 H       183 SER    0.4300
   2867 HB2       -66.7100   -2.4330  -43.8960 H       183 SER    0.5100
   2868 HG1       -66.8490   -3.4840  -46.5190 H       183 SER   -0.5100
   2869 N         -63.6720   -3.3450  -46.4290 N.am    184 PHE   -0.4700
   2870 CA        -62.7650   -4.4960  -46.4340 C.3     184 PHE    0.3100
   2871 C         -61.4630   -4.3440  -47.2140 C.2     184 PHE    0.0700
   2872 O         -60.3760   -4.5100  -46.6540 O.2     184 PHE    0.0900
   2873 CB        -63.4990   -5.7660  -46.8990 C.3     184 PHE   -0.1800
   2874 CG        -62.6380   -6.9830  -46.9380 C.ar    184 PHE    0.0900
   2875 CD1       -62.3580   -7.7000  -45.7700 C.ar    184 PHE    0.0900
   2876 CD2       -62.1030   -7.4290  -48.1450 C.ar    184 PHE    0.0000
   2877 CE1       -61.5480   -8.8670  -45.7990 C.ar    184 PHE   -0.1150
   2878 CE2       -61.2980   -8.5800  -48.1990 C.ar    184 PHE    0.1150
   2879 CZ        -61.0220   -9.3100  -47.0220 C.ar    184 PHE   -0.1150
   2880 HN        -63.9060   -2.9520  -47.3150 H       184 PHE    0.1150
   2881 HA        -62.3870   -4.6290  -45.4300 H       184 PHE   -0.1150
   2882 HB1       -63.8880   -5.6060  -47.9280 H       184 PHE    0.1150
   2883 HB2       -64.3370   -5.9790  -46.2020 H       184 PHE   -0.1150
   2884 HD1       -62.7660   -7.3600  -44.8290 H       184 PHE    0.1150
   2885 HD2       -62.3110   -6.8830  -49.0520 H       184 PHE   -0.1150
   2886 HE1       -61.3370   -9.4070  -44.8870 H       184 PHE    0.1150
   2887 HE2       -60.8890   -8.9070  -49.1440 H       184 PHE    0.5100
   2888 HZ        -60.4140  -10.2010  -47.0630 H       184 PHE   -0.5100
   2889 N         -61.5480   -4.0800  -48.5130 N.am    185 TYR   -0.4700
   2890 CA        -60.3320   -4.1090  -49.3470 C.3     185 TYR    0.3100
   2891 C         -59.2880   -3.0510  -48.9740 C.2     185 TYR    0.0700
   2892 O         -58.0970   -3.3550  -48.8800 O.2     185 TYR    0.0900
   2893 CB        -60.6620   -4.0320  -50.8430 C.3     185 TYR   -0.1800
   2894 CG        -61.2390   -5.3070  -51.4230 C.ar    185 TYR    0.0900
   2895 CD1       -60.4460   -6.4510  -51.5690 C.ar    185 TYR    0.0900
   2896 CD2       -62.5760   -5.3740  -51.8360 C.ar    185 TYR    0.0000
   2897 CE1       -60.9610   -7.6230  -52.1180 C.ar    185 TYR   -0.1150
   2898 CE2       -63.1010   -6.5400  -52.3870 C.ar    185 TYR    0.1150
   2899 CZ        -62.2850   -7.6570  -52.5200 C.ar    185 TYR   -0.1150
   2900 OH        -62.7880   -8.8150  -53.0540 O.3     185 TYR    0.1150
   2901 HN        -62.4080   -3.8580  -48.9680 H       185 TYR    0.1100
   2902 HA        -59.8070   -5.0270  -49.1310 H       185 TYR   -0.5400
   2903 HB1       -59.7340   -3.8070  -51.4100 H       185 TYR    0.4300
   2904 HB2       -61.4140   -3.2300  -51.0090 H       185 TYR   -0.1150
   2905 HD1       -59.4140   -6.4230  -51.2500 H       185 TYR    0.1150
   2906 HD2       -63.2110   -4.5060  -51.7250 H       185 TYR   -0.1150
   2907 HE1       -60.3330   -8.4960  -52.2290 H       185 TYR    0.1150
   2908 HE2       -64.1320   -6.5770  -52.7070 H       185 TYR    0.5100
   2909 HH        -63.7460   -8.7830  -52.9830 H       185 TYR   -0.5100
   2910 N         -59.7250   -1.8090  -48.7540 N.am    186 ILE   -0.4700
   2911 CA        -58.7830   -0.7500  -48.3850 C.3     186 ILE    0.3100
   2912 C         -58.0530   -1.0820  -47.0780 C.2     186 ILE    0.0700
   2913 O         -56.8220   -1.0960  -47.0770 O.2     186 ILE    0.0900
   2914 CB        -59.4230    0.6520  -48.3730 C.3     186 ILE   -0.0900
   2915 CG1       -59.7750    1.0580  -49.8020 C.3     186 ILE    0.0900
   2916 CG2       -58.4640    1.6720  -47.7790 C.3     186 ILE   -0.2700
   2917 CD        -60.3440    2.4460  -49.9410 C.3     186 ILE    0.0900
   2918 HN        -60.6850   -1.5510  -48.8290 H       186 ILE    0.0900
   2919 HA        -57.9730   -0.7760  -49.0990 H       186 ILE    0.0900
   2920 HB        -60.3540    0.6260  -47.7670 H       186 ILE   -0.1800
   2921 HG11      -60.5210    0.3340  -50.1960 H       186 ILE    0.0900
   2922 HG12      -58.8540    0.9950  -50.4180 H       186 ILE    0.0900
   2923 HG21      -57.5300    1.7140  -48.3800 H       186 ILE   -0.2700
   2924 HG22      -58.2030    1.3840  -46.7380 H       186 ILE    0.0900
   2925 HG23      -58.9330    2.6790  -47.7820 H       186 ILE    0.0900
   2926 HD1       -59.5560    3.2030  -49.7440 H       186 ILE    0.0900
   2927 HD2       -61.1680    2.5930  -49.2090 H       186 ILE    0.5100
   2928 HD3       -60.7300    2.5960  -50.9720 H       186 ILE   -0.5100
   2929 N         -58.7840   -1.3830  -45.9790 N.am    187 PRO   -0.2900
   2930 CA        -58.0510   -1.7970  -44.7820 C.3     187 PRO    0.0000
   2931 C         -57.1660   -3.0380  -45.0120 C.2     187 PRO    0.0900
   2932 O         -56.1200   -3.1660  -44.3690 O.2     187 PRO    0.0900
   2933 CB        -59.1610   -2.0850  -43.7630 C.3     187 PRO    0.0200
   2934 CG        -60.2940   -1.2470  -44.2020 C.3     187 PRO    0.0900
   2935 CD        -60.2250   -1.2180  -45.6970 C.3     187 PRO   -0.1800
   2936 HA        -57.3560   -1.0290  -44.4850 H       187 PRO    0.0900
   2937 HB1       -58.8380   -1.8080  -42.7370 H       187 PRO    0.0900
   2938 HB2       -59.4370   -3.1620  -43.7740 H       187 PRO   -0.1800
   2939 HG1       -61.2570   -1.6870  -43.8640 H       187 PRO    0.0900
   2940 HG2       -60.2030   -0.2200  -43.7870 H       187 PRO    0.0900
   2941 HD1       -60.7980   -2.0560  -46.1480 H       187 PRO    0.5100
   2942 HD2       -60.5840   -0.2500  -46.1030 H       187 PRO   -0.5100
   2943 N         -57.5620   -3.9220  -45.9340 N.am    188 LEU   -0.4700
   2944 CA        -56.7810   -5.1130  -46.2260 C.3     188 LEU    0.3100
   2945 C         -55.4590   -4.7620  -46.8620 C.2     188 LEU    0.0700
   2946 O         -54.4280   -5.3410  -46.5060 O.2     188 LEU    0.0900
   2947 CB        -57.5410   -6.1140  -47.1150 C.3     188 LEU   -0.1800
   2948 CG        -56.7990   -7.4510  -47.3430 C.3     188 LEU    0.0900
   2949 CD1       -56.7580   -8.2920  -46.0790 C.3     188 LEU    0.0900
   2950 CD2       -57.3860   -8.2520  -48.4680 C.3     188 LEU   -0.0900
   2951 HN        -58.4030   -3.8060  -46.4560 H       188 LEU    0.0900
   2952 HA        -56.5280   -5.5750  -45.2840 H       188 LEU   -0.2700
   2953 HB1       -57.7200   -5.6410  -48.1040 H       188 LEU    0.0900
   2954 HB2       -58.5200   -6.3340  -46.6390 H       188 LEU    0.0900
   2955 HG        -55.7590   -7.2380  -47.6700 H       188 LEU    0.0900
   2956 HD11      -57.7910   -8.5250  -45.7410 H       188 LEU   -0.2700
   2957 HD12      -56.2380   -7.7350  -45.2700 H       188 LEU    0.0900
   2958 HD13      -56.2260   -9.2470  -46.2770 H       188 LEU    0.0900
   2959 HD21      -57.3320   -7.6740  -49.4160 H       188 LEU    0.0900
   2960 HD22      -58.4500   -8.4830  -48.2530 H       188 LEU    0.5100
   2961 HD23      -56.8160   -9.1960  -48.5970 H       188 LEU   -0.5100
   2962 N         -55.4700   -3.8170  -47.8050 N.am    189 LEU   -0.4700
   2963 CA        -54.2150   -3.3750  -48.4170 C.3     189 LEU    0.3100
   2964 C         -53.2710   -2.7570  -47.3930 C.2     189 LEU    0.0700
   2965 O         -52.1020   -3.1100  -47.3590 O.2     189 LEU    0.0900
   2966 CB        -54.4450   -2.4410  -49.6110 C.3     189 LEU   -0.1800
   2967 CG        -55.0330   -3.1260  -50.8660 C.3     189 LEU    0.0900
   2968 CD1       -55.3560   -2.0940  -51.9670 C.3     189 LEU    0.0900
   2969 CD2       -54.1370   -4.2620  -51.4120 C.3     189 LEU   -0.0900
   2970 HN        -56.3080   -3.3820  -48.1260 H       189 LEU    0.0900
   2971 HA        -53.6790   -4.2560  -48.7390 H       189 LEU   -0.2700
   2972 HB1       -53.4720   -1.9830  -49.8880 H       189 LEU    0.0900
   2973 HB2       -55.1440   -1.6380  -49.2950 H       189 LEU    0.0900
   2974 HG        -55.9630   -3.6650  -50.5860 H       189 LEU    0.0900
   2975 HD11      -54.4330   -1.5520  -52.2650 H       189 LEU   -0.2700
   2976 HD12      -56.0940   -1.3560  -51.5860 H       189 LEU    0.0900
   2977 HD13      -55.7690   -2.6100  -52.8590 H       189 LEU    0.0900
   2978 HD21      -54.0040   -5.0480  -50.6380 H       189 LEU    0.0900
   2979 HD22      -53.1380   -3.8580  -51.6830 H       189 LEU    0.5100
   2980 HD23      -54.6100   -4.7200  -52.3060 H       189 LEU   -0.5100
   2981 N         -53.8040   -1.8780  -46.5360 N.am    190 ILE   -0.4700
   2982 CA        -53.0420   -1.2280  -45.4780 C.3     190 ILE    0.3100
   2983 C         -52.4460   -2.2530  -44.5160 C.2     190 ILE    0.0700
   2984 O         -51.2530   -2.1890  -44.2010 O.2     190 ILE    0.0900
   2985 CB        -53.9070   -0.1920  -44.6970 C.3     190 ILE   -0.0900
   2986 CG1       -54.2820    0.9860  -45.5940 C.3     190 ILE    0.0900
   2987 CG2       -53.1830    0.3170  -43.4460 C.3     190 ILE   -0.2700
   2988 CD        -55.4040    1.8360  -45.0550 C.3     190 ILE    0.0900
   2989 HN        -54.7660   -1.6240  -46.5860 H       190 ILE    0.0900
   2990 HA        -52.1970   -0.7350  -45.9360 H       190 ILE    0.0900
   2991 HB        -54.8620   -0.6720  -44.3930 H       190 ILE   -0.1800
   2992 HG11      -54.5860    0.5910  -46.5860 H       190 ILE    0.0900
   2993 HG12      -53.3850    1.6300  -45.7230 H       190 ILE    0.0900
   2994 HG21      -52.1540    0.6460  -43.7070 H       190 ILE   -0.2700
   2995 HG22      -53.1140   -0.4950  -42.6910 H       190 ILE    0.0900
   2996 HG23      -53.7330    1.1810  -43.0160 H       190 ILE    0.0900
   2997 HD1       -55.0610    2.4030  -44.1640 H       190 ILE    0.0900
   2998 HD2       -56.2570    1.1900  -44.7560 H       190 ILE    0.5100
   2999 HD3       -55.7370    2.5600  -45.8300 H       190 ILE   -0.5100
   3000 N         -53.2640   -3.1970  -44.0460 N.am    191 MET   -0.4700
   3001 CA        -52.7960   -4.2040  -43.0940 C.3     191 MET    0.3100
   3002 C         -51.7090   -5.1160  -43.6610 C.2     191 MET    0.0700
   3003 O         -50.7100   -5.3510  -42.9970 O.2     191 MET    0.0900
   3004 CB        -53.9530   -5.0410  -42.5780 C.3     191 MET   -0.1800
   3005 CG        -53.5810   -6.0020  -41.4590 C.3     191 MET    0.0900
   3006 SD        -54.7490   -7.3550  -41.4330 S.3     191 MET    0.0900
   3007 CE        -54.2020   -8.3300  -42.8400 C.3     191 MET   -0.1400
   3008 HN        -54.2200   -3.2570  -44.3190 H       191 MET    0.0900
   3009 HA        -52.3120   -3.6920  -42.2770 H       191 MET    0.0900
   3010 HB1       -54.3630   -5.6320  -43.4250 H       191 MET   -0.0900
   3011 HB2       -54.7410   -4.3550  -42.2030 H       191 MET   -0.2200
   3012 HG1       -53.5960   -5.4610  -40.4900 H       191 MET    0.0900
   3013 HG2       -52.5510   -6.3840  -41.6280 H       191 MET    0.0900
   3014 HE1       -53.1070   -8.5180  -42.7990 H       191 MET    0.0900
   3015 HE2       -54.4220   -7.7940  -43.7880 H       191 MET    0.5100
   3016 HE3       -54.7190   -9.3130  -42.8510 H       191 MET   -0.5100
   3017 N         -51.8960   -5.6290  -44.8760 N.am    192 ILE   -0.4700
   3018 CA        -50.8420   -6.3770  -45.5760 C.3     192 ILE    0.3100
   3019 C         -49.5590   -5.5450  -45.7300 C.2     192 ILE    0.0700
   3020 O         -48.4930   -5.9550  -45.2710 O.2     192 ILE    0.0900
   3021 CB        -51.3340   -6.8950  -46.9510 C.3     192 ILE   -0.0900
   3022 CG1       -52.2090   -8.1340  -46.7660 C.3     192 ILE    0.0900
   3023 CG2       -50.1640   -7.2180  -47.8810 C.3     192 ILE   -0.2700
   3024 CD        -53.0400   -8.4900  -47.9920 C.3     192 ILE    0.0900
   3025 HN        -52.7590   -5.5290  -45.3660 H       192 ILE    0.0900
   3026 HA        -50.5540   -7.2070  -44.9480 H       192 ILE    0.0900
   3027 HB        -51.9690   -6.1170  -47.4260 H       192 ILE   -0.1800
   3028 HG11      -52.8980   -7.9550  -45.9130 H       192 ILE    0.0900
   3029 HG12      -51.5530   -8.9960  -46.5230 H       192 ILE    0.0900
   3030 HG21      -49.4270   -7.8640  -47.3570 H       192 ILE   -0.2700
   3031 HG22      -49.6560   -6.2800  -48.1910 H       192 ILE    0.0900
   3032 HG23      -50.5330   -7.7580  -48.7790 H       192 ILE    0.0900
   3033 HD1       -52.3810   -8.8650  -48.8040 H       192 ILE    0.0900
   3034 HD2       -53.5770   -7.5890  -48.3580 H       192 ILE    0.5100
   3035 HD3       -53.7720   -9.2840  -47.7340 H       192 ILE   -0.5100
   3036 N         -49.6660   -4.3640  -46.3470 N.am    193 PHE   -0.4700
   3037 CA        -48.5240   -3.4520  -46.5070 C.3     193 PHE    0.3100
   3038 C         -47.7260   -3.2620  -45.2150 C.2     193 PHE    0.0700
   3039 O         -46.5140   -3.4220  -45.2130 O.2     193 PHE    0.0900
   3040 CB        -48.9860   -2.0900  -47.0610 C.3     193 PHE   -0.1800
   3041 CG        -47.8960   -1.0380  -47.1120 C.ar    193 PHE    0.0900
   3042 CD1       -46.9200   -1.0600  -48.1160 C.ar    193 PHE    0.0900
   3043 CD2       -47.8560   -0.0120  -46.1620 C.ar    193 PHE    0.0000
   3044 CE1       -45.9130   -0.0820  -48.1580 C.ar    193 PHE   -0.1150
   3045 CE2       -46.8520    0.9690  -46.1950 C.ar    193 PHE    0.1150
   3046 CZ        -45.8830    0.9360  -47.1890 C.ar    193 PHE   -0.1150
   3047 HN        -50.5310   -4.0480  -46.7290 H       193 PHE    0.1150
   3048 HA        -47.8210   -3.9130  -47.1850 H       193 PHE   -0.1150
   3049 HB1       -49.7960   -1.6900  -46.4150 H       193 PHE    0.1150
   3050 HB2       -49.3570   -2.2260  -48.0990 H       193 PHE   -0.1150
   3051 HD1       -46.9420   -1.8380  -48.8660 H       193 PHE    0.1150
   3052 HD2       -48.6100    0.0260  -45.3900 H       193 PHE   -0.1150
   3053 HE1       -45.1620   -0.1110  -48.9350 H       193 PHE    0.1150
   3054 HE2       -46.8340    1.7480  -45.4480 H       193 PHE    0.5100
   3055 HZ        -45.1090    1.6890  -47.2160 H       193 PHE   -0.5100
   3056 N         -48.4180   -2.9350  -44.1200 N.am    194 VAL   -0.4700
   3057 CA        -47.7810   -2.7100  -42.8220 C.3     194 VAL    0.3100
   3058 C         -47.2560   -3.9780  -42.1450 C.2     194 VAL    0.0700
   3059 O         -46.2160   -3.9330  -41.5010 O.2     194 VAL    0.0900
   3060 CB        -48.6780   -1.9020  -41.8480 C.3     194 VAL   -0.0900
   3061 CG1       -48.0300   -1.7940  -40.4380 C.3     194 VAL    0.0900
   3062 CG2       -48.9380   -0.5120  -42.4090 C.3     194 VAL   -0.2700
   3063 HN        -49.4090   -2.8280  -44.1400 H       194 VAL    0.0900
   3064 HA        -46.8590   -2.1770  -42.9990 H       194 VAL    0.0900
   3065 HB        -49.6640   -2.4060  -41.7580 H       194 VAL    0.0900
   3066 HG11      -46.9770   -1.4500  -40.5280 H       194 VAL   -0.2700
   3067 HG12      -48.0380   -2.7880  -39.9410 H       194 VAL    0.0900
   3068 HG13      -48.5910   -1.0620  -39.8200 H       194 VAL    0.0900
   3069 HG21      -49.4510   -0.5860  -43.3920 H       194 VAL    0.0900
   3070 HG22      -47.9750    0.0240  -42.5520 H       194 VAL    0.5100
   3071 HG23      -49.5860    0.0610  -41.7140 H       194 VAL   -0.5100
   3072 N         -47.9440   -5.1070  -42.2960 N.am    195 ALA   -0.4700
   3073 CA        -47.4540   -6.3640  -41.7280 C.3     195 ALA    0.3100
   3074 C         -46.1510   -6.8530  -42.3780 C.2     195 ALA    0.0700
   3075 O         -45.3400   -7.5080  -41.7250 O.2     195 ALA    0.0900
   3076 CB        -48.5200   -7.4340  -41.7920 C.3     195 ALA   -0.2700
   3077 HN        -48.8070   -5.1480  -42.7930 H       195 ALA    0.0900
   3078 HA        -47.1700   -6.1790  -40.7020 H       195 ALA    0.0900
   3079 HB1       -48.8160   -7.6160  -42.8480 H       195 ALA    0.0900
   3080 HB2       -49.4180   -7.1090  -41.2250 H       195 ALA    0.5100
   3081 HB3       -48.1300   -8.3830  -41.3650 H       195 ALA   -0.5100
   3082 N         -45.9460   -6.5190  -43.6550 N.am    196 LEU   -0.4700
   3083 CA        -44.7140   -6.8520  -44.3530 C.3     196 LEU    0.3100
   3084 C         -43.5600   -5.9630  -43.9010 C.2     196 LEU    0.0700
   3085 O         -42.3930   -6.3620  -43.9170 O.2     196 LEU    0.0900
   3086 CB        -44.8990   -6.7290  -45.8650 C.3     196 LEU   -0.1800
   3087 CG        -45.8530   -7.7160  -46.5660 C.3     196 LEU    0.0900
   3088 CD1       -45.8290   -7.5020  -48.0780 C.3     196 LEU    0.0900
   3089 CD2       -45.5700   -9.1940  -46.2180 C.3     196 LEU   -0.0900
   3090 HN        -46.6280   -6.0260  -44.1880 H       196 LEU    0.0900
   3091 HA        -44.4450   -7.8650  -44.0900 H       196 LEU   -0.2700
   3092 HB1       -43.9000   -6.8480  -46.3320 H       196 LEU    0.0900
   3093 HB2       -45.2740   -5.7050  -46.0700 H       196 LEU    0.0900
   3094 HG        -46.8860   -7.5600  -46.1870 H       196 LEU    0.0900
   3095 HD11      -44.8030   -7.6620  -48.4700 H       196 LEU   -0.2700
   3096 HD12      -46.1420   -6.4630  -48.3190 H       196 LEU    0.0900
   3097 HD13      -46.5140   -8.2230  -48.5730 H       196 LEU    0.0900
   3098 HD21      -45.6750   -9.3560  -45.1240 H       196 LEU    0.0900
   3099 HD22      -44.5330   -9.4610  -46.5170 H       196 LEU    0.5100
   3100 HD23      -46.2920   -9.8530  -46.7460 H       196 LEU   -0.5100
   3101 N         -43.8910   -4.7440  -43.5030 N.am    197 ARG   -0.4700
   3102 CA        -42.9010   -3.8150  -43.0040 C.3     197 ARG    0.3100
   3103 C         -42.4000   -4.2230  -41.6210 C.2     197 ARG    0.0700
   3104 O         -41.2040   -4.1780  -41.3710 O.2     197 ARG    0.0900
   3105 CB        -43.4590   -2.3840  -43.0050 C.3     197 ARG   -0.1800
   3106 CG        -43.4610   -1.7450  -44.3770 C.3     197 ARG    0.0900
   3107 CD        -42.1260   -1.1000  -44.6630 C.3     197 ARG    0.0900
   3108 NE        -42.0230   -0.6400  -46.0470 N.pl3   197 ARG   -0.1800
   3109 CZ        -40.8700   -0.3970  -46.6670 C.cat   197 ARG    0.0900
   3110 NH1       -39.7100   -0.5820  -46.0380 N.pl3   197 ARG    0.0900
   3111 NH2       -40.8800    0.0140  -47.9290 N.pl3   197 ARG    0.2000
   3112 HN        -44.8310   -4.4140  -43.5300 H       197 ARG    0.0900
   3113 HA        -42.0300   -3.8780  -43.6380 H       197 ARG    0.0900
   3114 HB1       -42.8400   -1.7620  -42.3250 H       197 ARG   -0.7000
   3115 HB2       -44.5010   -2.4090  -42.6220 H       197 ARG    0.4400
   3116 HG1       -44.2590   -0.9740  -44.4230 H       197 ARG    0.6400
   3117 HG2       -43.6680   -2.5210  -45.1440 H       197 ARG   -0.8000
   3118 HD1       -41.3120   -1.8370  -44.4920 H       197 ARG    0.4600
   3119 HD2       -41.9880   -0.2170  -44.0030 H       197 ARG    0.4600
   3120 HE        -42.8700   -0.4990  -46.5590 H       197 ARG   -0.8000
   3121 HH11      -39.7000   -0.9070  -45.0910 H       197 ARG    0.4600
   3122 HH12      -38.8490   -0.3970  -46.5110 H       197 ARG    0.4600
   3123 HH21      -41.7490    0.1390  -48.4080 H       197 ARG    0.5100
   3124 HH22      -40.0180    0.1980  -48.4020 H       197 ARG   -0.5100
   3125 N         -43.3170   -4.6080  -40.7320 N.am    198 VAL   -0.4700
   3126 CA        -42.9670   -5.2110  -39.4460 C.3     198 VAL    0.3100
   3127 C         -42.0980   -6.4590  -39.6610 C.2     198 VAL    0.0700
   3128 O         -41.1040   -6.6430  -38.9790 O.2     198 VAL    0.0900
   3129 CB        -44.2250   -5.5840  -38.6020 C.3     198 VAL   -0.0900
   3130 CG1       -43.8240   -6.1170  -37.2080 C.3     198 VAL    0.0900
   3131 CG2       -45.1470   -4.3890  -38.4480 C.3     198 VAL   -0.2700
   3132 HN        -44.2920   -4.5000  -40.9070 H       198 VAL    0.0900
   3133 HA        -42.3600   -4.4980  -38.9060 H       198 VAL    0.0900
   3134 HB        -44.8070   -6.3640  -39.1370 H       198 VAL    0.0900
   3135 HG11      -43.2500   -5.3430  -36.6550 H       198 VAL   -0.2700
   3136 HG12      -43.1880   -7.0200  -37.3180 H       198 VAL    0.0900
   3137 HG13      -44.7340   -6.3690  -36.6230 H       198 VAL    0.0900
   3138 HG21      -45.3410   -3.9270  -39.4400 H       198 VAL    0.0900
   3139 HG22      -44.6750   -3.6290  -37.7890 H       198 VAL    0.5100
   3140 HG23      -46.1160   -4.7120  -38.0130 H       198 VAL   -0.5100
   3141 N         -42.4780   -7.3120  -40.6070 N.am    199 TYR   -0.4700
   3142 CA        -41.7290   -8.5320  -40.9150 C.3     199 TYR    0.3100
   3143 C         -40.2670   -8.2460  -41.3020 C.2     199 TYR    0.0700
   3144 O         -39.3430   -8.7510  -40.6560 O.2     199 TYR    0.0900
   3145 CB        -42.4490   -9.3170  -42.0170 C.3     199 TYR   -0.1800
   3146 CG        -41.7750  -10.6050  -42.4090 C.ar    199 TYR    0.0900
   3147 CD1       -41.9670  -11.7630  -41.6630 C.ar    199 TYR    0.0900
   3148 CD2       -40.9590  -10.6700  -43.5360 C.ar    199 TYR    0.0000
   3149 CE1       -41.3520  -12.9490  -42.0210 C.ar    199 TYR   -0.1150
   3150 CE2       -40.3380  -11.8510  -43.9020 C.ar    199 TYR    0.1150
   3151 CZ        -40.5430  -12.9830  -43.1390 C.ar    199 TYR   -0.1150
   3152 OH        -39.9430  -14.1650  -43.5000 O.3     199 TYR    0.1150
   3153 HN        -43.2970   -7.1560  -41.1540 H       199 TYR    0.1100
   3154 HA        -41.6580   -9.1220  -40.0130 H       199 TYR   -0.5400
   3155 HB1       -42.5060   -8.6890  -42.9310 H       199 TYR    0.4300
   3156 HB2       -43.4710   -9.5780  -41.6690 H       199 TYR   -0.1150
   3157 HD1       -42.6060  -11.7360  -40.7920 H       199 TYR    0.1150
   3158 HD2       -40.8090   -9.7840  -44.1350 H       199 TYR   -0.1150
   3159 HE1       -41.5020  -13.8400  -41.4290 H       199 TYR    0.1150
   3160 HE2       -39.7000  -11.8870  -44.7720 H       199 TYR    0.5100
   3161 HH        -40.3240  -14.8660  -42.9650 H       199 TYR   -0.5100
   3162 N         -40.0720   -7.4300  -42.3460 N.am    200 ARG   -0.4700
   3163 CA        -38.7570   -6.8790  -42.7090 C.3     200 ARG    0.3100
   3164 C         -37.9360   -6.3410  -41.5270 C.2     200 ARG    0.0700
   3165 O         -36.7530   -6.6470  -41.4170 O.2     200 ARG    0.0900
   3166 CB        -38.8980   -5.7750  -43.7510 C.3     200 ARG   -0.1800
   3167 CG        -39.0680   -6.2770  -45.1730 C.3     200 ARG    0.0900
   3168 CD        -39.2920   -5.1000  -46.1400 C.3     200 ARG    0.0900
   3169 NE        -40.2210   -5.4440  -47.2290 N.pl3   200 ARG   -0.1800
   3170 CZ        -40.7780   -4.5600  -48.0560 C.cat   200 ARG    0.0900
   3171 NH1       -40.5100   -3.2600  -47.9390 N.pl3   200 ARG    0.0900
   3172 NH2       -41.6070   -4.9780  -49.0060 N.pl3   200 ARG    0.2000
   3173 HN        -40.8260   -7.1560  -42.9360 H       200 ARG    0.0900
   3174 HA        -38.1540   -7.6850  -43.0970 H       200 ARG    0.0900
   3175 HB1       -37.9910   -5.1380  -43.7100 H       200 ARG   -0.7000
   3176 HB2       -39.7840   -5.1580  -43.4900 H       200 ARG    0.4400
   3177 HG1       -39.9410   -6.9630  -45.2190 H       200 ARG    0.6400
   3178 HG2       -38.1560   -6.8350  -45.4770 H       200 ARG   -0.8000
   3179 HD1       -38.3240   -4.8090  -46.6030 H       200 ARG    0.4600
   3180 HD2       -39.7250   -4.2390  -45.5870 H       200 ARG    0.4600
   3181 HE        -40.4510   -6.4080  -47.3560 H       200 ARG   -0.8000
   3182 HH11      -39.8870   -2.9390  -47.2260 H       200 ARG    0.4600
   3183 HH12      -40.9340   -2.6040  -48.5650 H       200 ARG    0.4600
   3184 HH21      -41.8110   -5.9530  -49.0980 H       200 ARG    0.5100
   3185 HH22      -42.0270   -4.3190  -49.6290 H       200 ARG   -0.5100
   3186 N         -38.5480   -5.5410  -40.6550 N.am    201 GLU   -0.4700
   3187 CA        -37.8420   -5.0210  -39.4900 C.3     201 GLU    0.3100
   3188 C         -37.4870   -6.1150  -38.5020 C.2     201 GLU    0.0700
   3189 O         -36.4190   -6.0840  -37.9090 O.2     201 GLU    0.0900
   3190 CB        -38.6470   -3.9340  -38.7580 C.3     201 GLU   -0.1800
   3191 CG        -38.7410   -2.5890  -39.4680 C.3     201 GLU    0.0900
   3192 CD        -37.4010   -2.0710  -39.9860 C.2     201 GLU    0.0900
   3193 OE1       -36.4180   -1.9930  -39.2010 O.co2   201 GLU   -0.2800
   3194 OE2       -37.3530   -1.7340  -41.1920 O.co2   201 GLU    0.0900
   3195 HN        -39.5010   -5.2660  -40.7560 H       201 GLU    0.0900
   3196 HA        -36.9020   -4.6140  -39.8330 H       201 GLU    0.6200
   3197 HB1       -38.1740   -3.7660  -37.7670 H       201 GLU   -0.7600
   3198 HB2       -39.6790   -4.3150  -38.6050 H       201 GLU   -0.7600
   3199 HG1       -39.1530   -1.8400  -38.7590 H       201 GLU    0.5100
   3200 HG2       -39.4310   -2.6920  -40.3330 H       201 GLU   -0.5100
   3201 N         -38.3890   -7.0740  -38.3080 N.am    202 ALA   -0.4700
   3202 CA        -38.1480   -8.1720  -37.3800 C.3     202 ALA    0.3100
   3203 C         -36.9860   -9.0350  -37.8650 C.2     202 ALA    0.0700
   3204 O         -36.1760   -9.5030  -37.0780 O.2     202 ALA    0.0900
   3205 CB        -39.4020   -9.0030  -37.2030 C.3     202 ALA   -0.2700
   3206 HN        -39.2640   -7.0840  -38.7850 H       202 ALA    0.0900
   3207 HA        -37.8400   -7.7510  -36.4330 H       202 ALA    0.0900
   3208 HB1       -39.7190   -9.4280  -38.1790 H       202 ALA    0.0900
   3209 HB2       -40.2240   -8.3700  -36.8070 H       202 ALA    0.5100
   3210 HB3       -39.2050   -9.8410  -36.5000 H       202 ALA   -0.5100
   3211 N         -36.8990   -9.2140  -39.1820 N.am    203 LYS   -0.4700
   3212 CA        -35.8280   -9.9890  -39.7970 C.3     203 LYS    0.3100
   3213 C         -34.4850   -9.2730  -39.6660 C.2     203 LYS    0.0700
   3214 O         -33.4370   -9.9020  -39.5370 O.2     203 LYS    0.0900
   3215 CB        -36.1400  -10.2540  -41.2760 C.3     203 LYS   -0.1800
   3216 CG        -35.9430  -11.7050  -41.6580 C.3     203 LYS    0.0900
   3217 CD        -35.5960  -11.9010  -43.1150 C.3     203 LYS    0.0900
   3218 CE        -35.1620  -13.3510  -43.3490 C.3     203 LYS   -0.1800
   3219 NZ        -34.3150  -13.5040  -44.5800 N.4     203 LYS    0.0900
   3220 HN        -37.5680   -8.8250  -39.8100 H       203 LYS    0.0900
   3221 HA        -35.7350  -10.9210  -39.2600 H       203 LYS   -0.1800
   3222 HB1       -35.4730   -9.6240  -41.9020 H       203 LYS    0.0900
   3223 HB2       -37.1950   -9.9700  -41.4760 H       203 LYS    0.0900
   3224 HG1       -36.8800  -12.2600  -41.4400 H       203 LYS    0.2100
   3225 HG2       -35.1220  -12.1260  -41.0390 H       203 LYS    0.0500
   3226 HD1       -34.7690  -11.2150  -43.3970 H       203 LYS    0.0500
   3227 HD2       -36.4820  -11.6710  -43.7440 H       203 LYS   -0.3000
   3228 HE1       -36.0600  -13.9930  -43.4780 H       203 LYS    0.3300
   3229 HE2       -34.5620  -13.7040  -42.4830 H       203 LYS    0.3300
   3230 HZ1       -33.4570  -12.9230  -44.4860 H       203 LYS    0.3300
   3231 HZ2       -34.8550  -13.1920  -45.4130 H       203 LYS    0.5100
   3232 HZ3       -34.0470  -14.5010  -44.6970 H       203 LYS   -0.5100
   3233 N         -34.5270   -7.9430  -39.6980 N.am    204 GLU   -0.4700
   3234 CA        -33.3380   -7.1240  -39.5760 C.3     204 GLU    0.3100
   3235 C         -32.7750   -7.2130  -38.1540 C.2     204 GLU    0.0700
   3236 O         -31.5790   -7.0110  -37.9400 O.2     204 GLU    0.0900
   3237 CB        -33.6540   -5.6680  -39.9420 C.3     204 GLU   -0.1800
   3238 CG        -32.7320   -5.0790  -41.0140 C.3     204 GLU    0.0900
   3239 CD        -32.1750   -3.6990  -40.6370 C.2     204 GLU    0.0900
   3240 OE1       -32.9670   -2.7550  -40.3910 O.co2   204 GLU   -0.2800
   3241 OE2       -30.9330   -3.5580  -40.5920 O.co2   204 GLU    0.0900
   3242 HN        -35.3840   -7.4480  -39.8090 H       204 GLU    0.0900
   3243 HA        -32.5850   -7.5230  -40.2400 H       204 GLU    0.6200
   3244 HB1       -33.5670   -5.0480  -39.0240 H       204 GLU   -0.7600
   3245 HB2       -34.7000   -5.6170  -40.3110 H       204 GLU   -0.7600
   3246 HG1       -33.3010   -4.9800  -41.9620 H       204 GLU    0.5100
   3247 HG2       -31.8770   -5.7710  -41.1710 H       204 GLU   -0.5100
   3248 N         -33.6340   -7.5330  -37.1860 N.am    205 GLN   -0.4700
   3249 CA        -33.2100   -7.6840  -35.7950 C.3     205 GLN    0.3100
   3250 C         -32.5800   -9.0420  -35.4850 C.2     205 GLN    0.0700
   3251 O         -31.9370   -9.1960  -34.4530 O.2     205 GLN    0.0900
   3252 CB        -34.3890   -7.4830  -34.8440 C.3     205 GLN   -0.1800
   3253 CG        -35.0970   -6.1610  -34.9590 C.3     205 GLN    0.0900
   3254 CD        -36.2450   -6.0560  -33.9770 C.2     205 GLN    0.0900
   3255 NE2       -36.5120   -4.8360  -33.5200 N.am    205 GLN   -0.1800
   3256 OE1       -36.8870   -7.0550  -33.6300 O.2     205 GLN    0.0900
   3257 HN        -34.6020   -7.6840  -37.3670 H       205 GLN    0.0900
   3258 HA        -32.4420   -6.9510  -35.5990 H       205 GLN    0.5500
   3259 HB1       -34.0130   -7.5810  -33.8040 H       205 GLN   -0.5500
   3260 HB2       -35.1290   -8.2870  -35.0380 H       205 GLN   -0.6200
   3261 HG1       -35.4960   -6.0480  -35.9890 H       205 GLN    0.3200
   3262 HG2       -34.3760   -5.3410  -34.7550 H       205 GLN    0.3000
   3263 HE21      -37.2580   -4.6990  -32.8690 H       205 GLN    0.5100
   3264 HE22      -35.9660   -4.0570  -33.8270 H       205 GLN   -0.5100
   3265 N         -32.7750  -10.0290  -36.3570 N.am    206 ILE   -0.4700
   3266 CA        -32.2530  -11.3710  -36.0850 C.3     206 ILE    0.3100
   3267 C         -30.8280  -11.5750  -36.5910 C.2     206 ILE    0.0700
   3268 O         -30.2340  -12.6350  -36.3870 O.2     206 ILE    0.0900
   3269 CB        -33.1930  -12.5410  -36.5660 C.3     206 ILE   -0.0900
   3270 CG1       -33.5130  -12.4570  -38.0630 C.3     206 ILE    0.0900
   3271 CG2       -34.4470  -12.6320  -35.7050 C.3     206 ILE   -0.2700
   3272 CD        -32.6150  -13.3070  -38.9340 C.3     206 ILE    0.0900
   3273 HN        -33.2730   -9.9060  -37.2110 H       206 ILE    0.0900
   3274 HA        -32.1070  -11.4430  -35.0170 H       206 ILE    0.0900
   3275 HB        -32.6400  -13.5010  -36.5080 H       206 ILE   -0.1800
   3276 HG11      -33.4150  -11.3990  -38.3850 H       206 ILE    0.0900
   3277 HG12      -34.5630  -12.7840  -38.2160 H       206 ILE    0.0900
   3278 HG21      -35.0190  -11.6800  -35.7600 H       206 ILE   -0.2700
   3279 HG22      -34.1660  -12.8150  -34.6450 H       206 ILE    0.0900
   3280 HG23      -35.0960  -13.4570  -36.0670 H       206 ILE    0.0900
   3281 HD1       -32.7050  -14.3760  -38.6460 H       206 ILE    0.0900
   3282 HD2       -31.5560  -12.9930  -38.8060 H       206 ILE    0.5100
   3283 HD3       -32.9110  -13.2010  -39.9990 H       206 ILE   -0.5100
   3284 N         -30.2860  -10.5620  -37.2630 N.am    207 ARG   -0.4700
   3285 CA        -28.8630  -10.5190  -37.5620 C.3     207 ARG    0.3100
   3286 C         -28.1700  -10.4240  -36.1980 C.2     207 ARG    0.0700
   3287 O         -28.6470   -9.7050  -35.2970 O.2     207 ARG    0.0900
   3288 CB        -28.5510   -9.2770  -38.3990 C.3     207 ARG   -0.1800
   3289 CG        -27.5300   -9.4680  -39.5360 C.3     207 ARG    0.0900
   3290 CD        -26.8970   -8.1210  -39.9790 C.3     207 ARG    0.0900
   3291 NE        -27.8810   -7.0300  -39.9950 N.pl3   207 ARG   -0.1800
   3292 CZ        -28.6330   -6.6950  -41.0430 C.cat   207 ARG    0.0900
   3293 NH1       -28.5170   -7.3340  -42.2070 N.pl3   207 ARG    0.0900
   3294 NH2       -29.5020   -5.7050  -40.9250 N.pl3   207 ARG    0.2000
   3295 HN        -30.8270   -9.7910  -37.5900 H       207 ARG    0.0900
   3296 HA        -28.6040  -11.4170  -38.1040 H       207 ARG    0.0900
   3297 HB1       -28.1580   -8.4950  -37.7160 H       207 ARG   -0.7000
   3298 HB2       -29.5000   -8.9200  -38.8490 H       207 ARG    0.4400
   3299 HG1       -28.0430   -9.9300  -40.4070 H       207 ARG    0.6400
   3300 HG2       -26.7260  -10.1500  -39.1890 H       207 ARG   -0.8000
   3301 HD1       -26.4850   -8.2200  -41.0060 H       207 ARG    0.4600
   3302 HD2       -26.0890   -7.8360  -39.2700 H       207 ARG    0.4600
   3303 HE        -27.9960   -6.5000  -39.1570 H       207 ARG   -0.8000
   3304 HH11      -27.8580   -8.0790  -42.3050 H       207 ARG    0.4600
   3305 HH12      -29.0900   -7.0680  -42.9820 H       207 ARG    0.4600
   3306 HH21      -29.9630   -5.3440  -41.7360 H       207 ARG    0.5100
   3307 HH22      -29.6970   -5.3160  -40.0240 H       207 ARG   -0.5100
   3308 N         -27.0660  -11.1520  -36.0280 N.am    208 LYS   -0.4700
   3309 CA        -26.3160  -11.1350  -34.7580 C.3     208 LYS    0.3100
   3310 C         -27.0140  -11.8870  -33.6240 C.2     208 LYS    0.0700
   3311 O         -26.4980  -11.9480  -32.4970 O.2     208 LYS    0.0900
   3312 CB        -26.0140   -9.7000  -34.2770 C.3     208 LYS   -0.1800
   3313 CG        -25.2900   -8.8000  -35.2580 C.3     208 LYS    0.0900
   3314 CD        -25.0620   -7.4390  -34.6420 C.3     208 LYS    0.0900
   3315 CE        -24.4080   -6.5110  -35.6340 C.3     208 LYS   -0.1800
   3316 NZ        -23.9900   -5.2350  -34.9790 N.4     208 LYS    0.0900
   3317 HN        -26.7000  -11.7390  -36.7470 H       208 LYS    0.0900
   3318 HA        -25.3920  -11.6710  -34.9170 H       208 LYS   -0.1800
   3319 HB1       -25.3940   -9.7730  -33.3590 H       208 LYS    0.0900
   3320 HB2       -26.9810   -9.2170  -34.0220 H       208 LYS    0.0900
   3321 HG1       -25.8990   -8.6910  -36.1810 H       208 LYS    0.2100
   3322 HG2       -24.3120   -9.2550  -35.5250 H       208 LYS    0.0500
   3323 HD1       -24.4090   -7.5430  -33.7500 H       208 LYS    0.0500
   3324 HD2       -26.0370   -7.0110  -34.3250 H       208 LYS   -0.3000
   3325 HE1       -25.1240   -6.2610  -36.4470 H       208 LYS    0.3300
   3326 HE2       -23.5010   -6.9910  -36.0600 H       208 LYS    0.3300
   3327 HZ1       -23.3110   -5.4420  -34.2190 H       208 LYS    0.3300
   3328 HZ2       -24.8250   -4.7610  -34.5800 H       208 LYS    0.5100
   3329 HZ3       -23.5430   -4.6150  -35.6840 H       208 LYS   -0.5100
   3330 N         -28.1830  -12.4590  -33.9020 N.am    209 ILE   -0.4700
   3331 CA        -28.9180  -13.1740  -32.8530 C.3     209 ILE    0.3100
   3332 C         -28.2630  -14.5250  -32.5160 C.2     209 ILE    0.0700
   3333 O         -28.2880  -14.9540  -31.3630 O.2     209 ILE    0.0900
   3334 CB        -30.4590  -13.2970  -33.1490 C.3     209 ILE   -0.0900
   3335 CG1       -31.2550  -13.2690  -31.8320 C.3     209 ILE    0.0900
   3336 CG2       -30.7880  -14.5150  -34.0530 C.3     209 ILE   -0.2700
   3337 CD        -32.6470  -13.9420  -31.8930 C.3     209 ILE    0.0900
   3338 HN        -28.6010  -12.4300  -34.8080 H       209 ILE    0.0900
   3339 HA        -28.7670  -12.6350  -31.9300 H       209 ILE    0.0900
   3340 HB        -30.8030  -12.3700  -33.6550 H       209 ILE   -0.1800
   3341 HG11      -31.3960  -12.2090  -31.5350 H       209 ILE    0.0900
   3342 HG12      -30.6550  -13.7860  -31.0540 H       209 ILE    0.0900
   3343 HG21      -30.8070  -15.4460  -33.4460 H       209 ILE   -0.2700
   3344 HG22      -30.0120  -14.6210  -34.8420 H       209 ILE    0.0900
   3345 HG23      -31.7840  -14.3780  -34.5240 H       209 ILE    0.0900
   3346 HD1       -32.5420  -15.0450  -31.8100 H       209 ILE    0.0900
   3347 HD2       -33.1400  -13.7050  -32.8610 H       209 ILE    0.5100
   3348 HD3       -33.2790  -13.5810  -31.0540 H       209 ILE   -0.5100
   3349 N         -27.6510  -15.1610  -33.5190 N.am    210 ASP   -0.4700
   3350 CA        -26.9510  -16.4350  -33.3380 C.3     210 ASP    0.3100
   3351 C         -25.5120  -16.2710  -32.8190 C.2     210 ASP    0.0700
   3352 O         -24.7360  -17.2310  -32.7980 O.2     210 ASP    0.0900
   3353 CB        -26.9640  -17.2470  -34.6420 C.3     210 ASP   -0.2800
   3354 CG        -28.3640  -17.7200  -35.0280 C.2     210 ASP    0.0900
   3355 OD1       -29.2470  -17.7510  -34.1450 O.co2   210 ASP    0.0900
   3356 OD2       -28.5920  -18.0610  -36.2140 O.co2   210 ASP    0.6200
   3357 HN        -27.6410  -14.7910  -34.4430 H       210 ASP   -0.7600
   3358 HA        -27.4480  -16.9810  -32.5510 H       210 ASP   -0.7600
   3359 HB1       -26.3120  -18.1390  -34.5200 H       210 ASP    0.5100
   3360 HB2       -26.5670  -16.6160  -35.4650 H       210 ASP   -0.5100
   3361 N         -25.1550  -15.0530  -32.4040 N.am    211 ARG   -0.4700
   3362 CA        -23.8950  -14.8110  -31.7220 C.3     211 ARG    0.3100
   3363 C         -23.9240  -15.4170  -30.3420 C.2     211 ARG    0.0700
   3364 O         -24.7330  -15.0110  -29.4950 O.2     211 ARG    0.0900
   3365 CB        -23.6160  -13.3170  -31.5720 C.3     211 ARG   -0.1800
   3366 CG        -22.8520  -12.6940  -32.7130 C.3     211 ARG    0.0900
   3367 CD        -22.6550  -11.2360  -32.4210 C.3     211 ARG    0.0900
   3368 NE        -22.3740  -10.4910  -33.6410 N.pl3   211 ARG   -0.1800
   3369 CZ        -21.7440   -9.3210  -33.6580 C.cat   211 ARG    0.0900
   3370 NH1       -21.3300   -8.7700  -32.5260 N.pl3   211 ARG    0.0900
   3371 NH2       -21.5290   -8.6990  -34.8080 N.pl3   211 ARG    0.2000
   3372 HN        -25.7370  -14.2560  -32.5430 H       211 ARG    0.0900
   3373 HA        -23.1110  -15.2780  -32.3000 H       211 ARG    0.0900
   3374 HB1       -23.0320  -13.1660  -30.6390 H       211 ARG   -0.7000
   3375 HB2       -24.5890  -12.7910  -31.4760 H       211 ARG    0.4400
   3376 HG1       -23.4230  -12.8140  -33.6590 H       211 ARG    0.6400
   3377 HG2       -21.8660  -13.1940  -32.8240 H       211 ARG   -0.8000
   3378 HD1       -21.7920  -11.1020  -31.7340 H       211 ARG    0.4600
   3379 HD2       -23.5750  -10.8130  -31.9660 H       211 ARG    0.4600
   3380 HE        -22.6730  -10.8800  -34.5110 H       211 ARG   -0.8000
   3381 HH11      -21.4910   -9.2350  -31.6560 H       211 ARG    0.4600
   3382 HH12      -20.8560   -7.8910  -32.5430 H       211 ARG    0.4600
   3383 HH21      -21.8420   -9.1090  -35.6650 H       211 ARG    0.5100
   3384 HH22      -21.0540   -7.8190  -34.8170 H       211 ARG   -0.5100
   3385 N         -23.0160  -16.3690  -30.1120 N.am    212 ALA   -0.4700
   3386 CA        -22.7900  -16.9370  -28.7830 C.3     212 ALA    0.3100
   3387 C         -22.7990  -15.8580  -27.6830 C.2     212 ALA    0.0700
   3388 O         -23.4430  -16.0310  -26.6540 O.2     212 ALA    0.0900
   3389 CB        -21.4940  -17.7240  -28.7630 C.3     212 ALA   -0.2700
   3390 HN        -22.4470  -16.7380  -30.8420 H       212 ALA    0.0900
   3391 HA        -23.6250  -17.5790  -28.5460 H       212 ALA    0.0900
   3392 HB1       -20.6400  -17.0610  -29.0180 H       212 ALA    0.0900
   3393 HB2       -21.5400  -18.5470  -29.5080 H       212 ALA    0.5100
   3394 HB3       -21.3250  -18.1470  -27.7490 H       212 ALA   -0.5100
   3395 N         -22.1200  -14.7370  -27.9330 N.am    213 SER   -0.4700
   3396 CA        -22.0390  -13.6130  -26.9920 C.3     213 SER    0.3100
   3397 C         -23.3580  -12.8980  -26.6850 C.2     213 SER    0.0700
   3398 O         -23.4090  -12.0500  -25.7870 O.2     213 SER    0.0900
   3399 CB        -21.0510  -12.5800  -27.5080 C.3     213 SER    0.0500
   3400 OG        -21.4380  -12.1930  -28.8070 O.3     213 SER    0.0900
   3401 HN        -21.6250  -14.6110  -28.7890 H       213 SER    0.0900
   3402 HA        -21.7210  -13.9960  -26.0330 H       213 SER   -0.6600
   3403 HB1       -20.0290  -13.0140  -27.5450 H       213 SER    0.4300
   3404 HB2       -21.0510  -11.6880  -26.8460 H       213 SER    0.5100
   3405 HG1       -20.7120  -11.6690  -29.1540 H       213 SER   -0.5100
   3406 N         -24.4160  -13.2270  -27.4280 N.am    214 LYS   -0.4700
   3407 CA        -25.7350  -12.6450  -27.1660 C.3     214 LYS    0.3100
   3408 C         -26.7820  -13.6390  -26.6330 C.2     214 LYS    0.0700
   3409 O         -27.7490  -13.2190  -25.9920 O.2     214 LYS    0.0900
   3410 CB        -26.2610  -11.8730  -28.3910 C.3     214 LYS   -0.1800
   3411 CG        -25.4180  -10.6320  -28.7280 C.3     214 LYS    0.0900
   3412 CD        -25.9790   -9.7750  -29.8820 C.3     214 LYS    0.0900
   3413 CE        -27.0790   -8.8060  -29.4330 C.3     214 LYS   -0.1800
   3414 NZ        -26.7110   -7.9420  -28.2530 N.4     214 LYS    0.0900
   3415 HN        -24.3590  -13.8740  -28.1850 H       214 LYS    0.0900
   3416 HA        -25.6420  -11.9810  -26.3200 H       214 LYS   -0.1800
   3417 HB1       -27.3040  -11.5500  -28.1880 H       214 LYS    0.0900
   3418 HB2       -26.2600  -12.5530  -29.2690 H       214 LYS    0.0900
   3419 HG1       -24.3970  -10.9670  -29.0070 H       214 LYS    0.2100
   3420 HG2       -25.3540   -9.9950  -27.8200 H       214 LYS    0.0500
   3421 HD1       -26.3960  -10.4520  -30.6580 H       214 LYS    0.0500
   3422 HD2       -25.1480   -9.1880  -30.3270 H       214 LYS   -0.3000
   3423 HE1       -27.9780   -9.3880  -29.1400 H       214 LYS    0.3300
   3424 HE2       -27.3240   -8.1210  -30.2720 H       214 LYS    0.3300
   3425 HZ1       -25.7240   -7.6290  -28.3460 H       214 LYS    0.3300
   3426 HZ2       -26.8200   -8.4890  -27.3750 H       214 LYS    0.5100
   3427 HZ3       -27.3360   -7.1110  -28.2230 H       214 LYS   -0.5100
   3428 N         -26.5560  -14.9420  -26.8540 N.am    215 ARG   -0.4700
   3429 CA        -27.5340  -16.0190  -26.6040 C.3     215 ARG    0.3100
   3430 C         -28.1860  -16.1060  -25.2170 C.2     215 ARG    0.0700
   3431 O         -29.3180  -16.5820  -25.0900 O.2     215 ARG    0.0900
   3432 CB        -26.9130  -17.3790  -26.9460 C.3     215 ARG   -0.1800
   3433 CG        -26.2770  -18.0970  -25.7660 C.3     215 ARG    0.0900
   3434 CD        -25.4550  -19.3050  -26.1900 C.3     215 ARG    0.0900
   3435 NE        -24.7400  -19.8550  -25.0320 N.pl3   215 ARG   -0.1800
   3436 CZ        -23.5390  -19.4460  -24.6220 C.cat   215 ARG    0.0900
   3437 NH1       -22.8810  -18.4920  -25.2750 N.pl3   215 ARG    0.0900
   3438 NH2       -22.9860  -20.0000  -23.5530 N.pl3   215 ARG    0.2000
   3439 HN        -25.6790  -15.2510  -27.2110 H       215 ARG    0.0900
   3440 HA        -28.4030  -15.8350  -27.2190 H       215 ARG    0.0900
   3441 HB1       -26.1330  -17.2230  -27.7210 H       215 ARG   -0.7000
   3442 HB2       -27.7100  -18.0310  -27.3630 H       215 ARG    0.4400
   3443 HG1       -27.0810  -18.4340  -25.0770 H       215 ARG    0.6400
   3444 HG2       -25.6170  -17.3840  -25.2280 H       215 ARG   -0.8000
   3445 HD1       -24.7030  -19.0090  -26.9520 H       215 ARG    0.4600
   3446 HD2       -26.1190  -20.0980  -26.5960 H       215 ARG    0.4600
   3447 HE        -25.1840  -20.5850  -24.5150 H       215 ARG   -0.8000
   3448 HH11      -23.3420  -17.9670  -25.9910 H       215 ARG    0.4600
   3449 HH12      -21.9260  -18.3000  -25.0510 H       215 ARG    0.4600
   3450 HH21      -23.4690  -20.7210  -23.0560 H       215 ARG    0.5100
   3451 HH22      -22.0840  -19.6960  -23.2420 H       215 ARG   -0.5100
   3452 N         -27.4900  -15.6660  -24.1730 N.am    216 LYS   -0.4700
   3453 CA        -28.0030  -15.8650  -22.8180 C.3     216 LYS    0.3100
   3454 C         -29.2550  -15.0420  -22.4610 C.2     216 LYS    0.0700
   3455 O         -30.1710  -15.5730  -21.8360 O.2     216 LYS    0.0900
   3456 CB        -26.8860  -15.6920  -21.7850 C.3     216 LYS   -0.1800
   3457 CG        -27.0910  -16.4590  -20.4890 C.3     216 LYS    0.0900
   3458 CD        -27.5460  -15.5330  -19.3740 C.3     216 LYS    0.0900
   3459 CE        -27.1410  -16.0600  -18.0070 C.3     216 LYS   -0.1800
   3460 NZ        -27.2120  -14.9780  -16.9760 N.4     216 LYS    0.0900
   3461 HN        -26.6160  -15.1960  -24.2620 H       216 LYS    0.0900
   3462 HA        -28.4160  -16.8610  -22.7600 H       216 LYS   -0.1800
   3463 HB1       -26.8040  -14.6120  -21.5400 H       216 LYS    0.0900
   3464 HB2       -25.9330  -16.0300  -22.2420 H       216 LYS    0.0900
   3465 HG1       -26.1360  -16.9430  -20.1960 H       216 LYS    0.2100
   3466 HG2       -27.8600  -17.2450  -20.6480 H       216 LYS    0.0500
   3467 HD1       -28.6520  -15.4360  -19.4110 H       216 LYS    0.0500
   3468 HD2       -27.0920  -14.5310  -19.5250 H       216 LYS   -0.3000
   3469 HE1       -26.0950  -16.4330  -18.0400 H       216 LYS    0.3300
   3470 HE2       -27.8280  -16.8760  -17.6960 H       216 LYS    0.3300
   3471 HZ1       -28.1860  -14.6170  -16.9190 H       216 LYS    0.3300
   3472 HZ2       -26.5690  -14.2050  -17.2410 H       216 LYS    0.5100
   3473 HZ3       -26.9310  -15.3610  -16.0510 H       216 LYS   -0.5100
   3474 N         -29.3120  -13.7660  -22.8470 N.am    217 THR   -0.4700
   3475 CA        -30.4930  -12.9460  -22.5360 C.3     217 THR    0.3100
   3476 C         -31.0900  -12.2230  -23.7540 C.2     217 THR    0.0700
   3477 O         -32.3130  -12.2840  -23.9680 O.2     217 THR    0.0900
   3478 CB        -30.2350  -11.9520  -21.3710 C.3     217 THR    0.1400
   3479 CG2       -31.5520  -11.4610  -20.7510 C.3     217 THR    0.0900
   3480 OG1       -29.4740  -12.6030  -20.3530 O.3     217 THR   -0.6600
   3481 HN        -28.5760  -13.3210  -23.3510 H       217 THR    0.4300
   3482 HA        -31.2960  -13.6180  -22.2730 H       217 THR   -0.2700
   3483 HB        -29.6670  -11.0710  -21.7420 H       217 THR    0.0900
   3484 HG1       -29.8280  -13.4920  -20.2870 H       217 THR    0.0900
   3485 HG21      -32.1290  -12.3220  -20.3510 H       217 THR    0.0900
   3486 HG22      -32.1660  -10.9520  -21.5230 H       217 THR    0.5100
   3487 HG23      -31.3390  -10.7590  -19.9170 H       217 THR   -0.5100
   3488 N         -30.2340  -11.5520  -24.5400 N.am    218 SER   -0.4700
   3489 CA        -30.6490  -10.8260  -25.7460 C.3     218 SER    0.3100
   3490 C         -31.4950  -11.7000  -26.6400 C.2     218 SER    0.0700
   3491 O         -32.5220  -11.2860  -27.1700 O.2     218 SER    0.0900
   3492 CB        -29.4360  -10.3890  -26.5600 C.3     218 SER    0.0500
   3493 OG        -28.8700   -9.2230  -26.0230 O.3     218 SER    0.0900
   3494 HN        -29.2600  -11.5170  -24.3330 H       218 SER    0.0900
   3495 HA        -31.2210   -9.9650  -25.4370 H       218 SER   -0.6600
   3496 HB1       -29.7460  -10.1840  -27.6080 H       218 SER    0.4300
   3497 HB2       -28.6700  -11.1940  -26.5510 H       218 SER    0.5100
   3498 HG1       -29.6070   -8.6670  -25.7600 H       218 SER   -0.5100
   3499 N         -31.0420  -12.9300  -26.8030 N.am    219 ARG   -0.4700
   3500 CA        -31.6280  -13.8150  -27.7690 C.3     219 ARG    0.3100
   3501 C         -32.9680  -14.3370  -27.2820 C.2     219 ARG    0.0700
   3502 O         -33.9100  -14.4830  -28.0630 O.2     219 ARG    0.0900
   3503 CB        -30.6670  -14.9640  -28.0470 C.3     219 ARG   -0.1800
   3504 CG        -31.1720  -15.9440  -29.0560 C.3     219 ARG    0.0900
   3505 CD        -30.3390  -17.2030  -29.0680 C.3     219 ARG    0.0900
   3506 NE        -30.8900  -18.1500  -30.0330 N.pl3   219 ARG   -0.1800
   3507 CZ        -30.6890  -18.0830  -31.3470 C.cat   219 ARG    0.0900
   3508 NH1       -29.9440  -17.1230  -31.8670 N.pl3   219 ARG    0.0900
   3509 NH2       -31.2460  -18.9800  -32.1440 N.pl3   219 ARG    0.2000
   3510 HN        -30.2830  -13.2940  -26.2700 H       219 ARG    0.0900
   3511 HA        -31.8200  -13.2550  -28.6730 H       219 ARG    0.0900
   3512 HB1       -30.4810  -15.5050  -27.0940 H       219 ARG   -0.7000
   3513 HB2       -29.7080  -14.5430  -28.4140 H       219 ARG    0.4400
   3514 HG1       -31.1410  -15.4770  -30.0630 H       219 ARG    0.6400
   3515 HG2       -32.2250  -16.2050  -28.8150 H       219 ARG   -0.8000
   3516 HD1       -30.3520  -17.6810  -28.0660 H       219 ARG    0.4600
   3517 HD2       -29.2960  -16.9700  -29.3670 H       219 ARG    0.4600
   3518 HE        -31.4540  -18.8970  -29.6850 H       219 ARG   -0.8000
   3519 HH11      -29.6750  -17.1630  -32.8290 H       219 ARG    0.4600
   3520 HH12      -29.6480  -16.3550  -31.2980 H       219 ARG    0.4600
   3521 HH21      -31.8150  -19.7060  -31.7580 H       219 ARG    0.5100
   3522 HH22      -31.0970  -18.9330  -33.1320 H       219 ARG   -0.5100
   3523 N         -33.0490  -14.6080  -25.9840 N.am    220 VAL   -0.4700
   3524 CA        -34.2480  -15.1670  -25.3930 C.3     220 VAL    0.3100
   3525 C         -35.3890  -14.1570  -25.4450 C.2     220 VAL    0.0700
   3526 O         -36.5160  -14.5130  -25.8010 O.2     220 VAL    0.0900
   3527 CB        -33.9830  -15.6810  -23.9550 C.3     220 VAL   -0.0900
   3528 CG1       -35.2760  -16.1420  -23.2850 C.3     220 VAL    0.0900
   3529 CG2       -32.9510  -16.8150  -23.9890 C.3     220 VAL   -0.2700
   3530 HN        -32.2900  -14.4380  -25.3580 H       220 VAL    0.0900
   3531 HA        -34.5800  -15.9780  -26.0220 H       220 VAL    0.0900
   3532 HB        -33.5310  -14.8640  -23.3530 H       220 VAL    0.0900
   3533 HG11      -35.8280  -16.8340  -23.9560 H       220 VAL   -0.2700
   3534 HG12      -35.9240  -15.2650  -23.0700 H       220 VAL    0.0900
   3535 HG13      -35.0430  -16.6750  -22.3390 H       220 VAL    0.0900
   3536 HG21      -31.9960  -16.4510  -24.4250 H       220 VAL    0.0900
   3537 HG22      -33.3300  -17.6510  -24.6160 H       220 VAL    0.5100
   3538 HG23      -32.7550  -17.1800  -22.9590 H       220 VAL   -0.5100
   3539 N         -35.0780  -12.8950  -25.1310 N.am    221 MET   -0.4700
   3540 CA        -36.0530  -11.8000  -25.1670 C.3     221 MET    0.3100
   3541 C         -36.5430  -11.5030  -26.5850 C.2     221 MET    0.0700
   3542 O         -37.7140  -11.1790  -26.7920 O.2     221 MET    0.0900
   3543 CB        -35.4800  -10.5320  -24.5140 C.3     221 MET   -0.1800
   3544 CG        -35.1040  -10.6760  -23.0360 C.3     221 MET    0.0900
   3545 SD        -36.4680  -11.1160  -21.9130 S.3     221 MET    0.0900
   3546 CE        -35.6790  -10.9060  -20.3020 C.3     221 MET   -0.1400
   3547 HN        -34.1550  -12.6400  -24.8550 H       221 MET    0.0900
   3548 HA        -36.9370  -12.1250  -24.6400 H       221 MET    0.0900
   3549 HB1       -36.2380   -9.7260  -24.6010 H       221 MET   -0.0900
   3550 HB2       -34.5700  -10.2340  -25.0750 H       221 MET   -0.2200
   3551 HG1       -34.6690   -9.7100  -22.7040 H       221 MET    0.0900
   3552 HG2       -34.3190  -11.4570  -22.9620 H       221 MET    0.0900
   3553 HE1       -35.3240   -9.8630  -20.1600 H       221 MET    0.0900
   3554 HE2       -34.8020  -11.5820  -20.2140 H       221 MET    0.5100
   3555 HE3       -36.3990  -11.1390  -19.4890 H       221 MET   -0.5100
   3556 N         -35.6430  -11.6330  -27.5570 N.am    222 LEU   -0.4700
   3557 CA        -35.9840  -11.4240  -28.9650 C.3     222 LEU    0.3100
   3558 C         -36.8120  -12.5680  -29.5460 C.2     222 LEU    0.0700
   3559 O         -37.6690  -12.3460  -30.4050 O.2     222 LEU    0.0900
   3560 CB        -34.7320  -11.1890  -29.8230 C.3     222 LEU   -0.1800
   3561 CG        -34.9850  -10.5450  -31.1990 C.3     222 LEU    0.0900
   3562 CD1       -35.2970   -9.0610  -31.0670 C.3     222 LEU    0.0900
   3563 CD2       -33.8180  -10.7470  -32.1330 C.3     222 LEU   -0.0900
   3564 HN        -34.6950  -11.8770  -27.3700 H       222 LEU    0.0900
   3565 HA        -36.6370  -10.5670  -29.0230 H       222 LEU   -0.2700
   3566 HB1       -34.2380  -12.1700  -29.9880 H       222 LEU    0.0900
   3567 HB2       -34.0430  -10.5300  -29.2550 H       222 LEU    0.0900
   3568 HG        -35.8420  -11.0560  -31.6880 H       222 LEU    0.0900
   3569 HD11      -34.4440   -8.5330  -30.5880 H       222 LEU   -0.2700
   3570 HD12      -36.2020   -8.9200  -30.4370 H       222 LEU    0.0900
   3571 HD13      -35.4690   -8.6200  -32.0720 H       222 LEU    0.0900
   3572 HD21      -33.7490  -11.8150  -32.4330 H       222 LEU    0.0900
   3573 HD22      -32.8720  -10.4600  -31.6260 H       222 LEU    0.5100
   3574 HD23      -33.9530  -10.1300  -33.0470 H       222 LEU   -0.5100
   3575 N         -36.5510  -13.7940  -29.0920 N.am    223 MET   -0.4700
   3576 CA        -37.3360  -14.9480  -29.5160 C.3     223 MET    0.3100
   3577 C         -38.7590  -14.8700  -28.9790 C.2     223 MET    0.0700
   3578 O         -39.7090  -15.2110  -29.6780 O.2     223 MET    0.0900
   3579 CB        -36.6750  -16.2650  -29.0890 C.3     223 MET   -0.1800
   3580 CG        -35.4760  -16.6840  -29.9490 C.3     223 MET    0.0900
   3581 SD        -35.8280  -16.9310  -31.7050 S.3     223 MET    0.0900
   3582 CE        -36.4470  -18.6210  -31.6940 C.3     223 MET   -0.1400
   3583 HN        -35.8140  -13.9750  -28.4460 H       223 MET    0.0900
   3584 HA        -37.4260  -14.9090  -30.5920 H       223 MET    0.0900
   3585 HB1       -37.4380  -17.0710  -29.1370 H       223 MET   -0.0900
   3586 HB2       -36.3310  -16.1580  -28.0390 H       223 MET   -0.2200
   3587 HG1       -35.0740  -17.6290  -29.5310 H       223 MET    0.0900
   3588 HG2       -34.6980  -15.8990  -29.8500 H       223 MET    0.0900
   3589 HE1       -37.3510  -18.7150  -31.0530 H       223 MET    0.0900
   3590 HE2       -35.6730  -19.3110  -31.2950 H       223 MET    0.5100
   3591 HE3       -36.7210  -18.9370  -32.7220 H       223 MET   -0.5100
   3592 N         -38.8860  -14.4020  -27.7400 N.am    224 ARG   -0.4700
   3593 CA        -40.1690  -14.2290  -27.0800 C.3     224 ARG    0.3100
   3594 C         -41.0470  -13.2020  -27.7990 C.2     224 ARG    0.0700
   3595 O         -42.2480  -13.4060  -27.9600 O.2     224 ARG    0.0900
   3596 CB        -39.9470  -13.8080  -25.6300 C.3     224 ARG   -0.1800
   3597 CG        -40.8980  -14.4530  -24.6560 C.3     224 ARG    0.0900
   3598 CD        -40.9860  -13.6770  -23.3420 C.3     224 ARG    0.0900
   3599 NE        -39.7700  -13.7840  -22.5240 N.pl3   224 ARG   -0.1800
   3600 CZ        -39.5610  -13.1010  -21.3990 C.cat   224 ARG    0.0900
   3601 NH1       -40.4800  -12.2530  -20.9370 N.pl3   224 ARG    0.0900
   3602 NH2       -38.4280  -13.2660  -20.7320 N.pl3   224 ARG    0.2000
   3603 HN        -38.0900  -14.1430  -27.1990 H       224 ARG    0.0900
   3604 HA        -40.7030  -15.1660  -27.1250 H       224 ARG    0.0900
   3605 HB1       -40.0650  -12.7060  -25.5610 H       224 ARG   -0.7000
   3606 HB2       -38.9090  -14.0790  -25.3410 H       224 ARG    0.4400
   3607 HG1       -40.5510  -15.4860  -24.4430 H       224 ARG    0.6400
   3608 HG2       -41.9080  -14.5000  -25.1140 H       224 ARG   -0.8000
   3609 HD1       -41.8290  -14.0740  -22.7370 H       224 ARG    0.4600
   3610 HD2       -41.1450  -12.6000  -23.5600 H       224 ARG    0.4600
   3611 HE        -39.0530  -14.4090  -22.8310 H       224 ARG   -0.8000
   3612 HH11      -41.3370  -12.1240  -21.4360 H       224 ARG    0.4600
   3613 HH12      -40.3130  -11.7460  -20.0910 H       224 ARG    0.4600
   3614 HH21      -37.7340  -13.9000  -21.0740 H       224 ARG    0.5100
   3615 HH22      -38.2660  -12.7560  -19.8870 H       224 ARG   -0.5100
   3616 N         -40.4380  -12.1010  -28.2370 N.am    225 GLU   -0.4700
   3617 CA        -41.1280  -11.0350  -28.9590 C.3     225 GLU    0.3100
   3618 C         -41.5700  -11.4570  -30.3570 C.2     225 GLU    0.0700
   3619 O         -42.6940  -11.1780  -30.7790 O.2     225 GLU    0.0900
   3620 CB        -40.2340   -9.7930  -29.0410 C.3     225 GLU   -0.1800
   3621 CG        -40.3540   -8.8670  -27.8360 C.3     225 GLU    0.0900
   3622 CD        -39.2820   -7.7780  -27.8050 C.2     225 GLU    0.0900
   3623 OE1       -38.9280   -7.2300  -28.8780 O.co2   225 GLU   -0.2800
   3624 OE2       -38.7930   -7.4620  -26.6930 O.co2   225 GLU    0.0900
   3625 HN        -39.4630  -11.9530  -28.0880 H       225 GLU    0.0900
   3626 HA        -42.0430  -10.8090  -28.4330 H       225 GLU    0.6200
   3627 HB1       -40.5070   -9.2220  -29.9530 H       225 GLU   -0.7600
   3628 HB2       -39.1770  -10.1250  -29.1270 H       225 GLU   -0.7600
   3629 HG1       -40.2660   -9.4720  -26.9090 H       225 GLU    0.5100
   3630 HG2       -41.3490   -8.3770  -27.8600 H       225 GLU   -0.5100
   3631 N         -40.6830  -12.1320  -31.0760 N.am    226 HSE   -0.4700
   3632 CA        -40.9920  -12.6860  -32.3850 C.3     226 HSE    0.3100
   3633 C         -42.0390  -13.8010  -32.3450 C.2     226 HSE    0.0700
   3634 O         -42.7070  -14.0460  -33.3400 O.2     226 HSE    0.0900
   3635 CB        -39.7080  -13.1660  -33.0510 C.3     226 HSE   -0.0800
   3636 CG        -38.8310  -12.0440  -33.5250 C.ar    226 HSE    0.0900
   3637 CD2       -38.6830  -10.7780  -33.0690 C.ar    226 HSE    0.0900
   3638 ND1       -38.0190  -12.1550  -34.6340 N.ar    226 HSE   -0.7000
   3639 CE1       -37.3880  -11.0090  -34.8190 C.ar    226 HSE    0.2200
   3640 NE2       -37.7770  -10.1550  -33.8890 N.ar    226 HSE    0.2500
   3641 HN        -39.7560  -12.2930  -30.7470 H       226 HSE    0.1300
   3642 HA        -41.4630  -11.9150  -32.9780 H       226 HSE   -0.3600
   3643 HB1       -39.9730  -13.7970  -33.9260 H       226 HSE    0.3200
   3644 HB2       -39.1330  -13.7750  -32.3220 H       226 HSE   -0.0500
   3645 HD2       -39.1580  -10.2910  -32.2270 H       226 HSE    0.0900
   3646 HE1       -36.6640  -10.7810  -35.6010 H       226 HSE    0.5100
   3647 HE2       -37.4700   -9.2090  -33.7890 H       226 HSE   -0.5100
   3648 N         -42.1790  -14.4700  -31.2000 N.am    227 LYS   -0.4700
   3649 CA        -43.2610  -15.4190  -30.9900 C.3     227 LYS    0.3100
   3650 C         -44.5900  -14.6690  -30.9110 C.2     227 LYS    0.0700
   3651 O         -45.5580  -15.0500  -31.5680 O.2     227 LYS    0.0900
   3652 CB        -43.0420  -16.2170  -29.7000 C.3     227 LYS   -0.1800
   3653 CG        -43.5960  -17.6440  -29.7340 C.3     227 LYS    0.0900
   3654 CD        -43.2260  -18.4170  -28.4590 C.3     227 LYS    0.0900
   3655 CE        -43.2390  -19.9430  -28.6690 C.3     227 LYS   -0.1800
   3656 NZ        -42.0570  -20.4710  -29.4490 N.4     227 LYS    0.0900
   3657 HN        -41.5500  -14.3500  -30.4360 H       227 LYS    0.0900
   3658 HA        -43.2900  -16.0830  -31.8420 H       227 LYS   -0.1800
   3659 HB1       -43.5320  -15.6730  -28.8660 H       227 LYS    0.0900
   3660 HB2       -41.9510  -16.2720  -29.5030 H       227 LYS    0.0900
   3661 HG1       -43.1800  -18.1760  -30.6160 H       227 LYS    0.2100
   3662 HG2       -44.7020  -17.6030  -29.8270 H       227 LYS    0.0500
   3663 HD1       -43.9530  -18.1590  -27.6590 H       227 LYS    0.0500
   3664 HD2       -42.2100  -18.1090  -28.1350 H       227 LYS   -0.3000
   3665 HE1       -44.1550  -20.2250  -29.2310 H       227 LYS    0.3300
   3666 HE2       -43.2280  -20.4470  -27.6790 H       227 LYS    0.3300
   3667 HZ1       -41.1770  -20.2400  -28.9450 H       227 LYS    0.3300
   3668 HZ2       -42.0410  -20.0330  -30.3930 H       227 LYS    0.5100
   3669 HZ3       -42.1390  -21.5030  -29.5480 H       227 LYS   -0.5100
   3670 N         -44.6310  -13.5980  -30.1150 N.am    228 ALA   -0.4700
   3671 CA        -45.8330  -12.7740  -29.9720 C.3     228 ALA    0.3100
   3672 C         -46.2380  -12.0840  -31.2800 C.2     228 ALA    0.0700
   3673 O         -47.4260  -12.0250  -31.6140 O.2     228 ALA    0.0900
   3674 CB        -45.6600  -11.7600  -28.8630 C.3     228 ALA   -0.2700
   3675 HN        -43.8410  -13.3100  -29.5790 H       228 ALA    0.0900
   3676 HA        -46.6630  -13.4310  -29.7520 H       228 ALA    0.0900
   3677 HB1       -44.8000  -11.0930  -29.0880 H       228 ALA    0.0900
   3678 HB2       -45.4630  -12.2810  -27.9010 H       228 ALA    0.5100
   3679 HB3       -46.5770  -11.1390  -28.7720 H       228 ALA   -0.5100
   3680 N         -45.2490  -11.5760  -32.0180 N.am    229 LEU   -0.4700
   3681 CA        -45.4880  -11.0040  -33.3360 C.3     229 LEU    0.3100
   3682 C         -46.0760  -12.0200  -34.3070 C.2     229 LEU    0.0700
   3683 O         -47.0090  -11.7020  -35.0510 O.2     229 LEU    0.0900
   3684 CB        -44.2040  -10.4300  -33.9310 C.3     229 LEU   -0.1800
   3685 CG        -43.7320   -9.0190  -33.5730 C.3     229 LEU    0.0900
   3686 CD1       -42.7620   -8.5900  -34.6320 C.3     229 LEU    0.0900
   3687 CD2       -44.8680   -8.0110  -33.4750 C.3     229 LEU   -0.0900
   3688 HN        -44.3040  -11.5630  -31.7010 H       229 LEU    0.0900
   3689 HA        -46.2300  -10.2270  -33.2310 H       229 LEU   -0.2700
   3690 HB1       -44.3270  -10.4530  -35.0330 H       229 LEU    0.0900
   3691 HB2       -43.3860  -11.1200  -33.6430 H       229 LEU    0.0900
   3692 HG        -43.2380   -9.0220  -32.5780 H       229 LEU    0.0900
   3693 HD11      -43.2570   -8.5890  -35.6270 H       229 LEU   -0.2700
   3694 HD12      -41.9020   -9.2940  -34.6650 H       229 LEU    0.0900
   3695 HD13      -42.3970   -7.5630  -34.4170 H       229 LEU    0.0900
   3696 HD21      -45.4910   -8.2220  -32.5780 H       229 LEU    0.0900
   3697 HD22      -45.5130   -8.0780  -34.3770 H       229 LEU    0.5100
   3698 HD23      -44.4560   -6.9840  -33.3850 H       229 LEU   -0.5100
   3699 N         -45.5150  -13.2340  -34.3080 N.am    230 LYS   -0.4700
   3700 CA        -46.0220  -14.3370  -35.1330 C.3     230 LYS    0.3100
   3701 C         -47.4770  -14.6980  -34.8200 C.2     230 LYS    0.0700
   3702 O         -48.2260  -15.0800  -35.7160 O.2     230 LYS    0.0900
   3703 CB        -45.1470  -15.5790  -34.9720 C.3     230 LYS   -0.1800
   3704 CG        -45.2050  -16.5250  -36.1560 C.3     230 LYS    0.0900
   3705 CD        -44.3800  -17.7690  -35.9090 C.3     230 LYS    0.0900
   3706 CE        -44.4060  -18.6910  -37.1150 C.3     230 LYS   -0.1800
   3707 NZ        -44.0590  -20.0810  -36.7080 N.4     230 LYS    0.0900
   3708 HN        -44.7220  -13.4470  -33.7430 H       230 LYS    0.0900
   3709 HA        -46.0240  -14.0100  -36.1610 H       230 LYS   -0.1800
   3710 HB1       -45.4770  -16.1280  -34.0650 H       230 LYS    0.0900
   3711 HB2       -44.0940  -15.2530  -34.8320 H       230 LYS    0.0900
   3712 HG1       -44.8190  -16.0040  -37.0570 H       230 LYS    0.2100
   3713 HG2       -46.2610  -16.8180  -36.3360 H       230 LYS    0.0500
   3714 HD1       -44.7880  -18.3090  -35.0280 H       230 LYS    0.0500
   3715 HD2       -43.3300  -17.4760  -35.6970 H       230 LYS   -0.3000
   3716 HE1       -43.6610  -18.3560  -37.8680 H       230 LYS    0.3300
   3717 HE2       -45.4220  -18.7060  -37.5630 H       230 LYS    0.3300
   3718 HZ1       -44.8340  -20.4810  -36.1410 H       230 LYS    0.3300
   3719 HZ2       -43.1870  -20.0690  -36.1420 H       230 LYS    0.5100
   3720 HZ3       -43.9140  -20.6650  -37.5560 H       230 LYS   -0.5100
   3721 N         -47.8610  -14.5950  -33.5480 N.am    231 THR   -0.4700
   3722 CA        -49.2230  -14.8480  -33.1170 C.3     231 THR    0.3100
   3723 C         -50.1280  -13.8100  -33.7900 C.2     231 THR    0.0700
   3724 O         -51.1350  -14.1670  -34.3870 O.2     231 THR    0.0900
   3725 CB        -49.3510  -14.8030  -31.5620 C.3     231 THR    0.1400
   3726 CG2       -50.7820  -15.0930  -31.0970 C.3     231 THR    0.0900
   3727 OG1       -48.4720  -15.7640  -30.9710 O.3     231 THR   -0.6600
   3728 HN        -47.2210  -14.3370  -32.8290 H       231 THR    0.4300
   3729 HA        -49.5110  -15.8220  -33.4840 H       231 THR   -0.2700
   3730 HB        -49.0800  -13.7910  -31.1910 H       231 THR    0.0900
   3731 HG1       -48.2220  -15.4050  -30.1160 H       231 THR    0.0900
   3732 HG21      -51.0960  -16.1030  -31.4360 H       231 THR    0.0900
   3733 HG22      -51.4790  -14.3430  -31.5270 H       231 THR    0.5100
   3734 HG23      -50.8330  -15.0600  -29.9880 H       231 THR   -0.5100
   3735 N         -49.7300  -12.5360  -33.7360 N.am    232 LEU   -0.4700
   3736 CA        -50.4660  -11.4450  -34.3770 C.3     232 LEU    0.3100
   3737 C         -50.5410  -11.6220  -35.8890 C.2     232 LEU    0.0700
   3738 O         -51.5780  -11.3690  -36.5060 O.2     232 LEU    0.0900
   3739 CB        -49.8600  -10.0880  -34.0090 C.3     232 LEU   -0.1800
   3740 CG        -49.9060   -9.7360  -32.5060 C.3     232 LEU    0.0900
   3741 CD1       -49.2140   -8.4020  -32.2630 C.3     232 LEU    0.0900
   3742 CD2       -51.3340   -9.7080  -31.9000 C.3     232 LEU   -0.0900
   3743 HN        -48.9030  -12.2680  -33.2490 H       232 LEU    0.0900
   3744 HA        -51.4930  -11.4990  -34.0500 H       232 LEU   -0.2700
   3745 HB1       -50.4110   -9.3010  -34.5660 H       232 LEU    0.0900
   3746 HB2       -48.7990  -10.0820  -34.3330 H       232 LEU    0.0900
   3747 HG        -49.3940  -10.5300  -31.9240 H       232 LEU    0.0900
   3748 HD11      -49.7230   -7.5970  -32.8360 H       232 LEU   -0.2700
   3749 HD12      -48.1560   -8.4580  -32.5940 H       232 LEU    0.0900
   3750 HD13      -49.2550   -8.1470  -31.1820 H       232 LEU    0.0900
   3751 HD21      -51.8140  -10.7040  -32.0080 H       232 LEU    0.0900
   3752 HD22      -51.9560   -8.9560  -32.4300 H       232 LEU    0.5100
   3753 HD23      -51.2820   -9.4550  -30.8200 H       232 LEU   -0.5100
   3754 N         -49.4530  -12.0820  -36.4950 N.am    233 GLY   -0.4700
   3755 CA        -49.4650  -12.4010  -37.9150 C.3     233 GLY    0.3100
   3756 C         -50.4660  -13.4950  -38.2560 C.2     233 GLY   -0.0200
   3757 O         -51.1390  -13.4170  -39.2930 O.2     233 GLY    0.0900
   3758 HN        -48.5930  -12.2300  -36.0130 H       233 GLY    0.0900
   3759 HA1       -48.4740  -12.7300  -38.1910 H       233 GLY    0.5100
   3760 HA2       -49.7230  -11.5030  -38.4560 H       233 GLY   -0.5100
   3761 N         -50.5770  -14.5110  -37.3830 N.am    234 ILE   -0.4700
   3762 CA        -51.5190  -15.6170  -37.6060 C.3     234 ILE    0.3100
   3763 C         -52.9690  -15.1060  -37.5250 C.2     234 ILE    0.0700
   3764 O         -53.7940  -15.3990  -38.3970 O.2     234 ILE    0.0900
   3765 CB        -51.2620  -16.8310  -36.6580 C.3     234 ILE   -0.0900
   3766 CG1       -49.9010  -17.4880  -36.9650 C.3     234 ILE    0.0900
   3767 CG2       -52.3830  -17.8780  -36.7800 C.3     234 ILE   -0.2700
   3768 CD        -49.3310  -18.3430  -35.8210 C.3     234 ILE    0.0900
   3769 HN        -50.0310  -14.5600  -36.5500 H       234 ILE    0.0900
   3770 HA        -51.4150  -15.9280  -38.6360 H       234 ILE    0.0900
   3771 HB        -51.2100  -16.4690  -35.6100 H       234 ILE   -0.1800
   3772 HG11      -49.1700  -16.6850  -37.1970 H       234 ILE    0.0900
   3773 HG12      -50.0200  -18.1370  -37.8580 H       234 ILE    0.0900
   3774 HG21      -52.3260  -18.3860  -37.7660 H       234 ILE   -0.2700
   3775 HG22      -53.3740  -17.3830  -36.6920 H       234 ILE    0.0900
   3776 HG23      -52.2750  -18.6420  -35.9800 H       234 ILE    0.0900
   3777 HD1       -50.0330  -19.1680  -35.5760 H       234 ILE    0.0900
   3778 HD2       -49.1900  -17.7160  -34.9150 H       234 ILE    0.5100
   3779 HD3       -48.3580  -18.7830  -36.1270 H       234 ILE   -0.5100
   3780 N         -53.2490  -14.3210  -36.4810 N.am    235 ILE   -0.4700
   3781 CA        -54.5220  -13.6240  -36.3030 C.3     235 ILE    0.3100
   3782 C         -54.9370  -12.8710  -37.5730 C.2     235 ILE    0.0700
   3783 O         -56.0920  -12.9400  -37.9670 O.2     235 ILE    0.0900
   3784 CB        -54.4320  -12.6560  -35.1110 C.3     235 ILE   -0.0900
   3785 CG1       -54.3150  -13.4280  -33.7990 C.3     235 ILE    0.0900
   3786 CG2       -55.6090  -11.7070  -35.0500 C.3     235 ILE   -0.2700
   3787 CD        -55.4590  -14.3210  -33.4930 C.3     235 ILE    0.0900
   3788 HN        -52.5820  -14.1720  -35.7550 H       235 ILE    0.0900
   3789 HA        -55.2900  -14.3640  -36.1330 H       235 ILE    0.0900
   3790 HB        -53.4980  -12.0650  -35.1970 H       235 ILE   -0.1800
   3791 HG11      -54.2180  -12.6930  -32.9730 H       235 ILE    0.0900
   3792 HG12      -53.3940  -14.0460  -33.8430 H       235 ILE    0.0900
   3793 HG21      -56.5620  -12.2720  -35.1320 H       235 ILE   -0.2700
   3794 HG22      -55.5530  -10.9810  -35.8900 H       235 ILE    0.0900
   3795 HG23      -55.6040  -11.1600  -34.0830 H       235 ILE    0.0900
   3796 HD1       -55.5740  -15.0820  -34.2930 H       235 ILE    0.0900
   3797 HD2       -56.3960  -13.7270  -33.4310 H       235 ILE    0.5100
   3798 HD3       -55.2830  -14.8430  -32.5280 H       235 ILE   -0.5100
   3799 N         -53.9940  -12.1850  -38.2240 N.am    236 MET   -0.4700
   3800 CA        -54.2660  -11.4240  -39.4580 C.3     236 MET    0.3100
   3801 C         -54.4630  -12.3080  -40.6700 C.2     236 MET    0.0700
   3802 O         -55.3160  -12.0380  -41.5050 O.2     236 MET    0.0900
   3803 CB        -53.1420  -10.4210  -39.7520 C.3     236 MET   -0.1800
   3804 CG        -53.0100   -9.3860  -38.6720 C.3     236 MET    0.0900
   3805 SD        -51.5180   -8.3890  -38.8420 S.3     236 MET    0.0900
   3806 CE        -51.5630   -7.4730  -37.2880 C.3     236 MET   -0.1400
   3807 HN        -53.0520  -12.1570  -37.8990 H       236 MET    0.0900
   3808 HA        -55.2040  -10.9060  -39.3290 H       236 MET    0.0900
   3809 HB1       -53.3560   -9.9110  -40.7160 H       236 MET   -0.0900
   3810 HB2       -52.1820  -10.9720  -39.8420 H       236 MET   -0.2200
   3811 HG1       -52.9990   -9.9020  -37.6900 H       236 MET    0.0900
   3812 HG2       -53.9010   -8.7250  -38.7080 H       236 MET    0.0900
   3813 HE1       -51.5340   -8.1590  -36.4140 H       236 MET    0.0900
   3814 HE2       -52.4970   -6.8750  -37.2230 H       236 MET    0.5100
   3815 HE3       -50.6890   -6.7910  -37.2180 H       236 MET   -0.5100
   3816 N         -53.6630  -13.3660  -40.7800 N.am    237 GLY   -0.4700
   3817 CA        -53.7490  -14.2690  -41.9140 C.3     237 GLY    0.3100
   3818 C         -54.9860  -15.1400  -41.8810 C.2     237 GLY   -0.0200
   3819 O         -55.5490  -15.4770  -42.9270 O.2     237 GLY    0.0900
   3820 HN        -52.9730  -13.5840  -40.0930 H       237 GLY    0.0900
   3821 HA1       -52.8730  -14.9010  -41.9010 H       237 GLY    0.5100
   3822 HA2       -53.7630  -13.6720  -42.8130 H       237 GLY   -0.5100
   3823 N         -55.4240  -15.5120  -40.6860 N.am    238 VAL   -0.4700
   3824 CA        -56.6100  -16.3390  -40.5760 C.3     238 VAL    0.3100
   3825 C         -57.8450  -15.4960  -40.9180 C.2     238 VAL    0.0700
   3826 O         -58.6820  -15.9180  -41.7330 O.2     238 VAL    0.0900
   3827 CB        -56.6850  -17.0730  -39.2150 C.3     238 VAL   -0.0900
   3828 CG1       -58.0610  -17.6650  -38.9890 C.3     238 VAL    0.0900
   3829 CG2       -55.6120  -18.1810  -39.1660 C.3     238 VAL   -0.2700
   3830 HN        -54.9730  -15.2510  -39.8360 H       238 VAL    0.0900
   3831 HA        -56.5850  -17.0570  -41.3820 H       238 VAL    0.0900
   3832 HB        -56.4580  -16.3550  -38.3980 H       238 VAL    0.0900
   3833 HG11      -58.3750  -18.2520  -39.8790 H       238 VAL   -0.2700
   3834 HG12      -58.8000  -16.8520  -38.8220 H       238 VAL    0.0900
   3835 HG13      -58.0420  -18.3400  -38.1070 H       238 VAL    0.0900
   3836 HG21      -54.6000  -17.7380  -39.2860 H       238 VAL    0.0900
   3837 HG22      -55.7800  -18.9070  -39.9910 H       238 VAL    0.5100
   3838 HG23      -55.6550  -18.7080  -38.1890 H       238 VAL   -0.5100
   3839 N         -57.9260  -14.2900  -40.3340 N.am    239 PHE   -0.4700
   3840 CA        -58.9560  -13.3110  -40.7050 C.3     239 PHE    0.3100
   3841 C         -59.0500  -13.1450  -42.2250 C.2     239 PHE    0.0700
   3842 O         -60.1490  -13.2140  -42.7920 O.2     239 PHE    0.0900
   3843 CB        -58.6900  -11.9540  -40.0420 C.3     239 PHE   -0.1800
   3844 CG        -59.7800  -10.9430  -40.2820 C.ar    239 PHE    0.0900
   3845 CD1       -59.8150  -10.1950  -41.4760 C.ar    239 PHE    0.0900
   3846 CD2       -60.7780  -10.7470  -39.3310 C.ar    239 PHE    0.0000
   3847 CE1       -60.8320   -9.2800  -41.7240 C.ar    239 PHE   -0.1150
   3848 CE2       -61.8140   -9.8340  -39.5710 C.ar    239 PHE    0.1150
   3849 CZ        -61.8370   -9.0940  -40.7690 C.ar    239 PHE   -0.1150
   3850 HN        -57.2900  -14.0050  -39.6220 H       239 PHE    0.1150
   3851 HA        -59.9130  -13.6990  -40.3900 H       239 PHE   -0.1150
   3852 HB1       -57.7490  -11.5270  -40.4460 H       239 PHE    0.1150
   3853 HB2       -58.6050  -12.0940  -38.9430 H       239 PHE   -0.1150
   3854 HD1       -59.0360  -10.3340  -42.2110 H       239 PHE    0.1150
   3855 HD2       -60.7550  -11.3000  -38.4040 H       239 PHE   -0.1150
   3856 HE1       -60.8460   -8.7170  -42.6460 H       239 PHE    0.1150
   3857 HE2       -62.5940   -9.6970  -38.8370 H       239 PHE    0.5100
   3858 HZ        -62.6300   -8.3850  -40.9500 H       239 PHE   -0.5100
   3859 N         -57.9010  -12.9500  -42.8790 N.am    240 THR   -0.4700
   3860 CA        -57.8420  -12.8400  -44.3480 C.3     240 THR    0.3100
   3861 C         -58.3900  -14.0960  -45.0650 C.2     240 THR    0.0700
   3862 O         -59.1940  -13.9810  -46.0040 O.2     240 THR    0.0900
   3863 CB        -56.4060  -12.4850  -44.8590 C.3     240 THR    0.1400
   3864 CG2       -56.4150  -12.1120  -46.3190 C.3     240 THR    0.0900
   3865 OG1       -55.8850  -11.3740  -44.1240 O.3     240 THR   -0.6600
   3866 HN        -57.0300  -12.8690  -42.4030 H       240 THR    0.4300
   3867 HA        -58.5400  -12.0720  -44.6460 H       240 THR   -0.2700
   3868 HB        -55.7310  -13.3560  -44.7200 H       240 THR    0.0900
   3869 HG1       -55.7130  -11.7010  -43.2370 H       240 THR    0.0900
   3870 HG21      -57.1990  -11.3510  -46.5150 H       240 THR    0.0900
   3871 HG22      -56.6300  -13.0100  -46.9380 H       240 THR    0.5100
   3872 HG23      -55.4300  -11.6880  -46.6080 H       240 THR   -0.5100
   3873 N         -57.9740  -15.2880  -44.6170 N.am    241 LEU   -0.4700
   3874 CA        -58.4790  -16.5370  -45.2040 C.3     241 LEU    0.3100
   3875 C         -59.9840  -16.7390  -45.0030 C.2     241 LEU    0.0700
   3876 O         -60.6530  -17.2940  -45.8740 O.2     241 LEU    0.0900
   3877 CB        -57.6970  -17.7620  -44.7060 C.3     241 LEU   -0.1800
   3878 CG        -56.2390  -17.8980  -45.2120 C.3     241 LEU    0.0900
   3879 CD1       -55.5080  -19.0350  -44.4660 C.3     241 LEU    0.0900
   3880 CD2       -56.0860  -18.0410  -46.7550 C.3     241 LEU   -0.0900
   3881 HN        -57.3140  -15.3790  -43.8760 H       241 LEU    0.0900
   3882 HA        -58.3910  -16.4540  -46.2760 H       241 LEU   -0.2700
   3883 HB1       -58.2510  -18.6700  -45.0210 H       241 LEU    0.0900
   3884 HB2       -57.6690  -17.7210  -43.5980 H       241 LEU    0.0900
   3885 HG        -55.7010  -16.9400  -45.0410 H       241 LEU    0.0900
   3886 HD11      -56.0330  -20.0000  -44.6360 H       241 LEU   -0.2700
   3887 HD12      -55.4950  -18.8250  -43.3750 H       241 LEU    0.0900
   3888 HD13      -54.4680  -19.1260  -44.8430 H       241 LEU    0.0900
   3889 HD21      -56.5100  -17.1510  -47.2660 H       241 LEU    0.0900
   3890 HD22      -56.6300  -18.9450  -47.1060 H       241 LEU    0.5100
   3891 HD23      -55.0110  -18.1250  -47.0230 H       241 LEU   -0.5100
   3892 N         -60.5150  -16.2720  -43.8690 N.am    242 CYS   -0.4700
   3893 CA        -61.9430  -16.4010  -43.5820 C.3     242 CYS    0.3100
   3894 C         -62.8400  -15.4560  -44.4030 C.2     242 CYS    0.0700
   3895 O         -63.9330  -15.8410  -44.8190 O.2     242 CYS    0.0900
   3896 CB        -62.2180  -16.2360  -42.0850 C.3     242 CYS   -0.1100
   3897 SG        -61.5980  -17.5740  -40.9980 S.3     242 CYS    0.0900
   3898 HN        -59.9640  -15.8180  -43.1730 H       242 CYS    0.0900
   3899 HA        -62.2640  -17.3770  -43.9150 H       242 CYS   -0.2300
   3900 HB1       -63.3170  -16.1560  -41.9530 H       242 CYS    0.1600
   3901 HB2       -61.7570  -15.2790  -41.7640 H       242 CYS    0.5100
   3902 HG1       -60.3490  -17.1340  -40.9750 H       242 CYS   -0.5100
   3903 N         -62.3840  -14.2230  -44.6420 N.am    243 TRP   -0.4700
   3904 CA        -63.2140  -13.2110  -45.3010 C.3     243 TRP    0.3100
   3905 C         -62.8830  -12.9530  -46.7720 C.2     243 TRP    0.0700
   3906 O         -63.7500  -12.5460  -47.5420 O.2     243 TRP    0.0900
   3907 CB        -63.1670  -11.9040  -44.5100 C.3     243 TRP   -0.1800
   3908 CG        -63.9870  -11.9220  -43.2480 C.ar    243 TRP    0.0900
   3909 CD1       -63.5160  -11.9610  -41.9750 C.ar    243 TRP    0.0900
   3910 CD2       -65.4250  -11.8860  -43.1450 C.ar    243 TRP   -0.0300
   3911 CE2       -65.7450  -11.9180  -41.7730 C.ar    243 TRP   -0.1500
   3912 CE3       -66.4730  -11.8340  -44.0860 C.ar    243 TRP    0.2200
   3913 NE1       -64.5630  -11.9590  -41.0790 N.ar    243 TRP   -0.5100
   3914 CZ2       -67.0720  -11.8910  -41.3090 C.ar    243 TRP    0.3700
   3915 CZ3       -67.8010  -11.8340  -43.6210 C.ar    243 TRP    0.2400
   3916 CH2       -68.0810  -11.8670  -42.2490 C.ar    243 TRP    0.1100
   3917 HN        -61.4640  -13.9390  -44.3850 H       243 TRP   -0.2500
   3918 HA        -64.2260  -13.5860  -45.3530 H       243 TRP    0.1700
   3919 HB1       -63.5450  -11.0840  -45.1560 H       243 TRP   -0.2000
   3920 HB2       -62.1110  -11.6940  -44.2340 H       243 TRP    0.1400
   3921 HD1       -62.4700  -11.9900  -41.7040 H       243 TRP   -0.2700
   3922 HE1       -64.4770  -11.9840  -40.1080 H       243 TRP    0.1600
   3923 HE3       -66.2800  -11.7930  -45.1480 H       243 TRP   -0.1400
   3924 HZ2       -67.3130  -11.8900  -40.2560 H       243 TRP    0.1400
   3925 HZ3       -68.6130  -11.8090  -44.3310 H       243 TRP    0.5100
   3926 HH2       -69.1090  -11.8740  -41.9200 H       243 TRP   -0.5100
   3927 N         -61.6440  -13.1880  -47.1900 N.am    244 LEU   -0.4700
   3928 CA        -61.3070  -12.9670  -48.5870 C.3     244 LEU    0.3100
   3929 C         -62.1810  -13.7840  -49.5570 C.2     244 LEU    0.0700
   3930 O         -62.6580  -13.2300  -50.5580 O.2     244 LEU    0.0900
   3931 CB        -59.8040  -13.1650  -48.8600 C.3     244 LEU   -0.1800
   3932 CG        -59.2670  -12.7290  -50.2400 C.3     244 LEU    0.0900
   3933 CD1       -59.6740  -11.2910  -50.5900 C.3     244 LEU    0.0900
   3934 CD2       -57.7420  -12.9060  -50.3460 C.3     244 LEU   -0.0900
   3935 HN        -60.9170  -13.5130  -46.5910 H       244 LEU    0.0900
   3936 HA        -61.5970  -11.9570  -48.8390 H       244 LEU   -0.2700
   3937 HB1       -59.5830  -14.2450  -48.7420 H       244 LEU    0.0900
   3938 HB2       -59.2460  -12.5950  -48.0900 H       244 LEU    0.0900
   3939 HG        -59.6670  -13.4160  -51.0160 H       244 LEU    0.0900
   3940 HD11      -59.2730  -10.5850  -49.8310 H       244 LEU   -0.2700
   3941 HD12      -60.7820  -11.2040  -50.6040 H       244 LEU    0.0900
   3942 HD13      -59.2640  -11.0130  -51.5850 H       244 LEU    0.0900
   3943 HD21      -57.4690  -13.9720  -50.1950 H       244 LEU    0.0900
   3944 HD22      -57.2350  -12.2970  -49.5670 H       244 LEU    0.5100
   3945 HD23      -57.3930  -12.5900  -51.3520 H       244 LEU   -0.5100
   3946 N         -62.4250  -15.0870  -49.2830 N.am    245 PRO   -0.2900
   3947 CA        -63.2580  -15.7600  -50.2590 C.3     245 PRO    0.0000
   3948 C         -64.6050  -15.0710  -50.4190 C.2     245 PRO    0.0900
   3949 O         -65.0260  -14.8550  -51.5570 O.2     245 PRO    0.0900
   3950 CB        -63.4290  -17.1730  -49.6760 C.3     245 PRO    0.0200
   3951 CG        -62.2400  -17.3620  -48.8280 C.3     245 PRO    0.0900
   3952 CD        -62.0420  -16.0090  -48.1970 C.3     245 PRO   -0.1800
   3953 HA        -62.7960  -15.7280  -51.2330 H       245 PRO    0.0900
   3954 HB1       -63.4650  -17.9350  -50.4840 H       245 PRO    0.0900
   3955 HB2       -64.3600  -17.2440  -49.0740 H       245 PRO   -0.1800
   3956 HG1       -62.4170  -18.1420  -48.0570 H       245 PRO    0.0900
   3957 HG2       -61.3560  -17.6540  -49.4360 H       245 PRO    0.0900
   3958 HD1       -62.7050  -15.8640  -47.3190 H       245 PRO    0.5100
   3959 HD2       -60.9840  -15.8400  -47.9060 H       245 PRO   -0.5100
   3960 N         -65.2580  -14.6880  -49.3150 N.am    246 PHE   -0.4700
   3961 CA        -66.5580  -14.0120  -49.4380 C.3     246 PHE    0.3100
   3962 C         -66.4720  -12.6930  -50.2140 C.2     246 PHE    0.0700
   3963 O         -67.2400  -12.4680  -51.1520 O.2     246 PHE    0.0900
   3964 CB        -67.2190  -13.7770  -48.0970 C.3     246 PHE   -0.1800
   3965 CG        -68.4310  -12.9200  -48.1870 C.ar    246 PHE    0.0900
   3966 CD1       -69.6620  -13.4790  -48.5160 C.ar    246 PHE    0.0900
   3967 CD2       -68.3440  -11.5350  -47.9680 C.ar    246 PHE    0.0000
   3968 CE1       -70.7960  -12.6890  -48.6270 C.ar    246 PHE   -0.1150
   3969 CE2       -69.4850  -10.7290  -48.0650 C.ar    246 PHE    0.1150
   3970 CZ        -70.7110  -11.3090  -48.3910 C.ar    246 PHE   -0.1150
   3971 HN        -64.9080  -14.8380  -48.3940 H       246 PHE    0.1150
   3972 HA        -67.1910  -14.6330  -50.0550 H       246 PHE   -0.1150
   3973 HB1       -66.5030  -13.2700  -47.4160 H       246 PHE    0.1150
   3974 HB2       -67.5320  -14.7520  -47.6650 H       246 PHE   -0.1150
   3975 HD1       -69.7350  -14.5440  -48.6870 H       246 PHE    0.1150
   3976 HD2       -67.3910  -11.0900  -47.7240 H       246 PHE   -0.1150
   3977 HE1       -71.7420  -13.1360  -48.8940 H       246 PHE    0.1150
   3978 HE2       -69.4160   -9.6660  -47.8880 H       246 PHE    0.5100
   3979 HZ        -71.5970  -10.6940  -48.4630 H       246 PHE   -0.5100
   3980 N         -65.5300  -11.8260  -49.8470 N.am    247 PHE   -0.4700
   3981 CA        -65.4060  -10.5550  -50.5480 C.3     247 PHE    0.3100
   3982 C         -64.9880  -10.6520  -52.0160 C.2     247 PHE    0.0700
   3983 O         -65.2990   -9.7590  -52.7960 O.2     247 PHE    0.0900
   3984 CB        -64.5780   -9.5380  -49.7470 C.3     247 PHE   -0.1800
   3985 CG        -65.3220   -8.9830  -48.5660 C.ar    247 PHE    0.0900
   3986 CD1       -66.4150   -8.1450  -48.7570 C.ar    247 PHE    0.0900
   3987 CD2       -64.9640   -9.3370  -47.2680 C.ar    247 PHE    0.0000
   3988 CE1       -67.1330   -7.6490  -47.6680 C.ar    247 PHE   -0.1150
   3989 CE2       -65.6650   -8.8410  -46.1740 C.ar    247 PHE    0.1150
   3990 CZ        -66.7580   -7.9970  -46.3720 C.ar    247 PHE   -0.1150
   3991 HN        -64.8900  -12.0000  -49.1030 H       247 PHE    0.1150
   3992 HA        -66.4020  -10.1710  -50.7140 H       247 PHE   -0.1150
   3993 HB1       -64.3060   -8.6830  -50.4020 H       247 PHE    0.1150
   3994 HB2       -63.6600  -10.0300  -49.3610 H       247 PHE   -0.1150
   3995 HD1       -66.7130   -7.8740  -49.7600 H       247 PHE    0.1150
   3996 HD2       -64.1310  -10.0060  -47.1090 H       247 PHE   -0.1150
   3997 HE1       -67.9790   -6.9960  -47.8290 H       247 PHE    0.1150
   3998 HE2       -65.3620   -9.1080  -45.1710 H       247 PHE    0.5100
   3999 HZ        -67.3110   -7.6160  -45.5260 H       247 PHE   -0.5100
   4000 N         -64.3060  -11.7300  -52.4020 N.am    248 LEU   -0.4700
   4001 CA        -64.0060  -11.9520  -53.8200 C.3     248 LEU    0.3100
   4002 C         -65.2840  -12.3550  -54.5480 C.2     248 LEU    0.0700
   4003 O         -65.5420  -11.9200  -55.6610 O.2     248 LEU    0.0900
   4004 CB        -62.9300  -13.0290  -54.0160 C.3     248 LEU   -0.1800
   4005 CG        -61.4350  -12.7070  -53.8480 C.3     248 LEU    0.0900
   4006 CD1       -60.5870  -13.9720  -54.0360 C.3     248 LEU    0.0900
   4007 CD2       -60.9630  -11.5930  -54.7890 C.3     248 LEU   -0.0900
   4008 HN        -63.9750  -12.4180  -51.7620 H       248 LEU    0.0900
   4009 HA        -63.6700  -11.0130  -54.2350 H       248 LEU   -0.2700
   4010 HB1       -63.0540  -13.4130  -55.0480 H       248 LEU    0.0900
   4011 HB2       -63.1600  -13.8380  -53.2950 H       248 LEU    0.0900
   4012 HG        -61.2600  -12.2940  -52.8310 H       248 LEU    0.0900
   4013 HD11      -60.7470  -14.3910  -55.0530 H       248 LEU   -0.2700
   4014 HD12      -60.8790  -14.7390  -53.2870 H       248 LEU    0.0900
   4015 HD13      -59.5100  -13.7250  -53.9190 H       248 LEU    0.0900
   4016 HD21      -61.5310  -10.6590  -54.5910 H       248 LEU    0.0900
   4017 HD22      -61.1310  -11.8940  -55.8450 H       248 LEU    0.5100
   4018 HD23      -59.8830  -11.3920  -54.6250 H       248 LEU   -0.5100
   4019 N         -66.0920  -13.1790  -53.8930 N.am    249 VAL   -0.4700
   4020 CA        -67.3240  -13.7060  -54.4630 C.3     249 VAL    0.3100
   4021 C         -68.3450  -12.5870  -54.6270 C.2     249 VAL    0.0700
   4022 O         -69.0180  -12.4880  -55.6590 O.2     249 VAL    0.0900
   4023 CB        -67.8390  -14.9320  -53.6220 C.3     249 VAL   -0.0900
   4024 CG1       -69.3310  -14.9790  -53.5240 C.3     249 VAL    0.0900
   4025 CG2       -67.2980  -16.2240  -54.2070 C.3     249 VAL   -0.2700
   4026 HN        -65.8870  -13.4790  -52.9650 H       249 VAL    0.0900
   4027 HA        -67.1220  -14.0070  -55.4810 H       249 VAL    0.0900
   4028 HB        -67.4150  -14.8660  -52.5980 H       249 VAL    0.0900
   4029 HG11      -69.7840  -14.8780  -54.5330 H       249 VAL   -0.2700
   4030 HG12      -69.6940  -14.1450  -52.8860 H       249 VAL    0.0900
   4031 HG13      -69.6500  -15.9500  -53.0880 H       249 VAL    0.0900
   4032 HG21      -66.2030  -16.2970  -54.0270 H       249 VAL    0.0900
   4033 HG22      -67.4800  -16.2490  -55.3030 H       249 VAL    0.5100
   4034 HG23      -67.7940  -17.0940  -53.7260 H       249 VAL   -0.5100
   4035 N         -68.4250  -11.7230  -53.6080 N.am    250 ASN   -0.4700
   4036 CA        -69.2770  -10.5300  -53.5990 C.3     250 ASN    0.3100
   4037 C         -69.0730   -9.7080  -54.8690 C.2     250 ASN    0.0700
   4038 O         -70.0330   -9.2880  -55.5110 O.2     250 ASN    0.0900
   4039 CB        -68.9590   -9.6890  -52.3620 C.3     250 ASN   -0.1800
   4040 CG        -70.0470   -8.7110  -52.0350 C.2     250 ASN    0.0900
   4041 ND2       -69.6680   -7.5380  -51.5350 N.am    250 ASN    0.0900
   4042 OD1       -71.2180   -9.0030  -52.2130 O.2     250 ASN    0.5500
   4043 HN        -67.8870  -11.8590  -52.7810 H       250 ASN   -0.5500
   4044 HA        -70.3090  -10.8490  -53.5860 H       250 ASN   -0.6200
   4045 HB1       -68.0190   -9.1250  -52.5410 H       250 ASN    0.3200
   4046 HB2       -68.8190  -10.3650  -51.4920 H       250 ASN    0.3000
   4047 HD21      -68.6960   -7.3450  -51.3940 H       250 ASN    0.5100
   4048 HD22      -70.3540   -6.8500  -51.2990 H       250 ASN   -0.5100
   4049 N         -67.8060   -9.5280  -55.2420 N.am    251 ILE   -0.4700
   4050 CA        -67.4180   -8.7660  -56.4130 C.3     251 ILE    0.3100
   4051 C         -67.7800   -9.5000  -57.6980 C.2     251 ILE    0.0700
   4052 O         -68.2650   -8.8900  -58.6460 O.2     251 ILE    0.0900
   4053 CB        -65.8880   -8.4220  -56.3810 C.3     251 ILE   -0.0900
   4054 CG1       -65.5600   -7.4240  -55.2470 C.3     251 ILE    0.0900
   4055 CG2       -65.3760   -7.9420  -57.7560 C.3     251 ILE   -0.2700
   4056 CD        -66.2680   -6.0690  -55.3330 C.3     251 ILE    0.0900
   4057 HN        -67.0530   -9.9170  -54.7200 H       251 ILE    0.0900
   4058 HA        -68.0040   -7.8590  -56.4290 H       251 ILE    0.0900
   4059 HB        -65.3200   -9.3280  -56.0800 H       251 ILE   -0.1800
   4060 HG11      -64.4660   -7.2410  -55.2560 H       251 ILE    0.0900
   4061 HG12      -65.8390   -7.8970  -54.2820 H       251 ILE    0.0900
   4062 HG21      -66.0390   -7.1430  -58.1520 H       251 ILE   -0.2700
   4063 HG22      -65.3730   -8.7880  -58.4750 H       251 ILE    0.0900
   4064 HG23      -64.3490   -7.5320  -57.6540 H       251 ILE    0.0900
   4065 HD1       -67.3690   -6.2110  -55.3050 H       251 ILE    0.0900
   4066 HD2       -65.9990   -5.5610  -56.2840 H       251 ILE    0.5100
   4067 HD3       -65.9710   -5.4320  -54.4730 H       251 ILE   -0.5100
   4068 N         -67.5470  -10.8120  -57.7300 N.am    252 VAL   -0.4700
   4069 CA        -67.8270  -11.6250  -58.9160 C.3     252 VAL    0.3100
   4070 C         -69.3170  -11.5830  -59.3040 C.2     252 VAL    0.0700
   4071 O         -69.6350  -11.4710  -60.4890 O.2     252 VAL    0.0900
   4072 CB        -67.2700  -13.0890  -58.7770 C.3     252 VAL   -0.0900
   4073 CG1       -67.7340  -13.9860  -59.9320 C.3     252 VAL    0.0900
   4074 CG2       -65.7370  -13.0810  -58.7040 C.3     252 VAL   -0.2700
   4075 HN        -67.1730  -11.2990  -56.9460 H       252 VAL    0.0900
   4076 HA        -67.3690  -11.1360  -59.7630 H       252 VAL    0.0900
   4077 HB        -67.6260  -13.5230  -57.8170 H       252 VAL    0.0900
   4078 HG11      -67.5370  -13.4870  -60.9050 H       252 VAL   -0.2700
   4079 HG12      -68.8240  -14.1790  -59.8470 H       252 VAL    0.0900
   4080 HG13      -67.1810  -14.9480  -59.9090 H       252 VAL    0.0900
   4081 HG21      -65.3950  -12.3480  -57.9420 H       252 VAL    0.0900
   4082 HG22      -65.3140  -12.7910  -59.6900 H       252 VAL    0.5100
   4083 HG23      -65.3660  -14.0880  -58.4200 H       252 VAL   -0.5100
   4084 N         -70.2200  -11.6330  -58.3150 N.am    253 ASN   -0.4700
   4085 CA        -71.6640  -11.4740  -58.5710 C.3     253 ASN    0.3100
   4086 C         -72.0240  -10.1890  -59.2830 C.2     253 ASN    0.0700
   4087 O         -72.9650  -10.1490  -60.0650 O.2     253 ASN    0.0900
   4088 CB        -72.4820  -11.5200  -57.2850 C.3     253 ASN   -0.1800
   4089 CG        -72.7380  -12.9230  -56.8080 C.2     253 ASN    0.0900
   4090 ND2       -73.0560  -13.0540  -55.5140 N.am    253 ASN    0.0900
   4091 OD1       -72.6620  -13.8820  -57.5770 O.2     253 ASN    0.5500
   4092 HN        -69.9570  -11.7790  -57.3650 H       253 ASN   -0.5500
   4093 HA        -71.9700  -12.2710  -59.2310 H       253 ASN   -0.6200
   4094 HB1       -73.4600  -11.0250  -57.4620 H       253 ASN    0.3200
   4095 HB2       -71.9350  -10.9730  -56.4900 H       253 ASN    0.3000
   4096 HD21      -73.2370  -13.9610  -55.1330 H       253 ASN    0.5100
   4097 HD22      -73.1100  -12.2460  -54.9280 H       253 ASN   -0.5100
   4098 N         -71.2950   -9.1230  -58.9850 N.am    254 VAL   -0.4700
   4099 CA        -71.5290   -7.8470  -59.6350 C.3     254 VAL    0.3100
   4100 C         -71.3960   -7.9620  -61.1640 C.2     254 VAL    0.0700
   4101 O         -72.2410   -7.4570  -61.8980 O.2     254 VAL    0.0900
   4102 CB        -70.6130   -6.7540  -59.0460 C.3     254 VAL   -0.0900
   4103 CG1       -70.4650   -5.5690  -60.0020 C.3     254 VAL    0.0900
   4104 CG2       -71.1210   -6.3210  -57.6740 C.3     254 VAL   -0.2700
   4105 HN        -70.5610   -9.1480  -58.3100 H       254 VAL    0.0900
   4106 HA        -72.5660   -7.5840  -59.4900 H       254 VAL    0.0900
   4107 HB        -69.6090   -7.1880  -58.8500 H       254 VAL    0.0900
   4108 HG11      -71.4670   -5.2280  -60.3440 H       254 VAL   -0.2700
   4109 HG12      -69.8710   -5.8710  -60.8900 H       254 VAL    0.0900
   4110 HG13      -69.9620   -4.7250  -59.4840 H       254 VAL    0.0900
   4111 HG21      -71.1340   -7.1900  -56.9810 H       254 VAL    0.0900
   4112 HG22      -72.1550   -5.9230  -57.7630 H       254 VAL    0.5100
   4113 HG23      -70.4550   -5.5400  -57.2520 H       254 VAL   -0.5100
   4114 N         -70.3560   -8.6580  -61.6260 N.am    255 PHE   -0.4700
   4115 CA        -70.0690   -8.8050  -63.0590 C.3     255 PHE    0.3100
   4116 C         -70.6920  -10.0580  -63.6890 C.2     255 PHE    0.0700
   4117 O         -70.7770  -10.1410  -64.9140 O.2     255 PHE    0.0900
   4118 CB        -68.5520   -8.7880  -63.3240 C.3     255 PHE   -0.1800
   4119 CG        -67.8800   -7.5330  -62.8650 C.ar    255 PHE    0.0900
   4120 CD1       -67.8390   -6.4050  -63.6840 C.ar    255 PHE    0.0900
   4121 CD2       -67.3090   -7.4540  -61.5980 C.ar    255 PHE    0.0000
   4122 CE1       -67.2220   -5.2160  -63.2460 C.ar    255 PHE   -0.1150
   4123 CE2       -66.6970   -6.2680  -61.1540 C.ar    255 PHE    0.1150
   4124 CZ        -66.6490   -5.1530  -61.9830 C.ar    255 PHE   -0.1150
   4125 HN        -69.7180   -9.1140  -61.0110 H       255 PHE    0.1150
   4126 HA        -70.5480   -7.9900  -63.5800 H       255 PHE   -0.1150
   4127 HB1       -68.3680   -8.8800  -64.4160 H       255 PHE    0.1150
   4128 HB2       -68.0750   -9.6330  -62.7830 H       255 PHE   -0.1150
   4129 HD1       -68.2850   -6.4420  -64.6670 H       255 PHE    0.1150
   4130 HD2       -67.3360   -8.3160  -60.9470 H       255 PHE   -0.1150
   4131 HE1       -67.1950   -4.3520  -63.8940 H       255 PHE    0.1150
   4132 HE2       -66.2630   -6.2250  -60.1660 H       255 PHE    0.5100
   4133 HZ        -66.1700   -4.2450  -61.6470 H       255 PHE   -0.5100
   4134 N         -71.1220  -11.0180  -62.8620 N.am    256 ASN   -0.4700
   4135 CA        -71.7730  -12.2400  -63.3430 C.3     256 ASN    0.3100
   4136 C         -72.6840  -12.9150  -62.3080 C.2     256 ASN    0.0700
   4137 O         -72.2160  -13.6490  -61.4300 O.2     256 ASN    0.0900
   4138 CB        -70.7290  -13.2350  -63.8440 C.3     256 ASN   -0.1800
   4139 CG        -71.2880  -14.1790  -64.8840 C.2     256 ASN    0.0900
   4140 ND2       -70.5380  -14.3680  -65.9610 N.am    256 ASN    0.0900
   4141 OD1       -72.3860  -14.7260  -64.7320 O.2     256 ASN    0.5500
   4142 HN        -71.0180  -10.9450  -61.8730 H       256 ASN   -0.5500
   4143 HA        -72.4490  -11.9690  -64.1400 H       256 ASN   -0.6200
   4144 HB1       -70.3560  -13.8330  -62.9850 H       256 ASN    0.3200
   4145 HB2       -69.8810  -12.6750  -64.2930 H       256 ASN    0.3000
   4146 HD21      -70.8500  -14.9810  -66.6870 H       256 ASN    0.5100
   4147 HD22      -69.6590  -13.8970  -66.0470 H       256 ASN   -0.5100
   4148 N         -73.9920  -12.6900  -62.4340 N.am    257 ARG   -0.4700
   4149 CA        -74.9380  -13.0880  -61.3850 C.3     257 ARG    0.3100
   4150 C         -75.2470  -14.5830  -61.3220 C.2     257 ARG    0.0700
   4151 O         -75.9940  -15.0280  -60.4470 O.2     257 ARG    0.0900
   4152 CB        -76.2310  -12.2540  -61.4430 C.3     257 ARG   -0.1800
   4153 CG        -76.0080  -10.7980  -61.0510 C.3     257 ARG    0.0900
   4154 CD        -77.2820  -10.1100  -60.5670 C.3     257 ARG    0.0900
   4155 NE        -76.9660   -8.8500  -59.8750 N.pl3   257 ARG   -0.1800
   4156 CZ        -77.8430   -7.8660  -59.6570 C.cat   257 ARG    0.0900
   4157 NH1       -79.1080   -7.9600  -60.0820 N.pl3   257 ARG    0.0900
   4158 NH2       -77.4440   -6.7710  -59.0210 N.pl3   257 ARG    0.2000
   4159 HN        -74.3830  -12.2450  -63.2370 H       257 ARG    0.0900
   4160 HA        -74.4510  -12.9510  -60.4310 H       257 ARG    0.0900
   4161 HB1       -76.9770  -12.7010  -60.7520 H       257 ARG   -0.7000
   4162 HB2       -76.6330  -12.2890  -62.4780 H       257 ARG    0.4400
   4163 HG1       -75.6190  -10.2470  -61.9330 H       257 ARG    0.6400
   4164 HG2       -75.2510  -10.7590  -60.2390 H       257 ARG   -0.8000
   4165 HD1       -77.8190  -10.7690  -59.8520 H       257 ARG    0.4600
   4166 HD2       -77.9350   -9.8720  -61.4330 H       257 ARG    0.4600
   4167 HE        -76.0320   -8.7210  -59.5450 H       257 ARG   -0.8000
   4168 HH11      -79.4110   -8.7770  -60.5720 H       257 ARG    0.4600
   4169 HH12      -79.7510   -7.2130  -59.9100 H       257 ARG    0.4600
   4170 HH21      -76.4710   -6.6220  -58.8440 H       257 ARG    0.5100
   4171 HH22      -78.1170   -6.0940  -58.7200 H       257 ARG   -0.5100
   4172 N         -74.6470  -15.3560  -62.2260 N.am    258 ASP   -0.4700
   4173 CA        -74.8680  -16.8000  -62.2610 C.3     258 ASP    0.3100
   4174 C         -73.6880  -17.6050  -61.7350 C.2     258 ASP    0.0700
   4175 O         -73.8770  -18.5750  -60.9950 O.2     258 ASP    0.0900
   4176 CB        -75.2310  -17.2600  -63.6810 C.3     258 ASP   -0.2800
   4177 CG        -76.7170  -17.0890  -63.9930 C.2     258 ASP    0.0900
   4178 OD1       -77.5650  -17.6370  -63.2430 O.co2   258 ASP    0.0900
   4179 OD2       -77.0290  -16.4100  -65.0000 O.co2   258 ASP    0.6200
   4180 HN        -74.0270  -14.9880  -62.9140 H       258 ASP   -0.7600
   4181 HA        -75.6690  -17.0330  -61.5760 H       258 ASP   -0.7600
   4182 HB1       -74.9690  -18.3340  -63.7910 H       258 ASP    0.5100
   4183 HB2       -74.6470  -16.6640  -64.4140 H       258 ASP   -0.5100
   4184 N         -72.4780  -17.1850  -62.1000 N.am    259 LEU   -0.4700
   4185 CA        -71.2570  -17.9710  -61.8870 C.3     259 LEU    0.3100
   4186 C         -71.0890  -18.6420  -60.5130 C.2     259 LEU    0.0700
   4187 O         -70.6400  -19.7820  -60.4370 O.2     259 LEU    0.0900
   4188 CB        -70.0140  -17.1380  -62.2440 C.3     259 LEU   -0.1800
   4189 CG        -68.6850  -17.8750  -62.4660 C.3     259 LEU    0.0900
   4190 CD1       -68.7760  -18.8590  -63.6390 C.3     259 LEU    0.0900
   4191 CD2       -67.5280  -16.8880  -62.6690 C.3     259 LEU   -0.0900
   4192 HN        -72.3470  -16.3020  -62.5430 H       259 LEU    0.0900
   4193 HA        -71.3110  -18.8520  -62.5090 H       259 LEU   -0.2700
   4194 HB1       -69.8550  -16.4120  -61.4200 H       259 LEU    0.0900
   4195 HB2       -70.2450  -16.5830  -63.1760 H       259 LEU    0.0900
   4196 HG        -68.4210  -18.4340  -61.5440 H       259 LEU    0.0900
   4197 HD11      -69.0300  -18.3150  -64.5740 H       259 LEU   -0.2700
   4198 HD12      -69.5680  -19.6120  -63.4410 H       259 LEU    0.0900
   4199 HD13      -67.8000  -19.3710  -63.7810 H       259 LEU    0.0900
   4200 HD21      -67.4190  -16.2380  -61.7750 H       259 LEU    0.0900
   4201 HD22      -67.7300  -16.2450  -63.5530 H       259 LEU    0.5100
   4202 HD23      -66.5790  -17.4440  -62.8220 H       259 LEU   -0.5100
   4203 N         -71.4520  -17.9490  -59.4340 N.am    260 VAL   -0.4700
   4204 CA        -71.3190  -18.5000  -58.0830 C.3     260 VAL    0.3100
   4205 C         -72.6840  -18.8840  -57.5190 C.2     260 VAL    0.0700
   4206 O         -73.5440  -18.0180  -57.3280 O.2     260 VAL    0.0900
   4207 CB        -70.5710  -17.5260  -57.1140 C.3     260 VAL   -0.0900
   4208 CG1       -70.7940  -17.8990  -55.6490 C.3     260 VAL    0.0900
   4209 CG2       -69.0820  -17.5170  -57.4270 C.3     260 VAL   -0.2700
   4210 HN        -71.8300  -17.0280  -59.4980 H       260 VAL    0.0900
   4211 HA        -70.7750  -19.4290  -58.1630 H       260 VAL    0.0900
   4212 HB        -70.9370  -16.4920  -57.2850 H       260 VAL    0.0900
   4213 HG11      -70.5920  -18.9800  -55.4940 H       260 VAL   -0.2700
   4214 HG12      -71.8480  -17.6900  -55.3630 H       260 VAL    0.0900
   4215 HG13      -70.1070  -17.3140  -55.0000 H       260 VAL    0.0900
   4216 HG21      -68.9210  -17.3580  -58.5150 H       260 VAL    0.0900
   4217 HG22      -68.6290  -18.4910  -57.1410 H       260 VAL    0.5100
   4218 HG23      -68.5840  -16.6950  -56.8710 H       260 VAL   -0.5100
   4219 N         -72.8850  -20.1920  -57.2550 N.am    261 PRO   -0.2900
   4220 CA        -74.1430  -20.7000  -56.7030 C.3     261 PRO    0.0000
   4221 C         -74.5390  -20.0470  -55.3820 C.2     261 PRO    0.0900
   4222 O         -73.6960  -19.7570  -54.5440 O.2     261 PRO    0.0900
   4223 CB        -73.8820  -22.2040  -56.5230 C.3     261 PRO    0.0200
   4224 CG        -72.4140  -22.3970  -56.6830 C.3     261 PRO    0.0900
   4225 CD        -71.9340  -21.2810  -57.5530 C.3     261 PRO   -0.1800
   4226 HA        -74.9620  -20.4620  -57.3640 H       261 PRO    0.0900
   4227 HB1       -74.4360  -22.7890  -57.2890 H       261 PRO    0.0900
   4228 HB2       -74.2080  -22.5360  -55.5150 H       261 PRO   -0.1800
   4229 HG1       -71.9090  -22.3620  -55.6950 H       261 PRO    0.0900
   4230 HG2       -72.2030  -23.3780  -57.1610 H       261 PRO    0.0900
   4231 HD1       -70.9010  -20.9720  -57.2870 H       261 PRO    0.5100
   4232 HD2       -71.9850  -21.5500  -58.6290 H       261 PRO   -0.5100
   4233 N         -75.8390  -19.8280  -55.2280 N.am    262 ASP   -0.4700
   4234 CA        -76.4650  -19.2370  -54.0510 C.3     262 ASP    0.3100
   4235 C         -75.9250  -19.7980  -52.7290 C.2     262 ASP    0.0700
   4236 O         -75.6830  -19.0490  -51.7840 O.2     262 ASP    0.0900
   4237 CB        -77.9880  -19.4740  -54.1400 C.3     262 ASP   -0.2800
   4238 CG        -78.8180  -18.3430  -53.5380 C.2     262 ASP    0.0900
   4239 OD1       -78.4610  -17.8230  -52.4550 O.co2   262 ASP    0.0900
   4240 OD2       -79.8560  -17.9930  -54.1510 O.co2   262 ASP    0.6200
   4241 HN        -76.4780  -20.0730  -55.9520 H       262 ASP   -0.7600
   4242 HA        -76.2400  -18.1810  -54.0350 H       262 ASP   -0.7600
   4243 HB1       -78.2350  -20.4130  -53.6000 H       262 ASP    0.5100
   4244 HB2       -78.2710  -19.5830  -55.2090 H       262 ASP   -0.5100
   4245 N         -75.7400  -21.1180  -52.6680 N.am    263 TRP   -0.4700
   4246 CA        -75.3490  -21.7960  -51.4340 C.3     263 TRP    0.3100
   4247 C         -73.8880  -21.4900  -51.0650 C.2     263 TRP    0.0700
   4248 O         -73.5280  -21.4720  -49.8870 O.2     263 TRP    0.0900
   4249 CB        -75.6040  -23.3240  -51.5290 C.3     263 TRP   -0.1800
   4250 CG        -74.7400  -24.0200  -52.5450 C.ar    263 TRP    0.0900
   4251 CD1       -75.0470  -24.2500  -53.8470 C.ar    263 TRP    0.0900
   4252 CD2       -73.4150  -24.5500  -52.3450 C.ar    263 TRP   -0.0300
   4253 CE2       -72.9850  -25.0720  -53.5840 C.ar    263 TRP   -0.1500
   4254 CE3       -72.5450  -24.6140  -51.2430 C.ar    263 TRP    0.2200
   4255 NE1       -74.0010  -24.8790  -54.4790 N.ar    263 TRP   -0.5100
   4256 CZ2       -71.7290  -25.6660  -53.7570 C.ar    263 TRP    0.3700
   4257 CZ3       -71.2810  -25.2040  -51.4160 C.ar    263 TRP    0.2400
   4258 CH2       -70.8910  -25.7230  -52.6650 C.ar    263 TRP    0.1100
   4259 HN        -75.8610  -21.7020  -53.4650 H       263 TRP   -0.2500
   4260 HA        -75.9240  -21.3710  -50.6250 H       263 TRP    0.1700
   4261 HB1       -76.6670  -23.4920  -51.8040 H       263 TRP   -0.2000
   4262 HB2       -75.4090  -23.7800  -50.5350 H       263 TRP    0.1400
   4263 HD1       -75.9800  -23.9790  -54.3190 H       263 TRP   -0.2700
   4264 HE1       -73.9860  -25.1450  -55.4180 H       263 TRP    0.1600
   4265 HE3       -72.8240  -24.2230  -50.2760 H       263 TRP   -0.1400
   4266 HZ2       -71.4110  -26.0710  -54.7060 H       263 TRP    0.1400
   4267 HZ3       -70.6010  -25.2610  -50.5800 H       263 TRP    0.5100
   4268 HH2       -69.9150  -26.1730  -52.7700 H       263 TRP   -0.5100
   4269 N         -73.0540  -21.2550  -52.0790 N.am    264 LEU   -0.4700
   4270 CA        -71.6350  -21.0230  -51.8600 C.3     264 LEU    0.3100
   4271 C         -71.3810  -19.5990  -51.3390 C.2     264 LEU    0.0700
   4272 O         -70.4190  -19.3540  -50.5860 O.2     264 LEU    0.0900
   4273 CB        -70.8370  -21.2950  -53.1460 C.3     264 LEU   -0.1800
   4274 CG        -69.3000  -21.3400  -53.0400 C.3     264 LEU    0.0900
   4275 CD1       -68.8160  -22.2470  -51.9090 C.3     264 LEU    0.0900
   4276 CD2       -68.6510  -21.7440  -54.3490 C.3     264 LEU   -0.0900
   4277 HN        -73.3640  -21.2300  -53.0270 H       264 LEU    0.0900
   4278 HA        -71.3060  -21.6790  -51.0690 H       264 LEU   -0.2700
   4279 HB1       -71.0980  -20.5000  -53.8750 H       264 LEU    0.0900
   4280 HB2       -71.1720  -22.2740  -53.5450 H       264 LEU    0.0900
   4281 HG        -68.9230  -20.3110  -52.8590 H       264 LEU    0.0900
   4282 HD11      -69.1710  -23.2870  -52.0770 H       264 LEU   -0.2700
   4283 HD12      -69.2180  -21.8880  -50.9380 H       264 LEU    0.0900
   4284 HD13      -67.7060  -22.2530  -51.8760 H       264 LEU    0.0900
   4285 HD21      -68.9170  -21.0170  -55.1470 H       264 LEU    0.0900
   4286 HD22      -69.0100  -22.7510  -54.6520 H       264 LEU    0.5100
   4287 HD23      -67.5460  -21.7580  -54.2350 H       264 LEU   -0.5100
   4288 N         -72.2500  -18.6670  -51.7470 N.am    265 PHE   -0.4700
   4289 CA        -72.2080  -17.2920  -51.2800 C.3     265 PHE    0.3100
   4290 C         -72.4110  -17.3120  -49.7800 C.2     265 PHE    0.0700
   4291 O         -71.5800  -16.8130  -49.0270 O.2     265 PHE    0.0900
   4292 CB        -73.3230  -16.4850  -51.9630 C.3     265 PHE   -0.1800
   4293 CG        -73.2610  -15.0000  -51.7070 C.ar    265 PHE    0.0900
   4294 CD1       -72.4630  -14.1770  -52.5040 C.ar    265 PHE    0.0900
   4295 CD2       -74.0230  -14.4190  -50.6840 C.ar    265 PHE    0.0000
   4296 CE1       -72.3990  -12.7920  -52.2790 C.ar    265 PHE   -0.1150
   4297 CE2       -73.9770  -13.0370  -50.4480 C.ar    265 PHE    0.1150
   4298 CZ        -73.1610  -12.2180  -51.2510 C.ar    265 PHE   -0.1150
   4299 HN        -72.9740  -18.8790  -52.3980 H       265 PHE    0.1150
   4300 HA        -71.2390  -16.8810  -51.5200 H       265 PHE   -0.1150
   4301 HB1       -74.3080  -16.8390  -51.5920 H       265 PHE    0.1150
   4302 HB2       -73.2550  -16.6290  -53.0620 H       265 PHE   -0.1150
   4303 HD1       -71.8860  -14.6120  -53.3070 H       265 PHE    0.1150
   4304 HD2       -74.6540  -15.0440  -50.0690 H       265 PHE   -0.1150
   4305 HE1       -71.7650  -12.1710  -52.8960 H       265 PHE    0.1150
   4306 HE2       -74.5650  -12.6030  -49.6540 H       265 PHE    0.5100
   4307 HZ        -73.1210  -11.1530  -51.0760 H       265 PHE   -0.5100
   4308 N         -73.5110  -17.9300  -49.3550 N.am    266 VAL   -0.4700
   4309 CA        -73.8770  -18.0290  -47.9480 C.3     266 VAL    0.3100
   4310 C         -72.8530  -18.8210  -47.1580 C.2     266 VAL    0.0700
   4311 O         -72.6820  -18.5880  -45.9590 O.2     266 VAL    0.0900
   4312 CB        -75.2670  -18.6670  -47.7820 C.3     266 VAL   -0.0900
   4313 CG1       -75.6090  -18.8660  -46.3220 C.3     266 VAL    0.0900
   4314 CG2       -76.3080  -17.7860  -48.4250 C.3     266 VAL   -0.2700
   4315 HN        -74.1460  -18.3590  -49.9940 H       266 VAL    0.0900
   4316 HA        -73.8720  -17.0330  -47.5320 H       266 VAL    0.0900
   4317 HB        -75.2810  -19.6500  -48.2970 H       266 VAL    0.0900
   4318 HG11      -75.4340  -17.9260  -45.7570 H       266 VAL   -0.2700
   4319 HG12      -74.9680  -19.6640  -45.8900 H       266 VAL    0.0900
   4320 HG13      -76.6780  -19.1490  -46.2200 H       266 VAL    0.0900
   4321 HG21      -76.0890  -17.6660  -49.5080 H       266 VAL    0.0900
   4322 HG22      -76.2990  -16.7820  -47.9490 H       266 VAL    0.5100
   4323 HG23      -77.3130  -18.2450  -48.3140 H       266 VAL   -0.5100
   4324 N         -72.1680  -19.7590  -47.8190 N.am    267 ALA   -0.4700
   4325 CA        -71.1700  -20.5940  -47.1410 C.3     267 ALA    0.3100
   4326 C         -69.9620  -19.7440  -46.7780 C.2     267 ALA    0.0700
   4327 O         -69.5260  -19.6940  -45.6120 O.2     267 ALA    0.0900
   4328 CB        -70.7480  -21.7780  -48.0200 C.3     267 ALA   -0.2700
   4329 HN        -72.3030  -19.9320  -48.7910 H       267 ALA    0.0900
   4330 HA        -71.6080  -20.9520  -46.2200 H       267 ALA    0.0900
   4331 HB1       -70.3050  -21.4090  -48.9700 H       267 ALA    0.0900
   4332 HB2       -71.6330  -22.4050  -48.2620 H       267 ALA    0.5100
   4333 HB3       -69.9880  -22.3910  -47.4900 H       267 ALA   -0.5100
   4334 N         -69.4500  -19.0650  -47.7990 N.am    268 PHE   -0.4700
   4335 CA        -68.3640  -18.1120  -47.6540 C.3     268 PHE    0.3100
   4336 C         -68.6480  -16.9950  -46.6460 C.2     268 PHE    0.0700
   4337 O         -67.7400  -16.5130  -45.9880 O.2     268 PHE    0.0900
   4338 CB        -67.9630  -17.5570  -49.0250 C.3     268 PHE   -0.1800
   4339 CG        -67.0900  -18.5020  -49.8370 C.ar    268 PHE    0.0900
   4340 CD1       -66.3200  -19.4940  -49.2110 C.ar    268 PHE    0.0900
   4341 CD2       -67.0350  -18.4000  -51.2280 C.ar    268 PHE    0.0000
   4342 CE1       -65.5160  -20.3500  -49.9540 C.ar    268 PHE   -0.1150
   4343 CE2       -66.2230  -19.2560  -51.9760 C.ar    268 PHE    0.1150
   4344 CZ        -65.4670  -20.2320  -51.3360 C.ar    268 PHE   -0.1150
   4345 HN        -69.7950  -19.1820  -48.7260 H       268 PHE    0.1150
   4346 HA        -67.5300  -18.6190  -47.1940 H       268 PHE   -0.1150
   4347 HB1       -67.3880  -16.6160  -48.8850 H       268 PHE    0.1150
   4348 HB2       -68.8780  -17.3580  -49.6220 H       268 PHE   -0.1150
   4349 HD1       -66.3540  -19.5930  -48.1360 H       268 PHE    0.1150
   4350 HD2       -67.6270  -17.6510  -51.7320 H       268 PHE   -0.1150
   4351 HE1       -64.9290  -21.1080  -49.4560 H       268 PHE    0.1150
   4352 HE2       -66.1820  -19.1580  -53.0510 H       268 PHE    0.5100
   4353 HZ        -64.8420  -20.8970  -51.9140 H       268 PHE   -0.5100
   4354 N         -69.9120  -16.6180  -46.4880 N.am    269 ASN   -0.4700
   4355 CA        -70.2770  -15.6550  -45.4680 C.3     269 ASN    0.3100
   4356 C         -70.2470  -16.2860  -44.0850 C.2     269 ASN    0.0700
   4357 O         -69.8390  -15.6310  -43.1180 O.2     269 ASN    0.0900
   4358 CB        -71.6370  -14.9930  -45.7790 C.3     269 ASN   -0.1800
   4359 CG        -71.7950  -13.6030  -45.1070 C.2     269 ASN    0.0900
   4360 ND2       -72.6950  -12.8280  -45.4880 N.am    269 ASN    0.0900
   4361 OD1       -70.9760  -13.3010  -44.1140 O.2     269 ASN    0.5500
   4362 HN        -70.6540  -16.9740  -47.0510 H       269 ASN   -0.5500
   4363 HA        -69.5000  -14.9060  -45.4270 H       269 ASN   -0.6200
   4364 HB1       -72.4510  -15.6550  -45.4150 H       269 ASN    0.3200
   4365 HB2       -71.7320  -14.8660  -46.8770 H       269 ASN    0.3000
   4366 HD21      -72.7990  -11.9320  -45.0570 H       269 ASN    0.5100
   4367 HD22      -73.3120  -13.1030  -46.2260 H       269 ASN   -0.5100
   4368 N         -70.6550  -17.5580  -43.9890 N.am    270 TRP   -0.4700
   4369 CA        -70.5600  -18.3050  -42.7240 C.3     270 TRP    0.3100
   4370 C         -69.1130  -18.5500  -42.2910 C.2     270 TRP    0.0700
   4371 O         -68.8050  -18.4430  -41.0900 O.2     270 TRP    0.0900
   4372 CB        -71.4010  -19.5990  -42.7280 C.3     270 TRP   -0.1800
   4373 CG        -72.8330  -19.3280  -42.3270 C.ar    270 TRP    0.0900
   4374 CD1       -73.9060  -19.1530  -43.1650 C.ar    270 TRP    0.0900
   4375 CD2       -73.3350  -19.1350  -40.9950 C.ar    270 TRP   -0.0300
   4376 CE2       -74.7170  -18.8650  -41.1020 C.ar    270 TRP   -0.1500
   4377 CE3       -72.7550  -19.1780  -39.7280 C.ar    270 TRP    0.2200
   4378 NE1       -75.0390  -18.8930  -42.4310 N.ar    270 TRP   -0.5100
   4379 CZ2       -75.5240  -18.6510  -39.9910 C.ar    270 TRP    0.3700
   4380 CZ3       -73.5630  -18.9490  -38.6090 C.ar    270 TRP    0.2400
   4381 CH2       -74.9280  -18.6910  -38.7540 C.ar    270 TRP    0.1100
   4382 HN        -71.0410  -18.0510  -44.7650 H       270 TRP   -0.2500
   4383 HA        -70.8990  -17.6510  -41.9340 H       270 TRP    0.1700
   4384 HB1       -70.9600  -20.3260  -42.0110 H       270 TRP   -0.2000
   4385 HB2       -71.3910  -20.0410  -43.7470 H       270 TRP    0.1400
   4386 HD1       -73.8660  -19.2110  -44.2430 H       270 TRP   -0.2700
   4387 HE1       -75.9300  -18.7500  -42.7990 H       270 TRP    0.1600
   4388 HE3       -71.7030  -19.3810  -39.5940 H       270 TRP   -0.1400
   4389 HZ2       -76.5830  -18.4580  -40.0780 H       270 TRP    0.1400
   4390 HZ3       -73.1270  -18.9730  -37.6220 H       270 TRP    0.5100
   4391 HH2       -75.5280  -18.5200  -37.8730 H       270 TRP   -0.5100
   4392 N         -68.2230  -18.8360  -43.2550 N.am    271 LEU   -0.4700
   4393 CA        -66.7790  -18.8610  -42.9700 C.3     271 LEU    0.3100
   4394 C         -66.3210  -17.5400  -42.2980 C.2     271 LEU    0.0700
   4395 O         -65.4850  -17.5420  -41.3770 O.2     271 LEU    0.0900
   4396 CB        -65.9660  -19.1360  -44.2420 C.3     271 LEU   -0.1800
   4397 CG        -64.4390  -19.3210  -44.1170 C.3     271 LEU    0.0900
   4398 CD1       -64.0400  -20.3380  -43.0600 C.3     271 LEU    0.0900
   4399 CD2       -63.8330  -19.6890  -45.4770 C.3     271 LEU   -0.0900
   4400 HN        -68.4950  -19.0430  -44.1920 H       271 LEU    0.0900
   4401 HA        -66.5980  -19.6330  -42.2380 H       271 LEU   -0.2700
   4402 HB1       -66.1390  -18.2850  -44.9330 H       271 LEU    0.0900
   4403 HB2       -66.3730  -20.0620  -44.6980 H       271 LEU    0.0900
   4404 HG        -63.9830  -18.3420  -43.8580 H       271 LEU    0.0900
   4405 HD11      -64.4720  -21.3320  -43.3050 H       271 LEU   -0.2700
   4406 HD12      -64.4220  -20.0200  -42.0670 H       271 LEU    0.0900
   4407 HD13      -62.9340  -20.4310  -43.0240 H       271 LEU    0.0900
   4408 HD21      -64.0350  -18.8840  -46.2160 H       271 LEU    0.0900
   4409 HD22      -64.2840  -20.6330  -45.8490 H       271 LEU    0.5100
   4410 HD23      -62.7340  -19.8130  -45.3800 H       271 LEU   -0.5100
   4411 N         -66.8930  -16.4250  -42.7530 N.am    272 GLY   -0.4700
   4412 CA        -66.6710  -15.1280  -42.1340 C.3     272 GLY    0.3100
   4413 C         -67.0830  -15.0610  -40.6760 C.2     272 GLY   -0.0200
   4414 O         -66.2900  -14.6560  -39.8100 O.2     272 GLY    0.0900
   4415 HN        -67.5030  -16.4300  -43.5420 H       272 GLY    0.0900
   4416 HA1       -67.2410  -14.3990  -42.6900 H       272 GLY    0.5100
   4417 HA2       -65.6150  -14.9100  -42.2060 H       272 GLY   -0.5100
   4418 N         -68.3320  -15.4410  -40.3880 N.am    273 TYR   -0.4700
   4419 CA        -68.7950  -15.5110  -39.0020 C.3     273 TYR    0.3100
   4420 C         -67.9040  -16.4180  -38.1510 C.2     273 TYR    0.0700
   4421 O         -67.6900  -16.1570  -36.9630 O.2     273 TYR    0.0900
   4422 CB        -70.2240  -16.0440  -38.9190 C.3     273 TYR   -0.1800
   4423 CG        -71.3100  -15.1550  -39.4920 C.ar    273 TYR    0.0900
   4424 CD1       -71.0410  -13.8430  -39.9400 C.ar    273 TYR    0.0900
   4425 CD2       -72.6190  -15.6380  -39.5880 C.ar    273 TYR    0.0000
   4426 CE1       -72.0530  -13.0380  -40.4720 C.ar    273 TYR   -0.1150
   4427 CE2       -73.6390  -14.8540  -40.1140 C.ar    273 TYR    0.1150
   4428 CZ        -73.3540  -13.5580  -40.5520 C.ar    273 TYR   -0.1150
   4429 OH        -74.3970  -12.8180  -41.0610 O.3     273 TYR    0.1150
   4430 HN        -68.9940  -15.6880  -41.0920 H       273 TYR    0.1100
   4431 HA        -68.7430  -14.5170  -38.5850 H       273 TYR   -0.5400
   4432 HB1       -70.4800  -16.2050  -37.8510 H       273 TYR    0.4300
   4433 HB2       -70.2770  -17.0040  -39.4740 H       273 TYR   -0.1150
   4434 HD1       -70.0360  -13.4550  -39.8710 H       273 TYR    0.1150
   4435 HD2       -72.8420  -16.6390  -39.2470 H       273 TYR   -0.1150
   4436 HE1       -71.8380  -12.0370  -40.8140 H       273 TYR    0.1150
   4437 HE2       -74.6440  -15.2430  -40.1840 H       273 TYR    0.5100
   4438 HH        -74.0530  -11.9590  -41.3160 H       273 TYR   -0.5100
   4439 N         -67.3940  -17.4900  -38.7680 N.am    274 ALA   -0.4700
   4440 CA        -66.6880  -18.5520  -38.0470 C.3     274 ALA    0.3100
   4441 C         -65.3870  -18.0260  -37.4870 C.2     274 ALA    0.0700
   4442 O         -64.9410  -18.4900  -36.4480 O.2     274 ALA    0.0900
   4443 CB        -66.4270  -19.7480  -38.9670 C.3     274 ALA   -0.2700
   4444 HN        -67.4720  -17.6130  -39.7550 H       274 ALA    0.0900
   4445 HA        -67.3010  -18.8510  -37.2080 H       274 ALA    0.0900
   4446 HB1       -65.8050  -19.4360  -39.8330 H       274 ALA    0.0900
   4447 HB2       -67.3900  -20.1490  -39.3490 H       274 ALA    0.5100
   4448 HB3       -65.8870  -20.5430  -38.4100 H       274 ALA   -0.5100
   4449 N         -64.7970  -17.0340  -38.1670 N.am    275 ASN   -0.4700
   4450 CA        -63.5420  -16.3930  -37.7490 C.3     275 ASN    0.3100
   4451 C         -63.5650  -15.8850  -36.3130 C.2     275 ASN    0.0700
   4452 O         -62.5120  -15.7460  -35.6790 O.2     275 ASN    0.0900
   4453 CB        -63.1970  -15.2260  -38.6820 C.3     275 ASN   -0.1800
   4454 CG        -61.9470  -14.4810  -38.2470 C.2     275 ASN    0.0900
   4455 ND2       -62.1240  -13.2980  -37.6840 N.am    275 ASN    0.0900
   4456 OD1       -60.8390  -14.9640  -38.4120 O.2     275 ASN    0.5500
   4457 HN        -65.1950  -16.6780  -39.0080 H       275 ASN   -0.5500
   4458 HA        -62.7610  -17.1380  -37.7750 H       275 ASN   -0.6200
   4459 HB1       -64.0470  -14.5110  -38.6960 H       275 ASN    0.3200
   4460 HB2       -63.0330  -15.6200  -39.7080 H       275 ASN    0.3000
   4461 HD21      -61.3340  -12.7660  -37.3790 H       275 ASN    0.5100
   4462 HD22      -63.0480  -12.9360  -37.5620 H       275 ASN   -0.5100
   4463 N         -64.7640  -15.5990  -35.8150 N.am    276 SER   -0.4700
   4464 CA        -64.9580  -15.0400  -34.4770 C.3     276 SER    0.3100
   4465 C         -64.7060  -16.0270  -33.3540 C.2     276 SER    0.0700
   4466 O         -64.7250  -15.6470  -32.1750 O.2     276 SER    0.0900
   4467 CB        -66.3780  -14.4780  -34.3350 C.3     276 SER    0.0500
   4468 OG        -66.5400  -13.3040  -35.1150 O.3     276 SER    0.0900
   4469 HN        -65.5970  -15.7540  -36.3400 H       276 SER    0.0900
   4470 HA        -64.2280  -14.2590  -34.3300 H       276 SER   -0.6600
   4471 HB1       -66.5740  -14.2270  -33.2700 H       276 SER    0.4300
   4472 HB2       -67.1140  -15.2360  -34.6770 H       276 SER    0.5100
   4473 HG1       -65.8950  -12.6750  -34.7830 H       276 SER   -0.5100
   4474 N         -64.5020  -17.2960  -33.7240 N.am    277 ALA   -0.4700
   4475 CA        -64.2840  -18.3820  -32.7680 C.3     277 ALA    0.3100
   4476 C         -62.7950  -18.7070  -32.6770 C.2     277 ALA    0.0700
   4477 O         -62.3450  -19.3580  -31.7350 O.2     277 ALA    0.0900
   4478 CB        -65.0470  -19.6040  -33.2050 C.3     277 ALA   -0.2700
   4479 HN        -64.4880  -17.5620  -34.6840 H       277 ALA    0.0900
   4480 HA        -64.6230  -18.0500  -31.7970 H       277 ALA    0.0900
   4481 HB1       -64.7010  -19.9310  -34.2100 H       277 ALA    0.0900
   4482 HB2       -66.1310  -19.3730  -33.2620 H       277 ALA    0.5100
   4483 HB3       -64.8780  -20.4330  -32.4850 H       277 ALA   -0.5100
   4484 N         -62.0320  -18.2280  -33.6570 N.am    278 MET   -0.4700
   4485 CA        -60.6780  -18.6930  -33.8690 C.3     278 MET    0.3100
   4486 C         -59.5840  -18.0060  -33.0460 C.2     278 MET    0.0700
   4487 O         -58.5800  -18.6380  -32.7150 O.2     278 MET    0.0900
   4488 CB        -60.3500  -18.6470  -35.3660 C.3     278 MET   -0.1800
   4489 CG        -61.2580  -19.5420  -36.1770 C.3     278 MET    0.0900
   4490 SD        -60.9510  -19.4310  -37.9340 S.3     278 MET    0.0900
   4491 CE        -62.3540  -20.3610  -38.5720 C.3     278 MET   -0.1400
   4492 HN        -62.3580  -17.5290  -34.2890 H       278 MET    0.0900
   4493 HA        -60.6030  -19.7020  -33.4940 H       278 MET    0.0900
   4494 HB1       -59.2990  -18.9710  -35.5140 H       278 MET   -0.0900
   4495 HB2       -60.4590  -17.6020  -35.7270 H       278 MET   -0.2200
   4496 HG1       -62.3100  -19.2570  -35.9680 H       278 MET    0.0900
   4497 HG2       -61.1070  -20.5900  -35.8420 H       278 MET    0.0900
   4498 HE1       -63.3170  -19.8980  -38.2680 H       278 MET    0.0900
   4499 HE2       -62.3340  -21.4000  -38.1810 H       278 MET    0.5100
   4500 HE3       -62.3220  -20.3900  -39.6810 H       278 MET   -0.5100
   4501 N         -59.7660  -16.7290  -32.7060 N.am    279 ASN   -0.4700
   4502 CA        -58.7200  -15.9760  -32.0120 C.3     279 ASN    0.3100
   4503 C         -58.4210  -16.4710  -30.6130 C.2     279 ASN    0.0700
   4504 O         -57.2470  -16.5100  -30.2200 O.2     279 ASN    0.0900
   4505 CB        -59.0190  -14.4840  -31.9800 C.3     279 ASN   -0.1800
   4506 CG        -58.7770  -13.8180  -33.3120 C.2     279 ASN    0.0900
   4507 ND2       -58.8720  -12.4910  -33.3250 N.am    279 ASN    0.0900
   4508 OD1       -58.5050  -14.4770  -34.3190 O.2     279 ASN    0.5500
   4509 HN        -60.6100  -16.2380  -32.9070 H       279 ASN   -0.5500
   4510 HA        -57.7890  -16.1540  -32.5290 H       279 ASN   -0.6200
   4511 HB1       -58.3680  -14.0000  -31.2200 H       279 ASN    0.3200
   4512 HB2       -60.0820  -14.3340  -31.6970 H       279 ASN    0.3000
   4513 HD21      -58.7240  -11.9880  -34.1760 H       279 ASN    0.5100
   4514 HD22      -59.0920  -11.9970  -32.4830 H       279 ASN   -0.5100
   4515 N         -59.4580  -16.8510  -29.8400 N.am    280 PRO   -0.2900
   4516 CA        -59.1040  -17.3940  -28.5260 C.3     280 PRO    0.0000
   4517 C         -58.2750  -18.6870  -28.6260 C.2     280 PRO    0.0900
   4518 O         -57.3440  -18.8820  -27.8490 O.2     280 PRO    0.0900
   4519 CB        -60.4650  -17.6270  -27.8590 C.3     280 PRO    0.0200
   4520 CG        -61.3440  -16.6180  -28.4930 C.3     280 PRO    0.0900
   4521 CD        -60.8970  -16.5590  -29.9370 C.3     280 PRO   -0.1800
   4522 HA        -58.4560  -16.7130  -28.0000 H       280 PRO    0.0900
   4523 HB1       -60.4030  -17.4700  -26.7610 H       280 PRO    0.0900
   4524 HB2       -60.8340  -18.6570  -28.0530 H       280 PRO   -0.1800
   4525 HG1       -62.4090  -16.9260  -28.4230 H       280 PRO    0.0900
   4526 HG2       -61.2220  -15.6290  -28.0030 H       280 PRO    0.0900
   4527 HD1       -61.4040  -17.3290  -30.5560 H       280 PRO    0.5100
   4528 HD2       -61.0560  -15.5530  -30.3760 H       280 PRO   -0.5100
   4529 N         -58.5820  -19.5410  -29.5980 N.am    281 ILE   -0.4700
   4530 CA        -57.7800  -20.7370  -29.7890 C.3     281 ILE    0.3100
   4531 C         -56.3510  -20.3230  -30.1320 C.2     281 ILE    0.0700
   4532 O         -55.3990  -20.8290  -29.5330 O.2     281 ILE    0.0900
   4533 CB        -58.3820  -21.7060  -30.8470 C.3     281 ILE   -0.0900
   4534 CG1       -59.7280  -22.2380  -30.3620 C.3     281 ILE    0.0900
   4535 CG2       -57.4280  -22.8850  -31.1240 C.3     281 ILE   -0.2700
   4536 CD        -60.7490  -22.4200  -31.4760 C.3     281 ILE    0.0900
   4537 HN        -59.3500  -19.4060  -30.2190 H       281 ILE    0.0900
   4538 HA        -57.7090  -21.2350  -28.8350 H       281 ILE    0.0900
   4539 HB        -58.5620  -21.1510  -31.7910 H       281 ILE   -0.1800
   4540 HG11      -60.1410  -21.5270  -29.6160 H       281 ILE    0.0900
   4541 HG12      -59.5640  -23.2200  -29.8680 H       281 ILE    0.0900
   4542 HG21      -57.1020  -23.3450  -30.1670 H       281 ILE   -0.2700
   4543 HG22      -56.5290  -22.5230  -31.6680 H       281 ILE    0.0900
   4544 HG23      -57.9460  -23.6570  -31.7310 H       281 ILE    0.0900
   4545 HD1       -60.3670  -23.1420  -32.2290 H       281 ILE    0.0900
   4546 HD2       -60.9380  -21.4480  -31.9790 H       281 ILE    0.5100
   4547 HD3       -61.6990  -22.8150  -31.0570 H       281 ILE   -0.5100
   4548 N         -56.2070  -19.3800  -31.0600 N.am    282 ILE   -0.4700
   4549 CA        -54.8960  -18.9180  -31.5000 C.3     282 ILE    0.3100
   4550 C         -54.0460  -18.2930  -30.3670 C.2     282 ILE    0.0700
   4551 O         -52.8270  -18.4840  -30.3290 O.2     282 ILE    0.0900
   4552 CB        -55.0180  -17.9960  -32.7410 C.3     282 ILE   -0.0900
   4553 CG1       -55.6080  -18.8060  -33.9100 C.3     282 ILE    0.0900
   4554 CG2       -53.6530  -17.3620  -33.1110 C.3     282 ILE   -0.2700
   4555 CD        -55.8640  -18.0130  -35.1860 C.3     282 ILE    0.0900
   4556 HN        -56.9920  -18.9480  -31.4990 H       282 ILE    0.0900
   4557 HA        -54.2990  -19.7860  -31.7360 H       282 ILE    0.0900
   4558 HB        -55.7480  -17.1890  -32.5240 H       282 ILE   -0.1800
   4559 HG11      -56.5720  -19.2440  -33.5750 H       282 ILE    0.0900
   4560 HG12      -54.9030  -19.6300  -34.1500 H       282 ILE    0.0900
   4561 HG21      -52.9120  -18.1570  -33.3420 H       282 ILE   -0.2700
   4562 HG22      -53.2720  -16.7590  -32.2590 H       282 ILE    0.0900
   4563 HG23      -53.7680  -16.7140  -34.0060 H       282 ILE    0.0900
   4564 HD1       -54.9140  -17.5750  -35.5610 H       282 ILE    0.0900
   4565 HD2       -56.5780  -17.1870  -34.9800 H       282 ILE    0.5100
   4566 HD3       -56.2810  -18.6810  -35.9700 H       282 ILE   -0.5100
   4567 N         -54.6810  -17.5790  -29.4370 N.am    283 TYR   -0.4700
   4568 CA        -53.9730  -17.0330  -28.2710 C.3     283 TYR    0.3100
   4569 C         -53.4390  -18.1110  -27.3140 C.2     283 TYR    0.0700
   4570 O         -52.7370  -17.7960  -26.3590 O.2     283 TYR    0.0900
   4571 CB        -54.8290  -16.0070  -27.4810 C.3     283 TYR   -0.1800
   4572 CG        -55.3230  -14.8210  -28.2860 C.ar    283 TYR    0.0900
   4573 CD1       -54.5750  -14.3020  -29.3570 C.ar    283 TYR    0.0900
   4574 CD2       -56.5570  -14.2370  -28.0000 C.ar    283 TYR    0.0000
   4575 CE1       -55.0340  -13.2250  -30.1070 C.ar    283 TYR   -0.1150
   4576 CE2       -57.0330  -13.1560  -28.7450 C.ar    283 TYR    0.1150
   4577 CZ        -56.2660  -12.6500  -29.7990 C.ar    283 TYR   -0.1150
   4578 OH        -56.7380  -11.5810  -30.5390 O.3     283 TYR    0.1150
   4579 HN        -55.6580  -17.3850  -29.4900 H       283 TYR    0.1100
   4580 HA        -53.0710  -16.5610  -28.6280 H       283 TYR   -0.5400
   4581 HB1       -54.2200  -15.5980  -26.6470 H       283 TYR    0.4300
   4582 HB2       -55.7290  -16.5220  -27.0820 H       283 TYR   -0.1150
   4583 HD1       -53.6230  -14.7490  -29.6010 H       283 TYR    0.1150
   4584 HD2       -57.1550  -14.6290  -27.1910 H       283 TYR   -0.1150
   4585 HE1       -54.4400  -12.8360  -30.9220 H       283 TYR    0.1150
   4586 HE2       -57.9880  -12.7120  -28.5070 H       283 TYR    0.5100
   4587 HH        -57.5910  -11.3260  -30.1800 H       283 TYR   -0.5100
   4588 N         -53.7560  -19.3780  -27.5660 N.am    284 CYS   -0.4700
   4589 CA        -53.2220  -20.4660  -26.7480 C.3     284 CYS    0.3100
   4590 C         -51.7540  -20.7390  -27.0300 C.2     284 CYS    0.0700
   4591 O         -51.1370  -21.5460  -26.3380 O.2     284 CYS    0.0900
   4592 CB        -54.0410  -21.7480  -26.9140 C.3     284 CYS   -0.1100
   4593 SG        -55.6770  -21.6570  -26.1380 S.3     284 CYS    0.0900
   4594 HN        -54.3620  -19.6400  -28.3130 H       284 CYS    0.0900
   4595 HA        -53.2420  -20.1440  -25.7180 H       284 CYS   -0.2300
   4596 HB1       -53.4690  -22.5880  -26.4660 H       284 CYS    0.1600
   4597 HB2       -54.1620  -21.9490  -27.9990 H       284 CYS    0.5100
   4598 HG1       -56.1700  -20.7890  -27.0090 H       284 CYS   -0.5100
   4599 N         -51.1960  -20.0730  -28.0430 N.am    285 ARG   -0.4700
   4600 CA        -49.7620  -20.0940  -28.3160 C.3     285 ARG    0.3100
   4601 C         -48.9800  -19.4170  -27.1880 C.2     285 ARG    0.0700
   4602 O         -47.8060  -19.6950  -26.9850 O.2     285 ARG    0.0900
   4603 CB        -49.4570  -19.3800  -29.6290 C.3     285 ARG   -0.1800
   4604 CG        -49.8510  -20.1340  -30.8840 C.3     285 ARG    0.0900
   4605 CD        -49.6430  -19.2610  -32.1120 C.3     285 ARG    0.0900
   4606 NE        -48.4080  -18.4740  -32.0030 N.pl3   285 ARG   -0.1800
   4607 CZ        -47.2550  -18.7730  -32.5970 C.cat   285 ARG    0.0900
   4608 NH1       -47.1420  -19.8370  -33.3860 N.pl3   285 ARG    0.0900
   4609 NH2       -46.2060  -17.9840  -32.4120 N.pl3   285 ARG    0.2000
   4610 HN        -51.7430  -19.5220  -28.6690 H       285 ARG    0.0900
   4611 HA        -49.4470  -21.1270  -28.3680 H       285 ARG    0.0900
   4612 HB1       -48.3630  -19.1880  -29.6700 H       285 ARG   -0.7000
   4613 HB2       -49.9930  -18.4080  -29.6270 H       285 ARG    0.4400
   4614 HG1       -50.9200  -20.4290  -30.8170 H       285 ARG    0.6400
   4615 HG2       -49.2320  -21.0520  -30.9740 H       285 ARG   -0.8000
   4616 HD1       -50.4910  -18.5510  -32.2180 H       285 ARG    0.4600
   4617 HD2       -49.5620  -19.8980  -33.0180 H       285 ARG    0.4600
   4618 HE        -48.4360  -17.6510  -31.4380 H       285 ARG   -0.8000
   4619 HH11      -47.9310  -20.4300  -33.5420 H       285 ARG    0.4600
   4620 HH12      -46.2660  -20.0440  -33.8230 H       285 ARG    0.4600
   4621 HH21      -45.3010  -18.2730  -32.7270 H       285 ARG    0.5100
   4622 HH22      -46.3180  -17.1000  -31.9600 H       285 ARG   -0.5100
   4623 N         -49.6320  -18.5190  -26.4650 N.am    286 SER   -0.4700
   4624 CA        -48.9940  -17.8000  -25.3790 C.3     286 SER    0.3100
   4625 C         -49.2110  -18.4990  -24.0450 C.2     286 SER    0.0700
   4626 O         -50.3590  -18.7710  -23.6590 O.2     286 SER    0.0900
   4627 CB        -49.5190  -16.3620  -25.2910 C.3     286 SER    0.0500
   4628 OG        -49.3100  -15.8190  -23.9890 O.3     286 SER    0.0900
   4629 HN        -50.5890  -18.2960  -26.6340 H       286 SER    0.0900
   4630 HA        -47.9300  -17.7990  -25.5610 H       286 SER   -0.6600
   4631 HB1       -50.6070  -16.3490  -25.5090 H       286 SER    0.4300
   4632 HB2       -48.9850  -15.7250  -26.0290 H       286 SER    0.5100
   4633 HG1       -49.3560  -14.8660  -24.0900 H       286 SER   -0.5100
   4634 N         -48.1040  -18.7620  -23.3220 N.am    287 PRO   -0.2900
   4635 CA        -48.1380  -19.3230  -21.9690 C.3     287 PRO    0.0000
   4636 C         -48.9230  -18.4280  -21.0050 C.2     287 PRO    0.0900
   4637 O         -49.6760  -18.9440  -20.1720 O.2     287 PRO    0.0900
   4638 CB        -46.6580  -19.3710  -21.5700 C.3     287 PRO    0.0200
   4639 CG        -45.9010  -19.3320  -22.8610 C.3     287 PRO    0.0900
   4640 CD        -46.7270  -18.4810  -23.7650 C.3     287 PRO   -0.1800
   4641 HA        -48.6340  -20.2800  -21.9710 H       287 PRO    0.0900
   4642 HB1       -46.4330  -20.3040  -21.0100 H       287 PRO    0.0900
   4643 HB2       -46.3950  -18.5000  -20.9330 H       287 PRO   -0.1800
   4644 HG1       -44.8940  -18.8880  -22.7130 H       287 PRO    0.0900
   4645 HG2       -45.7860  -20.3550  -23.2800 H       287 PRO    0.0900
   4646 HD1       -46.4950  -17.4030  -23.6360 H       287 PRO    0.5100
   4647 HD2       -46.6000  -18.7720  -24.8290 H       287 PRO   -0.5100
   4648 N         -48.7660  -17.1070  -21.1350 N.am    288 ASP   -0.4700
   4649 CA        -49.4830  -16.1330  -20.2970 C.3     288 ASP    0.3100
   4650 C         -51.0050  -16.1790  -20.4300 C.2     288 ASP    0.0700
   4651 O         -51.7170  -16.0870  -19.4270 O.2     288 ASP    0.0900
   4652 CB        -48.9870  -14.7190  -20.5870 C.3     288 ASP   -0.2800
   4653 CG        -47.5710  -14.4950  -20.1020 C.2     288 ASP    0.0900
   4654 OD1       -47.3360  -14.6080  -18.8770 O.co2   288 ASP    0.0900
   4655 OD2       -46.6950  -14.2050  -20.9450 O.co2   288 ASP    0.6200
   4656 HN        -48.1480  -16.7180  -21.8140 H       288 ASP   -0.7600
   4657 HA        -49.3090  -16.3880  -19.2630 H       288 ASP   -0.7600
   4658 HB1       -49.6540  -13.9900  -20.0810 H       288 ASP    0.5100
   4659 HB2       -49.0180  -14.5420  -21.6840 H       288 ASP   -0.5100
   4660 N         -51.4920  -16.3170  -21.6700 N.am    289 PHE   -0.4700
   4661 CA        -52.9260  -16.4620  -21.9620 C.3     289 PHE    0.3100
   4662 C         -53.4460  -17.8150  -21.5040 C.2     289 PHE    0.0700
   4663 O         -54.5140  -17.9040  -20.8970 O.2     289 PHE    0.0900
   4664 CB        -53.2180  -16.2740  -23.4690 C.3     289 PHE   -0.1800
   4665 CG        -53.5670  -14.8600  -23.8510 C.ar    289 PHE    0.0900
   4666 CD1       -54.8610  -14.3790  -23.6790 C.ar    289 PHE    0.0900
   4667 CD2       -52.6030  -14.0030  -24.3800 C.ar    289 PHE    0.0000
   4668 CE1       -55.1850  -13.0760  -24.0190 C.ar    289 PHE   -0.1150
   4669 CE2       -52.9250  -12.6920  -24.7290 C.ar    289 PHE    0.1150
   4670 CZ        -54.2160  -12.2320  -24.5460 C.ar    289 PHE   -0.1150
   4671 HN        -50.8910  -16.3290  -22.4640 H       289 PHE    0.1150
   4672 HA        -53.4570  -15.7180  -21.3850 H       289 PHE   -0.1150
   4673 HB1       -54.0790  -16.9150  -23.7580 H       289 PHE    0.1150
   4674 HB2       -52.3170  -16.5590  -24.0540 H       289 PHE   -0.1150
   4675 HD1       -55.6220  -15.0290  -23.2740 H       289 PHE    0.1150
   4676 HD2       -51.5920  -14.3600  -24.5220 H       289 PHE   -0.1150
   4677 HE1       -56.1920  -12.7170  -23.8740 H       289 PHE    0.1150
   4678 HE2       -52.1700  -12.0390  -25.1420 H       289 PHE    0.5100
   4679 HZ        -54.4700  -11.2160  -24.8110 H       289 PHE   -0.5100
   4680 N         -52.6660  -18.8580  -21.8120 N.am    290 ARG   -0.4700
   4681 CA        -52.9770  -20.2460  -21.4920 C.3     290 ARG    0.3100
   4682 C         -53.1540  -20.4390  -19.9880 C.2     290 ARG    0.0700
   4683 O         -54.1250  -21.0600  -19.5450 O.2     290 ARG    0.0900
   4684 CB        -51.8520  -21.1320  -22.0150 C.3     290 ARG   -0.1800
   4685 CG        -52.2470  -22.5210  -22.4510 C.3     290 ARG    0.0900
   4686 CD        -51.1780  -23.1180  -23.3760 C.3     290 ARG    0.0900
   4687 NE        -49.8090  -22.7880  -22.9460 N.pl3   290 ARG   -0.1800
   4688 CZ        -48.7540  -22.7140  -23.7540 C.cat   290 ARG    0.0900
   4689 NH1       -48.8790  -22.9390  -25.0540 N.pl3   290 ARG    0.0900
   4690 NH2       -47.5650  -22.4010  -23.2580 N.pl3   290 ARG    0.2000
   4691 HN        -51.8040  -18.7230  -22.2920 H       290 ARG    0.0900
   4692 HA        -53.9160  -20.5030  -21.9590 H       290 ARG    0.0900
   4693 HB1       -51.0920  -21.2290  -21.2120 H       290 ARG   -0.7000
   4694 HB2       -51.3920  -20.6190  -22.8860 H       290 ARG    0.4400
   4695 HG1       -53.2180  -22.4760  -22.9900 H       290 ARG    0.6400
   4696 HG2       -52.3640  -23.1690  -21.5560 H       290 ARG   -0.8000
   4697 HD1       -51.3100  -22.7190  -24.4040 H       290 ARG    0.4600
   4698 HD2       -51.2680  -24.2260  -23.3830 H       290 ARG    0.4600
   4699 HE        -49.6610  -22.6070  -21.9740 H       290 ARG   -0.8000
   4700 HH11      -49.7890  -23.0200  -25.4620 H       290 ARG    0.4600
   4701 HH12      -48.0640  -23.0270  -25.6270 H       290 ARG    0.4600
   4702 HH21      -47.4630  -22.2240  -22.2790 H       290 ARG    0.5100
   4703 HH22      -46.7700  -22.3440  -23.8620 H       290 ARG   -0.5100
   4704 N         -52.2240  -19.8820  -19.2060 N.am    291 LYS   -0.4700
   4705 CA        -52.2700  -19.9640  -17.7400 C.3     291 LYS    0.3100
   4706 C         -53.4320  -19.1940  -17.1430 C.2     291 LYS    0.0700
   4707 O         -54.0370  -19.6500  -16.1730 O.2     291 LYS    0.0900
   4708 CB        -50.9320  -19.5410  -17.0990 C.3     291 LYS   -0.1800
   4709 CG        -50.0170  -20.7410  -16.7800 C.3     291 LYS    0.0900
   4710 CD        -48.5250  -20.4180  -16.9010 C.3     291 LYS    0.0900
   4711 CE        -47.7080  -21.6890  -17.1400 C.3     291 LYS   -0.1800
   4712 NZ        -46.3010  -21.3950  -17.5400 N.4     291 LYS    0.0900
   4713 HN        -51.4510  -19.3810  -19.5870 H       291 LYS    0.0900
   4714 HA        -52.5000  -20.9840  -17.4750 H       291 LYS   -0.1800
   4715 HB1       -51.1450  -18.9940  -16.1560 H       291 LYS    0.0900
   4716 HB2       -50.4000  -18.8610  -17.7960 H       291 LYS    0.0900
   4717 HG1       -50.2580  -21.5670  -17.4820 H       291 LYS    0.2100
   4718 HG2       -50.2230  -21.0780  -15.7420 H       291 LYS    0.0500
   4719 HD1       -48.1780  -19.9310  -15.9650 H       291 LYS    0.0500
   4720 HD2       -48.3680  -19.7180  -17.7490 H       291 LYS   -0.3000
   4721 HE1       -48.1720  -22.2820  -17.9570 H       291 LYS    0.3300
   4722 HE2       -47.6710  -22.2900  -16.2060 H       291 LYS    0.3300
   4723 HZ1       -45.8330  -20.8490  -16.7880 H       291 LYS    0.3300
   4724 HZ2       -46.3000  -20.8430  -18.4210 H       291 LYS    0.5100
   4725 HZ3       -45.7900  -22.2880  -17.6900 H       291 LYS   -0.5100
   4726 N         -53.7500  -18.0400  -17.7300 N.am    292 ALA   -0.4700
   4727 CA        -54.8940  -17.2350  -17.2970 C.3     292 ALA    0.3100
   4728 C         -56.2300  -17.9000  -17.6470 C.2     292 ALA    0.0700
   4729 O         -57.2040  -17.7620  -16.9030 O.2     292 ALA    0.0900
   4730 CB        -54.8130  -15.8310  -17.8800 C.3     292 ALA   -0.2700
   4731 HN        -53.2210  -17.6720  -18.4910 H       292 ALA    0.0900
   4732 HA        -54.8850  -17.1940  -16.2190 H       292 ALA    0.0900
   4733 HB1       -54.8140  -15.8780  -18.9910 H       292 ALA    0.0900
   4734 HB2       -53.8770  -15.3360  -17.5460 H       292 ALA    0.5100
   4735 HB3       -55.6900  -15.2350  -17.5510 H       292 ALA   -0.5100
   4736 N         -56.2630  -18.6230  -18.7730 N.am    293 PHE   -0.4700
   4737 CA        -57.4310  -19.4040  -19.1770 C.3     293 PHE    0.3100
   4738 C         -57.6670  -20.5300  -18.1840 C.2     293 PHE    0.0700
   4739 O         -58.8040  -20.7770  -17.7770 O.2     293 PHE    0.0900
   4740 CB        -57.2800  -20.0010  -20.5920 C.3     293 PHE   -0.1800
   4741 CG        -57.3900  -18.9920  -21.7150 C.ar    293 PHE    0.0900
   4742 CD1       -58.1080  -17.8060  -21.5640 C.ar    293 PHE    0.0900
   4743 CD2       -56.7890  -19.2490  -22.9480 C.ar    293 PHE    0.0000
   4744 CE1       -58.2030  -16.8800  -22.6150 C.ar    293 PHE   -0.1150
   4745 CE2       -56.8850  -18.3290  -24.0070 C.ar    293 PHE    0.1150
   4746 CZ        -57.5930  -17.1470  -23.8350 C.ar    293 PHE   -0.1150
   4747 HN        -55.4830  -18.6600  -19.3930 H       293 PHE    0.1150
   4748 HA        -58.2890  -18.7490  -19.1430 H       293 PHE   -0.1150
   4749 HB1       -58.0790  -20.7550  -20.7550 H       293 PHE    0.1150
   4750 HB2       -56.2800  -20.4780  -20.6800 H       293 PHE   -0.1150
   4751 HD1       -58.5990  -17.5960  -20.6240 H       293 PHE    0.1150
   4752 HD2       -56.2420  -20.1690  -23.0900 H       293 PHE   -0.1150
   4753 HE1       -58.7500  -15.9590  -22.4750 H       293 PHE    0.1150
   4754 HE2       -56.4080  -18.5430  -24.9530 H       293 PHE    0.5100
   4755 HZ        -57.6690  -16.4380  -24.6460 H       293 PHE   -0.5100
   4756 N         -56.5790  -21.2080  -17.7980 N.am    294 LYS   -0.4700
   4757 CA        -56.6360  -22.3140  -16.8380 C.3     294 LYS    0.3100
   4758 C         -57.0310  -21.8450  -15.4430 C.2     294 LYS    0.0700
   4759 O         -57.7710  -22.5290  -14.7370 O.2     294 LYS    0.0900
   4760 CB        -55.3110  -23.0870  -16.8140 C.3     294 LYS   -0.1800
   4761 CG        -55.2310  -24.1470  -17.9040 C.3     294 LYS    0.0900
   4762 CD        -53.8060  -24.5260  -18.2810 C.3     294 LYS    0.0900
   4763 CE        -53.8270  -25.4090  -19.5260 C.3     294 LYS   -0.1800
   4764 NZ        -52.4750  -25.7630  -20.0440 N.4     294 LYS    0.0900
   4765 HN        -55.6740  -20.9880  -18.1500 H       294 LYS    0.0900
   4766 HA        -57.4450  -22.9670  -17.1280 H       294 LYS   -0.1800
   4767 HB1       -55.2030  -23.5810  -15.8250 H       294 LYS    0.0900
   4768 HB2       -54.4750  -22.3690  -16.9510 H       294 LYS    0.0900
   4769 HG1       -55.7460  -23.7630  -18.8100 H       294 LYS    0.2100
   4770 HG2       -55.7580  -25.0590  -17.5510 H       294 LYS    0.0500
   4771 HD1       -53.3310  -25.0760  -17.4400 H       294 LYS    0.0500
   4772 HD2       -53.2170  -23.6060  -18.4860 H       294 LYS   -0.3000
   4773 HE1       -54.3600  -24.8770  -20.3420 H       294 LYS    0.3300
   4774 HE2       -54.3450  -26.3630  -19.2880 H       294 LYS    0.3300
   4775 HZ1       -51.9470  -26.2790  -19.3120 H       294 LYS    0.3300
   4776 HZ2       -51.9620  -24.8940  -20.2940 H       294 LYS    0.5100
   4777 HZ3       -52.5730  -26.3620  -20.8880 H       294 LYS   -0.5100
   4778 N         -56.5570  -20.6590  -15.0660 N.am    295 ARG   -0.4700
   4779 CA        -56.8920  -20.0600  -13.7810 C.3     295 ARG    0.3100
   4780 C         -58.3430  -19.5680  -13.7310 C.2     295 ARG    0.0700
   4781 O         -58.9600  -19.5710  -12.6730 O.2     295 ARG    0.0900
   4782 CB        -55.9080  -18.9230  -13.4810 C.3     295 ARG   -0.1800
   4783 CG        -56.0570  -18.2400  -12.1250 C.3     295 ARG    0.0900
   4784 CD        -55.1890  -16.9870  -12.0850 C.3     295 ARG    0.0900
   4785 NE        -55.4670  -16.1350  -13.2450 N.pl3   295 ARG   -0.1800
   4786 CZ        -55.6400  -14.8190  -13.2050 C.cat   295 ARG    0.0900
   4787 NH1       -55.5300  -14.1550  -12.0630 N.pl3   295 ARG    0.0900
   4788 NH2       -55.8990  -14.1590  -14.3230 N.pl3   295 ARG    0.2000
   4789 HN        -55.9500  -20.1270  -15.6500 H       295 ARG    0.0900
   4790 HA        -56.8320  -20.8260  -13.0220 H       295 ARG    0.0900
   4791 HB1       -56.0310  -18.1500  -14.2680 H       295 ARG   -0.7000
   4792 HB2       -54.8800  -19.3390  -13.5410 H       295 ARG    0.4400
   4793 HG1       -55.7430  -18.9370  -11.3200 H       295 ARG    0.6400
   4794 HG2       -57.1210  -17.9610  -11.9640 H       295 ARG   -0.8000
   4795 HD1       -54.1150  -17.2670  -12.1110 H       295 ARG    0.4600
   4796 HD2       -55.4080  -16.4000  -11.1670 H       295 ARG    0.4600
   4797 HE        -55.5310  -16.5810  -14.1370 H       295 ARG   -0.8000
   4798 HH11      -55.3160  -14.6440  -11.2180 H       295 ARG    0.4600
   4799 HH12      -55.6630  -13.1630  -12.0470 H       295 ARG    0.4600
   4800 HH21      -56.3180  -13.2530  -14.2820 H       295 ARG    0.5100
   4801 HH22      -55.6760  -14.5690  -15.2080 H       295 ARG   -0.5100
   4802 N         -58.8860  -19.1530  -14.8780 N.am    296 LEU   -0.4700
   4803 CA        -60.2450  -18.6130  -14.9390 C.3     296 LEU    0.3100
   4804 C         -61.3180  -19.6920  -15.0110 C.2     296 LEU    0.0700
   4805 O         -62.3820  -19.5530  -14.3990 O.2     296 LEU    0.0900
   4806 CB        -60.4030  -17.6470  -16.1190 C.3     296 LEU   -0.1800
   4807 CG        -60.0280  -16.1700  -15.9460 C.3     296 LEU    0.0900
   4808 CD1       -59.8670  -15.5350  -17.3070 C.3     296 LEU    0.0900
   4809 CD2       -61.0590  -15.3980  -15.1230 C.3     296 LEU   -0.0900
   4810 HN        -58.3920  -19.1930  -15.7420 H       296 LEU    0.0900
   4811 HA        -60.4410  -18.1020  -14.0090 H       296 LEU   -0.2700
   4812 HB1       -61.4710  -17.6770  -16.4190 H       296 LEU    0.0900
   4813 HB2       -59.7820  -18.0440  -16.9470 H       296 LEU    0.0900
   4814 HG        -59.0750  -16.0900  -15.3810 H       296 LEU    0.0900
   4815 HD11      -60.8180  -15.6070  -17.8770 H       296 LEU   -0.2700
   4816 HD12      -59.0720  -16.0590  -17.8780 H       296 LEU    0.0900
   4817 HD13      -59.6020  -14.4620  -17.1950 H       296 LEU    0.0900
   4818 HD21      -61.1500  -15.8430  -14.1090 H       296 LEU    0.0900
   4819 HD22      -62.0510  -15.4450  -15.6200 H       296 LEU    0.5100
   4820 HD23      -60.7430  -14.3380  -15.0180 H       296 LEU   -0.5100
   4821 N         -61.0420  -20.7610  -15.7600 N.am    297 LEU   -0.4700
   4822 CA        -61.9950  -21.8620  -15.9230 C.3     297 LEU    0.3100
   4823 C         -62.1320  -22.7200  -14.6500 C.2     297 LEU    0.0700
   4824 O         -63.0630  -23.5240  -14.5350 O.2     297 LEU    0.0900
   4825 CB        -61.6350  -22.7300  -17.1420 C.3     297 LEU   -0.1800
   4826 CG        -61.8080  -22.1510  -18.5600 C.3     297 LEU    0.0900
   4827 CD1       -60.9330  -22.8980  -19.5700 C.3     297 LEU    0.0900
   4828 CD2       -63.2720  -22.1320  -19.0150 C.3     297 LEU   -0.0900
   4829 HN        -60.1740  -20.8590  -16.2410 H       297 LEU    0.0900
   4830 HA        -62.9790  -21.4330  -16.0480 H       297 LEU   -0.2700
   4831 HB1       -62.2610  -23.6440  -17.0860 H       297 LEU    0.0900
   4832 HB2       -60.5680  -23.0140  -17.0350 H       297 LEU    0.0900
   4833 HG        -61.5230  -21.0780  -18.5520 H       297 LEU    0.0900
   4834 HD11      -61.2120  -23.9740  -19.5960 H       297 LEU   -0.2700
   4835 HD12      -59.8640  -22.8170  -19.2790 H       297 LEU    0.0900
   4836 HD13      -61.0780  -22.4700  -20.5850 H       297 LEU    0.0900
   4837 HD21      -63.8790  -21.5100  -18.3230 H       297 LEU    0.0900
   4838 HD22      -63.6820  -23.1640  -19.0160 H       297 LEU    0.5100
   4839 HD23      -63.3450  -21.7000  -20.0360 H       297 LEU   -0.5100
   4840 N         -61.1600  -22.6020  -13.7180 N.am    298 ALA   -0.4700
   4841 CA        -61.0280  -23.4120  -12.5230 C.3     298 ALA    0.3100
   4842 CAT       -61.9030  -27.0980  -11.9770 C.3     298 ALA    0.0700
   4843 C         -61.0810  -24.9300  -12.7410 C.2     298 ALA    0.0900
   4844 O         -60.4400  -25.4740  -13.6380 O.2     298 ALA   -0.2700
   4845 CB        -62.0020  -22.9110  -11.4300 C.3     298 ALA    0.0900
   4846 NT        -61.8080  -25.6610  -11.8720 N.am    298 ALA    0.0900
   4847 HN        -60.4520  -21.9110  -13.8200 H       298 ALA    0.0900
   4848 HNT       -62.3120  -25.2430  -11.1210 H       298 ALA    0.5100
   4849 HA        -60.0060  -23.3400  -12.1790 H       298 ALA   -0.5100
   4850 HB1       -63.0500  -23.1430  -11.7190 H       298 ALA   -0.4700
   4851 HB2       -61.9020  -21.8110  -11.3100 H       298 ALA    0.3100
   4852 HB3       -61.7790  -23.4150  -10.4660 H       298 ALA   -0.1100
   4853 HT1       -60.8900  -27.5440  -11.8890 H       298 ALA    0.0900
   4854 HT2       -62.3350  -27.3750  -12.9620 H       298 ALA    0.0900
   4855 HT3       -62.5420  -27.4920  -11.1570 H       298 ALA    0.0900
@<TRIPOS>BOND
     1    1    2 1
     2    2   10 1
     3    2    4 1
     4    2    6 1
     5    4    5 2
     6    6   11 1
     7    6   12 1
     8    6   13 1
     9    3    7 1
    10    3   14 1
    11    3   15 1
    12    3   16 1
    13    7    1 1
    14    7    8 2
    15    9    1 1
    16   17   18 1
    17   18   19 1
    18   18   27 1
    19   18   21 1
    20   19   20 2
    21   21   29 1
    22   21   22 1
    23   22   31 1
    24   22   23 1
    25   23   24 2
    26   23   25 2
    27   26   17 1
    28   28   21 1
    29   30   22 1
    30    4   17 am
    31   32   33 1
    32   33   41 1
    33   33   34 1
    34   33   36 1
    35   34   35 2
    36   36   37 1
    37   36   43 1
    38   37   39 1
    39   37   44 1
    40   37   38 1
    41   38   45 1
    42   38   47 1
    43   38   46 1
    44   39   48 1
    45   39   49 1
    46   39   50 1
    47   40   32 1
    48   42   36 1
    49   19   32 am
    50   51   52 1
    51   52   60 1
    52   52   53 1
    53   52   55 1
    54   53   54 2
    55   55   56 1
    56   55   62 1
    57   56   58 1
    58   56   63 1
    59   56   57 1
    60   57   64 1
    61   57   66 1
    62   57   65 1
    63   58   67 1
    64   58   68 1
    65   58   69 1
    66   59   51 1
    67   61   55 1
    68   34   51 am
    69   70   71 1
    70   71   74 1
    71   71   72 1
    72   71   77 1
    73   72   73 2
    74   74   79 1
    75   74   75 1
    76   76   70 1
    77   78   74 1
    78   80   75 1
    79   53   70 am
    80   81   82 1
    81   82   91 1
    82   82   85 1
    83   82   83 1
    84   83   84 2
    85   85   93 1
    86   85   86 1
    87   86   95 1
    88   86   87 1
    89   87   89 2
    90   87   88 am
    91   88   96 1
    92   88   97 1
    93   90   81 1
    94   92   85 1
    95   94   86 1
    96   72   81 am
    97   98   99 1
    98   99  108 1
    99   99  102 1
   100   99  100 1
   101  100  101 2
   102  102  110 1
   103  102  103 1
   104  103  112 1
   105  103  104 1
   106  104  106 2
   107  104  105 am
   108  105  113 1
   109  105  114 1
   110  107   98 1
   111  109  102 1
   112  111  103 1
   113   83   98 am
   114  115  116 1
   115  116  119 1
   116  116  130 1
   117  116  117 1
   118  117  118 2
   119  119  132 1
   120  119  120 1
   121  120  121 ar
   122  120  122 ar
   123  121  133 1
   124  121  125 ar
   125  122  123 ar
   126  122  124 ar
   127  123  125 ar
   128  123  126 ar
   129  124  127 ar
   130  124  135 1
   131  125  134 1
   132  126  136 1
   133  126  128 ar
   134  127  128 ar
   135  127  137 1
   136  128  138 1
   137  129  115 1
   138  131  119 1
   139  100  115 am
   140  139  140 1
   141  140  141 1
   142  140  149 1
   143  140  143 1
   144  141  142 2
   145  143  151 1
   146  143  144 1
   147  144  153 1
   148  144  145 1
   149  145  146 2
   150  145  147 2
   151  148  139 1
   152  150  143 1
   153  152  144 1
   154  117  139 am
   155  154  155 1
   156  155  160 1
   157  155  158 1
   158  155  156 1
   159  156  157 2
   160  158  161 1
   161  158  162 1
   162  158  163 1
   163  159  154 1
   164  141  154 am
   165  164  165 1
   166  165  170 1
   167  165  166 1
   168  166  167 2
   169  168  164 1
   170  169  165 1
   171  156  164 am
   172  171  172 1
   173  172  180 1
   174  172  175 1
   175  172  173 1
   176  173  174 2
   177  175  182 1
   178  175  176 1
   179  176  184 1
   180  176  177 1
   181  177  178 1
   182  178  185 1
   183  178  186 1
   184  178  187 1
   185  179  171 1
   186  181  175 1
   187  183  176 1
   188  166  171 am
   189  188  189 1
   190  189  192 1
   191  189  190 1
   192  189  195 1
   193  190  191 2
   194  192  197 1
   195  192  193 1
   196  194  188 1
   197  196  192 1
   198  198  193 1
   199  173  188 am
   200  199  200 1
   201  200  208 1
   202  200  201 1
   203  200  203 1
   204  201  202 2
   205  203  204 1
   206  203  210 1
   207  204  206 1
   208  204  211 1
   209  204  205 1
   210  205  212 1
   211  205  214 1
   212  205  213 1
   213  206  215 1
   214  206  216 1
   215  206  217 1
   216  207  199 1
   217  209  203 1
   218  190  199 am
   219  218  219 1
   220  219  227 1
   221  219  220 1
   222  219  222 1
   223  220  221 2
   224  222  223 1
   225  222  229 1
   226  223  225 1
   227  223  230 1
   228  223  224 1
   229  224  231 1
   230  224  233 1
   231  224  232 1
   232  225  234 1
   233  225  235 1
   234  225  236 1
   235  226  218 1
   236  228  222 1
   237  201  218 am
   238  237  238 1
   239  238  246 1
   240  238  241 1
   241  238  239 1
   242  239  240 2
   243  241  248 1
   244  241  242 1
   245  242  250 1
   246  242  243 1
   247  243  244 1
   248  244  251 1
   249  244  252 1
   250  244  253 1
   251  245  237 1
   252  247  241 1
   253  249  242 1
   254  220  237 am
   255  254  255 1
   256  255  260 1
   257  255  258 1
   258  255  256 1
   259  256  257 2
   260  258  261 1
   261  258  262 1
   262  258  263 1
   263  259  254 1
   264  239  254 am
   265  264  265 1
   266  265  273 1
   267  265  266 1
   268  265  268 1
   269  266  267 2
   270  268  269 1
   271  268  275 1
   272  269  271 1
   273  269  276 1
   274  269  270 1
   275  270  277 1
   276  270  279 1
   277  270  278 1
   278  271  280 1
   279  271  281 1
   280  271  282 1
   281  272  264 1
   282  274  268 1
   283  256  264 am
   284  283  284 1
   285  284  285 1
   286  284  291 1
   287  284  287 1
   288  285  286 2
   289  287  289 1
   290  287  292 1
   291  287  288 1
   292  288  293 1
   293  288  294 1
   294  288  295 1
   295  289  297 1
   296  289  298 1
   297  289  296 1
   298  290  283 1
   299  266  283 am
   300  299  300 1
   301  300  301 1
   302  300  307 1
   303  300  303 1
   304  301  302 2
   305  303  305 1
   306  303  308 1
   307  303  304 1
   308  304  309 1
   309  304  310 1
   310  304  311 1
   311  305  313 1
   312  305  314 1
   313  305  312 1
   314  306  299 1
   315  285  299 am
   316  315  316 1
   317  316  324 1
   318  316  317 1
   319  316  319 1
   320  317  318 2
   321  319  320 1
   322  319  326 1
   323  320  322 1
   324  320  327 1
   325  320  321 1
   326  321  328 1
   327  321  330 1
   328  321  329 1
   329  322  331 1
   330  322  332 1
   331  322  333 1
   332  323  315 1
   333  325  319 1
   334  301  315 am
   335  334  335 1
   336  335  343 1
   337  335  336 1
   338  335  338 1
   339  336  337 2
   340  338  339 1
   341  338  345 1
   342  339  341 1
   343  339  346 1
   344  339  340 1
   345  340  347 1
   346  340  349 1
   347  340  348 1
   348  341  350 1
   349  341  351 1
   350  341  352 1
   351  342  334 1
   352  344  338 1
   353  317  334 am
   354  353  354 1
   355  354  362 1
   356  354  357 1
   357  354  355 1
   358  355  356 2
   359  357  363 1
   360  357  359 1
   361  357  358 1
   362  358  365 1
   363  359  366 1
   364  359  367 1
   365  359  368 1
   366  360  358 1
   367  360  369 1
   368  360  370 1
   369  360  371 1
   370  361  353 1
   371  364  358 1
   372  336  353 am
   373  372  373 1
   374  373  374 1
   375  373  380 1
   376  373  376 1
   377  374  375 2
   378  376  378 1
   379  376  381 1
   380  376  377 1
   381  377  382 1
   382  377  383 1
   383  377  384 1
   384  378  386 1
   385  378  387 1
   386  378  385 1
   387  379  372 1
   388  355  372 am
   389  388  389 1
   390  389  394 1
   391  389  392 1
   392  389  390 1
   393  390  391 2
   394  392  395 1
   395  392  396 1
   396  392  397 1
   397  393  388 1
   398  374  388 am
   399  398  399 1
   400  399  404 1
   401  399  400 1
   402  400  401 2
   403  402  398 1
   404  403  399 1
   405  390  398 am
   406  405  406 1
   407  406  414 1
   408  406  409 1
   409  406  407 1
   410  407  408 2
   411  409  416 1
   412  409  410 1
   413  410  412 2
   414  410  411 am
   415  411  417 1
   416  411  418 1
   417  413  405 1
   418  415  409 1
   419  400  405 am
   420  419  420 1
   421  420  421 1
   422  420  427 1
   423  420  423 1
   424  421  422 2
   425  423  425 1
   426  423  428 1
   427  423  424 1
   428  424  429 1
   429  424  430 1
   430  424  431 1
   431  425  433 1
   432  425  434 1
   433  425  432 1
   434  426  419 1
   435  407  419 am
   436  435  436 1
   437  436  444 1
   438  436  437 1
   439  436  439 1
   440  437  438 2
   441  439  440 1
   442  439  446 1
   443  440  442 1
   444  440  447 1
   445  440  441 1
   446  441  448 1
   447  441  450 1
   448  441  449 1
   449  442  451 1
   450  442  452 1
   451  442  453 1
   452  443  435 1
   453  445  439 1
   454  421  435 am
   455  454  455 1
   456  455  456 1
   457  455  462 1
   458  455  458 1
   459  456  457 2
   460  458  460 1
   461  458  463 1
   462  458  459 1
   463  459  464 1
   464  459  465 1
   465  459  466 1
   466  460  468 1
   467  460  469 1
   468  460  467 1
   469  461  454 1
   470  437  454 am
   471  470  471 1
   472  471  479 1
   473  471  474 1
   474  471  472 1
   475  472  473 2
   476  474  480 1
   477  474  476 1
   478  474  475 1
   479  475  482 1
   480  476  483 1
   481  476  484 1
   482  476  485 1
   483  477  475 1
   484  477  486 1
   485  477  487 1
   486  477  488 1
   487  478  470 1
   488  481  475 1
   489  456  470 am
   490  489  490 1
   491  490  495 1
   492  490  493 1
   493  490  491 1
   494  491  492 2
   495  493  496 1
   496  493  497 1
   497  493  498 1
   498  494  489 1
   499  472  489 am
   500  499  500 1
   501  500  505 1
   502  500  503 1
   503  500  501 1
   504  501  502 2
   505  503  506 1
   506  503  507 1
   507  503  508 1
   508  504  499 1
   509  491  499 am
   510  509  510 1
   511  510  518 1
   512  510  513 1
   513  510  511 1
   514  511  512 2
   515  513  519 1
   516  513  515 1
   517  513  514 1
   518  514  521 1
   519  515  522 1
   520  515  523 1
   521  515  524 1
   522  516  514 1
   523  516  525 1
   524  516  526 1
   525  516  527 1
   526  517  509 1
   527  520  514 1
   528  501  509 am
   529  528  529 1
   530  529  534 1
   531  529  530 1
   532  530  531 2
   533  532  528 1
   534  533  529 1
   535  511  528 am
   536  535  536 1
   537  536  539 1
   538  536  537 1
   539  536  542 1
   540  537  538 2
   541  539  544 1
   542  539  540 1
   543  541  535 1
   544  543  539 1
   545  545  540 1
   546  530  535 am
   547  546  547 1
   548  547  554 1
   549  547  550 1
   550  547  548 1
   551  548  549 2
   552  550  555 1
   553  550  551 1
   554  550  552 1
   555  551  557 1
   556  551  558 1
   557  551  559 1
   558  552  556 1
   559  553  546 1
   560  537  546 am
   561  560  561 1
   562  561  570 1
   563  561  564 1
   564  561  562 1
   565  562  563 2
   566  564  572 1
   567  564  565 1
   568  565  574 1
   569  565  566 1
   570  566  568 2
   571  566  567 am
   572  567  575 1
   573  567  576 1
   574  569  560 1
   575  571  564 1
   576  573  565 1
   577  548  560 am
   578  577  578 1
   579  578  579 1
   580  578  589 1
   581  578  581 1
   582  579  580 2
   583  581  591 1
   584  581  582 1
   585  582  593 1
   586  582  583 1
   587  583  595 1
   588  583  584 1
   589  584  596 1
   590  584  585 2
   591  585  586 2
   592  585  587 2
   593  586  597 1
   594  586  598 1
   595  587  600 1
   596  587  599 1
   597  588  577 1
   598  590  581 1
   599  592  582 1
   600  594  583 1
   601  562  577 am
   602  601  602 1
   603  602  610 1
   604  602  603 1
   605  602  605 1
   606  603  604 2
   607  605  606 1
   608  605  612 1
   609  606  608 1
   610  606  613 1
   611  606  607 1
   612  607  614 1
   613  607  616 1
   614  607  615 1
   615  608  617 1
   616  608  618 1
   617  608  619 1
   618  609  601 1
   619  611  605 1
   620  579  601 am
   621  620  621 1
   622  621  630 1
   623  621  624 1
   624  621  622 1
   625  622  623 2
   626  624  632 1
   627  624  625 1
   628  625  634 1
   629  625  626 1
   630  626  628 2
   631  626  627 am
   632  627  635 1
   633  627  636 1
   634  629  620 1
   635  631  624 1
   636  633  625 1
   637  603  620 am
   638  637  638 1
   639  638  645 1
   640  638  641 1
   641  638  639 1
   642  639  640 2
   643  641  646 1
   644  641  642 1
   645  641  643 1
   646  642  648 1
   647  642  649 1
   648  642  650 1
   649  643  647 1
   650  644  637 1
   651  622  637 am
   652  651  652 1
   653  652  660 1
   654  652  653 1
   655  652  655 1
   656  653  654 2
   657  655  656 1
   658  655  662 1
   659  656  658 1
   660  656  663 1
   661  656  657 1
   662  657  664 1
   663  657  666 1
   664  657  665 1
   665  658  667 1
   666  658  668 1
   667  658  669 1
   668  659  651 1
   669  661  655 1
   670  639  651 am
   671  670  671 1
   672  671  678 1
   673  671  674 1
   674  671  672 1
   675  672  673 2
   676  674  679 1
   677  674  675 1
   678  674  676 1
   679  675  681 1
   680  675  682 1
   681  675  683 1
   682  676  680 1
   683  677  670 1
   684  653  670 am
   685  684  685 1
   686  685  693 1
   687  685  688 1
   688  685  686 1
   689  686  687 2
   690  688  695 1
   691  688  689 1
   692  689  691 2
   693  689  690 am
   694  690  696 1
   695  690  697 1
   696  692  684 1
   697  694  688 1
   698  672  684 am
   699  698  699 1
   700  699  707 1
   701  699  700 1
   702  699  702 1
   703  700  701 2
   704  702  703 1
   705  702  709 1
   706  703  705 1
   707  703  710 1
   708  703  704 1
   709  704  711 1
   710  704  713 1
   711  704  712 1
   712  705  714 1
   713  705  715 1
   714  705  716 1
   715  706  698 1
   716  708  702 1
   717  686  698 am
   718  717  718 1
   719  718  729 1
   720  718  721 1
   721  718  719 1
   722  719  720 2
   723  721  731 1
   724  721  722 1
   725  722  723 ar
   726  722  724 ar
   727  723  732 1
   728  723  725 ar
   729  724  726 ar
   730  724  733 1
   731  725  734 1
   732  725  727 ar
   733  726  727 ar
   734  726  735 1
   735  727  736 1
   736  728  717 1
   737  730  721 1
   738  700  717 am
   739  737  738 1
   740  738  746 1
   741  738  741 1
   742  738  739 1
   743  739  740 2
   744  741  747 1
   745  741  743 1
   746  741  742 1
   747  742  749 1
   748  743  750 1
   749  743  751 1
   750  743  752 1
   751  744  742 1
   752  744  753 1
   753  744  754 1
   754  744  755 1
   755  745  737 1
   756  748  742 1
   757  719  737 am
   758  756  757 1
   759  757  764 1
   760  757  760 1
   761  757  758 1
   762  758  759 2
   763  760  765 1
   764  760  761 1
   765  760  762 1
   766  761  767 1
   767  761  768 1
   768  761  769 1
   769  762  766 1
   770  763  756 1
   771  739  756 am
   772  770  771 1
   773  771  774 1
   774  771  772 1
   775  771  777 1
   776  772  773 2
   777  774  779 1
   778  774  775 1
   779  776  770 1
   780  778  774 1
   781  780  775 1
   782  758  770 am
   783  781  782 1
   784  782  790 1
   785  782  783 1
   786  782  785 1
   787  783  784 2
   788  785  786 1
   789  785  792 1
   790  786  788 1
   791  786  793 1
   792  786  787 1
   793  787  794 1
   794  787  796 1
   795  787  795 1
   796  788  797 1
   797  788  798 1
   798  788  799 1
   799  789  781 1
   800  791  785 1
   801  772  781 am
   802  800  801 1
   803  801  806 1
   804  801  804 1
   805  801  802 1
   806  802  803 2
   807  804  807 1
   808  804  808 1
   809  804  809 1
   810  805  800 1
   811  783  800 am
   812  810  811 1
   813  811  817 1
   814  811  814 1
   815  811  812 1
   816  812  813 2
   817  814  819 1
   818  814  815 1
   819  816  810 1
   820  818  814 1
   821  820  815 1
   822  802  810 am
   823  821  822 1
   824  822  827 1
   825  822  825 1
   826  822  823 1
   827  823  824 2
   828  825  828 1
   829  825  829 1
   830  825  830 1
   831  826  821 1
   832  812  821 am
   833  831  832 1
   834  832  840 1
   835  832  835 1
   836  832  833 1
   837  833  834 2
   838  835  842 1
   839  835  836 1
   840  836  837 2
   841  836  838 2
   842  839  831 1
   843  841  835 1
   844  823  831 am
   845  843  844 1
   846  844  852 1
   847  844  845 1
   848  844  847 1
   849  845  846 2
   850  847  848 1
   851  847  854 1
   852  848  850 1
   853  848  855 1
   854  848  849 1
   855  849  856 1
   856  849  858 1
   857  849  857 1
   858  850  859 1
   859  850  860 1
   860  850  861 1
   861  851  843 1
   862  853  847 1
   863  833  843 am
   864  862  863 1
   865  863  864 1
   866  863  870 1
   867  863  866 1
   868  864  865 2
   869  866  868 1
   870  866  871 1
   871  866  867 1
   872  867  872 1
   873  867  873 1
   874  867  874 1
   875  868  876 1
   876  868  877 1
   877  868  875 1
   878  869  862 1
   879  845  862 am
   880  878  879 1
   881  879  880 1
   882  879  886 1
   883  879  882 1
   884  880  881 2
   885  882  884 1
   886  882  887 1
   887  882  883 1
   888  883  888 1
   889  883  889 1
   890  883  890 1
   891  884  892 1
   892  884  893 1
   893  884  891 1
   894  885  878 1
   895  864  878 am
   896  894  895 1
   897  895  900 1
   898  895  896 1
   899  896  897 2
   900  898  894 1
   901  899  895 1
   902  880  894 am
   903  901  902 1
   904  902  910 1
   905  902  903 1
   906  902  905 1
   907  903  904 2
   908  905  906 1
   909  905  912 1
   910  906  908 1
   911  906  913 1
   912  906  907 1
   913  907  914 1
   914  907  916 1
   915  907  915 1
   916  908  917 1
   917  908  918 1
   918  908  919 1
   919  909  901 1
   920  911  905 1
   921  896  901 am
   922  920  921 1
   923  921  929 1
   924  921  922 1
   925  921  924 1
   926  922  923 2
   927  924  925 1
   928  924  931 1
   929  925  927 1
   930  925  932 1
   931  925  926 1
   932  926  933 1
   933  926  935 1
   934  926  934 1
   935  927  936 1
   936  927  937 1
   937  927  938 1
   938  928  920 1
   939  930  924 1
   940  903  920 am
   941  939  940 1
   942  940  941 1
   943  940  947 1
   944  940  943 1
   945  941  942 2
   946  943  945 1
   947  943  948 1
   948  943  944 1
   949  944  949 1
   950  944  950 1
   951  944  951 1
   952  945  953 1
   953  945  954 1
   954  945  952 1
   955  946  939 1
   956  922  939 am
   957  955  956 1
   958  956  957 1
   959  956  963 1
   960  956  959 1
   961  957  958 2
   962  959  961 1
   963  959  964 1
   964  959  960 1
   965  960  965 1
   966  960  966 1
   967  960  967 1
   968  961  969 1
   969  961  970 1
   970  961  968 1
   971  962  955 1
   972  941  955 am
   973  971  972 1
   974  971  977 1
   975  972  978 1
   976  972  973 1
   977  972  975 1
   978  973  974 2
   979  975  980 1
   980  975  976 1
   981  976  977 1
   982  976  982 1
   983  977  984 1
   984  979  975 1
   985  981  976 1
   986  983  977 1
   987  957  971 am
   988  985  986 1
   989  986  997 1
   990  986  989 1
   991  986  987 1
   992  987  988 2
   993  989  999 1
   994  989  990 1
   995  990  991 ar
   996  990  992 ar
   997  991 1000 1
   998  991  993 ar
   999  992  994 ar
  1000  992 1001 1
  1001  993 1002 1
  1002  993  995 ar
  1003  994  995 ar
  1004  994 1003 1
  1005  995 1004 1
  1006  996  985 1
  1007  998  989 1
  1008  973  985 am
  1009 1005 1006 1
  1010 1006 1011 1
  1011 1006 1007 1
  1012 1007 1008 2
  1013 1009 1005 1
  1014 1010 1006 1
  1015  987 1005 am
  1016 1012 1013 1
  1017 1013 1018 1
  1018 1013 1016 1
  1019 1013 1014 1
  1020 1014 1015 2
  1021 1016 1019 1
  1022 1016 1020 1
  1023 1016 1021 1
  1024 1017 1012 1
  1025 1007 1012 am
  1026 1022 1023 1
  1027 1023 1030 1
  1028 1023 1026 1
  1029 1023 1024 1
  1030 1024 1025 2
  1031 1026 1031 1
  1032 1026 1027 1
  1033 1026 1028 1
  1034 1027 1033 1
  1035 1027 1034 1
  1036 1027 1035 1
  1037 1028 1032 1
  1038 1029 1022 1
  1039 1014 1022 am
  1040 1036 1037 1
  1041 1037 1045 1
  1042 1037 1038 1
  1043 1037 1040 1
  1044 1038 1039 2
  1045 1040 1041 1
  1046 1040 1047 1
  1047 1041 1043 1
  1048 1041 1048 1
  1049 1041 1042 1
  1050 1042 1049 1
  1051 1042 1051 1
  1052 1042 1050 1
  1053 1043 1052 1
  1054 1043 1053 1
  1055 1043 1054 1
  1056 1044 1036 1
  1057 1046 1040 1
  1058 1024 1036 am
  1059 1055 1056 1
  1060 1056 1057 1
  1061 1056 1063 1
  1062 1056 1059 1
  1063 1057 1058 2
  1064 1059 1061 1
  1065 1059 1064 1
  1066 1059 1060 1
  1067 1060 1065 1
  1068 1060 1066 1
  1069 1060 1067 1
  1070 1061 1069 1
  1071 1061 1070 1
  1072 1061 1068 1
  1073 1062 1055 1
  1074 1038 1055 am
  1075 1071 1072 1
  1076 1072 1073 1
  1077 1072 1079 1
  1078 1072 1075 1
  1079 1073 1074 2
  1080 1075 1077 1
  1081 1075 1080 1
  1082 1075 1076 1
  1083 1076 1081 1
  1084 1076 1082 1
  1085 1076 1083 1
  1086 1077 1085 1
  1087 1077 1086 1
  1088 1077 1084 1
  1089 1078 1071 1
  1090 1057 1071 am
  1091 1087 1088 1
  1092 1088 1089 1
  1093 1088 1099 1
  1094 1088 1091 1
  1095 1089 1090 2
  1096 1091 1101 1
  1097 1091 1092 1
  1098 1092 1103 1
  1099 1092 1093 1
  1100 1093 1105 1
  1101 1093 1094 1
  1102 1094 1106 1
  1103 1094 1095 2
  1104 1095 1096 2
  1105 1095 1097 2
  1106 1096 1107 1
  1107 1096 1108 1
  1108 1097 1110 1
  1109 1097 1109 1
  1110 1098 1087 1
  1111 1100 1091 1
  1112 1102 1092 1
  1113 1104 1093 1
  1114 1073 1087 am
  1115 1111 1112 1
  1116 1112 1117 1
  1117 1112 1113 1
  1118 1113 1114 2
  1119 1115 1111 1
  1120 1116 1112 1
  1121 1089 1111 am
  1122 1118 1119 1
  1123 1119 1126 1
  1124 1119 1122 1
  1125 1119 1120 1
  1126 1120 1121 2
  1127 1122 1127 1
  1128 1122 1123 1
  1129 1122 1124 1
  1130 1123 1129 1
  1131 1123 1130 1
  1132 1123 1131 1
  1133 1124 1128 1
  1134 1125 1118 1
  1135 1113 1118 am
  1136 1132 1133 1
  1137 1133 1136 1
  1138 1133 1147 1
  1139 1133 1134 1
  1140 1134 1135 2
  1141 1136 1149 1
  1142 1136 1137 1
  1143 1137 1138 ar
  1144 1137 1139 ar
  1145 1138 1150 1
  1146 1138 1142 ar
  1147 1139 1140 ar
  1148 1139 1141 ar
  1149 1140 1142 ar
  1150 1140 1143 ar
  1151 1141 1144 ar
  1152 1141 1152 1
  1153 1142 1151 1
  1154 1143 1153 1
  1155 1143 1145 ar
  1156 1144 1145 ar
  1157 1144 1154 1
  1158 1145 1155 1
  1159 1146 1132 1
  1160 1148 1136 1
  1161 1120 1132 am
  1162 1156 1157 1
  1163 1157 1165 1
  1164 1157 1158 1
  1165 1157 1160 1
  1166 1158 1159 2
  1167 1160 1161 1
  1168 1160 1167 1
  1169 1161 1163 1
  1170 1161 1168 1
  1171 1161 1162 1
  1172 1162 1169 1
  1173 1162 1171 1
  1174 1162 1170 1
  1175 1163 1172 1
  1176 1163 1173 1
  1177 1163 1174 1
  1178 1164 1156 1
  1179 1166 1160 1
  1180 1134 1156 am
  1181 1175 1176 1
  1182 1176 1179 1
  1183 1176 1190 1
  1184 1176 1177 1
  1185 1177 1178 2
  1186 1179 1192 1
  1187 1179 1180 1
  1188 1180 1181 ar
  1189 1180 1182 ar
  1190 1181 1193 1
  1191 1181 1185 ar
  1192 1182 1183 ar
  1193 1182 1184 ar
  1194 1183 1185 ar
  1195 1183 1186 ar
  1196 1184 1187 ar
  1197 1184 1195 1
  1198 1185 1194 1
  1199 1186 1196 1
  1200 1186 1188 ar
  1201 1187 1188 ar
  1202 1187 1197 1
  1203 1188 1198 1
  1204 1189 1175 1
  1205 1191 1179 1
  1206 1158 1175 am
  1207 1199 1200 1
  1208 1200 1205 1
  1209 1200 1201 1
  1210 1201 1202 2
  1211 1203 1199 1
  1212 1204 1200 1
  1213 1177 1199 am
  1214 1206 1207 1
  1215 1207 1210 1
  1216 1207 1208 1
  1217 1207 1213 1
  1218 1208 1209 2
  1219 1210 1215 1
  1220 1210 1211 1
  1221 1212 1206 1
  1222 1214 1210 1
  1223 1216 1211 1
  1224 1201 1206 am
  1225 1217 1218 1
  1226 1218 1229 1
  1227 1218 1221 1
  1228 1218 1219 1
  1229 1219 1220 2
  1230 1221 1231 1
  1231 1221 1222 1
  1232 1222 1223 ar
  1233 1222 1224 ar
  1234 1223 1232 1
  1235 1223 1225 ar
  1236 1224 1226 ar
  1237 1224 1233 1
  1238 1225 1234 1
  1239 1225 1227 ar
  1240 1226 1227 ar
  1241 1226 1235 1
  1242 1227 1236 1
  1243 1228 1217 1
  1244 1230 1221 1
  1245 1208 1217 am
  1246 1237 1238 1
  1247 1238 1246 1
  1248 1238 1239 1
  1249 1238 1241 1
  1250 1239 1240 2
  1251 1241 1242 1
  1252 1241 1248 1
  1253 1242 1244 1
  1254 1242 1249 1
  1255 1242 1243 1
  1256 1243 1250 1
  1257 1243 1252 1
  1258 1243 1251 1
  1259 1244 1253 1
  1260 1244 1254 1
  1261 1244 1255 1
  1262 1245 1237 1
  1263 1247 1241 1
  1264 1219 1237 am
  1265 1256 1257 1
  1266 1257 1263 1
  1267 1257 1260 1
  1268 1257 1258 1
  1269 1258 1259 2
  1270 1260 1265 1
  1271 1260 1261 1
  1272 1262 1256 1
  1273 1264 1260 1
  1274 1239 1256 am
  1275 1266 1267 1
  1276 1267 1268 1
  1277 1267 1276 1
  1278 1267 1270 1
  1279 1268 1269 2
  1280 1270 1278 1
  1281 1270 1271 1
  1282 1271 1280 1
  1283 1271 1272 1
  1284 1272 1273 2
  1285 1272 1274 2
  1286 1275 1266 1
  1287 1277 1270 1
  1288 1279 1271 1
  1289 1258 1266 am
  1290 1281 1282 1
  1291 1282 1290 1
  1292 1282 1283 1
  1293 1282 1285 1
  1294 1283 1284 2
  1295 1285 1286 1
  1296 1285 1292 1
  1297 1286 1288 1
  1298 1286 1293 1
  1299 1286 1287 1
  1300 1287 1294 1
  1301 1287 1296 1
  1302 1287 1295 1
  1303 1288 1297 1
  1304 1288 1298 1
  1305 1288 1299 1
  1306 1289 1281 1
  1307 1291 1285 1
  1308 1268 1281 am
  1309 1300 1301 1
  1310 1301 1304 1
  1311 1301 1315 1
  1312 1301 1302 1
  1313 1302 1303 2
  1314 1304 1317 1
  1315 1304 1305 1
  1316 1305 1306 ar
  1317 1305 1307 ar
  1318 1306 1318 1
  1319 1306 1310 ar
  1320 1307 1308 ar
  1321 1307 1309 ar
  1322 1308 1310 ar
  1323 1308 1311 ar
  1324 1309 1312 ar
  1325 1309 1320 1
  1326 1310 1319 1
  1327 1311 1321 1
  1328 1311 1313 ar
  1329 1312 1313 ar
  1330 1312 1322 1
  1331 1313 1323 1
  1332 1314 1300 1
  1333 1316 1304 1
  1334 1283 1300 am
  1335 1324 1325 1
  1336 1325 1332 1
  1337 1325 1328 1
  1338 1325 1326 1
  1339 1326 1327 2
  1340 1328 1333 1
  1341 1328 1329 1
  1342 1328 1330 1
  1343 1329 1335 1
  1344 1329 1336 1
  1345 1329 1337 1
  1346 1330 1334 1
  1347 1331 1324 1
  1348 1302 1324 am
  1349 1338 1339 1
  1350 1339 1342 1
  1351 1339 1340 1
  1352 1339 1345 1
  1353 1340 1341 2
  1354 1342 1347 1
  1355 1342 1343 1
  1356 1344 1338 1
  1357 1346 1342 1
  1358 1348 1343 1
  1359 1326 1338 am
  1360 1349 1350 1
  1361 1350 1358 1
  1362 1350 1351 1
  1363 1350 1353 1
  1364 1351 1352 2
  1365 1353 1354 1
  1366 1353 1360 1
  1367 1354 1356 1
  1368 1354 1361 1
  1369 1354 1355 1
  1370 1355 1362 1
  1371 1355 1364 1
  1372 1355 1363 1
  1373 1356 1365 1
  1374 1356 1366 1
  1375 1356 1367 1
  1376 1357 1349 1
  1377 1359 1353 1
  1378 1340 1349 am
  1379 1368 1369 1
  1380 1369 1377 1
  1381 1369 1372 1
  1382 1369 1370 1
  1383 1370 1371 2
  1384 1372 1379 1
  1385 1372 1373 1
  1386 1373 1374 2
  1387 1373 1375 2
  1388 1376 1368 1
  1389 1378 1372 1
  1390 1351 1368 am
  1391 1380 1381 1
  1392 1381 1382 1
  1393 1381 1388 1
  1394 1381 1384 1
  1395 1382 1383 2
  1396 1384 1386 1
  1397 1384 1389 1
  1398 1384 1385 1
  1399 1385 1390 1
  1400 1385 1391 1
  1401 1385 1392 1
  1402 1386 1394 1
  1403 1386 1395 1
  1404 1386 1393 1
  1405 1387 1380 1
  1406 1370 1380 am
  1407 1396 1397 1
  1408 1397 1405 1
  1409 1397 1398 1
  1410 1397 1400 1
  1411 1398 1399 2
  1412 1400 1401 1
  1413 1400 1407 1
  1414 1401 1403 1
  1415 1401 1408 1
  1416 1401 1402 1
  1417 1402 1409 1
  1418 1402 1411 1
  1419 1402 1410 1
  1420 1403 1412 1
  1421 1403 1413 1
  1422 1403 1414 1
  1423 1404 1396 1
  1424 1406 1400 1
  1425 1382 1396 am
  1426 1415 1416 1
  1427 1416 1422 1
  1428 1416 1419 1
  1429 1416 1417 1
  1430 1417 1418 2
  1431 1419 1424 1
  1432 1419 1420 1
  1433 1421 1415 1
  1434 1423 1419 1
  1435 1425 1420 1
  1436 1398 1415 am
  1437 1426 1427 1
  1438 1427 1428 1
  1439 1427 1434 1
  1440 1427 1430 1
  1441 1428 1429 2
  1442 1430 1432 1
  1443 1430 1435 1
  1444 1430 1431 1
  1445 1431 1436 1
  1446 1431 1437 1
  1447 1431 1438 1
  1448 1432 1440 1
  1449 1432 1441 1
  1450 1432 1439 1
  1451 1433 1426 1
  1452 1417 1426 am
  1453 1442 1443 1
  1454 1443 1450 1
  1455 1443 1446 1
  1456 1443 1444 1
  1457 1444 1445 2
  1458 1446 1451 1
  1459 1446 1447 1
  1460 1446 1448 1
  1461 1447 1453 1
  1462 1447 1454 1
  1463 1447 1455 1
  1464 1448 1452 1
  1465 1449 1442 1
  1466 1428 1442 am
  1467 1456 1457 1
  1468 1457 1462 1
  1469 1457 1460 1
  1470 1457 1458 1
  1471 1458 1459 2
  1472 1460 1463 1
  1473 1460 1464 1
  1474 1460 1465 1
  1475 1461 1456 1
  1476 1444 1456 am
  1477 1466 1467 1
  1478 1467 1470 1
  1479 1467 1468 1
  1480 1467 1473 1
  1481 1468 1469 2
  1482 1470 1475 1
  1483 1470 1471 1
  1484 1472 1466 1
  1485 1474 1470 1
  1486 1476 1471 1
  1487 1458 1466 am
  1488 1477 1478 1
  1489 1478 1486 1
  1490 1478 1481 1
  1491 1478 1479 1
  1492 1479 1480 2
  1493 1481 1487 1
  1494 1481 1483 1
  1495 1481 1482 1
  1496 1482 1489 1
  1497 1483 1490 1
  1498 1483 1491 1
  1499 1483 1492 1
  1500 1484 1482 1
  1501 1484 1493 1
  1502 1484 1494 1
  1503 1484 1495 1
  1504 1485 1477 1
  1505 1488 1482 1
  1506 1468 1477 am
  1507 1496 1497 1
  1508 1497 1498 1
  1509 1497 1506 1
  1510 1497 1500 1
  1511 1498 1499 2
  1512 1500 1508 1
  1513 1500 1501 1
  1514 1501 1510 1
  1515 1501 1502 1
  1516 1502 1503 2
  1517 1502 1504 2
  1518 1505 1496 1
  1519 1507 1500 1
  1520 1509 1501 1
  1521 1479 1496 am
  1522 1511 1512 1
  1523 1512 1519 1
  1524 1512 1515 1
  1525 1512 1513 1
  1526 1513 1514 2
  1527 1515 1520 1
  1528 1515 1516 1
  1529 1515 1517 1
  1530 1516 1522 1
  1531 1516 1523 1
  1532 1516 1524 1
  1533 1517 1521 1
  1534 1518 1511 1
  1535 1498 1511 am
  1536 1525 1526 1
  1537 1526 1534 1
  1538 1526 1527 1
  1539 1526 1529 1
  1540 1527 1528 2
  1541 1529 1530 1
  1542 1529 1536 1
  1543 1530 1532 1
  1544 1530 1537 1
  1545 1530 1531 1
  1546 1531 1538 1
  1547 1531 1540 1
  1548 1531 1539 1
  1549 1532 1541 1
  1550 1532 1542 1
  1551 1532 1543 1
  1552 1533 1525 1
  1553 1535 1529 1
  1554 1513 1525 am
  1555 1544 1545 1
  1556 1545 1551 1
  1557 1545 1548 1
  1558 1545 1546 1
  1559 1546 1547 2
  1560 1548 1553 1
  1561 1548 1549 1
  1562 1550 1544 1
  1563 1552 1548 1
  1564 1554 1549 1
  1565 1527 1544 am
  1566 1555 1556 1
  1567 1556 1557 1
  1568 1556 1563 1
  1569 1556 1559 1
  1570 1557 1558 2
  1571 1559 1561 1
  1572 1559 1564 1
  1573 1559 1560 1
  1574 1560 1565 1
  1575 1560 1566 1
  1576 1560 1567 1
  1577 1561 1569 1
  1578 1561 1570 1
  1579 1561 1568 1
  1580 1562 1555 1
  1581 1546 1555 am
  1582 1571 1572 1
  1583 1572 1580 1
  1584 1572 1575 1
  1585 1572 1573 1
  1586 1573 1574 2
  1587 1575 1581 1
  1588 1575 1577 1
  1589 1575 1576 1
  1590 1576 1583 1
  1591 1577 1584 1
  1592 1577 1585 1
  1593 1577 1586 1
  1594 1578 1576 1
  1595 1578 1587 1
  1596 1578 1588 1
  1597 1578 1589 1
  1598 1579 1571 1
  1599 1582 1576 1
  1600 1557 1571 am
  1601 1590 1591 1
  1602 1591 1596 1
  1603 1591 1594 1
  1604 1591 1592 1
  1605 1592 1593 2
  1606 1594 1597 1
  1607 1594 1598 1
  1608 1594 1599 1
  1609 1595 1590 1
  1610 1573 1590 am
  1611 1600 1601 1
  1612 1601 1609 1
  1613 1601 1604 1
  1614 1601 1602 1
  1615 1602 1603 2
  1616 1604 1610 1
  1617 1604 1606 1
  1618 1604 1605 1
  1619 1605 1612 1
  1620 1606 1613 1
  1621 1606 1614 1
  1622 1606 1615 1
  1623 1607 1605 1
  1624 1607 1616 1
  1625 1607 1617 1
  1626 1607 1618 1
  1627 1608 1600 1
  1628 1611 1605 1
  1629 1592 1600 am
  1630 1619 1620 1
  1631 1620 1628 1
  1632 1620 1623 1
  1633 1620 1621 1
  1634 1621 1622 2
  1635 1623 1630 1
  1636 1623 1624 1
  1637 1624 1625 2
  1638 1624 1626 2
  1639 1627 1619 1
  1640 1629 1623 1
  1641 1602 1619 am
  1642 1631 1632 1
  1643 1632 1633 1
  1644 1632 1643 1
  1645 1632 1635 1
  1646 1633 1634 2
  1647 1635 1645 1
  1648 1635 1636 1
  1649 1636 1647 1
  1650 1636 1637 1
  1651 1637 1649 1
  1652 1637 1638 1
  1653 1638 1650 1
  1654 1638 1639 2
  1655 1639 1640 2
  1656 1639 1641 2
  1657 1640 1651 1
  1658 1640 1652 1
  1659 1641 1654 1
  1660 1641 1653 1
  1661 1642 1631 1
  1662 1644 1635 1
  1663 1646 1636 1
  1664 1648 1637 1
  1665 1621 1631 am
  1666 1655 1656 1
  1667 1656 1668 1
  1668 1656 1659 1
  1669 1656 1657 1
  1670 1657 1658 2
  1671 1659 1660 1
  1672 1659 1670 1
  1673 1660 1661 ar
  1674 1660 1662 ar
  1675 1661 1671 1
  1676 1661 1663 ar
  1677 1662 1664 ar
  1678 1662 1672 1
  1679 1663 1673 1
  1680 1663 1665 ar
  1681 1664 1665 ar
  1682 1664 1674 1
  1683 1665 1666 1
  1684 1666 1675 1
  1685 1667 1655 1
  1686 1669 1659 1
  1687 1633 1655 am
  1688 1676 1677 1
  1689 1677 1685 1
  1690 1677 1678 1
  1691 1677 1680 1
  1692 1678 1679 2
  1693 1680 1681 1
  1694 1680 1687 1
  1695 1681 1683 1
  1696 1681 1688 1
  1697 1681 1682 1
  1698 1682 1689 1
  1699 1682 1691 1
  1700 1682 1690 1
  1701 1683 1692 1
  1702 1683 1693 1
  1703 1683 1694 1
  1704 1684 1676 1
  1705 1686 1680 1
  1706 1657 1676 am
  1707 1695 1696 1
  1708 1696 1701 1
  1709 1696 1699 1
  1710 1696 1697 1
  1711 1697 1698 2
  1712 1699 1702 1
  1713 1699 1703 1
  1714 1699 1704 1
  1715 1700 1695 1
  1716 1678 1695 am
  1717 1705 1706 1
  1718 1706 1714 1
  1719 1706 1709 1
  1720 1706 1707 1
  1721 1707 1708 2
  1722 1709 1715 1
  1723 1709 1711 1
  1724 1709 1710 1
  1725 1710 1717 1
  1726 1711 1718 1
  1727 1711 1719 1
  1728 1711 1720 1
  1729 1712 1710 1
  1730 1712 1721 1
  1731 1712 1722 1
  1732 1712 1723 1
  1733 1713 1705 1
  1734 1716 1710 1
  1735 1697 1705 am
  1736 1724 1725 1
  1737 1725 1732 1
  1738 1725 1728 1
  1739 1725 1726 1
  1740 1726 1727 2
  1741 1728 1733 1
  1742 1728 1729 1
  1743 1728 1730 1
  1744 1729 1735 1
  1745 1729 1736 1
  1746 1729 1737 1
  1747 1730 1734 1
  1748 1731 1724 1
  1749 1707 1724 am
  1750 1738 1739 1
  1751 1739 1742 1
  1752 1739 1740 1
  1753 1739 1745 1
  1754 1740 1741 2
  1755 1742 1747 1
  1756 1742 1743 1
  1757 1744 1738 1
  1758 1746 1742 1
  1759 1748 1743 1
  1760 1726 1738 am
  1761 1749 1750 1
  1762 1749 1755 1
  1763 1750 1756 1
  1764 1750 1751 1
  1765 1750 1753 1
  1766 1751 1752 2
  1767 1753 1758 1
  1768 1753 1754 1
  1769 1754 1755 1
  1770 1754 1760 1
  1771 1755 1762 1
  1772 1757 1753 1
  1773 1759 1754 1
  1774 1761 1755 1
  1775 1740 1749 am
  1776 1763 1764 1
  1777 1764 1775 1
  1778 1764 1767 1
  1779 1764 1765 1
  1780 1765 1766 2
  1781 1767 1777 1
  1782 1767 1768 1
  1783 1768 1769 ar
  1784 1768 1770 ar
  1785 1769 1778 1
  1786 1769 1771 ar
  1787 1770 1772 ar
  1788 1770 1779 1
  1789 1771 1780 1
  1790 1771 1773 ar
  1791 1772 1773 ar
  1792 1772 1781 1
  1793 1773 1782 1
  1794 1774 1763 1
  1795 1776 1767 1
  1796 1751 1763 am
  1797 1783 1784 1
  1798 1784 1785 1
  1799 1784 1795 1
  1800 1784 1787 1
  1801 1785 1786 2
  1802 1787 1797 1
  1803 1787 1788 1
  1804 1788 1799 1
  1805 1788 1789 1
  1806 1789 1801 1
  1807 1789 1790 1
  1808 1790 1802 1
  1809 1790 1791 2
  1810 1791 1792 2
  1811 1791 1793 2
  1812 1792 1803 1
  1813 1792 1804 1
  1814 1793 1806 1
  1815 1793 1805 1
  1816 1794 1783 1
  1817 1796 1787 1
  1818 1798 1788 1
  1819 1800 1789 1
  1820 1765 1783 am
  1821 1807 1808 1
  1822 1808 1820 1
  1823 1808 1811 1
  1824 1808 1809 1
  1825 1809 1810 2
  1826 1811 1812 1
  1827 1811 1822 1
  1828 1812 1813 ar
  1829 1812 1814 ar
  1830 1813 1823 1
  1831 1813 1815 ar
  1832 1814 1816 ar
  1833 1814 1824 1
  1834 1815 1825 1
  1835 1815 1817 ar
  1836 1816 1817 ar
  1837 1816 1826 1
  1838 1817 1818 1
  1839 1818 1827 1
  1840 1819 1807 1
  1841 1821 1811 1
  1842 1785 1807 am
  1843 1828 1829 1
  1844 1829 1838 1
  1845 1829 1832 1
  1846 1829 1830 1
  1847 1830 1831 2
  1848 1832 1840 1
  1849 1832 1833 1
  1850 1833 1842 1
  1851 1833 1834 1
  1852 1834 1836 2
  1853 1834 1835 am
  1854 1835 1843 1
  1855 1835 1844 1
  1856 1837 1828 1
  1857 1839 1832 1
  1858 1841 1833 1
  1859 1809 1828 am
  1860 1845 1846 1
  1861 1846 1849 1
  1862 1846 1847 1
  1863 1846 1852 1
  1864 1847 1848 2
  1865 1849 1854 1
  1866 1849 1850 1
  1867 1851 1845 1
  1868 1853 1849 1
  1869 1855 1850 1
  1870 1830 1845 am
  1871 1856 1857 1
  1872 1857 1865 1
  1873 1857 1858 1
  1874 1857 1860 1
  1875 1858 1859 2
  1876 1860 1861 1
  1877 1860 1867 1
  1878 1861 1863 1
  1879 1861 1868 1
  1880 1861 1862 1
  1881 1862 1869 1
  1882 1862 1871 1
  1883 1862 1870 1
  1884 1863 1872 1
  1885 1863 1873 1
  1886 1863 1874 1
  1887 1864 1856 1
  1888 1866 1860 1
  1889 1847 1856 am
  1890 1875 1876 1
  1891 1876 1884 1
  1892 1876 1879 1
  1893 1876 1877 1
  1894 1877 1878 2
  1895 1879 1886 1
  1896 1879 1880 1
  1897 1880 1888 1
  1898 1880 1881 1
  1899 1881 1882 1
  1900 1882 1889 1
  1901 1882 1890 1
  1902 1882 1891 1
  1903 1883 1875 1
  1904 1885 1879 1
  1905 1887 1880 1
  1906 1858 1875 am
  1907 1892 1893 1
  1908 1893 1900 1
  1909 1893 1896 1
  1910 1893 1894 1
  1911 1894 1895 2
  1912 1896 1901 1
  1913 1896 1897 1
  1914 1896 1898 1
  1915 1897 1903 1
  1916 1897 1904 1
  1917 1897 1905 1
  1918 1898 1902 1
  1919 1899 1892 1
  1920 1877 1892 am
  1921 1906 1907 1
  1922 1907 1908 1
  1923 1907 1918 1
  1924 1907 1910 1
  1925 1908 1909 2
  1926 1910 1920 1
  1927 1910 1911 1
  1928 1911 1922 1
  1929 1911 1912 1
  1930 1912 1924 1
  1931 1912 1913 1
  1932 1913 1925 1
  1933 1913 1914 2
  1934 1914 1915 2
  1935 1914 1916 2
  1936 1915 1926 1
  1937 1915 1927 1
  1938 1916 1929 1
  1939 1916 1928 1
  1940 1917 1906 1
  1941 1919 1910 1
  1942 1921 1911 1
  1943 1923 1912 1
  1944 1894 1906 am
  1945 1930 1931 1
  1946 1931 1936 1
  1947 1931 1934 1
  1948 1931 1932 1
  1949 1932 1933 2
  1950 1934 1937 1
  1951 1934 1938 1
  1952 1934 1939 1
  1953 1935 1930 1
  1954 1908 1930 am
  1955 1940 1941 1
  1956 1941 1942 1
  1957 1941 1952 1
  1958 1941 1944 1
  1959 1942 1943 2
  1960 1944 1954 1
  1961 1944 1945 1
  1962 1945 1956 1
  1963 1945 1946 1
  1964 1946 1958 1
  1965 1946 1947 1
  1966 1947 1959 1
  1967 1947 1948 2
  1968 1948 1949 2
  1969 1948 1950 2
  1970 1949 1960 1
  1971 1949 1961 1
  1972 1950 1963 1
  1973 1950 1962 1
  1974 1951 1940 1
  1975 1953 1944 1
  1976 1955 1945 1
  1977 1957 1946 1
  1978 1932 1940 am
  1979 1964 1965 1
  1980 1965 1970 1
  1981 1965 1968 1
  1982 1965 1966 1
  1983 1966 1967 2
  1984 1968 1971 1
  1985 1968 1972 1
  1986 1968 1973 1
  1987 1969 1964 1
  1988 1942 1964 am
  1989 1974 1975 1
  1990 1975 1984 1
  1991 1975 1978 1
  1992 1975 1976 1
  1993 1976 1977 2
  1994 1978 1986 1
  1995 1978 1979 1
  1996 1979 1988 1
  1997 1979 1980 1
  1998 1980 1990 1
  1999 1980 1981 1
  2000 1981 1992 1
  2001 1981 1982 1
  2002 1982 1993 1
  2003 1982 1994 1
  2004 1982 1995 1
  2005 1983 1974 1
  2006 1985 1978 1
  2007 1987 1979 1
  2008 1989 1980 1
  2009 1991 1981 1
  2010 1966 1974 am
  2011 1996 1997 1
  2012 1997 1998 1
  2013 1997 2004 1
  2014 1997 2000 1
  2015 1998 1999 2
  2016 2000 2002 1
  2017 2000 2005 1
  2018 2000 2001 1
  2019 2001 2006 1
  2020 2001 2007 1
  2021 2001 2008 1
  2022 2002 2010 1
  2023 2002 2011 1
  2024 2002 2009 1
  2025 2003 1996 1
  2026 1976 1996 am
  2027 2012 2013 1
  2028 2013 2021 1
  2029 2013 2016 1
  2030 2013 2014 1
  2031 2014 2015 2
  2032 2016 2022 1
  2033 2016 2018 1
  2034 2016 2017 1
  2035 2017 2024 1
  2036 2018 2025 1
  2037 2018 2026 1
  2038 2018 2027 1
  2039 2019 2017 1
  2040 2019 2028 1
  2041 2019 2029 1
  2042 2019 2030 1
  2043 2020 2012 1
  2044 2023 2017 1
  2045 1998 2012 am
  2046 2031 2032 1
  2047 2032 2040 1
  2048 2032 2035 1
  2049 2032 2033 1
  2050 2033 2034 2
  2051 2035 2041 1
  2052 2035 2037 1
  2053 2035 2036 1
  2054 2036 2043 1
  2055 2037 2044 1
  2056 2037 2045 1
  2057 2037 2046 1
  2058 2038 2036 1
  2059 2038 2047 1
  2060 2038 2048 1
  2061 2038 2049 1
  2062 2039 2031 1
  2063 2042 2036 1
  2064 2014 2031 am
  2065 2050 2051 1
  2066 2051 2057 1
  2067 2051 2054 1
  2068 2051 2052 1
  2069 2052 2053 2
  2070 2054 2059 1
  2071 2054 2055 1
  2072 2056 2050 1
  2073 2058 2054 1
  2074 2060 2055 1
  2075 2033 2050 am
  2076 2061 2062 1
  2077 2062 2069 1
  2078 2062 2065 1
  2079 2062 2063 1
  2080 2063 2064 2
  2081 2065 2070 1
  2082 2065 2066 1
  2083 2065 2067 1
  2084 2066 2072 1
  2085 2066 2073 1
  2086 2066 2074 1
  2087 2067 2071 1
  2088 2068 2061 1
  2089 2052 2061 am
  2090 2075 2076 1
  2091 2076 2077 1
  2092 2076 2083 1
  2093 2076 2079 1
  2094 2077 2078 2
  2095 2079 2081 1
  2096 2079 2084 1
  2097 2079 2080 1
  2098 2080 2085 1
  2099 2080 2086 1
  2100 2080 2087 1
  2101 2081 2089 1
  2102 2081 2090 1
  2103 2081 2088 1
  2104 2082 2075 1
  2105 2063 2075 am
  2106 2091 2092 1
  2107 2092 2095 1
  2108 2092 2106 1
  2109 2092 2093 1
  2110 2093 2094 2
  2111 2095 2108 1
  2112 2095 2096 1
  2113 2096 2097 ar
  2114 2096 2098 ar
  2115 2097 2109 1
  2116 2097 2101 ar
  2117 2098 2099 ar
  2118 2098 2100 ar
  2119 2099 2101 ar
  2120 2099 2102 ar
  2121 2100 2103 ar
  2122 2100 2111 1
  2123 2101 2110 1
  2124 2102 2112 1
  2125 2102 2104 ar
  2126 2103 2104 ar
  2127 2103 2113 1
  2128 2104 2114 1
  2129 2105 2091 1
  2130 2107 2095 1
  2131 2077 2091 am
  2132 2115 2116 1
  2133 2116 2121 1
  2134 2116 2119 1
  2135 2116 2117 1
  2136 2117 2118 2
  2137 2119 2122 1
  2138 2119 2123 1
  2139 2119 2124 1
  2140 2120 2115 1
  2141 2093 2115 am
  2142 2125 2126 1
  2143 2126 2134 1
  2144 2126 2129 1
  2145 2126 2127 1
  2146 2127 2128 2
  2147 2129 2135 1
  2148 2129 2131 1
  2149 2129 2130 1
  2150 2130 2137 1
  2151 2131 2138 1
  2152 2131 2139 1
  2153 2131 2140 1
  2154 2132 2130 1
  2155 2132 2141 1
  2156 2132 2142 1
  2157 2132 2143 1
  2158 2133 2125 1
  2159 2136 2130 1
  2160 2117 2125 am
  2161 2144 2145 1
  2162 2145 2148 1
  2163 2145 2146 1
  2164 2145 2151 1
  2165 2146 2147 2
  2166 2148 2153 1
  2167 2148 2149 1
  2168 2150 2144 1
  2169 2152 2148 1
  2170 2154 2149 1
  2171 2127 2144 am
  2172 2155 2156 1
  2173 2156 2161 1
  2174 2156 2159 1
  2175 2156 2157 1
  2176 2157 2158 2
  2177 2159 2162 1
  2178 2159 2163 1
  2179 2159 2164 1
  2180 2160 2155 1
  2181 2146 2155 am
  2182 2165 2166 1
  2183 2166 2174 1
  2184 2166 2167 1
  2185 2166 2169 1
  2186 2167 2168 2
  2187 2169 2170 1
  2188 2169 2176 1
  2189 2170 2172 1
  2190 2170 2177 1
  2191 2170 2171 1
  2192 2171 2178 1
  2193 2171 2180 1
  2194 2171 2179 1
  2195 2172 2181 1
  2196 2172 2182 1
  2197 2172 2183 1
  2198 2173 2165 1
  2199 2175 2169 1
  2200 2157 2165 am
  2201 2184 2185 1
  2202 2185 2186 1
  2203 2185 2192 1
  2204 2185 2188 1
  2205 2186 2187 2
  2206 2188 2190 1
  2207 2188 2193 1
  2208 2188 2189 1
  2209 2189 2194 1
  2210 2189 2195 1
  2211 2189 2196 1
  2212 2190 2198 1
  2213 2190 2199 1
  2214 2190 2197 1
  2215 2191 2184 1
  2216 2167 2184 am
  2217 2200 2201 1
  2218 2201 2204 1
  2219 2201 2202 1
  2220 2201 2207 1
  2221 2202 2203 2
  2222 2204 2209 1
  2223 2204 2205 1
  2224 2206 2200 1
  2225 2208 2204 1
  2226 2210 2205 1
  2227 2186 2200 am
  2228 2211 2212 1
  2229 2212 2223 1
  2230 2212 2215 1
  2231 2212 2213 1
  2232 2213 2214 2
  2233 2215 2225 1
  2234 2215 2216 1
  2235 2216 2217 ar
  2236 2216 2218 ar
  2237 2217 2226 1
  2238 2217 2219 ar
  2239 2218 2220 ar
  2240 2218 2227 1
  2241 2219 2228 1
  2242 2219 2221 ar
  2243 2220 2221 ar
  2244 2220 2229 1
  2245 2221 2230 1
  2246 2222 2211 1
  2247 2224 2215 1
  2248 2202 2211 am
  2249 2231 2232 1
  2250 2232 2240 1
  2251 2232 2233 1
  2252 2232 2235 1
  2253 2233 2234 2
  2254 2235 2236 1
  2255 2235 2242 1
  2256 2236 2238 1
  2257 2236 2243 1
  2258 2236 2237 1
  2259 2237 2244 1
  2260 2237 2246 1
  2261 2237 2245 1
  2262 2238 2247 1
  2263 2238 2248 1
  2264 2238 2249 1
  2265 2239 2231 1
  2266 2241 2235 1
  2267 2213 2231 am
  2268 2250 2251 1
  2269 2250 2256 1
  2270 2251 2257 1
  2271 2251 2252 1
  2272 2251 2254 1
  2273 2252 2253 2
  2274 2254 2259 1
  2275 2254 2255 1
  2276 2255 2256 1
  2277 2255 2261 1
  2278 2256 2263 1
  2279 2258 2254 1
  2280 2260 2255 1
  2281 2262 2256 1
  2282 2233 2250 am
  2283 2264 2265 1
  2284 2265 2273 1
  2285 2265 2268 1
  2286 2265 2266 1
  2287 2266 2267 2
  2288 2268 2274 1
  2289 2268 2270 1
  2290 2268 2269 1
  2291 2269 2276 1
  2292 2270 2277 1
  2293 2270 2278 1
  2294 2270 2279 1
  2295 2271 2269 1
  2296 2271 2280 1
  2297 2271 2281 1
  2298 2271 2282 1
  2299 2272 2264 1
  2300 2275 2269 1
  2301 2252 2264 am
  2302 2283 2284 1
  2303 2284 2292 1
  2304 2284 2287 1
  2305 2284 2285 1
  2306 2285 2286 2
  2307 2287 2294 1
  2308 2287 2288 1
  2309 2288 2296 1
  2310 2288 2289 1
  2311 2289 2290 1
  2312 2290 2297 1
  2313 2290 2298 1
  2314 2290 2299 1
  2315 2291 2283 1
  2316 2293 2287 1
  2317 2295 2288 1
  2318 2266 2283 am
  2319 2300 2301 1
  2320 2301 2309 1
  2321 2301 2304 1
  2322 2301 2302 1
  2323 2302 2303 2
  2324 2304 2311 1
  2325 2304 2305 1
  2326 2305 2313 1
  2327 2305 2306 1
  2328 2306 2307 1
  2329 2307 2314 1
  2330 2307 2315 1
  2331 2307 2316 1
  2332 2308 2300 1
  2333 2310 2304 1
  2334 2312 2305 1
  2335 2285 2300 am
  2336 2317 2318 1
  2337 2317 2327 1
  2338 2318 2319 1
  2339 2318 2321 1
  2340 2318 2328 1
  2341 2319 2320 2
  2342 2321 2322 1
  2343 2321 2329 1
  2344 2321 2330 1
  2345 2322 2323 ar
  2346 2322 2324 ar
  2347 2323 2326 ar
  2348 2323 2331 1
  2349 2324 2325 ar
  2350 2325 2326 ar
  2351 2325 2332 1
  2352 2326 2333 1
  2353 2302 2317 am
  2354 2334 2335 1
  2355 2335 2338 1
  2356 2335 2349 1
  2357 2335 2336 1
  2358 2336 2337 2
  2359 2338 2351 1
  2360 2338 2339 1
  2361 2339 2340 ar
  2362 2339 2341 ar
  2363 2340 2352 1
  2364 2340 2344 ar
  2365 2341 2342 ar
  2366 2341 2343 ar
  2367 2342 2344 ar
  2368 2342 2345 ar
  2369 2343 2346 ar
  2370 2343 2354 1
  2371 2344 2353 1
  2372 2345 2355 1
  2373 2345 2347 ar
  2374 2346 2347 ar
  2375 2346 2356 1
  2376 2347 2357 1
  2377 2348 2334 1
  2378 2350 2338 1
  2379 2334 2319 am
  2380 2358 2359 1
[truncated: 104,225 more chars]
