# Supplementary material for: The pocketome of G-protein-coupled receptors reveals previously untargeted allosteric sites
Source: Nat Commun. 2022 May 10;13:2567. doi: 10.1038/s41467-022-29609-6 (PMC9091257; doi:10.1038/s41467-022-29609-6)
Supplement: Supplementary file 4 — Supplementary Data 1 [file 41467_2022_29609_MOESM4_ESM.zip › docking_files/2y03/mols.mol2]

# TRIPOS MOL2 file generated by SEED

@<TRIPOS>MOLECULE
methanamine
 8 7 0 0 0
****
USER_CHARGES
INVALID_CHARGES
Pose:   1 Cluster:   1 Fr_nu: 1269290 TotEn:   -68.77
@<TRIPOS>ATOM
      1 C1        -76.8060  -16.4843  -56.4925 C.3    1 LIG       0.04000
      2 N1        -76.9813  -17.8739  -56.9568 N.4    1 LIG      -0.30000
      3 H1        -76.9008  -15.8280  -57.3595 H      1 LIG       0.09000
      4 H2        -77.5849  -16.2772  -55.7562 H      1 LIG       0.09000
      5 H3        -75.8128  -16.4040  -56.0464 H      1 LIG       0.09000
      6 H4        -76.9018  -18.5420  -56.1789 H      1 LIG       0.33000
      7 H5        -76.2708  -18.1274  -57.6561 H      1 LIG       0.33000
      8 H6        -77.9043  -18.0109  -57.3895 H      1 LIG       0.33000
@<TRIPOS>BOND
      1       1       2 1
      2       1       3 1
      3       1       4 1
      4       1       5 1
      5       2       6 1
      6       2       7 1
      7       2       8 1
@<TRIPOS>ALT_TYPE
CGenFF_4.0_ALT_TYPE_SET
CGenFF_4.0 1 CG334 2 NG3P3 3 HGA3 4 HGA3 5 HGA3 6 HGP2 7 HGP2 8 HGP2
@<TRIPOS>MOLECULE
methanamine
 8 7 0 0 0
****
USER_CHARGES
INVALID_CHARGES
Pose:   2 Cluster:   2 Fr_nu: 1299905 TotEn:   -67.63
@<TRIPOS>ATOM
      1 C1        -77.2225  -17.1874  -57.4189 C.3    1 LIG       0.04000
      2 N1        -77.6906  -18.5804  -57.5516 N.4    1 LIG      -0.30000
      3 H1        -77.5724  -16.6329  -58.2916 H      1 LIG       0.09000
      4 H2        -77.6451  -16.7791  -56.4989 H      1 LIG       0.09000
      5 H3        -76.1318  -17.2042  -57.3762 H      1 LIG       0.09000
      6 H4        -77.3894  -19.1548  -56.7535 H      1 LIG       0.33000
      7 H5        -77.3217  -19.0196  -58.4055 H      1 LIG       0.33000
      8 H6        -78.7170  -18.6282  -57.5975 H      1 LIG       0.33000
@<TRIPOS>BOND
      1       1       2 1
      2       1       3 1
      3       1       4 1
      4       1       5 1
      5       2       6 1
      6       2       7 1
      7       2       8 1
@<TRIPOS>ALT_TYPE
CGenFF_4.0_ALT_TYPE_SET
CGenFF_4.0 1 CG334 2 NG3P3 3 HGA3 4 HGA3 5 HGA3 6 HGP2 7 HGP2 8 HGP2
@<TRIPOS>MOLECULE
methanamine
 8 7 0 0 0
****
USER_CHARGES
INVALID_CHARGES
Pose:   3 Cluster:   3 Fr_nu: 248370 TotEn:   -66.53
@<TRIPOS>ATOM
      1 C1        -79.7861  -23.2567  -55.8422 C.3    1 LIG       0.04000
      2 N1        -78.9228  -22.2299  -56.4567 N.4    1 LIG      -0.30000
      3 H1        -79.8963  -24.0728  -56.5587 H      1 LIG       0.09000
      4 H2        -79.2981  -23.6001  -54.9280 H      1 LIG       0.09000
      5 H3        -80.7504  -22.7945  -55.6226 H      1 LIG       0.09000
      6 H4        -78.7819  -21.4311  -55.8244 H      1 LIG       0.33000
      7 H5        -79.3340  -21.8669  -57.3269 H      1 LIG       0.33000
      8 H6        -77.9950  -22.6094  -56.6875 H      1 LIG       0.33000
@<TRIPOS>BOND
      1       1       2 1
      2       1       3 1
      3       1       4 1
      4       1       5 1
      5       2       6 1
      6       2       7 1
      7       2       8 1
@<TRIPOS>ALT_TYPE
CGenFF_4.0_ALT_TYPE_SET
CGenFF_4.0 1 CG334 2 NG3P3 3 HGA3 4 HGA3 5 HGA3 6 HGP2 7 HGP2 8 HGP2
@<TRIPOS>MOLECULE
methanamine
 8 7 0 0 0
****
USER_CHARGES
INVALID_CHARGES
Pose:   4 Cluster:   4 Fr_nu: 246776 TotEn:   -63.31
@<TRIPOS>ATOM
      1 C1        -78.5290  -22.5260  -57.3706 C.3    1 LIG       0.04000
      2 N1        -79.1332  -21.1883  -57.2196 N.4    1 LIG      -0.30000
      3 H1        -78.7972  -22.9040  -58.3588 H      1 LIG       0.09000
      4 H2        -77.4472  -22.4171  -57.2721 H      1 LIG       0.09000
      5 H3        -78.9324  -23.1655  -56.5832 H      1 LIG       0.09000
      6 H4        -78.9136  -20.7791  -56.3020 H      1 LIG       0.33000
      7 H5        -80.1576  -21.2287  -57.3032 H      1 LIG       0.33000
      8 H6        -78.7892  -20.5383  -57.9387 H      1 LIG       0.33000
@<TRIPOS>BOND
      1       1       2 1
      2       1       3 1
      3       1       4 1
      4       1       5 1
      5       2       6 1
      6       2       7 1
      7       2       8 1
@<TRIPOS>ALT_TYPE
CGenFF_4.0_ALT_TYPE_SET
CGenFF_4.0 1 CG334 2 NG3P3 3 HGA3 4 HGA3 5 HGA3 6 HGP2 7 HGP2 8 HGP2
@<TRIPOS>MOLECULE
methanamine
 8 7 0 0 0
****
USER_CHARGES
INVALID_CHARGES
Pose:   5 Cluster:   5 Fr_nu: 1272815 TotEn:   -62.96
@<TRIPOS>ATOM
      1 C1        -77.9581  -22.5235  -58.4334 C.3    1 LIG       0.04000
      2 N1        -78.1740  -22.8468  -57.0100 N.4    1 LIG      -0.30000
      3 H1        -78.5334  -23.2352  -59.0285 H      1 LIG       0.09000
      4 H2        -78.3044  -21.5018  -58.6003 H      1 LIG       0.09000
      5 H3        -76.8896  -22.6143  -58.6382 H      1 LIG       0.09000
      6 H4        -77.6537  -22.2057  -56.3968 H      1 LIG       0.33000
      7 H5        -77.8641  -23.8031  -56.7921 H      1 LIG       0.33000
      8 H6        -79.1686  -22.7783  -56.7567 H      1 LIG       0.33000
@<TRIPOS>BOND
      1       1       2 1
      2       1       3 1
      3       1       4 1
      4       1       5 1
      5       2       6 1
      6       2       7 1
      7       2       8 1
@<TRIPOS>ALT_TYPE
CGenFF_4.0_ALT_TYPE_SET
CGenFF_4.0 1 CG334 2 NG3P3 3 HGA3 4 HGA3 5 HGA3 6 HGP2 7 HGP2 8 HGP2
@<TRIPOS>MOLECULE
methanamine
 8 7 0 0 0
****
USER_CHARGES
INVALID_CHARGES
Pose:   6 Cluster:   6 Fr_nu: 247968 TotEn:   -61.20
@<TRIPOS>ATOM
      1 C1        -80.6644  -22.9566  -54.6372 C.3    1 LIG       0.04000
      2 N1        -79.4114  -22.6384  -55.3486 N.4    1 LIG      -0.30000
      3 H1        -80.9537  -23.9734  -54.9089 H      1 LIG       0.09000
      4 H2        -80.4702  -22.8765  -53.5660 H      1 LIG       0.09000
      5 H3        -81.4206  -22.2357  -54.9541 H      1 LIG       0.09000
      6 H4        -79.0878  -21.6869  -55.1307 H      1 LIG       0.33000
      7 H5        -79.5343  -22.6976  -56.3681 H      1 LIG       0.33000
      8 H6        -78.6577  -23.2887  -55.0893 H      1 LIG       0.33000
@<TRIPOS>BOND
      1       1       2 1
      2       1       3 1
      3       1       4 1
      4       1       5 1
      5       2       6 1
      6       2       7 1
      7       2       8 1
@<TRIPOS>ALT_TYPE
CGenFF_4.0_ALT_TYPE_SET
CGenFF_4.0 1 CG334 2 NG3P3 3 HGA3 4 HGA3 5 HGA3 6 HGP2 7 HGP2 8 HGP2
@<TRIPOS>MOLECULE
methanamine
 8 7 0 0 0
****
USER_CHARGES
INVALID_CHARGES
Pose:   7 Cluster:   7 Fr_nu: 1261873 TotEn:   -59.31
@<TRIPOS>ATOM
      1 C1        -77.7129  -19.8848  -59.5868 C.3    1 LIG       0.04000
      2 N1        -78.1925  -19.6697  -58.2080 N.4    1 LIG      -0.30000
      3 H1        -77.7855  -20.9522  -59.8029 H      1 LIG       0.09000
      4 H2        -78.3502  -19.3043  -60.2566 H      1 LIG       0.09000
      5 H3        -76.6770  -19.5439  -59.6370 H      1 LIG       0.09000
      6 H4        -78.1475  -18.6763  -57.9460 H      1 LIG       0.33000
      7 H5        -77.6264  -20.1949  -57.5285 H      1 LIG       0.33000
      8 H6        -79.1688  -19.9746  -58.0989 H      1 LIG       0.33000
@<TRIPOS>BOND
      1       1       2 1
      2       1       3 1
      3       1       4 1
      4       1       5 1
      5       2       6 1
      6       2       7 1
      7       2       8 1
@<TRIPOS>ALT_TYPE
CGenFF_4.0_ALT_TYPE_SET
CGenFF_4.0 1 CG334 2 NG3P3 3 HGA3 4 HGA3 5 HGA3 6 HGP2 7 HGP2 8 HGP2
@<TRIPOS>MOLECULE
methanol
 6 5 0 0 0
****
USER_CHARGES
INVALID_CHARGES
Pose:   1 Cluster:   1 Fr_nu: 865061 TotEn:   -14.64
@<TRIPOS>ATOM
      1 C1        -65.8345  -11.6041  -37.6542 C.3    1 LIG      -0.04000
      2 O1        -66.0105  -10.2005  -37.5961 O.3    1 LIG      -0.65000
      3 H1        -65.6813  -11.9102  -38.6920 H      1 LIG       0.09000
      4 H2        -66.7175  -12.1003  -37.2435 H      1 LIG       0.09000
      5 H3        -64.9574  -11.8772  -37.0629 H      1 LIG       0.09000
      6 H4        -66.1434   -9.9679  -36.6612 H      1 LIG       0.42000
@<TRIPOS>BOND
      1       1       2 1
      2       1       3 1
      3       1       4 1
      4       1       5 1
      5       2       6 1
@<TRIPOS>ALT_TYPE
CGenFF_4.0_ALT_TYPE_SET
CGenFF_4.0 1 CG331 2 OG311 3 HGA3 4 HGA3 5 HGA3 6 HGP1
@<TRIPOS>MOLECULE
methanol
 6 5 0 0 0
****
USER_CHARGES
INVALID_CHARGES
Pose:   2 Cluster:   2 Fr_nu: 11221886 TotEn:   -14.48
@<TRIPOS>ATOM
      1 C1        -50.8875  -21.9144  -34.7379 C.3    1 LIG      -0.04000
      2 O1        -49.7166  -21.3774  -34.1505 O.3    1 LIG      -0.65000
      3 H1        -51.3268  -21.1781  -35.4154 H      1 LIG       0.09000
      4 H2        -51.6025  -22.1760  -33.9537 H      1 LIG       0.09000
      5 H3        -50.6229  -22.8123  -35.3013 H      1 LIG       0.09000
      6 H4        -49.3565  -22.0586  -33.5572 H      1 LIG       0.42000
@<TRIPOS>BOND
      1       1       2 1
      2       1       3 1
      3       1       4 1
      4       1       5 1
      5       2       6 1
@<TRIPOS>ALT_TYPE
CGenFF_4.0_ALT_TYPE_SET
CGenFF_4.0 1 CG331 2 OG311 3 HGA3 4 HGA3 5 HGA3 6 HGP1
@<TRIPOS>MOLECULE
methanol
 6 5 0 0 0
****
USER_CHARGES
INVALID_CHARGES
Pose:   3 Cluster:   3 Fr_nu: 8575036 TotEn:   -14.07
@<TRIPOS>ATOM
      1 C1        -66.1199  -10.6555  -37.9739 C.3    1 LIG      -0.04000
      2 O1        -65.1895  -11.7187  -37.8820 O.3    1 LIG      -0.65000
      3 H1        -65.8616  -10.0165  -38.8219 H      1 LIG       0.09000
      4 H2        -66.1035  -10.0748  -37.0481 H      1 LIG       0.09000
      5 H3        -67.1195  -11.0699  -38.1241 H      1 LIG       0.09000
      6 H4        -65.4514  -12.2623  -37.1195 H      1 LIG       0.42000
@<TRIPOS>BOND
      1       1       2 1
      2       1       3 1
      3       1       4 1
      4       1       5 1
      5       2       6 1
@<TRIPOS>ALT_TYPE
CGenFF_4.0_ALT_TYPE_SET
CGenFF_4.0 1 CG331 2 OG311 3 HGA3 4 HGA3 5 HGA3 6 HGP1
@<TRIPOS>MOLECULE
methanol
 6 5 0 0 0
****
USER_CHARGES
INVALID_CHARGES
Pose:   4 Cluster:   4 Fr_nu:  90677 TotEn:   -14.04
@<TRIPOS>ATOM
      1 C1        -58.6979    2.9872  -39.4903 C.3    1 LIG      -0.04000
      2 O1        -58.1717    1.7688  -38.9974 O.3    1 LIG      -0.65000
      3 H1        -57.8782    3.6404  -39.7996 H      1 LIG       0.09000
      4 H2        -59.2893    3.4721  -38.7094 H      1 LIG       0.09000
      5 H3        -59.3371    2.7762  -40.3508 H      1 LIG       0.09000
      6 H4        -58.9279    1.2172  -38.7335 H      1 LIG       0.42000
@<TRIPOS>BOND
      1       1       2 1
      2       1       3 1
      3       1       4 1
      4       1       5 1
      5       2       6 1
@<TRIPOS>ALT_TYPE
CGenFF_4.0_ALT_TYPE_SET
CGenFF_4.0 1 CG331 2 OG311 3 HGA3 4 HGA3 5 HGA3 6 HGP1
@<TRIPOS>MOLECULE
methanol
 6 5 0 0 0
****
USER_CHARGES
INVALID_CHARGES
Pose:   5 Cluster:   5 Fr_nu: 2815404 TotEn:   -13.26
@<TRIPOS>ATOM
      1 C1        -75.5597  -14.6389  -44.3615 C.3    1 LIG      -0.04000
      2 O1        -74.6034  -15.3639  -43.6103 O.3    1 LIG      -0.65000
      3 H1        -75.3481  -13.5694  -44.2867 H      1 LIG       0.09000
      4 H2        -76.5614  -14.8506  -43.9790 H      1 LIG       0.09000
      5 H3        -75.4984  -14.9478  -45.4076 H      1 LIG       0.09000
      6 H4        -74.8240  -16.3067  -43.7011 H      1 LIG       0.42000
@<TRIPOS>BOND
      1       1       2 1
      2       1       3 1
      3       1       4 1
      4       1       5 1
      5       2       6 1
@<TRIPOS>ALT_TYPE
CGenFF_4.0_ALT_TYPE_SET
CGenFF_4.0 1 CG331 2 OG311 3 HGA3 4 HGA3 5 HGA3 6 HGP1
@<TRIPOS>MOLECULE
methanol
 6 5 0 0 0
****
USER_CHARGES
INVALID_CHARGES
Pose:   6 Cluster:   6 Fr_nu: 11006386 TotEn:   -13.23
@<TRIPOS>ATOM
      1 C1        -46.1722   -7.4791  -29.0938 C.3    1 LIG      -0.04000
      2 O1        -45.5370   -7.0196  -30.2727 O.3    1 LIG      -0.65000
      3 H1        -46.7181   -6.6549  -28.6281 H      1 LIG       0.09000
      4 H2        -45.4210   -7.8693  -28.4024 H      1 LIG       0.09000
      5 H3        -46.8729   -8.2757  -29.3549 H      1 LIG       0.09000
      6 H4        -45.0640   -7.7777  -30.6563 H      1 LIG       0.42000
@<TRIPOS>BOND
      1       1       2 1
      2       1       3 1
      3       1       4 1
      4       1       5 1
      5       2       6 1
@<TRIPOS>ALT_TYPE
CGenFF_4.0_ALT_TYPE_SET
CGenFF_4.0 1 CG331 2 OG311 3 HGA3 4 HGA3 5 HGA3 6 HGP1
@<TRIPOS>MOLECULE
methanol
 6 5 0 0 0
****
USER_CHARGES
INVALID_CHARGES
Pose:   7 Cluster:   7 Fr_nu: 371351 TotEn:   -13.07
@<TRIPOS>ATOM
      1 C1        -47.5935   -8.0995  -37.4052 C.3    1 LIG      -0.04000
      2 O1        -48.3910   -7.7029  -36.3047 O.3    1 LIG      -0.65000
      3 H1        -46.5835   -8.3323  -37.0591 H      1 LIG       0.09000
      4 H2        -47.5607   -7.2930  -38.1421 H      1 LIG       0.09000
      5 H3        -48.0341   -8.9893  -37.8611 H      1 LIG       0.09000
      6 H4        -49.2778   -7.5050  -36.6513 H      1 LIG       0.42000
@<TRIPOS>BOND
      1       1       2 1
      2       1       3 1
      3       1       4 1
      4       1       5 1
      5       2       6 1
@<TRIPOS>ALT_TYPE
CGenFF_4.0_ALT_TYPE_SET
CGenFF_4.0 1 CG331 2 OG311 3 HGA3 4 HGA3 5 HGA3 6 HGP1
@<TRIPOS>MOLECULE
methanol
 6 5 0 0 0
****
USER_CHARGES
INVALID_CHARGES
Pose:   8 Cluster:   8 Fr_nu: 11252165 TotEn:   -12.75
@<TRIPOS>ATOM
      1 C1        -47.1012  -22.3988  -35.5417 C.3    1 LIG      -0.04000
      2 O1        -46.0833  -21.8002  -34.7608 O.3    1 LIG      -0.65000
      3 H1        -47.8841  -21.6643  -35.7461 H      1 LIG       0.09000
      4 H2        -47.5199  -23.2530  -35.0034 H      1 LIG       0.09000
      5 H3        -46.6704  -22.7410  -36.4855 H      1 LIG       0.09000
      6 H4        -45.4083  -22.4817  -34.6004 H      1 LIG       0.42000
@<TRIPOS>BOND
      1       1       2 1
      2       1       3 1
      3       1       4 1
      4       1       5 1
      5       2       6 1
@<TRIPOS>ALT_TYPE
CGenFF_4.0_ALT_TYPE_SET
CGenFF_4.0 1 CG331 2 OG311 3 HGA3 4 HGA3 5 HGA3 6 HGP1
@<TRIPOS>MOLECULE
methanol
 6 5 0 0 0
****
USER_CHARGES
INVALID_CHARGES
Pose:   9 Cluster:   9 Fr_nu: 353619 TotEn:   -12.42
@<TRIPOS>ATOM
      1 C1        -47.5735   -8.0951  -37.7269 C.3    1 LIG      -0.04000
      2 O1        -47.9076   -9.2805  -37.0287 O.3    1 LIG      -0.65000
      3 H1        -47.0053   -7.4321  -37.0697 H      1 LIG       0.09000
      4 H2        -48.4877   -7.5981  -38.0613 H      1 LIG       0.09000
      5 H3        -46.9633   -8.3540  -38.5953 H      1 LIG       0.09000
      6 H4        -48.4101   -9.8420  -37.6435 H      1 LIG       0.42000
@<TRIPOS>BOND
      1       1       2 1
      2       1       3 1
      3       1       4 1
      4       1       5 1
      5       2       6 1
@<TRIPOS>ALT_TYPE
CGenFF_4.0_ALT_TYPE_SET
CGenFF_4.0 1 CG331 2 OG311 3 HGA3 4 HGA3 5 HGA3 6 HGP1
@<TRIPOS>MOLECULE
methanol
 6 5 0 0 0
****
USER_CHARGES
INVALID_CHARGES
Pose:  10 Cluster:  10 Fr_nu: 11126862 TotEn:   -12.38
@<TRIPOS>ATOM
      1 C1        -43.1619    2.9127  -44.3125 C.3    1 LIG      -0.04000
      2 O1        -42.8943    1.6203  -43.8000 O.3    1 LIG      -0.65000
      3 H1        -43.4473    2.8364  -45.3646 H      1 LIG       0.09000
      4 H2        -42.2713    3.5379  -44.2100 H      1 LIG       0.09000
      5 H3        -43.9836    3.3567  -43.7457 H      1 LIG       0.09000
      6 H4        -42.6449    1.7293  -42.8664 H      1 LIG       0.42000
@<TRIPOS>BOND
      1       1       2 1
      2       1       3 1
      3       1       4 1
      4       1       5 1
      5       2       6 1
@<TRIPOS>ALT_TYPE
CGenFF_4.0_ALT_TYPE_SET
CGenFF_4.0 1 CG331 2 OG311 3 HGA3 4 HGA3 5 HGA3 6 HGP1
@<TRIPOS>MOLECULE
methanol
 6 5 0 0 0
****
USER_CHARGES
INVALID_CHARGES
Pose:  11 Cluster:  11 Fr_nu: 278776 TotEn:   -11.84
@<TRIPOS>ATOM
      1 C1        -47.4557   -7.9981  -37.8542 C.3    1 LIG      -0.04000
      2 O1        -47.2706   -7.0341  -36.8340 O.3    1 LIG      -0.65000
      3 H1        -47.9503   -8.8794  -37.4384 H      1 LIG       0.09000
      4 H2        -46.4858   -8.2759  -38.2746 H      1 LIG       0.09000
      5 H3        -48.0817   -7.5685  -38.6398 H      1 LIG       0.09000
      6 H4        -46.8298   -6.2686  -37.2409 H      1 LIG       0.42000
@<TRIPOS>BOND
      1       1       2 1
      2       1       3 1
      3       1       4 1
      4       1       5 1
      5       2       6 1
@<TRIPOS>ALT_TYPE
CGenFF_4.0_ALT_TYPE_SET
CGenFF_4.0 1 CG331 2 OG311 3 HGA3 4 HGA3 5 HGA3 6 HGP1
@<TRIPOS>MOLECULE
methanol
 6 5 0 0 0
****
USER_CHARGES
INVALID_CHARGES
Pose:  12 Cluster:  12 Fr_nu:  63457 TotEn:   -11.53
@<TRIPOS>ATOM
      1 C1        -65.8778  -10.7063  -38.0728 C.3    1 LIG      -0.04000
      2 O1        -66.9979   -9.8856  -37.7966 O.3    1 LIG      -0.65000
      3 H1        -65.2511  -10.2264  -38.8285 H      1 LIG       0.09000
      4 H2        -66.2186  -11.6807  -38.4321 H      1 LIG       0.09000
      5 H3        -65.3002  -10.8401  -37.1552 H      1 LIG       0.09000
      6 H4        -67.5288  -10.3443  -37.1232 H      1 LIG       0.42000
@<TRIPOS>BOND
      1       1       2 1
      2       1       3 1
      3       1       4 1
      4       1       5 1
      5       2       6 1
@<TRIPOS>ALT_TYPE
CGenFF_4.0_ALT_TYPE_SET
CGenFF_4.0 1 CG331 2 OG311 3 HGA3 4 HGA3 5 HGA3 6 HGP1
@<TRIPOS>MOLECULE
methanol
 6 5 0 0 0
****
USER_CHARGES
INVALID_CHARGES
Pose:  13 Cluster:  13 Fr_nu: 9541349 TotEn:   -11.51
@<TRIPOS>ATOM
      1 C1        -81.0883  -21.8756  -32.7065 C.3    1 LIG      -0.04000
      2 O1        -81.8836  -22.8093  -33.4136 O.3    1 LIG      -0.65000
      3 H1        -81.6547  -21.4811  -31.8593 H      1 LIG       0.09000
      4 H2        -80.7989  -21.0614  -33.3757 H      1 LIG       0.09000
      5 H3        -80.1910  -22.3791  -32.3391 H      1 LIG       0.09000
      6 H4        -81.3477  -23.1363  -34.1564 H      1 LIG       0.42000
@<TRIPOS>BOND
      1       1       2 1
      2       1       3 1
      3       1       4 1
      4       1       5 1
      5       2       6 1
@<TRIPOS>ALT_TYPE
CGenFF_4.0_ALT_TYPE_SET
CGenFF_4.0 1 CG331 2 OG311 3 HGA3 4 HGA3 5 HGA3 6 HGP1
@<TRIPOS>MOLECULE
methanol
 6 5 0 0 0
****
USER_CHARGES
INVALID_CHARGES
Pose:  14 Cluster:  14 Fr_nu: 1190306 TotEn:   -11.45
@<TRIPOS>ATOM
      1 C1        -46.3783   -8.9254  -38.1111 C.3    1 LIG      -0.04000
      2 O1        -47.0686   -9.8490  -37.2897 O.3    1 LIG      -0.65000
      3 H1        -45.3716   -8.7671  -37.7164 H      1 LIG       0.09000
      4 H2        -46.9245   -7.9789  -38.1355 H      1 LIG       0.09000
      5 H3        -46.3107   -9.3310  -39.1232 H      1 LIG       0.09000
      6 H4        -47.9558   -9.9631  -37.6713 H      1 LIG       0.42000
@<TRIPOS>BOND
      1       1       2 1
      2       1       3 1
      3       1       4 1
      4       1       5 1
      5       2       6 1
@<TRIPOS>ALT_TYPE
CGenFF_4.0_ALT_TYPE_SET
CGenFF_4.0 1 CG331 2 OG311 3 HGA3 4 HGA3 5 HGA3 6 HGP1
@<TRIPOS>MOLECULE
methanol
 6 5 0 0 0
****
USER_CHARGES
INVALID_CHARGES
Pose:  15 Cluster:  15 Fr_nu: 230887 TotEn:   -10.81
@<TRIPOS>ATOM
      1 C1        -82.0484   -6.7873  -45.0956 C.3    1 LIG      -0.04000
      2 O1        -81.5514   -5.4620  -45.1257 O.3    1 LIG      -0.65000
      3 H1        -83.1244   -6.7782  -45.2861 H      1 LIG       0.09000
      4 H2        -81.8445   -7.2318  -44.1181 H      1 LIG       0.09000
      5 H3        -81.5483   -7.3722  -45.8711 H      1 LIG       0.09000
      6 H4        -80.5957   -5.5114  -44.9527 H      1 LIG       0.42000
@<TRIPOS>BOND
      1       1       2 1
      2       1       3 1
      3       1       4 1
      4       1       5 1
      5       2       6 1
@<TRIPOS>ALT_TYPE
CGenFF_4.0_ALT_TYPE_SET
CGenFF_4.0 1 CG331 2 OG311 3 HGA3 4 HGA3 5 HGA3 6 HGP1
@<TRIPOS>MOLECULE
methanol
 6 5 0 0 0
****
USER_CHARGES
INVALID_CHARGES
Pose:  16 Cluster:  16 Fr_nu: 279718 TotEn:   -10.70
@<TRIPOS>ATOM
      1 C1        -47.4557   -7.9981  -37.8542 C.3    1 LIG      -0.04000
      2 O1        -46.6008   -8.5394  -38.8444 O.3    1 LIG      -0.65000
      3 H1        -46.9105   -7.9067  -36.9115 H      1 LIG       0.09000
      4 H2        -48.3229   -8.6504  -37.7240 H      1 LIG       0.09000
      5 H3        -47.7910   -7.0093  -38.1759 H      1 LIG       0.09000
      6 H4        -47.1195   -8.6052  -39.6645 H      1 LIG       0.42000
@<TRIPOS>BOND
      1       1       2 1
      2       1       3 1
      3       1       4 1
      4       1       5 1
      5       2       6 1
@<TRIPOS>ALT_TYPE
CGenFF_4.0_ALT_TYPE_SET
CGenFF_4.0 1 CG331 2 OG311 3 HGA3 4 HGA3 5 HGA3 6 HGP1
@<TRIPOS>MOLECULE
methanol
 6 5 0 0 0
****
USER_CHARGES
INVALID_CHARGES
Pose:  17 Cluster:  17 Fr_nu: 746827 TotEn:   -10.67
@<TRIPOS>ATOM
      1 C1        -70.4620    1.9721  -47.8788 C.3    1 LIG      -0.04000
      2 O1        -70.9740    1.3526  -49.0443 O.3    1 LIG      -0.65000
      3 H1        -71.2885    2.3604  -47.2786 H      1 LIG       0.09000
      4 H2        -69.7901    2.7860  -48.1628 H      1 LIG       0.09000
      5 H3        -69.9085    1.2316  -47.2965 H      1 LIG       0.09000
      6 H4        -70.2120    1.0214  -49.5498 H      1 LIG       0.42000
@<TRIPOS>BOND
      1       1       2 1
      2       1       3 1
      3       1       4 1
      4       1       5 1
      5       2       6 1
@<TRIPOS>ALT_TYPE
CGenFF_4.0_ALT_TYPE_SET
CGenFF_4.0 1 CG331 2 OG311 3 HGA3 4 HGA3 5 HGA3 6 HGP1
@<TRIPOS>MOLECULE
methanol
 6 5 0 0 0
****
USER_CHARGES
INVALID_CHARGES
Pose:  18 Cluster:  18 Fr_nu: 510899 TotEn:   -10.65
@<TRIPOS>ATOM
      1 C1        -47.9445   -8.3410  -37.5665 C.3    1 LIG      -0.04000
      2 O1        -46.7480   -7.7407  -38.0273 O.3    1 LIG      -0.65000
      3 H1        -47.7771   -9.4080  -37.4001 H      1 LIG       0.09000
      4 H2        -48.7346   -8.1966  -38.3078 H      1 LIG       0.09000
      5 H3        -48.2394   -7.8697  -36.6260 H      1 LIG       0.09000
      6 H4        -46.9363   -6.7964  -38.1633 H      1 LIG       0.42000
@<TRIPOS>BOND
      1       1       2 1
      2       1       3 1
      3       1       4 1
      4       1       5 1
      5       2       6 1
@<TRIPOS>ALT_TYPE
CGenFF_4.0_ALT_TYPE_SET
CGenFF_4.0 1 CG331 2 OG311 3 HGA3 4 HGA3 5 HGA3 6 HGP1
@<TRIPOS>MOLECULE
methanol
 6 5 0 0 0
****
USER_CHARGES
INVALID_CHARGES
Pose:  19 Cluster:  19 Fr_nu:  84639 TotEn:   -10.47
@<TRIPOS>ATOM
      1 C1        -81.6266   -7.4266  -45.4229 C.3    1 LIG      -0.04000
      2 O1        -80.8640   -8.3643  -44.6856 O.3    1 LIG      -0.65000
      3 H1        -82.2050   -7.9484  -46.1893 H      1 LIG       0.09000
      4 H2        -80.9582   -6.6980  -45.8889 H      1 LIG       0.09000
      5 H3        -82.3086   -6.9102  -44.7434 H      1 LIG       0.09000
      6 H4        -80.3655   -7.8643  -44.0169 H      1 LIG       0.42000
@<TRIPOS>BOND
      1       1       2 1
      2       1       3 1
      3       1       4 1
      4       1       5 1
      5       2       6 1
@<TRIPOS>ALT_TYPE
CGenFF_4.0_ALT_TYPE_SET
CGenFF_4.0 1 CG331 2 OG311 3 HGA3 4 HGA3 5 HGA3 6 HGP1
@<TRIPOS>MOLECULE
methanol
 6 5 0 0 0
****
USER_CHARGES
INVALID_CHARGES
Pose:  20 Cluster:  20 Fr_nu: 11116762 TotEn:   -10.23
@<TRIPOS>ATOM
      1 C1        -71.8884   -4.6909  -64.5992 C.3    1 LIG      -0.04000
      2 O1        -72.7275   -4.6051  -63.4621 O.3    1 LIG      -0.65000
      3 H1        -72.0498   -5.6483  -65.1007 H      1 LIG       0.09000
      4 H2        -70.8439   -4.6011  -64.2900 H      1 LIG       0.09000
      5 H3        -72.1347   -3.8769  -65.2850 H      1 LIG       0.09000
      6 H4        -72.5557   -3.7438  -63.0447 H      1 LIG       0.42000
@<TRIPOS>BOND
      1       1       2 1
      2       1       3 1
      3       1       4 1
      4       1       5 1
      5       2       6 1
@<TRIPOS>ALT_TYPE
CGenFF_4.0_ALT_TYPE_SET
CGenFF_4.0 1 CG331 2 OG311 3 HGA3 4 HGA3 5 HGA3 6 HGP1
@<TRIPOS>MOLECULE
methanol
 6 5 0 0 0
****
USER_CHARGES
INVALID_CHARGES
Pose:  21 Cluster:  21 Fr_nu: 350475 TotEn:   -10.22
@<TRIPOS>ATOM
      1 C1        -46.7204   -8.3540  -37.9282 C.3    1 LIG      -0.04000
      2 O1        -47.4958   -8.1551  -36.7604 O.3    1 LIG      -0.65000
      3 H1        -45.6752   -8.5104  -37.6502 H      1 LIG       0.09000
      4 H2        -46.8087   -7.4800  -38.5785 H      1 LIG       0.09000
      5 H3        -47.0910   -9.2365  -38.4549 H      1 LIG       0.09000
      6 H4        -48.4150   -8.0200  -37.0475 H      1 LIG       0.42000
@<TRIPOS>BOND
      1       1       2 1
      2       1       3 1
      3       1       4 1
      4       1       5 1
      5       2       6 1
@<TRIPOS>ALT_TYPE
CGenFF_4.0_ALT_TYPE_SET
CGenFF_4.0 1 CG331 2 OG311 3 HGA3 4 HGA3 5 HGA3 6 HGP1
@<TRIPOS>MOLECULE
methanol
 6 5 0 0 0
****
USER_CHARGES
INVALID_CHARGES
Pose:  22 Cluster:  22 Fr_nu: 11242085 TotEn:   -10.08
@<TRIPOS>ATOM
      1 C1        -46.1586   -7.4105  -29.3650 C.3    1 LIG      -0.04000
      2 O1        -47.2637   -7.0503  -30.1735 O.3    1 LIG      -0.65000
      3 H1        -45.2465   -7.3973  -29.9666 H      1 LIG       0.09000
      4 H2        -46.3196   -8.4087  -28.9500 H      1 LIG       0.09000
      5 H3        -46.0649   -6.6897  -28.5495 H      1 LIG       0.09000
      6 H4        -48.0527   -7.0735  -29.6054 H      1 LIG       0.42000
@<TRIPOS>BOND
      1       1       2 1
      2       1       3 1
      3       1       4 1
      4       1       5 1
      5       2       6 1
@<TRIPOS>ALT_TYPE
CGenFF_4.0_ALT_TYPE_SET
CGenFF_4.0 1 CG331 2 OG311 3 HGA3 4 HGA3 5 HGA3 6 HGP1
@<TRIPOS>MOLECULE
methanol
 6 5 0 0 0
****
USER_CHARGES
INVALID_CHARGES
Pose:  23 Cluster:  23 Fr_nu: 11188937 TotEn:    -9.76
@<TRIPOS>ATOM
      1 C1        -77.4486  -11.8080  -57.1190 C.3    1 LIG      -0.04000
      2 O1        -78.4565  -11.4085  -58.0295 O.3    1 LIG      -0.65000
      3 H1        -76.8525  -10.9389  -56.8298 H      1 LIG       0.09000
      4 H2        -76.8103  -12.5611  -57.5880 H      1 LIG       0.09000
      5 H3        -77.9206  -12.2350  -56.2311 H      1 LIG       0.09000
      6 H4        -78.9631  -12.2054  -58.2623 H      1 LIG       0.42000
@<TRIPOS>BOND
      1       1       2 1
      2       1       3 1
      3       1       4 1
      4       1       5 1
      5       2       6 1
@<TRIPOS>ALT_TYPE
CGenFF_4.0_ALT_TYPE_SET
CGenFF_4.0 1 CG331 2 OG311 3 HGA3 4 HGA3 5 HGA3 6 HGP1
@<TRIPOS>MOLECULE
methanol
 6 5 0 0 0
****
USER_CHARGES
INVALID_CHARGES
Pose:  24 Cluster:  24 Fr_nu: 11248795 TotEn:    -9.58
@<TRIPOS>ATOM
      1 C1        -44.8614   -7.4105  -29.3650 C.3    1 LIG      -0.04000
      2 O1        -44.1833   -6.5699  -30.2805 O.3    1 LIG      -0.65000
      3 H1        -45.8623   -7.0141  -29.1778 H      1 LIG       0.09000
      4 H2        -44.2976   -7.4622  -28.4301 H      1 LIG       0.09000
      5 H3        -44.9429   -8.4116  -29.7949 H      1 LIG       0.09000
      6 H4        -43.3009   -6.9538  -30.4210 H      1 LIG       0.42000
@<TRIPOS>BOND
      1       1       2 1
      2       1       3 1
      3       1       4 1
      4       1       5 1
      5       2       6 1
@<TRIPOS>ALT_TYPE
CGenFF_4.0_ALT_TYPE_SET
CGenFF_4.0 1 CG331 2 OG311 3 HGA3 4 HGA3 5 HGA3 6 HGP1
@<TRIPOS>MOLECULE
methanol
 6 5 0 0 0
****
USER_CHARGES
INVALID_CHARGES
Pose:  25 Cluster:  25 Fr_nu: 11232225 TotEn:    -9.43
@<TRIPOS>ATOM
      1 C1        -86.5688  -25.0696  -34.7630 C.3    1 LIG      -0.04000
      2 O1        -86.5316  -24.7408  -36.1396 O.3    1 LIG      -0.65000
      3 H1        -86.9285  -24.2102  -34.1919 H      1 LIG       0.09000
      4 H2        -85.5672  -25.3502  -34.4273 H      1 LIG       0.09000
      5 H3        -87.2492  -25.9118  -34.6170 H      1 LIG       0.09000
      6 H4        -86.2080  -25.5266  -36.6122 H      1 LIG       0.42000
@<TRIPOS>BOND
      1       1       2 1
      2       1       3 1
      3       1       4 1
      4       1       5 1
      5       2       6 1
@<TRIPOS>ALT_TYPE
CGenFF_4.0_ALT_TYPE_SET
CGenFF_4.0 1 CG331 2 OG311 3 HGA3 4 HGA3 5 HGA3 6 HGP1
@<TRIPOS>MOLECULE
methanol
 6 5 0 0 0
****
USER_CHARGES
INVALID_CHARGES
Pose:  26 Cluster:  26 Fr_nu: 279127 TotEn:    -9.13
@<TRIPOS>ATOM
      1 C1        -47.4557   -7.9981  -37.8542 C.3    1 LIG      -0.04000
      2 O1        -46.4715   -8.9683  -37.5468 O.3    1 LIG      -0.65000
      3 H1        -47.7758   -7.4991  -36.9362 H      1 LIG       0.09000
      4 H2        -48.3093   -8.4832  -38.3344 H      1 LIG       0.09000
      5 H3        -47.0268   -7.2605  -38.5366 H      1 LIG       0.09000
      6 H4        -46.2133   -9.3886  -38.3849 H      1 LIG       0.42000
@<TRIPOS>BOND
      1       1       2 1
      2       1       3 1
      3       1       4 1
      4       1       5 1
      5       2       6 1
@<TRIPOS>ALT_TYPE
CGenFF_4.0_ALT_TYPE_SET
CGenFF_4.0 1 CG331 2 OG311 3 HGA3 4 HGA3 5 HGA3 6 HGP1
@<TRIPOS>MOLECULE
methanol
 6 5 0 0 0
****
USER_CHARGES
INVALID_CHARGES
Pose:  27 Cluster:  27 Fr_nu: 243105 TotEn:    -9.08
@<TRIPOS>ATOM
      1 C1        -70.1633   -5.4687  -47.5552 C.3    1 LIG      -0.04000
      2 O1        -69.3985   -4.9353  -46.4898 O.3    1 LIG      -0.65000
      3 H1        -71.0214   -4.8204  -47.7490 H      1 LIG       0.09000
      4 H2        -70.5041   -6.4735  -47.2930 H      1 LIG       0.09000
      5 H3        -69.5388   -5.5198  -48.4502 H      1 LIG       0.09000
      6 H4        -68.6478   -5.5371  -46.3480 H      1 LIG       0.42000
@<TRIPOS>BOND
      1       1       2 1
      2       1       3 1
      3       1       4 1
      4       1       5 1
      5       2       6 1
@<TRIPOS>ALT_TYPE
CGenFF_4.0_ALT_TYPE_SET
CGenFF_4.0 1 CG331 2 OG311 3 HGA3 4 HGA3 5 HGA3 6 HGP1
@<TRIPOS>MOLECULE
methanol
 6 5 0 0 0
****
USER_CHARGES
INVALID_CHARGES
Pose:  28 Cluster:  28 Fr_nu: 11245632 TotEn:    -8.81
@<TRIPOS>ATOM
      1 C1        -74.5081   -8.7928  -64.8972 C.3    1 LIG      -0.04000
      2 O1        -74.5200   -7.5156  -65.5080 O.3    1 LIG      -0.65000
      3 H1        -74.2257   -8.6923  -63.8463 H      1 LIG       0.09000
      4 H2        -73.7963   -9.4395  -65.4165 H      1 LIG       0.09000
      5 H3        -75.5081   -9.2278  -64.9633 H      1 LIG       0.09000
      6 H4        -74.7744   -7.6460  -66.4375 H      1 LIG       0.42000
@<TRIPOS>BOND
      1       1       2 1
      2       1       3 1
      3       1       4 1
      4       1       5 1
      5       2       6 1
@<TRIPOS>ALT_TYPE
CGenFF_4.0_ALT_TYPE_SET
CGenFF_4.0 1 CG331 2 OG311 3 HGA3 4 HGA3 5 HGA3 6 HGP1
@<TRIPOS>MOLECULE
methanol
 6 5 0 0 0
****
USER_CHARGES
INVALID_CHARGES
Pose:  29 Cluster:  29 Fr_nu: 11246271 TotEn:    -8.80
@<TRIPOS>ATOM
      1 C1        -50.1730    9.0074  -30.2974 C.3    1 LIG      -0.04000
      2 O1        -50.7948   10.1508  -29.7400 O.3    1 LIG      -0.65000
      3 H1        -49.9142    8.3071  -29.4994 H      1 LIG       0.09000
      4 H2        -49.2725    9.3086  -30.8386 H      1 LIG       0.09000
      5 H3        -50.8681    8.5267  -30.9896 H      1 LIG       0.09000
      6 H4        -51.0090   10.7474  -30.4775 H      1 LIG       0.42000
@<TRIPOS>BOND
      1       1       2 1
      2       1       3 1
      3       1       4 1
      4       1       5 1
      5       2       6 1
@<TRIPOS>ALT_TYPE
CGenFF_4.0_ALT_TYPE_SET
CGenFF_4.0 1 CG331 2 OG311 3 HGA3 4 HGA3 5 HGA3 6 HGP1
@<TRIPOS>MOLECULE
methanol
 6 5 0 0 0
****
USER_CHARGES
INVALID_CHARGES
Pose:  30 Cluster:  30 Fr_nu: 2606228 TotEn:    -8.65
@<TRIPOS>ATOM
      1 C1        -71.0614    2.6140  -49.0238 C.3    1 LIG      -0.04000
      2 O1        -70.6867    1.5189  -48.2084 O.3    1 LIG      -0.65000
      3 H1        -71.9179    3.1252  -48.5776 H      1 LIG       0.09000
      4 H2        -71.3185    2.2540  -50.0233 H      1 LIG       0.09000
      5 H3        -70.2212    3.3088  -49.0939 H      1 LIG       0.09000
      6 H4        -69.9253    1.0914  -48.6365 H      1 LIG       0.42000
@<TRIPOS>BOND
      1       1       2 1
      2       1       3 1
      3       1       4 1
      4       1       5 1
      5       2       6 1
@<TRIPOS>ALT_TYPE
CGenFF_4.0_ALT_TYPE_SET
CGenFF_4.0 1 CG331 2 OG311 3 HGA3 4 HGA3 5 HGA3 6 HGP1
@<TRIPOS>MOLECULE
methanol
 6 5 0 0 0
****
USER_CHARGES
INVALID_CHARGES
Pose:  31 Cluster:  31 Fr_nu:  84455 TotEn:    -8.49
@<TRIPOS>ATOM
      1 C1        -81.7107   -7.3915  -45.3570 C.3    1 LIG      -0.04000
      2 O1        -81.7717   -6.5779  -44.2000 O.3    1 LIG      -0.65000
      3 H1        -82.6232   -7.2607  -45.9439 H      1 LIG       0.09000
      4 H2        -81.6013   -8.4383  -45.0621 H      1 LIG       0.09000
      5 H3        -80.8482   -7.0920  -45.9571 H      1 LIG       0.09000
      6 H4        -80.9463   -6.7213  -43.7062 H      1 LIG       0.42000
@<TRIPOS>BOND
      1       1       2 1
      2       1       3 1
      3       1       4 1
      4       1       5 1
      5       2       6 1
@<TRIPOS>ALT_TYPE
CGenFF_4.0_ALT_TYPE_SET
CGenFF_4.0 1 CG331 2 OG311 3 HGA3 4 HGA3 5 HGA3 6 HGP1
@<TRIPOS>MOLECULE
methanol
 6 5 0 0 0
****
USER_CHARGES
INVALID_CHARGES
Pose:  32 Cluster:  32 Fr_nu: 11194513 TotEn:    -7.35
@<TRIPOS>ATOM
      1 C1        -85.9099  -22.6605  -33.9064 C.3    1 LIG      -0.04000
      2 O1        -87.2746  -22.6926  -34.2819 O.3    1 LIG      -0.65000
      3 H1        -85.4026  -21.8547  -34.4426 H      1 LIG       0.09000
      4 H2        -85.4433  -23.6201  -34.1430 H      1 LIG       0.09000
      5 H3        -85.8412  -22.4793  -32.8312 H      1 LIG       0.09000
      6 H4        -87.6901  -23.4190  -33.7863 H      1 LIG       0.42000
@<TRIPOS>BOND
      1       1       2 1
      2       1       3 1
      3       1       4 1
      4       1       5 1
      5       2       6 1
@<TRIPOS>ALT_TYPE
CGenFF_4.0_ALT_TYPE_SET
CGenFF_4.0 1 CG331 2 OG311 3 HGA3 4 HGA3 5 HGA3 6 HGP1
@<TRIPOS>MOLECULE
methanol
 6 5 0 0 0
****
USER_CHARGES
INVALID_CHARGES
Pose:  33 Cluster:  33 Fr_nu: 1950769 TotEn:    -7.28
@<TRIPOS>ATOM
      1 C1        -50.1097  -11.9530  -28.5839 C.3    1 LIG      -0.04000
      2 O1        -51.3914  -11.3598  -28.4848 O.3    1 LIG      -0.65000
      3 H1        -50.0591  -12.8247  -27.9269 H      1 LIG       0.09000
      4 H2        -49.3468  -11.2240  -28.2991 H      1 LIG       0.09000
      5 H3        -49.9426  -12.2678  -29.6167 H      1 LIG       0.09000
      6 H4        -51.3973  -10.5914  -29.0809 H      1 LIG       0.42000
@<TRIPOS>BOND
      1       1       2 1
      2       1       3 1
      3       1       4 1
      4       1       5 1
      5       2       6 1
@<TRIPOS>ALT_TYPE
CGenFF_4.0_ALT_TYPE_SET
CGenFF_4.0 1 CG331 2 OG311 3 HGA3 4 HGA3 5 HGA3 6 HGP1
@<TRIPOS>MOLECULE
methanol
 6 5 0 0 0
****
USER_CHARGES
INVALID_CHARGES
Pose:  34 Cluster:  34 Fr_nu: 7495500 TotEn:    -7.02
@<TRIPOS>ATOM
      1 C1        -78.8850  -34.2115  -39.9535 C.3    1 LIG      -0.04000
      2 O1        -80.2471  -34.1786  -39.5689 O.3    1 LIG      -0.65000
      3 H1        -78.3166  -34.8057  -39.2338 H      1 LIG       0.09000
      4 H2        -78.4916  -33.1925  -39.9922 H      1 LIG       0.09000
      5 H3        -78.8059  -34.6683  -40.9428 H      1 LIG       0.09000
      6 H4        -80.7178  -33.6433  -40.2304 H      1 LIG       0.42000
@<TRIPOS>BOND
      1       1       2 1
      2       1       3 1
      3       1       4 1
      4       1       5 1
      5       2       6 1
@<TRIPOS>ALT_TYPE
CGenFF_4.0_ALT_TYPE_SET
CGenFF_4.0 1 CG331 2 OG311 3 HGA3 4 HGA3 5 HGA3 6 HGP1
@<TRIPOS>MOLECULE
furan
 9 9 0 0 0
****
USER_CHARGES
INVALID_CHARGES
Pose:   1 Cluster:   1 Fr_nu: 2371155 TotEn:   -11.40
@<TRIPOS>ATOM
      1 C1        -56.6143    2.6092  -41.3765 C.2    1 LIG      -0.26000
      2 C2        -57.7580    2.2304  -40.6337 C.2    1 LIG      -0.26000
      3 C3        -55.5451    2.4885  -40.5196 C.2    1 LIG       0.09300
      4 C4        -57.3061    1.9050  -39.3760 C.2    1 LIG       0.09300
      5 O1        -55.9583    2.0596  -39.2982 O.3    1 LIG      -0.29200
      6 H1        -56.5744    2.9306  -42.4072 H      1 LIG       0.17500
      7 H2        -58.7833    2.1982  -40.9728 H      1 LIG       0.17500
      8 H3        -54.4831    2.6590  -40.6206 H      1 LIG       0.13800
      9 H4        -57.7905    1.5640  -38.4726 H      1 LIG       0.13800
@<TRIPOS>BOND
      1       1       2 1
      2       1       3 2
      3       2       4 2
      4       3       5 1
      5       4       5 1
      6       1       6 1
      7       2       7 1
      8       3       8 1
      9       4       9 1
@<TRIPOS>ALT_TYPE
CGenFF_4.0_ALT_TYPE_SET
CGenFF_4.0 1 CG2R51 2 CG2R51 3 CG2R51 4 CG2R51 5 OG2R50 6 HGR51 7 HGR51 8 HGR52 9 HGR52
@<TRIPOS>MOLECULE
furan
 9 9 0 0 0
****
USER_CHARGES
INVALID_CHARGES
Pose:   2 Cluster:   2 Fr_nu: 724206 TotEn:   -10.90
@<TRIPOS>ATOM
      1 C1        -70.5192    3.2631  -47.5159 C.2    1 LIG      -0.26000
      2 C2        -70.9341    3.4278  -48.8590 C.2    1 LIG      -0.26000
      3 C3        -70.6510    1.9226  -47.2371 C.2    1 LIG       0.09300
      4 C4        -71.2898    2.1762  -49.3052 C.2    1 LIG       0.09300
      5 O1        -71.1201    1.2531  -48.3226 O.3    1 LIG      -0.29200
      6 H1        -70.1685    4.0260  -46.8360 H      1 LIG       0.17500
      7 H2        -70.9693    4.3441  -49.4304 H      1 LIG       0.17500
      8 H3        -70.4621    1.3190  -46.3613 H      1 LIG       0.13800
      9 H4        -71.6626    1.7957  -50.2450 H      1 LIG       0.13800
@<TRIPOS>BOND
      1       1       2 1
      2       1       3 2
      3       2       4 2
      4       3       5 1
      5       4       5 1
      6       1       6 1
      7       2       7 1
      8       3       8 1
      9       4       9 1
@<TRIPOS>ALT_TYPE
CGenFF_4.0_ALT_TYPE_SET
CGenFF_4.0 1 CG2R51 2 CG2R51 3 CG2R51 4 CG2R51 5 OG2R50 6 HGR51 7 HGR51 8 HGR52 9 HGR52
@<TRIPOS>MOLECULE
furan
 9 9 0 0 0
****
USER_CHARGES
INVALID_CHARGES
Pose:   3 Cluster:   3 Fr_nu: 2042445 TotEn:    -9.94
@<TRIPOS>ATOM
      1 C1        -57.1755    3.3882  -38.6895 C.2    1 LIG      -0.26000
      2 C2        -56.1344    3.7359  -39.5830 C.2    1 LIG      -0.26000
      3 C3        -57.7480    2.2449  -39.1965 C.2    1 LIG       0.09300
      4 C4        -56.1448    2.7802  -40.5722 C.2    1 LIG       0.09300
      5 O1        -57.1255    1.8676  -40.3439 O.3    1 LIG      -0.29200
      6 H1        -57.4719    3.9063  -37.7890 H      1 LIG       0.17500
      7 H2        -55.4605    4.5776  -39.5143 H      1 LIG       0.17500
      8 H3        -58.5619    1.6108  -38.8760 H      1 LIG       0.13800
      9 H4        -55.5514    2.6168  -41.4600 H      1 LIG       0.13800
@<TRIPOS>BOND
      1       1       2 1
      2       1       3 2
      3       2       4 2
      4       3       5 1
      5       4       5 1
      6       1       6 1
      7       2       7 1
      8       3       8 1
      9       4       9 1
@<TRIPOS>ALT_TYPE
CGenFF_4.0_ALT_TYPE_SET
CGenFF_4.0 1 CG2R51 2 CG2R51 3 CG2R51 4 CG2R51 5 OG2R50 6 HGR51 7 HGR51 8 HGR52 9 HGR52
@<TRIPOS>MOLECULE
furan
 9 9 0 0 0
****
USER_CHARGES
INVALID_CHARGES
Pose:   4 Cluster:   4 Fr_nu:  98999 TotEn:    -9.64
@<TRIPOS>ATOM
      1 C1        -71.0151    2.3977  -49.2913 C.2    1 LIG      -0.26000
      2 C2        -70.4786    2.7046  -48.0180 C.2    1 LIG      -0.26000
      3 C3        -71.6049    3.5542  -49.7461 C.2    1 LIG       0.09300
      4 C4        -70.7787    4.0267  -47.7855 C.2    1 LIG       0.09300
      5 O1        -71.4651    4.5519  -48.8342 O.3    1 LIG      -0.29200
      6 H1        -70.9771    1.4519  -49.8121 H      1 LIG       0.17500
      7 H2        -69.9403    2.0447  -47.3530 H      1 LIG       0.17500
      8 H3        -72.1355    3.8175  -50.6495 H      1 LIG       0.13800
      9 H4        -70.5847    4.7045  -46.9671 H      1 LIG       0.13800
@<TRIPOS>BOND
      1       1       2 1
      2       1       3 2
      3       2       4 2
      4       3       5 1
      5       4       5 1
      6       1       6 1
      7       2       7 1
      8       3       8 1
      9       4       9 1
@<TRIPOS>ALT_TYPE
CGenFF_4.0_ALT_TYPE_SET
CGenFF_4.0 1 CG2R51 2 CG2R51 3 CG2R51 4 CG2R51 5 OG2R50 6 HGR51 7 HGR51 8 HGR52 9 HGR52
@<TRIPOS>MOLECULE
furan
 9 9 0 0 0
****
USER_CHARGES
INVALID_CHARGES
Pose:   5 Cluster:   5 Fr_nu:  71823 TotEn:    -9.51
@<TRIPOS>ATOM
      1 C1        -47.3750   -7.8167  -37.9145 C.2    1 LIG      -0.26000
      2 C2        -46.4682   -8.6232  -38.6428 C.2    1 LIG      -0.26000
      3 C3        -47.8518   -8.6050  -36.8931 C.2    1 LIG       0.09300
      4 C4        -46.4554   -9.8467  -38.0144 C.2    1 LIG       0.09300
      5 O1        -47.2961   -9.8438  -36.9468 O.3    1 LIG      -0.29200
      6 H1        -47.6474   -6.7897  -38.1100 H      1 LIG       0.17500
      7 H2        -45.8954   -8.3472  -39.5164 H      1 LIG       0.17500
      8 H3        -48.5521   -8.4413  -36.0869 H      1 LIG       0.13800
      9 H4        -45.9302  -10.7736  -38.1935 H      1 LIG       0.13800
@<TRIPOS>BOND
      1       1       2 1
      2       1       3 2
      3       2       4 2
      4       3       5 1
      5       4       5 1
      6       1       6 1
      7       2       7 1
      8       3       8 1
      9       4       9 1
@<TRIPOS>ALT_TYPE
CGenFF_4.0_ALT_TYPE_SET
CGenFF_4.0 1 CG2R51 2 CG2R51 3 CG2R51 4 CG2R51 5 OG2R50 6 HGR51 7 HGR51 8 HGR52 9 HGR52
@<TRIPOS>MOLECULE
furan
 9 9 0 0 0
****
USER_CHARGES
INVALID_CHARGES
Pose:   6 Cluster:   6 Fr_nu: 161945 TotEn:    -9.50
@<TRIPOS>ATOM
      1 C1        -57.4457    2.1993  -39.8807 C.2    1 LIG      -0.26000
      2 C2        -56.1414    2.7434  -39.9586 C.2    1 LIG      -0.26000
      3 C3        -57.7051    1.6508  -41.1151 C.2    1 LIG       0.09300
      4 C4        -55.6968    2.4885  -41.2351 C.2    1 LIG       0.09300
      5 O1        -56.6441    1.8227  -41.9464 O.3    1 LIG      -0.29200
      6 H1        -58.1133    2.2065  -39.0312 H      1 LIG       0.17500
      7 H2        -55.5939    3.2569  -39.1815 H      1 LIG       0.17500
      8 H3        -58.5512    1.1296  -41.5387 H      1 LIG       0.13800
      9 H4        -54.7798    2.7036  -41.7641 H      1 LIG       0.13800
@<TRIPOS>BOND
      1       1       2 1
      2       1       3 2
      3       2       4 2
      4       3       5 1
      5       4       5 1
      6       1       6 1
      7       2       7 1
      8       3       8 1
      9       4       9 1
@<TRIPOS>ALT_TYPE
CGenFF_4.0_ALT_TYPE_SET
CGenFF_4.0 1 CG2R51 2 CG2R51 3 CG2R51 4 CG2R51 5 OG2R50 6 HGR51 7 HGR51 8 HGR52 9 HGR52
@<TRIPOS>MOLECULE
furan
 9 9 0 0 0
****
USER_CHARGES
INVALID_CHARGES
Pose:   7 Cluster:   7 Fr_nu:  96406 TotEn:    -9.40
@<TRIPOS>ATOM
      1 C1        -70.5163    2.1086  -48.6288 C.2    1 LIG      -0.26000
      2 C2        -71.3266    3.2526  -48.8234 C.2    1 LIG      -0.26000
      3 C3        -69.7516    2.3671  -47.5150 C.2    1 LIG       0.09300
      4 C4        -70.9995    4.1285  -47.8145 C.2    1 LIG       0.09300
      5 O1        -70.0402    3.5962  -47.0126 O.3    1 LIG      -0.29200
      6 H1        -70.4922    1.2085  -49.2259 H      1 LIG       0.17500
      7 H2        -72.0578    3.4179  -49.6015 H      1 LIG       0.17500
      8 H3        -68.9974    1.8086  -46.9799 H      1 LIG       0.13800
      9 H4        -71.3402    5.1170  -47.5431 H      1 LIG       0.13800
@<TRIPOS>BOND
      1       1       2 1
      2       1       3 2
      3       2       4 2
      4       3       5 1
      5       4       5 1
      6       1       6 1
      7       2       7 1
      8       3       8 1
      9       4       9 1
@<TRIPOS>ALT_TYPE
CGenFF_4.0_ALT_TYPE_SET
CGenFF_4.0 1 CG2R51 2 CG2R51 3 CG2R51 4 CG2R51 5 OG2R50 6 HGR51 7 HGR51 8 HGR52 9 HGR52
@<TRIPOS>MOLECULE
furan
 9 9 0 0 0
****
USER_CHARGES
INVALID_CHARGES
Pose:   8 Cluster:   8 Fr_nu: 119139 TotEn:    -9.15
@<TRIPOS>ATOM
      1 C1        -45.1466  -10.2170  -38.9904 C.2    1 LIG      -0.26000
      2 C2        -45.9764   -9.0728  -38.9158 C.2    1 LIG      -0.26000
      3 C3        -45.3864  -10.9381  -37.8439 C.2    1 LIG       0.09300
      4 C4        -46.6643   -9.1765  -37.7291 C.2    1 LIG       0.09300
      5 O1        -46.3103  -10.3108  -37.0698 O.3    1 LIG      -0.29200
      6 H1        -44.4593  -10.4824  -39.7806 H      1 LIG       0.17500
      7 H2        -46.0626   -8.2729  -39.6369 H      1 LIG       0.17500
      8 H3        -45.0023  -11.8687  -37.4519 H      1 LIG       0.13800
      9 H4        -47.4015   -8.5597  -37.2361 H      1 LIG       0.13800
@<TRIPOS>BOND
      1       1       2 1
      2       1       3 2
      3       2       4 2
      4       3       5 1
      5       4       5 1
      6       1       6 1
      7       2       7 1
      8       3       8 1
      9       4       9 1
@<TRIPOS>ALT_TYPE
CGenFF_4.0_ALT_TYPE_SET
CGenFF_4.0 1 CG2R51 2 CG2R51 3 CG2R51 4 CG2R51 5 OG2R50 6 HGR51 7 HGR51 8 HGR52 9 HGR52
@<TRIPOS>MOLECULE
furan
 9 9 0 0 0
****
USER_CHARGES
INVALID_CHARGES
Pose:   9 Cluster:   9 Fr_nu:   6589 TotEn:    -8.77
@<TRIPOS>ATOM
      1 C1        -51.9755  -10.9689  -44.2284 C.2    1 LIG      -0.26000
      2 C2        -50.8562  -10.3557  -43.6166 C.2    1 LIG      -0.26000
      3 C3        -51.4953  -11.6129  -45.3450 C.2    1 LIG       0.09300
      4 C4        -49.7718  -10.6688  -44.4028 C.2    1 LIG       0.09300
      5 O1        -50.1530  -11.4350  -45.4584 O.3    1 LIG      -0.29200
      6 H1        -53.0036  -10.9442  -43.8974 H      1 LIG       0.17500
      7 H2        -50.8417   -9.7603  -42.7151 H      1 LIG       0.17500
      8 H3        -51.9548  -12.2100  -46.1192 H      1 LIG       0.13800
      9 H4        -48.7182  -10.4361  -44.3501 H      1 LIG       0.13800
@<TRIPOS>BOND
      1       1       2 1
      2       1       3 2
      3       2       4 2
      4       3       5 1
      5       4       5 1
      6       1       6 1
      7       2       7 1
      8       3       8 1
      9       4       9 1
@<TRIPOS>ALT_TYPE
CGenFF_4.0_ALT_TYPE_SET
CGenFF_4.0 1 CG2R51 2 CG2R51 3 CG2R51 4 CG2R51 5 OG2R50 6 HGR51 7 HGR51 8 HGR52 9 HGR52
@<TRIPOS>MOLECULE
furan
 9 9 0 0 0
****
USER_CHARGES
INVALID_CHARGES
Pose:  10 Cluster:  10 Fr_nu:  53341 TotEn:    -8.58
@<TRIPOS>ATOM
      1 C1        -52.6052  -11.2739  -44.8587 C.2    1 LIG      -0.26000
      2 C2        -51.3677  -11.2813  -44.1718 C.2    1 LIG      -0.26000
      3 C3        -52.3378  -11.7193  -46.1323 C.2    1 LIG       0.09300
      4 C4        -50.4323  -11.7309  -45.0747 C.2    1 LIG       0.09300
      5 O1        -51.0156  -12.0002  -46.2721 O.3    1 LIG      -0.29200
      6 H1        -53.5710  -10.9801  -44.4738 H      1 LIG       0.17500
      7 H2        -51.1809  -10.9950  -43.1469 H      1 LIG       0.17500
      8 H3        -52.9462  -11.8852  -47.0095 H      1 LIG       0.13800
      9 H4        -49.3676  -11.9060  -45.0233 H      1 LIG       0.13800
@<TRIPOS>BOND
      1       1       2 1
      2       1       3 2
      3       2       4 2
      4       3       5 1
      5       4       5 1
      6       1       6 1
      7       2       7 1
      8       3       8 1
      9       4       9 1
@<TRIPOS>ALT_TYPE
CGenFF_4.0_ALT_TYPE_SET
CGenFF_4.0 1 CG2R51 2 CG2R51 3 CG2R51 4 CG2R51 5 OG2R50 6 HGR51 7 HGR51 8 HGR52 9 HGR52
@<TRIPOS>MOLECULE
furan
 9 9 0 0 0
****
USER_CHARGES
INVALID_CHARGES
Pose:  11 Cluster:  11 Fr_nu: 1656740 TotEn:    -8.58
@<TRIPOS>ATOM
      1 C1        -48.5885   -9.8347  -25.7422 C.2    1 LIG      -0.26000
      2 C2        -48.7956  -11.2240  -25.9160 C.2    1 LIG      -0.26000
      3 C3        -48.2280   -9.6640  -24.4258 C.2    1 LIG       0.09300
      4 C4        -48.5468  -11.8032  -24.6935 C.2    1 LIG       0.09300
      5 O1        -48.2001  -10.8591  -23.7797 O.3    1 LIG      -0.29200
      6 H1        -48.6898   -9.0553  -26.4835 H      1 LIG       0.17500
      7 H2        -49.0893  -11.7388  -26.8195 H      1 LIG       0.17500
      8 H3        -47.9713   -8.8025  -23.8266 H      1 LIG       0.13800
      9 H4        -48.5709  -12.8199  -24.3292 H      1 LIG       0.13800
@<TRIPOS>BOND
      1       1       2 1
      2       1       3 2
      3       2       4 2
      4       3       5 1
      5       4       5 1
      6       1       6 1
      7       2       7 1
      8       3       8 1
      9       4       9 1
@<TRIPOS>ALT_TYPE
CGenFF_4.0_ALT_TYPE_SET
CGenFF_4.0 1 CG2R51 2 CG2R51 3 CG2R51 4 CG2R51 5 OG2R50 6 HGR51 7 HGR51 8 HGR52 9 HGR52
@<TRIPOS>MOLECULE
furan
 9 9 0 0 0
****
USER_CHARGES
INVALID_CHARGES
Pose:  12 Cluster:  12 Fr_nu: 2108898 TotEn:    -8.44
@<TRIPOS>ATOM
      1 C1        -57.6086   -3.0735  -17.3675 C.2    1 LIG      -0.26000
      2 C2        -57.9103   -3.2853  -18.7340 C.2    1 LIG      -0.26000
      3 C3        -56.4620   -3.7900  -17.1140 C.2    1 LIG       0.09300
      4 C4        -56.9266   -4.1160  -19.2182 C.2    1 LIG       0.09300
      5 O1        -56.0398   -4.4281  -18.2369 O.3    1 LIG      -0.29200
      6 H1        -58.1583   -2.4742  -16.6563 H      1 LIG       0.17500
      7 H2        -58.7408   -2.8827  -19.2958 H      1 LIG       0.17500
      8 H3        -55.8531   -3.9396  -16.2343 H      1 LIG       0.13800
      9 H4        -56.7262   -4.5525  -20.1858 H      1 LIG       0.13800
@<TRIPOS>BOND
      1       1       2 1
      2       1       3 2
      3       2       4 2
      4       3       5 1
      5       4       5 1
      6       1       6 1
      7       2       7 1
      8       3       8 1
      9       4       9 1
@<TRIPOS>ALT_TYPE
CGenFF_4.0_ALT_TYPE_SET
CGenFF_4.0 1 CG2R51 2 CG2R51 3 CG2R51 4 CG2R51 5 OG2R50 6 HGR51 7 HGR51 8 HGR52 9 HGR52
@<TRIPOS>MOLECULE
furan
 9 9 0 0 0
****
USER_CHARGES
INVALID_CHARGES
Pose:  13 Cluster:  13 Fr_nu:  10194 TotEn:    -8.44
@<TRIPOS>ATOM
      1 C1        -75.7545   -9.0810  -54.3739 C.2    1 LIG      -0.26000
      2 C2        -74.8217   -8.3744  -55.1700 C.2    1 LIG      -0.26000
      3 C3        -76.9027   -9.1768  -55.1252 C.2    1 LIG       0.09300
      4 C4        -75.4664   -8.0889  -56.3510 C.2    1 LIG       0.09300
      5 O1        -76.7353   -8.5747  -56.3317 O.3    1 LIG      -0.29200
      6 H1        -75.6084   -9.4712  -53.3770 H      1 LIG       0.17500
      7 H2        -73.8064   -8.1069  -54.9149 H      1 LIG       0.17500
      8 H3        -77.8732   -9.6194  -54.9542 H      1 LIG       0.13800
      9 H4        -75.1759   -7.5754  -57.2560 H      1 LIG       0.13800
@<TRIPOS>BOND
      1       1       2 1
      2       1       3 2
      3       2       4 2
      4       3       5 1
      5       4       5 1
      6       1       6 1
      7       2       7 1
      8       3       8 1
      9       4       9 1
@<TRIPOS>ALT_TYPE
CGenFF_4.0_ALT_TYPE_SET
CGenFF_4.0 1 CG2R51 2 CG2R51 3 CG2R51 4 CG2R51 5 OG2R50 6 HGR51 7 HGR51 8 HGR52 9 HGR52
@<TRIPOS>MOLECULE
furan
 9 9 0 0 0
****
USER_CHARGES
INVALID_CHARGES
Pose:  14 Cluster:  14 Fr_nu: 3736569 TotEn:    -8.36
@<TRIPOS>ATOM
      1 C1        -83.0321  -21.9775  -32.2021 C.2    1 LIG      -0.26000
      2 C2        -82.4591  -22.2512  -33.4670 C.2    1 LIG      -0.26000
      3 C3        -82.0057  -21.5199  -31.4088 C.2    1 LIG       0.09300
      4 C4        -81.1235  -21.9412  -33.3565 C.2    1 LIG       0.09300
      5 O1        -80.8391  -21.4946  -32.1050 O.3    1 LIG      -0.29200
      6 H1        -84.0638  -22.0990  -31.9056 H      1 LIG       0.17500
      7 H2        -82.9573  -22.6271  -34.3489 H      1 LIG       0.17500
      8 H3        -81.9449  -21.1882  -30.3825 H      1 LIG       0.13800
      9 H4        -80.2880  -21.9803  -34.0402 H      1 LIG       0.13800
@<TRIPOS>BOND
      1       1       2 1
      2       1       3 2
      3       2       4 2
      4       3       5 1
      5       4       5 1
      6       1       6 1
      7       2       7 1
      8       3       8 1
      9       4       9 1
@<TRIPOS>ALT_TYPE
CGenFF_4.0_ALT_TYPE_SET
CGenFF_4.0 1 CG2R51 2 CG2R51 3 CG2R51 4 CG2R51 5 OG2R50 6 HGR51 7 HGR51 8 HGR52 9 HGR52
@<TRIPOS>MOLECULE
furan
 9 9 0 0 0
****
USER_CHARGES
INVALID_CHARGES
Pose:  15 Cluster:  15 Fr_nu:   7745 TotEn:    -8.32
@<TRIPOS>ATOM
      1 C1        -50.8719  -12.1918  -44.2091 C.2    1 LIG      -0.26000
      2 C2        -49.5185  -11.7927  -44.0980 C.2    1 LIG      -0.26000
      3 C3        -51.6226  -11.0581  -44.0011 C.2    1 LIG       0.09300
      4 C4        -49.5387  -10.4437  -43.8303 C.2    1 LIG       0.09300
      5 O1        -50.8176   -9.9882  -43.7696 O.3    1 LIG      -0.29200
      6 H1        -51.2525  -13.1818  -44.4144 H      1 LIG       0.17500
      7 H2        -48.6384  -12.4110  -44.2006 H      1 LIG       0.17500
      8 H3        -52.6839  -10.8564  -43.9868 H      1 LIG       0.13800
      9 H4        -48.7701   -9.7027  -43.6652 H      1 LIG       0.13800
@<TRIPOS>BOND
      1       1       2 1
      2       1       3 2
      3       2       4 2
      4       3       5 1
      5       4       5 1
      6       1       6 1
      7       2       7 1
      8       3       8 1
      9       4       9 1
@<TRIPOS>ALT_TYPE
CGenFF_4.0_ALT_TYPE_SET
CGenFF_4.0 1 CG2R51 2 CG2R51 3 CG2R51 4 CG2R51 5 OG2R50 6 HGR51 7 HGR51 8 HGR52 9 HGR52
@<TRIPOS>MOLECULE
furan
 9 9 0 0 0
****
USER_CHARGES
INVALID_CHARGES
Pose:  16 Cluster:  16 Fr_nu: 3343240 TotEn:    -8.28
@<TRIPOS>ATOM
      1 C1        -56.8175    4.2646  -39.5409 C.2    1 LIG      -0.26000
      2 C2        -58.1644    3.8295  -39.5358 C.2    1 LIG      -0.26000
      3 C3        -56.0568    3.1557  -39.2516 C.2    1 LIG       0.09300
      4 C4        -58.1306    2.4858  -39.2438 C.2    1 LIG       0.09300
      5 O1        -56.8496    2.0673  -39.0692 O.3    1 LIG      -0.29200
      6 H1        -56.4476    5.2617  -39.7311 H      1 LIG       0.17500
      7 H2        -59.0490    4.4213  -39.7219 H      1 LIG       0.17500
      8 H3        -54.9955    2.9840  -39.1457 H      1 LIG       0.13800
      9 H4        -58.8903    1.7262  -39.1303 H      1 LIG       0.13800
@<TRIPOS>BOND
      1       1       2 1
      2       1       3 2
      3       2       4 2
      4       3       5 1
      5       4       5 1
      6       1       6 1
      7       2       7 1
      8       3       8 1
      9       4       9 1
@<TRIPOS>ALT_TYPE
CGenFF_4.0_ALT_TYPE_SET
CGenFF_4.0 1 CG2R51 2 CG2R51 3 CG2R51 4 CG2R51 5 OG2R50 6 HGR51 7 HGR51 8 HGR52 9 HGR52
@<TRIPOS>MOLECULE
furan
 9 9 0 0 0
****
USER_CHARGES
INVALID_CHARGES
Pose:  17 Cluster:  17 Fr_nu: 119112 TotEn:    -8.16
@<TRIPOS>ATOM
      1 C1        -45.5224  -10.0127  -37.7386 C.2    1 LIG      -0.26000
      2 C2        -46.6643   -9.1765  -37.7291 C.2    1 LIG      -0.26000
      3 C3        -44.8430   -9.7184  -38.8979 C.2    1 LIG       0.09300
      4 C4        -46.6012   -8.4307  -38.8832 C.2    1 LIG       0.09300
      5 O1        -45.4940   -8.7550  -39.6011 O.3    1 LIG      -0.29200
      6 H1        -45.2312  -10.7394  -36.9940 H      1 LIG       0.17500
      7 H2        -47.4365   -9.1239  -36.9753 H      1 LIG       0.17500
      8 H3        -43.9297  -10.0855  -39.3430 H      1 LIG       0.13800
      9 H4        -47.2321   -7.6678  -39.3156 H      1 LIG       0.13800
@<TRIPOS>BOND
      1       1       2 1
      2       1       3 2
      3       2       4 2
      4       3       5 1
      5       4       5 1
      6       1       6 1
      7       2       7 1
      8       3       8 1
      9       4       9 1
@<TRIPOS>ALT_TYPE
CGenFF_4.0_ALT_TYPE_SET
CGenFF_4.0 1 CG2R51 2 CG2R51 3 CG2R51 4 CG2R51 5 OG2R50 6 HGR51 7 HGR51 8 HGR52 9 HGR52
@<TRIPOS>MOLECULE
furan
 9 9 0 0 0
****
USER_CHARGES
INVALID_CHARGES
Pose:  18 Cluster:  18 Fr_nu:  92606 TotEn:    -8.10
@<TRIPOS>ATOM
      1 C1        -49.8751  -10.5086  -44.4469 C.2    1 LIG      -0.26000
      2 C2        -51.1384  -11.1168  -44.2534 C.2    1 LIG      -0.26000
      3 C3        -49.1753  -10.7016  -43.2785 C.2    1 LIG       0.09300
      4 C4        -51.1204  -11.6383  -42.9807 C.2    1 LIG       0.09300
      5 O1        -49.9273  -11.3895  -42.3798 O.3    1 LIG      -0.29200
      6 H1        -49.5194   -9.9935  -45.3274 H      1 LIG       0.17500
      7 H2        -51.9592  -11.1688  -44.9541 H      1 LIG       0.17500
      8 H3        -48.1848  -10.4270  -42.9463 H      1 LIG       0.13800
      9 H4        -51.8381  -12.1853  -42.3868 H      1 LIG       0.13800
@<TRIPOS>BOND
      1       1       2 1
      2       1       3 2
      3       2       4 2
      4       3       5 1
      5       4       5 1
      6       1       6 1
      7       2       7 1
      8       3       8 1
      9       4       9 1
@<TRIPOS>ALT_TYPE
CGenFF_4.0_ALT_TYPE_SET
CGenFF_4.0 1 CG2R51 2 CG2R51 3 CG2R51 4 CG2R51 5 OG2R50 6 HGR51 7 HGR51 8 HGR52 9 HGR52
@<TRIPOS>MOLECULE
furan
 9 9 0 0 0
****
USER_CHARGES
INVALID_CHARGES
Pose:  19 Cluster:  19 Fr_nu:   4197 TotEn:    -8.04
@<TRIPOS>ATOM
      1 C1        -46.1748   -9.8495  -37.5684 C.2    1 LIG      -0.26000
      2 C2        -47.2619   -9.1103  -37.0440 C.2    1 LIG      -0.26000
      3 C3        -45.7356   -9.1532  -38.6704 C.2    1 LIG       0.09300
      4 C4        -47.4094   -8.0149  -37.8629 C.2    1 LIG       0.09300
      5 O1        -46.4828   -8.0336  -38.8567 O.3    1 LIG      -0.29200
      6 H1        -45.7632  -10.7743  -37.1908 H      1 LIG       0.17500
      7 H2        -47.8626   -9.3462  -36.1775 H      1 LIG       0.17500
      8 H3        -44.9447   -9.3122  -39.3889 H      1 LIG       0.13800
      9 H4        -48.0888   -7.1751  -37.8727 H      1 LIG       0.13800
@<TRIPOS>BOND
      1       1       2 1
      2       1       3 2
      3       2       4 2
      4       3       5 1
      5       4       5 1
      6       1       6 1
      7       2       7 1
      8       3       8 1
      9       4       9 1
@<TRIPOS>ALT_TYPE
CGenFF_4.0_ALT_TYPE_SET
CGenFF_4.0 1 CG2R51 2 CG2R51 3 CG2R51 4 CG2R51 5 OG2R50 6 HGR51 7 HGR51 8 HGR52 9 HGR52
@<TRIPOS>MOLECULE
furan
 9 9 0 0 0
****
USER_CHARGES
INVALID_CHARGES
Pose:  20 Cluster:  20 Fr_nu: 855465 TotEn:    -8.01
@<TRIPOS>ATOM
      1 C1        -62.1508   -4.1187  -57.1785 C.2    1 LIG      -0.26000
      2 C2        -61.4999   -5.3559  -57.3993 C.2    1 LIG      -0.26000
      3 C3        -62.6911   -4.1913  -55.9156 C.2    1 LIG       0.09300
      4 C4        -61.6886   -6.0963  -56.2556 C.2    1 LIG       0.09300
      5 O1        -62.4137   -5.3935  -55.3462 O.3    1 LIG      -0.29200
      6 H1        -62.2183   -3.2792  -57.8553 H      1 LIG       0.17500
      7 H2        -60.9604   -5.6687  -58.2816 H      1 LIG       0.17500
      8 H3        -63.2686   -3.5089  -55.3091 H      1 LIG       0.13800
      9 H4        -61.3867   -7.0869  -55.9480 H      1 LIG       0.13800
@<TRIPOS>BOND
      1       1       2 1
      2       1       3 2
      3       2       4 2
      4       3       5 1
      5       4       5 1
      6       1       6 1
      7       2       7 1
      8       3       8 1
      9       4       9 1
@<TRIPOS>ALT_TYPE
CGenFF_4.0_ALT_TYPE_SET
CGenFF_4.0 1 CG2R51 2 CG2R51 3 CG2R51 4 CG2R51 5 OG2R50 6 HGR51 7 HGR51 8 HGR52 9 HGR52
@<TRIPOS>MOLECULE
furan
 9 9 0 0 0
****
USER_CHARGES
INVALID_CHARGES
Pose:  21 Cluster:  21 Fr_nu: 1530844 TotEn:    -8.00
@<TRIPOS>ATOM
      1 C1        -71.2142    4.1140  -49.9721 C.2    1 LIG      -0.26000
      2 C2        -70.5174    4.6419  -48.8590 C.2    1 LIG      -0.26000
      3 C3        -71.7204    2.9013  -49.5658 C.2    1 LIG       0.09300
      4 C4        -70.6475    3.7142  -47.8519 C.2    1 LIG       0.09300
      5 O1        -71.3796    2.6502  -48.2746 O.3    1 LIG      -0.29200
      6 H1        -71.3323    4.5613  -50.9485 H      1 LIG       0.17500
      7 H2        -69.9868    5.5812  -48.7984 H      1 LIG       0.17500
      8 H3        -72.3132    2.1386  -50.0496 H      1 LIG       0.13800
      9 H4        -70.2974    3.6649  -46.8311 H      1 LIG       0.13800
@<TRIPOS>BOND
      1       1       2 1
      2       1       3 2
      3       2       4 2
      4       3       5 1
      5       4       5 1
      6       1       6 1
      7       2       7 1
      8       3       8 1
      9       4       9 1
@<TRIPOS>ALT_TYPE
CGenFF_4.0_ALT_TYPE_SET
CGenFF_4.0 1 CG2R51 2 CG2R51 3 CG2R51 4 CG2R51 5 OG2R50 6 HGR51 7 HGR51 8 HGR52 9 HGR52
@<TRIPOS>MOLECULE
furan
 9 9 0 0 0
****
USER_CHARGES
INVALID_CHARGES
Pose:  22 Cluster:  22 Fr_nu:  43496 TotEn:    -7.98
@<TRIPOS>ATOM
      1 C1        -50.0927  -11.2491  -45.2516 C.2    1 LIG      -0.26000
      2 C2        -51.3387  -11.7263  -45.7239 C.2    1 LIG      -0.26000
      3 C3        -50.3693  -10.5071  -44.1269 C.2    1 LIG       0.09300
      4 C4        -52.2878  -11.2420  -44.8540 C.2    1 LIG       0.09300
      5 O1        -51.7050  -10.4979  -43.8776 O.3    1 LIG      -0.29200
      6 H1        -49.1154  -11.4236  -45.6779 H      1 LIG       0.17500
      7 H2        -51.5219  -12.3458  -46.5899 H      1 LIG       0.17500
      8 H3        -49.7596   -9.9526  -43.4284 H      1 LIG       0.13800
      9 H4        -53.3627  -11.3321  -44.7946 H      1 LIG       0.13800
@<TRIPOS>BOND
      1       1       2 1
      2       1       3 2
      3       2       4 2
      4       3       5 1
      5       4       5 1
      6       1       6 1
      7       2       7 1
      8       3       8 1
      9       4       9 1
@<TRIPOS>ALT_TYPE
CGenFF_4.0_ALT_TYPE_SET
CGenFF_4.0 1 CG2R51 2 CG2R51 3 CG2R51 4 CG2R51 5 OG2R50 6 HGR51 7 HGR51 8 HGR52 9 HGR52
@<TRIPOS>MOLECULE
furan
 9 9 0 0 0
****
USER_CHARGES
INVALID_CHARGES
Pose:  23 Cluster:  23 Fr_nu: 3194695 TotEn:    -7.79
@<TRIPOS>ATOM
      1 C1        -81.4328  -22.1873  -31.3524 C.2    1 LIG      -0.26000
      2 C2        -81.0623  -21.9154  -32.6910 C.2    1 LIG      -0.26000
      3 C3        -82.4967  -23.0566  -31.4196 C.2    1 LIG       0.09300
      4 C4        -81.9259  -22.6381  -33.4808 C.2    1 LIG       0.09300
      5 O1        -82.8034  -23.3366  -32.7135 O.3    1 LIG      -0.29200
      6 H1        -80.9814  -21.7979  -30.4513 H      1 LIG       0.17500
      7 H2        -80.2652  -21.2732  -33.0369 H      1 LIG       0.17500
      8 H3        -83.1124  -23.5435  -30.6774 H      1 LIG       0.13800
      9 H4        -82.0410  -22.7566  -34.5484 H      1 LIG       0.13800
@<TRIPOS>BOND
      1       1       2 1
      2       1       3 2
      3       2       4 2
      4       3       5 1
      5       4       5 1
      6       1       6 1
      7       2       7 1
      8       3       8 1
      9       4       9 1
@<TRIPOS>ALT_TYPE
CGenFF_4.0_ALT_TYPE_SET
CGenFF_4.0 1 CG2R51 2 CG2R51 3 CG2R51 4 CG2R51 5 OG2R50 6 HGR51 7 HGR51 8 HGR52 9 HGR52
@<TRIPOS>MOLECULE
furan
 9 9 0 0 0
****
USER_CHARGES
INVALID_CHARGES
Pose:  24 Cluster:  24 Fr_nu: 575708 TotEn:    -7.69
@<TRIPOS>ATOM
      1 C1        -68.4181   -3.6037  -27.4735 C.2    1 LIG      -0.26000
      2 C2        -67.6028   -2.4706  -27.2398 C.2    1 LIG      -0.26000
      3 C3        -68.4525   -3.7745  -28.8380 C.2    1 LIG       0.09300
      4 C4        -67.1969   -2.0300  -28.4780 C.2    1 LIG       0.09300
      5 O1        -67.7106   -2.8195  -29.4575 O.3    1 LIG      -0.29200
      6 H1        -68.9186   -4.2184  -26.7395 H      1 LIG       0.17500
      7 H2        -67.3432   -2.0304  -26.2878 H      1 LIG       0.17500
      8 H3        -68.9324   -4.4899  -29.4900 H      1 LIG       0.13800
      9 H4        -66.5750   -1.2131  -28.8139 H      1 LIG       0.13800
@<TRIPOS>BOND
      1       1       2 1
      2       1       3 2
      3       2       4 2
      4       3       5 1
      5       4       5 1
      6       1       6 1
      7       2       7 1
      8       3       8 1
      9       4       9 1
@<TRIPOS>ALT_TYPE
CGenFF_4.0_ALT_TYPE_SET
CGenFF_4.0 1 CG2R51 2 CG2R51 3 CG2R51 4 CG2R51 5 OG2R50 6 HGR51 7 HGR51 8 HGR52 9 HGR52
@<TRIPOS>MOLECULE
furan
 9 9 0 0 0
****
USER_CHARGES
INVALID_CHARGES
Pose:  25 Cluster:  25 Fr_nu: 393813 TotEn:    -7.68
@<TRIPOS>ATOM
      1 C1        -75.7745  -22.4530  -44.6271 C.2    1 LIG      -0.26000
      2 C2        -76.8140  -22.5690  -45.5806 C.2    1 LIG      -0.26000
      3 C3        -74.6011  -22.4166  -45.3438 C.2    1 LIG       0.09300
      4 C4        -76.2017  -22.5949  -46.8120 C.2    1 LIG       0.09300
      5 O1        -74.8528  -22.5024  -46.6764 O.3    1 LIG      -0.29200
      6 H1        -75.8687  -22.4029  -43.5520 H      1 LIG       0.17500
      7 H2        -77.8766  -22.6262  -45.3937 H      1 LIG       0.17500
      8 H3        -73.5594  -22.3351  -45.0691 H      1 LIG       0.13800
      9 H4        -76.5656  -22.6710  -47.8263 H      1 LIG       0.13800
@<TRIPOS>BOND
      1       1       2 1
      2       1       3 2
      3       2       4 2
      4       3       5 1
      5       4       5 1
      6       1       6 1
      7       2       7 1
      8       3       8 1
      9       4       9 1
@<TRIPOS>ALT_TYPE
CGenFF_4.0_ALT_TYPE_SET
CGenFF_4.0 1 CG2R51 2 CG2R51 3 CG2R51 4 CG2R51 5 OG2R50 6 HGR51 7 HGR51 8 HGR52 9 HGR52
@<TRIPOS>MOLECULE
furan
 9 9 0 0 0
****
USER_CHARGES
INVALID_CHARGES
Pose:  26 Cluster:  26 Fr_nu:  14175 TotEn:    -7.66
@<TRIPOS>ATOM
      1 C1        -79.5453  -19.6813  -29.9786 C.2    1 LIG      -0.26000
      2 C2        -79.1293  -20.4017  -31.1236 C.2    1 LIG      -0.26000
      3 C3        -80.4321  -18.7302  -30.4270 C.2    1 LIG       0.09300
      4 C4        -79.7917  -19.8396  -32.1901 C.2    1 LIG       0.09300
      5 O1        -80.5879  -18.8201  -31.7739 O.3    1 LIG      -0.29200
      6 H1        -79.2370  -19.8355  -28.9546 H      1 LIG       0.17500
      7 H2        -78.4340  -21.2276  -31.1662 H      1 LIG       0.17500
      8 H3        -81.0081  -17.9566  -29.9404 H      1 LIG       0.13800
      9 H4        -79.8046  -20.0397  -33.2516 H      1 LIG       0.13800
@<TRIPOS>BOND
      1       1       2 1
      2       1       3 2
      3       2       4 2
      4       3       5 1
      5       4       5 1
      6       1       6 1
      7       2       7 1
      8       3       8 1
      9       4       9 1
@<TRIPOS>ALT_TYPE
CGenFF_4.0_ALT_TYPE_SET
CGenFF_4.0 1 CG2R51 2 CG2R51 3 CG2R51 4 CG2R51 5 OG2R50 6 HGR51 7 HGR51 8 HGR52 9 HGR52
@<TRIPOS>MOLECULE
furan
 9 9 0 0 0
****
USER_CHARGES
INVALID_CHARGES
Pose:  27 Cluster:  27 Fr_nu: 273899 TotEn:    -7.63
@<TRIPOS>ATOM
      1 C1        -62.2057    2.4726  -43.8426 C.2    1 LIG      -0.26000
      2 C2        -61.4168    3.3575  -43.0693 C.2    1 LIG      -0.26000
      3 C3        -61.4347    2.1212  -44.9262 C.2    1 LIG       0.09300
      4 C4        -60.2200    3.4837  -43.7354 C.2    1 LIG       0.09300
      5 O1        -60.2228    2.7332  -44.8683 O.3    1 LIG      -0.29200
      6 H1        -63.2106    2.1338  -43.6363 H      1 LIG       0.17500
      7 H2        -61.6868    3.8425  -42.1424 H      1 LIG       0.17500
      8 H3        -61.5940    1.4795  -45.7805 H      1 LIG       0.13800
      9 H4        -59.3132    4.0389  -43.5446 H      1 LIG       0.13800
@<TRIPOS>BOND
      1       1       2 1
      2       1       3 2
      3       2       4 2
      4       3       5 1
      5       4       5 1
      6       1       6 1
      7       2       7 1
      8       3       8 1
      9       4       9 1
@<TRIPOS>ALT_TYPE
CGenFF_4.0_ALT_TYPE_SET
CGenFF_4.0 1 CG2R51 2 CG2R51 3 CG2R51 4 CG2R51 5 OG2R50 6 HGR51 7 HGR51 8 HGR52 9 HGR52
@<TRIPOS>MOLECULE
furan
 9 9 0 0 0
****
USER_CHARGES
INVALID_CHARGES
Pose:  28 Cluster:  28 Fr_nu:   7290 TotEn:    -7.55
@<TRIPOS>ATOM
      1 C1        -50.4543  -11.4748  -45.5041 C.2    1 LIG      -0.26000
      2 C2        -51.4709  -11.1082  -44.5902 C.2    1 LIG      -0.26000
      3 C3        -49.2908  -10.9200  -45.0239 C.2    1 LIG       0.09300
      4 C4        -50.8562  -10.3557  -43.6166 C.2    1 LIG       0.09300
      5 O1        -49.5272  -10.2364  -43.8736 O.3    1 LIG      -0.29200
      6 H1        -50.5568  -12.0685  -46.4009 H      1 LIG       0.17500
      7 H2        -52.5204  -11.3611  -44.6353 H      1 LIG       0.17500
      8 H3        -48.2658  -10.9205  -45.3652 H      1 LIG       0.13800
      9 H4        -51.2060   -9.8601  -42.7227 H      1 LIG       0.13800
@<TRIPOS>BOND
      1       1       2 1
      2       1       3 2
      3       2       4 2
      4       3       5 1
      5       4       5 1
      6       1       6 1
      7       2       7 1
      8       3       8 1
      9       4       9 1
@<TRIPOS>ALT_TYPE
CGenFF_4.0_ALT_TYPE_SET
CGenFF_4.0 1 CG2R51 2 CG2R51 3 CG2R51 4 CG2R51 5 OG2R50 6 HGR51 7 HGR51 8 HGR52 9 HGR52
@<TRIPOS>MOLECULE
furan
 9 9 0 0 0
****
USER_CHARGES
INVALID_CHARGES
Pose:  29 Cluster:  29 Fr_nu: 1901889 TotEn:    -7.52
@<TRIPOS>ATOM
      1 C1        -57.1304    2.1690  -40.5733 C.2    1 LIG      -0.26000
      2 C2        -56.0112    2.8923  -40.0964 C.2    1 LIG      -0.26000
      3 C3        -58.0867    2.2519  -39.5881 C.2    1 LIG       0.09300
      4 C4        -56.3634    3.3656  -38.8539 C.2    1 LIG       0.09300
      5 O1        -57.6271    2.9797  -38.5367 O.3    1 LIG      -0.29200
      6 H1        -57.2278    1.6516  -41.5167 H      1 LIG       0.17500
      7 H2        -55.0661    3.0491  -40.5961 H      1 LIG       0.17500
      8 H3        -59.0921    1.8694  -39.4880 H      1 LIG       0.13800
      9 H4        -55.8551    3.9604  -38.1089 H      1 LIG       0.13800
@<TRIPOS>BOND
      1       1       2 1
      2       1       3 2
      3       2       4 2
      4       3       5 1
      5       4       5 1
      6       1       6 1
      7       2       7 1
      8       3       8 1
      9       4       9 1
@<TRIPOS>ALT_TYPE
CGenFF_4.0_ALT_TYPE_SET
CGenFF_4.0 1 CG2R51 2 CG2R51 3 CG2R51 4 CG2R51 5 OG2R50 6 HGR51 7 HGR51 8 HGR52 9 HGR52
@<TRIPOS>MOLECULE
furan
 9 9 0 0 0
****
USER_CHARGES
INVALID_CHARGES
Pose:  30 Cluster:  30 Fr_nu: 1145605 TotEn:    -7.41
@<TRIPOS>ATOM
      1 C1        -59.9524  -21.3763  -25.2018 C.2    1 LIG      -0.26000
      2 C2        -61.2075  -21.9556  -25.5054 C.2    1 LIG      -0.26000
      3 C3        -59.1140  -21.7166  -26.2378 C.2    1 LIG       0.09300
      4 C4        -61.0466  -22.6086  -26.7054 C.2    1 LIG       0.09300
      5 O1        -59.7733  -22.4676  -27.1585 O.3    1 LIG      -0.29200
      6 H1        -59.6914  -20.7851  -24.3360 H      1 LIG       0.17500
      7 H2        -62.1159  -21.9036  -24.9227 H      1 LIG       0.17500
      8 H3        -58.0761  -21.5126  -26.4575 H      1 LIG       0.13800
      9 H4        -61.7056  -23.1885  -27.3350 H      1 LIG       0.13800
@<TRIPOS>BOND
      1       1       2 1
      2       1       3 2
      3       2       4 2
      4       3       5 1
      5       4       5 1
      6       1       6 1
      7       2       7 1
      8       3       8 1
      9       4       9 1
@<TRIPOS>ALT_TYPE
CGenFF_4.0_ALT_TYPE_SET
CGenFF_4.0 1 CG2R51 2 CG2R51 3 CG2R51 4 CG2R51 5 OG2R50 6 HGR51 7 HGR51 8 HGR52 9 HGR52
@<TRIPOS>MOLECULE
furan
 9 9 0 0 0
****
USER_CHARGES
INVALID_CHARGES
Pose:  31 Cluster:  31 Fr_nu: 424155 TotEn:    -7.40
@<TRIPOS>ATOM
      1 C1        -71.1939    4.0100  -49.4185 C.2    1 LIG      -0.26000
      2 C2        -70.4253    3.4683  -48.3607 C.2    1 LIG      -0.26000
      3 C3        -71.6986    2.9353  -50.1131 C.2    1 LIG       0.09300
      4 C4        -70.5152    2.1013  -48.4841 C.2    1 LIG       0.09300
      5 O1        -71.2896    1.7683  -49.5499 O.3    1 LIG      -0.29200
      6 H1        -71.3589    5.0531  -49.6466 H      1 LIG       0.17500
      7 H2        -69.8749    4.0070  -47.6028 H      1 LIG       0.17500
      8 H3        -72.3318    2.8380  -50.9829 H      1 LIG       0.13800
      9 H4        -70.1087    1.2719  -47.9241 H      1 LIG       0.13800
@<TRIPOS>BOND
      1       1       2 1
      2       1       3 2
      3       2       4 2
      4       3       5 1
      5       4       5 1
      6       1       6 1
      7       2       7 1
      8       3       8 1
      9       4       9 1
@<TRIPOS>ALT_TYPE
CGenFF_4.0_ALT_TYPE_SET
CGenFF_4.0 1 CG2R51 2 CG2R51 3 CG2R51 4 CG2R51 5 OG2R50 6 HGR51 7 HGR51 8 HGR52 9 HGR52
@<TRIPOS>MOLECULE
furan
 9 9 0 0 0
****
USER_CHARGES
INVALID_CHARGES
Pose:  32 Cluster:  32 Fr_nu: 854058 TotEn:    -7.38
@<TRIPOS>ATOM
      1 C1        -61.2229   -4.2627  -55.0734 C.2    1 LIG      -0.26000
      2 C2        -60.7581   -5.5599  -55.3963 C.2    1 LIG      -0.26000
      3 C3        -62.4044   -4.0988  -55.7586 C.2    1 LIG       0.09300
      4 C4        -61.6886   -6.0963  -56.2556 C.2    1 LIG       0.09300
      5 O1        -62.6953   -5.2120  -56.4815 O.3    1 LIG      -0.29200
      6 H1        -60.7552   -3.5376  -54.4232 H      1 LIG       0.17500
      7 H2        -59.8576   -6.0435  -55.0462 H      1 LIG       0.17500
      8 H3        -63.1200   -3.2929  -55.8328 H      1 LIG       0.13800
      9 H4        -61.7753   -7.0441  -56.7667 H      1 LIG       0.13800
@<TRIPOS>BOND
      1       1       2 1
      2       1       3 2
      3       2       4 2
      4       3       5 1
      5       4       5 1
      6       1       6 1
      7       2       7 1
      8       3       8 1
      9       4       9 1
@<TRIPOS>ALT_TYPE
CGenFF_4.0_ALT_TYPE_SET
CGenFF_4.0 1 CG2R51 2 CG2R51 3 CG2R51 4 CG2R51 5 OG2R50 6 HGR51 7 HGR51 8 HGR52 9 HGR52
@<TRIPOS>MOLECULE
furan
 9 9 0 0 0
****
USER_CHARGES
INVALID_CHARGES
Pose:  33 Cluster:  33 Fr_nu:  80457 TotEn:    -7.34
@<TRIPOS>ATOM
      1 C1        -40.6343  -12.8981  -37.9236 C.2    1 LIG      -0.26000
      2 C2        -41.6809  -12.0594  -37.4714 C.2    1 LIG      -0.26000
      3 C3        -40.5265  -13.9082  -36.9962 C.2    1 LIG       0.09300
      4 C4        -42.1382  -12.6169  -36.3000 C.2    1 LIG       0.09300
      5 O1        -41.4397  -13.7443  -36.0034 O.3    1 LIG      -0.29200
      6 H1        -40.0333  -12.7807  -38.8137 H      1 LIG       0.17500
      7 H2        -42.0553  -11.1611  -37.9407 H      1 LIG       0.17500
      8 H3        -39.8860  -14.7733  -36.9040 H      1 LIG       0.13800
      9 H4        -42.9122  -12.3476  -35.5962 H      1 LIG       0.13800
@<TRIPOS>BOND
      1       1       2 1
      2       1       3 2
      3       2       4 2
      4       3       5 1
      5       4       5 1
      6       1       6 1
      7       2       7 1
      8       3       8 1
      9       4       9 1
@<TRIPOS>ALT_TYPE
CGenFF_4.0_ALT_TYPE_SET
CGenFF_4.0 1 CG2R51 2 CG2R51 3 CG2R51 4 CG2R51 5 OG2R50 6 HGR51 7 HGR51 8 HGR52 9 HGR52
@<TRIPOS>MOLECULE
furan
 9 9 0 0 0
****
USER_CHARGES
INVALID_CHARGES
Pose:  34 Cluster:  34 Fr_nu: 424885 TotEn:    -7.29
@<TRIPOS>ATOM
      1 C1        -70.2327    2.9341  -48.8072 C.2    1 LIG      -0.26000
      2 C2        -70.1407    3.2966  -47.4421 C.2    1 LIG      -0.26000
      3 C3        -70.3937    4.1089  -49.5043 C.2    1 LIG       0.09300
      4 C4        -70.2519    4.6670  -47.4024 C.2    1 LIG       0.09300
      5 O1        -70.4063    5.1698  -48.6554 O.3    1 LIG      -0.29200
      6 H1        -70.1878    1.9408  -49.2299 H      1 LIG       0.17500
      7 H2        -70.0094    2.6410  -46.5934 H      1 LIG       0.17500
      8 H3        -70.5065    4.3471  -50.5520 H      1 LIG       0.13800
      9 H4        -70.2410    5.3951  -46.6044 H      1 LIG       0.13800
@<TRIPOS>BOND
      1       1       2 1
      2       1       3 2
      3       2       4 2
      4       3       5 1
      5       4       5 1
      6       1       6 1
      7       2       7 1
      8       3       8 1
      9       4       9 1
@<TRIPOS>ALT_TYPE
CGenFF_4.0_ALT_TYPE_SET
CGenFF_4.0 1 CG2R51 2 CG2R51 3 CG2R51 4 CG2R51 5 OG2R50 6 HGR51 7 HGR51 8 HGR52 9 HGR52
@<TRIPOS>MOLECULE
furan
 9 9 0 0 0
****
USER_CHARGES
INVALID_CHARGES
Pose:  35 Cluster:  35 Fr_nu: 1252743 TotEn:    -7.26
@<TRIPOS>ATOM
      1 C1        -75.0114  -23.2352  -42.7061 C.2    1 LIG      -0.26000
      2 C2        -74.5424  -24.3676  -41.9984 C.2    1 LIG      -0.26000
      3 C3        -74.5527  -22.1369  -42.0166 C.2    1 LIG       0.09300
      4 C4        -73.8304  -23.8806  -40.9270 C.2    1 LIG       0.09300
      5 O1        -73.8318  -22.5217  -40.9309 O.3    1 LIG      -0.29200
      6 H1        -75.6094  -23.2212  -43.6058 H      1 LIG       0.17500
      7 H2        -74.7029  -25.4085  -42.2393 H      1 LIG       0.17500
      8 H3        -74.6467  -21.0705  -42.1612 H      1 LIG       0.13800
      9 H4        -73.2909  -24.3453  -40.1146 H      1 LIG       0.13800
@<TRIPOS>BOND
      1       1       2 1
      2       1       3 2
      3       2       4 2
      4       3       5 1
      5       4       5 1
      6       1       6 1
      7       2       7 1
      8       3       8 1
      9       4       9 1
@<TRIPOS>ALT_TYPE
CGenFF_4.0_ALT_TYPE_SET
CGenFF_4.0 1 CG2R51 2 CG2R51 3 CG2R51 4 CG2R51 5 OG2R50 6 HGR51 7 HGR51 8 HGR52 9 HGR52
@<TRIPOS>MOLECULE
furan
 9 9 0 0 0
****
USER_CHARGES
INVALID_CHARGES
Pose:  36 Cluster:  36 Fr_nu: 574497 TotEn:    -7.19
@<TRIPOS>ATOM
      1 C1        -69.1766   -1.5718  -29.3985 C.2    1 LIG      -0.26000
      2 C2        -67.9982   -0.9859  -28.8777 C.2    1 LIG      -0.26000
      3 C3        -69.0114   -2.9322  -29.2801 C.2    1 LIG       0.09300
      4 C4        -67.1969   -2.0300  -28.4780 C.2    1 LIG       0.09300
      5 O1        -67.8073   -3.2198  -28.7198 O.3    1 LIG      -0.29200
      6 H1        -70.0383   -1.0659  -29.8093 H      1 LIG       0.17500
      7 H2        -67.7625    0.0659  -28.8028 H      1 LIG       0.17500
      8 H3        -69.6249   -3.7846  -29.5329 H      1 LIG       0.13800
      9 H4        -66.2170   -2.0903  -28.0273 H      1 LIG       0.13800
@<TRIPOS>BOND
      1       1       2 1
      2       1       3 2
      3       2       4 2
      4       3       5 1
      5       4       5 1
      6       1       6 1
      7       2       7 1
      8       3       8 1
      9       4       9 1
@<TRIPOS>ALT_TYPE
CGenFF_4.0_ALT_TYPE_SET
CGenFF_4.0 1 CG2R51 2 CG2R51 3 CG2R51 4 CG2R51 5 OG2R50 6 HGR51 7 HGR51 8 HGR52 9 HGR52
@<TRIPOS>MOLECULE
furan
 9 9 0 0 0
****
USER_CHARGES
INVALID_CHARGES
Pose:  37 Cluster:  37 Fr_nu:   1719 TotEn:    -7.13
@<TRIPOS>ATOM
      1 C1        -47.1511   -9.5852  -37.1515 C.2    1 LIG      -0.26000
      2 C2        -47.1985   -8.8662  -38.3697 C.2    1 LIG      -0.26000
      3 C3        -45.9983  -10.3343  -37.1947 C.2    1 LIG       0.09300
      4 C4        -46.0712   -9.2271  -39.0704 C.2    1 LIG       0.09300
      5 O1        -45.3342  -10.1216  -38.3610 O.3    1 LIG      -0.29200
      6 H1        -47.8678   -9.5609  -36.3434 H      1 LIG       0.17500
      7 H2        -47.9590   -8.1716  -38.6961 H      1 LIG       0.17500
      8 H3        -45.5329  -11.0302  -36.5120 H      1 LIG       0.13800
      9 H4        -45.6704   -8.9515  -40.0350 H      1 LIG       0.13800
@<TRIPOS>BOND
      1       1       2 1
      2       1       3 2
      3       2       4 2
      4       3       5 1
      5       4       5 1
      6       1       6 1
      7       2       7 1
      8       3       8 1
      9       4       9 1
@<TRIPOS>ALT_TYPE
CGenFF_4.0_ALT_TYPE_SET
CGenFF_4.0 1 CG2R51 2 CG2R51 3 CG2R51 4 CG2R51 5 OG2R50 6 HGR51 7 HGR51 8 HGR52 9 HGR52
@<TRIPOS>MOLECULE
furan
 9 9 0 0 0
****
USER_CHARGES
INVALID_CHARGES
Pose:  38 Cluster:  38 Fr_nu: 593620 TotEn:    -7.03
@<TRIPOS>ATOM
      1 C1        -73.8929  -23.3203  -44.6617 C.2    1 LIG      -0.26000
      2 C2        -73.9301  -22.5635  -43.4663 C.2    1 LIG      -0.26000
      3 C3        -75.0485  -23.0158  -45.3427 C.2    1 LIG       0.09300
      4 C4        -75.1058  -21.8504  -43.5021 C.2    1 LIG       0.09300
      5 O1        -75.7933  -22.1205  -44.6427 O.3    1 LIG      -0.29200
      6 H1        -73.1206  -24.0027  -44.9861 H      1 LIG       0.17500
      7 H2        -73.1922  -22.5405  -42.6774 H      1 LIG       0.17500
      8 H3        -75.4654  -23.3335  -46.2874 H      1 LIG       0.13800
      9 H4        -75.5733  -21.1455  -42.8301 H      1 LIG       0.13800
@<TRIPOS>BOND
      1       1       2 1
      2       1       3 2
      3       2       4 2
      4       3       5 1
      5       4       5 1
      6       1       6 1
      7       2       7 1
      8       3       8 1
      9       4       9 1
@<TRIPOS>ALT_TYPE
CGenFF_4.0_ALT_TYPE_SET
CGenFF_4.0 1 CG2R51 2 CG2R51 3 CG2R51 4 CG2R51 5 OG2R50 6 HGR51 7 HGR51 8 HGR52 9 HGR52
@<TRIPOS>MOLECULE
furan
 9 9 0 0 0
****
USER_CHARGES
INVALID_CHARGES
Pose:  39 Cluster:  39 Fr_nu: 544155 TotEn:    -6.98
@<TRIPOS>ATOM
      1 C1        -49.1769  -10.4451  -25.9766 C.2    1 LIG      -0.26000
      2 C2        -49.6610  -10.4451  -27.3066 C.2    1 LIG      -0.26000
      3 C3        -48.8307  -11.7464  -25.6962 C.2    1 LIG       0.09300
      4 C4        -49.5759  -11.7464  -27.7441 C.2    1 LIG       0.09300
      5 O1        -49.0707  -12.5459  -26.7684 O.3    1 LIG      -0.29200
      6 H1        -49.0916   -9.6022  -25.3061 H      1 LIG       0.17500
      7 H2        -50.0260   -9.6020  -27.8752 H      1 LIG       0.17500
      8 H3        -48.4206  -12.2403  -24.8273 H      1 LIG       0.13800
      9 H4        -49.8211  -12.2402  -28.6731 H      1 LIG       0.13800
@<TRIPOS>BOND
      1       1       2 1
      2       1       3 2
      3       2       4 2
      4       3       5 1
      5       4       5 1
      6       1       6 1
      7       2       7 1
      8       3       8 1
      9       4       9 1
@<TRIPOS>ALT_TYPE
CGenFF_4.0_ALT_TYPE_SET
CGenFF_4.0 1 CG2R51 2 CG2R51 3 CG2R51 4 CG2R51 5 OG2R50 6 HGR51 7 HGR51 8 HGR52 9 HGR52
@<TRIPOS>MOLECULE
furan
 9 9 0 0 0
****
USER_CHARGES
INVALID_CHARGES
Pose:  40 Cluster:  40 Fr_nu:   6844 TotEn:    -6.91
@<TRIPOS>ATOM
      1 C1        -49.6175  -10.7259  -44.1926 C.2    1 LIG      -0.26000
      2 C2        -50.8562  -10.3557  -43.6166 C.2    1 LIG      -0.26000
      3 C3        -49.7547  -12.0376  -44.5832 C.2    1 LIG       0.09300
      4 C4        -51.6620  -11.4676  -43.6963 C.2    1 LIG       0.09300
      5 O1        -50.9980  -12.4972  -44.2843 O.3    1 LIG      -0.29200
      6 H1        -48.7350  -10.1134  -44.3082 H      1 LIG       0.17500
      7 H2        -51.1277   -9.3982  -43.1961 H      1 LIG       0.17500
      8 H3        -49.0966  -12.7476  -45.0628 H      1 LIG       0.13800
      9 H4        -52.6784  -11.6773  -43.3964 H      1 LIG       0.13800
@<TRIPOS>BOND
      1       1       2 1
      2       1       3 2
      3       2       4 2
      4       3       5 1
      5       4       5 1
      6       1       6 1
      7       2       7 1
      8       3       8 1
      9       4       9 1
@<TRIPOS>ALT_TYPE
CGenFF_4.0_ALT_TYPE_SET
CGenFF_4.0 1 CG2R51 2 CG2R51 3 CG2R51 4 CG2R51 5 OG2R50 6 HGR51 7 HGR51 8 HGR52 9 HGR52
@<TRIPOS>MOLECULE
furan
 9 9 0 0 0
****
USER_CHARGES
INVALID_CHARGES
Pose:  41 Cluster:  41 Fr_nu: 563550 TotEn:    -6.87
@<TRIPOS>ATOM
      1 C1        -49.7067  -10.9988  -42.9326 C.2    1 LIG      -0.26000
      2 C2        -48.8436  -10.7593  -44.0284 C.2    1 LIG      -0.26000
      3 C3        -50.9628  -11.1709  -43.4663 C.2    1 LIG       0.09300
      4 C4        -49.6336  -10.8023  -45.1536 C.2    1 LIG       0.09300
      5 O1        -50.9268  -11.0529  -44.8195 O.3    1 LIG      -0.29200
      6 H1        -49.4461  -11.0402  -41.8849 H      1 LIG       0.17500
      7 H2        -47.7787  -10.5782  -44.0014 H      1 LIG       0.17500
      8 H3        -51.9345  -11.3747  -43.0405 H      1 LIG       0.13800
      9 H4        -49.4383  -10.6815  -46.2091 H      1 LIG       0.13800
@<TRIPOS>BOND
      1       1       2 1
      2       1       3 2
      3       2       4 2
      4       3       5 1
      5       4       5 1
      6       1       6 1
      7       2       7 1
      8       3       8 1
      9       4       9 1
@<TRIPOS>ALT_TYPE
CGenFF_4.0_ALT_TYPE_SET
CGenFF_4.0 1 CG2R51 2 CG2R51 3 CG2R51 4 CG2R51 5 OG2R50 6 HGR51 7 HGR51 8 HGR52 9 HGR52
@<TRIPOS>MOLECULE
furan
 9 9 0 0 0
****
USER_CHARGES
INVALID_CHARGES
Pose:  42 Cluster:  42 Fr_nu: 1124265 TotEn:    -6.70
@<TRIPOS>ATOM
      1 C1        -61.3547    3.0638  -45.0675 C.2    1 LIG      -0.26000
      2 C2        -61.6795    2.5864  -43.7753 C.2    1 LIG      -0.26000
      3 C3        -59.9815    3.1276  -45.1171 C.2    1 LIG       0.09300
      4 C4        -60.4817    2.3923  -43.1275 C.2    1 LIG       0.09300
      5 O1        -59.4418    2.7198  -43.9386 O.3    1 LIG      -0.29200
      6 H1        -62.0361    3.3288  -45.8629 H      1 LIG       0.17500
      7 H2        -62.6635    2.4061  -43.3672 H      1 LIG       0.17500
      8 H3        -59.2739    3.4245  -45.8775 H      1 LIG       0.13800
      9 H4        -60.2134    2.0446  -42.1405 H      1 LIG       0.13800
@<TRIPOS>BOND
      1       1       2 1
      2       1       3 2
      3       2       4 2
      4       3       5 1
      5       4       5 1
      6       1       6 1
      7       2       7 1
      8       3       8 1
      9       4       9 1
@<TRIPOS>ALT_TYPE
CGenFF_4.0_ALT_TYPE_SET
CGenFF_4.0 1 CG2R51 2 CG2R51 3 CG2R51 4 CG2R51 5 OG2R50 6 HGR51 7 HGR51 8 HGR52 9 HGR52
@<TRIPOS>MOLECULE
furan
 9 9 0 0 0
****
USER_CHARGES
INVALID_CHARGES
Pose:  43 Cluster:  43 Fr_nu: 1253123 TotEn:    -6.57
@<TRIPOS>ATOM
      1 C1        -74.3303  -22.6780  -41.6761 C.2    1 LIG      -0.26000
      2 C2        -73.5215  -23.8071  -41.4037 C.2    1 LIG      -0.26000
      3 C3        -73.8699  -22.1555  -42.8623 C.2    1 LIG       0.09300
      4 C4        -72.6246  -23.8942  -42.4430 C.2    1 LIG       0.09300
      5 O1        -72.8304  -22.8911  -43.3364 O.3    1 LIG      -0.29200
      6 H1        -75.1463  -22.2928  -41.0818 H      1 LIG       0.17500
      7 H2        -73.5845  -24.4741  -40.5561 H      1 LIG       0.17500
      8 H3        -74.1597  -21.3102  -43.4693 H      1 LIG       0.13800
      9 H4        -71.8205  -24.5750  -42.6814 H      1 LIG       0.13800
@<TRIPOS>BOND
      1       1       2 1
      2       1       3 2
      3       2       4 2
      4       3       5 1
      5       4       5 1
      6       1       6 1
      7       2       7 1
      8       3       8 1
      9       4       9 1
@<TRIPOS>ALT_TYPE
CGenFF_4.0_ALT_TYPE_SET
CGenFF_4.0 1 CG2R51 2 CG2R51 3 CG2R51 4 CG2R51 5 OG2R50 6 HGR51 7 HGR51 8 HGR52 9 HGR52
@<TRIPOS>MOLECULE
furan
 9 9 0 0 0
****
USER_CHARGES
INVALID_CHARGES
Pose:  44 Cluster:  44 Fr_nu: 437351 TotEn:    -6.56
@<TRIPOS>ATOM
      1 C1        -62.4709   -1.2485  -25.5425 C.2    1 LIG      -0.26000
      2 C2        -63.1282    0.0042  -25.5010 C.2    1 LIG      -0.26000
      3 C3        -61.3359   -1.1098  -24.7779 C.2    1 LIG       0.09300
      4 C4        -62.3481    0.8191  -24.7139 C.2    1 LIG       0.09300
      5 O1        -61.2537    0.1475  -24.2692 O.3    1 LIG      -0.29200
      6 H1        -62.7848   -2.1407  -26.0647 H      1 LIG       0.17500
      7 H2        -64.0548    0.2788  -25.9841 H      1 LIG       0.17500
      8 H3        -60.5285   -1.7760  -24.5106 H      1 LIG       0.13800
      9 H4        -62.4292    1.8469  -24.3912 H      1 LIG       0.13800
@<TRIPOS>BOND
      1       1       2 1
      2       1       3 2
      3       2       4 2
      4       3       5 1
      5       4       5 1
      6       1       6 1
      7       2       7 1
      8       3       8 1
      9       4       9 1
@<TRIPOS>ALT_TYPE
CGenFF_4.0_ALT_TYPE_SET
CGenFF_4.0 1 CG2R51 2 CG2R51 3 CG2R51 4 CG2R51 5 OG2R50 6 HGR51 7 HGR51 8 HGR52 9 HGR52
@<TRIPOS>MOLECULE
furan
 9 9 0 0 0
****
USER_CHARGES
INVALID_CHARGES
Pose:  45 Cluster:  45 Fr_nu:  79299 TotEn:    -6.55
@<TRIPOS>ATOM
      1 C1        -74.1098  -22.6170  -43.8557 C.2    1 LIG      -0.26000
      2 C2        -73.4183  -23.6620  -43.1978 C.2    1 LIG      -0.26000
      3 C3        -74.7607  -21.9106  -42.8711 C.2    1 LIG       0.09300
      4 C4        -73.6957  -23.5197  -41.8581 C.2    1 LIG       0.09300
      5 O1        -74.5133  -22.4543  -41.6506 O.3    1 LIG      -0.29200
      6 H1        -74.1316  -22.4054  -44.9149 H      1 LIG       0.17500
      7 H2        -72.7954  -24.4236  -43.6442 H      1 LIG       0.17500
      8 H3        -75.4036  -21.0424  -42.8745 H      1 LIG       0.13800
      9 H4        -73.4042  -24.0649  -40.9723 H      1 LIG       0.13800
@<TRIPOS>BOND
      1       1       2 1
      2       1       3 2
      3       2       4 2
      4       3       5 1
      5       4       5 1
      6       1       6 1
      7       2       7 1
      8       3       8 1
      9       4       9 1
@<TRIPOS>ALT_TYPE
CGenFF_4.0_ALT_TYPE_SET
CGenFF_4.0 1 CG2R51 2 CG2R51 3 CG2R51 4 CG2R51 5 OG2R50 6 HGR51 7 HGR51 8 HGR52 9 HGR52
@<TRIPOS>MOLECULE
furan
 9 9 0 0 0
****
USER_CHARGES
INVALID_CHARGES
Pose:  46 Cluster:  46 Fr_nu: 2406554 TotEn:    -6.44
@<TRIPOS>ATOM
      1 C1        -79.5153  -34.7583  -42.0704 C.2    1 LIG      -0.26000
      2 C2        -78.4166  -34.7605  -41.1783 C.2    1 LIG      -0.26000
      3 C3        -80.5769  -34.2377  -41.3676 C.2    1 LIG       0.09300
      4 C4        -78.8850  -34.2409  -39.9940 C.2    1 LIG       0.09300
      5 O1        -80.2010  -33.9196  -40.1011 O.3    1 LIG      -0.29200
      6 H1        -79.5316  -35.0947  -43.0970 H      1 LIG       0.17500
      7 H2        -77.4091  -35.0983  -41.3741 H      1 LIG       0.17500
      8 H3        -81.6099  -34.0378  -41.6127 H      1 LIG       0.13800
      9 H4        -78.4325  -34.0448  -39.0329 H      1 LIG       0.13800
@<TRIPOS>BOND
      1       1       2 1
      2       1       3 2
      3       2       4 2
      4       3       5 1
      5       4       5 1
      6       1       6 1
      7       2       7 1
      8       3       8 1
      9       4       9 1
@<TRIPOS>ALT_TYPE
CGenFF_4.0_ALT_TYPE_SET
CGenFF_4.0 1 CG2R51 2 CG2R51 3 CG2R51 4 CG2R51 5 OG2R50 6 HGR51 7 HGR51 8 HGR52 9 HGR52
@<TRIPOS>MOLECULE
furan
 9 9 0 0 0
****
USER_CHARGES
INVALID_CHARGES
Pose:  47 Cluster:  47 Fr_nu: 593421 TotEn:    -6.34
@<TRIPOS>ATOM
      1 C1        -75.1357  -22.1455  -44.0790 C.2    1 LIG      -0.26000
      2 C2        -74.1338  -22.7008  -44.9102 C.2    1 LIG      -0.26000
      3 C3        -74.6490  -22.2166  -42.7945 C.2    1 LIG       0.09300
      4 C4        -73.1062  -23.0715  -44.0744 C.2    1 LIG       0.09300
      5 O1        -73.4124  -22.7796  -42.7830 O.3    1 LIG      -0.29200
      6 H1        -76.0931  -21.7442  -44.3786 H      1 LIG       0.17500
      7 H2        -74.1575  -22.8162  -45.9843 H      1 LIG       0.17500
      8 H3        -75.0385  -21.9241  -41.8302 H      1 LIG       0.13800
      9 H4        -72.1414  -23.5305  -44.2340 H      1 LIG       0.13800
@<TRIPOS>BOND
      1       1       2 1
      2       1       3 2
      3       2       4 2
      4       3       5 1
      5       4       5 1
      6       1       6 1
      7       2       7 1
      8       3       8 1
      9       4       9 1
@<TRIPOS>ALT_TYPE
CGenFF_4.0_ALT_TYPE_SET
CGenFF_4.0 1 CG2R51 2 CG2R51 3 CG2R51 4 CG2R51 5 OG2R50 6 HGR51 7 HGR51 8 HGR52 9 HGR52
@<TRIPOS>MOLECULE
furan
 9 9 0 0 0
****
USER_CHARGES
INVALID_CHARGES
Pose:  48 Cluster:  48 Fr_nu:  79465 TotEn:    -6.32
@<TRIPOS>ATOM
      1 C1        -73.0167  -23.0745  -42.7781 C.2    1 LIG      -0.26000
      2 C2        -74.2765  -22.5660  -42.3812 C.2    1 LIG      -0.26000
      3 C3        -72.9230  -22.8490  -44.1318 C.2    1 LIG       0.09300
      4 C4        -74.8628  -22.0659  -43.5205 C.2    1 LIG       0.09300
      5 O1        -74.0441  -22.2344  -44.5920 O.3    1 LIG      -0.29200
      6 H1        -72.2706  -23.5468  -42.1556 H      1 LIG       0.17500
      7 H2        -74.7036  -22.5641  -41.3887 H      1 LIG       0.17500
      8 H3        -72.1645  -23.0540  -44.8731 H      1 LIG       0.13800
      9 H4        -75.8078  -21.5842  -43.7252 H      1 LIG       0.13800
@<TRIPOS>BOND
      1       1       2 1
      2       1       3 2
      3       2       4 2
      4       3       5 1
      5       4       5 1
      6       1       6 1
      7       2       7 1
      8       3       8 1
      9       4       9 1
@<TRIPOS>ALT_TYPE
CGenFF_4.0_ALT_TYPE_SET
CGenFF_4.0 1 CG2R51 2 CG2R51 3 CG2R51 4 CG2R51 5 OG2R50 6 HGR51 7 HGR51 8 HGR52 9 HGR52
@<TRIPOS>MOLECULE
furan
 9 9 0 0 0
****
USER_CHARGES
INVALID_CHARGES
Pose:  49 Cluster:  49 Fr_nu: 2105229 TotEn:    -5.78
@<TRIPOS>ATOM
      1 C1        -74.8388  -22.6355  -42.1182 C.2    1 LIG      -0.26000
      2 C2        -74.9388  -24.0067  -42.4545 C.2    1 LIG      -0.26000
      3 C3        -75.1258  -21.9382  -43.2686 C.2    1 LIG       0.09300
      4 C4        -75.2800  -24.0495  -43.7863 C.2    1 LIG       0.09300
      5 O1        -75.3959  -22.7927  -44.2899 O.3    1 LIG      -0.29200
      6 H1        -74.5883  -22.2089  -41.1577 H      1 LIG       0.17500
      7 H2        -74.7821  -24.8574  -41.8070 H      1 LIG       0.17500
      8 H3        -75.1784  -20.8870  -43.5121 H      1 LIG       0.13800
      9 H4        -75.4670  -24.8522  -44.4847 H      1 LIG       0.13800
@<TRIPOS>BOND
      1       1       2 1
      2       1       3 2
      3       2       4 2
      4       3       5 1
      5       4       5 1
      6       1       6 1
      7       2       7 1
      8       3       8 1
      9       4       9 1
@<TRIPOS>ALT_TYPE
CGenFF_4.0_ALT_TYPE_SET
CGenFF_4.0 1 CG2R51 2 CG2R51 3 CG2R51 4 CG2R51 5 OG2R50 6 HGR51 7 HGR51 8 HGR52 9 HGR52
@<TRIPOS>MOLECULE
pyrimidine
 10 10 0 0 0
****
USER_CHARGES
INVALID_CHARGES
Pose:   1 Cluster:   1 Fr_nu: 207136 TotEn:   -17.56
@<TRIPOS>ATOM
      1 C1        -58.5041    2.6996  -40.1196 C.ar   1 LIG      -0.13100
      2 C2        -58.0578    2.6152  -41.4227 C.ar   1 LIG       0.28900
      3 C3        -57.5677    2.4113  -39.1479 C.ar   1 LIG       0.28900
      4 C4        -55.9783    2.0190  -40.7249 C.ar   1 LIG       0.50700
      5 N1        -56.7968    2.2766  -41.7626 N.ar   1 LIG      -0.71900
      6 N2        -56.2913    2.0660  -39.4158 N.ar   1 LIG      -0.71900
      7 H1        -59.5218    2.9737  -39.8757 H      1 LIG       0.11500
      8 H2        -58.7221    2.8238  -42.2543 H      1 LIG       0.11400
      9 H3        -57.8260    2.4504  -38.0952 H      1 LIG       0.11400
     10 H4        -54.9596    1.7435  -40.9689 H      1 LIG       0.14100
@<TRIPOS>BOND
      1       1       2 ar
      2       1       3 ar
      3       2       5 ar
      4       3       6 ar
      5       4       5 ar
      6       4       6 ar
      7       1       7 1
      8       2       8 1
      9       3       9 1
     10       4      10 1
@<TRIPOS>ALT_TYPE
CGenFF_4.0_ALT_TYPE_SET
CGenFF_4.0 1 CG2R61 2 CG2R61 3 CG2R61 4 CG2R64 5 NG2R62 6 NG2R62 7 HGR61 8 HGR62 9 HGR62 10 HGR62
@<TRIPOS>MOLECULE
pyrimidine
 10 10 0 0 0
****
USER_CHARGES
INVALID_CHARGES
Pose:   2 Cluster:   2 Fr_nu: 556829 TotEn:   -16.06
@<TRIPOS>ATOM
      1 C1        -58.8853    2.9228  -39.5221 C.ar   1 LIG      -0.13100
      2 C2        -58.6623    4.0145  -40.3363 C.ar   1 LIG       0.28900
      3 C3        -57.7627    2.2031  -39.1675 C.ar   1 LIG       0.28900
      4 C4        -56.4270    3.6023  -40.3613 C.ar   1 LIG       0.50700
      5 N1        -57.4416    4.3844  -40.7763 N.ar   1 LIG      -0.71900
      6 N2        -56.5136    2.5155  -39.5706 N.ar   1 LIG      -0.71900
      7 H1        -59.8758    2.6489  -39.1841 H      1 LIG       0.11500
      8 H2        -59.4838    4.6405  -40.6673 H      1 LIG       0.11400
      9 H3        -57.8389    1.3284  -38.5307 H      1 LIG       0.11400
     10 H4        -55.4353    3.8756  -40.7006 H      1 LIG       0.14100
@<TRIPOS>BOND
      1       1       2 ar
      2       1       3 ar
      3       2       5 ar
      4       3       6 ar
      5       4       5 ar
      6       4       6 ar
      7       1       7 1
      8       2       8 1
      9       3       9 1
     10       4      10 1
@<TRIPOS>ALT_TYPE
CGenFF_4.0_ALT_TYPE_SET
CGenFF_4.0 1 CG2R61 2 CG2R61 3 CG2R61 4 CG2R64 5 NG2R62 6 NG2R62 7 HGR61 8 HGR62 9 HGR62 10 HGR62
@<TRIPOS>MOLECULE
pyrimidine
 10 10 0 0 0
****
USER_CHARGES
INVALID_CHARGES
Pose:   3 Cluster:   3 Fr_nu: 572747 TotEn:   -15.71
@<TRIPOS>ATOM
      1 C1        -78.8179  -14.2117  -45.6135 C.ar   1 LIG      -0.13100
      2 C2        -78.1729  -12.9958  -45.7142 C.ar   1 LIG       0.28900
      3 C3        -78.0686  -15.2430  -45.0854 C.ar   1 LIG       0.28900
      4 C4        -76.2712  -13.8747  -44.8322 C.ar   1 LIG       0.50700
      5 N1        -76.8954  -12.7911  -45.3317 N.ar   1 LIG      -0.71900
      6 N2        -76.7878  -15.1095  -44.6831 N.ar   1 LIG      -0.71900
      7 H1        -79.8439  -14.3475  -45.9284 H      1 LIG       0.11500
      8 H2        -78.6812  -12.1266  -46.1175 H      1 LIG       0.11400
      9 H3        -78.4901  -16.2355  -44.9681 H      1 LIG       0.11400
     10 H4        -75.2436  -13.7393  -44.5179 H      1 LIG       0.14100
@<TRIPOS>BOND
      1       1       2 ar
      2       1       3 ar
      3       2       5 ar
      4       3       6 ar
      5       4       5 ar
      6       4       6 ar
      7       1       7 1
      8       2       8 1
      9       3       9 1
     10       4      10 1
@<TRIPOS>ALT_TYPE
CGenFF_4.0_ALT_TYPE_SET
CGenFF_4.0 1 CG2R61 2 CG2R61 3 CG2R61 4 CG2R64 5 NG2R62 6 NG2R62 7 HGR61 8 HGR62 9 HGR62 10 HGR62
@<TRIPOS>MOLECULE
pyrimidine
 10 10 0 0 0
****
USER_CHARGES
INVALID_CHARGES
Pose:   4 Cluster:   4 Fr_nu: 137433 TotEn:   -14.89
@<TRIPOS>ATOM
      1 C1        -51.3366    3.9750  -34.4784 C.ar   1 LIG      -0.13100
      2 C2        -50.1327    4.2813  -33.8775 C.ar   1 LIG       0.28900
      3 C3        -52.0628    5.0521  -34.9436 C.ar   1 LIG       0.28900
      4 C4        -50.4640    6.5022  -34.2310 C.ar   1 LIG       0.50700
      5 N1        -49.6639    5.5386  -33.7365 N.ar   1 LIG      -0.71900
      6 N2        -51.6552    6.3337  -34.8362 N.ar   1 LIG      -0.71900
      7 H1        -51.6883    2.9568  -34.5779 H      1 LIG       0.11500
      8 H2        -49.4927    3.5006  -33.4809 H      1 LIG       0.11400
      9 H3        -53.0219    4.9101  -35.4298 H      1 LIG       0.11400
     10 H4        -50.1126    7.5218  -34.1305 H      1 LIG       0.14100
@<TRIPOS>BOND
      1       1       2 ar
      2       1       3 ar
      3       2       5 ar
      4       3       6 ar
      5       4       5 ar
      6       4       6 ar
      7       1       7 1
      8       2       8 1
      9       3       9 1
     10       4      10 1
@<TRIPOS>ALT_TYPE
CGenFF_4.0_ALT_TYPE_SET
CGenFF_4.0 1 CG2R61 2 CG2R61 3 CG2R61 4 CG2R64 5 NG2R62 6 NG2R62 7 HGR61 8 HGR62 9 HGR62 10 HGR62
@<TRIPOS>MOLECULE
pyrimidine
 10 10 0 0 0
****
USER_CHARGES
INVALID_CHARGES
Pose:   5 Cluster:   5 Fr_nu: 852952 TotEn:   -14.67
@<TRIPOS>ATOM
      1 C1        -49.0487   -9.5759  -27.0327 C.ar   1 LIG      -0.13100
      2 C2        -49.1836  -10.8587  -27.5233 C.ar   1 LIG       0.28900
      3 C3        -48.7583   -9.4787  -25.6873 C.ar   1 LIG       0.28900
      4 C4        -48.7641  -11.7414  -25.4710 C.ar   1 LIG       0.50700
      5 N1        -49.0473  -11.9682  -26.7678 N.ar   1 LIG      -0.71900
      6 N2        -48.6087  -10.5445  -24.8737 N.ar   1 LIG      -0.71900
      7 H1        -49.1635   -8.7034  -27.6618 H      1 LIG       0.11500
      8 H2        -49.4119  -11.0348  -28.5689 H      1 LIG       0.11400
      9 H3        -48.6347   -8.5117  -25.2117 H      1 LIG       0.11400
     10 H4        -48.6502  -12.6148  -24.8407 H      1 LIG       0.14100
@<TRIPOS>BOND
      1       1       2 ar
      2       1       3 ar
      3       2       5 ar
      4       3       6 ar
      5       4       5 ar
      6       4       6 ar
      7       1       7 1
      8       2       8 1
      9       3       9 1
     10       4      10 1
@<TRIPOS>ALT_TYPE
CGenFF_4.0_ALT_TYPE_SET
CGenFF_4.0 1 CG2R61 2 CG2R61 3 CG2R61 4 CG2R64 5 NG2R62 6 NG2R62 7 HGR61 8 HGR62 9 HGR62 10 HGR62
@<TRIPOS>MOLECULE
pyrimidine
 10 10 0 0 0
****
USER_CHARGES
INVALID_CHARGES
Pose:   6 Cluster:   6 Fr_nu:  59790 TotEn:   -14.52
@<TRIPOS>ATOM
      1 C1        -52.4316  -11.3353  -44.4476 C.ar   1 LIG      -0.13100
      2 C2        -51.9926  -11.9029  -45.6264 C.ar   1 LIG       0.28900
      3 C3        -51.5145  -10.5421  -43.7890 C.ar   1 LIG       0.28900
      4 C4        -49.9545  -10.9228  -45.3979 C.ar   1 LIG       0.50700
      5 N1        -50.7559  -11.7172  -46.1327 N.ar   1 LIG      -0.71900
      6 N2        -50.2626  -10.3134  -44.2371 N.ar   1 LIG      -0.71900
      7 H1        -53.4295  -11.5016  -44.0646 H      1 LIG       0.11500
      8 H2        -52.6430  -12.5420  -46.2137 H      1 LIG       0.11400
      9 H3        -51.7684  -10.0542  -42.8542 H      1 LIG       0.11400
     10 H4        -48.9548  -10.7570  -45.7806 H      1 LIG       0.14100
@<TRIPOS>BOND
      1       1       2 ar
      2       1       3 ar
      3       2       5 ar
      4       3       6 ar
      5       4       5 ar
      6       4       6 ar
      7       1       7 1
      8       2       8 1
      9       3       9 1
     10       4      10 1
@<TRIPOS>ALT_TYPE
CGenFF_4.0_ALT_TYPE_SET
CGenFF_4.0 1 CG2R61 2 CG2R61 3 CG2R61 4 CG2R64 5 NG2R62 6 NG2R62 7 HGR61 8 HGR62 9 HGR62 10 HGR62
@<TRIPOS>MOLECULE
pyrimidine
 10 10 0 0 0
****
USER_CHARGES
INVALID_CHARGES
Pose:   7 Cluster:   7 Fr_nu: 4440568 TotEn:   -14.20
@<TRIPOS>ATOM
      1 C1        -81.0737  -22.0785  -33.4573 C.ar   1 LIG      -0.13100
      2 C2        -80.6152  -21.3752  -32.3620 C.ar   1 LIG       0.28900
      3 C3        -82.4258  -22.3535  -33.4670 C.ar   1 LIG       0.28900
      4 C4        -82.7064  -21.2959  -31.4746 C.ar   1 LIG       0.50700
      5 N1        -81.4067  -20.9667  -31.3487 N.ar   1 LIG      -0.71900
      6 N2        -83.2746  -21.9761  -32.4886 N.ar   1 LIG      -0.71900
      7 H1        -80.4159  -22.3940  -34.2561 H      1 LIG       0.11500
      8 H2        -79.5671  -21.1131  -32.2664 H      1 LIG       0.11400
      9 H3        -82.8776  -22.9021  -34.2863 H      1 LIG       0.11400
     10 H4        -83.3650  -20.9812  -30.6744 H      1 LIG       0.14100
@<TRIPOS>BOND
      1       1       2 ar
      2       1       3 ar
      3       2       5 ar
      4       3       6 ar
      5       4       5 ar
      6       4       6 ar
      7       1       7 1
      8       2       8 1
      9       3       9 1
     10       4      10 1
@<TRIPOS>ALT_TYPE
CGenFF_4.0_ALT_TYPE_SET
CGenFF_4.0 1 CG2R61 2 CG2R61 3 CG2R61 4 CG2R64 5 NG2R62 6 NG2R62 7 HGR61 8 HGR62 9 HGR62 10 HGR62
@<TRIPOS>MOLECULE
pyrimidine
 10 10 0 0 0
****
USER_CHARGES
INVALID_CHARGES
Pose:   8 Cluster:   8 Fr_nu: 264231 TotEn:   -14.00
@<TRIPOS>ATOM
      1 C1        -62.1421    3.0230  -43.8438 C.ar   1 LIG      -0.13100
      2 C2        -62.1041    3.8693  -44.9332 C.ar   1 LIG       0.28900
      3 C3        -60.9467    2.4159  -43.5174 C.ar   1 LIG       0.28900
      4 C4        -59.8889    3.4601  -45.2372 C.ar   1 LIG       0.50700
      5 N1        -60.9906    4.1118  -45.6554 N.ar   1 LIG      -0.71900
      6 N2        -59.7966    2.6123  -44.1949 N.ar   1 LIG      -0.71900
      7 H1        -63.0499    2.8468  -43.2825 H      1 LIG       0.11500
      8 H2        -62.9949    4.3913  -45.2652 H      1 LIG       0.11400
      9 H3        -60.8787    1.7337  -42.6770 H      1 LIG       0.11400
     10 H4        -58.9801    3.6355  -45.7997 H      1 LIG       0.14100
@<TRIPOS>BOND
      1       1       2 ar
      2       1       3 ar
      3       2       5 ar
      4       3       6 ar
      5       4       5 ar
      6       4       6 ar
      7       1       7 1
      8       2       8 1
      9       3       9 1
     10       4      10 1
@<TRIPOS>ALT_TYPE
CGenFF_4.0_ALT_TYPE_SET
CGenFF_4.0 1 CG2R61 2 CG2R61 3 CG2R61 4 CG2R64 5 NG2R62 6 NG2R62 7 HGR61 8 HGR62 9 HGR62 10 HGR62
@<TRIPOS>MOLECULE
pyrimidine
 10 10 0 0 0
****
USER_CHARGES
INVALID_CHARGES
Pose:   9 Cluster:   9 Fr_nu:  43389 TotEn:   -13.87
@<TRIPOS>ATOM
      1 C1        -52.3628  -12.5328  -45.3220 C.ar   1 LIG      -0.13100
      2 C2        -51.1640  -13.1995  -45.1706 C.ar   1 LIG       0.28900
      3 C3        -52.3938  -11.2420  -44.8353 C.ar   1 LIG       0.28900
      4 C4        -50.2295  -11.3923  -44.1567 C.ar   1 LIG       0.50700
      5 N1        -50.0731  -12.6575  -44.5906 N.ar   1 LIG      -0.71900
      6 N2        -51.3418  -10.6381  -44.2446 N.ar   1 LIG      -0.71900
      7 H1        -53.2224  -12.9923  -45.7914 H      1 LIG       0.11500
      8 H2        -51.0444  -14.2185  -45.5221 H      1 LIG       0.11400
      9 H3        -53.2927  -10.6396  -44.9086 H      1 LIG       0.11400
     10 H4        -49.3694  -10.9324  -43.6857 H      1 LIG       0.14100
@<TRIPOS>BOND
      1       1       2 ar
      2       1       3 ar
      3       2       5 ar
      4       3       6 ar
      5       4       5 ar
      6       4       6 ar
      7       1       7 1
      8       2       8 1
      9       3       9 1
     10       4      10 1
@<TRIPOS>ALT_TYPE
CGenFF_4.0_ALT_TYPE_SET
CGenFF_4.0 1 CG2R61 2 CG2R61 3 CG2R61 4 CG2R64 5 NG2R62 6 NG2R62 7 HGR61 8 HGR62 9 HGR62 10 HGR62
@<TRIPOS>MOLECULE
pyrimidine
 10 10 0 0 0
****
USER_CHARGES
INVALID_CHARGES
Pose:  10 Cluster:  10 Fr_nu: 1717457 TotEn:   -13.39
@<TRIPOS>ATOM
      1 C1        -61.5560    2.5668  -44.4580 C.ar   1 LIG      -0.13100
      2 C2        -60.2627    2.6157  -44.9370 C.ar   1 LIG       0.28900
      3 C3        -61.9124    3.5839  -43.5963 C.ar   1 LIG       0.28900
      4 C4        -59.8447    4.5142  -43.7589 C.ar   1 LIG       0.50700
      5 N1        -59.3771    3.5786  -44.6070 N.ar   1 LIG      -0.71900
      6 N2        -61.0790    4.5774  -43.2237 N.ar   1 LIG      -0.71900
      7 H1        -62.2454    1.7822  -44.7395 H      1 LIG       0.11500
      8 H2        -59.8919    1.8589  -45.6197 H      1 LIG       0.11400
      9 H3        -62.9079    3.6291  -43.1681 H      1 LIG       0.11400
     10 H4        -59.1543    5.2993  -43.4760 H      1 LIG       0.14100
@<TRIPOS>BOND
      1       1       2 ar
      2       1       3 ar
      3       2       5 ar
      4       3       6 ar
      5       4       5 ar
      6       4       6 ar
      7       1       7 1
      8       2       8 1
      9       3       9 1
     10       4      10 1
@<TRIPOS>ALT_TYPE
CGenFF_4.0_ALT_TYPE_SET
CGenFF_4.0 1 CG2R61 2 CG2R61 3 CG2R61 4 CG2R64 5 NG2R62 6 NG2R62 7 HGR61 8 HGR62 9 HGR62 10 HGR62
@<TRIPOS>MOLECULE
pyrimidine
 10 10 0 0 0
****
USER_CHARGES
INVALID_CHARGES
Pose:  11 Cluster:  11 Fr_nu: 3613201 TotEn:   -13.37
@<TRIPOS>ATOM
      1 C1        -81.4491  -22.1345  -33.3011 C.ar   1 LIG      -0.13100
      2 C2        -80.5768  -21.8670  -32.2657 C.ar   1 LIG       0.28900
      3 C3        -82.4275  -23.0693  -33.0312 C.ar   1 LIG       0.28900
      4 C4        -81.6435  -23.3534  -30.9165 C.ar   1 LIG       0.50700
      5 N1        -80.6453  -22.4602  -31.0558 N.ar   1 LIG      -0.71900
      6 N2        -82.5544  -23.7007  -31.8456 N.ar   1 LIG      -0.71900
      7 H1        -81.3707  -21.6436  -34.2619 H      1 LIG       0.11500
      8 H2        -79.7748  -21.1466  -32.3842 H      1 LIG       0.11400
      9 H3        -83.1581  -23.3454  -33.7837 H      1 LIG       0.11400
     10 H4        -81.7214  -23.8459  -29.9550 H      1 LIG       0.14100
@<TRIPOS>BOND
      1       1       2 ar
      2       1       3 ar
      3       2       5 ar
      4       3       6 ar
      5       4       5 ar
      6       4       6 ar
      7       1       7 1
      8       2       8 1
      9       3       9 1
     10       4      10 1
@<TRIPOS>ALT_TYPE
CGenFF_4.0_ALT_TYPE_SET
CGenFF_4.0 1 CG2R61 2 CG2R61 3 CG2R61 4 CG2R64 5 NG2R62 6 NG2R62 7 HGR61 8 HGR62 9 HGR62 10 HGR62
@<TRIPOS>MOLECULE
pyrimidine
 10 10 0 0 0
****
USER_CHARGES
INVALID_CHARGES
Pose:  12 Cluster:  12 Fr_nu: 267849 TotEn:   -13.25
@<TRIPOS>ATOM
      1 C1        -74.8391   -9.1601  -54.1317 C.ar   1 LIG      -0.13100
      2 C2        -76.1045   -9.1900  -54.6815 C.ar   1 LIG       0.28900
      3 C3        -73.8228   -8.7974  -54.9917 C.ar   1 LIG       0.28900
      4 C4        -75.2939   -8.5519  -56.7071 C.ar   1 LIG       0.50700
      5 N1        -76.3689   -8.8907  -55.9702 N.ar   1 LIG      -0.71900
      6 N2        -74.0150   -8.4858  -56.2902 N.ar   1 LIG      -0.71900
      7 H1        -74.6558   -9.4052  -53.0941 H      1 LIG       0.11500
      8 H2        -76.9663   -9.4639  -54.0828 H      1 LIG       0.11400
      9 H3        -72.7946   -8.7463  -54.6502 H      1 LIG       0.11400
     10 H4        -75.4771   -8.3075  -57.7462 H      1 LIG       0.14100
@<TRIPOS>BOND
      1       1       2 ar
      2       1       3 ar
      3       2       5 ar
      4       3       6 ar
      5       4       5 ar
      6       4       6 ar
      7       1       7 1
      8       2       8 1
      9       3       9 1
     10       4      10 1
@<TRIPOS>ALT_TYPE
CGenFF_4.0_ALT_TYPE_SET
CGenFF_4.0 1 CG2R61 2 CG2R61 3 CG2R61 4 CG2R64 5 NG2R62 6 NG2R62 7 HGR61 8 HGR62 9 HGR62 10 HGR62
@<TRIPOS>MOLECULE
pyrimidine
 10 10 0 0 0
****
USER_CHARGES
INVALID_CHARGES
Pose:  13 Cluster:  13 Fr_nu: 846558 TotEn:   -13.20
@<TRIPOS>ATOM
      1 C1        -77.6201  -13.5944  -45.7011 C.ar   1 LIG      -0.13100
      2 C2        -76.4084  -13.5025  -45.0471 C.ar   1 LIG       0.28900
      3 C3        -78.4428  -14.6239  -45.2921 C.ar   1 LIG       0.28900
      4 C4        -76.9099  -15.3070  -43.7590 C.ar   1 LIG       0.50700
      5 N1        -76.0196  -14.3450  -44.0677 N.ar   1 LIG      -0.71900
      6 N2        -78.1184  -15.5020  -44.3205 N.ar   1 LIG      -0.71900
      7 H1        -77.9063  -12.9045  -46.4837 H      1 LIG       0.11500
      8 H2        -75.6955  -12.7254  -45.3004 H      1 LIG       0.11400
      9 H3        -79.4149  -14.7761  -45.7485 H      1 LIG       0.11400
     10 H4        -76.6232  -15.9986  -42.9762 H      1 LIG       0.14100
@<TRIPOS>BOND
      1       1       2 ar
      2       1       3 ar
      3       2       5 ar
      4       3       6 ar
      5       4       5 ar
      6       4       6 ar
      7       1       7 1
      8       2       8 1
      9       3       9 1
     10       4      10 1
@<TRIPOS>ALT_TYPE
CGenFF_4.0_ALT_TYPE_SET
CGenFF_4.0 1 CG2R61 2 CG2R61 3 CG2R61 4 CG2R64 5 NG2R62 6 NG2R62 7 HGR61 8 HGR62 9 HGR62 10 HGR62
@<TRIPOS>MOLECULE
pyrimidine
 10 10 0 0 0
****
USER_CHARGES
INVALID_CHARGES
Pose:  14 Cluster:  14 Fr_nu: 276142 TotEn:   -13.15
@<TRIPOS>ATOM
      1 C1        -61.3911    2.1670  -43.6656 C.ar   1 LIG      -0.13100
      2 C2        -60.7816    2.8961  -42.6649 C.ar   1 LIG       0.28900
      3 C3        -60.9740    2.4510  -44.9499 C.ar   1 LIG       0.28900
      4 C4        -59.5155    4.0173  -44.1839 C.ar   1 LIG       0.50700
      5 N1        -59.8364    3.8324  -42.8892 N.ar   1 LIG      -0.71900
      6 N2        -60.0351    3.3734  -45.2465 N.ar   1 LIG      -0.71900
      7 H1        -62.1468    1.4217  -43.4569 H      1 LIG       0.11500
      8 H2        -61.0446    2.7427  -41.6239 H      1 LIG       0.11400
      9 H3        -61.3965    1.9293  -45.8018 H      1 LIG       0.11400
     10 H4        -58.7597    4.7643  -44.3932 H      1 LIG       0.14100
@<TRIPOS>BOND
      1       1       2 ar
      2       1       3 ar
      3       2       5 ar
      4       3       6 ar
      5       4       5 ar
      6       4       6 ar
      7       1       7 1
      8       2       8 1
      9       3       9 1
     10       4      10 1
@<TRIPOS>ALT_TYPE
CGenFF_4.0_ALT_TYPE_SET
CGenFF_4.0 1 CG2R61 2 CG2R61 3 CG2R61 4 CG2R64 5 NG2R62 6 NG2R62 7 HGR61 8 HGR62 9 HGR62 10 HGR62
@<TRIPOS>MOLECULE
pyrimidine
 10 10 0 0 0
****
USER_CHARGES
INVALID_CHARGES
Pose:  15 Cluster:  15 Fr_nu: 4522935 TotEn:   -13.09
@<TRIPOS>ATOM
      1 C1        -58.8005    3.4015  -40.4573 C.ar   1 LIG      -0.13100
      2 C2        -58.1113    2.2732  -40.0618 C.ar   1 LIG       0.28900
      3 C3        -58.1258    4.2418  -41.3190 C.ar   1 LIG       0.28900
      4 C4        -56.3092    2.8755  -41.3095 C.ar   1 LIG       0.50700
      5 N1        -56.8597    1.9779  -40.4701 N.ar   1 LIG      -0.71900
      6 N2        -56.8746    4.0090  -41.7670 N.ar   1 LIG      -0.71900
      7 H1        -59.8041    3.6135  -40.1138 H      1 LIG       0.11500
      8 H2        -58.5601    1.5540  -39.3853 H      1 LIG       0.11400
      9 H3        -58.5863    5.1536  -41.6837 H      1 LIG       0.11400
     10 H4        -55.3038    2.6640  -41.6526 H      1 LIG       0.14100
@<TRIPOS>BOND
      1       1       2 ar
      2       1       3 ar
      3       2       5 ar
      4       3       6 ar
      5       4       5 ar
      6       4       6 ar
      7       1       7 1
      8       2       8 1
      9       3       9 1
     10       4      10 1
@<TRIPOS>ALT_TYPE
CGenFF_4.0_ALT_TYPE_SET
CGenFF_4.0 1 CG2R61 2 CG2R61 3 CG2R61 4 CG2R64 5 NG2R62 6 NG2R62 7 HGR61 8 HGR62 9 HGR62 10 HGR62
@<TRIPOS>MOLECULE
pyrimidine
 10 10 0 0 0
****
USER_CHARGES
INVALID_CHARGES
Pose:  16 Cluster:  16 Fr_nu:  81543 TotEn:   -13.04
@<TRIPOS>ATOM
      1 C1        -41.7257  -11.7462  -37.2065 C.ar   1 LIG      -0.13100
      2 C2        -40.6470  -12.1892  -37.9446 C.ar   1 LIG       0.28900
      3 C3        -42.2405  -12.6502  -36.3000 C.ar   1 LIG       0.28900
      4 C4        -40.6958  -14.2067  -36.8986 C.ar   1 LIG       0.50700
      5 N1        -40.1046  -13.4178  -37.8159 N.ar   1 LIG      -0.71900
      6 N2        -41.7486  -13.8935  -36.1193 N.ar   1 LIG      -0.71900
      7 H1        -42.1407  -10.7549  -37.3306 H      1 LIG       0.11500
      8 H2        -40.1753  -11.5490  -38.6821 H      1 LIG       0.11400
      9 H3        -43.0889  -12.3922  -35.6754 H      1 LIG       0.11400
     10 H4        -40.2812  -15.1996  -36.7749 H      1 LIG       0.14100
@<TRIPOS>BOND
      1       1       2 ar
      2       1       3 ar
      3       2       5 ar
      4       3       6 ar
      5       4       5 ar
      6       4       6 ar
      7       1       7 1
      8       2       8 1
      9       3       9 1
     10       4      10 1
@<TRIPOS>ALT_TYPE
CGenFF_4.0_ALT_TYPE_SET
CGenFF_4.0 1 CG2R61 2 CG2R61 3 CG2R61 4 CG2R64 5 NG2R62 6 NG2R62 7 HGR61 8 HGR62 9 HGR62 10 HGR62
@<TRIPOS>MOLECULE
pyrimidine
 10 10 0 0 0
****
USER_CHARGES
INVALID_CHARGES
Pose:  17 Cluster:  17 Fr_nu: 3552284 TotEn:   -13.03
@<TRIPOS>ATOM
      1 C1        -60.0931  -20.5948  -42.5181 C.ar   1 LIG      -0.13100
      2 C2        -59.9141  -20.6084  -43.8864 C.ar   1 LIG       0.28900
      3 C3        -59.5780  -21.6792  -41.8378 C.ar   1 LIG       0.28900
      4 C4        -58.8250  -22.6005  -43.7746 C.ar   1 LIG       0.50700
      5 N1        -59.2824  -21.5989  -44.5498 N.ar   1 LIG      -0.71900
      6 N2        -58.9359  -22.7037  -42.4364 N.ar   1 LIG      -0.71900
      7 H1        -60.6041  -19.7869  -42.0118 H      1 LIG       0.11500
      8 H2        -60.2851  -19.7987  -44.5054 H      1 LIG       0.11400
      9 H3        -59.6709  -21.7570  -40.7600 H      1 LIG       0.11400
     10 H4        -58.3143  -23.4101  -44.2814 H      1 LIG       0.14100
@<TRIPOS>BOND
      1       1       2 ar
      2       1       3 ar
      3       2       5 ar
      4       3       6 ar
      5       4       5 ar
      6       4       6 ar
      7       1       7 1
      8       2       8 1
      9       3       9 1
     10       4      10 1
@<TRIPOS>ALT_TYPE
CGenFF_4.0_ALT_TYPE_SET
CGenFF_4.0 1 CG2R61 2 CG2R61 3 CG2R61 4 CG2R64 5 NG2R62 6 NG2R62 7 HGR61 8 HGR62 9 HGR62 10 HGR62
@<TRIPOS>MOLECULE
pyrimidine
 10 10 0 0 0
****
USER_CHARGES
INVALID_CHARGES
Pose:  18 Cluster:  18 Fr_nu: 4532045 TotEn:   -12.91
@<TRIPOS>ATOM
      1 C1        -81.3347  -22.3180  -33.0720 C.ar   1 LIG      -0.13100
      2 C2        -82.7048  -22.1599  -33.0222 C.ar   1 LIG       0.28900
      3 C3        -80.7868  -23.0964  -32.0730 C.ar   1 LIG       0.28900
      4 C4        -82.8364  -23.4515  -31.1563 C.ar   1 LIG       0.50700
      5 N1        -83.4893  -22.7145  -32.0750 N.ar   1 LIG      -0.71900
      6 N2        -81.5106  -23.6805  -31.0956 N.ar   1 LIG      -0.71900
      7 H1        -80.7297  -21.8612  -33.8437 H      1 LIG       0.11500
      8 H2        -83.2248  -21.5649  -33.7651 H      1 LIG       0.11400
      9 H3        -79.7182  -23.2768  -32.0291 H      1 LIG       0.11400
     10 H4        -83.4418  -23.9080  -30.3829 H      1 LIG       0.14100
@<TRIPOS>BOND
      1       1       2 ar
      2       1       3 ar
      3       2       5 ar
      4       3       6 ar
      5       4       5 ar
      6       4       6 ar
      7       1       7 1
      8       2       8 1
      9       3       9 1
     10       4      10 1
@<TRIPOS>ALT_TYPE
CGenFF_4.0_ALT_TYPE_SET
CGenFF_4.0 1 CG2R61 2 CG2R61 3 CG2R61 4 CG2R64 5 NG2R62 6 NG2R62 7 HGR61 8 HGR62 9 HGR62 10 HGR62
@<TRIPOS>MOLECULE
pyrimidine
 10 10 0 0 0
****
USER_CHARGES
INVALID_CHARGES
Pose:  19 Cluster:  19 Fr_nu: 4174906 TotEn:   -12.77
@<TRIPOS>ATOM
      1 C1        -60.0443    3.3616  -41.1060 C.ar   1 LIG      -0.13100
      2 C2        -59.8082    4.5997  -41.6680 C.ar   1 LIG       0.28900
      3 C3        -59.3674    3.0998  -39.9324 C.ar   1 LIG       0.28900
      4 C4        -58.3769    5.1450  -39.9885 C.ar   1 LIG       0.50700
      5 N1        -58.9777    5.5191  -41.1341 N.ar   1 LIG      -0.71900
      6 N2        -58.5228    3.9717  -39.3436 N.ar   1 LIG      -0.71900
      7 H1        -60.7160    2.6431  -41.5563 H      1 LIG       0.11500
      8 H2        -60.2952    4.8952  -42.5911 H      1 LIG       0.11400
      9 H3        -59.4888    2.1528  -39.4178 H      1 LIG       0.11400
     10 H4        -57.7034    5.8638  -39.5380 H      1 LIG       0.14100
@<TRIPOS>BOND
      1       1       2 ar
      2       1       3 ar
      3       2       5 ar
      4       3       6 ar
      5       4       5 ar
      6       4       6 ar
      7       1       7 1
      8       2       8 1
      9       3       9 1
     10       4      10 1
@<TRIPOS>ALT_TYPE
CGenFF_4.0_ALT_TYPE_SET
CGenFF_4.0 1 CG2R61 2 CG2R61 3 CG2R61 4 CG2R64 5 NG2R62 6 NG2R62 7 HGR61 8 HGR62 9 HGR62 10 HGR62
@<TRIPOS>MOLECULE
pyrimidine
 10 10 0 0 0
****
USER_CHARGES
INVALID_CHARGES
Pose:  20 Cluster:  20 Fr_nu: 1834399 TotEn:   -12.77
@<TRIPOS>ATOM
      1 C1        -48.1274  -10.0872  -25.4956 C.ar   1 LIG      -0.13100
      2 C2        -47.8902  -10.0888  -24.1361 C.ar   1 LIG       0.28900
      3 C3        -48.7264  -11.2240  -25.9985 C.ar   1 LIG       0.28900
      4 C4        -48.7886  -12.1667  -23.9310 C.ar   1 LIG       0.50700
      5 N1        -48.2091  -11.1154  -23.3208 N.ar   1 LIG      -0.71900
      6 N2        -49.0717  -12.2866  -25.2422 N.ar   1 LIG      -0.71900
      7 H1        -47.8609   -9.2495  -26.1260 H      1 LIG       0.11500
      8 H2        -47.4229   -9.2389  -23.6506 H      1 LIG       0.11400
      9 H3        -48.9516  -11.3149  -27.0556 H      1 LIG       0.11400
     10 H4        -49.0545  -13.0060  -23.3002 H      1 LIG       0.14100
@<TRIPOS>BOND
      1       1       2 ar
      2       1       3 ar
      3       2       5 ar
      4       3       6 ar
      5       4       5 ar
      6       4       6 ar
      7       1       7 1
      8       2       8 1
      9       3       9 1
     10       4      10 1
@<TRIPOS>ALT_TYPE
CGenFF_4.0_ALT_TYPE_SET
CGenFF_4.0 1 CG2R61 2 CG2R61 3 CG2R61 4 CG2R64 5 NG2R62 6 NG2R62 7 HGR61 8 HGR62 9 HGR62 10 HGR62
@<TRIPOS>MOLECULE
pyrimidine
 10 10 0 0 0
****
USER_CHARGES
INVALID_CHARGES
Pose:  21 Cluster:  21 Fr_nu: 1508238 TotEn:   -12.39
@<TRIPOS>ATOM
      1 C1        -51.6280  -11.6779  -45.4709 C.ar   1 LIG      -0.13100
      2 C2        -51.9852  -10.8944  -44.3925 C.ar   1 LIG       0.28900
      3 C3        -50.2719  -11.8276  -45.6770 C.ar   1 LIG       0.28900
      4 C4        -49.8030  -10.5205  -43.8774 C.ar   1 LIG       0.50700
      5 N1        -51.0956  -10.2983  -43.5718 N.ar   1 LIG      -0.71900
      6 N2        -49.3280  -11.2610  -44.8971 N.ar   1 LIG      -0.71900
      7 H1        -52.3633  -12.1441  -46.1130 H      1 LIG       0.11500
      8 H2        -53.0281  -10.7190  -44.1516 H      1 LIG       0.11400
      9 H3        -49.8953  -12.4249  -46.5003 H      1 LIG       0.11400
     10 H4        -49.0667  -10.0529  -43.2353 H      1 LIG       0.14100
@<TRIPOS>BOND
      1       1       2 ar
      2       1       3 ar
      3       2       5 ar
      4       3       6 ar
      5       4       5 ar
      6       4       6 ar
      7       1       7 1
      8       2       8 1
      9       3       9 1
     10       4      10 1
@<TRIPOS>ALT_TYPE
CGenFF_4.0_ALT_TYPE_SET
CGenFF_4.0 1 CG2R61 2 CG2R61 3 CG2R61 4 CG2R64 5 NG2R62 6 NG2R62 7 HGR61 8 HGR62 9 HGR62 10 HGR62
@<TRIPOS>MOLECULE
pyrimidine
 10 10 0 0 0
****
USER_CHARGES
INVALID_CHARGES
Pose:  22 Cluster:  22 Fr_nu: 2117284 TotEn:   -12.36
@<TRIPOS>ATOM
      1 C1        -58.1081    2.6949  -39.5864 C.ar   1 LIG      -0.13100
      2 C2        -57.3385    3.7592  -39.1629 C.ar   1 LIG       0.28900
      3 C3        -57.5883    1.9615  -40.6332 C.ar   1 LIG       0.28900
      4 C4        -55.7526    3.2989  -40.7249 C.ar   1 LIG       0.50700
      5 N1        -56.1514    4.0910  -39.7115 N.ar   1 LIG      -0.71900
      6 N2        -56.4091    2.2364  -41.2285 N.ar   1 LIG      -0.71900
      7 H1        -59.0572    2.4516  -39.1279 H      1 LIG       0.11500
      8 H2        -57.6654    4.3936  -38.3461 H      1 LIG       0.11400
      9 H3        -58.1220    1.1069  -41.0349 H      1 LIG       0.11400
     10 H4        -54.8029    3.5430  -41.1849 H      1 LIG       0.14100
@<TRIPOS>BOND
      1       1       2 ar
      2       1       3 ar
      3       2       5 ar
      4       3       6 ar
      5       4       5 ar
      6       4       6 ar
      7       1       7 1
      8       2       8 1
      9       3       9 1
     10       4      10 1
@<TRIPOS>ALT_TYPE
CGenFF_4.0_ALT_TYPE_SET
CGenFF_4.0 1 CG2R61 2 CG2R61 3 CG2R61 4 CG2R64 5 NG2R62 6 NG2R62 7 HGR61 8 HGR62 9 HGR62 10 HGR62
@<TRIPOS>MOLECULE
pyrimidine
 10 10 0 0 0
****
USER_CHARGES
INVALID_CHARGES
Pose:  23 Cluster:  23 Fr_nu: 929667 TotEn:   -12.15
@<TRIPOS>ATOM
      1 C1        -80.4076  -21.2535  -31.8004 C.ar   1 LIG      -0.13100
      2 C2        -80.8621  -22.4777  -32.2468 C.ar   1 LIG       0.28900
      3 C3        -80.3374  -21.1062  -30.4302 C.ar   1 LIG       0.28900
      4 C4        -81.1094  -23.2205  -30.1128 C.ar   1 LIG       0.50700
      5 N1        -81.2229  -23.4873  -31.4278 N.ar   1 LIG      -0.71900
      6 N2        -80.6817  -22.0724  -29.5537 N.ar   1 LIG      -0.71900
      7 H1        -80.1250  -20.4610  -32.4802 H      1 LIG       0.11500
      8 H2        -80.9515  -22.6864  -33.3074 H      1 LIG       0.11400
      9 H3        -79.9926  -20.1789  -29.9858 H      1 LIG       0.11400
     10 H4        -81.3934  -24.0135  -29.4318 H      1 LIG       0.14100
@<TRIPOS>BOND
      1       1       2 ar
      2       1       3 ar
      3       2       5 ar
      4       3       6 ar
      5       4       5 ar
      6       4       6 ar
      7       1       7 1
      8       2       8 1
      9       3       9 1
     10       4      10 1
@<TRIPOS>ALT_TYPE
CGenFF_4.0_ALT_TYPE_SET
CGenFF_4.0 1 CG2R61 2 CG2R61 3 CG2R61 4 CG2R64 5 NG2R62 6 NG2R62 7 HGR61 8 HGR62 9 HGR62 10 HGR62
@<TRIPOS>MOLECULE
pyrimidine
 10 10 0 0 0
****
USER_CHARGES
INVALID_CHARGES
Pose:  24 Cluster:  24 Fr_nu: 253081 TotEn:   -11.88
@<TRIPOS>ATOM
      1 C1        -70.4793    4.2957  -50.0571 C.ar   1 LIG      -0.13100
      2 C2        -69.7869    5.1039  -49.1785 C.ar   1 LIG       0.28900
      3 C3        -71.3118    3.3599  -49.4780 C.ar   1 LIG       0.28900
      4 C4        -70.7355    4.0627  -47.3944 C.ar   1 LIG       0.50700
      5 N1        -69.8916    5.0144  -47.8364 N.ar   1 LIG      -0.71900
      6 N2        -71.4646    3.2151  -48.1453 N.ar   1 LIG      -0.71900
      7 H1        -70.3760    4.3894  -51.1298 H      1 LIG       0.11500
      8 H2        -69.1084    5.8686  -49.5408 H      1 LIG       0.11400
      9 H3        -71.8962    2.6797  -50.0880 H      1 LIG       0.11400
     10 H4        -70.8383    3.9679  -46.3204 H      1 LIG       0.14100
@<TRIPOS>BOND
      1       1       2 ar
      2       1       3 ar
      3       2       5 ar
      4       3       6 ar
      5       4       5 ar
      6       4       6 ar
      7       1       7 1
      8       2       8 1
      9       3       9 1
     10       4      10 1
@<TRIPOS>ALT_TYPE
CGenFF_4.0_ALT_TYPE_SET
CGenFF_4.0 1 CG2R61 2 CG2R61 3 CG2R61 4 CG2R64 5 NG2R62 6 NG2R62 7 HGR61 8 HGR62 9 HGR62 10 HGR62
@<TRIPOS>MOLECULE
pyrimidine
 10 10 0 0 0
****
USER_CHARGES
INVALID_CHARGES
Pose:  25 Cluster:  25 Fr_nu: 837136 TotEn:   -11.87
@<TRIPOS>ATOM
      1 C1        -61.3722    2.6948  -44.6724 C.ar   1 LIG      -0.13100
      2 C2        -60.1084    2.1440  -44.7332 C.ar   1 LIG       0.28900
      3 C3        -61.6797    3.3559  -43.5009 C.ar   1 LIG       0.28900
      4 C4        -59.6252    2.8966  -42.6435 C.ar   1 LIG       0.50700
      5 N1        -59.2060    2.2263  -43.7336 N.ar   1 LIG      -0.71900
      6 N2        -60.8271    3.4764  -42.4621 N.ar   1 LIG      -0.71900
      7 H1        -62.0762    2.6134  -45.4897 H      1 LIG       0.11500
      8 H2        -59.7767    1.6050  -45.6141 H      1 LIG       0.11400
      9 H3        -62.6496    3.8204  -43.3605 H      1 LIG       0.11400
     10 H4        -58.9209    2.9773  -41.8245 H      1 LIG       0.14100
@<TRIPOS>BOND
      1       1       2 ar
      2       1       3 ar
      3       2       5 ar
      4       3       6 ar
      5       4       5 ar
      6       4       6 ar
      7       1       7 1
      8       2       8 1
      9       3       9 1
     10       4      10 1
@<TRIPOS>ALT_TYPE
CGenFF_4.0_ALT_TYPE_SET
CGenFF_4.0 1 CG2R61 2 CG2R61 3 CG2R61 4 CG2R64 5 NG2R62 6 NG2R62 7 HGR61 8 HGR62 9 HGR62 10 HGR62
@<TRIPOS>MOLECULE
pyrimidine
 10 10 0 0 0
****
USER_CHARGES
INVALID_CHARGES
Pose:  26 Cluster:  26 Fr_nu: 2361764 TotEn:   -11.86
@<TRIPOS>ATOM
      1 C1        -57.8757   -3.2254  -18.8165 C.ar   1 LIG      -0.13100
      2 C2        -58.0388   -2.4885  -17.6611 C.ar   1 LIG       0.28900
      3 C3        -56.8193   -4.1132  -18.8143 C.ar   1 LIG       0.28900
      4 C4        -56.2439   -3.5013  -16.7021 C.ar   1 LIG       0.50700
      5 N1        -57.2384   -2.6015  -16.5809 N.ar   1 LIG      -0.71900
      6 N2        -55.9803   -4.2775  -17.7706 N.ar   1 LIG      -0.71900
      7 H1        -58.5330   -3.1142  -19.6684 H      1 LIG       0.11500
      8 H2        -58.8417   -1.7651  -17.5697 H      1 LIG       0.11400
      9 H3        -56.6117   -4.7353  -19.6781 H      1 LIG       0.11400
     10 H4        -55.5849   -3.6121  -15.8496 H      1 LIG       0.14100
@<TRIPOS>BOND
      1       1       2 ar
      2       1       3 ar
      3       2       5 ar
      4       3       6 ar
      5       4       5 ar
      6       4       6 ar
      7       1       7 1
      8       2       8 1
      9       3       9 1
     10       4      10 1
@<TRIPOS>ALT_TYPE
CGenFF_4.0_ALT_TYPE_SET
CGenFF_4.0 1 CG2R61 2 CG2R61 3 CG2R61 4 CG2R64 5 NG2R62 6 NG2R62 7 HGR61 8 HGR62 9 HGR62 10 HGR62
@<TRIPOS>MOLECULE
pyrimidine
 10 10 0 0 0
****
USER_CHARGES
INVALID_CHARGES
Pose:  27 Cluster:  27 Fr_nu: 1233802 TotEn:   -11.82
@<TRIPOS>ATOM
      1 C1        -61.9506  -22.1249  -26.3861 C.ar   1 LIG      -0.13100
      2 C2        -61.0436  -21.3796  -25.6607 C.ar   1 LIG       0.28900
      3 C3        -61.4256  -23.2000  -27.0736 C.ar   1 LIG       0.28900
      4 C4        -59.3349  -22.7276  -26.3168 C.ar   1 LIG       0.50700
      5 N1        -59.7237  -21.6536  -25.6036 N.ar   1 LIG      -0.71900
      6 N2        -60.1179  -23.5315  -27.0614 N.ar   1 LIG      -0.71900
      7 H1        -63.0044  -21.8821  -26.4142 H      1 LIG       0.11500
      8 H2        -61.3630  -20.5154  -25.0883 H      1 LIG       0.11400
      9 H3        -62.0613  -23.8437  -27.6720 H      1 LIG       0.11400
     10 H4        -58.2797  -22.9702  -26.2898 H      1 LIG       0.14100
@<TRIPOS>BOND
      1       1       2 ar
      2       1       3 ar
      3       2       5 ar
      4       3       6 ar
      5       4       5 ar
      6       4       6 ar
      7       1       7 1
      8       2       8 1
      9       3       9 1
     10       4      10 1
@<TRIPOS>ALT_TYPE
CGenFF_4.0_ALT_TYPE_SET
CGenFF_4.0 1 CG2R61 2 CG2R61 3 CG2R61 4 CG2R64 5 NG2R62 6 NG2R62 7 HGR61 8 HGR62 9 HGR62 10 HGR62
@<TRIPOS>MOLECULE
pyrimidine
 10 10 0 0 0
****
USER_CHARGES
INVALID_CHARGES
Pose:  28 Cluster:  28 Fr_nu:  43175 TotEn:   -11.67
@<TRIPOS>ATOM
      1 C1        -52.3938  -11.2420  -44.8353 C.ar   1 LIG      -0.13100
      2 C2        -52.1403  -12.1331  -45.8582 C.ar   1 LIG       0.28900
      3 C3        -51.6377  -11.4127  -43.6938 C.ar   1 LIG       0.28900
      4 C4        -50.5493  -13.1812  -44.6183 C.ar   1 LIG       0.50700
      5 N1        -51.2217  -13.1184  -45.7833 N.ar   1 LIG      -0.71900
      6 N2        -50.7034  -12.3754  -43.5503 N.ar   1 LIG      -0.71900
      7 H1        -53.1369  -10.4608  -44.9227 H      1 LIG       0.11500
      8 H2        -52.6854  -12.0774  -46.7942 H      1 LIG       0.11400
      9 H3        -51.7666  -10.7607  -42.8366 H      1 LIG       0.11400
     10 H4        -49.8059  -13.9640  -44.5302 H      1 LIG       0.14100
@<TRIPOS>BOND
      1       1       2 ar
      2       1       3 ar
      3       2       5 ar
      4       3       6 ar
      5       4       5 ar
      6       4       6 ar
      7       1       7 1
      8       2       8 1
      9       3       9 1
     10       4      10 1
@<TRIPOS>ALT_TYPE
CGenFF_4.0_ALT_TYPE_SET
CGenFF_4.0 1 CG2R61 2 CG2R61 3 CG2R61 4 CG2R64 5 NG2R62 6 NG2R62 7 HGR61 8 HGR62 9 HGR62 10 HGR62
@<TRIPOS>MOLECULE
pyrimidine
 10 10 0 0 0
****
USER_CHARGES
INVALID_CHARGES
Pose:  29 Cluster:  29 Fr_nu:  79778 TotEn:   -11.61
@<TRIPOS>ATOM
      1 C1        -74.7330  -21.9626  -43.1393 C.ar   1 LIG      -0.13100
      2 C2        -73.8671  -22.3014  -44.1591 C.ar   1 LIG       0.28900
      3 C3        -74.3506  -22.3603  -41.8745 C.ar   1 LIG       0.28900
      4 C4        -72.4527  -23.3078  -42.6916 C.ar   1 LIG       0.50700
      5 N1        -72.7142  -22.9762  -43.9702 N.ar   1 LIG      -0.71900
      6 N2        -73.2130  -23.0370  -41.6134 N.ar   1 LIG      -0.71900
      7 H1        -75.6517  -21.4207  -43.3197 H      1 LIG       0.11500
      8 H2        -74.0835  -22.0315  -45.1871 H      1 LIG       0.11400
      9 H3        -74.9673  -22.1397  -41.0101 H      1 LIG       0.11400
     10 H4        -71.5335  -23.8513  -42.5109 H      1 LIG       0.14100
@<TRIPOS>BOND
      1       1       2 ar
      2       1       3 ar
      3       2       5 ar
      4       3       6 ar
      5       4       5 ar
      6       4       6 ar
      7       1       7 1
      8       2       8 1
      9       3       9 1
     10       4      10 1
@<TRIPOS>ALT_TYPE
CGenFF_4.0_ALT_TYPE_SET
CGenFF_4.0 1 CG2R61 2 CG2R61 3 CG2R61 4 CG2R64 5 NG2R62 6 NG2R62 7 HGR61 8 HGR62 9 HGR62 10 HGR62
@<TRIPOS>MOLECULE
pyrimidine
 10 10 0 0 0
****
USER_CHARGES
INVALID_CHARGES
Pose:  30 Cluster:  30 Fr_nu:  44175 TotEn:   -11.56
@<TRIPOS>ATOM
      1 C1        -51.9542  -11.4282  -44.6697 C.ar   1 LIG      -0.13100
      2 C2        -51.2005  -11.7241  -45.7872 C.ar   1 LIG       0.28900
      3 C3        -51.2619  -11.3858  -43.4768 C.ar   1 LIG       0.28900
      4 C4        -49.3129  -11.8909  -44.5318 C.ar   1 LIG       0.50700
      5 N1        -49.8728  -11.9618  -45.7544 N.ar   1 LIG      -0.71900
      6 N2        -49.9362  -11.6129  -43.3708 N.ar   1 LIG      -0.71900
      7 H1        -53.0183  -11.2420  -44.7252 H      1 LIG       0.11500
      8 H2        -51.6574  -11.7800  -46.7693 H      1 LIG       0.11400
      9 H3        -51.7696  -11.1618  -42.5449 H      1 LIG       0.11400
     10 H4        -48.2476  -12.0784  -44.4758 H      1 LIG       0.14100
@<TRIPOS>BOND
      1       1       2 ar
      2       1       3 ar
      3       2       5 ar
      4       3       6 ar
      5       4       5 ar
      6       4       6 ar
      7       1       7 1
      8       2       8 1
      9       3       9 1
     10       4      10 1
@<TRIPOS>ALT_TYPE
CGenFF_4.0_ALT_TYPE_SET
CGenFF_4.0 1 CG2R61 2 CG2R61 3 CG2R61 4 CG2R64 5 NG2R62 6 NG2R62 7 HGR61 8 HGR62 9 HGR62 10 HGR62
@<TRIPOS>MOLECULE
pyrimidine
 10 10 0 0 0
****
USER_CHARGES
INVALID_CHARGES
Pose:  31 Cluster:  31 Fr_nu: 137441 TotEn:   -11.54
@<TRIPOS>ATOM
      1 C1        -51.3366    3.9750  -34.4784 C.ar   1 LIG      -0.13100
      2 C2        -50.4830    5.0300  -34.2278 C.ar   1 LIG       0.28900
      3 C3        -52.4130    4.2586  -35.2938 C.ar   1 LIG       0.28900
      4 C4        -51.7436    6.4200  -35.5107 C.ar   1 LIG       0.50700
      5 N1        -50.6570    6.2703  -34.7296 N.ar   1 LIG      -0.71900
      6 N2        -52.6482    5.4745  -35.8292 N.ar   1 LIG      -0.71900
      7 H1        -51.1728    2.9900  -34.0623 H      1 LIG       0.11500
      8 H2        -49.6095    4.9031  -33.5976 H      1 LIG       0.11400
      9 H3        -53.1385    3.4929  -35.5464 H      1 LIG       0.11400
     10 H4        -51.9085    7.4065  -35.9265 H      1 LIG       0.14100
@<TRIPOS>BOND
      1       1       2 ar
      2       1       3 ar
      3       2       5 ar
      4       3       6 ar
      5       4       5 ar
      6       4       6 ar
      7       1       7 1
      8       2       8 1
      9       3       9 1
     10       4      10 1
@<TRIPOS>ALT_TYPE
CGenFF_4.0_ALT_TYPE_SET
CGenFF_4.0 1 CG2R61 2 CG2R61 3 CG2R61 4 CG2R64 5 NG2R62 6 NG2R62 7 HGR61 8 HGR62 9 HGR62 10 HGR62
@<TRIPOS>MOLECULE
pyrimidine
 10 10 0 0 0
****
USER_CHARGES
INVALID_CHARGES
Pose:  32 Cluster:  32 Fr_nu: 1943860 TotEn:   -11.44
@<TRIPOS>ATOM
      1 C1        -63.4573  -22.3230  -24.4601 C.ar   1 LIG      -0.13100
      2 C2        -63.5891  -21.8305  -25.7425 C.ar   1 LIG       0.28900
      3 C3        -62.2174  -22.8390  -24.1432 C.ar   1 LIG       0.28900
      4 C4        -61.4328  -22.3657  -26.2234 C.ar   1 LIG       0.50700
      5 N1        -62.5938  -21.8360  -26.6535 N.ar   1 LIG      -0.71900
      6 N2        -61.1788  -22.8766  -25.0035 N.ar   1 LIG      -0.71900
      7 H1        -64.2729  -22.3059  -23.7497 H      1 LIG       0.11500
      8 H2        -64.5269  -21.4052  -26.0830 H      1 LIG       0.11400
      9 H3        -62.0190  -23.2495  -23.1590 H      1 LIG       0.11400
     10 H4        -60.6164  -22.3839  -26.9349 H      1 LIG       0.14100
@<TRIPOS>BOND
      1       1       2 ar
      2       1       3 ar
      3       2       5 ar
      4       3       6 ar
      5       4       5 ar
      6       4       6 ar
      7       1       7 1
      8       2       8 1
      9       3       9 1
     10       4      10 1
@<TRIPOS>ALT_TYPE
CGenFF_4.0_ALT_TYPE_SET
CGenFF_4.0 1 CG2R61 2 CG2R61 3 CG2R61 4 CG2R64 5 NG2R62 6 NG2R62 7 HGR61 8 HGR62 9 HGR62 10 HGR62
@<TRIPOS>MOLECULE
pyrimidine
 10 10 0 0 0
****
USER_CHARGES
INVALID_CHARGES
Pose:  33 Cluster:  33 Fr_nu:  88281 TotEn:   -11.42
@<TRIPOS>ATOM
      1 C1        -71.7110    3.8472  -50.9573 C.ar   1 LIG      -0.13100
      2 C2        -71.2327    5.0312  -50.4341 C.ar   1 LIG       0.28900
      3 C3        -71.5404    2.7316  -50.1634 C.ar   1 LIG       0.28900
      4 C4        -70.5259    3.9719  -48.5511 C.ar   1 LIG       0.50700
      5 N1        -70.6326    5.1301  -49.2297 N.ar   1 LIG      -0.71900
      6 N2        -70.9499    2.7577  -48.9506 N.ar   1 LIG      -0.71900
      7 H1        -72.1883    3.7969  -51.9268 H      1 LIG       0.11500
      8 H2        -71.3214    5.9609  -50.9857 H      1 LIG       0.11400
      9 H3        -71.8836    1.7562  -50.4908 H      1 LIG       0.11400
     10 H4        -70.0471    4.0218  -47.5809 H      1 LIG       0.14100
@<TRIPOS>BOND
      1       1       2 ar
      2       1       3 ar
      3       2       5 ar
      4       3       6 ar
      5       4       5 ar
      6       4       6 ar
      7       1       7 1
      8       2       8 1
      9       3       9 1
     10       4      10 1
@<TRIPOS>ALT_TYPE
CGenFF_4.0_ALT_TYPE_SET
CGenFF_4.0 1 CG2R61 2 CG2R61 3 CG2R61 4 CG2R64 5 NG2R62 6 NG2R62 7 HGR61 8 HGR62 9 HGR62 10 HGR62
@<TRIPOS>MOLECULE
pyrimidine
 10 10 0 0 0
****
USER_CHARGES
INVALID_CHARGES
Pose:  34 Cluster:  34 Fr_nu: 929849 TotEn:   -11.32
@<TRIPOS>ATOM
      1 C1        -80.7534  -21.2256  -32.0434 C.ar   1 LIG      -0.13100
      2 C2        -81.1718  -22.3297  -32.7577 C.ar   1 LIG       0.28900
      3 C3        -81.1891  -21.1601  -30.7358 C.ar   1 LIG       0.28900
      4 C4        -82.3134  -23.1230  -30.9593 C.ar   1 LIG       0.50700
      5 N1        -81.9551  -23.3013  -32.2451 N.ar   1 LIG      -0.71900
      6 N2        -81.9731  -22.0946  -30.1592 N.ar   1 LIG      -0.71900
      7 H1        -80.1250  -20.4610  -32.4802 H      1 LIG       0.11500
      8 H2        -80.8799  -22.4675  -33.7932 H      1 LIG       0.11400
      9 H3        -80.9120  -20.3290  -30.0964 H      1 LIG       0.11400
     10 H4        -82.9435  -23.8879  -30.5221 H      1 LIG       0.14100
@<TRIPOS>BOND
      1       1       2 ar
      2       1       3 ar
      3       2       5 ar
      4       3       6 ar
      5       4       5 ar
      6       4       6 ar
      7       1       7 1
      8       2       8 1
      9       3       9 1
     10       4      10 1
@<TRIPOS>ALT_TYPE
CGenFF_4.0_ALT_TYPE_SET
CGenFF_4.0 1 CG2R61 2 CG2R61 3 CG2R61 4 CG2R64 5 NG2R62 6 NG2R62 7 HGR61 8 HGR62 9 HGR62 10 HGR62
@<TRIPOS>MOLECULE
pyrimidine
 10 10 0 0 0
****
USER_CHARGES
INVALID_CHARGES
Pose:  35 Cluster:  35 Fr_nu: 908991 TotEn:   -11.24
@<TRIPOS>ATOM
      1 C1        -52.4383  -11.6686  -45.5365 C.ar   1 LIG      -0.13100
      2 C2        -52.1343  -12.0312  -46.8329 C.ar   1 LIG       0.28900
      3 C3        -51.3744  -11.2329  -44.7734 C.ar   1 LIG       0.28900
      4 C4        -49.9397  -11.5347  -46.5104 C.ar   1 LIG       0.50700
      5 N1        -50.8913  -11.9765  -47.3546 N.ar   1 LIG      -0.71900
      6 N2        -50.1073  -11.1531  -45.2298 N.ar   1 LIG      -0.71900
      7 H1        -53.4449  -11.7226  -45.1441 H      1 LIG       0.11500
      8 H2        -52.9053  -12.3864  -47.5080 H      1 LIG       0.11400
      9 H3        -51.5157  -10.9272  -43.7424 H      1 LIG       0.11400
     10 H4        -48.9315  -11.4816  -46.9028 H      1 LIG       0.14100
@<TRIPOS>BOND
      1       1       2 ar
      2       1       3 ar
      3       2       5 ar
      4       3       6 ar
      5       4       5 ar
      6       4       6 ar
      7       1       7 1
      8       2       8 1
      9       3       9 1
     10       4      10 1
@<TRIPOS>ALT_TYPE
CGenFF_4.0_ALT_TYPE_SET
CGenFF_4.0 1 CG2R61 2 CG2R61 3 CG2R61 4 CG2R64 5 NG2R62 6 NG2R62 7 HGR61 8 HGR62 9 HGR62 10 HGR62
@<TRIPOS>MOLECULE
pyrimidine
 10 10 0 0 0
****
USER_CHARGES
INVALID_CHARGES
Pose:  36 Cluster:  36 Fr_nu:  44889 TotEn:   -10.84
@<TRIPOS>ATOM
      1 C1        -70.8537    2.3563  -49.0134 C.ar   1 LIG      -0.13100
      2 C2        -71.0258    3.5014  -49.7641 C.ar   1 LIG       0.28900
      3 C3        -70.5366    2.5551  -47.6853 C.ar   1 LIG       0.28900
      4 C4        -70.5892    4.8111  -47.9582 C.ar   1 LIG       0.50700
      5 N1        -70.9007    4.7494  -49.2669 N.ar   1 LIG      -0.71900
      6 N2        -70.3959    3.7731  -47.1223 N.ar   1 LIG      -0.71900
      7 H1        -70.9601    1.3673  -49.4385 H      1 LIG       0.11500
      8 H2        -71.2765    3.4451  -50.8178 H      1 LIG       0.11400
      9 H3        -70.3817    1.7150  -47.0170 H      1 LIG       0.11400
     10 H4        -70.4815    5.8013  -47.5326 H      1 LIG       0.14100
@<TRIPOS>BOND
      1       1       2 ar
      2       1       3 ar
      3       2       5 ar
      4       3       6 ar
      5       4       5 ar
      6       4       6 ar
      7       1       7 1
      8       2       8 1
      9       3       9 1
     10       4      10 1
@<TRIPOS>ALT_TYPE
CGenFF_4.0_ALT_TYPE_SET
CGenFF_4.0 1 CG2R61 2 CG2R61 3 CG2R61 4 CG2R64 5 NG2R62 6 NG2R62 7 HGR61 8 HGR62 9 HGR62 10 HGR62
@<TRIPOS>MOLECULE
pyrimidine
 10 10 0 0 0
****
USER_CHARGES
INVALID_CHARGES
Pose:  37 Cluster:  37 Fr_nu: 761683 TotEn:   -10.82
@<TRIPOS>ATOM
      1 C1        -37.7334  -16.4762  -34.7272 C.ar   1 LIG      -0.13100
      2 C2        -38.5953  -15.5793  -35.3250 C.ar   1 LIG       0.28900
      3 C3        -38.2840  -17.2644  -33.7375 C.ar   1 LIG       0.28900
      4 C4        -40.3136  -16.2781  -34.0112 C.ar   1 LIG       0.50700
      5 N1        -39.8962  -15.4532  -34.9904 N.ar   1 LIG      -0.71900
      6 N2        -39.5751  -17.1915  -33.3526 N.ar   1 LIG      -0.71900
      7 H1        -36.6938  -16.5559  -35.0156 H      1 LIG       0.11500
      8 H2        -38.2529  -14.9175  -36.1131 H      1 LIG       0.11400
      9 H3        -37.6840  -17.9981  -33.2103 H      1 LIG       0.11400
     10 H4        -41.3542  -16.1976  -33.7216 H      1 LIG       0.14100
@<TRIPOS>BOND
      1       1       2 ar
      2       1       3 ar
      3       2       5 ar
      4       3       6 ar
      5       4       5 ar
      6       4       6 ar
      7       1       7 1
      8       2       8 1
      9       3       9 1
     10       4      10 1
@<TRIPOS>ALT_TYPE
CGenFF_4.0_ALT_TYPE_SET
CGenFF_4.0 1 CG2R61 2 CG2R61 3 CG2R61 4 CG2R64 5 NG2R62 6 NG2R62 7 HGR61 8 HGR62 9 HGR62 10 HGR62
@<TRIPOS>MOLECULE
pyrimidine
 10 10 0 0 0
****
USER_CHARGES
INVALID_CHARGES
Pose:  38 Cluster:  38 Fr_nu: 2877853 TotEn:   -10.46
@<TRIPOS>ATOM
      1 C1        -47.2609   -7.1701  -27.1923 C.ar   1 LIG      -0.13100
      2 C2        -46.8028   -6.6219  -28.3731 C.ar   1 LIG       0.28900
      3 C3        -46.3605   -7.9664  -26.5149 C.ar   1 LIG       0.28900
      4 C4        -44.7791   -7.6234  -28.1113 C.ar   1 LIG       0.50700
      5 N1        -45.5632   -6.8284  -28.8640 N.ar   1 LIG      -0.71900
      6 N2        -45.1069   -8.2156  -26.9470 N.ar   1 LIG      -0.71900
      7 H1        -48.2609   -6.9876  -26.8221 H      1 LIG       0.11500
      8 H2        -47.4394   -5.9825  -28.9750 H      1 LIG       0.11400
      9 H3        -46.6305   -8.4411  -25.5777 H      1 LIG       0.11400
     10 H4        -43.7782   -7.8072  -28.4823 H      1 LIG       0.14100
@<TRIPOS>BOND
      1       1       2 ar
      2       1       3 ar
      3       2       5 ar
      4       3       6 ar
      5       4       5 ar
      6       4       6 ar
      7       1       7 1
      8       2       8 1
      9       3       9 1
     10       4      10 1
@<TRIPOS>ALT_TYPE
CGenFF_4.0_ALT_TYPE_SET
CGenFF_4.0 1 CG2R61 2 CG2R61 3 CG2R61 4 CG2R64 5 NG2R62 6 NG2R62 7 HGR61 8 HGR62 9 HGR62 10 HGR62
@<TRIPOS>MOLECULE
pyrimidine
 10 10 0 0 0
****
USER_CHARGES
INVALID_CHARGES
Pose:  39 Cluster:  39 Fr_nu: 964407 TotEn:   -10.43
@<TRIPOS>ATOM
      1 C1        -65.6809   -0.1962  -28.1400 C.ar   1 LIG      -0.13100
      2 C2        -65.5209   -1.5087  -27.7447 C.ar   1 LIG       0.28900
      3 C3        -66.9707    0.1794  -28.4552 C.ar   1 LIG       0.28900
      4 C4        -67.7449   -1.9073  -27.9935 C.ar   1 LIG       0.50700
      5 N1        -66.5348   -2.3948  -27.6599 N.ar   1 LIG      -0.71900
      6 N2        -68.0304   -0.6533  -28.3931 N.ar   1 LIG      -0.71900
      7 H1        -64.8493    0.4931  -28.1992 H      1 LIG       0.11500
      8 H2        -64.5435   -1.8954  -27.4774 H      1 LIG       0.11400
      9 H3        -67.1943    1.1908  -28.7769 H      1 LIG       0.11400
     10 H4        -68.5775   -2.5977  -27.9355 H      1 LIG       0.14100
@<TRIPOS>BOND
      1       1       2 ar
      2       1       3 ar
      3       2       5 ar
      4       3       6 ar
      5       4       5 ar
      6       4       6 ar
      7       1       7 1
      8       2       8 1
      9       3       9 1
     10       4      10 1
@<TRIPOS>ALT_TYPE
CGenFF_4.0_ALT_TYPE_SET
CGenFF_4.0 1 CG2R61 2 CG2R61 3 CG2R61 4 CG2R64 5 NG2R62 6 NG2R62 7 HGR61 8 HGR62 9 HGR62 10 HGR62
@<TRIPOS>MOLECULE
pyrimidine
 10 10 0 0 0
****
USER_CHARGES
INVALID_CHARGES
Pose:  40 Cluster:  40 Fr_nu: 462316 TotEn:   -10.27
@<TRIPOS>ATOM
      1 C1        -63.2172    0.2222  -25.6106 C.ar   1 LIG      -0.13100
      2 C2        -62.9440   -1.0953  -25.9173 C.ar   1 LIG       0.28900
      3 C3        -62.2934    0.8507  -24.8010 C.ar   1 LIG       0.28900
      4 C4        -61.0303   -1.0360  -24.6920 C.ar   1 LIG       0.50700
      5 N1        -61.8558   -1.7580  -25.4735 N.ar   1 LIG      -0.71900
      6 N2        -61.1846    0.2496  -24.3217 N.ar   1 LIG      -0.71900
      7 H1        -64.0984    0.7291  -25.9806 H      1 LIG       0.11500
      8 H2        -63.6129   -1.6715  -26.5472 H      1 LIG       0.11400
      9 H3        -62.4234    1.8863  -24.5058 H      1 LIG       0.11400
     10 H4        -60.1486   -1.5437  -24.3206 H      1 LIG       0.14100
@<TRIPOS>BOND
      1       1       2 ar
      2       1       3 ar
      3       2       5 ar
      4       3       6 ar
      5       4       5 ar
      6       4       6 ar
      7       1       7 1
      8       2       8 1
      9       3       9 1
     10       4      10 1
@<TRIPOS>ALT_TYPE
CGenFF_4.0_ALT_TYPE_SET
CGenFF_4.0 1 CG2R61 2 CG2R61 3 CG2R61 4 CG2R64 5 NG2R62 6 NG2R62 7 HGR61 8 HGR62 9 HGR62 10 HGR62
@<TRIPOS>MOLECULE
pyrimidine
 10 10 0 0 0
****
USER_CHARGES
INVALID_CHARGES
Pose:  41 Cluster:  41 Fr_nu: 647270 TotEn:    -9.99
@<TRIPOS>ATOM
      1 C1        -74.7280  -22.5056  -42.8932 C.ar   1 LIG      -0.13100
      2 C2        -73.7294  -22.5205  -41.9407 C.ar   1 LIG       0.28900
      3 C3        -75.4687  -23.6649  -42.9998 C.ar   1 LIG       0.28900
      4 C4        -74.2574  -24.6505  -41.3481 C.ar   1 LIG       0.50700
      5 N1        -73.4657  -23.5798  -41.1479 N.ar   1 LIG      -0.71900
      6 N2        -75.2599  -24.7605  -42.2407 N.ar   1 LIG      -0.71900
      7 H1        -74.9175  -21.6415  -43.5158 H      1 LIG       0.11500
      8 H2        -73.0949  -21.6549  -41.7844 H      1 LIG       0.11400
      9 H3        -76.2746  -23.7476  -43.7210 H      1 LIG       0.11400
     10 H4        -74.0671  -25.5163  -40.7256 H      1 LIG       0.14100
@<TRIPOS>BOND
      1       1       2 ar
      2       1       3 ar
      3       2       5 ar
      4       3       6 ar
      5       4       5 ar
      6       4       6 ar
      7       1       7 1
      8       2       8 1
      9       3       9 1
     10       4      10 1
@<TRIPOS>ALT_TYPE
CGenFF_4.0_ALT_TYPE_SET
CGenFF_4.0 1 CG2R61 2 CG2R61 3 CG2R61 4 CG2R64 5 NG2R62 6 NG2R62 7 HGR61 8 HGR62 9 HGR62 10 HGR62
@<TRIPOS>MOLECULE
pyrimidine
 10 10 0 0 0
****
USER_CHARGES
INVALID_CHARGES
Pose:  42 Cluster:  42 Fr_nu: 579407 TotEn:    -9.64
@<TRIPOS>ATOM
      1 C1        -49.1176   -8.6266  -26.5904 C.ar   1 LIG      -0.13100
      2 C2        -48.1566   -9.0837  -25.7119 C.ar   1 LIG       0.28900
      3 C3        -49.8091   -9.6020  -27.2793 C.ar   1 LIG       0.28900
      4 C4        -48.6256  -11.2434  -26.2438 C.ar   1 LIG       0.50700
      5 N1        -47.8834  -10.3899  -25.5130 N.ar   1 LIG      -0.71900
      6 N2        -49.5881  -10.9246  -27.1302 N.ar   1 LIG      -0.71900
      7 H1        -49.3158   -7.5724  -26.7302 H      1 LIG       0.11500
      8 H2        -47.5618   -8.3912  -25.1262 H      1 LIG       0.11400
      9 H3        -50.5830   -9.3390  -27.9923 H      1 LIG       0.11400
     10 H4        -48.4266  -12.2990  -26.1049 H      1 LIG       0.14100
@<TRIPOS>BOND
      1       1       2 ar
      2       1       3 ar
      3       2       5 ar
      4       3       6 ar
      5       4       5 ar
      6       4       6 ar
      7       1       7 1
      8       2       8 1
      9       3       9 1
     10       4      10 1
@<TRIPOS>ALT_TYPE
CGenFF_4.0_ALT_TYPE_SET
CGenFF_4.0 1 CG2R61 2 CG2R61 3 CG2R61 4 CG2R64 5 NG2R62 6 NG2R62 7 HGR61 8 HGR62 9 HGR62 10 HGR62
@<TRIPOS>MOLECULE
pyrimidine
 10 10 0 0 0
****
USER_CHARGES
INVALID_CHARGES
Pose:  43 Cluster:  43 Fr_nu:  73751 TotEn:    -9.53
@<TRIPOS>ATOM
      1 C1        -78.8350  -20.8367  -30.9560 C.ar   1 LIG      -0.13100
      2 C2        -79.1315  -20.6839  -29.6169 C.ar   1 LIG       0.28900
      3 C3        -79.5744  -20.0593  -31.8237 C.ar   1 LIG       0.28900
      4 C4        -80.7272  -19.1372  -30.0952 C.ar   1 LIG       0.50700
      5 N1        -80.0750  -19.8401  -29.1497 N.ar   1 LIG      -0.71900
      6 N2        -80.5319  -19.1959  -31.4264 N.ar   1 LIG      -0.71900
      7 H1        -78.0727  -21.5214  -31.3029 H      1 LIG       0.11500
      8 H2        -78.6027  -21.2531  -28.8602 H      1 LIG       0.11400
      9 H3        -79.4128  -20.1112  -32.8950 H      1 LIG       0.11400
     10 H4        -81.4912  -18.4524  -29.7482 H      1 LIG       0.14100
@<TRIPOS>BOND
      1       1       2 ar
      2       1       3 ar
      3       2       5 ar
      4       3       6 ar
      5       4       5 ar
      6       4       6 ar
      7       1       7 1
      8       2       8 1
      9       3       9 1
     10       4      10 1
@<TRIPOS>ALT_TYPE
CGenFF_4.0_ALT_TYPE_SET
CGenFF_4.0 1 CG2R61 2 CG2R61 3 CG2R61 4 CG2R64 5 NG2R62 6 NG2R62 7 HGR61 8 HGR62 9 HGR62 10 HGR62
@<TRIPOS>MOLECULE
pyrimidine
 10 10 0 0 0
****
USER_CHARGES
INVALID_CHARGES
Pose:  44 Cluster:  44 Fr_nu: 448333 TotEn:    -9.50
@<TRIPOS>ATOM
      1 C1        -71.2275    3.5206  -50.3323 C.ar   1 LIG      -0.13100
      2 C2        -71.5011    2.2494  -49.8699 C.ar   1 LIG       0.28900
      3 C3        -70.6137    4.3649  -49.4299 C.ar   1 LIG       0.28900
      4 C4        -70.6057    2.7411  -47.8393 C.ar   1 LIG       0.50700
      5 N1        -71.2028    1.8245  -48.6246 N.ar   1 LIG      -0.71900
      6 N2        -70.2874    4.0070  -48.1706 N.ar   1 LIG      -0.71900
      7 H1        -71.4780    3.8347  -51.3367 H      1 LIG       0.11500
      8 H2        -71.9824    1.5157  -50.5074 H      1 LIG       0.11400
      9 H3        -70.3601    5.3836  -49.7025 H      1 LIG       0.11400
     10 H4        -70.3558    2.4271  -46.8332 H      1 LIG       0.14100
@<TRIPOS>BOND
      1       1       2 ar
      2       1       3 ar
      3       2       5 ar
      4       3       6 ar
      5       4       5 ar
      6       4       6 ar
      7       1       7 1
      8       2       8 1
      9       3       9 1
     10       4      10 1
@<TRIPOS>ALT_TYPE
CGenFF_4.0_ALT_TYPE_SET
CGenFF_4.0 1 CG2R61 2 CG2R61 3 CG2R61 4 CG2R64 5 NG2R62 6 NG2R62 7 HGR61 8 HGR62 9 HGR62 10 HGR62
@<TRIPOS>MOLECULE
pyrimidine
 10 10 0 0 0
****
USER_CHARGES
INVALID_CHARGES
Pose:  45 Cluster:  45 Fr_nu: 633505 TotEn:    -9.27
@<TRIPOS>ATOM
      1 C1        -57.9127   -4.1243  -19.7988 C.ar   1 LIG      -0.13100
      2 C2        -58.4772   -3.6858  -18.6183 C.ar   1 LIG       0.28900
      3 C3        -56.5655   -4.4173  -19.7437 C.ar   1 LIG       0.28900
      4 C4        -56.4827   -3.8588  -17.5418 C.ar   1 LIG       0.50700
      5 N1        -57.7891   -3.5409  -17.4669 N.ar   1 LIG      -0.71900
      6 N2        -55.8168   -4.2954  -18.6279 N.ar   1 LIG      -0.71900
      7 H1        -58.4888   -4.2311  -20.7082 H      1 LIG       0.11500
      8 H2        -59.5301   -3.4311  -18.5645 H      1 LIG       0.11400
      9 H3        -56.0345   -4.7682  -20.6219 H      1 LIG       0.11400
     10 H4        -55.9055   -3.7509  -16.6317 H      1 LIG       0.14100
@<TRIPOS>BOND
      1       1       2 ar
      2       1       3 ar
      3       2       5 ar
      4       3       6 ar
      5       4       5 ar
      6       4       6 ar
      7       1       7 1
      8       2       8 1
      9       3       9 1
     10       4      10 1
@<TRIPOS>ALT_TYPE
CGenFF_4.0_ALT_TYPE_SET
CGenFF_4.0 1 CG2R61 2 CG2R61 3 CG2R61 4 CG2R64 5 NG2R62 6 NG2R62 7 HGR61 8 HGR62 9 HGR62 10 HGR62
@<TRIPOS>MOLECULE
pyrimidine
 10 10 0 0 0
****
USER_CHARGES
INVALID_CHARGES
Pose:  46 Cluster:  46 Fr_nu: 3140257 TotEn:    -9.25
@<TRIPOS>ATOM
      1 C1        -74.5016  -22.3729  -42.3059 C.ar   1 LIG      -0.13100
      2 C2        -73.5950  -23.2172  -42.9139 C.ar   1 LIG       0.28900
      3 C3        -74.3514  -22.2169  -40.9432 C.ar   1 LIG       0.28900
      4 C4        -72.5710  -23.6301  -40.9270 C.ar   1 LIG       0.50700
      5 N1        -72.6134  -23.8645  -42.2524 N.ar   1 LIG      -0.71900
      6 N2        -73.3937  -22.8327  -40.2192 N.ar   1 LIG      -0.71900
      7 H1        -75.2795  -21.8664  -42.8615 H      1 LIG       0.11500
      8 H2        -73.6345  -23.4021  -43.9819 H      1 LIG       0.11400
      9 H3        -75.0174  -21.5736  -40.3785 H      1 LIG       0.11400
     10 H4        -71.7929  -24.1380  -40.3704 H      1 LIG       0.14100
@<TRIPOS>BOND
      1       1       2 ar
      2       1       3 ar
      3       2       5 ar
      4       3       6 ar
      5       4       5 ar
      6       4       6 ar
      7       1       7 1
      8       2       8 1
      9       3       9 1
     10       4      10 1
@<TRIPOS>ALT_TYPE
CGenFF_4.0_ALT_TYPE_SET
CGenFF_4.0 1 CG2R61 2 CG2R61 3 CG2R61 4 CG2R64 5 NG2R62 6 NG2R62 7 HGR61 8 HGR62 9 HGR62 10 HGR62
@<TRIPOS>MOLECULE
pyrimidine
 10 10 0 0 0
****
USER_CHARGES
INVALID_CHARGES
Pose:  47 Cluster:  47 Fr_nu:  77620 TotEn:    -9.16
@<TRIPOS>ATOM
      1 C1        -74.5133  -22.5930  -44.2247 C.ar   1 LIG      -0.13100
      2 C2        -73.9290  -23.2223  -45.3050 C.ar   1 LIG       0.28900
      3 C3        -75.7762  -22.0817  -44.4430 C.ar   1 LIG       0.28900
      4 C4        -75.7532  -22.8087  -46.5966 C.ar   1 LIG       0.50700
      5 N1        -74.5226  -23.3487  -46.5099 N.ar   1 LIG      -0.71900
      6 N2        -76.4283  -22.1718  -45.6207 N.ar   1 LIG      -0.71900
      7 H1        -74.0138  -22.5059  -43.2692 H      1 LIG       0.11500
      8 H2        -72.9374  -23.6550  -45.2289 H      1 LIG       0.11400
      9 H3        -76.3148  -21.5693  -43.6532 H      1 LIG       0.11400
     10 H4        -76.2531  -22.8948  -47.5536 H      1 LIG       0.14100
@<TRIPOS>BOND
      1       1       2 ar
      2       1       3 ar
      3       2       5 ar
      4       3       6 ar
      5       4       5 ar
      6       4       6 ar
      7       1       7 1
      8       2       8 1
      9       3       9 1
     10       4      10 1
@<TRIPOS>ALT_TYPE
CGenFF_4.0_ALT_TYPE_SET
CGenFF_4.0 1 CG2R61 2 CG2R61 3 CG2R61 4 CG2R64 5 NG2R62 6 NG2R62 7 HGR61 8 HGR62 9 HGR62 10 HGR62
@<TRIPOS>MOLECULE
pyrimidine
 10 10 0 0 0
****
USER_CHARGES
INVALID_CHARGES
Pose:  48 Cluster:  48 Fr_nu: 611863 TotEn:    -8.74
@<TRIPOS>ATOM
      1 C1        -67.2680   -0.7592  -28.6835 C.ar   1 LIG      -0.13100
      2 C2        -68.4659   -0.3546  -29.2364 C.ar   1 LIG       0.28900
      3 C3        -67.1337   -2.1171  -28.4780 C.ar   1 LIG       0.28900
      4 C4        -69.2107   -2.5007  -29.3182 C.ar   1 LIG       0.50700
      5 N1        -69.4627   -1.2016  -29.5672 N.ar   1 LIG      -0.71900
      6 N2        -68.0884   -3.0198  -28.7846 N.ar   1 LIG      -0.71900
      7 H1        -66.4853   -0.0576  -28.4277 H      1 LIG       0.11500
      8 H2        -68.6630    0.6934  -29.4344 H      1 LIG       0.11400
      9 H3        -66.2275   -2.5292  -28.0474 H      1 LIG       0.11400
     10 H4        -69.9946   -3.2033  -29.5732 H      1 LIG       0.14100
@<TRIPOS>BOND
      1       1       2 ar
      2       1       3 ar
      3       2       5 ar
      4       3       6 ar
      5       4       5 ar
      6       4       6 ar
      7       1       7 1
      8       2       8 1
      9       3       9 1
     10       4      10 1
@<TRIPOS>ALT_TYPE
CGenFF_4.0_ALT_TYPE_SET
CGenFF_4.0 1 CG2R61 2 CG2R61 3 CG2R61 4 CG2R64 5 NG2R62 6 NG2R62 7 HGR61 8 HGR62 9 HGR62 10 HGR62
@<TRIPOS>MOLECULE
pyrimidine
 10 10 0 0 0
****
USER_CHARGES
INVALID_CHARGES
Pose:  49 Cluster:  49 Fr_nu: 4270070 TotEn:    -8.70
@<TRIPOS>ATOM
      1 C1        -46.9110   -7.3488  -27.9499 C.ar   1 LIG      -0.13100
      2 C2        -45.7744   -7.7753  -27.2936 C.ar   1 LIG       0.28900
      3 C3        -46.7808   -7.1643  -29.3111 C.ar   1 LIG       0.28900
      4 C4        -44.5970   -7.7910  -29.2380 C.ar   1 LIG       0.50700
      5 N1        -44.5962   -8.0070  -27.9088 N.ar   1 LIG      -0.71900
      6 N2        -45.6344   -7.3766  -29.9902 N.ar   1 LIG      -0.71900
      7 H1        -47.8433   -7.1705  -27.4309 H      1 LIG       0.11500
      8 H2        -45.7801   -7.9473  -26.2228 H      1 LIG       0.11400
      9 H3        -47.6199   -6.8299  -29.9116 H      1 LIG       0.11400
     10 H4        -43.6634   -7.9684  -29.7576 H      1 LIG       0.14100
@<TRIPOS>BOND
      1       1       2 ar
      2       1       3 ar
      3       2       5 ar
      4       3       6 ar
      5       4       5 ar
      6       4       6 ar
      7       1       7 1
      8       2       8 1
      9       3       9 1
     10       4      10 1
@<TRIPOS>ALT_TYPE
CGenFF_4.0_ALT_TYPE_SET
CGenFF_4.0 1 CG2R61 2 CG2R61 3 CG2R61 4 CG2R64 5 NG2R62 6 NG2R62 7 HGR61 8 HGR62 9 HGR62 10 HGR62
@<TRIPOS>MOLECULE
pyrimidine
 10 10 0 0 0
****
USER_CHARGES
INVALID_CHARGES
Pose:  50 Cluster:  50 Fr_nu: 2718477 TotEn:    -8.66
@<TRIPOS>ATOM
      1 C1        -79.7879  -34.9554  -42.4196 C.ar   1 LIG      -0.13100
      2 C2        -78.4616  -35.0858  -42.0613 C.ar   1 LIG       0.28900
      3 C3        -80.6198  -34.4340  -41.4500 C.ar   1 LIG       0.28900
      4 C4        -78.8850  -34.2409  -39.9940 C.ar   1 LIG       0.50700
      5 N1        -77.9740  -34.7372  -40.8526 N.ar   1 LIG      -0.71900
      6 N2        -80.2006  -34.0649  -40.2219 N.ar   1 LIG      -0.71900
      7 H1        -80.1517  -35.2434  -43.3968 H      1 LIG       0.11500
      8 H2        -77.7327  -35.4865  -42.7574 H      1 LIG       0.11400
      9 H3        -81.6787  -34.2951  -41.6394 H      1 LIG       0.11400
     10 H4        -78.5212  -33.9536  -39.0151 H      1 LIG       0.14100
@<TRIPOS>BOND
      1       1       2 ar
      2       1       3 ar
      3       2       5 ar
      4       3       6 ar
      5       4       5 ar
      6       4       6 ar
      7       1       7 1
      8       2       8 1
      9       3       9 1
     10       4      10 1
@<TRIPOS>ALT_TYPE
CGenFF_4.0_ALT_TYPE_SET
CGenFF_4.0 1 CG2R61 2 CG2R61 3 CG2R61 4 CG2R64 5 NG2R62 6 NG2R62 7 HGR61 8 HGR62 9 HGR62 10 HGR62
@<TRIPOS>MOLECULE
pyrimidine
 10 10 0 0 0
****
USER_CHARGES
INVALID_CHARGES
Pose:  51 Cluster:  51 Fr_nu: 1172626 TotEn:    -8.52
@<TRIPOS>ATOM
      1 C1        -56.3434    4.2532  -39.2640 C.ar   1 LIG      -0.13100
      2 C2        -57.5960    4.7248  -38.9278 C.ar   1 LIG       0.28900
      3 C3        -56.2869    2.9284  -39.6460 C.ar   1 LIG       0.28900
      4 C4        -58.5282    2.6946  -39.3480 C.ar   1 LIG       0.50700
      5 N1        -58.7141    3.9702  -38.9587 N.ar   1 LIG      -0.71900
      6 N2        -57.3634    2.1170  -39.6994 N.ar   1 LIG      -0.71900
      7 H1        -55.4631    4.8810  -39.2301 H      1 LIG       0.11500
      8 H2        -57.7392    5.7533  -38.6149 H      1 LIG       0.11400
      9 H3        -55.3457    2.4687  -39.9275 H      1 LIG       0.11400
     10 H4        -59.4092    2.0654  -39.3810 H      1 LIG       0.14100
@<TRIPOS>BOND
      1       1       2 ar
      2       1       3 ar
      3       2       5 ar
      4       3       6 ar
      5       4       5 ar
      6       4       6 ar
      7       1       7 1
      8       2       8 1
      9       3       9 1
     10       4      10 1
@<TRIPOS>ALT_TYPE
CGenFF_4.0_ALT_TYPE_SET
CGenFF_4.0 1 CG2R61 2 CG2R61 3 CG2R61 4 CG2R64 5 NG2R62 6 NG2R62 7 HGR61 8 HGR62 9 HGR62 10 HGR62
@<TRIPOS>MOLECULE
pyrimidine
 10 10 0 0 0
****
USER_CHARGES
INVALID_CHARGES
Pose:  52 Cluster:  52 Fr_nu: 926942 TotEn:    -8.40
@<TRIPOS>ATOM
      1 C1        -79.0627  -20.2354  -31.4185 C.ar   1 LIG      -0.13100
      2 C2        -78.9470  -19.2790  -30.4305 C.ar   1 LIG       0.28900
      3 C3        -80.3419  -20.4610  -31.8843 C.ar   1 LIG       0.28900
      4 C4        -81.1881  -18.9003  -30.4648 C.ar   1 LIG       0.50700
      5 N1        -79.9926  -18.5897  -29.9285 N.ar   1 LIG      -0.71900
      6 N2        -81.4316  -19.8093  -31.4282 N.ar   1 LIG      -0.71900
      7 H1        -78.2065  -20.7734  -31.8027 H      1 LIG       0.11500
      8 H2        -77.9812  -19.0334  -30.0024 H      1 LIG       0.11400
      9 H3        -80.5318  -21.1948  -32.6601 H      1 LIG       0.11400
     10 H4        -82.0457  -18.3625  -30.0794 H      1 LIG       0.14100
@<TRIPOS>BOND
      1       1       2 ar
      2       1       3 ar
      3       2       5 ar
      4       3       6 ar
      5       4       5 ar
      6       4       6 ar
      7       1       7 1
      8       2       8 1
      9       3       9 1
     10       4      10 1
@<TRIPOS>ALT_TYPE
CGenFF_4.0_ALT_TYPE_SET
CGenFF_4.0 1 CG2R61 2 CG2R61 3 CG2R61 4 CG2R64 5 NG2R62 6 NG2R62 7 HGR61 8 HGR62 9 HGR62 10 HGR62
@<TRIPOS>MOLECULE
pyrimidine
 10 10 0 0 0
****
USER_CHARGES
INVALID_CHARGES
Pose:  53 Cluster:  53 Fr_nu:  79736 TotEn:    -8.17
@<TRIPOS>ATOM
      1 C1        -74.3506  -22.3603  -41.8745 C.ar   1 LIG      -0.13100
      2 C2        -73.5655  -23.4912  -41.7785 C.ar   1 LIG       0.28900
      3 C3        -74.5726  -21.8945  -43.1543 C.ar   1 LIG       0.28900
      4 C4        -73.3225  -23.5753  -44.0370 C.ar   1 LIG       0.50700
      5 N1        -73.0332  -24.1267  -42.8430 N.ar   1 LIG      -0.71900
      6 N2        -74.0721  -22.4794  -44.2623 N.ar   1 LIG      -0.71900
      7 H1        -74.7646  -21.8707  -41.0033 H      1 LIG       0.11500
      8 H2        -73.3359  -23.9304  -40.8138 H      1 LIG       0.11400
      9 H3        -75.1769  -21.0111  -43.3294 H      1 LIG       0.11400
     10 H4        -72.9070  -24.0647  -44.9094 H      1 LIG       0.14100
@<TRIPOS>BOND
      1       1       2 ar
      2       1       3 ar
      3       2       5 ar
      4       3       6 ar
      5       4       5 ar
      6       4       6 ar
      7       1       7 1
      8       2       8 1
      9       3       9 1
     10       4      10 1
@<TRIPOS>ALT_TYPE
CGenFF_4.0_ALT_TYPE_SET
CGenFF_4.0 1 CG2R61 2 CG2R61 3 CG2R61 4 CG2R64 5 NG2R62 6 NG2R62 7 HGR61 8 HGR62 9 HGR62 10 HGR62
@<TRIPOS>MOLECULE
pyrimidine
 10 10 0 0 0
****
USER_CHARGES
INVALID_CHARGES
Pose:  54 Cluster:  54 Fr_nu: 906640 TotEn:    -8.06
@<TRIPOS>ATOM
      1 C1        -74.3689  -24.8881  -41.6119 C.ar   1 LIG      -0.13100
      2 C2        -75.1372  -24.4446  -42.6691 C.ar   1 LIG       0.28900
      3 C3        -73.7303  -23.9050  -40.8842 C.ar   1 LIG       0.28900
      4 C4        -74.6057  -22.2820  -42.2132 C.ar   1 LIG       0.50700
      5 N1        -75.2783  -23.1441  -42.9993 N.ar   1 LIG      -0.71900
      6 N2        -73.8268  -22.5875  -41.1579 N.ar   1 LIG      -0.71900
      7 H1        -74.2734  -25.9381  -41.3697 H      1 LIG       0.11500
      8 H2        -75.6764  -25.1440  -43.2986 H      1 LIG       0.11400
      9 H3        -73.1038  -24.1573  -40.0354 H      1 LIG       0.11400
     10 H4        -74.7003  -21.2308  -42.4562 H      1 LIG       0.14100
@<TRIPOS>BOND
      1       1       2 ar
      2       1       3 ar
      3       2       5 ar
      4       3       6 ar
      5       4       5 ar
      6       4       6 ar
      7       1       7 1
      8       2       8 1
      9       3       9 1
     10       4      10 1
@<TRIPOS>ALT_TYPE
CGenFF_4.0_ALT_TYPE_SET
CGenFF_4.0 1 CG2R61 2 CG2R61 3 CG2R61 4 CG2R64 5 NG2R62 6 NG2R62 7 HGR61 8 HGR62 9 HGR62 10 HGR62
@<TRIPOS>MOLECULE
pyrimidine
 10 10 0 0 0
****
USER_CHARGES
INVALID_CHARGES
Pose:  55 Cluster:  55 Fr_nu: 165364 TotEn:    -7.85
@<TRIPOS>ATOM
      1 C1        -48.1537  -10.7438  -43.6768 C.ar   1 LIG      -0.13100
      2 C2        -49.1382  -10.1069  -44.4045 C.ar   1 LIG       0.28900
      3 C3        -48.5950  -11.6951  -42.7799 C.ar   1 LIG       0.28900
      4 C4        -50.7583  -11.3185  -43.3679 C.ar   1 LIG       0.50700
      5 N1        -50.4550  -10.3706  -44.2750 N.ar   1 LIG      -0.71900
      6 N2        -49.8947  -12.0089  -42.5989 N.ar   1 LIG      -0.71900
      7 H1        -47.1043  -10.5122  -43.8011 H      1 LIG       0.11500
      8 H2        -48.8876   -9.3440  -45.1335 H      1 LIG       0.11400
      9 H3        -47.8946  -12.2475  -42.1630 H      1 LIG       0.11400
     10 H4        -51.8089  -11.5498  -43.2424 H      1 LIG       0.14100
@<TRIPOS>BOND
      1       1       2 ar
      2       1       3 ar
      3       2       5 ar
      4       3       6 ar
      5       4       5 ar
      6       4       6 ar
      7       1       7 1
      8       2       8 1
      9       3       9 1
     10       4      10 1
@<TRIPOS>ALT_TYPE
CGenFF_4.0_ALT_TYPE_SET
CGenFF_4.0 1 CG2R61 2 CG2R61 3 CG2R61 4 CG2R64 5 NG2R62 6 NG2R62 7 HGR61 8 HGR62 9 HGR62 10 HGR62
@<TRIPOS>MOLECULE
pyrimidine
 10 10 0 0 0
****
USER_CHARGES
INVALID_CHARGES
Pose:  56 Cluster:  56 Fr_nu: 1063274 TotEn:    -7.84
@<TRIPOS>ATOM
      1 C1        -73.8210  -22.2595  -43.4853 C.ar   1 LIG      -0.13100
      2 C2        -73.0246  -22.9788  -44.3529 C.ar   1 LIG       0.28900
      3 C3        -75.1575  -22.1886  -43.8211 C.ar   1 LIG       0.28900
      4 C4        -74.8079  -23.4442  -45.6835 C.ar   1 LIG       0.50700
      5 N1        -73.4866  -23.5863  -45.4654 N.ar   1 LIG      -0.71900
      6 N2        -75.6870  -22.7710  -44.9169 N.ar   1 LIG      -0.71900
      7 H1        -73.4235  -21.7820  -42.5997 H      1 LIG       0.11500
      8 H2        -71.9610  -23.0895  -44.1718 H      1 LIG       0.11400
      9 H3        -75.8607  -21.6445  -43.2000 H      1 LIG       0.11400
     10 H4        -75.2060  -23.9212  -46.5707 H      1 LIG       0.14100
@<TRIPOS>BOND
      1       1       2 ar
      2       1       3 ar
      3       2       5 ar
      4       3       6 ar
      5       4       5 ar
      6       4       6 ar
      7       1       7 1
      8       2       8 1
      9       3       9 1
     10       4      10 1
@<TRIPOS>ALT_TYPE
CGenFF_4.0_ALT_TYPE_SET
CGenFF_4.0 1 CG2R61 2 CG2R61 3 CG2R61 4 CG2R64 5 NG2R62 6 NG2R62 7 HGR61 8 HGR62 9 HGR62 10 HGR62
@<TRIPOS>MOLECULE
pyrimidine
 10 10 0 0 0
****
USER_CHARGES
INVALID_CHARGES
Pose:  57 Cluster:  57 Fr_nu:  14303 TotEn:    -7.66
@<TRIPOS>ATOM
      1 C1        -74.4704  -22.4974  -42.4552 C.ar   1 LIG      -0.13100
      2 C2        -73.7592  -22.1709  -43.5919 C.ar   1 LIG       0.28900
      3 C3        -75.2408  -23.6390  -42.5402 C.ar   1 LIG       0.28900
      4 C4        -74.5784  -23.9867  -44.6867 C.ar   1 LIG       0.50700
      5 N1        -73.7901  -22.8958  -44.7293 N.ar   1 LIG      -0.71900
      6 N2        -75.3186  -24.4103  -43.6444 N.ar   1 LIG      -0.71900
      7 H1        -74.4271  -21.8973  -41.5562 H      1 LIG       0.11500
      8 H2        -73.1261  -21.2907  -43.6200 H      1 LIG       0.11400
      9 H3        -75.8352  -23.9749  -41.6975 H      1 LIG       0.11400
     10 H4        -74.6228  -24.5871  -45.5871 H      1 LIG       0.14100
@<TRIPOS>BOND
      1       1       2 ar
      2       1       3 ar
      3       2       5 ar
      4       3       6 ar
      5       4       5 ar
      6       4       6 ar
      7       1       7 1
      8       2       8 1
      9       3       9 1
     10       4      10 1
@<TRIPOS>ALT_TYPE
CGenFF_4.0_ALT_TYPE_SET
CGenFF_4.0 1 CG2R61 2 CG2R61 3 CG2R61 4 CG2R64 5 NG2R62 6 NG2R62 7 HGR61 8 HGR62 9 HGR62 10 HGR62
@<TRIPOS>MOLECULE
pyrimidine
 10 10 0 0 0
****
USER_CHARGES
INVALID_CHARGES
Pose:  58 Cluster:  58 Fr_nu: 1179770 TotEn:    -7.41
@<TRIPOS>ATOM
      1 C1        -78.9067  -34.7092  -41.5060 C.ar   1 LIG      -0.13100
      2 C2        -77.7353  -34.8393  -40.7881 C.ar   1 LIG       0.28900
      3 C3        -80.0230  -34.3678  -40.7702 C.ar   1 LIG       0.28900
      4 C4        -78.8062  -34.3230  -38.8507 C.ar   1 LIG       0.50700
      5 N1        -77.6487  -34.6527  -39.4547 N.ar   1 LIG      -0.71900
      6 N2        -80.0089  -34.1665  -39.4362 N.ar   1 LIG      -0.71900
      7 H1        -78.9472  -34.8648  -42.5757 H      1 LIG       0.11500
      8 H2        -76.8061  -35.1053  -41.2804 H      1 LIG       0.11400
      9 H3        -80.9891  -34.2437  -41.2474 H      1 LIG       0.11400
     10 H4        -78.7661  -34.1682  -37.7794 H      1 LIG       0.14100
@<TRIPOS>BOND
      1       1       2 ar
      2       1       3 ar
      3       2       5 ar
      4       3       6 ar
      5       4       5 ar
      6       4       6 ar
      7       1       7 1
      8       2       8 1
      9       3       9 1
     10       4      10 1
@<TRIPOS>ALT_TYPE
CGenFF_4.0_ALT_TYPE_SET
CGenFF_4.0 1 CG2R61 2 CG2R61 3 CG2R61 4 CG2R64 5 NG2R62 6 NG2R62 7 HGR61 8 HGR62 9 HGR62 10 HGR62
@<TRIPOS>MOLECULE
pyrimidine
 10 10 0 0 0
****
USER_CHARGES
INVALID_CHARGES
Pose:  59 Cluster:  59 Fr_nu: 353085 TotEn:    -7.10
@<TRIPOS>ATOM
      1 C1        -74.8745  -22.6028  -41.8486 C.ar   1 LIG      -0.13100
      2 C2        -74.8576  -23.9805  -41.7690 C.ar   1 LIG       0.28900
      3 C3        -75.0696  -22.0800  -43.1105 C.ar   1 LIG       0.28900
      4 C4        -75.2001  -24.1640  -44.0087 C.ar   1 LIG       0.50700
      5 N1        -75.0178  -24.7946  -42.8329 N.ar   1 LIG      -0.71900
      6 N2        -75.2363  -22.8340  -44.2169 N.ar   1 LIG      -0.71900
      7 H1        -74.7432  -21.9738  -40.9783 H      1 LIG       0.11500
      8 H2        -74.7101  -24.4824  -40.8190 H      1 LIG       0.11400
      9 H3        -75.0973  -21.0078  -43.2720 H      1 LIG       0.11400
     10 H4        -75.3305  -24.7936  -44.8803 H      1 LIG       0.14100
@<TRIPOS>BOND
      1       1       2 ar
      2       1       3 ar
      3       2       5 ar
      4       3       6 ar
      5       4       5 ar
      6       4       6 ar
      7       1       7 1
      8       2       8 1
      9       3       9 1
     10       4      10 1
@<TRIPOS>ALT_TYPE
CGenFF_4.0_ALT_TYPE_SET
CGenFF_4.0 1 CG2R61 2 CG2R61 3 CG2R61 4 CG2R64 5 NG2R62 6 NG2R62 7 HGR61 8 HGR62 9 HGR62 10 HGR62
@<TRIPOS>MOLECULE
pyrimidine
 10 10 0 0 0
****
USER_CHARGES
INVALID_CHARGES
Pose:  60 Cluster:  60 Fr_nu:  73070 TotEn:    -7.09
@<TRIPOS>ATOM
      1 C1        -46.1992   -8.7074  -38.7573 C.ar   1 LIG      -0.13100
      2 C2        -46.9343   -7.5923  -38.4098 C.ar   1 LIG       0.28900
      3 C3        -46.3750   -9.8134  -37.9512 C.ar   1 LIG       0.28900
      4 C4        -47.8633   -8.6913  -36.6501 C.ar   1 LIG       0.50700
      5 N1        -47.7790   -7.5493  -37.3586 N.ar   1 LIG      -0.71900
      6 N2        -47.2018   -9.8406  -36.8854 N.ar   1 LIG      -0.71900
      7 H1        -45.5286   -8.7138  -39.6061 H      1 LIG       0.11500
      8 H2        -46.8619   -6.6753  -38.9844 H      1 LIG       0.11400
      9 H3        -45.8390  -10.7361  -38.1455 H      1 LIG       0.11400
     10 H4        -48.5338   -8.6847  -35.7995 H      1 LIG       0.14100
@<TRIPOS>BOND
      1       1       2 ar
      2       1       3 ar
      3       2       5 ar
      4       3       6 ar
      5       4       5 ar
      6       4       6 ar
      7       1       7 1
      8       2       8 1
      9       3       9 1
     10       4      10 1
@<TRIPOS>ALT_TYPE
CGenFF_4.0_ALT_TYPE_SET
CGenFF_4.0 1 CG2R61 2 CG2R61 3 CG2R61 4 CG2R64 5 NG2R62 6 NG2R62 7 HGR61 8 HGR62 9 HGR62 10 HGR62
@<TRIPOS>MOLECULE
pyrimidine
 10 10 0 0 0
****
USER_CHARGES
INVALID_CHARGES
Pose:  61 Cluster:  61 Fr_nu: 4180150 TotEn:    -5.45
@<TRIPOS>ATOM
      1 C1        -52.4586    9.0731  -31.9942 C.ar   1 LIG      -0.13100
      2 C2        -52.4888    9.7349  -30.7836 C.ar   1 LIG       0.28900
      3 C3        -51.2237    8.5955  -32.3829 C.ar   1 LIG       0.28900
      4 C4        -50.2580    9.4092  -30.4929 C.ar   1 LIG       0.50700
      5 N1        -51.4034    9.9216  -30.0042 N.ar   1 LIG      -0.71900
      6 N2        -50.0983    8.7464  -31.6543 N.ar   1 LIG      -0.71900
      7 H1        -53.3451    8.9377  -32.5991 H      1 LIG       0.11500
      8 H2        -53.4145   10.1455  -30.3955 H      1 LIG       0.11400
      9 H3        -51.1013    8.0628  -33.3197 H      1 LIG       0.11400
     10 H4        -49.3700    9.5455  -29.8879 H      1 LIG       0.14100
@<TRIPOS>BOND
      1       1       2 ar
      2       1       3 ar
      3       2       5 ar
      4       3       6 ar
      5       4       5 ar
      6       4       6 ar
      7       1       7 1
      8       2       8 1
      9       3       9 1
     10       4      10 1
@<TRIPOS>ALT_TYPE
CGenFF_4.0_ALT_TYPE_SET
CGenFF_4.0 1 CG2R61 2 CG2R61 3 CG2R61 4 CG2R64 5 NG2R62 6 NG2R62 7 HGR61 8 HGR62 9 HGR62 10 HGR62
@<TRIPOS>MOLECULE
pyrimidine
 10 10 0 0 0
****
USER_CHARGES
INVALID_CHARGES
Pose:  62 Cluster:  62 Fr_nu: 4720605 TotEn:    -3.89
@<TRIPOS>ATOM
      1 C1        -85.4937  -25.0434  -34.1661 C.ar   1 LIG      -0.13100
      2 C2        -84.5972  -24.2334  -33.4993 C.ar   1 LIG       0.28900
      3 C3        -86.6181  -24.4120  -34.6570 C.ar   1 LIG       0.28900
      4 C4        -85.9102  -22.4103  -33.8451 C.ar   1 LIG       0.50700
      5 N1        -84.7745  -22.9080  -33.3198 N.ar   1 LIG      -0.71900
      6 N2        -86.8595  -23.0923  -34.5140 N.ar   1 LIG      -0.71900
      7 H1        -85.3260  -26.1042  -34.2953 H      1 LIG       0.11500
      8 H2        -83.6842  -24.6403  -33.0782 H      1 LIG       0.11400
      9 H3        -87.3795  -24.9667  -35.1946 H      1 LIG       0.11400
     10 H4        -86.0788  -21.3483  -33.7149 H      1 LIG       0.14100
@<TRIPOS>BOND
      1       1       2 ar
      2       1       3 ar
      3       2       5 ar
      4       3       6 ar
      5       4       5 ar
      6       4       6 ar
      7       1       7 1
      8       2       8 1
      9       3       9 1
     10       4      10 1
@<TRIPOS>ALT_TYPE
CGenFF_4.0_ALT_TYPE_SET
CGenFF_4.0 1 CG2R61 2 CG2R61 3 CG2R61 4 CG2R64 5 NG2R62 6 NG2R62 7 HGR61 8 HGR62 9 HGR62 10 HGR62
@<TRIPOS>MOLECULE
naphtalene
 18 19 0 0 0
****
USER_CHARGES
INVALID_CHARGES
Pose:   1 Cluster:   1 Fr_nu: 306947 TotEn:   -13.27
@<TRIPOS>ATOM
      1 C1        -61.7122   -7.5722  -56.3398 C.ar   1 LIG      -0.11500
      2 C2        -60.5732   -8.2201  -55.8708 C.ar   1 LIG      -0.11500
      3 C3        -60.0832   -3.3744  -54.4965 C.ar   1 LIG      -0.11500
      4 C4        -58.9443   -4.0224  -54.0275 C.ar   1 LIG      -0.11500
      5 C5        -61.8795   -6.2051  -56.1176 C.ar   1 LIG      -0.11700
      6 C6        -59.5972   -7.5034  -55.1779 C.ar   1 LIG      -0.11700
      7 C7        -61.0592   -4.0912  -55.1894 C.ar   1 LIG      -0.11700
      8 C8        -58.7769   -5.3896  -54.2496 C.ar   1 LIG      -0.11700
      9 C9        -60.9072   -5.4679  -55.4220 C.ar   1 LIG       0.00400
     10 C10       -59.7491   -6.1267  -54.9451 C.ar   1 LIG       0.00400
     11 H1        -62.4719   -8.1308  -56.8786 H      1 LIG       0.11500
     12 H2        -60.4438   -9.2844  -56.0445 H      1 LIG       0.11500
     13 H3        -60.2132   -2.3099  -54.3232 H      1 LIG       0.11500
     14 H4        -58.1856   -3.4636  -53.4875 H      1 LIG       0.11500
     15 H5        -62.7779   -5.7194  -56.4929 H      1 LIG       0.11500
     16 H6        -58.7147   -8.0302  -54.8208 H      1 LIG       0.11500
     17 H7        -61.9412   -3.5641  -55.5471 H      1 LIG       0.11500
     18 H8        -57.8788   -5.8756  -53.8737 H      1 LIG       0.11500
@<TRIPOS>BOND
      1       1       2 ar
      2       1       5 ar
      3       2       6 ar
      4       3       4 ar
      5       3       7 ar
      6       4       8 ar
      7       5       9 ar
      8       6      10 ar
      9       7       9 ar
     10       8      10 ar
     11       9      10 ar
     12       1      11 1
     13       2      12 1
     14       3      13 1
     15       4      14 1
     16       5      15 1
     17       6      16 1
     18       7      17 1
     19       8      18 1
@<TRIPOS>ALT_TYPE
CGenFF_4.0_ALT_TYPE_SET
CGenFF_4.0 1 CG2R61 2 CG2R61 3 CG2R61 4 CG2R61 5 CG2R61 6 CG2R61 7 CG2R61 8 CG2R61 9 CG2R61 10 CG2R61 11 HGR61 12 HGR61 13 HGR61 14 HGR61 15 HGR61 16 HGR61 17 HGR61 18 HGR61
@<TRIPOS>MOLECULE
naphtalene
 18 19 0 0 0
****
USER_CHARGES
INVALID_CHARGES
Pose:   2 Cluster:   2 Fr_nu: 495679 TotEn:   -12.51
@<TRIPOS>ATOM
      1 C1        -52.2460  -12.2944  -46.7970 C.ar   1 LIG      -0.11500
      2 C2        -51.0185  -12.4374  -47.4370 C.ar   1 LIG      -0.11500
      3 C3        -49.9542  -11.1977  -42.6475 C.ar   1 LIG      -0.11500
      4 C4        -48.7268  -11.3409  -43.2877 C.ar   1 LIG      -0.11500
      5 C5        -52.2932  -11.9503  -45.4457 C.ar   1 LIG      -0.11700
      6 C6        -49.8336  -12.2370  -46.7285 C.ar   1 LIG      -0.11700
      7 C7        -51.1392  -11.3981  -43.3562 C.ar   1 LIG      -0.11700
      8 C8        -48.6794  -11.6849  -44.6389 C.ar   1 LIG      -0.11700
      9 C9        -51.1104  -11.7448  -44.7168 C.ar   1 LIG       0.00400
     10 C10       -49.8622  -11.8904  -45.3678 C.ar   1 LIG       0.00400
     11 H1        -53.1681  -12.4510  -47.3490 H      1 LIG       0.11500
     12 H2        -50.9828  -12.7050  -48.4891 H      1 LIG       0.11500
     13 H3        -49.9906  -10.9300  -41.5953 H      1 LIG       0.11500
     14 H4        -47.8050  -11.1855  -42.7348 H      1 LIG       0.11500
     15 H5        -53.2639  -11.8443  -44.9657 H      1 LIG       0.11500
     16 H6        -48.8854  -12.3537  -47.2491 H      1 LIG       0.11500
     17 H7        -52.0872  -11.2805  -42.8355 H      1 LIG       0.11500
     18 H8        -47.7088  -11.7918  -45.1189 H      1 LIG       0.11500
@<TRIPOS>BOND
      1       1       2 ar
      2       1       5 ar
      3       2       6 ar
      4       3       4 ar
      5       3       7 ar
      6       4       8 ar
      7       5       9 ar
      8       6      10 ar
      9       7       9 ar
     10       8      10 ar
     11       9      10 ar
     12       1      11 1
     13       2      12 1
     14       3      13 1
     15       4      14 1
     16       5      15 1
     17       6      16 1
     18       7      17 1
     19       8      18 1
@<TRIPOS>ALT_TYPE
CGenFF_4.0_ALT_TYPE_SET
CGenFF_4.0 1 CG2R61 2 CG2R61 3 CG2R61 4 CG2R61 5 CG2R61 6 CG2R61 7 CG2R61 8 CG2R61 9 CG2R61 10 CG2R61 11 HGR61 12 HGR61 13 HGR61 14 HGR61 15 HGR61 16 HGR61 17 HGR61 18 HGR61
@<TRIPOS>MOLECULE
naphtalene
 18 19 0 0 0
****
USER_CHARGES
INVALID_CHARGES
Pose:   3 Cluster:   3 Fr_nu: 130271 TotEn:   -12.49
@<TRIPOS>ATOM
      1 C1        -79.3872    3.8037  -36.7261 C.ar   1 LIG      -0.11500
      2 C2        -78.5399    4.7163  -37.3476 C.ar   1 LIG      -0.11500
      3 C3        -75.8449    2.6454  -33.5982 C.ar   1 LIG      -0.11500
      4 C4        -74.9977    3.5580  -34.2198 C.ar   1 LIG      -0.11500
      5 C5        -78.9331    3.0582  -35.6377 C.ar   1 LIG      -0.11700
      6 C6        -77.2355    4.8869  -36.8832 C.ar   1 LIG      -0.11700
      7 C7        -77.1494    2.4749  -34.0626 C.ar   1 LIG      -0.11700
      8 C8        -75.4516    4.3036  -35.3082 C.ar   1 LIG      -0.11700
      9 C9        -77.6231    3.2169  -35.1569 C.ar   1 LIG       0.00400
     10 C10       -76.7616    4.1449  -35.7890 C.ar   1 LIG       0.00400
     11 H1        -80.4024    3.6709  -37.0884 H      1 LIG       0.11500
     12 H2        -78.8944    5.2964  -38.1946 H      1 LIG       0.11500
     13 H3        -75.4910    2.0650  -32.7509 H      1 LIG       0.11500
     14 H4        -73.9822    3.6893  -33.8580 H      1 LIG       0.11500
     15 H5        -79.6127    2.3503  -35.1676 H      1 LIG       0.11500
     16 H6        -76.5907    5.6062  -37.3839 H      1 LIG       0.11500
     17 H7        -77.7942    1.7562  -33.5613 H      1 LIG       0.11500
     18 H8        -74.7719    5.0110  -35.7790 H      1 LIG       0.11500
@<TRIPOS>BOND
      1       1       2 ar
      2       1       5 ar
      3       2       6 ar
      4       3       4 ar
      5       3       7 ar
      6       4       8 ar
      7       5       9 ar
      8       6      10 ar
      9       7       9 ar
     10       8      10 ar
     11       9      10 ar
     12       1      11 1
     13       2      12 1
     14       3      13 1
     15       4      14 1
     16       5      15 1
     17       6      16 1
     18       7      17 1
     19       8      18 1
@<TRIPOS>ALT_TYPE
CGenFF_4.0_ALT_TYPE_SET
CGenFF_4.0 1 CG2R61 2 CG2R61 3 CG2R61 4 CG2R61 5 CG2R61 6 CG2R61 7 CG2R61 8 CG2R61 9 CG2R61 10 CG2R61 11 HGR61 12 HGR61 13 HGR61 14 HGR61 15 HGR61 16 HGR61 17 HGR61 18 HGR61
@<TRIPOS>MOLECULE
naphtalene
 18 19 0 0 0
****
USER_CHARGES
INVALID_CHARGES
Pose:   4 Cluster:   4 Fr_nu:  21972 TotEn:   -12.34
@<TRIPOS>ATOM
      1 C1        -71.8736    5.5677  -52.2412 C.ar   1 LIG      -0.11500
      2 C2        -72.4343    4.2980  -52.3424 C.ar   1 LIG      -0.11500
      3 C3        -69.7879    4.3107  -48.0291 C.ar   1 LIG      -0.11500
      4 C4        -70.3486    3.0410  -48.1304 C.ar   1 LIG      -0.11500
      5 C5        -71.0744    5.8930  -51.1448 C.ar   1 LIG      -0.11700
      6 C6        -72.1981    3.3487  -51.3479 C.ar   1 LIG      -0.11700
      7 C7        -70.0241    5.2601  -49.0238 C.ar   1 LIG      -0.11700
      8 C8        -71.1479    2.7156  -49.2266 C.ar   1 LIG      -0.11700
      9 C9        -70.8260    4.9499  -50.1343 C.ar   1 LIG       0.00400
     10 C10       -71.3963    3.6588  -50.2372 C.ar   1 LIG       0.00400
     11 H1        -72.0583    6.3066  -53.0155 H      1 LIG       0.11500
     12 H2        -73.0561    4.0457  -53.1965 H      1 LIG       0.11500
     13 H3        -69.1657    4.5636  -47.1752 H      1 LIG       0.11500
     14 H4        -70.1647    2.3031  -47.3550 H      1 LIG       0.11500
     15 H5        -70.6468    6.8918  -51.0863 H      1 LIG       0.11500
     16 H6        -72.6461    2.3622  -51.4478 H      1 LIG       0.11500
     17 H7        -69.5753    6.2461  -48.9241 H      1 LIG       0.11500
     18 H8        -71.5763    1.7171  -49.2851 H      1 LIG       0.11500
@<TRIPOS>BOND
      1       1       2 ar
      2       1       5 ar
      3       2       6 ar
      4       3       4 ar
      5       3       7 ar
      6       4       8 ar
      7       5       9 ar
      8       6      10 ar
      9       7       9 ar
     10       8      10 ar
     11       9      10 ar
     12       1      11 1
     13       2      12 1
     14       3      13 1
     15       4      14 1
     16       5      15 1
     17       6      16 1
     18       7      17 1
     19       8      18 1
@<TRIPOS>ALT_TYPE
CGenFF_4.0_ALT_TYPE_SET
CGenFF_4.0 1 CG2R61 2 CG2R61 3 CG2R61 4 CG2R61 5 CG2R61 6 CG2R61 7 CG2R61 8 CG2R61 9 CG2R61 10 CG2R61 11 HGR61 12 HGR61 13 HGR61 14 HGR61 15 HGR61 16 HGR61 17 HGR61 18 HGR61
@<TRIPOS>MOLECULE
naphtalene
 18 19 0 0 0
****
USER_CHARGES
INVALID_CHARGES
Pose:   5 Cluster:   5 Fr_nu:  47005 TotEn:   -12.29
@<TRIPOS>ATOM
      1 C1        -70.2811    7.3040  -48.3252 C.ar   1 LIG      -0.11500
      2 C2        -70.1806    7.0601  -46.9587 C.ar   1 LIG      -0.11500
      3 C3        -70.6243    2.5219  -49.1535 C.ar   1 LIG      -0.11500
      4 C4        -70.5238    2.2780  -47.7870 C.ar   1 LIG      -0.11500
      5 C5        -70.4167    6.2394  -49.2166 C.ar   1 LIG      -0.11700
      6 C6        -70.2153    5.7508  -46.4784 C.ar   1 LIG      -0.11700
      7 C7        -70.5896    3.8313  -49.6338 C.ar   1 LIG      -0.11700
      8 C8        -70.3880    3.3426  -46.8954 C.ar   1 LIG      -0.11700
      9 C9        -70.4535    4.9150  -48.7508 C.ar   1 LIG       0.00400
     10 C10       -70.3513    4.6670  -47.3613 C.ar   1 LIG       0.00400
     11 H1        -70.2534    8.3235  -48.6986 H      1 LIG       0.11500
     12 H2        -70.0753    7.8896  -46.2655 H      1 LIG       0.11500
     13 H3        -70.7298    1.6926  -49.8473 H      1 LIG       0.11500
     14 H4        -70.5501    1.2583  -47.4143 H      1 LIG       0.11500
     15 H5        -70.4932    6.4536  -50.2807 H      1 LIG       0.11500
     16 H6        -70.1356    5.5835  -45.4062 H      1 LIG       0.11500
     17 H7        -70.6701    3.9984  -50.7058 H      1 LIG       0.11500
     18 H8        -70.3108    3.1285  -45.8314 H      1 LIG       0.11500
@<TRIPOS>BOND
      1       1       2 ar
      2       1       5 ar
      3       2       6 ar
      4       3       4 ar
      5       3       7 ar
      6       4       8 ar
      7       5       9 ar
      8       6      10 ar
      9       7       9 ar
     10       8      10 ar
     11       9      10 ar
     12       1      11 1
     13       2      12 1
     14       3      13 1
     15       4      14 1
     16       5      15 1
     17       6      16 1
     18       7      17 1
     19       8      18 1
@<TRIPOS>ALT_TYPE
CGenFF_4.0_ALT_TYPE_SET
CGenFF_4.0 1 CG2R61 2 CG2R61 3 CG2R61 4 CG2R61 5 CG2R61 6 CG2R61 7 CG2R61 8 CG2R61 9 CG2R61 10 CG2R61 11 HGR61 12 HGR61 13 HGR61 14 HGR61 15 HGR61 16 HGR61 17 HGR61 18 HGR61
@<TRIPOS>MOLECULE
naphtalene
 18 19 0 0 0
****
USER_CHARGES
INVALID_CHARGES
Pose:   6 Cluster:   6 Fr_nu: 124533 TotEn:   -12.29
@<TRIPOS>ATOM
      1 C1        -68.8549   -1.6840  -29.1910 C.ar   1 LIG      -0.11500
      2 C2        -68.5328   -0.3569  -29.4588 C.ar   1 LIG      -0.11500
      3 C3        -73.1402   -1.0933  -31.4180 C.ar   1 LIG      -0.11500
      4 C4        -72.8181    0.2338  -31.6858 C.ar   1 LIG      -0.11500
      5 C5        -70.0803   -2.2036  -29.6093 C.ar   1 LIG      -0.11700
      6 C6        -69.4347    0.4559  -30.1461 C.ar   1 LIG      -0.11700
      7 C7        -72.2382   -1.9061  -30.7308 C.ar   1 LIG      -0.11700
      8 C8        -71.5927    0.7534  -31.2675 C.ar   1 LIG      -0.11700
      9 C9        -71.0003   -1.3998  -30.3022 C.ar   1 LIG       0.00400
     10 C10       -70.6727   -0.0503  -30.5746 C.ar   1 LIG       0.00400
     11 H1        -68.1526   -2.3162  -28.6554 H      1 LIG       0.11500
     12 H2        -67.5785    0.0465  -29.1329 H      1 LIG       0.11500
     13 H3        -74.0946   -1.4974  -31.7438 H      1 LIG       0.11500
     14 H4        -73.5213    0.8658  -32.2201 H      1 LIG       0.11500
     15 H5        -70.3111   -3.2437  -29.3886 H      1 LIG       0.11500
     16 H6        -69.1618    1.4902  -30.3450 H      1 LIG       0.11500
     17 H7        -72.5110   -2.9406  -30.5327 H      1 LIG       0.11500
     18 H8        -71.3620    1.7938  -31.4874 H      1 LIG       0.11500
@<TRIPOS>BOND
      1       1       2 ar
      2       1       5 ar
      3       2       6 ar
      4       3       4 ar
      5       3       7 ar
      6       4       8 ar
      7       5       9 ar
      8       6      10 ar
      9       7       9 ar
     10       8      10 ar
     11       9      10 ar
     12       1      11 1
     13       2      12 1
     14       3      13 1
     15       4      14 1
     16       5      15 1
     17       6      16 1
     18       7      17 1
     19       8      18 1
@<TRIPOS>ALT_TYPE
CGenFF_4.0_ALT_TYPE_SET
CGenFF_4.0 1 CG2R61 2 CG2R61 3 CG2R61 4 CG2R61 5 CG2R61 6 CG2R61 7 CG2R61 8 CG2R61 9 CG2R61 10 CG2R61 11 HGR61 12 HGR61 13 HGR61 14 HGR61 15 HGR61 16 HGR61 17 HGR61 18 HGR61
@<TRIPOS>MOLECULE
naphtalene
 18 19 0 0 0
****
USER_CHARGES
INVALID_CHARGES
Pose:   7 Cluster:   7 Fr_nu:  36145 TotEn:   -11.79
@<TRIPOS>ATOM
      1 C1        -76.3120  -23.0933  -46.6346 C.ar   1 LIG      -0.11500
      2 C2        -76.5242  -22.2632  -45.5380 C.ar   1 LIG      -0.11500
      3 C3        -71.9999  -24.4082  -44.8044 C.ar   1 LIG      -0.11500
      4 C4        -72.2123  -23.5780  -43.7078 C.ar   1 LIG      -0.11500
      5 C5        -75.1351  -23.8364  -46.7307 C.ar   1 LIG      -0.11700
      6 C6        -75.5606  -22.1728  -44.5333 C.ar   1 LIG      -0.11700
      7 C7        -72.9637  -24.4986  -45.8091 C.ar   1 LIG      -0.11700
      8 C8        -73.3891  -22.8348  -43.6116 C.ar   1 LIG      -0.11700
      9 C9        -74.1542  -23.7578  -45.7287 C.ar   1 LIG       0.00400
     10 C10       -74.3701  -22.9135  -44.6136 C.ar   1 LIG       0.00400
     11 H1        -77.0624  -23.1628  -47.4167 H      1 LIG       0.11500
     12 H2        -77.4409  -21.6853  -45.4640 H      1 LIG       0.11500
     13 H3        -71.0834  -24.9866  -44.8790 H      1 LIG       0.11500
     14 H4        -71.4610  -23.5078  -42.9267 H      1 LIG       0.11500
     15 H5        -74.9903  -24.4785  -47.5971 H      1 LIG       0.11500
     16 H6        -75.7478  -21.5179  -43.6848 H      1 LIG       0.11500
     17 H7        -72.7767  -25.1542  -46.6571 H      1 LIG       0.11500
     18 H8        -73.5338  -22.1920  -42.7457 H      1 LIG       0.11500
@<TRIPOS>BOND
      1       1       2 ar
      2       1       5 ar
      3       2       6 ar
      4       3       4 ar
      5       3       7 ar
      6       4       8 ar
      7       5       9 ar
      8       6      10 ar
      9       7       9 ar
     10       8      10 ar
     11       9      10 ar
     12       1      11 1
     13       2      12 1
     14       3      13 1
     15       4      14 1
     16       5      15 1
     17       6      16 1
     18       7      17 1
     19       8      18 1
@<TRIPOS>ALT_TYPE
CGenFF_4.0_ALT_TYPE_SET
CGenFF_4.0 1 CG2R61 2 CG2R61 3 CG2R61 4 CG2R61 5 CG2R61 6 CG2R61 7 CG2R61 8 CG2R61 9 CG2R61 10 CG2R61 11 HGR61 12 HGR61 13 HGR61 14 HGR61 15 HGR61 16 HGR61 17 HGR61 18 HGR61
@<TRIPOS>MOLECULE
naphtalene
 18 19 0 0 0
****
USER_CHARGES
INVALID_CHARGES
Pose:   8 Cluster:   8 Fr_nu:   1668 TotEn:   -11.56
@<TRIPOS>ATOM
      1 C1        -76.9783  -24.7175  -45.0107 C.ar   1 LIG      -0.11500
      2 C2        -76.8329  -23.3471  -45.2053 C.ar   1 LIG      -0.11500
      3 C3        -73.9329  -24.5021  -41.2223 C.ar   1 LIG      -0.11500
      4 C4        -73.7876  -23.1318  -41.4171 C.ar   1 LIG      -0.11500
      5 C5        -76.2954  -25.3518  -43.9725 C.ar   1 LIG      -0.11700
      6 C6        -76.0041  -22.6059  -44.3628 C.ar   1 LIG      -0.11700
      7 C7        -74.7618  -25.2434  -42.0649 C.ar   1 LIG      -0.11700
      8 C8        -74.4704  -22.4974  -42.4552 C.ar   1 LIG      -0.11700
      9 C9        -75.4568  -24.6213  -43.1148 C.ar   1 LIG       0.00400
     10 C10       -75.3090  -23.2279  -43.3129 C.ar   1 LIG       0.00400
     11 H1        -77.6233  -25.2941  -45.6672 H      1 LIG       0.11500
     12 H2        -77.3653  -22.8542  -46.0136 H      1 LIG       0.11500
     13 H3        -73.4008  -24.9958  -40.4139 H      1 LIG       0.11500
     14 H4        -73.1414  -22.5559  -40.7611 H      1 LIG       0.11500
     15 H5        -76.4237  -26.4240  -43.8393 H      1 LIG       0.11500
     16 H6        -75.9058  -21.5357  -44.5332 H      1 LIG       0.11500
     17 H7        -74.8607  -26.3133  -41.8938 H      1 LIG       0.11500
     18 H8        -74.3417  -21.4252  -42.5891 H      1 LIG       0.11500
@<TRIPOS>BOND
      1       1       2 ar
      2       1       5 ar
      3       2       6 ar
      4       3       4 ar
      5       3       7 ar
      6       4       8 ar
      7       5       9 ar
      8       6      10 ar
      9       7       9 ar
     10       8      10 ar
     11       9      10 ar
     12       1      11 1
     13       2      12 1
     14       3      13 1
     15       4      14 1
     16       5      15 1
     17       6      16 1
     18       7      17 1
     19       8      18 1
@<TRIPOS>ALT_TYPE
CGenFF_4.0_ALT_TYPE_SET
CGenFF_4.0 1 CG2R61 2 CG2R61 3 CG2R61 4 CG2R61 5 CG2R61 6 CG2R61 7 CG2R61 8 CG2R61 9 CG2R61 10 CG2R61 11 HGR61 12 HGR61 13 HGR61 14 HGR61 15 HGR61 16 HGR61 17 HGR61 18 HGR61
@<TRIPOS>MOLECULE
naphtalene
 18 19 0 0 0
****
USER_CHARGES
INVALID_CHARGES
Pose:   9 Cluster:   9 Fr_nu:    767 TotEn:   -11.50
@<TRIPOS>ATOM
      1 C1        -50.7845  -14.5146  -46.3921 C.ar   1 LIG      -0.11500
      2 C2        -52.1237  -14.2578  -46.1135 C.ar   1 LIG      -0.11500
      3 C3        -49.5066  -10.5136  -43.9363 C.ar   1 LIG      -0.11500
      4 C4        -50.8458  -10.2569  -43.6577 C.ar   1 LIG      -0.11500
      5 C5        -49.7952  -13.6503  -45.9224 C.ar   1 LIG      -0.11700
      6 C6        -52.4787  -13.1360  -45.3641 C.ar   1 LIG      -0.11700
      7 C7        -49.1516  -11.6356  -44.6857 C.ar   1 LIG      -0.11700
      8 C8        -51.8353  -11.1211  -44.1275 C.ar   1 LIG      -0.11700
      9 C9        -50.1343  -12.5162  -45.1666 C.ar   1 LIG       0.00400
     10 C10       -51.4961  -12.2552  -44.8833 C.ar   1 LIG       0.00400
     11 H1        -50.5088  -15.3879  -46.9760 H      1 LIG       0.11500
     12 H2        -52.8931  -14.9315  -46.4795 H      1 LIG       0.11500
     13 H3        -48.7366   -9.8403  -43.5704 H      1 LIG       0.11500
     14 H4        -51.1211   -9.3827  -43.0750 H      1 LIG       0.11500
     15 H5        -48.7548  -13.8705  -46.1526 H      1 LIG       0.11500
     16 H6        -53.5316  -12.9551  -45.1579 H      1 LIG       0.11500
     17 H7        -48.0987  -11.8167  -44.8911 H      1 LIG       0.11500
     18 H8        -52.8758  -10.9007  -43.8980 H      1 LIG       0.11500
@<TRIPOS>BOND
      1       1       2 ar
      2       1       5 ar
      3       2       6 ar
      4       3       4 ar
      5       3       7 ar
      6       4       8 ar
      7       5       9 ar
      8       6      10 ar
      9       7       9 ar
     10       8      10 ar
     11       9      10 ar
     12       1      11 1
     13       2      12 1
     14       3      13 1
     15       4      14 1
     16       5      15 1
     17       6      16 1
     18       7      17 1
     19       8      18 1
@<TRIPOS>ALT_TYPE
CGenFF_4.0_ALT_TYPE_SET
CGenFF_4.0 1 CG2R61 2 CG2R61 3 CG2R61 4 CG2R61 5 CG2R61 6 CG2R61 7 CG2R61 8 CG2R61 9 CG2R61 10 CG2R61 11 HGR61 12 HGR61 13 HGR61 14 HGR61 15 HGR61 16 HGR61 17 HGR61 18 HGR61
@<TRIPOS>MOLECULE
naphtalene
 18 19 0 0 0
****
USER_CHARGES
INVALID_CHARGES
Pose:  10 Cluster:  10 Fr_nu:   4831 TotEn:   -11.49
@<TRIPOS>ATOM
      1 C1        -62.7943   -4.3900  -59.3338 C.ar   1 LIG      -0.11500
      2 C2        -62.9761   -3.8307  -58.0725 C.ar   1 LIG      -0.11500
      3 C3        -61.4317   -8.5837  -57.2773 C.ar   1 LIG      -0.11500
      4 C4        -61.6135   -8.0242  -56.0160 C.ar   1 LIG      -0.11500
      5 C5        -62.3649   -5.7118  -59.4564 C.ar   1 LIG      -0.11700
      6 C6        -62.7292   -4.5907  -56.9290 C.ar   1 LIG      -0.11700
      7 C7        -61.6787   -7.8236  -58.4208 C.ar   1 LIG      -0.11700
      8 C8        -62.0429   -6.7024  -55.8933 C.ar   1 LIG      -0.11700
      9 C9        -62.1115   -6.4916  -58.3161 C.ar   1 LIG       0.00400
     10 C10       -62.2963   -5.9226  -57.0335 C.ar   1 LIG       0.00400
     11 H1        -62.9862   -3.7977  -60.2237 H      1 LIG       0.11500
     12 H2        -63.3107   -2.8017  -57.9781 H      1 LIG       0.11500
     13 H3        -61.0972   -9.6129  -57.3723 H      1 LIG       0.11500
     14 H4        -61.4201   -8.6166  -55.1265 H      1 LIG       0.11500
     15 H5        -62.2291   -6.1282  -60.4524 H      1 LIG       0.11500
     16 H6        -62.8784   -4.1331  -55.9532 H      1 LIG       0.11500
     17 H7        -61.5302   -8.2816  -59.3965 H      1 LIG       0.11500
     18 H8        -62.1780   -6.2855  -54.8973 H      1 LIG       0.11500
@<TRIPOS>BOND
      1       1       2 ar
      2       1       5 ar
      3       2       6 ar
      4       3       4 ar
      5       3       7 ar
      6       4       8 ar
      7       5       9 ar
      8       6      10 ar
      9       7       9 ar
     10       8      10 ar
     11       9      10 ar
     12       1      11 1
     13       2      12 1
     14       3      13 1
     15       4      14 1
     16       5      15 1
     17       6      16 1
     18       7      17 1
     19       8      18 1
@<TRIPOS>ALT_TYPE
CGenFF_4.0_ALT_TYPE_SET
CGenFF_4.0 1 CG2R61 2 CG2R61 3 CG2R61 4 CG2R61 5 CG2R61 6 CG2R61 7 CG2R61 8 CG2R61 9 CG2R61 10 CG2R61 11 HGR61 12 HGR61 13 HGR61 14 HGR61 15 HGR61 16 HGR61 17 HGR61 18 HGR61
@<TRIPOS>MOLECULE
naphtalene
 18 19 0 0 0
****
USER_CHARGES
INVALID_CHARGES
Pose:  11 Cluster:  11 Fr_nu: 126037 TotEn:   -11.45
@<TRIPOS>ATOM
      1 C1        -73.9117  -22.5628  -43.7432 C.ar   1 LIG      -0.11500
      2 C2        -72.7475  -23.2744  -44.0173 C.ar   1 LIG      -0.11500
      3 C3        -72.9533  -22.8297  -38.9806 C.ar   1 LIG      -0.11500
      4 C4        -71.7891  -23.5414  -39.2548 C.ar   1 LIG      -0.11500
      5 C5        -74.2581  -22.2719  -42.4234 C.ar   1 LIG      -0.11700
      6 C6        -71.9253  -23.6978  -42.9729 C.ar   1 LIG      -0.11700
      7 C7        -73.7755  -22.4062  -40.0251 C.ar   1 LIG      -0.11700
      8 C8        -71.4427  -23.8324  -40.5745 C.ar   1 LIG      -0.11700
      9 C9        -73.4423  -22.6903  -41.3595 C.ar   1 LIG       0.00400
     10 C10       -72.2585  -23.4140  -41.6384 C.ar   1 LIG       0.00400
     11 H1        -74.5517  -22.2339  -44.5567 H      1 LIG       0.11500
     12 H2        -72.4786  -23.5001  -45.0451 H      1 LIG       0.11500
     13 H3        -73.2228  -22.6035  -37.9527 H      1 LIG       0.11500
     14 H4        -71.1503  -23.8712  -38.4408 H      1 LIG       0.11500
     15 H5        -75.1730  -21.7147  -42.2326 H      1 LIG       0.11500
     16 H6        -71.0198  -24.2523  -43.2104 H      1 LIG       0.11500
     17 H7        -74.6805  -21.8511  -39.7874 H      1 LIG       0.11500
     18 H8        -70.5282  -24.3902  -40.7655 H      1 LIG       0.11500
@<TRIPOS>BOND
      1       1       2 ar
      2       1       5 ar
      3       2       6 ar
      4       3       4 ar
      5       3       7 ar
      6       4       8 ar
      7       5       9 ar
      8       6      10 ar
      9       7       9 ar
     10       8      10 ar
     11       9      10 ar
     12       1      11 1
     13       2      12 1
     14       3      13 1
     15       4      14 1
     16       5      15 1
     17       6      16 1
     18       7      17 1
     19       8      18 1
@<TRIPOS>ALT_TYPE
CGenFF_4.0_ALT_TYPE_SET
CGenFF_4.0 1 CG2R61 2 CG2R61 3 CG2R61 4 CG2R61 5 CG2R61 6 CG2R61 7 CG2R61 8 CG2R61 9 CG2R61 10 CG2R61 11 HGR61 12 HGR61 13 HGR61 14 HGR61 15 HGR61 16 HGR61 17 HGR61 18 HGR61
@<TRIPOS>MOLECULE
naphtalene
 18 19 0 0 0
****
USER_CHARGES
INVALID_CHARGES
Pose:  12 Cluster:  12 Fr_nu: 570520 TotEn:   -11.38
@<TRIPOS>ATOM
      1 C1        -80.4226  -19.3604  -29.9120 C.ar   1 LIG      -0.11500
      2 C2        -79.3585  -19.7758  -30.7068 C.ar   1 LIG      -0.11500
      3 C3        -83.4901  -21.9382  -32.6722 C.ar   1 LIG      -0.11500
      4 C4        -82.4258  -22.3535  -33.4670 C.ar   1 LIG      -0.11500
      5 C5        -81.7182  -19.7918  -30.1982 C.ar   1 LIG      -0.11700
      6 C6        -79.5856  -20.6241  -31.7908 C.ar   1 LIG      -0.11700
      7 C7        -83.2629  -21.0899  -31.5881 C.ar   1 LIG      -0.11700
      8 C8        -81.1302  -21.9221  -33.1809 C.ar   1 LIG      -0.11700
      9 C9        -81.9653  -20.6458  -31.2855 C.ar   1 LIG       0.00400
     10 C10       -80.8831  -21.0681  -32.0937 C.ar   1 LIG       0.00400
     11 H1        -80.2453  -18.6996  -29.0686 H      1 LIG       0.11500
     12 H2        -78.3502  -19.4397  -30.4830 H      1 LIG       0.11500
     13 H3        -84.4988  -22.2742  -32.8955 H      1 LIG       0.11500
     14 H4        -82.6039  -23.0132  -34.3111 H      1 LIG       0.11500
     15 H5        -82.5350  -19.4541  -29.5636 H      1 LIG       0.11500
     16 H6        -78.7387  -20.9366  -32.3983 H      1 LIG       0.11500
     17 H7        -84.1097  -20.7781  -30.9803 H      1 LIG       0.11500
     18 H8        -80.3133  -22.2591  -33.8159 H      1 LIG       0.11500
@<TRIPOS>BOND
      1       1       2 ar
      2       1       5 ar
      3       2       6 ar
      4       3       4 ar
      5       3       7 ar
      6       4       8 ar
      7       5       9 ar
      8       6      10 ar
      9       7       9 ar
     10       8      10 ar
     11       9      10 ar
     12       1      11 1
     13       2      12 1
     14       3      13 1
     15       4      14 1
     16       5      15 1
     17       6      16 1
     18       7      17 1
     19       8      18 1
@<TRIPOS>ALT_TYPE
CGenFF_4.0_ALT_TYPE_SET
CGenFF_4.0 1 CG2R61 2 CG2R61 3 CG2R61 4 CG2R61 5 CG2R61 6 CG2R61 7 CG2R61 8 CG2R61 9 CG2R61 10 CG2R61 11 HGR61 12 HGR61 13 HGR61 14 HGR61 15 HGR61 16 HGR61 17 HGR61 18 HGR61
@<TRIPOS>MOLECULE
naphtalene
 18 19 0 0 0
****
USER_CHARGES
INVALID_CHARGES
Pose:  13 Cluster:  13 Fr_nu: 143772 TotEn:   -11.29
@<TRIPOS>ATOM
      1 C1        -68.9478   -4.3923  -27.4326 C.ar   1 LIG      -0.11500
      2 C2        -68.5788   -3.7594  -28.6158 C.ar   1 LIG      -0.11500
      3 C3        -65.1209   -2.4068  -25.1775 C.ar   1 LIG      -0.11500
      4 C4        -64.7520   -1.7740  -26.3608 C.ar   1 LIG      -0.11500
      5 C5        -68.1831   -4.2171  -26.2789 C.ar   1 LIG      -0.11700
      6 C6        -67.4438   -2.9490  -28.6501 C.ar   1 LIG      -0.11700
      7 C7        -66.2561   -3.2173  -25.1432 C.ar   1 LIG      -0.11700
      8 C8        -65.5166   -1.9492  -27.5146 C.ar   1 LIG      -0.11700
      9 C9        -67.0374   -3.4049  -26.2950 C.ar   1 LIG       0.00400
     10 C10       -66.6623   -2.7614  -27.4984 C.ar   1 LIG       0.00400
     11 H1        -69.8312   -5.0236  -27.4066 H      1 LIG       0.11500
     12 H2        -69.1750   -3.8963  -29.5134 H      1 LIG       0.11500
     13 H3        -64.5251   -2.2703  -24.2794 H      1 LIG       0.11500
     14 H4        -63.8677   -1.1440  -26.3865 H      1 LIG       0.11500
     15 H5        -68.4901   -4.7219  -25.3652 H      1 LIG       0.11500
     16 H6        -67.1744   -2.4636  -29.5858 H      1 LIG       0.11500
     17 H7        -66.5258   -3.7019  -24.2072 H      1 LIG       0.11500
     18 H8        -65.2093   -1.4451  -28.4286 H      1 LIG       0.11500
@<TRIPOS>BOND
      1       1       2 ar
      2       1       5 ar
      3       2       6 ar
      4       3       4 ar
      5       3       7 ar
      6       4       8 ar
      7       5       9 ar
      8       6      10 ar
      9       7       9 ar
     10       8      10 ar
     11       9      10 ar
     12       1      11 1
     13       2      12 1
     14       3      13 1
     15       4      14 1
     16       5      15 1
     17       6      16 1
     18       7      17 1
     19       8      18 1
@<TRIPOS>ALT_TYPE
CGenFF_4.0_ALT_TYPE_SET
CGenFF_4.0 1 CG2R61 2 CG2R61 3 CG2R61 4 CG2R61 5 CG2R61 6 CG2R61 7 CG2R61 8 CG2R61 9 CG2R61 10 CG2R61 11 HGR61 12 HGR61 13 HGR61 14 HGR61 15 HGR61 16 HGR61 17 HGR61 18 HGR61
@<TRIPOS>MOLECULE
naphtalene
 18 19 0 0 0
****
USER_CHARGES
INVALID_CHARGES
Pose:  14 Cluster:  14 Fr_nu: 308897 TotEn:   -11.25
@<TRIPOS>ATOM
      1 C1        -85.3558  -26.0770  -43.9530 C.ar   1 LIG      -0.11500
      2 C2        -84.4808  -25.2011  -44.5887 C.ar   1 LIG      -0.11500
      3 C3        -82.8784  -29.8579  -45.7529 C.ar   1 LIG      -0.11500
      4 C4        -82.0035  -28.9820  -46.3886 C.ar   1 LIG      -0.11500
      5 C5        -85.1800  -27.4551  -44.0807 C.ar   1 LIG      -0.11700
      6 C6        -83.4267  -25.6999  -45.3545 C.ar   1 LIG      -0.11700
      7 C7        -83.9325  -29.3591  -44.9870 C.ar   1 LIG      -0.11700
      8 C8        -82.1792  -27.6038  -46.2610 C.ar   1 LIG      -0.11700
      9 C9        -84.1245  -27.9748  -44.8476 C.ar   1 LIG       0.00400
     10 C10       -83.2348  -27.0841  -45.4941 C.ar   1 LIG       0.00400
     11 H1        -86.1765  -25.6881  -43.3574 H      1 LIG       0.11500
     12 H2        -84.6184  -24.1284  -44.4884 H      1 LIG       0.11500
     13 H3        -82.7413  -30.9310  -45.8526 H      1 LIG       0.11500
     14 H4        -81.1838  -29.3714  -46.9852 H      1 LIG       0.11500
     15 H5        -85.8764  -28.1211  -43.5753 H      1 LIG       0.11500
     16 H6        -82.7546  -24.9968  -45.8421 H      1 LIG       0.11500
     17 H7        -84.6040  -30.0623  -44.4988 H      1 LIG       0.11500
     18 H8        -81.4834  -26.9376  -46.7670 H      1 LIG       0.11500
@<TRIPOS>BOND
      1       1       2 ar
      2       1       5 ar
      3       2       6 ar
      4       3       4 ar
      5       3       7 ar
      6       4       8 ar
      7       5       9 ar
      8       6      10 ar
      9       7       9 ar
     10       8      10 ar
     11       9      10 ar
     12       1      11 1
     13       2      12 1
     14       3      13 1
     15       4      14 1
     16       5      15 1
     17       6      16 1
     18       7      17 1
     19       8      18 1
@<TRIPOS>ALT_TYPE
CGenFF_4.0_ALT_TYPE_SET
CGenFF_4.0 1 CG2R61 2 CG2R61 3 CG2R61 4 CG2R61 5 CG2R61 6 CG2R61 7 CG2R61 8 CG2R61 9 CG2R61 10 CG2R61 11 HGR61 12 HGR61 13 HGR61 14 HGR61 15 HGR61 16 HGR61 17 HGR61 18 HGR61
@<TRIPOS>MOLECULE
naphtalene
 18 19 0 0 0
****
USER_CHARGES
INVALID_CHARGES
Pose:  15 Cluster:  15 Fr_nu: 262442 TotEn:   -11.14
@<TRIPOS>ATOM
      1 C1        -57.0119    5.4190  -36.4936 C.ar   1 LIG      -0.11500
      2 C2        -55.6845    5.5113  -36.9014 C.ar   1 LIG      -0.11500
      3 C3        -57.9730    2.5186  -40.2800 C.ar   1 LIG      -0.11500
      4 C4        -56.6456    2.6110  -40.6877 C.ar   1 LIG      -0.11500
      5 C5        -57.9167    4.6526  -37.2288 C.ar   1 LIG      -0.11700
      6 C6        -55.2567    4.8379  -38.0458 C.ar   1 LIG      -0.11700
      7 C7        -58.4007    3.1921  -39.1355 C.ar   1 LIG      -0.11700
      8 C8        -55.7406    3.3774  -39.9526 C.ar   1 LIG      -0.11700
      9 C9        -57.5036    3.9680  -38.3834 C.ar   1 LIG       0.00400
     10 C10       -56.1538    4.0620  -38.7980 C.ar   1 LIG       0.00400
     11 H1        -57.3444    5.9440  -35.6029 H      1 LIG       0.11500
     12 H2        -54.9808    6.1080  -36.3282 H      1 LIG       0.11500
     13 H3        -58.6773    1.9219  -40.8528 H      1 LIG       0.11500
     14 H4        -56.3139    2.0870  -41.5793 H      1 LIG       0.11500
     15 H5        -58.9496    4.5951  -36.8917 H      1 LIG       0.11500
     16 H6        -54.2144    4.9238  -38.3458 H      1 LIG       0.11500
     17 H7        -59.4429    3.1054  -38.8353 H      1 LIG       0.11500
     18 H8        -54.7078    3.4357  -40.2900 H      1 LIG       0.11500
@<TRIPOS>BOND
      1       1       2 ar
      2       1       5 ar
      3       2       6 ar
      4       3       4 ar
      5       3       7 ar
      6       4       8 ar
      7       5       9 ar
      8       6      10 ar
      9       7       9 ar
     10       8      10 ar
     11       9      10 ar
     12       1      11 1
     13       2      12 1
     14       3      13 1
     15       4      14 1
     16       5      15 1
     17       6      16 1
     18       7      17 1
     19       8      18 1
@<TRIPOS>ALT_TYPE
CGenFF_4.0_ALT_TYPE_SET
CGenFF_4.0 1 CG2R61 2 CG2R61 3 CG2R61 4 CG2R61 5 CG2R61 6 CG2R61 7 CG2R61 8 CG2R61 9 CG2R61 10 CG2R61 11 HGR61 12 HGR61 13 HGR61 14 HGR61 15 HGR61 16 HGR61 17 HGR61 18 HGR61
@<TRIPOS>MOLECULE
naphtalene
 18 19 0 0 0
****
USER_CHARGES
INVALID_CHARGES
Pose:  16 Cluster:  16 Fr_nu: 443591 TotEn:   -10.89
@<TRIPOS>ATOM
      1 C1        -79.5752  -21.3445  -28.8342 C.ar   1 LIG      -0.11500
      2 C2        -78.8474  -20.8855  -29.9281 C.ar   1 LIG      -0.11500
      3 C3        -83.0818  -22.9071  -31.8233 C.ar   1 LIG      -0.11500
      4 C4        -82.3539  -22.4481  -32.9171 C.ar   1 LIG      -0.11500
      5 C5        -80.8109  -21.9628  -29.0272 C.ar   1 LIG      -0.11700
      6 C6        -79.3524  -21.0429  -31.2190 C.ar   1 LIG      -0.11700
      7 C7        -82.5767  -22.7497  -30.5323 C.ar   1 LIG      -0.11700
      8 C8        -81.1182  -21.8297  -32.7243 C.ar   1 LIG      -0.11700
      9 C9        -81.3346  -22.1297  -30.3196 C.ar   1 LIG       0.00400
     10 C10       -80.5945  -21.6628  -31.4319 C.ar   1 LIG       0.00400
     11 H1        -79.1818  -21.2212  -27.8295 H      1 LIG       0.11500
     12 H2        -77.8854  -20.4045  -29.7768 H      1 LIG       0.11500
     13 H3        -84.0440  -23.3884  -31.9740 H      1 LIG       0.11500
     14 H4        -82.7485  -22.5704  -33.9215 H      1 LIG       0.11500
     15 H5        -81.3627  -22.3135  -28.1575 H      1 LIG       0.11500
     16 H6        -78.7662  -20.6770  -32.0594 H      1 LIG       0.11500
     17 H7        -83.1627  -23.1165  -29.6922 H      1 LIG       0.11500
     18 H8        -80.5666  -21.4782  -33.5939 H      1 LIG       0.11500
@<TRIPOS>BOND
      1       1       2 ar
      2       1       5 ar
      3       2       6 ar
      4       3       4 ar
      5       3       7 ar
      6       4       8 ar
      7       5       9 ar
      8       6      10 ar
      9       7       9 ar
     10       8      10 ar
     11       9      10 ar
     12       1      11 1
     13       2      12 1
     14       3      13 1
     15       4      14 1
     16       5      15 1
     17       6      16 1
     18       7      17 1
     19       8      18 1
@<TRIPOS>ALT_TYPE
CGenFF_4.0_ALT_TYPE_SET
CGenFF_4.0 1 CG2R61 2 CG2R61 3 CG2R61 4 CG2R61 5 CG2R61 6 CG2R61 7 CG2R61 8 CG2R61 9 CG2R61 10 CG2R61 11 HGR61 12 HGR61 13 HGR61 14 HGR61 15 HGR61 16 HGR61 17 HGR61 18 HGR61
@<TRIPOS>MOLECULE
naphtalene
 18 19 0 0 0
****
USER_CHARGES
INVALID_CHARGES
Pose:  17 Cluster:  17 Fr_nu: 535847 TotEn:   -10.80
@<TRIPOS>ATOM
      1 C1        -59.2712    3.5357  -44.1305 C.ar   1 LIG      -0.11500
      2 C2        -60.3985    3.2844  -43.3541 C.ar   1 LIG      -0.11500
      3 C3        -56.4383    2.8753  -40.2303 C.ar   1 LIG      -0.11500
      4 C4        -57.5657    2.6240  -39.4540 C.ar   1 LIG      -0.11500
      5 C5        -58.0021    3.4980  -43.5520 C.ar   1 LIG      -0.11700
      6 C6        -60.2613    2.9943  -41.9964 C.ar   1 LIG      -0.11700
      7 C7        -56.5756    3.1654  -41.5881 C.ar   1 LIG      -0.11700
      8 C8        -58.8348    2.6618  -40.0323 C.ar   1 LIG      -0.11700
      9 C9        -57.8452    3.2077  -42.1869 C.ar   1 LIG       0.00400
     10 C10       -58.9917    2.9521  -41.3975 C.ar   1 LIG       0.00400
     11 H1        -59.3787    3.7621  -45.1872 H      1 LIG       0.11500
     12 H2        -61.3860    3.3137  -43.8054 H      1 LIG       0.11500
     13 H3        -55.4503    2.8459  -39.7795 H      1 LIG       0.11500
     14 H4        -57.4577    2.3991  -38.3970 H      1 LIG       0.11500
     15 H5        -57.1350    3.6981  -44.1780 H      1 LIG       0.11500
     16 H6        -61.1563    2.8005  -41.4088 H      1 LIG       0.11500
     17 H7        -55.6805    3.3583  -42.1757 H      1 LIG       0.11500
     18 H8        -59.7022    2.4624  -39.4064 H      1 LIG       0.11500
@<TRIPOS>BOND
      1       1       2 ar
      2       1       5 ar
      3       2       6 ar
      4       3       4 ar
      5       3       7 ar
      6       4       8 ar
      7       5       9 ar
      8       6      10 ar
      9       7       9 ar
     10       8      10 ar
     11       9      10 ar
     12       1      11 1
     13       2      12 1
     14       3      13 1
     15       4      14 1
     16       5      15 1
     17       6      16 1
     18       7      17 1
     19       8      18 1
@<TRIPOS>ALT_TYPE
CGenFF_4.0_ALT_TYPE_SET
CGenFF_4.0 1 CG2R61 2 CG2R61 3 CG2R61 4 CG2R61 5 CG2R61 6 CG2R61 7 CG2R61 8 CG2R61 9 CG2R61 10 CG2R61 11 HGR61 12 HGR61 13 HGR61 14 HGR61 15 HGR61 16 HGR61 17 HGR61 18 HGR61
@<TRIPOS>MOLECULE
naphtalene
 18 19 0 0 0
****
USER_CHARGES
INVALID_CHARGES
Pose:  18 Cluster:  18 Fr_nu: 195873 TotEn:   -10.78
@<TRIPOS>ATOM
      1 C1        -73.8050  -22.8701  -40.8379 C.ar   1 LIG      -0.11500
      2 C2        -73.1583  -24.0510  -41.1902 C.ar   1 LIG      -0.11500
      3 C3        -75.5269  -22.4612  -45.3701 C.ar   1 LIG      -0.11500
      4 C4        -74.8801  -23.6420  -45.7223 C.ar   1 LIG      -0.11500
      5 C5        -74.5571  -22.1759  -41.7861 C.ar   1 LIG      -0.11700
      6 C6        -73.2610  -24.5422  -42.4919 C.ar   1 LIG      -0.11700
      7 C7        -75.4242  -21.9700  -44.0683 C.ar   1 LIG      -0.11700
      8 C8        -74.1279  -24.3363  -44.7743 C.ar   1 LIG      -0.11700
      9 C9        -74.6714  -22.6557  -43.1011 C.ar   1 LIG       0.00400
     10 C10       -74.0136  -23.8565  -43.4593 C.ar   1 LIG       0.00400
     11 H1        -73.7242  -22.4879  -39.8245 H      1 LIG       0.11500
     12 H2        -72.5733  -24.5908  -40.4513 H      1 LIG       0.11500
     13 H3        -76.1123  -21.9208  -46.1087 H      1 LIG       0.11500
     14 H4        -74.9600  -24.0230  -46.7362 H      1 LIG       0.11500
     15 H5        -75.0537  -21.2547  -41.4885 H      1 LIG       0.11500
     16 H6        -72.7475  -25.4675  -42.7450 H      1 LIG       0.11500
     17 H7        -75.9384  -21.0452  -43.8152 H      1 LIG       0.11500
     18 H8        -73.6305  -25.2572  -45.0718 H      1 LIG       0.11500
@<TRIPOS>BOND
      1       1       2 ar
      2       1       5 ar
      3       2       6 ar
      4       3       4 ar
      5       3       7 ar
      6       4       8 ar
      7       5       9 ar
      8       6      10 ar
      9       7       9 ar
     10       8      10 ar
     11       9      10 ar
     12       1      11 1
     13       2      12 1
     14       3      13 1
     15       4      14 1
     16       5      15 1
     17       6      16 1
     18       7      17 1
     19       8      18 1
@<TRIPOS>ALT_TYPE
CGenFF_4.0_ALT_TYPE_SET
CGenFF_4.0 1 CG2R61 2 CG2R61 3 CG2R61 4 CG2R61 5 CG2R61 6 CG2R61 7 CG2R61 8 CG2R61 9 CG2R61 10 CG2R61 11 HGR61 12 HGR61 13 HGR61 14 HGR61 15 HGR61 16 HGR61 17 HGR61 18 HGR61
@<TRIPOS>MOLECULE
naphtalene
 18 19 0 0 0
****
USER_CHARGES
INVALID_CHARGES
Pose:  19 Cluster:  19 Fr_nu: 129494 TotEn:   -10.76
@<TRIPOS>ATOM
      1 C1        -75.6146  -23.5300  -46.6245 C.ar   1 LIG      -0.11500
      2 C2        -75.7910  -22.3702  -45.8758 C.ar   1 LIG      -0.11500
      3 C3        -74.1741  -25.8936  -42.6231 C.ar   1 LIG      -0.11500
      4 C4        -74.3506  -24.7337  -41.8745 C.ar   1 LIG      -0.11500
      5 C5        -75.1685  -24.6988  -46.0071 C.ar   1 LIG      -0.11700
      6 C6        -75.5220  -22.3746  -44.5070 C.ar   1 LIG      -0.11700
      7 C7        -74.4431  -25.8891  -43.9921 C.ar   1 LIG      -0.11700
      8 C8        -74.7966  -23.5648  -42.4919 C.ar   1 LIG      -0.11700
      9 C9        -74.8928  -24.7216  -44.6301 C.ar   1 LIG       0.00400
     10 C10       -75.0722  -23.5421  -43.8689 C.ar   1 LIG       0.00400
     11 H1        -75.8235  -23.5257  -47.6903 H      1 LIG       0.11500
     12 H2        -76.1385  -21.4608  -46.3575 H      1 LIG       0.11500
     13 H3        -73.8266  -26.8035  -42.1420 H      1 LIG       0.11500
     14 H4        -74.1400  -24.7381  -40.8091 H      1 LIG       0.11500
     15 H5        -75.0373  -25.5936  -46.6121 H      1 LIG       0.11500
     16 H6        -75.6675  -21.4567  -43.9412 H      1 LIG       0.11500
     17 H7        -74.2984  -26.8073  -44.5575 H      1 LIG       0.11500
     18 H8        -74.9271  -22.6696  -41.8872 H      1 LIG       0.11500
@<TRIPOS>BOND
      1       1       2 ar
      2       1       5 ar
      3       2       6 ar
      4       3       4 ar
      5       3       7 ar
      6       4       8 ar
      7       5       9 ar
      8       6      10 ar
      9       7       9 ar
     10       8      10 ar
     11       9      10 ar
     12       1      11 1
     13       2      12 1
     14       3      13 1
     15       4      14 1
     16       5      15 1
     17       6      16 1
     18       7      17 1
     19       8      18 1
@<TRIPOS>ALT_TYPE
CGenFF_4.0_ALT_TYPE_SET
CGenFF_4.0 1 CG2R61 2 CG2R61 3 CG2R61 4 CG2R61 5 CG2R61 6 CG2R61 7 CG2R61 8 CG2R61 9 CG2R61 10 CG2R61 11 HGR61 12 HGR61 13 HGR61 14 HGR61 15 HGR61 16 HGR61 17 HGR61 18 HGR61
@<TRIPOS>MOLECULE
naphtalene
 18 19 0 0 0
****
USER_CHARGES
INVALID_CHARGES
Pose:  20 Cluster:  20 Fr_nu:  13270 TotEn:   -10.62
@<TRIPOS>ATOM
      1 C1        -66.2912  -19.6843  -58.8669 C.ar   1 LIG      -0.11500
      2 C2        -65.9289  -18.4167  -59.3125 C.ar   1 LIG      -0.11500
      3 C3        -64.0097  -18.8539  -54.6505 C.ar   1 LIG      -0.11500
      4 C4        -63.6474  -17.5862  -55.0963 C.ar   1 LIG      -0.11500
      5 C5        -65.9068  -20.1145  -57.5965 C.ar   1 LIG      -0.11700
      6 C6        -65.1808  -17.5743  -58.4898 C.ar   1 LIG      -0.11700
      7 C7        -64.7579  -19.6963  -55.4733 C.ar   1 LIG      -0.11700
      8 C8        -64.0318  -17.1560  -56.3666 C.ar   1 LIG      -0.11700
      9 C9        -65.1535  -19.2798  -56.7549 C.ar   1 LIG       0.00400
     10 C10       -64.7851  -17.9907  -57.2082 C.ar   1 LIG       0.00400
     11 H1        -66.8732  -20.3399  -59.5080 H      1 LIG       0.11500
     12 H2        -66.2289  -18.0827  -60.3015 H      1 LIG       0.11500
     13 H3        -63.7101  -19.1885  -53.6613 H      1 LIG       0.11500
     14 H4        -63.0643  -16.9316  -54.4552 H      1 LIG       0.11500
     15 H5        -66.2008  -21.1095  -57.2691 H      1 LIG       0.11500
     16 H6        -64.9092  -16.5873  -58.8585 H      1 LIG       0.11500
     17 H7        -65.0301  -20.6828  -55.1041 H      1 LIG       0.11500
     18 H8        -63.7372  -16.1612  -56.6945 H      1 LIG       0.11500
@<TRIPOS>BOND
      1       1       2 ar
      2       1       5 ar
      3       2       6 ar
      4       3       4 ar
      5       3       7 ar
      6       4       8 ar
      7       5       9 ar
      8       6      10 ar
      9       7       9 ar
     10       8      10 ar
     11       9      10 ar
     12       1      11 1
     13       2      12 1
     14       3      13 1
     15       4      14 1
     16       5      15 1
     17       6      16 1
     18       7      17 1
     19       8      18 1
@<TRIPOS>ALT_TYPE
CGenFF_4.0_ALT_TYPE_SET
CGenFF_4.0 1 CG2R61 2 CG2R61 3 CG2R61 4 CG2R61 5 CG2R61 6 CG2R61 7 CG2R61 8 CG2R61 9 CG2R61 10 CG2R61 11 HGR61 12 HGR61 13 HGR61 14 HGR61 15 HGR61 16 HGR61 17 HGR61 18 HGR61
@<TRIPOS>MOLECULE
naphtalene
 18 19 0 0 0
****
USER_CHARGES
INVALID_CHARGES
Pose:  21 Cluster:  21 Fr_nu:  60283 TotEn:   -10.44
@<TRIPOS>ATOM
      1 C1        -37.9210  -14.2785  -39.1524 C.ar   1 LIG      -0.11500
      2 C2        -37.9757  -15.1438  -38.0638 C.ar   1 LIG      -0.11500
      3 C3        -41.8944  -11.9867  -37.5298 C.ar   1 LIG      -0.11500
      4 C4        -41.9489  -12.8521  -36.4413 C.ar   1 LIG      -0.11500
      5 C5        -38.8799  -13.2752  -39.2960 C.ar   1 LIG      -0.11700
      6 C6        -38.9892  -15.0093  -37.1147 C.ar   1 LIG      -0.11700
      7 C7        -40.8807  -12.1211  -38.4790 C.ar   1 LIG      -0.11700
      8 C8        -40.9902  -13.8554  -36.2976 C.ar   1 LIG      -0.11700
      9 C9        -39.9073  -13.1253  -38.3503 C.ar   1 LIG       0.00400
     10 C10       -39.9628  -14.0053  -37.2433 C.ar   1 LIG       0.00400
     11 H1        -37.1320  -14.3840  -39.8913 H      1 LIG       0.11500
     12 H2        -37.2285  -15.9243  -37.9528 H      1 LIG       0.11500
     13 H3        -42.6412  -11.2057  -37.6414 H      1 LIG       0.11500
     14 H4        -42.7389  -12.7470  -35.7035 H      1 LIG       0.11500
     15 H5        -38.8178  -12.6104  -40.1551 H      1 LIG       0.11500
     16 H6        -39.0122  -15.6965  -36.2714 H      1 LIG       0.11500
     17 H7        -40.8574  -11.4333  -39.3216 H      1 LIG       0.11500
     18 H8        -41.0524  -14.5208  -35.4389 H      1 LIG       0.11500
@<TRIPOS>BOND
      1       1       2 ar
      2       1       5 ar
      3       2       6 ar
      4       3       4 ar
      5       3       7 ar
      6       4       8 ar
      7       5       9 ar
      8       6      10 ar
      9       7       9 ar
     10       8      10 ar
     11       9      10 ar
     12       1      11 1
     13       2      12 1
     14       3      13 1
     15       4      14 1
     16       5      15 1
     17       6      16 1
     18       7      17 1
     19       8      18 1
@<TRIPOS>ALT_TYPE
CGenFF_4.0_ALT_TYPE_SET
CGenFF_4.0 1 CG2R61 2 CG2R61 3 CG2R61 4 CG2R61 5 CG2R61 6 CG2R61 7 CG2R61 8 CG2R61 9 CG2R61 10 CG2R61 11 HGR61 12 HGR61 13 HGR61 14 HGR61 15 HGR61 16 HGR61 17 HGR61 18 HGR61
@<TRIPOS>MOLECULE
naphtalene
 18 19 0 0 0
****
USER_CHARGES
INVALID_CHARGES
Pose:  22 Cluster:  22 Fr_nu:  68917 TotEn:   -10.43
@<TRIPOS>ATOM
      1 C1        -64.9896   -1.5589  -26.4877 C.ar   1 LIG      -0.11500
      2 C2        -65.0433   -0.5324  -27.4260 C.ar   1 LIG      -0.11500
      3 C3        -69.0559   -3.4740  -28.3507 C.ar   1 LIG      -0.11500
      4 C4        -69.1095   -2.4474  -29.2889 C.ar   1 LIG      -0.11500
      5 C5        -65.9720   -2.5495  -26.4793 C.ar   1 LIG      -0.11700
      6 C6        -66.0794   -0.4925  -28.3593 C.ar   1 LIG      -0.11700
      7 C7        -68.0196   -3.5139  -27.4174 C.ar   1 LIG      -0.11700
      8 C8        -68.1271   -1.4568  -29.2974 C.ar   1 LIG      -0.11700
      9 C9        -67.0223   -2.5251  -27.4113 C.ar   1 LIG       0.00400
     10 C10       -67.0768   -1.4812  -28.3654 C.ar   1 LIG       0.00400
     11 H1        -64.1830   -1.5892  -25.7610 H      1 LIG       0.11500
     12 H2        -64.2778    0.2381  -27.4319 H      1 LIG       0.11500
     13 H3        -69.8211   -4.2451  -28.3443 H      1 LIG       0.11500
     14 H4        -69.9170   -2.4169  -30.0144 H      1 LIG       0.11500
     15 H5        -65.9103   -3.3422  -25.7364 H      1 LIG       0.11500
     16 H6        -66.1012    0.3189  -29.0839 H      1 LIG       0.11500
     17 H7        -67.9976   -4.3258  -26.6934 H      1 LIG       0.11500
     18 H8        -68.1891   -0.6635  -30.0397 H      1 LIG       0.11500
@<TRIPOS>BOND
      1       1       2 ar
      2       1       5 ar
      3       2       6 ar
      4       3       4 ar
      5       3       7 ar
      6       4       8 ar
      7       5       9 ar
      8       6      10 ar
      9       7       9 ar
     10       8      10 ar
     11       9      10 ar
     12       1      11 1
     13       2      12 1
     14       3      13 1
     15       4      14 1
     16       5      15 1
     17       6      16 1
     18       7      17 1
     19       8      18 1
@<TRIPOS>ALT_TYPE
CGenFF_4.0_ALT_TYPE_SET
CGenFF_4.0 1 CG2R61 2 CG2R61 3 CG2R61 4 CG2R61 5 CG2R61 6 CG2R61 7 CG2R61 8 CG2R61 9 CG2R61 10 CG2R61 11 HGR61 12 HGR61 13 HGR61 14 HGR61 15 HGR61 16 HGR61 17 HGR61 18 HGR61
@<TRIPOS>MOLECULE
naphtalene
 18 19 0 0 0
****
USER_CHARGES
INVALID_CHARGES
Pose:  23 Cluster:  23 Fr_nu: 561684 TotEn:   -10.35
@<TRIPOS>ATOM
      1 C1        -73.9912  -23.1980  -42.9942 C.ar   1 LIG      -0.11500
      2 C2        -74.8896  -24.1959  -42.6284 C.ar   1 LIG      -0.11500
      3 C3        -76.2518  -22.7333  -47.2775 C.ar   1 LIG      -0.11500
      4 C4        -77.1502  -23.7312  -46.9115 C.ar   1 LIG      -0.11500
      5 C5        -74.1014  -22.5818  -44.2410 C.ar   1 LIG      -0.11700
      6 C6        -75.9017  -24.5814  -43.5077 C.ar   1 LIG      -0.11700
      7 C7        -75.2397  -22.3477  -46.3979 C.ar   1 LIG      -0.11700
      8 C8        -77.0400  -24.3475  -45.6647 C.ar   1 LIG      -0.11700
      9 C9        -75.1139  -22.9573  -45.1389 C.ar   1 LIG       0.00400
     10 C10       -76.0275  -23.9720  -44.7668 C.ar   1 LIG       0.00400
     11 H1        -73.2032  -22.8986  -42.3093 H      1 LIG       0.11500
     12 H2        -74.8031  -24.6748  -41.6573 H      1 LIG       0.11500
     13 H3        -76.3378  -22.2538  -48.2485 H      1 LIG       0.11500
     14 H4        -77.9371  -24.0311  -47.5973 H      1 LIG       0.11500
     15 H5        -73.3877  -21.8044  -44.5060 H      1 LIG       0.11500
     16 H6        -76.5932  -25.3633  -43.2007 H      1 LIG       0.11500
     17 H7        -74.5488  -21.5653  -46.7049 H      1 LIG       0.11500
     18 H8        -77.7531  -25.1255  -45.3998 H      1 LIG       0.11500
@<TRIPOS>BOND
      1       1       2 ar
      2       1       5 ar
      3       2       6 ar
      4       3       4 ar
      5       3       7 ar
      6       4       8 ar
      7       5       9 ar
      8       6      10 ar
      9       7       9 ar
     10       8      10 ar
     11       9      10 ar
     12       1      11 1
     13       2      12 1
     14       3      13 1
     15       4      14 1
     16       5      15 1
     17       6      16 1
     18       7      17 1
     19       8      18 1
@<TRIPOS>ALT_TYPE
CGenFF_4.0_ALT_TYPE_SET
CGenFF_4.0 1 CG2R61 2 CG2R61 3 CG2R61 4 CG2R61 5 CG2R61 6 CG2R61 7 CG2R61 8 CG2R61 9 CG2R61 10 CG2R61 11 HGR61 12 HGR61 13 HGR61 14 HGR61 15 HGR61 16 HGR61 17 HGR61 18 HGR61
@<TRIPOS>MOLECULE
naphtalene
 18 19 0 0 0
****
USER_CHARGES
INVALID_CHARGES
Pose:  24 Cluster:  24 Fr_nu:  34856 TotEn:   -10.08
@<TRIPOS>ATOM
      1 C1        -65.1448    1.4364  -27.1892 C.ar   1 LIG      -0.11500
      2 C2        -65.1982    0.1120  -27.6136 C.ar   1 LIG      -0.11500
      3 C3        -61.5754    0.2975  -24.0852 C.ar   1 LIG      -0.11500
      4 C4        -61.6289   -1.0269  -24.5096 C.ar   1 LIG      -0.11500
      5 C5        -64.2320    1.8184  -26.2057 C.ar   1 LIG      -0.11700
      6 C6        -64.3392   -0.8354  -27.0562 C.ar   1 LIG      -0.11700
      7 C7        -62.4345    1.2449  -24.6427 C.ar   1 LIG      -0.11700
      8 C8        -62.5418   -1.4090  -25.4931 C.ar   1 LIG      -0.11700
      9 C9        -63.3596    0.8780  -25.6336 C.ar   1 LIG       0.00400
     10 C10       -63.4141   -0.4687  -26.0652 C.ar   1 LIG       0.00400
     11 H1        -65.8143    2.1734  -27.6231 H      1 LIG       0.11500
     12 H2        -65.9091   -0.1843  -28.3795 H      1 LIG       0.11500
     13 H3        -60.8645    0.5945  -23.3193 H      1 LIG       0.11500
     14 H4        -60.9602   -1.7637  -24.0744 H      1 LIG       0.11500
     15 H5        -64.2081    2.8591  -25.8890 H      1 LIG       0.11500
     16 H6        -64.3980   -1.8649  -27.4035 H      1 LIG       0.11500
     17 H7        -62.3750    2.2744  -24.2959 H      1 LIG       0.11500
     18 H8        -62.5664   -2.4498  -25.8094 H      1 LIG       0.11500
@<TRIPOS>BOND
      1       1       2 ar
      2       1       5 ar
      3       2       6 ar
      4       3       4 ar
      5       3       7 ar
      6       4       8 ar
      7       5       9 ar
      8       6      10 ar
      9       7       9 ar
     10       8      10 ar
     11       9      10 ar
     12       1      11 1
     13       2      12 1
     14       3      13 1
     15       4      14 1
     16       5      15 1
     17       6      16 1
     18       7      17 1
     19       8      18 1
@<TRIPOS>ALT_TYPE
CGenFF_4.0_ALT_TYPE_SET
CGenFF_4.0 1 CG2R61 2 CG2R61 3 CG2R61 4 CG2R61 5 CG2R61 6 CG2R61 7 CG2R61 8 CG2R61 9 CG2R61 10 CG2R61 11 HGR61 12 HGR61 13 HGR61 14 HGR61 15 HGR61 16 HGR61 17 HGR61 18 HGR61
@<TRIPOS>MOLECULE
naphtalene
 18 19 0 0 0
****
USER_CHARGES
INVALID_CHARGES
Pose:  25 Cluster:  25 Fr_nu: 272439 TotEn:    -9.72
@<TRIPOS>ATOM
      1 C1        -52.4886  -12.9923  -45.6714 C.ar   1 LIG      -0.11500
      2 C2        -52.6759  -11.6596  -45.3168 C.ar   1 LIG      -0.11500
      3 C3        -48.9158  -13.3630  -42.3895 C.ar   1 LIG      -0.11500
      4 C4        -49.1033  -12.0303  -42.0350 C.ar   1 LIG      -0.11500
      5 C5        -51.5076  -13.7532  -45.0347 C.ar   1 LIG      -0.11700
      6 C6        -51.8833  -11.0827  -44.3242 C.ar   1 LIG      -0.11700
      7 C7        -49.7086  -13.9399  -43.3821 C.ar   1 LIG      -0.11700
      8 C8        -50.0841  -11.2693  -42.6716 C.ar   1 LIG      -0.11700
      9 C9        -50.7006  -13.1888  -44.0334 C.ar   1 LIG       0.00400
     10 C10       -50.8912  -11.8336  -43.6729 C.ar   1 LIG       0.00400
     11 H1        -53.1056  -13.4407  -46.4446 H      1 LIG       0.11500
     12 H2        -53.4400  -11.0682  -45.8129 H      1 LIG       0.11500
     13 H3        -48.1518  -13.9551  -41.8936 H      1 LIG       0.11500
     14 H4        -48.4850  -11.5820  -41.2628 H      1 LIG       0.11500
     15 H5        -51.3785  -14.7929  -45.3284 H      1 LIG       0.11500
     16 H6        -52.0476  -10.0394  -44.0627 H      1 LIG       0.11500
     17 H7        -49.5447  -14.9834  -43.6428 H      1 LIG       0.11500
     18 H8        -50.2129  -10.2293  -42.3787 H      1 LIG       0.11500
@<TRIPOS>BOND
      1       1       2 ar
      2       1       5 ar
      3       2       6 ar
      4       3       4 ar
      5       3       7 ar
      6       4       8 ar
      7       5       9 ar
      8       6      10 ar
      9       7       9 ar
     10       8      10 ar
     11       9      10 ar
     12       1      11 1
     13       2      12 1
     14       3      13 1
     15       4      14 1
     16       5      15 1
     17       6      16 1
     18       7      17 1
     19       8      18 1
@<TRIPOS>ALT_TYPE
CGenFF_4.0_ALT_TYPE_SET
CGenFF_4.0 1 CG2R61 2 CG2R61 3 CG2R61 4 CG2R61 5 CG2R61 6 CG2R61 7 CG2R61 8 CG2R61 9 CG2R61 10 CG2R61 11 HGR61 12 HGR61 13 HGR61 14 HGR61 15 HGR61 16 HGR61 17 HGR61 18 HGR61
@<TRIPOS>MOLECULE
naphtalene
 18 19 0 0 0
****
USER_CHARGES
INVALID_CHARGES
Pose:  26 Cluster:  26 Fr_nu: 166147 TotEn:    -9.70
@<TRIPOS>ATOM
      1 C1        -62.9517    1.0474  -23.9836 C.ar   1 LIG      -0.11500
      2 C2        -62.9736    1.8927  -25.0890 C.ar   1 LIG      -0.11500
      3 C3        -65.6065   -2.2164  -26.4274 C.ar   1 LIG      -0.11500
      4 C4        -65.6284   -1.3710  -27.5327 C.ar   1 LIG      -0.11500
      5 C5        -63.5997   -0.1871  -24.0354 C.ar   1 LIG      -0.11700
      6 C6        -63.6434    1.5070  -26.2503 C.ar   1 LIG      -0.11700
      7 C7        -64.9366   -1.8306  -25.2660 C.ar   1 LIG      -0.11700
      8 C8        -64.9804   -0.1365  -27.4809 C.ar   1 LIG      -0.11700
      9 C9        -64.2790   -0.5916  -25.1962 C.ar   1 LIG       0.00400
     10 C10       -64.3012    0.2681  -26.3202 C.ar   1 LIG       0.00400
     11 H1        -62.4305    1.3485  -23.0796 H      1 LIG       0.11500
     12 H2        -62.4685    2.8534  -25.0477 H      1 LIG       0.11500
     13 H3        -66.1113   -3.1775  -26.4681 H      1 LIG       0.11500
     14 H4        -66.1509   -1.6720  -28.4359 H      1 LIG       0.11500
     15 H5        -63.5699   -0.8315  -23.1593 H      1 LIG       0.11500
     16 H6        -63.6471    2.1834  -27.1025 H      1 LIG       0.11500
     17 H7        -64.9323   -2.5075  -24.4142 H      1 LIG       0.11500
     18 H8        -65.0108    0.5085  -28.3568 H      1 LIG       0.11500
@<TRIPOS>BOND
      1       1       2 ar
      2       1       5 ar
      3       2       6 ar
      4       3       4 ar
      5       3       7 ar
      6       4       8 ar
      7       5       9 ar
      8       6      10 ar
      9       7       9 ar
     10       8      10 ar
     11       9      10 ar
     12       1      11 1
     13       2      12 1
     14       3      13 1
     15       4      14 1
     16       5      15 1
     17       6      16 1
     18       7      17 1
     19       8      18 1
@<TRIPOS>ALT_TYPE
CGenFF_4.0_ALT_TYPE_SET
CGenFF_4.0 1 CG2R61 2 CG2R61 3 CG2R61 4 CG2R61 5 CG2R61 6 CG2R61 7 CG2R61 8 CG2R61 9 CG2R61 10 CG2R61 11 HGR61 12 HGR61 13 HGR61 14 HGR61 15 HGR61 16 HGR61 17 HGR61 18 HGR61
@<TRIPOS>MOLECULE
naphtalene
 18 19 0 0 0
****
USER_CHARGES
INVALID_CHARGES
Pose:  27 Cluster:  27 Fr_nu:  11481 TotEn:    -9.60
@<TRIPOS>ATOM
      1 C1        -65.7940    0.8393  -28.0720 C.ar   1 LIG      -0.11500
      2 C2        -65.3044   -0.4408  -27.8304 C.ar   1 LIG      -0.11500
      3 C3        -69.8512   -1.0693  -29.9611 C.ar   1 LIG      -0.11500
      4 C4        -69.3615   -2.3494  -29.7194 C.ar   1 LIG      -0.11500
      5 C5        -67.0469    1.0081  -28.6623 C.ar   1 LIG      -0.11700
      6 C6        -66.0656   -1.5570  -28.1778 C.ar   1 LIG      -0.11700
      7 C7        -69.0900    0.0470  -29.6135 C.ar   1 LIG      -0.11700
      8 C8        -68.1086   -2.5183  -29.1292 C.ar   1 LIG      -0.11700
      9 C9        -67.8268   -0.1042  -29.0186 C.ar   1 LIG       0.00400
     10 C10       -67.3288   -1.4060  -28.7729 C.ar   1 LIG       0.00400
     11 H1        -65.2007    1.7080  -27.8018 H      1 LIG       0.11500
     12 H2        -64.3290   -0.5711  -27.3706 H      1 LIG       0.11500
     13 H3        -70.8268   -0.9383  -30.4208 H      1 LIG       0.11500
     14 H4        -69.9546   -3.2177  -29.9911 H      1 LIG       0.11500
     15 H5        -67.4094    2.0181  -28.8422 H      1 LIG       0.11500
     16 H6        -65.6633   -2.5483  -27.9792 H      1 LIG       0.11500
     17 H7        -69.4928    1.0381  -29.8114 H      1 LIG       0.11500
     18 H8        -67.7456   -3.5282  -28.9498 H      1 LIG       0.11500
@<TRIPOS>BOND
      1       1       2 ar
      2       1       5 ar
      3       2       6 ar
      4       3       4 ar
      5       3       7 ar
      6       4       8 ar
      7       5       9 ar
      8       6      10 ar
      9       7       9 ar
     10       8      10 ar
     11       9      10 ar
     12       1      11 1
     13       2      12 1
     14       3      13 1
     15       4      14 1
     16       5      15 1
     17       6      16 1
     18       7      17 1
     19       8      18 1
@<TRIPOS>ALT_TYPE
CGenFF_4.0_ALT_TYPE_SET
CGenFF_4.0 1 CG2R61 2 CG2R61 3 CG2R61 4 CG2R61 5 CG2R61 6 CG2R61 7 CG2R61 8 CG2R61 9 CG2R61 10 CG2R61 11 HGR61 12 HGR61 13 HGR61 14 HGR61 15 HGR61 16 HGR61 17 HGR61 18 HGR61
@<TRIPOS>MOLECULE
naphtalene
 18 19 0 0 0
****
USER_CHARGES
INVALID_CHARGES
Pose:  28 Cluster:  28 Fr_nu:  34516 TotEn:    -9.11
@<TRIPOS>ATOM
      1 C1        -63.6254  -23.0370  -25.2796 C.ar   1 LIG      -0.11500
      2 C2        -63.0436  -21.8302  -24.9028 C.ar   1 LIG      -0.11500
      3 C3        -59.4405  -24.4083  -27.3482 C.ar   1 LIG      -0.11500
      4 C4        -58.8589  -23.2015  -26.9714 C.ar   1 LIG      -0.11500
      5 C5        -62.8786  -23.9832  -25.9823 C.ar   1 LIG      -0.11700
      6 C6        -61.7130  -21.5648  -25.2270 C.ar   1 LIG      -0.11700
      7 C7        -60.7713  -24.6737  -27.0239 C.ar   1 LIG      -0.11700
      8 C8        -59.6056  -22.2553  -26.2688 C.ar   1 LIG      -0.11700
      9 C9        -61.5379  -23.7328  -26.3171 C.ar   1 LIG       0.00400
     10 C10       -60.9464  -22.5056  -25.9339 C.ar   1 LIG       0.00400
     11 H1        -64.6616  -23.2429  -25.0274 H      1 LIG       0.11500
     12 H2        -63.6258  -21.0945  -24.3556 H      1 LIG       0.11500
     13 H3        -58.8588  -25.1447  -27.8954 H      1 LIG       0.11500
     14 H4        -57.8231  -22.9956  -27.2251 H      1 LIG       0.11500
     15 H5        -63.3541  -24.9195  -26.2670 H      1 LIG       0.11500
     16 H6        -61.2785  -20.6151  -24.9219 H      1 LIG       0.11500
     17 H7        -61.2053  -25.6238  -27.3284 H      1 LIG       0.11500
     18 H8        -59.1305  -21.3185  -25.9846 H      1 LIG       0.11500
@<TRIPOS>BOND
      1       1       2 ar
      2       1       5 ar
      3       2       6 ar
      4       3       4 ar
      5       3       7 ar
      6       4       8 ar
      7       5       9 ar
      8       6      10 ar
      9       7       9 ar
     10       8      10 ar
     11       9      10 ar
     12       1      11 1
     13       2      12 1
     14       3      13 1
     15       4      14 1
     16       5      15 1
     17       6      16 1
     18       7      17 1
     19       8      18 1
@<TRIPOS>ALT_TYPE
CGenFF_4.0_ALT_TYPE_SET
CGenFF_4.0 1 CG2R61 2 CG2R61 3 CG2R61 4 CG2R61 5 CG2R61 6 CG2R61 7 CG2R61 8 CG2R61 9 CG2R61 10 CG2R61 11 HGR61 12 HGR61 13 HGR61 14 HGR61 15 HGR61 16 HGR61 17 HGR61 18 HGR61
@<TRIPOS>MOLECULE
naphtalene
 18 19 0 0 0
****
USER_CHARGES
INVALID_CHARGES
Pose:  29 Cluster:  29 Fr_nu: 350197 TotEn:    -8.58
@<TRIPOS>ATOM
      1 C1        -63.7776  -23.0877  -24.1426 C.ar   1 LIG      -0.11500
      2 C2        -63.0817  -23.7962  -23.1676 C.ar   1 LIG      -0.11500
      3 C3        -59.5638  -21.6580  -26.1105 C.ar   1 LIG      -0.11500
      4 C4        -58.8680  -22.3664  -25.1354 C.ar   1 LIG      -0.11500
      5 C5        -63.0808  -22.3772  -25.1206 C.ar   1 LIG      -0.11700
      6 C6        -61.6867  -23.7970  -23.1666 C.ar   1 LIG      -0.11700
      7 C7        -60.9590  -21.6573  -26.1116 C.ar   1 LIG      -0.11700
      8 C8        -59.5647  -23.0769  -24.1574 C.ar   1 LIG      -0.11700
      9 C9        -61.6765  -22.3669  -25.1348 C.ar   1 LIG       0.00400
     10 C10       -60.9690  -23.0873  -24.1432 C.ar   1 LIG       0.00400
     11 H1        -64.8636  -23.0871  -24.1426 H      1 LIG       0.11500
     12 H2        -63.6251  -24.3492  -22.4069 H      1 LIG       0.11500
     13 H3        -59.0209  -21.1048  -26.8718 H      1 LIG       0.11500
     14 H4        -57.7820  -22.3656  -25.1351 H      1 LIG       0.11500
     15 H5        -63.6455  -21.8302  -25.8728 H      1 LIG       0.11500
     16 H6        -61.1634  -24.3581  -22.3951 H      1 LIG       0.11500
     17 H7        -61.4820  -21.0968  -26.8835 H      1 LIG       0.11500
     18 H8        -59.0002  -23.6234  -23.4046 H      1 LIG       0.11500
@<TRIPOS>BOND
      1       1       2 ar
      2       1       5 ar
      3       2       6 ar
      4       3       4 ar
      5       3       7 ar
      6       4       8 ar
      7       5       9 ar
      8       6      10 ar
      9       7       9 ar
     10       8      10 ar
     11       9      10 ar
     12       1      11 1
     13       2      12 1
     14       3      13 1
     15       4      14 1
     16       5      15 1
     17       6      16 1
     18       7      17 1
     19       8      18 1
@<TRIPOS>ALT_TYPE
CGenFF_4.0_ALT_TYPE_SET
CGenFF_4.0 1 CG2R61 2 CG2R61 3 CG2R61 4 CG2R61 5 CG2R61 6 CG2R61 7 CG2R61 8 CG2R61 9 CG2R61 10 CG2R61 11 HGR61 12 HGR61 13 HGR61 14 HGR61 15 HGR61 16 HGR61 17 HGR61 18 HGR61
@<TRIPOS>MOLECULE
naphtalene
 18 19 0 0 0
****
USER_CHARGES
INVALID_CHARGES
Pose:  30 Cluster:  30 Fr_nu: 256187 TotEn:    -7.40
@<TRIPOS>ATOM
      1 C1        -64.1308   -1.7370  -26.5048 C.ar   1 LIG      -0.11500
      2 C2        -63.5405   -0.6767  -25.8236 C.ar   1 LIG      -0.11500
      3 C3        -67.2229    1.3555  -28.6376 C.ar   1 LIG      -0.11500
      4 C4        -66.6324    2.4157  -27.9563 C.ar   1 LIG      -0.11500
      5 C5        -65.1947   -1.5015  -27.3762 C.ar   1 LIG      -0.11700
      6 C6        -64.0115    0.6230  -26.0109 C.ar   1 LIG      -0.11700
      7 C7        -66.7517    0.0557  -28.4502 C.ar   1 LIG      -0.11700
      8 C8        -65.5686    2.1804  -27.0848 C.ar   1 LIG      -0.11700
      9 C9        -65.6819   -0.1996  -27.5769 C.ar   1 LIG       0.00400
     10 C10       -65.0815    0.8785  -26.8841 C.ar   1 LIG       0.00400
     11 H1        -63.7641   -2.7486  -26.3581 H      1 LIG       0.11500
     12 H2        -62.7121   -0.8610  -25.1456 H      1 LIG       0.11500
     13 H3        -68.0513    1.5392  -29.3159 H      1 LIG       0.11500
     14 H4        -67.0005    3.4270  -28.1023 H      1 LIG       0.11500
     15 H5        -65.6412   -2.3455  -27.8979 H      1 LIG       0.11500
     16 H6        -63.5346    1.4367  -25.4684 H      1 LIG       0.11500
     17 H7        -67.2282   -0.7576  -28.9934 H      1 LIG       0.11500
     18 H8        -65.1224    3.0242  -26.5624 H      1 LIG       0.11500
@<TRIPOS>BOND
      1       1       2 ar
      2       1       5 ar
      3       2       6 ar
      4       3       4 ar
      5       3       7 ar
      6       4       8 ar
      7       5       9 ar
      8       6      10 ar
      9       7       9 ar
     10       8      10 ar
     11       9      10 ar
     12       1      11 1
     13       2      12 1
     14       3      13 1
     15       4      14 1
     16       5      15 1
     17       6      16 1
     18       7      17 1
     19       8      18 1
@<TRIPOS>ALT_TYPE
CGenFF_4.0_ALT_TYPE_SET
CGenFF_4.0 1 CG2R61 2 CG2R61 3 CG2R61 4 CG2R61 5 CG2R61 6 CG2R61 7 CG2R61 8 CG2R61 9 CG2R61 10 CG2R61 11 HGR61 12 HGR61 13 HGR61 14 HGR61 15 HGR61 16 HGR61 17 HGR61 18 HGR61
# TRIPOS MOL2 file generated by SEED

@<TRIPOS>MOLECULE
pyrazole
 9 9 0 0 0
****
USER_CHARGES
INVALID_CHARGES
Pose:   1 Cluster:   1 Fr_nu: 7350293 TotEn:   -19.48
@<TRIPOS>ATOM
      1 C1        -57.1611    2.5108  -41.3273 C.2    1 LIG      -0.25100
      2 C2        -55.9349    2.4097  -40.6432 C.2    1 LIG       0.13200
      3 C3        -58.1098    2.2290  -40.3750 C.2    1 LIG      -0.03800
      4 N1        -56.0876    2.0890  -39.3557 N.2    1 LIG      -0.57800
      5 N2        -57.4210    1.9861  -39.2230 N.pl3  1 LIG      -0.05900
      6 H1        -57.3340    2.7544  -42.3652 H      1 LIG       0.15700
      7 H2        -54.9362    2.5560  -41.0293 H      1 LIG       0.15600
      8 H3        -59.1884    2.1782  -40.4129 H      1 LIG       0.15900
      9 H4        -57.7951    1.7437  -38.3141 H      1 LIG       0.32200
@<TRIPOS>BOND
      1       1       2 1
      2       1       3 2
      3       2       4 2
      4       3       5 1
      5       4       5 1
      6       1       6 1
      7       2       7 1
      8       3       8 1
      9       5       9 1
@<TRIPOS>ALT_TYPE
CGenFF_4.0_ALT_TYPE_SET
CGenFF_4.0 1 CG2R51 2 CG2R52 3 CG2R51 4 NG2R50 5 NG2R51 6 HGR51 7 HGR52 8 HGR52 9 HGP1
@<TRIPOS>MOLECULE
pyrazole
 9 9 0 0 0
****
USER_CHARGES
INVALID_CHARGES
Pose:   2 Cluster:   2 Fr_nu: 10238048 TotEn:   -17.78
@<TRIPOS>ATOM
      1 C1        -58.4488    4.4603  -40.1396 C.2    1 LIG      -0.25100
      2 C2        -57.2740    3.7357  -39.8629 C.2    1 LIG       0.13200
      3 C3        -59.4671    3.5774  -39.8753 C.2    1 LIG      -0.03800
      4 N1        -57.5217    2.4886  -39.4540 N.2    1 LIG      -0.57800
      5 N2        -58.8639    2.4226  -39.4717 N.pl3  1 LIG      -0.05900
      6 H1        -58.5449    5.4801  -40.4820 H      1 LIG       0.15700
      7 H2        -56.2476    4.0643  -39.9427 H      1 LIG       0.15600
      8 H3        -60.5422    3.6640  -39.9389 H      1 LIG       0.15900
      9 H4        -59.3049    1.5539  -39.1966 H      1 LIG       0.32200
@<TRIPOS>BOND
      1       1       2 1
      2       1       3 2
      3       2       4 2
      4       3       5 1
      5       4       5 1
      6       1       6 1
      7       2       7 1
      8       3       8 1
      9       5       9 1
@<TRIPOS>ALT_TYPE
CGenFF_4.0_ALT_TYPE_SET
CGenFF_4.0 1 CG2R51 2 CG2R52 3 CG2R51 4 NG2R50 5 NG2R51 6 HGR51 7 HGR52 8 HGR52 9 HGP1
@<TRIPOS>MOLECULE
pyrazole
 9 9 0 0 0
****
USER_CHARGES
INVALID_CHARGES
Pose:   3 Cluster:   3 Fr_nu: 5154036 TotEn:   -16.74
@<TRIPOS>ATOM
      1 C1        -48.2895  -11.1117  -25.5881 C.2    1 LIG      -0.25100
      2 C2        -47.8279  -10.4467  -24.4363 C.2    1 LIG       0.13200
      3 C3        -48.7890  -12.3024  -25.1201 C.2    1 LIG      -0.03800
      4 N1        -48.0174  -11.1561  -23.3206 N.2    1 LIG      -0.57800
      5 N2        -48.6038  -12.2791  -23.7690 N.pl3  1 LIG      -0.05900
      6 H1        -48.2647  -10.7753  -26.6141 H      1 LIG       0.15700
      7 H2        -47.3607   -9.4750  -24.3635 H      1 LIG       0.15600
      8 H3        -49.2471  -13.1461  -25.6158 H      1 LIG       0.15900
      9 H4        -48.8507  -12.9930  -23.0950 H      1 LIG       0.32200
@<TRIPOS>BOND
      1       1       2 1
      2       1       3 2
      3       2       4 2
      4       3       5 1
      5       4       5 1
      6       1       6 1
      7       2       7 1
      8       3       8 1
      9       5       9 1
@<TRIPOS>ALT_TYPE
CGenFF_4.0_ALT_TYPE_SET
CGenFF_4.0 1 CG2R51 2 CG2R52 3 CG2R51 4 NG2R50 5 NG2R51 6 HGR51 7 HGR52 8 HGR52 9 HGP1
@<TRIPOS>MOLECULE
pyrazole
 9 9 0 0 0
****
USER_CHARGES
INVALID_CHARGES
Pose:   4 Cluster:   4 Fr_nu: 118541 TotEn:   -16.64
@<TRIPOS>ATOM
      1 C1        -81.8055  -21.3374  -31.9447 C.2    1 LIG      -0.25100
      2 C2        -82.8240  -22.3092  -31.9325 C.2    1 LIG       0.13200
      3 C3        -81.1315  -21.5612  -33.1203 C.2    1 LIG      -0.03800
      4 N1        -82.8028  -23.0920  -33.0144 N.2    1 LIG      -0.57800
      5 N2        -81.7629  -22.6124  -33.7177 N.pl3  1 LIG      -0.05900
      6 H1        -81.5900  -20.5799  -31.2057 H      1 LIG       0.15700
      7 H2        -83.5805  -22.4800  -31.1799 H      1 LIG       0.15600
      8 H3        -80.2774  -21.0797  -33.5742 H      1 LIG       0.15900
      9 H4        -81.5371  -23.0531  -34.6006 H      1 LIG       0.32200
@<TRIPOS>BOND
      1       1       2 1
      2       1       3 2
      3       2       4 2
      4       3       5 1
      5       4       5 1
      6       1       6 1
      7       2       7 1
      8       3       8 1
      9       5       9 1
@<TRIPOS>ALT_TYPE
CGenFF_4.0_ALT_TYPE_SET
CGenFF_4.0 1 CG2R51 2 CG2R52 3 CG2R51 4 NG2R50 5 NG2R51 6 HGR51 7 HGR52 8 HGR52 9 HGP1
@<TRIPOS>MOLECULE
pyrazole
 9 9 0 0 0
****
USER_CHARGES
INVALID_CHARGES
Pose:   5 Cluster:   5 Fr_nu: 10777388 TotEn:   -16.58
@<TRIPOS>ATOM
      1 C1        -45.7032   -7.5386  -28.1671 C.2    1 LIG      -0.25100
      2 C2        -46.7519   -7.1970  -29.0419 C.2    1 LIG       0.13200
      3 C3        -44.5899   -7.5912  -28.9698 C.2    1 LIG      -0.03800
      4 N1        -46.3416   -7.0433  -30.3036 N.2    1 LIG      -0.57800
      5 N2        -45.0226   -7.2892  -30.2276 N.pl3  1 LIG      -0.05900
      6 H1        -45.7470   -7.7206  -27.1035 H      1 LIG       0.15700
      7 H2        -47.7983   -7.0542  -28.8127 H      1 LIG       0.15600
      8 H3        -43.5527   -7.8135  -28.7644 H      1 LIG       0.15900
      9 H4        -44.4751   -7.2353  -31.0774 H      1 LIG       0.32200
@<TRIPOS>BOND
      1       1       2 1
      2       1       3 2
      3       2       4 2
      4       3       5 1
      5       4       5 1
      6       1       6 1
      7       2       7 1
      8       3       8 1
      9       5       9 1
@<TRIPOS>ALT_TYPE
CGenFF_4.0_ALT_TYPE_SET
CGenFF_4.0 1 CG2R51 2 CG2R52 3 CG2R51 4 NG2R50 5 NG2R51 6 HGR51 7 HGR52 8 HGR52 9 HGP1
@<TRIPOS>MOLECULE
pyrazole
 9 9 0 0 0
****
USER_CHARGES
INVALID_CHARGES
Pose:   6 Cluster:   6 Fr_nu: 2925031 TotEn:   -16.31
@<TRIPOS>ATOM
      1 C1        -56.3035    2.9572  -39.7483 C.2    1 LIG      -0.25100
      2 C2        -56.1019    2.1443  -40.8799 C.2    1 LIG       0.13200
      3 C3        -57.6090    2.7275  -39.3887 C.2    1 LIG      -0.03800
      4 N1        -57.1920    1.4499  -41.2167 N.2    1 LIG      -0.57800
      5 N2        -58.0912    1.8257  -40.2913 N.pl3  1 LIG      -0.05900
      6 H1        -55.6012    3.6170  -39.2606 H      1 LIG       0.15700
      7 H2        -55.2062    2.0294  -41.4734 H      1 LIG       0.15600
      8 H3        -58.2251    3.1174  -38.5913 H      1 LIG       0.15900
      9 H4        -59.0206    1.4270  -40.3362 H      1 LIG       0.32200
@<TRIPOS>BOND
      1       1       2 1
      2       1       3 2
      3       2       4 2
      4       3       5 1
      5       4       5 1
      6       1       6 1
      7       2       7 1
      8       3       8 1
      9       5       9 1
@<TRIPOS>ALT_TYPE
CGenFF_4.0_ALT_TYPE_SET
CGenFF_4.0 1 CG2R51 2 CG2R52 3 CG2R51 4 NG2R50 5 NG2R51 6 HGR51 7 HGR52 8 HGR52 9 HGP1
@<TRIPOS>MOLECULE
pyrazole
 9 9 0 0 0
****
USER_CHARGES
INVALID_CHARGES
Pose:   7 Cluster:   7 Fr_nu: 2331993 TotEn:   -16.14
@<TRIPOS>ATOM
      1 C1        -51.0468  -11.8206  -45.6355 C.2    1 LIG      -0.25100
      2 C2        -50.5691  -11.1311  -44.5050 C.2    1 LIG       0.13200
      3 C3        -52.4037  -11.6087  -45.6190 C.2    1 LIG      -0.03800
      4 N1        -51.5433  -10.5262  -43.8202 N.2    1 LIG      -0.57800
      5 N2        -52.6468  -10.8348  -44.5224 N.pl3  1 LIG      -0.05900
      6 H1        -50.4866  -12.3910  -46.3617 H      1 LIG       0.15700
      7 H2        -49.5516  -11.0446  -44.1512 H      1 LIG       0.15600
      8 H3        -53.2005  -11.9333  -46.2725 H      1 LIG       0.15900
      9 H4        -53.5378  -10.4840  -44.1940 H      1 LIG       0.32200
@<TRIPOS>BOND
      1       1       2 1
      2       1       3 2
      3       2       4 2
      4       3       5 1
      5       4       5 1
      6       1       6 1
      7       2       7 1
      8       3       8 1
      9       5       9 1
@<TRIPOS>ALT_TYPE
CGenFF_4.0_ALT_TYPE_SET
CGenFF_4.0 1 CG2R51 2 CG2R52 3 CG2R51 4 NG2R50 5 NG2R51 6 HGR51 7 HGR52 8 HGR52 9 HGP1
@<TRIPOS>MOLECULE
pyrazole
 9 9 0 0 0
****
USER_CHARGES
INVALID_CHARGES
Pose:   8 Cluster:   8 Fr_nu: 11414206 TotEn:   -16.06
@<TRIPOS>ATOM
      1 C1        -51.1289    8.7242  -31.4631 C.2    1 LIG      -0.25100
      2 C2        -50.1019    8.8020  -30.5034 C.2    1 LIG       0.13200
      3 C3        -51.9271    9.8107  -31.2006 C.2    1 LIG      -0.03800
      4 N1        -50.2332    9.8548  -29.6919 N.2    1 LIG      -0.57800
      5 N2        -51.3519   10.4486  -30.1411 N.pl3  1 LIG      -0.05900
      6 H1        -51.2710    7.9850  -32.2375 H      1 LIG       0.15700
      7 H2        -49.2636    8.1352  -30.3611 H      1 LIG       0.15600
      8 H3        -52.8334   10.1778  -31.6604 H      1 LIG       0.15900
      9 H4        -51.6689   11.2892  -29.6746 H      1 LIG       0.32200
@<TRIPOS>BOND
      1       1       2 1
      2       1       3 2
      3       2       4 2
      4       3       5 1
      5       4       5 1
      6       1       6 1
      7       2       7 1
      8       3       8 1
      9       5       9 1
@<TRIPOS>ALT_TYPE
CGenFF_4.0_ALT_TYPE_SET
CGenFF_4.0 1 CG2R51 2 CG2R52 3 CG2R51 4 NG2R50 5 NG2R51 6 HGR51 7 HGR52 8 HGR52 9 HGP1
@<TRIPOS>MOLECULE
pyrazole
 9 9 0 0 0
****
USER_CHARGES
INVALID_CHARGES
Pose:   9 Cluster:   9 Fr_nu: 1781274 TotEn:   -15.98
@<TRIPOS>ATOM
      1 C1        -76.0893   -9.0215  -54.9559 C.2    1 LIG      -0.25100
      2 C2        -76.9212  -10.0106  -55.5139 C.2    1 LIG       0.13200
      3 C3        -75.4684   -8.4452  -56.0369 C.2    1 LIG      -0.03800
      4 N1        -76.8388  -10.0623  -56.8460 N.2    1 LIG      -0.57800
      5 N2        -75.9478   -9.0984  -57.1341 N.pl3  1 LIG      -0.05900
      6 H1        -75.9581   -8.7615  -53.9159 H      1 LIG       0.15700
      7 H2        -77.5838  -10.6963  -55.0053 H      1 LIG       0.15600
      8 H3        -74.7433   -7.6487  -56.1223 H      1 LIG       0.15900
      9 H4        -75.7099   -8.9403  -58.1053 H      1 LIG       0.32200
@<TRIPOS>BOND
      1       1       2 1
      2       1       3 2
      3       2       4 2
      4       3       5 1
      5       4       5 1
      6       1       6 1
      7       2       7 1
      8       3       8 1
      9       5       9 1
@<TRIPOS>ALT_TYPE
CGenFF_4.0_ALT_TYPE_SET
CGenFF_4.0 1 CG2R51 2 CG2R52 3 CG2R51 4 NG2R50 5 NG2R51 6 HGR51 7 HGR52 8 HGR52 9 HGP1
@<TRIPOS>MOLECULE
pyrazole
 9 9 0 0 0
****
USER_CHARGES
INVALID_CHARGES
Pose:  10 Cluster:  10 Fr_nu: 10069433 TotEn:   -15.76
@<TRIPOS>ATOM
      1 C1        -51.2319    9.7003  -32.4041 C.2    1 LIG      -0.25100
      2 C2        -50.4818    9.7809  -31.2156 C.2    1 LIG       0.13200
      3 C3        -52.4402    9.1774  -32.0129 C.2    1 LIG      -0.03800
      4 N1        -51.1571    9.3443  -30.1491 N.2    1 LIG      -0.57800
      5 N2        -52.3443    8.9845  -30.6660 N.pl3  1 LIG      -0.05900
      6 H1        -50.9388    9.9822  -33.4046 H      1 LIG       0.15700
      7 H2        -49.4710   10.1390  -31.0821 H      1 LIG       0.15600
      8 H3        -53.3384    8.9287  -32.5594 H      1 LIG       0.15900
      9 H4        -53.0465    8.6109  -30.0398 H      1 LIG       0.32200
@<TRIPOS>BOND
      1       1       2 1
      2       1       3 2
      3       2       4 2
      4       3       5 1
      5       4       5 1
      6       1       6 1
      7       2       7 1
      8       3       8 1
      9       5       9 1
@<TRIPOS>ALT_TYPE
CGenFF_4.0_ALT_TYPE_SET
CGenFF_4.0 1 CG2R51 2 CG2R52 3 CG2R51 4 NG2R50 5 NG2R51 6 HGR51 7 HGR52 8 HGR52 9 HGP1
@<TRIPOS>MOLECULE
pyrazole
 9 9 0 0 0
****
USER_CHARGES
INVALID_CHARGES
Pose:  11 Cluster:  11 Fr_nu: 11396163 TotEn:   -15.53
@<TRIPOS>ATOM
      1 C1        -49.7181  -23.5290  -34.6208 C.2    1 LIG      -0.25100
      2 C2        -49.0561  -22.3774  -34.1546 C.2    1 LIG       0.13200
      3 C3        -50.9768  -23.0908  -34.9526 C.2    1 LIG      -0.03800
      4 N1        -49.8301  -21.2893  -34.1860 N.2    1 LIG      -0.57800
      5 N2        -50.9915  -21.7552  -34.6761 N.pl3  1 LIG      -0.05900
      6 H1        -49.3368  -24.5359  -34.7056 H      1 LIG       0.15700
      7 H2        -48.0420  -22.2857  -33.7927 H      1 LIG       0.15600
      8 H3        -51.8444  -23.5979  -35.3494 H      1 LIG       0.15900
      9 H4        -51.7573  -21.1039  -34.7950 H      1 LIG       0.32200
@<TRIPOS>BOND
      1       1       2 1
      2       1       3 2
      3       2       4 2
      4       3       5 1
      5       4       5 1
      6       1       6 1
      7       2       7 1
      8       3       8 1
      9       5       9 1
@<TRIPOS>ALT_TYPE
CGenFF_4.0_ALT_TYPE_SET
CGenFF_4.0 1 CG2R51 2 CG2R52 3 CG2R51 4 NG2R50 5 NG2R51 6 HGR51 7 HGR52 8 HGR52 9 HGP1
@<TRIPOS>MOLECULE
pyrazole
 9 9 0 0 0
****
USER_CHARGES
INVALID_CHARGES
Pose:  12 Cluster:  12 Fr_nu: 6460403 TotEn:   -15.39
@<TRIPOS>ATOM
      1 C1        -71.9212  -23.2356  -39.6869 C.2    1 LIG      -0.25100
      2 C2        -72.4068  -22.8119  -38.4353 C.2    1 LIG       0.13200
      3 C3        -72.8807  -22.8308  -40.5824 C.2    1 LIG      -0.03800
      4 N1        -73.5833  -22.1858  -38.5238 N.2    1 LIG      -0.57800
      5 N2        -73.8450  -22.2129  -39.8417 N.pl3  1 LIG      -0.05900
      6 H1        -71.0039  -23.7603  -39.9097 H      1 LIG       0.15700
      7 H2        -71.9527  -22.9337  -37.4623 H      1 LIG       0.15600
      8 H3        -72.9634  -22.9267  -41.6554 H      1 LIG       0.15900
      9 H4        -74.7051  -21.7908  -40.1684 H      1 LIG       0.32200
@<TRIPOS>BOND
      1       1       2 1
      2       1       3 2
      3       2       4 2
      4       3       5 1
      5       4       5 1
      6       1       6 1
      7       2       7 1
      8       3       8 1
      9       5       9 1
@<TRIPOS>ALT_TYPE
CGenFF_4.0_ALT_TYPE_SET
CGenFF_4.0 1 CG2R51 2 CG2R52 3 CG2R51 4 NG2R50 5 NG2R51 6 HGR51 7 HGR52 8 HGR52 9 HGP1
@<TRIPOS>MOLECULE
pyrazole
 9 9 0 0 0
****
USER_CHARGES
INVALID_CHARGES
Pose:  13 Cluster:  13 Fr_nu:  44814 TotEn:   -15.35
@<TRIPOS>ATOM
      1 C1        -71.4311  -23.6535  -39.8606 C.2    1 LIG      -0.25100
      2 C2        -71.5576  -23.0054  -38.6173 C.2    1 LIG       0.13200
      3 C3        -72.7226  -23.9337  -40.2347 C.2    1 LIG      -0.03800
      4 N1        -72.8291  -22.8810  -38.2277 N.2    1 LIG      -0.57800
      5 N2        -73.5134  -23.4547  -39.2320 N.pl3  1 LIG      -0.05900
      6 H1        -70.5304  -23.8849  -40.4098 H      1 LIG       0.15700
      7 H2        -70.7762  -22.6190  -37.9787 H      1 LIG       0.15600
      8 H3        -73.1406  -24.4218  -41.1033 H      1 LIG       0.15900
      9 H4        -74.5232  -23.4869  -39.1671 H      1 LIG       0.32200
@<TRIPOS>BOND
      1       1       2 1
      2       1       3 2
      3       2       4 2
      4       3       5 1
      5       4       5 1
      6       1       6 1
      7       2       7 1
      8       3       8 1
      9       5       9 1
@<TRIPOS>ALT_TYPE
CGenFF_4.0_ALT_TYPE_SET
CGenFF_4.0 1 CG2R51 2 CG2R52 3 CG2R51 4 NG2R50 5 NG2R51 6 HGR51 7 HGR52 8 HGR52 9 HGP1
@<TRIPOS>MOLECULE
pyrazole
 9 9 0 0 0
****
USER_CHARGES
INVALID_CHARGES
Pose:  14 Cluster:  14 Fr_nu: 6919372 TotEn:   -15.27
@<TRIPOS>ATOM
      1 C1        -81.0201  -21.1087  -31.6265 C.2    1 LIG      -0.25100
      2 C2        -81.2150  -22.4149  -31.1389 C.2    1 LIG       0.13200
      3 C3        -80.9888  -21.2531  -32.9920 C.2    1 LIG      -0.03800
      4 N1        -81.3016  -23.3222  -32.1152 N.2    1 LIG      -0.57800
      5 N2        -81.1606  -22.5851  -33.2300 N.pl3  1 LIG      -0.05900
      6 H1        -80.9173  -20.1905  -31.0672 H      1 LIG       0.15700
      7 H2        -81.2970  -22.7435  -30.1127 H      1 LIG       0.15600
      8 H3        -80.8603  -20.5444  -33.7974 H      1 LIG       0.15900
      9 H4        -81.1897  -23.0582  -34.1245 H      1 LIG       0.32200
@<TRIPOS>BOND
      1       1       2 1
      2       1       3 2
      3       2       4 2
      4       3       5 1
      5       4       5 1
      6       1       6 1
      7       2       7 1
      8       3       8 1
      9       5       9 1
@<TRIPOS>ALT_TYPE
CGenFF_4.0_ALT_TYPE_SET
CGenFF_4.0 1 CG2R51 2 CG2R52 3 CG2R51 4 NG2R50 5 NG2R51 6 HGR51 7 HGR52 8 HGR52 9 HGP1
@<TRIPOS>MOLECULE
pyrazole
 9 9 0 0 0
****
USER_CHARGES
INVALID_CHARGES
Pose:  15 Cluster:  15 Fr_nu: 6578435 TotEn:   -15.25
@<TRIPOS>ATOM
      1 C1        -78.5511  -34.4189  -41.4372 C.2    1 LIG      -0.25100
      2 C2        -78.8850  -34.2997  -40.0749 C.2    1 LIG       0.13200
      3 C3        -79.7528  -34.3218  -42.0951 C.2    1 LIG      -0.03800
      4 N1        -80.1962  -34.1390  -39.8775 N.2    1 LIG      -0.57800
      5 N2        -80.6968  -34.1564  -41.1245 N.pl3  1 LIG      -0.05900
      6 H1        -77.5760  -34.5553  -41.8811 H      1 LIG       0.15700
      7 H2        -78.2276  -34.3238  -39.2175 H      1 LIG       0.15600
      8 H3        -80.0157  -34.3570  -43.1425 H      1 LIG       0.15900
      9 H4        -81.6969  -34.0515  -41.2412 H      1 LIG       0.32200
@<TRIPOS>BOND
      1       1       2 1
      2       1       3 2
      3       2       4 2
      4       3       5 1
      5       4       5 1
      6       1       6 1
      7       2       7 1
      8       3       8 1
      9       5       9 1
@<TRIPOS>ALT_TYPE
CGenFF_4.0_ALT_TYPE_SET
CGenFF_4.0 1 CG2R51 2 CG2R52 3 CG2R51 4 NG2R50 5 NG2R51 6 HGR51 7 HGR52 8 HGR52 9 HGP1
@<TRIPOS>MOLECULE
pyrazole
 9 9 0 0 0
****
USER_CHARGES
INVALID_CHARGES
Pose:  16 Cluster:  16 Fr_nu: 11424453 TotEn:   -14.88
@<TRIPOS>ATOM
      1 C1        -35.9300   -2.5008  -47.5434 C.2    1 LIG      -0.25100
      2 C2        -37.3128   -2.3578  -47.7648 C.2    1 LIG       0.13200
      3 C3        -35.8220   -2.7537  -46.1977 C.2    1 LIG      -0.03800
      4 N1        -38.0318   -2.5075  -46.6492 N.2    1 LIG      -0.57800
      5 N2        -37.0972   -2.7474  -45.7138 N.pl3  1 LIG      -0.05900
      6 H1        -35.1237   -2.4313  -48.2586 H      1 LIG       0.15700
      7 H2        -37.8266   -2.1502  -48.6925 H      1 LIG       0.15600
      8 H3        -34.9718   -2.9312  -45.5550 H      1 LIG       0.15900
      9 H4        -37.4011   -2.8967  -44.7597 H      1 LIG       0.32200
@<TRIPOS>BOND
      1       1       2 1
      2       1       3 2
      3       2       4 2
      4       3       5 1
      5       4       5 1
      6       1       6 1
      7       2       7 1
      8       3       8 1
      9       5       9 1
@<TRIPOS>ALT_TYPE
CGenFF_4.0_ALT_TYPE_SET
CGenFF_4.0 1 CG2R51 2 CG2R52 3 CG2R51 4 NG2R50 5 NG2R51 6 HGR51 7 HGR52 8 HGR52 9 HGP1
@<TRIPOS>MOLECULE
pyrazole
 9 9 0 0 0
****
USER_CHARGES
INVALID_CHARGES
Pose:  17 Cluster:  17 Fr_nu: 10054230 TotEn:   -14.88
@<TRIPOS>ATOM
      1 C1        -59.0246    4.6858  -41.2593 C.2    1 LIG      -0.25100
      2 C2        -58.3853    4.8787  -40.0200 C.2    1 LIG       0.13200
      3 C3        -59.6480    3.4680  -41.1382 C.2    1 LIG      -0.03800
      4 N1        -58.5845    3.8648  -39.1737 N.2    1 LIG      -0.57800
      5 N2        -59.3560    3.0230  -39.8824 N.pl3  1 LIG      -0.05900
      6 H1        -59.0333    5.3380  -42.1201 H      1 LIG       0.15700
      7 H2        -57.7822    5.7157  -39.6983 H      1 LIG       0.15600
      8 H3        -60.2573    2.8900  -41.8179 H      1 LIG       0.15900
      9 H4        -59.6470    2.1571  -39.4462 H      1 LIG       0.32200
@<TRIPOS>BOND
      1       1       2 1
      2       1       3 2
      3       2       4 2
      4       3       5 1
      5       4       5 1
      6       1       6 1
      7       2       7 1
      8       3       8 1
      9       5       9 1
@<TRIPOS>ALT_TYPE
CGenFF_4.0_ALT_TYPE_SET
CGenFF_4.0 1 CG2R51 2 CG2R52 3 CG2R51 4 NG2R50 5 NG2R51 6 HGR51 7 HGR52 8 HGR52 9 HGP1
@<TRIPOS>MOLECULE
pyrazole
 9 9 0 0 0
****
USER_CHARGES
INVALID_CHARGES
Pose:  18 Cluster:  18 Fr_nu: 5698212 TotEn:   -14.38
@<TRIPOS>ATOM
      1 C1        -57.9103   -3.2853  -18.7340 C.2    1 LIG      -0.25100
      2 C2        -57.0012   -4.3339  -18.9703 C.2    1 LIG       0.13200
      3 C3        -57.4437   -2.6766  -17.5947 C.2    1 LIG      -0.03800
      4 N1        -56.0304   -4.3909  -18.0547 N.2    1 LIG      -0.57800
      5 N2        -56.3267   -3.3704  -17.2321 N.pl3  1 LIG      -0.05900
      6 H1        -58.7816   -3.0084  -19.3090 H      1 LIG       0.15700
      7 H2        -57.0060   -5.0594  -19.7712 H      1 LIG       0.15600
      8 H3        -57.7991   -1.8329  -17.0209 H      1 LIG       0.15900
      9 H4        -55.7222   -3.2042  -16.4373 H      1 LIG       0.32200
@<TRIPOS>BOND
      1       1       2 1
      2       1       3 2
      3       2       4 2
      4       3       5 1
      5       4       5 1
      6       1       6 1
      7       2       7 1
      8       3       8 1
      9       5       9 1
@<TRIPOS>ALT_TYPE
CGenFF_4.0_ALT_TYPE_SET
CGenFF_4.0 1 CG2R51 2 CG2R52 3 CG2R51 4 NG2R50 5 NG2R51 6 HGR51 7 HGR52 8 HGR52 9 HGP1
@<TRIPOS>MOLECULE
pyrazole
 9 9 0 0 0
****
USER_CHARGES
INVALID_CHARGES
Pose:  19 Cluster:  19 Fr_nu: 10853915 TotEn:   -13.97
@<TRIPOS>ATOM
      1 C1        -82.5843  -22.7126  -32.2989 C.2    1 LIG      -0.25100
      2 C2        -81.8947  -21.7902  -31.4893 C.2    1 LIG       0.13200
      3 C3        -81.9377  -22.6575  -33.5094 C.2    1 LIG      -0.03800
      4 N1        -80.8871  -21.1931  -32.1312 N.2    1 LIG      -0.57800
      5 N2        -80.9387  -21.7415  -33.3571 N.pl3  1 LIG      -0.05900
      6 H1        -83.4311  -23.3315  -32.0417 H      1 LIG       0.15700
      7 H2        -82.0847  -21.5279  -30.4583 H      1 LIG       0.15600
      8 H3        -82.0963  -23.1742  -34.4450 H      1 LIG       0.15900
      9 H4        -80.2595  -21.4418  -34.0453 H      1 LIG       0.32200
@<TRIPOS>BOND
      1       1       2 1
      2       1       3 2
      3       2       4 2
      4       3       5 1
      5       4       5 1
      6       1       6 1
      7       2       7 1
      8       3       8 1
      9       5       9 1
@<TRIPOS>ALT_TYPE
CGenFF_4.0_ALT_TYPE_SET
CGenFF_4.0 1 CG2R51 2 CG2R52 3 CG2R51 4 NG2R50 5 NG2R51 6 HGR51 7 HGR52 8 HGR52 9 HGP1
@<TRIPOS>MOLECULE
pyrazole
 9 9 0 0 0
****
USER_CHARGES
INVALID_CHARGES
Pose:  20 Cluster:  20 Fr_nu: 11416822 TotEn:   -13.94
@<TRIPOS>ATOM
      1 C1        -45.6225   -7.8130  -27.3461 C.2    1 LIG      -0.25100
      2 C2        -45.1853   -7.8740  -28.6828 C.2    1 LIG       0.13200
      3 C3        -46.9113   -7.3451  -27.4274 C.2    1 LIG      -0.03800
      4 N1        -46.1204   -7.4768  -29.5498 N.2    1 LIG      -0.57800
      5 N2        -47.1582   -7.1618  -28.7562 N.pl3  1 LIG      -0.05900
      6 H1        -45.0804   -8.0724  -26.4487 H      1 LIG       0.15700
      7 H2        -44.2240   -8.1908  -29.0613 H      1 LIG       0.15600
      8 H3        -47.6573   -7.1288  -26.6763 H      1 LIG       0.15900
      9 H4        -48.0083   -6.8243  -29.1900 H      1 LIG       0.32200
@<TRIPOS>BOND
      1       1       2 1
      2       1       3 2
      3       2       4 2
      4       3       5 1
      5       4       5 1
      6       1       6 1
      7       2       7 1
      8       3       8 1
      9       5       9 1
@<TRIPOS>ALT_TYPE
CGenFF_4.0_ALT_TYPE_SET
CGenFF_4.0 1 CG2R51 2 CG2R52 3 CG2R51 4 NG2R50 5 NG2R51 6 HGR51 7 HGR52 8 HGR52 9 HGP1
@<TRIPOS>MOLECULE
pyrazole
 9 9 0 0 0
****
USER_CHARGES
INVALID_CHARGES
Pose:  21 Cluster:  21 Fr_nu: 11258535 TotEn:   -13.94
@<TRIPOS>ATOM
      1 C1        -44.6687    3.4456  -43.1762 C.2    1 LIG      -0.25100
      2 C2        -44.0578    2.1973  -42.9520 C.2    1 LIG       0.13200
      3 C3        -44.1074    3.8976  -44.3454 C.2    1 LIG      -0.03800
      4 N1        -43.1761    1.8766  -43.9026 N.2    1 LIG      -0.57800
      5 N2        -43.2288    2.9299  -44.7355 N.pl3  1 LIG      -0.05900
      6 H1        -45.4124    3.9478  -42.5753 H      1 LIG       0.15700
      7 H2        -44.2180    1.5080  -42.1353 H      1 LIG       0.15600
      8 H3        -44.2490    4.8011  -44.9206 H      1 LIG       0.15900
      9 H4        -42.6338    2.9239  -45.5545 H      1 LIG       0.32200
@<TRIPOS>BOND
      1       1       2 1
      2       1       3 2
      3       2       4 2
      4       3       5 1
      5       4       5 1
      6       1       6 1
      7       2       7 1
      8       3       8 1
      9       5       9 1
@<TRIPOS>ALT_TYPE
CGenFF_4.0_ALT_TYPE_SET
CGenFF_4.0 1 CG2R51 2 CG2R52 3 CG2R51 4 NG2R50 5 NG2R51 6 HGR51 7 HGR52 8 HGR52 9 HGP1
@<TRIPOS>MOLECULE
pyrazole
 9 9 0 0 0
****
USER_CHARGES
INVALID_CHARGES
Pose:  22 Cluster:  22 Fr_nu: 1728042 TotEn:   -13.91
@<TRIPOS>ATOM
      1 C1        -61.9185    3.3546  -43.5934 C.2    1 LIG      -0.25100
      2 C2        -60.6082    3.8325  -43.7847 C.2    1 LIG       0.13200
      3 C3        -61.9872    2.2218  -44.3670 C.2    1 LIG      -0.03800
      4 N1        -59.8958    3.0658  -44.6145 N.2    1 LIG      -0.57800
      5 N2        -60.7614    2.0947  -44.9515 N.pl3  1 LIG      -0.05900
      6 H1        -62.7037    3.7719  -42.9804 H      1 LIG       0.15700
      7 H2        -60.1429    4.7077  -43.3543 H      1 LIG       0.15600
      8 H3        -62.7806    1.5121  -44.5519 H      1 LIG       0.15900
      9 H4        -60.4486    1.3739  -45.5898 H      1 LIG       0.32200
@<TRIPOS>BOND
      1       1       2 1
      2       1       3 2
      3       2       4 2
      4       3       5 1
      5       4       5 1
      6       1       6 1
      7       2       7 1
      8       3       8 1
      9       5       9 1
@<TRIPOS>ALT_TYPE
CGenFF_4.0_ALT_TYPE_SET
CGenFF_4.0 1 CG2R51 2 CG2R52 3 CG2R51 4 NG2R50 5 NG2R51 6 HGR51 7 HGR52 8 HGR52 9 HGP1
@<TRIPOS>MOLECULE
pyrazole
 9 9 0 0 0
****
USER_CHARGES
INVALID_CHARGES
Pose:  23 Cluster:  23 Fr_nu: 11118523 TotEn:   -13.78
@<TRIPOS>ATOM
      1 C1        -86.6244  -20.5069  -32.6910 C.2    1 LIG      -0.25100
      2 C2        -87.7892  -20.7050  -33.4564 C.2    1 LIG       0.13200
      3 C3        -85.8643  -21.6264  -32.9265 C.2    1 LIG      -0.03800
      4 N1        -87.7747  -21.8594  -34.1280 N.2    1 LIG      -0.57800
      5 N2        -86.5915  -22.3968  -33.7855 N.pl3  1 LIG      -0.05900
      6 H1        -86.3702  -19.6698  -32.0577 H      1 LIG       0.15700
      7 H2        -88.6482  -20.0565  -33.5524 H      1 LIG       0.15600
      8 H3        -84.8944  -21.9382  -32.5666 H      1 LIG       0.15900
      9 H4        -86.3432  -23.2975  -34.1752 H      1 LIG       0.32200
@<TRIPOS>BOND
      1       1       2 1
      2       1       3 2
      3       2       4 2
      4       3       5 1
      5       4       5 1
      6       1       6 1
      7       2       7 1
      8       3       8 1
      9       5       9 1
@<TRIPOS>ALT_TYPE
CGenFF_4.0_ALT_TYPE_SET
CGenFF_4.0 1 CG2R51 2 CG2R52 3 CG2R51 4 NG2R50 5 NG2R51 6 HGR51 7 HGR52 8 HGR52 9 HGP1
@<TRIPOS>MOLECULE
pyrazole
 9 9 0 0 0
****
USER_CHARGES
INVALID_CHARGES
Pose:  24 Cluster:  24 Fr_nu: 6917070 TotEn:   -13.70
@<TRIPOS>ATOM
      1 C1        -48.6690  -11.3505  -25.7441 C.2    1 LIG      -0.25100
      2 C2        -48.5122  -11.5560  -24.3603 C.2    1 LIG       0.13200
      3 C3        -48.4683  -10.0027  -25.9160 C.2    1 LIG      -0.03800
      4 N1        -48.2333  -10.4289  -23.7000 N.2    1 LIG      -0.57800
      5 N2        -48.2131   -9.5023  -24.6731 N.pl3  1 LIG      -0.05900
      6 H1        -48.8950  -12.0772  -26.5105 H      1 LIG       0.15700
      7 H2        -48.5901  -12.4799  -23.8053 H      1 LIG       0.15600
      8 H3        -48.4861   -9.3686  -26.7906 H      1 LIG       0.15900
      9 H4        -48.0196   -8.5422  -24.4170 H      1 LIG       0.32200
@<TRIPOS>BOND
      1       1       2 1
      2       1       3 2
      3       2       4 2
      4       3       5 1
      5       4       5 1
      6       1       6 1
      7       2       7 1
      8       3       8 1
      9       5       9 1
@<TRIPOS>ALT_TYPE
CGenFF_4.0_ALT_TYPE_SET
CGenFF_4.0 1 CG2R51 2 CG2R52 3 CG2R51 4 NG2R50 5 NG2R51 6 HGR51 7 HGR52 8 HGR52 9 HGP1
@<TRIPOS>MOLECULE
pyrazole
 9 9 0 0 0
****
USER_CHARGES
INVALID_CHARGES
Pose:  25 Cluster:  25 Fr_nu: 364197 TotEn:   -13.70
@<TRIPOS>ATOM
      1 C1        -74.7079   -8.5314  -55.2643 C.2    1 LIG      -0.25100
      2 C2        -75.5500   -8.1341  -56.3201 C.2    1 LIG       0.13200
      3 C3        -75.5652   -9.0004  -54.2992 C.2    1 LIG      -0.03800
      4 N1        -76.8430   -8.3336  -56.0514 N.2    1 LIG      -0.57800
      5 N2        -76.8199   -8.8614  -54.8157 N.pl3  1 LIG      -0.05900
      6 H1        -73.6302   -8.4852  -55.2099 H      1 LIG       0.15700
      7 H2        -75.2754   -7.7071  -57.2741 H      1 LIG       0.15600
      8 H3        -75.3995   -9.4091  -53.3128 H      1 LIG       0.15900
      9 H4        -77.7016   -9.1031  -54.3810 H      1 LIG       0.32200
@<TRIPOS>BOND
      1       1       2 1
      2       1       3 2
      3       2       4 2
      4       3       5 1
      5       4       5 1
      6       1       6 1
      7       2       7 1
      8       3       8 1
      9       5       9 1
@<TRIPOS>ALT_TYPE
CGenFF_4.0_ALT_TYPE_SET
CGenFF_4.0 1 CG2R51 2 CG2R52 3 CG2R51 4 NG2R50 5 NG2R51 6 HGR51 7 HGR52 8 HGR52 9 HGP1
@<TRIPOS>MOLECULE
pyrazole
 9 9 0 0 0
****
USER_CHARGES
INVALID_CHARGES
Pose:  26 Cluster:  26 Fr_nu: 138918 TotEn:   -13.67
@<TRIPOS>ATOM
      1 C1        -61.0066    9.7750  -23.5943 C.2    1 LIG      -0.25100
      2 C2        -60.6924    8.4071  -23.7031 C.2    1 LIG       0.13200
      3 C3        -59.8200   10.3732  -23.2471 C.2    1 LIG      -0.03800
      4 N1        -59.4070    8.1512  -23.4460 N.2    1 LIG      -0.57800
      5 N2        -58.9028    9.3665  -23.1723 N.pl3  1 LIG      -0.05900
      6 H1        -61.9593   10.2604  -23.7468 H      1 LIG       0.15700
      7 H2        -61.3468    7.5858  -23.9585 H      1 LIG       0.15600
      8 H3        -59.5522   11.4010  -23.0486 H      1 LIG       0.15900
      9 H4        -57.9202    9.4365  -22.9390 H      1 LIG       0.32200
@<TRIPOS>BOND
      1       1       2 1
      2       1       3 2
      3       2       4 2
      4       3       5 1
      5       4       5 1
      6       1       6 1
      7       2       7 1
      8       3       8 1
      9       5       9 1
@<TRIPOS>ALT_TYPE
CGenFF_4.0_ALT_TYPE_SET
CGenFF_4.0 1 CG2R51 2 CG2R52 3 CG2R51 4 NG2R50 5 NG2R51 6 HGR51 7 HGR52 8 HGR52 9 HGP1
@<TRIPOS>MOLECULE
pyrazole
 9 9 0 0 0
****
USER_CHARGES
INVALID_CHARGES
Pose:  27 Cluster:  27 Fr_nu: 462903 TotEn:   -13.62
@<TRIPOS>ATOM
      1 C1        -51.3744  -11.2028  -44.1889 C.2    1 LIG      -0.25100
      2 C2        -50.4478  -11.4234  -45.2255 C.2    1 LIG       0.13200
      3 C3        -52.6014  -11.3111  -44.7965 C.2    1 LIG      -0.03800
      4 N1        -51.0358  -11.6545  -46.4022 N.2    1 LIG      -0.57800
      5 N2        -52.3451  -11.5799  -46.1089 N.pl3  1 LIG      -0.05900
      6 H1        -51.1809  -10.9950  -43.1469 H      1 LIG       0.15700
      7 H2        -49.3684  -11.4248  -45.1725 H      1 LIG       0.15600
      8 H3        -53.6109  -11.2208  -44.4221 H      1 LIG       0.15900
      9 H4        -53.0128  -11.7215  -46.8565 H      1 LIG       0.32200
@<TRIPOS>BOND
      1       1       2 1
      2       1       3 2
      3       2       4 2
      4       3       5 1
      5       4       5 1
      6       1       6 1
      7       2       7 1
      8       3       8 1
      9       5       9 1
@<TRIPOS>ALT_TYPE
CGenFF_4.0_ALT_TYPE_SET
CGenFF_4.0 1 CG2R51 2 CG2R52 3 CG2R51 4 NG2R50 5 NG2R51 6 HGR51 7 HGR52 8 HGR52 9 HGP1
@<TRIPOS>MOLECULE
pyrazole
 9 9 0 0 0
****
USER_CHARGES
INVALID_CHARGES
Pose:  28 Cluster:  28 Fr_nu: 351231 TotEn:   -13.58
@<TRIPOS>ATOM
      1 C1        -46.0068   -9.2881  -38.3282 C.2    1 LIG      -0.25100
      2 C2        -46.7211   -9.7094  -37.1906 C.2    1 LIG       0.13200
      3 C3        -46.6305   -8.1269  -38.7145 C.2    1 LIG      -0.03800
      4 N1        -47.7217   -8.8830  -36.8747 N.2    1 LIG      -0.57800
      5 N2        -47.6408   -7.9307  -37.8195 N.pl3  1 LIG      -0.05900
      6 H1        -45.1582   -9.7590  -38.8020 H      1 LIG       0.15700
      7 H2        -46.5544  -10.5844  -36.5788 H      1 LIG       0.15600
      8 H3        -46.4519   -7.4394  -39.5287 H      1 LIG       0.15900
      9 H4        -48.3114   -7.1728  -37.7949 H      1 LIG       0.32200
@<TRIPOS>BOND
      1       1       2 1
      2       1       3 2
      3       2       4 2
      4       3       5 1
      5       4       5 1
      6       1       6 1
      7       2       7 1
      8       3       8 1
      9       5       9 1
@<TRIPOS>ALT_TYPE
CGenFF_4.0_ALT_TYPE_SET
CGenFF_4.0 1 CG2R51 2 CG2R52 3 CG2R51 4 NG2R50 5 NG2R51 6 HGR51 7 HGR52 8 HGR52 9 HGP1
@<TRIPOS>MOLECULE
pyrazole
 9 9 0 0 0
****
USER_CHARGES
INVALID_CHARGES
Pose:  29 Cluster:  29 Fr_nu: 3170043 TotEn:   -13.42
@<TRIPOS>ATOM
      1 C1        -81.0594  -22.5606  -29.5268 C.2    1 LIG      -0.25100
      2 C2        -81.3431  -23.8830  -29.9173 C.2    1 LIG       0.13200
      3 C3        -80.5514  -21.9701  -30.6580 C.2    1 LIG      -0.03800
      4 N1        -81.0407  -24.1191  -31.1966 N.2    1 LIG      -0.57800
      5 N2        -80.5617  -22.9370  -31.6200 N.pl3  1 LIG      -0.05900
      6 H1        -81.2034  -22.0991  -28.5611 H      1 LIG       0.15700
      7 H2        -81.7572  -24.6848  -29.3227 H      1 LIG       0.15600
      8 H3        -80.1896  -20.9723  -30.8600 H      1 LIG       0.15900
      9 H4        -80.2560  -22.8604  -32.5820 H      1 LIG       0.32200
@<TRIPOS>BOND
      1       1       2 1
      2       1       3 2
      3       2       4 2
      4       3       5 1
      5       4       5 1
      6       1       6 1
      7       2       7 1
      8       3       8 1
      9       5       9 1
@<TRIPOS>ALT_TYPE
CGenFF_4.0_ALT_TYPE_SET
CGenFF_4.0 1 CG2R51 2 CG2R52 3 CG2R51 4 NG2R50 5 NG2R51 6 HGR51 7 HGR52 8 HGR52 9 HGP1
@<TRIPOS>MOLECULE
pyrazole
 9 9 0 0 0
****
USER_CHARGES
INVALID_CHARGES
Pose:  30 Cluster:  30 Fr_nu: 246869 TotEn:   -13.37
@<TRIPOS>ATOM
      1 C1        -41.1362   -5.0965  -30.2639 C.2    1 LIG      -0.25100
      2 C2        -42.1274   -4.1036  -30.3797 C.2    1 LIG       0.13200
      3 C3        -41.6029   -6.1382  -31.0278 C.2    1 LIG      -0.03800
      4 N1        -43.1468   -4.4806  -31.1560 N.2    1 LIG      -0.57800
      5 N2        -42.7986   -5.7220  -31.5352 N.pl3  1 LIG      -0.05900
      6 H1        -40.2122   -5.0624  -29.7059 H      1 LIG       0.15700
      7 H2        -42.1498   -3.1211  -29.9302 H      1 LIG       0.15600
      8 H3        -41.2022   -7.1169  -31.2490 H      1 LIG       0.15900
      9 H4        -43.4278   -6.2320  -32.1425 H      1 LIG       0.32200
@<TRIPOS>BOND
      1       1       2 1
      2       1       3 2
      3       2       4 2
      4       3       5 1
      5       4       5 1
      6       1       6 1
      7       2       7 1
      8       3       8 1
      9       5       9 1
@<TRIPOS>ALT_TYPE
CGenFF_4.0_ALT_TYPE_SET
CGenFF_4.0 1 CG2R51 2 CG2R52 3 CG2R51 4 NG2R50 5 NG2R51 6 HGR51 7 HGR52 8 HGR52 9 HGP1
@<TRIPOS>MOLECULE
pyrazole
 9 9 0 0 0
****
USER_CHARGES
INVALID_CHARGES
Pose:  31 Cluster:  31 Fr_nu: 11357454 TotEn:   -13.33
@<TRIPOS>ATOM
      1 C1        -85.9589  -23.4687  -33.6056 C.2    1 LIG      -0.25100
      2 C2        -86.6174  -22.2434  -33.8220 C.2    1 LIG       0.13200
      3 C3        -86.9150  -24.4217  -33.8588 C.2    1 LIG      -0.03800
      4 N1        -87.8931  -22.4006  -34.1849 N.2    1 LIG      -0.57800
      5 N2        -88.0440  -23.7359  -34.1986 N.pl3  1 LIG      -0.05900
      6 H1        -84.9346  -23.6383  -33.3084 H      1 LIG       0.15700
      7 H2        -86.2209  -21.2423  -33.7298 H      1 LIG       0.15600
      8 H3        -86.8949  -25.5015  -33.8262 H      1 LIG       0.15900
      9 H4        -88.9494  -24.1136  -34.4485 H      1 LIG       0.32200
@<TRIPOS>BOND
      1       1       2 1
      2       1       3 2
      3       2       4 2
      4       3       5 1
      5       4       5 1
      6       1       6 1
      7       2       7 1
      8       3       8 1
      9       5       9 1
@<TRIPOS>ALT_TYPE
CGenFF_4.0_ALT_TYPE_SET
CGenFF_4.0 1 CG2R51 2 CG2R52 3 CG2R51 4 NG2R50 5 NG2R51 6 HGR51 7 HGR52 8 HGR52 9 HGP1
@<TRIPOS>MOLECULE
pyrazole
 9 9 0 0 0
****
USER_CHARGES
INVALID_CHARGES
Pose:  32 Cluster:  32 Fr_nu: 564526 TotEn:   -13.14
@<TRIPOS>ATOM
      1 C1        -69.8307    2.6283  -47.5937 C.2    1 LIG      -0.25100
      2 C2        -70.3783    3.8965  -47.3225 C.2    1 LIG       0.13200
      3 C3        -70.5927    2.1390  -48.6264 C.2    1 LIG      -0.03800
      4 N1        -71.4083    4.1945  -48.1188 N.2    1 LIG      -0.57800
      5 N2        -71.5142    3.1065  -48.9006 N.pl3  1 LIG      -0.05900
      6 H1        -68.9997    2.1371  -47.1094 H      1 LIG       0.15700
      7 H2        -70.0699    4.6160  -46.5775 H      1 LIG       0.15600
      8 H3        -70.5644    1.2097  -49.1768 H      1 LIG       0.15900
      9 H4        -72.2428    3.0901  -49.6033 H      1 LIG       0.32200
@<TRIPOS>BOND
      1       1       2 1
      2       1       3 2
      3       2       4 2
      4       3       5 1
      5       4       5 1
      6       1       6 1
      7       2       7 1
      8       3       8 1
      9       5       9 1
@<TRIPOS>ALT_TYPE
CGenFF_4.0_ALT_TYPE_SET
CGenFF_4.0 1 CG2R51 2 CG2R52 3 CG2R51 4 NG2R50 5 NG2R51 6 HGR51 7 HGR52 8 HGR52 9 HGP1
@<TRIPOS>MOLECULE
pyrazole
 9 9 0 0 0
****
USER_CHARGES
INVALID_CHARGES
Pose:  33 Cluster:  33 Fr_nu: 472625 TotEn:   -13.06
@<TRIPOS>ATOM
      1 C1        -50.2811  -10.3454  -44.2524 C.2    1 LIG      -0.25100
      2 C2        -49.6202  -11.1712  -43.3235 C.2    1 LIG       0.13200
      3 C3        -51.5275  -10.9069  -44.3853 C.2    1 LIG      -0.03800
      4 N1        -50.3836  -12.1805  -42.8962 N.2    1 LIG      -0.57800
      5 N2        -51.5371  -11.9925  -43.5596 N.pl3  1 LIG      -0.05900
      6 H1        -49.9074   -9.4656  -44.7552 H      1 LIG       0.15700
      7 H2        -48.6139  -11.0800  -42.9403 H      1 LIG       0.15600
      8 H3        -52.3881  -10.6393  -44.9812 H      1 LIG       0.15900
      9 H4        -52.2929  -12.6473  -43.4022 H      1 LIG       0.32200
@<TRIPOS>BOND
      1       1       2 1
      2       1       3 2
      3       2       4 2
      4       3       5 1
      5       4       5 1
      6       1       6 1
      7       2       7 1
      8       3       8 1
      9       5       9 1
@<TRIPOS>ALT_TYPE
CGenFF_4.0_ALT_TYPE_SET
CGenFF_4.0 1 CG2R51 2 CG2R52 3 CG2R51 4 NG2R50 5 NG2R51 6 HGR51 7 HGR52 8 HGR52 9 HGP1
@<TRIPOS>MOLECULE
pyrazole
 9 9 0 0 0
****
USER_CHARGES
INVALID_CHARGES
Pose:  34 Cluster:  34 Fr_nu: 11418818 TotEn:   -12.93
@<TRIPOS>ATOM
      1 C1        -75.1278   -9.2756  -66.7988 C.2    1 LIG      -0.25100
      2 C2        -74.9475   -7.8887  -66.6382 C.2    1 LIG       0.13200
      3 C3        -74.7100   -9.8164  -65.6073 C.2    1 LIG      -0.03800
      4 N1        -74.4539   -7.5683  -65.4391 N.2    1 LIG      -0.57800
      5 N2        -74.3205   -8.7615  -64.8354 N.pl3  1 LIG      -0.05900
      6 H1        -75.5079   -9.8093  -67.6573 H      1 LIG       0.15700
      7 H2        -75.1548   -7.0981  -67.3451 H      1 LIG       0.15600
      8 H3        -74.6539  -10.8339  -65.2482 H      1 LIG       0.15900
      9 H4        -73.9536   -8.7832  -63.8922 H      1 LIG       0.32200
@<TRIPOS>BOND
      1       1       2 1
      2       1       3 2
      3       2       4 2
      4       3       5 1
      5       4       5 1
      6       1       6 1
      7       2       7 1
      8       3       8 1
      9       5       9 1
@<TRIPOS>ALT_TYPE
CGenFF_4.0_ALT_TYPE_SET
CGenFF_4.0 1 CG2R51 2 CG2R52 3 CG2R51 4 NG2R50 5 NG2R51 6 HGR51 7 HGR52 8 HGR52 9 HGP1
@<TRIPOS>MOLECULE
pyrazole
 9 9 0 0 0
****
USER_CHARGES
INVALID_CHARGES
Pose:  35 Cluster:  35 Fr_nu: 193416 TotEn:   -12.80
@<TRIPOS>ATOM
      1 C1        -70.6448    8.6580  -44.4811 C.2    1 LIG      -0.25100
      2 C2        -70.0675    7.6718  -45.3032 C.2    1 LIG       0.13200
      3 C3        -71.7058    8.0260  -43.8799 C.2    1 LIG      -0.03800
      4 N1        -70.7086    6.5021  -45.2331 N.2    1 LIG      -0.57800
      5 N2        -71.6995    6.7492  -44.3596 N.pl3  1 LIG      -0.05900
      6 H1        -70.3353    9.6834  -44.3424 H      1 LIG       0.15700
      7 H2        -69.2068    7.7568  -45.9510 H      1 LIG       0.15600
      8 H3        -72.4492    8.3628  -43.1719 H      1 LIG       0.15900
      9 H4        -72.3403    5.9979  -44.1363 H      1 LIG       0.32200
@<TRIPOS>BOND
      1       1       2 1
      2       1       3 2
      3       2       4 2
      4       3       5 1
      5       4       5 1
      6       1       6 1
      7       2       7 1
      8       3       8 1
      9       5       9 1
@<TRIPOS>ALT_TYPE
CGenFF_4.0_ALT_TYPE_SET
CGenFF_4.0 1 CG2R51 2 CG2R52 3 CG2R51 4 NG2R50 5 NG2R51 6 HGR51 7 HGR52 8 HGR52 9 HGP1
@<TRIPOS>MOLECULE
pyrazole
 9 9 0 0 0
****
USER_CHARGES
INVALID_CHARGES
Pose:  36 Cluster:  36 Fr_nu: 10068141 TotEn:   -12.78
@<TRIPOS>ATOM
      1 C1        -52.4402    9.1774  -32.0129 C.2    1 LIG      -0.25100
      2 C2        -51.3841    9.2710  -31.0868 C.2    1 LIG       0.13200
      3 C3        -53.4752    9.8614  -31.4235 C.2    1 LIG      -0.03800
      4 N1        -51.7175    9.9603  -29.9924 N.2    1 LIG      -0.57800
      5 N2        -52.9947   10.3061  -30.2270 N.pl3  1 LIG      -0.05900
      6 H1        -52.4504    8.6841  -32.9736 H      1 LIG       0.15700
      7 H2        -50.3854    8.8652  -31.1635 H      1 LIG       0.15600
      8 H3        -54.4881   10.0651  -31.7396 H      1 LIG       0.15900
      9 H4        -53.4820   10.8470  -29.5235 H      1 LIG       0.32200
@<TRIPOS>BOND
      1       1       2 1
      2       1       3 2
      3       2       4 2
      4       3       5 1
      5       4       5 1
      6       1       6 1
      7       2       7 1
      8       3       8 1
      9       5       9 1
@<TRIPOS>ALT_TYPE
CGenFF_4.0_ALT_TYPE_SET
CGenFF_4.0 1 CG2R51 2 CG2R52 3 CG2R51 4 NG2R50 5 NG2R51 6 HGR51 7 HGR52 8 HGR52 9 HGP1
@<TRIPOS>MOLECULE
pyrazole
 9 9 0 0 0
****
USER_CHARGES
INVALID_CHARGES
Pose:  37 Cluster:  37 Fr_nu: 11420176 TotEn:   -12.51
@<TRIPOS>ATOM
      1 C1        -50.6306  -23.4719  -35.0061 C.2    1 LIG      -0.25100
      2 C2        -50.2755  -22.5282  -34.0236 C.2    1 LIG       0.13200
      3 C3        -49.7890  -23.2052  -36.0583 C.2    1 LIG      -0.03800
      4 N1        -49.2855  -21.7224  -34.4165 N.2    1 LIG      -0.57800
      5 N2        -49.0111  -22.1590  -35.6575 N.pl3  1 LIG      -0.05900
      6 H1        -51.3895  -24.2388  -34.9587 H      1 LIG       0.15700
      7 H2        -50.6973  -22.3938  -33.0378 H      1 LIG       0.15600
      8 H3        -49.6778  -23.6539  -37.0348 H      1 LIG       0.15900
      9 H4        -48.2782  -21.6937  -36.1784 H      1 LIG       0.32200
@<TRIPOS>BOND
      1       1       2 1
      2       1       3 2
      3       2       4 2
      4       3       5 1
      5       4       5 1
      6       1       6 1
      7       2       7 1
      8       3       8 1
      9       5       9 1
@<TRIPOS>ALT_TYPE
CGenFF_4.0_ALT_TYPE_SET
CGenFF_4.0 1 CG2R51 2 CG2R52 3 CG2R51 4 NG2R50 5 NG2R51 6 HGR51 7 HGR52 8 HGR52 9 HGP1
@<TRIPOS>MOLECULE
pyrazole
 9 9 0 0 0
****
USER_CHARGES
INVALID_CHARGES
Pose:  38 Cluster:  38 Fr_nu: 443750 TotEn:   -12.49
@<TRIPOS>ATOM
      1 C1        -70.7223    3.8095  -48.5957 C.2    1 LIG      -0.25100
      2 C2        -70.6423    2.6161  -47.8532 C.2    1 LIG       0.13200
      3 C3        -71.1703    3.4149  -49.8326 C.2    1 LIG      -0.03800
      4 N1        -71.0102    1.5438  -48.5595 N.2    1 LIG      -0.57800
      5 N2        -71.3259    2.0619  -49.7586 N.pl3  1 LIG      -0.05900
      6 H1        -70.4887    4.8153  -48.2791 H      1 LIG       0.15700
      7 H2        -70.3308    2.4830  -46.8271 H      1 LIG       0.15600
      8 H3        -71.3854    3.9623  -50.7390 H      1 LIG       0.15900
      9 H4        -71.6402    1.4314  -50.4856 H      1 LIG       0.32200
@<TRIPOS>BOND
      1       1       2 1
      2       1       3 2
      3       2       4 2
      4       3       5 1
      5       4       5 1
      6       1       6 1
      7       2       7 1
      8       3       8 1
      9       5       9 1
@<TRIPOS>ALT_TYPE
CGenFF_4.0_ALT_TYPE_SET
CGenFF_4.0 1 CG2R51 2 CG2R52 3 CG2R51 4 NG2R50 5 NG2R51 6 HGR51 7 HGR52 8 HGR52 9 HGP1
@<TRIPOS>MOLECULE
pyrazole
 9 9 0 0 0
****
USER_CHARGES
INVALID_CHARGES
Pose:  39 Cluster:  39 Fr_nu:  98146 TotEn:   -12.41
@<TRIPOS>ATOM
      1 C1        -68.4600   -1.3486  -29.0925 C.2    1 LIG      -0.25100
      2 C2        -67.4905   -2.3132  -28.7590 C.2    1 LIG       0.13200
      3 C3        -69.4881   -2.0720  -29.6457 C.2    1 LIG      -0.03800
      4 N1        -67.8688   -3.5548  -29.0740 N.2    1 LIG      -0.57800
      5 N2        -69.0876   -3.3754  -29.6110 N.pl3  1 LIG      -0.05900
      6 H1        -68.4204   -0.2786  -28.9512 H      1 LIG       0.15700
      7 H2        -66.5237   -2.1632  -28.3001 H      1 LIG       0.15600
      8 H3        -70.4459   -1.7832  -30.0539 H      1 LIG       0.15900
      9 H4        -69.5925   -4.1900  -29.9371 H      1 LIG       0.32200
@<TRIPOS>BOND
      1       1       2 1
      2       1       3 2
      3       2       4 2
      4       3       5 1
      5       4       5 1
      6       1       6 1
      7       2       7 1
      8       3       8 1
      9       5       9 1
@<TRIPOS>ALT_TYPE
CGenFF_4.0_ALT_TYPE_SET
CGenFF_4.0 1 CG2R51 2 CG2R52 3 CG2R51 4 NG2R50 5 NG2R51 6 HGR51 7 HGR52 8 HGR52 9 HGP1
@<TRIPOS>MOLECULE
pyrazole
 9 9 0 0 0
****
USER_CHARGES
INVALID_CHARGES
Pose:  40 Cluster:  40 Fr_nu: 365133 TotEn:   -12.27
@<TRIPOS>ATOM
      1 C1        -45.4278   -9.2392  -39.1855 C.2    1 LIG      -0.25100
      2 C2        -46.4843   -9.3204  -38.2587 C.2    1 LIG       0.13200
      3 C3        -44.5093  -10.1584  -38.7405 C.2    1 LIG      -0.03800
      4 N1        -46.2592  -10.2202  -37.2976 N.2    1 LIG      -0.57800
      5 N2        -45.0507  -10.7130  -37.6181 N.pl3  1 LIG      -0.05900
      6 H1        -45.3433   -8.6042  -40.0550 H      1 LIG       0.15700
      7 H2        -47.4087   -8.7609  -38.2432 H      1 LIG       0.15600
      8 H3        -43.5403  -10.4594  -39.1117 H      1 LIG       0.15900
      9 H4        -44.6513  -11.4281  -37.0232 H      1 LIG       0.32200
@<TRIPOS>BOND
      1       1       2 1
      2       1       3 2
      3       2       4 2
      4       3       5 1
      5       4       5 1
      6       1       6 1
      7       2       7 1
      8       3       8 1
      9       5       9 1
@<TRIPOS>ALT_TYPE
CGenFF_4.0_ALT_TYPE_SET
CGenFF_4.0 1 CG2R51 2 CG2R52 3 CG2R51 4 NG2R50 5 NG2R51 6 HGR51 7 HGR52 8 HGR52 9 HGP1
@<TRIPOS>MOLECULE
pyrazole
 9 9 0 0 0
****
USER_CHARGES
INVALID_CHARGES
Pose:  41 Cluster:  41 Fr_nu: 4135058 TotEn:   -12.18
@<TRIPOS>ATOM
      1 C1        -57.8541  -23.2044  -37.3427 C.2    1 LIG      -0.25100
      2 C2        -57.8468  -23.1972  -35.9350 C.2    1 LIG       0.13200
      3 C3        -57.3911  -21.9601  -37.6948 C.2    1 LIG      -0.03800
      4 N1        -57.4135  -22.0402  -35.4275 N.2    1 LIG      -0.57800
      5 N2        -57.1439  -21.3088  -36.5222 N.pl3  1 LIG      -0.05900
      6 H1        -58.1522  -23.9999  -38.0096 H      1 LIG       0.15700
      7 H2        -58.1398  -23.9866  -35.2577 H      1 LIG       0.15600
      8 H3        -57.2213  -21.4893  -38.6524 H      1 LIG       0.15900
      9 H4        -56.7941  -20.3673  -36.3956 H      1 LIG       0.32200
@<TRIPOS>BOND
      1       1       2 1
      2       1       3 2
      3       2       4 2
      4       3       5 1
      5       4       5 1
      6       1       6 1
      7       2       7 1
      8       3       8 1
      9       5       9 1
@<TRIPOS>ALT_TYPE
CGenFF_4.0_ALT_TYPE_SET
CGenFF_4.0 1 CG2R51 2 CG2R52 3 CG2R51 4 NG2R50 5 NG2R51 6 HGR51 7 HGR52 8 HGR52 9 HGP1
@<TRIPOS>MOLECULE
pyrazole
 9 9 0 0 0
****
USER_CHARGES
INVALID_CHARGES
Pose:  42 Cluster:  42 Fr_nu: 345494 TotEn:   -12.06
@<TRIPOS>ATOM
      1 C1        -46.6573   -9.8045  -37.9707 C.2    1 LIG      -0.25100
      2 C2        -45.7298  -10.7748  -37.5463 C.2    1 LIG       0.13200
      3 C3        -46.0712   -9.2271  -39.0704 C.2    1 LIG      -0.03800
      4 N1        -44.6376  -10.8147  -38.3140 N.2    1 LIG      -0.57800
      5 N2        -44.8750   -9.8622  -39.2320 N.pl3  1 LIG      -0.05900
      6 H1        -47.6168   -9.5580  -37.5406 H      1 LIG       0.15700
      7 H2        -45.8041  -11.4543  -36.7093 H      1 LIG       0.15600
      8 H3        -46.3892   -8.4377  -39.7362 H      1 LIG       0.15900
      9 H4        -44.1735   -9.6958  -39.9426 H      1 LIG       0.32200
@<TRIPOS>BOND
      1       1       2 1
      2       1       3 2
      3       2       4 2
      4       3       5 1
      5       4       5 1
      6       1       6 1
      7       2       7 1
      8       3       8 1
      9       5       9 1
@<TRIPOS>ALT_TYPE
CGenFF_4.0_ALT_TYPE_SET
CGenFF_4.0 1 CG2R51 2 CG2R52 3 CG2R51 4 NG2R50 5 NG2R51 6 HGR51 7 HGR52 8 HGR52 9 HGP1
@<TRIPOS>MOLECULE
pyrazole
 9 9 0 0 0
****
USER_CHARGES
INVALID_CHARGES
Pose:  43 Cluster:  43 Fr_nu: 116413 TotEn:   -12.02
@<TRIPOS>ATOM
      1 C1        -79.4287  -20.2488  -30.3283 C.2    1 LIG      -0.25100
      2 C2        -80.2316  -19.1800  -30.7698 C.2    1 LIG       0.13200
      3 C3        -78.9486  -20.8172  -31.4828 C.2    1 LIG      -0.03800
      4 N1        -80.2622  -19.0736  -32.1009 N.2    1 LIG      -0.57800
      5 N2        -79.4723  -20.0827  -32.5058 N.pl3  1 LIG      -0.05900
      6 H1        -79.2254  -20.5633  -29.3154 H      1 LIG       0.15700
      7 H2        -80.7963  -18.4746  -30.1771 H      1 LIG       0.15600
      8 H3        -78.2980  -21.6605  -31.6645 H      1 LIG       0.15900
      9 H4        -79.3350  -20.2147  -33.5000 H      1 LIG       0.32200
@<TRIPOS>BOND
      1       1       2 1
      2       1       3 2
      3       2       4 2
      4       3       5 1
      5       4       5 1
      6       1       6 1
      7       2       7 1
      8       3       8 1
      9       5       9 1
@<TRIPOS>ALT_TYPE
CGenFF_4.0_ALT_TYPE_SET
CGenFF_4.0 1 CG2R51 2 CG2R52 3 CG2R51 4 NG2R50 5 NG2R51 6 HGR51 7 HGR52 8 HGR52 9 HGP1
@<TRIPOS>MOLECULE
pyrazole
 9 9 0 0 0
****
USER_CHARGES
INVALID_CHARGES
Pose:  44 Cluster:  44 Fr_nu: 356518 TotEn:   -11.75
@<TRIPOS>ATOM
      1 C1        -50.8562  -10.3557  -43.6166 C.2    1 LIG      -0.25100
      2 C2        -49.9176  -10.9382  -44.4893 C.2    1 LIG       0.13200
      3 C3        -52.0699  -10.8278  -44.0530 C.2    1 LIG      -0.03800
      4 N1        -50.4862  -11.7207  -45.4103 N.2    1 LIG      -0.57800
      5 N2        -51.7952  -11.6334  -45.1188 N.pl3  1 LIG      -0.05900
      6 H1        -50.6786   -9.6877  -42.7867 H      1 LIG       0.15700
      7 H2        -48.8430  -10.8247  -44.4928 H      1 LIG       0.15600
      8 H3        -53.0816  -10.6650  -43.7103 H      1 LIG       0.15900
      9 H4        -52.4497  -12.1507  -45.6923 H      1 LIG       0.32200
@<TRIPOS>BOND
      1       1       2 1
      2       1       3 2
      3       2       4 2
      4       3       5 1
      5       4       5 1
      6       1       6 1
      7       2       7 1
      8       3       8 1
      9       5       9 1
@<TRIPOS>ALT_TYPE
CGenFF_4.0_ALT_TYPE_SET
CGenFF_4.0 1 CG2R51 2 CG2R52 3 CG2R51 4 NG2R50 5 NG2R51 6 HGR51 7 HGR52 8 HGR52 9 HGP1
@<TRIPOS>MOLECULE
pyrazole
 9 9 0 0 0
****
USER_CHARGES
INVALID_CHARGES
Pose:  45 Cluster:  45 Fr_nu: 505877 TotEn:   -11.72
@<TRIPOS>ATOM
      1 C1        -47.7568   -8.2038  -38.1915 C.2    1 LIG      -0.25100
      2 C2        -47.9697   -8.9075  -36.9910 C.2    1 LIG       0.13200
      3 C3        -46.6413   -8.7887  -38.7392 C.2    1 LIG      -0.03800
      4 N1        -47.0624   -9.8663  -36.7875 N.2    1 LIG      -0.57800
      5 N2        -46.2685   -9.7693  -37.8675 N.pl3  1 LIG      -0.05900
      6 H1        -48.3314   -7.3873  -38.6034 H      1 LIG       0.15700
      7 H2        -48.7479   -8.7613  -36.2556 H      1 LIG       0.15600
      8 H3        -46.0902   -8.5983  -39.6488 H      1 LIG       0.15900
      9 H4        -45.4852  -10.4058  -37.9454 H      1 LIG       0.32200
@<TRIPOS>BOND
      1       1       2 1
      2       1       3 2
      3       2       4 2
      4       3       5 1
      5       4       5 1
      6       1       6 1
      7       2       7 1
      8       3       8 1
      9       5       9 1
@<TRIPOS>ALT_TYPE
CGenFF_4.0_ALT_TYPE_SET
CGenFF_4.0 1 CG2R51 2 CG2R52 3 CG2R51 4 NG2R50 5 NG2R51 6 HGR51 7 HGR52 8 HGR52 9 HGP1
@<TRIPOS>MOLECULE
pyrazole
 9 9 0 0 0
****
USER_CHARGES
INVALID_CHARGES
Pose:  46 Cluster:  46 Fr_nu: 562839 TotEn:   -11.66
@<TRIPOS>ATOM
      1 C1        -71.3266    3.2526  -48.8234 C.2    1 LIG      -0.25100
      2 C2        -70.9661    3.4978  -47.4849 C.2    1 LIG       0.13200
      3 C3        -70.5900    2.1498  -49.1808 C.2    1 LIG      -0.03800
      4 N1        -70.0702    2.6213  -47.0232 N.2    1 LIG      -0.57800
      5 N2        -69.8617    1.8143  -48.0775 N.pl3  1 LIG      -0.05900
      6 H1        -72.0233    3.7978  -49.4428 H      1 LIG       0.15700
      7 H2        -71.3184    4.2791  -46.8266 H      1 LIG       0.15600
      8 H3        -70.5183    1.5877  -50.1008 H      1 LIG       0.15900
      9 H4        -69.2042    1.0515  -47.9747 H      1 LIG       0.32200
@<TRIPOS>BOND
      1       1       2 1
      2       1       3 2
      3       2       4 2
      4       3       5 1
      5       4       5 1
      6       1       6 1
      7       2       7 1
      8       3       8 1
      9       5       9 1
@<TRIPOS>ALT_TYPE
CGenFF_4.0_ALT_TYPE_SET
CGenFF_4.0 1 CG2R51 2 CG2R52 3 CG2R51 4 NG2R50 5 NG2R51 6 HGR51 7 HGR52 8 HGR52 9 HGP1
@<TRIPOS>MOLECULE
pyrazole
 9 9 0 0 0
****
USER_CHARGES
INVALID_CHARGES
Pose:  47 Cluster:  47 Fr_nu: 10767069 TotEn:   -11.48
@<TRIPOS>ATOM
      1 C1        -71.6812   -3.8713  -65.4401 C.2    1 LIG      -0.25100
      2 C2        -72.7793   -4.6079  -64.9571 C.2    1 LIG       0.13200
      3 C3        -70.9060   -3.6426  -64.3296 C.2    1 LIG      -0.03800
      4 N1        -72.7114   -4.8323  -63.6422 N.2    1 LIG      -0.57800
      5 N2        -71.5613   -4.2334  -63.2894 N.pl3  1 LIG      -0.05900
      6 H1        -71.4787   -3.5513  -66.4516 H      1 LIG       0.15700
      7 H2        -73.6265   -4.9901  -65.5084 H      1 LIG       0.15600
      8 H3        -69.9696   -3.1224  -64.1886 H      1 LIG       0.15900
      9 H4        -71.2832   -4.2647  -62.3166 H      1 LIG       0.32200
@<TRIPOS>BOND
      1       1       2 1
      2       1       3 2
      3       2       4 2
      4       3       5 1
      5       4       5 1
      6       1       6 1
      7       2       7 1
      8       3       8 1
      9       5       9 1
@<TRIPOS>ALT_TYPE
CGenFF_4.0_ALT_TYPE_SET
CGenFF_4.0 1 CG2R51 2 CG2R52 3 CG2R51 4 NG2R50 5 NG2R51 6 HGR51 7 HGR52 8 HGR52 9 HGP1
@<TRIPOS>MOLECULE
pyrazole
 9 9 0 0 0
****
USER_CHARGES
INVALID_CHARGES
Pose:  48 Cluster:  48 Fr_nu: 443576 TotEn:   -11.28
@<TRIPOS>ATOM
      1 C1        -70.5914    2.5867  -47.7723 C.2    1 LIG      -0.25100
      2 C2        -70.6862    3.8867  -47.2405 C.2    1 LIG       0.13200
      3 C3        -70.4452    2.7788  -49.1244 C.2    1 LIG      -0.03800
      4 N1        -70.6067    4.8345  -48.1781 N.2    1 LIG      -0.57800
      5 N2        -70.4603    4.1296  -49.3129 N.pl3  1 LIG      -0.05900
      6 H1        -70.6237    1.6422  -47.2495 H      1 LIG       0.15700
      7 H2        -70.8104    4.1829  -46.2086 H      1 LIG       0.15600
      8 H3        -70.3366    2.0915  -49.9510 H      1 LIG       0.15900
      9 H4        -70.3780    4.6367  -50.1851 H      1 LIG       0.32200
@<TRIPOS>BOND
      1       1       2 1
      2       1       3 2
      3       2       4 2
      4       3       5 1
      5       4       5 1
      6       1       6 1
      7       2       7 1
      8       3       8 1
      9       5       9 1
@<TRIPOS>ALT_TYPE
CGenFF_4.0_ALT_TYPE_SET
CGenFF_4.0 1 CG2R51 2 CG2R52 3 CG2R51 4 NG2R50 5 NG2R51 6 HGR51 7 HGR52 8 HGR52 9 HGP1
@<TRIPOS>MOLECULE
pyrazole
 9 9 0 0 0
****
USER_CHARGES
INVALID_CHARGES
Pose:  49 Cluster:  49 Fr_nu: 3772207 TotEn:   -11.27
@<TRIPOS>ATOM
      1 C1        -50.4350    5.4200  -34.5370 C.2    1 LIG      -0.25100
      2 C2        -51.7561    5.4920  -35.0178 C.2    1 LIG       0.13200
      3 C3        -50.3599    4.1944  -33.9217 C.2    1 LIG      -0.03800
      4 N1        -52.4689    4.3990  -34.7327 N.2    1 LIG      -0.57800
      5 N2        -51.5925    3.6285  -34.0662 N.pl3  1 LIG      -0.05900
      6 H1        -49.6467    6.1531  -34.6243 H      1 LIG       0.15700
      7 H2        -52.2294    6.2956  -35.5637 H      1 LIG       0.15600
      8 H3        -49.5592    3.6863  -33.4038 H      1 LIG       0.15900
      9 H4        -51.9044    2.7244  -33.7345 H      1 LIG       0.32200
@<TRIPOS>BOND
      1       1       2 1
      2       1       3 2
      3       2       4 2
      4       3       5 1
      5       4       5 1
      6       1       6 1
      7       2       7 1
      8       3       8 1
      9       5       9 1
@<TRIPOS>ALT_TYPE
CGenFF_4.0_ALT_TYPE_SET
CGenFF_4.0 1 CG2R51 2 CG2R52 3 CG2R51 4 NG2R50 5 NG2R51 6 HGR51 7 HGR52 8 HGR52 9 HGP1
@<TRIPOS>MOLECULE
pyrazole
 9 9 0 0 0
****
USER_CHARGES
INVALID_CHARGES
Pose:  50 Cluster:  50 Fr_nu: 11416425 TotEn:   -11.26
@<TRIPOS>ATOM
      1 C1        -46.1147   -8.3519  -28.2294 C.2    1 LIG      -0.25100
      2 C2        -46.1873   -7.3608  -29.2265 C.2    1 LIG       0.13200
      3 C3        -44.7730   -8.4710  -27.9608 C.2    1 LIG      -0.03800
      4 N1        -44.9874   -6.8840  -29.5681 N.2    1 LIG      -0.57800
      5 N2        -44.1479   -7.5784  -28.7812 N.pl3  1 LIG      -0.05900
      6 H1        -46.9213   -8.9028  -27.7687 H      1 LIG       0.15700
      7 H2        -47.0647   -6.9664  -29.7189 H      1 LIG       0.15600
      8 H3        -44.2190   -9.0979  -27.2770 H      1 LIG       0.15900
      9 H4        -43.1556   -7.3932  -28.8576 H      1 LIG       0.32200
@<TRIPOS>BOND
      1       1       2 1
      2       1       3 2
      3       2       4 2
      4       3       5 1
      5       4       5 1
      6       1       6 1
      7       2       7 1
      8       3       8 1
      9       5       9 1
@<TRIPOS>ALT_TYPE
CGenFF_4.0_ALT_TYPE_SET
CGenFF_4.0 1 CG2R51 2 CG2R52 3 CG2R51 4 NG2R50 5 NG2R51 6 HGR51 7 HGR52 8 HGR52 9 HGP1
@<TRIPOS>MOLECULE
pyrazole
 9 9 0 0 0
****
USER_CHARGES
INVALID_CHARGES
Pose:  51 Cluster:  51 Fr_nu: 1449046 TotEn:   -10.77
@<TRIPOS>ATOM
      1 C1        -71.4357    4.1640  -49.3858 C.2    1 LIG      -0.25100
      2 C2        -70.5992    4.3943  -48.2772 C.2    1 LIG       0.13200
      3 C3        -71.2167    2.8483  -49.7136 C.2    1 LIG      -0.03800
      4 N1        -69.9011    3.3117  -47.9242 N.2    1 LIG      -0.57800
      5 N2        -70.2984    2.3883  -48.8161 N.pl3  1 LIG      -0.05900
      6 H1        -72.1045    4.8542  -49.8784 H      1 LIG       0.15700
      7 H2        -70.4688    5.3061  -47.7120 H      1 LIG       0.15600
      8 H3        -71.6207    2.2130  -50.4886 H      1 LIG       0.15900
      9 H4        -69.8989    1.4602  -48.7555 H      1 LIG       0.32200
@<TRIPOS>BOND
      1       1       2 1
      2       1       3 2
      3       2       4 2
      4       3       5 1
      5       4       5 1
      6       1       6 1
      7       2       7 1
      8       3       8 1
      9       5       9 1
@<TRIPOS>ALT_TYPE
CGenFF_4.0_ALT_TYPE_SET
CGenFF_4.0 1 CG2R51 2 CG2R52 3 CG2R51 4 NG2R50 5 NG2R51 6 HGR51 7 HGR52 8 HGR52 9 HGP1
@<TRIPOS>MOLECULE
pyrazole
 9 9 0 0 0
****
USER_CHARGES
INVALID_CHARGES
Pose:  52 Cluster:  52 Fr_nu: 247077 TotEn:   -10.72
@<TRIPOS>ATOM
      1 C1        -48.8928   -9.0980  -26.2300 C.2    1 LIG      -0.25100
      2 C2        -49.4251  -10.4010  -26.2066 C.2    1 LIG       0.13200
      3 C3        -49.2313   -8.6110  -27.4688 C.2    1 LIG      -0.03800
      4 N1        -50.0540  -10.7215  -27.3404 N.2    1 LIG      -0.57800
      5 N2        -49.9193   -9.6128  -28.0880 N.pl3  1 LIG      -0.05900
      6 H1        -48.3415   -8.5828  -25.4573 H      1 LIG       0.15700
      7 H2        -49.3804  -11.1307  -25.4108 H      1 LIG       0.15600
      8 H3        -49.0467   -7.6641  -27.9555 H      1 LIG       0.15900
      9 H4        -50.3217   -9.6090  -29.0168 H      1 LIG       0.32200
@<TRIPOS>BOND
      1       1       2 1
      2       1       3 2
      3       2       4 2
      4       3       5 1
      5       4       5 1
      6       1       6 1
      7       2       7 1
      8       3       8 1
      9       5       9 1
@<TRIPOS>ALT_TYPE
CGenFF_4.0_ALT_TYPE_SET
CGenFF_4.0 1 CG2R51 2 CG2R52 3 CG2R51 4 NG2R50 5 NG2R51 6 HGR51 7 HGR52 8 HGR52 9 HGP1
@<TRIPOS>MOLECULE
pyrazole
 9 9 0 0 0
****
USER_CHARGES
INVALID_CHARGES
Pose:  53 Cluster:  53 Fr_nu: 2758970 TotEn:   -10.61
@<TRIPOS>ATOM
      1 C1        -57.8801   -3.9464  -17.9016 C.2    1 LIG      -0.25100
      2 C2        -56.5742   -4.3206  -17.5323 C.2    1 LIG       0.13200
      3 C3        -57.8062   -3.7343  -19.2566 C.2    1 LIG      -0.03800
      4 N1        -55.7324   -4.3460  -18.5689 N.2    1 LIG      -0.57800
      5 N2        -56.5110   -3.9850  -19.6031 N.pl3  1 LIG      -0.05900
      6 H1        -58.7534   -3.8450  -17.2743 H      1 LIG       0.15700
      7 H2        -56.2007   -4.5755  -16.5508 H      1 LIG       0.15600
      8 H3        -58.5413   -3.4321  -19.9885 H      1 LIG       0.15900
      9 H4        -56.0910   -3.9278  -20.5223 H      1 LIG       0.32200
@<TRIPOS>BOND
      1       1       2 1
      2       1       3 2
      3       2       4 2
      4       3       5 1
      5       4       5 1
      6       1       6 1
      7       2       7 1
      8       3       8 1
      9       5       9 1
@<TRIPOS>ALT_TYPE
CGenFF_4.0_ALT_TYPE_SET
CGenFF_4.0 1 CG2R51 2 CG2R52 3 CG2R51 4 NG2R50 5 NG2R51 6 HGR51 7 HGR52 8 HGR52 9 HGP1
@<TRIPOS>MOLECULE
pyrazole
 9 9 0 0 0
****
USER_CHARGES
INVALID_CHARGES
Pose:  54 Cluster:  54 Fr_nu: 387123 TotEn:   -10.61
@<TRIPOS>ATOM
      1 C1        -49.5151  -11.8362  -43.0410 C.2    1 LIG      -0.25100
      2 C2        -49.6148  -10.4598  -43.3192 C.2    1 LIG       0.13200
      3 C3        -50.7940  -12.3117  -43.1982 C.2    1 LIG      -0.03800
      4 N1        -50.8586  -10.0852  -43.6298 N.2    1 LIG      -0.57800
      5 N2        -51.5524  -11.2332  -43.5478 N.pl3  1 LIG      -0.05900
      6 H1        -48.6393  -12.4049  -42.7656 H      1 LIG       0.15700
      7 H2        -48.8329   -9.7139  -43.3081 H      1 LIG       0.15600
      8 H3        -51.2235  -13.2975  -43.0929 H      1 LIG       0.15900
      9 H4        -52.5455  -11.2082  -43.7425 H      1 LIG       0.32200
@<TRIPOS>BOND
      1       1       2 1
      2       1       3 2
      3       2       4 2
      4       3       5 1
      5       4       5 1
      6       1       6 1
      7       2       7 1
      8       3       8 1
      9       5       9 1
@<TRIPOS>ALT_TYPE
CGenFF_4.0_ALT_TYPE_SET
CGenFF_4.0 1 CG2R51 2 CG2R52 3 CG2R51 4 NG2R50 5 NG2R51 6 HGR51 7 HGR52 8 HGR52 9 HGP1
@<TRIPOS>MOLECULE
pyrazole
 9 9 0 0 0
****
USER_CHARGES
INVALID_CHARGES
Pose:  55 Cluster:  55 Fr_nu: 364766 TotEn:   -10.26
@<TRIPOS>ATOM
      1 C1        -47.3346   -9.0930  -37.0646 C.2    1 LIG      -0.25100
      2 C2        -46.1442   -9.8312  -37.2052 C.2    1 LIG       0.13200
      3 C3        -47.4202   -8.3561  -38.2204 C.2    1 LIG      -0.03800
      4 N1        -45.5186   -9.5858  -38.3595 N.2    1 LIG      -0.57800
      5 N2        -46.3189   -8.6852  -38.9548 N.pl3  1 LIG      -0.05900
      6 H1        -48.0336   -9.0948  -36.2413 H      1 LIG       0.15700
      7 H2        -45.7062  -10.5375  -36.5145 H      1 LIG       0.15600
      8 H3        -48.1478   -7.6416  -38.5775 H      1 LIG       0.15900
      9 H4        -46.0509   -8.3336  -39.8655 H      1 LIG       0.32200
@<TRIPOS>BOND
      1       1       2 1
      2       1       3 2
      3       2       4 2
      4       3       5 1
      5       4       5 1
      6       1       6 1
      7       2       7 1
      8       3       8 1
      9       5       9 1
@<TRIPOS>ALT_TYPE
CGenFF_4.0_ALT_TYPE_SET
CGenFF_4.0 1 CG2R51 2 CG2R52 3 CG2R51 4 NG2R50 5 NG2R51 6 HGR51 7 HGR52 8 HGR52 9 HGP1
@<TRIPOS>MOLECULE
pyrazole
 9 9 0 0 0
****
USER_CHARGES
INVALID_CHARGES
Pose:  56 Cluster:  56 Fr_nu: 2930090 TotEn:   -10.04
@<TRIPOS>ATOM
      1 C1        -57.5956    2.5095  -39.8766 C.2    1 LIG      -0.25100
      2 C2        -57.5619    1.6528  -40.9932 C.2    1 LIG       0.13200
      3 C3        -56.3035    2.9572  -39.7483 C.2    1 LIG      -0.03800
      4 N1        -56.3449    1.5604  -41.5357 N.2    1 LIG      -0.57800
      5 N2        -55.6018    2.3649  -40.7569 N.pl3  1 LIG      -0.05900
      6 H1        -58.4381    2.7674  -39.2521 H      1 LIG       0.15700
      7 H2        -58.3734    1.0915  -41.4339 H      1 LIG       0.15600
      8 H3        -55.8303    3.6270  -39.0448 H      1 LIG       0.15900
      9 H4        -54.6171    2.4628  -40.9703 H      1 LIG       0.32200
@<TRIPOS>BOND
      1       1       2 1
      2       1       3 2
      3       2       4 2
      4       3       5 1
      5       4       5 1
      6       1       6 1
      7       2       7 1
      8       3       8 1
      9       5       9 1
@<TRIPOS>ALT_TYPE
CGenFF_4.0_ALT_TYPE_SET
CGenFF_4.0 1 CG2R51 2 CG2R52 3 CG2R51 4 NG2R50 5 NG2R51 6 HGR51 7 HGR52 8 HGR52 9 HGP1
@<TRIPOS>MOLECULE
pyrazole
 9 9 0 0 0
****
USER_CHARGES
INVALID_CHARGES
Pose:  57 Cluster:  57 Fr_nu: 342790 TotEn:    -9.42
@<TRIPOS>ATOM
      1 C1        -47.3302   -9.2933  -37.4163 C.2    1 LIG      -0.25100
      2 C2        -48.2684   -8.6172  -36.6136 C.2    1 LIG       0.13200
      3 C3        -46.6322   -8.2919  -38.0460 C.2    1 LIG      -0.03800
      4 N1        -48.1773   -7.2891  -36.7214 N.2    1 LIG      -0.57800
      5 N2        -47.1735   -7.1224  -37.5992 N.pl3  1 LIG      -0.05900
      6 H1        -47.1797  -10.3574  -37.5235 H      1 LIG       0.15700
      7 H2        -49.0152   -9.0370  -35.9548 H      1 LIG       0.15600
      8 H3        -45.8191   -8.3059  -38.7574 H      1 LIG       0.15900
      9 H4        -46.9093   -6.1784  -37.8519 H      1 LIG       0.32200
@<TRIPOS>BOND
      1       1       2 1
      2       1       3 2
      3       2       4 2
      4       3       5 1
      5       4       5 1
      6       1       6 1
      7       2       7 1
      8       3       8 1
      9       5       9 1
@<TRIPOS>ALT_TYPE
CGenFF_4.0_ALT_TYPE_SET
CGenFF_4.0 1 CG2R51 2 CG2R52 3 CG2R51 4 NG2R50 5 NG2R51 6 HGR51 7 HGR52 8 HGR52 9 HGP1
@<TRIPOS>MOLECULE
pyrazole
 9 9 0 0 0
****
USER_CHARGES
INVALID_CHARGES
Pose:  58 Cluster:  58 Fr_nu: 1090690 TotEn:    -7.19
@<TRIPOS>ATOM
      1 C1        -73.5110  -23.3226  -42.1087 C.2    1 LIG      -0.25100
      2 C2        -73.4852  -22.9458  -43.4648 C.2    1 LIG       0.13200
      3 C3        -74.5492  -22.6014  -41.5716 C.2    1 LIG      -0.03800
      4 N1        -74.4320  -22.0546  -43.7705 N.2    1 LIG      -0.57800
      5 N2        -75.0625  -21.8654  -42.5989 N.pl3  1 LIG      -0.05900
      6 H1        -72.8679  -24.0197  -41.5922 H      1 LIG       0.15700
      7 H2        -72.8157  -23.2830  -44.2431 H      1 LIG       0.15600
      8 H3        -74.9582  -22.5452  -40.5732 H      1 LIG       0.15900
      9 H4        -75.8378  -21.2151  -42.5712 H      1 LIG       0.32200
@<TRIPOS>BOND
      1       1       2 1
      2       1       3 2
      3       2       4 2
      4       3       5 1
      5       4       5 1
      6       1       6 1
      7       2       7 1
      8       3       8 1
      9       5       9 1
@<TRIPOS>ALT_TYPE
CGenFF_4.0_ALT_TYPE_SET
CGenFF_4.0 1 CG2R51 2 CG2R52 3 CG2R51 4 NG2R50 5 NG2R51 6 HGR51 7 HGR52 8 HGR52 9 HGP1
@<TRIPOS>MOLECULE
pyrazole
 9 9 0 0 0
****
USER_CHARGES
INVALID_CHARGES
Pose:  59 Cluster:  59 Fr_nu: 10005737 TotEn:    -6.74
@<TRIPOS>ATOM
      1 C1        -73.6782   -0.3064  -61.1981 C.2    1 LIG      -0.25100
      2 C2        -73.5254   -1.4685  -61.9779 C.2    1 LIG       0.13200
      3 C3        -75.0150   -0.2771  -60.8840 C.2    1 LIG      -0.03800
      4 N1        -74.6733   -2.1296  -62.1485 N.2    1 LIG      -0.57800
      5 N2        -75.5603   -1.3806  -61.4715 N.pl3  1 LIG      -0.05900
      6 H1        -72.9253    0.4097  -60.9038 H      1 LIG       0.15700
      7 H2        -72.6255   -1.8609  -62.4294 H      1 LIG       0.15600
      8 H3        -75.6141    0.4152  -60.3103 H      1 LIG       0.15900
      9 H4        -76.5267   -1.6814  -61.4531 H      1 LIG       0.32200
@<TRIPOS>BOND
      1       1       2 1
      2       1       3 2
      3       2       4 2
      4       3       5 1
      5       4       5 1
      6       1       6 1
      7       2       7 1
      8       3       8 1
      9       5       9 1
@<TRIPOS>ALT_TYPE
CGenFF_4.0_ALT_TYPE_SET
CGenFF_4.0 1 CG2R51 2 CG2R52 3 CG2R51 4 NG2R50 5 NG2R51 6 HGR51 7 HGR52 8 HGR52 9 HGP1
@<TRIPOS>MOLECULE
pyrazole
 9 9 0 0 0
****
USER_CHARGES
INVALID_CHARGES
Pose:  60 Cluster:  60 Fr_nu: 9924699 TotEn:    -6.50
@<TRIPOS>ATOM
      1 C1        -77.8986  -12.2319  -56.0381 C.2    1 LIG      -0.25100
      2 C2        -77.7090  -11.1899  -56.9655 C.2    1 LIG       0.13200
      3 C3        -79.0526  -12.8523  -56.4501 C.2    1 LIG      -0.03800
      4 N1        -78.6657  -11.1476  -57.8965 N.2    1 LIG      -0.57800
      5 N2        -79.4677  -12.1710  -57.5564 N.pl3  1 LIG      -0.05900
      6 H1        -77.2848  -12.4973  -55.1900 H      1 LIG       0.15700
      7 H2        -76.9137  -10.4591  -57.0014 H      1 LIG       0.15600
      8 H3        -79.6046  -13.6967  -56.0631 H      1 LIG       0.15900
      9 H4        -80.2865  -12.3478  -58.1247 H      1 LIG       0.32200
@<TRIPOS>BOND
      1       1       2 1
      2       1       3 2
      3       2       4 2
      4       3       5 1
      5       4       5 1
      6       1       6 1
      7       2       7 1
      8       3       8 1
      9       5       9 1
@<TRIPOS>ALT_TYPE
CGenFF_4.0_ALT_TYPE_SET
CGenFF_4.0 1 CG2R51 2 CG2R52 3 CG2R51 4 NG2R50 5 NG2R51 6 HGR51 7 HGR52 8 HGR52 9 HGP1
@<TRIPOS>MOLECULE
pyrazole
 9 9 0 0 0
****
USER_CHARGES
INVALID_CHARGES
Pose:  61 Cluster:  61 Fr_nu: 11286038 TotEn:    -6.14
@<TRIPOS>ATOM
      1 C1        -84.7109  -22.9863  -33.5163 C.2    1 LIG      -0.25100
      2 C2        -85.6637  -22.0489  -33.9580 C.2    1 LIG       0.13200
      3 C3        -85.2838  -24.2070  -33.7769 C.2    1 LIG      -0.03800
      4 N1        -86.7587  -22.6247  -34.4613 N.2    1 LIG      -0.57800
      5 N2        -86.4976  -23.9371  -34.3375 N.pl3  1 LIG      -0.05900
      6 H1        -83.7437  -22.8036  -33.0718 H      1 LIG       0.15700
      7 H2        -85.6060  -20.9700  -33.9337 H      1 LIG       0.15600
      8 H3        -84.9458  -25.2205  -33.6155 H      1 LIG       0.15900
      9 H4        -87.1961  -24.5971  -34.6558 H      1 LIG       0.32200
@<TRIPOS>BOND
      1       1       2 1
      2       1       3 2
      3       2       4 2
      4       3       5 1
      5       4       5 1
      6       1       6 1
      7       2       7 1
      8       3       8 1
      9       5       9 1
@<TRIPOS>ALT_TYPE
CGenFF_4.0_ALT_TYPE_SET
CGenFF_4.0 1 CG2R51 2 CG2R52 3 CG2R51 4 NG2R50 5 NG2R51 6 HGR51 7 HGR52 8 HGR52 9 HGP1
@<TRIPOS>MOLECULE
4_lactone
 9 9 0 0 0
****
USER_CHARGES
INVALID_CHARGES
Pose:   1 Cluster:   1 Fr_nu: 6913320 TotEn:   -24.04
@<TRIPOS>ATOM
      1 C1        -50.6769    9.3639  -30.0335 C.2    1 LIG       0.04000
      2 C2        -50.4594    9.0582  -31.5263 C.3    1 LIG       0.11000
      3 C3        -51.9622    9.3081  -31.6106 C.3    1 LIG       0.08100
      4 O1        -50.0070    9.4252  -29.0276 O.2    1 LIG      -0.32000
      5 O2        -52.0128    9.5717  -30.1811 O.3    1 LIG      -0.27100
      6 H1        -49.8289    9.7839  -32.0423 H      1 LIG       0.09000
      7 H2        -50.1363    8.0358  -31.7290 H      1 LIG       0.09000
      8 H3        -52.2650   10.1827  -32.1929 H      1 LIG       0.09000
      9 H4        -52.5701    8.4403  -31.8809 H      1 LIG       0.09000
@<TRIPOS>BOND
      1       1       2 1
      2       1       4 2
      3       1       5 1
      4       2       3 1
      5       3       5 1
      6       2       6 1
      7       2       7 1
      8       3       8 1
      9       3       9 1
@<TRIPOS>ALT_TYPE
CGenFF_4.0_ALT_TYPE_SET
CGenFF_4.0 1 CG2O4 2 CG3C41 3 CG3C41 4 OG2D1 5 OG3C51 6 HGA2 7 HGA2 8 HGA2 9 HGA2
@<TRIPOS>MOLECULE
4_lactone
 9 9 0 0 0
****
USER_CHARGES
INVALID_CHARGES
Pose:   2 Cluster:   2 Fr_nu: 6689558 TotEn:   -23.47
@<TRIPOS>ATOM
      1 C1        -50.8037  -21.4224  -34.7114 C.2    1 LIG       0.04000
      2 C2        -51.5280  -21.5369  -36.0647 C.3    1 LIG       0.11000
      3 C3        -52.6399  -22.1427  -35.2134 C.3    1 LIG       0.08100
      4 O1        -49.7382  -21.0229  -34.2997 O.2    1 LIG      -0.32000
      5 O2        -51.8343  -21.9718  -34.0145 O.3    1 LIG      -0.27100
      6 H1        -51.7573  -20.5769  -36.5299 H      1 LIG       0.09000
      7 H2        -51.0476  -22.2160  -36.7709 H      1 LIG       0.09000
      8 H3        -53.5662  -21.5640  -35.1626 H      1 LIG       0.09000
      9 H4        -52.8583  -23.1971  -35.4037 H      1 LIG       0.09000
@<TRIPOS>BOND
      1       1       2 1
      2       1       4 2
      3       1       5 1
      4       2       3 1
      5       3       5 1
      6       2       6 1
      7       2       7 1
      8       3       8 1
      9       3       9 1
@<TRIPOS>ALT_TYPE
CGenFF_4.0_ALT_TYPE_SET
CGenFF_4.0 1 CG2O4 2 CG3C41 3 CG3C41 4 OG2D1 5 OG3C51 6 HGA2 7 HGA2 8 HGA2 9 HGA2
@<TRIPOS>MOLECULE
4_lactone
 9 9 0 0 0
****
USER_CHARGES
INVALID_CHARGES
Pose:   3 Cluster:   3 Fr_nu: 7761934 TotEn:   -22.43
@<TRIPOS>ATOM
      1 C1        -51.1029  -21.1498  -34.9729 C.2    1 LIG       0.04000
      2 C2        -52.3742  -21.7192  -35.6276 C.3    1 LIG       0.11000
      3 C3        -51.4294  -22.0035  -36.7914 C.3    1 LIG       0.08100
      4 O1        -50.7944  -20.6297  -33.9247 O.2    1 LIG      -0.32000
      5 O2        -50.3183  -21.4310  -36.0476 O.3    1 LIG      -0.27100
      6 H1        -52.7808  -22.5966  -35.1224 H      1 LIG       0.09000
      7 H2        -53.1494  -20.9748  -35.8167 H      1 LIG       0.09000
      8 H3        -51.2613  -23.0600  -37.0178 H      1 LIG       0.09000
      9 H4        -51.6295  -21.4436  -37.7090 H      1 LIG       0.09000
@<TRIPOS>BOND
      1       1       2 1
      2       1       4 2
      3       1       5 1
      4       2       3 1
      5       3       5 1
      6       2       6 1
      7       2       7 1
      8       3       8 1
      9       3       9 1
@<TRIPOS>ALT_TYPE
CGenFF_4.0_ALT_TYPE_SET
CGenFF_4.0 1 CG2O4 2 CG3C41 3 CG3C41 4 OG2D1 5 OG3C51 6 HGA2 7 HGA2 8 HGA2 9 HGA2
@<TRIPOS>MOLECULE
4_lactone
 9 9 0 0 0
****
USER_CHARGES
INVALID_CHARGES
Pose:   4 Cluster:   4 Fr_nu: 8027215 TotEn:   -21.44
@<TRIPOS>ATOM
      1 C1        -50.3599    8.9300  -30.1504 C.2    1 LIG       0.04000
      2 C2        -51.2317    9.0234  -31.4155 C.3    1 LIG       0.11000
      3 C3        -51.8188   10.2375  -30.7020 C.3    1 LIG       0.08100
      4 O1        -49.4830    8.2152  -29.7209 O.2    1 LIG      -0.32000
      5 O2        -50.9289   10.0215  -29.5720 O.3    1 LIG      -0.27100
      6 H1        -50.6718    9.2350  -32.3278 H      1 LIG       0.09000
      7 H2        -51.9099    8.1795  -31.5522 H      1 LIG       0.09000
      8 H3        -51.6351   11.2031  -31.1811 H      1 LIG       0.09000
      9 H4        -52.8687   10.1503  -30.4090 H      1 LIG       0.09000
@<TRIPOS>BOND
      1       1       2 1
      2       1       4 2
      3       1       5 1
      4       2       3 1
      5       3       5 1
      6       2       6 1
      7       2       7 1
      8       3       8 1
      9       3       9 1
@<TRIPOS>ALT_TYPE
CGenFF_4.0_ALT_TYPE_SET
CGenFF_4.0 1 CG2O4 2 CG3C41 3 CG3C41 4 OG2D1 5 OG3C51 6 HGA2 7 HGA2 8 HGA2 9 HGA2
@<TRIPOS>MOLECULE
4_lactone
 9 9 0 0 0
****
USER_CHARGES
INVALID_CHARGES
Pose:   5 Cluster:   5 Fr_nu:  23346 TotEn:   -20.67
@<TRIPOS>ATOM
      1 C1        -76.7682   -8.3101  -55.7204 C.2    1 LIG       0.04000
      2 C2        -75.3994   -8.0527  -56.3758 C.3    1 LIG       0.11000
      3 C3        -74.8682   -8.4814  -55.0113 C.3    1 LIG       0.08100
      4 O1        -77.9351   -8.2440  -56.0341 O.2    1 LIG      -0.32000
      5 O2        -76.2260   -8.6805  -54.5294 O.3    1 LIG      -0.27100
      6 H1        -75.1696   -8.7229  -57.2055 H      1 LIG       0.09000
      7 H2        -75.2245   -7.0102  -56.6469 H      1 LIG       0.09000
      8 H3        -74.2948   -9.4124  -54.9974 H      1 LIG       0.09000
      9 H4        -74.3496   -7.7051  -54.4419 H      1 LIG       0.09000
@<TRIPOS>BOND
      1       1       2 1
      2       1       4 2
      3       1       5 1
      4       2       3 1
      5       3       5 1
      6       2       6 1
      7       2       7 1
      8       3       8 1
      9       3       9 1
@<TRIPOS>ALT_TYPE
CGenFF_4.0_ALT_TYPE_SET
CGenFF_4.0 1 CG2O4 2 CG3C41 3 CG3C41 4 OG2D1 5 OG3C51 6 HGA2 7 HGA2 8 HGA2 9 HGA2
@<TRIPOS>MOLECULE
4_lactone
 9 9 0 0 0
****
USER_CHARGES
INVALID_CHARGES
Pose:   6 Cluster:   6 Fr_nu: 6689211 TotEn:   -20.45
@<TRIPOS>ATOM
      1 C1        -51.6752  -21.8084  -34.0244 C.2    1 LIG       0.04000
      2 C2        -52.8031  -22.3122  -34.9426 C.3    1 LIG       0.11000
      3 C3        -53.1018  -23.2368  -33.7662 C.3    1 LIG       0.08100
      4 O1        -50.7882  -20.9863  -34.0680 O.2    1 LIG      -0.32000
      5 O2        -51.9966  -22.6619  -33.0155 O.3    1 LIG      -0.27100
      6 H1        -53.5662  -21.5640  -35.1626 H      1 LIG       0.09000
      7 H2        -52.4516  -22.8008  -35.8528 H      1 LIG       0.09000
      8 H3        -54.0592  -23.0712  -33.2648 H      1 LIG       0.09000
      9 H4        -52.9485  -24.3031  -33.9537 H      1 LIG       0.09000
@<TRIPOS>BOND
      1       1       2 1
      2       1       4 2
      3       1       5 1
      4       2       3 1
      5       3       5 1
      6       2       6 1
      7       2       7 1
      8       3       8 1
      9       3       9 1
@<TRIPOS>ALT_TYPE
CGenFF_4.0_ALT_TYPE_SET
CGenFF_4.0 1 CG2O4 2 CG3C41 3 CG3C41 4 OG2D1 5 OG3C51 6 HGA2 7 HGA2 8 HGA2 9 HGA2
@<TRIPOS>MOLECULE
4_lactone
 9 9 0 0 0
****
USER_CHARGES
INVALID_CHARGES
Pose:   7 Cluster:   7 Fr_nu: 8004270 TotEn:   -20.32
@<TRIPOS>ATOM
      1 C1        -48.8824  -22.0425  -34.9189 C.2    1 LIG       0.04000
      2 C2        -50.0364  -22.8587  -35.5283 C.3    1 LIG       0.11000
      3 C3        -50.9031  -21.8905  -34.7286 C.3    1 LIG       0.08100
      4 O1        -47.6729  -22.0397  -34.9574 O.2    1 LIG      -0.32000
      5 O2        -49.7146  -21.2155  -34.2311 O.3    1 LIG      -0.27100
      6 H1        -50.1143  -22.7783  -36.6137 H      1 LIG       0.09000
      7 H2        -50.0651  -23.9002  -35.2039 H      1 LIG       0.09000
      8 H3        -51.5311  -21.2182  -35.3195 H      1 LIG       0.09000
      9 H4        -51.4816  -22.3371  -33.9153 H      1 LIG       0.09000
@<TRIPOS>BOND
      1       1       2 1
      2       1       4 2
      3       1       5 1
      4       2       3 1
      5       3       5 1
      6       2       6 1
      7       2       7 1
      8       3       8 1
      9       3       9 1
@<TRIPOS>ALT_TYPE
CGenFF_4.0_ALT_TYPE_SET
CGenFF_4.0 1 CG2O4 2 CG3C41 3 CG3C41 4 OG2D1 5 OG3C51 6 HGA2 7 HGA2 8 HGA2 9 HGA2
@<TRIPOS>MOLECULE
4_lactone
 9 9 0 0 0
****
USER_CHARGES
INVALID_CHARGES
Pose:   8 Cluster:   8 Fr_nu: 7113875 TotEn:   -19.86
@<TRIPOS>ATOM
      1 C1        -50.9939    8.8356  -30.4564 C.2    1 LIG       0.04000
      2 C2        -52.3574    9.2037  -31.0684 C.3    1 LIG       0.11000
      3 C3        -51.6747    8.8078  -32.3742 C.3    1 LIG       0.08100
      4 O1        -50.4845    8.8128  -29.3590 O.2    1 LIG      -0.32000
      5 O2        -50.4480    8.4999  -31.6560 O.3    1 LIG      -0.27100
      6 H1        -53.1778    8.5594  -30.7486 H      1 LIG       0.09000
      7 H2        -52.6192   10.2585  -30.9707 H      1 LIG       0.09000
      8 H3        -52.0825    7.9243  -32.8730 H      1 LIG       0.09000
      9 H4        -51.5266    9.6180  -33.0935 H      1 LIG       0.09000
@<TRIPOS>BOND
      1       1       2 1
      2       1       4 2
      3       1       5 1
      4       2       3 1
      5       3       5 1
      6       2       6 1
      7       2       7 1
      8       3       8 1
      9       3       9 1
@<TRIPOS>ALT_TYPE
CGenFF_4.0_ALT_TYPE_SET
CGenFF_4.0 1 CG2O4 2 CG3C41 3 CG3C41 4 OG2D1 5 OG3C51 6 HGA2 7 HGA2 8 HGA2 9 HGA2
@<TRIPOS>MOLECULE
4_lactone
 9 9 0 0 0
****
USER_CHARGES
INVALID_CHARGES
Pose:   9 Cluster:   9 Fr_nu:  42286 TotEn:   -19.26
@<TRIPOS>ATOM
      1 C1        -46.2616   -9.8047  -37.3847 C.2    1 LIG       0.04000
      2 C2        -46.5055   -8.8633  -38.5778 C.3    1 LIG       0.11000
      3 C3        -47.6993   -8.4093  -37.7430 C.3    1 LIG       0.08100
      4 O1        -45.4617  -10.6555  -37.0674 O.2    1 LIG      -0.32000
      5 O2        -47.3435   -9.3533  -36.6952 O.3    1 LIG      -0.27100
      6 H1        -45.7210   -8.1196  -38.7261 H      1 LIG       0.09000
      7 H2        -46.7462   -9.3781  -39.5093 H      1 LIG       0.09000
      8 H3        -47.6618   -7.3768  -37.3852 H      1 LIG       0.09000
      9 H4        -48.6826   -8.6311  -38.1666 H      1 LIG       0.09000
@<TRIPOS>BOND
      1       1       2 1
      2       1       4 2
      3       1       5 1
      4       2       3 1
      5       3       5 1
      6       2       6 1
      7       2       7 1
      8       3       8 1
      9       3       9 1
@<TRIPOS>ALT_TYPE
CGenFF_4.0_ALT_TYPE_SET
CGenFF_4.0 1 CG2O4 2 CG3C41 3 CG3C41 4 OG2D1 5 OG3C51 6 HGA2 7 HGA2 8 HGA2 9 HGA2
@<TRIPOS>MOLECULE
4_lactone
 9 9 0 0 0
****
USER_CHARGES
INVALID_CHARGES
Pose:  10 Cluster:  10 Fr_nu: 495228 TotEn:   -18.78
@<TRIPOS>ATOM
      1 C1        -76.9164  -15.5182  -42.9058 C.2    1 LIG       0.04000
      2 C2        -77.5750  -15.2781  -44.2761 C.3    1 LIG       0.11000
      3 C3        -76.3094  -14.4679  -44.5400 C.3    1 LIG       0.08100
      4 O1        -77.1751  -16.1089  -41.8818 O.2    1 LIG      -0.32000
      5 O2        -75.8151  -14.7797  -43.2081 O.3    1 LIG      -0.27100
      6 H1        -77.6936  -16.1807  -44.8777 H      1 LIG       0.09000
      7 H2        -78.5034  -14.7065  -44.2300 H      1 LIG       0.09000
      8 H3        -75.6488  -14.8610  -45.3175 H      1 LIG       0.09000
      9 H4        -76.4569  -13.3925  -44.6722 H      1 LIG       0.09000
@<TRIPOS>BOND
      1       1       2 1
      2       1       4 2
      3       1       5 1
      4       2       3 1
      5       3       5 1
      6       2       6 1
      7       2       7 1
      8       3       8 1
      9       3       9 1
@<TRIPOS>ALT_TYPE
CGenFF_4.0_ALT_TYPE_SET
CGenFF_4.0 1 CG2O4 2 CG3C41 3 CG3C41 4 OG2D1 5 OG3C51 6 HGA2 7 HGA2 8 HGA2 9 HGA2
@<TRIPOS>MOLECULE
4_lactone
 9 9 0 0 0
****
USER_CHARGES
INVALID_CHARGES
Pose:  11 Cluster:  11 Fr_nu: 8002832 TotEn:   -18.77
@<TRIPOS>ATOM
      1 C1        -50.6986    9.9740  -30.2506 C.2    1 LIG       0.04000
      2 C2        -51.9509   10.5306  -30.9515 C.3    1 LIG       0.11000
      3 C3        -50.9234   11.2291  -31.8370 C.3    1 LIG       0.08100
      4 O1        -50.4468    9.2400  -29.3221 O.2    1 LIG      -0.32000
      5 O2        -49.8388   10.6276  -31.0772 O.3    1 LIG      -0.27100
      6 H1        -52.5612    9.7712  -31.4426 H      1 LIG       0.09000
      7 H2        -52.5589   11.1843  -30.3239 H      1 LIG       0.09000
      8 H3        -50.9066   10.9124  -32.8834 H      1 LIG       0.09000
      9 H4        -50.9053   12.3202  -31.7681 H      1 LIG       0.09000
@<TRIPOS>BOND
      1       1       2 1
      2       1       4 2
      3       1       5 1
      4       2       3 1
      5       3       5 1
      6       2       6 1
      7       2       7 1
      8       3       8 1
      9       3       9 1
@<TRIPOS>ALT_TYPE
CGenFF_4.0_ALT_TYPE_SET
CGenFF_4.0 1 CG2O4 2 CG3C41 3 CG3C41 4 OG2D1 5 OG3C51 6 HGA2 7 HGA2 8 HGA2 9 HGA2
@<TRIPOS>MOLECULE
4_lactone
 9 9 0 0 0
****
USER_CHARGES
INVALID_CHARGES
Pose:  12 Cluster:  12 Fr_nu:   3127 TotEn:   -18.26
@<TRIPOS>ATOM
      1 C1        -46.7510   -9.7279  -37.5506 C.2    1 LIG       0.04000
      2 C2        -48.1196   -9.0898  -37.8490 C.3    1 LIG       0.11000
      3 C3        -47.3707   -7.7894  -37.5734 C.3    1 LIG       0.08100
      4 O1        -46.2744  -10.8393  -37.5065 O.2    1 LIG      -0.32000
      5 O2        -46.1467   -8.5321  -37.3170 O.3    1 LIG      -0.27100
      6 H1        -48.4625   -9.2306  -38.8752 H      1 LIG       0.09000
      7 H2        -48.8985   -9.3503  -37.1305 H      1 LIG       0.09000
      8 H3        -47.2619   -7.1153  -38.4274 H      1 LIG       0.09000
      9 H4        -47.6973   -7.2355  -36.6890 H      1 LIG       0.09000
@<TRIPOS>BOND
      1       1       2 1
      2       1       4 2
      3       1       5 1
      4       2       3 1
      5       3       5 1
      6       2       6 1
      7       2       7 1
      8       3       8 1
      9       3       9 1
@<TRIPOS>ALT_TYPE
CGenFF_4.0_ALT_TYPE_SET
CGenFF_4.0 1 CG2O4 2 CG3C41 3 CG3C41 4 OG2D1 5 OG3C51 6 HGA2 7 HGA2 8 HGA2 9 HGA2
@<TRIPOS>MOLECULE
4_lactone
 9 9 0 0 0
****
USER_CHARGES
INVALID_CHARGES
Pose:  13 Cluster:  13 Fr_nu: 6912925 TotEn:   -18.22
@<TRIPOS>ATOM
      1 C1        -51.7012    9.7544  -30.3158 C.2    1 LIG       0.04000
      2 C2        -52.8655    9.2017  -31.1573 C.3    1 LIG       0.11000
      3 C3        -52.9235   10.6315  -31.6866 C.3    1 LIG       0.08100
      4 O1        -50.9213    9.3395  -29.4888 O.2    1 LIG      -0.32000
      5 O2        -51.8103   11.0088  -30.8299 O.3    1 LIG      -0.27100
      6 H1        -52.5701    8.4403  -31.8809 H      1 LIG       0.09000
      7 H2        -53.7258    8.8782  -30.5690 H      1 LIG       0.09000
      8 H3        -52.6778   10.7551  -32.7449 H      1 LIG       0.09000
      9 H4        -53.8297   11.1903  -31.4373 H      1 LIG       0.09000
@<TRIPOS>BOND
      1       1       2 1
      2       1       4 2
      3       1       5 1
      4       2       3 1
      5       3       5 1
      6       2       6 1
      7       2       7 1
      8       3       8 1
      9       3       9 1
@<TRIPOS>ALT_TYPE
CGenFF_4.0_ALT_TYPE_SET
CGenFF_4.0 1 CG2O4 2 CG3C41 3 CG3C41 4 OG2D1 5 OG3C51 6 HGA2 7 HGA2 8 HGA2 9 HGA2
@<TRIPOS>MOLECULE
4_lactone
 9 9 0 0 0
****
USER_CHARGES
INVALID_CHARGES
Pose:  14 Cluster:  14 Fr_nu: 980232 TotEn:   -18.14
@<TRIPOS>ATOM
      1 C1        -41.5629  -13.5825  -36.5263 C.2    1 LIG       0.04000
      2 C2        -40.6897  -12.3226  -36.6663 C.3    1 LIG       0.11000
      3 C3        -41.6924  -11.9695  -37.7608 C.3    1 LIG       0.08100
      4 O1        -41.5839  -14.5836  -35.8468 O.2    1 LIG      -0.32000
      5 O2        -42.4181  -13.2057  -37.5144 O.3    1 LIG      -0.27100
      6 H1        -40.6988  -11.6745  -35.7886 H      1 LIG       0.09000
      7 H2        -39.6709  -12.5221  -37.0025 H      1 LIG       0.09000
      8 H3        -42.3146  -11.0913  -37.5677 H      1 LIG       0.09000
      9 H4        -41.2893  -11.9359  -38.7766 H      1 LIG       0.09000
@<TRIPOS>BOND
      1       1       2 1
      2       1       4 2
      3       1       5 1
      4       2       3 1
      5       3       5 1
      6       2       6 1
      7       2       7 1
      8       3       8 1
      9       3       9 1
@<TRIPOS>ALT_TYPE
CGenFF_4.0_ALT_TYPE_SET
CGenFF_4.0 1 CG2O4 2 CG3C41 3 CG3C41 4 OG2D1 5 OG3C51 6 HGA2 7 HGA2 8 HGA2 9 HGA2
@<TRIPOS>MOLECULE
4_lactone
 9 9 0 0 0
****
USER_CHARGES
INVALID_CHARGES
Pose:  15 Cluster:  15 Fr_nu: 7803664 TotEn:   -18.13
@<TRIPOS>ATOM
      1 C1        -50.3916  -21.6762  -35.0546 C.2    1 LIG       0.04000
      2 C2        -50.8451  -21.6450  -36.5252 C.3    1 LIG       0.11000
      3 C3        -50.5940  -23.1479  -36.4459 C.3    1 LIG       0.08100
      4 O1        -50.2346  -20.8862  -34.1515 O.2    1 LIG      -0.32000
      5 O2        -50.1875  -23.0208  -35.0551 O.3    1 LIG      -0.27100
      6 H1        -51.8849  -21.3452  -36.6645 H      1 LIG       0.09000
      7 H2        -50.1788  -21.0868  -37.1849 H      1 LIG       0.09000
      8 H3        -51.4785  -23.7820  -36.5511 H      1 LIG       0.09000
      9 H4        -49.7785  -23.5234  -37.0701 H      1 LIG       0.09000
@<TRIPOS>BOND
      1       1       2 1
      2       1       4 2
      3       1       5 1
      4       2       3 1
      5       3       5 1
      6       2       6 1
      7       2       7 1
      8       3       8 1
      9       3       9 1
@<TRIPOS>ALT_TYPE
CGenFF_4.0_ALT_TYPE_SET
CGenFF_4.0 1 CG2O4 2 CG3C41 3 CG3C41 4 OG2D1 5 OG3C51 6 HGA2 7 HGA2 8 HGA2 9 HGA2
@<TRIPOS>MOLECULE
4_lactone
 9 9 0 0 0
****
USER_CHARGES
INVALID_CHARGES
Pose:  16 Cluster:  16 Fr_nu: 7991475 TotEn:   -17.91
@<TRIPOS>ATOM
      1 C1        -47.2299  -21.9897  -35.5170 C.2    1 LIG       0.04000
      2 C2        -47.7678  -22.3238  -36.9200 C.3    1 LIG       0.11000
      3 C3        -49.0531  -22.6297  -36.1567 C.3    1 LIG       0.08100
      4 O1        -46.1911  -21.6106  -35.0258 O.2    1 LIG      -0.32000
      5 O2        -48.4070  -22.2811  -34.9011 O.3    1 LIG      -0.27100
      6 H1        -47.8106  -21.4685  -37.5960 H      1 LIG       0.09000
      7 H2        -47.2810  -23.1791  -37.3915 H      1 LIG       0.09000
      8 H3        -49.8993  -21.9714  -36.3711 H      1 LIG       0.09000
      9 H4        -49.3707  -23.6759  -36.1681 H      1 LIG       0.09000
@<TRIPOS>BOND
      1       1       2 1
      2       1       4 2
      3       1       5 1
      4       2       3 1
      5       3       5 1
      6       2       6 1
      7       2       7 1
      8       3       8 1
      9       3       9 1
@<TRIPOS>ALT_TYPE
CGenFF_4.0_ALT_TYPE_SET
CGenFF_4.0 1 CG2O4 2 CG3C41 3 CG3C41 4 OG2D1 5 OG3C51 6 HGA2 7 HGA2 8 HGA2 9 HGA2
@<TRIPOS>MOLECULE
4_lactone
 9 9 0 0 0
****
USER_CHARGES
INVALID_CHARGES
Pose:  17 Cluster:  17 Fr_nu: 7758917 TotEn:   -17.29
@<TRIPOS>ATOM
      1 C1        -40.5842  -18.5076  -34.1781 C.2    1 LIG       0.04000
      2 C2        -39.0846  -18.4825  -34.5241 C.3    1 LIG       0.11000
      3 C3        -39.1761  -17.0471  -34.0150 C.3    1 LIG       0.08100
      4 O1        -41.4997  -19.2972  -34.2305 O.2    1 LIG      -0.32000
      5 O2        -40.5938  -17.2202  -33.7399 O.3    1 LIG      -0.27100
      6 H1        -38.4771  -19.1606  -33.9227 H      1 LIG       0.09000
      7 H2        -38.8711  -18.5958  -35.5883 H      1 LIG       0.09000
      8 H3        -38.6120  -16.8309  -33.1036 H      1 LIG       0.09000
      9 H4        -39.0042  -16.2692  -34.7639 H      1 LIG       0.09000
@<TRIPOS>BOND
      1       1       2 1
      2       1       4 2
      3       1       5 1
      4       2       3 1
      5       3       5 1
      6       2       6 1
      7       2       7 1
      8       3       8 1
      9       3       9 1
@<TRIPOS>ALT_TYPE
CGenFF_4.0_ALT_TYPE_SET
CGenFF_4.0 1 CG2O4 2 CG3C41 3 CG3C41 4 OG2D1 5 OG3C51 6 HGA2 7 HGA2 8 HGA2 9 HGA2
@<TRIPOS>MOLECULE
4_lactone
 9 9 0 0 0
****
USER_CHARGES
INVALID_CHARGES
Pose:  18 Cluster:  18 Fr_nu: 2869655 TotEn:   -17.00
@<TRIPOS>ATOM
      1 C1        -56.8086    2.4153  -39.8337 C.2    1 LIG       0.04000
      2 C2        -57.9835    2.4995  -40.8246 C.3    1 LIG       0.11000
      3 C3        -58.7226    3.0737  -39.6196 C.3    1 LIG       0.08100
      4 O1        -55.6547    2.0511  -39.8455 O.2    1 LIG      -0.32000
      5 O2        -57.5280    2.9327  -38.8019 O.3    1 LIG      -0.27100
      6 H1        -57.8191    3.1905  -41.6528 H      1 LIG       0.09000
      7 H2        -58.3366    1.5300  -41.1800 H      1 LIG       0.09000
      8 H3        -59.0303    4.1193  -39.7069 H      1 LIG       0.09000
      9 H4        -59.5457    2.4641  -39.2368 H      1 LIG       0.09000
@<TRIPOS>BOND
      1       1       2 1
      2       1       4 2
      3       1       5 1
      4       2       3 1
      5       3       5 1
      6       2       6 1
      7       2       7 1
      8       3       8 1
      9       3       9 1
@<TRIPOS>ALT_TYPE
CGenFF_4.0_ALT_TYPE_SET
CGenFF_4.0 1 CG2O4 2 CG3C41 3 CG3C41 4 OG2D1 5 OG3C51 6 HGA2 7 HGA2 8 HGA2 9 HGA2
@<TRIPOS>MOLECULE
4_lactone
 9 9 0 0 0
****
USER_CHARGES
INVALID_CHARGES
Pose:  19 Cluster:  19 Fr_nu: 7882925 TotEn:   -16.85
@<TRIPOS>ATOM
      1 C1        -39.6583  -17.8733  -34.0868 C.2    1 LIG       0.04000
      2 C2        -38.2073  -17.7764  -34.5914 C.3    1 LIG       0.11000
      3 C3        -38.1688  -16.5430  -33.6940 C.3    1 LIG       0.08100
      4 O1        -40.6126  -18.6001  -34.2464 O.2    1 LIG      -0.32000
      5 O2        -39.5539  -16.7631  -33.3083 O.3    1 LIG      -0.27100
      6 H1        -37.5716  -18.6074  -34.2818 H      1 LIG       0.09000
      7 H2        -38.1201  -17.5868  -35.6624 H      1 LIG       0.09000
      8 H3        -37.4963  -16.6038  -32.8340 H      1 LIG       0.09000
      9 H4        -38.0426  -15.5876  -34.2107 H      1 LIG       0.09000
@<TRIPOS>BOND
      1       1       2 1
      2       1       4 2
      3       1       5 1
      4       2       3 1
      5       3       5 1
      6       2       6 1
      7       2       7 1
      8       3       8 1
      9       3       9 1
@<TRIPOS>ALT_TYPE
CGenFF_4.0_ALT_TYPE_SET
CGenFF_4.0 1 CG2O4 2 CG3C41 3 CG3C41 4 OG2D1 5 OG3C51 6 HGA2 7 HGA2 8 HGA2 9 HGA2
@<TRIPOS>MOLECULE
4_lactone
 9 9 0 0 0
****
USER_CHARGES
INVALID_CHARGES
Pose:  20 Cluster:  20 Fr_nu: 7761832 TotEn:   -16.59
@<TRIPOS>ATOM
      1 C1        -50.0115  -21.6619  -35.4309 C.2    1 LIG       0.04000
      2 C2        -49.8055  -22.3426  -36.7960 C.3    1 LIG       0.11000
      3 C3        -51.3116  -22.1348  -36.9237 C.3    1 LIG       0.08100
      4 O1        -49.3324  -21.3365  -34.4836 O.2    1 LIG      -0.32000
      5 O2        -51.3510  -21.5098  -35.6109 O.3    1 LIG      -0.27100
      6 H1        -49.1879  -21.7707  -37.4903 H      1 LIG       0.09000
      7 H2        -49.4735  -23.3800  -36.7307 H      1 LIG       0.09000
      8 H3        -51.6295  -21.4436  -37.7090 H      1 LIG       0.09000
      9 H4        -51.9129  -23.0476  -36.9522 H      1 LIG       0.09000
@<TRIPOS>BOND
      1       1       2 1
      2       1       4 2
      3       1       5 1
      4       2       3 1
      5       3       5 1
      6       2       6 1
      7       2       7 1
      8       3       8 1
      9       3       9 1
@<TRIPOS>ALT_TYPE
CGenFF_4.0_ALT_TYPE_SET
CGenFF_4.0 1 CG2O4 2 CG3C41 3 CG3C41 4 OG2D1 5 OG3C51 6 HGA2 7 HGA2 8 HGA2 9 HGA2
@<TRIPOS>MOLECULE
4_lactone
 9 9 0 0 0
****
USER_CHARGES
INVALID_CHARGES
Pose:  21 Cluster:  21 Fr_nu: 230784 TotEn:   -16.56
@<TRIPOS>ATOM
      1 C1        -45.5331  -11.5553  -39.0201 C.2    1 LIG       0.04000
      2 C2        -46.1936  -10.3454  -39.7050 C.3    1 LIG       0.11000
      3 C3        -46.2381   -9.7941  -38.2830 C.3    1 LIG       0.08100
      4 O1        -45.0847  -12.6311  -39.3459 O.2    1 LIG      -0.32000
      5 O2        -45.6060  -11.0033  -37.7793 O.3    1 LIG      -0.27100
      6 H1        -45.5399   -9.8144  -40.3986 H      1 LIG       0.09000
      7 H2        -47.1612  -10.5644  -40.1594 H      1 LIG       0.09000
      8 H3        -45.6218   -8.9100  -38.0983 H      1 LIG       0.09000
      9 H4        -47.2376   -9.6576  -37.8611 H      1 LIG       0.09000
@<TRIPOS>BOND
      1       1       2 1
      2       1       4 2
      3       1       5 1
      4       2       3 1
      5       3       5 1
      6       2       6 1
      7       2       7 1
      8       3       8 1
      9       3       9 1
@<TRIPOS>ALT_TYPE
CGenFF_4.0_ALT_TYPE_SET
CGenFF_4.0 1 CG2O4 2 CG3C41 3 CG3C41 4 OG2D1 5 OG3C51 6 HGA2 7 HGA2 8 HGA2 9 HGA2
@<TRIPOS>MOLECULE
4_lactone
 9 9 0 0 0
****
USER_CHARGES
INVALID_CHARGES
Pose:  22 Cluster:  22 Fr_nu: 1416247 TotEn:   -16.50
@<TRIPOS>ATOM
      1 C1        -76.2263   -8.7649  -54.4571 C.2    1 LIG       0.04000
      2 C2        -74.9569   -8.9860  -53.6151 C.3    1 LIG       0.11000
      3 C3        -75.9100   -9.7627  -52.7116 C.3    1 LIG       0.08100
      4 O1        -76.5293   -8.2035  -55.4854 O.2    1 LIG      -0.32000
      5 O2        -77.0189   -9.4703  -53.6063 O.3    1 LIG      -0.27100
      6 H1        -74.1888   -9.5788  -54.1143 H      1 LIG       0.09000
      7 H2        -74.5395   -8.0717  -53.1901 H      1 LIG       0.09000
      8 H3        -75.7233  -10.8376  -52.6388 H      1 LIG       0.09000
      9 H4        -76.0718   -9.3351  -51.7183 H      1 LIG       0.09000
@<TRIPOS>BOND
      1       1       2 1
      2       1       4 2
      3       1       5 1
      4       2       3 1
      5       3       5 1
      6       2       6 1
      7       2       7 1
      8       3       8 1
      9       3       9 1
@<TRIPOS>ALT_TYPE
CGenFF_4.0_ALT_TYPE_SET
CGenFF_4.0 1 CG2O4 2 CG3C41 3 CG3C41 4 OG2D1 5 OG3C51 6 HGA2 7 HGA2 8 HGA2 9 HGA2
@<TRIPOS>MOLECULE
4_lactone
 9 9 0 0 0
****
USER_CHARGES
INVALID_CHARGES
Pose:  23 Cluster:  23 Fr_nu: 8005048 TotEn:   -16.43
@<TRIPOS>ATOM
      1 C1        -49.8451  -22.1292  -34.6579 C.2    1 LIG       0.04000
      2 C2        -50.3525  -23.5784  -34.5507 C.3    1 LIG       0.11000
      3 C3        -51.7209  -22.9049  -34.5091 C.3    1 LIG       0.08100
      4 O1        -48.7812  -21.5598  -34.7487 O.2    1 LIG      -0.32000
      5 O2        -51.0955  -21.5960  -34.6143 O.3    1 LIG      -0.27100
      6 H1        -50.1510  -24.1874  -35.4333 H      1 LIG       0.09000
      7 H2        -50.0477  -24.0905  -33.6366 H      1 LIG       0.09000
      8 H3        -52.3752  -23.1087  -35.3611 H      1 LIG       0.09000
      9 H4        -52.2714  -23.0129  -33.5705 H      1 LIG       0.09000
@<TRIPOS>BOND
      1       1       2 1
      2       1       4 2
      3       1       5 1
      4       2       3 1
      5       3       5 1
      6       2       6 1
      7       2       7 1
      8       3       8 1
      9       3       9 1
@<TRIPOS>ALT_TYPE
CGenFF_4.0_ALT_TYPE_SET
CGenFF_4.0 1 CG2O4 2 CG3C41 3 CG3C41 4 OG2D1 5 OG3C51 6 HGA2 7 HGA2 8 HGA2 9 HGA2
@<TRIPOS>MOLECULE
4_lactone
 9 9 0 0 0
****
USER_CHARGES
INVALID_CHARGES
Pose:  24 Cluster:  24 Fr_nu: 463725 TotEn:   -16.27
@<TRIPOS>ATOM
      1 C1        -76.6829  -14.1670  -44.7933 C.2    1 LIG       0.04000
      2 C2        -77.2251  -12.9607  -45.5807 C.3    1 LIG       0.11000
      3 C3        -78.4072  -13.8902  -45.8386 C.3    1 LIG       0.08100
      4 O1        -75.6967  -14.4422  -44.1483 O.2    1 LIG      -0.32000
      5 O2        -77.7676  -14.9417  -45.0634 O.3    1 LIG      -0.27100
      6 H1        -77.4366  -12.0852  -44.9648 H      1 LIG       0.09000
      7 H2        -76.6297  -12.6963  -46.4561 H      1 LIG       0.09000
      8 H3        -79.3575  -13.5826  -45.3937 H      1 LIG       0.09000
      9 H4        -78.5526  -14.1906  -46.8799 H      1 LIG       0.09000
@<TRIPOS>BOND
      1       1       2 1
      2       1       4 2
      3       1       5 1
      4       2       3 1
      5       3       5 1
      6       2       6 1
      7       2       7 1
      8       3       8 1
      9       3       9 1
@<TRIPOS>ALT_TYPE
CGenFF_4.0_ALT_TYPE_SET
CGenFF_4.0 1 CG2O4 2 CG3C41 3 CG3C41 4 OG2D1 5 OG3C51 6 HGA2 7 HGA2 8 HGA2 9 HGA2
@<TRIPOS>MOLECULE
4_lactone
 9 9 0 0 0
****
USER_CHARGES
INVALID_CHARGES
Pose:  25 Cluster:  25 Fr_nu:    480 TotEn:   -16.08
@<TRIPOS>ATOM
      1 C1        -73.5219  -22.9713  -39.1795 C.2    1 LIG       0.04000
      2 C2        -73.4353  -23.9523  -40.3624 C.3    1 LIG       0.11000
      3 C3        -73.9150  -22.7458  -41.1637 C.3    1 LIG       0.08100
      4 O1        -73.3197  -22.9907  -37.9866 O.2    1 LIG      -0.32000
      5 O2        -73.9487  -21.9383  -39.9544 O.3    1 LIG      -0.27100
      6 H1        -72.4234  -24.2956  -40.5833 H      1 LIG       0.09000
      7 H2        -74.1337  -24.7884  -40.2997 H      1 LIG       0.09000
      8 H3        -73.2043  -22.3491  -41.8938 H      1 LIG       0.09000
      9 H4        -74.9083  -22.8412  -41.6108 H      1 LIG       0.09000
@<TRIPOS>BOND
      1       1       2 1
      2       1       4 2
      3       1       5 1
      4       2       3 1
      5       3       5 1
      6       2       6 1
      7       2       7 1
      8       3       8 1
      9       3       9 1
@<TRIPOS>ALT_TYPE
CGenFF_4.0_ALT_TYPE_SET
CGenFF_4.0 1 CG2O4 2 CG3C41 3 CG3C41 4 OG2D1 5 OG3C51 6 HGA2 7 HGA2 8 HGA2 9 HGA2
@<TRIPOS>MOLECULE
4_lactone
 9 9 0 0 0
****
USER_CHARGES
INVALID_CHARGES
Pose:  26 Cluster:  26 Fr_nu: 1011178 TotEn:   -15.86
@<TRIPOS>ATOM
      1 C1        -41.3404  -13.8091  -37.1201 C.2    1 LIG       0.04000
      2 C2        -40.5289  -12.5778  -37.5610 C.3    1 LIG       0.11000
      3 C3        -41.4874  -11.8386  -36.6322 C.3    1 LIG       0.08100
      4 O1        -41.3463  -14.9995  -37.3375 O.2    1 LIG      -0.32000
      5 O2        -42.1606  -13.0871  -36.3102 O.3    1 LIG      -0.27100
      6 H1        -39.4844  -12.5965  -37.2462 H      1 LIG       0.09000
      7 H2        -40.6199  -12.3413  -38.6225 H      1 LIG       0.09000
      8 H3        -41.0337  -11.3852  -35.7467 H      1 LIG       0.09000
      9 H4        -42.1644  -11.1312  -37.1190 H      1 LIG       0.09000
@<TRIPOS>BOND
      1       1       2 1
      2       1       4 2
      3       1       5 1
      4       2       3 1
      5       3       5 1
      6       2       6 1
      7       2       7 1
      8       3       8 1
      9       3       9 1
@<TRIPOS>ALT_TYPE
CGenFF_4.0_ALT_TYPE_SET
CGenFF_4.0 1 CG2O4 2 CG3C41 3 CG3C41 4 OG2D1 5 OG3C51 6 HGA2 7 HGA2 8 HGA2 9 HGA2
@<TRIPOS>MOLECULE
4_lactone
 9 9 0 0 0
****
USER_CHARGES
INVALID_CHARGES
Pose:  27 Cluster:  27 Fr_nu: 2579729 TotEn:   -15.84
@<TRIPOS>ATOM
      1 C1        -45.5167  -10.4168  -38.1760 C.2    1 LIG       0.04000
      2 C2        -46.3299   -9.7163  -39.2792 C.3    1 LIG       0.11000
      3 C3        -46.9198   -8.9443  -38.1029 C.3    1 LIG       0.08100
      4 O1        -44.6761  -11.2840  -38.1002 O.2    1 LIG      -0.32000
      5 O2        -46.0854   -9.6921  -37.1754 O.3    1 LIG      -0.27100
      6 H1        -45.7259   -9.1313  -39.9746 H      1 LIG       0.09000
      7 H2        -47.0206  -10.3743  -39.8092 H      1 LIG       0.09000
      8 H3        -46.6932   -7.8749  -38.0767 H      1 LIG       0.09000
      9 H4        -47.9832   -9.1140  -37.9130 H      1 LIG       0.09000
@<TRIPOS>BOND
      1       1       2 1
      2       1       4 2
      3       1       5 1
      4       2       3 1
      5       3       5 1
      6       2       6 1
      7       2       7 1
      8       3       8 1
      9       3       9 1
@<TRIPOS>ALT_TYPE
CGenFF_4.0_ALT_TYPE_SET
CGenFF_4.0 1 CG2O4 2 CG3C41 3 CG3C41 4 OG2D1 5 OG3C51 6 HGA2 7 HGA2 8 HGA2 9 HGA2
@<TRIPOS>MOLECULE
4_lactone
 9 9 0 0 0
****
USER_CHARGES
INVALID_CHARGES
Pose:  28 Cluster:  28 Fr_nu: 1137665 TotEn:   -15.33
@<TRIPOS>ATOM
      1 C1        -51.1044  -12.0417  -43.8668 C.2    1 LIG       0.04000
      2 C2        -52.2773  -11.1521  -44.3164 C.3    1 LIG       0.11000
      3 C3        -52.3186  -12.1159  -45.4985 C.3    1 LIG       0.08100
      4 O1        -50.3272  -12.0942  -42.9407 O.2    1 LIG      -0.32000
      5 O2        -51.1975  -12.8613  -44.9481 O.3    1 LIG      -0.27100
      6 H1        -53.1406  -11.1827  -43.6500 H      1 LIG       0.09000
      7 H2        -51.9927  -10.1251  -44.5513 H      1 LIG       0.09000
      8 H3        -53.2166  -12.7352  -45.5735 H      1 LIG       0.09000
      9 H4        -52.0729  -11.6804  -46.4709 H      1 LIG       0.09000
@<TRIPOS>BOND
      1       1       2 1
      2       1       4 2
      3       1       5 1
      4       2       3 1
      5       3       5 1
      6       2       6 1
      7       2       7 1
      8       3       8 1
      9       3       9 1
@<TRIPOS>ALT_TYPE
CGenFF_4.0_ALT_TYPE_SET
CGenFF_4.0 1 CG2O4 2 CG3C41 3 CG3C41 4 OG2D1 5 OG3C51 6 HGA2 7 HGA2 8 HGA2 9 HGA2
@<TRIPOS>MOLECULE
4_lactone
 9 9 0 0 0
****
USER_CHARGES
INVALID_CHARGES
Pose:  29 Cluster:  29 Fr_nu: 1221875 TotEn:   -15.24
@<TRIPOS>ATOM
      1 C1        -72.7131  -23.4616  -38.1554 C.2    1 LIG       0.04000
      2 C2        -72.7425  -23.5470  -39.6920 C.3    1 LIG       0.11000
      3 C3        -71.2770  -23.9341  -39.5181 C.3    1 LIG       0.08100
      4 O1        -73.4838  -23.1974  -37.2607 O.2    1 LIG      -0.32000
      5 O2        -71.4013  -23.8113  -38.0741 O.3    1 LIG      -0.27100
      6 H1        -73.3958  -24.3289  -40.0823 H      1 LIG       0.09000
      7 H2        -72.9255  -22.5922  -40.1876 H      1 LIG       0.09000
      8 H3        -71.0180  -24.9540  -39.8152 H      1 LIG       0.09000
      9 H4        -70.5504  -23.2230  -39.9206 H      1 LIG       0.09000
@<TRIPOS>BOND
      1       1       2 1
      2       1       4 2
      3       1       5 1
      4       2       3 1
      5       3       5 1
      6       2       6 1
      7       2       7 1
      8       3       8 1
      9       3       9 1
@<TRIPOS>ALT_TYPE
CGenFF_4.0_ALT_TYPE_SET
CGenFF_4.0 1 CG2O4 2 CG3C41 3 CG3C41 4 OG2D1 5 OG3C51 6 HGA2 7 HGA2 8 HGA2 9 HGA2
@<TRIPOS>MOLECULE
4_lactone
 9 9 0 0 0
****
USER_CHARGES
INVALID_CHARGES
Pose:  30 Cluster:  30 Fr_nu: 1291706 TotEn:   -15.19
@<TRIPOS>ATOM
      1 C1        -39.4064  -16.4789  -34.1878 C.2    1 LIG       0.04000
      2 C2        -38.2005  -16.1137  -35.0719 C.3    1 LIG       0.11000
      3 C3        -37.4017  -16.6913  -33.9073 C.3    1 LIG       0.08100
      4 O1        -40.6126  -16.4019  -34.2464 O.2    1 LIG      -0.32000
      5 O2        -38.6324  -16.9776  -33.1868 O.3    1 LIG      -0.27100
      6 H1        -38.1476  -16.6739  -36.0067 H      1 LIG       0.09000
      7 H2        -38.0822  -15.0425  -35.2434 H      1 LIG       0.09000
      8 H3        -36.8401  -17.6040  -34.1247 H      1 LIG       0.09000
      9 H4        -36.7754  -15.9777  -33.3651 H      1 LIG       0.09000
@<TRIPOS>BOND
      1       1       2 1
      2       1       4 2
      3       1       5 1
      4       2       3 1
      5       3       5 1
      6       2       6 1
      7       2       7 1
      8       3       8 1
      9       3       9 1
@<TRIPOS>ALT_TYPE
CGenFF_4.0_ALT_TYPE_SET
CGenFF_4.0 1 CG2O4 2 CG3C41 3 CG3C41 4 OG2D1 5 OG3C51 6 HGA2 7 HGA2 8 HGA2 9 HGA2
@<TRIPOS>MOLECULE
4_lactone
 9 9 0 0 0
****
USER_CHARGES
INVALID_CHARGES
Pose:  31 Cluster:  31 Fr_nu: 2671458 TotEn:   -15.12
@<TRIPOS>ATOM
      1 C1        -56.9637   -4.1046  -18.0803 C.2    1 LIG       0.04000
      2 C2        -58.4520   -3.7184  -18.0081 C.3    1 LIG       0.11000
      3 C3        -58.3932   -3.9276  -19.5183 C.3    1 LIG       0.08100
      4 O1        -56.0379   -4.2396  -17.3129 O.2    1 LIG      -0.32000
      5 O2        -56.9828   -4.2721  -19.4299 O.3    1 LIG      -0.27100
      6 H1        -59.0700   -4.4278  -17.4554 H      1 LIG       0.09000
      7 H2        -58.6307   -2.6939  -17.6776 H      1 LIG       0.09000
      8 H3        -58.9880   -4.7597  -19.9048 H      1 LIG       0.09000
      9 H4        -58.5506   -3.0316  -20.1250 H      1 LIG       0.09000
@<TRIPOS>BOND
      1       1       2 1
      2       1       4 2
      3       1       5 1
      4       2       3 1
      5       3       5 1
      6       2       6 1
      7       2       7 1
      8       3       8 1
      9       3       9 1
@<TRIPOS>ALT_TYPE
CGenFF_4.0_ALT_TYPE_SET
CGenFF_4.0 1 CG2O4 2 CG3C41 3 CG3C41 4 OG2D1 5 OG3C51 6 HGA2 7 HGA2 8 HGA2 9 HGA2
@<TRIPOS>MOLECULE
4_lactone
 9 9 0 0 0
****
USER_CHARGES
INVALID_CHARGES
Pose:  32 Cluster:  32 Fr_nu: 234336 TotEn:   -15.10
@<TRIPOS>ATOM
      1 C1        -57.5566    1.7485  -40.5807 C.2    1 LIG       0.04000
      2 C2        -58.5836    2.6878  -39.9233 C.3    1 LIG       0.11000
      3 C3        -57.4812    2.8709  -38.8846 C.3    1 LIG       0.08100
      4 O1        -57.4904    1.0450  -41.5631 O.2    1 LIG      -0.32000
      5 O2        -56.6192    1.9571  -39.6177 O.3    1 LIG      -0.27100
      6 H1        -58.8252    3.5700  -40.5182 H      1 LIG       0.09000
      7 H2        -59.4867    2.1851  -39.5732 H      1 LIG       0.09000
      8 H3        -57.0483    3.8732  -38.8251 H      1 LIG       0.09000
      9 H4        -57.7085    2.4932  -37.8840 H      1 LIG       0.09000
@<TRIPOS>BOND
      1       1       2 1
      2       1       4 2
      3       1       5 1
      4       2       3 1
      5       3       5 1
      6       2       6 1
      7       2       7 1
      8       3       8 1
      9       3       9 1
@<TRIPOS>ALT_TYPE
CGenFF_4.0_ALT_TYPE_SET
CGenFF_4.0 1 CG2O4 2 CG3C41 3 CG3C41 4 OG2D1 5 OG3C51 6 HGA2 7 HGA2 8 HGA2 9 HGA2
@<TRIPOS>MOLECULE
4_lactone
 9 9 0 0 0
****
USER_CHARGES
INVALID_CHARGES
Pose:  33 Cluster:  33 Fr_nu: 7742876 TotEn:   -14.72
@<TRIPOS>ATOM
      1 C1        -43.3006    2.5506  -44.2882 C.2    1 LIG       0.04000
      2 C2        -43.7879    4.0103  -44.3218 C.3    1 LIG       0.11000
      3 C3        -42.5121    4.2276  -45.1298 C.3    1 LIG       0.08100
      4 O1        -43.6744    1.4946  -43.8305 O.2    1 LIG      -0.32000
      5 O2        -42.1807    2.8163  -45.0127 O.3    1 LIG      -0.27100
      6 H1        -44.7231    4.1554  -44.8648 H      1 LIG       0.09000
      7 H2        -43.8177    4.4924  -43.3433 H      1 LIG       0.09000
      8 H3        -42.6565    4.5227  -46.1728 H      1 LIG       0.09000
      9 H4        -41.7554    4.8587  -44.6558 H      1 LIG       0.09000
@<TRIPOS>BOND
      1       1       2 1
      2       1       4 2
      3       1       5 1
      4       2       3 1
      5       3       5 1
      6       2       6 1
      7       2       7 1
      8       3       8 1
      9       3       9 1
@<TRIPOS>ALT_TYPE
CGenFF_4.0_ALT_TYPE_SET
CGenFF_4.0 1 CG2O4 2 CG3C41 3 CG3C41 4 OG2D1 5 OG3C51 6 HGA2 7 HGA2 8 HGA2 9 HGA2
@<TRIPOS>MOLECULE
4_lactone
 9 9 0 0 0
****
USER_CHARGES
INVALID_CHARGES
Pose:  34 Cluster:  34 Fr_nu:  86907 TotEn:   -14.52
@<TRIPOS>ATOM
      1 C1        -51.0501  -10.5009  -44.5453 C.2    1 LIG       0.04000
      2 C2        -52.3666  -11.2420  -44.8401 C.3    1 LIG       0.11000
      3 C3        -51.4576  -12.1593  -45.6526 C.3    1 LIG       0.08100
      4 O1        -50.6933   -9.5294  -43.9183 O.2    1 LIG      -0.32000
      5 O2        -50.2997  -11.3578  -45.2884 O.3    1 LIG      -0.27100
      6 H1        -52.8307  -11.6924  -43.9614 H      1 LIG       0.09000
      7 H2        -53.0873  -10.6580  -45.4148 H      1 LIG       0.09000
      8 H3        -51.3694  -13.1853  -45.2851 H      1 LIG       0.09000
      9 H4        -51.6261  -12.1539  -46.7330 H      1 LIG       0.09000
@<TRIPOS>BOND
      1       1       2 1
      2       1       4 2
      3       1       5 1
      4       2       3 1
      5       3       5 1
      6       2       6 1
      7       2       7 1
      8       3       8 1
      9       3       9 1
@<TRIPOS>ALT_TYPE
CGenFF_4.0_ALT_TYPE_SET
CGenFF_4.0 1 CG2O4 2 CG3C41 3 CG3C41 4 OG2D1 5 OG3C51 6 HGA2 7 HGA2 8 HGA2 9 HGA2
@<TRIPOS>MOLECULE
4_lactone
 9 9 0 0 0
****
USER_CHARGES
INVALID_CHARGES
Pose:  35 Cluster:  35 Fr_nu: 158462 TotEn:   -14.52
@<TRIPOS>ATOM
      1 C1        -40.9156  -13.9178  -36.1994 C.2    1 LIG       0.04000
      2 C2        -41.7879  -12.6552  -36.3174 C.3    1 LIG       0.11000
      3 C3        -41.1532  -12.5657  -37.7020 C.3    1 LIG       0.08100
      4 O1        -40.6960  -14.7779  -35.3770 O.2    1 LIG      -0.32000
      5 O2        -40.3883  -13.7759  -37.4450 O.3    1 LIG      -0.27100
      6 H1        -42.8610  -12.8518  -36.3000 H      1 LIG       0.09000
      7 H2        -41.5181  -11.8607  -35.6195 H      1 LIG       0.09000
      8 H3        -41.8371  -12.6925  -38.5456 H      1 LIG       0.09000
      9 H4        -40.4996  -11.7047  -37.8664 H      1 LIG       0.09000
@<TRIPOS>BOND
      1       1       2 1
      2       1       4 2
      3       1       5 1
      4       2       3 1
      5       3       5 1
      6       2       6 1
      7       2       7 1
      8       3       8 1
      9       3       9 1
@<TRIPOS>ALT_TYPE
CGenFF_4.0_ALT_TYPE_SET
CGenFF_4.0 1 CG2O4 2 CG3C41 3 CG3C41 4 OG2D1 5 OG3C51 6 HGA2 7 HGA2 8 HGA2 9 HGA2
@<TRIPOS>MOLECULE
4_lactone
 9 9 0 0 0
****
USER_CHARGES
INVALID_CHARGES
Pose:  36 Cluster:  36 Fr_nu: 7801370 TotEn:   -14.41
@<TRIPOS>ATOM
      1 C1        -56.1032   -3.4084  -16.8269 C.2    1 LIG       0.04000
      2 C2        -57.5266   -3.2390  -17.3875 C.3    1 LIG       0.11000
      3 C3        -56.9740   -4.0644  -18.5456 C.3    1 LIG       0.08100
      4 O1        -55.4852   -3.0721  -15.8424 O.2    1 LIG      -0.32000
      5 O2        -55.6767   -4.1387  -17.8921 O.3    1 LIG      -0.27100
      6 H1        -58.3014   -3.7213  -16.7895 H      1 LIG       0.09000
      7 H2        -57.7921   -2.2074  -17.6244 H      1 LIG       0.09000
      8 H3        -57.4175   -5.0554  -18.6750 H      1 LIG       0.09000
      9 H4        -56.9107   -3.5460  -19.5063 H      1 LIG       0.09000
@<TRIPOS>BOND
      1       1       2 1
      2       1       4 2
      3       1       5 1
      4       2       3 1
      5       3       5 1
      6       2       6 1
      7       2       7 1
      8       3       8 1
      9       3       9 1
@<TRIPOS>ALT_TYPE
CGenFF_4.0_ALT_TYPE_SET
CGenFF_4.0 1 CG2O4 2 CG3C41 3 CG3C41 4 OG2D1 5 OG3C51 6 HGA2 7 HGA2 8 HGA2 9 HGA2
@<TRIPOS>MOLECULE
4_lactone
 9 9 0 0 0
****
USER_CHARGES
INVALID_CHARGES
Pose:  37 Cluster:  37 Fr_nu: 7416591 TotEn:   -14.36
@<TRIPOS>ATOM
      1 C1        -82.4008  -23.5910  -32.1095 C.2    1 LIG       0.04000
      2 C2        -82.7016  -22.5526  -33.2052 C.3    1 LIG       0.11000
      3 C3        -81.2528  -22.1415  -32.9603 C.3    1 LIG       0.08100
      4 O1        -82.9882  -24.4801  -31.5362 O.2    1 LIG      -0.32000
      5 O2        -81.1178  -23.1716  -31.9424 O.3    1 LIG      -0.27100
      6 H1        -82.9119  -22.9861  -34.1842 H      1 LIG       0.09000
      7 H2        -83.4573  -21.8167  -32.9259 H      1 LIG       0.09000
      8 H3        -80.5660  -22.3070  -33.7949 H      1 LIG       0.09000
      9 H4        -81.1107  -21.1416  -32.5413 H      1 LIG       0.09000
@<TRIPOS>BOND
      1       1       2 1
      2       1       4 2
      3       1       5 1
      4       2       3 1
      5       3       5 1
      6       2       6 1
      7       2       7 1
      8       3       8 1
      9       3       9 1
@<TRIPOS>ALT_TYPE
CGenFF_4.0_ALT_TYPE_SET
CGenFF_4.0 1 CG2O4 2 CG3C41 3 CG3C41 4 OG2D1 5 OG3C51 6 HGA2 7 HGA2 8 HGA2 9 HGA2
@<TRIPOS>MOLECULE
4_lactone
 9 9 0 0 0
****
USER_CHARGES
INVALID_CHARGES
Pose:  38 Cluster:  38 Fr_nu: 2742540 TotEn:   -14.35
@<TRIPOS>ATOM
      1 C1        -57.1809   -4.0829  -19.4193 C.2    1 LIG       0.04000
      2 C2        -58.5481   -3.5430  -18.9627 C.3    1 LIG       0.11000
      3 C3        -58.9352   -3.8094  -20.4143 C.3    1 LIG       0.08100
      4 O1        -56.0925   -4.2860  -18.9309 O.2    1 LIG      -0.32000
      5 O2        -57.5935   -4.2942  -20.6979 O.3    1 LIG      -0.27100
      6 H1        -59.0465   -4.1652  -18.2178 H      1 LIG       0.09000
      7 H2        -58.5344   -2.4947  -18.6600 H      1 LIG       0.09000
      8 H3        -59.6865   -4.5886  -20.5688 H      1 LIG       0.09000
      9 H4        -59.1761   -2.9236  -21.0083 H      1 LIG       0.09000
@<TRIPOS>BOND
      1       1       2 1
      2       1       4 2
      3       1       5 1
      4       2       3 1
      5       3       5 1
      6       2       6 1
      7       2       7 1
      8       3       8 1
      9       3       9 1
@<TRIPOS>ALT_TYPE
CGenFF_4.0_ALT_TYPE_SET
CGenFF_4.0 1 CG2O4 2 CG3C41 3 CG3C41 4 OG2D1 5 OG3C51 6 HGA2 7 HGA2 8 HGA2 9 HGA2
@<TRIPOS>MOLECULE
4_lactone
 9 9 0 0 0
****
USER_CHARGES
INVALID_CHARGES
Pose:  39 Cluster:  39 Fr_nu: 7193263 TotEn:   -14.24
@<TRIPOS>ATOM
      1 C1        -81.0401  -22.9834  -31.7136 C.2    1 LIG       0.04000
      2 C2        -81.3738  -22.0548  -32.8949 C.3    1 LIG       0.11000
      3 C3        -80.4051  -21.1095  -32.1906 C.3    1 LIG       0.08100
      4 O1        -81.3480  -24.0900  -31.3329 O.2    1 LIG      -0.32000
      5 O2        -80.1894  -22.0912  -31.1393 O.3    1 LIG      -0.27100
      6 H1        -81.0462  -22.4324  -33.8647 H      1 LIG       0.09000
      7 H2        -82.4152  -21.7303  -32.9259 H      1 LIG       0.09000
      8 H3        -79.4810  -20.8887  -32.7319 H      1 LIG       0.09000
      9 H4        -80.8461  -20.1896  -31.7970 H      1 LIG       0.09000
@<TRIPOS>BOND
      1       1       2 1
      2       1       4 2
      3       1       5 1
      4       2       3 1
      5       3       5 1
      6       2       6 1
      7       2       7 1
      8       3       8 1
      9       3       9 1
@<TRIPOS>ALT_TYPE
CGenFF_4.0_ALT_TYPE_SET
CGenFF_4.0 1 CG2O4 2 CG3C41 3 CG3C41 4 OG2D1 5 OG3C51 6 HGA2 7 HGA2 8 HGA2 9 HGA2
@<TRIPOS>MOLECULE
4_lactone
 9 9 0 0 0
****
USER_CHARGES
INVALID_CHARGES
Pose:  40 Cluster:  40 Fr_nu: 7894348 TotEn:   -14.09
@<TRIPOS>ATOM
      1 C1        -44.5130    1.6481  -42.7587 C.2    1 LIG       0.04000
      2 C2        -44.6719    3.0977  -43.2514 C.3    1 LIG       0.11000
      3 C3        -43.4045    2.7779  -44.0382 C.3    1 LIG       0.08100
      4 O1        -45.0935    0.8882  -42.0172 O.2    1 LIG      -0.32000
      5 O2        -43.3846    1.4322  -43.4866 O.3    1 LIG      -0.27100
      6 H1        -45.5691    3.2696  -43.8480 H      1 LIG       0.09000
      7 H2        -44.5665    3.8487  -42.4668 H      1 LIG       0.09000
      8 H3        -43.5127    2.7660  -45.1262 H      1 LIG       0.09000
      9 H4        -42.5146    3.3437  -43.7493 H      1 LIG       0.09000
@<TRIPOS>BOND
      1       1       2 1
      2       1       4 2
      3       1       5 1
      4       2       3 1
      5       3       5 1
      6       2       6 1
      7       2       7 1
      8       3       8 1
      9       3       9 1
@<TRIPOS>ALT_TYPE
CGenFF_4.0_ALT_TYPE_SET
CGenFF_4.0 1 CG2O4 2 CG3C41 3 CG3C41 4 OG2D1 5 OG3C51 6 HGA2 7 HGA2 8 HGA2 9 HGA2
@<TRIPOS>MOLECULE
4_lactone
 9 9 0 0 0
****
USER_CHARGES
INVALID_CHARGES
Pose:  41 Cluster:  41 Fr_nu: 4675751 TotEn:   -13.76
@<TRIPOS>ATOM
      1 C1        -61.4618   -0.6576  -24.8889 C.2    1 LIG       0.04000
      2 C2        -62.9530   -0.2940  -25.0040 C.3    1 LIG       0.11000
      3 C3        -62.4230    1.1355  -24.9467 C.3    1 LIG       0.08100
      4 O1        -60.7882   -1.6620  -24.8452 O.2    1 LIG      -0.32000
      5 O2        -61.0593    0.6406  -24.8419 O.3    1 LIG      -0.27100
      6 H1        -63.4125   -0.5913  -25.9480 H      1 LIG       0.09000
      7 H2        -63.5558   -0.6112  -24.1515 H      1 LIG       0.09000
      8 H3        -62.5674    1.7309  -25.8523 H      1 LIG       0.09000
      9 H4        -62.7109    1.7101  -24.0620 H      1 LIG       0.09000
@<TRIPOS>BOND
      1       1       2 1
      2       1       4 2
      3       1       5 1
      4       2       3 1
      5       3       5 1
      6       2       6 1
      7       2       7 1
      8       3       8 1
      9       3       9 1
@<TRIPOS>ALT_TYPE
CGenFF_4.0_ALT_TYPE_SET
CGenFF_4.0 1 CG2O4 2 CG3C41 3 CG3C41 4 OG2D1 5 OG3C51 6 HGA2 7 HGA2 8 HGA2 9 HGA2
@<TRIPOS>MOLECULE
4_lactone
 9 9 0 0 0
****
USER_CHARGES
INVALID_CHARGES
Pose:  42 Cluster:  42 Fr_nu: 2259945 TotEn:   -13.57
@<TRIPOS>ATOM
      1 C1        -72.9120  -22.8115  -39.2532 C.2    1 LIG       0.04000
      2 C2        -73.0581  -23.5315  -40.6058 C.3    1 LIG       0.11000
      3 C3        -71.5358  -23.5993  -40.5290 C.3    1 LIG       0.08100
      4 O1        -73.6385  -22.3112  -38.4247 O.2    1 LIG      -0.32000
      5 O2        -71.5553  -22.9061  -39.2505 O.3    1 LIG      -0.27100
      6 H1        -73.5785  -24.4887  -40.5470 H      1 LIG       0.09000
      7 H2        -73.4657  -22.9058  -41.4015 H      1 LIG       0.09000
      8 H3        -71.1105  -24.6024  -40.4373 H      1 LIG       0.09000
      9 H4        -70.9992  -23.0251  -41.2892 H      1 LIG       0.09000
@<TRIPOS>BOND
      1       1       2 1
      2       1       4 2
      3       1       5 1
      4       2       3 1
      5       3       5 1
      6       2       6 1
      7       2       7 1
      8       3       8 1
      9       3       9 1
@<TRIPOS>ALT_TYPE
CGenFF_4.0_ALT_TYPE_SET
CGenFF_4.0 1 CG2O4 2 CG3C41 3 CG3C41 4 OG2D1 5 OG3C51 6 HGA2 7 HGA2 8 HGA2 9 HGA2
@<TRIPOS>MOLECULE
4_lactone
 9 9 0 0 0
****
USER_CHARGES
INVALID_CHARGES
Pose:  43 Cluster:  43 Fr_nu: 1605249 TotEn:   -13.43
@<TRIPOS>ATOM
      1 C1        -60.7890    8.0460  -23.2872 C.2    1 LIG       0.04000
      2 C2        -60.8707    9.5175  -22.8432 C.3    1 LIG       0.11000
      3 C3        -59.4334    9.5628  -23.3531 C.3    1 LIG       0.08100
      4 O1        -61.5109    7.0749  -23.2975 O.2    1 LIG      -0.32000
      5 O2        -59.5050    8.1575  -23.7214 O.3    1 LIG      -0.27100
      6 H1        -61.5917   10.1131  -23.4053 H      1 LIG       0.09000
      7 H2        -60.9971    9.6517  -21.7676 H      1 LIG       0.09000
      8 H3        -59.2599   10.1997  -24.2247 H      1 LIG       0.09000
      9 H4        -58.6684    9.7402  -22.5922 H      1 LIG       0.09000
@<TRIPOS>BOND
      1       1       2 1
      2       1       4 2
      3       1       5 1
      4       2       3 1
      5       3       5 1
      6       2       6 1
      7       2       7 1
      8       3       8 1
      9       3       9 1
@<TRIPOS>ALT_TYPE
CGenFF_4.0_ALT_TYPE_SET
CGenFF_4.0 1 CG2O4 2 CG3C41 3 CG3C41 4 OG2D1 5 OG3C51 6 HGA2 7 HGA2 8 HGA2 9 HGA2
@<TRIPOS>MOLECULE
4_lactone
 9 9 0 0 0
****
USER_CHARGES
INVALID_CHARGES
Pose:  44 Cluster:  44 Fr_nu:   5550 TotEn:   -13.39
@<TRIPOS>ATOM
      1 C1        -47.6565   -8.3790  -37.0407 C.2    1 LIG       0.04000
      2 C2        -47.7045   -8.5444  -38.5703 C.3    1 LIG       0.11000
      3 C3        -46.3903   -9.2875  -38.3499 C.3    1 LIG       0.08100
      4 O1        -48.3335   -7.8716  -36.1756 O.2    1 LIG      -0.32000
      5 O2        -46.4809   -9.0517  -36.9175 O.3    1 LIG      -0.27100
      6 H1        -48.5380   -9.1516  -38.9268 H      1 LIG       0.09000
      7 H2        -47.6320   -7.6057  -39.1221 H      1 LIG       0.09000
      8 H3        -46.4049  -10.3554  -38.5844 H      1 LIG       0.09000
      9 H4        -45.5031   -8.8144  -38.7796 H      1 LIG       0.09000
@<TRIPOS>BOND
      1       1       2 1
      2       1       4 2
      3       1       5 1
      4       2       3 1
      5       3       5 1
      6       2       6 1
      7       2       7 1
      8       3       8 1
      9       3       9 1
@<TRIPOS>ALT_TYPE
CGenFF_4.0_ALT_TYPE_SET
CGenFF_4.0 1 CG2O4 2 CG3C41 3 CG3C41 4 OG2D1 5 OG3C51 6 HGA2 7 HGA2 8 HGA2 9 HGA2
@<TRIPOS>MOLECULE
4_lactone
 9 9 0 0 0
****
USER_CHARGES
INVALID_CHARGES
Pose:  45 Cluster:  45 Fr_nu: 7804472 TotEn:   -13.26
@<TRIPOS>ATOM
      1 C1        -41.9190    2.5027  -44.6763 C.2    1 LIG       0.04000
      2 C2        -42.4978    3.8029  -45.2625 C.3    1 LIG       0.11000
      3 C3        -41.1292    3.8978  -45.9302 C.3    1 LIG       0.08100
      4 O1        -42.2840    1.6154  -43.9388 O.2    1 LIG      -0.32000
      5 O2        -40.7205    2.6513  -45.3019 O.3    1 LIG      -0.27100
      6 H1        -43.3434    3.6506  -45.9350 H      1 LIG       0.09000
      7 H2        -42.7161    4.5690  -44.5167 H      1 LIG       0.09000
      8 H3        -41.1278    3.8191  -47.0208 H      1 LIG       0.09000
      9 H4        -40.5038    4.7345  -45.6070 H      1 LIG       0.09000
@<TRIPOS>BOND
      1       1       2 1
      2       1       4 2
      3       1       5 1
      4       2       3 1
      5       3       5 1
      6       2       6 1
      7       2       7 1
      8       3       8 1
      9       3       9 1
@<TRIPOS>ALT_TYPE
CGenFF_4.0_ALT_TYPE_SET
CGenFF_4.0 1 CG2O4 2 CG3C41 3 CG3C41 4 OG2D1 5 OG3C51 6 HGA2 7 HGA2 8 HGA2 9 HGA2
@<TRIPOS>MOLECULE
4_lactone
 9 9 0 0 0
****
USER_CHARGES
INVALID_CHARGES
Pose:  46 Cluster:  46 Fr_nu:  90346 TotEn:   -13.14
@<TRIPOS>ATOM
      1 C1        -70.6597    4.0981  -47.6694 C.2    1 LIG       0.04000
      2 C2        -70.5507    2.5632  -47.7076 C.3    1 LIG       0.11000
      3 C3        -71.3395    2.7202  -49.0042 C.3    1 LIG       0.08100
      4 O1        -70.3053    5.0008  -46.9457 O.2    1 LIG      -0.32000
      5 O2        -71.3621    4.1643  -48.8321 O.3    1 LIG      -0.27100
      6 H1        -69.5306    2.1916  -47.8159 H      1 LIG       0.09000
      7 H2        -71.0728    2.0592  -46.8926 H      1 LIG       0.09000
      8 H3        -70.8122    2.4311  -49.9174 H      1 LIG       0.09000
      9 H4        -72.3485    2.2988  -48.9963 H      1 LIG       0.09000
@<TRIPOS>BOND
      1       1       2 1
      2       1       4 2
      3       1       5 1
      4       2       3 1
      5       3       5 1
      6       2       6 1
      7       2       7 1
      8       3       8 1
      9       3       9 1
@<TRIPOS>ALT_TYPE
CGenFF_4.0_ALT_TYPE_SET
CGenFF_4.0 1 CG2O4 2 CG3C41 3 CG3C41 4 OG2D1 5 OG3C51 6 HGA2 7 HGA2 8 HGA2 9 HGA2
@<TRIPOS>MOLECULE
4_lactone
 9 9 0 0 0
****
USER_CHARGES
INVALID_CHARGES
Pose:  47 Cluster:  47 Fr_nu:  34340 TotEn:   -13.01
@<TRIPOS>ATOM
      1 C1        -46.8059   -8.3540  -38.1631 C.2    1 LIG       0.04000
      2 C2        -47.8306   -7.3207  -37.6615 C.3    1 LIG       0.11000
      3 C3        -48.4364   -8.5314  -36.9578 C.3    1 LIG       0.08100
      4 O1        -45.8206   -8.3663  -38.8655 O.2    1 LIG      -0.32000
      5 O2        -47.3989   -9.3888  -37.5094 O.3    1 LIG      -0.27100
      6 H1        -47.4084   -6.5554  -37.0083 H      1 LIG       0.09000
      7 H2        -48.4391   -6.8774  -38.4514 H      1 LIG       0.09000
      8 H3        -48.4030   -8.5099  -35.8651 H      1 LIG       0.09000
      9 H4        -49.4299   -8.8296  -37.3037 H      1 LIG       0.09000
@<TRIPOS>BOND
      1       1       2 1
      2       1       4 2
      3       1       5 1
      4       2       3 1
      5       3       5 1
      6       2       6 1
      7       2       7 1
      8       3       8 1
      9       3       9 1
@<TRIPOS>ALT_TYPE
CGenFF_4.0_ALT_TYPE_SET
CGenFF_4.0 1 CG2O4 2 CG3C41 3 CG3C41 4 OG2D1 5 OG3C51 6 HGA2 7 HGA2 8 HGA2 9 HGA2
@<TRIPOS>MOLECULE
4_lactone
 9 9 0 0 0
****
USER_CHARGES
INVALID_CHARGES
Pose:  48 Cluster:  48 Fr_nu: 2579821 TotEn:   -12.84
@<TRIPOS>ATOM
      1 C1        -46.9693   -9.0148  -38.6092 C.2    1 LIG       0.04000
      2 C2        -48.3571   -8.5460  -38.1365 C.3    1 LIG       0.11000
      3 C3        -47.5780   -7.3319  -37.6399 C.3    1 LIG       0.08100
      4 O1        -46.4963   -9.9711  -39.1804 O.2    1 LIG      -0.32000
      5 O2        -46.3383   -7.9050  -38.1403 O.3    1 LIG      -0.27100
      6 H1        -49.0632   -8.3568  -38.9466 H      1 LIG       0.09000
      7 H2        -48.7998   -9.1749  -37.3624 H      1 LIG       0.09000
      8 H3        -47.8122   -6.3846  -38.1331 H      1 LIG       0.09000
      9 H4        -47.5506   -7.2007  -36.5547 H      1 LIG       0.09000
@<TRIPOS>BOND
      1       1       2 1
      2       1       4 2
      3       1       5 1
      4       2       3 1
      5       3       5 1
      6       2       6 1
      7       2       7 1
      8       3       8 1
      9       3       9 1
@<TRIPOS>ALT_TYPE
CGenFF_4.0_ALT_TYPE_SET
CGenFF_4.0 1 CG2O4 2 CG3C41 3 CG3C41 4 OG2D1 5 OG3C51 6 HGA2 7 HGA2 8 HGA2 9 HGA2
@<TRIPOS>MOLECULE
4_lactone
 9 9 0 0 0
****
USER_CHARGES
INVALID_CHARGES
Pose:  49 Cluster:  49 Fr_nu: 7955550 TotEn:   -12.64
@<TRIPOS>ATOM
      1 C1        -87.1613  -22.4866  -33.9020 C.2    1 LIG       0.04000
      2 C2        -86.0355  -22.9070  -32.9402 C.3    1 LIG       0.11000
      3 C3        -86.2713  -24.2837  -33.5543 C.3    1 LIG       0.08100
      4 O1        -87.7589  -21.4743  -34.1892 O.2    1 LIG      -0.32000
      5 O2        -87.3189  -23.7405  -34.4047 O.3    1 LIG      -0.27100
      6 H1        -85.0691  -22.4501  -33.1588 H      1 LIG       0.09000
      7 H2        -86.2920  -22.8083  -31.8841 H      1 LIG       0.09000
      8 H3        -85.4433  -24.6879  -34.1430 H      1 LIG       0.09000
      9 H4        -86.6616  -25.0439  -32.8721 H      1 LIG       0.09000
@<TRIPOS>BOND
      1       1       2 1
      2       1       4 2
      3       1       5 1
      4       2       3 1
      5       3       5 1
      6       2       6 1
      7       2       7 1
      8       3       8 1
      9       3       9 1
@<TRIPOS>ALT_TYPE
CGenFF_4.0_ALT_TYPE_SET
CGenFF_4.0 1 CG2O4 2 CG3C41 3 CG3C41 4 OG2D1 5 OG3C51 6 HGA2 7 HGA2 8 HGA2 9 HGA2
@<TRIPOS>MOLECULE
4_lactone
 9 9 0 0 0
****
USER_CHARGES
INVALID_CHARGES
Pose:  50 Cluster:  50 Fr_nu: 3304867 TotEn:   -11.91
@<TRIPOS>ATOM
      1 C1        -58.7889    2.8017  -18.9554 C.2    1 LIG       0.04000
      2 C2        -58.1797    1.4026  -19.1569 C.3    1 LIG       0.11000
      3 C3        -59.6358    0.9547  -19.0722 C.3    1 LIG       0.08100
      4 O1        -58.3960    3.9431  -18.8708 O.2    1 LIG      -0.32000
      5 O2        -60.0637    2.3326  -18.8882 O.3    1 LIG      -0.27100
      6 H1        -57.6965    1.2623  -20.1250 H      1 LIG       0.09000
      7 H2        -57.5345    1.0760  -18.3397 H      1 LIG       0.09000
      8 H3        -60.0521    0.5219  -19.9860 H      1 LIG       0.09000
      9 H4        -59.8894    0.3362  -18.2069 H      1 LIG       0.09000
@<TRIPOS>BOND
      1       1       2 1
      2       1       4 2
      3       1       5 1
      4       2       3 1
      5       3       5 1
      6       2       6 1
      7       2       7 1
      8       3       8 1
      9       3       9 1
@<TRIPOS>ALT_TYPE
CGenFF_4.0_ALT_TYPE_SET
CGenFF_4.0 1 CG2O4 2 CG3C41 3 CG3C41 4 OG2D1 5 OG3C51 6 HGA2 7 HGA2 8 HGA2 9 HGA2
@<TRIPOS>MOLECULE
4_lactone
 9 9 0 0 0
****
USER_CHARGES
INVALID_CHARGES
Pose:  51 Cluster:  51 Fr_nu: 8027865 TotEn:   -11.76
@<TRIPOS>ATOM
      1 C1        -37.8069   -2.6873  -47.6582 C.2    1 LIG       0.04000
      2 C2        -37.4486   -2.2438  -49.0880 C.3    1 LIG       0.11000
      3 C3        -36.6950   -3.5702  -49.1166 C.3    1 LIG       0.08100
      4 O1        -38.4430   -2.2575  -46.7228 O.2    1 LIG      -0.32000
      5 O2        -37.1134   -3.8535  -47.7527 O.3    1 LIG      -0.27100
      6 H1        -38.3053   -2.1713  -49.7597 H      1 LIG       0.09000
      7 H2        -36.8304   -1.3458  -49.1339 H      1 LIG       0.09000
      8 H3        -37.0765   -4.3167  -49.8186 H      1 LIG       0.09000
      9 H4        -35.6071   -3.4929  -49.1952 H      1 LIG       0.09000
@<TRIPOS>BOND
      1       1       2 1
      2       1       4 2
      3       1       5 1
      4       2       3 1
      5       3       5 1
      6       2       6 1
      7       2       7 1
      8       3       8 1
      9       3       9 1
@<TRIPOS>ALT_TYPE
CGenFF_4.0_ALT_TYPE_SET
CGenFF_4.0 1 CG2O4 2 CG3C41 3 CG3C41 4 OG2D1 5 OG3C51 6 HGA2 7 HGA2 8 HGA2 9 HGA2
@<TRIPOS>MOLECULE
4_lactone
 9 9 0 0 0
****
USER_CHARGES
INVALID_CHARGES
Pose:  52 Cluster:  52 Fr_nu: 5418926 TotEn:   -11.25
@<TRIPOS>ATOM
      1 C1        -87.9445  -20.3227  -33.2861 C.2    1 LIG       0.04000
      2 C2        -86.9661  -19.2803  -32.7158 C.3    1 LIG       0.11000
      3 C3        -88.1377  -18.9500  -31.7959 C.3    1 LIG       0.08100
      4 O1        -87.9426  -21.1709  -34.1492 O.2    1 LIG      -0.32000
      5 O2        -88.9471  -19.9755  -32.4353 O.3    1 LIG      -0.27100
      6 H1        -86.0893  -19.7112  -32.2299 H      1 LIG       0.09000
      7 H2        -86.6843  -18.4996  -33.4242 H      1 LIG       0.09000
      8 H3        -87.9816  -19.1629  -30.7349 H      1 LIG       0.09000
      9 H4        -88.5734  -17.9555  -31.9256 H      1 LIG       0.09000
@<TRIPOS>BOND
      1       1       2 1
      2       1       4 2
      3       1       5 1
      4       2       3 1
      5       3       5 1
      6       2       6 1
      7       2       7 1
      8       3       8 1
      9       3       9 1
@<TRIPOS>ALT_TYPE
CGenFF_4.0_ALT_TYPE_SET
CGenFF_4.0 1 CG2O4 2 CG3C41 3 CG3C41 4 OG2D1 5 OG3C51 6 HGA2 7 HGA2 8 HGA2 9 HGA2
@<TRIPOS>MOLECULE
4_lactone
 9 9 0 0 0
****
USER_CHARGES
INVALID_CHARGES
Pose:  53 Cluster:  53 Fr_nu: 6523811 TotEn:   -11.19
@<TRIPOS>ATOM
      1 C1        -72.0859   -4.1266  -64.0376 C.2    1 LIG       0.04000
      2 C2        -70.8711   -3.2023  -63.8397 C.3    1 LIG       0.11000
      3 C3        -70.5353   -3.6390  -65.2625 C.3    1 LIG       0.08100
      4 O1        -73.0480   -4.4864  -63.3978 O.2    1 LIG      -0.32000
      5 O2        -71.7256   -4.4740  -65.3022 O.3    1 LIG      -0.27100
      6 H1        -71.1282   -2.1492  -63.7157 H      1 LIG       0.09000
      7 H2        -70.1790   -3.5363  -63.0650 H      1 LIG       0.09000
      8 H3        -70.5698   -2.8515  -66.0203 H      1 LIG       0.09000
      9 H4        -69.6239   -4.2333  -65.3707 H      1 LIG       0.09000
@<TRIPOS>BOND
      1       1       2 1
      2       1       4 2
      3       1       5 1
      4       2       3 1
      5       3       5 1
      6       2       6 1
      7       2       7 1
      8       3       8 1
      9       3       9 1
@<TRIPOS>ALT_TYPE
CGenFF_4.0_ALT_TYPE_SET
CGenFF_4.0 1 CG2O4 2 CG3C41 3 CG3C41 4 OG2D1 5 OG3C51 6 HGA2 7 HGA2 8 HGA2 9 HGA2
@<TRIPOS>MOLECULE
4_lactone
 9 9 0 0 0
****
USER_CHARGES
INVALID_CHARGES
Pose:  54 Cluster:  54 Fr_nu:  90713 TotEn:   -11.06
@<TRIPOS>ATOM
      1 C1        -70.7231    3.7456  -47.6375 C.2    1 LIG       0.04000
      2 C2        -70.8384    3.5468  -49.1595 C.3    1 LIG       0.11000
      3 C3        -70.4307    2.1159  -48.8212 C.3    1 LIG       0.08100
      4 O1        -70.8680    4.6448  -46.8408 O.2    1 LIG      -0.32000
      5 O2        -70.3623    2.4545  -47.4083 O.3    1 LIG      -0.27100
      6 H1        -71.8496    3.6714  -49.5497 H      1 LIG       0.09000
      7 H2        -70.1148    4.1217  -49.7397 H      1 LIG       0.09000
      8 H3        -71.1860    1.3496  -49.0160 H      1 LIG       0.09000
      9 H4        -69.4574    1.7993  -49.2060 H      1 LIG       0.09000
@<TRIPOS>BOND
      1       1       2 1
      2       1       4 2
      3       1       5 1
      4       2       3 1
      5       3       5 1
      6       2       6 1
      7       2       7 1
      8       3       8 1
      9       3       9 1
@<TRIPOS>ALT_TYPE
CGenFF_4.0_ALT_TYPE_SET
CGenFF_4.0 1 CG2O4 2 CG3C41 3 CG3C41 4 OG2D1 5 OG3C51 6 HGA2 7 HGA2 8 HGA2 9 HGA2
@<TRIPOS>MOLECULE
4_lactone
 9 9 0 0 0
****
USER_CHARGES
INVALID_CHARGES
Pose:  55 Cluster:  55 Fr_nu: 7928404 TotEn:   -11.02
@<TRIPOS>ATOM
      1 C1        -86.7472  -21.6870  -33.5761 C.2    1 LIG       0.04000
      2 C2        -85.2314  -21.7399  -33.8383 C.3    1 LIG       0.11000
      3 C3        -85.1455  -21.4351  -32.3458 C.3    1 LIG       0.08100
      4 O1        -87.7686  -21.8166  -34.2119 O.2    1 LIG      -0.32000
      5 O2        -86.5968  -21.4153  -32.2519 O.3    1 LIG      -0.27100
      6 H1        -84.8660  -22.7218  -34.1430 H      1 LIG       0.09000
      7 H2        -84.8670  -20.9561  -34.5044 H      1 LIG       0.09000
      8 H3        -84.7121  -22.2242  -31.7253 H      1 LIG       0.09000
      9 H4        -84.7129  -20.4648  -32.0867 H      1 LIG       0.09000
@<TRIPOS>BOND
      1       1       2 1
      2       1       4 2
      3       1       5 1
      4       2       3 1
      5       3       5 1
      6       2       6 1
      7       2       7 1
      8       3       8 1
      9       3       9 1
@<TRIPOS>ALT_TYPE
CGenFF_4.0_ALT_TYPE_SET
CGenFF_4.0 1 CG2O4 2 CG3C41 3 CG3C41 4 OG2D1 5 OG3C51 6 HGA2 7 HGA2 8 HGA2 9 HGA2
@<TRIPOS>MOLECULE
4_lactone
 9 9 0 0 0
****
USER_CHARGES
INVALID_CHARGES
Pose:  56 Cluster:  56 Fr_nu: 152374 TotEn:   -10.76
@<TRIPOS>ATOM
      1 C1        -76.2589   -9.6767  -56.8594 C.2    1 LIG       0.04000
      2 C2        -75.0320   -8.7511  -56.7756 C.3    1 LIG       0.11000
      3 C3        -75.7344   -8.2329  -55.5242 C.3    1 LIG       0.08100
      4 O1        -76.6699  -10.5510  -57.5881 O.2    1 LIG      -0.32000
      5 O2        -76.8294   -9.1668  -55.7350 O.3    1 LIG      -0.27100
      6 H1        -74.0896   -9.2746  -56.6073 H      1 LIG       0.09000
      7 H2        -74.9511   -8.0430  -57.6020 H      1 LIG       0.09000
      8 H3        -75.2190   -8.4226  -54.5788 H      1 LIG       0.09000
      9 H4        -76.0767   -7.1954  -55.5710 H      1 LIG       0.09000
@<TRIPOS>BOND
      1       1       2 1
      2       1       4 2
      3       1       5 1
      4       2       3 1
      5       3       5 1
      6       2       6 1
      7       2       7 1
      8       3       8 1
      9       3       9 1
@<TRIPOS>ALT_TYPE
CGenFF_4.0_ALT_TYPE_SET
CGenFF_4.0 1 CG2O4 2 CG3C41 3 CG3C41 4 OG2D1 5 OG3C51 6 HGA2 7 HGA2 8 HGA2 9 HGA2
@<TRIPOS>MOLECULE
4_lactone
 9 9 0 0 0
****
USER_CHARGES
INVALID_CHARGES
Pose:  57 Cluster:  57 Fr_nu:  33161 TotEn:   -10.49
@<TRIPOS>ATOM
      1 C1        -50.9354  -11.8363  -28.3261 C.2    1 LIG       0.04000
      2 C2        -49.4401  -12.1966  -28.2650 C.3    1 LIG       0.11000
      3 C3        -49.2857  -10.7237  -27.8982 C.3    1 LIG       0.08100
      4 O1        -51.9804  -12.3982  -28.5637 O.2    1 LIG      -0.32000
      5 O2        -50.7245  -10.5340  -27.9957 O.3    1 LIG      -0.27100
      6 H1        -49.1854  -12.9096  -27.4793 H      1 LIG       0.09000
      7 H2        -49.0141  -12.4938  -29.2247 H      1 LIG       0.09000
      8 H3        -48.9202  -10.5231  -26.8874 H      1 LIG       0.09000
      9 H4        -48.7492  -10.1099  -28.6270 H      1 LIG       0.09000
@<TRIPOS>BOND
      1       1       2 1
      2       1       4 2
      3       1       5 1
      4       2       3 1
      5       3       5 1
      6       2       6 1
      7       2       7 1
      8       3       8 1
      9       3       9 1
@<TRIPOS>ALT_TYPE
CGenFF_4.0_ALT_TYPE_SET
CGenFF_4.0 1 CG2O4 2 CG3C41 3 CG3C41 4 OG2D1 5 OG3C51 6 HGA2 7 HGA2 8 HGA2 9 HGA2
@<TRIPOS>MOLECULE
4_lactone
 9 9 0 0 0
****
USER_CHARGES
INVALID_CHARGES
Pose:  58 Cluster:  58 Fr_nu: 4997227 TotEn:   -10.00
@<TRIPOS>ATOM
      1 C1        -47.1629   -6.9921  -28.5929 C.2    1 LIG       0.04000
      2 C2        -47.7608   -7.7823  -27.4150 C.3    1 LIG       0.11000
      3 C3        -47.0763   -6.7043  -26.5799 C.3    1 LIG       0.08100
      4 O1        -47.1467   -7.0652  -29.8006 O.2    1 LIG      -0.32000
      5 O2        -46.5777   -6.0654  -27.7876 O.3    1 LIG      -0.27100
      6 H1        -48.8515   -7.7822  -27.3864 H      1 LIG       0.09000
      7 H2        -47.3605   -8.7917  -27.3070 H      1 LIG       0.09000
      8 H3        -47.7439   -6.0434  -26.0203 H      1 LIG       0.09000
      9 H4        -46.2587   -7.0504  -25.9416 H      1 LIG       0.09000
@<TRIPOS>BOND
      1       1       2 1
      2       1       4 2
      3       1       5 1
      4       2       3 1
      5       3       5 1
      6       2       6 1
      7       2       7 1
      8       3       8 1
      9       3       9 1
@<TRIPOS>ALT_TYPE
CGenFF_4.0_ALT_TYPE_SET
CGenFF_4.0 1 CG2O4 2 CG3C41 3 CG3C41 4 OG2D1 5 OG3C51 6 HGA2 7 HGA2 8 HGA2 9 HGA2
@<TRIPOS>MOLECULE
4_lactone
 9 9 0 0 0
****
USER_CHARGES
INVALID_CHARGES
Pose:  59 Cluster:  59 Fr_nu: 7347132 TotEn:    -9.68
@<TRIPOS>ATOM
      1 C1        -72.3106   -3.9261  -63.1841 C.2    1 LIG       0.04000
      2 C2        -71.0030   -3.1618  -62.9097 C.3    1 LIG       0.11000
      3 C3        -71.7888   -1.9794  -63.4685 C.3    1 LIG       0.08100
      4 O1        -72.7280   -5.0551  -63.0600 O.2    1 LIG      -0.32000
      5 O2        -72.9509   -2.8301  -63.6726 O.3    1 LIG      -0.27100
      6 H1        -70.7379   -3.0975  -61.8532 H      1 LIG       0.09000
      7 H2        -70.1568   -3.4964  -63.5120 H      1 LIG       0.09000
      8 H3        -71.9987   -1.1731  -62.7605 H      1 LIG       0.09000
      9 H4        -71.4188   -1.5714  -64.4131 H      1 LIG       0.09000
@<TRIPOS>BOND
      1       1       2 1
      2       1       4 2
      3       1       5 1
      4       2       3 1
      5       3       5 1
      6       2       6 1
      7       2       7 1
      8       3       8 1
      9       3       9 1
@<TRIPOS>ALT_TYPE
CGenFF_4.0_ALT_TYPE_SET
CGenFF_4.0 1 CG2O4 2 CG3C41 3 CG3C41 4 OG2D1 5 OG3C51 6 HGA2 7 HGA2 8 HGA2 9 HGA2
@<TRIPOS>MOLECULE
4_lactone
 9 9 0 0 0
****
USER_CHARGES
INVALID_CHARGES
Pose:  60 Cluster:  60 Fr_nu: 1260768 TotEn:    -9.30
@<TRIPOS>ATOM
      1 C1        -80.5991  -34.9958  -36.7487 C.2    1 LIG       0.04000
      2 C2        -80.2776  -34.8448  -35.2510 C.3    1 LIG       0.11000
      3 C3        -80.9839  -36.1934  -35.1487 C.3    1 LIG       0.08100
      4 O1        -80.4258  -34.3657  -37.7672 O.2    1 LIG      -0.32000
      5 O2        -81.2172  -36.1960  -36.5843 O.3    1 LIG      -0.27100
      6 H1        -79.2110  -34.8502  -35.0215 H      1 LIG       0.09000
      7 H2        -80.7835  -34.0065  -34.7692 H      1 LIG       0.09000
      8 H3        -80.3567  -37.0344  -34.8406 H      1 LIG       0.09000
      9 H4        -81.9233  -36.1926  -34.5890 H      1 LIG       0.09000
@<TRIPOS>BOND
      1       1       2 1
      2       1       4 2
      3       1       5 1
      4       2       3 1
      5       3       5 1
      6       2       6 1
      7       2       7 1
      8       3       8 1
      9       3       9 1
@<TRIPOS>ALT_TYPE
CGenFF_4.0_ALT_TYPE_SET
CGenFF_4.0 1 CG2O4 2 CG3C41 3 CG3C41 4 OG2D1 5 OG3C51 6 HGA2 7 HGA2 8 HGA2 9 HGA2
@<TRIPOS>MOLECULE
4_lactone
 9 9 0 0 0
****
USER_CHARGES
INVALID_CHARGES
Pose:  61 Cluster:  61 Fr_nu: 7671006 TotEn:    -9.17
@<TRIPOS>ATOM
      1 C1        -43.2287    2.4540  -43.6907 C.2    1 LIG       0.04000
      2 C2        -43.3413    3.9070  -44.1860 C.3    1 LIG       0.11000
      3 C3        -44.5053    3.9617  -43.2011 C.3    1 LIG       0.08100
      4 O1        -42.5294    1.4897  -43.9033 O.2    1 LIG      -0.32000
      5 O2        -44.2777    2.5730  -42.8332 O.3    1 LIG      -0.27100
      6 H1        -42.4810    4.5303  -43.9376 H      1 LIG       0.09000
      7 H2        -43.6072    3.9987  -45.2404 H      1 LIG       0.09000
      8 H3        -44.3724    4.6319  -42.3475 H      1 LIG       0.09000
      9 H4        -45.4939    4.1024  -43.6467 H      1 LIG       0.09000
@<TRIPOS>BOND
      1       1       2 1
      2       1       4 2
      3       1       5 1
      4       2       3 1
      5       3       5 1
      6       2       6 1
      7       2       7 1
      8       3       8 1
      9       3       9 1
@<TRIPOS>ALT_TYPE
CGenFF_4.0_ALT_TYPE_SET
CGenFF_4.0 1 CG2O4 2 CG3C41 3 CG3C41 4 OG2D1 5 OG3C51 6 HGA2 7 HGA2 8 HGA2 9 HGA2
@<TRIPOS>MOLECULE
4_lactone
 9 9 0 0 0
****
USER_CHARGES
INVALID_CHARGES
Pose:  62 Cluster:  62 Fr_nu: 5855118 TotEn:    -8.92
@<TRIPOS>ATOM
      1 C1        -79.2165  -33.9825  -39.8739 C.2    1 LIG       0.04000
      2 C2        -78.6208  -34.4428  -41.2165 C.3    1 LIG       0.11000
      3 C3        -77.5454  -33.4121  -40.8862 C.3    1 LIG       0.08100
      4 O1        -80.1796  -34.2414  -39.1886 O.2    1 LIG      -0.32000
      5 O2        -78.2249  -33.0805  -39.6437 O.3    1 LIG      -0.27100
      6 H1        -78.2928  -35.4834  -41.2249 H      1 LIG       0.09000
      7 H2        -79.2455  -34.2161  -42.0820 H      1 LIG       0.09000
      8 H3        -76.5448  -33.8133  -40.7039 H      1 LIG       0.09000
      9 H4        -77.4949  -32.5512  -41.5586 H      1 LIG       0.09000
@<TRIPOS>BOND
      1       1       2 1
      2       1       4 2
      3       1       5 1
      4       2       3 1
      5       3       5 1
      6       2       6 1
      7       2       7 1
      8       3       8 1
      9       3       9 1
@<TRIPOS>ALT_TYPE
CGenFF_4.0_ALT_TYPE_SET
CGenFF_4.0 1 CG2O4 2 CG3C41 3 CG3C41 4 OG2D1 5 OG3C51 6 HGA2 7 HGA2 8 HGA2 9 HGA2
@<TRIPOS>MOLECULE
4_lactone
 9 9 0 0 0
****
USER_CHARGES
INVALID_CHARGES
Pose:  63 Cluster:  63 Fr_nu: 3595927 TotEn:    -8.89
@<TRIPOS>ATOM
      1 C1        -53.0593   10.3660  -30.2920 C.2    1 LIG       0.04000
      2 C2        -53.9977   11.5659  -30.0708 C.3    1 LIG       0.11000
      3 C3        -54.9035   10.8040  -31.0335 C.3    1 LIG       0.08100
      4 O1        -51.9673   10.0050  -29.9159 O.2    1 LIG      -0.32000
      5 O2        -53.9157    9.7421  -31.1447 O.3    1 LIG      -0.27100
      6 H1        -54.3663   11.6606  -29.0482 H      1 LIG       0.09000
      7 H2        -53.6031   12.5138  -30.4403 H      1 LIG       0.09000
      8 H3        -55.8430   10.4380  -30.6106 H      1 LIG       0.09000
      9 H4        -55.0818   11.2891  -31.9971 H      1 LIG       0.09000
@<TRIPOS>BOND
      1       1       2 1
      2       1       4 2
      3       1       5 1
      4       2       3 1
      5       3       5 1
      6       2       6 1
      7       2       7 1
      8       3       8 1
      9       3       9 1
@<TRIPOS>ALT_TYPE
CGenFF_4.0_ALT_TYPE_SET
CGenFF_4.0 1 CG2O4 2 CG3C41 3 CG3C41 4 OG2D1 5 OG3C51 6 HGA2 7 HGA2 8 HGA2 9 HGA2
@<TRIPOS>MOLECULE
4_lactone
 9 9 0 0 0
****
USER_CHARGES
INVALID_CHARGES
Pose:  64 Cluster:  64 Fr_nu: 7958324 TotEn:    -7.60
@<TRIPOS>ATOM
      1 C1        -78.9907  -11.3151  -57.9706 C.2    1 LIG       0.04000
      2 C2        -78.8059  -12.4573  -56.9555 C.3    1 LIG       0.11000
      3 C3        -77.4079  -11.8627  -56.8141 C.3    1 LIG       0.08100
      4 O1        -79.8628  -10.9012  -58.7003 O.2    1 LIG      -0.32000
      5 O2        -77.7290  -10.8384  -57.7957 O.3    1 LIG      -0.27100
      6 H1        -79.4454  -12.3785  -56.0750 H      1 LIG       0.09000
      7 H2        -78.8549  -13.4552  -57.3942 H      1 LIG       0.09000
      8 H3        -77.1749  -11.4273  -55.8386 H      1 LIG       0.09000
      9 H4        -76.5874  -12.5009  -57.1532 H      1 LIG       0.09000
@<TRIPOS>BOND
      1       1       2 1
      2       1       4 2
      3       1       5 1
      4       2       3 1
      5       3       5 1
      6       2       6 1
      7       2       7 1
      8       3       8 1
      9       3       9 1
@<TRIPOS>ALT_TYPE
CGenFF_4.0_ALT_TYPE_SET
CGenFF_4.0 1 CG2O4 2 CG3C41 3 CG3C41 4 OG2D1 5 OG3C51 6 HGA2 7 HGA2 8 HGA2 9 HGA2
@<TRIPOS>MOLECULE
4_lactone
 9 9 0 0 0
****
USER_CHARGES
INVALID_CHARGES
Pose:  65 Cluster:  65 Fr_nu: 4997302 TotEn:    -6.84
@<TRIPOS>ATOM
      1 C1        -45.7548   -7.2248  -28.9869 C.2    1 LIG       0.04000
      2 C2        -45.4018   -7.7658  -27.5898 C.3    1 LIG       0.11000
      3 C3        -46.9175   -7.7982  -27.4179 C.3    1 LIG       0.08100
      4 O1        -45.1650   -6.8587  -29.9781 O.2    1 LIG      -0.32000
      5 O2        -47.0955   -7.2789  -28.7648 O.3    1 LIG      -0.27100
      6 H1        -44.9055   -8.7375  -27.6007 H      1 LIG       0.09000
      7 H2        -44.8677   -7.0539  -26.9584 H      1 LIG       0.09000
      8 H3        -47.3605   -8.7917  -27.3070 H      1 LIG       0.09000
      9 H4        -47.3216   -7.1140  -26.6668 H      1 LIG       0.09000
@<TRIPOS>BOND
      1       1       2 1
      2       1       4 2
      3       1       5 1
      4       2       3 1
      5       3       5 1
      6       2       6 1
      7       2       7 1
      8       3       8 1
      9       3       9 1
@<TRIPOS>ALT_TYPE
CGenFF_4.0_ALT_TYPE_SET
CGenFF_4.0 1 CG2O4 2 CG3C41 3 CG3C41 4 OG2D1 5 OG3C51 6 HGA2 7 HGA2 8 HGA2 9 HGA2
@<TRIPOS>MOLECULE
4_lactone
 9 9 0 0 0
****
USER_CHARGES
INVALID_CHARGES
Pose:  66 Cluster:  66 Fr_nu: 7495366 TotEn:    -6.18
@<TRIPOS>ATOM
      1 C1        -74.6760   -1.3897  -61.7656 C.2    1 LIG       0.04000
      2 C2        -74.9712    0.0308  -62.2796 C.3    1 LIG       0.11000
      3 C3        -75.8366    0.1095  -61.0255 C.3    1 LIG       0.08100
      4 O1        -74.0202   -2.3462  -62.1112 O.2    1 LIG      -0.32000
      5 O2        -75.4665   -1.2508  -60.6676 O.3    1 LIG      -0.27100
      6 H1        -74.1007    0.6883  -62.2964 H      1 LIG       0.09000
      7 H2        -75.5082    0.0581  -63.2292 H      1 LIG       0.09000
      8 H3        -75.5102    0.8284  -60.2691 H      1 LIG       0.09000
      9 H4        -76.9123    0.2005  -61.1997 H      1 LIG       0.09000
@<TRIPOS>BOND
      1       1       2 1
      2       1       4 2
      3       1       5 1
      4       2       3 1
      5       3       5 1
      6       2       6 1
      7       2       7 1
      8       3       8 1
      9       3       9 1
@<TRIPOS>ALT_TYPE
CGenFF_4.0_ALT_TYPE_SET
CGenFF_4.0 1 CG2O4 2 CG3C41 3 CG3C41 4 OG2D1 5 OG3C51 6 HGA2 7 HGA2 8 HGA2 9 HGA2
@<TRIPOS>MOLECULE
4_lactone
 9 9 0 0 0
****
USER_CHARGES
INVALID_CHARGES
Pose:  67 Cluster:  67 Fr_nu: 7888899 TotEn:    -6.08
@<TRIPOS>ATOM
      1 C1        -56.6256   -3.9530  -18.3018 C.2    1 LIG       0.04000
      2 C2        -57.8578   -3.3904  -19.0328 C.3    1 LIG       0.11000
      3 C3        -58.2311   -2.8913  -17.6402 C.3    1 LIG       0.08100
      4 O1        -55.6320   -4.5844  -18.5819 O.2    1 LIG      -0.32000
      5 O2        -57.0203   -3.4796  -17.0894 O.3    1 LIG      -0.27100
      6 H1        -57.6258   -2.6170  -19.7667 H      1 LIG       0.09000
      7 H2        -58.5128   -4.1546  -19.4544 H      1 LIG       0.09000
      8 H3        -58.2450   -1.8053  -17.5142 H      1 LIG       0.09000
      9 H4        -59.1290   -3.3378  -17.2042 H      1 LIG       0.09000
@<TRIPOS>BOND
      1       1       2 1
      2       1       4 2
      3       1       5 1
      4       2       3 1
      5       3       5 1
      6       2       6 1
      7       2       7 1
      8       3       8 1
      9       3       9 1
@<TRIPOS>ALT_TYPE
CGenFF_4.0_ALT_TYPE_SET
CGenFF_4.0 1 CG2O4 2 CG3C41 3 CG3C41 4 OG2D1 5 OG3C51 6 HGA2 7 HGA2 8 HGA2 9 HGA2
@<TRIPOS>MOLECULE
4_lactone
 9 9 0 0 0
****
USER_CHARGES
INVALID_CHARGES
Pose:  68 Cluster:  68 Fr_nu: 7467708 TotEn:    -6.03
@<TRIPOS>ATOM
      1 C1        -72.1655   -5.0747  -64.6345 C.2    1 LIG       0.04000
      2 C2        -71.2452   -4.2431  -65.5459 C.3    1 LIG       0.11000
      3 C3        -71.7907   -5.1642  -66.6330 C.3    1 LIG       0.08100
      4 O1        -72.4630   -5.1136  -63.4622 O.2    1 LIG      -0.32000
      5 O2        -72.6087   -5.8604  -65.6523 O.3    1 LIG      -0.27100
      6 H1        -71.5301   -3.1930  -65.6279 H      1 LIG       0.09000
      7 H2        -70.1824   -4.3502  -65.3226 H      1 LIG       0.09000
      8 H3        -72.4033   -4.6815  -67.3993 H      1 LIG       0.09000
      9 H4        -71.0597   -5.8338  -67.0944 H      1 LIG       0.09000
@<TRIPOS>BOND
      1       1       2 1
      2       1       4 2
      3       1       5 1
      4       2       3 1
      5       3       5 1
      6       2       6 1
      7       2       7 1
      8       3       8 1
      9       3       9 1
@<TRIPOS>ALT_TYPE
CGenFF_4.0_ALT_TYPE_SET
CGenFF_4.0 1 CG2O4 2 CG3C41 3 CG3C41 4 OG2D1 5 OG3C51 6 HGA2 7 HGA2 8 HGA2 9 HGA2
@<TRIPOS>MOLECULE
4_lactone
 9 9 0 0 0
****
USER_CHARGES
INVALID_CHARGES
Pose:  69 Cluster:  69 Fr_nu: 832649 TotEn:    -5.58
@<TRIPOS>ATOM
      1 C1        -52.4042    9.7130  -30.4235 C.2    1 LIG       0.04000
      2 C2        -53.8300   10.2465  -30.6507 C.3    1 LIG       0.11000
      3 C3        -53.8867    9.1321  -31.6912 C.3    1 LIG       0.08100
      4 O1        -51.4562    9.9708  -29.7170 O.2    1 LIG      -0.32000
      5 O2        -52.5236    8.7413  -31.3675 O.3    1 LIG      -0.27100
      6 H1        -54.4925   10.1270  -29.7920 H      1 LIG       0.09000
      7 H2        -53.8674   11.2642  -31.0428 H      1 LIG       0.09000
      8 H3        -54.5969    8.3268  -31.4846 H      1 LIG       0.09000
      9 H4        -53.9743    9.4611  -32.7303 H      1 LIG       0.09000
@<TRIPOS>BOND
      1       1       2 1
      2       1       4 2
      3       1       5 1
      4       2       3 1
      5       3       5 1
      6       2       6 1
      7       2       7 1
      8       3       8 1
      9       3       9 1
@<TRIPOS>ALT_TYPE
CGenFF_4.0_ALT_TYPE_SET
CGenFF_4.0 1 CG2O4 2 CG3C41 3 CG3C41 4 OG2D1 5 OG3C51 6 HGA2 7 HGA2 8 HGA2 9 HGA2
@<TRIPOS>MOLECULE
4_lactone
 9 9 0 0 0
****
USER_CHARGES
INVALID_CHARGES
Pose:  70 Cluster:  70 Fr_nu: 5061344 TotEn:    -5.11
@<TRIPOS>ATOM
      1 C1        -79.7723  -34.4834  -38.5989 C.2    1 LIG       0.04000
      2 C2        -78.3874  -34.6322  -39.2540 C.3    1 LIG       0.11000
      3 C3        -79.1882  -34.5240  -40.5482 C.3    1 LIG       0.08100
      4 O1        -80.2317  -34.4467  -37.4800 O.2    1 LIG      -0.32000
      5 O2        -80.4228  -34.3950  -39.7901 O.3    1 LIG      -0.27100
      6 H1        -77.7060  -33.8052  -39.0481 H      1 LIG       0.09000
      7 H2        -77.9094  -35.5959  -39.0709 H      1 LIG       0.09000
      8 H3        -78.9920  -33.6350  -41.1537 H      1 LIG       0.09000
      9 H4        -79.1938  -35.4196  -41.1756 H      1 LIG       0.09000
@<TRIPOS>BOND
      1       1       2 1
      2       1       4 2
      3       1       5 1
      4       2       3 1
      5       3       5 1
      6       2       6 1
      7       2       7 1
      8       3       8 1
      9       3       9 1
@<TRIPOS>ALT_TYPE
CGenFF_4.0_ALT_TYPE_SET
CGenFF_4.0 1 CG2O4 2 CG3C41 3 CG3C41 4 OG2D1 5 OG3C51 6 HGA2 7 HGA2 8 HGA2 9 HGA2
@<TRIPOS>MOLECULE
4_lactone
 9 9 0 0 0
****
USER_CHARGES
INVALID_CHARGES
Pose:  71 Cluster:  71 Fr_nu: 7804255 TotEn:    -4.75
@<TRIPOS>ATOM
      1 C1        -42.8910    2.3964  -44.4330 C.2    1 LIG       0.04000
      2 C2        -41.8745    2.9741  -45.4341 C.3    1 LIG       0.11000
      3 C3        -42.9270    4.0670  -45.5950 C.3    1 LIG       0.08100
      4 O1        -42.9779    1.4355  -43.7027 O.2    1 LIG      -0.32000
      5 O2        -43.7851    3.4028  -44.6265 O.3    1 LIG      -0.27100
      6 H1        -40.9322    3.2870  -44.9818 H      1 LIG       0.09000
      7 H2        -41.7055    2.3455  -46.3100 H      1 LIG       0.09000
      8 H3        -42.6311    5.0633  -45.2551 H      1 LIG       0.09000
      9 H4        -43.4008    4.1243  -46.5788 H      1 LIG       0.09000
@<TRIPOS>BOND
      1       1       2 1
      2       1       4 2
      3       1       5 1
      4       2       3 1
      5       3       5 1
      6       2       6 1
      7       2       7 1
      8       3       8 1
      9       3       9 1
@<TRIPOS>ALT_TYPE
CGenFF_4.0_ALT_TYPE_SET
CGenFF_4.0 1 CG2O4 2 CG3C41 3 CG3C41 4 OG2D1 5 OG3C51 6 HGA2 7 HGA2 8 HGA2 9 HGA2
@<TRIPOS>MOLECULE
4_lactone
 9 9 0 0 0
****
USER_CHARGES
INVALID_CHARGES
Pose:  72 Cluster:  72 Fr_nu: 8015557 TotEn:    -4.57
@<TRIPOS>ATOM
      1 C1        -87.3064  -23.7960  -34.4221 C.2    1 LIG       0.04000
      2 C2        -86.5589  -25.0936  -34.7780 C.3    1 LIG       0.11000
      3 C3        -87.8060  -25.7566  -34.2009 C.3    1 LIG       0.08100
      4 O1        -87.1149  -22.6040  -34.5036 O.2    1 LIG      -0.32000
      5 O2        -88.3869  -24.4529  -33.9213 O.3    1 LIG      -0.27100
      6 H1        -86.3985  -25.2363  -35.8478 H      1 LIG       0.09000
      7 H2        -85.6369  -25.2453  -34.2143 H      1 LIG       0.09000
      8 H3        -88.4126  -26.3243  -34.9118 H      1 LIG       0.09000
      9 H4        -87.6525  -26.3330  -33.2844 H      1 LIG       0.09000
@<TRIPOS>BOND
      1       1       2 1
      2       1       4 2
      3       1       5 1
      4       2       3 1
      5       3       5 1
      6       2       6 1
      7       2       7 1
      8       3       8 1
      9       3       9 1
@<TRIPOS>ALT_TYPE
CGenFF_4.0_ALT_TYPE_SET
CGenFF_4.0 1 CG2O4 2 CG3C41 3 CG3C41 4 OG2D1 5 OG3C51 6 HGA2 7 HGA2 8 HGA2 9 HGA2
@<TRIPOS>MOLECULE
4_lactone
 9 9 0 0 0
****
USER_CHARGES
INVALID_CHARGES
Pose:  73 Cluster:  73 Fr_nu: 7916251 TotEn:    -4.05
@<TRIPOS>ATOM
      1 C1        -86.4037  -22.4446  -34.0692 C.2    1 LIG       0.04000
      2 C2        -85.5946  -23.6832  -33.6443 C.3    1 LIG       0.11000
      3 C3        -84.4518  -22.6775  -33.5418 C.3    1 LIG       0.08100
      4 O1        -87.5400  -22.1900  -34.3984 O.2    1 LIG      -0.32000
      5 O2        -85.3404  -21.6039  -33.9580 O.3    1 LIG      -0.27100
      6 H1        -85.9210  -24.1269  -32.7025 H      1 LIG       0.09000
      7 H2        -85.4934  -24.4385  -34.4254 H      1 LIG       0.09000
      8 H3        -84.0586  -22.5083  -32.5357 H      1 LIG       0.09000
      9 H4        -83.6332  -22.8198  -34.2527 H      1 LIG       0.09000
@<TRIPOS>BOND
      1       1       2 1
      2       1       4 2
      3       1       5 1
      4       2       3 1
      5       3       5 1
      6       2       6 1
      7       2       7 1
      8       3       8 1
      9       3       9 1
@<TRIPOS>ALT_TYPE
CGenFF_4.0_ALT_TYPE_SET
CGenFF_4.0 1 CG2O4 2 CG3C41 3 CG3C41 4 OG2D1 5 OG3C51 6 HGA2 7 HGA2 8 HGA2 9 HGA2
@<TRIPOS>MOLECULE
4_lactone
 9 9 0 0 0
****
USER_CHARGES
INVALID_CHARGES
Pose:  74 Cluster:  74 Fr_nu: 4639346 TotEn:    -3.72
@<TRIPOS>ATOM
      1 C1        -46.4211   -7.2117  -29.3556 C.2    1 LIG       0.04000
      2 C2        -47.0810   -7.5890  -28.0172 C.3    1 LIG       0.11000
      3 C3        -45.6357   -7.7689  -27.5625 C.3    1 LIG       0.08100
      4 O1        -46.7756   -6.8726  -30.4618 O.2    1 LIG      -0.32000
      5 O2        -45.1584   -7.3923  -28.8839 O.3    1 LIG      -0.27100
      6 H1        -47.6281   -6.7720  -27.5443 H      1 LIG       0.09000
      7 H2        -47.6823   -8.4987  -28.0580 H      1 LIG       0.09000
      8 H3        -45.2903   -7.0710  -26.7950 H      1 LIG       0.09000
      9 H4        -45.3455   -8.7917  -27.3070 H      1 LIG       0.09000
@<TRIPOS>BOND
      1       1       2 1
      2       1       4 2
      3       1       5 1
      4       2       3 1
      5       3       5 1
      6       2       6 1
      7       2       7 1
      8       3       8 1
      9       3       9 1
@<TRIPOS>ALT_TYPE
CGenFF_4.0_ALT_TYPE_SET
CGenFF_4.0 1 CG2O4 2 CG3C41 3 CG3C41 4 OG2D1 5 OG3C51 6 HGA2 7 HGA2 8 HGA2 9 HGA2
@<TRIPOS>MOLECULE
4_lactone
 9 9 0 0 0
****
USER_CHARGES
INVALID_CHARGES
Pose:  75 Cluster:  75 Fr_nu: 7992066 TotEn:    -0.51
@<TRIPOS>ATOM
      1 C1        -87.2246  -23.7370  -34.1429 C.2    1 LIG       0.04000
[truncated: 5,010,147 more chars]
