# Supplementary material for: The pocketome of G-protein-coupled receptors reveals previously untargeted allosteric sites
Source: Nat Commun. 2022 May 10;13:2567. doi: 10.1038/s41467-022-29609-6 (PMC9091257; doi:10.1038/s41467-022-29609-6)
Supplement: Supplementary file 4 — Supplementary Data 1 [file 41467_2022_29609_MOESM4_ESM.zip › docking_files/2y03/rec.mol2]

@<TRIPOS>MOLECULE
2y03_align.pdb
4855 4910 298 0 0
PROTEIN
NO_CHARGES


@<TRIPOS>ATOM
      1 N         -91.1050  -36.2000  -45.7520 N.4       1 ALA   -0.2700
      2 CA        -90.7120  -34.8040  -45.8440 C.3       1 ALA    0.0900
      3 CAY       -90.9240  -38.5120  -45.1230 C.3       1 ALA    0.0900
      4 C         -90.6310  -34.0860  -44.5000 C.2       1 ALA    0.0900
      5 O         -89.6730  -33.3660  -44.2190 O.2       1 ALA    0.5100
      6 CB        -91.6930  -34.0590  -46.7720 C.3       1 ALA   -0.5100
      7 CY        -90.4250  -37.1200  -45.0540 C.2       1 ALA   -0.4700
      8 OY        -89.4510  -36.8290  -44.3750 O.2       1 ALA    0.3100
      9 HN        -91.9330  -36.4400  -46.2520 H         1 ALA    0.0700
     10 HA        -89.7080  -34.7580  -46.2370 H         1 ALA    0.0900
     11 HB1       -92.7250  -34.1230  -46.3660 H         1 ALA   -0.2700
     12 HB2       -91.6800  -34.5180  -47.7820 H         1 ALA    0.0900
     13 HB3       -91.4060  -32.9880  -46.8430 H         1 ALA    0.0900
     14 HY1       -90.2880  -39.1660  -44.4890 H         1 ALA    0.0900
     15 HY2       -90.8810  -38.8750  -46.1720 H         1 ALA    0.5100
     16 HY3       -91.9690  -38.5550  -44.7480 H         1 ALA   -0.5100
     17 N         -91.6120  -34.3240  -43.6030 N.am      2 GLU   -0.4700
     18 CA        -91.6630  -33.6540  -42.3100 C.3       2 GLU    0.3100
     19 C         -90.6520  -34.2410  -41.3290 C.2       2 GLU    0.0700
     20 O         -90.3330  -33.6230  -40.3090 O.2       2 GLU    0.0900
     21 CB        -93.0690  -33.7330  -41.7090 C.3       2 GLU   -0.1800
     22 CG        -94.1330  -32.9330  -42.4600 C.3       2 GLU    0.0900
     23 CD        -95.4960  -32.9150  -41.7490 C.2       2 GLU    0.0900
     24 OE1       -95.5930  -33.3830  -40.5890 O.co2     2 GLU   -0.2800
     25 OE2       -96.4750  -32.4250  -42.3560 O.co2     2 GLU    0.0900
     26 HN        -92.3470  -34.9700  -43.7870 H         2 GLU    0.0900
     27 HA        -91.3780  -32.6230  -42.4580 H         2 GLU    0.6200
     28 HB1       -93.0230  -33.3570  -40.6650 H         2 GLU   -0.7600
     29 HB2       -93.3810  -34.7990  -41.6950 H         2 GLU   -0.7600
     30 HG1       -94.2710  -33.3790  -43.4670 H         2 GLU    0.5100
     31 HG2       -93.7830  -31.8850  -42.5690 H         2 GLU   -0.5100
     32 N         -90.1610  -35.4440  -41.6370 N.am      3 LEU   -0.4700
     33 CA        -89.1620  -36.1070  -40.8170 C.3       3 LEU    0.3100
     34 C         -87.8080  -35.5560  -41.1580 C.2       3 LEU    0.0700
     35 O         -87.0030  -35.2640  -40.2690 O.2       3 LEU    0.0900
     36 CB        -89.1680  -37.6170  -41.0560 C.3       3 LEU   -0.1800
     37 CG        -90.2480  -38.4270  -40.3390 C.3       3 LEU    0.0900
     38 CD1       -90.1550  -39.8960  -40.7510 C.3       3 LEU    0.0900
     39 CD2       -90.1550  -38.2550  -38.8180 C.3       3 LEU   -0.0900
     40 HN        -90.4590  -35.9420  -42.4470 H         3 LEU    0.0900
     41 HA        -89.3860  -35.8920  -39.7830 H         3 LEU   -0.2700
     42 HB1       -88.1820  -38.0130  -40.7350 H         3 LEU    0.0900
     43 HB2       -89.2870  -37.7860  -42.1460 H         3 LEU    0.0900
     44 HG        -91.2500  -38.0290  -40.6070 H         3 LEU    0.0900
     45 HD11      -89.1580  -40.3060  -40.4810 H         3 LEU   -0.2700
     46 HD12      -90.2910  -39.9900  -41.8490 H         3 LEU    0.0900
     47 HD13      -90.9350  -40.4860  -40.2240 H         3 LEU    0.0900
     48 HD21      -90.2840  -37.1860  -38.5470 H         3 LEU    0.0900
     49 HD22      -89.1600  -38.5950  -38.4590 H         3 LEU    0.5100
     50 HD23      -90.9530  -38.8460  -38.3210 H         3 LEU   -0.5100
     51 N         -87.5760  -35.4100  -42.4630 N.am      4 LEU   -0.4700
     52 CA        -86.3290  -34.8820  -43.0070 C.3       4 LEU    0.3100
     53 C         -86.0870  -33.4540  -42.5280 C.2       4 LEU    0.0700
     54 O         -84.9530  -33.0530  -42.2750 O.2       4 LEU    0.0900
     55 CB        -86.3800  -34.9430  -44.5350 C.3       4 LEU   -0.1800
     56 CG        -85.1590  -35.3990  -45.3430 C.3       4 LEU    0.0900
     57 CD1       -84.0130  -35.9580  -44.5020 C.3       4 LEU    0.0900
     58 CD2       -85.6250  -36.4230  -46.3630 C.3       4 LEU   -0.0900
     59 HN        -88.2610  -35.6630  -43.1390 H         4 LEU    0.0900
     60 HA        -85.5110  -35.4780  -42.6290 H         4 LEU   -0.2700
     61 HB1       -86.6270  -33.9210  -44.8850 H         4 LEU    0.0900
     62 HB2       -87.2090  -35.6300  -44.7970 H         4 LEU    0.0900
     63 HG        -84.7780  -34.5290  -45.9180 H         4 LEU    0.0900
     64 HD11      -84.3570  -36.8430  -43.9260 H         4 LEU   -0.2700
     65 HD12      -83.6560  -35.1860  -43.7870 H         4 LEU    0.0900
     66 HD13      -83.1760  -36.2700  -45.1640 H         4 LEU    0.0900
     67 HD21      -86.3790  -35.9710  -47.0430 H         4 LEU    0.0900
     68 HD22      -86.0890  -37.2890  -45.8460 H         4 LEU    0.5100
     69 HD23      -84.7620  -36.7690  -46.9720 H         4 LEU   -0.5100
     70 N         -87.1760  -32.7050  -42.3890 N.am      5 SER   -0.4700
     71 CA        -87.1590  -31.3520  -41.8450 C.3       5 SER    0.3100
     72 C         -86.8640  -31.2730  -40.3330 C.2       5 SER    0.0700
     73 O         -86.0550  -30.4490  -39.9120 O.2       5 SER    0.0900
     74 CB        -88.4810  -30.6550  -42.1840 C.3       5 SER    0.0500
     75 OG        -88.9430  -29.8880  -41.0970 O.3       5 SER    0.0900
     76 HN        -88.0740  -33.0440  -42.6580 H         5 SER    0.0900
     77 HA        -86.3260  -30.8210  -42.2790 H         5 SER   -0.6600
     78 HB1       -89.2500  -31.4170  -42.4320 H         5 SER    0.4300
     79 HB2       -88.3330  -29.9810  -43.0550 H         5 SER    0.5100
     80 HG1       -88.2580  -29.2400  -40.9200 H         5 SER   -0.5100
     81 N         -87.5270  -32.1060  -39.5250 N.am      6 GLN   -0.4700
     82 CA        -87.2430  -32.2100  -38.0800 C.3       6 GLN    0.3100
     83 C         -85.8130  -32.6490  -37.7690 C.2       6 GLN    0.0700
     84 O         -85.2220  -32.1700  -36.7990 O.2       6 GLN    0.0900
     85 CB        -88.2050  -33.1820  -37.3960 C.3       6 GLN   -0.1800
     86 CG        -89.5040  -32.5700  -36.9340 C.3       6 GLN    0.0900
     87 CD        -90.5410  -33.6200  -36.5350 C.2       6 GLN    0.0900
     88 NE2       -91.8180  -33.2470  -36.6210 N.am      6 GLN   -0.1800
     89 OE1       -90.2030  -34.7470  -36.1520 O.2       6 GLN    0.0900
     90 HN        -88.2510  -32.7010  -39.8660 H         6 GLN    0.0900
     91 HA        -87.3420  -31.2230  -37.6510 H         6 GLN    0.5500
     92 HB1       -87.6920  -33.6160  -36.5130 H         6 GLN   -0.5500
     93 HB2       -88.4410  -33.9980  -38.1120 H         6 GLN   -0.6200
     94 HG1       -89.9240  -31.9530  -37.7550 H         6 GLN    0.3200
     95 HG2       -89.3030  -31.9210  -36.0550 H         6 GLN    0.3000
     96 HE21      -92.5440  -33.8890  -36.3750 H         6 GLN    0.5100
     97 HE22      -92.0500  -32.3250  -36.9330 H         6 GLN   -0.5100
     98 N         -85.2800  -33.5760  -38.5760 N.am      7 GLN   -0.4700
     99 CA        -83.9230  -34.0780  -38.3850 C.3       7 GLN    0.3100
    100 C         -82.9460  -32.9440  -38.6230 C.2       7 GLN    0.0700
    101 O         -82.1680  -32.5680  -37.7320 O.2       7 GLN    0.0900
    102 CB        -83.5950  -35.2570  -39.3180 C.3       7 GLN   -0.1800
    103 CG        -82.1500  -35.7540  -39.1640 C.3       7 GLN    0.0900
    104 CD        -81.7120  -36.6850  -40.2670 C.2       7 GLN    0.0900
    105 NE2       -80.7310  -37.5260  -39.9760 N.am      7 GLN   -0.1800
    106 OE1       -82.2340  -36.6430  -41.3690 O.2       7 GLN    0.0900
    107 HN        -85.7850  -33.9640  -39.3430 H         7 GLN    0.0900
    108 HA        -83.8320  -34.3880  -37.3560 H         7 GLN    0.5500
    109 HB1       -83.7520  -34.9360  -40.3690 H         7 GLN   -0.5500
    110 HB2       -84.2870  -36.0960  -39.0900 H         7 GLN   -0.6200
    111 HG1       -82.0580  -36.2930  -38.1980 H         7 GLN    0.3200
    112 HG2       -81.4680  -34.8760  -39.1600 H         7 GLN    0.3000
    113 HE21      -80.4000  -38.1670  -40.6690 H         7 GLN    0.5100
    114 HE22      -80.3210  -37.5210  -39.0640 H         7 GLN   -0.5100
    115 N         -83.0120  -32.3990  -39.8390 N.am      8 TRP   -0.4700
    116 CA        -82.2170  -31.2470  -40.2310 C.3       8 TRP    0.3100
    117 C         -82.3660  -30.0450  -39.2670 C.2       8 TRP    0.0700
    118 O         -81.3770  -29.4710  -38.7960 O.2       8 TRP    0.0900
    119 CB        -82.5530  -30.8420  -41.6670 C.3       8 TRP   -0.1800
    120 CG        -81.5630  -29.8590  -42.2460 C.ar      8 TRP    0.0900
    121 CD1       -80.3880  -30.1500  -42.9100 C.ar      8 TRP    0.0900
    122 CD2       -81.6490  -28.4280  -42.1980 C.ar      8 TRP   -0.0300
    123 CE2       -80.4890  -27.9130  -42.8520 C.ar      8 TRP   -0.1500
    124 CE3       -82.5870  -27.5300  -41.6670 C.ar      8 TRP    0.2200
    125 NE1       -79.7450  -28.9820  -43.2800 N.ar      8 TRP   -0.5100
    126 CZ2       -80.2480  -26.5510  -42.9860 C.ar      8 TRP    0.3700
    127 CZ3       -82.3490  -26.1800  -41.8010 C.ar      8 TRP    0.2400
    128 CH2       -81.1850  -25.7000  -42.4590 C.ar      8 TRP    0.1100
    129 HN        -83.6160  -32.7640  -40.5410 H         8 TRP   -0.2500
    130 HA        -81.1730  -31.5120  -40.1470 H         8 TRP    0.1700
    131 HB1       -83.5610  -30.3780  -41.6860 H         8 TRP   -0.2000
    132 HB2       -82.5580  -31.7510  -42.3060 H         8 TRP    0.1400
    133 HD1       -80.0230  -31.1460  -43.1110 H         8 TRP   -0.2700
    134 HE1       -78.9010  -28.9280  -43.7670 H         8 TRP    0.1600
    135 HE3       -83.4800  -27.8710  -41.1630 H         8 TRP   -0.1400
    136 HZ2       -79.3690  -26.1640  -43.4790 H         8 TRP    0.1400
    137 HZ3       -83.0590  -25.4730  -41.3980 H         8 TRP    0.5100
    138 HH2       -81.0330  -24.6350  -42.5460 H         8 TRP   -0.5100
    139 N         -83.5930  -29.6680  -38.9400 N.am      9 GLU   -0.4700
    140 CA        -83.7650  -28.5680  -38.0160 C.3       9 GLU    0.3100
    141 C         -83.0430  -28.7430  -36.7130 C.2       9 GLU    0.0700
    142 O         -82.3530  -27.8340  -36.2910 O.2       9 GLU    0.0900
    143 CB        -85.2180  -28.3230  -37.7140 C.3       9 GLU   -0.1800
    144 CG        -85.7730  -27.2120  -38.5290 C.3       9 GLU    0.0900
    145 CD        -87.2060  -26.9680  -38.1970 C.2       9 GLU    0.0900
    146 OE1       -87.8760  -27.9280  -37.7410 O.co2     9 GLU   -0.2800
    147 OE2       -87.6610  -25.8180  -38.3930 O.co2     9 GLU    0.0900
    148 HN        -84.4160  -30.1020  -39.2980 H         9 GLU    0.0900
    149 HA        -83.3250  -27.6890  -38.4620 H         9 GLU    0.6200
    150 HB1       -85.3260  -28.0700  -36.6380 H         9 GLU   -0.7600
    151 HB2       -85.7920  -29.2490  -37.9270 H         9 GLU   -0.7600
    152 HG1       -85.6920  -27.4690  -39.6070 H         9 GLU    0.5100
    153 HG2       -85.1950  -26.2840  -38.3310 H         9 GLU   -0.5100
    154 N         -83.1930  -29.9030  -36.0730 N.am     10 ALA   -0.4700
    155 CA        -82.6070  -30.1270  -34.7410 C.3      10 ALA    0.3100
    156 C         -81.0810  -30.3130  -34.7380 C.2      10 ALA    0.0700
    157 O         -80.4110  -29.8280  -33.8380 O.2      10 ALA    0.0900
    158 CB        -83.3230  -31.2620  -33.9960 C.3      10 ALA   -0.2700
    159 HN        -83.7030  -30.6650  -36.4640 H        10 ALA    0.0900
    160 HA        -82.6910  -29.2060  -34.1830 H        10 ALA    0.0900
    161 HB1       -83.2420  -32.2080  -34.5720 H        10 ALA    0.0900
    162 HB2       -84.3990  -31.0140  -33.8710 H        10 ALA    0.5100
    163 HB3       -82.8570  -31.4140  -32.9980 H        10 ALA   -0.5100
    164 N         -80.5330  -30.9830  -35.7550 N.am     11 GLY   -0.4700
    165 CA        -79.0800  -31.1340  -35.8750 C.3      11 GLY    0.3100
    166 C         -78.3710  -29.8180  -36.1760 C.2      11 GLY   -0.0200
    167 O         -77.2090  -29.6010  -35.8040 O.2      11 GLY    0.0900
    168 HN        -81.0830  -31.4070  -36.4710 H        11 GLY    0.0900
    169 HA1       -78.8850  -31.8310  -36.6770 H        11 GLY    0.5100
    170 HA2       -78.7100  -31.5280  -34.9400 H        11 GLY   -0.5100
    171 N         -79.0930  -28.9320  -36.8600 N.am     12 MET   -0.4700
    172 CA        -78.5770  -27.6450  -37.2660 C.3      12 MET    0.3100
    173 C         -78.6330  -26.6870  -36.0980 C.2      12 MET    0.0700
    174 O         -77.7010  -25.9310  -35.8740 O.2      12 MET    0.0900
    175 CB        -79.3980  -27.1100  -38.4350 C.3      12 MET   -0.1800
    176 CG        -78.6690  -26.1100  -39.3320 C.3      12 MET    0.0900
    177 SD        -77.0200  -26.6360  -39.8970 S.3      12 MET    0.0900
    178 CE        -77.3770  -28.0010  -40.9830 C.3      12 MET   -0.1400
    179 HN        -80.0360  -29.1210  -37.1260 H        12 MET    0.0900
    180 HA        -77.5440  -27.7690  -37.5540 H        12 MET    0.0900
    181 HB1       -80.3020  -26.6120  -38.0250 H        12 MET   -0.0900
    182 HB2       -79.7140  -27.9710  -39.0600 H        12 MET   -0.2200
    183 HG1       -78.5650  -25.1600  -38.7680 H        12 MET    0.0900
    184 HG2       -79.3070  -25.9220  -40.2200 H        12 MET    0.0900
    185 HE1       -77.8660  -27.6540  -41.9190 H        12 MET    0.0900
    186 HE2       -78.0610  -28.7190  -40.4840 H        12 MET    0.5100
    187 HE3       -76.4390  -28.5260  -41.2600 H        12 MET   -0.5100
    188 N         -79.7190  -26.7320  -35.3350 N.am     13 SER   -0.4700
    189 CA        -79.8500  -25.9080  -34.1480 C.3      13 SER    0.3100
    190 C         -78.7430  -26.2410  -33.1700 C.2      13 SER    0.0700
    191 O         -78.3050  -25.3930  -32.4060 O.2      13 SER    0.0900
    192 CB        -81.1890  -26.1600  -33.4670 C.3      13 SER    0.0500
    193 OG        -82.2520  -26.0550  -34.3920 O.3      13 SER    0.0900
    194 HN        -80.4890  -27.3310  -35.5420 H        13 SER    0.0900
    195 HA        -79.7700  -24.8740  -34.4470 H        13 SER   -0.6600
    196 HB1       -81.3430  -25.4120  -32.6610 H        13 SER    0.4300
    197 HB2       -81.1980  -27.1820  -33.0290 H        13 SER    0.5100
    198 HG1       -82.1760  -26.8160  -34.9720 H        13 SER   -0.5100
    199 N         -78.2970  -27.4950  -33.2000 N.am     14 LEU   -0.4700
    200 CA        -77.2880  -27.9850  -32.2910 C.3      14 LEU    0.3100
    201 C         -75.9290  -27.4580  -32.6820 C.2      14 LEU    0.0700
    202 O         -75.2700  -26.8180  -31.8670 O.2      14 LEU    0.0900
    203 CB        -77.2530  -29.5020  -32.3270 C.3      14 LEU   -0.1800
    204 CG        -76.3890  -30.1380  -31.2400 C.3      14 LEU    0.0900
    205 CD1       -77.3060  -30.5030  -30.0470 C.3      14 LEU    0.0900
    206 CD2       -75.5800  -31.3420  -31.8030 C.3      14 LEU   -0.0900
    207 HN        -78.6440  -28.1590  -33.8580 H        14 LEU    0.0900
    208 HA        -77.5300  -27.6380  -31.2970 H        14 LEU   -0.2700
    209 HB1       -76.8600  -29.8190  -33.3170 H        14 LEU    0.0900
    210 HB2       -78.2910  -29.8790  -32.2150 H        14 LEU    0.0900
    211 HG        -75.6060  -29.4220  -30.9110 H        14 LEU    0.0900
    212 HD11      -78.0880  -31.2210  -30.3720 H        14 LEU   -0.2700
    213 HD12      -77.8020  -29.5880  -29.6570 H        14 LEU    0.0900
    214 HD13      -76.7050  -30.9750  -29.2400 H        14 LEU    0.0900
    215 HD21      -74.9150  -31.0030  -32.6260 H        14 LEU    0.0900
    216 HD22      -76.2760  -32.1100  -32.2030 H        14 LEU    0.5100
    217 HD23      -74.9540  -31.7850  -31.0000 H        14 LEU   -0.5100
    218 N         -75.5100  -27.7460  -33.9250 N.am     15 LEU   -0.4700
    219 CA        -74.2760  -27.2020  -34.5040 C.3      15 LEU    0.3100
    220 C         -74.2110  -25.6930  -34.2460 C.2      15 LEU    0.0700
    221 O         -73.2120  -25.1610  -33.7550 O.2      15 LEU    0.0900
    222 CB        -74.2170  -27.5050  -36.0100 C.3      15 LEU   -0.1800
    223 CG        -73.1070  -26.9470  -36.9260 C.3      15 LEU    0.0900
    224 CD1       -71.6960  -27.3960  -36.5440 C.3      15 LEU    0.0900
    225 CD2       -73.3700  -27.3330  -38.3730 C.3      15 LEU   -0.0900
    226 HN        -76.0300  -28.3530  -34.5200 H        15 LEU    0.0900
    227 HA        -73.4380  -27.6550  -33.9950 H        15 LEU   -0.2700
    228 HB1       -75.1760  -27.1470  -36.4340 H        15 LEU    0.0900
    229 HB2       -74.1650  -28.6080  -36.1010 H        15 LEU    0.0900
    230 HG        -73.1440  -25.8370  -36.8850 H        15 LEU    0.0900
    231 HD11      -71.6220  -28.5040  -36.5920 H        15 LEU   -0.2700
    232 HD12      -71.4620  -27.0690  -35.5080 H        15 LEU    0.0900
    233 HD13      -70.9560  -26.9610  -37.2500 H        15 LEU    0.0900
    234 HD21      -74.3470  -26.9220  -38.7070 H        15 LEU    0.0900
    235 HD22      -73.3980  -28.4390  -38.4700 H        15 LEU    0.5100
    236 HD23      -72.5710  -26.9210  -39.0270 H        15 LEU   -0.5100
    237 N         -75.3150  -25.0230  -34.5480 N.am     16 MET   -0.4700
    238 CA        -75.4540  -23.6190  -34.2850 C.3      16 MET    0.3100
    239 C         -75.2420  -23.2700  -32.8060 C.2      16 MET    0.0700
    240 O         -74.4350  -22.4070  -32.4970 O.2      16 MET    0.0900
    241 CB        -76.8160  -23.1640  -34.7690 C.3      16 MET   -0.1800
    242 CG        -76.7730  -21.9500  -35.6440 C.3      16 MET    0.0900
    243 SD        -75.8720  -22.1050  -37.1940 S.3      16 MET    0.0900
    244 CE        -76.7350  -23.4520  -37.9890 C.3      16 MET   -0.1400
    245 HN        -76.1020  -25.4660  -34.9720 H        16 MET    0.0900
    246 HA        -74.6670  -23.0940  -34.8060 H        16 MET    0.0900
    247 HB1       -77.4470  -22.9370  -33.8830 H        16 MET   -0.0900
    248 HB2       -77.2820  -23.9940  -35.3400 H        16 MET   -0.2200
    249 HG1       -76.3130  -21.1310  -35.0530 H        16 MET    0.0900
    250 HG2       -77.8210  -21.6710  -35.8750 H        16 MET    0.0900
    251 HE1       -77.8340  -23.2860  -37.9850 H        16 MET    0.0900
    252 HE2       -76.5300  -24.4060  -37.4590 H        16 MET    0.5100
    253 HE3       -76.4060  -23.5470  -39.0460 H        16 MET   -0.5100
    254 N         -75.9360  -23.9320  -31.8830 N.am     17 ALA   -0.4700
    255 CA        -75.7340  -23.6410  -30.4600 C.3      17 ALA    0.3100
    256 C         -74.2600  -23.8070  -30.0590 C.2      17 ALA    0.0700
    257 O         -73.7420  -23.0610  -29.2350 O.2      17 ALA    0.0900
    258 CB        -76.6360  -24.5040  -29.5860 C.3      17 ALA   -0.2700
    259 HN        -76.6050  -24.6360  -32.1090 H        17 ALA    0.0900
    260 HA        -75.9510  -22.5960  -30.3020 H        17 ALA    0.0900
    261 HB1       -76.4160  -25.5800  -29.7560 H        17 ALA    0.0900
    262 HB2       -77.7020  -24.3160  -29.8410 H        17 ALA    0.5100
    263 HB3       -76.4600  -24.2710  -28.5140 H        17 ALA   -0.5100
    264 N         -73.5870  -24.7810  -30.6670 N.am     18 LEU   -0.4700
    265 CA        -72.1870  -25.0480  -30.3940 C.3      18 LEU    0.3100
    266 C         -71.2650  -23.8580  -30.8060 C.2      18 LEU    0.0700
    267 O         -70.4290  -23.3900  -30.0120 O.2      18 LEU    0.0900
    268 CB        -71.7800  -26.3830  -31.0650 C.3      18 LEU   -0.1800
    269 CG        -70.3110  -26.8400  -31.1220 C.3      18 LEU    0.0900
    270 CD1       -69.6470  -26.8170  -29.7350 C.3      18 LEU    0.0900
    271 CD2       -70.1780  -28.2260  -31.7560 C.3      18 LEU   -0.0900
    272 HN        -74.0190  -25.3740  -31.3420 H        18 LEU    0.0900
    273 HA        -72.0540  -25.1030  -29.3240 H        18 LEU   -0.2700
    274 HB1       -72.1320  -26.3270  -32.1150 H        18 LEU    0.0900
    275 HB2       -72.3360  -27.1830  -30.5360 H        18 LEU    0.0900
    276 HG        -69.7490  -26.1640  -31.8020 H        18 LEU    0.0900
    277 HD11      -70.1870  -27.4960  -29.0420 H        18 LEU   -0.2700
    278 HD12      -69.6770  -25.7870  -29.3180 H        18 LEU    0.0900
    279 HD13      -68.5920  -27.1580  -29.8140 H        18 LEU    0.0900
    280 HD21      -70.5760  -28.2110  -32.7930 H        18 LEU    0.0900
    281 HD22      -70.7560  -28.9680  -31.1650 H        18 LEU    0.5100
    282 HD23      -69.1090  -28.5260  -31.7910 H        18 LEU   -0.5100
    283 N         -71.4300  -23.3610  -32.0360 N.am     19 VAL   -0.4700
    284 CA        -70.6260  -22.2470  -32.5180 C.3      19 VAL    0.3100
    285 C         -70.8670  -21.0150  -31.6690 C.2      19 VAL    0.0700
    286 O         -69.9210  -20.2940  -31.3600 O.2      19 VAL    0.0900
    287 CB        -70.8070  -21.9550  -34.0320 C.3      19 VAL   -0.0900
    288 CG1       -70.4940  -23.2010  -34.8690 C.3      19 VAL    0.0900
    289 CG2       -72.1810  -21.4750  -34.3380 C.3      19 VAL   -0.2700
    290 HN        -72.1050  -23.7270  -32.6720 H        19 VAL    0.0900
    291 HA        -69.5930  -22.4890  -32.3180 H        19 VAL    0.0900
    292 HB        -70.1230  -21.1310  -34.3310 H        19 VAL    0.0900
    293 HG11      -71.1760  -24.0310  -34.5870 H        19 VAL   -0.2700
    294 HG12      -69.4470  -23.5250  -34.6870 H        19 VAL    0.0900
    295 HG13      -70.6340  -22.9770  -35.9480 H        19 VAL    0.0900
    296 HG21      -72.4590  -20.6480  -33.6500 H        19 VAL    0.0900
    297 HG22      -72.9090  -22.3040  -34.2080 H        19 VAL    0.5100
    298 HG23      -72.2270  -21.0980  -35.3820 H        19 VAL   -0.5100
    299 N         -72.1150  -20.7930  -31.2460 N.am     20 VAL   -0.4700
    300 CA        -72.4480  -19.6420  -30.4020 C.3      20 VAL    0.3100
    301 C         -71.6590  -19.7400  -29.1120 C.2      20 VAL    0.0700
    302 O         -71.0460  -18.7650  -28.6680 O.2      20 VAL    0.0900
    303 CB        -73.9580  -19.5370  -30.0790 C.3      20 VAL   -0.0900
    304 CG1       -74.2110  -18.4130  -29.1060 C.3      20 VAL    0.0900
    305 CG2       -74.7480  -19.2830  -31.3200 C.3      20 VAL   -0.2700
    306 HN        -72.8720  -21.3980  -31.4840 H        20 VAL    0.0900
    307 HA        -72.1260  -18.7560  -30.9270 H        20 VAL    0.0900
    308 HB        -74.3070  -20.4950  -29.6350 H        20 VAL    0.0900
    309 HG11      -73.7140  -17.4840  -29.4590 H        20 VAL   -0.2700
    310 HG12      -73.8010  -18.6760  -28.1080 H        20 VAL    0.0900
    311 HG13      -75.3020  -18.2230  -29.0240 H        20 VAL    0.0900
    312 HG21      -74.4640  -20.0110  -32.1100 H        20 VAL    0.0900
    313 HG22      -74.5450  -18.2570  -31.6940 H        20 VAL    0.5100
    314 HG23      -75.8320  -19.3960  -31.1070 H        20 VAL   -0.5100
    315 N         -71.6560  -20.9440  -28.5380 N.am     21 LEU   -0.4700
    316 CA        -71.0310  -21.2140  -27.2640 C.3      21 LEU    0.3100
    317 C         -69.5330  -21.0720  -27.3680 C.2      21 LEU    0.0700
    318 O         -68.9160  -20.4310  -26.5320 O.2      21 LEU    0.0900
    319 CB        -71.3780  -22.6310  -26.8320 C.3      21 LEU   -0.1800
    320 CG        -71.5420  -22.8650  -25.3350 C.3      21 LEU    0.0900
    321 CD1       -72.9470  -22.4300  -24.8920 C.3      21 LEU    0.0900
    322 CD2       -71.2490  -24.3550  -25.0010 C.3      21 LEU   -0.0900
    323 HN        -72.0950  -21.7270  -28.9730 H        21 LEU    0.0900
    324 HA        -71.3960  -20.4960  -26.5450 H        21 LEU   -0.2700
    325 HB1       -70.5710  -23.3030  -27.1950 H        21 LEU    0.0900
    326 HB2       -72.3300  -22.9130  -27.3270 H        21 LEU    0.0900
    327 HG        -70.7790  -22.2780  -24.7810 H        21 LEU    0.0900
    328 HD11      -73.7180  -23.0170  -25.4360 H        21 LEU   -0.2700
    329 HD12      -73.0980  -21.3530  -25.1160 H        21 LEU    0.0900
    330 HD13      -73.0710  -22.6070  -23.8020 H        21 LEU    0.0900
    331 HD21      -70.2110  -24.6160  -25.2960 H        21 LEU    0.0900
    332 HD22      -71.9520  -25.0120  -25.5570 H        21 LEU    0.5100
    333 HD23      -71.3610  -24.5260  -23.9090 H        21 LEU   -0.5100
    334 N         -68.9590  -21.6600  -28.4060 N.am     22 LEU   -0.4700
    335 CA        -67.5280  -21.5640  -28.6670 C.3      22 LEU    0.3100
    336 C         -67.0550  -20.1110  -28.8320 C.2      22 LEU    0.0700
    337 O         -66.0220  -19.7290  -28.2690 O.2      22 LEU    0.0900
    338 CB        -67.1590  -22.4100  -29.8950 C.3      22 LEU   -0.1800
    339 CG        -65.6940  -22.6360  -30.2960 C.3      22 LEU    0.0900
    340 CD1       -64.8310  -23.0400  -29.1020 C.3      22 LEU    0.0900
    341 CD2       -65.5820  -23.6720  -31.4370 C.3      22 LEU   -0.0900
    342 HN        -69.4840  -22.1970  -29.0610 H        22 LEU    0.0900
    343 HA        -67.0010  -21.9170  -27.7920 H        22 LEU   -0.2700
    344 HB1       -67.6550  -21.9360  -30.7660 H        22 LEU    0.0900
    345 HB2       -67.5980  -23.4150  -29.7280 H        22 LEU    0.0900
    346 HG        -65.2900  -21.6970  -30.7320 H        22 LEU    0.0900
    347 HD11      -65.2130  -23.9850  -28.6580 H        22 LEU   -0.2700
    348 HD12      -64.8630  -22.2460  -28.3260 H        22 LEU    0.0900
    349 HD13      -63.7820  -23.2000  -29.4300 H        22 LEU    0.0900
    350 HD21      -66.1390  -23.3180  -32.3300 H        22 LEU    0.0900
    351 HD22      -66.0160  -24.6420  -31.1110 H        22 LEU    0.5100
    352 HD23      -64.5160  -23.8140  -31.7160 H        22 LEU   -0.5100
    353 N         -67.8080  -19.3030  -29.5860 N.am     23 ILE   -0.4700
    354 CA        -67.5020  -17.8780  -29.7440 C.3      23 ILE    0.3100
    355 C         -67.5990  -17.0880  -28.4140 C.2      23 ILE    0.0700
    356 O         -66.6760  -16.3670  -28.0400 O.2      23 ILE    0.0900
    357 CB        -68.4040  -17.2150  -30.8000 C.3      23 ILE   -0.0900
    358 CG1       -68.1270  -17.7750  -32.1820 C.3      23 ILE    0.0900
    359 CG2       -68.2060  -15.7020  -30.8110 C.3      23 ILE   -0.2700
    360 CD        -69.2570  -17.4770  -33.1780 C.3      23 ILE    0.0900
    361 HN        -68.6130  -19.6330  -30.0740 H        23 ILE    0.0900
    362 HA        -66.4660  -17.7940  -30.0370 H        23 ILE    0.0900
    363 HB        -69.4670  -17.4430  -30.5690 H        23 ILE   -0.1800
    364 HG11      -67.9990  -18.8740  -32.1030 H        23 ILE    0.0900
    365 HG12      -67.1850  -17.3300  -32.5650 H        23 ILE    0.0900
    366 HG21      -67.1240  -15.4600  -30.8680 H        23 ILE   -0.2700
    367 HG22      -68.6190  -15.2590  -29.8790 H        23 ILE    0.0900
    368 HG23      -68.7170  -15.2600  -31.6930 H        23 ILE    0.0900
    369 HD1       -69.3940  -16.3800  -33.2820 H        23 ILE    0.0900
    370 HD2       -70.2090  -17.9210  -32.8130 H        23 ILE    0.5100
    371 HD3       -69.0050  -17.9000  -34.1730 H        23 ILE   -0.5100
    372 N         -68.7260  -17.2130  -27.7090 N.am     24 VAL   -0.4700
    373 CA        -68.9370  -16.4560  -26.4750 C.3      24 VAL    0.3100
    374 C         -67.9600  -16.9020  -25.3750 C.2      24 VAL    0.0700
    375 O         -67.3270  -16.0650  -24.7260 O.2      24 VAL    0.0900
    376 CB        -70.4250  -16.5100  -26.0050 C.3      24 VAL   -0.0900
    377 CG1       -70.6060  -15.9100  -24.6050 C.3      24 VAL    0.0900
    378 CG2       -71.3160  -15.7800  -26.9760 C.3      24 VAL   -0.2700
    379 HN        -69.4650  -17.8200  -27.9890 H        24 VAL    0.0900
    380 HA        -68.6460  -15.4340  -26.6620 H        24 VAL    0.0900
    381 HB        -70.7620  -17.5680  -25.9910 H        24 VAL    0.0900
    382 HG11      -70.1210  -14.9120  -24.5520 H        24 VAL   -0.2700
    383 HG12      -70.1360  -16.5720  -23.8460 H        24 VAL    0.0900
    384 HG13      -71.6870  -15.7920  -24.3810 H        24 VAL    0.0900
    385 HG21      -71.2460  -16.2460  -27.9820 H        24 VAL    0.0900
    386 HG22      -71.0000  -14.7180  -27.0530 H        24 VAL    0.5100
    387 HG23      -72.3710  -15.8330  -26.6330 H        24 VAL   -0.5100
    388 N         -67.8270  -18.2190  -25.1740 N.am     25 ALA   -0.4700
    389 CA        -66.9190  -18.7570  -24.1610 C.3      25 ALA    0.3100
    390 C         -65.5060  -18.2380  -24.4110 C.2      25 ALA    0.0700
    391 O         -64.9310  -17.5450  -23.5630 O.2      25 ALA    0.0900
    392 CB        -66.9370  -20.2840  -24.1660 C.3      25 ALA   -0.2700
    393 HN        -68.3390  -18.8900  -25.7040 H        25 ALA    0.0900
    394 HA        -67.2350  -18.3840  -23.1980 H        25 ALA    0.0900
    395 HB1       -66.6190  -20.6660  -25.1600 H        25 ALA    0.0900
    396 HB2       -67.9650  -20.6510  -23.9580 H        25 ALA    0.5100
    397 HB3       -66.2370  -20.6740  -23.3960 H        25 ALA   -0.5100
    398 N         -64.9830  -18.5510  -25.6020 N.am     26 GLY   -0.4700
    399 CA        -63.6280  -18.1910  -26.0130 C.3      26 GLY    0.3100
    400 C         -63.3140  -16.7320  -25.8130 C.2      26 GLY   -0.0200
    401 O         -62.2740  -16.3910  -25.2530 O.2      26 GLY    0.0900
    402 HN        -65.5100  -19.0590  -26.2800 H        26 GLY    0.0900
    403 HA1       -63.5270  -18.4310  -27.0610 H        26 GLY    0.5100
    404 HA2       -62.9380  -18.7800  -25.4270 H        26 GLY   -0.5100
    405 N         -64.2270  -15.8660  -26.2480 N.am     27 ASN   -0.4700
    406 CA        -63.9900  -14.4310  -26.2120 C.3      27 ASN    0.3100
    407 C         -64.1430  -13.7870  -24.8390 C.2      27 ASN    0.0700
    408 O         -63.3440  -12.9120  -24.4890 O.2      27 ASN    0.0900
    409 CB        -64.7930  -13.7110  -27.3100 C.3      27 ASN   -0.1800
    410 CG        -64.1360  -13.8620  -28.6860 C.2      27 ASN    0.0900
    411 ND2       -64.6990  -14.7310  -29.5310 N.am     27 ASN    0.0900
    412 OD1       -63.1170  -13.2250  -28.9690 O.2      27 ASN    0.5500
    413 HN        -65.1060  -16.1600  -26.6150 H        27 ASN   -0.5500
    414 HA        -62.9330  -14.2630  -26.3540 H        27 ASN   -0.6200
    415 HB1       -64.8620  -12.6310  -27.0630 H        27 ASN    0.3200
    416 HB2       -65.8170  -14.1410  -27.3530 H        27 ASN    0.3000
    417 HD21      -64.3090  -14.8660  -30.4420 H        27 ASN    0.5100
    418 HD22      -65.5100  -15.2470  -29.2530 H        27 ASN   -0.5100
    419 N         -65.1480  -14.2260  -24.0690 N.am     28 VAL   -0.4700
    420 CA        -65.3040  -13.8240  -22.6610 C.3      28 VAL    0.3100
    421 C         -64.0120  -14.1950  -21.9150 C.2      28 VAL    0.0700
    422 O         -63.4830  -13.3920  -21.1340 O.2      28 VAL    0.0900
    423 CB        -66.5970  -14.4330  -21.9820 C.3      28 VAL   -0.0900
    424 CG1       -66.5580  -14.3080  -20.4670 C.3      28 VAL    0.0900
    425 CG2       -67.8500  -13.7550  -22.5100 C.3      28 VAL   -0.2700
    426 HN        -65.8420  -14.8510  -24.4190 H        28 VAL    0.0900
    427 HA        -65.3530  -12.7460  -22.6370 H        28 VAL    0.0900
    428 HB        -66.6770  -15.5070  -22.2540 H        28 VAL    0.0900
    429 HG11      -66.3110  -13.2650  -20.1750 H        28 VAL   -0.2700
    430 HG12      -65.7820  -14.9850  -20.0510 H        28 VAL    0.0900
    431 HG13      -67.5500  -14.5690  -20.0400 H        28 VAL    0.0900
    432 HG21      -67.9280  -13.8970  -23.6100 H        28 VAL    0.0900
    433 HG22      -67.8090  -12.6650  -22.2960 H        28 VAL    0.5100
    434 HG23      -68.7500  -14.1950  -22.0310 H        28 VAL   -0.5100
    435 N         -63.4800  -15.3890  -22.1990 N.am     29 LEU   -0.4700
    436 CA        -62.2280  -15.8090  -21.5930 C.3      29 LEU    0.3100
    437 C         -61.1170  -14.8120  -21.8790 C.2      29 LEU    0.0700
    438 O         -60.4410  -14.3480  -20.9600 O.2      29 LEU    0.0900
    439 CB        -61.8240  -17.2110  -22.0560 C.3      29 LEU   -0.1800
    440 CG        -62.5630  -18.3940  -21.4090 C.3      29 LEU    0.0900
    441 CD1       -62.0560  -19.7150  -21.9750 C.3      29 LEU    0.0900
    442 CD2       -62.4510  -18.3710  -19.8840 C.3      29 LEU   -0.0900
    443 HN        -63.9090  -16.0330  -22.8270 H        29 LEU    0.0900
    444 HA        -62.3570  -15.7940  -20.5220 H        29 LEU   -0.2700
    445 HB1       -60.7410  -17.3360  -21.8480 H        29 LEU    0.0900
    446 HB2       -61.9900  -17.2660  -23.1510 H        29 LEU    0.0900
    447 HG        -63.6520  -18.3010  -21.6110 H        29 LEU    0.0900
    448 HD11      -60.9690  -19.8250  -21.7730 H        29 LEU   -0.2700
    449 HD12      -62.2180  -19.7430  -23.0730 H        29 LEU    0.0900
    450 HD13      -62.5930  -20.5610  -21.4960 H        29 LEU    0.0900
    451 HD21      -62.8900  -17.4320  -19.4830 H        29 LEU    0.0900
    452 HD22      -61.3830  -18.4200  -19.5820 H        29 LEU    0.5100
    453 HD23      -63.0010  -19.2330  -19.4510 H        29 LEU   -0.5100
    454 N         -60.9500  -14.4630  -23.1500 N.am     30 VAL   -0.4700
    455 CA        -59.9450  -13.4750  -23.5390 C.3      30 VAL    0.3100
    456 C         -60.1140  -12.1420  -22.8000 C.2      30 VAL    0.0700
    457 O         -59.1330  -11.6080  -22.2570 O.2      30 VAL    0.0900
    458 CB        -59.9400  -13.2630  -25.0640 C.3      30 VAL   -0.0900
    459 CG1       -59.1120  -12.0400  -25.4590 C.3      30 VAL    0.0900
    460 CG2       -59.4020  -14.4980  -25.7420 C.3      30 VAL   -0.2700
    461 HN        -61.4960  -14.8530  -23.8880 H        30 VAL    0.0900
    462 HA        -58.9800  -13.8350  -23.2110 H        30 VAL    0.0900
    463 HB        -60.9850  -13.1230  -25.4130 H        30 VAL    0.0900
    464 HG11      -58.1130  -12.0830  -24.9740 H        30 VAL   -0.2700
    465 HG12      -59.6260  -11.1120  -25.1290 H        30 VAL    0.0900
    466 HG13      -58.9710  -12.0190  -26.5610 H        30 VAL    0.0900
    467 HG21      -59.9240  -15.4020  -25.3580 H        30 VAL    0.0900
    468 HG22      -58.3150  -14.6010  -25.5340 H        30 VAL    0.5100
    469 HG23      -59.5680  -14.4320  -26.8380 H        30 VAL   -0.5100
    470 N         -61.3450  -11.6130  -22.7690 N.am     31 ILE   -0.4700
    471 CA        -61.6070  -10.3260  -22.1110 C.3      31 ILE    0.3100
    472 C         -61.3070  -10.4270  -20.6330 C.2      31 ILE    0.0700
    473 O         -60.6190   -9.5690  -20.1010 O.2      31 ILE    0.0900
    474 CB        -63.0260   -9.7600  -22.3860 C.3      31 ILE   -0.0900
    475 CG1       -63.1120   -9.2460  -23.8180 C.3      31 ILE    0.0900
    476 CG2       -63.3530   -8.5970  -21.4630 C.3      31 ILE   -0.2700
    477 CD        -64.5230   -9.2490  -24.3880 C.3      31 ILE    0.0900
    478 HN        -62.1290  -12.0640  -23.1870 H        31 ILE    0.0900
    479 HA        -60.8630   -9.6280  -22.4650 H        31 ILE    0.0900
    480 HB        -63.7750  -10.5660  -22.2340 H        31 ILE   -0.1800
    481 HG11      -62.4700   -9.8840  -24.4610 H        31 ILE    0.0900
    482 HG12      -62.7240   -8.2050  -23.8420 H        31 ILE    0.0900
    483 HG21      -62.5250   -7.8550  -21.4760 H        31 ILE   -0.2700
    484 HG22      -63.4830   -8.9640  -20.4230 H        31 ILE    0.0900
    485 HG23      -64.2840   -8.0950  -21.8020 H        31 ILE    0.0900
    486 HD1       -65.1860   -8.6040  -23.7710 H        31 ILE    0.0900
    487 HD2       -64.9300  -10.2830  -24.3820 H        31 ILE    0.5100
    488 HD3       -64.5120   -8.8570  -25.4270 H        31 ILE   -0.5100
    489 N         -61.7790  -11.4950  -19.9830 N.am     32 ALA   -0.4700
    490 CA        -61.5070  -11.7370  -18.5550 C.3      32 ALA    0.3100
    491 C         -60.0130  -11.9540  -18.2320 C.2      32 ALA    0.0700
    492 O         -59.5020  -11.4180  -17.2480 O.2      32 ALA    0.0900
    493 CB        -62.3460  -12.9070  -18.0420 C.3      32 ALA   -0.2700
    494 HN        -62.3410  -12.1800  -20.4400 H        32 ALA    0.0900
    495 HA        -61.7460  -10.8350  -18.0110 H        32 ALA    0.0900
    496 HB1       -62.1030  -13.8290  -18.6110 H        32 ALA    0.0900
    497 HB2       -63.4260  -12.6830  -18.1730 H        32 ALA    0.5100
    498 HB3       -62.1280  -13.0860  -16.9670 H        32 ALA   -0.5100
    499 N         -59.3250  -12.7470  -19.0560 N.am     33 ALA   -0.4700
    500 CA        -57.8770  -12.9600  -18.9450 C.3      33 ALA    0.3100
    501 C         -57.0680  -11.6610  -18.9110 C.2      33 ALA    0.0700
    502 O         -56.4090  -11.3590  -17.9170 O.2      33 ALA    0.0900
    503 CB        -57.3930  -13.8270  -20.0820 C.3      33 ALA   -0.2700
    504 HN        -59.7740  -13.2390  -19.7980 H        33 ALA    0.0900
    505 HA        -57.6780  -13.4360  -17.9960 H        33 ALA    0.0900
    506 HB1       -57.6100  -13.3370  -21.0550 H        33 ALA    0.0900
    507 HB2       -57.9110  -14.8100  -20.0560 H        33 ALA    0.5100
    508 HB3       -56.2950  -13.9810  -19.9990 H        33 ALA   -0.5100
    509 N         -57.1250  -10.9050  -20.0090 N.am     34 ILE   -0.4700
    510 CA        -56.5120   -9.5730  -20.1070 C.3      34 ILE    0.3100
    511 C         -56.8680   -8.7280  -18.9070 C.2      34 ILE    0.0700
    512 O         -56.0190   -8.0200  -18.3810 O.2      34 ILE    0.0900
    513 CB        -56.9440   -8.8220  -21.4100 C.3      34 ILE   -0.0900
    514 CG1       -56.1480   -9.3210  -22.6030 C.3      34 ILE    0.0900
    515 CG2       -56.7430   -7.3200  -21.2950 C.3      34 ILE   -0.2700
    516 CD        -56.9500   -9.3370  -23.8730 C.3      34 ILE    0.0900
    517 HN        -57.5960  -11.2180  -20.8300 H        34 ILE    0.0900
    518 HA        -55.4410   -9.7040  -20.0960 H        34 ILE    0.0900
    519 HB        -58.0180   -9.0290  -21.6080 H        34 ILE   -0.1800
    520 HG11      -55.7950  -10.3530  -22.3920 H        34 ILE    0.0900
    521 HG12      -55.2660   -8.6610  -22.7460 H        34 ILE    0.0900
    522 HG21      -55.7170   -7.0990  -20.9320 H        34 ILE   -0.2700
    523 HG22      -57.4740   -6.8950  -20.5730 H        34 ILE    0.0900
    524 HG23      -56.8800   -6.8430  -22.2890 H        34 ILE    0.0900
    525 HD1       -57.3040   -8.3110  -24.1150 H        34 ILE    0.0900
    526 HD2       -57.8350   -9.9980  -23.7530 H        34 ILE    0.5100
    527 HD3       -56.3230   -9.7020  -24.7140 H        34 ILE   -0.5100
    528 N         -58.1200   -8.8240  -18.4650 N.am     35 GLY   -0.4700
    529 CA        -58.6480   -7.9430  -17.4330 C.3      35 GLY    0.3100
    530 C         -58.1950   -8.2170  -16.0140 C.2      35 GLY   -0.0200
    531 O         -58.5220   -7.4450  -15.1230 O.2      35 GLY    0.0900
    532 HN        -58.7530   -9.5050  -18.8220 H        35 GLY    0.0900
    533 HA1       -59.7240   -8.0310  -17.4660 H        35 GLY    0.5100
    534 HA2       -58.3490   -6.9380  -17.6940 H        35 GLY   -0.5100
    535 N         -57.4390   -9.2920  -15.7810 N.am     36 SER   -0.4700
    536 CA        -57.1250   -9.7320  -14.4120 C.3      36 SER    0.3100
    537 C         -55.7540  -10.3830  -14.2560 C.2      36 SER    0.0700
    538 O         -55.4110  -10.8990  -13.1970 O.2      36 SER    0.0900
    539 CB        -58.2130  -10.6820  -13.9130 C.3      36 SER    0.0500
    540 OG        -58.5250  -11.6590  -14.8930 O.3      36 SER    0.0900
    541 HN        -57.0540   -9.8410  -16.5190 H        36 SER    0.0900
    542 HA        -57.0680   -8.8570  -13.7790 H        36 SER   -0.6600
    543 HB1       -59.1330  -10.1060  -13.6810 H        36 SER    0.4300
    544 HB2       -57.8610  -11.2010  -12.9950 H        36 SER    0.5100
    545 HG1       -58.9770  -11.1900  -15.5990 H        36 SER   -0.5100
    546 N         -54.9740  -10.3650  -15.3270 N.am     37 THR   -0.4700
    547 CA        -53.6160  -10.8710  -15.3230 C.3      37 THR    0.3100
    548 C         -52.7800   -9.6680  -15.6500 C.2      37 THR    0.0700
    549 O         -52.7540   -9.2450  -16.8020 O.2      37 THR    0.0900
    550 CB        -53.4150  -11.8830  -16.4420 C.3      37 THR    0.1400
    551 CG2       -52.0030  -12.4350  -16.4320 C.3      37 THR    0.0900
    552 OG1       -54.3600  -12.9460  -16.2870 O.3      37 THR   -0.6600
    553 HN        -55.2920   -9.9950  -16.1960 H        37 THR    0.4300
    554 HA        -53.4330  -11.3330  -14.3640 H        37 THR   -0.2700
    555 HB        -53.5730  -11.3970  -17.4270 H        37 THR    0.0900
    556 HG1       -55.2180  -12.5680  -16.4950 H        37 THR    0.0900
    557 HG21      -51.7330  -12.7770  -15.4090 H        37 THR    0.0900
    558 HG22      -51.2860  -11.6450  -16.7420 H        37 THR    0.5100
    559 HG23      -51.9300  -13.3000  -17.1260 H        37 THR   -0.5100
    560 N         -52.0950   -9.1060  -14.6580 N.am     38 GLN   -0.4700
    561 CA        -51.3830   -7.8510  -14.8740 C.3      38 GLN    0.3100
    562 C         -50.0720   -8.0460  -15.6310 C.2      38 GLN    0.0700
    563 O         -49.2260   -7.1690  -15.6600 O.2      38 GLN    0.0900
    564 CB        -51.2180   -7.0680  -13.5600 C.3      38 GLN   -0.1800
    565 CG        -52.5600   -6.4840  -13.0470 C.3      38 GLN    0.0900
    566 CD        -52.4850   -5.7500  -11.7000 C.2      38 GLN    0.0900
    567 NE2       -51.4850   -5.0590  -11.3920 N.am     38 GLN   -0.1800
    568 OE1       -53.5350   -5.8730  -10.9130 O.2      38 GLN    0.0900
    569 HN        -52.0390   -9.5050  -13.7470 H        38 GLN    0.0900
    570 HA        -51.9480   -7.2690  -15.5860 H        38 GLN    0.5500
    571 HB1       -50.5030   -6.2350  -13.7260 H        38 GLN   -0.5500
    572 HB2       -50.8040   -7.7490  -12.7850 H        38 GLN   -0.6200
    573 HG1       -53.2840   -7.3180  -12.9380 H        38 GLN    0.3200
    574 HG2       -52.9380   -5.7650  -13.8040 H        38 GLN    0.3000
    575 HE21      -51.4550   -4.5880  -10.5100 H        38 GLN    0.5100
    576 HE22      -50.7180   -4.9770  -12.0280 H        38 GLN   -0.5100
    577 N         -49.9310   -9.2060  -16.2630 N.am     39 ARG   -0.4700
    578 CA        -48.8450   -9.4870  -17.1810 C.3      39 ARG    0.3100
    579 C         -49.3330   -9.3390  -18.6380 C.2      39 ARG    0.0700
    580 O         -48.5450   -9.1050  -19.5640 O.2      39 ARG    0.0900
    581 CB        -48.3160  -10.9000  -16.9120 C.3      39 ARG   -0.1800
    582 CG        -47.5630  -11.5770  -18.0720 C.3      39 ARG    0.0900
    583 CD        -46.0830  -11.2000  -18.1350 C.3      39 ARG    0.0900
    584 NE        -45.4770  -11.3060  -16.8120 N.pl3    39 ARG   -0.1800
    585 CZ        -44.9340  -12.4150  -16.3240 C.cat    39 ARG    0.0900
    586 NH1       -44.8920  -13.5170  -17.0620 N.pl3    39 ARG    0.0900
    587 NH2       -44.4230  -12.4130  -15.0950 N.pl3    39 ARG    0.2000
    588 HN        -50.5790   -9.9510  -16.1290 H        39 ARG    0.0900
    589 HA        -48.0690   -8.7530  -17.0270 H        39 ARG    0.0900
    590 HB1       -49.1810  -11.5430  -16.6470 H        39 ARG   -0.7000
    591 HB2       -47.6260  -10.8470  -16.0450 H        39 ARG    0.4400
    592 HG1       -48.0450  -11.2820  -19.0290 H        39 ARG    0.6400
    593 HG2       -47.6440  -12.6780  -17.9530 H        39 ARG   -0.8000
    594 HD1       -45.9710  -10.1520  -18.4850 H        39 ARG    0.4600
    595 HD2       -45.5430  -11.8910  -18.8180 H        39 ARG    0.4600
    596 HE        -45.4700  -10.4900  -16.2350 H        39 ARG   -0.8000
    597 HH11      -44.3540  -14.3030  -16.7570 H        39 ARG    0.4600
    598 HH12      -45.3960  -13.5610  -17.9240 H        39 ARG    0.4600
    599 HH21      -44.4490  -11.5790  -14.5440 H        39 ARG    0.5100
    600 HH22      -44.0130  -13.2460  -14.7230 H        39 ARG   -0.5100
    601 N         -50.6430   -9.4800  -18.8420 N.am     40 LEU   -0.4700
    602 CA        -51.2240   -9.3290  -20.1640 C.3      40 LEU    0.3100
    603 C         -51.7740   -7.9160  -20.3650 C.2      40 LEU    0.0700
    604 O         -52.4190   -7.6300  -21.3690 O.2      40 LEU    0.0900
    605 CB        -52.3360  -10.3640  -20.3750 C.3      40 LEU   -0.1800
    606 CG        -52.0290  -11.8550  -20.5280 C.3      40 LEU    0.0900
    607 CD1       -53.3180  -12.6150  -20.5240 C.3      40 LEU    0.0900
    608 CD2       -51.2680  -12.1690  -21.7950 C.3      40 LEU   -0.0900
    609 HN        -51.2770   -9.6950  -18.1040 H        40 LEU    0.0900
    610 HA        -50.4400   -9.4640  -20.8940 H        40 LEU   -0.2700
    611 HB1       -52.8750  -10.0600  -21.2940 H        40 LEU    0.0900
    612 HB2       -53.0150  -10.2730  -19.5050 H        40 LEU    0.0900
    613 HG        -51.3890  -12.1950  -19.6870 H        40 LEU    0.0900
    614 HD11      -53.9610  -12.2790  -21.3650 H        40 LEU   -0.2700
    615 HD12      -53.8600  -12.4360  -19.5710 H        40 LEU    0.0900
    616 HD13      -53.1170  -13.7000  -20.6410 H        40 LEU    0.0900
    617 HD21      -50.2300  -11.7770  -21.7250 H        40 LEU    0.0900
    618 HD22      -51.7680  -11.6920  -22.6650 H        40 LEU    0.5100
    619 HD23      -51.2220  -13.2680  -21.9460 H        40 LEU   -0.5100
    620 N         -51.5130   -7.0260  -19.4150 N.am     41 GLN   -0.4700
    621 CA        -52.0560   -5.6720  -19.4740 C.3      41 GLN    0.3100
    622 C         -51.2000   -4.6670  -20.2520 C.2      41 GLN    0.0700
    623 O         -50.8210   -3.6060  -19.7560 O.2      41 GLN    0.0900
    624 CB        -52.3960   -5.1880  -18.0770 C.3      41 GLN   -0.1800
    625 CG        -53.7800   -5.6190  -17.6870 C.3      41 GLN    0.0900
    626 CD        -54.0330   -5.5110  -16.2200 C.2      41 GLN    0.0900
    627 NE2       -54.7760   -6.4750  -15.6840 N.am     41 GLN   -0.1800
    628 OE1       -53.5780   -4.5710  -15.5620 O.2      41 GLN    0.0900
    629 HN        -50.9420   -7.2390  -18.6260 H        41 GLN    0.0900
    630 HA        -52.9400   -5.6900  -20.0950 H        41 GLN    0.5500
    631 HB1       -52.3360   -4.0790  -18.0470 H        41 GLN   -0.5500
    632 HB2       -51.6640   -5.6080  -17.3550 H        41 GLN   -0.6200
    633 HG1       -53.9250   -6.6770  -17.9910 H        41 GLN    0.3200
    634 HG2       -54.5180   -4.9820  -18.2190 H        41 GLN    0.3000
    635 HE21      -54.9820   -6.4610  -14.7060 H        41 GLN    0.5100
    636 HE22      -55.1270   -7.2140  -16.2600 H        41 GLN   -0.5100
    637 N         -50.9170   -5.0270  -21.4980 N.am     42 THR   -0.4700
    638 CA        -50.1800   -4.1900  -22.4300 C.3      42 THR    0.3100
    639 C         -51.1010   -3.1790  -23.1510 C.2      42 THR    0.0700
    640 O         -52.3230   -3.2680  -23.0610 O.2      42 THR    0.0900
    641 CB        -49.4380   -5.0810  -23.4630 C.3      42 THR    0.1400
    642 CG2       -48.2750   -5.8210  -22.8010 C.3      42 THR    0.0900
    643 OG1       -50.3520   -6.0200  -24.0640 O.3      42 THR   -0.6600
    644 HN        -51.2040   -5.9100  -21.8580 H        42 THR    0.4300
    645 HA        -49.4760   -3.5950  -21.8670 H        42 THR   -0.2700
    646 HB        -49.0020   -4.4440  -24.2630 H        42 THR    0.0900
    647 HG1       -49.8090   -6.6350  -24.5630 H        42 THR    0.0900
    648 HG21      -48.6540   -6.4700  -21.9820 H        42 THR    0.0900
    649 HG22      -47.5570   -5.0910  -22.3720 H        42 THR    0.5100
    650 HG23      -47.7580   -6.4590  -23.5500 H        42 THR   -0.5100
    651 N         -50.5310   -2.2050  -23.8550 N.am     43 LEU   -0.4700
    652 CA        -51.3680   -1.3470  -24.6710 C.3      43 LEU    0.3100
    653 C         -51.9320   -2.1580  -25.8200 C.2      43 LEU    0.0700
    654 O         -53.1180   -2.0600  -26.1140 O.2      43 LEU    0.0900
    655 CB        -50.6060   -0.1230  -25.1850 C.3      43 LEU   -0.1800
    656 CG        -50.1920    0.9000  -24.1270 C.3      43 LEU    0.0900
    657 CD1       -49.3820    1.9800  -24.8030 C.3      43 LEU    0.0900
    658 CD2       -51.3740    1.4990  -23.3770 C.3      43 LEU   -0.0900
    659 HN        -49.5510   -2.0270  -23.8550 H        43 LEU    0.0900
    660 HA        -52.2050   -1.0320  -24.0660 H        43 LEU   -0.2700
    661 HB1       -51.2490    0.3930  -25.9270 H        43 LEU    0.0900
    662 HB2       -49.6860   -0.4820  -25.6910 H        43 LEU    0.0900
    663 HG        -49.5830    0.4050  -23.3400 H        43 LEU    0.0900
    664 HD11      -50.0360    2.5950  -25.4580 H        43 LEU   -0.2700
    665 HD12      -48.5860    1.5210  -25.4260 H        43 LEU    0.0900
    666 HD13      -48.9230    2.6430  -24.0380 H        43 LEU    0.0900
    667 HD21      -51.9420    0.6980  -22.8560 H        43 LEU    0.0900
    668 HD22      -52.0560    2.0090  -24.0900 H        43 LEU    0.5100
    669 HD23      -51.0120    2.2270  -22.6200 H        43 LEU   -0.5100
    670 N         -51.0850   -2.9920  -26.4290 N.am     44 THR   -0.4700
    671 CA        -51.4840   -3.8450  -27.5520 C.3      44 THR    0.3100
    672 C         -52.7260   -4.6770  -27.2020 C.2      44 THR    0.0700
    673 O         -53.5810   -4.9310  -28.0460 O.2      44 THR    0.0900
    674 CB        -50.3330   -4.7910  -27.9940 C.3      44 THR    0.1400
    675 CG2       -50.6200   -5.4500  -29.3400 C.3      44 THR    0.0900
    676 OG1       -49.1180   -4.0540  -28.1000 O.3      44 THR   -0.6600
    677 HN        -50.1330   -3.0700  -26.1440 H        44 THR    0.4300
    678 HA        -51.7700   -3.2020  -28.3700 H        44 THR   -0.2700
    679 HB        -50.1990   -5.6000  -27.2460 H        44 THR    0.0900
    680 HG1       -49.2770   -3.3730  -28.7580 H        44 THR    0.0900
    681 HG21      -50.7470   -4.6740  -30.1260 H        44 THR    0.0900
    682 HG22      -51.5560   -6.0460  -29.2770 H        44 THR    0.5100
    683 HG23      -49.7740   -6.1110  -29.6270 H        44 THR   -0.5100
    684 N         -52.8240   -5.0910  -25.9440 N.am     45 ASN   -0.4700
    685 CA        -53.9040   -5.9710  -25.5320 C.3      45 ASN    0.3100
    686 C         -55.2320   -5.2760  -25.3610 C.2      45 ASN    0.0700
    687 O         -56.2770   -5.9100  -25.4250 O.2      45 ASN    0.0900
    688 CB        -53.5150   -6.7610  -24.2830 C.3      45 ASN   -0.1800
    689 CG        -52.7310   -7.9830  -24.6280 C.2      45 ASN    0.0900
    690 ND2       -52.1430   -8.6280  -23.6300 N.am     45 ASN    0.0900
    691 OD1       -52.6400   -8.3430  -25.7990 O.2      45 ASN    0.5500
    692 HN        -52.1730   -4.8230  -25.2380 H        45 ASN   -0.5500
    693 HA        -54.1180   -6.6430  -26.3490 H        45 ASN   -0.6200
    694 HB1       -54.4350   -7.0670  -23.7400 H        45 ASN    0.3200
    695 HB2       -52.8980   -6.1160  -23.6190 H        45 ASN    0.3000
    696 HD21      -52.2350   -8.2900  -22.6930 H        45 ASN    0.5100
    697 HD22      -51.6080   -9.4520  -23.8140 H        45 ASN   -0.5100
    698 N         -55.1920   -3.9650  -25.1750 N.am     46 LEU   -0.4700
    699 CA        -56.4000   -3.1540  -25.2940 C.3      46 LEU    0.3100
    700 C         -57.0450   -3.3290  -26.6770 C.2      46 LEU    0.0700
    701 O         -58.2730   -3.4660  -26.7940 O.2      46 LEU    0.0900
    702 CB        -56.0980   -1.6780  -25.0330 C.3      46 LEU   -0.1800
    703 CG        -55.8010   -1.2370  -23.6070 C.3      46 LEU    0.0900
    704 CD1       -55.4840    0.2360  -23.6150 C.3      46 LEU    0.0900
    705 CD2       -56.9530   -1.5000  -22.6720 C.3      46 LEU   -0.0900
    706 HN        -54.3500   -3.4800  -24.9510 H        46 LEU    0.0900
    707 HA        -57.1180   -3.5200  -24.5750 H        46 LEU   -0.2700
    708 HB1       -56.9760   -1.0960  -25.3820 H        46 LEU    0.0900
    709 HB2       -55.2170   -1.4090  -25.6520 H        46 LEU    0.0900
    710 HG        -54.9340   -1.8080  -23.2080 H        46 LEU    0.0900
    711 HD11      -56.3490    0.8100  -24.0100 H        46 LEU   -0.2700
    712 HD12      -54.6040    0.4300  -24.2650 H        46 LEU    0.0900
    713 HD13      -55.2700    0.5820  -22.5810 H        46 LEU    0.0900
    714 HD21      -57.1850   -2.5860  -22.6480 H        46 LEU    0.0900
    715 HD22      -57.8540   -0.9530  -23.0200 H        46 LEU    0.5100
    716 HD23      -56.6890   -1.1700  -21.6450 H        46 LEU   -0.5100
    717 N         -56.2170   -3.3320  -27.7230 N.am     47 PHE   -0.4700
    718 CA        -56.7380   -3.5070  -29.0730 C.3      47 PHE    0.3100
    719 C         -57.3040   -4.9200  -29.2400 C.2      47 PHE    0.0700
    720 O         -58.3290   -5.1080  -29.9060 O.2      47 PHE    0.0900
    721 CB        -55.6850   -3.1770  -30.1540 C.3      47 PHE   -0.1800
    722 CG        -55.1160   -1.7790  -30.0570 C.ar     47 PHE    0.0900
    723 CD1       -55.9510   -0.6610  -29.9950 C.ar     47 PHE    0.0900
    724 CD2       -53.7350   -1.5750  -30.0490 C.ar     47 PHE    0.0000
    725 CE1       -55.4160    0.6370  -29.9170 C.ar     47 PHE   -0.1150
    726 CE2       -53.2000   -0.2840  -29.9740 C.ar     47 PHE    0.1150
    727 CZ        -54.0430    0.8190  -29.9090 C.ar     47 PHE   -0.1150
    728 HN        -55.2310   -3.2190  -27.6320 H        47 PHE    0.1150
    729 HA        -57.5930   -2.8570  -29.1810 H        47 PHE   -0.1150
    730 HB1       -56.1520   -3.2700  -31.1580 H        47 PHE    0.1150
    731 HB2       -54.8330   -3.8840  -30.0620 H        47 PHE   -0.1150
    732 HD1       -57.0230   -0.7940  -30.0090 H        47 PHE    0.1150
    733 HD2       -53.0700   -2.4250  -30.1010 H        47 PHE   -0.1150
    734 HE1       -56.0750    1.4920  -29.8620 H        47 PHE    0.1150
    735 HE2       -52.1290   -0.1450  -29.9670 H        47 PHE    0.5100
    736 HZ        -53.6290    1.8150  -29.8530 H        47 PHE   -0.5100
    737 N         -56.6420   -5.8970  -28.6170 N.am     48 ILE   -0.4700
    738 CA        -57.0930   -7.2770  -28.5890 C.3      48 ILE    0.3100
    739 C         -58.4720   -7.3880  -27.9200 C.2      48 ILE    0.0700
    740 O         -59.3770   -8.0740  -28.4250 O.2      48 ILE    0.0900
    741 CB        -56.0610   -8.1800  -27.8600 C.3      48 ILE   -0.0900
    742 CG1       -54.7560   -8.2720  -28.6650 C.3      48 ILE    0.0900
    743 CG2       -56.6250   -9.5780  -27.6170 C.3      48 ILE   -0.2700
    744 CD        -54.8430   -9.1310  -29.9170 C.3      48 ILE    0.0900
    745 HN        -55.7880   -5.7180  -28.1340 H        48 ILE    0.0900
    746 HA        -57.2250   -7.6060  -29.6090 H        48 ILE    0.0900
    747 HB        -55.7960   -7.7180  -26.8850 H        48 ILE   -0.1800
    748 HG11      -53.9700   -8.6950  -28.0060 H        48 ILE    0.0900
    749 HG12      -54.4600   -7.2450  -28.9660 H        48 ILE    0.0900
    750 HG21      -57.0530   -9.9870  -28.5580 H        48 ILE   -0.2700
    751 HG22      -57.4310   -9.5340  -26.8530 H        48 ILE    0.0900
    752 HG23      -55.8180  -10.2580  -27.2700 H        48 ILE    0.0900
    753 HD1       -55.7250   -8.8350  -30.5230 H        48 ILE    0.0900
    754 HD2       -54.9480  -10.2000  -29.6360 H        48 ILE    0.5100
    755 HD3       -53.9280   -8.9950  -30.5330 H        48 ILE   -0.5100
    756 N         -58.6150   -6.7070  -26.7850 N.am     49 THR   -0.4700
    757 CA        -59.8880   -6.5790  -26.1070 C.3      49 THR    0.3100
    758 C         -60.9480   -6.0330  -27.0360 C.2      49 THR    0.0700
    759 O         -62.0450   -6.5790  -27.1080 O.2      49 THR    0.0900
    760 CB        -59.7810   -5.6560  -24.9090 C.3      49 THR    0.1400
    761 CG2       -61.1200   -5.5230  -24.2390 C.3      49 THR    0.0900
    762 OG1       -58.8430   -6.1940  -23.9670 O.3      49 THR   -0.6600
    763 HN        -57.8450   -6.2510  -26.3470 H        49 THR    0.4300
    764 HA        -60.1970   -7.5650  -25.7930 H        49 THR   -0.2700
    765 HB        -59.4320   -4.6530  -25.2330 H        49 THR    0.0900
    766 HG1       -57.9790   -6.1060  -24.3740 H        49 THR    0.0900
    767 HG21      -61.5590   -6.5280  -24.0590 H        49 THR    0.0900
    768 HG22      -61.8120   -4.9470  -24.8910 H        49 THR    0.5100
    769 HG23      -61.0060   -5.0050  -23.2640 H        49 THR   -0.5100
    770 N         -60.6290   -4.9540  -27.7480 N.am     50 SER   -0.4700
    771 CA        -61.5410   -4.3800  -28.7430 C.3      50 SER    0.3100
    772 C         -61.9580   -5.4040  -29.8090 C.2      50 SER    0.0700
    773 O         -63.1310   -5.5850  -30.0950 O.2      50 SER    0.0900
    774 CB        -60.8710   -3.1860  -29.4040 C.3      50 SER    0.0500
    775 OG        -61.8010   -2.4870  -30.2000 O.3      50 SER    0.0900
    776 HN        -59.7560   -4.4870  -27.6360 H        50 SER    0.0900
    777 HA        -62.4480   -4.0780  -28.2420 H        50 SER   -0.6600
    778 HB1       -60.0360   -3.5340  -30.0490 H        50 SER    0.4300
    779 HB2       -60.4760   -2.4990  -28.6260 H        50 SER    0.5100
    780 HG1       -61.7520   -2.8820  -31.0730 H        50 SER   -0.5100
    781 N         -60.9750   -6.0830  -30.3790 N.am     51 LEU   -0.4700
    782 CA        -61.1900   -7.1130  -31.3860 C.3      51 LEU    0.3100
    783 C         -62.0390   -8.2650  -30.8380 C.2      51 LEU    0.0700
    784 O         -62.8550   -8.8480  -31.5560 O.2      51 LEU    0.0900
    785 CB        -59.8320   -7.6140  -31.8980 C.3      51 LEU   -0.1800
    786 CG        -59.8320   -8.5790  -33.0610 C.3      51 LEU    0.0900
    787 CD1       -60.4330   -7.8910  -34.2750 C.3      51 LEU    0.0900
    788 CD2       -58.4100   -9.0330  -33.3430 C.3      51 LEU   -0.0900
    789 HN        -60.0220   -5.9150  -30.1380 H        51 LEU    0.0900
    790 HA        -61.7670   -6.6860  -32.1930 H        51 LEU   -0.2700
    791 HB1       -59.3190   -8.1140  -31.0500 H        51 LEU    0.0900
    792 HB2       -59.2420   -6.7250  -32.2040 H        51 LEU    0.0900
    793 HG        -60.4340   -9.4760  -32.8020 H        51 LEU    0.0900
    794 HD11      -59.8340   -6.9940  -34.5420 H        51 LEU   -0.2700
    795 HD12      -61.4730   -7.5690  -34.0530 H        51 LEU    0.0900
    796 HD13      -60.4340   -8.5870  -35.1420 H        51 LEU    0.0900
    797 HD21      -57.9860   -9.5390  -32.4500 H        51 LEU    0.0900
    798 HD22      -57.7740   -8.1560  -33.5890 H        51 LEU    0.5100
    799 HD23      -58.4030   -9.7490  -34.1930 H        51 LEU   -0.5100
    800 N         -61.8530   -8.5810  -29.5540 N.am     52 ALA   -0.4700
    801 CA        -62.6340   -9.6300  -28.8950 C.3      52 ALA    0.3100
    802 C         -64.0810   -9.1930  -28.6540 C.2      52 ALA    0.0700
    803 O         -64.9900  -10.0060  -28.7310 O.2      52 ALA    0.0900
    804 CB        -61.9890  -10.0510  -27.6160 C.3      52 ALA   -0.2700
    805 HN        -61.1760   -8.1170  -28.9870 H        52 ALA    0.0900
    806 HA        -62.7030  -10.4690  -29.5720 H        52 ALA    0.0900
    807 HB1       -61.9130   -9.1840  -26.9250 H        52 ALA    0.0900
    808 HB2       -60.9660  -10.4360  -27.8170 H        52 ALA    0.5100
    809 HB3       -62.5980  -10.8410  -27.1280 H        52 ALA   -0.5100
    810 N         -64.2910   -7.9040  -28.3970 N.am     53 CYS   -0.4700
    811 CA        -65.6300   -7.3310  -28.3540 C.3      53 CYS    0.3100
    812 C         -66.4200   -7.4170  -29.6430 C.2      53 CYS    0.0700
    813 O         -67.6380   -7.6220  -29.6080 O.2      53 CYS    0.0900
    814 CB        -65.5760   -5.8850  -27.9090 C.3      53 CYS   -0.1100
    815 SG        -65.2220   -5.8600  -26.1740 S.3      53 CYS    0.0900
    816 HN        -63.5390   -7.2710  -28.2240 H        53 CYS    0.0900
    817 HA        -66.2210   -7.9150  -27.6620 H        53 CYS   -0.2300
    818 HB1       -66.5510   -5.3920  -28.1170 H        53 CYS    0.1600
    819 HB2       -64.7870   -5.3470  -28.4780 H        53 CYS    0.5100
    820 HG1       -63.9720   -6.2780  -26.3050 H        53 CYS   -0.5100
    821 N         -65.7380   -7.2410  -30.7750 N.am     54 ALA   -0.4700
    822 CA        -66.3810   -7.3670  -32.0690 C.3      54 ALA    0.3100
    823 C         -66.7860   -8.8080  -32.2480 C.2      54 ALA    0.0700
    824 O         -67.8780   -9.0930  -32.7230 O.2      54 ALA    0.0900
    825 CB        -65.4640   -6.9380  -33.1760 C.3      54 ALA   -0.2700
    826 HN        -64.7660   -7.0170  -30.7850 H        54 ALA    0.0900
    827 HA        -67.2680   -6.7520  -32.0600 H        54 ALA    0.0900
    828 HB1       -64.5480   -7.5670  -33.1800 H        54 ALA    0.0900
    829 HB2       -65.1640   -5.8780  -33.0290 H        54 ALA    0.5100
    830 HB3       -65.9740   -7.0500  -34.1560 H        54 ALA   -0.5100
    831 N         -65.9150   -9.7260  -31.8310 N.am     55 ASP   -0.4700
    832 CA        -66.1870  -11.1570  -31.9730 C.3      55 ASP    0.3100
    833 C         -67.3230  -11.5380  -31.0200 C.2      55 ASP    0.0700
    834 O         -68.1910  -12.3490  -31.3470 O.2      55 ASP    0.0900
    835 CB        -64.9140  -11.9940  -31.7390 C.3      55 ASP   -0.2800
    836 CG        -63.9070  -11.9520  -32.9410 C.2      55 ASP    0.0900
    837 OD1       -64.2810  -11.5850  -34.0910 O.co2    55 ASP    0.0900
    838 OD2       -62.7160  -12.3140  -32.7210 O.co2    55 ASP    0.6200
    839 HN        -65.0470   -9.4810  -31.4070 H        55 ASP   -0.7600
    840 HA        -66.5650  -11.3260  -32.9700 H        55 ASP   -0.7600
    841 HB1       -65.2080  -13.0510  -31.5680 H        55 ASP    0.5100
    842 HB2       -64.3940  -11.6080  -30.8360 H        55 ASP   -0.5100
    843 N         -67.3470  -10.8990  -29.8590 N.am     56 LEU   -0.4700
    844 CA        -68.4180  -11.1110  -28.9060 C.3      56 LEU    0.3100
    845 C         -69.7830  -10.7380  -29.4620 C.2      56 LEU    0.0700
    846 O         -70.7450  -11.4730  -29.2700 O.2      56 LEU    0.0900
    847 CB        -68.1540  -10.3550  -27.6010 C.3      56 LEU   -0.1800
    848 CG        -68.9610  -10.7680  -26.3660 C.3      56 LEU    0.0900
    849 CD1       -69.0120  -12.2910  -26.1850 C.3      56 LEU    0.0900
    850 CD2       -68.3680  -10.1230  -25.1410 C.3      56 LEU   -0.0900
    851 HN        -66.6390  -10.2510  -29.5910 H        56 LEU    0.0900
    852 HA        -68.4890  -12.1710  -28.7160 H        56 LEU   -0.2700
    853 HB1       -68.3590   -9.2810  -27.7900 H        56 LEU    0.0900
    854 HB2       -67.0790  -10.4810  -27.3550 H        56 LEU    0.0900
    855 HG        -69.9970  -10.3830  -26.4690 H        56 LEU    0.0900
    856 HD11      -67.9880  -12.7180  -26.2470 H        56 LEU   -0.2700
    857 HD12      -69.6350  -12.7460  -26.9830 H        56 LEU    0.0900
    858 HD13      -69.4390  -12.5390  -25.1890 H        56 LEU    0.0900
    859 HD21      -68.3940   -9.0160  -25.2400 H        56 LEU    0.0900
    860 HD22      -67.3110  -10.4420  -25.0190 H        56 LEU    0.5100
    861 HD23      -68.9520  -10.4120  -24.2410 H        56 LEU   -0.5100
    862 N         -69.8740   -9.5980  -30.1450 N.am     57 VAL   -0.4700
    863 CA        -71.1310   -9.1480  -30.7540 C.3      57 VAL    0.3100
    864 C         -71.5960  -10.1410  -31.8300 C.2      57 VAL    0.0700
    865 O         -72.7560  -10.5230  -31.8770 O.2      57 VAL    0.0900
    866 CB        -71.0010   -7.6860  -31.2960 C.3      57 VAL   -0.0900
    867 CG1       -72.2100   -7.2720  -32.1730 C.3      57 VAL    0.0900
    868 CG2       -70.8120   -6.7090  -30.1480 C.3      57 VAL   -0.2700
    869 HN        -69.0900   -8.9970  -30.2730 H        57 VAL    0.0900
    870 HA        -71.9020   -9.1970  -30.0000 H        57 VAL    0.0900
    871 HB        -70.0740   -7.6100  -31.9040 H        57 VAL    0.0900
    872 HG11      -73.1600   -7.5000  -31.6430 H        57 VAL   -0.2700
    873 HG12      -72.1940   -7.8360  -33.1300 H        57 VAL    0.0900
    874 HG13      -72.1710   -6.1820  -32.3800 H        57 VAL    0.0900
    875 HG21      -70.0010   -7.0620  -29.4760 H        57 VAL    0.0900
    876 HG22      -71.7510   -6.6310  -29.5600 H        57 VAL    0.5100
    877 HG23      -70.5340   -5.7090  -30.5450 H        57 VAL   -0.5100
    878 N         -70.6810  -10.5920  -32.6750 N.am     58 VAL   -0.4700
    879 CA        -70.9820  -11.6720  -33.6170 C.3      58 VAL    0.3100
    880 C         -71.5990  -12.8940  -32.9000 C.2      58 VAL    0.0700
    881 O         -72.5520  -13.5140  -33.4070 O.2      58 VAL    0.0900
    882 CB        -69.7320  -12.0530  -34.4330 C.3      58 VAL   -0.0900
    883 CG1       -69.9470  -13.3040  -35.2570 C.3      58 VAL    0.0900
    884 CG2       -69.3770  -10.9060  -35.3330 C.3      58 VAL   -0.2700
    885 HN        -69.7560  -10.2200  -32.7070 H        58 VAL    0.0900
    886 HA        -71.7690  -11.3310  -34.2730 H        58 VAL    0.0900
    887 HB        -68.8840  -12.2220  -33.7360 H        58 VAL    0.0900
    888 HG11      -70.8900  -13.2200  -35.8390 H        58 VAL   -0.2700
    889 HG12      -70.0200  -14.1890  -34.5890 H        58 VAL    0.0900
    890 HG13      -69.1030  -13.4390  -35.9660 H        58 VAL    0.0900
    891 HG21      -69.1630   -9.9990  -34.7300 H        58 VAL    0.0900
    892 HG22      -70.2240  -10.6870  -36.0180 H        58 VAL    0.5100
    893 HG23      -68.4720  -11.1590  -35.9270 H        58 VAL   -0.5100
    894 N         -71.0730  -13.1960  -31.7080 N.am     59 GLY   -0.4700
    895 CA        -71.5380  -14.3200  -30.8910 C.3      59 GLY    0.3100
    896 C         -72.9210  -14.1450  -30.2990 C.2      59 GLY   -0.0200
    897 O         -73.7780  -15.0070  -30.4560 O.2      59 GLY    0.0900
    898 HN        -70.3280  -12.6610  -31.3180 H        59 GLY    0.0900
    899 HA1       -70.8310  -14.4440  -30.0840 H        59 GLY    0.5100
    900 HA2       -71.5420  -15.1970  -31.5220 H        59 GLY   -0.5100
    901 N         -73.1330  -13.0320  -29.6030 N.am     60 LEU   -0.4700
    902 CA        -74.4040  -12.7500  -28.9740 C.3      60 LEU    0.3100
    903 C         -75.4940  -12.4030  -29.9780 C.2      60 LEU    0.0700
    904 O         -76.5920  -12.9130  -29.8730 O.2      60 LEU    0.0900
    905 CB        -74.2700  -11.6330  -27.9510 C.3      60 LEU   -0.1800
    906 CG        -73.3700  -11.9040  -26.7350 C.3      60 LEU    0.0900
    907 CD1       -73.4560  -10.7410  -25.7230 C.3      60 LEU    0.0900
    908 CD2       -73.6830  -13.2420  -26.0350 C.3      60 LEU   -0.0900
    909 HN        -72.4250  -12.3400  -29.4860 H        60 LEU    0.0900
    910 HA        -74.7460  -13.6560  -28.4950 H        60 LEU   -0.2700
    911 HB1       -75.2860  -11.3990  -27.5720 H        60 LEU    0.0900
    912 HB2       -73.8660  -10.7420  -28.4760 H        60 LEU    0.0900
    913 HG        -72.3190  -12.0190  -27.0740 H        60 LEU    0.0900
    914 HD11      -74.5020  -10.6200  -25.3690 H        60 LEU   -0.2700
    915 HD12      -73.1330   -9.7950  -26.2060 H        60 LEU    0.0900
    916 HD13      -72.8070  -10.9550  -24.8470 H        60 LEU    0.0900
    917 HD21      -73.5420  -14.0860  -26.7440 H        60 LEU    0.0900
    918 HD22      -74.7370  -13.2460  -25.6830 H        60 LEU    0.5100
    919 HD23      -72.9990  -13.3860  -25.1710 H        60 LEU   -0.5100
    920 N         -75.2100  -11.5610  -30.9680 N.am     61 LEU   -0.4700
    921 CA        -76.2730  -11.0520  -31.8500 C.3      61 LEU    0.3100
    922 C         -76.2840  -11.5760  -33.2870 C.2      61 LEU    0.0700
    923 O         -77.2970  -12.0820  -33.7520 O.2      61 LEU    0.0900
    924 CB        -76.2830   -9.5240  -31.8430 C.3      61 LEU   -0.1800
    925 CG        -76.4300   -8.9620  -30.4180 C.3      61 LEU    0.0900
    926 CD1       -76.0100   -7.4770  -30.2990 C.3      61 LEU    0.0900
    927 CD2       -77.8450   -9.2130  -29.8920 C.3      61 LEU   -0.0900
    928 HN        -74.2840  -11.2420  -31.1550 H        61 LEU    0.0900
    929 HA        -77.2180  -11.4360  -31.4940 H        61 LEU   -0.2700
    930 HB1       -77.1300   -9.1630  -32.4650 H        61 LEU    0.0900
    931 HB2       -75.3320   -9.1530  -32.2820 H        61 LEU    0.0900
    932 HG        -75.7990   -9.5650  -29.7320 H        61 LEU    0.0900
    933 HD11      -76.6390   -6.8490  -30.9670 H        61 LEU   -0.2700
    934 HD12      -74.9470   -7.3590  -30.5990 H        61 LEU    0.0900
    935 HD13      -76.1460   -7.1280  -29.2530 H        61 LEU    0.0900
    936 HD21      -78.0550  -10.3030  -29.8700 H        61 LEU    0.0900
    937 HD22      -78.5880   -8.7220  -30.5560 H        61 LEU    0.5100
    938 HD23      -77.9420   -8.8120  -28.8610 H        61 LEU   -0.5100
    939 N         -75.1630  -11.4810  -33.9920 N.am     62 VAL   -0.4700
    940 CA        -75.1470  -11.7830  -35.4250 C.3      62 VAL    0.3100
    941 C         -75.5060  -13.2320  -35.6780 C.2      62 VAL    0.0700
    942 O         -76.4710  -13.5130  -36.3750 O.2      62 VAL    0.0900
    943 CB        -73.7820  -11.4020  -36.1090 C.3      62 VAL   -0.0900
    944 CG1       -73.7870  -11.7520  -37.5950 C.3      62 VAL    0.0900
    945 CG2       -73.4730   -9.9220  -35.9160 C.3      62 VAL   -0.2700
    946 HN        -74.2950  -11.2040  -33.5860 H        62 VAL    0.0900
    947 HA        -75.9530  -11.2300  -35.8830 H        62 VAL    0.0900
    948 HB        -72.9570  -11.9520  -35.6080 H        62 VAL    0.0900
    949 HG11      -74.6010  -11.2020  -38.1140 H        62 VAL   -0.2700
    950 HG12      -73.9570  -12.8420  -37.7260 H        62 VAL    0.0900
    951 HG13      -72.8170  -11.4680  -38.0550 H        62 VAL    0.0900
    952 HG21      -73.4030   -9.6850  -34.8330 H        62 VAL    0.0900
    953 HG22      -74.2830   -9.3060  -36.3620 H        62 VAL    0.5100
    954 HG23      -72.5040   -9.6720  -36.3970 H        62 VAL   -0.5100
    955 N         -74.7350  -14.1410  -35.0860 N.am     63 VAL   -0.4700
    956 CA        -74.8970  -15.5880  -35.2910 C.3      63 VAL    0.3100
    957 C         -76.2580  -16.1660  -34.7970 C.2      63 VAL    0.0700
    958 O         -76.9340  -16.8750  -35.5640 O.2      63 VAL    0.0900
    959 CB        -73.6390  -16.3750  -34.7760 C.3      63 VAL   -0.0900
    960 CG1       -73.9610  -17.8430  -34.4200 C.3      63 VAL    0.0900
    961 CG2       -72.5150  -16.2960  -35.8080 C.3      63 VAL   -0.2700
    962 HN        -74.0000  -13.8770  -34.4670 H        63 VAL    0.0900
    963 HA        -75.0390  -15.7590  -36.3470 H        63 VAL    0.0900
    964 HB        -73.2420  -15.8660  -33.8720 H        63 VAL    0.0900
    965 HG11      -74.3480  -18.3770  -35.3150 H        63 VAL   -0.2700
    966 HG12      -74.7360  -17.8780  -33.6250 H        63 VAL    0.0900
    967 HG13      -73.0420  -18.3580  -34.0690 H        63 VAL    0.0900
    968 HG21      -72.2310  -15.2360  -35.9820 H        63 VAL    0.0900
    969 HG22      -72.8550  -16.7330  -36.7710 H        63 VAL    0.5100
    970 HG23      -71.6230  -16.8470  -35.4410 H        63 VAL   -0.5100
    971 N         -76.6770  -15.8720  -33.5440 N.am     64 PRO   -0.2900
    972 CA        -78.0070  -16.3180  -33.1750 C.3      64 PRO    0.0000
    973 C         -79.0570  -15.9650  -34.2190 C.2      64 PRO    0.0900
    974 O         -79.8110  -16.8410  -34.6450 O.2      64 PRO    0.0900
    975 CB        -78.2730  -15.5790  -31.8700 C.3      64 PRO    0.0200
    976 CG        -76.9590  -15.5000  -31.2490 C.3      64 PRO    0.0900
    977 CD        -75.9780  -15.2880  -32.3870 C.3      64 PRO   -0.1800
    978 HA        -78.0350  -17.3930  -33.0990 H        64 PRO    0.0900
    979 HB1       -78.9850  -16.1430  -31.2310 H        64 PRO    0.0900
    980 HB2       -78.6880  -14.5660  -32.0630 H        64 PRO   -0.1800
    981 HG1       -76.9170  -14.6500  -30.5340 H        64 PRO    0.0900
    982 HG2       -76.7280  -16.4390  -30.7040 H        64 PRO    0.0900
    983 HD1       -75.7830  -14.2090  -32.5630 H        64 PRO    0.5100
    984 HD2       -75.0230  -15.8230  -32.2070 H        64 PRO   -0.5100
    985 N         -79.1020  -14.7080  -34.6510 N.am     65 PHE   -0.4700
    986 CA        -80.1440  -14.2780  -35.5790 C.3      65 PHE    0.3100
    987 C         -80.0560  -14.9370  -36.9370 C.2      65 PHE    0.0700
    988 O         -81.0790  -15.2820  -37.5260 O.2      65 PHE    0.0900
    989 CB        -80.1280  -12.7750  -35.7730 C.3      65 PHE   -0.1800
    990 CG        -80.9020  -12.0160  -34.7440 C.ar     65 PHE    0.0900
    991 CD1       -82.2920  -11.9440  -34.8070 C.ar     65 PHE    0.0900
    992 CD2       -80.2350  -11.3360  -33.7270 C.ar     65 PHE    0.0000
    993 CE1       -83.0100  -11.2260  -33.8530 C.ar     65 PHE   -0.1150
    994 CE2       -80.9390  -10.6010  -32.7730 C.ar     65 PHE    0.1150
    995 CZ        -82.3310  -10.5420  -32.8330 C.ar     65 PHE   -0.1150
    996 HN        -78.4430  -14.0170  -34.3680 H        65 PHE    0.1150
    997 HA        -81.0960  -14.5900  -35.1750 H        65 PHE   -0.1150
    998 HB1       -80.5730  -12.5310  -36.7620 H        65 PHE    0.1150
    999 HB2       -79.0790  -12.4130  -35.7270 H        65 PHE   -0.1150
   1000 HD1       -82.8190  -12.4510  -35.6030 H        65 PHE    0.1150
   1001 HD2       -79.1570  -11.3790  -33.6770 H        65 PHE   -0.1150
   1002 HE1       -84.0890  -11.1930  -33.8990 H        65 PHE    0.1150
   1003 HE2       -80.4080  -10.0800  -31.9900 H        65 PHE    0.5100
   1004 HZ        -82.8840   -9.9750  -32.0990 H        65 PHE   -0.5100
   1005 N         -78.8420  -15.1020  -37.4490 N.am     66 GLY   -0.4700
   1006 CA        -78.6640  -15.7920  -38.7180 C.3      66 GLY    0.3100
   1007 C         -78.8980  -17.2920  -38.6090 C.2      66 GLY   -0.0200
   1008 O         -79.1980  -17.9580  -39.5990 O.2      66 GLY    0.0900
   1009 HN        -78.0160  -14.7710  -36.9990 H        66 GLY    0.0900
   1010 HA1       -77.6530  -15.6160  -39.0530 H        66 GLY    0.5100
   1011 HA2       -79.3680  -15.3760  -39.4230 H        66 GLY   -0.5100
   1012 N         -78.7250  -17.8240  -37.4000 N.am     67 ALA   -0.4700
   1013 CA        -79.0070  -19.2080  -37.1220 C.3      67 ALA    0.3100
   1014 C         -80.5090  -19.4660  -37.3010 C.2      67 ALA    0.0700
   1015 O         -80.9000  -20.3260  -38.0960 O.2      67 ALA    0.0900
   1016 CB        -78.5560  -19.5480  -35.7090 C.3      67 ALA   -0.2700
   1017 HN        -78.3900  -17.2860  -36.6320 H        67 ALA    0.0900
   1018 HA        -78.4800  -19.8140  -37.8440 H        67 ALA    0.0900
   1019 HB1       -78.7960  -18.7100  -35.0190 H        67 ALA    0.0900
   1020 HB2       -77.4580  -19.7160  -35.6940 H        67 ALA    0.5100
   1021 HB3       -79.0790  -20.4610  -35.3540 H        67 ALA   -0.5100
   1022 N         -81.3500  -18.7050  -36.5860 N.am     68 THR   -0.4700
   1023 CA        -82.8010  -18.8400  -36.7130 C.3      68 THR    0.3100
   1024 C         -83.2300  -18.7950  -38.1840 C.2      68 THR    0.0700
   1025 O         -84.1570  -19.4790  -38.5870 O.2      68 THR    0.0900
   1026 CB        -83.5830  -17.7690  -35.9180 C.3      68 THR    0.1400
   1027 CG2       -83.0760  -17.6710  -34.4680 C.3      68 THR    0.0900
   1028 OG1       -83.5020  -16.5000  -36.5860 O.3      68 THR   -0.6600
   1029 HN        -81.0260  -18.0170  -35.9420 H        68 THR    0.4300
   1030 HA        -83.0670  -19.8240  -36.3550 H        68 THR   -0.2700
   1031 HB        -84.6520  -18.0650  -35.8380 H        68 THR    0.0900
   1032 HG1       -82.5710  -16.3580  -36.7690 H        68 THR    0.0900
   1033 HG21      -81.9990  -17.3950  -34.4590 H        68 THR    0.0900
   1034 HG22      -83.1950  -18.6510  -33.9580 H        68 THR    0.5100
   1035 HG23      -83.6450  -16.8910  -33.9190 H        68 THR   -0.5100
   1036 N         -82.5290  -18.0050  -38.9850 N.am     69 LEU   -0.4700
   1037 CA        -82.7940  -17.9190  -40.4130 C.3      69 LEU    0.3100
   1038 C         -82.3920  -19.1940  -41.1420 C.2      69 LEU    0.0700
   1039 O         -83.1550  -19.7550  -41.9180 O.2      69 LEU    0.0900
   1040 CB        -82.0370  -16.7250  -41.0170 C.3      69 LEU   -0.1800
   1041 CG        -82.2520  -16.3890  -42.4990 C.3      69 LEU    0.0900
   1042 CD1       -83.7300  -16.2170  -42.7940 C.3      69 LEU    0.0900
   1043 CD2       -81.5170  -15.1210  -42.8990 C.3      69 LEU   -0.0900
   1044 HN        -81.7880  -17.4340  -38.6450 H        69 LEU    0.0900
   1045 HA        -83.8580  -17.8000  -40.5520 H        69 LEU   -0.2700
   1046 HB1       -80.9530  -16.9210  -40.8800 H        69 LEU    0.0900
   1047 HB2       -82.3200  -15.8270  -40.4320 H        69 LEU    0.0900
   1048 HG        -81.8440  -17.2100  -43.1260 H        69 LEU    0.0900
   1049 HD11      -84.1490  -15.3930  -42.1780 H        69 LEU   -0.2700
   1050 HD12      -84.2750  -17.1540  -42.5510 H        69 LEU    0.0900
   1051 HD13      -83.8750  -15.9670  -43.8660 H        69 LEU    0.0900
   1052 HD21      -80.4250  -15.2430  -42.7290 H        69 LEU    0.0900
   1053 HD22      -81.8770  -14.2660  -42.2880 H        69 LEU    0.5100
   1054 HD23      -81.6860  -14.9080  -43.9760 H        69 LEU   -0.5100
   1055 N         -81.1670  -19.6430  -40.9020 N.am     70 VAL   -0.4700
   1056 CA        -80.6590  -20.8560  -41.5200 C.3      70 VAL    0.3100
   1057 C         -81.4930  -22.0800  -41.1010 C.2      70 VAL    0.0700
   1058 O         -81.7970  -22.9250  -41.9310 O.2      70 VAL    0.0900
   1059 CB        -79.1450  -21.0300  -41.2230 C.3      70 VAL   -0.0900
   1060 CG1       -78.6730  -22.4460  -41.4970 C.3      70 VAL    0.0900
   1061 CG2       -78.3380  -20.0380  -42.0340 C.3      70 VAL   -0.2700
   1062 HN        -80.5420  -19.1670  -40.2880 H        70 VAL    0.0900
   1063 HA        -80.8250  -20.7860  -42.5850 H        70 VAL    0.0900
   1064 HB        -78.9550  -20.7860  -40.1560 H        70 VAL    0.0900
   1065 HG11      -79.0040  -22.7710  -42.5070 H        70 VAL   -0.2700
   1066 HG12      -79.1020  -23.1400  -40.7430 H        70 VAL    0.0900
   1067 HG13      -77.5640  -22.4890  -41.4560 H        70 VAL    0.0900
   1068 HG21      -78.6380  -19.0000  -41.7750 H        70 VAL    0.0900
   1069 HG22      -78.5200  -20.1990  -43.1190 H        70 VAL    0.5100
   1070 HG23      -77.2560  -20.1600  -41.8140 H        70 VAL   -0.5100
   1071 N         -81.8910  -22.1400  -39.8270 N.am     71 VAL   -0.4700
   1072 CA        -82.6770  -23.2600  -39.2940 C.3      71 VAL    0.3100
   1073 C         -84.1390  -23.2560  -39.7690 C.2      71 VAL    0.0700
   1074 O         -84.6040  -24.2430  -40.3330 O.2      71 VAL    0.0900
   1075 CB        -82.5750  -23.3420  -37.7410 C.3      71 VAL   -0.0900
   1076 CG1       -83.7320  -24.1080  -37.1430 C.3      71 VAL    0.0900
   1077 CG2       -81.2730  -23.9860  -37.3400 C.3      71 VAL   -0.2700
   1078 HN        -81.6690  -21.4210  -39.1740 H        71 VAL    0.0900
   1079 HA        -82.3020  -24.1690  -39.7400 H        71 VAL    0.0900
   1080 HB        -82.5670  -22.3120  -37.3230 H        71 VAL    0.0900
   1081 HG11      -83.7500  -25.1450  -37.5410 H        71 VAL   -0.2700
   1082 HG12      -84.6910  -23.6120  -37.4060 H        71 VAL    0.0900
   1083 HG13      -83.6250  -24.1540  -36.0380 H        71 VAL    0.0900
   1084 HG21      -80.4280  -23.4990  -37.8710 H        71 VAL    0.0900
   1085 HG22      -81.2870  -25.0640  -37.6090 H        71 VAL    0.5100
   1086 HG23      -81.1160  -23.8750  -36.2470 H        71 VAL   -0.5100
   1087 N         -84.8520  -22.1470  -39.5560 N.am     72 ARG   -0.4700
   1088 CA        -86.2910  -22.0930  -39.8260 C.3      72 ARG    0.3100
   1089 C         -86.6120  -21.8270  -41.3040 C.2      72 ARG    0.0700
   1090 O         -87.7220  -22.0820  -41.7570 O.2      72 ARG    0.0900
   1091 CB        -86.9950  -21.0780  -38.8990 C.3      72 ARG   -0.1800
   1092 CG        -86.7020  -21.2260  -37.3660 C.3      72 ARG    0.0900
   1093 CD        -87.3690  -22.4570  -36.7250 C.3      72 ARG    0.0900
   1094 NE        -88.6750  -22.6780  -37.3300 N.pl3    72 ARG   -0.1800
   1095 CZ        -89.8110  -22.2030  -36.8390 C.cat    72 ARG    0.0900
   1096 NH1       -89.8230  -21.5030  -35.7050 N.pl3    72 ARG    0.0900
   1097 NH2       -90.9420  -22.4500  -37.4800 N.pl3    72 ARG    0.2000
   1098 HN        -84.4400  -21.3100  -39.2050 H        72 ARG    0.0900
   1099 HA        -86.6960  -23.0820  -39.6710 H        72 ARG    0.0900
   1100 HB1       -88.0900  -21.1810  -39.0490 H        72 ARG   -0.7000
   1101 HB2       -86.6820  -20.0590  -39.2090 H        72 ARG    0.4400
   1102 HG1       -87.0700  -20.3150  -36.8470 H        72 ARG    0.6400
   1103 HG2       -85.6040  -21.3040  -37.2230 H        72 ARG   -0.8000
   1104 HD1       -87.5120  -22.2930  -35.6360 H        72 ARG    0.4600
   1105 HD2       -86.7480  -23.3620  -36.8960 H        72 ARG    0.4600
   1106 HE        -88.7180  -23.2210  -38.1670 H        72 ARG   -0.8000
   1107 HH11      -88.9670  -21.3310  -35.2150 H        72 ARG    0.4600
   1108 HH12      -90.6850  -21.1500  -35.3440 H        72 ARG    0.4600
   1109 HH21      -90.9330  -22.9870  -38.3230 H        72 ARG    0.5100
   1110 HH22      -91.8080  -22.0970  -37.1210 H        72 ARG   -0.5100
   1111 N         -85.6410  -21.3390  -42.0690 N.am     73 GLY   -0.4700
   1112 CA        -85.8740  -20.9420  -43.4620 C.3      73 GLY    0.3100
   1113 C         -86.5710  -19.5980  -43.7140 C.2      73 GLY   -0.0200
   1114 O         -86.8890  -19.2760  -44.8520 O.2      73 GLY    0.0900
   1115 HN        -84.7110  -21.2200  -41.7300 H        73 GLY    0.0900
   1116 HA1       -86.4800  -21.7170  -43.9060 H        73 GLY    0.5100
   1117 HA2       -84.9060  -20.9060  -43.9390 H        73 GLY   -0.5100
   1118 N         -86.8360  -18.8080  -42.6700 N.am     74 THR   -0.4700
   1119 CA        -87.4660  -17.4680  -42.8080 C.3      74 THR    0.3100
   1120 C         -87.0010  -16.4740  -41.7280 C.2      74 THR    0.0700
   1121 O         -86.5080  -16.8560  -40.6530 O.2      74 THR    0.0900
   1122 CB        -89.0840  -17.4680  -42.7850 C.3      74 THR    0.1400
   1123 CG2       -89.7110  -18.4060  -43.8120 C.3      74 THR    0.0900
   1124 OG1       -89.5930  -17.7730  -41.4750 O.3      74 THR   -0.6600
   1125 HN        -86.6190  -19.0870  -41.7380 H        74 THR    0.4300
   1126 HA        -87.1240  -17.0560  -43.7440 H        74 THR   -0.2700
   1127 HB        -89.4580  -16.4650  -43.0830 H        74 THR    0.0900
   1128 HG1       -89.2580  -18.6460  -41.2580 H        74 THR    0.0900
   1129 HG21      -89.3840  -19.4510  -43.6230 H        74 THR    0.0900
   1130 HG22      -89.3930  -18.1140  -44.8350 H        74 THR    0.5100
   1131 HG23      -90.8190  -18.3620  -43.7380 H        74 THR   -0.5100
   1132 N         -87.1840  -15.1870  -42.0160 N.am     75 TRP   -0.4700
   1133 CA        -86.9380  -14.1640  -41.0190 C.3      75 TRP    0.3100
   1134 C         -88.1640  -13.9970  -40.0960 C.2      75 TRP    0.0700
   1135 O         -89.2220  -13.5220  -40.5190 O.2      75 TRP    0.0900
   1136 CB        -86.5090  -12.8270  -41.6830 C.3      75 TRP   -0.1800
   1137 CG        -86.0630  -11.7900  -40.6800 C.ar     75 TRP    0.0900
   1138 CD1       -86.7830  -10.7120  -40.2280 C.ar     75 TRP    0.0900
   1139 CD2       -84.8290  -11.7790  -39.9480 C.ar     75 TRP   -0.0300
   1140 CE2       -84.8590  -10.6460  -39.0890 C.ar     75 TRP   -0.1500
   1141 CE3       -83.6970  -12.6090  -39.9370 C.ar     75 TRP    0.2200
   1142 NE1       -86.0620  -10.0160  -39.2810 N.ar     75 TRP   -0.5100
   1143 CZ2       -83.8050  -10.3260  -38.2250 C.ar     75 TRP    0.3700
   1144 CZ3       -82.6460  -12.2850  -39.0890 C.ar     75 TRP    0.2400
   1145 CH2       -82.7080  -11.1510  -38.2440 C.ar     75 TRP    0.1100
   1146 HN        -87.4930  -14.8740  -42.9110 H        75 TRP   -0.2500
   1147 HA        -86.1580  -14.5200  -40.3620 H        75 TRP    0.1700
   1148 HB1       -87.3680  -12.4160  -42.2540 H        75 TRP   -0.2000
   1149 HB2       -85.6680  -13.0250  -42.3810 H        75 TRP    0.1400
   1150 HD1       -87.7730  -10.4460  -40.5660 H        75 TRP   -0.2700
   1151 HE1       -86.3600   -9.2070  -38.8230 H        75 TRP    0.1600
   1152 HE3       -83.6290  -13.4830  -40.5670 H        75 TRP   -0.1400
   1153 HZ2       -83.8350   -9.4720  -37.5650 H        75 TRP    0.1400
   1154 HZ3       -81.7660  -12.9100  -39.0730 H        75 TRP    0.5100
   1155 HH2       -81.8710  -10.9290  -37.5990 H        75 TRP   -0.5100
   1156 N         -88.0270  -14.3700  -38.8260 N.am     76 LEU   -0.4700
   1157 CA        -89.1780  -14.3250  -37.9270 C.3      76 LEU    0.3100
   1158 C         -89.3280  -12.9810  -37.2210 C.2      76 LEU    0.0700
   1159 O         -90.3250  -12.7530  -36.5290 O.2      76 LEU    0.0900
   1160 CB        -89.1000  -15.4600  -36.8830 C.3      76 LEU   -0.1800
   1161 CG        -88.7140  -16.8480  -37.4020 C.3      76 LEU    0.0900
   1162 CD1       -88.2950  -17.7980  -36.2620 C.3      76 LEU    0.0900
   1163 CD2       -89.8260  -17.4230  -38.2910 C.3      76 LEU   -0.0900
   1164 HN        -87.1640  -14.6870  -38.4420 H        76 LEU    0.0900
   1165 HA        -90.0720  -14.4250  -38.5230 H        76 LEU   -0.2700
   1166 HB1       -90.0960  -15.5440  -36.4000 H        76 LEU    0.0900
   1167 HB2       -88.3510  -15.1650  -36.1180 H        76 LEU    0.0900
   1168 HG        -87.8690  -16.7450  -38.1150 H        76 LEU    0.0900
   1169 HD11      -88.9570  -17.6520  -35.3810 H        76 LEU   -0.2700
   1170 HD12      -87.2480  -17.5840  -35.9580 H        76 LEU    0.0900
   1171 HD13      -88.3800  -18.8530  -36.5990 H        76 LEU    0.0900
   1172 HD21      -90.0020  -16.7570  -39.1620 H        76 LEU    0.0900
   1173 HD22      -90.7700  -17.5050  -37.7100 H        76 LEU    0.5100
   1174 HD23      -89.5300  -18.4270  -38.6660 H        76 LEU   -0.5100
   1175 N         -88.3630  -12.0790  -37.3940 N.am     77 TRP   -0.4700
   1176 CA        -88.2120  -11.0010  -36.4120 C.3      77 TRP    0.3100
   1177 C         -88.6290   -9.6330  -36.8930 C.2      77 TRP    0.0700
   1178 O         -88.4400   -8.6440  -36.1970 O.2      77 TRP    0.0900
   1179 CB        -86.7810  -10.9690  -35.8500 C.3      77 TRP   -0.1800
   1180 CG        -86.2810  -12.3270  -35.4920 C.ar     77 TRP    0.0900
   1181 CD1       -85.4570  -13.1230  -36.2390 C.ar     77 TRP    0.0900
   1182 CD2       -86.6060  -13.0690  -34.3230 C.ar     77 TRP   -0.0300
   1183 CE2       -85.9260  -14.3100  -34.4160 C.ar     77 TRP   -0.1500
   1184 CE3       -87.3990  -12.8060  -33.1960 C.ar     77 TRP    0.2200
   1185 NE1       -85.2350  -14.3140  -35.5980 N.ar     77 TRP   -0.5100
   1186 CZ2       -86.0140  -15.2910  -33.4220 C.ar     77 TRP    0.3700
   1187 CZ3       -87.4910  -13.7830  -32.1990 C.ar     77 TRP    0.2400
   1188 CH2       -86.8030  -15.0140  -32.3220 C.ar     77 TRP    0.1100
   1189 HN        -87.7280  -12.0920  -38.1620 H        77 TRP   -0.2500
   1190 HA        -88.9220  -11.1730  -35.6160 H        77 TRP    0.1700
   1191 HB1       -86.7630  -10.3340  -34.9390 H        77 TRP   -0.2000
   1192 HB2       -86.1020  -10.5320  -36.6130 H        77 TRP    0.1400
   1193 HD1       -85.0410  -12.8530  -37.1990 H        77 TRP   -0.2700
   1194 HE1       -84.6750  -15.0420  -35.9270 H        77 TRP    0.1600
   1195 HE3       -87.9330  -11.8740  -33.0830 H        77 TRP   -0.1400
   1196 HZ2       -85.4920  -16.2330  -33.4950 H        77 TRP    0.1400
   1197 HZ3       -88.0960  -13.5970  -31.3230 H        77 TRP    0.5100
   1198 HH2       -86.8950  -15.7520  -31.5400 H        77 TRP   -0.5100
   1199 N         -89.2000   -9.5730  -38.0880 N.am     78 GLY   -0.4700
   1200 CA        -89.6900   -8.3010  -38.6100 C.3      78 GLY    0.3100
   1201 C         -88.6310   -7.4280  -39.2580 C.2      78 GLY   -0.0200
   1202 O         -87.4250   -7.6780  -39.1390 O.2      78 GLY    0.0900
   1203 HN        -89.3170  -10.3730  -38.6710 H        78 GLY    0.0900
   1204 HA1       -90.1240   -7.7590  -37.7840 H        78 GLY    0.5100
   1205 HA2       -90.4470   -8.5260  -39.3470 H        78 GLY   -0.5100
   1206 N         -89.1000   -6.3770  -39.9320 N.am     79 SER   -0.4700
   1207 CA        -88.2540   -5.5330  -40.7850 C.3      79 SER    0.3100
   1208 C         -87.1920   -4.6770  -40.1110 C.2      79 SER    0.0700
   1209 O         -86.0750   -4.5480  -40.6380 O.2      79 SER    0.0900
   1210 CB        -89.0860   -4.6760  -41.7450 C.3      79 SER    0.0500
   1211 OG        -89.0430   -5.2720  -43.0300 O.3      79 SER    0.0900
   1212 HN        -90.0610   -6.1150  -39.8850 H        79 SER    0.0900
   1213 HA        -87.5990   -6.1840  -41.3450 H        79 SER   -0.6600
   1214 HB1       -88.6660   -3.6490  -41.8020 H        79 SER    0.4300
   1215 HB2       -90.1400   -4.6260  -41.3970 H        79 SER    0.5100
   1216 HG1       -88.1480   -5.1460  -43.3510 H        79 SER   -0.5100
   1217 N         -87.5210   -4.0890  -38.9650 N.am     80 PHE   -0.4700
   1218 CA        -86.5490   -3.2610  -38.2860 C.3      80 PHE    0.3100
   1219 C         -85.3540   -4.0640  -37.8100 C.2      80 PHE    0.0700
   1220 O         -84.2140   -3.6800  -38.0730 O.2      80 PHE    0.0900
   1221 CB        -87.1700   -2.5130  -37.1230 C.3      80 PHE   -0.1800
   1222 CG        -86.1680   -1.8980  -36.2140 C.ar     80 PHE    0.0900
   1223 CD1       -85.5010   -0.7240  -36.5870 C.ar     80 PHE    0.0900
   1224 CD2       -85.8770   -2.4900  -34.9770 C.ar     80 PHE    0.0000
   1225 CE1       -84.5470   -0.1300  -35.7320 C.ar     80 PHE   -0.1150
   1226 CE2       -84.9200   -1.9130  -34.1020 C.ar     80 PHE    0.1150
   1227 CZ        -84.2540   -0.7290  -34.4800 C.ar     80 PHE   -0.1150
   1228 HN        -88.4160   -4.1870  -38.5380 H        80 PHE    0.1150
   1229 HA        -86.1500   -2.5620  -39.0060 H        80 PHE   -0.1150
   1230 HB1       -87.7780   -3.2170  -36.5170 H        80 PHE    0.1150
   1231 HB2       -87.8090   -1.6930  -37.5140 H        80 PHE   -0.1150
   1232 HD1       -85.7190   -0.2660  -37.5400 H        80 PHE    0.1150
   1233 HD2       -86.3860   -3.3980  -34.6870 H        80 PHE   -0.1150
   1234 HE1       -84.0420    0.7770  -36.0290 H        80 PHE    0.1150
   1235 HE2       -84.7050   -2.3770  -33.1510 H        80 PHE    0.5100
   1236 HZ        -83.5240   -0.2820  -33.8210 H        80 PHE   -0.5100
   1237 N         -85.6090   -5.1740  -37.1180 N.am     81 LEU   -0.4700
   1238 CA        -84.5450   -6.0830  -36.7050 C.3      81 LEU    0.3100
   1239 C         -83.7270   -6.6720  -37.8740 C.2      81 LEU    0.0700
   1240 O         -82.5460   -6.9820  -37.7330 O.2      81 LEU    0.0900
   1241 CB        -85.1090   -7.1860  -35.8240 C.3      81 LEU   -0.1800
   1242 CG        -85.4850   -6.6500  -34.4520 C.3      81 LEU    0.0900
   1243 CD1       -86.0550   -7.8020  -33.6100 C.3      81 LEU    0.0900
   1244 CD2       -84.2820   -5.9200  -33.7630 C.3      81 LEU   -0.0900
   1245 HN        -86.5340   -5.4310  -36.8520 H        81 LEU    0.0900
   1246 HA        -83.8040   -5.5130  -36.1660 H        81 LEU   -0.2700
   1247 HB1       -84.3480   -7.9870  -35.7080 H        81 LEU    0.0900
   1248 HB2       -86.0120   -7.6170  -36.3090 H        81 LEU    0.0900
   1249 HG        -86.2480   -5.8480  -34.5570 H        81 LEU    0.0900
   1250 HD11      -85.2960   -8.6050  -33.4990 H        81 LEU   -0.2700
   1251 HD12      -86.9510   -8.2280  -34.1090 H        81 LEU    0.0900
   1252 HD13      -86.3290   -7.4320  -32.5990 H        81 LEU    0.0900
   1253 HD21      -84.0640   -4.9650  -34.2860 H        81 LEU    0.0900
   1254 HD22      -83.3770   -6.5620  -33.8040 H        81 LEU    0.5100
   1255 HD23      -84.5330   -5.6950  -32.7040 H        81 LEU   -0.5100
   1256 N         -84.3270   -6.8160  -39.0440 N.am     82 CYS   -0.4700
   1257 CA        -83.5570   -7.3150  -40.1590 C.3      82 CYS    0.3100
   1258 C         -82.4950   -6.2680  -40.5220 C.2      82 CYS    0.0700
   1259 O         -81.3140   -6.5850  -40.7250 O.2      82 CYS    0.0900
   1260 CB        -84.4930   -7.6780  -41.3090 C.3      82 CYS   -0.1000
   1261 SG        -83.7950   -8.0150  -42.9350 S.3      82 CYS    0.0900
   1262 HN        -85.2880   -6.6010  -39.2020 H        82 CYS    0.0900
   1263 HA        -83.0060   -8.1830  -39.8300 H        82 CYS   -0.0800
   1264 HB1       -85.2070   -6.8360  -41.4200 H        82 CYS    0.5100
   1265 HB2       -85.0550   -8.5800  -40.9930 H        82 CYS   -0.5100
   1266 N         -82.9140   -5.0100  -40.5460 N.am     83 GLU   -0.4700
   1267 CA        -82.0090   -3.9090  -40.8340 C.3      83 GLU    0.3100
   1268 C         -80.9300   -3.7470  -39.7690 C.2      83 GLU    0.0700
   1269 O         -79.7540   -3.5880  -40.1100 O.2      83 GLU    0.0900
   1270 CB        -82.7740   -2.6050  -40.9960 C.3      83 GLU   -0.1800
   1271 CG        -83.2850   -2.3490  -42.4070 C.3      83 GLU    0.0900
   1272 CD        -83.9450   -0.9740  -42.5230 C.2      83 GLU    0.0900
   1273 OE1       -83.3750    0.0140  -41.9970 O.co2    83 GLU   -0.2800
   1274 OE2       -85.0330   -0.8800  -43.1330 O.co2    83 GLU    0.0900
   1275 HN        -83.8640   -4.7630  -40.3690 H        83 GLU    0.0900
   1276 HA        -81.4750   -4.1450  -41.7430 H        83 GLU    0.6200
   1277 HB1       -82.1040   -1.7680  -40.7090 H        83 GLU   -0.7600
   1278 HB2       -83.6440   -2.6220  -40.3070 H        83 GLU   -0.7600
   1279 HG1       -84.0310   -3.1280  -42.6750 H        83 GLU    0.5100
   1280 HG2       -82.4350   -2.3990  -43.1200 H        83 GLU   -0.5100
   1281 N         -81.3190   -3.7920  -38.4920 N.am     84 LEU   -0.4700
   1282 CA        -80.3520   -3.8120  -37.3940 C.3      84 LEU    0.3100
   1283 C         -79.3760   -4.9960  -37.4460 C.2      84 LEU    0.0700
   1284 O         -78.1610   -4.8360  -37.2640 O.2      84 LEU    0.0900
   1285 CB        -81.0530   -3.7770  -36.0330 C.3      84 LEU   -0.1800
   1286 CG        -80.1200   -3.6380  -34.8190 C.3      84 LEU    0.0900
   1287 CD1       -79.3120   -2.2960  -34.7840 C.3      84 LEU    0.0900
   1288 CD2       -80.9050   -3.8590  -33.5120 C.3      84 LEU   -0.0900
   1289 HN        -82.2800   -3.8140  -38.2310 H        84 LEU    0.0900
   1290 HA        -79.7080   -2.9510  -37.5030 H        84 LEU   -0.2700
   1291 HB1       -81.6320   -4.7180  -35.9180 H        84 LEU    0.0900
   1292 HB2       -81.7570   -2.9180  -36.0290 H        84 LEU    0.0900
   1293 HG        -79.3990   -4.4820  -34.8310 H        84 LEU    0.0900
   1294 HD11      -80.0090   -1.4310  -34.7540 H        84 LEU   -0.2700
   1295 HD12      -78.6810   -2.2110  -35.6940 H        84 LEU    0.0900
   1296 HD13      -78.6690   -2.2640  -33.8780 H        84 LEU    0.0900
   1297 HD21      -81.3530   -4.8760  -33.5030 H        84 LEU    0.0900
   1298 HD22      -81.7220   -3.1110  -33.4310 H        84 LEU    0.5100
   1299 HD23      -80.2230   -3.7630  -32.6390 H        84 LEU   -0.5100
   1300 N         -79.8940   -6.1880  -37.7110 N.am     85 TRP   -0.4700
   1301 CA        -79.0570   -7.3650  -37.7940 C.3      85 TRP    0.3100
   1302 C         -78.0510   -7.1880  -38.9270 C.2      85 TRP    0.0700
   1303 O         -76.8470   -7.3300  -38.7180 O.2      85 TRP    0.0900
   1304 CB        -79.9190   -8.6220  -37.9560 C.3      85 TRP   -0.1800
   1305 CG        -79.1280   -9.8360  -38.2810 C.ar     85 TRP    0.0900
   1306 CD1       -78.2480  -10.4910  -37.4600 C.ar     85 TRP    0.0900
   1307 CD2       -79.1260  -10.5370  -39.5250 C.ar     85 TRP   -0.0300
   1308 CE2       -78.2120  -11.6130  -39.3920 C.ar     85 TRP   -0.1500
   1309 CE3       -79.7950  -10.3550  -40.7410 C.ar     85 TRP    0.2200
   1310 NE1       -77.7000  -11.5570  -38.1220 N.ar     85 TRP   -0.5100
   1311 CZ2       -77.9430  -12.5120  -40.4390 C.ar     85 TRP    0.3700
   1312 CZ3       -79.5260  -11.2630  -41.7960 C.ar     85 TRP    0.2400
   1313 CH2       -78.6100  -12.3180  -41.6340 C.ar     85 TRP    0.1100
   1314 HN        -80.8700   -6.3260  -37.8630 H        85 TRP   -0.2500
   1315 HA        -78.4710   -7.4250  -36.8880 H        85 TRP    0.1700
   1316 HB1       -80.6510   -8.4520  -38.7730 H        85 TRP   -0.2000
   1317 HB2       -80.4660   -8.8050  -37.0070 H        85 TRP    0.1400
   1318 HD1       -78.0210  -10.2090  -36.4430 H        85 TRP   -0.2700
   1319 HE1       -77.0470  -12.1780  -37.7480 H        85 TRP    0.1600
   1320 HE3       -80.4990   -9.5500  -40.8910 H        85 TRP   -0.1400
   1321 HZ2       -77.2440  -13.3280  -40.3320 H        85 TRP    0.1400
   1322 HZ3       -80.0350  -11.1430  -42.7400 H        85 TRP    0.5100
   1323 HH2       -78.4230  -12.9890  -42.4590 H        85 TRP   -0.5100
   1324 N         -78.5370   -6.8360  -40.1160 N.am     86 THR   -0.4700
   1325 CA        -77.6510   -6.5290  -41.2670 C.3      86 THR    0.3100
   1326 C         -76.5360   -5.4860  -40.9570 C.2      86 THR    0.0700
   1327 O         -75.3850   -5.6440  -41.3770 O.2      86 THR    0.0900
   1328 CB        -78.4610   -6.0260  -42.4870 C.3      86 THR    0.1400
   1329 CG2       -77.5540   -5.8160  -43.6470 C.3      86 THR    0.0900
   1330 OG1       -79.4800   -6.9760  -42.8290 O.3      86 THR   -0.6600
   1331 HN        -79.5170   -6.7640  -40.2860 H        86 THR    0.4300
   1332 HA        -77.1160   -7.4310  -41.5220 H        86 THR   -0.2700
   1333 HB        -78.9420   -5.0560  -42.2430 H        86 THR    0.0900
   1334 HG1       -80.1280   -6.9360  -42.1230 H        86 THR    0.0900
   1335 HG21      -77.0520   -6.7690  -43.9170 H        86 THR    0.0900
   1336 HG22      -76.7760   -5.0660  -43.3890 H        86 THR    0.5100
   1337 HG23      -78.1390   -5.4620  -44.5240 H        86 THR   -0.5100
   1338 N         -76.8970   -4.4250  -40.2250 N.am     87 SER   -0.4700
   1339 CA        -75.9520   -3.4040  -39.8020 C.3      87 SER    0.3100
   1340 C         -74.9030   -3.9540  -38.8730 C.2      87 SER    0.0700
   1341 O         -73.7250   -3.7760  -39.1180 O.2      87 SER    0.0900
   1342 CB        -76.6690   -2.2660  -39.1090 C.3      87 SER    0.0500
   1343 OG        -77.5490   -1.6350  -40.0080 O.3      87 SER    0.0900
   1344 HN        -77.8410   -4.2860  -39.9340 H        87 SER    0.0900
   1345 HA        -75.4350   -3.0420  -40.6780 H        87 SER   -0.6600
   1346 HB1       -75.9300   -1.5200  -38.7440 H        87 SER    0.4300
   1347 HB2       -77.2540   -2.6580  -38.2480 H        87 SER    0.5100
   1348 HG1       -78.2600   -2.2600  -40.1670 H        87 SER   -0.5100
   1349 N         -75.3200   -4.6280  -37.8030 N.am     88 LEU   -0.4700
   1350 CA        -74.3770   -5.2110  -36.8500 C.3      88 LEU    0.3100
   1351 C         -73.4270   -6.1460  -37.5630 C.2      88 LEU    0.0700
   1352 O         -72.2330   -6.1450  -37.2980 O.2      88 LEU    0.0900
   1353 CB        -75.1310   -5.9280  -35.7320 C.3      88 LEU   -0.1800
   1354 CG        -75.7910   -5.0260  -34.6740 C.3      88 LEU    0.0900
   1355 CD1       -76.4520   -5.8290  -33.5560 C.3      88 LEU    0.0900
   1356 CD2       -74.7690   -4.0880  -34.0900 C.3      88 LEU   -0.0900
   1357 HN        -76.2870   -4.7660  -37.6050 H        88 LEU    0.0900
   1358 HA        -73.7720   -4.4130  -36.4450 H        88 LEU   -0.2700
   1359 HB1       -74.4130   -6.5950  -35.2110 H        88 LEU    0.0900
   1360 HB2       -75.9260   -6.5450  -36.1980 H        88 LEU    0.0900
   1361 HG        -76.5610   -4.3970  -35.1690 H        88 LEU    0.0900
   1362 HD11      -75.6960   -6.4570  -33.0390 H        88 LEU   -0.2700
   1363 HD12      -77.2360   -6.4940  -33.9800 H        88 LEU    0.0900
   1364 HD13      -76.9080   -5.1400  -32.8140 H        88 LEU    0.0900
   1365 HD21      -74.4690   -3.3320  -34.8460 H        88 LEU    0.0900
   1366 HD22      -73.8660   -4.6580  -33.7800 H        88 LEU    0.5100
   1367 HD23      -75.1980   -3.5610  -33.2110 H        88 LEU   -0.5100
   1368 N         -73.9490   -6.9080  -38.5150 N.am     89 ASP   -0.4700
   1369 CA        -73.1130   -7.7520  -39.3480 C.3      89 ASP    0.3100
   1370 C         -72.0110   -6.9720  -40.0520 C.2      89 ASP    0.0700
   1371 O         -70.8220   -7.2680  -39.8660 O.2      89 ASP    0.0900
   1372 CB        -73.9660   -8.5040  -40.3640 C.3      89 ASP   -0.2800
   1373 CG        -73.1550   -9.4370  -41.2480 C.2      89 ASP    0.0900
   1374 OD1       -71.9230   -9.2790  -41.3630 O.co2    89 ASP    0.0900
   1375 OD2       -73.7670  -10.3380  -41.8450 O.co2    89 ASP    0.6200
   1376 HN        -74.9290   -6.9340  -38.7000 H        89 ASP   -0.7600
   1377 HA        -72.5920   -8.4470  -38.7050 H        89 ASP   -0.7600
   1378 HB1       -74.4850   -7.7680  -41.0140 H        89 ASP    0.5100
   1379 HB2       -74.7240   -9.1070  -39.8200 H        89 ASP   -0.5100
   1380 N         -72.3970   -5.9760  -40.8560 N.am     90 VAL   -0.4700
   1381 CA        -71.4160   -5.1150  -41.5000 C.3      90 VAL    0.3100
   1382 C         -70.4820   -4.4080  -40.5160 C.2      90 VAL    0.0700
   1383 O         -69.2770   -4.3350  -40.7830 O.2      90 VAL    0.0900
   1384 CB        -72.0500   -4.1020  -42.4720 C.3      90 VAL   -0.0900
   1385 CG1       -70.9440   -3.2800  -43.1640 C.3      90 VAL    0.0900
   1386 CG2       -72.8620   -4.8510  -43.5280 C.3      90 VAL   -0.2700
   1387 HN        -73.3570   -5.7830  -41.0480 H        90 VAL    0.0900
   1388 HA        -70.7280   -5.7510  -42.0350 H        90 VAL    0.0900
   1389 HB        -72.7240   -3.4200  -41.9110 H        90 VAL    0.0900
   1390 HG11      -70.1690   -3.9580  -43.5800 H        90 VAL   -0.2700
   1391 HG12      -70.4630   -2.6000  -42.4290 H        90 VAL    0.0900
   1392 HG13      -71.3790   -2.6850  -43.9950 H        90 VAL    0.0900
   1393 HG21      -73.6670   -5.4430  -43.0420 H        90 VAL    0.0900
   1394 HG22      -72.2020   -5.5440  -44.0900 H        90 VAL    0.5100
   1395 HG23      -73.3290   -4.1270  -44.2290 H        90 VAL   -0.5100
   1396 N         -71.0100   -3.9150  -39.3870 N.am     91 LEU   -0.4700
   1397 CA        -70.2100   -3.1580  -38.4420 C.3      91 LEU    0.3100
   1398 C         -69.0190   -3.9730  -37.9790 C.2      91 LEU    0.0700
   1399 O         -67.8680   -3.4910  -38.0220 O.2      91 LEU    0.0900
   1400 CB        -71.0180   -2.7230  -37.2290 C.3      91 LEU   -0.1800
   1401 CG        -70.1850   -2.0950  -36.1000 C.3      91 LEU    0.0900
   1402 CD1       -69.5580   -0.7880  -36.5500 C.3      91 LEU    0.0900
   1403 CD2       -70.9860   -1.9100  -34.8220 C.3      91 LEU   -0.0900
   1404 HN        -71.9700   -4.0450  -39.1480 H        91 LEU    0.0900
   1405 HA        -69.8250   -2.2920  -38.9580 H        91 LEU   -0.2700
   1406 HB1       -71.5430   -3.6120  -36.8230 H        91 LEU    0.0900
   1407 HB2       -71.7730   -1.9790  -37.5610 H        91 LEU    0.0900
   1408 HG        -69.3820   -2.8010  -35.8010 H        91 LEU    0.0900
   1409 HD11      -70.3430   -0.0100  -36.6710 H        91 LEU   -0.2700
   1410 HD12      -69.0460   -0.9300  -37.5250 H        91 LEU    0.0900
   1411 HD13      -68.8270   -0.4370  -35.7900 H        91 LEU    0.0900
   1412 HD21      -71.2060   -2.8980  -34.3620 H        91 LEU    0.0900
   1413 HD22      -71.9490   -1.4040  -35.0490 H        91 LEU    0.5100
   1414 HD23      -70.4060   -1.3020  -34.0960 H        91 LEU   -0.5100
   1415 N         -69.2980   -5.2150  -37.5780 N.am     92 CYS   -0.4700
   1416 CA        -68.2930   -6.0760  -36.9720 C.3      92 CYS    0.3100
   1417 C         -67.1110   -6.4490  -37.8620 C.2      92 CYS    0.0700
   1418 O         -65.9700   -6.4720  -37.3850 O.2      92 CYS    0.0900
   1419 CB        -68.9660   -7.3070  -36.3550 C.3      92 CYS   -0.1100
   1420 SG        -70.0740   -6.8300  -34.9540 S.3      92 CYS    0.0900
   1421 HN        -70.2080   -5.6090  -37.6750 H        92 CYS    0.0900
   1422 HA        -67.7750   -5.5090  -36.2130 H        92 CYS   -0.2300
   1423 HB1       -68.1800   -8.0030  -35.9940 H        92 CYS    0.1600
   1424 HB2       -69.5550   -7.8260  -37.1410 H        92 CYS    0.5100
   1425 HG1       -71.0810   -6.4520  -35.7270 H        92 CYS   -0.5100
   1426 N         -67.3670   -6.7300  -39.1440 N.am     93 VAL   -0.4700
   1427 CA        -66.2780   -7.1080  -40.0450 C.3      93 VAL    0.3100
   1428 C         -65.4170   -5.8770  -40.1850 C.2      93 VAL    0.0700
   1429 O         -64.2100   -5.9300  -39.9920 O.2      93 VAL    0.0900
   1430 CB        -66.7450   -7.5210  -41.4550 C.3      93 VAL   -0.0900
   1431 CG1       -65.7050   -8.3710  -42.1220 C.3      93 VAL    0.0900
   1432 CG2       -68.0100   -8.2810  -41.3940 C.3      93 VAL   -0.2700
   1433 HN        -68.2840   -6.6970  -39.5340 H        93 VAL    0.0900
   1434 HA        -65.7540   -7.9310  -39.5820 H        93 VAL    0.0900
   1435 HB        -66.9250   -6.6110  -42.0660 H        93 VAL    0.0900
   1436 HG11      -65.5210   -9.2890  -41.5230 H        93 VAL   -0.2700
   1437 HG12      -64.7520   -7.8060  -42.2040 H        93 VAL    0.0900
   1438 HG13      -66.0520   -8.6700  -43.1330 H        93 VAL    0.0900
   1439 HG21      -68.8450   -7.6100  -41.1010 H        93 VAL    0.0900
   1440 HG22      -67.9270   -9.0940  -40.6420 H        93 VAL    0.5100
   1441 HG23      -68.2380   -8.7160  -42.3910 H        93 VAL   -0.5100
   1442 N         -66.0770   -4.7580  -40.4880 N.am     94 THR   -0.4700
   1443 CA        -65.4280   -3.4580  -40.6250 C.3      94 THR    0.3100
   1444 C         -64.5610   -3.0870  -39.4100 C.2      94 THR    0.0700
   1445 O         -63.3990   -2.7060  -39.5820 O.2      94 THR    0.0900
   1446 CB        -66.4700   -2.3460  -40.8880 C.3      94 THR    0.1400
   1447 CG2       -65.7820   -1.0410  -41.1860 C.3      94 THR    0.0900
   1448 OG1       -67.3190   -2.7140  -41.9930 O.3      94 THR   -0.6600
   1449 HN        -67.0620   -4.7620  -40.6390 H        94 THR    0.4300
   1450 HA        -64.7290   -3.5190  -41.4470 H        94 THR   -0.2700
   1451 HB        -67.0980   -2.1990  -39.9850 H        94 THR    0.0900
   1452 HG1       -67.9710   -3.3210  -41.6350 H        94 THR    0.0900
   1453 HG21      -65.1380   -1.1460  -42.0860 H        94 THR    0.0900
   1454 HG22      -65.1440   -0.7450  -40.3260 H        94 THR    0.5100
   1455 HG23      -66.5380   -0.2510  -41.3810 H        94 THR   -0.5100
   1456 N         -65.1190   -3.2070  -38.2020 N.am     95 ALA   -0.4700
   1457 CA        -64.3760   -2.9300  -36.9810 C.3      95 ALA    0.3100
   1458 C         -63.2060   -3.8860  -36.7310 C.2      95 ALA    0.0700
   1459 O         -62.1510   -3.4740  -36.2390 O.2      95 ALA    0.0900
   1460 CB        -65.3090   -2.9220  -35.7950 C.3      95 ALA   -0.2700
   1461 HN        -66.0670   -3.4910  -38.0820 H        95 ALA    0.0900
   1462 HA        -63.8950   -1.9680  -37.0890 H        95 ALA    0.0900
   1463 HB1       -65.8080   -3.9110  -35.6950 H        95 ALA    0.0900
   1464 HB2       -66.0890   -2.1440  -35.9330 H        95 ALA    0.5100
   1465 HB3       -64.7380   -2.7180  -34.8640 H        95 ALA   -0.5100
   1466 N         -63.3890   -5.1630  -37.0640 N.am     96 SER   -0.4700
   1467 CA        -62.3300   -6.1410  -36.9070 C.3      96 SER    0.3100
   1468 C         -61.1170   -5.7830  -37.7670 C.2      96 SER    0.0700
   1469 O         -60.0150   -5.5770  -37.2410 O.2      96 SER    0.0900
   1470 CB        -62.8370   -7.5500  -37.2110 C.3      96 SER    0.0500
   1471 OG        -63.6560   -8.0160  -36.1480 O.3      96 SER    0.0900
   1472 HN        -64.2520   -5.5000  -37.4320 H        96 SER    0.0900
   1473 HA        -61.9730   -6.0830  -35.8900 H        96 SER   -0.6600
   1474 HB1       -61.9750   -8.2420  -37.3300 H        96 SER    0.4300
   1475 HB2       -63.4350   -7.5420  -38.1480 H        96 SER    0.5100
   1476 HG1       -63.6770   -8.9720  -36.2290 H        96 SER   -0.5100
   1477 N         -61.3230   -5.6820  -39.0790 N.am     97 ILE   -0.4700
   1478 CA        -60.2260   -5.4140  -40.0000 C.3      97 ILE    0.3100
   1479 C         -59.5240   -4.0580  -39.7010 C.2      97 ILE    0.0700
   1480 O         -58.3040   -3.9500  -39.8250 O.2      97 ILE    0.0900
   1481 CB        -60.6890   -5.5490  -41.4630 C.3      97 ILE   -0.0900
   1482 CG1       -59.5370   -5.3810  -42.4580 C.3      97 ILE    0.0900
   1483 CG2       -61.7150   -4.4960  -41.7930 C.3      97 ILE   -0.2700
   1484 CD        -58.3650   -6.2500  -42.2670 C.3      97 ILE    0.0900
   1485 HN        -62.2270   -5.7830  -39.4860 H        97 ILE    0.0900
   1486 HA        -59.4360   -6.1200  -39.7900 H        97 ILE    0.0900
   1487 HB        -61.1320   -6.5560  -41.6180 H        97 ILE   -0.1800
   1488 HG11      -59.1910   -4.3280  -42.3980 H        97 ILE    0.0900
   1489 HG12      -59.9380   -5.5720  -43.4750 H        97 ILE    0.0900
   1490 HG21      -61.2820   -3.4830  -41.6500 H        97 ILE   -0.2700
   1491 HG22      -62.5950   -4.6030  -41.1240 H        97 ILE    0.0900
   1492 HG23      -62.0360   -4.5980  -42.8520 H        97 ILE    0.0900
   1493 HD1       -58.6870   -7.3090  -42.1630 H        97 ILE    0.0900
   1494 HD2       -57.8190   -5.9530  -41.3460 H        97 ILE    0.5100
   1495 HD3       -57.6880   -6.1700  -43.1460 H        97 ILE   -0.5100
   1496 N         -60.2750   -3.0460  -39.2620 N.am     98 GLU   -0.4700
   1497 CA        -59.6830   -1.7560  -38.9210 C.3      98 GLU    0.3100
   1498 C         -58.8140   -1.8480  -37.6760 C.2      98 GLU    0.0700
   1499 O         -57.7200   -1.2900  -37.6430 O.2      98 GLU    0.0900
   1500 CB        -60.7460   -0.6570  -38.7930 C.3      98 GLU   -0.1800
   1501 CG        -61.2350   -0.1970  -40.1550 C.3      98 GLU    0.0900
   1502 CD        -62.2420    0.9450  -40.1180 C.2      98 GLU    0.0900
   1503 OE1       -62.3320    1.6460  -39.0730 O.co2    98 GLU   -0.2800
   1504 OE2       -62.9290    1.1420  -41.1610 O.co2    98 GLU    0.0900
   1505 HN        -61.2630   -3.1240  -39.1490 H        98 GLU    0.0900
   1506 HA        -58.9790   -1.5010  -39.6990 H        98 GLU    0.6200
   1507 HB1       -60.3100    0.2090  -38.2510 H        98 GLU   -0.7600
   1508 HB2       -61.6060   -1.0510  -38.2110 H        98 GLU   -0.7600
   1509 HG1       -61.7150   -1.0590  -40.6660 H        98 GLU    0.5100
   1510 HG2       -60.3590    0.1390  -40.7480 H        98 GLU   -0.5100
   1511 N         -59.2900   -2.5720  -36.6640 N.am     99 THR   -0.4700
   1512 CA        -58.5190   -2.8730  -35.4560 C.3      99 THR    0.3100
   1513 C         -57.2430   -3.6760  -35.7920 C.2      99 THR    0.0700
   1514 O         -56.1800   -3.4640  -35.1930 O.2      99 THR    0.0900
   1515 CB        -59.3990   -3.6680  -34.4820 C.3      99 THR    0.1400
   1516 CG2       -58.7320   -3.8930  -33.1350 C.3      99 THR    0.0900
   1517 OG1       -60.6160   -2.9550  -34.2810 O.3      99 THR   -0.6600
   1518 HN        -60.2130   -2.9470  -36.6840 H        99 THR    0.4300
   1519 HA        -58.2020   -1.9420  -35.0110 H        99 THR   -0.2700
   1520 HB        -59.6280   -4.6700  -34.9050 H        99 THR    0.0900
   1521 HG1       -61.1670   -3.1510  -35.0420 H        99 THR    0.0900
   1522 HG21      -58.5010   -2.9170  -32.6560 H        99 THR    0.0900
   1523 HG22      -57.7830   -4.4530  -33.2720 H        99 THR    0.5100
   1524 HG23      -59.4110   -4.4640  -32.4670 H        99 THR   -0.5100
   1525 N         -57.3390   -4.5940  -36.7580 N.am    100 LEU   -0.4700
   1526 CA        -56.1670   -5.3220  -37.2250 C.3     100 LEU    0.3100
   1527 C         -55.0840   -4.4080  -37.7990 C.2     100 LEU    0.0700
   1528 O         -53.9190   -4.5240  -37.4110 O.2     100 LEU    0.0900
   1529 CB        -56.5520   -6.4590  -38.1840 C.3     100 LEU   -0.1800
   1530 CG        -57.1870   -7.6500  -37.4170 C.3     100 LEU    0.0900
   1531 CD1       -57.7700   -8.6850  -38.3660 C.3     100 LEU    0.0900
   1532 CD2       -56.2260   -8.3070  -36.3830 C.3     100 LEU   -0.0900
   1533 HN        -58.2050   -4.8190  -37.1970 H       100 LEU    0.0900
   1534 HA        -55.6610   -5.7210  -36.3590 H       100 LEU   -0.2700
   1535 HB1       -55.6420   -6.8110  -38.7150 H       100 LEU    0.0900
   1536 HB2       -57.2790   -6.0760  -38.9300 H       100 LEU    0.0900
   1537 HG        -57.9950   -7.2660  -36.7580 H       100 LEU    0.0900
   1538 HD11      -56.9730   -9.0900  -39.0260 H       100 LEU   -0.2700
   1539 HD12      -58.5530   -8.2190  -39.0000 H       100 LEU    0.0900
   1540 HD13      -58.2100   -9.5250  -37.7860 H       100 LEU    0.0900
   1541 HD21      -55.9150   -7.5590  -35.6220 H       100 LEU    0.0900
   1542 HD22      -55.3190   -8.6880  -36.8980 H       100 LEU    0.5100
   1543 HD23      -56.7430   -9.1440  -35.8660 H       100 LEU   -0.5100
   1544 N         -55.4700   -3.4860  -38.6840 N.am    101 CYS   -0.4700
   1545 CA        -54.5990   -2.4050  -39.1320 C.3     101 CYS    0.3100
   1546 C         -53.9660   -1.6270  -38.0010 C.2     101 CYS    0.0700
   1547 O         -52.7490   -1.3810  -38.0300 O.2     101 CYS    0.0900
   1548 CB        -55.3740   -1.4070  -39.9650 C.3     101 CYS   -0.1100
   1549 SG        -55.6840   -2.0520  -41.5380 S.3     101 CYS    0.0900
   1550 HN        -56.3830   -3.4960  -39.0830 H       101 CYS    0.0900
   1551 HA        -53.8000   -2.8390  -39.7140 H       101 CYS   -0.2300
   1552 HB1       -54.7860   -0.4690  -40.0470 H       101 CYS    0.1600
   1553 HB2       -56.3320   -1.1730  -39.4540 H       101 CYS    0.5100
   1554 HG1       -56.7110   -2.7970  -41.1570 H       101 CYS   -0.5100
   1555 N         -54.7890   -1.2190  -37.0250 N.am    102 VAL   -0.4700
   1556 CA        -54.2890   -0.4650  -35.8940 C.3     102 VAL    0.3100
   1557 C         -53.2130   -1.2650  -35.1800 C.2     102 VAL    0.0700
   1558 O         -52.1220   -0.7480  -34.9380 O.2     102 VAL    0.0900
   1559 CB        -55.3970   -0.0610  -34.9290 C.3     102 VAL   -0.0900
   1560 CG1       -54.8140    0.4980  -33.6360 C.3     102 VAL    0.0900
   1561 CG2       -56.2730    0.9670  -35.5790 C.3     102 VAL   -0.2700
   1562 HN        -55.7650   -1.4140  -37.0330 H       102 VAL    0.0900
   1563 HA        -53.8000    0.4170  -36.2790 H       102 VAL    0.0900
   1564 HB        -56.0220   -0.9500  -34.6960 H       102 VAL    0.0900
   1565 HG11      -54.1930    1.3940  -33.8530 H       102 VAL   -0.2700
   1566 HG12      -54.1730   -0.2670  -33.1470 H       102 VAL    0.0900
   1567 HG13      -55.6340    0.7940  -32.9470 H       102 VAL    0.0900
   1568 HG21      -56.7260    0.5520  -36.5040 H       102 VAL    0.0900
   1569 HG22      -55.6700    1.8600  -35.8490 H       102 VAL    0.5100
   1570 HG23      -57.0890    1.2620  -34.8860 H       102 VAL   -0.5100
   1571 N         -53.5040   -2.5390  -34.8870 N.am    103 ILE   -0.4700
   1572 CA        -52.5260   -3.4370  -34.2540 C.3     103 ILE    0.3100
   1573 C         -51.2310   -3.5050  -35.0680 C.2     103 ILE    0.0700
   1574 O         -50.1510   -3.3340  -34.5130 O.2     103 ILE    0.0900
   1575 CB        -53.0980   -4.8560  -34.0200 C.3     103 ILE   -0.0900
   1576 CG1       -54.1530   -4.8210  -32.9150 C.3     103 ILE    0.0900
   1577 CG2       -51.9890   -5.8600  -33.6800 C.3     103 ILE   -0.2700
   1578 CD        -55.1390   -5.9510  -33.0020 C.3     103 ILE    0.0900
   1579 HN        -54.3960   -2.9360  -35.0840 H       103 ILE    0.0900
   1580 HA        -52.2380   -2.9960  -33.3120 H       103 ILE    0.0900
   1581 HB        -53.6250   -5.1930  -34.9380 H       103 ILE   -0.1800
   1582 HG11      -54.7060   -3.8600  -32.9810 H       103 ILE    0.0900
   1583 HG12      -53.6380   -4.8730  -31.9310 H       103 ILE    0.0900
   1584 HG21      -51.3450   -5.4570  -32.8690 H       103 ILE   -0.2700
   1585 HG22      -51.3580   -6.0440  -34.5760 H       103 ILE    0.0900
   1586 HG23      -52.4360   -6.8170  -33.3350 H       103 ILE    0.0900
   1587 HD1       -54.6110   -6.9250  -32.9240 H       103 ILE    0.0900
   1588 HD2       -55.6710   -5.9130  -33.9770 H       103 ILE    0.5100
   1589 HD3       -55.8740   -5.8770  -32.1720 H       103 ILE   -0.5100
   1590 N         -51.3360   -3.7360  -36.3740 N.am    104 ALA   -0.4700
   1591 CA        -50.1470   -3.7840  -37.2250 C.3     104 ALA    0.3100
   1592 C         -49.3720   -2.4700  -37.1490 C.2     104 ALA    0.0700
   1593 O         -48.1450   -2.4960  -37.1220 O.2     104 ALA    0.0900
   1594 CB        -50.4910   -4.1370  -38.6690 C.3     104 ALA   -0.2700
   1595 HN        -52.2140   -3.8840  -36.8250 H       104 ALA    0.0900
   1596 HA        -49.4790   -4.5260  -36.8120 H       104 ALA    0.0900
   1597 HB1       -51.0320   -3.2930  -39.1490 H       104 ALA    0.0900
   1598 HB2       -51.1430   -5.0360  -38.6930 H       104 ALA    0.5100
   1599 HB3       -49.5600   -4.3350  -39.2420 H       104 ALA   -0.5100
   1600 N         -50.0740   -1.3330  -37.0880 N.am    105 ILE   -0.4700
   1601 CA        -49.4040   -0.0320  -37.0190 C.3     105 ILE    0.3100
   1602 C         -48.7120    0.1320  -35.6820 C.2     105 ILE    0.0700
   1603 O         -47.5740    0.5750  -35.6170 O.2     105 ILE    0.0900
   1604 CB        -50.3620    1.1620  -37.3040 C.3     105 ILE   -0.0900
   1605 CG1       -50.7240    1.2180  -38.7800 C.3     105 ILE    0.0900
   1606 CG2       -49.7490    2.5150  -36.8890 C.3     105 ILE   -0.2700
   1607 CD        -51.8800    2.1260  -39.0180 C.3     105 ILE    0.0900
   1608 HN        -51.0710   -1.3190  -37.0860 H       105 ILE    0.0900
   1609 HA        -48.6070   -0.0400  -37.7480 H       105 ILE    0.0900
   1610 HB        -51.3080    1.0080  -36.7410 H       105 ILE   -0.1800
   1611 HG11      -50.9850    0.1960  -39.1310 H       105 ILE    0.0900
   1612 HG12      -49.8480    1.5840  -39.3570 H       105 ILE    0.0900
   1613 HG21      -48.8070    2.6960  -37.4510 H       105 ILE   -0.2700
   1614 HG22      -49.5180    2.5080  -35.8020 H       105 ILE    0.0900
   1615 HG23      -50.4600    3.3380  -37.1140 H       105 ILE    0.0900
   1616 HD1       -51.5770    3.1820  -38.8520 H       105 ILE    0.0900
   1617 HD2       -52.7050    1.8800  -38.3160 H       105 ILE    0.5100
   1618 HD3       -52.2360    2.0190  -40.0650 H       105 ILE   -0.5100
   1619 N         -49.3940   -0.2500  -34.6150 N.am    106 ASP   -0.4700
   1620 CA        -48.8540   -0.1950  -33.2560 C.3     106 ASP    0.3100
   1621 C         -47.5330   -0.9550  -33.1910 C.2     106 ASP    0.0700
   1622 O         -46.5910   -0.5020  -32.5520 O.2     106 ASP    0.0900
   1623 CB        -49.8850   -0.7870  -32.2770 C.3     106 ASP   -0.2800
   1624 CG        -49.3580   -0.9320  -30.8610 C.2     106 ASP    0.0900
   1625 OD1       -49.2720    0.0900  -30.1400 O.co2   106 ASP    0.0900
   1626 OD2       -49.0530   -2.0800  -30.4560 O.co2   106 ASP    0.6200
   1627 HN        -50.3240   -0.5980  -34.6920 H       106 ASP   -0.7600
   1628 HA        -48.6460    0.8360  -33.0130 H       106 ASP   -0.7600
   1629 HB1       -50.1890   -1.7920  -32.6410 H       106 ASP    0.5100
   1630 HB2       -50.7770   -0.1240  -32.2520 H       106 ASP   -0.5100
   1631 N         -47.4580   -2.0940  -33.8690 N.am    107 ARG   -0.4700
   1632 CA        -46.2800   -2.9440  -33.8110 C.3     107 ARG    0.3100
   1633 C         -45.1520   -2.3860  -34.6350 C.2     107 ARG    0.0700
   1634 O         -44.0090   -2.4100  -34.2030 O.2     107 ARG    0.0900
   1635 CB        -46.5960   -4.3710  -34.2680 C.3     107 ARG   -0.1800
   1636 CG        -47.4760   -5.1560  -33.3040 C.3     107 ARG    0.0900
   1637 CD        -46.8150   -5.3360  -31.9640 C.3     107 ARG    0.0900
   1638 NE        -47.0270   -4.1660  -31.1230 N.pl3   107 ARG   -0.1800
   1639 CZ        -46.2690   -3.8400  -30.0810 C.cat   107 ARG    0.0900
   1640 NH1       -45.2240   -4.5920  -29.7480 N.pl3   107 ARG    0.0900
   1641 NH2       -46.5540   -2.7490  -29.3720 N.pl3   107 ARG    0.2000
   1642 HN        -48.2030   -2.4170  -34.4470 H       107 ARG    0.0900
   1643 HA        -45.9270   -2.9520  -32.7910 H       107 ARG    0.0900
   1644 HB1       -45.6380   -4.9200  -34.3940 H       107 ARG   -0.7000
   1645 HB2       -47.1120   -4.3190  -35.2500 H       107 ARG    0.4400
   1646 HG1       -47.6910   -6.1550  -33.7400 H       107 ARG    0.6400
   1647 HG2       -48.4350   -4.6110  -33.1640 H       107 ARG   -0.8000
   1648 HD1       -45.7190   -5.4710  -32.0970 H       107 ARG    0.4600
   1649 HD2       -47.2460   -6.2170  -31.4420 H       107 ARG    0.4600
   1650 HE        -47.7950   -3.5670  -31.3460 H       107 ARG   -0.8000
   1651 HH11      -45.0030   -5.4080  -30.2820 H       107 ARG    0.4600
   1652 HH12      -44.6570   -4.3400  -28.9620 H       107 ARG    0.4600
   1653 HH21      -47.3360   -2.1790  -29.6250 H       107 ARG    0.5100
   1654 HH22      -45.9860   -2.5000  -28.5870 H       107 ARG   -0.5100
   1655 N         -45.4700   -1.8870  -35.8280 N.am    108 TYR   -0.4700
   1656 CA        -44.4880   -1.2310  -36.6590 C.3     108 TYR    0.3100
   1657 C         -43.8670   -0.1080  -35.8430 C.2     108 TYR    0.0700
   1658 O         -42.6330    0.0240  -35.7650 O.2     108 TYR    0.0900
   1659 CB        -45.1310   -0.6600  -37.9230 C.3     108 TYR   -0.1800
   1660 CG        -44.1300   -0.0070  -38.8530 C.ar    108 TYR    0.0900
   1661 CD1       -43.3220   -0.7840  -39.6900 C.ar    108 TYR    0.0900
   1662 CD2       -43.9790    1.3810  -38.8840 C.ar    108 TYR    0.0000
   1663 CE1       -42.4070   -0.2000  -40.5400 C.ar    108 TYR   -0.1150
   1664 CE2       -43.0590    1.9750  -39.7330 C.ar    108 TYR    0.1150
   1665 CZ        -42.2760    1.1780  -40.5610 C.ar    108 TYR   -0.1150
   1666 OH        -41.3490    1.7460  -41.4130 O.3     108 TYR    0.1150
   1667 HN        -46.3950   -1.9430  -36.1980 H       108 TYR    0.1100
   1668 HA        -43.7340   -1.9600  -36.9210 H       108 TYR   -0.5400
   1669 HB1       -45.8760    0.1130  -37.6410 H       108 TYR    0.4300
   1670 HB2       -45.6240   -1.4790  -38.4890 H       108 TYR   -0.1150
   1671 HD1       -43.4160   -1.8590  -39.6700 H       108 TYR    0.1150
   1672 HD2       -44.5870    1.9980  -38.2410 H       108 TYR   -0.1150
   1673 HE1       -41.7940   -0.8130  -41.1850 H       108 TYR    0.1150
   1674 HE2       -42.9490    3.0500  -39.7510 H       108 TYR    0.5100
   1675 HH        -41.0410    2.5620  -41.0130 H       108 TYR   -0.5100
   1676 N         -44.7330    0.6790  -35.2030 N.am    109 LEU   -0.4700
   1677 CA        -44.2890    1.8220  -34.4320 C.3     109 LEU    0.3100
   1678 C         -43.3430    1.4760  -33.2940 C.2     109 LEU    0.0700
   1679 O         -42.3050    2.1090  -33.1180 O.2     109 LEU    0.0900
   1680 CB        -45.4780    2.5670  -33.8680 C.3     109 LEU   -0.1800
   1681 CG        -45.0770    4.0230  -33.7830 C.3     109 LEU    0.0900
   1682 CD1       -45.4910    4.7270  -35.0990 C.3     109 LEU    0.0900
   1683 CD2       -45.6860    4.6490  -32.5230 C.3     109 LEU   -0.0900
   1684 HN        -45.7160    0.5170  -35.2250 H       109 LEU    0.0900
   1685 HA        -43.7170    2.4650  -35.0840 H       109 LEU   -0.2700
   1686 HB1       -45.7350    2.1770  -32.8600 H       109 LEU    0.0900
   1687 HB2       -46.3600    2.4480  -34.5340 H       109 LEU    0.0900
   1688 HG        -43.9780    4.1040  -33.6400 H       109 LEU    0.0900
   1689 HD11      -46.5900    4.6500  -35.2440 H       109 LEU   -0.2700
   1690 HD12      -44.9850    4.2430  -35.9620 H       109 LEU    0.0900
   1691 HD13      -45.2130    5.8020  -35.0560 H       109 LEU    0.0900
   1692 HD21      -44.9870    4.5400  -31.6660 H       109 LEU    0.0900
   1693 HD22      -46.6400    4.1390  -32.2700 H       109 LEU    0.5100
   1694 HD23      -45.8730    5.7310  -32.6910 H       109 LEU   -0.5100
   1695 N         -43.7130    0.4640  -32.5180 N.am    110 ALA   -0.4700
   1696 CA        -42.9430    0.0240  -31.3530 C.3     110 ALA    0.3100
   1697 C         -41.6610   -0.6780  -31.7490 C.2     110 ALA    0.0700
   1698 O         -40.7040   -0.6690  -30.9980 O.2     110 ALA    0.0900
   1699 CB        -43.7870   -0.8810  -30.4920 C.3     110 ALA   -0.2700
   1700 HN        -44.5490   -0.0490  -32.6970 H       110 ALA    0.0900
   1701 HA        -42.6380    0.8990  -30.7980 H       110 ALA    0.0900
   1702 HB1       -43.9550   -1.8510  -31.0050 H       110 ALA    0.0900
   1703 HB2       -44.7730   -0.4060  -30.2980 H       110 ALA    0.5100
   1704 HB3       -43.2700   -1.0740  -29.5280 H       110 ALA   -0.5100
   1705 N         -41.6360   -1.2860  -32.9300 N.am    111 ILE   -0.4700
   1706 CA        -40.4350   -1.9560  -33.4030 C.3     111 ILE    0.3100
   1707 C         -39.3970   -0.9860  -34.0270 C.2     111 ILE    0.0700
   1708 O         -38.1950   -1.2390  -33.9670 O.2     111 ILE    0.0900
   1709 CB        -40.7840   -3.1290  -34.3640 C.3     111 ILE   -0.0900
   1710 CG1       -39.9380   -4.3410  -34.0410 C.3     111 ILE    0.0900
   1711 CG2       -40.6430   -2.7370  -35.8500 C.3     111 ILE   -0.2700
   1712 CD        -40.1230   -5.4860  -35.0110 C.3     111 ILE    0.0900
   1713 HN        -42.4270   -1.3080  -33.5370 H       111 ILE    0.0900
   1714 HA        -39.9010   -2.3270  -32.5420 H       111 ILE    0.0900
   1715 HB        -41.8330   -3.4480  -34.1740 H       111 ILE   -0.1800
   1716 HG11      -40.2010   -4.6950  -33.0210 H       111 ILE    0.0900
   1717 HG12      -38.8700   -4.0380  -34.0510 H       111 ILE    0.0900
   1718 HG21      -39.5720   -2.6010  -36.1080 H       111 ILE   -0.2700
   1719 HG22      -41.1790   -1.7820  -36.0420 H       111 ILE    0.0900
   1720 HG23      -41.0650   -3.5390  -36.4930 H       111 ILE    0.0900
   1721 HD1       -39.6850   -5.2260  -35.9980 H       111 ILE    0.0900
   1722 HD2       -41.2060   -5.6950  -35.1480 H       111 ILE    0.5100
   1723 HD3       -39.6130   -6.3960  -34.6250 H       111 ILE   -0.5100
   1724 N         -39.8530    0.1180  -34.6180 N.am    112 THR   -0.4700
   1725 CA        -38.9310    1.0020  -35.3080 C.3     112 THR    0.3100
   1726 C         -38.5470    2.1770  -34.4440 C.2     112 THR    0.0700
   1727 O         -37.4990    2.7880  -34.6480 O.2     112 THR    0.0900
   1728 CB        -39.4990    1.5800  -36.6050 C.3     112 THR    0.1400
   1729 CG2       -39.8600    0.4820  -37.5730 C.3     112 THR    0.0900
   1730 OG1       -40.6340    2.4030  -36.3130 O.3     112 THR   -0.6600
   1731 HN        -40.8160    0.3790  -34.6150 H       112 THR    0.4300
   1732 HA        -38.0400    0.4310  -35.5250 H       112 THR   -0.2700
   1733 HB        -38.7280    2.1980  -37.1130 H       112 THR    0.0900
   1734 HG1       -41.3710    1.8000  -36.1850 H       112 THR    0.0900
   1735 HG21      -40.7460   -0.0780  -37.2030 H       112 THR    0.0900
   1736 HG22      -39.0110   -0.2270  -37.6750 H       112 THR    0.5100
   1737 HG23      -40.1050    0.9180  -38.5650 H       112 THR   -0.5100
   1738 N         -39.4050    2.5180  -33.4930 N.am    113 SER   -0.4700
   1739 CA        -39.1070    3.6380  -32.6420 C.3     113 SER    0.3100
   1740 C         -39.6070    3.4300  -31.2320 C.2     113 SER    0.0700
   1741 O         -40.5280    4.1380  -30.8070 O.2     113 SER    0.0900
   1742 CB        -39.7190    4.8960  -33.2150 C.3     113 SER    0.0500
   1743 OG        -39.0250    5.9970  -32.6760 O.3     113 SER    0.0900
   1744 HN        -40.2600    2.0350  -33.3290 H       113 SER    0.0900
   1745 HA        -38.0330    3.7360  -32.5760 H       113 SER   -0.6600
   1746 HB1       -40.7930    4.9640  -32.9360 H       113 SER    0.4300
   1747 HB2       -39.6230    4.9030  -34.3210 H       113 SER    0.5100
   1748 HG1       -38.2150    6.0740  -33.1860 H       113 SER   -0.5100
   1749 N         -38.9930    2.4670  -30.4970 N.am    114 PRO   -0.2900
   1750 CA        -39.3600    2.0680  -29.1370 C.3     114 PRO    0.0000
   1751 C         -39.3810    3.2050  -28.1290 C.2     114 PRO    0.0900
   1752 O         -40.0700    3.1090  -27.1010 O.2     114 PRO    0.0900
   1753 CB        -38.2580    1.0850  -28.7450 C.3     114 PRO    0.0200
   1754 CG        -37.2440    1.1210  -29.8440 C.3     114 PRO    0.0900
   1755 CD        -37.9500    1.5820  -31.0450 C.3     114 PRO   -0.1800
   1756 HA        -40.3570    1.6570  -29.1230 H       114 PRO    0.0900
   1757 HB1       -38.6750    0.0600  -28.6370 H       114 PRO    0.0900
   1758 HB2       -37.7950    1.3870  -27.7810 H       114 PRO   -0.1800
   1759 HG1       -36.4200    1.8210  -29.5870 H       114 PRO    0.0900
   1760 HG2       -36.8170    0.1100  -30.0100 H       114 PRO    0.0900
   1761 HD1       -37.2790    2.1520  -31.7200 H       114 PRO    0.5100
   1762 HD2       -38.4150    0.7380  -31.5960 H       114 PRO   -0.5100
   1763 N         -38.6340    4.2750  -28.4120 N.am    115 PHE   -0.4700
   1764 CA        -38.4900    5.3710  -27.4560 C.3     115 PHE    0.3100
   1765 C         -39.5350    6.4270  -27.6470 C.2     115 PHE    0.0700
   1766 O         -40.1810    6.8340  -26.6770 O.2     115 PHE    0.0900
   1767 CB        -37.0580    5.9180  -27.4580 C.3     115 PHE   -0.1800
   1768 CG        -36.0940    4.9850  -26.7800 C.ar    115 PHE    0.0900
   1769 CD1       -35.4720    3.9620  -27.4940 C.ar    115 PHE    0.0900
   1770 CD2       -35.8700    5.0750  -25.4140 C.ar    115 PHE    0.0000
   1771 CE1       -34.6180    3.0690  -26.8630 C.ar    115 PHE   -0.1150
   1772 CE2       -35.0150    4.1990  -24.7840 C.ar    115 PHE    0.1150
   1773 CZ        -34.3910    3.1860  -25.5110 C.ar    115 PHE   -0.1150
   1774 HN        -38.1480    4.3740  -29.2770 H       115 PHE    0.1150
   1775 HA        -38.7450    4.9930  -26.4770 H       115 PHE   -0.1150
   1776 HB1       -37.0280    6.8870  -26.9150 H       115 PHE    0.1150
   1777 HB2       -36.7130    6.0550  -28.5040 H       115 PHE   -0.1150
   1778 HD1       -35.6570    3.8650  -28.5530 H       115 PHE    0.1150
   1779 HD2       -36.3710    5.8400  -24.8380 H       115 PHE   -0.1150
   1780 HE1       -34.1360    2.2860  -27.4290 H       115 PHE    0.1150
   1781 HE2       -34.8280    4.2950  -23.7250 H       115 PHE    0.5100
   1782 HZ        -33.7290    2.4930  -25.0130 H       115 PHE   -0.5100
   1783 N         -39.7210    6.8360  -28.8980 N.am    116 ARG   -0.4700
   1784 CA        -40.8300    7.6920  -29.2790 C.3     116 ARG    0.3100
   1785 C         -42.1530    6.9850  -28.9080 C.2     116 ARG    0.0700
   1786 O         -43.0660    7.6060  -28.3610 O.2     116 ARG    0.0900
   1787 CB        -40.7370    8.0090  -30.7850 C.3     116 ARG   -0.1800
   1788 CG        -41.5710    9.1830  -31.2990 C.3     116 ARG    0.0900
   1789 CD        -40.8200   10.5280  -31.2890 C.3     116 ARG    0.0900
   1790 NE        -41.7240   11.6180  -31.6910 N.pl3   116 ARG   -0.1800
   1791 CZ        -41.6560   12.8830  -31.2660 C.cat   116 ARG    0.0900
   1792 NH1       -40.7170   13.2630  -30.4030 N.pl3   116 ARG    0.0900
   1793 NH2       -42.5480   13.7740  -31.7070 N.pl3   116 ARG    0.2000
   1794 HN        -39.1030    6.5740  -29.6340 H       116 ARG    0.0900
   1795 HA        -40.7760    8.5990  -28.6950 H       116 ARG    0.0900
   1796 HB1       -41.0540    7.1010  -31.3400 H       116 ARG   -0.7000
   1797 HB2       -39.6730    8.2220  -31.0190 H       116 ARG    0.4400
   1798 HG1       -42.4750    9.2790  -30.6620 H       116 ARG    0.6400
   1799 HG2       -41.8860    8.9630  -32.3400 H       116 ARG   -0.8000
   1800 HD1       -39.9730   10.4980  -32.0070 H       116 ARG    0.4600
   1801 HD2       -40.4450   10.7490  -30.2660 H       116 ARG    0.4600
   1802 HE        -42.4530   11.3930  -32.3370 H       116 ARG   -0.8000
   1803 HH11      -40.0510   12.5980  -30.0630 H       116 ARG    0.4600
   1804 HH12      -40.6780   14.2130  -30.0940 H       116 ARG    0.4600
   1805 HH21      -43.2610   13.4930  -32.3500 H       116 ARG    0.5100
   1806 HH22      -42.5040   14.7240  -31.3930 H       116 ARG   -0.5100
   1807 N         -42.2250    5.6740  -29.1580 N.am    117 TYR   -0.4700
   1808 CA        -43.4140    4.8640  -28.8530 C.3     117 TYR    0.3100
   1809 C         -43.7990    4.8470  -27.3740 C.2     117 TYR    0.0700
   1810 O         -44.9800    4.8780  -27.0440 O.2     117 TYR    0.0900
   1811 CB        -43.2300    3.4260  -29.3510 C.3     117 TYR   -0.1800
   1812 CG        -44.3850    2.5040  -29.0410 C.ar    117 TYR    0.0900
   1813 CD1       -44.4480    1.8120  -27.8350 C.ar    117 TYR    0.0900
   1814 CD2       -45.4130    2.3200  -29.9540 C.ar    117 TYR    0.0000
   1815 CE1       -45.5020    0.9680  -27.5400 C.ar    117 TYR   -0.1150
   1816 CE2       -46.4730    1.4680  -29.6770 C.ar    117 TYR    0.1150
   1817 CZ        -46.5170    0.7940  -28.4660 C.ar    117 TYR   -0.1150
   1818 OH        -47.5740   -0.0540  -28.1850 O.3     117 TYR    0.1150
   1819 HN        -41.4620    5.1790  -29.5680 H       117 TYR    0.1100
   1820 HA        -44.2640    5.3220  -29.3370 H       117 TYR   -0.5400
   1821 HB1       -42.3270    2.9890  -28.8740 H       117 TYR    0.4300
   1822 HB2       -43.1100    3.4370  -30.4550 H       117 TYR   -0.1150
   1823 HD1       -43.6560    1.9400  -27.1120 H       117 TYR    0.1150
   1824 HD2       -45.3890    2.8500  -30.8950 H       117 TYR   -0.1150
   1825 HE1       -45.5340    0.4460  -26.5940 H       117 TYR    0.1150
   1826 HE2       -47.2610    1.3300  -30.4020 H       117 TYR    0.5100
   1827 HH        -48.2440    0.0730  -28.8600 H       117 TYR   -0.5100
   1828 N         -42.8110    4.7770  -26.4850 N.am    118 GLN   -0.4700
   1829 CA        -43.0860    4.7430  -25.0560 C.3     118 GLN    0.3100
   1830 C         -43.8520    5.9680  -24.5630 C.2     118 GLN    0.0700
   1831 O         -44.8530    5.8440  -23.8710 O.2     118 GLN    0.0900
   1832 CB        -41.7970    4.5500  -24.2640 C.3     118 GLN   -0.1800
   1833 CG        -41.4960    3.0900  -23.9840 C.3     118 GLN    0.0900
   1834 CD        -42.5400    2.4530  -23.0700 C.2     118 GLN    0.0900
   1835 NE2       -43.1170    1.3210  -23.5040 N.am    118 GLN   -0.1800
   1836 OE1       -42.8270    2.9730  -21.9910 O.2     118 GLN    0.0900
   1837 HN        -41.8520    4.7440  -26.7530 H       118 GLN    0.0900
   1838 HA        -43.7690    3.9280  -24.8660 H       118 GLN    0.5500
   1839 HB1       -41.8870    5.0890  -23.2970 H       118 GLN   -0.5500
   1840 HB2       -40.9540    4.9860  -24.8400 H       118 GLN   -0.6200
   1841 HG1       -40.5010    3.0110  -23.4970 H       118 GLN    0.3200
   1842 HG2       -41.4770    2.5320  -24.9440 H       118 GLN    0.3000
   1843 HE21      -43.8070    0.8640  -22.9430 H       118 GLN    0.5100
   1844 HE22      -42.8560    0.9340  -24.3880 H       118 GLN   -0.5100
   1845 N         -43.3990    7.1540  -24.9460 N.am    119 SER   -0.4700
   1846 CA        -44.0320    8.3750  -24.4720 C.3     119 SER    0.3100
   1847 C         -45.2500    8.7970  -25.3060 C.2     119 SER    0.0700
   1848 O         -46.1360    9.4850  -24.8030 O.2     119 SER    0.0900
   1849 CB        -43.0060    9.5020  -24.3690 C.3     119 SER    0.0500
   1850 OG        -42.0900    9.4340  -25.4460 O.3     119 SER    0.0900
   1851 HN        -42.6220    7.2610  -25.5610 H       119 SER    0.0900
   1852 HA        -44.4680    8.1730  -23.5040 H       119 SER   -0.6600
   1853 HB1       -42.4450    9.4120  -23.4140 H       119 SER    0.4300
   1854 HB2       -43.5250   10.4850  -24.4010 H       119 SER    0.5100
   1855 HG1       -41.4550    8.7550  -25.2090 H       119 SER   -0.5100
   1856 N         -45.3110    8.3800  -26.5690 N.am    120 LEU   -0.4700
   1857 CA        -46.4800    8.6820  -27.4020 C.3     120 LEU    0.3100
   1858 C         -47.6810    7.7840  -27.1550 C.2     120 LEU    0.0700
   1859 O         -48.8130    8.2700  -27.0870 O.2     120 LEU    0.0900
   1860 CB        -46.1450    8.6620  -28.8920 C.3     120 LEU   -0.1800
   1861 CG        -45.4840    9.9260  -29.4260 C.3     120 LEU    0.0900
   1862 CD1       -45.6590    9.9690  -30.9570 C.3     120 LEU    0.0900
   1863 CD2       -46.0370   11.1840  -28.7110 C.3     120 LEU   -0.0900
   1864 HN        -44.5810    7.8540  -26.9990 H       120 LEU    0.0900
   1865 HA        -46.8400    9.6590  -27.1190 H       120 LEU   -0.2700
   1866 HB1       -47.0870    8.4990  -29.4560 H       120 LEU    0.0900
   1867 HB2       -45.4590    7.8080  -29.0800 H       120 LEU    0.0900
   1868 HG        -44.4030    9.9240  -29.1700 H       120 LEU    0.0900
   1869 HD11      -46.7390    9.9760  -31.2180 H       120 LEU   -0.2700
   1870 HD12      -45.1890    9.0740  -31.4160 H       120 LEU    0.0900
   1871 HD13      -45.1900   10.8900  -31.3650 H       120 LEU    0.0900
   1872 HD21      -45.6870   11.2090  -27.6570 H       120 LEU    0.0900
   1873 HD22      -47.1470   11.1640  -28.7150 H       120 LEU    0.5100
   1874 HD23      -45.6780   12.1010  -29.2260 H       120 LEU   -0.5100
   1875 N         -47.4360    6.4760  -27.0730 N.am    121 MET   -0.4700
   1876 CA        -48.4850    5.5040  -26.7950 C.3     121 MET    0.3100
   1877 C         -48.8080    5.4320  -25.3250 C.2     121 MET    0.0700
   1878 O         -48.0300    4.9140  -24.5350 O.2     121 MET    0.0900
   1879 CB        -48.0900    4.1290  -27.2880 C.3     121 MET   -0.1800
   1880 CG        -48.5970    3.8500  -28.6620 C.3     121 MET    0.0900
   1881 SD        -50.4050    3.8030  -28.7180 S.3     121 MET    0.0900
   1882 CE        -50.6250    4.3450  -30.4080 C.3     121 MET   -0.1400
   1883 HN        -46.5200    6.1040  -27.1990 H       121 MET    0.0900
   1884 HA        -49.3850    5.8360  -27.2900 H       121 MET    0.0900
   1885 HB1       -48.5000    3.3670  -26.5910 H       121 MET   -0.0900
   1886 HB2       -46.9820    4.0520  -27.2910 H       121 MET   -0.2200
   1887 HG1       -48.1890    2.8740  -29.0010 H       121 MET    0.0900
   1888 HG2       -48.2240    4.6400  -29.3470 H       121 MET    0.0900
   1889 HE1       -49.6980    4.1990  -31.0030 H       121 MET    0.0900
   1890 HE2       -50.8830    5.4250  -30.4350 H       121 MET    0.5100
   1891 HE3       -51.4390    3.7660  -30.8940 H       121 MET   -0.5100
   1892 N         -49.9660    5.9720  -24.9660 N.am    122 THR   -0.4700
   1893 CA        -50.4670    5.9470  -23.6060 C.3     122 THR    0.3100
   1894 C         -51.8080    5.2160  -23.5890 C.2     122 THR    0.0700
   1895 O         -52.3910    4.9390  -24.6430 O.2     122 THR    0.0900
   1896 CB        -50.6300    7.3800  -23.0140 C.3     122 THR    0.1400
   1897 CG2       -49.4790    8.2860  -23.4420 C.3     122 THR    0.0900
   1898 OG1       -51.8610    7.9630  -23.4570 O.3     122 THR   -0.6600
   1899 HN        -50.5520    6.4300  -25.6290 H       122 THR    0.4300
   1900 HA        -49.7690    5.3780  -23.0090 H       122 THR   -0.2700
   1901 HB        -50.6350    7.3300  -21.9050 H       122 THR    0.0900
   1902 HG1       -51.8270    8.8850  -23.1950 H       122 THR    0.0900
   1903 HG21      -49.5540    8.5130  -24.5270 H       122 THR    0.0900
   1904 HG22      -48.5090    7.7800  -23.2530 H       122 THR    0.5100
   1905 HG23      -49.5190    9.2410  -22.8770 H       122 THR   -0.5100
   1906 N         -52.2950    4.9040  -22.3880 N.am    123 ARG   -0.4700
   1907 CA        -53.6090    4.2810  -22.2190 C.3     123 ARG    0.3100
   1908 C         -54.7130    5.1850  -22.6960 C.2     123 ARG    0.0700
   1909 O         -55.6550    4.7220  -23.3430 O.2     123 ARG    0.0900
   1910 CB        -53.8860    3.9170  -20.7620 C.3     123 ARG   -0.1800
   1911 CG        -53.1810    2.6710  -20.3060 C.3     123 ARG    0.0900
   1912 CD        -53.7500    2.1340  -18.9910 C.3     123 ARG    0.0900
   1913 NE        -53.8860    0.6780  -19.0690 N.pl3   123 ARG   -0.1800
   1914 CZ        -52.8810   -0.1710  -19.2900 C.cat   123 ARG    0.0900
   1915 NH1       -51.6400    0.2670  -19.4510 N.pl3   123 ARG    0.0900
   1916 NH2       -53.1260   -1.4720  -19.3520 N.pl3   123 ARG    0.2000
   1917 HN        -51.7850    5.0790  -21.5500 H       123 ARG    0.0900
   1918 HA        -53.6330    3.3930  -22.8310 H       123 ARG    0.0900
   1919 HB1       -54.9800    3.7700  -20.6370 H       123 ARG   -0.7000
   1920 HB2       -53.5610    4.7620  -20.1190 H       123 ARG    0.4400
   1921 HG1       -52.1030    2.8970  -20.1660 H       123 ARG    0.6400
   1922 HG2       -53.2850    1.8900  -21.0890 H       123 ARG   -0.8000
   1923 HD1       -54.7550    2.5680  -18.8020 H       123 ARG    0.4600
   1924 HD2       -53.0660    2.3750  -18.1500 H       123 ARG    0.4600
   1925 HE        -54.8000    0.2910  -18.9480 H       123 ARG   -0.8000
   1926 HH11      -51.4450    1.2460  -19.4090 H       123 ARG    0.4600
   1927 HH12      -50.8980   -0.3840  -19.6160 H       123 ARG    0.4600
   1928 HH21      -54.0600   -1.8110  -19.2340 H       123 ARG    0.5100
   1929 HH22      -52.3780   -2.1150  -19.5170 H       123 ARG   -0.5100
   1930 N         -54.6010    6.4780  -22.3710 N.am    124 ALA   -0.4700
   1931 CA        -55.6060    7.4720  -22.7820 C.3     124 ALA    0.3100
   1932 C         -55.7150    7.5590  -24.3020 C.2     124 ALA    0.0700
   1933 O         -56.8210    7.5870  -24.8580 O.2     124 ALA    0.0900
   1934 CB        -55.3200    8.8370  -22.1730 C.3     124 ALA   -0.2700
   1935 HN        -53.8330    6.8260  -21.8380 H       124 ALA    0.0900
   1936 HA        -56.5730    7.1160  -22.4590 H       124 ALA    0.0900
   1937 HB1       -54.3220    9.1980  -22.5000 H       124 ALA    0.0900
   1938 HB2       -55.3250    8.7650  -21.0640 H       124 ALA    0.5100
   1939 HB3       -56.0880    9.5670  -22.5040 H       124 ALA   -0.5100
   1940 N         -54.5640    7.5700  -24.9690 N.am    125 ARG   -0.4700
   1941 CA        -54.5330    7.6000  -26.4150 C.3     125 ARG    0.3100
   1942 C         -54.9790    6.2930  -27.0450 C.2     125 ARG    0.0700
   1943 O         -55.6660    6.3260  -28.0550 O.2     125 ARG    0.0900
   1944 CB        -53.1620    8.0280  -26.9210 C.3     125 ARG   -0.1800
   1945 CG        -52.9230    9.5020  -26.7110 C.3     125 ARG    0.0900
   1946 CD        -51.7010    9.9620  -27.4480 C.3     125 ARG    0.0900
   1947 NE        -51.3910   11.3350  -27.0730 N.pl3   125 ARG   -0.1800
   1948 CZ        -50.2740   11.7200  -26.4650 C.cat   125 ARG    0.0900
   1949 NH1       -49.3160   10.8460  -26.1660 N.pl3   125 ARG    0.0900
   1950 NH2       -50.1140   13.0000  -26.1670 N.pl3   125 ARG    0.2000
   1951 HN        -53.6800    7.5560  -24.5080 H       125 ARG    0.0900
   1952 HA        -55.2890    8.2950  -26.7490 H       125 ARG    0.0900
   1953 HB1       -53.0880    7.8000  -28.0050 H       125 ARG   -0.7000
   1954 HB2       -52.3800    7.4540  -26.3790 H       125 ARG    0.4400
   1955 HG1       -52.7910    9.7000  -25.6260 H       125 ARG    0.6400
   1956 HG2       -53.8050   10.0700  -27.0760 H       125 ARG   -0.8000
   1957 HD1       -51.8790    9.9320  -28.5450 H       125 ARG    0.4600
   1958 HD2       -50.8310    9.3230  -27.1860 H       125 ARG    0.4600
   1959 HE        -52.0660   12.0380  -27.2900 H       125 ARG   -0.8000
   1960 HH11      -49.3580    9.9150  -26.5290 H       125 ARG    0.4600
   1961 HH12      -48.5540   11.1200  -25.5790 H       125 ARG    0.4600
   1962 HH21      -50.8280   13.6610  -26.4000 H       125 ARG    0.5100
   1963 HH22      -49.2800   13.3060  -25.7090 H       125 ARG   -0.5100
   1964 N         -54.6030    5.1560  -26.4500 N.am    126 ALA   -0.4700
   1965 CA        -55.0350    3.8440  -26.9310 C.3     126 ALA    0.3100
   1966 C         -56.5630    3.7090  -26.9520 C.2     126 ALA    0.0700
   1967 O         -57.1220    3.1160  -27.8800 O.2     126 ALA    0.0900
   1968 CB        -54.4080    2.7570  -26.1250 C.3     126 ALA   -0.2700
   1969 HN        -54.0100    5.1520  -25.6490 H       126 ALA    0.0900
   1970 HA        -54.7470    3.7560  -27.9670 H       126 ALA    0.0900
   1971 HB1       -54.7000    2.8560  -25.0580 H       126 ALA    0.0900
   1972 HB2       -53.3010    2.8220  -26.1970 H       126 ALA    0.5100
   1973 HB3       -54.7500    1.7660  -26.4960 H       126 ALA   -0.5100
   1974 N         -57.2500    4.2890  -25.9650 N.am    127 LYS   -0.4700
   1975 CA        -58.7110    4.3240  -25.9730 C.3     127 LYS    0.3100
   1976 C         -59.3010    5.2740  -27.0200 C.2     127 LYS    0.0700
   1977 O         -60.3820    5.0140  -27.5650 O.2     127 LYS    0.0900
   1978 CB        -59.2500    4.6680  -24.5940 C.3     127 LYS   -0.1800
   1979 CG        -59.2880    3.4560  -23.6590 C.3     127 LYS    0.0900
   1980 CD        -59.7990    3.7560  -22.2260 C.3     127 LYS    0.0900
   1981 CE        -59.5800    5.2180  -21.7790 C.3     127 LYS   -0.1800
   1982 NZ        -60.0240    5.4480  -20.3640 N.4     127 LYS    0.0900
   1983 HN        -56.8010    4.7180  -25.1850 H       127 LYS    0.0900
   1984 HA        -59.0670    3.3530  -26.2830 H       127 LYS   -0.1800
   1985 HB1       -60.2800    5.0690  -24.7030 H       127 LYS    0.0900
   1986 HB2       -58.6050    5.4500  -24.1410 H       127 LYS    0.0900
   1987 HG1       -58.2600    3.0440  -23.5820 H       127 LYS    0.2100
   1988 HG2       -59.9500    2.6880  -24.1110 H       127 LYS    0.0500
   1989 HD1       -59.2690    3.0880  -21.5160 H       127 LYS    0.0500
   1990 HD2       -60.8860    3.5350  -22.1870 H       127 LYS   -0.3000
   1991 HE1       -60.1670    5.9000  -22.4300 H       127 LYS    0.3300
   1992 HE2       -58.5000    5.4690  -21.8380 H       127 LYS    0.3300
   1993 HZ1       -59.4820    4.8300  -19.7260 H       127 LYS    0.3300
   1994 HZ2       -61.0380    5.2310  -20.2790 H       127 LYS    0.5100
   1995 HZ3       -59.8590    6.4420  -20.1060 H       127 LYS   -0.5100
   1996 N         -58.6090    6.3740  -27.3180 N.am    128 VAL   -0.4700
   1997 CA        -59.0750    7.2480  -28.3840 C.3     128 VAL    0.3100
   1998 C         -59.0280    6.4750  -29.6970 C.2     128 VAL    0.0700
   1999 O         -59.9910    6.4730  -30.4600 O.2     128 VAL    0.0900
   2000 CB        -58.2970    8.5950  -28.4550 C.3     128 VAL   -0.0900
   2001 CG1       -58.7390    9.4120  -29.6510 C.3     128 VAL    0.0900
   2002 CG2       -58.5430    9.3940  -27.2230 C.3     128 VAL   -0.2700
   2003 HN        -57.7740    6.6380  -26.8430 H       128 VAL    0.0900
   2004 HA        -60.1220    7.4410  -28.2080 H       128 VAL    0.0900
   2005 HB        -57.2090    8.3860  -28.5360 H       128 VAL    0.0900
   2006 HG11      -59.8480    9.4850  -29.6770 H       128 VAL   -0.2700
   2007 HG12      -58.3940    8.9270  -30.5900 H       128 VAL    0.0900
   2008 HG13      -58.3190   10.4380  -29.5850 H       128 VAL    0.0900
   2009 HG21      -58.2020    8.8300  -26.3280 H       128 VAL    0.0900
   2010 HG22      -59.6290    9.6030  -27.1190 H       128 VAL    0.5100
   2011 HG23      -57.9800   10.3510  -27.2750 H       128 VAL   -0.5100
   2012 N         -57.9200    5.7820  -29.9400 N.am    129 ILE   -0.4700
   2013 CA        -57.7800    4.9520  -31.1360 C.3     129 ILE    0.3100
   2014 C         -58.9230    3.9460  -31.2500 C.2     129 ILE    0.0700
   2015 O         -59.6080    3.9060  -32.2730 O.2     129 ILE    0.0900
   2016 CB        -56.4070    4.2320  -31.2130 C.3     129 ILE   -0.0900
   2017 CG1       -55.2600    5.2640  -31.3080 C.3     129 ILE    0.0900
   2018 CG2       -56.3800    3.2800  -32.3980 C.3     129 ILE   -0.2700
   2019 CD        -53.8380    4.6760  -31.2720 C.3     129 ILE    0.0900
   2020 HN        -57.1380    5.8000  -29.3230 H       129 ILE    0.0900
   2021 HA        -57.9040    5.5960  -31.9930 H       129 ILE    0.0900
   2022 HB        -56.2360    3.6610  -30.2750 H       129 ILE   -0.1800
   2023 HG11      -55.3620    5.9720  -30.4590 H       129 ILE    0.0900
   2024 HG12      -55.3770    5.8230  -32.2600 H       129 ILE    0.0900
   2025 HG21      -56.7200    3.8040  -33.3170 H       129 ILE   -0.2700
   2026 HG22      -57.0590    2.4210  -32.2090 H       129 ILE    0.0900
   2027 HG23      -55.3460    2.9100  -32.5620 H       129 ILE    0.0900
   2028 HD1       -53.6930    3.9750  -32.1220 H       129 ILE    0.0900
   2029 HD2       -53.6840    4.1190  -30.3230 H       129 ILE    0.5100
   2030 HD3       -53.0900    5.4920  -31.3530 H       129 ILE   -0.5100
   2031 N         -59.1620    3.1720  -30.1890 N.am    130 ILE   -0.4700
   2032 CA        -60.2470    2.1980  -30.2120 C.3     130 ILE    0.3100
   2033 C         -61.5910    2.8330  -30.5820 C.2     130 ILE    0.0700
   2034 O         -62.2600    2.3780  -31.5410 O.2     130 ILE    0.0900
   2035 CB        -60.3030    1.3510  -28.9180 C.3     130 ILE   -0.0900
   2036 CG1       -59.1090    0.3780  -28.8760 C.3     130 ILE    0.0900
   2037 CG2       -61.5940    0.5210  -28.8470 C.3     130 ILE   -0.2700
   2038 CD        -58.5740    0.0900  -27.4970 C.3     130 ILE    0.0900
   2039 HN        -58.6230    3.2240  -29.3520 H       130 ILE    0.0900
   2040 HA        -60.0900    1.5550  -31.0660 H       130 ILE    0.0900
   2041 HB        -60.2560    2.0270  -28.0390 H       130 ILE   -0.1800
   2042 HG11      -58.2870    0.8110  -29.4840 H       130 ILE    0.0900
   2043 HG12      -59.4280   -0.5820  -29.3330 H       130 ILE    0.0900
   2044 HG21      -61.7440   -0.0350  -29.7970 H       130 ILE   -0.2700
   2045 HG22      -62.4660    1.1910  -28.6870 H       130 ILE    0.0900
   2046 HG23      -61.5280   -0.2110  -28.0150 H       130 ILE    0.0900
   2047 HD1       -59.3680   -0.3630  -26.8660 H       130 ILE    0.0900
   2048 HD2       -58.2360    1.0340  -27.0180 H       130 ILE    0.5100
   2049 HD3       -57.7240   -0.6220  -27.5630 H       130 ILE   -0.5100
   2050 N         -61.9630    3.9010  -29.8710 N.am    131 CYS   -0.4700
   2051 CA        -63.2070    4.6270  -30.1780 C.3     131 CYS    0.3100
   2052 C         -63.3290    5.1540  -31.6080 C.2     131 CYS    0.0700
   2053 O         -64.4110    5.0950  -32.1990 O.2     131 CYS    0.0900
   2054 CB        -63.4180    5.7840  -29.2190 C.3     131 CYS   -0.1100
   2055 SG        -63.8760    5.1830  -27.5950 S.3     131 CYS    0.0900
   2056 HN        -61.4220    4.2500  -29.1090 H       131 CYS    0.0900
   2057 HA        -64.0280    3.9280  -30.1040 H       131 CYS   -0.2300
   2058 HB1       -64.2160    6.4450  -29.6180 H       131 CYS    0.1600
   2059 HB2       -62.4790    6.3740  -29.1530 H       131 CYS    0.5100
   2060 HG1       -62.6390    4.8780  -27.2320 H       131 CYS   -0.5100
   2061 N         -62.2160    5.6630  -32.1520 N.am    132 THR   -0.4700
   2062 CA        -62.2070    6.2540  -33.4760 C.3     132 THR    0.3100
   2063 C         -62.4810    5.1570  -34.5070 C.2     132 THR    0.0700
   2064 O         -63.2570    5.3560  -35.4430 O.2     132 THR    0.0900
   2065 CB        -60.8850    6.9800  -33.7320 C.3     132 THR    0.1400
   2066 CG2       -60.8530    7.6310  -35.1180 C.3     132 THR    0.0900
   2067 OG1       -60.7390    7.9990  -32.7550 O.3     132 THR   -0.6600
   2068 HN        -61.3430    5.6580  -31.6710 H       132 THR    0.4300
   2069 HA        -63.0320    6.9470  -33.5380 H       132 THR   -0.2700
   2070 HB        -60.0360    6.2680  -33.6520 H       132 THR    0.0900
   2071 HG1       -60.5800    7.5480  -31.9230 H       132 THR    0.0900
   2072 HG21      -61.7720    8.2350  -35.2770 H       132 THR    0.0900
   2073 HG22      -60.8040    6.8470  -35.9030 H       132 THR    0.5100
   2074 HG23      -59.9700    8.3000  -35.2010 H       132 THR   -0.5100
   2075 N         -61.8620    3.9880  -34.3100 N.am    133 VAL   -0.4700
   2076 CA        -62.1650    2.8100  -35.1000 C.3     133 VAL    0.3100
   2077 C         -63.6590    2.5060  -35.0420 C.2     133 VAL    0.0700
   2078 O         -64.3440    2.5080  -36.0710 O.2     133 VAL    0.0900
   2079 CB        -61.3480    1.5740  -34.6500 C.3     133 VAL   -0.0900
   2080 CG1       -61.8320    0.3500  -35.3790 C.3     133 VAL    0.0900
   2081 CG2       -59.8550    1.7590  -34.9670 C.3     133 VAL   -0.2700
   2082 HN        -61.1630    3.8740  -33.6080 H       133 VAL    0.0900
   2083 HA        -61.9420    3.0430  -36.1300 H       133 VAL    0.0900
   2084 HB        -61.4710    1.4260  -33.5560 H       133 VAL    0.0900
   2085 HG11      -61.8790    0.5500  -36.4700 H       133 VAL   -0.2700
   2086 HG12      -62.8490    0.0760  -35.0250 H       133 VAL    0.0900
   2087 HG13      -61.1330   -0.4960  -35.2030 H       133 VAL    0.0900
   2088 HG21      -59.4610    2.6530  -34.4370 H       133 VAL    0.0900
   2089 HG22      -59.7160    1.9050  -36.0590 H       133 VAL    0.5100
   2090 HG23      -59.2840    0.8680  -34.6320 H       133 VAL   -0.5100
   2091 N         -64.1950    2.2930  -33.8420 N.am    134 TRP   -0.4700
   2092 CA        -65.6250    2.0530  -33.7780 C.3     134 TRP    0.3100
   2093 C         -66.4810    3.1640  -34.4010 C.2     134 TRP    0.0700
   2094 O         -67.4850    2.8760  -35.0420 O.2     134 TRP    0.0900
   2095 CB        -66.0740    1.6900  -32.3720 C.3     134 TRP   -0.1800
   2096 CG        -65.6550    0.3300  -31.9930 C.ar    134 TRP    0.0900
   2097 CD1       -64.4970   -0.0140  -31.3600 C.ar    134 TRP    0.0900
   2098 CD2       -66.3550   -0.8870  -32.2450 C.ar    134 TRP   -0.0300
   2099 CE2       -65.5700   -1.9350  -31.7140 C.ar    134 TRP   -0.1500
   2100 CE3       -67.5760   -1.1980  -32.8480 C.ar    134 TRP    0.2200
   2101 NE1       -64.4410   -1.3710  -31.1870 N.ar    134 TRP   -0.5100
   2102 CZ2       -65.9740   -3.2810  -31.7640 C.ar    134 TRP    0.3700
   2103 CZ3       -67.9780   -2.5460  -32.9000 C.ar    134 TRP    0.2400
   2104 CH2       -67.1790   -3.5620  -32.3570 C.ar    134 TRP    0.1100
   2105 HN        -63.6780    2.2870  -32.9900 H       134 TRP   -0.2500
   2106 HA        -65.8540    1.2470  -34.4590 H       134 TRP    0.1700
   2107 HB1       -67.1820    1.7500  -32.3170 H       134 TRP   -0.2000
   2108 HB2       -65.6340    2.4120  -31.6510 H       134 TRP    0.1400
   2109 HD1       -63.7360    0.6820  -31.0410 H       134 TRP   -0.2700
   2110 HE1       -63.7120   -1.8580  -30.7560 H       134 TRP    0.1600
   2111 HE3       -68.2120   -0.4340  -33.2700 H       134 TRP   -0.1400
   2112 HZ2       -65.3710   -4.0780  -31.3560 H       134 TRP    0.1400
   2113 HZ3       -68.9160   -2.8020  -33.3670 H       134 TRP    0.5100
   2114 HH2       -67.5190   -4.5860  -32.4080 H       134 TRP   -0.5100
   2115 N         -66.0970    4.4280  -34.2260 N.am    135 ALA   -0.4700
   2116 CA        -66.8660    5.5370  -34.8110 C.3     135 ALA    0.3100
   2117 C         -66.8880    5.4820  -36.3490 C.2     135 ALA    0.0700
   2118 O         -67.9540    5.5480  -36.9540 O.2     135 ALA    0.0900
   2119 CB        -66.3320    6.8770  -34.3300 C.3     135 ALA   -0.2700
   2120 HN        -65.2870    4.6760  -33.6990 H       135 ALA    0.0900
   2121 HA        -67.8990    5.4180  -34.5180 H       135 ALA    0.0900
   2122 HB1       -65.2670    6.9930  -34.6260 H       135 ALA    0.0900
   2123 HB2       -66.4010    6.9370  -33.2230 H       135 ALA    0.5100
   2124 HB3       -66.9180    7.7040  -34.7850 H       135 ALA   -0.5100
   2125 N         -65.7120    5.3510  -36.9650 N.am    136 ILE   -0.4700
   2126 CA        -65.5830    5.2090  -38.4120 C.3     136 ILE    0.3100
   2127 C         -66.2930    3.9550  -38.9150 C.2     136 ILE    0.0700
   2128 O         -66.9280    3.9560  -39.9610 O.2     136 ILE    0.0900
   2129 CB        -64.0980    5.1080  -38.8330 C.3     136 ILE   -0.0900
   2130 CG1       -63.3530    6.3970  -38.4770 C.3     136 ILE    0.0900
   2131 CG2       -63.9650    4.7690  -40.3340 C.3     136 ILE   -0.2700
   2132 CD        -61.8590    6.2370  -38.4830 C.3     136 ILE    0.0900
   2133 HN        -64.8550    5.3440  -36.4560 H       136 ILE    0.0900
   2134 HA        -66.0430    6.0700  -38.8730 H       136 ILE    0.0900
   2135 HB        -63.6020    4.3160  -38.2340 H       136 ILE   -0.1800
   2136 HG11      -63.6720    6.7230  -37.4640 H       136 ILE    0.0900
   2137 HG12      -63.6300    7.1820  -39.2110 H       136 ILE    0.0900
   2138 HG21      -64.5980    5.4550  -40.9370 H       136 ILE   -0.2700
   2139 HG22      -64.2990    3.7250  -40.5170 H       136 ILE    0.0900
   2140 HG23      -62.9080    4.8860  -40.6560 H       136 ILE    0.0900
   2141 HD1       -61.5140    5.9250  -39.4920 H       136 ILE    0.0900
   2142 HD2       -61.5590    5.4610  -37.7480 H       136 ILE    0.5100
   2143 HD3       -61.3750    7.2040  -38.2250 H       136 ILE   -0.5100
   2144 N         -66.1640    2.8650  -38.1760 N.am    137 SER   -0.4700
   2145 CA        -66.8650    1.6430  -38.5330 C.3     137 SER    0.3100
   2146 C         -68.4030    1.7840  -38.5340 C.2     137 SER    0.0700
   2147 O         -69.0900    1.3070  -39.4430 O.2     137 SER    0.0900
   2148 CB        -66.4290    0.5080  -37.6130 C.3     137 SER    0.0500
   2149 OG        -65.1140    0.1000  -37.9450 O.3     137 SER    0.0900
   2150 HN        -65.5950    2.8320  -37.3600 H       137 SER    0.0900
   2151 HA        -66.6320    1.4080  -39.5610 H       137 SER   -0.6600
   2152 HB1       -67.1150   -0.3570  -37.7310 H       137 SER    0.4300
   2153 HB2       -66.4450    0.8510  -36.5560 H       137 SER    0.5100
   2154 HG1       -64.5890    0.9030  -37.9780 H       137 SER   -0.5100
   2155 N         -68.9430    2.4480  -37.5200 N.am    138 ALA   -0.4700
   2156 CA        -70.3730    2.7070  -37.4490 C.3     138 ALA    0.3100
   2157 C         -70.8340    3.6020  -38.5980 C.2     138 ALA    0.0700
   2158 O         -71.8900    3.3920  -39.2050 O.2     138 ALA    0.0900
   2159 CB        -70.7100    3.3530  -36.1200 C.3     138 ALA   -0.2700
   2160 HN        -68.3940    2.7990  -36.7640 H       138 ALA    0.0900
   2161 HA        -70.8930    1.7670  -37.5550 H       138 ALA    0.0900
   2162 HB1       -70.1620    4.3140  -36.0120 H       138 ALA    0.0900
   2163 HB2       -70.4140    2.6800  -35.2870 H       138 ALA    0.5100
   2164 HB3       -71.8000    3.5580  -36.0660 H       138 ALA   -0.5100
   2165 N         -70.0140    4.6030  -38.8950 N.am    139 LEU   -0.4700
   2166 CA        -70.3450    5.6070  -39.8620 C.3     139 LEU    0.3100
   2167 C         -70.5460    4.9360  -41.1930 C.2     139 LEU    0.0700
   2168 O         -71.5270    5.1630  -41.8820 O.2     139 LEU    0.0900
   2169 CB        -69.1960    6.5940  -39.9470 C.3     139 LEU   -0.1800
   2170 CG        -69.3540    7.7430  -40.9220 C.3     139 LEU    0.0900
   2171 CD1       -70.5080    8.6020  -40.4510 C.3     139 LEU    0.0900
   2172 CD2       -68.0680    8.5330  -40.9150 C.3     139 LEU   -0.0900
   2173 HN        -69.1260    4.7010  -38.4550 H       139 LEU    0.0900
   2174 HA        -71.2530    6.1000  -39.5490 H       139 LEU   -0.2700
   2175 HB1       -68.2860    6.0290  -40.2350 H       139 LEU    0.0900
   2176 HB2       -69.0470    7.0280  -38.9360 H       139 LEU    0.0900
   2177 HG        -69.5630    7.3500  -41.9400 H       139 LEU    0.0900
   2178 HD11      -70.3870    8.8480  -39.3750 H       139 LEU   -0.2700
   2179 HD12      -71.4660    8.0550  -40.5840 H       139 LEU    0.0900
   2180 HD13      -70.5350    9.5490  -41.0310 H       139 LEU    0.0900
   2181 HD21      -67.2200    7.8850  -41.2250 H       139 LEU    0.0900
   2182 HD22      -67.8660    8.9170  -39.8930 H       139 LEU    0.5100
   2183 HD23      -68.1430    9.3820  -41.6260 H       139 LEU   -0.5100
   2184 N         -69.6060    4.0700  -41.5150 N.am    140 VAL   -0.4700
   2185 CA        -69.5370    3.3960  -42.7820 C.3     140 VAL    0.3100
   2186 C         -70.5470    2.2510  -42.9060 C.2     140 VAL    0.0700
   2187 O         -70.9700    1.9160  -43.9860 O.2     140 VAL    0.0900
   2188 CB        -68.0850    2.9620  -42.9950 C.3     140 VAL   -0.0900
   2189 CG1       -67.9530    1.5130  -43.4570 C.3     140 VAL    0.0900
   2190 CG2       -67.3820    3.9580  -43.9040 C.3     140 VAL   -0.2700
   2191 HN        -68.8790    3.8370  -40.8740 H       140 VAL    0.0900
   2192 HA        -69.8560    4.0770  -43.5580 H       140 VAL    0.0900
   2193 HB        -67.5350    3.0820  -42.0380 H       140 VAL    0.0900
   2194 HG11      -68.4840    1.3700  -44.4230 H       140 VAL   -0.2700
   2195 HG12      -68.4010    0.8330  -42.7020 H       140 VAL    0.0900
   2196 HG13      -66.8820    1.2570  -43.6010 H       140 VAL    0.0900
   2197 HG21      -67.3940    4.9700  -43.4460 H       140 VAL    0.0900
   2198 HG22      -67.9010    4.0070  -44.8860 H       140 VAL    0.5100
   2199 HG23      -66.3250    3.6510  -44.0560 H       140 VAL   -0.5100
   2200 N         -70.9790    1.6790  -41.7960 N.am    141 SER   -0.4700
   2201 CA        -71.8840    0.5440  -41.8810 C.3     141 SER    0.3100
   2202 C         -73.3760    0.8570  -41.6630 C.2     141 SER    0.0700
   2203 O         -74.2280    0.4460  -42.4660 O.2     141 SER    0.0900
   2204 CB        -71.4250   -0.5800  -40.9420 C.3     141 SER    0.0500
   2205 OG        -71.5910   -0.1960  -39.5980 O.3     141 SER    0.0900
   2206 HN        -70.7170    1.9860  -40.8860 H       141 SER    0.0900
   2207 HA        -71.8930    0.1980  -42.9040 H       141 SER   -0.6600
   2208 HB1       -70.3510   -0.8020  -41.1220 H       141 SER    0.4300
   2209 HB2       -72.0290   -1.4940  -41.1300 H       141 SER    0.5100
   2210 HG1       -70.8400    0.3640  -39.3890 H       141 SER   -0.5100
   2211 N         -73.6890    1.5770  -40.5860 N.am    142 PHE   -0.4700
   2212 CA        -75.0780    1.8720  -40.2080 C.3     142 PHE    0.3100
   2213 C         -75.8110    2.8070  -41.1630 C.2     142 PHE    0.0700
   2214 O         -76.8860    2.4890  -41.6820 O.2     142 PHE    0.0900
   2215 CB        -75.1250    2.4920  -38.8170 C.3     142 PHE   -0.1800
   2216 CG        -75.3330    1.5040  -37.7300 C.ar    142 PHE    0.0900
   2217 CD1       -76.5900    0.9680  -37.5020 C.ar    142 PHE    0.0900
   2218 CD2       -74.2730    1.1070  -36.9140 C.ar    142 PHE    0.0000
   2219 CE1       -76.7890    0.0410  -36.4790 C.ar    142 PHE   -0.1150
   2220 CE2       -74.4630    0.1720  -35.8880 C.ar    142 PHE    0.1150
   2221 CZ        -75.7240   -0.3620  -35.6720 C.ar    142 PHE   -0.1150
   2222 HN        -72.9890    1.9490  -39.9830 H       142 PHE    0.1150
   2223 HA        -75.6360    0.9480  -40.2280 H       142 PHE   -0.1150
   2224 HB1       -75.9650    3.2160  -38.7670 H       142 PHE    0.1150
   2225 HB2       -74.1630    3.0070  -38.6130 H       142 PHE   -0.1150
   2226 HD1       -77.4230    1.2700  -38.1200 H       142 PHE    0.1150
   2227 HD2       -73.2900    1.5260  -37.0750 H       142 PHE   -0.1150
   2228 HE1       -77.7750   -0.3680  -36.3100 H       142 PHE    0.1150
   2229 HE2       -73.6310   -0.1320  -35.2690 H       142 PHE    0.5100
   2230 HZ        -75.8810   -1.0840  -34.8840 H       142 PHE   -0.5100
   2231 N         -75.2240    3.9800  -41.3800 N.am    143 LEU   -0.4700
   2232 CA        -75.9050    5.0310  -42.1050 C.3     143 LEU    0.3100
   2233 C         -76.3810    4.5660  -43.5000 C.2     143 LEU    0.0700
   2234 O         -77.5670    4.6930  -43.8110 O.2     143 LEU    0.0900
   2235 CB        -75.0170    6.2880  -42.1650 C.3     143 LEU   -0.1800
   2236 CG        -75.6220    7.6670  -41.8340 C.3     143 LEU    0.0900
   2237 CD1       -76.6480    8.1350  -42.8910 C.3     143 LEU    0.0900
   2238 CD2       -76.2080    7.7110  -40.4060 C.3     143 LEU   -0.0900
   2239 HN        -74.3040    4.1870  -41.0590 H       143 LEU    0.0900
   2240 HA        -76.8320    5.2460  -41.5960 H       143 LEU   -0.2700
   2241 HB1       -74.6140    6.3510  -43.1960 H       143 LEU    0.0900
   2242 HB2       -74.1800    6.1260  -41.4560 H       143 LEU    0.0900
   2243 HG        -74.8010    8.4130  -41.7760 H       143 LEU    0.0900
   2244 HD11      -77.4860    7.4090  -42.9560 H       143 LEU   -0.2700
   2245 HD12      -76.1600    8.2050  -43.8860 H       143 LEU    0.0900
   2246 HD13      -77.0580    9.1270  -42.6040 H       143 LEU    0.0900
   2247 HD21      -75.4630    7.3260  -39.6760 H       143 LEU    0.0900
   2248 HD22      -77.1190    7.0780  -40.3510 H       143 LEU    0.5100
   2249 HD23      -76.4630    8.7580  -40.1340 H       143 LEU   -0.5100
   2250 N         -75.4810    3.9850  -44.3340 N.am    144 PRO   -0.2900
   2251 CA        -75.9830    3.5860  -45.6490 C.3     144 PRO    0.0000
   2252 C         -77.0740    2.5230  -45.5830 C.2     144 PRO    0.0900
   2253 O         -77.8790    2.4300  -46.4980 O.2     144 PRO    0.0900
   2254 CB        -74.7440    3.0240  -46.3510 C.3     144 PRO    0.0200
   2255 CG        -73.6240    3.6560  -45.6680 C.3     144 PRO    0.0900
   2256 CD        -74.0310    3.7480  -44.2360 C.3     144 PRO   -0.1800
   2257 HA        -76.4380    4.4260  -46.1460 H       144 PRO    0.0900
   2258 HB1       -74.7490    3.2860  -47.4300 H       144 PRO    0.0900
   2259 HB2       -74.6980    1.9190  -46.2490 H       144 PRO   -0.1800
   2260 HG1       -72.7050    3.0410  -45.7740 H       144 PRO    0.0900
   2261 HG2       -73.4300    4.6670  -46.0860 H       144 PRO    0.0900
   2262 HD1       -73.8310    2.8030  -43.6870 H       144 PRO    0.5100
   2263 HD2       -73.5350    4.5970  -43.7200 H       144 PRO   -0.5100
   2264 N         -77.1210    1.7190  -44.5310 N.am    145 ILE   -0.4700
   2265 CA        -78.0790    0.6360  -44.5510 C.3     145 ILE    0.3100
   2266 C         -79.5000    1.1000  -44.1910 C.2     145 ILE    0.0700
   2267 O         -80.4950    0.7430  -44.8550 O.2     145 ILE    0.0900
   2268 CB        -77.5430   -0.5920  -43.7790 C.3     145 ILE   -0.0900
   2269 CG1       -76.7950   -1.4860  -44.7680 C.3     145 ILE    0.0900
   2270 CG2       -78.6590   -1.3940  -43.1450 C.3     145 ILE   -0.2700
   2271 CD        -75.8880   -2.4660  -44.1470 C.3     145 ILE    0.0900
   2272 HN        -76.5370    1.8140  -43.7290 H       145 ILE    0.0900
   2273 HA        -78.2660    0.3760  -45.5820 H       145 ILE    0.0900
   2274 HB        -76.8500   -0.2450  -42.9830 H       145 ILE   -0.1800
   2275 HG11      -76.1960   -0.8350  -45.4410 H       145 ILE    0.0900
   2276 HG12      -77.5430   -2.0380  -45.3740 H       145 ILE    0.0900
   2277 HG21      -79.3580   -1.7610  -43.9270 H       145 ILE   -0.2700
   2278 HG22      -79.2270   -0.7560  -42.4340 H       145 ILE    0.0900
   2279 HG23      -78.2380   -2.2700  -42.6070 H       145 ILE    0.0900
   2280 HD1       -76.4200   -3.0260  -43.3480 H       145 ILE    0.0900
   2281 HD2       -75.0190   -1.9440  -43.6930 H       145 ILE    0.5100
   2282 HD3       -75.5320   -3.1910  -44.9100 H       145 ILE   -0.5100
   2283 N         -79.5690    1.9280  -43.1510 N.am    146 MET   -0.4700
   2284 CA        -80.7910    2.6090  -42.7470 C.3     146 MET    0.3100
   2285 C         -81.3020    3.5510  -43.8670 C.2     146 MET    0.0700
   2286 O         -82.4990    3.6000  -44.1200 O.2     146 MET    0.0900
   2287 CB        -80.5550    3.3550  -41.4260 C.3     146 MET   -0.1800
   2288 CG        -80.0360    2.4620  -40.2500 C.3     146 MET    0.0900
   2289 SD        -81.1790    1.1520  -39.6150 S.3     146 MET    0.0900
   2290 CE        -80.2450    0.4280  -38.2440 C.3     146 MET   -0.1400
   2291 HN        -78.7690    2.1210  -42.5900 H       146 MET    0.0900
   2292 HA        -81.5690    1.8690  -42.6320 H       146 MET    0.0900
   2293 HB1       -81.5140    3.8190  -41.1120 H       146 MET   -0.0900
   2294 HB2       -79.8090    4.1570  -41.6080 H       146 MET   -0.2200
   2295 HG1       -79.7850    3.1390  -39.4090 H       146 MET    0.0900
   2296 HG2       -79.1050    1.9710  -40.5960 H       146 MET    0.0900
   2297 HE1       -80.0150    1.1870  -37.4670 H       146 MET    0.0900
   2298 HE2       -79.2840    0.0110  -38.6120 H       146 MET    0.5100
   2299 HE3       -80.8330   -0.3840  -37.7670 H       146 MET   -0.5100
   2300 N         -80.3970    4.2490  -44.5650 N.am    147 MET   -0.4700
   2301 CA        -80.7450    5.0520  -45.7420 C.3     147 MET    0.3100
   2302 C         -81.1950    4.2710  -46.9820 C.2     147 MET    0.0700
   2303 O         -81.5660    4.8690  -47.9960 O.2     147 MET    0.0900
   2304 CB        -79.5610    5.9340  -46.1490 C.3     147 MET   -0.1800
   2305 CG        -79.2130    7.0110  -45.1310 C.3     147 MET    0.0900
   2306 SD        -80.4060    8.3510  -45.1030 S.3     147 MET    0.0900
   2307 CE        -79.7140    9.4600  -46.3480 C.3     147 MET   -0.1400
   2308 HN        -79.4330    4.2530  -44.3120 H       147 MET    0.0900
   2309 HA        -81.6010    5.6630  -45.4920 H       147 MET    0.0900
   2310 HB1       -79.8060    6.4280  -47.1140 H       147 MET   -0.0900
   2311 HB2       -78.6710    5.2840  -46.2930 H       147 MET   -0.2200
   2312 HG1       -78.2090    7.4160  -45.3780 H       147 MET    0.0900
   2313 HG2       -79.1630    6.5420  -44.1260 H       147 MET    0.0900
   2314 HE1       -79.6480    8.9630  -47.3400 H       147 MET    0.0900
   2315 HE2       -78.6900    9.7740  -46.0540 H       147 MET    0.5100
   2316 HE3       -80.3530   10.3610  -46.4570 H       147 MET   -0.5100
   2317 N         -81.1170    2.9410  -46.9320 N.am    148 HSE   -0.4700
   2318 CA        -81.5470    2.0850  -48.0480 C.3     148 HSE    0.3100
   2319 C         -80.6980    2.1500  -49.3090 C.2     148 HSE    0.0700
   2320 O         -81.1290    1.6970  -50.3740 O.2     148 HSE    0.0900
   2321 CB        -83.0080    2.3640  -48.4010 C.3     148 HSE   -0.0800
   2322 CG        -83.9870    1.6600  -47.5180 C.ar    148 HSE    0.0900
   2323 CD2       -83.8710    1.1990  -46.2490 C.ar    148 HSE    0.0900
   2324 ND1       -85.2560    1.3280  -47.9410 N.ar    148 HSE   -0.7000
   2325 CE1       -85.8850    0.7040  -46.9590 C.ar    148 HSE    0.2200
   2326 NE2       -85.0670    0.6100  -45.9220 N.ar    148 HSE    0.2500
   2327 HN        -80.7620    2.4660  -46.1320 H       148 HSE    0.1300
   2328 HA        -81.4230    1.0550  -47.7470 H       148 HSE   -0.3600
   2329 HB1       -83.1900    2.0400  -49.4480 H       148 HSE    0.3200
   2330 HB2       -83.1910    3.4570  -48.3210 H       148 HSE   -0.0500
   2331 HD2       -83.0280    1.2540  -45.5720 H       148 HSE    0.0900
   2332 HE1       -86.9050    0.3220  -46.9750 H       148 HSE    0.5100
   2333 HE2       -85.2730    0.1840  -45.0410 H       148 HSE   -0.5100
   2334 N         -79.4800    2.6770  -49.1790 N.am    149 TRP   -0.4700
   2335 CA        -78.5750    2.9240  -50.3010 C.3     149 TRP    0.3100
   2336 C         -78.1700    1.6470  -51.0000 C.2     149 TRP    0.0700
   2337 O         -77.6020    1.6630  -52.1040 O.2     149 TRP    0.0900
   2338 CB        -77.3310    3.6170  -49.7710 C.3     149 TRP   -0.1800
   2339 CG        -77.5320    5.0640  -49.5000 C.ar    149 TRP    0.0900
   2340 CD1       -78.6860    5.7620  -49.6370 C.ar    149 TRP    0.0900
   2341 CD2       -76.5590    5.9880  -49.0050 C.ar    149 TRP   -0.0300
   2342 CE2       -77.1930    7.2380  -48.8950 C.ar    149 TRP   -0.1500
   2343 CE3       -75.2080    5.8830  -48.6570 C.ar    149 TRP    0.2200
   2344 NE1       -78.4940    7.0640  -49.2760 N.ar    149 TRP   -0.5100
   2345 CZ2       -76.5270    8.3830  -48.4530 C.ar    149 TRP    0.3700
   2346 CZ3       -74.5420    7.0150  -48.2200 C.ar    149 TRP    0.2400
   2347 CH2       -75.2000    8.2510  -48.1240 C.ar    149 TRP    0.1100
   2348 HN        -79.1230    2.9320  -48.2850 H       149 TRP   -0.2500
   2349 HA        -79.0840    3.5460  -51.0230 H       149 TRP    0.1700
   2350 HB1       -76.5160    3.5130  -50.5190 H       149 TRP   -0.2000
   2351 HB2       -77.0220    3.1250  -48.8240 H       149 TRP    0.1400
   2352 HD1       -79.6220    5.3460  -49.9810 H       149 TRP   -0.2700
   2353 HE1       -79.1770    7.7610  -49.2890 H       149 TRP    0.1600
   2354 HE3       -74.6790    4.9440  -48.7220 H       149 TRP   -0.1400
   2355 HZ2       -77.0180    9.3400  -48.3660 H       149 TRP    0.1400
   2356 HZ3       -73.4990    6.9470  -47.9480 H       149 TRP    0.5100
   2357 HH2       -74.6510    9.1160  -47.7850 H       149 TRP   -0.5100
   2358 N         -78.4770    0.5360  -50.3250 N.am    150 TRP   -0.4700
   2359 CA        -78.1050   -0.8010  -50.7460 C.3     150 TRP    0.3100
   2360 C         -79.1760   -1.4990  -51.5700 C.2     150 TRP    0.0700
   2361 O         -78.9060   -2.5230  -52.1760 O.2     150 TRP    0.0900
   2362 CB        -77.8200   -1.6380  -49.5250 C.3     150 TRP   -0.1800
   2363 CG        -79.0060   -1.8200  -48.6060 C.ar    150 TRP    0.0900
   2364 CD1       -79.3670   -1.0150  -47.5670 C.ar    150 TRP    0.0900
   2365 CD2       -79.9480   -2.9010  -48.6180 C.ar    150 TRP   -0.0300
   2366 CE2       -80.8550   -2.6760  -47.5560 C.ar    150 TRP   -0.1500
   2367 CE3       -80.1100   -4.0380  -49.4210 C.ar    150 TRP    0.2200
   2368 NE1       -80.4750   -1.5200  -46.9300 N.ar    150 TRP   -0.5100
   2369 CZ2       -81.9260   -3.5460  -47.2820 C.ar    150 TRP    0.3700
   2370 CZ3       -81.1710   -4.9030  -49.1440 C.ar    150 TRP    0.2400
   2371 CH2       -82.0670   -4.6520  -48.0830 C.ar    150 TRP    0.1100
   2372 HN        -78.9920    0.5800  -49.4730 H       150 TRP   -0.2500
   2373 HA        -77.2300   -0.7310  -51.3740 H       150 TRP    0.1700
   2374 HB1       -77.0070   -1.1520  -48.9450 H       150 TRP   -0.2000
   2375 HB2       -77.4830   -2.6440  -49.8550 H       150 TRP    0.1400
   2376 HD1       -78.8550   -0.1070  -47.2840 H       150 TRP   -0.2700
   2377 HE1       -80.9190   -1.1210  -46.1570 H       150 TRP    0.1600
   2378 HE3       -79.4400   -4.2560  -50.2390 H       150 TRP   -0.1400
   2379 HZ2       -82.6220   -3.3670  -46.4750 H       150 TRP    0.1400
   2380 HZ3       -81.3090   -5.7830  -49.7560 H       150 TRP    0.5100
   2381 HH2       -82.8770   -5.3420  -47.8970 H       150 TRP   -0.5100
   2382 N         -80.3880   -0.9610  -51.5940 N.am    151 ARG   -0.4700
   2383 CA        -81.4580   -1.5870  -52.3420 C.3     151 ARG    0.3100
   2384 C         -81.3110   -1.5070  -53.8620 C.2     151 ARG    0.0700
   2385 O         -80.7820   -0.5310  -54.3960 O.2     151 ARG    0.0900
   2386 CB        -82.7920   -1.0330  -51.8930 C.3     151 ARG   -0.1800
   2387 CG        -83.1570   -1.5700  -50.5580 C.3     151 ARG    0.0900
   2388 CD        -84.6020   -1.3270  -50.2570 C.3     151 ARG    0.0900
   2389 NE        -84.9520   -1.9540  -48.9850 N.pl3   151 ARG   -0.1800
   2390 CZ        -86.1890   -2.1840  -48.5540 C.cat   151 ARG    0.0900
   2391 NH1       -87.2520   -1.8490  -49.2870 N.pl3   151 ARG    0.0900
   2392 NH2       -86.3600   -2.7630  -47.3680 N.pl3   151 ARG    0.2000
   2393 HN        -80.6130   -0.1190  -51.1090 H       151 ARG    0.0900
   2394 HA        -81.4130   -2.6520  -52.1690 H       151 ARG    0.0900
   2395 HB1       -83.5740   -1.3140  -52.6300 H       151 ARG   -0.7000
   2396 HB2       -82.7290    0.0750  -51.8400 H       151 ARG    0.4400
   2397 HG1       -82.5340   -1.0750  -49.7820 H       151 ARG    0.6400
   2398 HG2       -82.9570   -2.6630  -50.5360 H       151 ARG   -0.8000
   2399 HD1       -85.2380   -1.7730  -51.0510 H       151 ARG    0.4600
   2400 HD2       -84.7990   -0.2370  -50.1750 H       151 ARG    0.4600
   2401 HE        -84.2000   -2.2320  -48.3890 H       151 ARG   -0.8000
   2402 HH11      -87.1280   -1.4150  -50.1790 H       151 ARG    0.4600
   2403 HH12      -88.1730   -2.0310  -48.9430 H       151 ARG    0.4600
   2404 HH21      -85.5660   -3.0170  -46.8160 H       151 ARG    0.5100
   2405 HH22      -87.2830   -2.9440  -47.0280 H       151 ARG   -0.5100
   2406 N         -81.7750   -2.5510  -54.5540 N.am    152 ASP   -0.4700
   2407 CA        -81.7760   -2.5790  -56.0220 C.3     152 ASP    0.3100
   2408 C         -83.1700   -2.4750  -56.6580 C.2     152 ASP    0.0700
   2409 O         -84.1750   -2.7460  -56.0070 O.2     152 ASP    0.0900
   2410 CB        -81.0810   -3.8380  -56.5150 C.3     152 ASP   -0.2800
   2411 CG        -80.7260   -3.7630  -57.9850 C.2     152 ASP    0.0900
   2412 OD1       -80.6620   -2.6370  -58.5340 O.co2   152 ASP    0.0900
   2413 OD2       -80.5060   -4.8350  -58.5850 O.co2   152 ASP    0.6200
   2414 HN        -82.1430   -3.3610  -54.1030 H       152 ASP   -0.7600
   2415 HA        -81.2590   -1.6990  -56.3780 H       152 ASP   -0.7600
   2416 HB1       -81.7530   -4.7080  -56.3570 H       152 ASP    0.5100
   2417 HB2       -80.1470   -3.9890  -55.9330 H       152 ASP   -0.5100
   2418 N         -83.2340   -2.0860  -57.9340 N.am    153 GLU   -0.4700
   2419 CA        -84.5250   -1.9470  -58.6340 C.3     153 GLU    0.3100
   2420 C         -85.0570   -3.1960  -59.3330 C.2     153 GLU    0.0700
   2421 O         -86.2640   -3.4050  -59.3810 O.2     153 GLU    0.0900
   2422 CB        -84.5250   -0.7470  -59.5700 C.3     153 GLU   -0.1800
   2423 CG        -84.9010    0.5170  -58.8390 C.3     153 GLU    0.0900
   2424 CD        -84.3570    1.7550  -59.5000 C.2     153 GLU    0.0900
   2425 OE1       -84.7180    2.0100  -60.6720 O.co2   153 GLU   -0.2800
   2426 OE2       -83.5680    2.4720  -58.8410 O.co2   153 GLU    0.0900
   2427 HN        -82.4190   -1.8720  -58.4670 H       153 GLU    0.0900
   2428 HA        -85.2960   -1.8350  -57.8880 H       153 GLU    0.6200
   2429 HB1       -85.2520   -0.9250  -60.3900 H       153 GLU   -0.7600
   2430 HB2       -83.5110   -0.6270  -60.0090 H       153 GLU   -0.7600
   2431 HG1       -84.5030    0.4670  -57.8030 H       153 GLU    0.5100
   2432 HG2       -86.0080    0.5960  -58.8010 H       153 GLU   -0.5100
   2433 N         -84.1510   -3.9820  -59.9200 N.am    154 ASP   -0.4700
   2434 CA        -84.3110   -5.4220  -60.1380 C.3     154 ASP    0.3100
   2435 C         -85.6100   -6.0040  -59.5610 C.2     154 ASP    0.0700
   2436 O         -85.8590   -5.8980  -58.3530 O.2     154 ASP    0.0900
   2437 CB        -83.1010   -6.1150  -59.4810 C.3     154 ASP   -0.2800
   2438 CG        -82.9830   -7.6070  -59.8050 C.2     154 ASP    0.0900
   2439 OD1       -83.5800   -8.0900  -60.7990 O.co2   154 ASP    0.0900
   2440 OD2       -82.2540   -8.2970  -59.0510 O.co2   154 ASP    0.6200
   2441 HN        -83.2890   -3.6050  -60.2470 H       154 ASP   -0.7600
   2442 HA        -84.3410   -5.6150  -61.2000 H       154 ASP   -0.7600
   2443 HB1       -83.1870   -6.0060  -58.3780 H       154 ASP    0.5100
   2444 HB2       -82.1730   -5.6110  -59.8260 H       154 ASP   -0.5100
   2445 N         -86.4450   -6.6120  -60.4300 N.am    155 PRO   -0.2900
   2446 CA        -87.7120   -7.2790  -60.0680 C.3     155 PRO    0.0000
   2447 C         -87.5960   -8.2820  -58.9250 C.2     155 PRO    0.0900
   2448 O         -88.4120   -8.2830  -58.0010 O.2     155 PRO    0.0900
   2449 CB        -88.0970   -8.0030  -61.3580 C.3     155 PRO    0.0200
   2450 CG        -87.5630   -7.1050  -62.4430 C.3     155 PRO    0.0900
   2451 CD        -86.2840   -6.5060  -61.8940 C.3     155 PRO   -0.1800
   2452 HA        -88.4350   -6.5580  -59.7220 H       155 PRO    0.0900
   2453 HB1       -89.2000   -8.1160  -61.4400 H       155 PRO    0.0900
   2454 HB2       -87.6280   -9.0090  -61.4070 H       155 PRO   -0.1800
   2455 HG1       -87.3560   -7.6880  -63.3650 H       155 PRO    0.0900
   2456 HG2       -88.2970   -6.3050  -62.6820 H       155 PRO    0.0900
   2457 HD1       -85.3930   -7.0820  -62.2200 H       155 PRO    0.5100
   2458 HD2       -86.1750   -5.4410  -62.1880 H       155 PRO   -0.5100
   2459 N         -86.5800   -9.1310  -58.9920 N.am    156 GLN   -0.4700
   2460 CA        -86.3750  -10.1530  -57.9720 C.3     156 GLN    0.3100
   2461 C         -85.9900   -9.5880  -56.6150 C.2     156 GLN    0.0700
   2462 O         -86.3750  -10.1430  -55.5800 O.2     156 GLN    0.0900
   2463 CB        -85.3250  -11.1580  -58.4310 C.3     156 GLN   -0.1800
   2464 CG        -85.8570  -12.1700  -59.4180 C.3     156 GLN    0.0900
   2465 CD        -84.7740  -13.0830  -59.9180 C.2     156 GLN    0.0900
   2466 NE2       -83.8570  -12.6280  -60.6230 N.am    156 GLN   -0.1800
   2467 OE1       -84.8510  -14.3510  -59.5760 O.2     156 GLN    0.0900
   2468 HN        -85.9170   -9.1100  -59.7360 H       156 GLN    0.0900
   2469 HA        -87.3190  -10.6480  -57.7980 H       156 GLN    0.5500
   2470 HB1       -84.9380  -11.7000  -57.5410 H       156 GLN   -0.5500
   2471 HB2       -84.4870  -10.6050  -58.9060 H       156 GLN   -0.6200
   2472 HG1       -86.3030  -11.6370  -60.2850 H       156 GLN    0.3200
   2473 HG2       -86.6410  -12.7830  -58.9260 H       156 GLN    0.3000
   2474 HE21      -83.1350  -13.2340  -60.9570 H       156 GLN    0.5100
   2475 HE22      -83.8420  -11.6560  -60.8560 H       156 GLN   -0.5100
   2476 N         -85.2180   -8.4980  -56.6230 N.am    157 ALA   -0.4700
   2477 CA        -84.8820   -7.7760  -55.3970 C.3     157 ALA    0.3100
   2478 C         -86.1520   -7.2460  -54.7590 C.2     157 ALA    0.0700
   2479 O         -86.3680   -7.4100  -53.5580 O.2     157 ALA    0.0900
   2480 CB        -83.9070   -6.6360  -55.6820 C.3     157 ALA   -0.2700
   2481 HN        -84.8370   -8.1280  -57.4670 H       157 ALA    0.0900
   2482 HA        -84.4410   -8.4800  -54.7080 H       157 ALA    0.0900
   2483 HB1       -84.3590   -5.9170  -56.3980 H       157 ALA    0.0900
   2484 HB2       -82.9720   -7.0390  -56.1270 H       157 ALA    0.5100
   2485 HB3       -83.6710   -6.0970  -54.7400 H       157 ALA   -0.5100
   2486 N         -87.0080   -6.6540  -55.5900 N.am    158 LEU   -0.4700
   2487 CA        -88.2400   -6.0300  -55.1320 C.3     158 LEU    0.3100
   2488 C         -89.1840   -7.0160  -54.4740 C.2     158 LEU    0.0700
   2489 O         -89.7960   -6.7010  -53.4560 O.2     158 LEU    0.0900
   2490 CB        -88.9280   -5.2740  -56.2730 C.3     158 LEU   -0.1800
   2491 CG        -88.2320   -3.9740  -56.6810 C.3     158 LEU    0.0900
   2492 CD1       -89.0220   -3.2860  -57.7620 C.3     158 LEU    0.0900
   2493 CD2       -88.0870   -3.0600  -55.4960 C.3     158 LEU   -0.0900
   2494 HN        -86.8400   -6.6110  -56.5720 H       158 LEU    0.0900
   2495 HA        -87.9920   -5.3500  -54.3300 H       158 LEU   -0.2700
   2496 HB1       -89.9640   -5.0310  -55.9570 H       158 LEU    0.0900
   2497 HB2       -88.9690   -5.9420  -57.1590 H       158 LEU    0.0900
   2498 HG        -87.2120   -4.2030  -57.0550 H       158 LEU    0.0900
   2499 HD11      -90.0440   -3.0470  -57.3960 H       158 LEU   -0.2700
   2500 HD12      -89.1100   -3.9500  -58.6480 H       158 LEU    0.0900
   2501 HD13      -88.5190   -2.3380  -58.0530 H       158 LEU    0.0900
   2502 HD21      -87.2200   -3.3730  -54.8760 H       158 LEU    0.0900
   2503 HD22      -89.0050   -3.1050  -54.8710 H       158 LEU    0.5100
   2504 HD23      -87.9200   -2.0180  -55.8420 H       158 LEU   -0.5100
   2505 N         -89.2780   -8.2190  -55.0410 N.am    159 LYS   -0.4700
   2506 CA        -90.0420   -9.2880  -54.4120 C.3     159 LYS    0.3100
   2507 C         -89.5410   -9.5440  -52.9940 C.2     159 LYS    0.0700
   2508 O         -90.3460   -9.6570  -52.0740 O.2     159 LYS    0.0900
   2509 CB        -90.0170  -10.5820  -55.2400 C.3     159 LYS   -0.1800
   2510 CG        -90.9610  -11.6600  -54.6930 C.3     159 LYS    0.0900
   2511 CD        -90.8550  -12.9810  -55.4530 C.3     159 LYS    0.0900
   2512 CE        -91.2130  -14.1900  -54.5650 C.3     159 LYS   -0.1800
   2513 NZ        -92.6310  -14.2120  -54.0630 N.4     159 LYS    0.0900
   2514 HN        -88.8360   -8.4390  -55.9070 H       159 LYS    0.0900
   2515 HA        -91.0590   -8.9410  -54.3020 H       159 LYS   -0.1800
   2516 HB1       -88.9810  -10.9830  -55.2440 H       159 LYS    0.0900
   2517 HB2       -90.3130  -10.3440  -56.2840 H       159 LYS    0.0900
   2518 HG1       -92.0050  -11.2900  -54.7640 H       159 LYS    0.2100
   2519 HG2       -90.7160  -11.8410  -53.6260 H       159 LYS    0.0500
   2520 HD1       -89.8160  -13.1010  -55.8260 H       159 LYS    0.0500
   2521 HD2       -91.5460  -12.9540  -56.3230 H       159 LYS   -0.3000
   2522 HE1       -90.5540  -14.1880  -53.6710 H       159 LYS    0.3300
   2523 HE2       -91.0640  -15.1230  -55.1490 H       159 LYS    0.3300
   2524 HZ1       -93.2850  -14.2310  -54.8720 H       159 LYS    0.3300
   2525 HZ2       -92.8090  -13.3600  -53.4930 H       159 LYS    0.5100
   2526 HZ3       -92.7780  -15.0570  -53.4770 H       159 LYS   -0.5100
   2527 N         -88.2210   -9.6090  -52.8140 N.am    160 CYS   -0.4700
   2528 CA        -87.6270   -9.8110  -51.4950 C.3     160 CYS    0.3100
   2529 C         -87.8020   -8.6160  -50.5470 C.2     160 CYS    0.0700
   2530 O         -87.7910   -8.7840  -49.3210 O.2     160 CYS    0.0900
   2531 CB        -86.1480  -10.2060  -51.6040 C.3     160 CYS   -0.1000
   2532 SG        -85.3080  -10.2830  -49.9740 S.3     160 CYS    0.0900
   2533 HN        -87.5800   -9.5220  -53.5740 H       160 CYS    0.0900
   2534 HA        -88.1840  -10.5910  -50.9980 H       160 CYS   -0.0800
   2535 HB1       -85.6310   -9.4610  -52.2450 H       160 CYS    0.5100
   2536 HB2       -86.0820  -11.1990  -52.0950 H       160 CYS   -0.5100
   2537 N         -87.9740   -7.4080  -51.0910 N.am    161 TYR   -0.4700
   2538 CA        -88.2000   -6.2500  -50.2320 C.3     161 TYR    0.3100
   2539 C         -89.6220   -6.2110  -49.7050 C.2     161 TYR    0.0700
   2540 O         -89.8770   -5.6080  -48.6750 O.2     161 TYR    0.0900
   2541 CB        -87.8310   -4.9360  -50.9250 C.3     161 TYR   -0.1800
   2542 CG        -86.3900   -4.8780  -51.3870 C.ar    161 TYR    0.0900
   2543 CD1       -85.3800   -5.5710  -50.7020 C.ar    161 TYR    0.0900
   2544 CD2       -86.0310   -4.1200  -52.5030 C.ar    161 TYR    0.0000
   2545 CE1       -84.0540   -5.5240  -51.1280 C.ar    161 TYR   -0.1150
   2546 CE2       -84.7070   -4.0640  -52.9400 C.ar    161 TYR    0.1150
   2547 CZ        -83.7270   -4.7700  -52.2500 C.ar    161 TYR   -0.1150
   2548 OH        -82.4250   -4.7120  -52.6860 O.3     161 TYR    0.1150
   2549 HN        -87.9570   -7.2470  -52.0750 H       161 TYR    0.1100
   2550 HA        -87.6000   -6.3790  -49.3440 H       161 TYR   -0.5400
   2551 HB1       -87.9850   -4.0930  -50.2200 H       161 TYR    0.4300
   2552 HB2       -88.4710   -4.8030  -51.8240 H       161 TYR   -0.1150
   2553 HD1       -85.6350   -6.1500  -49.8270 H       161 TYR    0.1150
   2554 HD2       -86.7910   -3.5670  -53.0370 H       161 TYR   -0.1150
   2555 HE1       -83.2890   -6.0680  -50.5940 H       161 TYR    0.1150
   2556 HE2       -84.4450   -3.4780  -53.8080 H       161 TYR    0.5100
   2557 HH        -81.9200   -5.3680  -52.1990 H       161 TYR   -0.5100
   2558 N         -90.5440   -6.8810  -50.3940 N.am    162 GLN   -0.4700
   2559 CA        -91.9450   -6.8990  -49.9810 C.3     162 GLN    0.3100
   2560 C         -92.4260   -8.2520  -49.4870 C.2     162 GLN    0.0700
   2561 O         -93.5860   -8.6330  -49.6690 O.2     162 GLN    0.0900
   2562 CB        -92.8320   -6.3610  -51.0920 C.3     162 GLN   -0.1800
   2563 CG        -92.6420   -4.8680  -51.2180 C.3     162 GLN    0.0900
   2564 CD        -93.8120   -4.1770  -51.8430 C.2     162 GLN    0.0900
   2565 NE2       -94.1650   -3.0050  -51.2990 N.am    162 GLN   -0.1800
   2566 OE1       -94.3920   -4.6700  -52.8110 O.2     162 GLN    0.0900
   2567 HN        -90.3200   -7.3970  -51.2170 H       162 GLN    0.0900
   2568 HA        -92.0410   -6.2900  -49.0940 H       162 GLN    0.5500
   2569 HB1       -93.8960   -6.5820  -50.8590 H       162 GLN   -0.5500
   2570 HB2       -92.5660   -6.8530  -52.0520 H       162 GLN   -0.6200
   2571 HG1       -91.7450   -4.6730  -51.8430 H       162 GLN    0.3200
   2572 HG2       -92.4800   -4.4400  -50.2060 H       162 GLN    0.3000
   2573 HE21      -94.9400   -2.4940  -51.6720 H       162 GLN    0.5100
   2574 HE22      -93.6540   -2.6410  -50.5200 H       162 GLN   -0.5100
   2575 N         -91.5060   -8.9610  -48.8440 N.am    163 ASP   -0.4700
   2576 CA        -91.7580  -10.2280  -48.2140 C.3     163 ASP    0.3100
   2577 C         -91.1090  -10.0900  -46.8510 C.2     163 ASP    0.0700
   2578 O         -89.8840   -9.9710  -46.7640 O.2     163 ASP    0.0900
   2579 CB        -91.1200  -11.3560  -49.0340 C.3     163 ASP   -0.2800
   2580 CG        -91.2180  -12.7250  -48.3570 C.2     163 ASP    0.0900
   2581 OD1       -91.9550  -12.8730  -47.3550 O.co2   163 ASP    0.0900
   2582 OD2       -90.5490  -13.6670  -48.8320 O.co2   163 ASP    0.6200
   2583 HN        -90.5670   -8.6340  -48.7700 H       163 ASP   -0.7600
   2584 HA        -92.8290  -10.3660  -48.1500 H       163 ASP   -0.7600
   2585 HB1       -90.0460  -11.1200  -49.1920 H       163 ASP    0.5100
   2586 HB2       -91.6280  -11.4160  -50.0200 H       163 ASP   -0.5100
   2587 N         -91.9170  -10.0750  -45.7750 N.am    164 PRO   -0.2900
   2588 CA        -91.3890   -9.7190  -44.4450 C.3     164 PRO    0.0000
   2589 C         -90.5430  -10.8150  -43.8310 C.2     164 PRO    0.0900
   2590 O         -89.9200  -10.5960  -42.7920 O.2     164 PRO    0.0900
   2591 CB        -92.6520   -9.4940  -43.6020 C.3     164 PRO    0.0200
   2592 CG        -93.8090   -9.4700  -44.5900 C.3     164 PRO    0.0900
   2593 CD        -93.3700  -10.3150  -45.7440 C.3     164 PRO   -0.1800
   2594 HA        -90.7390   -8.8620  -44.5190 H       164 PRO    0.0900
   2595 HB1       -92.5870   -8.5290  -43.0530 H       164 PRO    0.0900
   2596 HB2       -92.7820  -10.3160  -42.8670 H       164 PRO   -0.1800
   2597 HG1       -94.7270   -9.8880  -44.1250 H       164 PRO    0.0900
   2598 HG2       -94.0170   -8.4310  -44.9230 H       164 PRO    0.0900
   2599 HD1       -93.5790  -11.3920  -45.5690 H       164 PRO    0.5100
   2600 HD2       -93.8370   -9.9870  -46.6960 H       164 PRO   -0.5100
   2601 N         -90.5380  -11.9840  -44.4760 N.am    165 GLY   -0.4700
   2602 CA        -89.7410  -13.1390  -44.0600 C.3     165 GLY    0.3100
   2603 C         -88.4910  -13.3540  -44.9000 C.2     165 GLY   -0.0200
   2604 O         -87.7780  -14.3520  -44.7200 O.2     165 GLY    0.0900
   2605 HN        -91.0910  -12.1250  -45.2920 H       165 GLY    0.0900
   2606 HA1       -90.3690  -14.0140  -44.1380 H       165 GLY    0.5100
   2607 HA2       -89.4480  -12.9810  -43.0330 H       165 GLY   -0.5100
   2608 N         -88.2400  -12.4250  -45.8320 N.am    166 CYS   -0.4700
   2609 CA        -86.9860  -12.3420  -46.5660 C.3     166 CYS    0.3100
   2610 C         -86.0800  -11.3990  -45.8020 C.2     166 CYS    0.0700
   2611 O         -86.4780  -10.2810  -45.4680 O.2     166 CYS    0.0900
   2612 CB        -87.2150  -11.7950  -47.9720 C.3     166 CYS   -0.1000
   2613 SG        -85.8310  -12.1150  -49.1130 S.3     166 CYS    0.0900
   2614 HN        -88.9170  -11.7340  -46.0680 H       166 CYS    0.0900
   2615 HA        -86.5620  -13.3330  -46.6150 H       166 CYS   -0.0800
   2616 HB1       -87.3770  -10.6990  -47.8980 H       166 CYS    0.5100
   2617 HB2       -88.1370  -12.2580  -48.3810 H       166 CYS   -0.5100
   2618 N         -84.8800  -11.8640  -45.4700 N.am    167 CYS   -0.4700
   2619 CA        -83.8490  -10.9670  -44.9720 C.3     167 CYS    0.3100
   2620 C         -82.5600  -11.3180  -45.6620 C.2     167 CYS    0.0700
   2621 O         -81.5340  -11.5190  -45.0300 O.2     167 CYS    0.0900
   2622 CB        -83.6940  -11.0490  -43.4680 C.3     167 CYS   -0.1000
   2623 SG        -82.6770   -9.7080  -42.7730 S.3     167 CYS    0.0900
   2624 HN        -84.6380  -12.8270  -45.5450 H       167 CYS    0.0900
   2625 HA        -84.1230   -9.9630  -45.2600 H       167 CYS   -0.0800
   2626 HB1       -83.2270  -12.0250  -43.2170 H       167 CYS    0.5100
   2627 HB2       -84.7040  -11.0140  -43.0080 H       167 CYS   -0.5100
   2628 N         -82.6520  -11.4310  -46.9830 N.am    168 ASP   -0.4700
   2629 CA        -81.5060  -11.6320  -47.8320 C.3     168 ASP    0.3100
   2630 C         -80.9440  -10.2610  -48.1020 C.2     168 ASP    0.0700
   2631 O         -81.6880   -9.2840  -48.2230 O.2     168 ASP    0.0900
   2632 CB        -81.9070  -12.3030  -49.1480 C.3     168 ASP   -0.2800
   2633 CG        -82.5380  -13.6770  -48.9420 C.2     168 ASP    0.0900
   2634 OD1       -82.9530  -13.9990  -47.8050 O.co2   168 ASP    0.0900
   2635 OD2       -82.6360  -14.4420  -49.9300 O.co2   168 ASP    0.6200
   2636 HN        -83.5300  -11.3830  -47.4520 H       168 ASP   -0.7600
   2637 HA        -80.8010  -12.2510  -47.2970 H       168 ASP   -0.7600
   2638 HB1       -81.0030  -12.4210  -49.7820 H       168 ASP    0.5100
   2639 HB2       -82.6400  -11.6550  -49.6750 H       168 ASP   -0.5100
   2640 N         -79.6230  -10.1920  -48.1780 N.am    169 PHE   -0.4700
   2641 CA        -78.9350   -8.9670  -48.4900 C.3     169 PHE    0.3100
   2642 C         -78.8090   -8.9650  -50.0000 C.2     169 PHE    0.0700
   2643 O         -77.7970   -9.3870  -50.5470 O.2     169 PHE    0.0900
   2644 CB        -77.5680   -8.9590  -47.7810 C.3     169 PHE   -0.1800
   2645 CG        -77.0110   -7.5860  -47.5120 C.ar    169 PHE    0.0900
   2646 CD1       -77.8470   -6.5310  -47.1100 C.ar    169 PHE    0.0900
   2647 CD2       -75.6450   -7.3440  -47.6560 C.ar    169 PHE    0.0000
   2648 CE1       -77.3350   -5.2500  -46.8690 C.ar    169 PHE   -0.1150
   2649 CE2       -75.1180   -6.0740  -47.4140 C.ar    169 PHE    0.1150
   2650 CZ        -75.9670   -5.0240  -47.0120 C.ar    169 PHE   -0.1150
   2651 HN        -79.0440  -10.9890  -48.0220 H       169 PHE    0.1150
   2652 HA        -79.5430   -8.1400  -48.1550 H       169 PHE   -0.1150
   2653 HB1       -76.8270   -9.4900  -48.4160 H       169 PHE    0.1150
   2654 HB2       -77.6640   -9.4680  -46.7990 H       169 PHE   -0.1150
   2655 HD1       -78.9050   -6.7110  -46.9850 H       169 PHE    0.1150
   2656 HD2       -74.9890   -8.1470  -47.9570 H       169 PHE   -0.1150
   2657 HE1       -77.9930   -4.4450  -46.5750 H       169 PHE    0.1150
   2658 HE2       -74.0600   -5.8960  -47.5360 H       169 PHE    0.5100
   2659 HZ        -75.5570   -4.0450  -46.8140 H       169 PHE   -0.5100
   2660 N         -79.8710   -8.5450  -50.6850 N.am    170 VAL   -0.4700
   2661 CA        -79.8260   -8.3710  -52.1500 C.3     170 VAL    0.3100
   2662 C         -79.5180   -6.9090  -52.4040 C.2     170 VAL    0.0700
   2663 O         -80.3510   -6.0400  -52.1290 O.2     170 VAL    0.0900
   2664 CB        -81.1640   -8.7210  -52.8790 C.3     170 VAL   -0.0900
   2665 CG1       -80.9040   -9.0010  -54.3510 C.3     170 VAL    0.0900
   2666 CG2       -81.8580   -9.9000  -52.2270 C.3     170 VAL   -0.2700
   2667 HN        -80.7380   -8.3300  -50.2420 H       170 VAL    0.0900
   2668 HA        -79.0360   -9.0070  -52.5220 H       170 VAL    0.0900
   2669 HB        -81.8710   -7.8700  -52.7840 H       170 VAL    0.0900
   2670 HG11      -80.2030   -9.8560  -54.4600 H       170 VAL   -0.2700
   2671 HG12      -80.4490   -8.1070  -54.8310 H       170 VAL    0.0900
   2672 HG13      -81.8560   -9.2560  -54.8620 H       170 VAL    0.0900
   2673 HG21      -82.0930   -9.6670  -51.1660 H       170 VAL    0.0900
   2674 HG22      -81.1960  -10.7920  -52.2540 H       170 VAL    0.5100
   2675 HG23      -82.8080  -10.1230  -52.7600 H       170 VAL   -0.5100
   2676 N         -78.3170   -6.6290  -52.9030 N.am    171 THR   -0.4700
   2677 CA        -77.8620   -5.2430  -52.9970 C.3     171 THR    0.3100
   2678 C         -77.6740   -4.8190  -54.4300 C.2     171 THR    0.0700
   2679 O         -77.6050   -5.6530  -55.3300 O.2     171 THR    0.0900
   2680 CB        -76.5510   -4.9930  -52.2140 C.3     171 THR    0.1400
   2681 CG2       -76.6930   -5.3750  -50.7260 C.3     171 THR    0.0900
   2682 OG1       -75.4800   -5.7260  -52.8130 O.3     171 THR   -0.6600
   2683 HN        -77.6890   -7.3340  -53.2270 H       171 THR    0.4300
   2684 HA        -78.6490   -4.6160  -52.6050 H       171 THR   -0.2700
   2685 HB        -76.3020   -3.9100  -52.2340 H       171 THR    0.0900
   2686 HG1       -75.4100   -5.4040  -53.7150 H       171 THR    0.0900
   2687 HG21      -76.9490   -6.4520  -50.6320 H       171 THR    0.0900
   2688 HG22      -77.5030   -4.7770  -50.2570 H       171 THR    0.5100
   2689 HG23      -75.7350   -5.1900  -50.1960 H       171 THR   -0.5100
   2690 N         -77.6050   -3.5200  -54.6560 N.am    172 ASN   -0.4700
   2691 CA        -77.2870   -3.0240  -55.9720 C.3     172 ASN    0.3100
   2692 C         -75.7870   -3.1400  -56.1630 C.2     172 ASN    0.0700
   2693 O         -75.0580   -3.4010  -55.2180 O.2     172 ASN    0.0900
   2694 CB        -77.7730   -1.5800  -56.1510 C.3     172 ASN   -0.1800
   2695 CG        -77.1670   -0.6260  -55.1370 C.2     172 ASN    0.0900
   2696 ND2       -78.0050   -0.1480  -54.2240 N.am    172 ASN    0.0900
   2697 OD1       -75.9660   -0.3250  -55.1700 O.2     172 ASN    0.5500
   2698 HN        -77.7650   -2.8390  -53.9450 H       172 ASN   -0.5500
   2699 HA        -77.7630   -3.6700  -56.6940 H       172 ASN   -0.6200
   2700 HB1       -78.8790   -1.5550  -56.0430 H       172 ASN    0.3200
   2701 HB2       -77.4990   -1.2310  -57.1700 H       172 ASN    0.3000
   2702 HD21      -77.6730    0.4850  -53.5250 H       172 ASN    0.5100
   2703 HD22      -78.9670   -0.4210  -54.2360 H       172 ASN   -0.5100
   2704 N         -75.3310   -2.9550  -57.3930 N.am    173 ARG   -0.4700
   2705 CA        -73.9340   -3.1560  -57.7040 C.3     173 ARG    0.3100
   2706 C         -73.0520   -2.1000  -57.1010 C.2     173 ARG    0.0700
   2707 O         -71.9570   -2.4320  -56.6490 O.2     173 ARG    0.0900
   2708 CB        -73.7270   -3.2270  -59.2020 C.3     173 ARG   -0.1800
   2709 CG        -74.3780   -4.4350  -59.7350 C.3     173 ARG    0.0900
   2710 CD        -74.4600   -4.4860  -61.2260 C.3     173 ARG    0.0900
   2711 NE        -75.6550   -5.2600  -61.5880 N.pl3   173 ARG   -0.1800
   2712 CZ        -75.7750   -6.0070  -62.6800 C.cat   173 ARG    0.0900
   2713 NH1       -74.7760   -6.1010  -63.5460 N.pl3   173 ARG    0.0900
   2714 NH2       -76.9050   -6.6640  -62.9000 N.pl3   173 ARG    0.2000
   2715 HN        -75.9190   -2.6730  -58.1460 H       173 ARG    0.0900
   2716 HA        -73.6170   -4.0770  -57.2370 H       173 ARG    0.0900
   2717 HB1       -72.6400   -3.2600  -59.4260 H       173 ARG   -0.7000
   2718 HB2       -74.1650   -2.3250  -59.6820 H       173 ARG    0.4400
   2719 HG1       -75.4090   -4.4850  -59.3260 H       173 ARG    0.6400
   2720 HG2       -73.8080   -5.3210  -59.3860 H       173 ARG   -0.8000
   2721 HD1       -73.5670   -4.9910  -61.6500 H       173 ARG    0.4600
   2722 HD2       -74.5570   -3.4640  -61.6480 H       173 ARG    0.4600
   2723 HE        -76.4350   -5.2220  -60.9660 H       173 ARG   -0.8000
   2724 HH11      -73.8760   -5.7330  -63.3130 H       173 ARG    0.4600
   2725 HH12      -74.9230   -6.5380  -64.4330 H       173 ARG    0.4600
   2726 HH21      -77.7090   -6.4820  -62.3330 H       173 ARG    0.5100
   2727 HH22      -76.9540   -7.3420  -63.6330 H       173 ARG   -0.5100
   2728 N         -73.5230   -0.8430  -57.0780 N.am    174 ALA   -0.4700
   2729 CA        -72.7570    0.2670  -56.4880 C.3     174 ALA    0.3100
   2730 C         -72.3410   -0.0690  -55.0590 C.2     174 ALA    0.0700
   2731 O         -71.1670   -0.0060  -54.7120 O.2     174 ALA    0.0900
   2732 CB        -73.5530    1.5480  -56.5180 C.3     174 ALA   -0.2700
   2733 HN        -74.4120   -0.6060  -57.4610 H       174 ALA    0.0900
   2734 HA        -71.8450    0.3790  -57.0530 H       174 ALA    0.0900
   2735 HB1       -74.4950    1.4270  -55.9410 H       174 ALA    0.0900
   2736 HB2       -73.8100    1.8100  -57.5670 H       174 ALA    0.5100
   2737 HB3       -72.9630    2.3720  -56.0620 H       174 ALA   -0.5100
   2738 N         -73.3090   -0.4870  -54.2540 N.am    175 TYR   -0.4700
   2739 CA        -73.0940   -0.7400  -52.8490 C.3     175 TYR    0.3100
   2740 C         -72.2020   -1.9690  -52.6130 C.2     175 TYR    0.0700
   2741 O         -71.3460   -2.0020  -51.7280 O.2     175 TYR    0.0900
   2742 CB        -74.4510   -0.9110  -52.1550 C.3     175 TYR   -0.1800
   2743 CG        -74.2600   -1.1910  -50.7010 C.ar    175 TYR    0.0900
   2744 CD1       -74.0260   -2.4930  -50.2590 C.ar    175 TYR    0.0900
   2745 CD2       -74.2370   -0.1570  -49.7640 C.ar    175 TYR    0.0000
   2746 CE1       -73.7990   -2.7660  -48.9070 C.ar    175 TYR   -0.1150
   2747 CE2       -74.0090   -0.4220  -48.4150 C.ar    175 TYR    0.1150
   2748 CZ        -73.7950   -1.7350  -47.9950 C.ar    175 TYR   -0.1150
   2749 OH        -73.5610   -2.0330  -46.6790 O.3     175 TYR    0.1150
   2750 HN        -74.2360   -0.6440  -54.5860 H       175 TYR    0.1100
   2751 HA        -72.5550    0.0950  -52.4300 H       175 TYR   -0.5400
   2752 HB1       -75.0030   -1.7670  -52.6010 H       175 TYR    0.4300
   2753 HB2       -75.0480    0.0200  -52.2520 H       175 TYR   -0.1150
   2754 HD1       -74.0200   -3.3030  -50.9730 H       175 TYR    0.1150
   2755 HD2       -74.3980    0.8620  -50.0880 H       175 TYR   -0.1150
   2756 HE1       -73.6280   -3.7820  -48.5810 H       175 TYR    0.1150
   2757 HE2       -73.9970    0.3860  -47.6960 H       175 TYR    0.5100
   2758 HH        -73.2760   -2.9480  -46.6280 H       175 TYR   -0.5100
   2759 N         -72.4350   -3.0080  -53.4070 N.am    176 ALA   -0.4700
   2760 CA        -71.6480   -4.2140  -53.3410 C.3     176 ALA    0.3100
   2761 C         -70.1820   -3.8400  -53.4990 C.2     176 ALA    0.0700
   2762 O         -69.3720   -4.1310  -52.6200 O.2     176 ALA    0.0900
   2763 CB        -72.0720   -5.1640  -54.4080 C.3     176 ALA   -0.2700
   2764 HN        -73.1650   -3.0000  -54.0840 H       176 ALA    0.0900
   2765 HA        -71.7910   -4.6570  -52.3660 H       176 ALA    0.0900
   2766 HB1       -71.9330   -4.7000  -55.4080 H       176 ALA    0.0900
   2767 HB2       -73.1450   -5.4200  -54.2820 H       176 ALA    0.5100
   2768 HB3       -71.4580   -6.0880  -54.3570 H       176 ALA   -0.5100
   2769 N         -69.8500   -3.1420  -54.5890 N.am    177 ILE   -0.4700
   2770 CA        -68.4690   -2.7330  -54.8420 C.3     177 ILE    0.3100
   2771 C         -67.9830   -1.7820  -53.7630 C.2     177 ILE    0.0700
   2772 O         -66.9590   -2.0580  -53.1160 O.2     177 ILE    0.0900
   2773 CB        -68.2810   -2.1510  -56.2600 C.3     177 ILE   -0.0900
   2774 CG1       -68.6840   -3.2120  -57.2920 C.3     177 ILE    0.0900
   2775 CG2       -66.8150   -1.6940  -56.4880 C.3     177 ILE   -0.2700
   2776 CD        -69.1010   -2.6670  -58.6330 C.3     177 ILE    0.0900
   2777 HN        -70.5240   -2.8700  -55.2740 H       177 ILE    0.0900
   2778 HA        -67.8420   -3.6030  -54.7160 H       177 ILE    0.0900
   2779 HB        -68.9600   -1.2820  -56.3910 H       177 ILE   -0.1800
   2780 HG11      -69.5330   -3.7960  -56.8770 H       177 ILE    0.0900
   2781 HG12      -67.8210   -3.8910  -57.4470 H       177 ILE    0.0900
   2782 HG21      -66.1130   -2.5040  -56.1950 H       177 ILE   -0.2700
   2783 HG22      -66.5990   -0.7970  -55.8690 H       177 ILE    0.0900
   2784 HG23      -66.6560   -1.4560  -57.5610 H       177 ILE    0.0900
   2785 HD1       -68.5670   -1.7150  -58.8420 H       177 ILE    0.0900
   2786 HD2       -70.1940   -2.4680  -58.6370 H       177 ILE    0.5100
   2787 HD3       -68.8510   -3.3970  -59.4320 H       177 ILE   -0.5100
   2788 N         -68.7450   -0.7030  -53.5310 N.am    178 ALA   -0.4700
   2789 CA        -68.3410    0.3330  -52.5920 C.3     178 ALA    0.3100
   2790 C         -68.1210   -0.1970  -51.1810 C.2     178 ALA    0.0700
   2791 O         -67.0940    0.0820  -50.5750 O.2     178 ALA    0.0900
   2792 CB        -69.3270    1.4370  -52.5720 C.3     178 ALA   -0.2700
   2793 HN        -69.6200   -0.5630  -53.9880 H       178 ALA    0.0900
   2794 HA        -67.3720    0.7010  -52.8980 H       178 ALA    0.0900
   2795 HB1       -70.3240    1.0530  -52.2660 H       178 ALA    0.0900
   2796 HB2       -69.4150    1.8840  -53.5860 H       178 ALA    0.5100
   2797 HB3       -69.0090    2.2170  -51.8470 H       178 ALA   -0.5100
   2798 N         -69.0590   -0.9780  -50.6540 N.am    179 SER   -0.4700
   2799 CA        -68.9250   -1.4320  -49.2770 C.3     179 SER    0.3100
   2800 C         -67.8290   -2.4720  -49.1410 C.2     179 SER    0.0700
   2801 O         -67.1050   -2.4640  -48.1510 O.2     179 SER    0.0900
   2802 CB        -70.2390   -1.9510  -48.7040 C.3     179 SER    0.0500
   2803 OG        -70.4540   -3.2650  -49.1350 O.3     179 SER    0.0900
   2804 HN        -69.8660   -1.2780  -51.1570 H       179 SER    0.0900
   2805 HA        -68.5730   -0.5960  -48.6900 H       179 SER   -0.6600
   2806 HB1       -71.0790   -1.3130  -49.0500 H       179 SER    0.4300
   2807 HB2       -70.1990   -1.9370  -47.5930 H       179 SER    0.5100
   2808 HG1       -70.7990   -3.1950  -50.0280 H       179 SER   -0.5100
   2809 N         -67.6870   -3.3470  -50.1400 N.am    180 SER   -0.4700
   2810 CA        -66.5210   -4.2370  -50.1840 C.3     180 SER    0.3100
   2811 C         -65.1620   -3.4870  -50.1810 C.2     180 SER    0.0700
   2812 O         -64.2840   -3.8070  -49.3650 O.2     180 SER    0.0900
   2813 CB        -66.5670   -5.1740  -51.3940 C.3     180 SER    0.0500
   2814 OG        -67.5900   -6.1340  -51.2730 O.3     180 SER    0.0900
   2815 HN        -68.3470   -3.4330  -50.8810 H       180 SER    0.0900
   2816 HA        -66.5120   -4.8130  -49.2700 H       180 SER   -0.6600
   2817 HB1       -65.5960   -5.7050  -51.4860 H       180 SER    0.4300
   2818 HB2       -66.7520   -4.5790  -52.3140 H       180 SER    0.5100
   2819 HG1       -68.4030   -5.6890  -51.5220 H       180 SER   -0.5100
   2820 N         -64.9850   -2.5070  -51.0880 N.am    181 ILE   -0.4700
   2821 CA        -63.7760   -1.6680  -51.1140 C.3     181 ILE    0.3100
   2822 C         -63.5550   -0.9120  -49.7840 C.2     181 ILE    0.0700
   2823 O         -62.4570   -0.9410  -49.2030 O.2     181 ILE    0.0900
   2824 CB        -63.7970   -0.6710  -52.3000 C.3     181 ILE   -0.0900
   2825 CG1       -63.5960   -1.3950  -53.6300 C.3     181 ILE    0.0900
   2826 CG2       -62.6960    0.3640  -52.1700 C.3     181 ILE   -0.2700
   2827 CD        -63.6070   -0.4580  -54.8250 C.3     181 ILE    0.0900
   2828 HN        -65.6690   -2.3060  -51.7840 H       181 ILE    0.0900
   2829 HA        -62.9210   -2.3240  -51.1970 H       181 ILE    0.0900
   2830 HB        -64.7800   -0.1550  -52.3250 H       181 ILE   -0.1800
   2831 HG11      -64.4090   -2.1420  -53.7560 H       181 ILE    0.0900
   2832 HG12      -62.6210   -1.9260  -53.6030 H       181 ILE    0.0900
   2833 HG21      -61.7040   -0.1350  -52.1530 H       181 ILE   -0.2700
   2834 HG22      -62.8230    0.9330  -51.2240 H       181 ILE    0.0900
   2835 HG23      -62.7280    1.0600  -53.0330 H       181 ILE    0.0900
   2836 HD1       -62.6920    0.1710  -54.8250 H       181 ILE    0.0900
   2837 HD2       -64.4960    0.2070  -54.7760 H       181 ILE    0.5100
   2838 HD3       -63.6330   -1.0470  -55.7670 H       181 ILE   -0.5100
   2839 N         -64.6020   -0.2490  -49.2930 N.am    182 ILE   -0.4700
   2840 CA        -64.4740    0.6330  -48.1270 C.3     182 ILE    0.3100
   2841 C         -64.3410   -0.1410  -46.8250 C.2     182 ILE    0.0700
   2842 O         -63.5730    0.2280  -45.9470 O.2     182 ILE    0.0900
   2843 CB        -65.6230    1.6650  -48.0370 C.3     182 ILE   -0.0900
   2844 CG1       -65.3080    2.8550  -48.9180 C.3     182 ILE    0.0900
   2845 CG2       -65.7900    2.1380  -46.6130 C.3     182 ILE   -0.2700
   2846 CD        -66.5240    3.5150  -49.5060 C.3     182 ILE    0.0900
   2847 HN        -65.5120   -0.3230  -49.6930 H       182 ILE    0.0900
   2848 HA        -63.5270    1.1450  -48.2090 H       182 ILE    0.0900
   2849 HB        -66.5690    1.1950  -48.3830 H       182 ILE   -0.1800
   2850 HG11      -64.6560    2.5140  -49.7500 H       182 ILE    0.0900
   2851 HG12      -64.7570    3.6050  -48.3140 H       182 ILE    0.0900
   2852 HG21      -64.8090    2.4510  -46.1960 H       182 ILE   -0.2700
   2853 HG22      -66.1960    1.3160  -45.9850 H       182 ILE    0.0900
   2854 HG23      -66.4820    3.0070  -46.5830 H       182 ILE    0.0900
   2855 HD1       -67.1880    3.8820  -48.6950 H       182 ILE    0.0900
   2856 HD2       -67.0880    2.7860  -50.1260 H       182 ILE    0.5100
   2857 HD3       -66.2190    4.3800  -50.1330 H       182 ILE   -0.5100
   2858 N         -65.0850   -1.2170  -46.6710 N.am    183 SER   -0.4700
   2859 CA        -65.0220   -1.8700  -45.3900 C.3     183 SER    0.3100
   2860 C         -64.0110   -3.0350  -45.3410 C.2     183 SER    0.0700
   2861 O         -63.5770   -3.4560  -44.2760 O.2     183 SER    0.0900
   2862 CB        -66.4280   -2.2540  -44.9080 C.3     183 SER    0.0500
   2863 OG        -66.7460   -3.5990  -45.2110 O.3     183 SER    0.0900
   2864 HN        -65.6790   -1.6010  -47.3740 H       183 SER    0.0900
   2865 HA        -64.5590   -1.1910  -44.6900 H       183 SER   -0.6600
   2866 HB1       -67.1770   -1.5990  -45.4010 H       183 SER    0.4300
   2867 HB2       -66.4880   -2.1210  -43.8070 H       183 SER    0.5100
   2868 HG1       -66.3160   -4.1300  -44.5380 H       183 SER   -0.5100
   2869 N         -63.5830   -3.5200  -46.4990 N.am    184 PHE   -0.4700
   2870 CA        -62.6540   -4.6420  -46.5220 C.3     184 PHE    0.3100
   2871 C         -61.3680   -4.4500  -47.3620 C.2     184 PHE    0.0700
   2872 O         -60.2480   -4.5990  -46.8590 O.2     184 PHE    0.0900
   2873 CB        -63.4030   -5.9170  -46.9430 C.3     184 PHE   -0.1800
   2874 CG        -62.5420   -7.1250  -46.9930 C.ar    184 PHE    0.0900
   2875 CD1       -62.2420   -7.8350  -45.8300 C.ar    184 PHE    0.0900
   2876 CD2       -61.9930   -7.5390  -48.1930 C.ar    184 PHE    0.0000
   2877 CE1       -61.4040   -8.9830  -45.8720 C.ar    184 PHE   -0.1150
   2878 CE2       -61.1500   -8.6660  -48.2490 C.ar    184 PHE    0.1150
   2879 CZ        -60.8580   -9.4000  -47.0820 C.ar    184 PHE   -0.1150
   2880 HN        -63.8670   -3.1510  -47.3800 H       184 PHE    0.1150
   2881 HA        -62.2350   -4.7560  -45.5340 H       184 PHE   -0.1150
   2882 HB1       -63.8290   -5.7740  -47.9590 H       184 PHE    0.1150
   2883 HB2       -64.2160   -6.1220  -46.2140 H       184 PHE   -0.1150
   2884 HD1       -62.6530   -7.5110  -44.8850 H       184 PHE    0.1150
   2885 HD2       -62.2140   -6.9930  -49.0970 H       184 PHE   -0.1150
   2886 HE1       -61.1900   -9.5300  -44.9660 H       184 PHE    0.1150
   2887 HE2       -60.7250   -8.9690  -49.1940 H       184 PHE    0.5100
   2888 HZ        -60.2220  -10.2710  -47.1280 H       184 PHE   -0.5100
   2889 N         -61.5000   -4.1470  -48.6400 N.am    185 TYR   -0.4700
   2890 CA        -60.3150   -4.1430  -49.4860 C.3     185 TYR    0.3100
   2891 C         -59.2240   -3.1070  -49.1470 C.2     185 TYR    0.0700
   2892 O         -58.0360   -3.4280  -49.1890 O.2     185 TYR    0.0900
   2893 CB        -60.7020   -4.0990  -50.9670 C.3     185 TYR   -0.1800
   2894 CG        -61.2430   -5.4190  -51.4870 C.ar    185 TYR    0.0900
   2895 CD1       -60.4380   -6.5620  -51.5050 C.ar    185 TYR    0.0900
   2896 CD2       -62.5630   -5.5360  -51.9310 C.ar    185 TYR    0.0000
   2897 CE1       -60.9290   -7.7810  -51.9660 C.ar    185 TYR   -0.1150
   2898 CE2       -63.0580   -6.7540  -52.3880 C.ar    185 TYR    0.1150
   2899 CZ        -62.2360   -7.8660  -52.4000 C.ar    185 TYR   -0.1150
   2900 OH        -62.7060   -9.0620  -52.8620 O.3     185 TYR    0.1150
   2901 HN        -62.3720   -3.9200  -49.0660 H       185 TYR    0.1100
   2902 HA        -59.7510   -5.0390  -49.2740 H       185 TYR   -0.5400
   2903 HB1       -59.8080   -3.8440  -51.5740 H       185 TYR    0.4300
   2904 HB2       -61.4950   -3.3350  -51.1170 H       185 TYR   -0.1150
   2905 HD1       -59.4180   -6.5000  -51.1540 H       185 TYR    0.1150
   2906 HD2       -63.2070   -4.6690  -51.9180 H       185 TYR   -0.1150
   2907 HE1       -60.2930   -8.6520  -51.9860 H       185 TYR    0.1150
   2908 HE2       -64.0800   -6.8310  -52.7320 H       185 TYR    0.5100
   2909 HH        -63.6560   -8.9860  -52.9700 H       185 TYR   -0.5100
   2910 N         -59.6120   -1.8740  -48.8200 N.am    186 ILE   -0.4700
   2911 CA        -58.6410   -0.8320  -48.4800 C.3     186 ILE    0.3100
   2912 C         -57.9600   -1.1550  -47.1460 C.2     186 ILE    0.0700
   2913 O         -56.7380   -1.1290  -47.0540 O.2     186 ILE    0.0900
   2914 CB        -59.2660    0.5910  -48.5090 C.3     186 ILE   -0.0900
   2915 CG1       -59.6540    0.9720  -49.9380 C.3     186 ILE    0.0900
   2916 CG2       -58.3190    1.6340  -47.8940 C.3     186 ILE   -0.2700
   2917 CD        -60.3800    2.3290  -50.0420 C.3     186 ILE    0.0900
   2918 HN        -60.5730   -1.6070  -48.7900 H       186 ILE    0.0900
   2919 HA        -57.8340   -0.8940  -49.1960 H       186 ILE    0.0900
   2920 HB        -60.2180    0.5810  -47.9360 H       186 ILE   -0.1800
   2921 HG11      -60.3210    0.1830  -50.3450 H       186 ILE    0.0900
   2922 HG12      -58.7310    1.0170  -50.5550 H       186 ILE    0.0900
   2923 HG21      -57.3640    1.6640  -48.4610 H       186 ILE   -0.2700
   2924 HG22      -58.0960    1.3670  -46.8390 H       186 ILE    0.0900
   2925 HG23      -58.7880    2.6400  -47.9340 H       186 ILE    0.0900
   2926 HD1       -59.6710    3.1580  -49.8280 H       186 ILE    0.0900
   2927 HD2       -61.2100    2.3710  -49.3050 H       186 ILE    0.5100
   2928 HD3       -60.7830    2.4630  -51.0680 H       186 ILE   -0.5100
   2929 N         -58.7300   -1.4940  -46.1030 N.am    187 PRO   -0.2900
   2930 CA        -58.0040   -1.8780  -44.8990 C.3     187 PRO    0.0000
   2931 C         -57.1440   -3.1340  -45.0740 C.2     187 PRO    0.0900
   2932 O         -56.1050   -3.2530  -44.4210 O.2     187 PRO    0.0900
   2933 CB        -59.1210   -2.1170  -43.8830 C.3     187 PRO    0.0200
   2934 CG        -60.3060   -1.3850  -44.4360 C.3     187 PRO    0.0900
   2935 CD        -60.1880   -1.5110  -45.8960 C.3     187 PRO   -0.1800
   2936 HA        -57.2990   -1.1080  -44.6230 H       187 PRO    0.0900
   2937 HB1       -58.8400   -1.7140  -42.8860 H       187 PRO    0.0900
   2938 HB2       -59.3370   -3.2010  -43.7850 H       187 PRO   -0.1800
   2939 HG1       -61.2520   -1.8440  -44.0770 H       187 PRO    0.0900
   2940 HG2       -60.2850   -0.3180  -44.1310 H       187 PRO    0.0900
   2941 HD1       -60.6180   -2.4670  -46.2630 H       187 PRO    0.5100
   2942 HD2       -60.6610   -0.6560  -46.4220 H       187 PRO   -0.5100
   2943 N         -57.5520   -4.0550  -45.9550 N.am    188 LEU   -0.4700
   2944 CA        -56.7280   -5.2390  -46.2630 C.3     188 LEU    0.3100
   2945 C         -55.3850   -4.8630  -46.8840 C.2     188 LEU    0.0700
   2946 O         -54.3520   -5.3720  -46.4570 O.2     188 LEU    0.0900
   2947 CB        -57.4670   -6.2290  -47.1700 C.3     188 LEU   -0.1800
   2948 CG        -56.7250   -7.5230  -47.5480 C.3     188 LEU    0.0900
   2949 CD1       -56.4780   -8.4500  -46.3500 C.3     188 LEU    0.0900
   2950 CD2       -57.5120   -8.2520  -48.6210 C.3     188 LEU   -0.0900
   2951 HN        -58.4220   -3.9840  -46.4370 H       188 LEU    0.0900
   2952 HA        -56.4720   -5.7150  -45.3270 H       188 LEU   -0.2700
   2953 HB1       -57.7180   -5.6990  -48.1120 H       188 LEU    0.0900
   2954 HB2       -58.4070   -6.5190  -46.6560 H       188 LEU    0.0900
   2955 HG        -55.7450   -7.2530  -47.9970 H       188 LEU    0.0900
   2956 HD11      -57.4460   -8.7470  -45.8910 H       188 LEU   -0.2700
   2957 HD12      -55.8690   -7.9240  -45.5850 H       188 LEU    0.0900
   2958 HD13      -55.9470   -9.3670  -46.6850 H       188 LEU    0.0900
   2959 HD21      -57.6140   -7.6100  -49.5220 H       188 LEU    0.0900
   2960 HD22      -58.5280   -8.4980  -48.2440 H       188 LEU    0.5100
   2961 HD23      -56.9830   -9.1860  -48.9090 H       188 LEU   -0.5100
   2962 N         -55.4180   -3.9630  -47.8750 N.am    189 LEU   -0.4700
   2963 CA        -54.2030   -3.4570  -48.5170 C.3     189 LEU    0.3100
   2964 C         -53.2740   -2.8210  -47.4870 C.2     189 LEU    0.0700
   2965 O         -52.0990   -3.1860  -47.4000 O.2     189 LEU    0.0900
   2966 CB        -54.5270   -2.4710  -49.6520 C.3     189 LEU   -0.1800
   2967 CG        -55.1250   -3.0240  -50.9700 C.3     189 LEU    0.0900
   2968 CD1       -55.3730   -1.9010  -52.0320 C.3     189 LEU    0.0900
   2969 CD2       -54.3250   -4.2290  -51.5870 C.3     189 LEU   -0.0900
   2970 HN        -56.2760   -3.5940  -48.2210 H       189 LEU    0.0900
   2971 HA        -53.6600   -4.3040  -48.9080 H       189 LEU   -0.2700
   2972 HB1       -53.5840   -1.9500  -49.9130 H       189 LEU    0.0900
   2973 HB2       -55.2500   -1.7320  -49.2480 H       189 LEU    0.0900
   2974 HG        -56.0900   -3.5240  -50.7450 H       189 LEU    0.0900
   2975 HD11      -54.4170   -1.3950  -52.2830 H       189 LEU   -0.2700
   2976 HD12      -56.0790   -1.1460  -51.6240 H       189 LEU    0.0900
   2977 HD13      -55.7950   -2.3440  -52.9590 H       189 LEU    0.0900
   2978 HD21      -54.2980   -5.0770  -50.8700 H       189 LEU    0.0900
   2979 HD22      -53.2820   -3.9170  -51.8090 H       189 LEU    0.5100
   2980 HD23      -54.8190   -4.5710  -52.5220 H       189 LEU   -0.5100
   2981 N         -53.8210   -1.9140  -46.6760 N.am    190 ILE   -0.4700
   2982 CA        -53.0590   -1.2650  -45.6270 C.3     190 ILE    0.3100
   2983 C         -52.4560   -2.2990  -44.6690 C.2     190 ILE    0.0700
   2984 O         -51.2490   -2.2700  -44.3950 O.2     190 ILE    0.0900
   2985 CB        -53.9140   -0.2250  -44.8410 C.3     190 ILE   -0.0900
   2986 CG1       -54.3200    0.9340  -45.7400 C.3     190 ILE    0.0900
   2987 CG2       -53.1630    0.3160  -43.6230 C.3     190 ILE   -0.2700
   2988 CD        -55.4650    1.7080  -45.2000 C.3     190 ILE    0.0900
   2989 HN        -54.7760   -1.6420  -46.7560 H       190 ILE    0.0900
   2990 HA        -52.2150   -0.7760  -46.0870 H       190 ILE    0.0900
   2991 HB        -54.8560   -0.7090  -44.5020 H       190 ILE   -0.1800
   2992 HG11      -54.6000    0.5330  -46.7370 H       190 ILE    0.0900
   2993 HG12      -53.4520    1.6160  -45.8570 H       190 ILE    0.0900
   2994 HG21      -52.2230    0.8140  -43.9440 H       190 ILE   -0.2700
   2995 HG22      -52.9050   -0.5190  -42.9360 H       190 ILE    0.0900
   2996 HG23      -53.7930    1.0570  -43.0880 H       190 ILE    0.0900
   2997 HD1       -55.2040    2.1330  -44.2080 H       190 ILE    0.0900
   2998 HD2       -56.3470    1.0450  -45.0820 H       190 ILE    0.5100
   2999 HD3       -55.7150    2.5430  -45.8890 H       190 ILE   -0.5100
   3000 N         -53.2830   -3.2220  -44.1770 N.am    191 MET   -0.4700
   3001 CA        -52.8170   -4.1880  -43.2050 C.3     191 MET    0.3100
   3002 C         -51.6560   -5.0070  -43.7480 C.2     191 MET    0.0700
   3003 O         -50.6170   -5.0970  -43.0960 O.2     191 MET    0.0900
   3004 CB        -53.9470   -5.1020  -42.7370 C.3     191 MET   -0.1800
   3005 CG        -53.5200   -6.0770  -41.6320 C.3     191 MET    0.0900
   3006 SD        -54.6740   -7.4530  -41.4460 S.3     191 MET    0.0900
   3007 CE        -54.3240   -8.4220  -42.9160 C.3     191 MET   -0.1400
   3008 HN        -54.2400   -3.2870  -44.4500 H       191 MET    0.0900
   3009 HA        -52.4100   -3.6430  -42.3670 H       191 MET    0.0900
   3010 HB1       -54.3120   -5.6890  -43.6070 H       191 MET   -0.0900
   3011 HB2       -54.7790   -4.4730  -42.3550 H       191 MET   -0.2200
   3012 HG1       -53.4530   -5.5180  -40.6750 H       191 MET    0.0900
   3013 HG2       -52.5110   -6.4700  -41.8780 H       191 MET    0.0900
   3014 HE1       -53.2650   -8.7550  -42.9370 H       191 MET    0.0900
   3015 HE2       -54.5110   -7.8150  -43.8290 H       191 MET    0.5100
   3016 HE3       -54.9700   -9.3260  -42.9430 H       191 MET   -0.5100
   3017 N         -51.8240   -5.5860  -44.9430 N.am    192 ILE   -0.4700
   3018 CA        -50.7720   -6.3760  -45.5910 C.3     192 ILE    0.3100
   3019 C         -49.4710   -5.5720  -45.7300 C.2     192 ILE    0.0700
   3020 O         -48.4160   -6.0070  -45.2380 O.2     192 ILE    0.0900
   3021 CB        -51.2310   -6.9190  -46.9670 C.3     192 ILE   -0.0900
   3022 CG1       -52.1160   -8.1470  -46.7770 C.3     192 ILE    0.0900
   3023 CG2       -50.0370   -7.2960  -47.8650 C.3     192 ILE   -0.2700
   3024 CD        -52.9820   -8.4430  -47.9940 C.3     192 ILE    0.0900
   3025 HN        -52.6790   -5.5040  -45.4500 H       192 ILE    0.0900
   3026 HA        -50.5240   -7.1950  -44.9330 H       192 ILE    0.0900
   3027 HB        -51.8370   -6.1410  -47.4770 H       192 ILE   -0.1800
   3028 HG11      -52.7770   -7.9800  -45.9010 H       192 ILE    0.0900
   3029 HG12      -51.4690   -9.0280  -46.5770 H       192 ILE    0.0900
   3030 HG21      -49.3280   -7.9440  -47.3070 H       192 ILE   -0.2700
   3031 HG22      -49.5000   -6.3780  -48.1850 H       192 ILE    0.0900
   3032 HG23      -50.3960   -7.8500  -48.7580 H       192 ILE    0.0900
   3033 HD1       -52.3490   -8.8030  -48.8340 H       192 ILE    0.0900
   3034 HD2       -53.5080   -7.5200  -48.3170 H       192 ILE    0.5100
   3035 HD3       -53.7260   -9.2310  -47.7480 H       192 ILE   -0.5100
   3036 N         -49.5630   -4.3950  -46.3670 N.am    193 PHE   -0.4700
   3037 CA        -48.4190   -3.5010  -46.5790 C.3     193 PHE    0.3100
   3038 C         -47.6310   -3.2120  -45.2870 C.2     193 PHE    0.0700
   3039 O         -46.4000   -3.2910  -45.2590 O.2     193 PHE    0.0900
   3040 CB        -48.8870   -2.2080  -47.2540 C.3     193 PHE   -0.1800
   3041 CG        -47.8430   -1.1110  -47.3100 C.ar    193 PHE    0.0900
   3042 CD1       -46.9430   -1.0260  -48.3830 C.ar    193 PHE    0.0900
   3043 CD2       -47.7820   -0.1260  -46.3080 C.ar    193 PHE    0.0000
   3044 CE1       -45.9840    0.0170  -48.4380 C.ar    193 PHE   -0.1150
   3045 CE2       -46.8340    0.9210  -46.3500 C.ar    193 PHE    0.1150
   3046 CZ        -45.9340    0.9940  -47.4130 C.ar    193 PHE   -0.1150
   3047 HN        -50.4320   -4.0700  -46.7310 H       193 PHE    0.1150
   3048 HA        -47.6990   -4.0140  -47.2020 H       193 PHE   -0.1150
   3049 HB1       -49.7570   -1.8020  -46.6940 H       193 PHE    0.1150
   3050 HB2       -49.1800   -2.4320  -48.3020 H       193 PHE   -0.1150
   3051 HD1       -46.9820   -1.7610  -49.1730 H       193 PHE    0.1150
   3052 HD2       -48.4790   -0.1700  -45.4840 H       193 PHE   -0.1150
   3053 HE1       -45.2880    0.0660  -49.2620 H       193 PHE    0.1150
   3054 HE2       -46.8050    1.6620  -45.5640 H       193 PHE    0.5100
   3055 HZ        -45.2050    1.7890  -47.4550 H       193 PHE   -0.5100
   3056 N         -48.3520   -2.8920  -44.2170 N.am    194 VAL   -0.4700
   3057 CA        -47.7250   -2.6620  -42.9220 C.3     194 VAL    0.3100
   3058 C         -47.1310   -3.9370  -42.3070 C.2     194 VAL    0.0700
   3059 O         -46.0190   -3.9010  -41.7960 O.2     194 VAL    0.0900
   3060 CB        -48.6860   -1.9650  -41.9280 C.3     194 VAL   -0.0900
   3061 CG1       -48.1120   -1.9840  -40.5110 C.3     194 VAL    0.0900
   3062 CG2       -48.9640   -0.5340  -42.3650 C.3     194 VAL   -0.2700
   3063 HN        -49.3430   -2.7960  -44.2520 H       194 VAL    0.0900
   3064 HA        -46.8530   -2.0470  -43.0840 H       194 VAL    0.0900
   3065 HB        -49.6650   -2.4930  -41.9330 H       194 VAL    0.0900
   3066 HG11      -47.0630   -1.6170  -40.5190 H       194 VAL   -0.2700
   3067 HG12      -48.1200   -3.0220  -40.1130 H       194 VAL    0.0900
   3068 HG13      -48.7140   -1.3250  -39.8500 H       194 VAL    0.0900
   3069 HG21      -49.4300   -0.5280  -43.3740 H       194 VAL    0.0900
   3070 HG22      -48.0120    0.0390  -42.4110 H       194 VAL    0.5100
   3071 HG23      -49.6600   -0.0470  -41.6500 H       194 VAL   -0.5100
   3072 N         -47.8510   -5.0600  -42.3650 N.am    195 ALA   -0.4700
   3073 CA        -47.3510   -6.3130  -41.8010 C.3     195 ALA    0.3100
   3074 C         -46.0570   -6.7630  -42.4780 C.2     195 ALA    0.0700
   3075 O         -45.1790   -7.3630  -41.8390 O.2     195 ALA    0.0900
   3076 CB        -48.4070   -7.4110  -41.8780 C.3     195 ALA   -0.2700
   3077 HN        -48.7520   -5.0950  -42.7900 H       195 ALA    0.0900
   3078 HA        -47.0790   -6.1290  -40.7730 H       195 ALA    0.0900
   3079 HB1       -48.6920   -7.5930  -42.9360 H       195 ALA    0.0900
   3080 HB2       -49.3130   -7.1030  -41.3140 H       195 ALA    0.5100
   3081 HB3       -48.0030   -8.3540  -41.4520 H       195 ALA   -0.5100
   3082 N         -45.9380   -6.4660  -43.7710 N.am    196 LEU   -0.4700
   3083 CA        -44.7120   -6.7210  -44.4920 C.3     196 LEU    0.3100
   3084 C         -43.5740   -5.8870  -43.9530 C.2     196 LEU    0.0700
   3085 O         -42.4740   -6.3810  -43.8180 O.2     196 LEU    0.0900
   3086 CB        -44.8900   -6.5330  -46.0030 C.3     196 LEU   -0.1800
   3087 CG        -45.5460   -7.7380  -46.7450 C.3     196 LEU    0.0900
   3088 CD1       -45.0950   -7.8350  -48.2040 C.3     196 LEU    0.0900
   3089 CD2       -45.3310   -9.1240  -46.0580 C.3     196 LEU   -0.0900
   3090 HN        -46.6820   -6.0570  -44.2940 H       196 LEU    0.0900
   3091 HA        -44.4110   -7.7360  -44.2800 H       196 LEU   -0.2700
   3092 HB1       -43.8910   -6.3540  -46.4510 H       196 LEU    0.0900
   3093 HB2       -45.5250   -5.6370  -46.1690 H       196 LEU    0.0900
   3094 HG        -46.6500   -7.6200  -46.7170 H       196 LEU    0.0900
   3095 HD11      -43.9930   -7.9660  -48.2550 H       196 LEU   -0.2700
   3096 HD12      -45.3670   -6.9050  -48.7470 H       196 LEU    0.0900
   3097 HD13      -45.5790   -8.7080  -48.6920 H       196 LEU    0.0900
   3098 HD21      -45.7620   -9.1130  -45.0340 H       196 LEU    0.0900
   3099 HD22      -44.2450   -9.3450  -45.9840 H       196 LEU    0.5100
   3100 HD23      -45.8360   -9.9190  -46.6480 H       196 LEU   -0.5100
   3101 N         -43.8510   -4.6450  -43.5820 N.am    197 ARG   -0.4700
   3102 CA        -42.8280   -3.7490  -43.0570 C.3     197 ARG    0.3100
   3103 C         -42.3150   -4.1670  -41.6710 C.2     197 ARG    0.0700
   3104 O         -41.1150   -4.1190  -41.4000 O.2     197 ARG    0.0900
   3105 CB        -43.3620   -2.3140  -43.0290 C.3     197 ARG   -0.1800
   3106 CG        -43.5210   -1.7040  -44.3910 C.3     197 ARG    0.0900
   3107 CD        -42.4530   -0.6990  -44.6270 C.3     197 ARG    0.0900
   3108 NE        -42.3220   -0.4150  -46.0500 N.pl3   197 ARG   -0.1800
   3109 CZ        -41.1520   -0.2540  -46.6660 C.cat   197 ARG    0.0900
   3110 NH1       -40.0060   -0.3660  -45.9910 N.pl3   197 ARG    0.0900
   3111 NH2       -41.1290   -0.0100  -47.9710 N.pl3   197 ARG    0.2000
   3112 HN        -44.7720   -4.2670  -43.6450 H       197 ARG    0.0900
   3113 HA        -41.9590   -3.8170  -43.6930 H       197 ARG    0.0900
   3114 HB1       -42.6590   -1.6870  -42.4410 H       197 ARG   -0.7000
   3115 HB2       -44.3520   -2.3160  -42.5250 H       197 ARG    0.4400
   3116 HG1       -44.5140   -1.2140  -44.4630 H       197 ARG    0.6400
   3117 HG2       -43.4560   -2.5010  -45.1620 H       197 ARG   -0.8000
   3118 HD1       -41.4780   -1.0860  -44.2620 H       197 ARG    0.4600
   3119 HD2       -42.7040    0.2510  -44.1090 H       197 ARG    0.4600
   3120 HE        -43.1570   -0.3360  -46.5950 H       197 ARG   -0.8000
   3121 HH11      -40.0200   -0.5730  -45.0130 H       197 ARG    0.4600
   3122 HH12      -39.1340   -0.2440  -46.4650 H       197 ARG    0.4600
   3123 HH21      -41.9850    0.0520  -48.4840 H       197 ARG    0.5100
   3124 HH22      -40.2550    0.1110  -48.4420 H       197 ARG   -0.5100
   3125 N         -43.2410   -4.5590  -40.7990 N.am    198 VAL   -0.4700
   3126 CA        -42.9290   -5.1660  -39.5120 C.3     198 VAL    0.3100
   3127 C         -42.0440   -6.3890  -39.7360 C.2     198 VAL    0.0700
   3128 O         -41.0430   -6.5840  -39.0520 O.2     198 VAL    0.0900
   3129 CB        -44.2270   -5.5880  -38.7820 C.3     198 VAL   -0.0900
   3130 CG1       -43.9200   -6.3620  -37.5010 C.3     198 VAL    0.0900
   3131 CG2       -45.0780   -4.3650  -38.4950 C.3     198 VAL   -0.2700
   3132 HN        -44.2130   -4.4500  -40.9940 H       198 VAL    0.0900
   3133 HA        -42.3850   -4.4430  -38.9230 H       198 VAL    0.0900
   3134 HB        -44.8340   -6.2280  -39.4570 H       198 VAL    0.0900
   3135 HG11      -43.1770   -5.8080  -36.8880 H       198 VAL   -0.2700
   3136 HG12      -43.5000   -7.3590  -37.7540 H       198 VAL    0.0900
   3137 HG13      -44.8490   -6.4880  -36.9040 H       198 VAL    0.0900
   3138 HG21      -45.3490   -3.8550  -39.4450 H       198 VAL    0.0900
   3139 HG22      -44.5130   -3.6510  -37.8580 H       198 VAL    0.5100
   3140 HG23      -46.0130   -4.6680  -37.9770 H       198 VAL   -0.5100
   3141 N         -42.4180   -7.2070  -40.7140 N.am    199 TYR   -0.4700
   3142 CA        -41.6540   -8.3920  -41.0420 C.3     199 TYR    0.3100
   3143 C         -40.1950   -8.0720  -41.3310 C.2     199 TYR    0.0700
   3144 O         -39.3150   -8.6380  -40.6800 O.2     199 TYR    0.0900
   3145 CB        -42.2710   -9.1050  -42.2390 C.3     199 TYR   -0.1800
   3146 CG        -41.6520  -10.4560  -42.5420 C.ar    199 TYR    0.0900
   3147 CD1       -41.9100  -11.5670  -41.7270 C.ar    199 TYR    0.0900
   3148 CD2       -40.8210  -10.6290  -43.6550 C.ar    199 TYR    0.0000
   3149 CE1       -41.3540  -12.8040  -42.0080 C.ar    199 TYR   -0.1150
   3150 CE2       -40.2600  -11.8680  -43.9430 C.ar    199 TYR    0.1150
   3151 CZ        -40.5370  -12.9450  -43.1180 C.ar    199 TYR   -0.1150
   3152 OH        -39.9970  -14.1740  -43.4070 O.3     199 TYR    0.1150
   3153 HN        -43.2360   -7.0440  -41.2610 H       199 TYR    0.1100
   3154 HA        -41.6520   -9.0400  -40.1790 H       199 TYR   -0.5400
   3155 HB1       -42.1410   -8.4750  -43.1450 H       199 TYR    0.4300
   3156 HB2       -43.3500   -9.2770  -42.0430 H       199 TYR   -0.1150
   3157 HD1       -42.5530  -11.4560  -40.8670 H       199 TYR    0.1150
   3158 HD2       -40.6130   -9.7880  -44.3000 H       199 TYR   -0.1150
   3159 HE1       -41.5560  -13.6510  -41.3680 H       199 TYR    0.1150
   3160 HE2       -39.6140  -11.9890  -44.8010 H       199 TYR    0.5100
   3161 HH        -40.2960  -14.7940  -42.7390 H       199 TYR   -0.5100
   3162 N         -39.9490   -7.1880  -42.3100 N.am    200 ARG   -0.4700
   3163 CA        -38.6080   -6.7010  -42.6250 C.3     200 ARG    0.3100
   3164 C         -37.8960   -6.2290  -41.3660 C.2     200 ARG    0.0700
   3165 O         -36.8040   -6.7080  -41.0690 O.2     200 ARG    0.0900
   3166 CB        -38.6450   -5.5390  -43.6010 C.3     200 ARG   -0.1800
   3167 CG        -38.6840   -5.9210  -45.0470 C.3     200 ARG    0.0900
   3168 CD        -39.1710   -4.7260  -45.8980 C.3     200 ARG    0.0900
   3169 NE        -40.0390   -5.1630  -47.0030 N.pl3   200 ARG   -0.1800
   3170 CZ        -40.6180   -4.3540  -47.8910 C.cat   200 ARG    0.0900
   3171 NH1       -40.4310   -3.0410  -47.8340 N.pl3   200 ARG    0.0900
   3172 NH2       -41.3870   -4.8710  -48.8500 N.pl3   200 ARG    0.2000
   3173 HN        -40.6830   -6.8190  -42.8730 H       200 ARG    0.0900
   3174 HA        -38.0500   -7.5230  -43.0480 H       200 ARG    0.0900
   3175 HB1       -37.7410   -4.9170  -43.4320 H       200 ARG   -0.7000
   3176 HB2       -39.5480   -4.9310  -43.3800 H       200 ARG    0.4400
   3177 HG1       -39.3740   -6.7810  -45.1860 H       200 ARG    0.6400
   3178 HG2       -37.6670   -6.2210  -45.3790 H       200 ARG   -0.8000
   3179 HD1       -38.2980   -4.2000  -46.3390 H       200 ARG    0.4600
   3180 HD2       -39.7560   -4.0280  -45.2630 H       200 ARG    0.4600
   3181 HE        -40.2090   -6.1430  -47.0960 H       200 ARG   -0.8000
   3182 HH11      -39.8500   -2.6490  -47.1210 H       200 ARG    0.4600
   3183 HH12      -40.8690   -2.4440  -48.5060 H       200 ARG    0.4600
   3184 HH21      -41.5260   -5.8600  -48.9000 H       200 ARG    0.5100
   3185 HH22      -41.8240   -4.2700  -49.5190 H       200 ARG   -0.5100
   3186 N         -38.5060   -5.3110  -40.6160 N.am    201 GLU   -0.4700
   3187 CA        -37.8680   -4.7920  -39.4220 C.3     201 GLU    0.3100
   3188 C         -37.5180   -5.8810  -38.3980 C.2     201 GLU    0.0700
   3189 O         -36.4530   -5.8420  -37.7920 O.2     201 GLU    0.0900
   3190 CB        -38.6940   -3.6690  -38.7960 C.3     201 GLU   -0.1800
   3191 CG        -38.7260   -2.3680  -39.6220 C.3     201 GLU    0.0900
   3192 CD        -37.3330   -1.7430  -39.8610 C.2     201 GLU    0.0900
   3193 OE1       -36.5240   -1.6770  -38.8920 O.co2   201 GLU   -0.2800
   3194 OE2       -37.0620   -1.3140  -41.0170 O.co2   201 GLU    0.0900
   3195 HN        -39.4080   -4.9470  -40.8350 H       201 GLU    0.0900
   3196 HA        -36.8920   -4.4270  -39.7010 H       201 GLU    0.6200
   3197 HB1       -38.2700   -3.4380  -37.7960 H       201 GLU   -0.7600
   3198 HB2       -39.7370   -4.0290  -38.6690 H       201 GLU   -0.7600
   3199 HG1       -39.3520   -1.6230  -39.0880 H       201 GLU    0.5100
   3200 HG2       -39.1810   -2.5860  -40.6110 H       201 GLU   -0.5100
   3201 N         -38.3880   -6.8670  -38.2180 N.am    202 ALA   -0.4700
   3202 CA        -38.0700   -8.0200  -37.3710 C.3     202 ALA    0.3100
   3203 C         -36.8340   -8.8060  -37.8550 C.2     202 ALA    0.0700
   3204 O         -35.9820   -9.2050  -37.0580 O.2     202 ALA    0.0900
   3205 CB        -39.2780   -8.9410  -37.2570 C.3     202 ALA   -0.2700
   3206 HN        -39.2870   -6.8700  -38.6470 H       202 ALA    0.0900
   3207 HA        -37.7840   -7.6510  -36.3960 H       202 ALA    0.0900
   3208 HB1       -39.5740   -9.3090  -38.2630 H       202 ALA    0.0900
   3209 HB2       -40.1350   -8.3890  -36.8160 H       202 ALA    0.5100
   3210 HB3       -39.0290   -9.8160  -36.6190 H       202 ALA   -0.5100
   3211 N         -36.7450   -9.0310  -39.1630 N.am    203 LYS   -0.4700
   3212 CA        -35.6290   -9.7570  -39.7360 C.3     203 LYS    0.3100
   3213 C         -34.3210   -8.9790  -39.5400 C.2     203 LYS    0.0700
   3214 O         -33.2860   -9.5540  -39.2270 O.2     203 LYS    0.0900
   3215 CB        -35.8760  -10.0580  -41.2240 C.3     203 LYS   -0.1800
   3216 CG        -34.9350  -11.1420  -41.7630 C.3     203 LYS    0.0900
   3217 CD        -35.0640  -11.4250  -43.2530 C.3     203 LYS    0.0900
   3218 CE        -33.7230  -11.9920  -43.7800 C.3     203 LYS   -0.1800
   3219 NZ        -33.7090  -12.2670  -45.2500 N.4     203 LYS    0.0900
   3220 HN        -37.4400   -8.7130  -39.8040 H       203 LYS    0.0900
   3221 HA        -35.5100  -10.6760  -39.1830 H       203 LYS   -0.1800
   3222 HB1       -35.7230   -9.1270  -41.8110 H       203 LYS    0.0900
   3223 HB2       -36.9250  -10.3960  -41.3540 H       203 LYS    0.0900
   3224 HG1       -35.1420  -12.0840  -41.2130 H       203 LYS    0.2100
   3225 HG2       -33.8910  -10.8270  -41.5580 H       203 LYS    0.0500
   3226 HD1       -35.3110  -10.4860  -43.7920 H       203 LYS    0.0500
   3227 HD2       -35.8760  -12.1620  -43.4260 H       203 LYS   -0.3000
   3228 HE1       -33.5060  -12.9530  -43.2660 H       203 LYS    0.3300
   3229 HE2       -32.9130  -11.2590  -43.5770 H       203 LYS    0.3300
   3230 HZ1       -33.8930  -11.3850  -45.7690 H       203 LYS    0.3300
   3231 HZ2       -34.4460  -12.9650  -45.4780 H       203 LYS    0.5100
   3232 HZ3       -32.7790  -12.6440  -45.5230 H       203 LYS   -0.5100
   3233 N         -34.3850   -7.6620  -39.7070 N.am    204 GLU   -0.4700
   3234 CA        -33.2380   -6.7960  -39.5390 C.3     204 GLU    0.3100
   3235 C         -32.6730   -6.8650  -38.1060 C.2     204 GLU    0.0700
   3236 O         -31.4640   -6.7790  -37.9110 O.2     204 GLU    0.0900
   3237 CB        -33.6260   -5.3660  -39.9100 C.3     204 GLU   -0.1800
   3238 CG        -32.5250   -4.6070  -40.6270 C.3     204 GLU    0.0900
   3239 CD        -32.7760   -3.0880  -40.7090 C.2     204 GLU    0.0900
   3240 OE1       -33.9390   -2.6370  -40.5640 O.co2   204 GLU   -0.2800
   3241 OE2       -31.7930   -2.3390  -40.9320 O.co2   204 GLU    0.0900
   3242 HN        -35.2360   -7.2090  -39.9590 H       204 GLU    0.0900
   3243 HA        -32.4450   -7.1530  -40.1780 H       204 GLU    0.6200
   3244 HB1       -33.8870   -4.8170  -38.9810 H       204 GLU   -0.7600
   3245 HB2       -34.5190   -5.4010  -40.5700 H       204 GLU   -0.7600
   3246 HG1       -32.4350   -5.0020  -41.6610 H       204 GLU    0.5100
   3247 HG2       -31.5680   -4.7730  -40.0880 H       204 GLU   -0.5100
   3248 N         -33.5350   -7.0450  -37.1080 N.am    205 GLN   -0.4700
   3249 CA        -33.1020   -7.1420  -35.7220 C.3     205 GLN    0.3100
   3250 C         -32.4740   -8.4870  -35.3660 C.2     205 GLN    0.0700
   3251 O         -32.0330   -8.6970  -34.2370 O.2     205 GLN    0.0900
   3252 CB        -34.2950   -6.9490  -34.8150 C.3     205 GLN   -0.1800
   3253 CG        -34.8160   -5.5440  -34.7560 C.3     205 GLN    0.0900
   3254 CD        -35.9080   -5.4150  -33.7100 C.2     205 GLN    0.0900
   3255 NE2       -36.3210   -4.1740  -33.4470 N.am    205 GLN   -0.1800
   3256 OE1       -36.3830   -6.4140  -33.1470 O.2     205 GLN    0.0900
   3257 HN        -34.5170   -7.1210  -37.2650 H       205 GLN    0.0900
   3258 HA        -32.3600   -6.3790  -35.5420 H       205 GLN    0.5500
   3259 HB1       -34.0040   -7.2550  -33.7880 H       205 GLN   -0.5500
   3260 HB2       -35.1130   -7.6100  -35.1700 H       205 GLN   -0.6200
   3261 HG1       -35.2300   -5.2630  -35.7480 H       205 GLN    0.3200
   3262 HG2       -33.9850   -4.8530  -34.4980 H       205 GLN    0.3000
   3263 HE21      -37.0380   -4.0190  -32.7690 H       205 GLN    0.5100
   3264 HE22      -35.9130   -3.3990  -33.9300 H       205 GLN   -0.5100
   3265 N         -32.4550   -9.3960  -36.3320 N.am    206 ILE   -0.4700
   3266 CA        -32.0590  -10.7750  -36.1300 C.3     206 ILE    0.3100
   3267 C         -30.6260  -11.0180  -36.6160 C.2     206 ILE    0.0700
   3268 O         -30.0130  -12.0350  -36.3010 O.2     206 ILE    0.0900
   3269 CB        -33.1730  -11.7400  -36.7030 C.3     206 ILE   -0.0900
   3270 CG1       -33.8340  -12.4750  -35.5430 C.3     206 ILE    0.0900
   3271 CG2       -32.6970  -12.7090  -37.8150 C.3     206 ILE   -0.2700
   3272 CD        -35.0930  -13.2310  -35.9240 C.3     206 ILE    0.0900
   3273 HN        -32.7200   -9.1620  -37.2650 H       206 ILE    0.0900
   3274 HA        -31.9250  -10.9370  -35.0710 H       206 ILE    0.0900
   3275 HB        -33.9930  -11.1160  -37.1160 H       206 ILE   -0.1800
   3276 HG11      -34.0940  -11.7330  -34.7600 H       206 ILE    0.0900
   3277 HG12      -33.1040  -13.1990  -35.1240 H       206 ILE    0.0900
   3278 HG21      -31.8860  -13.3640  -37.4300 H       206 ILE   -0.2700
   3279 HG22      -32.3030  -12.1300  -38.6780 H       206 ILE    0.0900
   3280 HG23      -33.5420  -13.3480  -38.1470 H       206 ILE    0.0900
   3281 HD1       -34.8360  -14.1080  -36.5560 H       206 ILE    0.0900
   3282 HD2       -35.7740  -12.5660  -36.4990 H       206 ILE    0.5100
   3283 HD3       -35.6090  -13.5920  -35.0090 H       206 ILE   -0.5100
   3284 N         -30.0760  -10.0620  -37.3700 N.am    207 ARG   -0.4700
   3285 CA        -28.6320   -9.9550  -37.5470 C.3     207 ARG    0.3100
   3286 C         -28.0310   -9.9390  -36.1470 C.2     207 ARG    0.0700
   3287 O         -28.5850   -9.3130  -35.2380 O.2     207 ARG    0.0900
   3288 CB        -28.2880   -8.6480  -38.2530 C.3     207 ARG   -0.1800
   3289 CG        -27.6460   -8.8060  -39.6280 C.3     207 ARG    0.0900
   3290 CD        -26.9440   -7.5020  -40.0560 C.3     207 ARG    0.0900
   3291 NE        -27.8670   -6.3760  -39.9130 N.pl3   207 ARG   -0.1800
   3292 CZ        -28.7970   -6.0340  -40.8080 C.cat   207 ARG    0.0900
   3293 NH1       -28.9240   -6.7030  -41.9550 N.pl3   207 ARG    0.0900
   3294 NH2       -29.5950   -5.0010  -40.5620 N.pl3   207 ARG    0.2000
   3295 HN        -30.6260   -9.3800  -37.8440 H       207 ARG    0.0900
   3296 HA        -28.3000  -10.8000  -38.1330 H       207 ARG    0.0900
   3297 HB1       -27.5880   -8.0790  -37.6060 H       207 ARG   -0.7000
   3298 HB2       -29.2240   -8.0630  -38.3730 H       207 ARG    0.4400
   3299 HG1       -28.4300   -9.0620  -40.3720 H       207 ARG    0.6400
   3300 HG2       -26.9010   -9.6290  -39.5930 H       207 ARG   -0.8000
   3301 HD1       -26.6330   -7.5650  -41.1210 H       207 ARG    0.4600
   3302 HD2       -26.0590   -7.3120  -39.4120 H       207 ARG    0.4600
   3303 HE        -27.7950   -5.8200  -39.0850 H       207 ARG   -0.8000
   3304 HH11      -28.3170   -7.4710  -42.1550 H       207 ARG    0.4600
   3305 HH12      -29.6270   -6.4350  -42.6150 H       207 ARG    0.4600
   3306 HH21      -30.1900   -4.6460  -41.2830 H       207 ARG    0.5100
   3307 HH22      -29.6000   -4.5780  -39.6560 H       207 ARG   -0.5100
   3308 N         -26.9140  -10.6260  -35.9530 N.am    208 LYS   -0.4700
   3309 CA        -26.2200  -10.6130  -34.6530 C.3     208 LYS    0.3100
   3310 C         -26.9000  -11.4140  -33.5480 C.2     208 LYS    0.0700
   3311 O         -26.3970  -11.4460  -32.4290 O.2     208 LYS    0.0900
   3312 CB        -25.9770   -9.1840  -34.1370 C.3     208 LYS   -0.1800
   3313 CG        -25.2620   -8.2130  -35.0840 C.3     208 LYS    0.0900
   3314 CD        -25.1630   -6.8530  -34.4410 C.3     208 LYS    0.0900
   3315 CE        -24.3990   -5.8900  -35.2990 C.3     208 LYS   -0.1800
   3316 NZ        -24.1090   -4.6450  -34.5140 N.4     208 LYS    0.0900
   3317 HN        -26.4970  -11.1770  -36.6700 H       208 LYS    0.0900
   3318 HA        -25.2770  -11.1230  -34.7810 H       208 LYS   -0.1800
   3319 HB1       -25.3690   -9.2590  -33.2100 H       208 LYS    0.0900
   3320 HB2       -26.9640   -8.7440  -33.8860 H       208 LYS    0.0900
   3321 HG1       -25.8300   -8.1340  -36.0350 H       208 LYS    0.2100
   3322 HG2       -24.2410   -8.5930  -35.3070 H       208 LYS    0.0500
   3323 HD1       -24.6490   -6.9510  -33.4600 H       208 LYS    0.0500
   3324 HD2       -26.1870   -6.4560  -34.2720 H       208 LYS   -0.3000
   3325 HE1       -25.0000   -5.6080  -36.1900 H       208 LYS    0.3300
   3326 HE2       -23.4340   -6.3370  -35.6150 H       208 LYS    0.3300
   3327 HZ1       -23.5420   -4.8880  -33.6770 H       208 LYS    0.3300
   3328 HZ2       -25.0040   -4.2090  -34.2130 H       208 LYS    0.5100
   3329 HZ3       -23.5800   -3.9760  -35.1090 H       208 LYS   -0.5100
   3330 N         -28.0280  -12.0610  -33.8460 N.am    209 ILE   -0.4700
   3331 CA        -28.7350  -12.8750  -32.8490 C.3     209 ILE    0.3100
   3332 C         -27.9450  -14.1400  -32.4300 C.2     209 ILE    0.0700
   3333 O         -27.8510  -14.4660  -31.2430 O.2     209 ILE    0.0900
   3334 CB        -30.2020  -13.2140  -33.3070 C.3     209 ILE   -0.0900
   3335 CG1       -31.1050  -13.5330  -32.1020 C.3     209 ILE    0.0900
   3336 CG2       -30.2390  -14.3210  -34.3820 C.3     209 ILE   -0.2700
   3337 CD        -32.4560  -14.2010  -32.4640 C.3     209 ILE    0.0900
   3338 HN        -28.4390  -12.0210  -34.7530 H       209 ILE    0.0900
   3339 HA        -28.7550  -12.3190  -31.9250 H       209 ILE    0.0900
   3340 HB        -30.6730  -12.2970  -33.7180 H       209 ILE   -0.1800
   3341 HG11      -31.3180  -12.5840  -31.5660 H       209 ILE    0.0900
   3342 HG12      -30.5510  -14.2140  -31.4210 H       209 ILE    0.0900
   3343 HG21      -29.9530  -15.2970  -33.9360 H       209 ILE   -0.2700
   3344 HG22      -29.5220  -14.0790  -35.1970 H       209 ILE    0.0900
   3345 HG23      -31.2640  -14.4090  -34.8000 H       209 ILE    0.0900
   3346 HD1       -32.2770  -15.1650  -32.9860 H       209 ILE    0.0900
   3347 HD2       -33.0390  -13.5360  -33.1360 H       209 ILE    0.5100
   3348 HD3       -33.0380  -14.4020  -31.5400 H       209 ILE   -0.5100
   3349 N         -27.3590  -14.8300  -33.4080 N.am    210 ASP   -0.4700
   3350 CA        -26.6140  -16.0630  -33.1690 C.3     210 ASP    0.3100
   3351 C         -25.1910  -15.7700  -32.7310 C.2     210 ASP    0.0700
   3352 O         -24.2940  -16.5810  -32.9320 O.2     210 ASP    0.0900
   3353 CB        -26.5860  -16.9340  -34.4380 C.3     210 ASP   -0.2800
   3354 CG        -27.9390  -17.5720  -34.7480 C.2     210 ASP    0.0900
   3355 OD1       -28.7280  -17.7960  -33.7940 O.co2   210 ASP    0.0900
   3356 OD2       -28.2080  -17.8530  -35.9410 O.co2   210 ASP    0.6200
   3357 HN        -27.4020  -14.5290  -34.3570 H       210 ASP   -0.7600
   3358 HA        -27.0950  -16.5930  -32.3600 H       210 ASP   -0.7600
   3359 HB1       -25.8380  -17.7440  -34.3030 H       210 ASP    0.5100
   3360 HB2       -26.2890  -16.3030  -35.3020 H       210 ASP   -0.5100
   3361 N         -24.9790  -14.5870  -32.1530 N.am    211 ARG   -0.4700
   3362 CA        -23.6900  -14.2290  -31.5950 C.3     211 ARG    0.3100
   3363 C         -23.5710  -14.8360  -30.2190 C.2     211 ARG    0.0700
   3364 O         -24.3400  -14.5020  -29.3060 O.2     211 ARG    0.0900
   3365 CB        -23.4950  -12.7100  -31.5240 C.3     211 ARG   -0.1800
   3366 CG        -23.0450  -12.0670  -32.8340 C.3     211 ARG    0.0900
   3367 CD        -22.3030  -10.7930  -32.5190 C.3     211 ARG    0.0900
   3368 NE        -22.0810   -9.9130  -33.6740 N.pl3   211 ARG   -0.1800
   3369 CZ        -21.7290   -8.6280  -33.5600 C.cat   211 ARG    0.0900
   3370 NH1       -21.5790   -8.0760  -32.3600 N.pl3   211 ARG    0.0900
   3371 NH2       -21.5500   -7.8820  -34.6420 N.pl3   211 ARG    0.2000
   3372 HN        -25.6950  -13.8970  -32.0800 H       211 ARG    0.0900
   3373 HA        -22.9280  -14.6710  -32.2210 H       211 ARG    0.0900
   3374 HB1       -22.7300  -12.4930  -30.7480 H       211 ARG   -0.7000
   3375 HB2       -24.4580  -12.2480  -31.2200 H       211 ARG    0.4400
   3376 HG1       -23.9320  -11.8400  -33.4640 H       211 ARG    0.6400
   3377 HG2       -22.3810  -12.7630  -33.3870 H       211 ARG   -0.8000
   3378 HD1       -21.3030  -11.0490  -32.1090 H       211 ARG    0.4600
   3379 HD2       -22.8840  -10.2090  -31.7740 H       211 ARG    0.4600
   3380 HE        -22.1990  -10.2920  -34.5910 H       211 ARG   -0.8000
   3381 HH11      -21.7290   -8.6220  -31.5350 H       211 ARG    0.4600
   3382 HH12      -21.3150   -7.1140  -32.2810 H       211 ARG    0.4600
   3383 HH21      -21.6800   -8.2790  -35.5500 H       211 ARG    0.5100
   3384 HH22      -21.2870   -6.9220  -34.5480 H       211 ARG   -0.5100
   3385 N         -22.6000  -15.7450  -30.0890 N.am    212 ALA   -0.4700
   3386 CA        -22.2150  -16.3380  -28.8150 C.3     212 ALA    0.3100
   3387 C         -22.4050  -15.3510  -27.6470 C.2     212 ALA    0.0700
   3388 O         -22.9180  -15.7190  -26.5880 O.2     212 ALA    0.0900
   3389 CB        -20.7780  -16.8160  -28.9000 C.3     212 ALA   -0.2700
   3390 HN        -22.0840  -16.0660  -30.8800 H       212 ALA    0.0900
   3391 HA        -22.8800  -17.1620  -28.6080 H       212 ALA    0.0900
   3392 HB1       -20.1030  -15.9620  -29.1260 H       212 ALA    0.0900
   3393 HB2       -20.6780  -17.5710  -29.7100 H       212 ALA    0.5100
   3394 HB3       -20.4700  -17.2640  -27.9310 H       212 ALA   -0.5100
   3395 N         -22.0300  -14.0910  -27.8820 N.am    213 SER   -0.4700
   3396 CA        -22.0410  -13.0240  -26.8860 C.3     213 SER    0.3100
   3397 C         -23.4080  -12.3970  -26.6440 C.2     213 SER    0.0700
   3398 O         -23.5410  -11.4900  -25.8250 O.2     213 SER    0.0900
   3399 CB        -21.0600  -11.9240  -27.2950 C.3     213 SER    0.0500
   3400 OG        -21.5010  -11.3050  -28.4830 O.3     213 SER    0.0900
   3401 HN        -21.7130  -13.8150  -28.7850 H       213 SER    0.0900
   3402 HA        -21.7590  -13.4470  -25.9330 H       213 SER   -0.6600
   3403 HB1       -20.0540  -12.3630  -27.4690 H       213 SER    0.4300
   3404 HB2       -20.9960  -11.1590  -26.4920 H       213 SER    0.5100
   3405 HG1       -22.1820  -10.6820  -28.2200 H       213 SER   -0.5100
   3406 N         -24.4280  -12.8580  -27.3550 N.am    214 LYS   -0.4700
   3407 CA        -25.7930  -12.4440  -27.0370 C.3     214 LYS    0.3100
   3408 C         -26.6640  -13.5900  -26.5040 C.2     214 LYS    0.0700
   3409 O         -27.7360  -13.3520  -25.9510 O.2     214 LYS    0.0900
   3410 CB        -26.4720  -11.7700  -28.2310 C.3     214 LYS   -0.1800
   3411 CG        -25.6450  -10.7030  -28.8980 C.3     214 LYS    0.0900
   3412 CD        -26.3990   -9.3840  -28.9460 C.3     214 LYS    0.0900
   3413 CE        -25.6550   -8.3630  -29.8090 C.3     214 LYS   -0.1800
   3414 NZ        -25.5000   -7.0660  -29.0900 N.4     214 LYS    0.0900
   3415 HN        -24.3160  -13.4910  -28.1170 H       214 LYS    0.0900
   3416 HA        -25.7430  -11.7580  -26.2040 H       214 LYS   -0.1800
   3417 HB1       -27.4190  -11.3090  -27.8800 H       214 LYS    0.0900
   3418 HB2       -26.7090  -12.5500  -28.9850 H       214 LYS    0.0900
   3419 HG1       -25.3990  -11.0230  -29.9330 H       214 LYS    0.2100
   3420 HG2       -24.7000  -10.5640  -28.3310 H       214 LYS    0.0500
   3421 HD1       -26.5070   -8.9860  -27.9150 H       214 LYS    0.0500
   3422 HD2       -27.4110   -9.5560  -29.3720 H       214 LYS   -0.3000
   3423 HE1       -26.2260   -8.1690  -30.7430 H       214 LYS    0.3300
   3424 HE2       -24.6400   -8.7420  -30.0530 H       214 LYS    0.3300
   3425 HZ1       -24.9600   -7.2170  -28.2150 H       214 LYS    0.3300
   3426 HZ2       -26.4390   -6.6840  -28.8580 H       214 LYS    0.5100
   3427 HZ3       -24.9930   -6.3920  -29.6990 H       214 LYS   -0.5100
   3428 N         -26.1740  -14.8250  -26.6440 N.am    215 ARG   -0.4700
   3429 CA        -26.9030  -16.0340  -26.2880 C.3     215 ARG    0.3100
   3430 C         -27.6930  -15.9690  -24.9730 C.2     215 ARG    0.0700
   3431 O         -28.8120  -16.4730  -24.9130 O.2     215 ARG    0.0900
   3432 CB        -25.9550  -17.2410  -26.3280 C.3     215 ARG   -0.1800
   3433 CG        -26.4430  -18.4890  -25.6140 C.3     215 ARG    0.0900
   3434 CD        -25.4270  -19.5940  -25.7340 C.3     215 ARG    0.0900
   3435 NE        -24.9950  -20.0490  -24.4120 N.pl3   215 ARG   -0.1800
   3436 CZ        -23.9500  -19.5500  -23.7510 C.cat   215 ARG    0.0900
   3437 NH1       -23.2150  -18.5750  -24.2850 N.pl3   215 ARG    0.0900
   3438 NH2       -23.6260  -20.0370  -22.5540 N.pl3   215 ARG    0.2000
   3439 HN        -25.2590  -14.9760  -27.0100 H       215 ARG    0.0900
   3440 HA        -27.7120  -16.1620  -26.9930 H       215 ARG    0.0900
   3441 HB1       -24.9920  -16.9360  -25.8660 H       215 ARG   -0.7000
   3442 HB2       -25.7780  -17.5010  -27.3920 H       215 ARG    0.4400
   3443 HG1       -27.4030  -18.8200  -26.0660 H       215 ARG    0.6400
   3444 HG2       -26.6110  -18.2570  -24.5410 H       215 ARG   -0.8000
   3445 HD1       -24.5320  -19.2290  -26.2810 H       215 ARG    0.4600
   3446 HD2       -25.8730  -20.4610  -26.2670 H       215 ARG    0.4600
   3447 HE        -25.5170  -20.7820  -23.9760 H       215 ARG   -0.8000
   3448 HH11      -23.4440  -18.2130  -25.1880 H       215 ARG    0.4600
   3449 HH12      -22.4320  -18.2070  -23.7830 H       215 ARG    0.4600
   3450 HH21      -24.1670  -20.7750  -22.1530 H       215 ARG    0.5100
   3451 HH22      -22.8430  -19.6630  -22.0580 H       215 ARG   -0.5100
   3452 N         -27.1420  -15.3540  -23.9310 N.am    216 LYS   -0.4700
   3453 CA        -27.8860  -15.2550  -22.6740 C.3     216 LYS    0.3100
   3454 C         -28.7940  -14.0140  -22.5730 C.2     216 LYS    0.0700
   3455 O         -29.9540  -14.1380  -22.1710 O.2     216 LYS    0.0900
   3456 CB        -26.9590  -15.4250  -21.4530 C.3     216 LYS   -0.1800
   3457 CG        -27.5240  -14.9380  -20.1050 C.3     216 LYS    0.0900
   3458 CD        -28.7550  -15.7280  -19.6490 C.3     216 LYS    0.0900
   3459 CE        -29.7570  -14.8290  -18.9130 C.3     216 LYS   -0.1800
   3460 NZ        -29.1360  -14.2050  -17.7100 N.4     216 LYS    0.0900
   3461 HN        -26.2320  -14.9460  -23.9540 H       216 LYS    0.0900
   3462 HA        -28.6420  -16.0250  -22.6770 H       216 LYS   -0.1800
   3463 HB1       -26.0220  -14.8650  -21.6540 H       216 LYS    0.0900
   3464 HB2       -26.7190  -16.5040  -21.3530 H       216 LYS    0.0900
   3465 HG1       -27.8050  -13.8680  -20.2020 H       216 LYS    0.2100
   3466 HG2       -26.7330  -15.0340  -19.3320 H       216 LYS    0.0500
   3467 HD1       -28.4310  -16.5440  -18.9680 H       216 LYS    0.0500
   3468 HD2       -29.2500  -16.1750  -20.5370 H       216 LYS   -0.3000
   3469 HE1       -30.6270  -15.4310  -18.5740 H       216 LYS    0.3300
   3470 HE2       -30.0970  -14.0130  -19.5850 H       216 LYS    0.3300
   3471 HZ1       -28.3220  -13.6270  -18.0000 H       216 LYS    0.3300
   3472 HZ2       -28.8170  -14.9500  -17.0580 H       216 LYS    0.5100
   3473 HZ3       -29.8360  -13.6030  -17.2310 H       216 LYS   -0.5100
   3474 N         -28.2770  -12.8410  -22.9590 N.am    217 THR   -0.4700
   3475 CA        -29.0160  -11.5500  -22.9080 C.3     217 THR    0.3100
   3476 C         -30.1410  -11.3750  -23.9390 C.2     217 THR    0.0700
   3477 O         -31.2190  -11.9770  -23.8420 O.2     217 THR    0.0900
   3478 CB        -28.0760  -10.2840  -23.0620 C.3     217 THR    0.1400
   3479 CG2       -27.8220   -9.5750  -21.7140 C.3     217 THR    0.0900
   3480 OG1       -26.8340  -10.6410  -23.6900 O.3     217 THR   -0.6600
   3481 HN        -27.3440  -12.7790  -23.3050 H       217 THR    0.4300
   3482 HA        -29.5290  -11.5090  -21.9590 H       217 THR   -0.2700
   3483 HB        -28.5830   -9.5180  -23.6860 H       217 THR    0.0900
   3484 HG1       -26.2650   -9.8730  -23.6060 H       217 THR    0.0900
   3485 HG21      -27.3340  -10.2730  -21.0020 H       217 THR    0.0900
   3486 HG22      -28.7860   -9.2380  -21.2780 H       217 THR    0.5100
   3487 HG23      -27.1540   -8.7000  -21.8680 H       217 THR   -0.5100
   3488 N         -29.8650  -10.5300  -24.9320 N.am    218 SER   -0.4700
   3489 CA        -30.8610  -10.0210  -25.8510 C.3     218 SER    0.3100
   3490 C         -31.6000  -11.1530  -26.5370 C.2     218 SER    0.0700
   3491 O         -32.7390  -10.9960  -26.9710 O.2     218 SER    0.0900
   3492 CB        -30.2010   -9.1490  -26.9220 C.3     218 SER    0.0500
   3493 OG        -28.8750   -8.8050  -26.5660 O.3     218 SER    0.0900
   3494 HN        -28.9370  -10.2030  -25.0890 H       218 SER    0.0900
   3495 HA        -31.5770   -9.4440  -25.2840 H       218 SER   -0.6600
   3496 HB1       -30.7860   -8.2130  -27.0490 H       218 SER    0.4300
   3497 HB2       -30.1770   -9.7030  -27.8850 H       218 SER    0.5100
   3498 HG1       -28.9470   -8.0770  -25.9440 H       218 SER   -0.5100
   3499 N         -30.9490  -12.3060  -26.6120 N.am    219 ARG   -0.4700
   3500 CA        -31.3590  -13.3200  -27.5580 C.3     219 ARG    0.3100
   3501 C         -32.6410  -14.0620  -27.1860 C.2     219 ARG    0.0700
   3502 O         -33.4080  -14.4530  -28.0670 O.2     219 ARG    0.0900
   3503 CB        -30.2230  -14.2990  -27.8040 C.3     219 ARG   -0.1800
   3504 CG        -30.6080  -15.4600  -28.6770 C.3     219 ARG    0.0900
   3505 CD        -30.0540  -16.7240  -28.0890 C.3     219 ARG    0.0900
   3506 NE        -30.3870  -17.8680  -28.9250 N.pl3   219 ARG   -0.1800
   3507 CZ        -29.7020  -18.2280  -30.0050 C.cat   219 ARG    0.0900
   3508 NH1       -28.6330  -17.5400  -30.3920 N.pl3   219 ARG    0.0900
   3509 NH2       -30.0860  -19.2870  -30.6950 N.pl3   219 ARG    0.2000
   3510 HN        -30.1660  -12.5220  -26.0340 H       219 ARG    0.0900
   3511 HA        -31.6400  -12.8290  -28.4780 H       219 ARG    0.0900
   3512 HB1       -29.8780  -14.6930  -26.8250 H       219 ARG   -0.7000
   3513 HB2       -29.3860  -13.7540  -28.2890 H       219 ARG    0.4400
   3514 HG1       -30.1990  -15.3100  -29.6990 H       219 ARG    0.6400
   3515 HG2       -31.7150  -15.5290  -28.7410 H       219 ARG   -0.8000
   3516 HD1       -30.4880  -16.8960  -27.0810 H       219 ARG    0.4600
   3517 HD2       -28.9470  -16.6570  -28.0220 H       219 ARG    0.4600
   3518 HE        -31.1820  -18.4180  -28.6710 H       219 ARG   -0.8000
   3519 HH11      -28.3360  -16.7410  -29.8680 H       219 ARG    0.4600
   3520 HH12      -28.1250  -17.8210  -31.2060 H       219 ARG    0.4600
   3521 HH21      -29.6750  -19.4800  -31.5860 H       219 ARG    0.5100
   3522 HH22      -30.7890  -19.8960  -30.3270 H       219 ARG   -0.5100
   3523 N         -32.8760  -14.2640  -25.8950 N.am    220 VAL   -0.4700
   3524 CA        -34.1160  -14.8860  -25.4580 C.3     220 VAL    0.3100
   3525 C         -35.2580  -13.8580  -25.4300 C.2     220 VAL    0.0700
   3526 O         -36.3810  -14.1630  -25.8510 O.2     220 VAL    0.0900
   3527 CB        -33.9210  -15.6410  -24.1280 C.3     220 VAL   -0.0900
   3528 CG1       -35.1900  -15.6410  -23.2860 C.3     220 VAL    0.0900
   3529 CG2       -33.4580  -17.0650  -24.4140 C.3     220 VAL   -0.2700
   3530 HN        -32.2280  -14.0050  -25.1820 H       220 VAL    0.0900
   3531 HA        -34.4360  -15.5690  -26.2310 H       220 VAL    0.0900
   3532 HB        -33.1050  -15.1550  -23.5530 H       220 VAL    0.0900
   3533 HG11      -36.0560  -15.9660  -23.9020 H       220 VAL   -0.2700
   3534 HG12      -35.3910  -14.6170  -22.9040 H       220 VAL    0.0900
   3535 HG13      -35.0780  -16.3420  -22.4320 H       220 VAL    0.0900
   3536 HG21      -32.4960  -17.0500  -24.9700 H       220 VAL    0.0900
   3537 HG22      -34.2160  -17.5920  -25.0340 H       220 VAL    0.5100
   3538 HG23      -33.3080  -17.6140  -23.4600 H       220 VAL   -0.5100
   3539 N         -34.9440  -12.6400  -24.9590 N.am    221 MET   -0.4700
   3540 CA        -35.8260  -11.4570  -25.0390 C.3     221 MET    0.3100
   3541 C         -36.4230  -11.2780  -26.4400 C.2     221 MET    0.0700
   3542 O         -37.5700  -10.8630  -26.5950 O.2     221 MET    0.0900
   3543 CB        -35.0480  -10.1630  -24.7150 C.3     221 MET   -0.1800
   3544 CG        -35.1950   -9.5120  -23.3360 C.3     221 MET    0.0900
   3545 SD        -36.6920   -9.6990  -22.3450 S.3     221 MET    0.0900
   3546 CE        -36.1790   -8.8380  -20.8380 C.3     221 MET   -0.1400
   3547 HN        -34.0660  -12.4770  -24.5160 H       221 MET    0.0900
   3548 HA        -36.6330  -11.5940  -24.3340 H       221 MET    0.0900
   3549 HB1       -35.3560   -9.4060  -25.4640 H       221 MET   -0.0900
   3550 HB2       -33.9720  -10.3920  -24.8510 H       221 MET   -0.2200
   3551 HG1       -35.0490   -8.4270  -23.4960 H       221 MET    0.0900
   3552 HG2       -34.3560   -9.8990  -22.7270 H       221 MET    0.0900
   3553 HE1       -35.9190   -7.7780  -21.0480 H       221 MET    0.0900
   3554 HE2       -35.2850   -9.3300  -20.4000 H       221 MET    0.5100
   3555 HE3       -37.0010   -8.8490  -20.0910 H       221 MET   -0.5100
   3556 N         -35.6170  -11.5790  -27.4560 N.am    222 LEU   -0.4700
   3557 CA        -35.9640  -11.3220  -28.8440 C.3     222 LEU    0.3100
   3558 C         -36.7090  -12.4920  -29.4800 C.2     222 LEU    0.0700
   3559 O         -37.4170  -12.3190  -30.4690 O.2     222 LEU    0.0900
   3560 CB        -34.7010  -10.9780  -29.6460 C.3     222 LEU   -0.1800
   3561 CG        -34.8440  -10.3880  -31.0560 C.3     222 LEU    0.0900
   3562 CD1       -35.1680   -8.9080  -31.0120 C.3     222 LEU    0.0900
   3563 CD2       -33.5760  -10.6240  -31.8740 C.3     222 LEU   -0.0900
   3564 HN        -34.7260  -12.0010  -27.3080 H       222 LEU    0.0900
   3565 HA        -36.6640  -10.4990  -28.8700 H       222 LEU   -0.2700
   3566 HB1       -34.1140  -11.9130  -29.7440 H       222 LEU    0.0900
   3567 HB2       -34.1230  -10.2460  -29.0450 H       222 LEU    0.0900
   3568 HG        -35.6560  -10.9210  -31.5930 H       222 LEU    0.0900
   3569 HD11      -34.3590   -8.3550  -30.4870 H       222 LEU   -0.2700
   3570 HD12      -36.1210   -8.7460  -30.4640 H       222 LEU    0.0900
   3571 HD13      -35.2580   -8.5090  -32.0450 H       222 LEU    0.0900
   3572 HD21      -33.3780  -11.7140  -31.9670 H       222 LEU    0.0900
   3573 HD22      -32.7070  -10.1480  -31.3710 H       222 LEU    0.5100
   3574 HD23      -33.6980  -10.1970  -32.8930 H       222 LEU   -0.5100
   3575 N         -36.5530  -13.6840  -28.9150 N.am    223 MET   -0.4700
   3576 CA        -37.2990  -14.8340  -29.3860 C.3     223 MET    0.3100
   3577 C         -38.7290  -14.7960  -28.8370 C.2     223 MET    0.0700
   3578 O         -39.6770  -15.1780  -29.5190 O.2     223 MET    0.0900
   3579 CB        -36.5930  -16.1400  -29.0000 C.3     223 MET   -0.1800
   3580 CG        -35.2830  -16.4240  -29.7580 C.3     223 MET    0.0900
   3581 SD        -35.4080  -17.1330  -31.4350 S.3     223 MET    0.0900
   3582 CE        -35.7200  -18.8760  -31.1010 C.3     223 MET   -0.1400
   3583 HN        -35.9260  -13.8400  -28.1550 H       223 MET    0.0900
   3584 HA        -37.3860  -14.7590  -30.4590 H       223 MET    0.0900
   3585 HB1       -37.2920  -16.9810  -29.1900 H       223 MET   -0.0900
   3586 HB2       -36.3620  -16.1000  -27.9150 H       223 MET   -0.2200
   3587 HG1       -34.6900  -17.1230  -29.1340 H       223 MET    0.0900
   3588 HG2       -34.7330  -15.4640  -29.8310 H       223 MET    0.0900
   3589 HE1       -36.5490  -19.0050  -30.3730 H       223 MET    0.0900
   3590 HE2       -34.8120  -19.3540  -30.6740 H       223 MET    0.5100
   3591 HE3       -36.0010  -19.4020  -32.0380 H       223 MET   -0.5100
   3592 N         -38.8770  -14.3170  -27.6070 N.am    224 ARG   -0.4700
   3593 CA        -40.1800  -14.1740  -26.9800 C.3     224 ARG    0.3100
   3594 C         -41.0600  -13.1530  -27.7170 C.2     224 ARG    0.0700
   3595 O         -42.2670  -13.3610  -27.8830 O.2     224 ARG    0.0900
   3596 CB        -40.0170  -13.7750  -25.5090 C.3     224 ARG   -0.1800
   3597 CG        -41.1900  -14.1700  -24.6050 C.3     224 ARG    0.0900
   3598 CD        -41.2660  -13.3000  -23.3330 C.3     224 ARG    0.0900
   3599 NE        -40.0660  -13.4020  -22.4920 N.pl3   224 ARG   -0.1800
   3600 CZ        -39.8860  -12.7600  -21.3370 C.cat   224 ARG    0.0900
   3601 NH1       -40.8200  -11.9490  -20.8510 N.pl3   224 ARG    0.0900
   3602 NH2       -38.7580  -12.9310  -20.6620 N.pl3   224 ARG    0.2000
   3603 HN        -38.0950  -14.0360  -27.0550 H       224 ARG    0.0900
   3604 HA        -40.6990  -15.1170  -27.0600 H       224 ARG    0.0900
   3605 HB1       -39.8940  -12.6730  -25.4590 H       224 ARG   -0.7000
   3606 HB2       -39.0980  -14.2590  -25.1170 H       224 ARG    0.4400
   3607 HG1       -41.0740  -15.2330  -24.3070 H       224 ARG    0.6400
   3608 HG2       -42.1370  -14.0570  -25.1740 H       224 ARG   -0.8000
   3609 HD1       -42.1320  -13.6240  -22.7160 H       224 ARG    0.4600
   3610 HD2       -41.3810  -12.2340  -23.6210 H       224 ARG    0.4600
   3611 HE        -39.3290  -13.9970  -22.8090 H       224 ARG   -0.8000
   3612 HH11      -41.6750  -11.8140  -21.3510 H       224 ARG    0.4600
   3613 HH12      -40.6690  -11.4750  -19.9830 H       224 ARG    0.4600
   3614 HH21      -38.0490  -13.5380  -21.0190 H       224 ARG    0.5100
   3615 HH22      -38.6160  -12.4520  -19.7960 H       224 ARG   -0.5100
   3616 N         -40.4440  -12.0520  -28.1500 N.am    225 GLU   -0.4700
   3617 CA        -41.1000  -10.9950  -28.9210 C.3     225 GLU    0.3100
   3618 C         -41.5100  -11.4340  -30.3070 C.2     225 GLU    0.0700
   3619 O         -42.5470  -11.0410  -30.8080 O.2     225 GLU    0.0900
   3620 CB        -40.1750   -9.7910  -29.0560 C.3     225 GLU   -0.1800
   3621 CG        -40.4390   -8.7000  -28.0440 C.3     225 GLU    0.0900
   3622 CD        -39.2630   -7.7560  -27.8970 C.2     225 GLU    0.0900
   3623 OE1       -38.5500   -7.5100  -28.8940 O.co2   225 GLU   -0.2800
   3624 OE2       -39.0470   -7.2550  -26.7700 O.co2   225 GLU    0.0900
   3625 HN        -39.4780  -11.8950  -27.9610 H       225 GLU    0.0900
   3626 HA        -42.0090  -10.7160  -28.4070 H       225 GLU    0.6200
   3627 HB1       -40.2970   -9.3640  -30.0730 H       225 GLU   -0.7600
   3628 HB2       -39.1270  -10.1370  -28.9330 H       225 GLU   -0.7600
   3629 HG1       -40.6480   -9.1630  -27.0570 H       225 GLU    0.5100
   3630 HG2       -41.3260   -8.1130  -28.3670 H       225 GLU   -0.5100
   3631 N         -40.6700  -12.2390  -30.9310 N.am    226 HSE   -0.4700
   3632 CA        -40.9380  -12.7680  -32.2590 C.3     226 HSE    0.3100
   3633 C         -41.9730  -13.8840  -32.2940 C.2     226 HSE    0.0700
   3634 O         -42.6130  -14.0670  -33.3130 O.2     226 HSE    0.0900
   3635 CB        -39.6330  -13.2020  -32.9240 C.3     226 HSE   -0.0800
   3636 CG        -38.8410  -12.0540  -33.4700 C.ar    226 HSE    0.0900
   3637 CD2       -38.7000  -10.7820  -33.0270 C.ar    226 HSE    0.0900
   3638 ND1       -38.1110  -12.1440  -34.6370 N.ar    226 HSE   -0.7000
   3639 CE1       -37.5420  -10.9740  -34.8780 C.ar    226 HSE    0.2200
   3640 NE2       -37.8830  -10.1310  -33.9200 N.ar    226 HSE    0.2500
   3641 HN        -39.8080  -12.5220  -30.5180 H       226 HSE    0.1300
   3642 HA        -41.4190  -11.9950  -32.8390 H       226 HSE   -0.3600
   3643 HB1       -39.8690  -13.8940  -33.7610 H       226 HSE    0.3200
   3644 HB2       -39.0090  -13.7350  -32.1770 H       226 HSE   -0.0500
   3645 HD2       -39.1230  -10.3090  -32.1500 H       226 HSE    0.0900
   3646 HE1       -36.8960  -10.7230  -35.7190 H       226 HSE    0.5100
   3647 HE2       -37.6000   -9.1750  -33.8430 H       226 HSE   -0.5100
   3648 N         -42.1540  -14.6290  -31.2030 N.am    227 LYS   -0.4700
   3649 CA        -43.2690  -15.5670  -31.1460 C.3     227 LYS    0.3100
   3650 C         -44.5640  -14.7850  -31.0510 C.2     227 LYS    0.0700
   3651 O         -45.5410  -15.0910  -31.7490 O.2     227 LYS    0.0900
   3652 CB        -43.1410  -16.5870  -30.0030 C.3     227 LYS   -0.1800
   3653 CG        -42.9690  -18.0160  -30.5190 C.3     227 LYS    0.0900
   3654 CD        -41.8450  -18.7220  -29.7780 C.3     227 LYS    0.0900
   3655 CE        -41.0030  -19.5760  -30.7270 C.3     227 LYS   -0.1800
   3656 NZ        -39.5410  -19.4710  -30.4050 N.4     227 LYS    0.0900
   3657 HN        -41.5580  -14.5820  -30.4050 H       227 LYS    0.0900
   3658 HA        -43.3050  -16.0840  -32.0930 H       227 LYS   -0.1800
   3659 HB1       -44.0550  -16.5380  -29.3740 H       227 LYS    0.0900
   3660 HB2       -42.2610  -16.3210  -29.3810 H       227 LYS    0.0900
   3661 HG1       -42.7350  -17.9890  -31.6040 H       227 LYS    0.2100
   3662 HG2       -43.9170  -18.5760  -30.3690 H       227 LYS    0.0500
   3663 HD1       -42.2800  -19.3740  -28.9910 H       227 LYS    0.0500
   3664 HD2       -41.1930  -17.9630  -29.2950 H       227 LYS   -0.3000
   3665 HE1       -41.1460  -19.2290  -31.7740 H       227 LYS    0.3300
   3666 HE2       -41.2960  -20.6430  -30.6350 H       227 LYS    0.3300
   3667 HZ1       -39.3760  -19.7990  -29.4320 H       227 LYS    0.3300
   3668 HZ2       -39.2360  -18.4810  -30.4940 H       227 LYS    0.5100
   3669 HZ3       -38.9970  -20.0610  -31.0660 H       227 LYS   -0.5100
   3670 N         -44.5500  -13.7450  -30.2190 N.am    228 ALA   -0.4700
   3671 CA        -45.7210  -12.9010  -30.0390 C.3     228 ALA    0.3100
   3672 C         -46.1310  -12.2370  -31.3540 C.2     228 ALA    0.0700
   3673 O         -47.3100  -12.2410  -31.7280 O.2     228 ALA    0.0900
   3674 CB        -45.4600  -11.8710  -28.9560 C.3     228 ALA   -0.2700
   3675 HN        -43.7440  -13.5000  -29.6870 H       228 ALA    0.0900
   3676 HA        -46.5530  -13.5320  -29.7660 H       228 ALA    0.0900
   3677 HB1       -44.5970  -11.2310  -29.2380 H       228 ALA    0.0900
   3678 HB2       -45.2250  -12.3810  -27.9980 H       228 ALA    0.5100
   3679 HB3       -46.3530  -11.2240  -28.8270 H       228 ALA   -0.5100
   3680 N         -45.1470  -11.6940  -32.0710 N.am    229 LEU   -0.4700
   3681 CA        -45.3850  -11.0830  -33.3470 C.3     229 LEU    0.3100
   3682 C         -46.0130  -12.0410  -34.3320 C.2     229 LEU    0.0700
   3683 O         -46.9860  -11.6870  -34.9980 O.2     229 LEU    0.0900
   3684 CB        -44.0940  -10.5450  -33.9210 C.3     229 LEU   -0.1800
   3685 CG        -43.7210   -9.1200  -33.5260 C.3     229 LEU    0.0900
   3686 CD1       -42.8260   -8.5660  -34.6060 C.3     229 LEU    0.0900
   3687 CD2       -44.9190   -8.2410  -33.3910 C.3     229 LEU   -0.0900
   3688 HN        -44.2030  -11.6880  -31.7510 H       229 LEU    0.0900
   3689 HA        -46.0970  -10.2830  -33.2090 H       229 LEU   -0.2700
   3690 HB1       -44.1720  -10.5810  -35.0280 H       229 LEU    0.0900
   3691 HB2       -43.2710  -11.2150  -33.5960 H       229 LEU    0.0900
   3692 HG        -43.1850   -9.1230  -32.5510 H       229 LEU    0.0900
   3693 HD11      -43.3610   -8.5650  -35.5810 H       229 LEU   -0.2700
   3694 HD12      -41.9150   -9.1950  -34.7030 H       229 LEU    0.0900
   3695 HD13      -42.5360   -7.5220  -34.3590 H       229 LEU    0.0900
   3696 HD21      -45.5100   -8.5340  -32.4970 H       229 LEU    0.0900
   3697 HD22      -45.5640   -8.3410  -34.2900 H       229 LEU    0.5100
   3698 HD23      -44.6010   -7.1830  -33.2750 H       229 LEU   -0.5100
   3699 N         -45.4560  -13.2490  -34.4220 N.am    230 LYS   -0.4700
   3700 CA        -45.9810  -14.2890  -35.3010 C.3     230 LYS    0.3100
   3701 C         -47.4350  -14.6740  -34.9240 C.2     230 LYS    0.0700
   3702 O         -48.2820  -14.9130  -35.8000 O.2     230 LYS    0.0900
   3703 CB        -45.0520  -15.5030  -35.2690 C.3     230 LYS   -0.1800
   3704 CG        -45.1240  -16.4010  -36.5010 C.3     230 LYS    0.0900
   3705 CD        -44.3570  -17.7080  -36.2940 C.3     230 LYS    0.0900
   3706 CE        -44.7120  -18.7350  -37.3710 C.3     230 LYS   -0.1800
   3707 NZ        -44.6140  -20.1460  -36.8590 N.4     230 LYS    0.0900
   3708 HN        -44.6500  -13.4970  -33.8910 H       230 LYS    0.0900
   3709 HA        -46.0470  -13.8870  -36.3000 H       230 LYS   -0.1800
   3710 HB1       -45.3090  -16.1150  -34.3790 H       230 LYS    0.0900
   3711 HB2       -44.0090  -15.1400  -35.1660 H       230 LYS    0.0900
   3712 HG1       -44.6900  -15.8600  -37.3700 H       230 LYS    0.2100
   3713 HG2       -46.1870  -16.6350  -36.7180 H       230 LYS    0.0500
   3714 HD1       -44.6090  -18.1240  -35.2960 H       230 LYS    0.0500
   3715 HD2       -43.2660  -17.5010  -36.3330 H       230 LYS   -0.3000
   3716 HE1       -44.0110  -18.6380  -38.2270 H       230 LYS    0.3300
   3717 HE2       -45.7560  -18.5720  -37.7130 H       230 LYS    0.3300
   3718 HZ1       -45.3820  -20.3220  -36.1800 H       230 LYS    0.3300
   3719 HZ2       -43.6970  -20.2810  -36.3870 H       230 LYS    0.5100
   3720 HZ3       -44.6950  -20.8100  -37.6550 H       230 LYS   -0.5100
   3721 N         -47.7340  -14.7100  -33.6250 N.am    231 THR   -0.4700
   3722 CA        -49.1050  -14.9080  -33.1940 C.3     231 THR    0.3100
   3723 C         -50.0490  -13.8790  -33.8410 C.2     231 THR    0.0700
   3724 O         -50.9900  -14.2700  -34.5540 O.2     231 THR    0.0900
   3725 CB        -49.2040  -14.8830  -31.6870 C.3     231 THR    0.1400
   3726 CG2       -50.6430  -15.0050  -31.2230 C.3     231 THR    0.0900
   3727 OG1       -48.4600  -15.9890  -31.1750 O.3     231 THR   -0.6600
   3728 HN        -47.0480  -14.6060  -32.9090 H       231 THR    0.4300
   3729 HA        -49.4410  -15.8600  -33.5760 H       231 THR   -0.2700
   3730 HB        -48.7780  -13.9370  -31.2890 H       231 THR    0.0900
   3731 HG1       -48.1350  -15.7130  -30.3150 H       231 THR    0.0900
   3732 HG21      -51.1350  -15.8650  -31.7260 H       231 THR    0.0900
   3733 HG22      -51.2020  -14.0790  -31.4750 H       231 THR    0.5100
   3734 HG23      -50.6730  -15.1730  -30.1250 H       231 THR   -0.5100
   3735 N         -49.7880  -12.5780  -33.6230 N.am    232 LEU   -0.4700
   3736 CA        -50.5160  -11.5050  -34.3230 C.3     232 LEU    0.3100
   3737 C         -50.5490  -11.7090  -35.8400 C.2     232 LEU    0.0700
   3738 O         -51.5700  -11.4870  -36.4800 O.2     232 LEU    0.0900
   3739 CB        -49.9160  -10.1480  -34.0030 C.3     232 LEU   -0.1800
   3740 CG        -49.8240   -9.8080  -32.5180 C.3     232 LEU    0.0900
   3741 CD1       -49.1660   -8.4430  -32.3420 C.3     232 LEU    0.0900
   3742 CD2       -51.1870   -9.8490  -31.8260 C.3     232 LEU   -0.0900
   3743 HN        -49.0890  -12.2800  -32.9770 H       232 LEU    0.0900
   3744 HA        -51.5490  -11.5410  -34.0070 H       232 LEU   -0.2700
   3745 HB1       -50.5350   -9.3710  -34.4980 H       232 LEU    0.0900
   3746 HB2       -48.8900  -10.1170  -34.4280 H       232 LEU    0.0900
   3747 HG        -49.2220  -10.5820  -31.9960 H       232 LEU    0.0900
   3748 HD11      -49.7640   -7.6610  -32.8560 H       232 LEU   -0.2700
   3749 HD12      -48.1460   -8.4560  -32.7810 H       232 LEU    0.0900
   3750 HD13      -49.1040   -8.1900  -31.2620 H       232 LEU    0.0900
   3751 HD21      -51.6290  -10.8650  -31.9130 H       232 LEU    0.0900
   3752 HD22      -51.8760   -9.1200  -32.3050 H       232 LEU    0.5100
   3753 HD23      -51.0720   -9.6020  -30.7490 H       232 LEU   -0.5100
   3754 N         -49.4380  -12.1600  -36.4130 N.am    233 GLY   -0.4700
   3755 CA        -49.3910  -12.4920  -37.8240 C.3     233 GLY    0.3100
   3756 C         -50.4650  -13.4870  -38.2020 C.2     233 GLY   -0.0200
   3757 O         -51.1580  -13.3010  -39.2020 O.2     233 GLY    0.0900
   3758 HN        -48.5920  -12.2880  -35.9020 H       233 GLY    0.0900
   3759 HA1       -48.4210  -12.9170  -38.0370 H       233 GLY    0.5100
   3760 HA2       -49.5310  -11.5820  -38.3890 H       233 GLY   -0.5100
   3761 N         -50.6140  -14.5370  -37.3860 N.am    234 ILE   -0.4700
   3762 CA        -51.5910  -15.6200  -37.6310 C.3     234 ILE    0.3100
   3763 C         -53.0380  -15.1100  -37.5300 C.2     234 ILE    0.0700
   3764 O         -53.8760  -15.4430  -38.3800 O.2     234 ILE    0.0900
   3765 CB        -51.3360  -16.8460  -36.6900 C.3     234 ILE   -0.0900
   3766 CG1       -50.0460  -17.5710  -37.0880 C.3     234 ILE    0.0900
   3767 CG2       -52.5020  -17.8350  -36.6850 C.3     234 ILE   -0.2700
   3768 CD        -49.3230  -18.2040  -35.9180 C.3     234 ILE    0.0900
   3769 HN        -50.0630  -14.6370  -36.5610 H       234 ILE    0.0900
   3770 HA        -51.5000  -15.9190  -38.6650 H       234 ILE    0.0900
   3771 HB        -51.1740  -16.4770  -35.6560 H       234 ILE   -0.1800
   3772 HG11      -49.3650  -16.8400  -37.5720 H       234 ILE    0.0900
   3773 HG12      -50.2990  -18.3660  -37.8200 H       234 ILE    0.0900
   3774 HG21      -52.6740  -18.2290  -37.7090 H       234 ILE   -0.2700
   3775 HG22      -53.4280  -17.3260  -36.3410 H       234 ILE    0.0900
   3776 HG23      -52.2720  -18.6880  -36.0110 H       234 ILE    0.0900
   3777 HD1       -49.9780  -18.9530  -35.4240 H       234 ILE    0.0900
   3778 HD2       -49.0520  -17.4250  -35.1740 H       234 ILE    0.5100
   3779 HD3       -48.4040  -18.7160  -36.2740 H       234 ILE   -0.5100
   3780 N         -53.3120  -14.2850  -36.5060 N.am    235 ILE   -0.4700
   3781 CA        -54.5970  -13.5900  -36.3620 C.3     235 ILE    0.3100
   3782 C         -54.9970  -12.9280  -37.6870 C.2     235 ILE    0.0700
   3783 O         -56.0990  -13.1620  -38.1940 O.2     235 ILE    0.0900
   3784 CB        -54.5570  -12.5370  -35.2290 C.3     235 ILE   -0.0900
   3785 CG1       -54.3110  -13.1870  -33.8740 C.3     235 ILE    0.0900
   3786 CG2       -55.8270  -11.7720  -35.1490 C.3     235 ILE   -0.2700
   3787 CD        -55.3730  -14.2000  -33.4170 C.3     235 ILE    0.0900
   3788 HN        -52.6450  -14.1060  -35.7870 H       235 ILE    0.0900
   3789 HA        -55.3510  -14.3330  -36.1520 H       235 ILE    0.0900
   3790 HB        -53.7190  -11.8330  -35.4170 H       235 ILE   -0.1800
   3791 HG11      -54.2570  -12.3820  -33.1120 H       235 ILE    0.0900
   3792 HG12      -53.3340  -13.7110  -33.9170 H       235 ILE    0.0900
   3793 HG21      -56.6930  -12.4690  -35.1320 H       235 ILE   -0.2700
   3794 HG22      -55.9250  -11.1070  -36.0340 H       235 ILE    0.0900
   3795 HG23      -55.8440  -11.1620  -34.2200 H       235 ILE    0.0900
   3796 HD1       -55.5720  -14.9350  -34.2260 H       235 ILE    0.0900
   3797 HD2       -56.3200  -13.6720  -33.1760 H       235 ILE    0.5100
   3798 HD3       -55.0110  -14.7480  -32.5200 H       235 ILE   -0.5100
   3799 N         -54.0770  -12.1500  -38.2620 N.am    236 MET   -0.4700
   3800 CA        -54.3130  -11.3900  -39.4950 C.3     236 MET    0.3100
   3801 C         -54.4360  -12.2740  -40.6930 C.2     236 MET    0.0700
   3802 O         -55.1670  -11.9520  -41.6310 O.2     236 MET    0.0900
   3803 CB        -53.1670  -10.4180  -39.7660 C.3     236 MET   -0.1800
   3804 CG        -52.9780   -9.4660  -38.6330 C.3     236 MET    0.0900
   3805 SD        -51.5420   -8.4440  -38.8050 S.3     236 MET    0.0900
   3806 CE        -51.7540   -7.4690  -37.3040 C.3     236 MET   -0.1400
   3807 HN        -53.1670  -12.0480  -37.8680 H       236 MET    0.0900
   3808 HA        -55.2420  -10.8510  -39.3820 H       236 MET    0.0900
   3809 HB1       -53.3880   -9.8440  -40.6900 H       236 MET   -0.0900
   3810 HB2       -52.2310  -10.9950  -39.9150 H       236 MET   -0.2200
   3811 HG1       -52.8990  -10.0530  -37.6940 H       236 MET    0.0900
   3812 HG2       -53.8790   -8.8210  -38.5660 H       236 MET    0.0900
   3813 HE1       -51.7510   -8.1150  -36.4000 H       236 MET    0.0900
   3814 HE2       -52.7220   -6.9240  -37.3340 H       236 MET    0.5100
   3815 HE3       -50.9260   -6.7350  -37.2030 H       236 MET   -0.5100
   3816 N         -53.6970  -13.3780  -40.6780 N.am    237 GLY   -0.4700
   3817 CA        -53.7130  -14.2960  -41.7960 C.3     237 GLY    0.3100
   3818 C         -55.0000  -15.0890  -41.8170 C.2     237 GLY   -0.0200
   3819 O         -55.5980  -15.3060  -42.8860 O.2     237 GLY    0.0900
   3820 HN        -53.1080  -13.6190  -39.9110 H       237 GLY    0.0900
   3821 HA1       -52.8740  -14.9690  -41.6960 H       237 GLY    0.5100
   3822 HA2       -53.6250  -13.7240  -42.7080 H       237 GLY   -0.5100
   3823 N         -55.4340  -15.5190  -40.6310 N.am    238 VAL   -0.4700
   3824 CA        -56.5950  -16.3950  -40.5450 C.3     238 VAL    0.3100
   3825 C         -57.8470  -15.5950  -40.8870 C.2     238 VAL    0.0700
   3826 O         -58.6680  -16.0410  -41.6980 O.2     238 VAL    0.0900
   3827 CB        -56.6990  -17.1130  -39.1800 C.3     238 VAL   -0.0900
   3828 CG1       -58.1360  -17.6030  -38.9390 C.3     238 VAL    0.0900
   3829 CG2       -55.7110  -18.2710  -39.1120 C.3     238 VAL   -0.2700
   3830 HN        -54.9960  -15.2660  -39.7720 H       238 VAL    0.0900
   3831 HA        -56.5110  -17.1240  -41.3360 H       238 VAL    0.0900
   3832 HB        -56.4080  -16.4100  -38.3710 H       238 VAL    0.0900
   3833 HG11      -58.5000  -18.1670  -39.8240 H       238 VAL   -0.2700
   3834 HG12      -58.8080  -16.7360  -38.7700 H       238 VAL    0.0900
   3835 HG13      -58.1630  -18.2750  -38.0550 H       238 VAL    0.0900
   3836 HG21      -54.6730  -17.8960  -39.2390 H       238 VAL    0.0900
   3837 HG22      -55.9260  -18.9990  -39.9240 H       238 VAL    0.5100
   3838 HG23      -55.7870  -18.7770  -38.1260 H       238 VAL   -0.5100
   3839 N         -57.9630  -14.3980  -40.2970 N.am    239 PHE   -0.4700
   3840 CA        -59.0200  -13.4540  -40.6360 C.3     239 PHE    0.3100
   3841 C         -59.1050  -13.2520  -42.1540 C.2     239 PHE    0.0700
   3842 O         -60.1940  -13.3650  -42.7420 O.2     239 PHE    0.0900
   3843 CB        -58.7650  -12.1300  -39.9280 C.3     239 PHE   -0.1800
   3844 CG        -59.7990  -11.0910  -40.1990 C.ar    239 PHE    0.0900
   3845 CD1       -59.7030  -10.2570  -41.3350 C.ar    239 PHE    0.0900
   3846 CD2       -60.8640  -10.9140  -39.3170 C.ar    239 PHE    0.0000
   3847 CE1       -60.6650   -9.2790  -41.6050 C.ar    239 PHE   -0.1150
   3848 CE2       -61.8440   -9.9310  -39.5620 C.ar    239 PHE    0.1150
   3849 CZ        -61.7430   -9.1140  -40.7210 C.ar    239 PHE   -0.1150
   3850 HN        -57.3250  -14.0980  -39.5940 H       239 PHE    0.1150
   3851 HA        -59.9640  -13.8750  -40.3250 H       239 PHE   -0.1150
   3852 HB1       -57.7900  -11.7190  -40.2620 H       239 PHE    0.1150
   3853 HB2       -58.7520  -12.3010  -38.8300 H       239 PHE   -0.1150
   3854 HD1       -58.8680  -10.3760  -42.0090 H       239 PHE    0.1150
   3855 HD2       -60.9390  -11.5360  -38.4370 H       239 PHE   -0.1150
   3856 HE1       -60.5800   -8.6570  -42.4840 H       239 PHE    0.1150
   3857 HE2       -62.6660   -9.7990  -38.8730 H       239 PHE    0.5100
   3858 HZ        -62.4960   -8.3660  -40.9210 H       239 PHE   -0.5100
   3859 N         -57.9690  -12.9630  -42.7970 N.am    240 THR   -0.4700
   3860 CA        -57.9560  -12.7930  -44.2470 C.3     240 THR    0.3100
   3861 C         -58.5470  -14.0080  -44.9680 C.2     240 THR    0.0700
   3862 O         -59.4110  -13.8430  -45.8320 O.2     240 THR    0.0900
   3863 CB        -56.5530  -12.4600  -44.7800 C.3     240 THR    0.1400
   3864 CG2       -56.5680  -12.3160  -46.2940 C.3     240 THR    0.0900
   3865 OG1       -56.0990  -11.2420  -44.1820 O.3     240 THR   -0.6600
   3866 HN        -57.0970  -12.8520  -42.3260 H       240 THR    0.4300
   3867 HA        -58.6420  -11.9950  -44.4900 H       240 THR   -0.2700
   3868 HB        -55.8450  -13.2760  -44.5230 H       240 THR    0.0900
   3869 HG1       -55.7820  -11.4790  -43.3080 H       240 THR    0.0900
   3870 HG21      -57.3860  -11.6310  -46.6050 H       240 THR    0.0900
   3871 HG22      -56.7370  -13.3060  -46.7670 H       240 THR    0.5100
   3872 HG23      -55.6010  -11.8940  -46.6420 H       240 THR   -0.5100
   3873 N         -58.1090  -15.2180  -44.5990 N.am    241 LEU   -0.4700
   3874 CA        -58.5840  -16.4400  -45.2490 C.3     241 LEU    0.3100
   3875 C         -60.0600  -16.7110  -44.9720 C.2     241 LEU    0.0700
   3876 O         -60.7820  -17.2140  -45.8320 O.2     241 LEU    0.0900
   3877 CB        -57.7530  -17.6520  -44.8210 C.3     241 LEU   -0.1800
   3878 CG        -56.3310  -17.8600  -45.3860 C.3     241 LEU    0.0900
   3879 CD1       -55.6430  -18.9500  -44.5710 C.3     241 LEU    0.0900
   3880 CD2       -56.2830  -18.1840  -46.9020 C.3     241 LEU   -0.0900
   3881 HN        -57.4420  -15.3400  -43.8680 H       241 LEU    0.0900
   3882 HA        -58.5130  -16.2970  -46.3170 H       241 LEU   -0.2700
   3883 HB1       -58.3390  -18.5530  -45.0910 H       241 LEU    0.0900
   3884 HB2       -57.6540  -17.5990  -43.7180 H       241 LEU    0.0900
   3885 HG        -55.7540  -16.9140  -45.3140 H       241 LEU    0.0900
   3886 HD11      -56.2160  -19.9000  -44.6420 H       241 LEU   -0.2700
   3887 HD12      -55.5900  -18.6480  -43.5030 H       241 LEU    0.0900
   3888 HD13      -54.6180  -19.1250  -44.9620 H       241 LEU    0.0900
   3889 HD21      -56.7370  -17.3530  -47.4840 H       241 LEU    0.0900
   3890 HD22      -56.8530  -19.1150  -47.1080 H       241 LEU    0.5100
   3891 HD23      -55.2290  -18.3120  -47.2280 H       241 LEU   -0.5100
   3892 N         -60.5260  -16.3650  -43.7780 N.am    242 CYS   -0.4700
   3893 CA        -61.9480  -16.5140  -43.4780 C.3     242 CYS    0.3100
   3894 C         -62.8660  -15.5410  -44.2240 C.2     242 CYS    0.0700
   3895 O         -64.0570  -15.8250  -44.3800 O.2     242 CYS    0.0900
   3896 CB        -62.2020  -16.3630  -41.9890 C.3     242 CYS   -0.1100
   3897 SG        -61.6160  -17.7310  -41.0240 S.3     242 CYS    0.0900
   3898 HN        -59.9470  -15.9980  -43.0540 H       242 CYS    0.0900
   3899 HA        -62.2590  -17.4910  -43.8140 H       242 CYS   -0.2300
   3900 HB1       -63.2950  -16.2490  -41.8330 H       242 CYS    0.1600
   3901 HB2       -61.7010  -15.4340  -41.6440 H       242 CYS    0.5100
   3902 HG1       -60.3320  -17.4610  -41.2070 H       242 CYS   -0.5100
   3903 N         -62.3320  -14.3970  -44.6640 N.am    243 TRP   -0.4700
   3904 CA        -63.1660  -13.3730  -45.2980 C.3     243 TRP    0.3100
   3905 C         -62.8890  -13.1910  -46.7740 C.2     243 TRP    0.0700
   3906 O         -63.7670  -12.7580  -47.5270 O.2     243 TRP    0.0900
   3907 CB        -63.0620  -12.0270  -44.5530 C.3     243 TRP   -0.1800
   3908 CG        -63.8940  -11.9870  -43.3310 C.ar    243 TRP    0.0900
   3909 CD1       -63.4530  -12.0630  -42.0560 C.ar    243 TRP    0.0900
   3910 CD2       -65.3330  -11.9340  -43.2580 C.ar    243 TRP   -0.0300
   3911 CE2       -65.6830  -11.9670  -41.8960 C.ar    243 TRP   -0.1500
   3912 CE3       -66.3560  -11.8710  -44.2160 C.ar    243 TRP    0.2200
   3913 NE1       -64.5210  -12.0490  -41.1780 N.ar    243 TRP   -0.5100
   3914 CZ2       -66.9950  -11.9040  -41.4660 C.ar    243 TRP    0.3700
   3915 CZ3       -67.6700  -11.8190  -43.7780 C.ar    243 TRP    0.2400
   3916 CH2       -67.9720  -11.8320  -42.4140 C.ar    243 TRP    0.1100
   3917 HN        -61.3600  -14.1910  -44.5830 H       243 TRP   -0.2500
   3918 HA        -64.1860  -13.7250  -45.2910 H       243 TRP    0.1700
   3919 HB1       -63.3930  -11.2130  -45.2300 H       243 TRP   -0.2000
   3920 HB2       -62.0030  -11.8550  -44.2640 H       243 TRP    0.1400
   3921 HD1       -62.4150  -12.1270  -41.7650 H       243 TRP   -0.2700
   3922 HE1       -64.4570  -12.0900  -40.2050 H       243 TRP    0.1600
   3923 HE3       -66.1420  -11.8640  -45.2750 H       243 TRP   -0.1400
   3924 HZ2       -67.2560  -11.9110  -40.4180 H       243 TRP    0.1400
   3925 HZ3       -68.4700  -11.7670  -44.5010 H       243 TRP    0.5100
   3926 HH2       -69.0050  -11.7840  -42.1020 H       243 TRP   -0.5100
   3927 N         -61.6780  -13.5210  -47.2110 N.am    244 LEU   -0.4700
   3928 CA        -61.3840  -13.3210  -48.6220 C.3     244 LEU    0.3100
   3929 C         -62.4190  -14.0660  -49.5150 C.2     244 LEU    0.0700
   3930 O         -63.0050  -13.4440  -50.4070 O.2     244 LEU    0.0900
   3931 CB        -59.9060  -13.5980  -48.9850 C.3     244 LEU   -0.1800
   3932 CG        -59.3430  -13.0370  -50.3190 C.3     244 LEU    0.0900
   3933 CD1       -59.9150  -11.6670  -50.7020 C.3     244 LEU    0.0900
   3934 CD2       -57.8000  -12.9800  -50.3440 C.3     244 LEU   -0.0900
   3935 HN        -60.9590  -13.8970  -46.6310 H       244 LEU    0.0900
   3936 HA        -61.6300  -12.2970  -48.8600 H       244 LEU   -0.2700
   3937 HB1       -59.7780  -14.6990  -49.0130 H       244 LEU    0.0900
   3938 HB2       -59.2840  -13.1810  -48.1670 H       244 LEU    0.0900
   3939 HG        -59.5780  -13.7570  -51.1330 H       244 LEU    0.0900
   3940 HD11      -59.6800  -10.9220  -49.9110 H       244 LEU   -0.2700
   3941 HD12      -61.0190  -11.7340  -50.8090 H       244 LEU    0.0900
   3942 HD13      -59.4670  -11.3230  -51.6580 H       244 LEU    0.0900
   3943 HD21      -57.3780  -13.9990  -50.2070 H       244 LEU    0.0900
   3944 HD22      -57.4330  -12.3310  -49.5200 H       244 LEU    0.5100
   3945 HD23      -57.4510  -12.5790  -51.3190 H       244 LEU   -0.5100
   3946 N         -62.7090  -15.3660  -49.2530 N.am    245 PRO   -0.2900
   3947 CA        -63.6320  -16.0110  -50.1900 C.3     245 PRO    0.0000
   3948 C         -64.9610  -15.2650  -50.3380 C.2     245 PRO    0.0900
   3949 O         -65.4640  -15.1210  -51.4500 O.2     245 PRO    0.0900
   3950 CB        -63.8420  -17.4120  -49.5830 C.3     245 PRO    0.0200
   3951 CG        -62.6450  -17.6420  -48.7450 C.3     245 PRO    0.0900
   3952 CD        -62.3090  -16.2890  -48.1710 C.3     245 PRO   -0.1800
   3953 HA        -63.2170  -16.0100  -51.1850 H       245 PRO    0.0900
   3954 HB1       -63.9180  -18.1800  -50.3820 H       245 PRO    0.0900
   3955 HB2       -64.7670  -17.4410  -48.9670 H       245 PRO   -0.1800
   3956 HG1       -62.8650  -18.3700  -47.9350 H       245 PRO    0.0900
   3957 HG2       -61.8040  -18.0320  -49.3570 H       245 PRO    0.0900
   3958 HD1       -62.8920  -16.0770  -47.2510 H       245 PRO    0.5100
   3959 HD2       -61.2230  -16.1900  -47.9630 H       245 PRO   -0.5100
   3960 N         -65.5120  -14.7630  -49.2370 N.am    246 PHE   -0.4700
   3961 CA        -66.7680  -14.0400  -49.3070 C.3     246 PHE    0.3100
   3962 C         -66.6440  -12.7490  -50.0950 C.2     246 PHE    0.0700
   3963 O         -67.4360  -12.4890  -50.9880 O.2     246 PHE    0.0900
   3964 CB        -67.3250  -13.7460  -47.9240 C.3     246 PHE   -0.1800
   3965 CG        -68.5270  -12.8570  -47.9440 C.ar    246 PHE    0.0900
   3966 CD1       -69.7710  -13.3510  -48.3370 C.ar    246 PHE    0.0900
   3967 CD2       -68.4270  -11.5210  -47.5740 C.ar    246 PHE    0.0000
   3968 CE1       -70.8970  -12.5200  -48.3620 C.ar    246 PHE   -0.1150
   3969 CE2       -69.5600  -10.6840  -47.5890 C.ar    246 PHE    0.1150
   3970 CZ        -70.7880  -11.1870  -47.9840 C.ar    246 PHE   -0.1150
   3971 HN        -65.0970  -14.8580  -48.3350 H       246 PHE    0.1150
   3972 HA        -67.4660  -14.6460  -49.8670 H       246 PHE   -0.1150
   3973 HB1       -66.5480  -13.2380  -47.3150 H       246 PHE    0.1150
   3974 HB2       -67.6260  -14.6990  -47.4390 H       246 PHE   -0.1150
   3975 HD1       -69.8660  -14.3880  -48.6260 H       246 PHE    0.1150
   3976 HD2       -67.4720  -11.1200  -47.2700 H       246 PHE   -0.1150
   3977 HE1       -71.8520  -12.9170  -48.6750 H       246 PHE    0.1150
   3978 HE2       -69.4720   -9.6500  -47.2930 H       246 PHE    0.5100
   3979 HZ        -71.6580  -10.5460  -47.9990 H       246 PHE   -0.5100
   3980 N         -65.6400  -11.9400  -49.7960 N.am    247 PHE   -0.4700
   3981 CA        -65.5020  -10.6760  -50.5020 C.3     247 PHE    0.3100
   3982 C         -65.1100  -10.7580  -51.9580 C.2     247 PHE    0.0700
   3983 O         -65.3620   -9.8290  -52.7170 O.2     247 PHE    0.0900
   3984 CB        -64.6010   -9.7400  -49.7340 C.3     247 PHE   -0.1800
   3985 CG        -65.2970   -9.1150  -48.5940 C.ar    247 PHE    0.0900
   3986 CD1       -66.2750   -8.1490  -48.8270 C.ar    247 PHE    0.0900
   3987 CD2       -65.0340   -9.5290  -47.2860 C.ar    247 PHE    0.0000
   3988 CE1       -66.9590   -7.5610  -47.7590 C.ar    247 PHE   -0.1150
   3989 CE2       -65.6990   -8.9490  -46.2040 C.ar    247 PHE    0.1150
   3990 CZ        -66.6750   -7.9580  -46.4400 C.ar    247 PHE   -0.1150
   3991 HN        -64.9580  -12.1500  -49.1000 H       247 PHE    0.1150
   3992 HA        -66.4850  -10.2440  -50.6140 H       247 PHE   -0.1150
   3993 HB1       -64.2500   -8.9260  -50.4030 H       247 PHE    0.1150
   3994 HB2       -63.7330  -10.3050  -49.3310 H       247 PHE   -0.1150
   3995 HD1       -66.5040   -7.8520  -49.8390 H       247 PHE    0.1150
   3996 HD2       -64.3060  -10.3070  -47.1090 H       247 PHE   -0.1150
   3997 HE1       -67.7060   -6.8040  -47.9460 H       247 PHE    0.1150
   3998 HE2       -65.4700   -9.2570  -45.1940 H       247 PHE    0.5100
   3999 HZ        -67.2010   -7.5070  -45.6120 H       247 PHE   -0.5100
   4000 N         -64.5060  -11.8730  -52.3540 N.am    248 LEU   -0.4700
   4001 CA        -64.2720  -12.1630  -53.7620 C.3     248 LEU    0.3100
   4002 C         -65.5900  -12.4760  -54.4340 C.2     248 LEU    0.0700
   4003 O         -65.9510  -11.8910  -55.4500 O.2     248 LEU    0.0900
   4004 CB        -63.3150  -13.3370  -53.8940 C.3     248 LEU   -0.1800
   4005 CG        -61.8190  -12.9740  -53.8150 C.3     248 LEU    0.0900
   4006 CD1       -60.9500  -14.2520  -53.6350 C.3     248 LEU    0.0900
   4007 CD2       -61.3450  -12.0720  -55.0250 C.3     248 LEU   -0.0900
   4008 HN        -64.1870  -12.5610  -51.7070 H       248 LEU    0.0900
   4009 HA        -63.8540  -11.2810  -54.2240 H       248 LEU   -0.2700
   4010 HB1       -63.5010  -13.8280  -54.8730 H       248 LEU    0.0900
   4011 HB2       -63.5370  -14.0600  -53.0810 H       248 LEU    0.0900
   4012 HG        -61.6520  -12.2910  -52.9560 H       248 LEU    0.0900
   4013 HD11      -61.1000  -14.9400  -54.4940 H       248 LEU   -0.2700
   4014 HD12      -61.2420  -14.7790  -52.7010 H       248 LEU    0.0900
   4015 HD13      -59.8750  -13.9750  -53.5870 H       248 LEU    0.0900
   4016 HD21      -61.9190  -11.1210  -55.0400 H       248 LEU    0.0900
   4017 HD22      -61.5160  -12.6060  -55.9830 H       248 LEU    0.5100
   4018 HD23      -60.2650  -11.8320  -54.9170 H       248 LEU   -0.5100
   4019 N         -66.3390  -13.3770  -53.8130 N.am    249 VAL   -0.4700
   4020 CA        -67.6010  -13.8130  -54.3510 C.3     249 VAL    0.3100
   4021 C         -68.5800  -12.6480  -54.4780 C.2     249 VAL    0.0700
   4022 O         -69.2730  -12.5180  -55.4920 O.2     249 VAL    0.0900
   4023 CB        -68.1420  -14.9850  -53.5330 C.3     249 VAL   -0.0900
   4024 CG1       -69.6440  -15.0280  -53.5950 C.3     249 VAL    0.0900
   4025 CG2       -67.5420  -16.2840  -54.0680 C.3     249 VAL   -0.2700
   4026 HN        -66.0640  -13.7900  -52.9480 H       249 VAL    0.0900
   4027 HA        -67.4440  -14.1090  -55.3780 H       249 VAL    0.0900
   4028 HB        -67.8210  -14.8760  -52.4760 H       249 VAL    0.0900
   4029 HG11      -69.9840  -14.9650  -54.6510 H       249 VAL   -0.2700
   4030 HG12      -70.0700  -14.1700  -53.0330 H       249 VAL    0.0900
   4031 HG13      -70.0130  -15.9810  -53.1590 H       249 VAL    0.0900
   4032 HG21      -66.4600  -16.3340  -53.8210 H       249 VAL    0.0900
   4033 HG22      -67.6560  -16.3270  -55.1720 H       249 VAL    0.5100
   4034 HG23      -68.0520  -17.1550  -53.6040 H       249 VAL   -0.5100
   4035 N         -68.6010  -11.7950  -53.4490 N.am    250 ASN   -0.4700
   4036 CA        -69.3570  -10.5310  -53.4390 C.3     250 ASN    0.3100
   4037 C         -69.1170   -9.7310  -54.7150 C.2     250 ASN    0.0700
   4038 O         -70.0660   -9.3520  -55.3980 O.2     250 ASN    0.0900
   4039 CB        -68.9790   -9.6920  -52.2120 C.3     250 ASN   -0.1800
   4040 CG        -70.0960   -8.7790  -51.7460 C.2     250 ASN    0.0900
   4041 ND2       -69.7440   -7.8000  -50.9250 N.am    250 ASN    0.0900
   4042 OD1       -71.2600   -8.9570  -52.0880 O.2     250 ASN    0.5500
   4043 HN        -68.0910  -11.9860  -52.6150 H       250 ASN   -0.5500
   4044 HA        -70.4100  -10.7690  -53.4220 H       250 ASN   -0.6200
   4045 HB1       -68.0970   -9.0660  -52.4630 H       250 ASN    0.3200
   4046 HB2       -68.7160  -10.3760  -51.3770 H       250 ASN    0.3000
   4047 HD21      -68.7760   -7.6040  -50.7650 H       250 ASN    0.5100
   4048 HD22      -70.4470   -7.2580  -50.4650 H       250 ASN   -0.5100
   4049 N         -67.8500   -9.5070  -55.0560 N.am    251 ILE   -0.4700
   4050 CA        -67.5150   -8.7530  -56.2420 C.3     251 ILE    0.3100
   4051 C         -67.9210   -9.5130  -57.4940 C.2     251 ILE    0.0700
   4052 O         -68.5180   -8.9270  -58.4030 O.2     251 ILE    0.0900
   4053 CB        -66.0310   -8.3670  -56.2630 C.3     251 ILE   -0.0900
   4054 CG1       -65.7280   -7.3470  -55.1500 C.3     251 ILE    0.0900
   4055 CG2       -65.6080   -7.8330  -57.6360 C.3     251 ILE   -0.2700
   4056 CD        -66.3380   -5.9410  -55.3670 C.3     251 ILE    0.0900
   4057 HN        -67.0830   -9.8460  -54.5160 H       251 ILE    0.0900
   4058 HA        -68.1310   -7.8660  -56.2540 H       251 ILE    0.0900
   4059 HB        -65.4200   -9.2610  -56.0160 H       251 ILE   -0.1800
   4060 HG11      -64.6260   -7.2380  -55.0710 H       251 ILE    0.0900
   4061 HG12      -66.1210   -7.7510  -54.1920 H       251 ILE    0.0900
   4062 HG21      -66.3170   -7.0470  -57.9760 H       251 ILE   -0.2700
   4063 HG22      -65.6100   -8.6570  -58.3800 H       251 ILE    0.0900
   4064 HG23      -64.5920   -7.3890  -57.5720 H       251 ILE    0.0900
   4065 HD1       -67.4450   -6.0120  -55.4320 H       251 ILE    0.0900
   4066 HD2       -65.9540   -5.5040  -56.3140 H       251 ILE    0.5100
   4067 HD3       -66.0740   -5.2790  -54.5150 H       251 ILE   -0.5100
   4068 N         -67.6350  -10.8180  -57.5350 N.am    252 VAL   -0.4700
   4069 CA        -68.0580  -11.6640  -58.6670 C.3     252 VAL    0.3100
   4070 C         -69.5260  -11.5150  -59.1130 C.2     252 VAL    0.0700
   4071 O         -69.7590  -11.2880  -60.3020 O.2     252 VAL    0.0900
   4072 CB        -67.7100  -13.1540  -58.4620 C.3     252 VAL   -0.0900
   4073 CG1       -68.3160  -14.0070  -59.6000 C.3     252 VAL    0.0900
   4074 CG2       -66.1930  -13.3340  -58.4090 C.3     252 VAL   -0.2700
   4075 HN        -67.1270  -11.2740  -56.8090 H       252 VAL    0.0900
   4076 HA        -67.5650  -11.2920  -59.5520 H       252 VAL    0.0900
   4077 HB        -68.1170  -13.4970  -57.4870 H       252 VAL    0.0900
   4078 HG11      -68.0550  -13.5680  -60.5860 H       252 VAL   -0.2700
   4079 HG12      -69.4220  -14.0340  -59.5040 H       252 VAL    0.0900
   4080 HG13      -67.9100  -15.0400  -59.5530 H       252 VAL    0.0900
   4081 HG21      -65.7470  -12.6140  -57.6900 H       252 VAL    0.0900
   4082 HG22      -65.7540  -13.1490  -59.4130 H       252 VAL    0.5100
   4083 HG23      -65.9460  -14.3650  -58.0770 H       252 VAL   -0.5100
   4084 N         -70.4990  -11.6120  -58.1880 N.am    253 ASN   -0.4700
   4085 CA        -71.9230  -11.4050  -58.5300 C.3     253 ASN    0.3100
   4086 C         -72.1910  -10.1470  -59.3150 C.2     253 ASN    0.0700
   4087 O         -73.1670  -10.0520  -60.0710 O.2     253 ASN    0.0900
   4088 CB        -72.8210  -11.3210  -57.3070 C.3     253 ASN   -0.1800
   4089 CG        -73.1070  -12.6530  -56.7270 C.2     253 ASN    0.0900
   4090 ND2       -73.8620  -12.6660  -55.6290 N.am    253 ASN    0.0900
   4091 OD1       -72.6450  -13.6740  -57.2360 O.2     253 ASN    0.5500
   4092 HN        -70.3040  -11.8270  -57.2340 H       253 ASN   -0.5500
   4093 HA        -72.2300  -12.2320  -59.1520 H       253 ASN   -0.6200
   4094 HB1       -73.7820  -10.8470  -57.5960 H       253 ASN    0.3200
   4095 HB2       -72.3230  -10.6980  -56.5350 H       253 ASN    0.3000
   4096 HD21      -74.0910  -13.5350  -55.1900 H       253 ASN    0.5100
   4097 HD22      -74.2010  -11.8080  -55.2440 H       253 ASN   -0.5100
   4098 N         -71.3550   -9.1480  -59.0940 N.am    254 VAL   -0.4700
   4099 CA        -71.6120   -7.8860  -59.7000 C.3     254 VAL    0.3100
   4100 C         -71.5480   -8.0720  -61.2120 C.2     254 VAL    0.0700
   4101 O         -72.4640   -7.6500  -61.9220 O.2     254 VAL    0.0900
   4102 CB        -70.6610   -6.8450  -59.1660 C.3     254 VAL   -0.0900
   4103 CG1       -70.7510   -5.5730  -59.9820 C.3     254 VAL    0.0900
   4104 CG2       -70.9900   -6.5920  -57.7120 C.3     254 VAL   -0.2700
   4105 HN        -70.5410   -9.2260  -58.5220 H       254 VAL    0.0900
   4106 HA        -72.6340   -7.6100  -59.4810 H       254 VAL    0.0900
   4107 HB        -69.6240   -7.2390  -59.2100 H       254 VAL    0.0900
   4108 HG11      -71.8090   -5.3600  -60.2440 H       254 VAL   -0.2700
   4109 HG12      -70.1680   -5.6850  -60.9220 H       254 VAL    0.0900
   4110 HG13      -70.3520   -4.7190  -59.3950 H       254 VAL    0.0900
   4111 HG21      -70.8820   -7.5300  -57.1270 H       254 VAL    0.0900
   4112 HG22      -72.0370   -6.2330  -57.6180 H       254 VAL    0.5100
   4113 HG23      -70.2950   -5.8320  -57.2950 H       254 VAL   -0.5100
   4114 N         -70.5070   -8.7690  -61.6820 N.am    255 PHE   -0.4700
   4115 CA        -70.2750   -8.9850  -63.1090 C.3     255 PHE    0.3100
   4116 C         -71.0040  -10.2010  -63.6830 C.2     255 PHE    0.0700
   4117 O         -71.2740  -10.2420  -64.8830 O.2     255 PHE    0.0900
   4118 CB        -68.7740   -9.0740  -63.4060 C.3     255 PHE   -0.1800
   4119 CG        -67.9920   -7.8780  -62.9390 C.ar    255 PHE    0.0900
   4120 CD1       -68.2050   -6.6210  -63.5030 C.ar    255 PHE    0.0900
   4121 CD2       -67.0430   -8.0020  -61.9340 C.ar    255 PHE    0.0000
   4122 CE1       -67.4830   -5.4950  -63.0650 C.ar    255 PHE   -0.1150
   4123 CE2       -66.3130   -6.8830  -61.4910 C.ar    255 PHE    0.1150
   4124 CZ        -66.5380   -5.6300  -62.0600 C.ar    255 PHE   -0.1150
   4125 HN        -69.8350   -9.1780  -61.0700 H       255 PHE    0.1150
   4126 HA        -70.7160   -8.1600  -63.6480 H       255 PHE   -0.1150
   4127 HB1       -68.6210   -9.1580  -64.5040 H       255 PHE    0.1150
   4128 HB2       -68.3500   -9.9640  -62.8920 H       255 PHE   -0.1150
   4129 HD1       -68.9360   -6.5090  -64.2900 H       255 PHE    0.1150
   4130 HD2       -66.8620   -8.9670  -61.4850 H       255 PHE   -0.1150
   4131 HE1       -67.6640   -4.5290  -63.5120 H       255 PHE    0.1150
   4132 HE2       -65.5770   -6.9960  -60.7090 H       255 PHE    0.5100
   4133 HZ        -65.9800   -4.7700  -61.7190 H       255 PHE   -0.5100
   4134 N         -71.3330  -11.1860  -62.8420 N.am    256 ASN   -0.4700
   4135 CA        -72.0200  -12.3980  -63.3010 C.3     256 ASN    0.3100
   4136 C         -72.9130  -12.9980  -62.2240 C.2     256 ASN    0.0700
   4137 O         -72.4200  -13.6980  -61.3380 O.2     256 ASN    0.0900
   4138 CB        -70.9800  -13.4310  -63.7470 C.3     256 ASN   -0.1800
   4139 CG        -71.5060  -14.3870  -64.8090 C.2     256 ASN    0.0900
   4140 ND2       -70.8050  -14.4300  -65.9460 N.am    256 ASN    0.0900
   4141 OD1       -72.5100  -15.0920  -64.6110 O.2     256 ASN    0.5500
   4142 HN        -71.1290  -11.1410  -61.8670 H       256 ASN   -0.5500
   4143 HA        -72.6690  -12.1310  -64.1210 H       256 ASN   -0.6200
   4144 HB1       -70.6640  -14.0280  -62.8640 H       256 ASN    0.3200
   4145 HB2       -70.0980  -12.8980  -64.1620 H       256 ASN    0.3000
   4146 HD21      -71.0930  -15.0350  -66.6880 H       256 ASN    0.5100
   4147 HD22      -69.9930  -13.8570  -66.0540 H       256 ASN   -0.5100
   4148 N         -74.2220  -12.7380  -62.3060 N.am    257 ARG   -0.4700
   4149 CA        -75.1490  -13.1510  -61.2430 C.3     257 ARG    0.3100
   4150 C         -75.2460  -14.6610  -61.0950 C.2     257 ARG    0.0700
   4151 O         -75.5000  -15.1620  -60.0060 O.2     257 ARG    0.0900
   4152 CB        -76.5580  -12.5470  -61.4200 C.3     257 ARG   -0.1800
   4153 CG        -76.6110  -11.0150  -61.3290 C.3     257 ARG    0.0900
   4154 CD        -77.5720  -10.4760  -60.2450 C.3     257 ARG    0.0900
   4155 NE        -77.3240   -9.0410  -59.9930 N.pl3   257 ARG   -0.1800
   4156 CZ        -77.9020   -8.3010  -59.0400 C.cat   257 ARG    0.0900
   4157 NH1       -78.7920   -8.8100  -58.1880 N.pl3   257 ARG    0.0900
   4158 NH2       -77.5780   -7.0190  -58.9410 N.pl3   257 ARG    0.2000
   4159 HN        -74.6240  -12.2580  -63.0820 H       257 ARG    0.0900
   4160 HA        -74.7280  -12.8300  -60.3010 H       257 ARG    0.0900
   4161 HB1       -77.2190  -12.9670  -60.6340 H       257 ARG   -0.7000
   4162 HB2       -76.9440  -12.8510  -62.4150 H       257 ARG    0.4400
   4163 HG1       -76.9350  -10.6170  -62.3130 H       257 ARG    0.6400
   4164 HG2       -75.5890  -10.6420  -61.1080 H       257 ARG   -0.8000
   4165 HD1       -77.4150  -11.0240  -59.2910 H       257 ARG    0.4600
   4166 HD2       -78.6250  -10.5880  -60.5800 H       257 ARG    0.4600
   4167 HE        -76.6650   -8.5840  -60.5880 H       257 ARG   -0.8000
   4168 HH11      -79.0460   -9.7750  -58.2490 H       257 ARG    0.4600
   4169 HH12      -79.2030   -8.2270  -57.4880 H       257 ARG    0.4600
   4170 HH21      -78.1860   -6.3850  -58.4620 H       257 ARG    0.5100
   4171 HH22      -76.7250   -6.6860  -59.3440 H       257 ARG   -0.5100
   4172 N         -75.0180  -15.3830  -62.1900 N.am    258 ASP   -0.4700
   4173 CA        -75.2510  -16.8240  -62.2280 C.3     258 ASP    0.3100
   4174 C         -73.9890  -17.6650  -62.1060 C.2     258 ASP    0.0700
   4175 O         -73.9550  -18.7840  -62.6130 O.2     258 ASP    0.0900
   4176 CB        -75.9540  -17.2090  -63.5420 C.3     258 ASP   -0.2800
   4177 CG        -77.4550  -16.9430  -63.5220 C.2     258 ASP    0.0900
   4178 OD1       -78.0550  -16.8480  -62.4230 O.co2   258 ASP    0.0900
   4179 OD2       -78.0390  -16.8430  -64.6260 O.co2   258 ASP    0.6200
   4180 HN        -74.6800  -14.9730  -63.0330 H       258 ASP   -0.7600
   4181 HA        -75.8630  -17.0890  -61.3790 H       258 ASP   -0.7600
   4182 HB1       -75.7940  -18.2920  -63.7310 H       258 ASP    0.5100
   4183 HB2       -75.5070  -16.6240  -64.3730 H       258 ASP   -0.5100
   4184 N         -72.9460  -17.1600  -61.4540 N.am    259 LEU   -0.4700
   4185 CA        -71.7130  -17.9420  -61.3850 C.3     259 LEU    0.3100
   4186 C         -71.5110  -18.6410  -60.0400 C.2     259 LEU    0.0700
   4187 O         -71.1920  -19.8260  -59.9930 O.2     259 LEU    0.0900
   4188 CB        -70.4920  -17.1080  -61.8040 C.3     259 LEU   -0.1800
   4189 CG        -69.1450  -17.8250  -61.9830 C.3     259 LEU    0.0900
   4190 CD1       -69.2510  -19.0970  -62.8250 C.3     259 LEU    0.0900
   4191 CD2       -68.1090  -16.8870  -62.5740 C.3     259 LEU   -0.0900
   4192 HN        -72.9540  -16.2710  -61.0050 H       259 LEU    0.0900
   4193 HA        -71.8240  -18.7930  -62.0400 H       259 LEU   -0.2700
   4194 HB1       -70.3480  -16.3230  -61.0330 H       259 LEU    0.0900
   4195 HB2       -70.7390  -16.6250  -62.7720 H       259 LEU    0.0900
   4196 HG        -68.7490  -18.0930  -60.9800 H       259 LEU    0.0900
   4197 HD11      -69.6320  -18.8520  -63.8400 H       259 LEU   -0.2700
   4198 HD12      -69.9530  -19.8120  -62.3450 H       259 LEU    0.0900
   4199 HD13      -68.2500  -19.5680  -62.9270 H       259 LEU    0.0900
   4200 HD21      -67.9570  -16.0140  -61.9040 H       259 LEU    0.0900
   4201 HD22      -68.4540  -16.5180  -63.5640 H       259 LEU    0.5100
   4202 HD23      -67.1400  -17.4180  -62.6900 H       259 LEU   -0.5100
   4203 N         -71.7100  -17.9100  -58.9470 N.am    260 VAL   -0.4700
   4204 CA        -71.6850  -18.4960  -57.6150 C.3     260 VAL    0.3100
   4205 C         -73.0930  -18.9880  -57.2560 C.2     260 VAL    0.0700
   4206 O         -74.0480  -18.2060  -57.2620 O.2     260 VAL    0.0900
   4207 CB        -71.1870  -17.4760  -56.5540 C.3     260 VAL   -0.0900
   4208 CG1       -71.2480  -18.0700  -55.1440 C.3     260 VAL    0.0900
   4209 CG2       -69.7720  -17.0160  -56.8770 C.3     260 VAL   -0.2700
   4210 HN        -71.8840  -16.9290  -58.9920 H       260 VAL    0.0900
   4211 HA        -71.0300  -19.3520  -57.6420 H       260 VAL    0.0900
   4212 HB        -71.8230  -16.5660  -56.5950 H       260 VAL    0.0900
   4213 HG11      -71.1010  -19.1710  -55.1870 H       260 VAL   -0.2700
   4214 HG12      -72.2400  -17.8620  -54.6890 H       260 VAL    0.0900
   4215 HG13      -70.4460  -17.6300  -54.5130 H       260 VAL    0.0900
   4216 HG21      -69.7080  -16.6950  -57.9380 H       260 VAL    0.0900
   4217 HG22      -69.0570  -17.8520  -56.7140 H       260 VAL    0.5100
   4218 HG23      -69.4970  -16.1570  -56.2290 H       260 VAL   -0.5100
   4219 N         -73.2350  -20.2920  -56.9640 N.am    261 PRO   -0.2900
   4220 CA        -74.4800  -20.7990  -56.4050 C.3     261 PRO    0.0000
   4221 C         -74.8660  -20.1410  -55.0840 C.2     261 PRO    0.0900
   4222 O         -74.0080  -19.7520  -54.2950 O.2     261 PRO    0.0900
   4223 CB        -74.1930  -22.2870  -56.1850 C.3     261 PRO    0.0200
   4224 CG        -72.7110  -22.4330  -56.3110 C.3     261 PRO    0.0900
   4225 CD        -72.3150  -21.3890  -57.2950 C.3     261 PRO   -0.1800
   4226 HA        -75.3010  -20.5930  -57.0730 H       261 PRO    0.0900
   4227 HB1       -74.7130  -22.9020  -56.9500 H       261 PRO    0.0900
   4228 HB2       -74.5320  -22.6040  -55.1760 H       261 PRO   -0.1800
   4229 HG1       -72.2130  -22.2640  -55.3330 H       261 PRO    0.0900
   4230 HG2       -72.4430  -23.4450  -56.6800 H       261 PRO    0.0900
   4231 HD1       -71.2620  -21.0660  -57.1540 H       261 PRO    0.5100
   4232 HD2       -72.4720  -21.7250  -58.3400 H       261 PRO   -0.5100
   4233 N         -76.1710  -20.0510  -54.8640 N.am    262 ASP   -0.4700
   4234 CA        -76.7900  -19.4000  -53.7100 C.3     262 ASP    0.3100
   4235 C         -76.2880  -19.9030  -52.3530 C.2     262 ASP    0.0700
   4236 O         -76.2190  -19.1460  -51.3980 O.2     262 ASP    0.0900
   4237 CB        -78.3040  -19.6240  -53.7890 C.3     262 ASP   -0.2800
   4238 CG        -79.1020  -18.3420  -53.6650 C.2     262 ASP    0.0900
   4239 OD1       -78.5150  -17.2930  -53.3240 O.co2   262 ASP    0.0900
   4240 OD2       -80.3300  -18.3890  -53.9110 O.co2   262 ASP    0.6200
   4241 HN        -76.8190  -20.4450  -55.5090 H       262 ASP   -0.7600
   4242 HA        -76.5530  -18.3470  -53.7400 H       262 ASP   -0.7600
   4243 HB1       -78.6080  -20.3080  -52.9680 H       262 ASP    0.5100
   4244 HB2       -78.5460  -20.0940  -54.7660 H       262 ASP   -0.5100
   4245 N         -75.9600  -21.1900  -52.2620 N.am    263 TRP   -0.4700
   4246 CA        -75.5660  -21.7980  -50.9890 C.3     263 TRP    0.3100
   4247 C         -74.0870  -21.5430  -50.6920 C.2     263 TRP    0.0700
   4248 O         -73.7000  -21.4620  -49.5250 O.2     263 TRP    0.0900
   4249 CB        -75.8900  -23.3080  -50.9680 C.3     263 TRP   -0.1800
   4250 CG        -75.2300  -24.0420  -52.0890 C.ar    263 TRP    0.0900
   4251 CD1       -75.7490  -24.2740  -53.3290 C.ar    263 TRP    0.0900
   4252 CD2       -73.9030  -24.6050  -52.0930 C.ar    263 TRP   -0.0300
   4253 CE2       -73.6930  -25.1660  -53.3730 C.ar    263 TRP   -0.1500
   4254 CE3       -72.8750  -24.6890  -51.1380 C.ar    263 TRP    0.2200
   4255 NE1       -74.8330  -24.9570  -54.1030 N.ar    263 TRP   -0.5100
   4256 CZ2       -72.5000  -25.7960  -53.7240 C.ar    263 TRP    0.3700
   4257 CZ3       -71.6890  -25.3180  -51.4920 C.ar    263 TRP    0.2400
   4258 CH2       -71.5130  -25.8650  -52.7720 C.ar    263 TRP    0.1100
   4259 HN        -75.9650  -21.7950  -53.0550 H       263 TRP   -0.2500
   4260 HA        -76.1030  -21.2910  -50.2010 H       263 TRP    0.1700
   4261 HB1       -76.9880  -23.4450  -51.0520 H       263 TRP   -0.2000
   4262 HB2       -75.5400  -23.7410  -50.0070 H       263 TRP    0.1400
   4263 HD1       -76.7320  -23.9700  -53.6560 H       263 TRP   -0.2700
   4264 HE1       -74.9750  -25.2450  -55.0250 H       263 TRP    0.1600
   4265 HE3       -72.9880  -24.2780  -50.1450 H       263 TRP   -0.1400
   4266 HZ2       -72.3400  -26.2200  -54.7040 H       263 TRP    0.1400
   4267 HZ3       -70.8880  -25.3880  -50.7700 H       263 TRP    0.5100
   4268 HH2       -70.5800  -26.3510  -53.0140 H       263 TRP   -0.5100
   4269 N         -73.2670  -21.4110  -51.7470 N.am    264 LEU   -0.4700
   4270 CA        -71.8300  -21.1800  -51.6010 C.3     264 LEU    0.3100
   4271 C         -71.5940  -19.7470  -51.1330 C.2     264 LEU    0.0700
   4272 O         -70.6790  -19.4910  -50.3380 O.2     264 LEU    0.0900
   4273 CB        -71.0760  -21.4820  -52.9020 C.3     264 LEU   -0.1800
   4274 CG        -69.5320  -21.3750  -52.9620 C.3     264 LEU    0.0900
   4275 CD1       -68.7850  -22.5550  -52.3550 C.3     264 LEU    0.0900
   4276 CD2       -69.0660  -21.1790  -54.3900 C.3     264 LEU   -0.0900
   4277 HN        -73.6060  -21.4670  -52.6830 H       264 LEU    0.0900
   4278 HA        -71.4720  -21.8180  -50.8070 H       264 LEU   -0.2700
   4279 HB1       -71.4730  -20.7880  -53.6700 H       264 LEU    0.0900
   4280 HB2       -71.3330  -22.5230  -53.1840 H       264 LEU    0.0900
   4281 HG        -69.2260  -20.4550  -52.4210 H       264 LEU    0.0900
   4282 HD11      -69.0550  -23.4920  -52.8880 H       264 LEU   -0.2700
   4283 HD12      -69.0590  -22.6650  -51.2850 H       264 LEU    0.0900
   4284 HD13      -67.6890  -22.3980  -52.4470 H       264 LEU    0.0900
   4285 HD21      -69.5040  -20.2470  -54.8080 H       264 LEU    0.0900
   4286 HD22      -69.3940  -22.0360  -55.0150 H       264 LEU    0.5100
   4287 HD23      -67.9590  -21.0960  -54.4180 H       264 LEU   -0.5100
   4288 N         -72.4380  -18.8200  -51.6030 N.am    265 PHE   -0.4700
   4289 CA        -72.4470  -17.4470  -51.0930 C.3     265 PHE    0.3100
   4290 C         -72.6180  -17.4540  -49.5690 C.2     265 PHE    0.0700
   4291 O         -71.6930  -17.1150  -48.8310 O.2     265 PHE    0.0900
   4292 CB        -73.5460  -16.6180  -51.7770 C.3     265 PHE   -0.1800
   4293 CG        -73.3240  -15.1230  -51.7090 C.ar    265 PHE    0.0900
   4294 CD1       -73.7480  -14.3880  -50.6040 C.ar    265 PHE    0.0900
   4295 CD2       -72.7200  -14.4440  -52.7620 C.ar    265 PHE    0.0000
   4296 CE1       -73.5530  -13.0100  -50.5510 C.ar    265 PHE   -0.1150
   4297 CE2       -72.5200  -13.0600  -52.7130 C.ar    265 PHE    0.1150
   4298 CZ        -72.9360  -12.3460  -51.6090 C.ar    265 PHE   -0.1150
   4299 HN        -73.0970  -19.0230  -52.3220 H       265 PHE    0.1150
   4300 HA        -71.4780  -17.0130  -51.2850 H       265 PHE   -0.1150
   4301 HB1       -74.5190  -16.8280  -51.2850 H       265 PHE    0.1150
   4302 HB2       -73.5940  -16.8940  -52.8510 H       265 PHE   -0.1150
   4303 HD1       -74.2320  -14.8920  -49.7800 H       265 PHE    0.1150
   4304 HD2       -72.4010  -14.9940  -53.6340 H       265 PHE   -0.1150
   4305 HE1       -73.8840  -12.4530  -49.6860 H       265 PHE    0.1150
   4306 HE2       -72.0420  -12.5530  -53.5370 H       265 PHE    0.5100
   4307 HZ        -72.7830  -11.2780  -51.5650 H       265 PHE   -0.5100
   4308 N         -73.7810  -17.8810  -49.0900 N.am    266 VAL   -0.4700
   4309 CA        -74.0220  -17.9930  -47.6570 C.3     266 VAL    0.3100
   4310 C         -72.8990  -18.7320  -46.9040 C.2     266 VAL    0.0700
   4311 O         -72.5170  -18.3440  -45.7860 O.2     266 VAL    0.0900
   4312 CB        -75.3850  -18.6750  -47.3770 C.3     266 VAL   -0.0900
   4313 CG1       -75.6020  -18.9190  -45.8760 C.3     266 VAL    0.0900
   4314 CG2       -76.5010  -17.8250  -47.9490 C.3     266 VAL   -0.2700
   4315 HN        -74.5370  -18.1420  -49.6860 H       266 VAL    0.0900
   4316 HA        -74.0080  -16.9990  -47.2360 H       266 VAL    0.0900
   4317 HB        -75.4210  -19.6480  -47.9130 H       266 VAL    0.0900
   4318 HG11      -75.4030  -17.9870  -45.3040 H       266 VAL   -0.2700
   4319 HG12      -74.9080  -19.7100  -45.5180 H       266 VAL    0.0900
   4320 HG13      -76.6520  -19.2310  -45.6910 H       266 VAL    0.0900
   4321 HG21      -76.3700  -17.7090  -49.0460 H       266 VAL    0.0900
   4322 HG22      -76.4860  -16.8170  -47.4810 H       266 VAL    0.5100
   4323 HG23      -77.4820  -18.3110  -47.7590 H       266 VAL   -0.5100
   4324 N         -72.3710  -19.7900  -47.5240 N.am    267 ALA   -0.4700
   4325 CA        -71.3960  -20.6670  -46.8690 C.3     267 ALA    0.3100
   4326 C         -70.1710  -19.8670  -46.4900 C.2     267 ALA    0.0700
   4327 O         -69.7280  -19.8840  -45.3310 O.2     267 ALA    0.0900
   4328 CB        -70.9980  -21.8110  -47.7960 C.3     267 ALA   -0.2700
   4329 HN        -72.6160  -20.0290  -48.4590 H       267 ALA    0.0900
   4330 HA        -71.8460  -21.0540  -45.9680 H       267 ALA    0.0900
   4331 HB1       -70.5440  -21.4080  -48.7260 H       267 ALA    0.0900
   4332 HB2       -71.8960  -22.4060  -48.0690 H       267 ALA    0.5100
   4333 HB3       -70.2540  -22.4650  -47.2930 H       267 ALA   -0.5100
   4334 N         -69.6590  -19.1560  -47.5000 N.am    268 PHE   -0.4700
   4335 CA        -68.5560  -18.2250  -47.3820 C.3     268 PHE    0.3100
   4336 C         -68.8160  -17.0950  -46.3910 C.2     268 PHE    0.0700
   4337 O         -67.9490  -16.7090  -45.6080 O.2     268 PHE    0.0900
   4338 CB        -68.2590  -17.6770  -48.7550 C.3     268 PHE   -0.1800
   4339 CG        -67.4790  -18.6270  -49.6220 C.ar    268 PHE    0.0900
   4340 CD1       -66.7310  -19.6630  -49.0520 C.ar    268 PHE    0.0900
   4341 CD2       -67.4830  -18.4820  -51.0100 C.ar    268 PHE    0.0000
   4342 CE1       -65.9950  -20.5240  -49.8380 C.ar    268 PHE   -0.1150
   4343 CE2       -66.7460  -19.3390  -51.8070 C.ar    268 PHE    0.1150
   4344 CZ        -66.0040  -20.3660  -51.2190 C.ar    268 PHE   -0.1150
   4345 HN        -70.0330  -19.2400  -48.4210 H       268 PHE    0.1150
   4346 HA        -67.7020  -18.7510  -46.9820 H       268 PHE   -0.1150
   4347 HB1       -67.6570  -16.7480  -48.6570 H       268 PHE    0.1150
   4348 HB2       -69.2140  -17.4590  -49.2780 H       268 PHE   -0.1150
   4349 HD1       -66.7300  -19.7900  -47.9780 H       268 PHE    0.1150
   4350 HD2       -68.0660  -17.6940  -51.4660 H       268 PHE   -0.1150
   4351 HE1       -65.4170  -21.3160  -49.3840 H       268 PHE    0.1150
   4352 HE2       -66.7440  -19.2140  -52.8800 H       268 PHE    0.5100
   4353 HZ        -65.4340  -21.0410  -51.8400 H       268 PHE   -0.5100
   4354 N         -70.0340  -16.5800  -46.3870 N.am    269 ASN   -0.4700
   4355 CA        -70.3960  -15.6390  -45.3670 C.3     269 ASN    0.3100
   4356 C         -70.2930  -16.2820  -43.9860 C.2     269 ASN    0.0700
   4357 O         -69.9110  -15.6060  -43.0270 O.2     269 ASN    0.0900
   4358 CB        -71.7910  -15.0830  -45.6410 C.3     269 ASN   -0.1800
   4359 CG        -71.9890  -13.6780  -45.0720 C.2     269 ASN    0.0900
   4360 ND2       -72.8100  -12.9230  -45.6060 N.am    269 ASN    0.0900
   4361 OD1       -71.2870  -13.3240  -44.0190 O.2     269 ASN    0.5500
   4362 HN        -70.7300  -16.8120  -47.0620 H       269 ASN   -0.5500
   4363 HA        -69.6650  -14.8430  -45.3670 H       269 ASN   -0.6200
   4364 HB1       -72.5450  -15.7590  -45.1830 H       269 ASN    0.3200
   4365 HB2       -71.9550  -15.0450  -46.7380 H       269 ASN    0.3000
   4366 HD21      -72.9510  -12.0000  -45.2450 H       269 ASN    0.5100
   4367 HD22      -73.3330  -13.2350  -46.4000 H       269 ASN   -0.5100
   4368 N         -70.6150  -17.5840  -43.8730 N.am    270 TRP   -0.4700
   4369 CA        -70.5030  -18.2930  -42.5540 C.3     270 TRP    0.3100
   4370 C         -69.0630  -18.6420  -42.1530 C.2     270 TRP    0.0700
   4371 O         -68.7310  -18.6150  -40.9690 O.2     270 TRP    0.0900
   4372 CB        -71.4440  -19.5120  -42.4150 C.3     270 TRP   -0.1800
   4373 CG        -72.8530  -19.1290  -42.0150 C.ar    270 TRP    0.0900
   4374 CD1       -73.8890  -18.8130  -42.8600 C.ar    270 TRP    0.0900
   4375 CD2       -73.3730  -18.9930  -40.6800 C.ar    270 TRP   -0.0300
   4376 CE2       -74.7230  -18.5910  -40.7980 C.ar    270 TRP   -0.1500
   4377 CE3       -72.8320  -19.1740  -39.4040 C.ar    270 TRP    0.2200
   4378 NE1       -75.0120  -18.5040  -42.1330 N.ar    270 TRP   -0.5100
   4379 CZ2       -75.5410  -18.3680  -39.6860 C.ar    270 TRP    0.3700
   4380 CZ3       -73.6490  -18.9440  -38.2800 C.ar    270 TRP    0.2400
   4381 CH2       -74.9900  -18.5490  -38.4320 C.ar    270 TRP    0.1100
   4382 HN        -70.9370  -18.1260  -44.6450 H       270 TRP   -0.2500
   4383 HA        -70.7310  -17.5710  -41.7840 H       270 TRP    0.1700
   4384 HB1       -71.0340  -20.1960  -41.6420 H       270 TRP   -0.2000
   4385 HB2       -71.4890  -20.0450  -43.3880 H       270 TRP    0.1400
   4386 HD1       -73.8290  -18.8100  -43.9390 H       270 TRP   -0.2700
   4387 HE1       -75.8790  -18.2600  -42.5090 H       270 TRP    0.1600
   4388 HE3       -71.8070  -19.4840  -39.2630 H       270 TRP   -0.1400
   4389 HZ2       -76.5740  -18.0640  -39.7840 H       270 TRP    0.1400
   4390 HZ3       -73.2410  -19.0720  -37.2890 H       270 TRP    0.5100
   4391 HH2       -75.5970  -18.3840  -37.5550 H       270 TRP   -0.5100
   4392 N         -68.2050  -18.9280  -43.1450 N.am    271 LEU   -0.4700
   4393 CA        -66.7650  -18.9730  -42.9130 C.3     271 LEU    0.3100
   4394 C         -66.3390  -17.6620  -42.2670 C.2     271 LEU    0.0700
   4395 O         -65.5930  -17.6620  -41.2790 O.2     271 LEU    0.0900
   4396 CB        -65.9820  -19.2200  -44.1990 C.3     271 LEU   -0.1800
   4397 CG        -64.4690  -19.4240  -44.0510 C.3     271 LEU    0.0900
   4398 CD1       -64.0650  -20.4780  -42.9940 C.3     271 LEU    0.0900
   4399 CD2       -63.8650  -19.7630  -45.4040 C.3     271 LEU   -0.0900
   4400 HN        -68.5100  -19.1210  -44.0740 H       271 LEU    0.0900
   4401 HA        -66.5720  -19.7660  -42.2050 H       271 LEU   -0.2700
   4402 HB1       -66.1420  -18.3480  -44.8670 H       271 LEU    0.0900
   4403 HB2       -66.4010  -20.1270  -44.6830 H       271 LEU    0.0900
   4404 HG        -64.0120  -18.4530  -43.7670 H       271 LEU    0.0900
   4405 HD11      -64.4940  -21.4680  -43.2600 H       271 LEU   -0.2700
   4406 HD12      -64.4520  -20.1810  -41.9960 H       271 LEU    0.0900
   4407 HD13      -62.9590  -20.5690  -42.9540 H       271 LEU    0.0900
   4408 HD21      -64.2020  -19.0290  -46.1680 H       271 LEU    0.0900
   4409 HD22      -64.1900  -20.7780  -45.7210 H       271 LEU    0.5100
   4410 HD23      -62.7560  -19.7280  -45.3430 H       271 LEU   -0.5100
   4411 N         -66.8510  -16.5500  -42.8060 N.am    272 GLY   -0.4700
   4412 CA        -66.6990  -15.2420  -42.1830 C.3     272 GLY    0.3100
   4413 C         -67.0710  -15.2260  -40.7100 C.2     272 GLY   -0.0200
   4414 O         -66.2420  -14.8940  -39.8590 O.2     272 GLY    0.0900
   4415 HN        -67.3630  -16.5670  -43.6610 H       272 GLY    0.0900
   4416 HA1       -67.3360  -14.5500  -42.7120 H       272 GLY    0.5100
   4417 HA2       -65.6640  -14.9490  -42.2850 H       272 GLY   -0.5100
   4418 N         -68.3090  -15.6030  -40.3860 N.am    273 TYR   -0.4700
   4419 CA        -68.7270  -15.6530  -38.9760 C.3     273 TYR    0.3100
   4420 C         -67.9020  -16.6350  -38.1460 C.2     273 TYR    0.0700
   4421 O         -67.7210  -16.4570  -36.9390 O.2     273 TYR    0.0900
   4422 CB        -70.1910  -16.0520  -38.8240 C.3     273 TYR   -0.1800
   4423 CG        -71.2120  -15.2100  -39.5470 C.ar    273 TYR    0.0900
   4424 CD1       -70.9010  -13.9520  -40.0850 C.ar    273 TYR    0.0900
   4425 CD2       -72.5200  -15.6790  -39.6890 C.ar    273 TYR    0.0000
   4426 CE1       -71.8790  -13.1810  -40.7390 C.ar    273 TYR   -0.1150
   4427 CE2       -73.4960  -14.9240  -40.3420 C.ar    273 TYR    0.1150
   4428 CZ        -73.1700  -13.6850  -40.8610 C.ar    273 TYR   -0.1150
   4429 OH        -74.1600  -12.9880  -41.5010 O.3     273 TYR    0.1150
   4430 HN        -68.9910  -15.8620  -41.0670 H       273 TYR    0.1100
   4431 HA        -68.5650  -14.6740  -38.5510 H       273 TYR   -0.5400
   4432 HB1       -70.4570  -16.0070  -37.7470 H       273 TYR    0.4300
   4433 HB2       -70.3140  -17.0870  -39.2060 H       273 TYR   -0.1150
   4434 HD1       -69.8940  -13.5680  -39.9950 H       273 TYR    0.1150
   4435 HD2       -72.7830  -16.6460  -39.2840 H       273 TYR   -0.1150
   4436 HE1       -71.6310  -12.2100  -41.1400 H       273 TYR    0.1150
   4437 HE2       -74.5000  -15.3070  -40.4420 H       273 TYR    0.5100
   4438 HH        -73.8350  -12.0990  -41.6700 H       273 TYR   -0.5100
   4439 N         -67.4190  -17.6920  -38.7820 N.am    274 ALA   -0.4700
   4440 CA        -66.7020  -18.7080  -38.0540 C.3     274 ALA    0.3100
   4441 C         -65.4510  -18.1000  -37.4230 C.2     274 ALA    0.0700
   4442 O         -65.0040  -18.5680  -36.3720 O.2     274 ALA    0.0900
   4443 CB        -66.3510  -19.8760  -38.9690 C.3     274 ALA   -0.2700
   4444 HN        -67.5260  -17.8300  -39.7640 H       274 ALA    0.0900
   4445 HA        -67.3300  -19.0430  -37.2420 H       274 ALA    0.0900
   4446 HB1       -65.7120  -19.5260  -39.8090 H       274 ALA    0.0900
   4447 HB2       -67.2780  -20.3190  -39.3910 H       274 ALA    0.5100
   4448 HB3       -65.7920  -20.6490  -38.3990 H       274 ALA   -0.5100
   4449 N         -64.9240  -17.0360  -38.0440 N.am    275 ASN   -0.4700
   4450 CA        -63.6470  -16.4430  -37.6390 C.3     275 ASN    0.3100
   4451 C         -63.5960  -15.9080  -36.1980 C.2     275 ASN    0.0700
   4452 O         -62.5140  -15.8220  -35.5880 O.2     275 ASN    0.0900
   4453 CB        -63.2270  -15.3430  -38.6200 C.3     275 ASN   -0.1800
   4454 CG        -61.9870  -14.6030  -38.1710 C.2     275 ASN    0.0900
   4455 ND2       -60.8930  -15.1490  -38.2720 N.am    275 ASN    0.0900
   4456 OD1       -62.1350  -13.3830  -37.6930 O.2     275 ASN    0.5500
   4457 HN        -65.3790  -16.5970  -38.8150 H       275 ASN   -0.5500
   4458 HA        -62.9050  -17.2280  -37.6160 H       275 ASN   -0.6200
   4459 HB1       -64.0580  -14.6130  -38.7180 H       275 ASN    0.3200
   4460 HB2       -63.0260  -15.8020  -39.6110 H       275 ASN    0.3000
   4461 HD21      -60.0650  -14.6700  -37.9790 H       275 ASN    0.5100
   4462 HD22      -60.8280  -16.0740  -38.6460 H       275 ASN   -0.5100
   4463 N         -64.7600  -15.5570  -35.6620 N.am    276 SER   -0.4700
   4464 CA        -64.8600  -15.0630  -34.3000 C.3     276 SER    0.3100
   4465 C         -64.6160  -16.1330  -33.2570 C.2     276 SER    0.0700
   4466 O         -64.5050  -15.8250  -32.0630 O.2     276 SER    0.0900
   4467 CB        -66.2440  -14.4930  -34.0360 C.3     276 SER    0.0500
   4468 OG        -66.4640  -13.3800  -34.8540 O.3     276 SER    0.0900
   4469 HN        -65.6150  -15.6180  -36.1700 H       276 SER    0.0900
   4470 HA        -64.1080  -14.3000  -34.1650 H       276 SER   -0.6600
   4471 HB1       -66.3270  -14.1810  -32.9730 H       276 SER    0.4300
   4472 HB2       -67.0160  -15.2620  -34.2570 H       276 SER    0.5100
   4473 HG1       -65.7820  -12.7450  -34.6260 H       276 SER   -0.5100
   4474 N         -64.5810  -17.3900  -33.6980 N.am    277 ALA   -0.4700
   4475 CA        -64.3810  -18.5060  -32.8010 C.3     277 ALA    0.3100
   4476 C         -62.8970  -18.7220  -32.6280 C.2     277 ALA    0.0700
   4477 O         -62.4580  -19.2650  -31.6070 O.2     277 ALA    0.0900
   4478 CB        -65.0160  -19.7460  -33.3600 C.3     277 ALA   -0.2700
   4479 HN        -64.6890  -17.6180  -34.6630 H       277 ALA    0.0900
   4480 HA        -64.8230  -18.2530  -31.8480 H       277 ALA    0.0900
   4481 HB1       -64.5630  -19.9950  -34.3450 H       277 ALA    0.0900
   4482 HB2       -66.1050  -19.5820  -33.5020 H       277 ALA    0.5100
   4483 HB3       -64.8520  -20.5990  -32.6690 H       277 ALA   -0.5100
   4484 N         -62.1230  -18.2580  -33.6170 N.am    278 MET   -0.4700
   4485 CA        -60.7490  -18.7120  -33.7980 C.3     278 MET    0.3100
   4486 C         -59.6950  -18.0560  -32.9130 C.2     278 MET    0.0700
   4487 O         -58.8480  -18.7490  -32.3620 O.2     278 MET    0.0900
   4488 CB        -60.3580  -18.6500  -35.2770 C.3     278 MET   -0.1800
   4489 CG        -60.9600  -19.7810  -36.0960 C.3     278 MET    0.0900
   4490 SD        -61.0300  -19.4130  -37.8590 S.3     278 MET    0.0900
   4491 CE        -62.0030  -20.7970  -38.4790 C.3     278 MET   -0.1400
   4492 HN        -62.4500  -17.5830  -34.2730 H       278 MET    0.0900
   4493 HA        -60.6780  -19.7250  -33.4320 H       278 MET    0.0900
   4494 HB1       -59.2510  -18.7010  -35.3560 H       278 MET   -0.0900
   4495 HB2       -60.7030  -17.6810  -35.6970 H       278 MET   -0.2200
   4496 HG1       -61.9860  -19.9770  -35.7210 H       278 MET    0.0900
   4497 HG2       -60.3500  -20.6940  -35.9350 H       278 MET    0.0900
   4498 HE1       -63.0100  -20.8240  -38.0090 H       278 MET    0.0900
   4499 HE2       -61.4930  -21.7570  -38.2520 H       278 MET    0.5100
   4500 HE3       -62.1400  -20.7090  -39.5770 H       278 MET   -0.5100
   4501 N         -59.7640  -16.7310  -32.7550 N.am    279 ASN   -0.4700
   4502 CA        -58.7310  -15.9880  -32.0330 C.3     279 ASN    0.3100
   4503 C         -58.4250  -16.4960  -30.6320 C.2     279 ASN    0.0700
   4504 O         -57.2610  -16.5400  -30.2510 O.2     279 ASN    0.0900
   4505 CB        -59.0270  -14.4890  -31.9820 C.3     279 ASN   -0.1800
   4506 CG        -58.8040  -13.8010  -33.3120 C.2     279 ASN    0.0900
   4507 ND2       -58.9260  -12.4860  -33.2990 N.am    279 ASN    0.0900
   4508 OD1       -58.5490  -14.4270  -34.3400 O.2     279 ASN    0.5500
   4509 HN        -60.5200  -16.1930  -33.1200 H       279 ASN   -0.5500
   4510 HA        -57.7920  -16.1600  -32.5360 H       279 ASN   -0.6200
   4511 HB1       -58.3650  -14.0170  -31.2270 H       279 ASN    0.3200
   4512 HB2       -60.0870  -14.3420  -31.6830 H       279 ASN    0.3000
   4513 HD21      -58.7930  -11.9630  -34.1420 H       279 ASN    0.5100
   4514 HD22      -59.1510  -12.0130  -32.4470 H       279 ASN   -0.5100
   4515 N         -59.4500  -16.8930  -29.8490 N.am    280 PRO   -0.2900
   4516 CA        -59.0700  -17.3910  -28.5220 C.3     280 PRO    0.0000
   4517 C         -58.2430  -18.6700  -28.5900 C.2     280 PRO    0.0900
   4518 O         -57.2930  -18.8060  -27.8180 O.2     280 PRO    0.0900
   4519 CB        -60.4080  -17.6150  -27.8350 C.3     280 PRO    0.0200
   4520 CG        -61.2930  -16.6130  -28.4980 C.3     280 PRO    0.0900
   4521 CD        -60.8980  -16.6430  -29.9340 C.3     280 PRO   -0.1800
   4522 HA        -58.4220  -16.6860  -28.0270 H       280 PRO    0.0900
   4523 HB1       -60.3360  -17.4280  -26.7430 H       280 PRO    0.0900
   4524 HB2       -60.7770  -18.6500  -28.0000 H       280 PRO   -0.1800
   4525 HG1       -62.3630  -16.8910  -28.3780 H       280 PRO    0.0900
   4526 HG2       -61.1350  -15.6010  -28.0670 H       280 PRO    0.0900
   4527 HD1       -61.4010  -17.4660  -30.4830 H       280 PRO    0.5100
   4528 HD2       -61.0950  -15.6740  -30.4370 H       280 PRO   -0.5100
   4529 N         -58.5700  -19.5760  -29.5260 N.am    281 ILE   -0.4700
   4530 CA        -57.7700  -20.7850  -29.7180 C.3     281 ILE    0.3100
   4531 C         -56.3530  -20.3710  -30.0500 C.2     281 ILE    0.0700
   4532 O         -55.4290  -20.7590  -29.3500 O.2     281 ILE    0.0900
   4533 CB        -58.3200  -21.7270  -30.8160 C.3     281 ILE   -0.0900
   4534 CG1       -59.6520  -22.3280  -30.3790 C.3     281 ILE    0.0900
   4535 CG2       -57.3060  -22.8440  -31.1450 C.3     281 ILE   -0.2700
   4536 CD        -60.6620  -22.4310  -31.5280 C.3     281 ILE    0.0900
   4537 HN        -59.3610  -19.4670  -30.1240 H       281 ILE    0.0900
   4538 HA        -57.7470  -21.3040  -28.7720 H       281 ILE    0.0900
   4539 HB        -58.5270  -21.1390  -31.7340 H       281 ILE   -0.1800
   4540 HG11      -60.0860  -21.6920  -29.5790 H       281 ILE    0.0900
   4541 HG12      -59.4690  -23.3450  -29.9720 H       281 ILE    0.0900
   4542 HG21      -56.9580  -23.3320  -30.2090 H       281 ILE   -0.2700
   4543 HG22      -56.4260  -22.4130  -31.6680 H       281 ILE    0.0900
   4544 HG23      -57.7850  -23.6120  -31.7880 H       281 ILE    0.0900
   4545 HD1       -60.2560  -23.0750  -32.3370 H       281 ILE    0.0900
   4546 HD2       -60.8640  -21.4220  -31.9460 H       281 ILE    0.5100
   4547 HD3       -61.6090  -22.8800  -31.1590 H       281 ILE   -0.5100
   4548 N         -56.1860  -19.5600  -31.0940 N.am    282 ILE   -0.4700
   4549 CA        -54.8730  -19.0590  -31.5000 C.3     282 ILE    0.3100
   4550 C         -54.0620  -18.4090  -30.3670 C.2     282 ILE    0.0700
   4551 O         -52.8560  -18.6230  -30.3000 O.2     282 ILE    0.0900
   4552 CB        -54.9700  -18.1280  -32.7060 C.3     282 ILE   -0.0900
   4553 CG1       -55.7720  -18.8110  -33.8230 C.3     282 ILE    0.0900
   4554 CG2       -53.5810  -17.7480  -33.1810 C.3     282 ILE   -0.2700
   4555 CD        -56.0060  -17.9580  -35.0460 C.3     282 ILE    0.0900
   4556 HN        -56.9550  -19.2560  -31.6500 H       282 ILE    0.0900
   4557 HA        -54.2540  -19.9120  -31.7390 H       282 ILE    0.0900
   4558 HB        -55.5290  -17.2100  -32.4210 H       282 ILE   -0.1800
   4559 HG11      -56.7600  -19.1070  -33.4110 H       282 ILE    0.0900
   4560 HG12      -55.2230  -19.7240  -34.1370 H       282 ILE    0.0900
   4561 HG21      -53.0150  -18.6580  -33.4740 H       282 ILE   -0.2700
   4562 HG22      -53.0290  -17.2350  -32.3650 H       282 ILE    0.0900
   4563 HG23      -53.6540  -17.0760  -34.0630 H       282 ILE    0.0900
   4564 HD1       -55.0530  -17.8080  -35.5960 H       282 ILE    0.0900
   4565 HD2       -56.4010  -16.9640  -34.7440 H       282 ILE    0.5100
   4566 HD3       -56.7310  -18.4570  -35.7230 H       282 ILE   -0.5100
   4567 N         -54.7010  -17.6710  -29.4520 N.am    283 TYR   -0.4700
   4568 CA        -53.9800  -17.1090  -28.2980 C.3     283 TYR    0.3100
   4569 C         -53.3930  -18.1610  -27.3270 C.2     283 TYR    0.0700
   4570 O         -52.6980  -17.8180  -26.3700 O.2     283 TYR    0.0900
   4571 CB        -54.8200  -16.0920  -27.4980 C.3     283 TYR   -0.1800
   4572 CG        -55.3450  -14.9070  -28.2720 C.ar    283 TYR    0.0900
   4573 CD1       -54.5170  -14.1590  -29.1020 C.ar    283 TYR    0.0900
   4574 CD2       -56.6960  -14.5420  -28.1790 C.ar    283 TYR    0.0000
   4575 CE1       -55.0190  -13.0680  -29.8280 C.ar    283 TYR   -0.1150
   4576 CE2       -57.2080  -13.4740  -28.8870 C.ar    283 TYR    0.1150
   4577 CZ        -56.3630  -12.7310  -29.7050 C.ar    283 TYR   -0.1150
   4578 OH        -56.8840  -11.6600  -30.3940 O.3     283 TYR    0.1150
   4579 HN        -55.6770  -17.4720  -29.5100 H       283 TYR    0.1100
   4580 HA        -53.0890  -16.6300  -28.6760 H       283 TYR   -0.5400
   4581 HB1       -54.1950  -15.6830  -26.6770 H       283 TYR    0.4300
   4582 HB2       -55.7060  -16.6150  -27.0780 H       283 TYR   -0.1150
   4583 HD1       -53.4720  -14.4200  -29.1900 H       283 TYR    0.1150
   4584 HD2       -57.3530  -15.1120  -27.5390 H       283 TYR   -0.1150
   4585 HE1       -54.3690  -12.4960  -30.4740 H       283 TYR    0.1150
   4586 HE2       -58.2530  -13.2170  -28.8050 H       283 TYR    0.5100
   4587 HH        -57.7700  -11.4950  -30.0620 H       283 TYR   -0.5100
   4588 N         -53.6630  -19.4400  -27.5720 N.am    284 CYS   -0.4700
   4589 CA        -53.1300  -20.5060  -26.7310 C.3     284 CYS    0.3100
   4590 C         -51.6560  -20.7550  -26.9850 C.2     284 CYS    0.0700
   4591 O         -51.0040  -21.4600  -26.2150 O.2     284 CYS    0.0900
   4592 CB        -53.9130  -21.8010  -26.9240 C.3     284 CYS   -0.1100
   4593 SG        -55.5290  -21.7490  -26.1220 S.3     284 CYS    0.0900
   4594 HN        -54.2350  -19.7270  -28.3370 H       284 CYS    0.0900
   4595 HA        -53.1950  -20.1820  -25.7030 H       284 CYS   -0.2300
   4596 HB1       -53.3180  -22.6400  -26.5060 H       284 CYS    0.1600
   4597 HB2       -54.0450  -21.9760  -28.0130 H       284 CYS    0.5100
   4598 HG1       -56.0480  -20.8680  -26.9650 H       284 CYS   -0.5100
   4599 N         -51.1290  -20.1810  -28.0710 N.am    285 ARG   -0.4700
   4600 CA        -49.7010  -20.2250  -28.3640 C.3     285 ARG    0.3100
   4601 C         -48.9200  -19.5430  -27.2670 C.2     285 ARG    0.0700
   4602 O         -47.7580  -19.8390  -27.0650 O.2     285 ARG    0.0900
   4603 CB        -49.4010  -19.5170  -29.6780 C.3     285 ARG   -0.1800
   4604 CG        -49.9900  -20.1770  -30.9170 C.3     285 ARG    0.0900
   4605 CD        -49.8570  -19.2670  -32.1140 C.3     285 ARG    0.0900
   4606 NE        -48.5720  -18.5640  -32.0920 N.pl3   285 ARG   -0.1800
   4607 CZ        -47.4890  -18.9430  -32.7620 C.cat   285 ARG    0.0900
   4608 NH1       -47.5260  -20.0170  -33.5420 N.pl3   285 ARG    0.0900
   4609 NH2       -46.3660  -18.2420  -32.6690 N.pl3   285 ARG    0.2000
   4610 HN        -51.6920  -19.6930  -28.7340 H       285 ARG    0.0900
   4611 HA        -49.4020  -21.2610  -28.4200 H       285 ARG    0.0900
   4612 HB1       -48.2990  -19.4700  -29.8010 H       285 ARG   -0.7000
   4613 HB2       -49.8020  -18.4840  -29.6120 H       285 ARG    0.4400
   4614 HG1       -51.0630  -20.4000  -30.7400 H       285 ARG    0.6400
   4615 HG2       -49.4530  -21.1290  -31.1170 H       285 ARG   -0.8000
   4616 HD1       -50.6650  -18.5040  -32.1030 H       285 ARG    0.4600
   4617 HD2       -49.9060  -19.8620  -33.0500 H       285 ARG    0.4600
   4618 HE        -48.5060  -17.7400  -31.5320 H       285 ARG   -0.8000
   4619 HH11      -48.3710  -20.5450  -33.6270 H       285 ARG    0.4600
   4620 HH12      -46.7090  -20.2970  -34.0440 H       285 ARG    0.4600
   4621 HH21      -45.5160  -18.6060  -33.0500 H       285 ARG    0.5100
   4622 HH22      -46.3700  -17.3500  -32.2180 H       285 ARG   -0.5100
   4623 N         -49.5720  -18.6200  -26.5640 N.am    286 SER   -0.4700
   4624 CA        -48.9380  -17.8120  -25.5320 C.3     286 SER    0.3100
   4625 C         -49.0620  -18.4200  -24.1400 C.2     286 SER    0.0700
   4626 O         -50.1750  -18.6160  -23.6320 O.2     286 SER    0.0900
   4627 CB        -49.5350  -16.4040  -25.5290 C.3     286 SER    0.0500
   4628 OG        -49.2330  -15.7220  -24.3150 O.3     286 SER    0.0900
   4629 HN        -50.5400  -18.4380  -26.7160 H       286 SER    0.0900
   4630 HA        -47.8780  -17.7720  -25.7370 H       286 SER   -0.6600
   4631 HB1       -50.6390  -16.4680  -25.6340 H       286 SER    0.4300
   4632 HB2       -49.1150  -15.8200  -26.3770 H       286 SER    0.5100
   4633 HG1       -48.4030  -15.2660  -24.4680 H       286 SER   -0.5100
   4634 N         -47.9130  -18.7060  -23.5070 N.am    287 PRO   -0.2900
   4635 CA        -47.8390  -19.1860  -22.1180 C.3     287 PRO    0.0000
   4636 C         -48.7450  -18.4350  -21.1320 C.2     287 PRO    0.0900
   4637 O         -49.4880  -19.0850  -20.3870 O.2     287 PRO    0.0900
   4638 CB        -46.3660  -18.9830  -21.7610 C.3     287 PRO    0.0200
   4639 CG        -45.6500  -19.1640  -23.0610 C.3     287 PRO    0.0900
   4640 CD        -46.5820  -18.6730  -24.1490 C.3     287 PRO   -0.1800
   4641 HA        -48.1830  -20.2050  -22.0530 H       287 PRO    0.0900
   4642 HB1       -46.0300  -19.7330  -21.0140 H       287 PRO    0.0900
   4643 HB2       -46.1920  -17.9650  -21.3510 H       287 PRO   -0.1800
   4644 HG1       -44.7080  -18.5750  -23.0680 H       287 PRO    0.0900
   4645 HG2       -45.4040  -20.2360  -23.2190 H       287 PRO    0.0900
   4646 HD1       -46.3360  -17.6370  -24.4600 H       287 PRO    0.5100
   4647 HD2       -46.5700  -19.3470  -25.0310 H       287 PRO   -0.5100
   4648 N         -48.6930  -17.0950  -21.1440 N.am    288 ASP   -0.4700
   4649 CA        -49.4550  -16.2380  -20.2180 C.3     288 ASP    0.3100
   4650 C         -50.9690  -16.3690  -20.3410 C.2     288 ASP    0.0700
   4651 O         -51.6710  -16.3710  -19.3240 O.2     288 ASP    0.0900
   4652 CB        -49.1020  -14.7610  -20.4250 C.3     288 ASP   -0.2800
   4653 CG        -47.6100  -14.5000  -20.3910 C.2     288 ASP    0.0900
   4654 OD1       -47.0480  -14.3120  -19.2810 O.co2   288 ASP    0.0900
   4655 OD2       -47.0090  -14.4690  -21.4890 O.co2   288 ASP    0.6200
   4656 HN        -48.1220  -16.6070  -21.7990 H       288 ASP   -0.7600
   4657 HA        -49.2150  -16.5420  -19.2080 H       288 ASP   -0.7600
   4658 HB1       -49.5820  -14.1600  -19.6240 H       288 ASP    0.5100
   4659 HB2       -49.4930  -14.4330  -21.4110 H       288 ASP   -0.5100
   4660 N         -51.4550  -16.4450  -21.5920 N.am    289 PHE   -0.4700
   4661 CA        -52.8830  -16.6080  -21.8990 C.3     289 PHE    0.3100
   4662 C         -53.3590  -17.9630  -21.4120 C.2     289 PHE    0.0700
   4663 O         -54.4090  -18.0720  -20.7750 O.2     289 PHE    0.0900
   4664 CB        -53.1880  -16.4410  -23.4100 C.3     289 PHE   -0.1800
   4665 CG        -53.5310  -15.0170  -23.8230 C.ar    289 PHE    0.0900
   4666 CD1       -54.7520  -14.4340  -23.4530 C.ar    289 PHE    0.0900
   4667 CD2       -52.6340  -14.2550  -24.5820 C.ar    289 PHE    0.0000
   4668 CE1       -55.0640  -13.1170  -23.8250 C.ar    289 PHE   -0.1150
   4669 CE2       -52.9430  -12.9310  -24.9560 C.ar    289 PHE    0.1150
   4670 CZ        -54.1580  -12.3700  -24.5770 C.ar    289 PHE   -0.1150
   4671 HN        -50.8540  -16.3930  -22.3850 H       289 PHE    0.1150
   4672 HA        -53.4250  -15.8650  -21.3320 H       289 PHE   -0.1150
   4673 HB1       -54.0570  -17.0780  -23.6790 H       289 PHE    0.1150
   4674 HB2       -52.2950  -16.7450  -23.9970 H       289 PHE   -0.1150
   4675 HD1       -55.4620  -15.0070  -22.8750 H       289 PHE    0.1150
   4676 HD2       -51.6920  -14.6880  -24.8860 H       289 PHE   -0.1150
   4677 HE1       -56.0060  -12.6810  -23.5270 H       289 PHE    0.1150
   4678 HE2       -52.2380  -12.3540  -25.5360 H       289 PHE    0.5100
   4679 HZ        -54.3990  -11.3580  -24.8660 H       289 PHE   -0.5100
   4680 N         -52.5560  -18.9890  -21.6970 N.am    290 ARG   -0.4700
   4681 CA        -52.8790  -20.3620  -21.3320 C.3     290 ARG    0.3100
   4682 C         -53.0460  -20.5210  -19.8190 C.2     290 ARG    0.0700
   4683 O         -54.0300  -21.1090  -19.3620 O.2     290 ARG    0.0900
   4684 CB        -51.8000  -21.2860  -21.8630 C.3     290 ARG   -0.1800
   4685 CG        -52.3080  -22.5460  -22.5400 C.3     290 ARG    0.0900
   4686 CD        -51.2040  -23.1640  -23.4110 C.3     290 ARG    0.0900
   4687 NE        -49.8710  -22.7520  -22.9400 N.pl3   290 ARG   -0.1800
   4688 CZ        -48.7780  -22.6730  -23.6940 C.cat   290 ARG    0.0900
   4689 NH1       -48.8090  -22.9880  -24.9750 N.pl3   290 ARG    0.0900
   4690 NH2       -47.6380  -22.2720  -23.1540 N.pl3   290 ARG    0.2000
   4691 HN        -51.6920  -18.8620  -22.1770 H       290 ARG    0.0900
   4692 HA        -53.8390  -20.6120  -21.7600 H       290 ARG    0.0900
   4693 HB1       -51.1530  -21.5870  -21.0130 H       290 ARG   -0.7000
   4694 HB2       -51.1900  -20.7200  -22.5980 H       290 ARG    0.4400
   4695 HG1       -53.1830  -22.2950  -23.1760 H       290 ARG    0.6400
   4696 HG2       -52.6240  -23.2790  -21.7670 H       290 ARG   -0.8000
   4697 HD1       -51.3160  -22.8250  -24.4620 H       290 ARG    0.4600
   4698 HD2       -51.2570  -24.2720  -23.3600 H       290 ARG    0.4600
   4699 HE        -49.7810  -22.5120  -21.9750 H       290 ARG   -0.8000
   4700 HH11      -49.6850  -23.1470  -25.4300 H       290 ARG    0.4600
   4701 HH12      -47.9560  -23.0670  -25.4910 H       290 ARG    0.4600
   4702 HH21      -47.6010  -22.0310  -22.1850 H       290 ARG    0.5100
   4703 HH22      -46.8120  -22.2110  -23.7160 H       290 ARG   -0.5100
   4704 N         -52.1050  -19.9570  -19.0550 N.am    291 LYS   -0.4700
   4705 CA        -52.1700  -19.9450  -17.5860 C.3     291 LYS    0.3100
   4706 C         -53.3040  -19.0900  -17.0180 C.2     291 LYS    0.0700
   4707 O         -53.7860  -19.3470  -15.9180 O.2     291 LYS    0.0900
   4708 CB        -50.8240  -19.5270  -16.9730 C.3     291 LYS   -0.1800
   4709 CG        -49.8000  -20.6770  -16.8520 C.3     291 LYS    0.0900
   4710 CD        -48.3890  -20.1680  -16.5310 C.3     291 LYS    0.0900
   4711 CE        -47.3190  -21.1920  -16.9310 C.3     291 LYS   -0.1800
   4712 NZ        -45.9910  -20.5540  -17.2500 N.4     291 LYS    0.0900
   4713 HN        -51.3070  -19.5130  -19.4530 H       291 LYS    0.0900
   4714 HA        -52.4360  -20.9400  -17.2580 H       291 LYS   -0.1800
   4715 HB1       -51.0130  -19.1170  -15.9580 H       291 LYS    0.0900
   4716 HB2       -50.3820  -18.7290  -17.6070 H       291 LYS    0.0900
   4717 HG1       -49.7720  -21.2360  -17.8110 H       291 LYS    0.2100
   4718 HG2       -50.1270  -21.3650  -16.0450 H       291 LYS    0.0500
   4719 HD1       -48.3130  -19.9690  -15.4410 H       291 LYS    0.0500
   4720 HD2       -48.2090  -19.2210  -17.0830 H       291 LYS   -0.3000
   4721 HE1       -47.6510  -21.7420  -17.8380 H       291 LYS    0.3300
   4722 HE2       -47.1550  -21.9040  -16.0940 H       291 LYS    0.3300
   4723 HZ1       -45.6430  -20.0400  -16.4140 H       291 LYS    0.3300
   4724 HZ2       -46.1070  -19.8890  -18.0420 H       291 LYS    0.5100
   4725 HZ3       -45.3060  -21.2900  -17.5140 H       291 LYS   -0.5100
   4726 N         -53.7310  -18.0750  -17.7590 N.am    292 ALA   -0.4700
   4727 CA        -54.8670  -17.2650  -17.3330 C.3     292 ALA    0.3100
   4728 C         -56.1670  -17.9800  -17.6400 C.2     292 ALA    0.0700
   4729 O         -57.1480  -17.8290  -16.9130 O.2     292 ALA    0.0900
   4730 CB        -54.8370  -15.8960  -18.0050 C.3     292 ALA   -0.2700
   4731 HN        -53.3040  -17.8240  -18.6240 H       292 ALA    0.0900
   4732 HA        -54.8160  -17.1550  -16.2600 H       292 ALA    0.0900
   4733 HB1       -54.8810  -16.0120  -19.1090 H       292 ALA    0.0900
   4734 HB2       -53.8970  -15.3660  -17.7410 H       292 ALA    0.5100
   4735 HB3       -55.7100  -15.2940  -17.6760 H       292 ALA   -0.5100
   4736 N         -56.1550  -18.7550  -18.7290 N.am    293 PHE   -0.4700
   4737 CA        -57.2960  -19.5610  -19.1630 C.3     293 PHE    0.3100
   4738 C         -57.5580  -20.7100  -18.1970 C.2     293 PHE    0.0700
   4739 O         -58.7180  -21.0570  -17.9330 O.2     293 PHE    0.0900
   4740 CB        -57.0920  -20.1250  -20.5760 C.3     293 PHE   -0.1800
   4741 CG        -57.2550  -19.1100  -21.6840 C.ar    293 PHE    0.0900
   4742 CD1       -57.8300  -17.8620  -21.4480 C.ar    293 PHE    0.0900
   4743 CD2       -56.8560  -19.4260  -22.9840 C.ar    293 PHE    0.0000
   4744 CE1       -57.9770  -16.9430  -22.4850 C.ar    293 PHE   -0.1150
   4745 CE2       -57.0080  -18.5120  -24.0240 C.ar    293 PHE    0.1150
   4746 CZ        -57.5640  -17.2710  -23.7740 C.ar    293 PHE   -0.1150
   4747 HN        -55.3450  -18.8200  -19.3070 H       293 PHE    0.1150
   4748 HA        -58.1720  -18.9300  -19.1400 H       293 PHE   -0.1150
   4749 HB1       -57.8390  -20.9280  -20.7580 H       293 PHE    0.1150
   4750 HB2       -56.0630  -20.5360  -20.6590 H       293 PHE   -0.1150
   4751 HD1       -58.1660  -17.6050  -20.4550 H       293 PHE    0.1150
   4752 HD2       -56.4240  -20.3950  -23.1870 H       293 PHE   -0.1150
   4753 HE1       -58.4120  -15.9730  -22.2890 H       293 PHE    0.1150
   4754 HE2       -56.6910  -18.7730  -25.0240 H       293 PHE    0.5100
   4755 HZ        -57.6790  -16.5570  -24.5770 H       293 PHE   -0.5100
   4756 N         -56.4810  -21.3010  -17.6720 N.am    294 LYS   -0.4700
   4757 CA        -56.6200  -22.3180  -16.6280 C.3     294 LYS    0.3100
   4758 C         -57.1230  -21.7210  -15.3060 C.2     294 LYS    0.0700
   4759 O         -58.0860  -22.2370  -14.7210 O.2     294 LYS    0.0900
   4760 CB        -55.3390  -23.1440  -16.4750 C.3     294 LYS   -0.1800
   4761 CG        -55.3310  -24.3600  -17.3930 C.3     294 LYS    0.0900
   4762 CD        -53.9850  -24.6030  -18.0750 C.3     294 LYS    0.0900
   4763 CE        -54.2220  -25.2500  -19.4460 C.3     294 LYS   -0.1800
   4764 NZ        -53.0300  -25.9050  -20.0700 N.4     294 LYS    0.0900
   4765 HN        -55.5520  -21.0810  -17.9610 H       294 LYS    0.0900
   4766 HA        -57.4450  -22.9590  -16.8990 H       294 LYS   -0.1800
   4767 HB1       -55.2550  -23.4870  -15.4210 H       294 LYS    0.0900
   4768 HB2       -54.4650  -22.5030  -16.7150 H       294 LYS    0.0900
   4769 HG1       -56.1040  -24.2160  -18.1770 H       294 LYS    0.2100
   4770 HG2       -55.5900  -25.2570  -16.7920 H       294 LYS    0.0500
   4771 HD1       -53.3630  -25.2760  -17.4460 H       294 LYS    0.0500
   4772 HD2       -53.4510  -23.6380  -18.2040 H       294 LYS   -0.3000
   4773 HE1       -54.5650  -24.4670  -20.1560 H       294 LYS    0.3300
   4774 HE2       -54.9990  -26.0370  -19.3410 H       294 LYS    0.3300
   4775 HZ1       -52.6840  -26.6620  -19.4460 H       294 LYS    0.3300
   4776 HZ2       -52.2790  -25.1990  -20.2070 H       294 LYS    0.5100
   4777 HZ3       -53.2980  -26.3090  -20.9900 H       294 LYS   -0.5100
   4778 N         -56.5050  -20.6190  -14.8630 N.am    295 ARG   -0.4700
   4779 CA        -57.0130  -19.8370  -13.7280 C.3     295 ARG    0.3100
   4780 C         -58.5440  -19.6930  -13.7410 C.2     295 ARG    0.0700
   4781 O         -59.2320  -20.2180  -12.8650 O.2     295 ARG    0.0900
   4782 CB        -56.4020  -18.4380  -13.7270 C.3     295 ARG   -0.1800
   4783 CG        -55.4970  -18.1030  -12.5750 C.3     295 ARG    0.0900
   4784 CD        -55.5510  -16.5950  -12.3300 C.3     295 ARG    0.0900
   4785 NE        -54.2130  -15.9980  -12.3610 N.pl3   295 ARG   -0.1800
   4786 CZ        -53.7280  -15.2910  -13.3810 C.cat   295 ARG    0.0900
   4787 NH1       -54.4760  -15.0770  -14.4550 N.pl3   295 ARG    0.0900
   4788 NH2       -52.4970  -14.7870  -13.3200 N.pl3   295 ARG    0.2000
   4789 HN        -55.6690  -20.2780  -15.2850 H       295 ARG    0.0900
   4790 HA        -56.7560  -20.3600  -12.8190 H       295 ARG    0.0900
   4791 HB1       -57.2360  -17.7050  -13.7300 H       295 ARG   -0.7000
   4792 HB2       -55.8170  -18.3240  -14.6630 H       295 ARG    0.4400
   4793 HG1       -54.4560  -18.4090  -12.8120 H       295 ARG    0.6400
   4794 HG2       -55.8320  -18.6440  -11.6640 H       295 ARG   -0.8000
   4795 HD1       -55.9910  -16.3920  -11.3310 H       295 ARG    0.4600
   4796 HD2       -56.1590  -16.1080  -13.1220 H       295 ARG    0.4600
   4797 HE        -53.6240  -16.1320  -11.5650 H       295 ARG   -0.8000
   4798 HH11      -54.1760  -14.4260  -15.1530 H       295 ARG    0.4600
   4799 HH12      -55.3410  -15.5670  -14.5690 H       295 ARG    0.4600
   4800 HH21      -51.9340  -14.9410  -12.5090 H       295 ARG    0.5100
   4801 HH22      -52.1360  -14.2560  -14.0870 H       295 ARG   -0.5100
   4802 N         -59.0570  -18.9970  -14.7630 N.am    296 LEU   -0.4700
   4803 CA        -60.4470  -18.5440  -14.8360 C.3     296 LEU    0.3100
   4804 C         -61.4510  -19.6850  -14.8710 C.2     296 LEU    0.0700
   4805 O         -62.3940  -19.7080  -14.0790 O.2     296 LEU    0.0900
   4806 CB        -60.6420  -17.6380  -16.0620 C.3     296 LEU   -0.1800
   4807 CG        -60.0130  -16.2380  -16.1060 C.3     296 LEU    0.0900
   4808 CD1       -59.8390  -15.8130  -17.5550 C.3     296 LEU    0.0900
   4809 CD2       -60.8450  -15.2040  -15.3370 C.3     296 LEU   -0.0900
   4810 HN        -58.4940  -18.7470  -15.5450 H       296 LEU    0.0900
   4811 HA        -60.6740  -18.0050  -13.9280 H       296 LEU   -0.2700
   4812 HB1       -61.7360  -17.5000  -16.1860 H       296 LEU    0.0900
   4813 HB2       -60.2450  -18.1930  -16.9350 H       296 LEU    0.0900
   4814 HG        -59.0240  -16.2560  -15.6000 H       296 LEU    0.0900
   4815 HD11      -60.8250  -15.7880  -18.0660 H       296 LEU   -0.2700
   4816 HD12      -59.1830  -16.5350  -18.0850 H       296 LEU    0.0900
   4817 HD13      -59.3910  -14.7980  -17.6000 H       296 LEU    0.0900
   4818 HD21      -60.9340  -15.5030  -14.2700 H       296 LEU    0.0900
   4819 HD22      -61.8640  -15.1390  -15.7740 H       296 LEU    0.5100
   4820 HD23      -60.3530  -14.2100  -15.3880 H       296 LEU   -0.5100
   4821 N         -61.2400  -20.6270  -15.7890 N.am    297 LEU   -0.4700
   4822 CA        -62.0770  -21.8210  -15.9060 C.3     297 LEU    0.3100
   4823 C         -62.0260  -22.7110  -14.6330 C.2     297 LEU    0.0700
   4824 O         -62.8330  -23.6390  -14.4750 O.2     297 LEU    0.0900
   4825 CB        -61.6560  -22.6460  -17.1320 C.3     297 LEU   -0.1800
   4826 CG        -61.8770  -22.1870  -18.5770 C.3     297 LEU    0.0900
   4827 CD1       -60.9280  -22.9430  -19.5010 C.3     297 LEU    0.0900
   4828 CD2       -63.3190  -22.3760  -19.0320 C.3     297 LEU   -0.0900
   4829 HN        -60.4910  -20.5600  -16.4450 H       297 LEU    0.0900
   4830 HA        -63.1050  -21.5030  -16.0000 H       297 LEU   -0.2700
   4831 HB1       -62.1800  -23.6160  -17.0400 H       297 LEU    0.0900
   4832 HB2       -60.5650  -22.8060  -17.0290 H       297 LEU    0.0900
   4833 HG        -61.6830  -21.0950  -18.6560 H       297 LEU    0.0900
   4834 HD11      -61.1180  -24.0350  -19.4320 H       297 LEU   -0.2700
   4835 HD12      -59.8750  -22.7470  -19.2050 H       297 LEU    0.0900
   4836 HD13      -61.0880  -22.6210  -20.5520 H       297 LEU    0.0900
   4837 HD21      -64.0050  -21.7890  -18.3840 H       297 LEU    0.0900
   4838 HD22      -63.6000  -23.4490  -18.9630 H       297 LEU    0.5100
   4839 HD23      -63.4350  -22.0250  -20.0800 H       297 LEU   -0.5100
   4840 N         -61.0060  -22.5290  -13.7670 N.am    298 ALA   -0.4700
   4841 CA        -60.6810  -23.3750  -12.6390 C.3     298 ALA    0.3100
   4842 CAT       -61.1060  -27.1580  -12.2430 C.3     298 ALA    0.0700
   4843 C         -60.5750  -24.8780  -12.9370 C.2     298 ALA    0.0900
   4844 O         -59.9330  -25.3070  -13.8950 O.2     298 ALA   -0.2700
   4845 CB        -61.6050  -23.0460  -11.4430 C.3     298 ALA    0.0900
   4846 NT        -61.1620  -25.7260  -12.0690 N.am    298 ALA    0.0900
   4847 HN        -60.3950  -21.7510  -13.8780 H       298 ALA    0.0900
   4848 HNT       -61.6610  -25.4020  -11.2700 H       298 ALA    0.5100
   4849 HA        -59.6480  -23.2040  -12.3770 H       298 ALA   -0.5100
   4850 HB1       -62.6420  -23.3810  -11.6580 H       298 ALA   -0.4700
   4851 HB2       -61.6170  -21.9500  -11.2650 H       298 ALA    0.3100
   4852 HB3       -61.2450  -23.5680  -10.5320 H       298 ALA   -0.1100
   4853 HT1       -60.0470  -27.4910  -12.2360 H       298 ALA    0.0900
   4854 HT2       -61.5650  -27.4360  -13.2150 H       298 ALA    0.0900
   4855 HT3       -61.6460  -27.6580  -11.4110 H       298 ALA    0.0900
@<TRIPOS>BOND
     1    1    2 1
     2    2   10 1
     3    2    4 1
     4    2    6 1
     5    4    5 2
     6    6   11 1
     7    6   12 1
     8    6   13 1
     9    3    7 1
    10    3   14 1
    11    3   15 1
    12    3   16 1
    13    7    1 1
    14    7    8 2
    15    9    1 1
    16   17   18 1
    17   18   19 1
    18   18   27 1
    19   18   21 1
    20   19   20 2
    21   21   29 1
    22   21   22 1
    23   22   31 1
    24   22   23 1
    25   23   24 2
    26   23   25 2
    27   26   17 1
    28   28   21 1
    29   30   22 1
    30    4   17 am
    31   32   33 1
    32   33   41 1
    33   33   34 1
    34   33   36 1
    35   34   35 2
    36   36   37 1
    37   36   43 1
    38   37   39 1
    39   37   44 1
    40   37   38 1
    41   38   45 1
    42   38   47 1
    43   38   46 1
    44   39   48 1
    45   39   49 1
    46   39   50 1
    47   40   32 1
    48   42   36 1
    49   19   32 am
    50   51   52 1
    51   52   60 1
    52   52   53 1
    53   52   55 1
    54   53   54 2
    55   55   56 1
    56   55   62 1
    57   56   58 1
    58   56   63 1
    59   56   57 1
    60   57   64 1
    61   57   66 1
    62   57   65 1
    63   58   67 1
    64   58   68 1
    65   58   69 1
    66   59   51 1
    67   61   55 1
    68   34   51 am
    69   70   71 1
    70   71   74 1
    71   71   72 1
    72   71   77 1
    73   72   73 2
    74   74   79 1
    75   74   75 1
    76   76   70 1
    77   78   74 1
    78   80   75 1
    79   53   70 am
    80   81   82 1
    81   82   91 1
    82   82   85 1
    83   82   83 1
    84   83   84 2
    85   85   93 1
    86   85   86 1
    87   86   95 1
    88   86   87 1
    89   87   89 2
    90   87   88 am
    91   88   96 1
    92   88   97 1
    93   90   81 1
    94   92   85 1
    95   94   86 1
    96   72   81 am
    97   98   99 1
    98   99  108 1
    99   99  102 1
   100   99  100 1
   101  100  101 2
   102  102  110 1
   103  102  103 1
   104  103  112 1
   105  103  104 1
   106  104  106 2
   107  104  105 am
   108  105  113 1
   109  105  114 1
   110  107   98 1
   111  109  102 1
   112  111  103 1
   113   83   98 am
   114  115  116 1
   115  116  119 1
   116  116  130 1
   117  116  117 1
   118  117  118 2
   119  119  132 1
   120  119  120 1
   121  120  121 ar
   122  120  122 ar
   123  121  133 1
   124  121  125 ar
   125  122  123 ar
   126  122  124 ar
   127  123  125 ar
   128  123  126 ar
   129  124  127 ar
   130  124  135 1
   131  125  134 1
   132  126  136 1
   133  126  128 ar
   134  127  128 ar
   135  127  137 1
   136  128  138 1
   137  129  115 1
   138  131  119 1
   139  100  115 am
   140  139  140 1
   141  140  141 1
   142  140  149 1
   143  140  143 1
   144  141  142 2
   145  143  151 1
   146  143  144 1
   147  144  153 1
   148  144  145 1
   149  145  146 2
   150  145  147 2
   151  148  139 1
   152  150  143 1
   153  152  144 1
   154  117  139 am
   155  154  155 1
   156  155  160 1
   157  155  158 1
   158  155  156 1
   159  156  157 2
   160  158  161 1
   161  158  162 1
   162  158  163 1
   163  159  154 1
   164  141  154 am
   165  164  165 1
   166  165  170 1
   167  165  166 1
   168  166  167 2
   169  168  164 1
   170  169  165 1
   171  156  164 am
   172  171  172 1
   173  172  180 1
   174  172  175 1
   175  172  173 1
   176  173  174 2
   177  175  182 1
   178  175  176 1
   179  176  184 1
   180  176  177 1
   181  177  178 1
   182  178  185 1
   183  178  186 1
   184  178  187 1
   185  179  171 1
   186  181  175 1
   187  183  176 1
   188  166  171 am
   189  188  189 1
   190  189  192 1
   191  189  190 1
   192  189  195 1
   193  190  191 2
   194  192  197 1
   195  192  193 1
   196  194  188 1
   197  196  192 1
   198  198  193 1
   199  173  188 am
   200  199  200 1
   201  200  208 1
   202  200  201 1
   203  200  203 1
   204  201  202 2
   205  203  204 1
   206  203  210 1
   207  204  206 1
   208  204  211 1
   209  204  205 1
   210  205  212 1
   211  205  214 1
   212  205  213 1
   213  206  215 1
   214  206  216 1
   215  206  217 1
   216  207  199 1
   217  209  203 1
   218  190  199 am
   219  218  219 1
   220  219  227 1
   221  219  220 1
   222  219  222 1
   223  220  221 2
   224  222  223 1
   225  222  229 1
   226  223  225 1
   227  223  230 1
   228  223  224 1
   229  224  231 1
   230  224  233 1
   231  224  232 1
   232  225  234 1
   233  225  235 1
   234  225  236 1
   235  226  218 1
   236  228  222 1
   237  201  218 am
   238  237  238 1
   239  238  246 1
   240  238  241 1
   241  238  239 1
   242  239  240 2
   243  241  248 1
   244  241  242 1
   245  242  250 1
   246  242  243 1
   247  243  244 1
   248  244  251 1
   249  244  252 1
   250  244  253 1
   251  245  237 1
   252  247  241 1
   253  249  242 1
   254  220  237 am
   255  254  255 1
   256  255  260 1
   257  255  258 1
   258  255  256 1
   259  256  257 2
   260  258  261 1
   261  258  262 1
   262  258  263 1
   263  259  254 1
   264  239  254 am
   265  264  265 1
   266  265  273 1
   267  265  266 1
   268  265  268 1
   269  266  267 2
   270  268  269 1
   271  268  275 1
   272  269  271 1
   273  269  276 1
   274  269  270 1
   275  270  277 1
   276  270  279 1
   277  270  278 1
   278  271  280 1
   279  271  281 1
   280  271  282 1
   281  272  264 1
   282  274  268 1
   283  256  264 am
   284  283  284 1
   285  284  285 1
   286  284  291 1
   287  284  287 1
   288  285  286 2
   289  287  289 1
   290  287  292 1
   291  287  288 1
   292  288  293 1
   293  288  294 1
   294  288  295 1
   295  289  297 1
   296  289  298 1
   297  289  296 1
   298  290  283 1
   299  266  283 am
   300  299  300 1
   301  300  301 1
   302  300  307 1
   303  300  303 1
   304  301  302 2
   305  303  305 1
   306  303  308 1
   307  303  304 1
   308  304  309 1
   309  304  310 1
   310  304  311 1
   311  305  313 1
   312  305  314 1
   313  305  312 1
   314  306  299 1
   315  285  299 am
   316  315  316 1
   317  316  324 1
   318  316  317 1
   319  316  319 1
   320  317  318 2
   321  319  320 1
   322  319  326 1
   323  320  322 1
   324  320  327 1
   325  320  321 1
   326  321  328 1
   327  321  330 1
   328  321  329 1
   329  322  331 1
   330  322  332 1
   331  322  333 1
   332  323  315 1
   333  325  319 1
   334  301  315 am
   335  334  335 1
   336  335  343 1
   337  335  336 1
   338  335  338 1
   339  336  337 2
   340  338  339 1
   341  338  345 1
   342  339  341 1
   343  339  346 1
   344  339  340 1
   345  340  347 1
   346  340  349 1
   347  340  348 1
   348  341  350 1
   349  341  351 1
   350  341  352 1
   351  342  334 1
   352  344  338 1
   353  317  334 am
   354  353  354 1
   355  354  362 1
   356  354  357 1
   357  354  355 1
   358  355  356 2
   359  357  363 1
   360  357  359 1
   361  357  358 1
   362  358  365 1
   363  359  366 1
   364  359  367 1
   365  359  368 1
   366  360  358 1
   367  360  369 1
   368  360  370 1
   369  360  371 1
   370  361  353 1
   371  364  358 1
   372  336  353 am
   373  372  373 1
   374  373  374 1
   375  373  380 1
   376  373  376 1
   377  374  375 2
   378  376  378 1
   379  376  381 1
   380  376  377 1
   381  377  382 1
   382  377  383 1
   383  377  384 1
   384  378  386 1
   385  378  387 1
   386  378  385 1
   387  379  372 1
   388  355  372 am
   389  388  389 1
   390  389  394 1
   391  389  392 1
   392  389  390 1
   393  390  391 2
   394  392  395 1
   395  392  396 1
   396  392  397 1
   397  393  388 1
   398  374  388 am
   399  398  399 1
   400  399  404 1
   401  399  400 1
   402  400  401 2
   403  402  398 1
   404  403  399 1
   405  390  398 am
   406  405  406 1
   407  406  414 1
   408  406  409 1
   409  406  407 1
   410  407  408 2
   411  409  416 1
   412  409  410 1
   413  410  412 2
   414  410  411 am
   415  411  417 1
   416  411  418 1
   417  413  405 1
   418  415  409 1
   419  400  405 am
   420  419  420 1
   421  420  421 1
   422  420  427 1
   423  420  423 1
   424  421  422 2
   425  423  425 1
   426  423  428 1
   427  423  424 1
   428  424  429 1
   429  424  430 1
   430  424  431 1
   431  425  433 1
   432  425  434 1
   433  425  432 1
   434  426  419 1
   435  407  419 am
   436  435  436 1
   437  436  444 1
   438  436  437 1
   439  436  439 1
   440  437  438 2
   441  439  440 1
   442  439  446 1
   443  440  442 1
   444  440  447 1
   445  440  441 1
   446  441  448 1
   447  441  450 1
   448  441  449 1
   449  442  451 1
   450  442  452 1
   451  442  453 1
   452  443  435 1
   453  445  439 1
   454  421  435 am
   455  454  455 1
   456  455  456 1
   457  455  462 1
   458  455  458 1
   459  456  457 2
   460  458  460 1
   461  458  463 1
   462  458  459 1
   463  459  464 1
   464  459  465 1
   465  459  466 1
   466  460  468 1
   467  460  469 1
   468  460  467 1
   469  461  454 1
   470  437  454 am
   471  470  471 1
   472  471  479 1
   473  471  474 1
   474  471  472 1
   475  472  473 2
   476  474  480 1
   477  474  476 1
   478  474  475 1
   479  475  482 1
   480  476  483 1
   481  476  484 1
   482  476  485 1
   483  477  475 1
   484  477  486 1
   485  477  487 1
   486  477  488 1
   487  478  470 1
   488  481  475 1
   489  456  470 am
   490  489  490 1
   491  490  495 1
   492  490  493 1
   493  490  491 1
   494  491  492 2
   495  493  496 1
   496  493  497 1
   497  493  498 1
   498  494  489 1
   499  472  489 am
   500  499  500 1
   501  500  505 1
   502  500  503 1
   503  500  501 1
   504  501  502 2
   505  503  506 1
   506  503  507 1
   507  503  508 1
   508  504  499 1
   509  491  499 am
   510  509  510 1
   511  510  518 1
   512  510  513 1
   513  510  511 1
   514  511  512 2
   515  513  519 1
   516  513  515 1
   517  513  514 1
   518  514  521 1
   519  515  522 1
   520  515  523 1
   521  515  524 1
   522  516  514 1
   523  516  525 1
   524  516  526 1
   525  516  527 1
   526  517  509 1
   527  520  514 1
   528  501  509 am
   529  528  529 1
   530  529  534 1
   531  529  530 1
   532  530  531 2
   533  532  528 1
   534  533  529 1
   535  511  528 am
   536  535  536 1
   537  536  539 1
   538  536  537 1
   539  536  542 1
   540  537  538 2
   541  539  544 1
   542  539  540 1
   543  541  535 1
   544  543  539 1
   545  545  540 1
   546  530  535 am
   547  546  547 1
   548  547  554 1
   549  547  550 1
   550  547  548 1
   551  548  549 2
   552  550  555 1
   553  550  551 1
   554  550  552 1
   555  551  557 1
   556  551  558 1
   557  551  559 1
   558  552  556 1
   559  553  546 1
   560  537  546 am
   561  560  561 1
   562  561  570 1
   563  561  564 1
   564  561  562 1
   565  562  563 2
   566  564  572 1
   567  564  565 1
   568  565  574 1
   569  565  566 1
   570  566  568 2
   571  566  567 am
   572  567  575 1
   573  567  576 1
   574  569  560 1
   575  571  564 1
   576  573  565 1
   577  548  560 am
   578  577  578 1
   579  578  579 1
   580  578  589 1
   581  578  581 1
   582  579  580 2
   583  581  591 1
   584  581  582 1
   585  582  593 1
   586  582  583 1
   587  583  595 1
   588  583  584 1
   589  584  596 1
   590  584  585 2
   591  585  586 2
   592  585  587 2
   593  586  597 1
   594  586  598 1
   595  587  600 1
   596  587  599 1
   597  588  577 1
   598  590  581 1
   599  592  582 1
   600  594  583 1
   601  562  577 am
   602  601  602 1
   603  602  610 1
   604  602  603 1
   605  602  605 1
   606  603  604 2
   607  605  606 1
   608  605  612 1
   609  606  608 1
   610  606  613 1
   611  606  607 1
   612  607  614 1
   613  607  616 1
   614  607  615 1
   615  608  617 1
   616  608  618 1
   617  608  619 1
   618  609  601 1
   619  611  605 1
   620  579  601 am
   621  620  621 1
   622  621  630 1
   623  621  624 1
   624  621  622 1
   625  622  623 2
   626  624  632 1
   627  624  625 1
   628  625  634 1
   629  625  626 1
   630  626  628 2
   631  626  627 am
   632  627  635 1
   633  627  636 1
   634  629  620 1
   635  631  624 1
   636  633  625 1
   637  603  620 am
   638  637  638 1
   639  638  645 1
   640  638  641 1
   641  638  639 1
   642  639  640 2
   643  641  646 1
   644  641  642 1
   645  641  643 1
   646  642  648 1
   647  642  649 1
   648  642  650 1
   649  643  647 1
   650  644  637 1
   651  622  637 am
   652  651  652 1
   653  652  660 1
   654  652  653 1
   655  652  655 1
   656  653  654 2
   657  655  656 1
   658  655  662 1
   659  656  658 1
   660  656  663 1
   661  656  657 1
   662  657  664 1
   663  657  666 1
   664  657  665 1
   665  658  667 1
   666  658  668 1
   667  658  669 1
   668  659  651 1
   669  661  655 1
   670  639  651 am
   671  670  671 1
   672  671  678 1
   673  671  674 1
   674  671  672 1
   675  672  673 2
   676  674  679 1
   677  674  675 1
   678  674  676 1
   679  675  681 1
   680  675  682 1
   681  675  683 1
   682  676  680 1
   683  677  670 1
   684  653  670 am
   685  684  685 1
   686  685  693 1
   687  685  688 1
   688  685  686 1
   689  686  687 2
   690  688  695 1
   691  688  689 1
   692  689  691 2
   693  689  690 am
   694  690  696 1
   695  690  697 1
   696  692  684 1
   697  694  688 1
   698  672  684 am
   699  698  699 1
   700  699  707 1
   701  699  700 1
   702  699  702 1
   703  700  701 2
   704  702  703 1
   705  702  709 1
   706  703  705 1
   707  703  710 1
   708  703  704 1
   709  704  711 1
   710  704  713 1
   711  704  712 1
   712  705  714 1
   713  705  715 1
   714  705  716 1
   715  706  698 1
   716  708  702 1
   717  686  698 am
   718  717  718 1
   719  718  729 1
   720  718  721 1
   721  718  719 1
   722  719  720 2
   723  721  731 1
   724  721  722 1
   725  722  723 ar
   726  722  724 ar
   727  723  732 1
   728  723  725 ar
   729  724  726 ar
   730  724  733 1
   731  725  734 1
   732  725  727 ar
   733  726  727 ar
   734  726  735 1
   735  727  736 1
   736  728  717 1
   737  730  721 1
   738  700  717 am
   739  737  738 1
   740  738  746 1
   741  738  741 1
   742  738  739 1
   743  739  740 2
   744  741  747 1
   745  741  743 1
   746  741  742 1
   747  742  749 1
   748  743  750 1
   749  743  751 1
   750  743  752 1
   751  744  742 1
   752  744  753 1
   753  744  754 1
   754  744  755 1
   755  745  737 1
   756  748  742 1
   757  719  737 am
   758  756  757 1
   759  757  764 1
   760  757  760 1
   761  757  758 1
   762  758  759 2
   763  760  765 1
   764  760  761 1
   765  760  762 1
   766  761  767 1
   767  761  768 1
   768  761  769 1
   769  762  766 1
   770  763  756 1
   771  739  756 am
   772  770  771 1
   773  771  774 1
   774  771  772 1
   775  771  777 1
   776  772  773 2
   777  774  779 1
   778  774  775 1
   779  776  770 1
   780  778  774 1
   781  780  775 1
   782  758  770 am
   783  781  782 1
   784  782  790 1
   785  782  783 1
   786  782  785 1
   787  783  784 2
   788  785  786 1
   789  785  792 1
   790  786  788 1
   791  786  793 1
   792  786  787 1
   793  787  794 1
   794  787  796 1
   795  787  795 1
   796  788  797 1
   797  788  798 1
   798  788  799 1
   799  789  781 1
   800  791  785 1
   801  772  781 am
   802  800  801 1
   803  801  806 1
   804  801  804 1
   805  801  802 1
   806  802  803 2
   807  804  807 1
   808  804  808 1
   809  804  809 1
   810  805  800 1
   811  783  800 am
   812  810  811 1
   813  811  817 1
   814  811  814 1
   815  811  812 1
   816  812  813 2
   817  814  819 1
   818  814  815 1
   819  816  810 1
   820  818  814 1
   821  820  815 1
   822  802  810 am
   823  821  822 1
   824  822  827 1
   825  822  825 1
   826  822  823 1
   827  823  824 2
   828  825  828 1
   829  825  829 1
   830  825  830 1
   831  826  821 1
   832  812  821 am
   833  831  832 1
   834  832  840 1
   835  832  835 1
   836  832  833 1
   837  833  834 2
   838  835  842 1
   839  835  836 1
   840  836  837 2
   841  836  838 2
   842  839  831 1
   843  841  835 1
   844  823  831 am
   845  843  844 1
   846  844  852 1
   847  844  845 1
   848  844  847 1
   849  845  846 2
   850  847  848 1
   851  847  854 1
   852  848  850 1
   853  848  855 1
   854  848  849 1
   855  849  856 1
   856  849  858 1
   857  849  857 1
   858  850  859 1
   859  850  860 1
   860  850  861 1
   861  851  843 1
   862  853  847 1
   863  833  843 am
   864  862  863 1
   865  863  864 1
   866  863  870 1
   867  863  866 1
   868  864  865 2
   869  866  868 1
   870  866  871 1
   871  866  867 1
   872  867  872 1
   873  867  873 1
   874  867  874 1
   875  868  876 1
   876  868  877 1
   877  868  875 1
   878  869  862 1
   879  845  862 am
   880  878  879 1
   881  879  880 1
   882  879  886 1
   883  879  882 1
   884  880  881 2
   885  882  884 1
   886  882  887 1
   887  882  883 1
   888  883  888 1
   889  883  889 1
   890  883  890 1
   891  884  892 1
   892  884  893 1
   893  884  891 1
   894  885  878 1
   895  864  878 am
   896  894  895 1
   897  895  900 1
   898  895  896 1
   899  896  897 2
   900  898  894 1
   901  899  895 1
   902  880  894 am
   903  901  902 1
   904  902  910 1
   905  902  903 1
   906  902  905 1
   907  903  904 2
   908  905  906 1
   909  905  912 1
   910  906  908 1
   911  906  913 1
   912  906  907 1
   913  907  914 1
   914  907  916 1
   915  907  915 1
   916  908  917 1
   917  908  918 1
   918  908  919 1
   919  909  901 1
   920  911  905 1
   921  896  901 am
   922  920  921 1
   923  921  929 1
   924  921  922 1
   925  921  924 1
   926  922  923 2
   927  924  925 1
   928  924  931 1
   929  925  927 1
   930  925  932 1
   931  925  926 1
   932  926  933 1
   933  926  935 1
   934  926  934 1
   935  927  936 1
   936  927  937 1
   937  927  938 1
   938  928  920 1
   939  930  924 1
   940  903  920 am
   941  939  940 1
   942  940  941 1
   943  940  947 1
   944  940  943 1
   945  941  942 2
   946  943  945 1
   947  943  948 1
   948  943  944 1
   949  944  949 1
   950  944  950 1
   951  944  951 1
   952  945  953 1
   953  945  954 1
   954  945  952 1
   955  946  939 1
   956  922  939 am
   957  955  956 1
   958  956  957 1
   959  956  963 1
   960  956  959 1
   961  957  958 2
   962  959  961 1
   963  959  964 1
   964  959  960 1
   965  960  965 1
   966  960  966 1
   967  960  967 1
   968  961  969 1
   969  961  970 1
   970  961  968 1
   971  962  955 1
   972  941  955 am
   973  971  972 1
   974  971  977 1
   975  972  978 1
   976  972  973 1
   977  972  975 1
   978  973  974 2
   979  975  980 1
   980  975  976 1
   981  976  977 1
   982  976  982 1
   983  977  984 1
   984  979  975 1
   985  981  976 1
   986  983  977 1
   987  957  971 am
   988  985  986 1
   989  986  997 1
   990  986  989 1
   991  986  987 1
   992  987  988 2
   993  989  999 1
   994  989  990 1
   995  990  991 ar
   996  990  992 ar
   997  991 1000 1
   998  991  993 ar
   999  992  994 ar
  1000  992 1001 1
  1001  993 1002 1
  1002  993  995 ar
  1003  994  995 ar
  1004  994 1003 1
  1005  995 1004 1
  1006  996  985 1
  1007  998  989 1
  1008  973  985 am
  1009 1005 1006 1
  1010 1006 1011 1
  1011 1006 1007 1
  1012 1007 1008 2
  1013 1009 1005 1
  1014 1010 1006 1
  1015  987 1005 am
  1016 1012 1013 1
  1017 1013 1018 1
  1018 1013 1016 1
  1019 1013 1014 1
  1020 1014 1015 2
  1021 1016 1019 1
  1022 1016 1020 1
  1023 1016 1021 1
  1024 1017 1012 1
  1025 1007 1012 am
  1026 1022 1023 1
  1027 1023 1030 1
  1028 1023 1026 1
  1029 1023 1024 1
  1030 1024 1025 2
  1031 1026 1031 1
  1032 1026 1027 1
  1033 1026 1028 1
  1034 1027 1033 1
  1035 1027 1034 1
  1036 1027 1035 1
  1037 1028 1032 1
  1038 1029 1022 1
  1039 1014 1022 am
  1040 1036 1037 1
  1041 1037 1045 1
  1042 1037 1038 1
  1043 1037 1040 1
  1044 1038 1039 2
  1045 1040 1041 1
  1046 1040 1047 1
  1047 1041 1043 1
  1048 1041 1048 1
  1049 1041 1042 1
  1050 1042 1049 1
  1051 1042 1051 1
  1052 1042 1050 1
  1053 1043 1052 1
  1054 1043 1053 1
  1055 1043 1054 1
  1056 1044 1036 1
  1057 1046 1040 1
  1058 1024 1036 am
  1059 1055 1056 1
  1060 1056 1057 1
  1061 1056 1063 1
  1062 1056 1059 1
  1063 1057 1058 2
  1064 1059 1061 1
  1065 1059 1064 1
  1066 1059 1060 1
  1067 1060 1065 1
  1068 1060 1066 1
  1069 1060 1067 1
  1070 1061 1069 1
  1071 1061 1070 1
  1072 1061 1068 1
  1073 1062 1055 1
  1074 1038 1055 am
  1075 1071 1072 1
  1076 1072 1073 1
  1077 1072 1079 1
  1078 1072 1075 1
  1079 1073 1074 2
  1080 1075 1077 1
  1081 1075 1080 1
  1082 1075 1076 1
  1083 1076 1081 1
  1084 1076 1082 1
  1085 1076 1083 1
  1086 1077 1085 1
  1087 1077 1086 1
  1088 1077 1084 1
  1089 1078 1071 1
  1090 1057 1071 am
  1091 1087 1088 1
  1092 1088 1089 1
  1093 1088 1099 1
  1094 1088 1091 1
  1095 1089 1090 2
  1096 1091 1101 1
  1097 1091 1092 1
  1098 1092 1103 1
  1099 1092 1093 1
  1100 1093 1105 1
  1101 1093 1094 1
  1102 1094 1106 1
  1103 1094 1095 2
  1104 1095 1096 2
  1105 1095 1097 2
  1106 1096 1107 1
  1107 1096 1108 1
  1108 1097 1110 1
  1109 1097 1109 1
  1110 1098 1087 1
  1111 1100 1091 1
  1112 1102 1092 1
  1113 1104 1093 1
  1114 1073 1087 am
  1115 1111 1112 1
  1116 1112 1117 1
  1117 1112 1113 1
  1118 1113 1114 2
  1119 1115 1111 1
  1120 1116 1112 1
  1121 1089 1111 am
  1122 1118 1119 1
  1123 1119 1126 1
  1124 1119 1122 1
  1125 1119 1120 1
  1126 1120 1121 2
  1127 1122 1127 1
  1128 1122 1123 1
  1129 1122 1124 1
  1130 1123 1129 1
  1131 1123 1130 1
  1132 1123 1131 1
  1133 1124 1128 1
  1134 1125 1118 1
  1135 1113 1118 am
  1136 1132 1133 1
  1137 1133 1136 1
  1138 1133 1147 1
  1139 1133 1134 1
  1140 1134 1135 2
  1141 1136 1149 1
  1142 1136 1137 1
  1143 1137 1138 ar
  1144 1137 1139 ar
  1145 1138 1150 1
  1146 1138 1142 ar
  1147 1139 1140 ar
  1148 1139 1141 ar
  1149 1140 1142 ar
  1150 1140 1143 ar
  1151 1141 1144 ar
  1152 1141 1152 1
  1153 1142 1151 1
  1154 1143 1153 1
  1155 1143 1145 ar
  1156 1144 1145 ar
  1157 1144 1154 1
  1158 1145 1155 1
  1159 1146 1132 1
  1160 1148 1136 1
  1161 1120 1132 am
  1162 1156 1157 1
  1163 1157 1165 1
  1164 1157 1158 1
  1165 1157 1160 1
  1166 1158 1159 2
  1167 1160 1161 1
  1168 1160 1167 1
  1169 1161 1163 1
  1170 1161 1168 1
  1171 1161 1162 1
  1172 1162 1169 1
  1173 1162 1171 1
  1174 1162 1170 1
  1175 1163 1172 1
  1176 1163 1173 1
  1177 1163 1174 1
  1178 1164 1156 1
  1179 1166 1160 1
  1180 1134 1156 am
  1181 1175 1176 1
  1182 1176 1179 1
  1183 1176 1190 1
  1184 1176 1177 1
  1185 1177 1178 2
  1186 1179 1192 1
  1187 1179 1180 1
  1188 1180 1181 ar
  1189 1180 1182 ar
  1190 1181 1193 1
  1191 1181 1185 ar
  1192 1182 1183 ar
  1193 1182 1184 ar
  1194 1183 1185 ar
  1195 1183 1186 ar
  1196 1184 1187 ar
  1197 1184 1195 1
  1198 1185 1194 1
  1199 1186 1196 1
  1200 1186 1188 ar
  1201 1187 1188 ar
  1202 1187 1197 1
  1203 1188 1198 1
  1204 1189 1175 1
  1205 1191 1179 1
  1206 1158 1175 am
  1207 1199 1200 1
  1208 1200 1205 1
  1209 1200 1201 1
  1210 1201 1202 2
  1211 1203 1199 1
  1212 1204 1200 1
  1213 1177 1199 am
  1214 1206 1207 1
  1215 1207 1210 1
  1216 1207 1208 1
  1217 1207 1213 1
  1218 1208 1209 2
  1219 1210 1215 1
  1220 1210 1211 1
  1221 1212 1206 1
  1222 1214 1210 1
  1223 1216 1211 1
  1224 1201 1206 am
  1225 1217 1218 1
  1226 1218 1229 1
  1227 1218 1221 1
  1228 1218 1219 1
  1229 1219 1220 2
  1230 1221 1231 1
  1231 1221 1222 1
  1232 1222 1223 ar
  1233 1222 1224 ar
  1234 1223 1232 1
  1235 1223 1225 ar
  1236 1224 1226 ar
  1237 1224 1233 1
  1238 1225 1234 1
  1239 1225 1227 ar
  1240 1226 1227 ar
  1241 1226 1235 1
  1242 1227 1236 1
  1243 1228 1217 1
  1244 1230 1221 1
  1245 1208 1217 am
  1246 1237 1238 1
  1247 1238 1246 1
  1248 1238 1239 1
  1249 1238 1241 1
  1250 1239 1240 2
  1251 1241 1242 1
  1252 1241 1248 1
  1253 1242 1244 1
  1254 1242 1249 1
  1255 1242 1243 1
  1256 1243 1250 1
  1257 1243 1252 1
  1258 1243 1251 1
  1259 1244 1253 1
  1260 1244 1254 1
  1261 1244 1255 1
  1262 1245 1237 1
  1263 1247 1241 1
  1264 1219 1237 am
  1265 1256 1257 1
  1266 1257 1263 1
  1267 1257 1260 1
  1268 1257 1258 1
  1269 1258 1259 2
  1270 1260 1265 1
  1271 1260 1261 1
  1272 1262 1256 1
  1273 1264 1260 1
  1274 1239 1256 am
  1275 1266 1267 1
  1276 1267 1268 1
  1277 1267 1276 1
  1278 1267 1270 1
  1279 1268 1269 2
  1280 1270 1278 1
  1281 1270 1271 1
  1282 1271 1280 1
  1283 1271 1272 1
  1284 1272 1273 2
  1285 1272 1274 2
  1286 1275 1266 1
  1287 1277 1270 1
  1288 1279 1271 1
  1289 1258 1266 am
  1290 1281 1282 1
  1291 1282 1290 1
  1292 1282 1283 1
  1293 1282 1285 1
  1294 1283 1284 2
  1295 1285 1286 1
  1296 1285 1292 1
  1297 1286 1288 1
  1298 1286 1293 1
  1299 1286 1287 1
  1300 1287 1294 1
  1301 1287 1296 1
  1302 1287 1295 1
  1303 1288 1297 1
  1304 1288 1298 1
  1305 1288 1299 1
  1306 1289 1281 1
  1307 1291 1285 1
  1308 1268 1281 am
  1309 1300 1301 1
  1310 1301 1304 1
  1311 1301 1315 1
  1312 1301 1302 1
  1313 1302 1303 2
  1314 1304 1317 1
  1315 1304 1305 1
  1316 1305 1306 ar
  1317 1305 1307 ar
  1318 1306 1318 1
  1319 1306 1310 ar
  1320 1307 1308 ar
  1321 1307 1309 ar
  1322 1308 1310 ar
  1323 1308 1311 ar
  1324 1309 1312 ar
  1325 1309 1320 1
  1326 1310 1319 1
  1327 1311 1321 1
  1328 1311 1313 ar
  1329 1312 1313 ar
  1330 1312 1322 1
  1331 1313 1323 1
  1332 1314 1300 1
  1333 1316 1304 1
  1334 1283 1300 am
  1335 1324 1325 1
  1336 1325 1332 1
  1337 1325 1328 1
  1338 1325 1326 1
  1339 1326 1327 2
  1340 1328 1333 1
  1341 1328 1329 1
  1342 1328 1330 1
  1343 1329 1335 1
  1344 1329 1336 1
  1345 1329 1337 1
  1346 1330 1334 1
  1347 1331 1324 1
  1348 1302 1324 am
  1349 1338 1339 1
  1350 1339 1342 1
  1351 1339 1340 1
  1352 1339 1345 1
  1353 1340 1341 2
  1354 1342 1347 1
  1355 1342 1343 1
  1356 1344 1338 1
  1357 1346 1342 1
  1358 1348 1343 1
  1359 1326 1338 am
  1360 1349 1350 1
  1361 1350 1358 1
  1362 1350 1351 1
  1363 1350 1353 1
  1364 1351 1352 2
  1365 1353 1354 1
  1366 1353 1360 1
  1367 1354 1356 1
  1368 1354 1361 1
  1369 1354 1355 1
  1370 1355 1362 1
  1371 1355 1364 1
  1372 1355 1363 1
  1373 1356 1365 1
  1374 1356 1366 1
  1375 1356 1367 1
  1376 1357 1349 1
  1377 1359 1353 1
  1378 1340 1349 am
  1379 1368 1369 1
  1380 1369 1377 1
  1381 1369 1372 1
  1382 1369 1370 1
  1383 1370 1371 2
  1384 1372 1379 1
  1385 1372 1373 1
  1386 1373 1374 2
  1387 1373 1375 2
  1388 1376 1368 1
  1389 1378 1372 1
  1390 1351 1368 am
  1391 1380 1381 1
  1392 1381 1382 1
  1393 1381 1388 1
  1394 1381 1384 1
  1395 1382 1383 2
  1396 1384 1386 1
  1397 1384 1389 1
  1398 1384 1385 1
  1399 1385 1390 1
  1400 1385 1391 1
  1401 1385 1392 1
  1402 1386 1394 1
  1403 1386 1395 1
  1404 1386 1393 1
  1405 1387 1380 1
  1406 1370 1380 am
  1407 1396 1397 1
  1408 1397 1405 1
  1409 1397 1398 1
  1410 1397 1400 1
  1411 1398 1399 2
  1412 1400 1401 1
  1413 1400 1407 1
  1414 1401 1403 1
  1415 1401 1408 1
  1416 1401 1402 1
  1417 1402 1409 1
  1418 1402 1411 1
  1419 1402 1410 1
  1420 1403 1412 1
  1421 1403 1413 1
  1422 1403 1414 1
  1423 1404 1396 1
  1424 1406 1400 1
  1425 1382 1396 am
  1426 1415 1416 1
  1427 1416 1422 1
  1428 1416 1419 1
  1429 1416 1417 1
  1430 1417 1418 2
  1431 1419 1424 1
  1432 1419 1420 1
  1433 1421 1415 1
  1434 1423 1419 1
  1435 1425 1420 1
  1436 1398 1415 am
  1437 1426 1427 1
  1438 1427 1428 1
  1439 1427 1434 1
  1440 1427 1430 1
  1441 1428 1429 2
  1442 1430 1432 1
  1443 1430 1435 1
  1444 1430 1431 1
  1445 1431 1436 1
  1446 1431 1437 1
  1447 1431 1438 1
  1448 1432 1440 1
  1449 1432 1441 1
  1450 1432 1439 1
  1451 1433 1426 1
  1452 1417 1426 am
  1453 1442 1443 1
  1454 1443 1450 1
  1455 1443 1446 1
  1456 1443 1444 1
  1457 1444 1445 2
  1458 1446 1451 1
  1459 1446 1447 1
  1460 1446 1448 1
  1461 1447 1453 1
  1462 1447 1454 1
  1463 1447 1455 1
  1464 1448 1452 1
  1465 1449 1442 1
  1466 1428 1442 am
  1467 1456 1457 1
  1468 1457 1462 1
  1469 1457 1460 1
  1470 1457 1458 1
  1471 1458 1459 2
  1472 1460 1463 1
  1473 1460 1464 1
  1474 1460 1465 1
  1475 1461 1456 1
  1476 1444 1456 am
  1477 1466 1467 1
  1478 1467 1470 1
  1479 1467 1468 1
  1480 1467 1473 1
  1481 1468 1469 2
  1482 1470 1475 1
  1483 1470 1471 1
  1484 1472 1466 1
  1485 1474 1470 1
  1486 1476 1471 1
  1487 1458 1466 am
  1488 1477 1478 1
  1489 1478 1486 1
  1490 1478 1481 1
  1491 1478 1479 1
  1492 1479 1480 2
  1493 1481 1487 1
  1494 1481 1483 1
  1495 1481 1482 1
  1496 1482 1489 1
  1497 1483 1490 1
  1498 1483 1491 1
  1499 1483 1492 1
  1500 1484 1482 1
  1501 1484 1493 1
  1502 1484 1494 1
  1503 1484 1495 1
  1504 1485 1477 1
  1505 1488 1482 1
  1506 1468 1477 am
  1507 1496 1497 1
  1508 1497 1498 1
  1509 1497 1506 1
  1510 1497 1500 1
  1511 1498 1499 2
  1512 1500 1508 1
  1513 1500 1501 1
  1514 1501 1510 1
  1515 1501 1502 1
  1516 1502 1503 2
  1517 1502 1504 2
  1518 1505 1496 1
  1519 1507 1500 1
  1520 1509 1501 1
  1521 1479 1496 am
  1522 1511 1512 1
  1523 1512 1519 1
  1524 1512 1515 1
  1525 1512 1513 1
  1526 1513 1514 2
  1527 1515 1520 1
  1528 1515 1516 1
  1529 1515 1517 1
  1530 1516 1522 1
  1531 1516 1523 1
  1532 1516 1524 1
  1533 1517 1521 1
  1534 1518 1511 1
  1535 1498 1511 am
  1536 1525 1526 1
  1537 1526 1534 1
  1538 1526 1527 1
  1539 1526 1529 1
  1540 1527 1528 2
  1541 1529 1530 1
  1542 1529 1536 1
  1543 1530 1532 1
  1544 1530 1537 1
  1545 1530 1531 1
  1546 1531 1538 1
  1547 1531 1540 1
  1548 1531 1539 1
  1549 1532 1541 1
  1550 1532 1542 1
  1551 1532 1543 1
  1552 1533 1525 1
  1553 1535 1529 1
  1554 1513 1525 am
  1555 1544 1545 1
  1556 1545 1551 1
  1557 1545 1548 1
  1558 1545 1546 1
  1559 1546 1547 2
  1560 1548 1553 1
  1561 1548 1549 1
  1562 1550 1544 1
  1563 1552 1548 1
  1564 1554 1549 1
  1565 1527 1544 am
  1566 1555 1556 1
  1567 1556 1557 1
  1568 1556 1563 1
  1569 1556 1559 1
  1570 1557 1558 2
  1571 1559 1561 1
  1572 1559 1564 1
  1573 1559 1560 1
  1574 1560 1565 1
  1575 1560 1566 1
  1576 1560 1567 1
  1577 1561 1569 1
  1578 1561 1570 1
  1579 1561 1568 1
  1580 1562 1555 1
  1581 1546 1555 am
  1582 1571 1572 1
  1583 1572 1580 1
  1584 1572 1575 1
  1585 1572 1573 1
  1586 1573 1574 2
  1587 1575 1581 1
  1588 1575 1577 1
  1589 1575 1576 1
  1590 1576 1583 1
  1591 1577 1584 1
  1592 1577 1585 1
  1593 1577 1586 1
  1594 1578 1576 1
  1595 1578 1587 1
  1596 1578 1588 1
  1597 1578 1589 1
  1598 1579 1571 1
  1599 1582 1576 1
  1600 1557 1571 am
  1601 1590 1591 1
  1602 1591 1596 1
  1603 1591 1594 1
  1604 1591 1592 1
  1605 1592 1593 2
  1606 1594 1597 1
  1607 1594 1598 1
  1608 1594 1599 1
  1609 1595 1590 1
  1610 1573 1590 am
  1611 1600 1601 1
  1612 1601 1609 1
  1613 1601 1604 1
  1614 1601 1602 1
  1615 1602 1603 2
  1616 1604 1610 1
  1617 1604 1606 1
  1618 1604 1605 1
  1619 1605 1612 1
  1620 1606 1613 1
  1621 1606 1614 1
  1622 1606 1615 1
  1623 1607 1605 1
  1624 1607 1616 1
  1625 1607 1617 1
  1626 1607 1618 1
  1627 1608 1600 1
  1628 1611 1605 1
  1629 1592 1600 am
  1630 1619 1620 1
  1631 1620 1628 1
  1632 1620 1623 1
  1633 1620 1621 1
  1634 1621 1622 2
  1635 1623 1630 1
  1636 1623 1624 1
  1637 1624 1625 2
  1638 1624 1626 2
  1639 1627 1619 1
  1640 1629 1623 1
  1641 1602 1619 am
  1642 1631 1632 1
  1643 1632 1633 1
  1644 1632 1643 1
  1645 1632 1635 1
  1646 1633 1634 2
  1647 1635 1645 1
  1648 1635 1636 1
  1649 1636 1647 1
  1650 1636 1637 1
  1651 1637 1649 1
  1652 1637 1638 1
  1653 1638 1650 1
  1654 1638 1639 2
  1655 1639 1640 2
  1656 1639 1641 2
  1657 1640 1651 1
  1658 1640 1652 1
  1659 1641 1654 1
  1660 1641 1653 1
  1661 1642 1631 1
  1662 1644 1635 1
  1663 1646 1636 1
  1664 1648 1637 1
  1665 1621 1631 am
  1666 1655 1656 1
  1667 1656 1668 1
  1668 1656 1659 1
  1669 1656 1657 1
  1670 1657 1658 2
  1671 1659 1660 1
  1672 1659 1670 1
  1673 1660 1661 ar
  1674 1660 1662 ar
  1675 1661 1671 1
  1676 1661 1663 ar
  1677 1662 1664 ar
  1678 1662 1672 1
  1679 1663 1673 1
  1680 1663 1665 ar
  1681 1664 1665 ar
  1682 1664 1674 1
  1683 1665 1666 1
  1684 1666 1675 1
  1685 1667 1655 1
  1686 1669 1659 1
  1687 1633 1655 am
  1688 1676 1677 1
  1689 1677 1685 1
  1690 1677 1678 1
  1691 1677 1680 1
  1692 1678 1679 2
  1693 1680 1681 1
  1694 1680 1687 1
  1695 1681 1683 1
  1696 1681 1688 1
  1697 1681 1682 1
  1698 1682 1689 1
  1699 1682 1691 1
  1700 1682 1690 1
  1701 1683 1692 1
  1702 1683 1693 1
  1703 1683 1694 1
  1704 1684 1676 1
  1705 1686 1680 1
  1706 1657 1676 am
  1707 1695 1696 1
  1708 1696 1701 1
  1709 1696 1699 1
  1710 1696 1697 1
  1711 1697 1698 2
  1712 1699 1702 1
  1713 1699 1703 1
  1714 1699 1704 1
  1715 1700 1695 1
  1716 1678 1695 am
  1717 1705 1706 1
  1718 1706 1714 1
  1719 1706 1709 1
  1720 1706 1707 1
  1721 1707 1708 2
  1722 1709 1715 1
  1723 1709 1711 1
  1724 1709 1710 1
  1725 1710 1717 1
  1726 1711 1718 1
  1727 1711 1719 1
  1728 1711 1720 1
  1729 1712 1710 1
  1730 1712 1721 1
  1731 1712 1722 1
  1732 1712 1723 1
  1733 1713 1705 1
  1734 1716 1710 1
  1735 1697 1705 am
  1736 1724 1725 1
  1737 1725 1732 1
  1738 1725 1728 1
  1739 1725 1726 1
  1740 1726 1727 2
  1741 1728 1733 1
  1742 1728 1729 1
  1743 1728 1730 1
  1744 1729 1735 1
  1745 1729 1736 1
  1746 1729 1737 1
  1747 1730 1734 1
  1748 1731 1724 1
  1749 1707 1724 am
  1750 1738 1739 1
  1751 1739 1742 1
  1752 1739 1740 1
  1753 1739 1745 1
  1754 1740 1741 2
  1755 1742 1747 1
  1756 1742 1743 1
  1757 1744 1738 1
  1758 1746 1742 1
  1759 1748 1743 1
  1760 1726 1738 am
  1761 1749 1750 1
  1762 1749 1755 1
  1763 1750 1756 1
  1764 1750 1751 1
  1765 1750 1753 1
  1766 1751 1752 2
  1767 1753 1758 1
  1768 1753 1754 1
  1769 1754 1755 1
  1770 1754 1760 1
  1771 1755 1762 1
  1772 1757 1753 1
  1773 1759 1754 1
  1774 1761 1755 1
  1775 1740 1749 am
  1776 1763 1764 1
  1777 1764 1775 1
  1778 1764 1767 1
  1779 1764 1765 1
  1780 1765 1766 2
  1781 1767 1777 1
  1782 1767 1768 1
  1783 1768 1769 ar
  1784 1768 1770 ar
  1785 1769 1778 1
  1786 1769 1771 ar
  1787 1770 1772 ar
  1788 1770 1779 1
  1789 1771 1780 1
  1790 1771 1773 ar
  1791 1772 1773 ar
  1792 1772 1781 1
  1793 1773 1782 1
  1794 1774 1763 1
  1795 1776 1767 1
  1796 1751 1763 am
  1797 1783 1784 1
  1798 1784 1785 1
  1799 1784 1795 1
  1800 1784 1787 1
  1801 1785 1786 2
  1802 1787 1797 1
  1803 1787 1788 1
  1804 1788 1799 1
  1805 1788 1789 1
  1806 1789 1801 1
  1807 1789 1790 1
  1808 1790 1802 1
  1809 1790 1791 2
  1810 1791 1792 2
  1811 1791 1793 2
  1812 1792 1803 1
  1813 1792 1804 1
  1814 1793 1806 1
  1815 1793 1805 1
  1816 1794 1783 1
  1817 1796 1787 1
  1818 1798 1788 1
  1819 1800 1789 1
  1820 1765 1783 am
  1821 1807 1808 1
  1822 1808 1820 1
  1823 1808 1811 1
  1824 1808 1809 1
  1825 1809 1810 2
  1826 1811 1812 1
  1827 1811 1822 1
  1828 1812 1813 ar
  1829 1812 1814 ar
  1830 1813 1823 1
  1831 1813 1815 ar
  1832 1814 1816 ar
  1833 1814 1824 1
  1834 1815 1825 1
  1835 1815 1817 ar
  1836 1816 1817 ar
  1837 1816 1826 1
  1838 1817 1818 1
  1839 1818 1827 1
  1840 1819 1807 1
  1841 1821 1811 1
  1842 1785 1807 am
  1843 1828 1829 1
  1844 1829 1838 1
  1845 1829 1832 1
  1846 1829 1830 1
  1847 1830 1831 2
  1848 1832 1840 1
  1849 1832 1833 1
  1850 1833 1842 1
  1851 1833 1834 1
  1852 1834 1836 2
  1853 1834 1835 am
  1854 1835 1843 1
  1855 1835 1844 1
  1856 1837 1828 1
  1857 1839 1832 1
  1858 1841 1833 1
  1859 1809 1828 am
  1860 1845 1846 1
  1861 1846 1849 1
  1862 1846 1847 1
  1863 1846 1852 1
  1864 1847 1848 2
  1865 1849 1854 1
  1866 1849 1850 1
  1867 1851 1845 1
  1868 1853 1849 1
  1869 1855 1850 1
  1870 1830 1845 am
  1871 1856 1857 1
  1872 1857 1865 1
  1873 1857 1858 1
  1874 1857 1860 1
  1875 1858 1859 2
  1876 1860 1861 1
  1877 1860 1867 1
  1878 1861 1863 1
  1879 1861 1868 1
  1880 1861 1862 1
  1881 1862 1869 1
  1882 1862 1871 1
  1883 1862 1870 1
  1884 1863 1872 1
  1885 1863 1873 1
  1886 1863 1874 1
  1887 1864 1856 1
  1888 1866 1860 1
  1889 1847 1856 am
  1890 1875 1876 1
  1891 1876 1884 1
  1892 1876 1879 1
  1893 1876 1877 1
  1894 1877 1878 2
  1895 1879 1886 1
  1896 1879 1880 1
  1897 1880 1888 1
  1898 1880 1881 1
  1899 1881 1882 1
  1900 1882 1889 1
  1901 1882 1890 1
  1902 1882 1891 1
  1903 1883 1875 1
  1904 1885 1879 1
  1905 1887 1880 1
  1906 1858 1875 am
  1907 1892 1893 1
  1908 1893 1900 1
  1909 1893 1896 1
  1910 1893 1894 1
  1911 1894 1895 2
  1912 1896 1901 1
  1913 1896 1897 1
  1914 1896 1898 1
  1915 1897 1903 1
  1916 1897 1904 1
  1917 1897 1905 1
  1918 1898 1902 1
  1919 1899 1892 1
  1920 1877 1892 am
  1921 1906 1907 1
  1922 1907 1908 1
  1923 1907 1918 1
  1924 1907 1910 1
  1925 1908 1909 2
  1926 1910 1920 1
  1927 1910 1911 1
  1928 1911 1922 1
  1929 1911 1912 1
  1930 1912 1924 1
  1931 1912 1913 1
  1932 1913 1925 1
  1933 1913 1914 2
  1934 1914 1915 2
  1935 1914 1916 2
  1936 1915 1926 1
  1937 1915 1927 1
  1938 1916 1929 1
  1939 1916 1928 1
  1940 1917 1906 1
  1941 1919 1910 1
  1942 1921 1911 1
  1943 1923 1912 1
  1944 1894 1906 am
  1945 1930 1931 1
  1946 1931 1936 1
  1947 1931 1934 1
  1948 1931 1932 1
  1949 1932 1933 2
  1950 1934 1937 1
  1951 1934 1938 1
  1952 1934 1939 1
  1953 1935 1930 1
  1954 1908 1930 am
  1955 1940 1941 1
  1956 1941 1942 1
  1957 1941 1952 1
  1958 1941 1944 1
  1959 1942 1943 2
  1960 1944 1954 1
  1961 1944 1945 1
  1962 1945 1956 1
  1963 1945 1946 1
  1964 1946 1958 1
  1965 1946 1947 1
  1966 1947 1959 1
  1967 1947 1948 2
  1968 1948 1949 2
  1969 1948 1950 2
  1970 1949 1960 1
  1971 1949 1961 1
  1972 1950 1963 1
  1973 1950 1962 1
  1974 1951 1940 1
  1975 1953 1944 1
  1976 1955 1945 1
  1977 1957 1946 1
  1978 1932 1940 am
  1979 1964 1965 1
  1980 1965 1970 1
  1981 1965 1968 1
  1982 1965 1966 1
  1983 1966 1967 2
  1984 1968 1971 1
  1985 1968 1972 1
  1986 1968 1973 1
  1987 1969 1964 1
  1988 1942 1964 am
  1989 1974 1975 1
  1990 1975 1984 1
  1991 1975 1978 1
  1992 1975 1976 1
  1993 1976 1977 2
  1994 1978 1986 1
  1995 1978 1979 1
  1996 1979 1988 1
  1997 1979 1980 1
  1998 1980 1990 1
  1999 1980 1981 1
  2000 1981 1992 1
  2001 1981 1982 1
  2002 1982 1993 1
  2003 1982 1994 1
  2004 1982 1995 1
  2005 1983 1974 1
  2006 1985 1978 1
  2007 1987 1979 1
  2008 1989 1980 1
  2009 1991 1981 1
  2010 1966 1974 am
  2011 1996 1997 1
  2012 1997 1998 1
  2013 1997 2004 1
  2014 1997 2000 1
  2015 1998 1999 2
  2016 2000 2002 1
  2017 2000 2005 1
  2018 2000 2001 1
  2019 2001 2006 1
  2020 2001 2007 1
  2021 2001 2008 1
  2022 2002 2010 1
  2023 2002 2011 1
  2024 2002 2009 1
  2025 2003 1996 1
  2026 1976 1996 am
  2027 2012 2013 1
  2028 2013 2021 1
  2029 2013 2016 1
  2030 2013 2014 1
  2031 2014 2015 2
  2032 2016 2022 1
  2033 2016 2018 1
  2034 2016 2017 1
  2035 2017 2024 1
  2036 2018 2025 1
  2037 2018 2026 1
  2038 2018 2027 1
  2039 2019 2017 1
  2040 2019 2028 1
  2041 2019 2029 1
  2042 2019 2030 1
  2043 2020 2012 1
  2044 2023 2017 1
  2045 1998 2012 am
  2046 2031 2032 1
  2047 2032 2040 1
  2048 2032 2035 1
  2049 2032 2033 1
  2050 2033 2034 2
  2051 2035 2041 1
  2052 2035 2037 1
  2053 2035 2036 1
  2054 2036 2043 1
  2055 2037 2044 1
  2056 2037 2045 1
  2057 2037 2046 1
  2058 2038 2036 1
  2059 2038 2047 1
  2060 2038 2048 1
  2061 2038 2049 1
  2062 2039 2031 1
  2063 2042 2036 1
  2064 2014 2031 am
  2065 2050 2051 1
  2066 2051 2057 1
  2067 2051 2054 1
  2068 2051 2052 1
  2069 2052 2053 2
  2070 2054 2059 1
  2071 2054 2055 1
  2072 2056 2050 1
  2073 2058 2054 1
  2074 2060 2055 1
  2075 2033 2050 am
  2076 2061 2062 1
  2077 2062 2069 1
  2078 2062 2065 1
  2079 2062 2063 1
  2080 2063 2064 2
  2081 2065 2070 1
  2082 2065 2066 1
  2083 2065 2067 1
  2084 2066 2072 1
  2085 2066 2073 1
  2086 2066 2074 1
  2087 2067 2071 1
  2088 2068 2061 1
  2089 2052 2061 am
  2090 2075 2076 1
  2091 2076 2077 1
  2092 2076 2083 1
  2093 2076 2079 1
  2094 2077 2078 2
  2095 2079 2081 1
  2096 2079 2084 1
  2097 2079 2080 1
  2098 2080 2085 1
  2099 2080 2086 1
  2100 2080 2087 1
  2101 2081 2089 1
  2102 2081 2090 1
  2103 2081 2088 1
  2104 2082 2075 1
  2105 2063 2075 am
  2106 2091 2092 1
  2107 2092 2095 1
  2108 2092 2106 1
  2109 2092 2093 1
  2110 2093 2094 2
  2111 2095 2108 1
  2112 2095 2096 1
  2113 2096 2097 ar
  2114 2096 2098 ar
  2115 2097 2109 1
  2116 2097 2101 ar
  2117 2098 2099 ar
  2118 2098 2100 ar
  2119 2099 2101 ar
  2120 2099 2102 ar
  2121 2100 2103 ar
  2122 2100 2111 1
  2123 2101 2110 1
  2124 2102 2112 1
  2125 2102 2104 ar
  2126 2103 2104 ar
  2127 2103 2113 1
  2128 2104 2114 1
  2129 2105 2091 1
  2130 2107 2095 1
  2131 2077 2091 am
  2132 2115 2116 1
  2133 2116 2121 1
  2134 2116 2119 1
  2135 2116 2117 1
  2136 2117 2118 2
  2137 2119 2122 1
  2138 2119 2123 1
  2139 2119 2124 1
  2140 2120 2115 1
  2141 2093 2115 am
  2142 2125 2126 1
  2143 2126 2134 1
  2144 2126 2129 1
  2145 2126 2127 1
  2146 2127 2128 2
  2147 2129 2135 1
  2148 2129 2131 1
  2149 2129 2130 1
  2150 2130 2137 1
  2151 2131 2138 1
  2152 2131 2139 1
  2153 2131 2140 1
  2154 2132 2130 1
  2155 2132 2141 1
  2156 2132 2142 1
  2157 2132 2143 1
  2158 2133 2125 1
  2159 2136 2130 1
  2160 2117 2125 am
  2161 2144 2145 1
  2162 2145 2148 1
  2163 2145 2146 1
  2164 2145 2151 1
  2165 2146 2147 2
  2166 2148 2153 1
  2167 2148 2149 1
  2168 2150 2144 1
  2169 2152 2148 1
  2170 2154 2149 1
  2171 2127 2144 am
  2172 2155 2156 1
  2173 2156 2161 1
  2174 2156 2159 1
  2175 2156 2157 1
  2176 2157 2158 2
  2177 2159 2162 1
  2178 2159 2163 1
  2179 2159 2164 1
  2180 2160 2155 1
  2181 2146 2155 am
  2182 2165 2166 1
  2183 2166 2174 1
  2184 2166 2167 1
  2185 2166 2169 1
  2186 2167 2168 2
  2187 2169 2170 1
  2188 2169 2176 1
  2189 2170 2172 1
  2190 2170 2177 1
  2191 2170 2171 1
  2192 2171 2178 1
  2193 2171 2180 1
  2194 2171 2179 1
  2195 2172 2181 1
  2196 2172 2182 1
  2197 2172 2183 1
  2198 2173 2165 1
  2199 2175 2169 1
  2200 2157 2165 am
  2201 2184 2185 1
  2202 2185 2186 1
  2203 2185 2192 1
  2204 2185 2188 1
  2205 2186 2187 2
  2206 2188 2190 1
  2207 2188 2193 1
  2208 2188 2189 1
  2209 2189 2194 1
  2210 2189 2195 1
  2211 2189 2196 1
  2212 2190 2198 1
  2213 2190 2199 1
  2214 2190 2197 1
  2215 2191 2184 1
  2216 2167 2184 am
  2217 2200 2201 1
  2218 2201 2204 1
  2219 2201 2202 1
  2220 2201 2207 1
  2221 2202 2203 2
  2222 2204 2209 1
  2223 2204 2205 1
  2224 2206 2200 1
  2225 2208 2204 1
  2226 2210 2205 1
  2227 2186 2200 am
  2228 2211 2212 1
  2229 2212 2223 1
  2230 2212 2215 1
  2231 2212 2213 1
  2232 2213 2214 2
  2233 2215 2225 1
  2234 2215 2216 1
  2235 2216 2217 ar
  2236 2216 2218 ar
  2237 2217 2226 1
  2238 2217 2219 ar
  2239 2218 2220 ar
  2240 2218 2227 1
  2241 2219 2228 1
  2242 2219 2221 ar
  2243 2220 2221 ar
  2244 2220 2229 1
  2245 2221 2230 1
  2246 2222 2211 1
  2247 2224 2215 1
  2248 2202 2211 am
  2249 2231 2232 1
  2250 2232 2240 1
  2251 2232 2233 1
  2252 2232 2235 1
  2253 2233 2234 2
  2254 2235 2236 1
  2255 2235 2242 1
  2256 2236 2238 1
  2257 2236 2243 1
  2258 2236 2237 1
  2259 2237 2244 1
  2260 2237 2246 1
  2261 2237 2245 1
  2262 2238 2247 1
  2263 2238 2248 1
  2264 2238 2249 1
  2265 2239 2231 1
  2266 2241 2235 1
  2267 2213 2231 am
  2268 2250 2251 1
  2269 2250 2256 1
  2270 2251 2257 1
  2271 2251 2252 1
  2272 2251 2254 1
  2273 2252 2253 2
  2274 2254 2259 1
  2275 2254 2255 1
  2276 2255 2256 1
  2277 2255 2261 1
  2278 2256 2263 1
  2279 2258 2254 1
  2280 2260 2255 1
  2281 2262 2256 1
  2282 2233 2250 am
  2283 2264 2265 1
  2284 2265 2273 1
  2285 2265 2268 1
  2286 2265 2266 1
  2287 2266 2267 2
  2288 2268 2274 1
  2289 2268 2270 1
  2290 2268 2269 1
  2291 2269 2276 1
  2292 2270 2277 1
  2293 2270 2278 1
  2294 2270 2279 1
  2295 2271 2269 1
  2296 2271 2280 1
  2297 2271 2281 1
  2298 2271 2282 1
  2299 2272 2264 1
  2300 2275 2269 1
  2301 2252 2264 am
  2302 2283 2284 1
  2303 2284 2292 1
  2304 2284 2287 1
  2305 2284 2285 1
  2306 2285 2286 2
  2307 2287 2294 1
  2308 2287 2288 1
  2309 2288 2296 1
  2310 2288 2289 1
  2311 2289 2290 1
  2312 2290 2297 1
  2313 2290 2298 1
  2314 2290 2299 1
  2315 2291 2283 1
  2316 2293 2287 1
  2317 2295 2288 1
  2318 2266 2283 am
  2319 2300 2301 1
  2320 2301 2309 1
  2321 2301 2304 1
  2322 2301 2302 1
  2323 2302 2303 2
  2324 2304 2311 1
  2325 2304 2305 1
  2326 2305 2313 1
  2327 2305 2306 1
  2328 2306 2307 1
  2329 2307 2314 1
  2330 2307 2315 1
  2331 2307 2316 1
  2332 2308 2300 1
  2333 2310 2304 1
  2334 2312 2305 1
  2335 2285 2300 am
  2336 2317 2318 1
  2337 2317 2327 1
  2338 2318 2319 1
  2339 2318 2321 1
  2340 2318 2328 1
  2341 2319 2320 2
  2342 2321 2322 1
  2343 2321 2329 1
  2344 2321 2330 1
  2345 2322 2323 ar
  2346 2322 2324 ar
  2347 2323 2326 ar
  2348 2323 2331 1
  2349 2324 2325 ar
  2350 2325 2326 ar
  2351 2325 2332 1
  2352 2326 2333 1
  2353 2302 2317 am
  2354 2334 2335 1
  2355 2335 2338 1
  2356 2335 2349 1
  2357 2335 2336 1
  2358 2336 2337 2
  2359 2338 2351 1
  2360 2338 2339 1
  2361 2339 2340 ar
  2362 2339 2341 ar
  2363 2340 2352 1
  2364 2340 2344 ar
  2365 2341 2342 ar
  2366 2341 2343 ar
  2367 2342 2344 ar
  2368 2342 2345 ar
  2369 2343 2346 ar
  2370 2343 2354 1
  2371 2344 2353 1
  2372 2345 2355 1
  2373 2345 2347 ar
  2374 2346 2347 ar
  2375 2346 2356 1
  2376 2347 2357 1
  2377 2348 2334 1
  2378 2350 2338 1
  2379 2334 2319 am
  2380 2358 2359 1
[truncated: 104,225 more chars]
