# Supplementary material for: The pocketome of G-protein-coupled receptors reveals previously untargeted allosteric sites
Source: Nat Commun. 2022 May 10;13:2567. doi: 10.1038/s41467-022-29609-6 (PMC9091257; doi:10.1038/s41467-022-29609-6)
Supplement: Supplementary file 4 — Supplementary Data 1 [file 41467_2022_29609_MOESM4_ESM.zip › docking_files/2y04/mols.mol2]

# TRIPOS MOL2 file generated by SEED

@<TRIPOS>MOLECULE
methanamine
 8 7 0 0 0
****
USER_CHARGES
INVALID_CHARGES
Pose:   1 Cluster:   1 Fr_nu: 1209994 TotEn:   -66.29
@<TRIPOS>ATOM
      1 C1        -77.2400  -16.3033  -56.4925 C.3    1 LIG       0.04000
      2 N1        -76.9890  -17.5918  -57.1664 N.4    1 LIG      -0.30000
      3 H1        -78.1351  -16.4165  -55.8782 H      1 LIG       0.09000
      4 H2        -76.3682  -16.0724  -55.8774 H      1 LIG       0.09000
      5 H3        -77.3874  -15.5458  -57.2647 H      1 LIG       0.09000
      6 H4        -76.1528  -17.5461  -57.7632 H      1 LIG       0.33000
      7 H5        -77.7813  -17.8623  -57.7640 H      1 LIG       0.33000
      8 H6        -76.8423  -18.3486  -56.4854 H      1 LIG       0.33000
@<TRIPOS>BOND
      1       1       2 1
      2       1       3 1
      3       1       4 1
      4       1       5 1
      5       2       6 1
      6       2       7 1
      7       2       8 1
@<TRIPOS>ALT_TYPE
CGenFF_4.0_ALT_TYPE_SET
CGenFF_4.0 1 CG334 2 NG3P3 3 HGA3 4 HGA3 5 HGA3 6 HGP2 7 HGP2 8 HGP2
@<TRIPOS>MOLECULE
methanamine
 8 7 0 0 0
****
USER_CHARGES
INVALID_CHARGES
Pose:   2 Cluster:   2 Fr_nu: 1235134 TotEn:   -64.14
@<TRIPOS>ATOM
      1 C1        -77.3370  -16.9939  -57.6225 C.3    1 LIG       0.04000
      2 N1        -77.0845  -18.3547  -58.1340 N.4    1 LIG      -0.30000
      3 H1        -76.3792  -16.5688  -57.3170 H      1 LIG       0.09000
      4 H2        -77.7857  -16.4114  -58.4294 H      1 LIG       0.09000
      5 H3        -78.0178  -17.0774  -56.7731 H      1 LIG       0.09000
      6 H4        -77.9557  -18.8084  -58.4387 H      1 LIG       0.33000
      7 H5        -76.6599  -18.9529  -57.4130 H      1 LIG       0.33000
      8 H6        -76.4452  -18.3396  -58.9397 H      1 LIG       0.33000
@<TRIPOS>BOND
      1       1       2 1
      2       1       3 1
      3       1       4 1
      4       1       5 1
      5       2       6 1
      6       2       7 1
      7       2       8 1
@<TRIPOS>ALT_TYPE
CGenFF_4.0_ALT_TYPE_SET
CGenFF_4.0 1 CG334 2 NG3P3 3 HGA3 4 HGA3 5 HGA3 6 HGP2 7 HGP2 8 HGP2
@<TRIPOS>MOLECULE
methanamine
 8 7 0 0 0
****
USER_CHARGES
INVALID_CHARGES
Pose:   3 Cluster:   3 Fr_nu: 1188550 TotEn:   -63.52
@<TRIPOS>ATOM
      1 C1        -77.8884  -23.1869  -58.0141 C.3    1 LIG       0.04000
      2 N1        -78.0944  -22.7189  -56.6300 N.4    1 LIG      -0.30000
      3 H1        -78.5585  -24.0316  -58.1842 H      1 LIG       0.09000
      4 H2        -78.1226  -22.3585  -58.6854 H      1 LIG       0.09000
      5 H3        -76.8439  -23.4888  -58.1126 H      1 LIG       0.09000
      6 H4        -77.4862  -21.9192  -56.4102 H      1 LIG       0.33000
      7 H5        -77.8874  -23.4614  -55.9490 H      1 LIG       0.33000
      8 H6        -79.0665  -22.4199  -56.4762 H      1 LIG       0.33000
@<TRIPOS>BOND
      1       1       2 1
      2       1       3 1
      3       1       4 1
      4       1       5 1
      5       2       6 1
      6       2       7 1
      7       2       8 1
@<TRIPOS>ALT_TYPE
CGenFF_4.0_ALT_TYPE_SET
CGenFF_4.0 1 CG334 2 NG3P3 3 HGA3 4 HGA3 5 HGA3 6 HGP2 7 HGP2 8 HGP2
@<TRIPOS>MOLECULE
methanamine
 8 7 0 0 0
****
USER_CHARGES
INVALID_CHARGES
Pose:   4 Cluster:   4 Fr_nu: 242513 TotEn:   -62.66
@<TRIPOS>ATOM
      1 C1        -77.2386  -17.5333  -57.5932 C.3    1 LIG       0.04000
      2 N1        -78.1858  -18.6645  -57.5703 N.4    1 LIG      -0.30000
      3 H1        -77.5856  -16.7924  -56.8708 H      1 LIG       0.09000
      4 H2        -76.2536  -17.9167  -57.3201 H      1 LIG       0.09000
      5 H3        -77.2333  -17.1226  -58.6047 H      1 LIG       0.09000
      6 H4        -77.9092  -19.3988  -58.2351 H      1 LIG       0.33000
      7 H5        -79.1363  -18.3619  -57.8215 H      1 LIG       0.33000
      8 H6        -78.2342  -19.0941  -56.6370 H      1 LIG       0.33000
@<TRIPOS>BOND
      1       1       2 1
      2       1       3 1
      3       1       4 1
      4       1       5 1
      5       2       6 1
      6       2       7 1
      7       2       8 1
@<TRIPOS>ALT_TYPE
CGenFF_4.0_ALT_TYPE_SET
CGenFF_4.0 1 CG334 2 NG3P3 3 HGA3 4 HGA3 5 HGA3 6 HGP2 7 HGP2 8 HGP2
@<TRIPOS>MOLECULE
methanamine
 8 7 0 0 0
****
USER_CHARGES
INVALID_CHARGES
Pose:   5 Cluster:   5 Fr_nu: 244056 TotEn:   -62.41
@<TRIPOS>ATOM
      1 C1        -78.5610  -22.4149  -57.4964 C.3    1 LIG       0.04000
      2 N1        -78.6117  -20.9418  -57.5650 N.4    1 LIG      -0.30000
      3 H1        -79.3743  -22.7473  -56.8487 H      1 LIG       0.09000
      4 H2        -78.6834  -22.8011  -58.5101 H      1 LIG       0.09000
      5 H3        -77.5905  -22.6967  -57.0835 H      1 LIG       0.09000
      6 H4        -77.8645  -20.5684  -58.1650 H      1 LIG       0.33000
      7 H5        -78.5007  -20.5196  -56.6337 H      1 LIG       0.33000
      8 H6        -79.5087  -20.6151  -57.9482 H      1 LIG       0.33000
@<TRIPOS>BOND
      1       1       2 1
      2       1       3 1
      3       1       4 1
      4       1       5 1
      5       2       6 1
      6       2       7 1
      7       2       8 1
@<TRIPOS>ALT_TYPE
CGenFF_4.0_ALT_TYPE_SET
CGenFF_4.0 1 CG334 2 NG3P3 3 HGA3 4 HGA3 5 HGA3 6 HGP2 7 HGP2 8 HGP2
@<TRIPOS>MOLECULE
methanamine
 8 7 0 0 0
****
USER_CHARGES
INVALID_CHARGES
Pose:   6 Cluster:   6 Fr_nu: 242183 TotEn:   -60.22
@<TRIPOS>ATOM
      1 C1        -79.3211  -23.0799  -56.0819 C.3    1 LIG       0.04000
      2 N1        -78.9476  -21.8515  -56.8091 N.4    1 LIG      -0.30000
      3 H1        -79.5594  -23.8464  -56.8216 H      1 LIG       0.09000
      4 H2        -78.4685  -23.3776  -55.4687 H      1 LIG       0.09000
      5 H3        -80.1896  -22.8498  -55.4617 H      1 LIG       0.09000
      6 H4        -78.7110  -21.0891  -56.1606 H      1 LIG       0.33000
      7 H5        -79.7170  -21.5216  -57.4068 H      1 LIG       0.33000
      8 H6        -78.1306  -22.0078  -57.4142 H      1 LIG       0.33000
@<TRIPOS>BOND
      1       1       2 1
      2       1       3 1
      3       1       4 1
      4       1       5 1
      5       2       6 1
      6       2       7 1
      7       2       8 1
@<TRIPOS>ALT_TYPE
CGenFF_4.0_ALT_TYPE_SET
CGenFF_4.0 1 CG334 2 NG3P3 3 HGA3 4 HGA3 5 HGA3 6 HGP2 7 HGP2 8 HGP2
@<TRIPOS>MOLECULE
methanamine
 8 7 0 0 0
****
USER_CHARGES
INVALID_CHARGES
Pose:   7 Cluster:   7 Fr_nu: 1191830 TotEn:   -59.25
@<TRIPOS>ATOM
      1 C1        -77.4769  -19.9748  -59.7438 C.3    1 LIG       0.04000
      2 N1        -78.0555  -19.5058  -58.4699 N.4    1 LIG      -0.30000
      3 H1        -77.3636  -21.0585  -59.6801 H      1 LIG       0.09000
      4 H2        -78.1648  -19.6983  -60.5451 H      1 LIG       0.09000
      5 H3        -76.5091  -19.4859  -59.8710 H      1 LIG       0.09000
      6 H4        -78.1863  -18.4857  -58.4706 H      1 LIG       0.33000
      7 H5        -77.4472  -19.7393  -57.6740 H      1 LIG       0.33000
      8 H6        -78.9735  -19.9354  -58.2945 H      1 LIG       0.33000
@<TRIPOS>BOND
      1       1       2 1
      2       1       3 1
      3       1       4 1
      4       1       5 1
      5       2       6 1
      6       2       7 1
      7       2       8 1
@<TRIPOS>ALT_TYPE
CGenFF_4.0_ALT_TYPE_SET
CGenFF_4.0 1 CG334 2 NG3P3 3 HGA3 4 HGA3 5 HGA3 6 HGP2 7 HGP2 8 HGP2
@<TRIPOS>MOLECULE
methanamine
 8 7 0 0 0
****
USER_CHARGES
INVALID_CHARGES
Pose:   8 Cluster:   8 Fr_nu: 1188755 TotEn:   -57.16
@<TRIPOS>ATOM
      1 C1        -77.4184  -23.8720  -58.1412 C.3    1 LIG       0.04000
      2 N1        -77.5600  -22.4789  -57.6758 N.4    1 LIG      -0.30000
      3 H1        -78.1736  -24.0457  -58.9099 H      1 LIG       0.09000
      4 H2        -76.4115  -23.9882  -58.5465 H      1 LIG       0.09000
      5 H3        -77.5743  -24.5283  -57.2828 H      1 LIG       0.09000
      6 H4        -76.8706  -22.2555  -56.9461 H      1 LIG       0.33000
      7 H5        -78.4945  -22.3093  -57.2808 H      1 LIG       0.33000
      8 H6        -77.4233  -21.8108  -58.4458 H      1 LIG       0.33000
@<TRIPOS>BOND
      1       1       2 1
      2       1       3 1
      3       1       4 1
      4       1       5 1
      5       2       6 1
      6       2       7 1
      7       2       8 1
@<TRIPOS>ALT_TYPE
CGenFF_4.0_ALT_TYPE_SET
CGenFF_4.0 1 CG334 2 NG3P3 3 HGA3 4 HGA3 5 HGA3 6 HGP2 7 HGP2 8 HGP2
@<TRIPOS>MOLECULE
methanamine
 8 7 0 0 0
****
USER_CHARGES
INVALID_CHARGES
Pose:   9 Cluster:   9 Fr_nu: 1196887 TotEn:   -56.45
@<TRIPOS>ATOM
      1 C1        -78.2595  -22.6362  -57.5439 C.3    1 LIG       0.04000
      2 N1        -77.6487  -21.5816  -58.3759 N.4    1 LIG      -0.30000
      3 H1        -77.4726  -23.3395  -57.2653 H      1 LIG       0.09000
      4 H2        -78.6897  -22.1585  -56.6616 H      1 LIG       0.09000
      5 H3        -79.0312  -23.1269  -58.1402 H      1 LIG       0.09000
      6 H4        -78.3460  -20.8855  -58.6705 H      1 LIG       0.33000
      7 H5        -77.2250  -21.9746  -59.2268 H      1 LIG       0.33000
      8 H6        -76.9094  -21.0819  -57.8643 H      1 LIG       0.33000
@<TRIPOS>BOND
      1       1       2 1
      2       1       3 1
      3       1       4 1
      4       1       5 1
      5       2       6 1
      6       2       7 1
      7       2       8 1
@<TRIPOS>ALT_TYPE
CGenFF_4.0_ALT_TYPE_SET
CGenFF_4.0 1 CG334 2 NG3P3 3 HGA3 4 HGA3 5 HGA3 6 HGP2 7 HGP2 8 HGP2
@<TRIPOS>MOLECULE
methanol
 6 5 0 0 0
****
USER_CHARGES
INVALID_CHARGES
Pose:   1 Cluster:   1 Fr_nu: 1225377 TotEn:   -18.07
@<TRIPOS>ATOM
      1 C1        -44.1472   -3.6605  -48.6831 C.3    1 LIG      -0.04000
      2 O1        -43.0894   -3.8009  -47.7526 O.3    1 LIG      -0.65000
      3 H1        -44.0381   -4.4056  -49.4750 H      1 LIG       0.09000
      4 H2        -44.1275   -2.6544  -49.1096 H      1 LIG       0.09000
      5 H3        -45.0975   -3.8169  -48.1673 H      1 LIG       0.09000
      6 H4        -43.2207   -3.1240  -47.0668 H      1 LIG       0.42000
@<TRIPOS>BOND
      1       1       2 1
      2       1       3 1
      3       1       4 1
      4       1       5 1
      5       2       6 1
@<TRIPOS>ALT_TYPE
CGenFF_4.0_ALT_TYPE_SET
CGenFF_4.0 1 CG331 2 OG311 3 HGA3 4 HGA3 5 HGA3 6 HGP1
@<TRIPOS>MOLECULE
methanol
 6 5 0 0 0
****
USER_CHARGES
INVALID_CHARGES
Pose:   2 Cluster:   2 Fr_nu: 153171 TotEn:   -13.90
@<TRIPOS>ATOM
      1 C1        -47.6945   -7.4679  -38.2948 C.3    1 LIG      -0.04000
      2 O1        -47.2720   -6.9044  -37.0667 O.3    1 LIG      -0.65000
      3 H1        -48.2441   -8.3927  -38.1023 H      1 LIG       0.09000
      4 H2        -46.8229   -7.6734  -38.9215 H      1 LIG       0.09000
      5 H3        -48.3488   -6.7575  -38.8055 H      1 LIG       0.09000
      6 H4        -46.7890   -6.0874  -37.2786 H      1 LIG       0.42000
@<TRIPOS>BOND
      1       1       2 1
      2       1       3 1
      3       1       4 1
      4       1       5 1
      5       2       6 1
@<TRIPOS>ALT_TYPE
CGenFF_4.0_ALT_TYPE_SET
CGenFF_4.0 1 CG331 2 OG311 3 HGA3 4 HGA3 5 HGA3 6 HGP1
@<TRIPOS>MOLECULE
methanol
 6 5 0 0 0
****
USER_CHARGES
INVALID_CHARGES
Pose:   3 Cluster:   3 Fr_nu:  89790 TotEn:   -13.80
@<TRIPOS>ATOM
      1 C1        -58.8219    2.7746  -39.4380 C.3    1 LIG      -0.04000
      2 O1        -58.3603    1.6651  -38.6894 O.3    1 LIG      -0.65000
      3 H1        -57.9814    3.4331  -39.6707 H      1 LIG       0.09000
      4 H2        -59.5746    3.3172  -38.8605 H      1 LIG       0.09000
      5 H3        -59.2684    2.4150  -40.3680 H      1 LIG       0.09000
      6 H4        -59.1333    1.1052  -38.5026 H      1 LIG       0.42000
@<TRIPOS>BOND
      1       1       2 1
      2       1       3 1
      3       1       4 1
      4       1       5 1
      5       2       6 1
@<TRIPOS>ALT_TYPE
CGenFF_4.0_ALT_TYPE_SET
CGenFF_4.0 1 CG331 2 OG311 3 HGA3 4 HGA3 5 HGA3 6 HGP1
@<TRIPOS>MOLECULE
methanol
 6 5 0 0 0
****
USER_CHARGES
INVALID_CHARGES
Pose:   4 Cluster:   4 Fr_nu: 260051 TotEn:   -13.17
@<TRIPOS>ATOM
      1 C1        -47.5578   -7.9579  -38.0847 C.3    1 LIG      -0.04000
      2 O1        -47.9274   -9.0786  -37.3024 O.3    1 LIG      -0.65000
      3 H1        -46.8975   -7.3091  -37.5040 H      1 LIG       0.09000
      4 H2        -48.4546   -7.4092  -38.3835 H      1 LIG       0.09000
      5 H3        -47.0313   -8.3052  -38.9768 H      1 LIG       0.09000
      6 H4        -48.5120   -9.6293  -37.8508 H      1 LIG       0.42000
@<TRIPOS>BOND
      1       1       2 1
      2       1       3 1
      3       1       4 1
      4       1       5 1
      5       2       6 1
@<TRIPOS>ALT_TYPE
CGenFF_4.0_ALT_TYPE_SET
CGenFF_4.0 1 CG331 2 OG311 3 HGA3 4 HGA3 5 HGA3 6 HGP1
@<TRIPOS>MOLECULE
methanol
 6 5 0 0 0
****
USER_CHARGES
INVALID_CHARGES
Pose:   5 Cluster:   5 Fr_nu: 1881525 TotEn:   -12.96
@<TRIPOS>ATOM
      1 C1        -46.4033   -8.9150  -38.2809 C.3    1 LIG      -0.04000
      2 O1        -47.1285   -9.7499  -37.3969 O.3    1 LIG      -0.65000
      3 H1        -45.3771   -8.8064  -37.9213 H      1 LIG       0.09000
      4 H2        -46.8862   -7.9362  -38.3377 H      1 LIG       0.09000
      5 H3        -46.3927   -9.3720  -39.2732 H      1 LIG       0.09000
      6 H4        -48.0322   -9.8219  -37.7490 H      1 LIG       0.42000
@<TRIPOS>BOND
      1       1       2 1
      2       1       3 1
      3       1       4 1
      4       1       5 1
      5       2       6 1
@<TRIPOS>ALT_TYPE
CGenFF_4.0_ALT_TYPE_SET
CGenFF_4.0 1 CG331 2 OG311 3 HGA3 4 HGA3 5 HGA3 6 HGP1
@<TRIPOS>MOLECULE
methanol
 6 5 0 0 0
****
USER_CHARGES
INVALID_CHARGES
Pose:   6 Cluster:   6 Fr_nu:  60842 TotEn:   -12.96
@<TRIPOS>ATOM
      1 C1        -65.7810  -11.1181  -38.0058 C.3    1 LIG      -0.04000
      2 O1        -66.8285  -10.1995  -37.7536 O.3    1 LIG      -0.65000
      3 H1        -65.1171  -10.7130  -38.7735 H      1 LIG       0.09000
      4 H2        -66.2023  -12.0700  -38.3389 H      1 LIG       0.09000
      5 H3        -65.2158  -11.2745  -37.0841 H      1 LIG       0.09000
      6 H4        -67.3952  -10.5937  -37.0687 H      1 LIG       0.42000
@<TRIPOS>BOND
      1       1       2 1
      2       1       3 1
      3       1       4 1
      4       1       5 1
      5       2       6 1
@<TRIPOS>ALT_TYPE
CGenFF_4.0_ALT_TYPE_SET
CGenFF_4.0 1 CG331 2 OG311 3 HGA3 4 HGA3 5 HGA3 6 HGP1
@<TRIPOS>MOLECULE
methanol
 6 5 0 0 0
****
USER_CHARGES
INVALID_CHARGES
Pose:   7 Cluster:   7 Fr_nu: 260265 TotEn:   -12.71
@<TRIPOS>ATOM
      1 C1        -47.5578   -7.9579  -38.0847 C.3    1 LIG      -0.04000
      2 O1        -48.1860   -7.8802  -36.8183 O.3    1 LIG      -0.65000
      3 H1        -46.5205   -8.2777  -37.9587 H      1 LIG       0.09000
      4 H2        -47.5921   -6.9792  -38.5701 H      1 LIG       0.09000
      5 H3        -48.0891   -8.6870  -38.7009 H      1 LIG       0.09000
      6 H4        -49.1027   -7.5939  -36.9713 H      1 LIG       0.42000
@<TRIPOS>BOND
      1       1       2 1
      2       1       3 1
      3       1       4 1
      4       1       5 1
      5       2       6 1
@<TRIPOS>ALT_TYPE
CGenFF_4.0_ALT_TYPE_SET
CGenFF_4.0 1 CG331 2 OG311 3 HGA3 4 HGA3 5 HGA3 6 HGP1
@<TRIPOS>MOLECULE
methanol
 6 5 0 0 0
****
USER_CHARGES
INVALID_CHARGES
Pose:   8 Cluster:   8 Fr_nu: 11261510 TotEn:   -12.00
@<TRIPOS>ATOM
      1 C1        -59.0162    3.0782  -40.3335 C.3    1 LIG      -0.04000
      2 O1        -58.9339    2.5701  -39.0146 O.3    1 LIG      -0.65000
      3 H1        -58.2318    3.8233  -40.4874 H      1 LIG       0.09000
      4 H2        -59.9988    3.5304  -40.4901 H      1 LIG       0.09000
      5 H3        -58.8785    2.2565  -41.0403 H      1 LIG       0.09000
      6 H4        -59.6444    1.9134  -38.9167 H      1 LIG       0.42000
@<TRIPOS>BOND
      1       1       2 1
      2       1       3 1
      3       1       4 1
      4       1       5 1
      5       2       6 1
@<TRIPOS>ALT_TYPE
CGenFF_4.0_ALT_TYPE_SET
CGenFF_4.0 1 CG331 2 OG311 3 HGA3 4 HGA3 5 HGA3 6 HGP1
@<TRIPOS>MOLECULE
methanol
 6 5 0 0 0
****
USER_CHARGES
INVALID_CHARGES
Pose:   9 Cluster:   9 Fr_nu: 244791 TotEn:   -11.84
@<TRIPOS>ATOM
      1 C1        -47.7775   -7.8343  -38.3062 C.3    1 LIG      -0.04000
      2 O1        -46.6892   -8.4597  -38.9610 O.3    1 LIG      -0.65000
      3 H1        -47.5690   -7.7658  -37.2357 H      1 LIG       0.09000
      4 H2        -48.6878   -8.4153  -38.4744 H      1 LIG       0.09000
      5 H3        -47.9083   -6.8294  -38.7146 H      1 LIG       0.09000
      6 H4        -46.9112   -8.5021  -39.9069 H      1 LIG       0.42000
@<TRIPOS>BOND
      1       1       2 1
      2       1       3 1
      3       1       4 1
      4       1       5 1
      5       2       6 1
@<TRIPOS>ALT_TYPE
CGenFF_4.0_ALT_TYPE_SET
CGenFF_4.0 1 CG331 2 OG311 3 HGA3 4 HGA3 5 HGA3 6 HGP1
@<TRIPOS>MOLECULE
methanol
 6 5 0 0 0
****
USER_CHARGES
INVALID_CHARGES
Pose:  10 Cluster:  10 Fr_nu: 11487160 TotEn:   -11.73
@<TRIPOS>ATOM
      1 C1        -56.2145   -3.9676  -17.0508 C.3    1 LIG      -0.04000
      2 O1        -55.9360   -4.6336  -18.2687 O.3    1 LIG      -0.65000
      3 H1        -55.2765   -3.7034  -16.5563 H      1 LIG       0.09000
      4 H2        -56.8079   -4.6199  -16.4051 H      1 LIG       0.09000
      5 H3        -56.7799   -3.0575  -17.2645 H      1 LIG       0.09000
      6 H4        -56.7913   -4.8514  -18.6771 H      1 LIG       0.42000
@<TRIPOS>BOND
      1       1       2 1
      2       1       3 1
      3       1       4 1
      4       1       5 1
      5       2       6 1
@<TRIPOS>ALT_TYPE
CGenFF_4.0_ALT_TYPE_SET
CGenFF_4.0 1 CG331 2 OG311 3 HGA3 4 HGA3 5 HGA3 6 HGP1
@<TRIPOS>MOLECULE
methanol
 6 5 0 0 0
****
USER_CHARGES
INVALID_CHARGES
Pose:  11 Cluster:  11 Fr_nu: 11374179 TotEn:   -11.71
@<TRIPOS>ATOM
      1 C1        -73.8874   -8.3388  -65.2695 C.3    1 LIG      -0.04000
      2 O1        -73.6961   -8.7400  -63.9253 O.3    1 LIG      -0.65000
      3 H1        -73.8943   -7.2476  -65.3274 H      1 LIG       0.09000
      4 H2        -74.8346   -8.7398  -65.6391 H      1 LIG       0.09000
      5 H3        -73.0672   -8.7285  -65.8769 H      1 LIG       0.09000
      6 H4        -73.6960   -9.7124  -63.9148 H      1 LIG       0.42000
@<TRIPOS>BOND
      1       1       2 1
      2       1       3 1
      3       1       4 1
      4       1       5 1
      5       2       6 1
@<TRIPOS>ALT_TYPE
CGenFF_4.0_ALT_TYPE_SET
CGenFF_4.0 1 CG331 2 OG311 3 HGA3 4 HGA3 5 HGA3 6 HGP1
@<TRIPOS>MOLECULE
methanol
 6 5 0 0 0
****
USER_CHARGES
INVALID_CHARGES
Pose:  12 Cluster:  12 Fr_nu:   5348 TotEn:   -11.46
@<TRIPOS>ATOM
      1 C1        -86.5588  -27.8463  -33.4805 C.3    1 LIG      -0.04000
      2 O1        -85.3076  -27.4760  -34.0300 O.3    1 LIG      -0.65000
      3 H1        -86.5354  -27.7122  -32.3962 H      1 LIG       0.09000
      4 H2        -86.7703  -28.8904  -33.7247 H      1 LIG       0.09000
      5 H3        -87.3370  -27.2094  -33.9074 H      1 LIG       0.09000
      6 H4        -85.3675  -27.6086  -34.9915 H      1 LIG       0.42000
@<TRIPOS>BOND
      1       1       2 1
      2       1       3 1
      3       1       4 1
      4       1       5 1
      5       2       6 1
@<TRIPOS>ALT_TYPE
CGenFF_4.0_ALT_TYPE_SET
CGenFF_4.0 1 CG331 2 OG311 3 HGA3 4 HGA3 5 HGA3 6 HGP1
@<TRIPOS>MOLECULE
methanol
 6 5 0 0 0
****
USER_CHARGES
INVALID_CHARGES
Pose:  13 Cluster:  13 Fr_nu: 11165573 TotEn:   -11.39
@<TRIPOS>ATOM
      1 C1        -46.5776   -7.2728  -28.9025 C.3    1 LIG      -0.04000
      2 O1        -47.2156   -7.0225  -30.1413 O.3    1 LIG      -0.65000
      3 H1        -45.5223   -7.4987  -29.0743 H      1 LIG       0.09000
      4 H2        -47.0649   -8.1147  -28.4041 H      1 LIG       0.09000
      5 H3        -46.6596   -6.3828  -28.2741 H      1 LIG       0.09000
      6 H4        -48.1482   -6.8265  -29.9477 H      1 LIG       0.42000
@<TRIPOS>BOND
      1       1       2 1
      2       1       3 1
      3       1       4 1
      4       1       5 1
      5       2       6 1
@<TRIPOS>ALT_TYPE
CGenFF_4.0_ALT_TYPE_SET
CGenFF_4.0 1 CG331 2 OG311 3 HGA3 4 HGA3 5 HGA3 6 HGP1
@<TRIPOS>MOLECULE
methanol
 6 5 0 0 0
****
USER_CHARGES
INVALID_CHARGES
Pose:  14 Cluster:  14 Fr_nu: 247851 TotEn:   -11.00
@<TRIPOS>ATOM
      1 C1        -47.6260   -8.2410  -37.8227 C.3    1 LIG      -0.04000
      2 O1        -46.4058   -8.9569  -37.7664 O.3    1 LIG      -0.65000
      3 H1        -48.0660   -8.1903  -36.8238 H      1 LIG       0.09000
      4 H2        -48.3124   -8.7424  -38.5098 H      1 LIG       0.09000
      5 H3        -47.4279   -7.2287  -38.1829 H      1 LIG       0.09000
      6 H4        -46.0466   -8.9805  -38.6699 H      1 LIG       0.42000
@<TRIPOS>BOND
      1       1       2 1
      2       1       3 1
      3       1       4 1
      4       1       5 1
      5       2       6 1
@<TRIPOS>ALT_TYPE
CGenFF_4.0_ALT_TYPE_SET
CGenFF_4.0 1 CG331 2 OG311 3 HGA3 4 HGA3 5 HGA3 6 HGP1
@<TRIPOS>MOLECULE
methanol
 6 5 0 0 0
****
USER_CHARGES
INVALID_CHARGES
Pose:  15 Cluster:  15 Fr_nu: 11519307 TotEn:   -10.71
@<TRIPOS>ATOM
      1 C1        -39.2528   -0.5667  -43.7322 C.3    1 LIG      -0.04000
      2 O1        -39.4666   -1.8703  -44.2413 O.3    1 LIG      -0.65000
      3 H1        -39.6262    0.1704  -44.4474 H      1 LIG       0.09000
      4 H2        -38.1848   -0.4129  -43.5584 H      1 LIG       0.09000
      5 H3        -39.7926   -0.4608  -42.7882 H      1 LIG       0.09000
      6 H4        -39.1229   -2.4950  -43.5800 H      1 LIG       0.42000
@<TRIPOS>BOND
      1       1       2 1
      2       1       3 1
      3       1       4 1
      4       1       5 1
      5       2       6 1
@<TRIPOS>ALT_TYPE
CGenFF_4.0_ALT_TYPE_SET
CGenFF_4.0 1 CG331 2 OG311 3 HGA3 4 HGA3 5 HGA3 6 HGP1
@<TRIPOS>MOLECULE
methanol
 6 5 0 0 0
****
USER_CHARGES
INVALID_CHARGES
Pose:  16 Cluster:  16 Fr_nu: 984578 TotEn:   -10.53
@<TRIPOS>ATOM
      1 C1        -50.1344  -10.3625  -27.8141 C.3    1 LIG      -0.04000
      2 O1        -51.4969  -10.4999  -28.1734 O.3    1 LIG      -0.65000
      3 H1        -50.0123  -10.5885  -26.7519 H      1 LIG       0.09000
      4 H2        -49.8034   -9.3416  -28.0206 H      1 LIG       0.09000
      5 H3        -49.5388  -11.0630  -28.4041 H      1 LIG       0.09000
      6 H4        -51.5648  -10.2915  -29.1208 H      1 LIG       0.42000
@<TRIPOS>BOND
      1       1       2 1
      2       1       3 1
      3       1       4 1
      4       1       5 1
      5       2       6 1
@<TRIPOS>ALT_TYPE
CGenFF_4.0_ALT_TYPE_SET
CGenFF_4.0 1 CG331 2 OG311 3 HGA3 4 HGA3 5 HGA3 6 HGP1
@<TRIPOS>MOLECULE
methanol
 6 5 0 0 0
****
USER_CHARGES
INVALID_CHARGES
Pose:  17 Cluster:  17 Fr_nu: 8894385 TotEn:   -10.52
@<TRIPOS>ATOM
      1 C1        -45.0904   -7.9272  -30.5163 C.3    1 LIG      -0.04000
      2 O1        -46.2910   -7.1812  -30.5967 O.3    1 LIG      -0.65000
      3 H1        -44.2691   -7.3441  -30.9402 H      1 LIG       0.09000
      4 H2        -45.2060   -8.8656  -31.0646 H      1 LIG       0.09000
      5 H3        -44.8764   -8.1444  -29.4672 H      1 LIG       0.09000
      6 H4        -46.9949   -7.7307  -30.2117 H      1 LIG       0.42000
@<TRIPOS>BOND
      1       1       2 1
      2       1       3 1
      3       1       4 1
      4       1       5 1
      5       2       6 1
@<TRIPOS>ALT_TYPE
CGenFF_4.0_ALT_TYPE_SET
CGenFF_4.0 1 CG331 2 OG311 3 HGA3 4 HGA3 5 HGA3 6 HGP1
@<TRIPOS>MOLECULE
methanol
 6 5 0 0 0
****
USER_CHARGES
INVALID_CHARGES
Pose:  18 Cluster:  18 Fr_nu: 1238319 TotEn:   -10.35
@<TRIPOS>ATOM
      1 C1        -44.4516   -3.9800  -49.6011 C.3    1 LIG      -0.04000
      2 O1        -44.0197   -3.8203  -48.2623 O.3    1 LIG      -0.65000
      3 H1        -44.4912   -5.0439  -49.8475 H      1 LIG       0.09000
      4 H2        -43.7593   -3.4652  -50.2721 H      1 LIG       0.09000
      5 H3        -45.4488   -3.5464  -49.7070 H      1 LIG       0.09000
      6 H4        -43.9973   -2.8651  -48.0815 H      1 LIG       0.42000
@<TRIPOS>BOND
      1       1       2 1
      2       1       3 1
      3       1       4 1
      4       1       5 1
      5       2       6 1
@<TRIPOS>ALT_TYPE
CGenFF_4.0_ALT_TYPE_SET
CGenFF_4.0 1 CG331 2 OG311 3 HGA3 4 HGA3 5 HGA3 6 HGP1
@<TRIPOS>MOLECULE
methanol
 6 5 0 0 0
****
USER_CHARGES
INVALID_CHARGES
Pose:  19 Cluster:  19 Fr_nu: 11494414 TotEn:   -10.19
@<TRIPOS>ATOM
      1 C1        -55.9515   -3.3271  -16.5201 C.3    1 LIG      -0.04000
      2 O1        -55.9360   -4.6336  -17.0653 O.3    1 LIG      -0.65000
      3 H1        -54.9317   -2.9366  -16.4789 H      1 LIG       0.09000
      4 H2        -56.3830   -3.3552  -15.5164 H      1 LIG       0.09000
      5 H3        -56.5604   -2.6827  -17.1585 H      1 LIG       0.09000
      6 H4        -56.8569   -4.9455  -17.0855 H      1 LIG       0.42000
@<TRIPOS>BOND
      1       1       2 1
      2       1       3 1
      3       1       4 1
      4       1       5 1
      5       2       6 1
@<TRIPOS>ALT_TYPE
CGenFF_4.0_ALT_TYPE_SET
CGenFF_4.0 1 CG331 2 OG311 3 HGA3 4 HGA3 5 HGA3 6 HGP1
@<TRIPOS>MOLECULE
methanol
 6 5 0 0 0
****
USER_CHARGES
INVALID_CHARGES
Pose:  20 Cluster:  20 Fr_nu: 11321814 TotEn:    -9.86
@<TRIPOS>ATOM
      1 C1        -46.2942  -23.9092  -26.8599 C.3    1 LIG      -0.04000
      2 O1        -47.4432  -23.0929  -26.9940 O.3    1 LIG      -0.65000
      3 H1        -45.9904  -23.9424  -25.8107 H      1 LIG       0.09000
      4 H2        -45.4846  -23.5036  -27.4720 H      1 LIG       0.09000
      5 H3        -46.5343  -24.9194  -27.1996 H      1 LIG       0.09000
      6 H4        -47.6817  -23.0881  -27.9368 H      1 LIG       0.42000
@<TRIPOS>BOND
      1       1       2 1
      2       1       3 1
      3       1       4 1
      4       1       5 1
      5       2       6 1
@<TRIPOS>ALT_TYPE
CGenFF_4.0_ALT_TYPE_SET
CGenFF_4.0 1 CG331 2 OG311 3 HGA3 4 HGA3 5 HGA3 6 HGP1
@<TRIPOS>MOLECULE
methanol
 6 5 0 0 0
****
USER_CHARGES
INVALID_CHARGES
Pose:  21 Cluster:  21 Fr_nu: 11283178 TotEn:    -9.75
@<TRIPOS>ATOM
      1 C1        -73.6951   -8.0925  -66.1158 C.3    1 LIG      -0.04000
      2 O1        -74.0806   -8.0630  -64.7538 O.3    1 LIG      -0.65000
      3 H1        -74.0588   -7.1925  -66.6178 H      1 LIG       0.09000
      4 H2        -74.1114   -8.9827  -66.5941 H      1 LIG       0.09000
      5 H3        -72.6047   -8.1250  -66.1760 H      1 LIG       0.09000
      6 H4        -73.7405   -8.8763  -64.3431 H      1 LIG       0.42000
@<TRIPOS>BOND
      1       1       2 1
      2       1       3 1
      3       1       4 1
      4       1       5 1
      5       2       6 1
@<TRIPOS>ALT_TYPE
CGenFF_4.0_ALT_TYPE_SET
CGenFF_4.0 1 CG331 2 OG311 3 HGA3 4 HGA3 5 HGA3 6 HGP1
@<TRIPOS>MOLECULE
methanol
 6 5 0 0 0
****
USER_CHARGES
INVALID_CHARGES
Pose:  22 Cluster:  22 Fr_nu:   5046 TotEn:    -9.48
@<TRIPOS>ATOM
      1 C1        -85.3738  -27.4963  -33.3260 C.3    1 LIG      -0.04000
      2 O1        -86.1502  -28.3632  -34.1323 O.3    1 LIG      -0.65000
      3 H1        -85.6110  -27.6671  -32.2730 H      1 LIG       0.09000
      4 H2        -85.5872  -26.4586  -33.5948 H      1 LIG       0.09000
      5 H3        -84.3151  -27.7047  -33.4971 H      1 LIG       0.09000
      6 H4        -85.9121  -28.1821  -35.0577 H      1 LIG       0.42000
@<TRIPOS>BOND
      1       1       2 1
      2       1       3 1
      3       1       4 1
      4       1       5 1
      5       2       6 1
@<TRIPOS>ALT_TYPE
CGenFF_4.0_ALT_TYPE_SET
CGenFF_4.0 1 CG331 2 OG311 3 HGA3 4 HGA3 5 HGA3 6 HGP1
@<TRIPOS>MOLECULE
methanol
 6 5 0 0 0
****
USER_CHARGES
INVALID_CHARGES
Pose:  23 Cluster:  23 Fr_nu: 11470345 TotEn:    -9.43
@<TRIPOS>ATOM
      1 C1        -72.8113   -4.5916  -64.4920 C.3    1 LIG      -0.04000
      2 O1        -73.1260   -4.2547  -63.1534 O.3    1 LIG      -0.65000
      3 H1        -73.6541   -5.1213  -64.9429 H      1 LIG       0.09000
      4 H2        -71.9191   -5.2226  -64.5098 H      1 LIG       0.09000
      5 H3        -72.6179   -3.6745  -65.0533 H      1 LIG       0.09000
      6 H4        -72.3555   -3.7872  -62.7879 H      1 LIG       0.42000
@<TRIPOS>BOND
      1       1       2 1
      2       1       3 1
      3       1       4 1
      4       1       5 1
      5       2       6 1
@<TRIPOS>ALT_TYPE
CGenFF_4.0_ALT_TYPE_SET
CGenFF_4.0 1 CG331 2 OG311 3 HGA3 4 HGA3 5 HGA3 6 HGP1
@<TRIPOS>MOLECULE
methanol
 6 5 0 0 0
****
USER_CHARGES
INVALID_CHARGES
Pose:  24 Cluster:  24 Fr_nu:  84652 TotEn:    -9.19
@<TRIPOS>ATOM
      1 C1        -81.8137   -6.7441  -45.1127 C.3    1 LIG      -0.04000
      2 O1        -81.1204   -7.9021  -44.6853 O.3    1 LIG      -0.65000
      3 H1        -82.5596   -7.0207  -45.8619 H      1 LIG       0.09000
      4 H2        -81.1040   -6.0290  -45.5364 H      1 LIG       0.09000
      5 H3        -82.3143   -6.2920  -44.2532 H      1 LIG       0.09000
      6 H4        -80.4687   -7.6165  -44.0225 H      1 LIG       0.42000
@<TRIPOS>BOND
      1       1       2 1
      2       1       3 1
      3       1       4 1
      4       1       5 1
      5       2       6 1
@<TRIPOS>ALT_TYPE
CGenFF_4.0_ALT_TYPE_SET
CGenFF_4.0 1 CG331 2 OG311 3 HGA3 4 HGA3 5 HGA3 6 HGP1
@<TRIPOS>MOLECULE
methanol
 6 5 0 0 0
****
USER_CHARGES
INVALID_CHARGES
Pose:  25 Cluster:  25 Fr_nu: 331648 TotEn:    -9.01
@<TRIPOS>ATOM
      1 C1        -47.8107   -9.1374  -37.5940 C.3    1 LIG      -0.04000
      2 O1        -47.3374   -7.8358  -37.3002 O.3    1 LIG      -0.65000
      3 H1        -47.1387   -9.8782  -37.1539 H      1 LIG       0.09000
      4 H2        -47.8595   -9.2723  -38.6775 H      1 LIG       0.09000
      5 H3        -48.8098   -9.2568  -37.1685 H      1 LIG       0.09000
      6 H4        -47.9586   -7.2076  -37.7067 H      1 LIG       0.42000
@<TRIPOS>BOND
      1       1       2 1
      2       1       3 1
      3       1       4 1
      4       1       5 1
      5       2       6 1
@<TRIPOS>ALT_TYPE
CGenFF_4.0_ALT_TYPE_SET
CGenFF_4.0 1 CG331 2 OG311 3 HGA3 4 HGA3 5 HGA3 6 HGP1
@<TRIPOS>MOLECULE
methanol
 6 5 0 0 0
****
USER_CHARGES
INVALID_CHARGES
Pose:  26 Cluster:  26 Fr_nu:  89685 TotEn:    -8.93
@<TRIPOS>ATOM
      1 C1        -70.6636   -8.9220  -44.5129 C.3    1 LIG      -0.04000
      2 O1        -70.7007   -8.8713  -43.0985 O.3    1 LIG      -0.65000
      3 H1        -71.6815   -8.8682  -44.9070 H      1 LIG       0.09000
      4 H2        -70.1865   -9.8519  -44.8327 H      1 LIG       0.09000
      5 H3        -70.0862   -8.0720  -44.8840 H      1 LIG       0.09000
      6 H4        -69.7809   -8.9216  -42.7868 H      1 LIG       0.42000
@<TRIPOS>BOND
      1       1       2 1
      2       1       3 1
      3       1       4 1
      4       1       5 1
      5       2       6 1
@<TRIPOS>ALT_TYPE
CGenFF_4.0_ALT_TYPE_SET
CGenFF_4.0 1 CG331 2 OG311 3 HGA3 4 HGA3 5 HGA3 6 HGP1
@<TRIPOS>MOLECULE
methanol
 6 5 0 0 0
****
USER_CHARGES
INVALID_CHARGES
Pose:  27 Cluster:  27 Fr_nu: 268109 TotEn:    -8.75
@<TRIPOS>ATOM
      1 C1        -75.4348   -8.7789  -56.5011 C.3    1 LIG      -0.04000
      2 O1        -75.5462   -9.9567  -57.2787 O.3    1 LIG      -0.65000
      3 H1        -75.5201   -9.0316  -55.4414 H      1 LIG       0.09000
      4 H2        -76.2245   -8.0782  -56.7842 H      1 LIG       0.09000
      5 H3        -74.4604   -8.3210  -56.6869 H      1 LIG       0.09000
      6 H4        -75.4659   -9.6920  -58.2111 H      1 LIG       0.42000
@<TRIPOS>BOND
      1       1       2 1
      2       1       3 1
      3       1       4 1
      4       1       5 1
      5       2       6 1
@<TRIPOS>ALT_TYPE
CGenFF_4.0_ALT_TYPE_SET
CGenFF_4.0 1 CG331 2 OG311 3 HGA3 4 HGA3 5 HGA3 6 HGP1
@<TRIPOS>MOLECULE
methanol
 6 5 0 0 0
****
USER_CHARGES
INVALID_CHARGES
Pose:  28 Cluster:  28 Fr_nu: 11341549 TotEn:    -8.52
@<TRIPOS>ATOM
      1 C1        -74.8633   -0.3076  -61.0405 C.3    1 LIG      -0.04000
      2 O1        -75.3968   -1.5159  -61.5502 O.3    1 LIG      -0.65000
      3 H1        -73.9610   -0.5220  -60.4625 H      1 LIG       0.09000
      4 H2        -75.6072    0.1815  -60.4066 H      1 LIG       0.09000
      5 H3        -74.6105    0.3496  -61.8758 H      1 LIG       0.09000
      6 H4        -76.1946   -1.2849  -62.0559 H      1 LIG       0.42000
@<TRIPOS>BOND
      1       1       2 1
      2       1       3 1
      3       1       4 1
      4       1       5 1
      5       2       6 1
@<TRIPOS>ALT_TYPE
CGenFF_4.0_ALT_TYPE_SET
CGenFF_4.0 1 CG331 2 OG311 3 HGA3 4 HGA3 5 HGA3 6 HGP1
@<TRIPOS>MOLECULE
methanol
 6 5 0 0 0
****
USER_CHARGES
INVALID_CHARGES
Pose:  29 Cluster:  29 Fr_nu: 487380 TotEn:    -8.36
@<TRIPOS>ATOM
      1 C1        -75.1570   -8.5448  -55.8492 C.3    1 LIG      -0.04000
      2 O1        -74.2737   -8.7075  -56.9436 O.3    1 LIG      -0.65000
      3 H1        -74.5930   -8.2260  -54.9691 H      1 LIG       0.09000
      4 H2        -75.6653   -9.4908  -55.6463 H      1 LIG       0.09000
      5 H3        -75.8976   -7.7820  -56.1005 H      1 LIG       0.09000
      6 H4        -74.8101   -8.9903  -57.7039 H      1 LIG       0.42000
@<TRIPOS>BOND
      1       1       2 1
      2       1       3 1
      3       1       4 1
      4       1       5 1
      5       2       6 1
@<TRIPOS>ALT_TYPE
CGenFF_4.0_ALT_TYPE_SET
CGenFF_4.0 1 CG331 2 OG311 3 HGA3 4 HGA3 5 HGA3 6 HGP1
@<TRIPOS>MOLECULE
methanol
 6 5 0 0 0
****
USER_CHARGES
INVALID_CHARGES
Pose:  30 Cluster:  30 Fr_nu: 9256797 TotEn:    -8.27
@<TRIPOS>ATOM
      1 C1        -77.3554  -10.8621  -57.0483 C.3    1 LIG      -0.04000
      2 O1        -78.2282  -11.1597  -58.1226 O.3    1 LIG      -0.65000
      3 H1        -77.1258   -9.7937  -57.0496 H      1 LIG       0.09000
      4 H2        -76.4357  -11.4433  -57.1532 H      1 LIG       0.09000
      5 H3        -77.8457  -11.1260  -56.1084 H      1 LIG       0.09000
      6 H4        -78.4082  -12.1147  -58.0882 H      1 LIG       0.42000
@<TRIPOS>BOND
      1       1       2 1
      2       1       3 1
      3       1       4 1
      4       1       5 1
      5       2       6 1
@<TRIPOS>ALT_TYPE
CGenFF_4.0_ALT_TYPE_SET
CGenFF_4.0 1 CG331 2 OG311 3 HGA3 4 HGA3 5 HGA3 6 HGP1
@<TRIPOS>MOLECULE
methanol
 6 5 0 0 0
****
USER_CHARGES
INVALID_CHARGES
Pose:  31 Cluster:  31 Fr_nu: 922845 TotEn:    -8.22
@<TRIPOS>ATOM
      1 C1        -90.5161  -29.4716  -38.8830 C.3    1 LIG      -0.04000
      2 O1        -90.3755  -30.8688  -38.7028 O.3    1 LIG      -0.65000
      3 H1        -89.6472  -28.9598  -38.4619 H      1 LIG       0.09000
      4 H2        -91.4288  -29.1295  -38.3884 H      1 LIG       0.09000
      5 H3        -90.5804  -29.2557  -39.9521 H      1 LIG       0.09000
      6 H4        -91.1641  -31.2872  -39.0884 H      1 LIG       0.42000
@<TRIPOS>BOND
      1       1       2 1
      2       1       3 1
      3       1       4 1
      4       1       5 1
      5       2       6 1
@<TRIPOS>ALT_TYPE
CGenFF_4.0_ALT_TYPE_SET
CGenFF_4.0 1 CG331 2 OG311 3 HGA3 4 HGA3 5 HGA3 6 HGP1
@<TRIPOS>MOLECULE
methanol
 6 5 0 0 0
****
USER_CHARGES
INVALID_CHARGES
Pose:  32 Cluster:  32 Fr_nu: 11340773 TotEn:    -8.21
@<TRIPOS>ATOM
      1 C1        -46.6234  -22.8848  -27.1170 C.3    1 LIG      -0.04000
      2 O1        -47.1094  -23.9329  -26.2987 O.3    1 LIG      -0.65000
      3 H1        -47.4134  -22.1457  -27.2712 H      1 LIG       0.09000
      4 H2        -46.2983  -23.2922  -28.0777 H      1 LIG       0.09000
      5 H3        -45.7750  -22.4094  -26.6192 H      1 LIG       0.09000
      6 H4        -46.3813  -24.5675  -26.1850 H      1 LIG       0.42000
@<TRIPOS>BOND
      1       1       2 1
      2       1       3 1
      3       1       4 1
      4       1       5 1
      5       2       6 1
@<TRIPOS>ALT_TYPE
CGenFF_4.0_ALT_TYPE_SET
CGenFF_4.0 1 CG331 2 OG311 3 HGA3 4 HGA3 5 HGA3 6 HGP1
@<TRIPOS>MOLECULE
methanol
 6 5 0 0 0
****
USER_CHARGES
INVALID_CHARGES
Pose:  33 Cluster:  33 Fr_nu: 10854746 TotEn:    -7.96
@<TRIPOS>ATOM
      1 C1        -75.9898   -0.5628  -60.1445 C.3    1 LIG      -0.04000
      2 O1        -76.1211   -1.7915  -60.8357 O.3    1 LIG      -0.65000
      3 H1        -75.0738   -0.0601  -60.4643 H      1 LIG       0.09000
      4 H2        -75.9583   -0.7507  -59.0683 H      1 LIG       0.09000
      5 H3        -76.8499    0.0695  -60.3770 H      1 LIG       0.09000
      6 H4        -76.9438   -2.2071  -60.5255 H      1 LIG       0.42000
@<TRIPOS>BOND
      1       1       2 1
      2       1       3 1
      3       1       4 1
      4       1       5 1
      5       2       6 1
@<TRIPOS>ALT_TYPE
CGenFF_4.0_ALT_TYPE_SET
CGenFF_4.0 1 CG331 2 OG311 3 HGA3 4 HGA3 5 HGA3 6 HGP1
@<TRIPOS>MOLECULE
methanol
 6 5 0 0 0
****
USER_CHARGES
INVALID_CHARGES
Pose:  34 Cluster:  34 Fr_nu:  84431 TotEn:    -7.74
@<TRIPOS>ATOM
      1 C1        -81.6825   -7.3854  -45.2614 C.3    1 LIG      -0.04000
      2 O1        -80.7418   -6.3581  -45.0081 O.3    1 LIG      -0.65000
      3 H1        -82.2859   -7.1210  -46.1333 H      1 LIG       0.09000
      4 H2        -82.3247   -7.5164  -44.3868 H      1 LIG       0.09000
      5 H3        -81.1469   -8.3166  -45.4606 H      1 LIG       0.09000
      6 H4        -80.2264   -6.6285  -44.2290 H      1 LIG       0.42000
@<TRIPOS>BOND
      1       1       2 1
      2       1       3 1
      3       1       4 1
      4       1       5 1
      5       2       6 1
@<TRIPOS>ALT_TYPE
CGenFF_4.0_ALT_TYPE_SET
CGenFF_4.0 1 CG331 2 OG311 3 HGA3 4 HGA3 5 HGA3 6 HGP1
@<TRIPOS>MOLECULE
methanol
 6 5 0 0 0
****
USER_CHARGES
INVALID_CHARGES
Pose:  35 Cluster:  35 Fr_nu: 1020488 TotEn:    -7.71
@<TRIPOS>ATOM
      1 C1        -71.0891    2.1765  -48.7581 C.3    1 LIG      -0.04000
      2 O1        -70.5454    1.8375  -47.4956 O.3    1 LIG      -0.65000
      3 H1        -71.8080    2.9910  -48.6393 H      1 LIG       0.09000
      4 H2        -71.5817    1.3019  -49.1905 H      1 LIG       0.09000
      5 H3        -70.2808    2.5004  -49.4179 H      1 LIG       0.09000
      6 H4        -69.9136    1.1129  -47.6421 H      1 LIG       0.42000
@<TRIPOS>BOND
      1       1       2 1
      2       1       3 1
      3       1       4 1
      4       1       5 1
      5       2       6 1
@<TRIPOS>ALT_TYPE
CGenFF_4.0_ALT_TYPE_SET
CGenFF_4.0 1 CG331 2 OG311 3 HGA3 4 HGA3 5 HGA3 6 HGP1
@<TRIPOS>MOLECULE
methanol
 6 5 0 0 0
****
USER_CHARGES
INVALID_CHARGES
Pose:  36 Cluster:  36 Fr_nu: 399969 TotEn:    -7.69
@<TRIPOS>ATOM
      1 C1        -70.7075   -5.8282  -47.6490 C.3    1 LIG      -0.04000
      2 O1        -70.6203   -5.3399  -48.9750 O.3    1 LIG      -0.65000
      3 H1        -71.0853   -5.0396  -46.9936 H      1 LIG       0.09000
      4 H2        -69.7193   -6.1531  -47.3137 H      1 LIG       0.09000
      5 H3        -71.3948   -6.6772  -47.6273 H      1 LIG       0.09000
      6 H4        -70.2820   -6.0668  -49.5254 H      1 LIG       0.42000
@<TRIPOS>BOND
      1       1       2 1
      2       1       3 1
      3       1       4 1
      4       1       5 1
      5       2       6 1
@<TRIPOS>ALT_TYPE
CGenFF_4.0_ALT_TYPE_SET
CGenFF_4.0 1 CG331 2 OG311 3 HGA3 4 HGA3 5 HGA3 6 HGP1
@<TRIPOS>MOLECULE
methanol
 6 5 0 0 0
****
USER_CHARGES
INVALID_CHARGES
Pose:  37 Cluster:  37 Fr_nu: 442697 TotEn:    -7.69
@<TRIPOS>ATOM
      1 C1        -50.0153  -12.3261  -28.2808 C.3    1 LIG      -0.04000
      2 O1        -51.2177  -11.7157  -28.7123 O.3    1 LIG      -0.65000
      3 H1        -50.2479  -13.2349  -27.7204 H      1 LIG       0.09000
      4 H2        -49.4577  -11.6290  -27.6501 H      1 LIG       0.09000
      5 H3        -49.4138  -12.5841  -29.1556 H      1 LIG       0.09000
      6 H4        -50.9704  -10.9144  -29.2047 H      1 LIG       0.42000
@<TRIPOS>BOND
      1       1       2 1
      2       1       3 1
      3       1       4 1
      4       1       5 1
      5       2       6 1
@<TRIPOS>ALT_TYPE
CGenFF_4.0_ALT_TYPE_SET
CGenFF_4.0 1 CG331 2 OG311 3 HGA3 4 HGA3 5 HGA3 6 HGP1
@<TRIPOS>MOLECULE
methanol
 6 5 0 0 0
****
USER_CHARGES
INVALID_CHARGES
Pose:  38 Cluster:  38 Fr_nu: 8894516 TotEn:    -6.79
@<TRIPOS>ATOM
      1 C1        -45.0501   -7.5647  -29.8412 C.3    1 LIG      -0.04000
      2 O1        -44.1807   -6.7434  -30.5988 O.3    1 LIG      -0.65000
      3 H1        -46.0695   -7.1766  -29.9081 H      1 LIG       0.09000
      4 H2        -44.7224   -7.5796  -28.7986 H      1 LIG       0.09000
      5 H3        -45.0218   -8.5796  -30.2446 H      1 LIG       0.09000
      6 H4        -43.2876   -7.1190  -30.5147 H      1 LIG       0.42000
@<TRIPOS>BOND
      1       1       2 1
      2       1       3 1
      3       1       4 1
      4       1       5 1
      5       2       6 1
@<TRIPOS>ALT_TYPE
CGenFF_4.0_ALT_TYPE_SET
CGenFF_4.0 1 CG331 2 OG311 3 HGA3 4 HGA3 5 HGA3 6 HGP1
@<TRIPOS>MOLECULE
methanol
 6 5 0 0 0
****
USER_CHARGES
INVALID_CHARGES
Pose:  39 Cluster:  39 Fr_nu: 11448948 TotEn:    -6.75
@<TRIPOS>ATOM
      1 C1        -72.3001   -3.0234  -63.8622 C.3    1 LIG      -0.04000
      2 O1        -73.5966   -3.4819  -63.5256 O.3    1 LIG      -0.65000
      3 H1        -71.5750   -3.4223  -63.1485 H      1 LIG       0.09000
      4 H2        -72.2826   -1.9307  -63.8432 H      1 LIG       0.09000
      5 H3        -72.0492   -3.3725  -64.8666 H      1 LIG       0.09000
      6 H4        -74.2107   -3.1075  -64.1801 H      1 LIG       0.42000
@<TRIPOS>BOND
      1       1       2 1
      2       1       3 1
      3       1       4 1
      4       1       5 1
      5       2       6 1
@<TRIPOS>ALT_TYPE
CGenFF_4.0_ALT_TYPE_SET
CGenFF_4.0 1 CG331 2 OG311 3 HGA3 4 HGA3 5 HGA3 6 HGP1
@<TRIPOS>MOLECULE
methanol
 6 5 0 0 0
****
USER_CHARGES
INVALID_CHARGES
Pose:  40 Cluster:  40 Fr_nu: 7052316 TotEn:    -6.22
@<TRIPOS>ATOM
      1 C1        -79.0130  -34.2085  -39.9375 C.3    1 LIG      -0.04000
      2 O1        -80.2978  -34.1410  -40.5284 O.3    1 LIG      -0.65000
      3 H1        -79.1115  -34.4476  -38.8758 H      1 LIG       0.09000
      4 H2        -78.5037  -33.2493  -40.0601 H      1 LIG       0.09000
      5 H3        -78.4346  -34.9919  -40.4329 H      1 LIG       0.09000
      6 H4        -80.1690  -33.9272  -41.4683 H      1 LIG       0.42000
@<TRIPOS>BOND
      1       1       2 1
      2       1       3 1
      3       1       4 1
      4       1       5 1
      5       2       6 1
@<TRIPOS>ALT_TYPE
CGenFF_4.0_ALT_TYPE_SET
CGenFF_4.0 1 CG331 2 OG311 3 HGA3 4 HGA3 5 HGA3 6 HGP1
@<TRIPOS>MOLECULE
methanol
 6 5 0 0 0
****
USER_CHARGES
INVALID_CHARGES
Pose:  41 Cluster:  41 Fr_nu: 11514665 TotEn:    -5.86
@<TRIPOS>ATOM
      1 C1        -87.9057  -24.1157  -33.6450 C.3    1 LIG      -0.04000
      2 O1        -87.4083  -22.8185  -33.9177 O.3    1 LIG      -0.65000
      3 H1        -88.9866  -24.1333  -33.8049 H      1 LIG       0.09000
      4 H2        -87.6751  -24.3854  -32.6112 H      1 LIG       0.09000
      5 H3        -87.4280  -24.8289  -34.3208 H      1 LIG       0.09000
      6 H4        -86.4482  -22.8428  -33.7649 H      1 LIG       0.42000
@<TRIPOS>BOND
      1       1       2 1
      2       1       3 1
      3       1       4 1
      4       1       5 1
      5       2       6 1
@<TRIPOS>ALT_TYPE
CGenFF_4.0_ALT_TYPE_SET
CGenFF_4.0 1 CG331 2 OG311 3 HGA3 4 HGA3 5 HGA3 6 HGP1
@<TRIPOS>MOLECULE
methanol
 6 5 0 0 0
****
USER_CHARGES
INVALID_CHARGES
Pose:  42 Cluster:  42 Fr_nu: 11505423 TotEn:    -4.75
@<TRIPOS>ATOM
      1 C1        -86.6568  -24.0531  -34.0596 C.3    1 LIG      -0.04000
      2 O1        -87.9767  -23.7272  -34.4549 O.3    1 LIG      -0.65000
      3 H1        -85.9504  -23.3878  -34.5621 H      1 LIG       0.09000
      4 H2        -86.4435  -25.0927  -34.3208 H      1 LIG       0.09000
      5 H3        -86.5679  -23.9255  -32.9782 H      1 LIG       0.09000
      6 H4        -88.5732  -24.3379  -33.9891 H      1 LIG       0.42000
@<TRIPOS>BOND
      1       1       2 1
      2       1       3 1
      3       1       4 1
      4       1       5 1
      5       2       6 1
@<TRIPOS>ALT_TYPE
CGenFF_4.0_ALT_TYPE_SET
CGenFF_4.0 1 CG331 2 OG311 3 HGA3 4 HGA3 5 HGA3 6 HGP1
@<TRIPOS>MOLECULE
methanol
 6 5 0 0 0
****
USER_CHARGES
INVALID_CHARGES
Pose:  43 Cluster:  43 Fr_nu: 11327529 TotEn:    -3.51
@<TRIPOS>ATOM
      1 C1        -43.1763    2.4819  -44.2458 C.3    1 LIG      -0.04000
      2 O1        -42.3871    1.3093  -44.3272 O.3    1 LIG      -0.65000
      3 H1        -44.0142    2.3115  -43.5654 H      1 LIG       0.09000
      4 H2        -43.5477    2.7420  -45.2402 H      1 LIG       0.09000
      5 H3        -42.5601    3.2992  -43.8638 H      1 LIG       0.09000
      6 H4        -41.6554    1.4994  -44.9389 H      1 LIG       0.42000
@<TRIPOS>BOND
      1       1       2 1
      2       1       3 1
      3       1       4 1
      4       1       5 1
      5       2       6 1
@<TRIPOS>ALT_TYPE
CGenFF_4.0_ALT_TYPE_SET
CGenFF_4.0 1 CG331 2 OG311 3 HGA3 4 HGA3 5 HGA3 6 HGP1
@<TRIPOS>MOLECULE
methanol
 6 5 0 0 0
****
USER_CHARGES
INVALID_CHARGES
Pose:  44 Cluster:  44 Fr_nu: 11480832 TotEn:    -3.29
@<TRIPOS>ATOM
      1 C1        -46.1350   -7.6772  -29.6847 C.3    1 LIG      -0.04000
      2 O1        -45.2237   -6.9296  -30.4690 O.3    1 LIG      -0.65000
      3 H1        -46.5953   -7.0248  -28.9386 H      1 LIG       0.09000
      4 H2        -45.6057   -8.4962  -29.1912 H      1 LIG       0.09000
      5 H3        -46.9110   -8.0870  -30.3354 H      1 LIG       0.09000
      6 H4        -44.8365   -7.5416  -31.1180 H      1 LIG       0.42000
@<TRIPOS>BOND
      1       1       2 1
      2       1       3 1
      3       1       4 1
      4       1       5 1
      5       2       6 1
@<TRIPOS>ALT_TYPE
CGenFF_4.0_ALT_TYPE_SET
CGenFF_4.0 1 CG331 2 OG311 3 HGA3 4 HGA3 5 HGA3 6 HGP1
@<TRIPOS>MOLECULE
furan
 9 9 0 0 0
****
USER_CHARGES
INVALID_CHARGES
Pose:   1 Cluster:   1 Fr_nu:   1623 TotEn:   -10.23
@<TRIPOS>ATOM
      1 C1        -46.6069   -8.4712  -38.7854 C.2    1 LIG      -0.26000
      2 C2        -47.8021   -7.8769  -38.3149 C.2    1 LIG      -0.26000
      3 C3        -46.4416   -9.6258  -38.0563 C.2    1 LIG       0.09300
      4 C4        -48.2821   -8.7108  -37.3318 C.2    1 LIG       0.09300
      5 O1        -47.4585   -9.7792  -37.1682 O.3    1 LIG      -0.29200
      6 H1        -45.9480   -8.1037  -39.5588 H      1 LIG       0.17500
      7 H2        -48.2570   -6.9561  -38.6504 H      1 LIG       0.17500
      8 H3        -45.6939  -10.4055  -38.0501 H      1 LIG       0.13800
      9 H4        -49.1499   -8.6865  -36.6890 H      1 LIG       0.13800
@<TRIPOS>BOND
      1       1       2 1
      2       1       3 2
      3       2       4 2
      4       3       5 1
      5       4       5 1
      6       1       6 1
      7       2       7 1
      8       3       8 1
      9       4       9 1
@<TRIPOS>ALT_TYPE
CGenFF_4.0_ALT_TYPE_SET
CGenFF_4.0 1 CG2R51 2 CG2R51 3 CG2R51 4 CG2R51 5 OG2R50 6 HGR51 7 HGR51 8 HGR52 9 HGR52
@<TRIPOS>MOLECULE
furan
 9 9 0 0 0
****
USER_CHARGES
INVALID_CHARGES
Pose:   2 Cluster:   2 Fr_nu: 1706114 TotEn:   -10.13
@<TRIPOS>ATOM
      1 C1        -57.2364    2.4016  -41.4720 C.2    1 LIG      -0.26000
      2 C2        -58.0683    2.4016  -40.3269 C.2    1 LIG      -0.26000
      3 C3        -55.9591    2.1721  -41.0160 C.2    1 LIG       0.09300
      4 C4        -57.2401    2.1720  -39.2530 C.2    1 LIG       0.09300
      5 O1        -55.9527    2.0309  -39.6646 O.3    1 LIG      -0.29200
      6 H1        -57.5308    2.5507  -42.5007 H      1 LIG       0.17500
      7 H2        -59.1378    2.5501  -40.2892 H      1 LIG       0.17500
      8 H3        -54.9971    2.0840  -41.4998 H      1 LIG       0.13800
      9 H4        -57.4030    2.0846  -38.1886 H      1 LIG       0.13800
@<TRIPOS>BOND
      1       1       2 1
      2       1       3 2
      3       2       4 2
      4       3       5 1
      5       4       5 1
      6       1       6 1
      7       2       7 1
      8       3       8 1
      9       4       9 1
@<TRIPOS>ALT_TYPE
CGenFF_4.0_ALT_TYPE_SET
CGenFF_4.0 1 CG2R51 2 CG2R51 3 CG2R51 4 CG2R51 5 OG2R50 6 HGR51 7 HGR51 8 HGR52 9 HGR52
@<TRIPOS>MOLECULE
furan
 9 9 0 0 0
****
USER_CHARGES
INVALID_CHARGES
Pose:   3 Cluster:   3 Fr_nu: 3951919 TotEn:   -10.10
@<TRIPOS>ATOM
      1 C1        -57.2460    3.4273  -40.5127 C.2    1 LIG      -0.26000
      2 C2        -58.4197    3.0622  -39.8110 C.2    1 LIG      -0.26000
      3 C3        -56.2415    2.6277  -40.0189 C.2    1 LIG       0.09300
      4 C4        -58.0488    2.0655  -38.9387 C.2    1 LIG       0.09300
      5 O1        -56.7227    1.7947  -39.0592 O.3    1 LIG      -0.29200
      6 H1        -57.1446    4.1795  -41.2816 H      1 LIG       0.17500
      7 H2        -59.4119    3.4739  -39.9269 H      1 LIG       0.17500
      8 H3        -55.1872    2.5329  -40.2346 H      1 LIG       0.13800
      9 H4        -58.5814    1.4776  -38.2054 H      1 LIG       0.13800
@<TRIPOS>BOND
      1       1       2 1
      2       1       3 2
      3       2       4 2
      4       3       5 1
      5       4       5 1
      6       1       6 1
      7       2       7 1
      8       3       8 1
      9       4       9 1
@<TRIPOS>ALT_TYPE
CGenFF_4.0_ALT_TYPE_SET
CGenFF_4.0 1 CG2R51 2 CG2R51 3 CG2R51 4 CG2R51 5 OG2R50 6 HGR51 7 HGR51 8 HGR52 9 HGR52
@<TRIPOS>MOLECULE
furan
 9 9 0 0 0
****
USER_CHARGES
INVALID_CHARGES
Pose:   4 Cluster:   4 Fr_nu: 1315787 TotEn:    -9.62
@<TRIPOS>ATOM
      1 C1        -50.0752  -11.4040  -45.4066 C.2    1 LIG      -0.26000
      2 C2        -51.3300  -11.3510  -44.7540 C.2    1 LIG      -0.26000
      3 C3        -49.2540  -10.5350  -44.7265 C.2    1 LIG       0.09300
      4 C4        -51.1861  -10.4535  -43.7216 C.2    1 LIG       0.09300
      5 O1        -49.9235   -9.9516  -43.6979 O.3    1 LIG      -0.29200
      6 H1        -49.8035  -12.0005  -46.2654 H      1 LIG       0.17500
      7 H2        -52.2270  -11.8987  -45.0047 H      1 LIG       0.17500
      8 H3        -48.2222  -10.2362  -44.8419 H      1 LIG       0.13800
      9 H4        -51.8512  -10.0826  -42.9554 H      1 LIG       0.13800
@<TRIPOS>BOND
      1       1       2 1
      2       1       3 2
      3       2       4 2
      4       3       5 1
      5       4       5 1
      6       1       6 1
      7       2       7 1
      8       3       8 1
      9       4       9 1
@<TRIPOS>ALT_TYPE
CGenFF_4.0_ALT_TYPE_SET
CGenFF_4.0 1 CG2R51 2 CG2R51 3 CG2R51 4 CG2R51 5 OG2R50 6 HGR51 7 HGR51 8 HGR52 9 HGR52
@<TRIPOS>MOLECULE
furan
 9 9 0 0 0
****
USER_CHARGES
INVALID_CHARGES
Pose:   5 Cluster:   5 Fr_nu: 1113581 TotEn:    -9.43
@<TRIPOS>ATOM
      1 C1        -56.3281    3.4070  -39.6483 C.2    1 LIG      -0.26000
      2 C2        -57.5991    3.1760  -39.0700 C.2    1 LIG      -0.26000
      3 C3        -56.1502    2.4177  -40.5873 C.2    1 LIG       0.09300
      4 C4        -58.1072    2.0621  -39.6969 C.2    1 LIG       0.09300
      5 O1        -57.2302    1.5939  -40.6232 O.3    1 LIG      -0.29200
      6 H1        -55.6290    4.1956  -39.4102 H      1 LIG       0.17500
      7 H2        -58.0841    3.7497  -38.2935 H      1 LIG       0.17500
      8 H3        -55.3542    2.1753  -41.2762 H      1 LIG       0.13800
      9 H4        -59.0292    1.5069  -39.6032 H      1 LIG       0.13800
@<TRIPOS>BOND
      1       1       2 1
      2       1       3 2
      3       2       4 2
      4       3       5 1
      5       4       5 1
      6       1       6 1
      7       2       7 1
      8       3       8 1
      9       4       9 1
@<TRIPOS>ALT_TYPE
CGenFF_4.0_ALT_TYPE_SET
CGenFF_4.0 1 CG2R51 2 CG2R51 3 CG2R51 4 CG2R51 5 OG2R50 6 HGR51 7 HGR51 8 HGR52 9 HGR52
@<TRIPOS>MOLECULE
furan
 9 9 0 0 0
****
USER_CHARGES
INVALID_CHARGES
Pose:   6 Cluster:   6 Fr_nu:  18045 TotEn:    -9.37
@<TRIPOS>ATOM
      1 C1        -74.7001  -23.4401  -41.4525 C.2    1 LIG      -0.26000
      2 C2        -74.0101  -23.9414  -40.3230 C.2    1 LIG      -0.26000
      3 C3        -75.1200  -22.1750  -41.1132 C.2    1 LIG       0.09300
      4 C4        -74.0575  -22.9468  -39.3740 C.2    1 LIG       0.09300
      5 O1        -74.7322  -21.8666  -39.8479 O.3    1 LIG      -0.29200
      6 H1        -74.8705  -23.9387  -42.3957 H      1 LIG       0.17500
      7 H2        -73.5373  -24.9068  -40.2143 H      1 LIG       0.17500
      8 H3        -75.6742  -21.4068  -41.6326 H      1 LIG       0.13800
      9 H4        -73.6795  -22.8568  -38.3660 H      1 LIG       0.13800
@<TRIPOS>BOND
      1       1       2 1
      2       1       3 2
      3       2       4 2
      4       3       5 1
      5       4       5 1
      6       1       6 1
      7       2       7 1
      8       3       8 1
      9       4       9 1
@<TRIPOS>ALT_TYPE
CGenFF_4.0_ALT_TYPE_SET
CGenFF_4.0 1 CG2R51 2 CG2R51 3 CG2R51 4 CG2R51 5 OG2R50 6 HGR51 7 HGR51 8 HGR52 9 HGR52
@<TRIPOS>MOLECULE
furan
 9 9 0 0 0
****
USER_CHARGES
INVALID_CHARGES
Pose:   7 Cluster:   7 Fr_nu: 983290 TotEn:    -8.90
@<TRIPOS>ATOM
      1 C1        -61.6269   -3.9523  -55.4852 C.2    1 LIG      -0.26000
      2 C2        -60.9710   -5.2005  -55.3638 C.2    1 LIG      -0.26000
      3 C3        -62.8871   -4.2278  -55.9629 C.2    1 LIG       0.09300
      4 C4        -61.8771   -6.1499  -55.7759 C.2    1 LIG       0.09300
      5 O1        -63.0476   -5.5651  -56.1426 O.3    1 LIG      -0.29200
      6 H1        -61.2307   -2.9741  -55.2540 H      1 LIG       0.17500
      7 H2        -59.9639   -5.3852  -55.0189 H      1 LIG       0.17500
      8 H3        -63.7420   -3.6166  -56.2129 H      1 LIG       0.13800
      9 H4        -61.8448   -7.2262  -55.8624 H      1 LIG       0.13800
@<TRIPOS>BOND
      1       1       2 1
      2       1       3 2
      3       2       4 2
      4       3       5 1
      5       4       5 1
      6       1       6 1
      7       2       7 1
      8       3       8 1
      9       4       9 1
@<TRIPOS>ALT_TYPE
CGenFF_4.0_ALT_TYPE_SET
CGenFF_4.0 1 CG2R51 2 CG2R51 3 CG2R51 4 CG2R51 5 OG2R50 6 HGR51 7 HGR51 8 HGR52 9 HGR52
@<TRIPOS>MOLECULE
furan
 9 9 0 0 0
****
USER_CHARGES
INVALID_CHARGES
Pose:   8 Cluster:   8 Fr_nu:  16979 TotEn:    -8.88
@<TRIPOS>ATOM
      1 C1        -47.1103   -8.6757  -38.3597 C.2    1 LIG      -0.26000
      2 C2        -46.1972   -9.3211  -39.2274 C.2    1 LIG      -0.26000
      3 C3        -47.1474   -9.4334  -37.2122 C.2    1 LIG       0.09300
      4 C4        -45.7412  -10.4269  -38.5483 C.2    1 LIG       0.09300
      5 O1        -46.3156  -10.5025  -37.3191 O.3    1 LIG      -0.29200
      6 H1        -47.6716   -7.7719  -38.5474 H      1 LIG       0.17500
      7 H2        -45.9074   -9.0179  -40.2232 H      1 LIG       0.17500
      8 H3        -47.6843   -9.3503  -36.2785 H      1 LIG       0.13800
      9 H4        -45.0443  -11.2167  -38.7882 H      1 LIG       0.13800
@<TRIPOS>BOND
      1       1       2 1
      2       1       3 2
      3       2       4 2
      4       3       5 1
      5       4       5 1
      6       1       6 1
      7       2       7 1
      8       3       8 1
      9       4       9 1
@<TRIPOS>ALT_TYPE
CGenFF_4.0_ALT_TYPE_SET
CGenFF_4.0 1 CG2R51 2 CG2R51 3 CG2R51 4 CG2R51 5 OG2R50 6 HGR51 7 HGR51 8 HGR52 9 HGR52
@<TRIPOS>MOLECULE
furan
 9 9 0 0 0
****
USER_CHARGES
INVALID_CHARGES
Pose:   9 Cluster:   9 Fr_nu: 293024 TotEn:    -8.83
@<TRIPOS>ATOM
      1 C1        -74.5879  -24.1753  -39.1306 C.2    1 LIG      -0.26000
      2 C2        -75.6036  -23.5179  -39.8650 C.2    1 LIG      -0.26000
      3 C3        -73.5046  -23.3275  -39.1338 C.2    1 LIG       0.09300
      4 C4        -75.0687  -22.3152  -40.2645 C.2    1 LIG       0.09300
      5 O1        -73.7896  -22.1915  -39.8227 O.3    1 LIG      -0.29200
      6 H1        -74.6387  -25.1458  -38.6585 H      1 LIG       0.17500
      7 H2        -76.6009  -23.8757  -40.0765 H      1 LIG       0.17500
      8 H3        -72.5112  -23.3823  -38.7128 H      1 LIG       0.13800
      9 H4        -75.4483  -21.4816  -40.8371 H      1 LIG       0.13800
@<TRIPOS>BOND
      1       1       2 1
      2       1       3 2
      3       2       4 2
      4       3       5 1
      5       4       5 1
      6       1       6 1
      7       2       7 1
      8       3       8 1
      9       4       9 1
@<TRIPOS>ALT_TYPE
CGenFF_4.0_ALT_TYPE_SET
CGenFF_4.0 1 CG2R51 2 CG2R51 3 CG2R51 4 CG2R51 5 OG2R50 6 HGR51 7 HGR51 8 HGR52 9 HGR52
@<TRIPOS>MOLECULE
furan
 9 9 0 0 0
****
USER_CHARGES
INVALID_CHARGES
Pose:  10 Cluster:  10 Fr_nu:   2904 TotEn:    -8.71
@<TRIPOS>ATOM
      1 C1        -49.3348  -10.5628  -44.4135 C.2    1 LIG      -0.26000
      2 C2        -50.5788  -10.5693  -43.7383 C.2    1 LIG      -0.26000
      3 C3        -49.3604  -11.6375  -45.2717 C.2    1 LIG       0.09300
      4 C4        -51.2758  -11.6474  -44.2321 C.2    1 LIG       0.09300
      5 O1        -50.5401  -12.3037  -45.1673 O.3    1 LIG      -0.29200
      6 H1        -48.5213   -9.8628  -44.2897 H      1 LIG       0.17500
      7 H2        -50.9241   -9.8749  -42.9860 H      1 LIG       0.17500
      8 H3        -48.6572  -12.0411  -45.9855 H      1 LIG       0.13800
      9 H4        -52.2540  -12.0601  -44.0324 H      1 LIG       0.13800
@<TRIPOS>BOND
      1       1       2 1
      2       1       3 2
      3       2       4 2
      4       3       5 1
      5       4       5 1
      6       1       6 1
      7       2       7 1
      8       3       8 1
      9       4       9 1
@<TRIPOS>ALT_TYPE
CGenFF_4.0_ALT_TYPE_SET
CGenFF_4.0 1 CG2R51 2 CG2R51 3 CG2R51 4 CG2R51 5 OG2R50 6 HGR51 7 HGR51 8 HGR52 9 HGR52
@<TRIPOS>MOLECULE
furan
 9 9 0 0 0
****
USER_CHARGES
INVALID_CHARGES
Pose:  11 Cluster:  11 Fr_nu: 258093 TotEn:    -8.71
@<TRIPOS>ATOM
      1 C1        -73.7989  -24.1830  -40.3481 C.2    1 LIG      -0.26000
      2 C2        -74.1623  -22.9756  -40.9910 C.2    1 LIG      -0.26000
      3 C3        -74.8537  -24.5119  -39.5287 C.2    1 LIG       0.09300
      4 C4        -75.4132  -22.6528  -40.5188 C.2    1 LIG       0.09300
      5 O1        -75.8417  -23.5843  -39.6270 O.3    1 LIG      -0.29200
      6 H1        -72.8827  -24.7432  -40.4667 H      1 LIG       0.17500
      7 H2        -73.5847  -22.4114  -41.7090 H      1 LIG       0.17500
      8 H3        -75.0462  -25.3297  -38.8497 H      1 LIG       0.13800
      9 H4        -76.0964  -21.8378  -40.7085 H      1 LIG       0.13800
@<TRIPOS>BOND
      1       1       2 1
      2       1       3 2
      3       2       4 2
      4       3       5 1
      5       4       5 1
      6       1       6 1
      7       2       7 1
      8       3       8 1
      9       4       9 1
@<TRIPOS>ALT_TYPE
CGenFF_4.0_ALT_TYPE_SET
CGenFF_4.0 1 CG2R51 2 CG2R51 3 CG2R51 4 CG2R51 5 OG2R50 6 HGR51 7 HGR51 8 HGR52 9 HGR52
@<TRIPOS>MOLECULE
furan
 9 9 0 0 0
****
USER_CHARGES
INVALID_CHARGES
Pose:  12 Cluster:  12 Fr_nu:   4724 TotEn:    -8.58
@<TRIPOS>ATOM
      1 C1        -75.4328   -8.7911  -54.2750 C.2    1 LIG      -0.26000
      2 C2        -74.3832   -8.6541  -55.2146 C.2    1 LIG      -0.26000
      3 C3        -76.5661   -9.0636  -55.0053 C.2    1 LIG       0.09300
      4 C4        -74.9499   -8.8528  -56.4520 C.2    1 LIG       0.09300
      5 O1        -76.2803   -9.1031  -56.3331 O.3    1 LIG      -0.29200
      6 H1        -75.3711   -8.7018  -53.2000 H      1 LIG       0.17500
      7 H2        -73.3437   -8.4378  -55.0147 H      1 LIG       0.17500
      8 H3        -77.5981   -9.2466  -54.7436 H      1 LIG       0.13800
      9 H4        -74.5630   -8.8499  -57.4606 H      1 LIG       0.13800
@<TRIPOS>BOND
      1       1       2 1
      2       1       3 2
      3       2       4 2
      4       3       5 1
      5       4       5 1
      6       1       6 1
      7       2       7 1
      8       3       8 1
      9       4       9 1
@<TRIPOS>ALT_TYPE
CGenFF_4.0_ALT_TYPE_SET
CGenFF_4.0 1 CG2R51 2 CG2R51 3 CG2R51 4 CG2R51 5 OG2R50 6 HGR51 7 HGR51 8 HGR52 9 HGR52
@<TRIPOS>MOLECULE
furan
 9 9 0 0 0
****
USER_CHARGES
INVALID_CHARGES
Pose:  13 Cluster:  13 Fr_nu: 700933 TotEn:    -8.46
@<TRIPOS>ATOM
      1 C1        -61.9486   -6.3107  -57.0872 C.2    1 LIG      -0.26000
      2 C2        -62.3794   -4.9850  -57.3330 C.2    1 LIG      -0.26000
      3 C3        -61.9033   -6.4502  -55.7195 C.2    1 LIG       0.09300
      4 C4        -62.5667   -4.4090  -56.0980 C.2    1 LIG       0.09300
      5 O1        -62.2787   -5.2956  -55.1092 O.3    1 LIG      -0.29200
      6 H1        -61.7016   -7.0693  -57.8157 H      1 LIG       0.17500
      7 H2        -62.5342   -4.5090  -58.2905 H      1 LIG       0.17500
      8 H3        -61.6401   -7.2637  -55.0593 H      1 LIG       0.13800
      9 H4        -62.8850   -3.4301  -55.7703 H      1 LIG       0.13800
@<TRIPOS>BOND
      1       1       2 1
      2       1       3 2
      3       2       4 2
      4       3       5 1
      5       4       5 1
      6       1       6 1
      7       2       7 1
      8       3       8 1
      9       4       9 1
@<TRIPOS>ALT_TYPE
CGenFF_4.0_ALT_TYPE_SET
CGenFF_4.0 1 CG2R51 2 CG2R51 3 CG2R51 4 CG2R51 5 OG2R50 6 HGR51 7 HGR51 8 HGR52 9 HGR52
@<TRIPOS>MOLECULE
furan
 9 9 0 0 0
****
USER_CHARGES
INVALID_CHARGES
Pose:  14 Cluster:  14 Fr_nu: 948297 TotEn:    -8.41
@<TRIPOS>ATOM
      1 C1        -73.9000  -22.5241  -41.4547 C.2    1 LIG      -0.26000
      2 C2        -72.8585  -23.1783  -40.7544 C.2    1 LIG      -0.26000
      3 C3        -74.9900  -22.5350  -40.6157 C.2    1 LIG       0.09300
      4 C4        -73.3862  -23.5423  -39.5374 C.2    1 LIG       0.09300
      5 O1        -74.6850  -23.1537  -39.4450 O.3    1 LIG      -0.29200
      6 H1        -73.8613  -22.0983  -42.4469 H      1 LIG       0.17500
      7 H2        -71.8493  -23.3614  -41.0942 H      1 LIG       0.17500
      8 H3        -76.0008  -22.1630  -40.6984 H      1 LIG       0.13800
      9 H4        -72.9890  -24.0555  -38.6738 H      1 LIG       0.13800
@<TRIPOS>BOND
      1       1       2 1
      2       1       3 2
      3       2       4 2
      4       3       5 1
      5       4       5 1
      6       1       6 1
      7       2       7 1
      8       3       8 1
      9       4       9 1
@<TRIPOS>ALT_TYPE
CGenFF_4.0_ALT_TYPE_SET
CGenFF_4.0 1 CG2R51 2 CG2R51 3 CG2R51 4 CG2R51 5 OG2R50 6 HGR51 7 HGR51 8 HGR52 9 HGR52
@<TRIPOS>MOLECULE
furan
 9 9 0 0 0
****
USER_CHARGES
INVALID_CHARGES
Pose:  15 Cluster:  15 Fr_nu: 208124 TotEn:    -8.22
@<TRIPOS>ATOM
      1 C1        -62.1616    3.1882  -43.3115 C.2    1 LIG      -0.26000
      2 C2        -61.5684    3.4916  -44.5603 C.2    1 LIG      -0.26000
      3 C3        -61.1913    2.5525  -42.5722 C.2    1 LIG       0.09300
      4 C4        -60.2780    3.0198  -44.4949 C.2    1 LIG       0.09300
      5 O1        -60.0402    2.4460  -43.2863 O.3    1 LIG      -0.29200
      6 H1        -63.1702    3.4051  -42.9907 H      1 LIG       0.17500
      7 H2        -62.0244    3.9917  -45.4025 H      1 LIG       0.17500
      8 H3        -61.1629    2.1381  -41.5749 H      1 LIG       0.13800
      9 H4        -59.4480    3.0150  -45.1863 H      1 LIG       0.13800
@<TRIPOS>BOND
      1       1       2 1
      2       1       3 2
      3       2       4 2
      4       3       5 1
      5       4       5 1
      6       1       6 1
      7       2       7 1
      8       3       8 1
      9       4       9 1
@<TRIPOS>ALT_TYPE
CGenFF_4.0_ALT_TYPE_SET
CGenFF_4.0 1 CG2R51 2 CG2R51 3 CG2R51 4 CG2R51 5 OG2R50 6 HGR51 7 HGR51 8 HGR52 9 HGR52
@<TRIPOS>MOLECULE
furan
 9 9 0 0 0
****
USER_CHARGES
INVALID_CHARGES
Pose:  16 Cluster:  16 Fr_nu: 1669193 TotEn:    -8.19
@<TRIPOS>ATOM
      1 C1        -50.8163  -10.7336  -44.1995 C.2    1 LIG      -0.26000
      2 C2        -52.0230  -11.2891  -44.6881 C.2    1 LIG      -0.26000
      3 C3        -49.8787  -10.9288  -45.1869 C.2    1 LIG       0.09300
      4 C4        -51.7367  -11.7840  -45.9391 C.2    1 LIG       0.09300
      5 O1        -50.4317  -11.5683  -46.2507 O.3    1 LIG      -0.29200
      6 H1        -50.6506  -10.2518  -43.2468 H      1 LIG       0.17500
      7 H2        -52.9815  -11.3242  -44.1906 H      1 LIG       0.17500
      8 H3        -48.8310  -10.6834  -45.2820 H      1 LIG       0.13800
      9 H4        -52.3203  -12.2902  -46.6943 H      1 LIG       0.13800
@<TRIPOS>BOND
      1       1       2 1
      2       1       3 2
      3       2       4 2
      4       3       5 1
      5       4       5 1
      6       1       6 1
      7       2       7 1
      8       3       8 1
      9       4       9 1
@<TRIPOS>ALT_TYPE
CGenFF_4.0_ALT_TYPE_SET
CGenFF_4.0 1 CG2R51 2 CG2R51 3 CG2R51 4 CG2R51 5 OG2R50 6 HGR51 7 HGR51 8 HGR52 9 HGR52
@<TRIPOS>MOLECULE
furan
 9 9 0 0 0
****
USER_CHARGES
INVALID_CHARGES
Pose:  17 Cluster:  17 Fr_nu:  16280 TotEn:    -8.13
@<TRIPOS>ATOM
      1 C1        -46.0438   -9.8755  -37.8434 C.2    1 LIG      -0.26000
      2 C2        -47.1309   -9.1363  -37.3190 C.2    1 LIG      -0.26000
      3 C3        -45.6046   -9.1792  -38.9454 C.2    1 LIG       0.09300
      4 C4        -47.2784   -8.0409  -38.1379 C.2    1 LIG       0.09300
      5 O1        -46.3518   -8.0596  -39.1317 O.3    1 LIG      -0.29200
      6 H1        -45.6322  -10.8003  -37.4658 H      1 LIG       0.17500
      7 H2        -47.7316   -9.3722  -36.4525 H      1 LIG       0.17500
      8 H3        -44.8137   -9.3382  -39.6639 H      1 LIG       0.13800
      9 H4        -47.9578   -7.2011  -38.1477 H      1 LIG       0.13800
@<TRIPOS>BOND
      1       1       2 1
      2       1       3 2
      3       2       4 2
      4       3       5 1
      5       4       5 1
      6       1       6 1
      7       2       7 1
      8       3       8 1
      9       4       9 1
@<TRIPOS>ALT_TYPE
CGenFF_4.0_ALT_TYPE_SET
CGenFF_4.0 1 CG2R51 2 CG2R51 3 CG2R51 4 CG2R51 5 OG2R50 6 HGR51 7 HGR51 8 HGR52 9 HGR52
@<TRIPOS>MOLECULE
furan
 9 9 0 0 0
****
USER_CHARGES
INVALID_CHARGES
Pose:  18 Cluster:  18 Fr_nu: 485727 TotEn:    -8.08
@<TRIPOS>ATOM
      1 C1        -71.2136    2.4819  -48.8561 C.2    1 LIG      -0.26000
      2 C2        -70.3970    2.7520  -47.7321 C.2    1 LIG      -0.26000
      3 C3        -71.5822    3.7062  -49.3634 C.2    1 LIG       0.09300
      4 C4        -70.3246    4.1220  -47.6328 C.2    1 LIG       0.09300
      5 O1        -71.0444    4.7111  -48.6235 O.3    1 LIG      -0.29200
      6 H1        -71.4984    1.5159  -49.2472 H      1 LIG       0.17500
      7 H2        -69.9205    2.0374  -47.0765 H      1 LIG       0.17500
      8 H3        -72.1896    4.0161  -50.2013 H      1 LIG       0.13800
      9 H4        -69.8286    4.7969  -46.9505 H      1 LIG       0.13800
@<TRIPOS>BOND
      1       1       2 1
      2       1       3 2
      3       2       4 2
      4       3       5 1
      5       4       5 1
      6       1       6 1
      7       2       7 1
      8       3       8 1
      9       4       9 1
@<TRIPOS>ALT_TYPE
CGenFF_4.0_ALT_TYPE_SET
CGenFF_4.0 1 CG2R51 2 CG2R51 3 CG2R51 4 CG2R51 5 OG2R50 6 HGR51 7 HGR51 8 HGR52 9 HGR52
@<TRIPOS>MOLECULE
furan
 9 9 0 0 0
****
USER_CHARGES
INVALID_CHARGES
Pose:  19 Cluster:  19 Fr_nu: 1303693 TotEn:    -8.07
@<TRIPOS>ATOM
      1 C1        -50.6277  -11.7625  -43.0027 C.2    1 LIG      -0.26000
      2 C2        -49.3444  -11.4354  -43.5020 C.2    1 LIG      -0.26000
      3 C3        -51.5267  -11.0584  -43.7695 C.2    1 LIG       0.09300
      4 C4        -49.5507  -10.5549  -44.5384 C.2    1 LIG       0.09300
      5 O1        -50.8783  -10.3199  -44.7080 O.3    1 LIG      -0.29200
      6 H1        -50.8674  -12.4277  -42.1858 H      1 LIG       0.17500
      7 H2        -48.3886  -11.7965  -43.1505 H      1 LIG       0.17500
      8 H3        -52.6042  -10.9795  -43.7750 H      1 LIG       0.13800
      9 H4        -48.8929  -10.0333  -45.2183 H      1 LIG       0.13800
@<TRIPOS>BOND
      1       1       2 1
      2       1       3 2
      3       2       4 2
      4       3       5 1
      5       4       5 1
      6       1       6 1
      7       2       7 1
      8       3       8 1
      9       4       9 1
@<TRIPOS>ALT_TYPE
CGenFF_4.0_ALT_TYPE_SET
CGenFF_4.0 1 CG2R51 2 CG2R51 3 CG2R51 4 CG2R51 5 OG2R50 6 HGR51 7 HGR51 8 HGR52 9 HGR52
@<TRIPOS>MOLECULE
furan
 9 9 0 0 0
****
USER_CHARGES
INVALID_CHARGES
Pose:  20 Cluster:  20 Fr_nu: 2078267 TotEn:    -7.98
@<TRIPOS>ATOM
      1 C1        -57.3725    2.2959  -40.2706 C.2    1 LIG      -0.26000
      2 C2        -56.3664    3.2842  -40.1517 C.2    1 LIG      -0.26000
      3 C3        -58.2662    2.5362  -39.2530 C.2    1 LIG       0.09300
      4 C4        -56.7170    4.0581  -39.0700 C.2    1 LIG       0.09300
      5 O1        -57.8739    3.6088  -38.5166 O.3    1 LIG      -0.29200
      6 H1        -57.4379    1.5068  -41.0057 H      1 LIG       0.17500
      7 H2        -55.4948    3.4160  -40.7765 H      1 LIG       0.17500
      8 H3        -59.1831    2.0613  -38.9355 H      1 LIG       0.13800
      9 H4        -56.2730    4.9188  -38.5913 H      1 LIG       0.13800
@<TRIPOS>BOND
      1       1       2 1
      2       1       3 2
      3       2       4 2
      4       3       5 1
      5       4       5 1
      6       1       6 1
      7       2       7 1
      8       3       8 1
      9       4       9 1
@<TRIPOS>ALT_TYPE
CGenFF_4.0_ALT_TYPE_SET
CGenFF_4.0 1 CG2R51 2 CG2R51 3 CG2R51 4 CG2R51 5 OG2R50 6 HGR51 7 HGR51 8 HGR52 9 HGR52
@<TRIPOS>MOLECULE
furan
 9 9 0 0 0
****
USER_CHARGES
INVALID_CHARGES
Pose:  21 Cluster:  21 Fr_nu: 1939837 TotEn:    -7.97
@<TRIPOS>ATOM
      1 C1        -51.2569  -11.3103  -43.7099 C.2    1 LIG      -0.26000
      2 C2        -50.7355  -11.3607  -45.0247 C.2    1 LIG      -0.26000
      3 C3        -50.1722  -11.1849  -42.8734 C.2    1 LIG       0.09300
      4 C4        -49.3694  -11.2624  -44.8980 C.2    1 LIG       0.09300
      5 O1        -49.0179  -11.1548  -43.5898 O.3    1 LIG      -0.29200
      6 H1        -52.2935  -11.3598  -43.4094 H      1 LIG       0.17500
      7 H2        -51.2866  -11.4565  -45.9491 H      1 LIG       0.17500
      8 H3        -50.0594  -11.1073  -41.8018 H      1 LIG       0.13800
      9 H4        -48.5519  -11.2537  -45.6041 H      1 LIG       0.13800
@<TRIPOS>BOND
      1       1       2 1
      2       1       3 2
      3       2       4 2
      4       3       5 1
      5       4       5 1
      6       1       6 1
      7       2       7 1
      8       3       8 1
      9       4       9 1
@<TRIPOS>ALT_TYPE
CGenFF_4.0_ALT_TYPE_SET
CGenFF_4.0 1 CG2R51 2 CG2R51 3 CG2R51 4 CG2R51 5 OG2R50 6 HGR51 7 HGR51 8 HGR52 9 HGR52
@<TRIPOS>MOLECULE
furan
 9 9 0 0 0
****
USER_CHARGES
INVALID_CHARGES
Pose:  22 Cluster:  22 Fr_nu: 455806 TotEn:    -7.83
@<TRIPOS>ATOM
      1 C1        -69.3576   -1.6188  -29.4685 C.2    1 LIG      -0.26000
      2 C2        -68.1792   -1.0329  -28.9477 C.2    1 LIG      -0.26000
      3 C3        -69.1924   -2.9792  -29.3501 C.2    1 LIG       0.09300
      4 C4        -67.3779   -2.0770  -28.5480 C.2    1 LIG       0.09300
      5 O1        -67.9883   -3.2668  -28.7898 O.3    1 LIG      -0.29200
      6 H1        -70.2193   -1.1129  -29.8793 H      1 LIG       0.17500
      7 H2        -67.9435    0.0189  -28.8728 H      1 LIG       0.17500
      8 H3        -69.8059   -3.8316  -29.6029 H      1 LIG       0.13800
      9 H4        -66.3980   -2.1373  -28.0973 H      1 LIG       0.13800
@<TRIPOS>BOND
      1       1       2 1
      2       1       3 2
      3       2       4 2
      4       3       5 1
      5       4       5 1
      6       1       6 1
      7       2       7 1
      8       3       8 1
      9       4       9 1
@<TRIPOS>ALT_TYPE
CGenFF_4.0_ALT_TYPE_SET
CGenFF_4.0 1 CG2R51 2 CG2R51 3 CG2R51 4 CG2R51 5 OG2R50 6 HGR51 7 HGR51 8 HGR52 9 HGR52
@<TRIPOS>MOLECULE
furan
 9 9 0 0 0
****
USER_CHARGES
INVALID_CHARGES
Pose:  23 Cluster:  23 Fr_nu:  20863 TotEn:    -7.70
@<TRIPOS>ATOM
      1 C1        -74.6301  -23.7831  -40.7100 C.2    1 LIG      -0.26000
      2 C2        -74.5591  -24.2045  -39.3607 C.2    1 LIG      -0.26000
      3 C3        -73.5286  -22.9862  -40.9197 C.2    1 LIG       0.09300
      4 C4        -73.4193  -23.6354  -38.8421 C.2    1 LIG       0.09300
      5 O1        -72.7854  -22.8912  -39.7861 O.3    1 LIG      -0.29200
      6 H1        -75.3892  -24.0288  -41.4384 H      1 LIG       0.17500
      7 H2        -75.2520  -24.8435  -38.8324 H      1 LIG       0.17500
      8 H3        -73.1506  -22.4429  -41.7734 H      1 LIG       0.13800
      9 H4        -72.9460  -23.6613  -37.8714 H      1 LIG       0.13800
@<TRIPOS>BOND
      1       1       2 1
      2       1       3 2
      3       2       4 2
      4       3       5 1
      5       4       5 1
      6       1       6 1
      7       2       7 1
      8       3       8 1
      9       4       9 1
@<TRIPOS>ALT_TYPE
CGenFF_4.0_ALT_TYPE_SET
CGenFF_4.0 1 CG2R51 2 CG2R51 3 CG2R51 4 CG2R51 5 OG2R50 6 HGR51 7 HGR51 8 HGR52 9 HGR52
@<TRIPOS>MOLECULE
furan
 9 9 0 0 0
****
USER_CHARGES
INVALID_CHARGES
Pose:  24 Cluster:  24 Fr_nu: 293045 TotEn:    -7.55
@<TRIPOS>ATOM
      1 C1        -73.5400  -22.7117  -40.1268 C.2    1 LIG      -0.26000
      2 C2        -74.9133  -22.3796  -40.2112 C.2    1 LIG      -0.26000
      3 C3        -73.4891  -24.0292  -39.7349 C.2    1 LIG       0.09300
      4 C4        -75.6036  -23.5179  -39.8650 C.2    1 LIG       0.09300
      5 O1        -74.7427  -24.5280  -39.5733 O.3    1 LIG      -0.29200
      6 H1        -72.6933  -22.0709  -40.3261 H      1 LIG       0.17500
      7 H2        -75.3457  -21.4295  -40.4898 H      1 LIG       0.17500
      8 H3        -72.6822  -24.7202  -39.5387 H      1 LIG       0.13800
      9 H4        -76.6532  -23.7594  -39.7823 H      1 LIG       0.13800
@<TRIPOS>BOND
      1       1       2 1
      2       1       3 2
      3       2       4 2
      4       3       5 1
      5       4       5 1
      6       1       6 1
      7       2       7 1
      8       3       8 1
      9       4       9 1
@<TRIPOS>ALT_TYPE
CGenFF_4.0_ALT_TYPE_SET
CGenFF_4.0 1 CG2R51 2 CG2R51 3 CG2R51 4 CG2R51 5 OG2R50 6 HGR51 7 HGR51 8 HGR52 9 HGR52
@<TRIPOS>MOLECULE
furan
 9 9 0 0 0
****
USER_CHARGES
INVALID_CHARGES
Pose:  25 Cluster:  25 Fr_nu:  55233 TotEn:    -7.46
@<TRIPOS>ATOM
      1 C1        -75.7313   -8.6269  -56.3068 C.2    1 LIG      -0.26000
      2 C2        -74.8833   -8.8879  -55.2040 C.2    1 LIG      -0.26000
      3 C3        -76.9821   -8.4001  -55.7815 C.2    1 LIG       0.09300
      4 C4        -75.6765   -8.8019  -54.0835 C.2    1 LIG       0.09300
      5 O1        -76.9572   -8.5047  -54.4269 O.3    1 LIG      -0.29200
      6 H1        -75.4642   -8.6071  -57.3534 H      1 LIG       0.17500
      7 H2        -73.8263   -9.1106  -55.2234 H      1 LIG       0.17500
      8 H3        -77.9431   -8.1632  -56.2145 H      1 LIG       0.13800
      9 H4        -75.4911   -8.9187  -53.0256 H      1 LIG       0.13800
@<TRIPOS>BOND
      1       1       2 1
      2       1       3 2
      3       2       4 2
      4       3       5 1
      5       4       5 1
      6       1       6 1
      7       2       7 1
      8       3       8 1
      9       4       9 1
@<TRIPOS>ALT_TYPE
CGenFF_4.0_ALT_TYPE_SET
CGenFF_4.0 1 CG2R51 2 CG2R51 3 CG2R51 4 CG2R51 5 OG2R50 6 HGR51 7 HGR51 8 HGR52 9 HGR52
@<TRIPOS>MOLECULE
furan
 9 9 0 0 0
****
USER_CHARGES
INVALID_CHARGES
Pose:  26 Cluster:  26 Fr_nu: 622226 TotEn:    -7.43
@<TRIPOS>ATOM
      1 C1        -70.7226    4.0335  -48.6562 C.2    1 LIG      -0.26000
      2 C2        -70.2207    3.3442  -47.5266 C.2    1 LIG      -0.26000
      3 C3        -71.2825    3.0764  -49.4701 C.2    1 LIG       0.09300
      4 C4        -70.5098    2.0150  -47.7306 C.2    1 LIG       0.09300
      5 O1        -71.1570    1.8433  -48.9130 O.3    1 LIG      -0.29200
      6 H1        -70.6810    5.0951  -48.8529 H      1 LIG       0.17500
      7 H2        -69.7121    3.7638  -46.6706 H      1 LIG       0.17500
      8 H3        -71.7838    3.1084  -50.4265 H      1 LIG       0.13800
      9 H4        -70.3318    1.1152  -47.1600 H      1 LIG       0.13800
@<TRIPOS>BOND
      1       1       2 1
      2       1       3 2
      3       2       4 2
      4       3       5 1
      5       4       5 1
      6       1       6 1
      7       2       7 1
      8       3       8 1
      9       4       9 1
@<TRIPOS>ALT_TYPE
CGenFF_4.0_ALT_TYPE_SET
CGenFF_4.0 1 CG2R51 2 CG2R51 3 CG2R51 4 CG2R51 5 OG2R50 6 HGR51 7 HGR51 8 HGR52 9 HGR52
@<TRIPOS>MOLECULE
furan
 9 9 0 0 0
****
USER_CHARGES
INVALID_CHARGES
Pose:  27 Cluster:  27 Fr_nu:  92071 TotEn:    -7.43
@<TRIPOS>ATOM
      1 C1        -76.3989   -9.1372  -55.9055 C.2    1 LIG      -0.26000
      2 C2        -75.6946   -8.3879  -54.9331 C.2    1 LIG      -0.26000
      3 C3        -75.5354   -9.2962  -56.9643 C.2    1 LIG       0.09300
      4 C4        -74.4508   -8.1426  -55.4669 C.2    1 LIG       0.09300
      5 O1        -74.3457   -8.6930  -56.7048 O.3    1 LIG      -0.29200
      6 H1        -77.4096   -9.5137  -55.8428 H      1 LIG       0.17500
      7 H2        -76.0491   -8.0670  -53.9642 H      1 LIG       0.17500
      8 H3        -75.6111   -9.7872  -57.9236 H      1 LIG       0.13800
      9 H4        -73.5747   -7.6199  -55.1116 H      1 LIG       0.13800
@<TRIPOS>BOND
      1       1       2 1
      2       1       3 2
      3       2       4 2
      4       3       5 1
      5       4       5 1
      6       1       6 1
      7       2       7 1
      8       3       8 1
      9       4       9 1
@<TRIPOS>ALT_TYPE
CGenFF_4.0_ALT_TYPE_SET
CGenFF_4.0 1 CG2R51 2 CG2R51 3 CG2R51 4 CG2R51 5 OG2R50 6 HGR51 7 HGR51 8 HGR52 9 HGR52
@<TRIPOS>MOLECULE
furan
 9 9 0 0 0
****
USER_CHARGES
INVALID_CHARGES
Pose:  28 Cluster:  28 Fr_nu: 355509 TotEn:    -7.39
@<TRIPOS>ATOM
      1 C1        -49.7872  -11.4232  -44.8046 C.2    1 LIG      -0.26000
      2 C2        -51.0373  -12.0593  -44.9937 C.2    1 LIG      -0.26000
      3 C3        -50.0213  -10.3650  -43.9575 C.2    1 LIG       0.09300
      4 C4        -51.9462  -11.3447  -44.2486 C.2    1 LIG       0.09300
      5 O1        -51.3348  -10.3103  -43.6138 O.3    1 LIG      -0.29200
      6 H1        -48.8348  -11.7008  -45.2327 H      1 LIG       0.17500
      7 H2        -51.2493  -12.9300  -45.5974 H      1 LIG       0.17500
      8 H3        -49.3930   -9.5991  -43.5267 H      1 LIG       0.13800
      9 H4        -53.0081  -11.4385  -44.0740 H      1 LIG       0.13800
@<TRIPOS>BOND
      1       1       2 1
      2       1       3 2
      3       2       4 2
      4       3       5 1
      5       4       5 1
      6       1       6 1
      7       2       7 1
      8       3       8 1
      9       4       9 1
@<TRIPOS>ALT_TYPE
CGenFF_4.0_ALT_TYPE_SET
CGenFF_4.0 1 CG2R51 2 CG2R51 3 CG2R51 4 CG2R51 5 OG2R50 6 HGR51 7 HGR51 8 HGR52 9 HGR52
@<TRIPOS>MOLECULE
furan
 9 9 0 0 0
****
USER_CHARGES
INVALID_CHARGES
Pose:  29 Cluster:  29 Fr_nu: 548849 TotEn:    -7.34
@<TRIPOS>ATOM
      1 C1        -75.3797   -8.6088  -55.0691 C.2    1 LIG      -0.26000
      2 C2        -74.5528   -8.7181  -53.9256 C.2    1 LIG      -0.26000
      3 C3        -76.6283   -9.0348  -54.6797 C.2    1 LIG       0.09300
      4 C4        -75.3550   -9.2030  -52.9190 C.2    1 LIG       0.09300
      5 O1        -76.6217   -9.3986  -53.3705 O.3    1 LIG      -0.29200
      6 H1        -75.1005   -8.2633  -56.0540 H      1 LIG       0.17500
      7 H2        -73.5034   -8.4738  -53.8452 H      1 LIG       0.17500
      8 H3        -77.5768   -9.1328  -55.1874 H      1 LIG       0.13800
      9 H4        -75.1852   -9.4495  -51.8810 H      1 LIG       0.13800
@<TRIPOS>BOND
      1       1       2 1
      2       1       3 2
      3       2       4 2
      4       3       5 1
      5       4       5 1
      6       1       6 1
      7       2       7 1
      8       3       8 1
      9       4       9 1
@<TRIPOS>ALT_TYPE
CGenFF_4.0_ALT_TYPE_SET
CGenFF_4.0 1 CG2R51 2 CG2R51 3 CG2R51 4 CG2R51 5 OG2R50 6 HGR51 7 HGR51 8 HGR52 9 HGR52
@<TRIPOS>MOLECULE
furan
 9 9 0 0 0
****
USER_CHARGES
INVALID_CHARGES
Pose:  30 Cluster:  30 Fr_nu: 256696 TotEn:    -7.30
@<TRIPOS>ATOM
      1 C1        -73.8749  -23.2743  -39.5414 C.2    1 LIG      -0.26000
      2 C2        -74.5122  -22.3971  -40.4512 C.2    1 LIG      -0.26000
      3 C3        -73.2036  -24.1982  -40.3082 C.2    1 LIG       0.09300
      4 C4        -74.1848  -22.8475  -41.7090 C.2    1 LIG       0.09300
      5 O1        -73.3873  -23.9449  -41.6305 O.3    1 LIG      -0.29200
      6 H1        -73.9019  -23.2380  -38.4620 H      1 LIG       0.17500
      7 H2        -75.1323  -21.5434  -40.2191 H      1 LIG       0.17500
      8 H3        -72.5824  -25.0514  -40.0775 H      1 LIG       0.13800
      9 H4        -74.4259  -22.5151  -42.7082 H      1 LIG       0.13800
@<TRIPOS>BOND
      1       1       2 1
      2       1       3 2
      3       2       4 2
      4       3       5 1
      5       4       5 1
      6       1       6 1
      7       2       7 1
      8       3       8 1
      9       4       9 1
@<TRIPOS>ALT_TYPE
CGenFF_4.0_ALT_TYPE_SET
CGenFF_4.0 1 CG2R51 2 CG2R51 3 CG2R51 4 CG2R51 5 OG2R50 6 HGR51 7 HGR51 8 HGR52 9 HGR52
@<TRIPOS>MOLECULE
furan
 9 9 0 0 0
****
USER_CHARGES
INVALID_CHARGES
Pose:  31 Cluster:  31 Fr_nu: 1075986 TotEn:    -7.15
@<TRIPOS>ATOM
      1 C1        -71.0532    2.7606  -49.0275 C.2    1 LIG      -0.26000
      2 C2        -70.5602    4.0844  -49.1154 C.2    1 LIG      -0.26000
      3 C3        -70.7729    2.3326  -47.7506 C.2    1 LIG       0.09300
      4 C4        -70.0139    4.3710  -47.8860 C.2    1 LIG       0.09300
      5 O1        -70.1396    3.3084  -47.0483 O.3    1 LIG      -0.29200
      6 H1        -71.5501    2.1896  -49.7984 H      1 LIG       0.17500
      7 H2        -70.5985    4.7468  -49.9681 H      1 LIG       0.17500
      8 H3        -70.9502    1.4113  -47.2151 H      1 LIG       0.13800
      9 H4        -69.5240    5.2392  -47.4697 H      1 LIG       0.13800
@<TRIPOS>BOND
      1       1       2 1
      2       1       3 2
      3       2       4 2
      4       3       5 1
      5       4       5 1
      6       1       6 1
      7       2       7 1
      8       3       8 1
      9       4       9 1
@<TRIPOS>ALT_TYPE
CGenFF_4.0_ALT_TYPE_SET
CGenFF_4.0 1 CG2R51 2 CG2R51 3 CG2R51 4 CG2R51 5 OG2R50 6 HGR51 7 HGR51 8 HGR52 9 HGR52
@<TRIPOS>MOLECULE
furan
 9 9 0 0 0
****
USER_CHARGES
INVALID_CHARGES
Pose:  32 Cluster:  32 Fr_nu: 197258 TotEn:    -6.83
@<TRIPOS>ATOM
      1 C1        -62.1840    2.5872  -43.5981 C.2    1 LIG      -0.26000
      2 C2        -61.1180    2.7203  -42.6766 C.2    1 LIG      -0.26000
      3 C3        -61.6093    2.5752  -44.8478 C.2    1 LIG       0.09300
      4 C4        -59.9680    2.7800  -43.4288 C.2    1 LIG       0.09300
      5 O1        -60.2588    2.6922  -44.7533 O.3    1 LIG      -0.29200
      6 H1        -63.2391    2.5102  -43.3790 H      1 LIG       0.17500
      7 H2        -61.1802    2.7666  -41.5989 H      1 LIG       0.17500
      8 H3        -62.0024    2.4933  -45.8507 H      1 LIG       0.13800
      9 H4        -58.9200    2.8787  -43.1857 H      1 LIG       0.13800
@<TRIPOS>BOND
      1       1       2 1
      2       1       3 2
      3       2       4 2
      4       3       5 1
      5       4       5 1
      6       1       6 1
      7       2       7 1
      8       3       8 1
      9       4       9 1
@<TRIPOS>ALT_TYPE
CGenFF_4.0_ALT_TYPE_SET
CGenFF_4.0 1 CG2R51 2 CG2R51 3 CG2R51 4 CG2R51 5 OG2R50 6 HGR51 7 HGR51 8 HGR52 9 HGR52
@<TRIPOS>MOLECULE
furan
 9 9 0 0 0
****
USER_CHARGES
INVALID_CHARGES
Pose:  33 Cluster:  33 Fr_nu: 1815606 TotEn:    -6.53
@<TRIPOS>ATOM
      1 C1        -57.1491   -3.3207  -17.0953 C.2    1 LIG      -0.26000
      2 C2        -57.1789   -3.6314  -18.4758 C.2    1 LIG      -0.26000
      3 C3        -56.3705   -4.2875  -16.5029 C.2    1 LIG       0.09300
      4 C4        -56.4162   -4.7659  -18.6286 C.2    1 LIG       0.09300
      5 O1        -55.9198   -5.1722  -17.4306 O.3    1 LIG      -0.29200
      6 H1        -57.6349   -2.4956  -16.5947 H      1 LIG       0.17500
      7 H2        -57.6919   -3.0954  -19.2613 H      1 LIG       0.17500
      8 H3        -56.0570   -4.4757  -15.4864 H      1 LIG       0.13800
      9 H4        -56.1436   -5.3746  -19.4784 H      1 LIG       0.13800
@<TRIPOS>BOND
      1       1       2 1
      2       1       3 2
      3       2       4 2
      4       3       5 1
      5       4       5 1
      6       1       6 1
      7       2       7 1
      8       3       8 1
      9       4       9 1
@<TRIPOS>ALT_TYPE
CGenFF_4.0_ALT_TYPE_SET
CGenFF_4.0 1 CG2R51 2 CG2R51 3 CG2R51 4 CG2R51 5 OG2R50 6 HGR51 7 HGR51 8 HGR52 9 HGR52
@<TRIPOS>MOLECULE
furan
 9 9 0 0 0
****
USER_CHARGES
INVALID_CHARGES
Pose:  34 Cluster:  34 Fr_nu:  18396 TotEn:    -6.36
@<TRIPOS>ATOM
      1 C1        -74.9444  -24.0997  -41.0654 C.2    1 LIG      -0.26000
      2 C2        -74.7870  -22.7987  -40.5307 C.2    1 LIG      -0.26000
      3 C3        -74.2998  -24.9500  -40.1974 C.2    1 LIG       0.09300
      4 C4        -74.0575  -22.9468  -39.3740 C.2    1 LIG       0.09300
      5 O1        -73.7565  -24.2552  -39.1637 O.3    1 LIG      -0.29200
      6 H1        -75.4625  -24.3821  -41.9705 H      1 LIG       0.17500
      7 H2        -75.1589  -21.8694  -40.9373 H      1 LIG       0.17500
      8 H3        -74.1462  -26.0191  -40.1741 H      1 LIG       0.13800
      9 H4        -73.6905  -22.2569  -38.6282 H      1 LIG       0.13800
@<TRIPOS>BOND
      1       1       2 1
      2       1       3 2
      3       2       4 2
      4       3       5 1
      5       4       5 1
      6       1       6 1
      7       2       7 1
      8       3       8 1
      9       4       9 1
@<TRIPOS>ALT_TYPE
CGenFF_4.0_ALT_TYPE_SET
CGenFF_4.0 1 CG2R51 2 CG2R51 3 CG2R51 4 CG2R51 5 OG2R50 6 HGR51 7 HGR51 8 HGR52 9 HGR52
@<TRIPOS>MOLECULE
furan
 9 9 0 0 0
****
USER_CHARGES
INVALID_CHARGES
Pose:  35 Cluster:  35 Fr_nu: 141749 TotEn:    -6.26
@<TRIPOS>ATOM
      1 C1        -75.8128   -8.8782  -54.0638 C.2    1 LIG      -0.26000
      2 C2        -75.0581   -8.7852  -52.8700 C.2    1 LIG      -0.26000
      3 C3        -76.7886   -9.8181  -53.8265 C.2    1 LIG       0.09300
      4 C4        -75.6268   -9.6748  -51.9883 C.2    1 LIG       0.09300
      5 O1        -76.6823  -10.3084  -52.5637 O.3    1 LIG      -0.29200
      6 H1        -75.6637   -8.3292  -54.9823 H      1 LIG       0.17500
      7 H2        -74.2065   -8.1491  -52.6763 H      1 LIG       0.17500
      8 H3        -77.5926  -10.2275  -54.4208 H      1 LIG       0.13800
      9 H4        -75.4099   -9.9590  -50.9689 H      1 LIG       0.13800
@<TRIPOS>BOND
      1       1       2 1
      2       1       3 2
      3       2       4 2
      4       3       5 1
      5       4       5 1
      6       1       6 1
      7       2       7 1
      8       3       8 1
      9       4       9 1
@<TRIPOS>ALT_TYPE
CGenFF_4.0_ALT_TYPE_SET
CGenFF_4.0 1 CG2R51 2 CG2R51 3 CG2R51 4 CG2R51 5 OG2R50 6 HGR51 7 HGR51 8 HGR52 9 HGR52
@<TRIPOS>MOLECULE
furan
 9 9 0 0 0
****
USER_CHARGES
INVALID_CHARGES
Pose:  36 Cluster:  36 Fr_nu: 748035 TotEn:    -6.18
@<TRIPOS>ATOM
      1 C1        -74.3665  -22.8133  -40.2758 C.2    1 LIG      -0.26000
      2 C2        -74.5378  -24.2116  -40.1396 C.2    1 LIG      -0.26000
      3 C3        -74.7891  -22.4987  -41.5464 C.2    1 LIG       0.09300
      4 C4        -75.0528  -24.6518  -41.3366 C.2    1 LIG       0.09300
      5 O1        -75.2091  -23.6138  -42.1996 O.3    1 LIG      -0.29200
      6 H1        -73.9827  -22.1214  -39.5401 H      1 LIG       0.17500
      7 H2        -74.3140  -24.8222  -39.2767 H      1 LIG       0.17500
      8 H3        -74.8523  -21.5771  -42.1066 H      1 LIG       0.13800
      9 H4        -75.3467  -25.6209  -41.7128 H      1 LIG       0.13800
@<TRIPOS>BOND
      1       1       2 1
      2       1       3 2
      3       2       4 2
      4       3       5 1
      5       4       5 1
      6       1       6 1
      7       2       7 1
      8       3       8 1
      9       4       9 1
@<TRIPOS>ALT_TYPE
CGenFF_4.0_ALT_TYPE_SET
CGenFF_4.0 1 CG2R51 2 CG2R51 3 CG2R51 4 CG2R51 5 OG2R50 6 HGR51 7 HGR51 8 HGR52 9 HGR52
@<TRIPOS>MOLECULE
furan
 9 9 0 0 0
****
USER_CHARGES
INVALID_CHARGES
Pose:  37 Cluster:  37 Fr_nu: 1699197 TotEn:    -5.50
@<TRIPOS>ATOM
      1 C1        -35.4649  -16.5432  -34.9635 C.2    1 LIG      -0.26000
      2 C2        -36.5272  -15.7164  -34.5262 C.2    1 LIG      -0.26000
      3 C3        -34.3737  -16.1989  -34.2002 C.2    1 LIG       0.09300
      4 C4        -36.0094  -14.9259  -33.5267 C.2    1 LIG       0.09300
      5 O1        -34.6973  -15.2139  -33.3218 O.3    1 LIG      -0.29200
      6 H1        -35.4912  -17.2955  -35.7385 H      1 LIG       0.17500
      7 H2        -37.5432  -15.6991  -34.8934 H      1 LIG       0.17500
      8 H3        -33.3505  -16.5431  -34.1605 H      1 LIG       0.13800
      9 H4        -36.4222  -14.1519  -32.8963 H      1 LIG       0.13800
@<TRIPOS>BOND
      1       1       2 1
      2       1       3 2
      3       2       4 2
      4       3       5 1
      5       4       5 1
      6       1       6 1
      7       2       7 1
      8       3       8 1
      9       4       9 1
@<TRIPOS>ALT_TYPE
CGenFF_4.0_ALT_TYPE_SET
CGenFF_4.0 1 CG2R51 2 CG2R51 3 CG2R51 4 CG2R51 5 OG2R50 6 HGR51 7 HGR51 8 HGR52 9 HGR52
@<TRIPOS>MOLECULE
pyrimidine
 10 10 0 0 0
****
USER_CHARGES
INVALID_CHARGES
Pose:   1 Cluster:   1 Fr_nu: 3911356 TotEn:   -17.35
@<TRIPOS>ATOM
      1 C1        -58.9912    2.5975  -39.6657 C.ar   1 LIG      -0.13100
      2 C2        -57.9224    2.0880  -38.9569 C.ar   1 LIG       0.28900
      3 C3        -58.6750    3.2282  -40.8515 C.ar   1 LIG       0.28900
      4 C4        -56.4613    2.8189  -40.5374 C.ar   1 LIG       0.50700
      5 N1        -56.6397    2.1812  -39.3648 N.ar   1 LIG      -0.71900
      6 N2        -57.4162    3.3577  -41.3194 N.ar   1 LIG      -0.71900
      7 H1        -60.0105    2.5084  -39.3145 H      1 LIG       0.11500
      8 H2        -58.0726    1.5755  -38.0129 H      1 LIG       0.11400
      9 H3        -59.4485    3.6607  -41.4769 H      1 LIG       0.11400
     10 H4        -55.4407    2.9092  -40.8887 H      1 LIG       0.14100
@<TRIPOS>BOND
      1       1       2 ar
      2       1       3 ar
      3       2       5 ar
      4       3       6 ar
      5       4       5 ar
      6       4       6 ar
      7       1       7 1
      8       2       8 1
      9       3       9 1
     10       4      10 1
@<TRIPOS>ALT_TYPE
CGenFF_4.0_ALT_TYPE_SET
CGenFF_4.0 1 CG2R61 2 CG2R61 3 CG2R61 4 CG2R64 5 NG2R62 6 NG2R62 7 HGR61 8 HGR62 9 HGR62 10 HGR62
@<TRIPOS>MOLECULE
pyrimidine
 10 10 0 0 0
****
USER_CHARGES
INVALID_CHARGES
Pose:   2 Cluster:   2 Fr_nu: 859929 TotEn:   -16.92
@<TRIPOS>ATOM
      1 C1        -70.7475    3.0924  -48.8947 C.ar   1 LIG      -0.13100
      2 C2        -70.6311    4.1862  -49.7281 C.ar   1 LIG       0.28900
      3 C3        -70.4011    3.3068  -47.5764 C.ar   1 LIG       0.28900
      4 C4        -69.9024    5.4820  -48.0086 C.ar   1 LIG       0.50700
      5 N1        -70.2103    5.4003  -49.3170 N.ar   1 LIG      -0.71900
      6 N2        -69.9728    4.4930  -47.0971 N.ar   1 LIG      -0.71900
      7 H1        -71.0878    2.1296  -49.2518 H      1 LIG       0.11500
      8 H2        -70.8805    4.1140  -50.7812 H      1 LIG       0.11400
      9 H3        -70.4595    2.5061  -46.8470 H      1 LIG       0.11400
     10 H4        -69.5605    6.4456  -47.6511 H      1 LIG       0.14100
@<TRIPOS>BOND
      1       1       2 ar
      2       1       3 ar
      3       2       5 ar
      4       3       6 ar
      5       4       5 ar
      6       4       6 ar
      7       1       7 1
      8       2       8 1
      9       3       9 1
     10       4      10 1
@<TRIPOS>ALT_TYPE
CGenFF_4.0_ALT_TYPE_SET
CGenFF_4.0 1 CG2R61 2 CG2R61 3 CG2R61 4 CG2R64 5 NG2R62 6 NG2R62 7 HGR61 8 HGR62 9 HGR62 10 HGR62
@<TRIPOS>MOLECULE
pyrimidine
 10 10 0 0 0
****
USER_CHARGES
INVALID_CHARGES
Pose:   3 Cluster:   3 Fr_nu:  51128 TotEn:   -15.93
@<TRIPOS>ATOM
      1 C1        -52.4486  -11.3823  -44.6286 C.ar   1 LIG      -0.13100
      2 C2        -52.0096  -11.9499  -45.8074 C.ar   1 LIG       0.28900
      3 C3        -51.5315  -10.5891  -43.9700 C.ar   1 LIG       0.28900
      4 C4        -49.9715  -10.9698  -45.5789 C.ar   1 LIG       0.50700
      5 N1        -50.7729  -11.7642  -46.3137 N.ar   1 LIG      -0.71900
      6 N2        -50.2796  -10.3604  -44.4181 N.ar   1 LIG      -0.71900
      7 H1        -53.4465  -11.5486  -44.2456 H      1 LIG       0.11500
      8 H2        -52.6600  -12.5890  -46.3947 H      1 LIG       0.11400
      9 H3        -51.7854  -10.1012  -43.0352 H      1 LIG       0.11400
     10 H4        -48.9718  -10.8040  -45.9616 H      1 LIG       0.14100
@<TRIPOS>BOND
      1       1       2 ar
      2       1       3 ar
      3       2       5 ar
      4       3       6 ar
      5       4       5 ar
      6       4       6 ar
      7       1       7 1
      8       2       8 1
      9       3       9 1
     10       4      10 1
@<TRIPOS>ALT_TYPE
CGenFF_4.0_ALT_TYPE_SET
CGenFF_4.0 1 CG2R61 2 CG2R61 3 CG2R61 4 CG2R64 5 NG2R62 6 NG2R62 7 HGR61 8 HGR62 9 HGR62 10 HGR62
@<TRIPOS>MOLECULE
pyrimidine
 10 10 0 0 0
****
USER_CHARGES
INVALID_CHARGES
Pose:   4 Cluster:   4 Fr_nu: 2259164 TotEn:   -15.70
@<TRIPOS>ATOM
      1 C1        -71.2056    2.1233  -49.3771 C.ar   1 LIG      -0.13100
      2 C2        -70.5818    2.2234  -48.1501 C.ar   1 LIG       0.28900
      3 C3        -71.5426    3.3203  -49.9750 C.ar   1 LIG       0.28900
      4 C4        -70.6816    4.4930  -48.2284 C.ar   1 LIG       0.50700
      5 N1        -70.3034    3.3964  -47.5444 N.ar   1 LIG      -0.71900
      6 N2        -71.2948    4.5280  -49.4270 N.ar   1 LIG      -0.71900
      7 H1        -71.4169    1.1686  -49.8398 H      1 LIG       0.11500
      8 H2        -70.2798    1.3364  -47.6040 H      1 LIG       0.11400
      9 H3        -72.0368    3.3421  -50.9402 H      1 LIG       0.11400
     10 H4        -70.4711    5.4490  -47.7648 H      1 LIG       0.14100
@<TRIPOS>BOND
      1       1       2 ar
      2       1       3 ar
      3       2       5 ar
      4       3       6 ar
      5       4       5 ar
      6       4       6 ar
      7       1       7 1
      8       2       8 1
      9       3       9 1
     10       4      10 1
@<TRIPOS>ALT_TYPE
CGenFF_4.0_ALT_TYPE_SET
CGenFF_4.0 1 CG2R61 2 CG2R61 3 CG2R61 4 CG2R64 5 NG2R62 6 NG2R62 7 HGR61 8 HGR62 9 HGR62 10 HGR62
@<TRIPOS>MOLECULE
pyrimidine
 10 10 0 0 0
****
USER_CHARGES
INVALID_CHARGES
Pose:   5 Cluster:   5 Fr_nu: 1046989 TotEn:   -14.93
@<TRIPOS>ATOM
      1 C1        -61.9026    3.2195  -43.1866 C.ar   1 LIG      -0.13100
      2 C2        -61.8418    3.8182  -44.4286 C.ar   1 LIG       0.28900
      3 C3        -60.6875    2.8840  -42.6254 C.ar   1 LIG       0.28900
      4 C4        -59.5717    3.7004  -44.4297 C.ar   1 LIG       0.50700
      5 N1        -60.6892    4.0745  -45.0814 N.ar   1 LIG      -0.71900
      6 N2        -59.4984    3.1106  -43.2212 N.ar   1 LIG      -0.71900
      7 H1        -62.8417    3.0257  -42.6859 H      1 LIG       0.11500
      8 H2        -62.7455    4.1171  -44.9484 H      1 LIG       0.11400
      9 H3        -60.6350    2.4087  -41.6519 H      1 LIG       0.11400
     10 H4        -58.6314    3.8934  -44.9314 H      1 LIG       0.14100
@<TRIPOS>BOND
      1       1       2 ar
      2       1       3 ar
      3       2       5 ar
      4       3       6 ar
      5       4       5 ar
      6       4       6 ar
      7       1       7 1
      8       2       8 1
      9       3       9 1
     10       4      10 1
@<TRIPOS>ALT_TYPE
CGenFF_4.0_ALT_TYPE_SET
CGenFF_4.0 1 CG2R61 2 CG2R61 3 CG2R61 4 CG2R64 5 NG2R62 6 NG2R62 7 HGR61 8 HGR62 9 HGR62 10 HGR62
@<TRIPOS>MOLECULE
pyrimidine
 10 10 0 0 0
****
USER_CHARGES
INVALID_CHARGES
Pose:   6 Cluster:   6 Fr_nu: 200321 TotEn:   -14.83
@<TRIPOS>ATOM
      1 C1        -61.2588    2.4555  -43.4797 C.ar   1 LIG      -0.13100
      2 C2        -61.0129    3.0982  -42.2834 C.ar   1 LIG       0.28900
      3 C3        -60.4076    2.7781  -44.5167 C.ar   1 LIG       0.28900
      4 C4        -59.2546    4.2185  -43.1891 C.ar   1 LIG       0.50700
      5 N1        -60.0157    3.9888  -42.1022 N.ar   1 LIG      -0.71900
      6 N2        -59.3914    3.6586  -44.4063 N.ar   1 LIG      -0.71900
      7 H1        -62.0664    1.7453  -43.5968 H      1 LIG       0.11500
      8 H2        -61.6297    2.9090  -41.4116 H      1 LIG       0.11400
      9 H3        -60.5232    2.3242  -45.4950 H      1 LIG       0.11400
     10 H4        -58.4466    4.9304  -43.0723 H      1 LIG       0.14100
@<TRIPOS>BOND
      1       1       2 ar
      2       1       3 ar
      3       2       5 ar
      4       3       6 ar
      5       4       5 ar
      6       4       6 ar
      7       1       7 1
      8       2       8 1
      9       3       9 1
     10       4      10 1
@<TRIPOS>ALT_TYPE
CGenFF_4.0_ALT_TYPE_SET
CGenFF_4.0 1 CG2R61 2 CG2R61 3 CG2R61 4 CG2R64 5 NG2R62 6 NG2R62 7 HGR61 8 HGR62 9 HGR62 10 HGR62
@<TRIPOS>MOLECULE
pyrimidine
 10 10 0 0 0
****
USER_CHARGES
INVALID_CHARGES
Pose:   7 Cluster:   7 Fr_nu: 2786593 TotEn:   -14.77
@<TRIPOS>ATOM
      1 C1        -58.5174    2.6804  -39.9737 C.ar   1 LIG      -0.13100
      2 C2        -57.9650    1.9353  -40.9956 C.ar   1 LIG       0.28900
      3 C3        -57.6177    3.3453  -39.1659 C.ar   1 LIG       0.28900
      4 C4        -55.8649    2.5344  -40.3647 C.ar   1 LIG       0.50700
      5 N1        -56.6382    1.8398  -41.2209 N.ar   1 LIG      -0.71900
      6 N2        -56.2799    3.2943  -39.3332 N.ar   1 LIG      -0.71900
      7 H1        -59.5860    2.7391  -39.8161 H      1 LIG       0.11500
      8 H2        -58.5932    1.3779  -41.6818 H      1 LIG       0.11400
      9 H3        -57.9580    3.9555  -38.3363 H      1 LIG       0.11400
     10 H4        -54.7949    2.4749  -40.5217 H      1 LIG       0.14100
@<TRIPOS>BOND
      1       1       2 ar
      2       1       3 ar
      3       2       5 ar
      4       3       6 ar
      5       4       5 ar
      6       4       6 ar
      7       1       7 1
      8       2       8 1
      9       3       9 1
     10       4      10 1
@<TRIPOS>ALT_TYPE
CGenFF_4.0_ALT_TYPE_SET
CGenFF_4.0 1 CG2R61 2 CG2R61 3 CG2R61 4 CG2R64 5 NG2R62 6 NG2R62 7 HGR61 8 HGR62 9 HGR62 10 HGR62
@<TRIPOS>MOLECULE
pyrimidine
 10 10 0 0 0
****
USER_CHARGES
INVALID_CHARGES
Pose:   8 Cluster:   8 Fr_nu: 3842730 TotEn:   -14.39
@<TRIPOS>ATOM
      1 C1        -52.4074  -11.3760  -45.0159 C.ar   1 LIG      -0.13100
      2 C2        -52.2858  -12.0070  -46.2372 C.ar   1 LIG       0.28900
      3 C3        -51.4463  -11.6975  -44.0795 C.ar   1 LIG       0.28900
      4 C4        -50.4293  -13.1156  -45.5361 C.ar   1 LIG       0.50700
      5 N1        -51.3054  -12.8857  -46.5325 N.ar   1 LIG      -0.71900
      6 N2        -50.4394  -12.5664  -44.3064 N.ar   1 LIG      -0.71900
      7 H1        -53.2044  -10.6753  -44.8063 H      1 LIG       0.11500
      8 H2        -52.9948  -11.8177  -47.0358 H      1 LIG       0.11400
      9 H3        -51.4600  -11.2522  -43.0905 H      1 LIG       0.11400
     10 H4        -49.6318  -13.8180  -45.7454 H      1 LIG       0.14100
@<TRIPOS>BOND
      1       1       2 ar
      2       1       3 ar
      3       2       5 ar
      4       3       6 ar
      5       4       5 ar
      6       4       6 ar
      7       1       7 1
      8       2       8 1
      9       3       9 1
     10       4      10 1
@<TRIPOS>ALT_TYPE
CGenFF_4.0_ALT_TYPE_SET
CGenFF_4.0 1 CG2R61 2 CG2R61 3 CG2R61 4 CG2R64 5 NG2R62 6 NG2R62 7 HGR61 8 HGR62 9 HGR62 10 HGR62
@<TRIPOS>MOLECULE
pyrimidine
 10 10 0 0 0
****
USER_CHARGES
INVALID_CHARGES
Pose:   9 Cluster:   9 Fr_nu: 3028621 TotEn:   -14.01
@<TRIPOS>ATOM
      1 C1        -77.3694  -12.0546  -45.7583 C.ar   1 LIG      -0.13100
      2 C2        -76.3712  -11.4461  -45.0249 C.ar   1 LIG       0.28900
      3 C3        -77.1147  -12.2016  -47.1064 C.ar   1 LIG       0.28900
      4 C4        -75.0807  -11.2120  -46.8814 C.ar   1 LIG       0.50700
      5 N1        -75.2099  -11.0110  -45.5562 N.ar   1 LIG      -0.71900
      6 N2        -75.9770  -11.7903  -47.7037 N.ar   1 LIG      -0.71900
      7 H1        -78.2916  -12.3940  -45.3058 H      1 LIG       0.11500
      8 H2        -76.4814  -11.2869  -43.9577 H      1 LIG       0.11400
      9 H3        -77.8407  -12.6678  -47.7637 H      1 LIG       0.11400
     10 H4        -74.1580  -10.8713  -47.3349 H      1 LIG       0.14100
@<TRIPOS>BOND
      1       1       2 ar
      2       1       3 ar
      3       2       5 ar
      4       3       6 ar
      5       4       5 ar
      6       4       6 ar
      7       1       7 1
      8       2       8 1
      9       3       9 1
     10       4      10 1
@<TRIPOS>ALT_TYPE
CGenFF_4.0_ALT_TYPE_SET
CGenFF_4.0 1 CG2R61 2 CG2R61 3 CG2R61 4 CG2R64 5 NG2R62 6 NG2R62 7 HGR61 8 HGR62 9 HGR62 10 HGR62
@<TRIPOS>MOLECULE
pyrimidine
 10 10 0 0 0
****
USER_CHARGES
INVALID_CHARGES
Pose:  10 Cluster:  10 Fr_nu: 3597767 TotEn:   -13.83
@<TRIPOS>ATOM
      1 C1        -81.3591  -22.1515  -33.2001 C.ar   1 LIG      -0.13100
      2 C2        -80.4868  -21.8840  -32.1647 C.ar   1 LIG       0.28900
      3 C3        -82.3375  -23.0863  -32.9302 C.ar   1 LIG       0.28900
      4 C4        -81.5535  -23.3704  -30.8155 C.ar   1 LIG       0.50700
      5 N1        -80.5553  -22.4772  -30.9548 N.ar   1 LIG      -0.71900
      6 N2        -82.4644  -23.7177  -31.7446 N.ar   1 LIG      -0.71900
      7 H1        -81.2807  -21.6606  -34.1609 H      1 LIG       0.11500
      8 H2        -79.6848  -21.1636  -32.2832 H      1 LIG       0.11400
      9 H3        -83.0681  -23.3624  -33.6827 H      1 LIG       0.11400
     10 H4        -81.6314  -23.8629  -29.8540 H      1 LIG       0.14100
@<TRIPOS>BOND
      1       1       2 ar
      2       1       3 ar
      3       2       5 ar
      4       3       6 ar
      5       4       5 ar
      6       4       6 ar
      7       1       7 1
      8       2       8 1
      9       3       9 1
     10       4      10 1
@<TRIPOS>ALT_TYPE
CGenFF_4.0_ALT_TYPE_SET
CGenFF_4.0 1 CG2R61 2 CG2R61 3 CG2R61 4 CG2R64 5 NG2R62 6 NG2R62 7 HGR61 8 HGR62 9 HGR62 10 HGR62
@<TRIPOS>MOLECULE
pyrimidine
 10 10 0 0 0
****
USER_CHARGES
INVALID_CHARGES
Pose:  11 Cluster:  11 Fr_nu:   4292 TotEn:   -13.74
@<TRIPOS>ATOM
      1 C1        -78.7593  -20.6277  -31.2851 C.ar   1 LIG      -0.13100
      2 C2        -79.8713  -20.3961  -32.0689 C.ar   1 LIG       0.28900
      3 C3        -78.5692  -19.7440  -30.2425 C.ar   1 LIG       0.28900
      4 C4        -80.4433  -18.5906  -30.8119 C.ar   1 LIG       0.50700
      5 N1        -80.7377  -19.3832  -31.8600 N.ar   1 LIG      -0.71900
      6 N2        -79.3943  -18.7104  -29.9759 N.ar   1 LIG      -0.71900
      7 H1        -78.0807  -21.4483  -31.4758 H      1 LIG       0.11500
      8 H2        -80.1029  -21.0381  -32.9118 H      1 LIG       0.11400
      9 H3        -77.7221  -19.8453  -29.5727 H      1 LIG       0.11400
     10 H4        -81.1220  -17.7682  -30.6215 H      1 LIG       0.14100
@<TRIPOS>BOND
      1       1       2 ar
      2       1       3 ar
      3       2       5 ar
      4       3       6 ar
      5       4       5 ar
      6       4       6 ar
      7       1       7 1
      8       2       8 1
      9       3       9 1
     10       4      10 1
@<TRIPOS>ALT_TYPE
CGenFF_4.0_ALT_TYPE_SET
CGenFF_4.0 1 CG2R61 2 CG2R61 3 CG2R61 4 CG2R64 5 NG2R62 6 NG2R62 7 HGR61 8 HGR62 9 HGR62 10 HGR62
@<TRIPOS>MOLECULE
pyrimidine
 10 10 0 0 0
****
USER_CHARGES
INVALID_CHARGES
Pose:  12 Cluster:  12 Fr_nu: 3464221 TotEn:   -13.72
@<TRIPOS>ATOM
      1 C1        -58.3942    2.9516  -39.0730 C.ar   1 LIG      -0.13100
      2 C2        -57.6463    1.8376  -39.3959 C.ar   1 LIG       0.28900
      3 C3        -57.7417    4.1621  -39.1867 C.ar   1 LIG       0.28900
      4 C4        -55.8365    3.1282  -39.8708 C.ar   1 LIG       0.50700
      5 N1        -56.3601    1.8896  -39.7999 N.ar   1 LIG      -0.71900
      6 N2        -56.4585    4.2878  -39.5840 N.ar   1 LIG      -0.71900
      7 H1        -59.4246    2.8804  -38.7514 H      1 LIG       0.11500
      8 H2        -58.0739    0.8426  -39.3366 H      1 LIG       0.11400
      9 H3        -58.2479    5.0927  -38.9539 H      1 LIG       0.11400
     10 H4        -54.8044    3.1996  -40.1916 H      1 LIG       0.14100
@<TRIPOS>BOND
      1       1       2 ar
      2       1       3 ar
      3       2       5 ar
      4       3       6 ar
      5       4       5 ar
      6       4       6 ar
      7       1       7 1
      8       2       8 1
      9       3       9 1
     10       4      10 1
@<TRIPOS>ALT_TYPE
CGenFF_4.0_ALT_TYPE_SET
CGenFF_4.0 1 CG2R61 2 CG2R61 3 CG2R61 4 CG2R64 5 NG2R62 6 NG2R62 7 HGR61 8 HGR62 9 HGR62 10 HGR62
@<TRIPOS>MOLECULE
pyrimidine
 10 10 0 0 0
****
USER_CHARGES
INVALID_CHARGES
Pose:  13 Cluster:  13 Fr_nu:   1012 TotEn:   -13.66
@<TRIPOS>ATOM
      1 C1        -47.7492   -7.7851  -38.2962 C.ar   1 LIG      -0.13100
      2 C2        -48.1719   -8.3960  -37.1332 C.ar   1 LIG       0.28900
      3 C3        -46.7259   -8.4225  -38.9675 C.ar   1 LIG       0.28900
      4 C4        -46.6522  -10.0655  -37.3984 C.ar   1 LIG       0.50700
      5 N1        -47.6437   -9.5410  -36.6533 N.ar   1 LIG      -0.71900
      6 N2        -46.1518   -9.5683  -38.5456 N.ar   1 LIG      -0.71900
      7 H1        -48.1910   -6.8663  -38.6578 H      1 LIG       0.11500
      8 H2        -48.9710   -7.9685  -36.5373 H      1 LIG       0.11400
      9 H3        -46.3267   -8.0169  -39.8908 H      1 LIG       0.11400
     10 H4        -46.2089  -10.9849  -37.0359 H      1 LIG       0.14100
@<TRIPOS>BOND
      1       1       2 ar
      2       1       3 ar
      3       2       5 ar
      4       3       6 ar
      5       4       5 ar
      6       4       6 ar
      7       1       7 1
      8       2       8 1
      9       3       9 1
     10       4      10 1
@<TRIPOS>ALT_TYPE
CGenFF_4.0_ALT_TYPE_SET
CGenFF_4.0 1 CG2R61 2 CG2R61 3 CG2R61 4 CG2R64 5 NG2R62 6 NG2R62 7 HGR61 8 HGR62 9 HGR62 10 HGR62
@<TRIPOS>MOLECULE
pyrimidine
 10 10 0 0 0
****
USER_CHARGES
INVALID_CHARGES
Pose:  14 Cluster:  14 Fr_nu: 3839978 TotEn:   -13.05
@<TRIPOS>ATOM
      1 C1        -51.6817  -12.0197  -44.6023 C.ar   1 LIG      -0.13100
      2 C2        -51.7964  -10.6771  -44.3042 C.ar   1 LIG       0.28900
      3 C3        -50.4781  -12.6051  -44.2667 C.ar   1 LIG       0.28900
      4 C4        -49.6925  -10.6369  -43.4444 C.ar   1 LIG       0.50700
      5 N1        -50.8180   -9.9522  -43.7232 N.ar   1 LIG      -0.71900
      6 N2        -49.4580  -11.9411  -43.6846 N.ar   1 LIG      -0.71900
      7 H1        -52.4830  -12.5768  -45.0690 H      1 LIG       0.11500
      8 H2        -52.7055  -10.1311  -44.5315 H      1 LIG       0.11400
      9 H3        -50.2949  -13.6560  -44.4631 H      1 LIG       0.11400
     10 H4        -48.8896  -10.0791  -42.9782 H      1 LIG       0.14100
@<TRIPOS>BOND
      1       1       2 ar
      2       1       3 ar
      3       2       5 ar
      4       3       6 ar
      5       4       5 ar
      6       4       6 ar
      7       1       7 1
      8       2       8 1
      9       3       9 1
     10       4      10 1
@<TRIPOS>ALT_TYPE
CGenFF_4.0_ALT_TYPE_SET
CGenFF_4.0 1 CG2R61 2 CG2R61 3 CG2R61 4 CG2R64 5 NG2R62 6 NG2R62 7 HGR61 8 HGR62 9 HGR62 10 HGR62
@<TRIPOS>MOLECULE
pyrimidine
 10 10 0 0 0
****
USER_CHARGES
INVALID_CHARGES
Pose:  15 Cluster:  15 Fr_nu: 2011072 TotEn:   -12.86
@<TRIPOS>ATOM
      1 C1        -57.8957   -3.4484  -18.7755 C.ar   1 LIG      -0.13100
      2 C2        -56.7997   -4.2751  -18.9163 C.ar   1 LIG       0.28900
      3 C3        -58.0859   -2.9186  -17.5157 C.ar   1 LIG       0.28900
      4 C4        -56.2410   -3.9901  -16.7314 C.ar   1 LIG       0.50700
      5 N1        -55.9482   -4.5685  -17.9117 N.ar   1 LIG      -0.71900
      6 N2        -57.2753   -3.1692  -16.4667 N.ar   1 LIG      -0.71900
      7 H1        -58.5625   -3.2303  -19.5989 H      1 LIG       0.11500
      8 H2        -56.5692   -4.7381  -19.8696 H      1 LIG       0.11400
      9 H3        -58.9211   -2.2583  -17.3085 H      1 LIG       0.11400
     10 H4        -55.5742   -4.2093  -15.9065 H      1 LIG       0.14100
@<TRIPOS>BOND
      1       1       2 ar
      2       1       3 ar
      3       2       5 ar
      4       3       6 ar
      5       4       5 ar
      6       4       6 ar
      7       1       7 1
      8       2       8 1
      9       3       9 1
     10       4      10 1
@<TRIPOS>ALT_TYPE
CGenFF_4.0_ALT_TYPE_SET
CGenFF_4.0 1 CG2R61 2 CG2R61 3 CG2R61 4 CG2R64 5 NG2R62 6 NG2R62 7 HGR61 8 HGR62 9 HGR62 10 HGR62
@<TRIPOS>MOLECULE
pyrimidine
 10 10 0 0 0
****
USER_CHARGES
INVALID_CHARGES
Pose:  16 Cluster:  16 Fr_nu: 1663098 TotEn:   -12.62
@<TRIPOS>ATOM
      1 C1        -58.4910    3.0899  -41.0786 C.ar   1 LIG      -0.13100
      2 C2        -57.7357    2.1337  -40.4306 C.ar   1 LIG       0.28900
      3 C3        -57.7766    4.0764  -41.7271 C.ar   1 LIG       0.28900
      4 C4        -55.8065    3.1453  -41.0799 C.ar   1 LIG       0.50700
      5 N1        -56.3867    2.1309  -40.4109 N.ar   1 LIG      -0.71900
      6 N2        -56.4289    4.1352  -41.7482 N.ar   1 LIG      -0.71900
      7 H1        -59.5725    3.0677  -41.0779 H      1 LIG       0.11500
      8 H2        -58.2091    1.3191  -39.8933 H      1 LIG       0.11400
      9 H3        -58.2835    4.8713  -42.2633 H      1 LIG       0.11400
     10 H4        -54.7236    3.1685  -41.0797 H      1 LIG       0.14100
@<TRIPOS>BOND
      1       1       2 ar
      2       1       3 ar
      3       2       5 ar
      4       3       6 ar
      5       4       5 ar
      6       4       6 ar
      7       1       7 1
      8       2       8 1
      9       3       9 1
     10       4      10 1
@<TRIPOS>ALT_TYPE
CGenFF_4.0_ALT_TYPE_SET
CGenFF_4.0 1 CG2R61 2 CG2R61 3 CG2R61 4 CG2R64 5 NG2R62 6 NG2R62 7 HGR61 8 HGR62 9 HGR62 10 HGR62
@<TRIPOS>MOLECULE
pyrimidine
 10 10 0 0 0
****
USER_CHARGES
INVALID_CHARGES
Pose:  17 Cluster:  17 Fr_nu: 2871616 TotEn:   -12.55
@<TRIPOS>ATOM
      1 C1        -80.8987  -21.8513  -33.4004 C.ar   1 LIG      -0.13100
      2 C2        -82.1866  -22.0919  -32.9668 C.ar   1 LIG       0.28900
      3 C3        -80.0015  -21.4696  -32.4240 C.ar   1 LIG       0.28900
      4 C4        -81.6121  -21.5937  -30.8246 C.ar   1 LIG       0.50700
      5 N1        -82.5793  -21.9724  -31.6816 N.ar   1 LIG      -0.71900
      6 N2        -80.3252  -21.3302  -31.1216 N.ar   1 LIG      -0.71900
      7 H1        -80.6113  -21.9550  -34.4381 H      1 LIG       0.11500
      8 H2        -82.9613  -22.3965  -33.6620 H      1 LIG       0.11400
      9 H3        -78.9664  -21.2582  -32.6694 H      1 LIG       0.11400
     10 H4        -81.8999  -21.4888  -29.7857 H      1 LIG       0.14100
@<TRIPOS>BOND
      1       1       2 ar
      2       1       3 ar
      3       2       5 ar
      4       3       6 ar
      5       4       5 ar
      6       4       6 ar
      7       1       7 1
      8       2       8 1
      9       3       9 1
     10       4      10 1
@<TRIPOS>ALT_TYPE
CGenFF_4.0_ALT_TYPE_SET
CGenFF_4.0 1 CG2R61 2 CG2R61 3 CG2R61 4 CG2R64 5 NG2R62 6 NG2R62 7 HGR61 8 HGR62 9 HGR62 10 HGR62
@<TRIPOS>MOLECULE
pyrimidine
 10 10 0 0 0
****
USER_CHARGES
INVALID_CHARGES
Pose:  18 Cluster:  18 Fr_nu: 808015 TotEn:   -12.45
@<TRIPOS>ATOM
      1 C1        -71.2640    2.5475  -48.9157 C.ar   1 LIG      -0.13100
      2 C2        -71.7914    3.2066  -50.0074 C.ar   1 LIG       0.28900
      3 C3        -70.2732    3.2224  -48.2323 C.ar   1 LIG       0.28900
      4 C4        -70.4177    4.9843  -49.6612 C.ar   1 LIG       0.50700
      5 N1        -71.3903    4.4303  -50.4099 N.ar   1 LIG      -0.71900
      6 N2        -69.8239    4.4465  -48.5786 N.ar   1 LIG      -0.71900
      7 H1        -71.6048    1.5658  -48.6154 H      1 LIG       0.11500
      8 H2        -72.5746    2.7550  -50.6066 H      1 LIG       0.11400
      9 H3        -69.7984    2.7838  -47.3613 H      1 LIG       0.11400
     10 H4        -70.0755    5.9668  -49.9624 H      1 LIG       0.14100
@<TRIPOS>BOND
      1       1       2 ar
      2       1       3 ar
      3       2       5 ar
      4       3       6 ar
      5       4       5 ar
      6       4       6 ar
      7       1       7 1
      8       2       8 1
      9       3       9 1
     10       4      10 1
@<TRIPOS>ALT_TYPE
CGenFF_4.0_ALT_TYPE_SET
CGenFF_4.0 1 CG2R61 2 CG2R61 3 CG2R61 4 CG2R64 5 NG2R62 6 NG2R62 7 HGR61 8 HGR62 9 HGR62 10 HGR62
@<TRIPOS>MOLECULE
pyrimidine
 10 10 0 0 0
****
USER_CHARGES
INVALID_CHARGES
Pose:  19 Cluster:  19 Fr_nu: 246442 TotEn:   -12.39
@<TRIPOS>ATOM
      1 C1        -50.9015  -11.3445  -43.1746 C.ar   1 LIG      -0.13100
      2 C2        -51.0800  -12.3648  -44.0865 C.ar   1 LIG       0.28900
      3 C3        -49.9032  -11.5441  -42.2432 C.ar   1 LIG       0.28900
      4 C4        -49.4038  -13.5727  -43.1389 C.ar   1 LIG       0.50700
      5 N1        -50.3463  -13.4969  -44.0977 N.ar   1 LIG      -0.71900
      6 N2        -49.1323  -12.6504  -42.1959 N.ar   1 LIG      -0.71900
      7 H1        -51.5049  -10.4468  -43.1888 H      1 LIG       0.11500
      8 H2        -51.8411  -12.2978  -44.8563 H      1 LIG       0.11400
      9 H3        -49.6895  -10.7978  -41.4858 H      1 LIG       0.11400
     10 H4        -48.8001  -14.4719  -43.1238 H      1 LIG       0.14100
@<TRIPOS>BOND
      1       1       2 ar
      2       1       3 ar
      3       2       5 ar
      4       3       6 ar
      5       4       5 ar
      6       4       6 ar
      7       1       7 1
      8       2       8 1
      9       3       9 1
     10       4      10 1
@<TRIPOS>ALT_TYPE
CGenFF_4.0_ALT_TYPE_SET
CGenFF_4.0 1 CG2R61 2 CG2R61 3 CG2R61 4 CG2R64 5 NG2R62 6 NG2R62 7 HGR61 8 HGR62 9 HGR62 10 HGR62
@<TRIPOS>MOLECULE
pyrimidine
 10 10 0 0 0
****
USER_CHARGES
INVALID_CHARGES
Pose:  20 Cluster:  20 Fr_nu: 3559416 TotEn:   -12.32
@<TRIPOS>ATOM
      1 C1        -39.2978  -12.0250  -38.6543 C.ar   1 LIG      -0.13100
      2 C2        -40.5670  -12.2646  -38.1682 C.ar   1 LIG       0.28900
      3 C3        -38.3720  -13.0218  -38.4232 C.ar   1 LIG       0.28900
      4 C4        -39.9248  -14.2835  -37.3445 C.ar   1 LIG       0.50700
      5 N1        -40.9165  -13.3870  -37.5063 N.ar   1 LIG      -0.71900
      6 N2        -38.6520  -14.1681  -37.7692 N.ar   1 LIG      -0.71900
      7 H1        -39.0451  -11.1151  -39.1819 H      1 LIG       0.11500
      8 H2        -41.3615  -11.5384  -38.3016 H      1 LIG       0.11400
      9 H3        -37.3482  -12.9229  -38.7674 H      1 LIG       0.11400
     10 H4        -40.1772  -15.1942  -36.8152 H      1 LIG       0.14100
@<TRIPOS>BOND
      1       1       2 ar
      2       1       3 ar
      3       2       5 ar
      4       3       6 ar
      5       4       5 ar
      6       4       6 ar
      7       1       7 1
      8       2       8 1
      9       3       9 1
     10       4      10 1
@<TRIPOS>ALT_TYPE
CGenFF_4.0_ALT_TYPE_SET
CGenFF_4.0 1 CG2R61 2 CG2R61 3 CG2R61 4 CG2R64 5 NG2R62 6 NG2R62 7 HGR61 8 HGR62 9 HGR62 10 HGR62
@<TRIPOS>MOLECULE
pyrimidine
 10 10 0 0 0
****
USER_CHARGES
INVALID_CHARGES
Pose:  21 Cluster:  21 Fr_nu: 2259352 TotEn:   -11.98
@<TRIPOS>ATOM
      1 C1        -70.4768    2.1129  -47.9279 C.ar   1 LIG      -0.13100
      2 C2        -71.0974    1.9643  -49.1515 C.ar   1 LIG       0.28900
      3 C3        -70.3080    3.4132  -47.4981 C.ar   1 LIG       0.28900
      4 C4        -71.3021    4.2168  -49.3777 C.ar   1 LIG       0.50700
      5 N1        -71.5244    2.9982  -49.9059 N.ar   1 LIG      -0.71900
      6 N2        -70.7098    4.4930  -48.2002 N.ar   1 LIG      -0.71900
      7 H1        -70.1442    1.2653  -47.3438 H      1 LIG       0.11500
      8 H2        -71.2734    0.9800  -49.5717 H      1 LIG       0.11400
      9 H3        -69.8298    3.6294  -46.5489 H      1 LIG       0.11400
     10 H4        -71.6341    5.0657  -49.9629 H      1 LIG       0.14100
@<TRIPOS>BOND
      1       1       2 ar
      2       1       3 ar
      3       2       5 ar
      4       3       6 ar
      5       4       5 ar
      6       4       6 ar
      7       1       7 1
      8       2       8 1
      9       3       9 1
     10       4      10 1
@<TRIPOS>ALT_TYPE
CGenFF_4.0_ALT_TYPE_SET
CGenFF_4.0 1 CG2R61 2 CG2R61 3 CG2R61 4 CG2R64 5 NG2R62 6 NG2R62 7 HGR61 8 HGR62 9 HGR62 10 HGR62
@<TRIPOS>MOLECULE
pyrimidine
 10 10 0 0 0
****
USER_CHARGES
INVALID_CHARGES
Pose:  22 Cluster:  22 Fr_nu: 143835 TotEn:   -11.91
@<TRIPOS>ATOM
      1 C1        -74.5786   -8.8885  -53.7006 C.ar   1 LIG      -0.13100
      2 C2        -75.8258   -9.2038  -54.2001 C.ar   1 LIG       0.28900
      3 C3        -73.6252   -8.5561  -54.6412 C.ar   1 LIG       0.28900
      4 C4        -75.1152   -8.8570  -56.3313 C.ar   1 LIG       0.50700
      5 N1        -76.1300   -9.1982  -55.5145 N.ar   1 LIG      -0.71900
      6 N2        -73.8598   -8.5301  -55.9696 N.ar   1 LIG      -0.71900
      7 H1        -74.3623   -8.9013  -52.6407 H      1 LIG       0.11500
      8 H2        -76.6391   -9.4781  -53.5370 H      1 LIG       0.11400
      9 H3        -72.6156   -8.2942  -54.3437 H      1 LIG       0.11400
     10 H4        -75.3312   -8.8452  -57.3926 H      1 LIG       0.14100
@<TRIPOS>BOND
      1       1       2 ar
      2       1       3 ar
      3       2       5 ar
      4       3       6 ar
      5       4       5 ar
      6       4       6 ar
      7       1       7 1
      8       2       8 1
      9       3       9 1
     10       4      10 1
@<TRIPOS>ALT_TYPE
CGenFF_4.0_ALT_TYPE_SET
CGenFF_4.0 1 CG2R61 2 CG2R61 3 CG2R61 4 CG2R64 5 NG2R62 6 NG2R62 7 HGR61 8 HGR62 9 HGR62 10 HGR62
@<TRIPOS>MOLECULE
pyrimidine
 10 10 0 0 0
****
USER_CHARGES
INVALID_CHARGES
Pose:  23 Cluster:  23 Fr_nu: 2159715 TotEn:   -11.89
@<TRIPOS>ATOM
      1 C1        -51.7405  -11.3358  -45.0207 C.ar   1 LIG      -0.13100
      2 C2        -51.7472  -11.3578  -43.6409 C.ar   1 LIG       0.28900
      3 C3        -50.4945  -11.2807  -45.6110 C.ar   1 LIG       0.28900
      4 C4        -49.4764  -11.2756  -43.5787 C.ar   1 LIG       0.50700
      5 N1        -50.6296  -11.3288  -42.8855 N.ar   1 LIG      -0.71900
      6 N2        -49.3374  -11.2491  -44.9180 N.ar   1 LIG      -0.71900
      7 H1        -52.6527  -11.3600  -45.6017 H      1 LIG       0.11500
      8 H2        -52.6794  -11.4005  -43.0883 H      1 LIG       0.11400
      9 H3        -50.3890  -11.2592  -46.6903 H      1 LIG       0.11400
     10 H4        -48.5630  -11.2503  -42.9972 H      1 LIG       0.14100
@<TRIPOS>BOND
      1       1       2 ar
      2       1       3 ar
      3       2       5 ar
      4       3       6 ar
      5       4       5 ar
      6       4       6 ar
      7       1       7 1
      8       2       8 1
      9       3       9 1
     10       4      10 1
@<TRIPOS>ALT_TYPE
CGenFF_4.0_ALT_TYPE_SET
CGenFF_4.0 1 CG2R61 2 CG2R61 3 CG2R61 4 CG2R64 5 NG2R62 6 NG2R62 7 HGR61 8 HGR62 9 HGR62 10 HGR62
@<TRIPOS>MOLECULE
pyrimidine
 10 10 0 0 0
****
USER_CHARGES
INVALID_CHARGES
Pose:  24 Cluster:  24 Fr_nu: 2895263 TotEn:   -11.79
@<TRIPOS>ATOM
      1 C1        -51.9118  -12.1481  -45.6397 C.ar   1 LIG      -0.13100
      2 C2        -50.5580  -12.3202  -45.8455 C.ar   1 LIG       0.28900
      3 C3        -52.2637  -11.0714  -44.8519 C.ar   1 LIG       0.28900
      4 C4        -50.0822  -10.4954  -44.5765 C.ar   1 LIG       0.50700
      5 N1        -49.6122  -11.5098  -45.3272 N.ar   1 LIG      -0.71900
      6 N2        -51.3718  -10.2215  -44.3019 N.ar   1 LIG      -0.71900
      7 H1        -52.6489  -12.8141  -46.0679 H      1 LIG       0.11500
      8 H2        -50.1857  -13.1394  -46.4510 H      1 LIG       0.11400
      9 H3        -53.3042  -10.8562  -44.6338 H      1 LIG       0.11400
     10 H4        -49.3442   -9.8291  -44.1467 H      1 LIG       0.14100
@<TRIPOS>BOND
      1       1       2 ar
      2       1       3 ar
      3       2       5 ar
      4       3       6 ar
      5       4       5 ar
      6       4       6 ar
      7       1       7 1
      8       2       8 1
      9       3       9 1
     10       4      10 1
@<TRIPOS>ALT_TYPE
CGenFF_4.0_ALT_TYPE_SET
CGenFF_4.0 1 CG2R61 2 CG2R61 3 CG2R61 4 CG2R64 5 NG2R62 6 NG2R62 7 HGR61 8 HGR62 9 HGR62 10 HGR62
@<TRIPOS>MOLECULE
pyrimidine
 10 10 0 0 0
****
USER_CHARGES
INVALID_CHARGES
Pose:  25 Cluster:  25 Fr_nu: 4717295 TotEn:   -11.77
@<TRIPOS>ATOM
      1 C1        -59.0491    3.1111  -40.2997 C.ar   1 LIG      -0.13100
      2 C2        -58.4139    2.1812  -39.5020 C.ar   1 LIG       0.28900
      3 C3        -58.3734    4.2998  -40.4850 C.ar   1 LIG       0.28900
      4 C4        -56.6542    3.5841  -39.1815 C.ar   1 LIG       0.50700
      5 N1        -57.2116    2.3854  -38.9248 N.ar   1 LIG      -0.71900
      6 N2        -57.1699    4.5711  -39.9389 N.ar   1 LIG      -0.71900
      7 H1        -60.0140    2.9206  -40.7501 H      1 LIG       0.11500
      8 H2        -58.8681    1.2175  -39.2989 H      1 LIG       0.11400
      9 H3        -58.7940    5.0912  -41.0958 H      1 LIG       0.11400
     10 H4        -55.6886    3.7755  -38.7297 H      1 LIG       0.14100
@<TRIPOS>BOND
      1       1       2 ar
      2       1       3 ar
      3       2       5 ar
      4       3       6 ar
      5       4       5 ar
      6       4       6 ar
      7       1       7 1
      8       2       8 1
      9       3       9 1
     10       4      10 1
@<TRIPOS>ALT_TYPE
CGenFF_4.0_ALT_TYPE_SET
CGenFF_4.0 1 CG2R61 2 CG2R61 3 CG2R61 4 CG2R64 5 NG2R62 6 NG2R62 7 HGR61 8 HGR62 9 HGR62 10 HGR62
@<TRIPOS>MOLECULE
pyrimidine
 10 10 0 0 0
****
USER_CHARGES
INVALID_CHARGES
Pose:  26 Cluster:  26 Fr_nu:   9473 TotEn:   -11.76
@<TRIPOS>ATOM
      1 C1        -51.2670  -11.1929  -43.3785 C.ar   1 LIG      -0.13100
      2 C2        -50.3228  -11.9842  -42.7565 C.ar   1 LIG       0.28900
      3 C3        -50.7719  -10.2549  -44.2613 C.ar   1 LIG       0.28900
      4 C4        -48.6381  -10.9251  -43.8551 C.ar   1 LIG       0.50700
      5 N1        -48.9953  -11.8770  -42.9722 N.ar   1 LIG      -0.71900
      6 N2        -49.4586  -10.0928  -44.5244 N.ar   1 LIG      -0.71900
      7 H1        -52.3261  -11.3007  -43.1865 H      1 LIG       0.11500
      8 H2        -50.6169  -12.7492  -42.0461 H      1 LIG       0.11400
      9 H3        -51.4378   -9.5871  -44.7971 H      1 LIG       0.11400
     10 H4        -47.5777  -10.8162  -44.0468 H      1 LIG       0.14100
@<TRIPOS>BOND
      1       1       2 ar
      2       1       3 ar
      3       2       5 ar
      4       3       6 ar
      5       4       5 ar
      6       4       6 ar
      7       1       7 1
      8       2       8 1
      9       3       9 1
     10       4      10 1
@<TRIPOS>ALT_TYPE
CGenFF_4.0_ALT_TYPE_SET
CGenFF_4.0 1 CG2R61 2 CG2R61 3 CG2R61 4 CG2R64 5 NG2R62 6 NG2R62 7 HGR61 8 HGR62 9 HGR62 10 HGR62
@<TRIPOS>MOLECULE
pyrimidine
 10 10 0 0 0
****
USER_CHARGES
INVALID_CHARGES
Pose:  27 Cluster:  27 Fr_nu: 775529 TotEn:   -11.66
@<TRIPOS>ATOM
      1 C1        -52.4703  -11.6226  -45.6825 C.ar   1 LIG      -0.13100
      2 C2        -52.2535  -11.9659  -47.0015 C.ar   1 LIG       0.28900
      3 C3        -51.3444  -11.2809  -44.9617 C.ar   1 LIG       0.28900
      4 C4        -50.0175  -11.6253  -46.7749 C.ar   1 LIG       0.50700
      5 N1        -51.0358  -11.9780  -47.5824 N.ar   1 LIG      -0.71900
      6 N2        -50.0979  -11.2716  -45.4780 N.ar   1 LIG      -0.71900
      7 H1        -53.4584  -11.6216  -45.2424 H      1 LIG       0.11500
      8 H2        -53.0779  -12.2493  -47.6467 H      1 LIG       0.11400
      9 H3        -51.4154  -10.9973  -43.9172 H      1 LIG       0.11400
     10 H4        -49.0279  -11.6273  -47.2152 H      1 LIG       0.14100
@<TRIPOS>BOND
      1       1       2 ar
      2       1       3 ar
      3       2       5 ar
      4       3       6 ar
      5       4       5 ar
      6       4       6 ar
      7       1       7 1
      8       2       8 1
      9       3       9 1
     10       4      10 1
@<TRIPOS>ALT_TYPE
CGenFF_4.0_ALT_TYPE_SET
CGenFF_4.0 1 CG2R61 2 CG2R61 3 CG2R61 4 CG2R64 5 NG2R62 6 NG2R62 7 HGR61 8 HGR62 9 HGR62 10 HGR62
@<TRIPOS>MOLECULE
pyrimidine
 10 10 0 0 0
****
USER_CHARGES
INVALID_CHARGES
Pose:  28 Cluster:  28 Fr_nu: 567741 TotEn:   -11.61
@<TRIPOS>ATOM
      1 C1        -49.4004   -9.7772  -27.7106 C.ar   1 LIG      -0.13100
      2 C2        -49.6379  -11.0867  -28.0755 C.ar   1 LIG       0.28900
      3 C3        -48.7917   -9.5999  -26.4850 C.ar   1 LIG       0.28900
      4 C4        -48.7219  -11.8453  -26.1384 C.ar   1 LIG       0.50700
      5 N1        -49.3104  -12.1490  -27.3109 N.ar   1 LIG      -0.71900
      6 N2        -48.4376  -10.6151  -25.6700 N.ar   1 LIG      -0.71900
      7 H1        -49.6739   -8.9439  -28.3439 H      1 LIG       0.11500
      8 H2        -50.1125  -11.3248  -29.0213 H      1 LIG       0.11400
      9 H3        -48.5656   -8.6065  -26.1129 H      1 LIG       0.11400
     10 H4        -48.4491  -12.6795  -25.5036 H      1 LIG       0.14100
@<TRIPOS>BOND
      1       1       2 ar
      2       1       3 ar
      3       2       5 ar
      4       3       6 ar
      5       4       5 ar
      6       4       6 ar
      7       1       7 1
      8       2       8 1
      9       3       9 1
     10       4      10 1
@<TRIPOS>ALT_TYPE
CGenFF_4.0_ALT_TYPE_SET
CGenFF_4.0 1 CG2R61 2 CG2R61 3 CG2R61 4 CG2R64 5 NG2R62 6 NG2R62 7 HGR61 8 HGR62 9 HGR62 10 HGR62
@<TRIPOS>MOLECULE
pyrimidine
 10 10 0 0 0
****
USER_CHARGES
INVALID_CHARGES
Pose:  29 Cluster:  29 Fr_nu: 180335 TotEn:   -11.60
@<TRIPOS>ATOM
      1 C1        -92.2572  -30.1061  -39.8256 C.ar   1 LIG      -0.13100
      2 C2        -91.2080  -30.8651  -39.3484 C.ar   1 LIG       0.28900
      3 C3        -92.2678  -28.7849  -39.4276 C.ar   1 LIG       0.28900
      4 C4        -90.3601  -29.0788  -38.2270 C.ar   1 LIG       0.50700
      5 N1        -90.2385  -30.3819  -38.5442 N.ar   1 LIG      -0.71900
      6 N2        -91.3319  -28.2359  -38.6258 N.ar   1 LIG      -0.71900
      7 H1        -93.0215  -30.5200  -40.4696 H      1 LIG       0.11500
      8 H2        -91.1157  -31.9142  -39.6073 H      1 LIG       0.11400
      9 H3        -93.0534  -28.1110  -39.7518 H      1 LIG       0.11400
     10 H4        -89.5956  -28.6645  -37.5814 H      1 LIG       0.14100
@<TRIPOS>BOND
      1       1       2 ar
      2       1       3 ar
      3       2       5 ar
      4       3       6 ar
      5       4       5 ar
      6       4       6 ar
      7       1       7 1
      8       2       8 1
      9       3       9 1
     10       4      10 1
@<TRIPOS>ALT_TYPE
CGenFF_4.0_ALT_TYPE_SET
CGenFF_4.0 1 CG2R61 2 CG2R61 3 CG2R61 4 CG2R64 5 NG2R62 6 NG2R62 7 HGR61 8 HGR62 9 HGR62 10 HGR62
@<TRIPOS>MOLECULE
pyrimidine
 10 10 0 0 0
****
USER_CHARGES
INVALID_CHARGES
Pose:  30 Cluster:  30 Fr_nu: 370361 TotEn:   -11.53
@<TRIPOS>ATOM
      1 C1        -51.9353  -11.2694  -44.3246 C.ar   1 LIG      -0.13100
      2 C2        -51.2995  -12.1839  -45.1394 C.ar   1 LIG       0.28900
      3 C3        -51.1135  -10.5423  -43.4880 C.ar   1 LIG       0.28900
      4 C4        -49.2725  -11.6114  -44.2847 C.ar   1 LIG       0.50700
      5 N1        -49.9649  -12.3816  -45.1453 N.ar   1 LIG      -0.71900
      6 N2        -49.7730  -10.6882  -43.4416 N.ar   1 LIG      -0.71900
      7 H1        -53.0082  -11.1316  -44.3406 H      1 LIG       0.11500
      8 H2        -51.8628  -12.8015  -45.8304 H      1 LIG       0.11400
      9 H3        -51.5226   -9.8004  -42.8109 H      1 LIG       0.11400
     10 H4        -48.1984  -11.7499  -44.2677 H      1 LIG       0.14100
@<TRIPOS>BOND
      1       1       2 ar
      2       1       3 ar
      3       2       5 ar
      4       3       6 ar
      5       4       5 ar
      6       4       6 ar
      7       1       7 1
      8       2       8 1
      9       3       9 1
     10       4      10 1
@<TRIPOS>ALT_TYPE
CGenFF_4.0_ALT_TYPE_SET
CGenFF_4.0 1 CG2R61 2 CG2R61 3 CG2R61 4 CG2R64 5 NG2R62 6 NG2R62 7 HGR61 8 HGR62 9 HGR62 10 HGR62
@<TRIPOS>MOLECULE
pyrimidine
 10 10 0 0 0
****
USER_CHARGES
INVALID_CHARGES
Pose:  31 Cluster:  31 Fr_nu: 3990304 TotEn:   -11.40
@<TRIPOS>ATOM
      1 C1        -62.8258  -11.7358  -14.2566 C.ar   1 LIG      -0.13100
      2 C2        -61.5721  -11.4429  -13.7597 C.ar   1 LIG       0.28900
      3 C3        -63.5841  -10.6492  -14.6419 C.ar   1 LIG       0.28900
      4 C4        -61.9211   -9.2160  -14.0530 C.ar   1 LIG       0.50700
      5 N1        -61.0859  -10.1897  -13.6435 N.ar   1 LIG      -0.71900
      6 N2        -63.1617   -9.3710  -14.5535 N.ar   1 LIG      -0.71900
      7 H1        -63.1904  -12.7509  -14.3385 H      1 LIG       0.11500
      8 H2        -60.9042  -12.2317  -13.4313 H      1 LIG       0.11400
      9 H3        -64.5829  -10.7804  -15.0439 H      1 LIG       0.11400
     10 H4        -61.5566   -8.1994  -13.9701 H      1 LIG       0.14100
@<TRIPOS>BOND
      1       1       2 ar
      2       1       3 ar
      3       2       5 ar
      4       3       6 ar
      5       4       5 ar
      6       4       6 ar
      7       1       7 1
      8       2       8 1
      9       3       9 1
     10       4      10 1
@<TRIPOS>ALT_TYPE
CGenFF_4.0_ALT_TYPE_SET
CGenFF_4.0 1 CG2R61 2 CG2R61 3 CG2R61 4 CG2R64 5 NG2R62 6 NG2R62 7 HGR61 8 HGR62 9 HGR62 10 HGR62
@<TRIPOS>MOLECULE
pyrimidine
 10 10 0 0 0
****
USER_CHARGES
INVALID_CHARGES
Pose:  32 Cluster:  32 Fr_nu: 3823147 TotEn:   -11.39
@<TRIPOS>ATOM
      1 C1        -73.3777  -24.4967  -40.6992 C.ar   1 LIG      -0.13100
      2 C2        -73.2906  -23.1551  -40.3879 C.ar   1 LIG       0.28900
      3 C3        -74.6515  -25.0271  -40.7034 C.ar   1 LIG       0.28900
      4 C4        -75.5456  -23.0150  -40.1385 C.ar   1 LIG       0.50700
      5 N1        -74.3580  -22.3813  -40.1013 N.ar   1 LIG      -0.71900
      6 N2        -75.7620  -24.3127  -40.4266 N.ar   1 LIG      -0.71900
      7 H1        -72.5043  -25.0937  -40.9250 H      1 LIG       0.11500
      8 H2        -72.3310  -22.6504  -40.3595 H      1 LIG       0.11400
      9 H3        -74.8195  -26.0732  -40.9358 H      1 LIG       0.11400
     10 H4        -76.4202  -22.4177  -39.9114 H      1 LIG       0.14100
@<TRIPOS>BOND
      1       1       2 ar
      2       1       3 ar
      3       2       5 ar
      4       3       6 ar
      5       4       5 ar
      6       4       6 ar
      7       1       7 1
      8       2       8 1
      9       3       9 1
     10       4      10 1
@<TRIPOS>ALT_TYPE
CGenFF_4.0_ALT_TYPE_SET
CGenFF_4.0 1 CG2R61 2 CG2R61 3 CG2R61 4 CG2R64 5 NG2R62 6 NG2R62 7 HGR61 8 HGR62 9 HGR62 10 HGR62
@<TRIPOS>MOLECULE
pyrimidine
 10 10 0 0 0
****
USER_CHARGES
INVALID_CHARGES
Pose:  33 Cluster:  33 Fr_nu: 1197240 TotEn:   -11.27
@<TRIPOS>ATOM
      1 C1        -66.9363   -0.3807  -28.7856 C.ar   1 LIG      -0.13100
      2 C2        -66.4293   -1.6639  -28.7572 C.ar   1 LIG       0.28900
      3 C3        -68.2921   -0.2794  -29.0212 C.ar   1 LIG       0.28900
      4 C4        -68.4872   -2.5396  -29.1638 C.ar   1 LIG       0.50700
      5 N1        -67.1790   -2.7702  -28.9430 N.ar   1 LIG      -0.71900
      6 N2        -69.1007   -1.3418  -29.2155 N.ar   1 LIG      -0.71900
      7 H1        -66.3114    0.4892  -28.6334 H      1 LIG       0.11500
      8 H2        -65.3746   -1.8430  -28.5790 H      1 LIG       0.11400
      9 H3        -68.7805    0.6882  -29.0622 H      1 LIG       0.11400
     10 H4        -69.1128   -3.4104  -29.3174 H      1 LIG       0.14100
@<TRIPOS>BOND
      1       1       2 ar
      2       1       3 ar
      3       2       5 ar
      4       3       6 ar
      5       4       5 ar
      6       4       6 ar
      7       1       7 1
      8       2       8 1
      9       3       9 1
     10       4      10 1
@<TRIPOS>ALT_TYPE
CGenFF_4.0_ALT_TYPE_SET
CGenFF_4.0 1 CG2R61 2 CG2R61 3 CG2R61 4 CG2R64 5 NG2R62 6 NG2R62 7 HGR61 8 HGR62 9 HGR62 10 HGR62
@<TRIPOS>MOLECULE
pyrimidine
 10 10 0 0 0
****
USER_CHARGES
INVALID_CHARGES
Pose:  34 Cluster:  34 Fr_nu: 283341 TotEn:   -11.12
@<TRIPOS>ATOM
      1 C1        -50.8714  -11.3406  -43.4952 C.ar   1 LIG      -0.13100
      2 C2        -51.1808  -11.3409  -44.8401 C.ar   1 LIG       0.28900
      3 C3        -49.5272  -11.2695  -43.1918 C.ar   1 LIG       0.28900
      4 C4        -48.9809  -11.2108  -45.3975 C.ar   1 LIG       0.50700
      5 N1        -50.2573  -11.2767  -45.8216 N.ar   1 LIG      -0.71900
      6 N2        -48.5514  -11.2033  -44.1211 N.ar   1 LIG      -0.71900
      7 H1        -51.6330  -11.3931  -42.7288 H      1 LIG       0.11500
      8 H2        -52.2109  -11.3943  -45.1753 H      1 LIG       0.11400
      9 H3        -49.1873  -11.2643  -42.1618 H      1 LIG       0.11400
     10 H4        -48.2181  -11.1594  -46.1647 H      1 LIG       0.14100
@<TRIPOS>BOND
      1       1       2 ar
      2       1       3 ar
      3       2       5 ar
      4       3       6 ar
      5       4       5 ar
      6       4       6 ar
      7       1       7 1
      8       2       8 1
      9       3       9 1
     10       4      10 1
@<TRIPOS>ALT_TYPE
CGenFF_4.0_ALT_TYPE_SET
CGenFF_4.0 1 CG2R61 2 CG2R61 3 CG2R61 4 CG2R64 5 NG2R62 6 NG2R62 7 HGR61 8 HGR62 9 HGR62 10 HGR62
@<TRIPOS>MOLECULE
pyrimidine
 10 10 0 0 0
****
USER_CHARGES
INVALID_CHARGES
Pose:  35 Cluster:  35 Fr_nu: 187146 TotEn:   -10.92
@<TRIPOS>ATOM
      1 C1        -73.7931  -22.5292  -42.0368 C.ar   1 LIG      -0.13100
      2 C2        -72.6856  -23.1001  -41.4434 C.ar   1 LIG       0.28900
      3 C3        -74.8980  -22.3837  -41.2232 C.ar   1 LIG       0.28900
      4 C4        -73.7886  -23.3059  -39.4665 C.ar   1 LIG       0.50700
      5 N1        -72.6484  -23.5015  -40.1559 N.ar   1 LIG      -0.71900
      6 N2        -74.9309  -22.7626  -39.9287 N.ar   1 LIG      -0.71900
      7 H1        -73.7950  -22.2165  -43.0723 H      1 LIG       0.11500
      8 H2        -71.7702  -23.2552  -42.0041 H      1 LIG       0.11400
      9 H3        -75.8154  -21.9457  -41.6013 H      1 LIG       0.11400
     10 H4        -73.7873  -23.6200  -38.4299 H      1 LIG       0.14100
@<TRIPOS>BOND
      1       1       2 ar
      2       1       3 ar
      3       2       5 ar
      4       3       6 ar
      5       4       5 ar
      6       4       6 ar
      7       1       7 1
      8       2       8 1
      9       3       9 1
     10       4      10 1
@<TRIPOS>ALT_TYPE
CGenFF_4.0_ALT_TYPE_SET
CGenFF_4.0 1 CG2R61 2 CG2R61 3 CG2R61 4 CG2R64 5 NG2R62 6 NG2R62 7 HGR61 8 HGR62 9 HGR62 10 HGR62
@<TRIPOS>MOLECULE
pyrimidine
 10 10 0 0 0
****
USER_CHARGES
INVALID_CHARGES
Pose:  36 Cluster:  36 Fr_nu:   3264 TotEn:   -10.89
@<TRIPOS>ATOM
      1 C1        -74.2670   -8.7970  -55.2496 C.ar   1 LIG      -0.13100
      2 C2        -75.1157   -8.8055  -54.1614 C.ar   1 LIG       0.28900
      3 C3        -74.8806   -8.7775  -56.4853 C.ar   1 LIG       0.28900
      4 C4        -76.9383   -8.7768  -55.5194 C.ar   1 LIG       0.50700
      5 N1        -76.4612   -8.7958  -54.2603 N.ar   1 LIG      -0.71900
      6 N2        -76.2187   -8.7671  -56.6577 N.ar   1 LIG      -0.71900
      7 H1        -73.1907   -8.8053  -55.1409 H      1 LIG       0.11500
      8 H2        -74.7252   -8.8210  -53.1497 H      1 LIG       0.11400
      9 H3        -74.2956   -8.7703  -57.3986 H      1 LIG       0.11400
     10 H4        -78.0159   -8.7696  -55.6285 H      1 LIG       0.14100
@<TRIPOS>BOND
      1       1       2 ar
      2       1       3 ar
      3       2       5 ar
      4       3       6 ar
      5       4       5 ar
      6       4       6 ar
      7       1       7 1
      8       2       8 1
      9       3       9 1
     10       4      10 1
@<TRIPOS>ALT_TYPE
CGenFF_4.0_ALT_TYPE_SET
CGenFF_4.0 1 CG2R61 2 CG2R61 3 CG2R61 4 CG2R64 5 NG2R62 6 NG2R62 7 HGR61 8 HGR62 9 HGR62 10 HGR62
@<TRIPOS>MOLECULE
pyrimidine
 10 10 0 0 0
****
USER_CHARGES
INVALID_CHARGES
Pose:  37 Cluster:  37 Fr_nu: 3028017 TotEn:   -10.81
@<TRIPOS>ATOM
      1 C1        -77.9687  -12.5803  -45.8189 C.ar   1 LIG      -0.13100
      2 C2        -76.6320  -12.6437  -45.4819 C.ar   1 LIG       0.28900
      3 C3        -78.6895  -13.7405  -45.6229 C.ar   1 LIG       0.28900
      4 C4        -76.8439  -14.8155  -44.8451 C.ar   1 LIG       0.50700
      5 N1        -76.0345  -13.7491  -44.9905 N.ar   1 LIG      -0.71900
      6 N2        -78.1572  -14.8807  -45.1362 N.ar   1 LIG      -0.71900
      7 H1        -78.4219  -11.6799  -46.2114 H      1 LIG       0.11500
      8 H2        -75.9852  -11.7813  -45.6016 H      1 LIG       0.11400
      9 H3        -79.7470  -13.7870  -45.8597 H      1 LIG       0.11400
     10 H4        -76.3901  -15.7175  -44.4532 H      1 LIG       0.14100
@<TRIPOS>BOND
      1       1       2 ar
      2       1       3 ar
      3       2       5 ar
      4       3       6 ar
      5       4       5 ar
      6       4       6 ar
      7       1       7 1
      8       2       8 1
      9       3       9 1
     10       4      10 1
@<TRIPOS>ALT_TYPE
CGenFF_4.0_ALT_TYPE_SET
CGenFF_4.0 1 CG2R61 2 CG2R61 3 CG2R61 4 CG2R64 5 NG2R62 6 NG2R62 7 HGR61 8 HGR62 9 HGR62 10 HGR62
@<TRIPOS>MOLECULE
pyrimidine
 10 10 0 0 0
****
USER_CHARGES
INVALID_CHARGES
Pose:  38 Cluster:  38 Fr_nu: 1138283 TotEn:   -10.78
@<TRIPOS>ATOM
      1 C1        -75.3893   -9.7135  -51.4145 C.ar   1 LIG      -0.13100
      2 C2        -75.5122   -8.6967  -52.3394 C.ar   1 LIG       0.28900
      3 C3        -76.0862  -10.8693  -51.7017 C.ar   1 LIG       0.28900
      4 C4        -76.8868   -9.9677  -53.6286 C.ar   1 LIG       0.50700
      5 N1        -76.2553   -8.7901  -53.4616 N.ar   1 LIG      -0.71900
      6 N2        -76.8476  -11.0314  -52.8036 N.ar   1 LIG      -0.71900
      7 H1        -74.7861   -9.6110  -50.5224 H      1 LIG       0.11500
      8 H2        -75.0012   -7.7503  -52.1991 H      1 LIG       0.11400
      9 H3        -76.0510  -11.7226  -51.0330 H      1 LIG       0.11400
     10 H4        -77.4917  -10.0701  -54.5212 H      1 LIG       0.14100
@<TRIPOS>BOND
      1       1       2 ar
      2       1       3 ar
      3       2       5 ar
      4       3       6 ar
      5       4       5 ar
      6       4       6 ar
      7       1       7 1
      8       2       8 1
      9       3       9 1
     10       4      10 1
@<TRIPOS>ALT_TYPE
CGenFF_4.0_ALT_TYPE_SET
CGenFF_4.0 1 CG2R61 2 CG2R61 3 CG2R61 4 CG2R64 5 NG2R62 6 NG2R62 7 HGR61 8 HGR62 9 HGR62 10 HGR62
@<TRIPOS>MOLECULE
pyrimidine
 10 10 0 0 0
****
USER_CHARGES
INVALID_CHARGES
Pose:  39 Cluster:  39 Fr_nu: 2747015 TotEn:   -10.78
@<TRIPOS>ATOM
      1 C1        -74.7323  -23.7963  -41.7770 C.ar   1 LIG      -0.13100
      2 C2        -74.1457  -22.6634  -41.2506 C.ar   1 LIG       0.28900
      3 C3        -74.8148  -24.8774  -40.9236 C.ar   1 LIG       0.28900
      4 C4        -73.8119  -23.7020  -39.2564 C.ar   1 LIG       0.50700
      5 N1        -73.6729  -22.5812  -39.9897 N.ar   1 LIG      -0.71900
      6 N2        -74.3629  -24.8653  -39.6524 N.ar   1 LIG      -0.71900
      7 H1        -75.1030  -23.8343  -42.7926 H      1 LIG       0.11500
      8 H2        -74.0365  -21.7637  -41.8464 H      1 LIG       0.11400
      9 H3        -75.2593  -25.8119  -41.2485 H      1 LIG       0.11400
     10 H4        -73.4397  -23.6645  -38.2399 H      1 LIG       0.14100
@<TRIPOS>BOND
      1       1       2 ar
      2       1       3 ar
      3       2       5 ar
      4       3       6 ar
      5       4       5 ar
      6       4       6 ar
      7       1       7 1
      8       2       8 1
      9       3       9 1
     10       4      10 1
@<TRIPOS>ALT_TYPE
CGenFF_4.0_ALT_TYPE_SET
CGenFF_4.0 1 CG2R61 2 CG2R61 3 CG2R61 4 CG2R64 5 NG2R62 6 NG2R62 7 HGR61 8 HGR62 9 HGR62 10 HGR62
@<TRIPOS>MOLECULE
pyrimidine
 10 10 0 0 0
****
USER_CHARGES
INVALID_CHARGES
Pose:  40 Cluster:  40 Fr_nu: 3728597 TotEn:   -10.58
@<TRIPOS>ATOM
      1 C1        -78.1045  -12.8274  -45.8152 C.ar   1 LIG      -0.13100
      2 C2        -77.8997  -13.0833  -47.1557 C.ar   1 LIG       0.28900
      3 C3        -77.0734  -12.1790  -45.1667 C.ar   1 LIG       0.28900
      4 C4        -75.8468  -12.1101  -47.0792 C.ar   1 LIG       0.50700
      5 N1        -76.7787  -12.7372  -47.8220 N.ar   1 LIG      -0.71900
      6 N2        -75.9262  -11.8045  -45.7700 N.ar   1 LIG      -0.71900
      7 H1        -79.0140  -13.1164  -45.3058 H      1 LIG       0.11500
      8 H2        -78.6541  -13.5889  -47.7486 H      1 LIG       0.11400
      9 H3        -77.1430  -11.9360  -44.1120 H      1 LIG       0.11400
     10 H4        -74.9356  -11.8216  -47.5887 H      1 LIG       0.14100
@<TRIPOS>BOND
      1       1       2 ar
      2       1       3 ar
      3       2       5 ar
      4       3       6 ar
      5       4       5 ar
      6       4       6 ar
      7       1       7 1
      8       2       8 1
      9       3       9 1
     10       4      10 1
@<TRIPOS>ALT_TYPE
CGenFF_4.0_ALT_TYPE_SET
CGenFF_4.0 1 CG2R61 2 CG2R61 3 CG2R61 4 CG2R64 5 NG2R62 6 NG2R62 7 HGR61 8 HGR62 9 HGR62 10 HGR62
@<TRIPOS>MOLECULE
pyrimidine
 10 10 0 0 0
****
USER_CHARGES
INVALID_CHARGES
Pose:  41 Cluster:  41 Fr_nu: 579338 TotEn:   -10.49
@<TRIPOS>ATOM
      1 C1        -74.1994   -8.6526  -53.4454 C.ar   1 LIG      -0.13100
      2 C2        -74.3019   -8.4096  -54.8000 C.ar   1 LIG       0.28900
      3 C3        -75.2891   -9.2689  -52.8652 C.ar   1 LIG       0.28900
      4 C4        -76.3774   -9.3348  -54.8598 C.ar   1 LIG       0.50700
      5 N1        -75.3804   -8.7387  -55.5409 N.ar   1 LIG      -0.71900
      6 N2        -76.3989   -9.6250  -53.5449 N.ar   1 LIG      -0.71900
      7 H1        -73.3220   -8.3777  -52.8755 H      1 LIG       0.11500
      8 H2        -73.4954   -7.9289  -55.3430 H      1 LIG       0.11400
      9 H3        -75.3007   -9.4997  -51.8055 H      1 LIG       0.11400
     10 H4        -77.2565   -9.6092  -55.4299 H      1 LIG       0.14100
@<TRIPOS>BOND
      1       1       2 ar
      2       1       3 ar
      3       2       5 ar
      4       3       6 ar
      5       4       5 ar
      6       4       6 ar
      7       1       7 1
      8       2       8 1
      9       3       9 1
     10       4      10 1
@<TRIPOS>ALT_TYPE
CGenFF_4.0_ALT_TYPE_SET
CGenFF_4.0 1 CG2R61 2 CG2R61 3 CG2R61 4 CG2R64 5 NG2R62 6 NG2R62 7 HGR61 8 HGR62 9 HGR62 10 HGR62
@<TRIPOS>MOLECULE
pyrimidine
 10 10 0 0 0
****
USER_CHARGES
INVALID_CHARGES
Pose:  42 Cluster:  42 Fr_nu:   3422 TotEn:   -10.00
@<TRIPOS>ATOM
      1 C1        -76.1837   -9.5184  -54.5341 C.ar   1 LIG      -0.13100
      2 C2        -76.6760  -10.5600  -55.2939 C.ar   1 LIG       0.28900
      3 C3        -75.3027   -8.6740  -55.1782 C.ar   1 LIG       0.28900
      4 C4        -75.4738   -9.8782  -57.0985 C.ar   1 LIG       0.50700
      5 N1        -76.3412  -10.7704  -56.5838 N.ar   1 LIG      -0.71900
      6 N2        -74.9242   -8.8248  -56.4644 N.ar   1 LIG      -0.71900
      7 H1        -76.4696   -9.3735  -53.5009 H      1 LIG       0.11500
      8 H2        -77.3743  -11.2755  -54.8734 H      1 LIG       0.11400
      9 H3        -74.8629   -7.8275  -54.6620 H      1 LIG       0.11400
     10 H4        -75.1865  -10.0237  -58.1327 H      1 LIG       0.14100
@<TRIPOS>BOND
      1       1       2 ar
      2       1       3 ar
      3       2       5 ar
      4       3       6 ar
      5       4       5 ar
      6       4       6 ar
      7       1       7 1
      8       2       8 1
      9       3       9 1
     10       4      10 1
@<TRIPOS>ALT_TYPE
CGenFF_4.0_ALT_TYPE_SET
CGenFF_4.0 1 CG2R61 2 CG2R61 3 CG2R61 4 CG2R64 5 NG2R62 6 NG2R62 7 HGR61 8 HGR62 9 HGR62 10 HGR62
@<TRIPOS>MOLECULE
pyrimidine
 10 10 0 0 0
****
USER_CHARGES
INVALID_CHARGES
Pose:  43 Cluster:  43 Fr_nu: 2553407 TotEn:    -9.98
@<TRIPOS>ATOM
      1 C1        -73.2057  -23.4229  -40.4282 C.ar   1 LIG      -0.13100
      2 C2        -73.6984  -24.3546  -39.5373 C.ar   1 LIG       0.28900
      3 C3        -74.1422  -22.5767  -40.9858 C.ar   1 LIG       0.28900
      4 C4        -75.8162  -23.5786  -39.8194 C.ar   1 LIG       0.50700
      5 N1        -75.0026  -24.4609  -39.2086 N.ar   1 LIG      -0.71900
      6 N2        -75.4605  -22.6267  -40.7032 N.ar   1 LIG      -0.71900
      7 H1        -72.1540  -23.3602  -40.6736 H      1 LIG       0.11500
      8 H2        -73.0379  -25.0627  -39.0487 H      1 LIG       0.11400
      9 H3        -73.8496  -21.8122  -41.6975 H      1 LIG       0.11400
     10 H4        -76.8694  -23.6419  -39.5747 H      1 LIG       0.14100
@<TRIPOS>BOND
      1       1       2 ar
      2       1       3 ar
      3       2       5 ar
      4       3       6 ar
      5       4       5 ar
      6       4       6 ar
      7       1       7 1
      8       2       8 1
      9       3       9 1
     10       4      10 1
@<TRIPOS>ALT_TYPE
CGenFF_4.0_ALT_TYPE_SET
CGenFF_4.0 1 CG2R61 2 CG2R61 3 CG2R61 4 CG2R64 5 NG2R62 6 NG2R62 7 HGR61 8 HGR62 9 HGR62 10 HGR62
@<TRIPOS>MOLECULE
pyrimidine
 10 10 0 0 0
****
USER_CHARGES
INVALID_CHARGES
Pose:  44 Cluster:  44 Fr_nu: 3826779 TotEn:    -9.85
@<TRIPOS>ATOM
      1 C1        -74.6334  -22.1657  -41.8405 C.ar   1 LIG      -0.13100
      2 C2        -73.5236  -22.7881  -42.3746 C.ar   1 LIG       0.28900
      3 C3        -75.1378  -22.7309  -40.6871 C.ar   1 LIG       0.28900
      4 C4        -73.5274  -24.3350  -40.7090 C.ar   1 LIG       0.50700
      5 N1        -72.9426  -23.8787  -41.8329 N.ar   1 LIG      -0.71900
      6 N2        -74.6079  -23.8197  -40.0921 N.ar   1 LIG      -0.71900
      7 H1        -75.0791  -21.2918  -42.2963 H      1 LIG       0.11500
      8 H2        -73.0572  -22.4158  -43.2802 H      1 LIG       0.11400
      9 H3        -76.0086  -22.3116  -40.1950 H      1 LIG       0.11400
     10 H4        -73.0820  -25.2107  -40.2530 H      1 LIG       0.14100
@<TRIPOS>BOND
      1       1       2 ar
      2       1       3 ar
      3       2       5 ar
      4       3       6 ar
      5       4       5 ar
      6       4       6 ar
      7       1       7 1
      8       2       8 1
      9       3       9 1
     10       4      10 1
@<TRIPOS>ALT_TYPE
CGenFF_4.0_ALT_TYPE_SET
CGenFF_4.0 1 CG2R61 2 CG2R61 3 CG2R61 4 CG2R64 5 NG2R62 6 NG2R62 7 HGR61 8 HGR62 9 HGR62 10 HGR62
@<TRIPOS>MOLECULE
pyrimidine
 10 10 0 0 0
****
USER_CHARGES
INVALID_CHARGES
Pose:  45 Cluster:  45 Fr_nu: 848768 TotEn:    -9.68
@<TRIPOS>ATOM
      1 C1        -74.8523  -22.2392  -42.4156 C.ar   1 LIG      -0.13100
      2 C2        -74.6592  -23.3739  -43.1770 C.ar   1 LIG       0.28900
      3 C3        -75.1012  -22.4547  -41.0755 C.ar   1 LIG       0.28900
      4 C4        -74.9540  -24.7053  -41.3584 C.ar   1 LIG       0.50700
      5 N1        -74.7033  -24.6271  -42.6791 N.ar   1 LIG      -0.71900
      6 N2        -75.1594  -23.6788  -40.5112 N.ar   1 LIG      -0.71900
      7 H1        -74.8115  -21.2457  -42.8415 H      1 LIG       0.11500
      8 H2        -74.4578  -23.3042  -44.2404 H      1 LIG       0.11400
      9 H3        -75.2664  -21.6239  -40.3982 H      1 LIG       0.11400
     10 H4        -74.9960  -25.7001  -40.9319 H      1 LIG       0.14100
@<TRIPOS>BOND
      1       1       2 ar
      2       1       3 ar
      3       2       5 ar
      4       3       6 ar
      5       4       5 ar
      6       4       6 ar
      7       1       7 1
      8       2       8 1
      9       3       9 1
     10       4      10 1
@<TRIPOS>ALT_TYPE
CGenFF_4.0_ALT_TYPE_SET
CGenFF_4.0 1 CG2R61 2 CG2R61 3 CG2R61 4 CG2R64 5 NG2R62 6 NG2R62 7 HGR61 8 HGR62 9 HGR62 10 HGR62
@<TRIPOS>MOLECULE
pyrimidine
 10 10 0 0 0
****
USER_CHARGES
INVALID_CHARGES
Pose:  46 Cluster:  46 Fr_nu: 263549 TotEn:    -9.42
@<TRIPOS>ATOM
      1 C1        -74.0978  -22.7842  -41.7090 C.ar   1 LIG      -0.13100
      2 C2        -73.6986  -24.0605  -41.3682 C.ar   1 LIG       0.28900
      3 C3        -75.1464  -22.2704  -40.9739 C.ar   1 LIG       0.28900
      4 C4        -75.2841  -24.1767  -39.7436 C.ar   1 LIG       0.50700
      5 N1        -74.2716  -24.7882  -40.3872 N.ar   1 LIG      -0.71900
      6 N2        -75.7654  -22.9415  -39.9806 N.ar   1 LIG      -0.71900
      7 H1        -73.6199  -22.2232  -42.5009 H      1 LIG       0.11500
      8 H2        -72.8824  -24.5477  -41.8906 H      1 LIG       0.11400
      9 H3        -75.5300  -21.2749  -41.1698 H      1 LIG       0.11400
     10 H4        -75.7635  -24.7387  -38.9513 H      1 LIG       0.14100
@<TRIPOS>BOND
      1       1       2 ar
      2       1       3 ar
      3       2       5 ar
      4       3       6 ar
      5       4       5 ar
      6       4       6 ar
      7       1       7 1
      8       2       8 1
      9       3       9 1
     10       4      10 1
@<TRIPOS>ALT_TYPE
CGenFF_4.0_ALT_TYPE_SET
CGenFF_4.0 1 CG2R61 2 CG2R61 3 CG2R61 4 CG2R64 5 NG2R62 6 NG2R62 7 HGR61 8 HGR62 9 HGR62 10 HGR62
@<TRIPOS>MOLECULE
pyrimidine
 10 10 0 0 0
****
USER_CHARGES
INVALID_CHARGES
Pose:  47 Cluster:  47 Fr_nu: 802612 TotEn:    -9.38
@<TRIPOS>ATOM
      1 C1        -73.7358  -22.4084  -41.3342 C.ar   1 LIG      -0.13100
      2 C2        -72.9188  -22.8823  -40.3280 C.ar   1 LIG       0.28900
      3 C3        -75.0242  -22.9024  -41.3397 C.ar   1 LIG       0.28900
      4 C4        -74.5973  -24.1761  -39.5060 C.ar   1 LIG       0.50700
      5 N1        -73.3184  -23.7698  -39.3937 N.ar   1 LIG      -0.71900
      6 N2        -75.4903  -23.7907  -40.4375 N.ar   1 LIG      -0.71900
      7 H1        -73.3886  -21.6964  -42.0709 H      1 LIG       0.11500
      8 H2        -71.8895  -22.5513  -40.2430 H      1 LIG       0.11400
      9 H3        -75.7387  -22.5886  -42.0929 H      1 LIG       0.11400
     10 H4        -74.9448  -24.8899  -38.7691 H      1 LIG       0.14100
@<TRIPOS>BOND
      1       1       2 ar
      2       1       3 ar
      3       2       5 ar
      4       3       6 ar
      5       4       5 ar
      6       4       6 ar
      7       1       7 1
      8       2       8 1
      9       3       9 1
     10       4      10 1
@<TRIPOS>ALT_TYPE
CGenFF_4.0_ALT_TYPE_SET
CGenFF_4.0 1 CG2R61 2 CG2R61 3 CG2R61 4 CG2R64 5 NG2R62 6 NG2R62 7 HGR61 8 HGR62 9 HGR62 10 HGR62
@<TRIPOS>MOLECULE
pyrimidine
 10 10 0 0 0
****
USER_CHARGES
INVALID_CHARGES
Pose:  48 Cluster:  48 Fr_nu: 4795112 TotEn:    -9.32
@<TRIPOS>ATOM
      1 C1        -79.7875  -21.4112  -32.0893 C.ar   1 LIG      -0.13100
      2 C2        -79.5496  -20.8994  -30.8300 C.ar   1 LIG       0.28900
      3 C3        -80.6812  -22.4609  -32.1482 C.ar   1 LIG       0.28900
      4 C4        -80.9859  -22.3937  -29.8966 C.ar   1 LIG       0.50700
      5 N1        -80.1338  -21.3683  -29.7078 N.ar   1 LIG      -0.71900
      6 N2        -81.3010  -22.9793  -31.0677 N.ar   1 LIG      -0.71900
      7 H1        -79.3046  -21.0155  -32.9727 H      1 LIG       0.11500
      8 H2        -78.8620  -20.0734  -30.6844 H      1 LIG       0.11400
      9 H3        -80.9306  -22.9288  -33.0944 H      1 LIG       0.11400
     10 H4        -81.4687  -22.7908  -29.0121 H      1 LIG       0.14100
@<TRIPOS>BOND
      1       1       2 ar
      2       1       3 ar
      3       2       5 ar
      4       3       6 ar
      5       4       5 ar
      6       4       6 ar
      7       1       7 1
      8       2       8 1
      9       3       9 1
     10       4      10 1
@<TRIPOS>ALT_TYPE
CGenFF_4.0_ALT_TYPE_SET
CGenFF_4.0 1 CG2R61 2 CG2R61 3 CG2R61 4 CG2R64 5 NG2R62 6 NG2R62 7 HGR61 8 HGR62 9 HGR62 10 HGR62
@<TRIPOS>MOLECULE
pyrimidine
 10 10 0 0 0
****
USER_CHARGES
INVALID_CHARGES
Pose:  49 Cluster:  49 Fr_nu:   1156 TotEn:    -9.21
@<TRIPOS>ATOM
      1 C1        -49.5721  -11.0850  -42.2736 C.ar   1 LIG      -0.13100
      2 C2        -48.3790  -11.3506  -42.9142 C.ar   1 LIG       0.28900
      3 C3        -50.4756  -10.3234  -42.9860 C.ar   1 LIG       0.28900
      4 C4        -49.0435  -10.1790  -44.7453 C.ar   1 LIG       0.50700
      5 N1        -48.0804  -10.9118  -44.1546 N.ar   1 LIG      -0.71900
      6 N2        -50.2433   -9.8518  -44.2286 N.ar   1 LIG      -0.71900
      7 H1        -49.7851  -11.4499  -41.2777 H      1 LIG       0.11500
      8 H2        -47.6071  -11.9414  -42.4330 H      1 LIG       0.11400
      9 H3        -51.4403  -10.0627  -42.5643 H      1 LIG       0.11400
     10 H4        -48.8300   -9.8126  -45.7419 H      1 LIG       0.14100
@<TRIPOS>BOND
      1       1       2 ar
      2       1       3 ar
      3       2       5 ar
      4       3       6 ar
      5       4       5 ar
      6       4       6 ar
      7       1       7 1
      8       2       8 1
      9       3       9 1
     10       4      10 1
@<TRIPOS>ALT_TYPE
CGenFF_4.0_ALT_TYPE_SET
CGenFF_4.0 1 CG2R61 2 CG2R61 3 CG2R61 4 CG2R64 5 NG2R62 6 NG2R62 7 HGR61 8 HGR62 9 HGR62 10 HGR62
@<TRIPOS>MOLECULE
pyrimidine
 10 10 0 0 0
****
USER_CHARGES
INVALID_CHARGES
Pose:  50 Cluster:  50 Fr_nu: 380015 TotEn:    -9.15
@<TRIPOS>ATOM
      1 C1        -65.4687   -0.3059  -28.1405 C.ar   1 LIG      -0.13100
      2 C2        -66.6583    0.2914  -28.5049 C.ar   1 LIG       0.28900
      3 C3        -65.5155   -1.6743  -27.9695 C.ar   1 LIG       0.28900
      4 C4        -67.7269   -1.7148  -28.4941 C.ar   1 LIG       0.50700
      5 N1        -67.8106   -0.3853  -28.6910 N.ar   1 LIG      -0.71900
      6 N2        -66.6317   -2.4132  -28.1385 N.ar   1 LIG      -0.71900
      7 H1        -64.5590    0.2618  -27.9979 H      1 LIG       0.11500
      8 H2        -66.7192    1.3628  -28.6619 H      1 LIG       0.11400
      9 H3        -64.6301   -2.2312  -27.6826 H      1 LIG       0.11400
     10 H4        -68.6380   -2.2832  -28.6357 H      1 LIG       0.14100
@<TRIPOS>BOND
      1       1       2 ar
      2       1       3 ar
      3       2       5 ar
      4       3       6 ar
      5       4       5 ar
      6       4       6 ar
      7       1       7 1
      8       2       8 1
      9       3       9 1
     10       4      10 1
@<TRIPOS>ALT_TYPE
CGenFF_4.0_ALT_TYPE_SET
CGenFF_4.0 1 CG2R61 2 CG2R61 3 CG2R61 4 CG2R64 5 NG2R62 6 NG2R62 7 HGR61 8 HGR62 9 HGR62 10 HGR62
@<TRIPOS>MOLECULE
pyrimidine
 10 10 0 0 0
****
USER_CHARGES
INVALID_CHARGES
Pose:  51 Cluster:  51 Fr_nu: 2552356 TotEn:    -8.97
@<TRIPOS>ATOM
      1 C1        -72.4780  -23.4204  -39.1911 C.ar   1 LIG      -0.13100
      2 C2        -73.6559  -23.6875  -38.5233 C.ar   1 LIG       0.28900
      3 C3        -72.3963  -23.9126  -40.4776 C.ar   1 LIG       0.28900
      4 C4        -74.4802  -24.8070  -40.3217 C.ar   1 LIG       0.50700
      5 N1        -74.6814  -24.3804  -39.0604 N.ar   1 LIG      -0.71900
      6 N2        -73.3819  -24.6127  -41.0765 N.ar   1 LIG      -0.71900
      7 H1        -71.6713  -22.8619  -38.7356 H      1 LIG       0.11500
      8 H2        -73.8118  -23.3413  -37.5074 H      1 LIG       0.11400
      9 H3        -71.5089  -23.7532  -41.0805 H      1 LIG       0.11400
     10 H4        -75.2874  -25.3672  -40.7776 H      1 LIG       0.14100
@<TRIPOS>BOND
      1       1       2 ar
      2       1       3 ar
      3       2       5 ar
      4       3       6 ar
      5       4       5 ar
      6       4       6 ar
      7       1       7 1
      8       2       8 1
      9       3       9 1
     10       4      10 1
@<TRIPOS>ALT_TYPE
CGenFF_4.0_ALT_TYPE_SET
CGenFF_4.0 1 CG2R61 2 CG2R61 3 CG2R61 4 CG2R64 5 NG2R62 6 NG2R62 7 HGR61 8 HGR62 9 HGR62 10 HGR62
@<TRIPOS>MOLECULE
pyrimidine
 10 10 0 0 0
****
USER_CHARGES
INVALID_CHARGES
Pose:  52 Cluster:  52 Fr_nu: 847679 TotEn:    -8.87
@<TRIPOS>ATOM
      1 C1        -74.6454  -22.4610  -40.8929 C.ar   1 LIG      -0.13100
      2 C2        -74.7544  -22.2274  -42.2486 C.ar   1 LIG       0.28900
      3 C3        -75.1724  -23.6564  -40.4487 C.ar   1 LIG       0.28900
      4 C4        -75.8068  -24.2183  -42.5579 C.ar   1 LIG       0.50700
      5 N1        -75.3311  -23.0876  -43.1134 N.ar   1 LIG      -0.71900
      6 N2        -75.7625  -24.5617  -41.2565 N.ar   1 LIG      -0.71900
      7 H1        -74.1777  -21.7529  -40.2220 H      1 LIG       0.11500
      8 H2        -74.3694  -21.3145  -42.6900 H      1 LIG       0.11400
      9 H3        -75.1341  -23.9272  -39.3992 H      1 LIG       0.11400
     10 H4        -76.2762  -24.9269  -43.2293 H      1 LIG       0.14100
@<TRIPOS>BOND
      1       1       2 ar
      2       1       3 ar
      3       2       5 ar
      4       3       6 ar
      5       4       5 ar
      6       4       6 ar
      7       1       7 1
      8       2       8 1
      9       3       9 1
     10       4      10 1
@<TRIPOS>ALT_TYPE
CGenFF_4.0_ALT_TYPE_SET
CGenFF_4.0 1 CG2R61 2 CG2R61 3 CG2R61 4 CG2R64 5 NG2R62 6 NG2R62 7 HGR61 8 HGR62 9 HGR62 10 HGR62
@<TRIPOS>MOLECULE
pyrimidine
 10 10 0 0 0
****
USER_CHARGES
INVALID_CHARGES
Pose:  53 Cluster:  53 Fr_nu: 2325072 TotEn:    -8.83
@<TRIPOS>ATOM
      1 C1        -57.5600    2.0156  -40.5954 C.ar   1 LIG      -0.13100
      2 C2        -58.2861    2.4749  -39.5155 C.ar   1 LIG       0.28900
      3 C3        -56.3726    2.6744  -40.8403 C.ar   1 LIG       0.28900
      4 C4        -56.7170    4.0581  -39.0700 C.ar   1 LIG       0.50700
      5 N1        -57.8928    3.4977  -38.7284 N.ar   1 LIG      -0.71900
      6 N2        -55.9188    3.7036  -40.0952 N.ar   1 LIG      -0.71900
      7 H1        -57.8997    1.1928  -41.2101 H      1 LIG       0.11500
      8 H2        -59.2327    2.0194  -39.2456 H      1 LIG       0.11400
      9 H3        -55.7342    2.3847  -41.6678 H      1 LIG       0.11400
     10 H4        -56.3772    4.8826  -38.4553 H      1 LIG       0.14100
@<TRIPOS>BOND
      1       1       2 ar
      2       1       3 ar
      3       2       5 ar
      4       3       6 ar
      5       4       5 ar
      6       4       6 ar
      7       1       7 1
      8       2       8 1
      9       3       9 1
     10       4      10 1
@<TRIPOS>ALT_TYPE
CGenFF_4.0_ALT_TYPE_SET
CGenFF_4.0 1 CG2R61 2 CG2R61 3 CG2R61 4 CG2R64 5 NG2R62 6 NG2R62 7 HGR61 8 HGR62 9 HGR62 10 HGR62
@<TRIPOS>MOLECULE
pyrimidine
 10 10 0 0 0
****
USER_CHARGES
INVALID_CHARGES
Pose:  54 Cluster:  54 Fr_nu:  10185 TotEn:    -8.79
@<TRIPOS>ATOM
      1 C1        -48.5188  -11.2371  -44.1209 C.ar   1 LIG      -0.13100
      2 C2        -49.0402  -12.1844  -43.2635 C.ar   1 LIG       0.28900
      3 C3        -49.4194  -10.3114  -44.6067 C.ar   1 LIG       0.28900
      4 C4        -51.1163  -11.2762  -43.4420 C.ar   1 LIG       0.50700
      5 N1        -50.3389  -12.2336  -42.9013 N.ar   1 LIG      -0.71900
      6 N2        -50.7301  -10.3014  -44.2871 N.ar   1 LIG      -0.71900
      7 H1        -47.4723  -11.2213  -44.3946 H      1 LIG       0.11500
      8 H2        -48.4088  -12.9531  -42.8314 H      1 LIG       0.11400
      9 H3        -49.1025   -9.5288  -45.2875 H      1 LIG       0.11400
     10 H4        -52.1643  -11.2924  -43.1690 H      1 LIG       0.14100
@<TRIPOS>BOND
      1       1       2 ar
      2       1       3 ar
      3       2       5 ar
      4       3       6 ar
      5       4       5 ar
      6       4       6 ar
      7       1       7 1
      8       2       8 1
      9       3       9 1
     10       4      10 1
@<TRIPOS>ALT_TYPE
CGenFF_4.0_ALT_TYPE_SET
CGenFF_4.0 1 CG2R61 2 CG2R61 3 CG2R61 4 CG2R64 5 NG2R62 6 NG2R62 7 HGR61 8 HGR62 9 HGR62 10 HGR62
@<TRIPOS>MOLECULE
pyrimidine
 10 10 0 0 0
****
USER_CHARGES
INVALID_CHARGES
Pose:  55 Cluster:  55 Fr_nu:  37216 TotEn:    -8.49
@<TRIPOS>ATOM
      1 C1        -79.2710  -20.7141  -31.8670 C.ar   1 LIG      -0.13100
      2 C2        -80.5423  -21.1406  -32.1935 C.ar   1 LIG       0.28900
      3 C3        -79.1936  -19.8068  -30.8302 C.ar   1 LIG       0.28900
      4 C4        -81.4515  -19.8359  -30.5693 C.ar   1 LIG       0.50700
      5 N1        -81.6587  -20.7206  -31.5632 N.ar   1 LIG      -0.71900
      6 N2        -80.2674  -19.3444  -30.1569 N.ar   1 LIG      -0.71900
      7 H1        -78.3926  -21.0678  -32.3898 H      1 LIG       0.11500
      8 H2        -80.7026  -21.8533  -32.9952 H      1 LIG       0.11400
      9 H3        -78.2370  -19.4142  -30.5029 H      1 LIG       0.11400
     10 H4        -82.3310  -19.4807  -30.0464 H      1 LIG       0.14100
@<TRIPOS>BOND
      1       1       2 ar
      2       1       3 ar
      3       2       5 ar
      4       3       6 ar
      5       4       5 ar
      6       4       6 ar
      7       1       7 1
      8       2       8 1
      9       3       9 1
     10       4      10 1
@<TRIPOS>ALT_TYPE
CGenFF_4.0_ALT_TYPE_SET
CGenFF_4.0 1 CG2R61 2 CG2R61 3 CG2R61 4 CG2R64 5 NG2R62 6 NG2R62 7 HGR61 8 HGR62 9 HGR62 10 HGR62
@<TRIPOS>MOLECULE
pyrimidine
 10 10 0 0 0
****
USER_CHARGES
INVALID_CHARGES
Pose:  56 Cluster:  56 Fr_nu: 919192 TotEn:    -8.44
@<TRIPOS>ATOM
      1 C1        -66.9587   -0.9184  -28.0854 C.ar   1 LIG      -0.13100
      2 C2        -67.7817   -0.9533  -29.1926 C.ar   1 LIG       0.28900
      3 C3        -66.8942   -2.0857  -27.3524 C.ar   1 LIG       0.28900
      4 C4        -68.3439   -3.1146  -28.7690 C.ar   1 LIG       0.50700
      5 N1        -68.4914   -2.0386  -29.5650 N.ar   1 LIG      -0.71900
      6 N2        -67.5760   -3.2068  -27.6665 N.ar   1 LIG      -0.71900
      7 H1        -66.4007   -0.0335  -27.8099 H      1 LIG       0.11500
      8 H2        -67.8964   -0.0831  -29.8298 H      1 LIG       0.11400
      9 H3        -66.2743   -2.1536  -26.4650 H      1 LIG       0.11400
     10 H4        -68.9034   -4.0004  -29.0440 H      1 LIG       0.14100
@<TRIPOS>BOND
      1       1       2 ar
      2       1       3 ar
      3       2       5 ar
      4       3       6 ar
      5       4       5 ar
      6       4       6 ar
      7       1       7 1
      8       2       8 1
      9       3       9 1
     10       4      10 1
@<TRIPOS>ALT_TYPE
CGenFF_4.0_ALT_TYPE_SET
CGenFF_4.0 1 CG2R61 2 CG2R61 3 CG2R61 4 CG2R64 5 NG2R62 6 NG2R62 7 HGR61 8 HGR62 9 HGR62 10 HGR62
@<TRIPOS>MOLECULE
pyrimidine
 10 10 0 0 0
****
USER_CHARGES
INVALID_CHARGES
Pose:  57 Cluster:  57 Fr_nu: 1173500 TotEn:    -8.32
@<TRIPOS>ATOM
      1 C1        -72.0611  -23.8066  -39.4614 C.ar   1 LIG      -0.13100
      2 C2        -73.0668  -22.9380  -39.0891 C.ar   1 LIG       0.28900
      3 C3        -72.0338  -24.1509  -40.7973 C.ar   1 LIG       0.28900
      4 C4        -73.8480  -22.8488  -41.2219 C.ar   1 LIG       0.50700
      5 N1        -73.9806  -22.4378  -39.9464 N.ar   1 LIG      -0.71900
      6 N2        -72.9150  -23.6892  -41.7087 N.ar   1 LIG      -0.71900
      7 H1        -71.3413  -24.1926  -38.7521 H      1 LIG       0.11500
      8 H2        -73.1685  -22.6107  -38.0600 H      1 LIG       0.11400
      9 H3        -71.2801  -24.8286  -41.1834 H      1 LIG       0.11400
     10 H4        -74.5693  -22.4634  -41.9320 H      1 LIG       0.14100
@<TRIPOS>BOND
      1       1       2 ar
      2       1       3 ar
      3       2       5 ar
      4       3       6 ar
      5       4       5 ar
      6       4       6 ar
      7       1       7 1
      8       2       8 1
      9       3       9 1
     10       4      10 1
@<TRIPOS>ALT_TYPE
CGenFF_4.0_ALT_TYPE_SET
CGenFF_4.0 1 CG2R61 2 CG2R61 3 CG2R61 4 CG2R64 5 NG2R62 6 NG2R62 7 HGR61 8 HGR62 9 HGR62 10 HGR62
@<TRIPOS>MOLECULE
pyrimidine
 10 10 0 0 0
****
USER_CHARGES
INVALID_CHARGES
Pose:  58 Cluster:  58 Fr_nu: 3820633 TotEn:    -7.75
@<TRIPOS>ATOM
      1 C1        -72.6472   -2.9378  -65.4533 C.ar   1 LIG      -0.13100
      2 C2        -73.4265   -3.4155  -64.4194 C.ar   1 LIG       0.28900
      3 C3        -71.3781   -3.4723  -65.5406 C.ar   1 LIG       0.28900
      4 C4        -71.7523   -4.7871  -63.7245 C.ar   1 LIG       0.50700
      5 N1        -73.0094   -4.3435  -63.5334 N.ar   1 LIG      -0.71900
      6 N2        -70.8960   -4.4020  -64.6900 N.ar   1 LIG      -0.71900
      7 H1        -73.0077   -2.1926  -66.1497 H      1 LIG       0.11500
      8 H2        -74.4383   -3.0541  -64.2707 H      1 LIG       0.11400
      9 H3        -70.6928   -3.1577  -66.3202 H      1 LIG       0.11400
     10 H4        -71.3908   -5.5324  -63.0267 H      1 LIG       0.14100
@<TRIPOS>BOND
      1       1       2 ar
      2       1       3 ar
      3       2       5 ar
      4       3       6 ar
      5       4       5 ar
      6       4       6 ar
      7       1       7 1
      8       2       8 1
      9       3       9 1
     10       4      10 1
@<TRIPOS>ALT_TYPE
CGenFF_4.0_ALT_TYPE_SET
CGenFF_4.0 1 CG2R61 2 CG2R61 3 CG2R61 4 CG2R64 5 NG2R62 6 NG2R62 7 HGR61 8 HGR62 9 HGR62 10 HGR62
@<TRIPOS>MOLECULE
pyrimidine
 10 10 0 0 0
****
USER_CHARGES
INVALID_CHARGES
Pose:  59 Cluster:  59 Fr_nu: 4636156 TotEn:    -7.56
@<TRIPOS>ATOM
      1 C1        -51.3108    8.5001  -31.7042 C.ar   1 LIG      -0.13100
      2 C2        -51.0157    8.6034  -30.3600 C.ar   1 LIG       0.28900
      3 C3        -51.5599    9.6916  -32.3540 C.ar   1 LIG       0.28900
      4 C4        -51.2264   10.8654  -30.4362 C.ar   1 LIG       0.50700
      5 N1        -50.9646    9.7743  -29.6917 N.ar   1 LIG      -0.71900
      6 N2        -51.5262   10.8970  -31.7488 N.ar   1 LIG      -0.71900
      7 H1        -51.3450    7.5472  -32.2150 H      1 LIG       0.11500
      8 H2        -50.8059    7.7207  -29.7657 H      1 LIG       0.11400
      9 H3        -51.8013    9.7106  -33.4112 H      1 LIG       0.11400
     10 H4        -51.1933   11.8196  -29.9247 H      1 LIG       0.14100
@<TRIPOS>BOND
      1       1       2 ar
      2       1       3 ar
      3       2       5 ar
      4       3       6 ar
      5       4       5 ar
      6       4       6 ar
      7       1       7 1
      8       2       8 1
      9       3       9 1
     10       4      10 1
@<TRIPOS>ALT_TYPE
CGenFF_4.0_ALT_TYPE_SET
CGenFF_4.0 1 CG2R61 2 CG2R61 3 CG2R61 4 CG2R64 5 NG2R62 6 NG2R62 7 HGR61 8 HGR62 9 HGR62 10 HGR62
@<TRIPOS>MOLECULE
pyrimidine
 10 10 0 0 0
****
USER_CHARGES
INVALID_CHARGES
Pose:  60 Cluster:  60 Fr_nu: 2026874 TotEn:    -7.53
@<TRIPOS>ATOM
      1 C1        -73.3501  -23.9095  -40.0053 C.ar   1 LIG      -0.13100
      2 C2        -74.1319  -22.8926  -39.4961 C.ar   1 LIG       0.28900
      3 C3        -73.4831  -24.1445  -41.3585 C.ar   1 LIG       0.28900
      4 C4        -75.0210  -22.4812  -41.5473 C.ar   1 LIG       0.50700
      5 N1        -74.9814  -22.1555  -40.2413 N.ar   1 LIG      -0.71900
      6 N2        -74.3122  -23.4471  -42.1625 N.ar   1 LIG      -0.71900
      7 H1        -72.6770  -24.4850  -39.3841 H      1 LIG       0.11500
      8 H2        -74.0955  -22.6351  -38.4432 H      1 LIG       0.11400
      9 H3        -72.9099  -24.9242  -41.8483 H      1 LIG       0.11400
     10 H4        -75.6957  -21.9059  -42.1693 H      1 LIG       0.14100
@<TRIPOS>BOND
      1       1       2 ar
      2       1       3 ar
      3       2       5 ar
      4       3       6 ar
      5       4       5 ar
      6       4       6 ar
      7       1       7 1
      8       2       8 1
      9       3       9 1
     10       4      10 1
@<TRIPOS>ALT_TYPE
CGenFF_4.0_ALT_TYPE_SET
CGenFF_4.0 1 CG2R61 2 CG2R61 3 CG2R61 4 CG2R64 5 NG2R62 6 NG2R62 7 HGR61 8 HGR62 9 HGR62 10 HGR62
@<TRIPOS>MOLECULE
pyrimidine
 10 10 0 0 0
****
USER_CHARGES
INVALID_CHARGES
Pose:  61 Cluster:  61 Fr_nu: 3820391 TotEn:    -6.79
@<TRIPOS>ATOM
      1 C1        -71.0530   -3.5670  -63.6494 C.ar   1 LIG      -0.13100
      2 C2        -72.3186   -3.5755  -63.0994 C.ar   1 LIG       0.28900
      3 C3        -70.8482   -4.4498  -64.6900 C.ar   1 LIG       0.28900
      4 C4        -72.9908   -5.1950  -64.5459 C.ar   1 LIG       0.50700
      5 N1        -73.3152   -4.3795  -63.5246 N.ar   1 LIG      -0.71900
      6 N2        -71.7982   -5.2815  -65.1654 N.ar   1 LIG      -0.71900
      7 H1        -70.2722   -2.9112  -63.2882 H      1 LIG       0.11500
      8 H2        -72.5737   -2.9163  -62.2768 H      1 LIG       0.11400
      9 H3        -69.8853   -4.5152  -65.1848 H      1 LIG       0.11400
     10 H4        -73.7721   -5.8526  -64.9070 H      1 LIG       0.14100
@<TRIPOS>BOND
      1       1       2 ar
      2       1       3 ar
      3       2       5 ar
      4       3       6 ar
      5       4       5 ar
      6       4       6 ar
      7       1       7 1
      8       2       8 1
      9       3       9 1
     10       4      10 1
@<TRIPOS>ALT_TYPE
CGenFF_4.0_ALT_TYPE_SET
CGenFF_4.0 1 CG2R61 2 CG2R61 3 CG2R61 4 CG2R64 5 NG2R62 6 NG2R62 7 HGR61 8 HGR62 9 HGR62 10 HGR62
@<TRIPOS>MOLECULE
pyrimidine
 10 10 0 0 0
****
USER_CHARGES
INVALID_CHARGES
Pose:  62 Cluster:  62 Fr_nu: 4675770 TotEn:    -6.40
@<TRIPOS>ATOM
      1 C1        -77.7347   -0.5381  -60.2704 C.ar   1 LIG      -0.13100
      2 C2        -77.2386   -1.7076  -60.8094 C.ar   1 LIG       0.28900
      3 C3        -76.9342    0.5757  -60.4216 C.ar   1 LIG       0.28900
      4 C4        -75.3663   -0.6398  -61.5313 C.ar   1 LIG       0.50700
      5 N1        -76.0538   -1.7947  -61.4488 N.ar   1 LIG      -0.71900
      6 N2        -75.7397    0.5608  -61.0486 N.ar   1 LIG      -0.71900
      7 H1        -78.6889   -0.4971  -59.7623 H      1 LIG       0.11500
      8 H2        -77.7971   -2.6347  -60.7396 H      1 LIG       0.11400
      9 H3        -77.2402    1.5398  -60.0302 H      1 LIG       0.11400
     10 H4        -74.4104   -0.6808  -62.0390 H      1 LIG       0.14100
@<TRIPOS>BOND
      1       1       2 ar
      2       1       3 ar
      3       2       5 ar
      4       3       6 ar
      5       4       5 ar
      6       4       6 ar
      7       1       7 1
      8       2       8 1
      9       3       9 1
     10       4      10 1
@<TRIPOS>ALT_TYPE
CGenFF_4.0_ALT_TYPE_SET
CGenFF_4.0 1 CG2R61 2 CG2R61 3 CG2R61 4 CG2R64 5 NG2R62 6 NG2R62 7 HGR61 8 HGR62 9 HGR62 10 HGR62
@<TRIPOS>MOLECULE
pyrimidine
 10 10 0 0 0
****
USER_CHARGES
INVALID_CHARGES
Pose:  63 Cluster:  63 Fr_nu: 2515756 TotEn:    -5.74
@<TRIPOS>ATOM
      1 C1        -79.6773  -34.8478  -42.5071 C.ar   1 LIG      -0.13100
      2 C2        -80.5887  -34.3218  -41.6142 C.ar   1 LIG       0.28900
      3 C3        -78.4023  -35.0396  -42.0154 C.ar   1 LIG       0.28900
      4 C4        -79.0130  -34.2379  -39.9780 C.ar   1 LIG       0.50700
      5 N1        -80.2895  -34.0042  -40.3375 N.ar   1 LIG      -0.71900
      6 N2        -78.0339  -34.7446  -40.7515 N.ar   1 LIG      -0.71900
      7 H1        -79.9448  -35.0933  -43.5260 H      1 LIG       0.11500
      8 H2        -81.6154  -34.1357  -41.9099 H      1 LIG       0.11400
      9 H3        -77.6178  -35.4477  -42.6435 H      1 LIG       0.11400
     10 H4        -78.7446  -33.9911  -38.9581 H      1 LIG       0.14100
@<TRIPOS>BOND
      1       1       2 ar
      2       1       3 ar
      3       2       5 ar
      4       3       6 ar
      5       4       5 ar
      6       4       6 ar
      7       1       7 1
      8       2       8 1
      9       3       9 1
     10       4      10 1
@<TRIPOS>ALT_TYPE
CGenFF_4.0_ALT_TYPE_SET
CGenFF_4.0 1 CG2R61 2 CG2R61 3 CG2R61 4 CG2R64 5 NG2R62 6 NG2R62 7 HGR61 8 HGR62 9 HGR62 10 HGR62
@<TRIPOS>MOLECULE
pyrimidine
 10 10 0 0 0
****
USER_CHARGES
INVALID_CHARGES
Pose:  64 Cluster:  64 Fr_nu: 143410 TotEn:    -3.76
@<TRIPOS>ATOM
      1 C1        -74.9572   -8.8020  -52.8367 C.ar   1 LIG      -0.13100
      2 C2        -75.5215   -8.9690  -54.0850 C.ar   1 LIG       0.28900
      3 C3        -75.4227   -9.6502  -51.8529 C.ar   1 LIG       0.28900
      4 C4        -76.8379  -10.6566  -53.3196 C.ar   1 LIG       0.50700
      5 N1        -76.4677   -9.8897  -54.3628 N.ar   1 LIG      -0.71900
      6 N2        -76.3659  -10.5924  -52.0599 N.ar   1 LIG      -0.71900
      7 H1        -74.1996   -8.0548  -52.6421 H      1 LIG       0.11500
      8 H2        -75.2191   -8.3480  -54.9213 H      1 LIG       0.11400
      9 H3        -75.0389   -9.5934  -50.8400 H      1 LIG       0.11400
     10 H4        -77.5973  -11.4041  -53.5139 H      1 LIG       0.14100
@<TRIPOS>BOND
      1       1       2 ar
      2       1       3 ar
      3       2       5 ar
      4       3       6 ar
      5       4       5 ar
      6       4       6 ar
      7       1       7 1
      8       2       8 1
      9       3       9 1
     10       4      10 1
@<TRIPOS>ALT_TYPE
CGenFF_4.0_ALT_TYPE_SET
CGenFF_4.0 1 CG2R61 2 CG2R61 3 CG2R61 4 CG2R64 5 NG2R62 6 NG2R62 7 HGR61 8 HGR62 9 HGR62 10 HGR62
@<TRIPOS>MOLECULE
pyrimidine
 10 10 0 0 0
****
USER_CHARGES
INVALID_CHARGES
Pose:  65 Cluster:  65 Fr_nu: 4774114 TotEn:    -1.62
@<TRIPOS>ATOM
      1 C1        -89.3483  -31.7457  -32.6729 C.ar   1 LIG      -0.13100
      2 C2        -89.7558  -31.8114  -33.9897 C.ar   1 LIG       0.28900
      3 C3        -88.5676  -30.6568  -32.3431 C.ar   1 LIG       0.28900
      4 C4        -88.6667  -29.8762  -34.4757 C.ar   1 LIG       0.50700
      5 N1        -89.4322  -30.8906  -34.9212 N.ar   1 LIG      -0.71900
      6 N2        -88.2062  -29.6995  -33.2225 N.ar   1 LIG      -0.71900
      7 H1        -89.6227  -32.4989  -31.9466 H      1 LIG       0.11500
      8 H2        -90.3722  -32.6311  -34.3425 H      1 LIG       0.11400
      9 H3        -88.1993  -30.5201  -31.3321 H      1 LIG       0.11400
     10 H4        -88.3908  -29.1225  -35.2030 H      1 LIG       0.14100
@<TRIPOS>BOND
      1       1       2 ar
      2       1       3 ar
      3       2       5 ar
      4       3       6 ar
      5       4       5 ar
      6       4       6 ar
      7       1       7 1
      8       2       8 1
      9       3       9 1
     10       4      10 1
@<TRIPOS>ALT_TYPE
CGenFF_4.0_ALT_TYPE_SET
CGenFF_4.0 1 CG2R61 2 CG2R61 3 CG2R61 4 CG2R64 5 NG2R62 6 NG2R62 7 HGR61 8 HGR62 9 HGR62 10 HGR62
@<TRIPOS>MOLECULE
pyrimidine
 10 10 0 0 0
****
USER_CHARGES
INVALID_CHARGES
Pose:  66 Cluster:  66 Fr_nu: 4323424 TotEn:    -1.09
@<TRIPOS>ATOM
      1 C1        -71.0720   -3.6335  -64.2890 C.ar   1 LIG      -0.13100
      2 C2        -72.0252   -4.3118  -63.5571 C.ar   1 LIG       0.28900
      3 C3        -71.4620   -2.4066  -64.7857 C.ar   1 LIG       0.28900
      4 C4        -73.5255   -2.6311  -63.8591 C.ar   1 LIG       0.50700
      5 N1        -73.2665   -3.8383  -63.3217 N.ar   1 LIG      -0.71900
      6 N2        -72.6855   -1.8729  -64.5894 N.ar   1 LIG      -0.71900
      7 H1        -70.0835   -4.0373  -64.4624 H      1 LIG       0.11500
      8 H2        -71.8104   -5.2840  -63.1269 H      1 LIG       0.11400
      9 H3        -70.7811   -1.8007  -65.3736 H      1 LIG       0.11400
     10 H4        -74.5156   -2.2270  -63.6866 H      1 LIG       0.14100
@<TRIPOS>BOND
      1       1       2 ar
      2       1       3 ar
      3       2       5 ar
      4       3       6 ar
      5       4       5 ar
      6       4       6 ar
      7       1       7 1
      8       2       8 1
      9       3       9 1
     10       4      10 1
@<TRIPOS>ALT_TYPE
CGenFF_4.0_ALT_TYPE_SET
CGenFF_4.0 1 CG2R61 2 CG2R61 3 CG2R61 4 CG2R64 5 NG2R62 6 NG2R62 7 HGR61 8 HGR62 9 HGR62 10 HGR62
@<TRIPOS>MOLECULE
naphtalene
 18 19 0 0 0
****
USER_CHARGES
INVALID_CHARGES
Pose:   1 Cluster:   1 Fr_nu:  13494 TotEn:   -13.48
@<TRIPOS>ATOM
      1 C1        -76.2920  -10.0960  -56.6173 C.ar   1 LIG      -0.11500
      2 C2        -75.3754   -9.0525  -56.5285 C.ar   1 LIG      -0.11500
      3 C3        -76.3479  -10.4595  -51.7658 C.ar   1 LIG      -0.11500
      4 C4        -75.4313   -9.4160  -51.6771 C.ar   1 LIG      -0.11500
      5 C5        -76.7659  -10.7100  -55.4576 C.ar   1 LIG      -0.11700
      6 C6        -74.9292   -8.6190  -55.2799 C.ar   1 LIG      -0.11700
      7 C7        -76.7941  -10.8930  -53.0146 C.ar   1 LIG      -0.11700
      8 C8        -74.9572   -8.8020  -52.8367 C.ar   1 LIG      -0.11700
      9 C9        -76.3276  -10.2866  -54.1923 C.ar   1 LIG       0.00400
     10 C10       -75.3955   -9.2255  -54.1021 C.ar   1 LIG       0.00400
     11 H1        -76.6385  -10.4335  -57.5897 H      1 LIG       0.11500
     12 H2        -75.0073   -8.5751  -57.4319 H      1 LIG       0.11500
     13 H3        -76.7166  -10.9374  -50.8625 H      1 LIG       0.11500
     14 H4        -75.0840   -9.0799  -50.7045 H      1 LIG       0.11500
     15 H5        -77.4817  -11.5241  -55.5509 H      1 LIG       0.11500
     16 H6        -74.2129   -7.8012  -55.2341 H      1 LIG       0.11500
     17 H7        -77.5110  -11.7102  -53.0600 H      1 LIG       0.11500
     18 H8        -74.2408   -7.9884  -52.7437 H      1 LIG       0.11500
@<TRIPOS>BOND
      1       1       2 ar
      2       1       5 ar
      3       2       6 ar
      4       3       4 ar
      5       3       7 ar
      6       4       8 ar
      7       5       9 ar
      8       6      10 ar
      9       7       9 ar
     10       8      10 ar
     11       9      10 ar
     12       1      11 1
     13       2      12 1
     14       3      13 1
     15       4      14 1
     16       5      15 1
     17       6      16 1
     18       7      17 1
     19       8      18 1
@<TRIPOS>ALT_TYPE
CGenFF_4.0_ALT_TYPE_SET
CGenFF_4.0 1 CG2R61 2 CG2R61 3 CG2R61 4 CG2R61 5 CG2R61 6 CG2R61 7 CG2R61 8 CG2R61 9 CG2R61 10 CG2R61 11 HGR61 12 HGR61 13 HGR61 14 HGR61 15 HGR61 16 HGR61 17 HGR61 18 HGR61
@<TRIPOS>MOLECULE
naphtalene
 18 19 0 0 0
****
USER_CHARGES
INVALID_CHARGES
Pose:   2 Cluster:   2 Fr_nu:  27526 TotEn:   -13.10
@<TRIPOS>ATOM
      1 C1        -70.3068    6.8095  -50.6827 C.ar   1 LIG      -0.11500
      2 C2        -69.5574    7.0068  -49.5267 C.ar   1 LIG      -0.11500
      3 C3        -71.5900    2.3924  -49.0966 C.ar   1 LIG      -0.11500
      4 C4        -70.8406    2.5898  -47.9407 C.ar   1 LIG      -0.11500
      5 C5        -71.0014    5.6140  -50.8692 C.ar   1 LIG      -0.11700
      6 C6        -69.4998    6.0096  -48.5528 C.ar   1 LIG      -0.11700
      7 C7        -71.6477    3.3898  -50.0706 C.ar   1 LIG      -0.11700
      8 C8        -70.1458    3.7852  -47.7541 C.ar   1 LIG      -0.11700
      9 C9        -70.9547    4.5993  -49.8994 C.ar   1 LIG       0.00400
     10 C10       -70.1926    4.8000  -48.7239 C.ar   1 LIG       0.00400
     11 H1        -70.3508    7.5860  -51.4408 H      1 LIG       0.11500
     12 H2        -69.0172    7.9379  -49.3823 H      1 LIG       0.11500
     13 H3        -72.1307    1.4614  -49.2416 H      1 LIG       0.11500
     14 H4        -70.7958    1.8125  -47.1836 H      1 LIG       0.11500
     15 H5        -71.5805    5.4814  -51.7808 H      1 LIG       0.11500
     16 H6        -68.9082    6.1856  -47.6567 H      1 LIG       0.11500
     17 H7        -72.2400    3.2139  -50.9661 H      1 LIG       0.11500
     18 H8        -69.5661    3.9178  -46.8429 H      1 LIG       0.11500
@<TRIPOS>BOND
      1       1       2 ar
      2       1       5 ar
      3       2       6 ar
      4       3       4 ar
      5       3       7 ar
      6       4       8 ar
      7       5       9 ar
      8       6      10 ar
      9       7       9 ar
     10       8      10 ar
     11       9      10 ar
     12       1      11 1
     13       2      12 1
     14       3      13 1
     15       4      14 1
     16       5      15 1
     17       6      16 1
     18       7      17 1
     19       8      18 1
@<TRIPOS>ALT_TYPE
CGenFF_4.0_ALT_TYPE_SET
CGenFF_4.0 1 CG2R61 2 CG2R61 3 CG2R61 4 CG2R61 5 CG2R61 6 CG2R61 7 CG2R61 8 CG2R61 9 CG2R61 10 CG2R61 11 HGR61 12 HGR61 13 HGR61 14 HGR61 15 HGR61 16 HGR61 17 HGR61 18 HGR61
@<TRIPOS>MOLECULE
naphtalene
 18 19 0 0 0
****
USER_CHARGES
INVALID_CHARGES
Pose:   3 Cluster:   3 Fr_nu: 363152 TotEn:   -12.41
@<TRIPOS>ATOM
      1 C1        -61.7422   -7.4392  -56.3968 C.ar   1 LIG      -0.11500
      2 C2        -60.6032   -8.0871  -55.9278 C.ar   1 LIG      -0.11500
      3 C3        -60.1132   -3.2414  -54.5535 C.ar   1 LIG      -0.11500
      4 C4        -58.9743   -3.8894  -54.0845 C.ar   1 LIG      -0.11500
      5 C5        -61.9095   -6.0721  -56.1746 C.ar   1 LIG      -0.11700
      6 C6        -59.6272   -7.3704  -55.2349 C.ar   1 LIG      -0.11700
      7 C7        -61.0892   -3.9582  -55.2464 C.ar   1 LIG      -0.11700
      8 C8        -58.8069   -5.2566  -54.3066 C.ar   1 LIG      -0.11700
      9 C9        -60.9372   -5.3349  -55.4790 C.ar   1 LIG       0.00400
     10 C10       -59.7791   -5.9937  -55.0021 C.ar   1 LIG       0.00400
     11 H1        -62.5019   -7.9978  -56.9356 H      1 LIG       0.11500
     12 H2        -60.4738   -9.1514  -56.1015 H      1 LIG       0.11500
     13 H3        -60.2432   -2.1769  -54.3802 H      1 LIG       0.11500
     14 H4        -58.2156   -3.3306  -53.5445 H      1 LIG       0.11500
     15 H5        -62.8079   -5.5864  -56.5499 H      1 LIG       0.11500
     16 H6        -58.7447   -7.8972  -54.8778 H      1 LIG       0.11500
     17 H7        -61.9712   -3.4311  -55.6041 H      1 LIG       0.11500
     18 H8        -57.9088   -5.7426  -53.9307 H      1 LIG       0.11500
@<TRIPOS>BOND
      1       1       2 ar
      2       1       5 ar
      3       2       6 ar
      4       3       4 ar
      5       3       7 ar
      6       4       8 ar
      7       5       9 ar
      8       6      10 ar
      9       7       9 ar
     10       8      10 ar
     11       9      10 ar
     12       1      11 1
     13       2      12 1
     14       3      13 1
     15       4      14 1
     16       5      15 1
     17       6      16 1
     18       7      17 1
     19       8      18 1
@<TRIPOS>ALT_TYPE
CGenFF_4.0_ALT_TYPE_SET
CGenFF_4.0 1 CG2R61 2 CG2R61 3 CG2R61 4 CG2R61 5 CG2R61 6 CG2R61 7 CG2R61 8 CG2R61 9 CG2R61 10 CG2R61 11 HGR61 12 HGR61 13 HGR61 14 HGR61 15 HGR61 16 HGR61 17 HGR61 18 HGR61
@<TRIPOS>MOLECULE
naphtalene
 18 19 0 0 0
****
USER_CHARGES
INVALID_CHARGES
Pose:   4 Cluster:   4 Fr_nu: 253122 TotEn:   -12.33
@<TRIPOS>ATOM
      1 C1        -51.0221  -10.8170  -43.7245 C.ar   1 LIG      -0.11500
      2 C2        -49.6357  -10.9374  -43.7414 C.ar   1 LIG      -0.11500
      3 C3        -51.2076  -12.3102  -48.3515 C.ar   1 LIG      -0.11500
      4 C4        -49.8212  -12.4305  -48.3682 C.ar   1 LIG      -0.11500
      5 C5        -51.7640  -11.1273  -44.8646 C.ar   1 LIG      -0.11700
      6 C6        -48.9859  -11.3684  -44.8981 C.ar   1 LIG      -0.11700
      7 C7        -51.8575  -11.8792  -47.1946 C.ar   1 LIG      -0.11700
      8 C8        -49.0792  -12.1203  -47.2282 C.ar   1 LIG      -0.11700
      9 C9        -51.1265  -11.5626  -46.0379 C.ar   1 LIG       0.00400
     10 C10       -49.7167  -11.6849  -46.0549 C.ar   1 LIG       0.00400
     11 H1        -51.5274  -10.4809  -42.8238 H      1 LIG       0.11500
     12 H2        -49.0591  -10.6959  -42.8532 H      1 LIG       0.11500
     13 H3        -51.7850  -12.5518  -49.2395 H      1 LIG       0.11500
     14 H4        -49.3164  -12.7653  -49.2696 H      1 LIG       0.11500
     15 H5        -52.8467  -11.0254  -44.8288 H      1 LIG       0.11500
     16 H6        -47.9014  -11.4557  -44.8885 H      1 LIG       0.11500
     17 H7        -52.9420  -11.7928  -47.2042 H      1 LIG       0.11500
     18 H8        -47.9964  -12.2213  -47.2640 H      1 LIG       0.11500
@<TRIPOS>BOND
      1       1       2 ar
      2       1       5 ar
      3       2       6 ar
      4       3       4 ar
      5       3       7 ar
      6       4       8 ar
      7       5       9 ar
      8       6      10 ar
      9       7       9 ar
     10       8      10 ar
     11       9      10 ar
     12       1      11 1
     13       2      12 1
     14       3      13 1
     15       4      14 1
     16       5      15 1
     17       6      16 1
     18       7      17 1
     19       8      18 1
@<TRIPOS>ALT_TYPE
CGenFF_4.0_ALT_TYPE_SET
CGenFF_4.0 1 CG2R61 2 CG2R61 3 CG2R61 4 CG2R61 5 CG2R61 6 CG2R61 7 CG2R61 8 CG2R61 9 CG2R61 10 CG2R61 11 HGR61 12 HGR61 13 HGR61 14 HGR61 15 HGR61 16 HGR61 17 HGR61 18 HGR61
@<TRIPOS>MOLECULE
naphtalene
 18 19 0 0 0
****
USER_CHARGES
INVALID_CHARGES
Pose:   5 Cluster:   5 Fr_nu:    599 TotEn:   -12.10
@<TRIPOS>ATOM
      1 C1        -83.1392  -21.8395  -32.4963 C.ar   1 LIG      -0.11500
      2 C2        -82.0320  -22.0473  -33.3134 C.ar   1 LIG      -0.11500
      3 C3        -80.2657  -19.8566  -29.1075 C.ar   1 LIG      -0.11500
      4 C4        -79.1586  -20.0644  -29.9247 C.ar   1 LIG      -0.11500
      5 C5        -82.9816  -21.2430  -31.2449 C.ar   1 LIG      -0.11700
      6 C6        -80.7631  -21.6594  -32.8826 C.ar   1 LIG      -0.11700
      7 C7        -81.5347  -20.2445  -29.5384 C.ar   1 LIG      -0.11700
      8 C8        -79.3160  -20.6610  -31.1761 C.ar   1 LIG      -0.11700
      9 C9        -81.7117  -20.8463  -30.7950 C.ar   1 LIG       0.00400
     10 C10       -80.5859  -21.0577  -31.6260 C.ar   1 LIG       0.00400
     11 H1        -84.1267  -22.1422  -32.8320 H      1 LIG       0.11500
     12 H2        -82.1557  -22.5115  -34.2875 H      1 LIG       0.11500
     13 H3        -80.1426  -19.3922  -28.1331 H      1 LIG       0.11500
     14 H4        -78.1711  -19.7629  -29.5879 H      1 LIG       0.11500
     15 H5        -83.8612  -21.0908  -30.6227 H      1 LIG       0.11500
     16 H6        -79.9118  -21.8311  -33.5380 H      1 LIG       0.11500
     17 H7        -82.3859  -20.0720  -28.8832 H      1 LIG       0.11500
     18 H8        -78.4364  -20.8140  -31.7982 H      1 LIG       0.11500
@<TRIPOS>BOND
      1       1       2 ar
      2       1       5 ar
      3       2       6 ar
      4       3       4 ar
      5       3       7 ar
      6       4       8 ar
      7       5       9 ar
      8       6      10 ar
      9       7       9 ar
     10       8      10 ar
     11       9      10 ar
     12       1      11 1
     13       2      12 1
     14       3      13 1
     15       4      14 1
     16       5      15 1
     17       6      16 1
     18       7      17 1
     19       8      18 1
@<TRIPOS>ALT_TYPE
CGenFF_4.0_ALT_TYPE_SET
CGenFF_4.0 1 CG2R61 2 CG2R61 3 CG2R61 4 CG2R61 5 CG2R61 6 CG2R61 7 CG2R61 8 CG2R61 9 CG2R61 10 CG2R61 11 HGR61 12 HGR61 13 HGR61 14 HGR61 15 HGR61 16 HGR61 17 HGR61 18 HGR61
@<TRIPOS>MOLECULE
naphtalene
 18 19 0 0 0
****
USER_CHARGES
INVALID_CHARGES
Pose:   6 Cluster:   6 Fr_nu: 424011 TotEn:   -12.10
@<TRIPOS>ATOM
      1 C1        -70.8047    3.6434  -48.5414 C.ar   1 LIG      -0.11500
      2 C2        -69.8881    4.6462  -48.8430 C.ar   1 LIG      -0.11500
      3 C3        -72.9094    4.2612  -52.8844 C.ar   1 LIG      -0.11500
      4 C4        -71.9927    5.2641  -53.1859 C.ar   1 LIG      -0.11500
      5 C5        -71.7872    3.2934  -49.4681 C.ar   1 LIG      -0.11700
      6 C6        -69.9504    5.3029  -50.0723 C.ar   1 LIG      -0.11700
      7 C7        -72.8471    3.6044  -51.6550 C.ar   1 LIG      -0.11700
      8 C8        -71.0102    5.6142  -52.2593 C.ar   1 LIG      -0.11700
      9 C9        -71.8648    3.9439  -50.7104 C.ar   1 LIG       0.00400
     10 C10       -70.9327    4.9637  -51.0170 C.ar   1 LIG       0.00400
     11 H1        -70.7561    3.1329  -47.5840 H      1 LIG       0.11500
     12 H2        -69.1235    4.9178  -48.1210 H      1 LIG       0.11500
     13 H3        -73.6743    3.9890  -53.6062 H      1 LIG       0.11500
     14 H4        -72.0427    5.7752  -54.1428 H      1 LIG       0.11500
     15 H5        -72.4936    2.5068  -49.2108 H      1 LIG       0.11500
     16 H6        -69.2233    6.0834  -50.2870 H      1 LIG       0.11500
     17 H7        -73.5736    2.8235  -51.4408 H      1 LIG       0.11500
     18 H8        -70.3042    6.4013  -52.5161 H      1 LIG       0.11500
@<TRIPOS>BOND
      1       1       2 ar
      2       1       5 ar
      3       2       6 ar
      4       3       4 ar
      5       3       7 ar
      6       4       8 ar
      7       5       9 ar
      8       6      10 ar
      9       7       9 ar
     10       8      10 ar
     11       9      10 ar
     12       1      11 1
     13       2      12 1
     14       3      13 1
     15       4      14 1
     16       5      15 1
     17       6      16 1
     18       7      17 1
     19       8      18 1
@<TRIPOS>ALT_TYPE
CGenFF_4.0_ALT_TYPE_SET
CGenFF_4.0 1 CG2R61 2 CG2R61 3 CG2R61 4 CG2R61 5 CG2R61 6 CG2R61 7 CG2R61 8 CG2R61 9 CG2R61 10 CG2R61 11 HGR61 12 HGR61 13 HGR61 14 HGR61 15 HGR61 16 HGR61 17 HGR61 18 HGR61
@<TRIPOS>MOLECULE
naphtalene
 18 19 0 0 0
****
USER_CHARGES
INVALID_CHARGES
Pose:   7 Cluster:   7 Fr_nu: 111743 TotEn:   -12.07
@<TRIPOS>ATOM
      1 C1        -78.7650  -15.0725  -49.2367 C.ar   1 LIG      -0.11500
      2 C2        -78.5014  -15.8908  -50.3311 C.ar   1 LIG      -0.11500
      3 C3        -76.9967  -11.2486  -51.6706 C.ar   1 LIG      -0.11500
      4 C4        -76.7332  -12.0670  -52.7650 C.ar   1 LIG      -0.11500
      5 C5        -78.4583  -13.7125  -49.2916 C.ar   1 LIG      -0.11700
      6 C6        -77.9303  -15.3526  -51.4845 C.ar   1 LIG      -0.11700
      7 C7        -77.5680  -11.7869  -50.5172 C.ar   1 LIG      -0.11700
      8 C8        -77.0398  -13.4270  -52.7102 C.ar   1 LIG      -0.11700
      9 C9        -77.8830  -13.1536  -50.4445 C.ar   1 LIG       0.00400
     10 C10       -77.6151  -13.9859  -51.5573 C.ar   1 LIG       0.00400
     11 H1        -79.2091  -15.4922  -48.3389 H      1 LIG       0.11500
     12 H2        -78.7408  -16.9494  -50.2875 H      1 LIG       0.11500
     13 H3        -76.7577  -10.1897  -51.7137 H      1 LIG       0.11500
     14 H4        -76.2878  -11.6470  -53.6620 H      1 LIG       0.11500
     15 H5        -78.6726  -13.0918  -48.4241 H      1 LIG       0.11500
     16 H6        -77.7335  -16.0108  -52.3282 H      1 LIG       0.11500
     17 H7        -77.7655  -11.1284  -49.6740 H      1 LIG       0.11500
     18 H8        -76.8248  -14.0481  -53.5774 H      1 LIG       0.11500
@<TRIPOS>BOND
      1       1       2 ar
      2       1       5 ar
      3       2       6 ar
      4       3       4 ar
      5       3       7 ar
      6       4       8 ar
      7       5       9 ar
      8       6      10 ar
      9       7       9 ar
     10       8      10 ar
     11       9      10 ar
     12       1      11 1
     13       2      12 1
     14       3      13 1
     15       4      14 1
     16       5      15 1
     17       6      16 1
     18       7      17 1
     19       8      18 1
@<TRIPOS>ALT_TYPE
CGenFF_4.0_ALT_TYPE_SET
CGenFF_4.0 1 CG2R61 2 CG2R61 3 CG2R61 4 CG2R61 5 CG2R61 6 CG2R61 7 CG2R61 8 CG2R61 9 CG2R61 10 CG2R61 11 HGR61 12 HGR61 13 HGR61 14 HGR61 15 HGR61 16 HGR61 17 HGR61 18 HGR61
@<TRIPOS>MOLECULE
naphtalene
 18 19 0 0 0
****
USER_CHARGES
INVALID_CHARGES
Pose:   8 Cluster:   8 Fr_nu: 116916 TotEn:   -11.92
@<TRIPOS>ATOM
      1 C1        -68.6160   -1.8062  -29.1753 C.ar   1 LIG      -0.11500
      2 C2        -68.3973   -0.4692  -29.4937 C.ar   1 LIG      -0.11500
      3 C3        -73.0326   -1.5662  -31.2025 C.ar   1 LIG      -0.11500
      4 C4        -72.8137   -0.2292  -31.5209 C.ar   1 LIG      -0.11500
      5 C5        -69.8221   -2.4177  -29.5187 C.ar   1 LIG      -0.11700
      6 C6        -69.3836    0.2615  -30.1567 C.ar   1 LIG      -0.11700
      7 C7        -72.0461   -2.2969  -30.5395 C.ar   1 LIG      -0.11700
      8 C8        -71.6077    0.3824  -31.1775 C.ar   1 LIG      -0.11700
      9 C9        -70.8262   -1.6974  -30.1862 C.ar   1 LIG       0.00400
     10 C10       -70.6037   -0.3378  -30.5099 C.ar   1 LIG       0.00400
     11 H1        -67.8480   -2.3744  -28.6587 H      1 LIG       0.11500
     12 H2        -67.4579    0.0059  -29.2262 H      1 LIG       0.11500
     13 H3        -73.9719   -2.0420  -31.4700 H      1 LIG       0.11500
     14 H4        -73.5826    0.3389  -32.0362 H      1 LIG       0.11500
     15 H5        -69.9715   -3.4638  -29.2594 H      1 LIG       0.11500
     16 H6        -69.1909    1.3052  -30.3961 H      1 LIG       0.11500
     17 H7        -72.2387   -3.3408  -30.3009 H      1 LIG       0.11500
     18 H8        -71.4584    1.4288  -31.4359 H      1 LIG       0.11500
@<TRIPOS>BOND
      1       1       2 ar
      2       1       5 ar
      3       2       6 ar
      4       3       4 ar
      5       3       7 ar
      6       4       8 ar
      7       5       9 ar
      8       6      10 ar
      9       7       9 ar
     10       8      10 ar
     11       9      10 ar
     12       1      11 1
     13       2      12 1
     14       3      13 1
     15       4      14 1
     16       5      15 1
     17       6      16 1
     18       7      17 1
     19       8      18 1
@<TRIPOS>ALT_TYPE
CGenFF_4.0_ALT_TYPE_SET
CGenFF_4.0 1 CG2R61 2 CG2R61 3 CG2R61 4 CG2R61 5 CG2R61 6 CG2R61 7 CG2R61 8 CG2R61 9 CG2R61 10 CG2R61 11 HGR61 12 HGR61 13 HGR61 14 HGR61 15 HGR61 16 HGR61 17 HGR61 18 HGR61
@<TRIPOS>MOLECULE
naphtalene
 18 19 0 0 0
****
USER_CHARGES
INVALID_CHARGES
Pose:   9 Cluster:   9 Fr_nu: 566435 TotEn:   -11.86
@<TRIPOS>ATOM
      1 C1        -53.5679    5.2892  -39.6234 C.ar   1 LIG      -0.11500
      2 C2        -54.0055    5.2620  -38.3026 C.ar   1 LIG      -0.11500
      3 C3        -57.3263    2.4872  -40.9259 C.ar   1 LIG      -0.11500
      4 C4        -57.7637    2.4600  -39.6050 C.ar   1 LIG      -0.11500
      5 C5        -54.2813    4.6073  -40.6097 C.ar   1 LIG      -0.11700
      6 C6        -55.1579    4.5529  -37.9628 C.ar   1 LIG      -0.11700
      7 C7        -56.1738    3.1964  -41.2656 C.ar   1 LIG      -0.11700
      8 C8        -57.0505    3.1418  -38.6186 C.ar   1 LIG      -0.11700
      9 C9        -55.4435    3.8884  -40.2858 C.ar   1 LIG       0.00400
     10 C10       -55.8883    3.8607  -38.9426 C.ar   1 LIG       0.00400
     11 H1        -52.6704    5.8409  -39.8872 H      1 LIG       0.11500
     12 H2        -53.4496    5.7933  -37.5356 H      1 LIG       0.11500
     13 H3        -57.8819    1.9560  -41.6936 H      1 LIG       0.11500
     14 H4        -58.6605    1.9069  -39.3416 H      1 LIG       0.11500
     15 H5        -53.9205    4.6421  -41.6356 H      1 LIG       0.11500
     16 H6        -55.4818    4.5457  -36.9241 H      1 LIG       0.11500
     17 H7        -55.8506    3.2041  -42.3044 H      1 LIG       0.11500
     18 H8        -57.4106    3.1066  -37.5924 H      1 LIG       0.11500
@<TRIPOS>BOND
      1       1       2 ar
      2       1       5 ar
      3       2       6 ar
      4       3       4 ar
      5       3       7 ar
      6       4       8 ar
      7       5       9 ar
      8       6      10 ar
      9       7       9 ar
     10       8      10 ar
     11       9      10 ar
     12       1      11 1
     13       2      12 1
     14       3      13 1
     15       4      14 1
     16       5      15 1
     17       6      16 1
     18       7      17 1
     19       8      18 1
@<TRIPOS>ALT_TYPE
CGenFF_4.0_ALT_TYPE_SET
CGenFF_4.0 1 CG2R61 2 CG2R61 3 CG2R61 4 CG2R61 5 CG2R61 6 CG2R61 7 CG2R61 8 CG2R61 9 CG2R61 10 CG2R61 11 HGR61 12 HGR61 13 HGR61 14 HGR61 15 HGR61 16 HGR61 17 HGR61 18 HGR61
@<TRIPOS>MOLECULE
naphtalene
 18 19 0 0 0
****
USER_CHARGES
INVALID_CHARGES
Pose:  10 Cluster:  10 Fr_nu:  71600 TotEn:   -11.81
@<TRIPOS>ATOM
      1 C1        -72.9197   -2.8405  -29.9154 C.ar   1 LIG      -0.11500
      2 C2        -71.6190   -2.3458  -29.9036 C.ar   1 LIG      -0.11500
      3 C3        -74.2720    0.7862  -32.8635 C.ar   1 LIG      -0.11500
      4 C4        -72.9712    1.2809  -32.8516 C.ar   1 LIG      -0.11500
      5 C5        -73.9083   -2.1886  -30.6532 C.ar   1 LIG      -0.11700
      6 C6        -71.3017   -1.1974  -30.6293 C.ar   1 LIG      -0.11700
      7 C7        -74.5893   -0.3624  -32.1377 C.ar   1 LIG      -0.11700
      8 C8        -71.9826    0.6291  -32.1138 C.ar   1 LIG      -0.11700
      9 C9        -73.6068   -1.0313  -31.3896 C.ar   1 LIG       0.00400
     10 C10       -72.2841   -0.5282  -31.3774 C.ar   1 LIG       0.00400
     11 H1        -73.1662   -3.7343  -29.3498 H      1 LIG       0.11500
     12 H2        -70.8501   -2.8542  -29.3291 H      1 LIG       0.11500
     13 H3        -75.0415    1.2941  -33.4380 H      1 LIG       0.11500
     14 H4        -72.7256    2.1755  -33.4162 H      1 LIG       0.11500
     15 H5        -74.9184   -2.5929  -30.6476 H      1 LIG       0.11500
     16 H6        -70.2783   -0.8287  -30.6060 H      1 LIG       0.11500
     17 H7        -75.6125   -0.7313  -32.1618 H      1 LIG       0.11500
     18 H8        -70.9725    1.0337  -32.1186 H      1 LIG       0.11500
@<TRIPOS>BOND
      1       1       2 ar
      2       1       5 ar
      3       2       6 ar
      4       3       4 ar
      5       3       7 ar
      6       4       8 ar
      7       5       9 ar
      8       6      10 ar
      9       7       9 ar
     10       8      10 ar
     11       9      10 ar
     12       1      11 1
     13       2      12 1
     14       3      13 1
     15       4      14 1
     16       5      15 1
     17       6      16 1
     18       7      17 1
     19       8      18 1
@<TRIPOS>ALT_TYPE
CGenFF_4.0_ALT_TYPE_SET
CGenFF_4.0 1 CG2R61 2 CG2R61 3 CG2R61 4 CG2R61 5 CG2R61 6 CG2R61 7 CG2R61 8 CG2R61 9 CG2R61 10 CG2R61 11 HGR61 12 HGR61 13 HGR61 14 HGR61 15 HGR61 16 HGR61 17 HGR61 18 HGR61
@<TRIPOS>MOLECULE
naphtalene
 18 19 0 0 0
****
USER_CHARGES
INVALID_CHARGES
Pose:  11 Cluster:  11 Fr_nu: 121859 TotEn:   -11.61
@<TRIPOS>ATOM
      1 C1        -74.7197  -22.7296  -43.6305 C.ar   1 LIG      -0.11500
      2 C2        -73.7274  -23.6205  -44.0287 C.ar   1 LIG      -0.11500
      3 C3        -73.0533  -22.9157  -39.0630 C.ar   1 LIG      -0.11500
      4 C4        -72.0611  -23.8066  -39.4614 C.ar   1 LIG      -0.11500
      5 C5        -74.8041  -22.3286  -42.2968 C.ar   1 LIG      -0.11700
      6 C6        -72.8158  -24.1139  -43.0950 C.ar   1 LIG      -0.11700
      7 C7        -73.9650  -22.4223  -39.9969 C.ar   1 LIG      -0.11700
      8 C8        -71.9767  -24.2077  -40.7950 C.ar   1 LIG      -0.11700
      9 C9        -73.8948  -22.8152  -41.3434 C.ar   1 LIG       0.00400
     10 C10       -72.8859  -23.7212  -41.7484 C.ar   1 LIG       0.00400
     11 H1        -75.4294  -22.3463  -44.3577 H      1 LIG       0.11500
     12 H2        -73.6624  -23.9319  -45.0672 H      1 LIG       0.11500
     13 H3        -73.1188  -22.6038  -38.0245 H      1 LIG       0.11500
     14 H4        -71.3525  -24.1906  -38.7334 H      1 LIG       0.11500
     15 H5        -75.5881  -21.6317  -42.0080 H      1 LIG       0.11500
     16 H6        -72.0480  -24.8089  -43.4287 H      1 LIG       0.11500
     17 H7        -74.7321  -21.7267  -39.6631 H      1 LIG       0.11500
     18 H8        -71.1931  -24.9052  -41.0839 H      1 LIG       0.11500
@<TRIPOS>BOND
      1       1       2 ar
      2       1       5 ar
      3       2       6 ar
      4       3       4 ar
      5       3       7 ar
      6       4       8 ar
      7       5       9 ar
      8       6      10 ar
      9       7       9 ar
     10       8      10 ar
     11       9      10 ar
     12       1      11 1
     13       2      12 1
     14       3      13 1
     15       4      14 1
     16       5      15 1
     17       6      16 1
     18       7      17 1
     19       8      18 1
@<TRIPOS>ALT_TYPE
CGenFF_4.0_ALT_TYPE_SET
CGenFF_4.0 1 CG2R61 2 CG2R61 3 CG2R61 4 CG2R61 5 CG2R61 6 CG2R61 7 CG2R61 8 CG2R61 9 CG2R61 10 CG2R61 11 HGR61 12 HGR61 13 HGR61 14 HGR61 15 HGR61 16 HGR61 17 HGR61 18 HGR61
@<TRIPOS>MOLECULE
naphtalene
 18 19 0 0 0
****
USER_CHARGES
INVALID_CHARGES
Pose:  12 Cluster:  12 Fr_nu:  87770 TotEn:   -11.35
@<TRIPOS>ATOM
      1 C1        -72.9466  -23.3786  -43.8120 C.ar   1 LIG      -0.11500
      2 C2        -73.7985  -22.5438  -43.0950 C.ar   1 LIG      -0.11500
      3 C3        -76.0696  -23.3601  -47.5430 C.ar   1 LIG      -0.11500
      4 C4        -76.9214  -22.5253  -46.8257 C.ar   1 LIG      -0.11500
      5 C5        -73.2943  -23.7930  -45.0981 C.ar   1 LIG      -0.11700
      6 C6        -75.0011  -22.1202  -43.6610 C.ar   1 LIG      -0.11700
      7 C7        -74.8668  -23.7837  -46.9769 C.ar   1 LIG      -0.11700
      8 C8        -76.5739  -22.1109  -45.5397 C.ar   1 LIG      -0.11700
      9 C9        -74.5010  -23.3764  -45.6836 C.ar   1 LIG       0.00400
     10 C10       -75.3672  -22.5275  -44.9542 C.ar   1 LIG       0.00400
     11 H1        -72.0107  -23.7086  -43.3707 H      1 LIG       0.11500
     12 H2        -73.5268  -22.2216  -42.0939 H      1 LIG       0.11500
     13 H3        -76.3407  -23.6826  -48.5443 H      1 LIG       0.11500
     14 H4        -77.8578  -22.1968  -47.2671 H      1 LIG       0.11500
     15 H5        -72.6132  -24.4460  -45.6401 H      1 LIG       0.11500
     16 H6        -75.6515  -21.4673  -43.0824 H      1 LIG       0.11500
     17 H7        -74.2163  -24.4358  -47.5559 H      1 LIG       0.11500
     18 H8        -77.2551  -21.4585  -44.9972 H      1 LIG       0.11500
@<TRIPOS>BOND
      1       1       2 ar
      2       1       5 ar
      3       2       6 ar
      4       3       4 ar
      5       3       7 ar
      6       4       8 ar
      7       5       9 ar
      8       6      10 ar
      9       7       9 ar
     10       8      10 ar
     11       9      10 ar
     12       1      11 1
     13       2      12 1
     14       3      13 1
     15       4      14 1
     16       5      15 1
     17       6      16 1
     18       7      17 1
     19       8      18 1
@<TRIPOS>ALT_TYPE
CGenFF_4.0_ALT_TYPE_SET
CGenFF_4.0 1 CG2R61 2 CG2R61 3 CG2R61 4 CG2R61 5 CG2R61 6 CG2R61 7 CG2R61 8 CG2R61 9 CG2R61 10 CG2R61 11 HGR61 12 HGR61 13 HGR61 14 HGR61 15 HGR61 16 HGR61 17 HGR61 18 HGR61
@<TRIPOS>MOLECULE
naphtalene
 18 19 0 0 0
****
USER_CHARGES
INVALID_CHARGES
Pose:  13 Cluster:  13 Fr_nu:  80889 TotEn:   -11.31
@<TRIPOS>ATOM
      1 C1        -76.1186  -23.1793  -44.8890 C.ar   1 LIG      -0.11500
      2 C2        -76.2855  -24.5548  -44.7582 C.ar   1 LIG      -0.11500
      3 C3        -74.4112  -22.9540  -40.3385 C.ar   1 LIG      -0.11500
      4 C4        -74.5782  -24.3295  -40.2078 C.ar   1 LIG      -0.11500
      5 C5        -75.6109  -22.4330  -43.8251 C.ar   1 LIG      -0.11700
      6 C6        -75.9455  -25.1893  -43.5632 C.ar   1 LIG      -0.11700
      7 C7        -74.7511  -22.3195  -41.5337 C.ar   1 LIG      -0.11700
      8 C8        -75.0858  -25.0759  -41.2716 C.ar   1 LIG      -0.11700
      9 C9        -75.2635  -23.0551  -42.6148 C.ar   1 LIG       0.00400
     10 C10       -75.4333  -24.4538  -42.4819 C.ar   1 LIG       0.00400
     11 H1        -76.3840  -22.6859  -45.8194 H      1 LIG       0.11500
     12 H2        -76.6805  -25.1349  -45.5871 H      1 LIG       0.11500
     13 H3        -74.0160  -22.3732  -39.5099 H      1 LIG       0.11500
     14 H4        -74.3140  -24.8222  -39.2767 H      1 LIG       0.11500
     15 H5        -75.4893  -21.3590  -43.9496 H      1 LIG       0.11500
     16 H6        -76.0839  -26.2655  -43.4833 H      1 LIG       0.11500
     17 H7        -74.6119  -21.2434  -41.6136 H      1 LIG       0.11500
     18 H8        -75.2083  -26.1499  -41.1471 H      1 LIG       0.11500
@<TRIPOS>BOND
      1       1       2 ar
      2       1       5 ar
      3       2       6 ar
      4       3       4 ar
      5       3       7 ar
      6       4       8 ar
      7       5       9 ar
      8       6      10 ar
      9       7       9 ar
     10       8      10 ar
     11       9      10 ar
     12       1      11 1
     13       2      12 1
     14       3      13 1
     15       4      14 1
     16       5      15 1
     17       6      16 1
     18       7      17 1
     19       8      18 1
@<TRIPOS>ALT_TYPE
CGenFF_4.0_ALT_TYPE_SET
CGenFF_4.0 1 CG2R61 2 CG2R61 3 CG2R61 4 CG2R61 5 CG2R61 6 CG2R61 7 CG2R61 8 CG2R61 9 CG2R61 10 CG2R61 11 HGR61 12 HGR61 13 HGR61 14 HGR61 15 HGR61 16 HGR61 17 HGR61 18 HGR61
@<TRIPOS>MOLECULE
naphtalene
 18 19 0 0 0
****
USER_CHARGES
INVALID_CHARGES
Pose:  14 Cluster:  14 Fr_nu: 214323 TotEn:   -11.28
@<TRIPOS>ATOM
      1 C1        -60.1158    4.3179  -42.6413 C.ar   1 LIG      -0.11500
      2 C2        -59.0055    4.5826  -43.4375 C.ar   1 LIG      -0.11500
      3 C3        -57.2307    2.2776  -39.2967 C.ar   1 LIG      -0.11500
      4 C4        -56.1205    2.5423  -40.0930 C.ar   1 LIG      -0.11500
      5 C5        -59.9569    3.6786  -41.4114 C.ar   1 LIG      -0.11700
      6 C6        -57.7321    4.2091  -43.0071 C.ar   1 LIG      -0.11700
      7 C7        -58.5042    2.6512  -39.7272 C.ar   1 LIG      -0.11700
      8 C8        -56.2792    3.1816  -41.3229 C.ar   1 LIG      -0.11700
      9 C9        -58.6826    3.2955  -40.9623 C.ar   1 LIG       0.00400
     10 C10       -57.5536    3.5647  -41.7721 C.ar   1 LIG       0.00400
     11 H1        -61.1070    4.6085  -42.9771 H      1 LIG       0.11500
     12 H2        -59.1302    5.0806  -44.3947 H      1 LIG       0.11500
     13 H3        -57.1066    1.7797  -38.3392 H      1 LIG       0.11500
     14 H4        -55.1297    2.2503  -39.7573 H      1 LIG       0.11500
     15 H5        -60.8391    3.4814  -40.8057 H      1 LIG       0.11500
     16 H6        -56.8783    4.4264  -43.6455 H      1 LIG       0.11500
     17 H7        -59.3577    2.4346  -39.0882 H      1 LIG       0.11500
     18 H8        -55.3973    3.3782  -41.9292 H      1 LIG       0.11500
@<TRIPOS>BOND
      1       1       2 ar
      2       1       5 ar
      3       2       6 ar
      4       3       4 ar
      5       3       7 ar
      6       4       8 ar
      7       5       9 ar
      8       6      10 ar
      9       7       9 ar
     10       8      10 ar
     11       9      10 ar
     12       1      11 1
     13       2      12 1
     14       3      13 1
     15       4      14 1
     16       5      15 1
     17       6      16 1
     18       7      17 1
     19       8      18 1
@<TRIPOS>ALT_TYPE
CGenFF_4.0_ALT_TYPE_SET
CGenFF_4.0 1 CG2R61 2 CG2R61 3 CG2R61 4 CG2R61 5 CG2R61 6 CG2R61 7 CG2R61 8 CG2R61 9 CG2R61 10 CG2R61 11 HGR61 12 HGR61 13 HGR61 14 HGR61 15 HGR61 16 HGR61 17 HGR61 18 HGR61
@<TRIPOS>MOLECULE
naphtalene
 18 19 0 0 0
****
USER_CHARGES
INVALID_CHARGES
Pose:  15 Cluster:  15 Fr_nu: 544923 TotEn:   -11.27
@<TRIPOS>ATOM
      1 C1        -52.0010  -14.6297  -46.5481 C.ar   1 LIG      -0.11500
      2 C2        -50.6402  -14.7865  -46.7942 C.ar   1 LIG      -0.11500
      3 C3        -51.0869  -10.5165  -44.1152 C.ar   1 LIG      -0.11500
      4 C4        -49.7262  -10.6734  -44.3614 C.ar   1 LIG      -0.11500
      5 C5        -52.4571  -13.5300  -45.8207 C.ar   1 LIG      -0.11700
      6 C6        -49.7303  -13.8443  -46.3139 C.ar   1 LIG      -0.11700
      7 C7        -51.9969  -11.4588  -44.5956 C.ar   1 LIG      -0.11700
      8 C8        -49.2699  -11.7731  -45.0887 C.ar   1 LIG      -0.11700
      9 C9        -51.5554  -12.5718  -45.3296 C.ar   1 LIG       0.00400
     10 C10       -50.1716  -12.7313  -45.5798 C.ar   1 LIG       0.00400
     11 H1        -52.7088  -15.3638  -46.9218 H      1 LIG       0.11500
     12 H2        -50.2862  -15.6428  -47.3608 H      1 LIG       0.11500
     13 H3        -51.4417   -9.6601  -43.5487 H      1 LIG       0.11500
     14 H4        -49.0187   -9.9398  -43.9862 H      1 LIG       0.11500
     15 H5        -53.5252  -13.4280  -45.6400 H      1 LIG       0.11500
     16 H6        -48.6712  -13.9867  -46.5186 H      1 LIG       0.11500
     17 H7        -53.0559  -11.3158  -44.3915 H      1 LIG       0.11500
     18 H8        -48.2018  -11.8758  -45.2689 H      1 LIG       0.11500
@<TRIPOS>BOND
      1       1       2 ar
      2       1       5 ar
      3       2       6 ar
      4       3       4 ar
      5       3       7 ar
      6       4       8 ar
      7       5       9 ar
      8       6      10 ar
      9       7       9 ar
     10       8      10 ar
     11       9      10 ar
     12       1      11 1
     13       2      12 1
     14       3      13 1
     15       4      14 1
     16       5      15 1
     17       6      16 1
     18       7      17 1
     19       8      18 1
@<TRIPOS>ALT_TYPE
CGenFF_4.0_ALT_TYPE_SET
CGenFF_4.0 1 CG2R61 2 CG2R61 3 CG2R61 4 CG2R61 5 CG2R61 6 CG2R61 7 CG2R61 8 CG2R61 9 CG2R61 10 CG2R61 11 HGR61 12 HGR61 13 HGR61 14 HGR61 15 HGR61 16 HGR61 17 HGR61 18 HGR61
@<TRIPOS>MOLECULE
naphtalene
 18 19 0 0 0
****
USER_CHARGES
INVALID_CHARGES
Pose:  16 Cluster:  16 Fr_nu: 199862 TotEn:   -11.13
@<TRIPOS>ATOM
      1 C1        -75.1040   -8.9110  -51.5471 C.ar   1 LIG      -0.11500
      2 C2        -75.2949   -9.1246  -52.9090 C.ar   1 LIG      -0.11500
      3 C3        -77.9217  -12.7503  -50.5503 C.ar   1 LIG      -0.11500
      4 C4        -78.1126  -12.9637  -51.9122 C.ar   1 LIG      -0.11500
      5 C5        -75.7076   -9.7569  -50.6161 C.ar   1 LIG      -0.11700
      6 C6        -76.0900  -10.1847  -53.3452 C.ar   1 LIG      -0.11700
      7 C7        -77.1265  -11.6901  -50.1141 C.ar   1 LIG      -0.11700
      8 C8        -77.5091  -12.1180  -52.8433 C.ar   1 LIG      -0.11700
      9 C9        -76.5113  -10.8289  -51.0372 C.ar   1 LIG       0.00400
     10 C10       -76.7054  -11.0459  -52.4222 C.ar   1 LIG       0.00400
     11 H1        -74.4853   -8.0853  -51.2081 H      1 LIG       0.11500
     12 H2        -74.8243   -8.4657  -53.6330 H      1 LIG       0.11500
     13 H3        -78.3920  -13.4090  -49.8257 H      1 LIG       0.11500
     14 H4        -78.7325  -13.7888  -52.2506 H      1 LIG       0.11500
     15 H5        -75.5449   -9.5708  -49.5565 H      1 LIG       0.11500
     16 H6        -76.2250  -10.3332  -54.4146 H      1 LIG       0.11500
     17 H7        -76.9909  -11.5423  -49.0448 H      1 LIG       0.11500
     18 H8        -77.6723  -12.3034  -53.9030 H      1 LIG       0.11500
@<TRIPOS>BOND
      1       1       2 ar
      2       1       5 ar
      3       2       6 ar
      4       3       4 ar
      5       3       7 ar
      6       4       8 ar
      7       5       9 ar
      8       6      10 ar
      9       7       9 ar
     10       8      10 ar
     11       9      10 ar
     12       1      11 1
     13       2      12 1
     14       3      13 1
     15       4      14 1
     16       5      15 1
     17       6      16 1
     18       7      17 1
     19       8      18 1
@<TRIPOS>ALT_TYPE
CGenFF_4.0_ALT_TYPE_SET
CGenFF_4.0 1 CG2R61 2 CG2R61 3 CG2R61 4 CG2R61 5 CG2R61 6 CG2R61 7 CG2R61 8 CG2R61 9 CG2R61 10 CG2R61 11 HGR61 12 HGR61 13 HGR61 14 HGR61 15 HGR61 16 HGR61 17 HGR61 18 HGR61
@<TRIPOS>MOLECULE
naphtalene
 18 19 0 0 0
****
USER_CHARGES
INVALID_CHARGES
Pose:  17 Cluster:  17 Fr_nu:  15857 TotEn:   -10.90
@<TRIPOS>ATOM
      1 C1        -71.1491  -24.7034  -43.3315 C.ar   1 LIG      -0.11500
      2 C2        -71.6238  -23.6284  -44.0770 C.ar   1 LIG      -0.11500
      3 C3        -74.2576  -23.5959  -39.7561 C.ar   1 LIG      -0.11500
      4 C4        -74.7323  -22.5210  -40.5017 C.ar   1 LIG      -0.11500
      5 C5        -71.6824  -24.9680  -42.0697 C.ar   1 LIG      -0.11700
      6 C6        -72.6336  -22.8140  -43.5640 C.ar   1 LIG      -0.11700
      7 C7        -73.2478  -24.4104  -40.2693 C.ar   1 LIG      -0.11700
      8 C8        -74.1989  -22.2562  -41.7635 C.ar   1 LIG      -0.11700
      9 C9        -72.6994  -24.1587  -41.5374 C.ar   1 LIG       0.00400
     10 C10       -73.1820  -23.0656  -42.2957 C.ar   1 LIG       0.00400
     11 H1        -70.3625  -25.3367  -43.7312 H      1 LIG       0.11500
     12 H2        -71.2081  -23.4234  -45.0593 H      1 LIG       0.11500
     13 H3        -74.6731  -23.8016  -38.7736 H      1 LIG       0.11500
     14 H4        -75.5178  -21.8872  -40.1009 H      1 LIG       0.11500
     15 H5        -71.2957  -25.8134  -41.5043 H      1 LIG       0.11500
     16 H6        -72.9899  -21.9795  -44.1644 H      1 LIG       0.11500
     17 H7        -72.8923  -25.2453  -39.6690 H      1 LIG       0.11500
     18 H8        -74.5850  -21.4103  -42.3287 H      1 LIG       0.11500
@<TRIPOS>BOND
      1       1       2 ar
      2       1       5 ar
      3       2       6 ar
      4       3       4 ar
      5       3       7 ar
      6       4       8 ar
      7       5       9 ar
      8       6      10 ar
      9       7       9 ar
     10       8      10 ar
     11       9      10 ar
     12       1      11 1
     13       2      12 1
     14       3      13 1
     15       4      14 1
     16       5      15 1
     17       6      16 1
     18       7      17 1
     19       8      18 1
@<TRIPOS>ALT_TYPE
CGenFF_4.0_ALT_TYPE_SET
CGenFF_4.0 1 CG2R61 2 CG2R61 3 CG2R61 4 CG2R61 5 CG2R61 6 CG2R61 7 CG2R61 8 CG2R61 9 CG2R61 10 CG2R61 11 HGR61 12 HGR61 13 HGR61 14 HGR61 15 HGR61 16 HGR61 17 HGR61 18 HGR61
@<TRIPOS>MOLECULE
naphtalene
 18 19 0 0 0
****
USER_CHARGES
INVALID_CHARGES
Pose:  18 Cluster:  18 Fr_nu: 284424 TotEn:   -10.85
@<TRIPOS>ATOM
      1 C1        -77.3987    5.1902  -37.1369 C.ar   1 LIG      -0.11500
      2 C2        -76.8232    4.4787  -36.0883 C.ar   1 LIG      -0.11500
      3 C3        -81.7801    3.4785  -35.8932 C.ar   1 LIG      -0.11500
      4 C4        -81.2044    2.7670  -34.8447 C.ar   1 LIG      -0.11500
      5 C5        -78.7751    5.1224  -37.3544 C.ar   1 LIG      -0.11700
      6 C6        -77.6217    3.6968  -35.2534 C.ar   1 LIG      -0.11700
      7 C7        -80.9814    4.2605  -36.7282 C.ar   1 LIG      -0.11700
      8 C8        -79.8280    2.8347  -34.6271 C.ar   1 LIG      -0.11700
      9 C9        -79.5942    4.3403  -36.5238 C.ar   1 LIG       0.00400
     10 C10       -79.0089    3.6168  -35.4577 C.ar   1 LIG       0.00400
     11 H1        -76.7765    5.7983  -37.7869 H      1 LIG       0.11500
     12 H2        -75.7516    4.5323  -35.9197 H      1 LIG       0.11500
     13 H3        -82.8519    3.4254  -36.0623 H      1 LIG       0.11500
     14 H4        -81.8269    2.1580  -34.1959 H      1 LIG       0.11500
     15 H5        -79.2033    5.6866  -38.1804 H      1 LIG       0.11500
     16 H6        -77.1505    3.1494  -34.4396 H      1 LIG       0.11500
     17 H7        -81.4529    4.8084  -37.5413 H      1 LIG       0.11500
     18 H8        -79.3994    2.2699  -33.8016 H      1 LIG       0.11500
@<TRIPOS>BOND
      1       1       2 ar
      2       1       5 ar
      3       2       6 ar
      4       3       4 ar
      5       3       7 ar
      6       4       8 ar
      7       5       9 ar
      8       6      10 ar
      9       7       9 ar
     10       8      10 ar
     11       9      10 ar
     12       1      11 1
     13       2      12 1
     14       3      13 1
     15       4      14 1
     16       5      15 1
     17       6      16 1
     18       7      17 1
     19       8      18 1
@<TRIPOS>ALT_TYPE
CGenFF_4.0_ALT_TYPE_SET
CGenFF_4.0 1 CG2R61 2 CG2R61 3 CG2R61 4 CG2R61 5 CG2R61 6 CG2R61 7 CG2R61 8 CG2R61 9 CG2R61 10 CG2R61 11 HGR61 12 HGR61 13 HGR61 14 HGR61 15 HGR61 16 HGR61 17 HGR61 18 HGR61
@<TRIPOS>MOLECULE
naphtalene
 18 19 0 0 0
****
USER_CHARGES
INVALID_CHARGES
Pose:  19 Cluster:  19 Fr_nu: 506864 TotEn:   -10.83
@<TRIPOS>ATOM
      1 C1        -61.3419    2.6183  -43.8317 C.ar   1 LIG      -0.11500
      2 C2        -60.5983    2.9698  -44.9544 C.ar   1 LIG      -0.11500
      3 C3        -58.0472    4.7761  -40.9747 C.ar   1 LIG      -0.11500
      4 C4        -57.3037    5.1274  -42.0975 C.ar   1 LIG      -0.11500
      5 C5        -60.8972    2.9776  -42.5590 C.ar   1 LIG      -0.11700
      6 C6        -59.4075    3.6817  -44.8089 C.ar   1 LIG      -0.11700
      7 C7        -59.2382    4.0641  -41.1203 C.ar   1 LIG      -0.11700
      8 C8        -57.7482    4.7682  -43.3703 C.ar   1 LIG      -0.11700
      9 C9        -59.7007    3.6942  -42.3937 C.ar   1 LIG       0.00400
     10 C10       -58.9447    4.0515  -43.5355 C.ar   1 LIG       0.00400
     11 H1        -62.2686    2.0636  -43.9456 H      1 LIG       0.11500
     12 H2        -60.9455    2.6899  -45.9448 H      1 LIG       0.11500
     13 H3        -57.7006    5.0559  -39.9839 H      1 LIG       0.11500
     14 H4        -56.3764    5.6809  -41.9830 H      1 LIG       0.11500
     15 H5        -61.4944    2.6919  -41.6955 H      1 LIG       0.11500
     16 H6        -58.8427    3.9463  -45.7005 H      1 LIG       0.11500
     17 H7        -59.8032    3.8004  -40.2287 H      1 LIG       0.11500
     18 H8        -57.1508    5.0531  -44.2339 H      1 LIG       0.11500
@<TRIPOS>BOND
      1       1       2 ar
      2       1       5 ar
      3       2       6 ar
      4       3       4 ar
      5       3       7 ar
      6       4       8 ar
      7       5       9 ar
      8       6      10 ar
      9       7       9 ar
     10       8      10 ar
     11       9      10 ar
     12       1      11 1
     13       2      12 1
     14       3      13 1
     15       4      14 1
     16       5      15 1
     17       6      16 1
     18       7      17 1
     19       8      18 1
@<TRIPOS>ALT_TYPE
CGenFF_4.0_ALT_TYPE_SET
CGenFF_4.0 1 CG2R61 2 CG2R61 3 CG2R61 4 CG2R61 5 CG2R61 6 CG2R61 7 CG2R61 8 CG2R61 9 CG2R61 10 CG2R61 11 HGR61 12 HGR61 13 HGR61 14 HGR61 15 HGR61 16 HGR61 17 HGR61 18 HGR61
@<TRIPOS>MOLECULE
naphtalene
 18 19 0 0 0
****
USER_CHARGES
INVALID_CHARGES
Pose:  20 Cluster:  20 Fr_nu: 165939 TotEn:   -10.74
@<TRIPOS>ATOM
      1 C1        -64.9982   -0.9584  -27.3142 C.ar   1 LIG      -0.11500
      2 C2        -64.9460   -1.7323  -26.1587 C.ar   1 LIG      -0.11500
      3 C3        -68.9760   -3.3661  -28.7469 C.ar   1 LIG      -0.11500
      4 C4        -68.9237   -4.1400  -27.5913 C.ar   1 LIG      -0.11500
      5 C5        -66.0118   -1.1676  -28.2498 C.ar   1 LIG      -0.11700
      6 C6        -65.9071   -2.7183  -25.9342 C.ar   1 LIG      -0.11700
      7 C7        -68.0149   -2.3800  -28.9712 C.ar   1 LIG      -0.11700
      8 C8        -67.9101   -3.9309  -26.6557 C.ar   1 LIG      -0.11700
      9 C9        -66.9876   -2.1558  -28.0403 C.ar   1 LIG       0.00400
     10 C10       -66.9344   -2.9427  -26.8652 C.ar   1 LIG       0.00400
     11 H1        -64.2494   -0.1913  -27.4886 H      1 LIG       0.11500
     12 H2        -64.1567   -1.5684  -25.4308 H      1 LIG       0.11500
     13 H3        -69.7653   -3.5294  -29.4752 H      1 LIG       0.11500
     14 H4        -69.6719   -4.9079  -27.4181 H      1 LIG       0.11500
     15 H5        -66.0328   -0.5511  -29.1461 H      1 LIG       0.11500
     16 H6        -65.8471   -3.3111  -25.0238 H      1 LIG       0.11500
     17 H7        -68.0755   -1.7868  -29.8813 H      1 LIG       0.11500
     18 H8        -67.8885   -4.5478  -25.7596 H      1 LIG       0.11500
@<TRIPOS>BOND
      1       1       2 ar
      2       1       5 ar
      3       2       6 ar
      4       3       4 ar
      5       3       7 ar
      6       4       8 ar
      7       5       9 ar
      8       6      10 ar
      9       7       9 ar
     10       8      10 ar
     11       9      10 ar
     12       1      11 1
     13       2      12 1
     14       3      13 1
     15       4      14 1
     16       5      15 1
     17       6      16 1
     18       7      17 1
     19       8      18 1
@<TRIPOS>ALT_TYPE
CGenFF_4.0_ALT_TYPE_SET
CGenFF_4.0 1 CG2R61 2 CG2R61 3 CG2R61 4 CG2R61 5 CG2R61 6 CG2R61 7 CG2R61 8 CG2R61 9 CG2R61 10 CG2R61 11 HGR61 12 HGR61 13 HGR61 14 HGR61 15 HGR61 16 HGR61 17 HGR61 18 HGR61
@<TRIPOS>MOLECULE
naphtalene
 18 19 0 0 0
****
USER_CHARGES
INVALID_CHARGES
Pose:  21 Cluster:  21 Fr_nu:  13931 TotEn:   -10.71
@<TRIPOS>ATOM
      1 C1        -62.9142   -4.2578  -59.2231 C.ar   1 LIG      -0.11500
      2 C2        -63.0613   -3.8051  -57.9154 C.ar   1 LIG      -0.11500
      3 C3        -61.5014   -8.6060  -57.5587 C.ar   1 LIG      -0.11500
      4 C4        -61.6485   -8.1532  -56.2510 C.ar   1 LIG      -0.11500
      5 C5        -62.4897   -5.5644  -59.4664 C.ar   1 LIG      -0.11700
      6 C6        -62.7845   -4.6571  -56.8459 C.ar   1 LIG      -0.11700
      7 C7        -61.7783   -7.7540  -58.6283 C.ar   1 LIG      -0.11700
      8 C8        -62.0729   -6.8466  -56.0076 C.ar   1 LIG      -0.11700
      9 C9        -62.2065   -6.4358  -58.4019 C.ar   1 LIG       0.00400
     10 C10       -62.3561   -5.9753  -57.0721 C.ar   1 LIG       0.00400
     11 H1        -63.1293   -3.5940  -60.0553 H      1 LIG       0.11500
     12 H2        -63.3921   -2.7879  -57.7271 H      1 LIG       0.11500
     13 H3        -61.1707   -9.6234  -57.7477 H      1 LIG       0.11500
     14 H4        -61.4319   -8.8170  -55.4192 H      1 LIG       0.11500
     15 H5        -62.3812   -5.8967  -60.4968 H      1 LIG       0.11500
     16 H6        -62.9069   -4.2821  -55.8318 H      1 LIG       0.11500
     17 H7        -61.6566   -8.1294  -59.6422 H      1 LIG       0.11500
     18 H8        -62.1807   -6.5138  -54.9773 H      1 LIG       0.11500
@<TRIPOS>BOND
      1       1       2 ar
      2       1       5 ar
      3       2       6 ar
      4       3       4 ar
      5       3       7 ar
      6       4       8 ar
      7       5       9 ar
      8       6      10 ar
      9       7       9 ar
     10       8      10 ar
     11       9      10 ar
     12       1      11 1
     13       2      12 1
     14       3      13 1
     15       4      14 1
     16       5      15 1
     17       6      16 1
     18       7      17 1
     19       8      18 1
@<TRIPOS>ALT_TYPE
CGenFF_4.0_ALT_TYPE_SET
CGenFF_4.0 1 CG2R61 2 CG2R61 3 CG2R61 4 CG2R61 5 CG2R61 6 CG2R61 7 CG2R61 8 CG2R61 9 CG2R61 10 CG2R61 11 HGR61 12 HGR61 13 HGR61 14 HGR61 15 HGR61 16 HGR61 17 HGR61 18 HGR61
@<TRIPOS>MOLECULE
naphtalene
 18 19 0 0 0
****
USER_CHARGES
INVALID_CHARGES
Pose:  22 Cluster:  22 Fr_nu: 301790 TotEn:   -10.64
@<TRIPOS>ATOM
      1 C1        -74.4298  -23.8787  -46.1546 C.ar   1 LIG      -0.11500
      2 C2        -74.4485  -25.2494  -45.9146 C.ar   1 LIG      -0.11500
      3 C3        -74.8413  -23.0373  -41.3802 C.ar   1 LIG      -0.11500
      4 C4        -74.8599  -24.4081  -41.1403 C.ar   1 LIG      -0.11500
      5 C5        -74.5226  -22.9819  -45.0899 C.ar   1 LIG      -0.11700
      6 C6        -74.5599  -25.7287  -44.6092 C.ar   1 LIG      -0.11700
      7 C7        -74.7297  -22.5581  -42.6857 C.ar   1 LIG      -0.11700
      8 C8        -74.7672  -25.3050  -42.2049 C.ar   1 LIG      -0.11700
      9 C9        -74.6354  -23.4465  -43.7694 C.ar   1 LIG       0.00400
     10 C10       -74.6544  -24.8404  -43.5254 C.ar   1 LIG       0.00400
     11 H1        -74.3436  -23.5063  -47.1712 H      1 LIG       0.11500
     12 H2        -74.3759  -25.9468  -46.7441 H      1 LIG       0.11500
     13 H3        -74.9136  -22.3393  -40.5509 H      1 LIG       0.11500
     14 H4        -74.9476  -24.7799  -40.1236 H      1 LIG       0.11500
     15 H5        -74.5064  -21.9146  -45.3011 H      1 LIG       0.11500
     16 H6        -74.5720  -26.8041  -44.4448 H      1 LIG       0.11500
     17 H7        -74.7169  -21.4826  -42.8497 H      1 LIG       0.11500
     18 H8        -74.7841  -26.3724  -41.9940 H      1 LIG       0.11500
@<TRIPOS>BOND
      1       1       2 ar
      2       1       5 ar
      3       2       6 ar
      4       3       4 ar
      5       3       7 ar
      6       4       8 ar
      7       5       9 ar
      8       6      10 ar
      9       7       9 ar
     10       8      10 ar
     11       9      10 ar
     12       1      11 1
     13       2      12 1
     14       3      13 1
     15       4      14 1
     16       5      15 1
     17       6      16 1
     18       7      17 1
     19       8      18 1
@<TRIPOS>ALT_TYPE
CGenFF_4.0_ALT_TYPE_SET
CGenFF_4.0 1 CG2R61 2 CG2R61 3 CG2R61 4 CG2R61 5 CG2R61 6 CG2R61 7 CG2R61 8 CG2R61 9 CG2R61 10 CG2R61 11 HGR61 12 HGR61 13 HGR61 14 HGR61 15 HGR61 16 HGR61 17 HGR61 18 HGR61
@<TRIPOS>MOLECULE
naphtalene
 18 19 0 0 0
****
USER_CHARGES
INVALID_CHARGES
Pose:  23 Cluster:  23 Fr_nu:  15564 TotEn:   -10.56
@<TRIPOS>ATOM
      1 C1        -65.6920    0.7555  -28.3894 C.ar   1 LIG      -0.11500
      2 C2        -65.2209   -0.5228  -28.1051 C.ar   1 LIG      -0.11500
      3 C3        -69.9050   -1.1377  -29.9189 C.ar   1 LIG      -0.11500
      4 C4        -69.4337   -2.4160  -29.6346 C.ar   1 LIG      -0.11500
      5 C5        -66.9743    0.9272  -28.9117 C.ar   1 LIG      -0.11700
      6 C6        -66.0300   -1.6343  -28.3420 C.ar   1 LIG      -0.11700
      7 C7        -69.0958   -0.0261  -29.6819 C.ar   1 LIG      -0.11700
      8 C8        -68.1514   -2.5878  -29.1123 C.ar   1 LIG      -0.11700
      9 C9        -67.8025   -0.1804  -29.1565 C.ar   1 LIG       0.00400
     10 C10       -67.3233   -1.4802  -28.8675 C.ar   1 LIG       0.00400
     11 H1        -65.0614    1.6204  -28.2053 H      1 LIG       0.11500
     12 H2        -64.2226   -0.6553  -27.6982 H      1 LIG       0.11500
     13 H3        -70.9034   -1.0045  -30.3257 H      1 LIG       0.11500
     14 H4        -70.0642   -3.2806  -29.8202 H      1 LIG       0.11500
     15 H5        -67.3216    1.9356  -29.1268 H      1 LIG       0.11500
     16 H6        -65.6413   -2.6242  -28.1118 H      1 LIG       0.11500
     17 H7        -69.4849    0.9636  -29.9113 H      1 LIG       0.11500
     18 H8        -67.8036   -3.5962  -28.8978 H      1 LIG       0.11500
@<TRIPOS>BOND
      1       1       2 ar
      2       1       5 ar
      3       2       6 ar
      4       3       4 ar
      5       3       7 ar
      6       4       8 ar
      7       5       9 ar
      8       6      10 ar
      9       7       9 ar
     10       8      10 ar
     11       9      10 ar
     12       1      11 1
     13       2      12 1
     14       3      13 1
     15       4      14 1
     16       5      15 1
     17       6      16 1
     18       7      17 1
     19       8      18 1
@<TRIPOS>ALT_TYPE
CGenFF_4.0_ALT_TYPE_SET
CGenFF_4.0 1 CG2R61 2 CG2R61 3 CG2R61 4 CG2R61 5 CG2R61 6 CG2R61 7 CG2R61 8 CG2R61 9 CG2R61 10 CG2R61 11 HGR61 12 HGR61 13 HGR61 14 HGR61 15 HGR61 16 HGR61 17 HGR61 18 HGR61
@<TRIPOS>MOLECULE
naphtalene
 18 19 0 0 0
****
USER_CHARGES
INVALID_CHARGES
Pose:  24 Cluster:  24 Fr_nu:  36870 TotEn:   -10.41
@<TRIPOS>ATOM
      1 C1        -65.6345  -19.0079  -58.0676 C.ar   1 LIG      -0.11500
      2 C2        -65.4640  -17.6270  -58.0361 C.ar   1 LIG      -0.11500
      3 C3        -63.0330  -19.4218  -53.9769 C.ar   1 LIG      -0.11500
      4 C4        -62.8626  -18.0409  -53.9456 C.ar   1 LIG      -0.11500
      5 C5        -65.0742  -19.8037  -57.0679 C.ar   1 LIG      -0.11700
      6 C6        -64.7329  -17.0366  -57.0051 C.ar   1 LIG      -0.11700
      7 C7        -63.7643  -20.0122  -55.0080 C.ar   1 LIG      -0.11700
      8 C8        -63.4227  -17.2450  -54.9452 C.ar   1 LIG      -0.11700
      9 C9        -64.3351  -19.2265  -56.0225 C.ar   1 LIG       0.00400
     10 C10       -64.1618  -17.8223  -55.9906 C.ar   1 LIG       0.00400
     11 H1        -66.2033  -19.4670  -58.8708 H      1 LIG       0.11500
     12 H2        -65.9008  -17.0083  -58.8147 H      1 LIG       0.11500
     13 H3        -62.5965  -20.0412  -53.1984 H      1 LIG       0.11500
     14 H4        -62.2924  -17.5825  -53.1429 H      1 LIG       0.11500
     15 H5        -65.2199  -20.8811  -57.1128 H      1 LIG       0.11500
     16 H6        -64.6128  -15.9552  -57.0002 H      1 LIG       0.11500
     17 H7        -63.8849  -21.0935  -55.0122 H      1 LIG       0.11500
     18 H8        -63.2765  -16.1676  -54.9009 H      1 LIG       0.11500
@<TRIPOS>BOND
      1       1       2 ar
      2       1       5 ar
      3       2       6 ar
      4       3       4 ar
      5       3       7 ar
      6       4       8 ar
      7       5       9 ar
      8       6      10 ar
      9       7       9 ar
     10       8      10 ar
     11       9      10 ar
     12       1      11 1
     13       2      12 1
     14       3      13 1
     15       4      14 1
     16       5      15 1
     17       6      16 1
     18       7      17 1
     19       8      18 1
@<TRIPOS>ALT_TYPE
CGenFF_4.0_ALT_TYPE_SET
CGenFF_4.0 1 CG2R61 2 CG2R61 3 CG2R61 4 CG2R61 5 CG2R61 6 CG2R61 7 CG2R61 8 CG2R61 9 CG2R61 10 CG2R61 11 HGR61 12 HGR61 13 HGR61 14 HGR61 15 HGR61 16 HGR61 17 HGR61 18 HGR61
@<TRIPOS>MOLECULE
naphtalene
 18 19 0 0 0
****
USER_CHARGES
INVALID_CHARGES
Pose:  25 Cluster:  25 Fr_nu:   3918 TotEn:   -10.38
@<TRIPOS>ATOM
      1 C1        -83.0917  -23.4207  -32.3098 C.ar   1 LIG      -0.11500
      2 C2        -82.4683  -22.7920  -33.3835 C.ar   1 LIG      -0.11500
      3 C3        -79.7944  -21.5164  -29.2808 C.ar   1 LIG      -0.11500
      4 C4        -79.1711  -20.8878  -30.3546 C.ar   1 LIG      -0.11500
      5 C5        -82.5861  -23.2636  -31.0189 C.ar   1 LIG      -0.11700
      6 C6        -81.3371  -22.0038  -33.1708 C.ar   1 LIG      -0.11700
      7 C7        -80.9258  -22.3047  -29.4937 C.ar   1 LIG      -0.11700
      8 C8        -79.6766  -21.0449  -31.6455 C.ar   1 LIG      -0.11700
      9 C9        -81.4483  -22.4739  -30.7862 C.ar   1 LIG       0.00400
     10 C10       -80.8144  -21.8346  -31.8782 C.ar   1 LIG       0.00400
     11 H1        -83.9720  -24.0347  -32.4761 H      1 LIG       0.11500
     12 H2        -82.8629  -22.9148  -34.3880 H      1 LIG       0.11500
     13 H3        -79.4004  -21.3939  -28.2759 H      1 LIG       0.11500
     14 H4        -78.2901  -20.2751  -30.1879 H      1 LIG       0.11500
     15 H5        -83.0893  -23.7648  -30.1946 H      1 LIG       0.11500
     16 H6        -80.8663  -21.5212  -34.0247 H      1 LIG       0.11500
     17 H7        -81.3969  -22.7864  -28.6395 H      1 LIG       0.11500
     18 H8        -79.1731  -20.5444  -32.4701 H      1 LIG       0.11500
@<TRIPOS>BOND
      1       1       2 ar
      2       1       5 ar
      3       2       6 ar
      4       3       4 ar
      5       3       7 ar
      6       4       8 ar
      7       5       9 ar
      8       6      10 ar
      9       7       9 ar
     10       8      10 ar
     11       9      10 ar
     12       1      11 1
     13       2      12 1
     14       3      13 1
     15       4      14 1
     16       5      15 1
     17       6      16 1
     18       7      17 1
     19       8      18 1
@<TRIPOS>ALT_TYPE
CGenFF_4.0_ALT_TYPE_SET
CGenFF_4.0 1 CG2R61 2 CG2R61 3 CG2R61 4 CG2R61 5 CG2R61 6 CG2R61 7 CG2R61 8 CG2R61 9 CG2R61 10 CG2R61 11 HGR61 12 HGR61 13 HGR61 14 HGR61 15 HGR61 16 HGR61 17 HGR61 18 HGR61
@<TRIPOS>MOLECULE
naphtalene
 18 19 0 0 0
****
USER_CHARGES
INVALID_CHARGES
Pose:  26 Cluster:  26 Fr_nu: 188914 TotEn:   -10.32
@<TRIPOS>ATOM
      1 C1        -74.9736  -23.8465  -40.1025 C.ar   1 LIG      -0.11500
      2 C2        -75.3068  -22.6272  -40.6848 C.ar   1 LIG      -0.11500
      3 C3        -72.7681  -25.2096  -44.2196 C.ar   1 LIG      -0.11500
      4 C4        -73.1014  -23.9903  -44.8017 C.ar   1 LIG      -0.11500
      5 C5        -74.2589  -24.7969  -40.8322 C.ar   1 LIG      -0.11700
      6 C6        -74.9267  -22.3535  -41.9988 C.ar   1 LIG      -0.11700
      7 C7        -73.1482  -25.4833  -42.9053 C.ar   1 LIG      -0.11700
      8 C8        -73.8161  -23.0399  -44.0722 C.ar   1 LIG      -0.11700
      9 C9        -73.8681  -24.5383  -42.1562 C.ar   1 LIG       0.00400
     10 C10       -74.2070  -23.2984  -42.7482 C.ar   1 LIG       0.00400
     11 H1        -75.2703  -24.0593  -39.0796 H      1 LIG       0.11500
     12 H2        -75.8630  -21.8879  -40.1157 H      1 LIG       0.11500
     13 H3        -72.2116  -25.9494  -44.7881 H      1 LIG       0.11500
     14 H4        -72.8056  -23.7786  -45.8251 H      1 LIG       0.11500
     15 H5        -74.0097  -25.7434  -40.3569 H      1 LIG       0.11500
     16 H6        -75.1975  -21.3935  -42.4337 H      1 LIG       0.11500
     17 H7        -72.8767  -26.4429  -42.4705 H      1 LIG       0.11500
     18 H8        -74.0662  -22.0935  -44.5475 H      1 LIG       0.11500
@<TRIPOS>BOND
      1       1       2 ar
      2       1       5 ar
      3       2       6 ar
      4       3       4 ar
      5       3       7 ar
      6       4       8 ar
      7       5       9 ar
      8       6      10 ar
      9       7       9 ar
     10       8      10 ar
     11       9      10 ar
     12       1      11 1
     13       2      12 1
     14       3      13 1
     15       4      14 1
     16       5      15 1
     17       6      16 1
     18       7      17 1
     19       8      18 1
@<TRIPOS>ALT_TYPE
CGenFF_4.0_ALT_TYPE_SET
CGenFF_4.0 1 CG2R61 2 CG2R61 3 CG2R61 4 CG2R61 5 CG2R61 6 CG2R61 7 CG2R61 8 CG2R61 9 CG2R61 10 CG2R61 11 HGR61 12 HGR61 13 HGR61 14 HGR61 15 HGR61 16 HGR61 17 HGR61 18 HGR61
@<TRIPOS>MOLECULE
naphtalene
 18 19 0 0 0
****
USER_CHARGES
INVALID_CHARGES
Pose:  27 Cluster:  27 Fr_nu:  26970 TotEn:   -10.22
@<TRIPOS>ATOM
      1 C1        -74.8499  -23.7343  -41.9045 C.ar   1 LIG      -0.11500
      2 C2        -73.8361  -22.8827  -42.3333 C.ar   1 LIG      -0.11500
      3 C3        -76.7176  -23.7725  -46.3971 C.ar   1 LIG      -0.11500
      4 C4        -75.7038  -22.9209  -46.8257 C.ar   1 LIG      -0.11500
      5 C5        -75.8223  -24.1713  -42.8045 C.ar   1 LIG      -0.11700
      6 C6        -73.7908  -22.4647  -43.6635 C.ar   1 LIG      -0.11700
      7 C7        -76.7629  -24.1906  -45.0668 C.ar   1 LIG      -0.11700
      8 C8        -74.7314  -22.4838  -45.9259 C.ar   1 LIG      -0.11700
      9 C9        -75.7923  -23.7606  -44.1472 C.ar   1 LIG       0.00400
     10 C10       -74.7614  -22.8945  -44.5831 C.ar   1 LIG       0.00400
     11 H1        -74.8850  -24.0590  -40.8687 H      1 LIG       0.11500
     12 H2        -73.0794  -22.5433  -41.6320 H      1 LIG       0.11500
     13 H3        -77.4747  -24.1125  -47.0981 H      1 LIG       0.11500
     14 H4        -75.6701  -22.5954  -47.8613 H      1 LIG       0.11500
     15 H5        -76.6058  -24.8364  -42.4471 H      1 LIG       0.11500
     16 H6        -72.9890  -21.7993  -43.9768 H      1 LIG       0.11500
     17 H7        -77.5642  -24.8566  -44.7539 H      1 LIG       0.11500
     18 H8        -73.9482  -21.8180  -46.2828 H      1 LIG       0.11500
@<TRIPOS>BOND
      1       1       2 ar
      2       1       5 ar
      3       2       6 ar
      4       3       4 ar
      5       3       7 ar
      6       4       8 ar
      7       5       9 ar
      8       6      10 ar
      9       7       9 ar
     10       8      10 ar
     11       9      10 ar
     12       1      11 1
     13       2      12 1
     14       3      13 1
     15       4      14 1
     16       5      15 1
     17       6      16 1
     18       7      17 1
     19       8      18 1
@<TRIPOS>ALT_TYPE
CGenFF_4.0_ALT_TYPE_SET
CGenFF_4.0 1 CG2R61 2 CG2R61 3 CG2R61 4 CG2R61 5 CG2R61 6 CG2R61 7 CG2R61 8 CG2R61 9 CG2R61 10 CG2R61 11 HGR61 12 HGR61 13 HGR61 14 HGR61 15 HGR61 16 HGR61 17 HGR61 18 HGR61
@<TRIPOS>MOLECULE
naphtalene
 18 19 0 0 0
****
USER_CHARGES
INVALID_CHARGES
Pose:  28 Cluster:  28 Fr_nu: 565552 TotEn:   -10.09
@<TRIPOS>ATOM
      1 C1        -74.5723  -22.3988  -39.9806 C.ar   1 LIG      -0.11500
      2 C2        -73.7990  -23.3984  -39.3977 C.ar   1 LIG      -0.11500
      3 C3        -75.0971  -25.1324  -43.9712 C.ar   1 LIG      -0.11500
      4 C4        -74.3239  -26.1319  -43.3882 C.ar   1 LIG      -0.11500
      5 C5        -75.0907  -22.5756  -41.2638 C.ar   1 LIG      -0.11700
      6 C6        -73.5412  -24.5785  -40.0955 C.ar   1 LIG      -0.11700
      7 C7        -75.3550  -23.9521  -43.2733 C.ar   1 LIG      -0.11700
      8 C8        -73.8054  -25.9551  -42.1051 C.ar   1 LIG      -0.11700
      9 C9        -74.8412  -23.7572  -41.9809 C.ar   1 LIG       0.00400
     10 C10       -74.0549  -24.7736  -41.3880 C.ar   1 LIG       0.00400
     11 H1        -74.7722  -21.4800  -39.4371 H      1 LIG       0.11500
     12 H2        -73.3962  -23.2598  -38.3986 H      1 LIG       0.11500
     13 H3        -75.5005  -25.2704  -44.9704 H      1 LIG       0.11500
     14 H4        -74.1231  -27.0498  -43.9327 H      1 LIG       0.11500
     15 H5        -75.6921  -21.7807  -41.7000 H      1 LIG       0.11500
     16 H6        -72.9347  -25.3467  -39.6202 H      1 LIG       0.11500
     17 H7        -75.9622  -23.1845  -43.7485 H      1 LIG       0.11500
     18 H8        -73.2032  -26.7496  -41.6690 H      1 LIG       0.11500
@<TRIPOS>BOND
      1       1       2 ar
      2       1       5 ar
      3       2       6 ar
      4       3       4 ar
      5       3       7 ar
      6       4       8 ar
      7       5       9 ar
      8       6      10 ar
      9       7       9 ar
     10       8      10 ar
     11       9      10 ar
     12       1      11 1
     13       2      12 1
     14       3      13 1
     15       4      14 1
     16       5      15 1
     17       6      16 1
     18       7      17 1
     19       8      18 1
@<TRIPOS>ALT_TYPE
CGenFF_4.0_ALT_TYPE_SET
CGenFF_4.0 1 CG2R61 2 CG2R61 3 CG2R61 4 CG2R61 5 CG2R61 6 CG2R61 7 CG2R61 8 CG2R61 9 CG2R61 10 CG2R61 11 HGR61 12 HGR61 13 HGR61 14 HGR61 15 HGR61 16 HGR61 17 HGR61 18 HGR61
@<TRIPOS>MOLECULE
naphtalene
 18 19 0 0 0
****
USER_CHARGES
INVALID_CHARGES
Pose:  29 Cluster:  29 Fr_nu: 283431 TotEn:    -9.98
@<TRIPOS>ATOM
      1 C1        -75.6973  -24.7548  -42.9561 C.ar   1 LIG      -0.11500
      2 C2        -74.4393  -24.5679  -43.5212 C.ar   1 LIG      -0.11500
      3 C3        -73.8198  -24.0078  -38.5301 C.ar   1 LIG      -0.11500
      4 C4        -72.5618  -23.8209  -39.0953 C.ar   1 LIG      -0.11500
      5 C5        -75.8627  -24.6632  -41.5738 C.ar   1 LIG      -0.11700
      6 C6        -73.3419  -24.2886  -42.7064 C.ar   1 LIG      -0.11700
      7 C7        -74.9173  -24.2870  -39.3450 C.ar   1 LIG      -0.11700
      8 C8        -72.3963  -23.9126  -40.4776 C.ar   1 LIG      -0.11700
      9 C9        -74.7691  -24.3829  -40.7383 C.ar   1 LIG       0.00400
     10 C10       -73.4899  -24.1929  -41.3131 C.ar   1 LIG       0.00400
     11 H1        -76.5512  -24.9727  -43.5909 H      1 LIG       0.11500
     12 H2        -74.3117  -24.6392  -44.5975 H      1 LIG       0.11500
     13 H3        -73.9481  -23.9365  -37.4537 H      1 LIG       0.11500
     14 H4        -71.7081  -23.6044  -38.4600 H      1 LIG       0.11500
     15 H5        -76.8551  -24.8134  -41.1538 H      1 LIG       0.11500
     16 H6        -72.3679  -24.1457  -43.1698 H      1 LIG       0.11500
     17 H7        -75.8913  -24.4291  -38.8815 H      1 LIG       0.11500
     18 H8        -71.4038  -23.7631  -40.8978 H      1 LIG       0.11500
@<TRIPOS>BOND
      1       1       2 ar
      2       1       5 ar
      3       2       6 ar
      4       3       4 ar
      5       3       7 ar
      6       4       8 ar
      7       5       9 ar
      8       6      10 ar
      9       7       9 ar
     10       8      10 ar
     11       9      10 ar
     12       1      11 1
     13       2      12 1
     14       3      13 1
     15       4      14 1
     16       5      15 1
     17       6      16 1
     18       7      17 1
     19       8      18 1
@<TRIPOS>ALT_TYPE
CGenFF_4.0_ALT_TYPE_SET
CGenFF_4.0 1 CG2R61 2 CG2R61 3 CG2R61 4 CG2R61 5 CG2R61 6 CG2R61 7 CG2R61 8 CG2R61 9 CG2R61 10 CG2R61 11 HGR61 12 HGR61 13 HGR61 14 HGR61 15 HGR61 16 HGR61 17 HGR61 18 HGR61
@<TRIPOS>MOLECULE
naphtalene
 18 19 0 0 0
****
USER_CHARGES
INVALID_CHARGES
Pose:  30 Cluster:  30 Fr_nu:  23165 TotEn:    -9.52
@<TRIPOS>ATOM
      1 C1        -47.1598  -12.4896  -42.9496 C.ar   1 LIG      -0.11500
      2 C2        -48.0056  -12.5315  -41.8453 C.ar   1 LIG      -0.11500
      3 C3        -50.9581  -11.4882  -45.8206 C.ar   1 LIG      -0.11500
      4 C4        -51.8039  -11.5301  -44.7162 C.ar   1 LIG      -0.11500
      5 C5        -47.6781  -12.2200  -44.2166 C.ar   1 LIG      -0.11700
      6 C6        -49.3729  -12.3040  -42.0035 C.ar   1 LIG      -0.11700
      7 C7        -49.5907  -11.7157  -45.6623 C.ar   1 LIG      -0.11700
      8 C8        -51.2857  -11.7998  -43.4492 C.ar   1 LIG      -0.11700
      9 C9        -49.0518  -11.9885  -44.3944 C.ar   1 LIG       0.00400
     10 C10       -49.9119  -12.0312  -43.2714 C.ar   1 LIG       0.00400
     11 H1        -46.0955  -12.6674  -42.8259 H      1 LIG       0.11500
     12 H2        -47.6011  -12.7413  -40.8594 H      1 LIG       0.11500
     13 H3        -51.3621  -11.2783  -46.8070 H      1 LIG       0.11500
     14 H4        -52.8682  -11.3537  -44.8407 H      1 LIG       0.11500
     15 H5        -46.9982  -12.1926  -45.0657 H      1 LIG       0.11500
     16 H6        -50.0154  -12.3411  -41.1262 H      1 LIG       0.11500
     17 H7        -48.9483  -11.6777  -46.5396 H      1 LIG       0.11500
     18 H8        -51.9655  -11.8280  -42.6000 H      1 LIG       0.11500
@<TRIPOS>BOND
      1       1       2 ar
      2       1       5 ar
      3       2       6 ar
      4       3       4 ar
      5       3       7 ar
      6       4       8 ar
      7       5       9 ar
      8       6      10 ar
      9       7       9 ar
     10       8      10 ar
     11       9      10 ar
     12       1      11 1
     13       2      12 1
     14       3      13 1
     15       4      14 1
     16       5      15 1
     17       6      16 1
     18       7      17 1
     19       8      18 1
@<TRIPOS>ALT_TYPE
CGenFF_4.0_ALT_TYPE_SET
CGenFF_4.0 1 CG2R61 2 CG2R61 3 CG2R61 4 CG2R61 5 CG2R61 6 CG2R61 7 CG2R61 8 CG2R61 9 CG2R61 10 CG2R61 11 HGR61 12 HGR61 13 HGR61 14 HGR61 15 HGR61 16 HGR61 17 HGR61 18 HGR61
@<TRIPOS>MOLECULE
naphtalene
 18 19 0 0 0
****
USER_CHARGES
INVALID_CHARGES
Pose:  31 Cluster:  31 Fr_nu:   5558 TotEn:    -9.33
@<TRIPOS>ATOM
      1 C1        -48.7547  -14.5265  -42.9520 C.ar   1 LIG      -0.11500
      2 C2        -48.6134  -13.4016  -42.1449 C.ar   1 LIG      -0.11500
      3 C3        -52.0915  -12.1947  -45.6169 C.ar   1 LIG      -0.11500
      4 C4        -51.9501  -11.0699  -44.8097 C.ar   1 LIG      -0.11500
      5 C5        -49.6540  -14.5123  -44.0187 C.ar   1 LIG      -0.11700
      6 C6        -49.3705  -12.2582  -42.4012 C.ar   1 LIG      -0.11700
      7 C7        -51.3342  -13.3382  -45.3606 C.ar   1 LIG      -0.11700
      8 C8        -51.0509  -11.0840  -43.7430 C.ar   1 LIG      -0.11700
      9 C9        -50.4243  -13.3701  -44.2913 C.ar   1 LIG       0.00400
     10 C10       -50.2805  -12.2262  -43.4704 C.ar   1 LIG       0.00400
     11 H1        -48.1654  -15.4165  -42.7517 H      1 LIG       0.11500
     12 H2        -47.9128  -13.4136  -41.3150 H      1 LIG       0.11500
     13 H3        -52.7919  -12.1834  -46.4473 H      1 LIG       0.11500
     14 H4        -52.5407  -10.1807  -45.0097 H      1 LIG       0.11500
     15 H5        -49.7483  -15.4032  -44.6362 H      1 LIG       0.11500
     16 H6        -49.2433  -11.3902  -41.7576 H      1 LIG       0.11500
     17 H7        -51.4610  -14.2057  -46.0048 H      1 LIG       0.11500
     18 H8        -50.9569  -10.1934  -43.1249 H      1 LIG       0.11500
@<TRIPOS>BOND
      1       1       2 ar
      2       1       5 ar
      3       2       6 ar
      4       3       4 ar
      5       3       7 ar
      6       4       8 ar
      7       5       9 ar
      8       6      10 ar
      9       7       9 ar
     10       8      10 ar
     11       9      10 ar
     12       1      11 1
     13       2      12 1
     14       3      13 1
     15       4      14 1
     16       5      15 1
     17       6      16 1
     18       7      17 1
     19       8      18 1
@<TRIPOS>ALT_TYPE
CGenFF_4.0_ALT_TYPE_SET
CGenFF_4.0 1 CG2R61 2 CG2R61 3 CG2R61 4 CG2R61 5 CG2R61 6 CG2R61 7 CG2R61 8 CG2R61 9 CG2R61 10 CG2R61 11 HGR61 12 HGR61 13 HGR61 14 HGR61 15 HGR61 16 HGR61 17 HGR61 18 HGR61
@<TRIPOS>MOLECULE
naphtalene
 18 19 0 0 0
****
USER_CHARGES
INVALID_CHARGES
Pose:  32 Cluster:  32 Fr_nu:  86623 TotEn:    -9.16
@<TRIPOS>ATOM
      1 C1        -66.8123   -2.3872  -26.9182 C.ar   1 LIG      -0.11500
      2 C2        -66.3296   -1.2762  -27.6034 C.ar   1 LIG      -0.11500
      3 C3        -70.8367   -2.3242  -29.6520 C.ar   1 LIG      -0.11500
      4 C4        -70.3538   -1.2131  -30.3371 C.ar   1 LIG      -0.11500
      5 C5        -68.0536   -2.9292  -27.2529 C.ar   1 LIG      -0.11700
      6 C6        -67.0860   -0.7029  -28.6258 C.ar   1 LIG      -0.11700
      7 C7        -70.0801   -2.8975  -28.6295 C.ar   1 LIG      -0.11700
      8 C8        -69.1126   -0.6710  -30.0024 C.ar   1 LIG      -0.11700
      9 C9        -68.8286   -2.3650  -28.2793 C.ar   1 LIG       0.00400
     10 C10       -68.3376   -1.2352  -28.9760 C.ar   1 LIG       0.00400
     11 H1        -66.2232   -2.8328  -26.1220 H      1 LIG       0.11500
     12 H2        -65.3630   -0.8552  -27.3422 H      1 LIG       0.11500
     13 H3        -71.8033   -2.7459  -29.9128 H      1 LIG       0.11500
     14 H4        -70.9440   -0.7672  -31.1322 H      1 LIG       0.11500
     15 H5        -68.4113   -3.7977  -26.7036 H      1 LIG       0.11500
     16 H6        -66.6888    0.1649  -29.1483 H      1 LIG       0.11500
     17 H7        -70.4771   -3.7657  -28.1077 H      1 LIG       0.11500
     18 H8        -68.7550    0.1979  -30.5511 H      1 LIG       0.11500
@<TRIPOS>BOND
      1       1       2 ar
      2       1       5 ar
      3       2       6 ar
      4       3       4 ar
      5       3       7 ar
      6       4       8 ar
      7       5       9 ar
      8       6      10 ar
      9       7       9 ar
     10       8      10 ar
     11       9      10 ar
     12       1      11 1
     13       2      12 1
     14       3      13 1
     15       4      14 1
     16       5      15 1
     17       6      16 1
     18       7      17 1
     19       8      18 1
@<TRIPOS>ALT_TYPE
CGenFF_4.0_ALT_TYPE_SET
CGenFF_4.0 1 CG2R61 2 CG2R61 3 CG2R61 4 CG2R61 5 CG2R61 6 CG2R61 7 CG2R61 8 CG2R61 9 CG2R61 10 CG2R61 11 HGR61 12 HGR61 13 HGR61 14 HGR61 15 HGR61 16 HGR61 17 HGR61 18 HGR61
@<TRIPOS>MOLECULE
naphtalene
 18 19 0 0 0
****
USER_CHARGES
INVALID_CHARGES
Pose:  33 Cluster:  33 Fr_nu: 132825 TotEn:    -8.98
@<TRIPOS>ATOM
      1 C1        -65.5016    0.8453  -27.3879 C.ar   1 LIG      -0.11500
      2 C2        -65.5177   -0.5419  -27.4979 C.ar   1 LIG      -0.11500
      3 C3        -61.6298    0.5674  -24.4545 C.ar   1 LIG      -0.11500
      4 C4        -61.6460   -0.8199  -24.5646 C.ar   1 LIG      -0.11500
      5 C5        -64.5324    1.4726  -26.6045 C.ar   1 LIG      -0.11700
      6 C6        -64.5649   -1.3072  -26.8251 C.ar   1 LIG      -0.11700
      7 C7        -62.5827    1.3327  -25.1274 C.ar   1 LIG      -0.11700
      8 C8        -62.6152   -1.4473  -25.3479 C.ar   1 LIG      -0.11700
      9 C9        -63.5655    0.7180  -25.9202 C.ar   1 LIG       0.00400
     10 C10       -63.5821   -0.6927  -26.0322 C.ar   1 LIG       0.00400
     11 H1        -66.2440    1.4406  -27.9114 H      1 LIG       0.11500
     12 H2        -66.2725   -1.0293  -28.1082 H      1 LIG       0.11500
     13 H3        -60.8750    1.0554  -23.8444 H      1 LIG       0.11500
     14 H4        -60.9043   -1.4147  -24.0397 H      1 LIG       0.11500
     15 H5        -64.5391    2.5583  -26.5326 H      1 LIG       0.11500
     16 H6        -64.5961   -2.3901  -26.9259 H      1 LIG       0.11500
     17 H7        -62.5508    2.4156  -25.0272 H      1 LIG       0.11500
     18 H8        -62.6092   -2.5330  -25.4193 H      1 LIG       0.11500
@<TRIPOS>BOND
      1       1       2 ar
      2       1       5 ar
      3       2       6 ar
      4       3       4 ar
      5       3       7 ar
      6       4       8 ar
      7       5       9 ar
      8       6      10 ar
      9       7       9 ar
     10       8      10 ar
     11       9      10 ar
     12       1      11 1
     13       2      12 1
     14       3      13 1
     15       4      14 1
     16       5      15 1
     17       6      16 1
     18       7      17 1
     19       8      18 1
@<TRIPOS>ALT_TYPE
CGenFF_4.0_ALT_TYPE_SET
CGenFF_4.0 1 CG2R61 2 CG2R61 3 CG2R61 4 CG2R61 5 CG2R61 6 CG2R61 7 CG2R61 8 CG2R61 9 CG2R61 10 CG2R61 11 HGR61 12 HGR61 13 HGR61 14 HGR61 15 HGR61 16 HGR61 17 HGR61 18 HGR61
@<TRIPOS>MOLECULE
naphtalene
 18 19 0 0 0
****
USER_CHARGES
INVALID_CHARGES
Pose:  34 Cluster:  34 Fr_nu:  70861 TotEn:    -8.82
@<TRIPOS>ATOM
      1 C1        -75.1641  -23.5781  -41.7004 C.ar   1 LIG      -0.11500
      2 C2        -75.1135  -22.8541  -40.5129 C.ar   1 LIG      -0.11500
      3 C3        -70.5934  -25.0814  -40.9784 C.ar   1 LIG      -0.11500
      4 C4        -70.5429  -24.3574  -39.7909 C.ar   1 LIG      -0.11500
      5 C5        -74.0549  -24.3146  -42.1172 C.ar   1 LIG      -0.11700
      6 C6        -73.9538  -22.8639  -39.7376 C.ar   1 LIG      -0.11700
      7 C7        -71.7533  -25.0717  -41.7537 C.ar   1 LIG      -0.11700
      8 C8        -71.6520  -23.6208  -39.3740 C.ar   1 LIG      -0.11700
      9 C9        -72.8791  -24.3358  -41.3494 C.ar   1 LIG       0.00400
     10 C10       -72.8278  -23.5996  -40.1418 C.ar   1 LIG       0.00400
     11 H1        -76.0671  -23.5697  -42.3038 H      1 LIG       0.11500
     12 H2        -75.9776  -22.2813  -40.1892 H      1 LIG       0.11500
     13 H3        -69.7295  -25.6547  -41.3026 H      1 LIG       0.11500
     14 H4        -69.6392  -24.3651  -39.1886 H      1 LIG       0.11500
     15 H5        -74.1168  -24.8727  -43.0492 H      1 LIG       0.11500
     16 H6        -73.9367  -22.2911  -38.8127 H      1 LIG       0.11500
     17 H7        -71.7704  -25.6452  -42.6781 H      1 LIG       0.11500
     18 H8        -71.5901  -23.0620  -38.4424 H      1 LIG       0.11500
@<TRIPOS>BOND
      1       1       2 ar
      2       1       5 ar
      3       2       6 ar
      4       3       4 ar
      5       3       7 ar
      6       4       8 ar
      7       5       9 ar
      8       6      10 ar
      9       7       9 ar
     10       8      10 ar
     11       9      10 ar
     12       1      11 1
     13       2      12 1
     14       3      13 1
     15       4      14 1
     16       5      15 1
     17       6      16 1
     18       7      17 1
     19       8      18 1
@<TRIPOS>ALT_TYPE
CGenFF_4.0_ALT_TYPE_SET
CGenFF_4.0 1 CG2R61 2 CG2R61 3 CG2R61 4 CG2R61 5 CG2R61 6 CG2R61 7 CG2R61 8 CG2R61 9 CG2R61 10 CG2R61 11 HGR61 12 HGR61 13 HGR61 14 HGR61 15 HGR61 16 HGR61 17 HGR61 18 HGR61
@<TRIPOS>MOLECULE
naphtalene
 18 19 0 0 0
****
USER_CHARGES
INVALID_CHARGES
Pose:  35 Cluster:  35 Fr_nu:  38216 TotEn:    -8.74
@<TRIPOS>ATOM
      1 C1        -59.1308  -22.2149  -23.7619 C.ar   1 LIG      -0.11500
      2 C2        -59.1810  -21.6155  -25.0169 C.ar   1 LIG      -0.11500
      3 C3        -63.8746  -23.2520  -24.0681 C.ar   1 LIG      -0.11500
      4 C4        -63.9246  -22.6525  -25.3231 C.ar   1 LIG      -0.11500
      5 C5        -60.2832  -22.7733  -23.2080 C.ar   1 LIG      -0.11700
      6 C6        -60.3834  -21.5720  -25.7228 C.ar   1 LIG      -0.11700
      7 C7        -62.6720  -23.2956  -23.3622 C.ar   1 LIG      -0.11700
      8 C8        -62.7723  -22.0941  -25.8770 C.ar   1 LIG      -0.11700
      9 C9        -61.5023  -22.7385  -23.9044 C.ar   1 LIG       0.00400
     10 C10       -61.5532  -22.1289  -25.1806 C.ar   1 LIG       0.00400
     11 H1        -58.1945  -22.2480  -23.2126 H      1 LIG       0.11500
     12 H2        -58.2832  -21.1814  -25.4473 H      1 LIG       0.11500
     13 H3        -64.7722  -23.6866  -23.6371 H      1 LIG       0.11500
     14 H4        -64.8615  -22.6185  -25.8713 H      1 LIG       0.11500
     15 H5        -60.2208  -23.2364  -22.2254 H      1 LIG       0.11500
     16 H6        -60.3993  -21.0988  -26.7025 H      1 LIG       0.11500
     17 H7        -62.6562  -23.7695  -22.3830 H      1 LIG       0.11500
     18 H8        -62.8347  -21.6303  -26.8594 H      1 LIG       0.11500
@<TRIPOS>BOND
      1       1       2 ar
      2       1       5 ar
      3       2       6 ar
      4       3       4 ar
      5       3       7 ar
      6       4       8 ar
      7       5       9 ar
      8       6      10 ar
      9       7       9 ar
     10       8      10 ar
     11       9      10 ar
     12       1      11 1
     13       2      12 1
     14       3      13 1
     15       4      14 1
     16       5      15 1
     17       6      16 1
     18       7      17 1
     19       8      18 1
@<TRIPOS>ALT_TYPE
CGenFF_4.0_ALT_TYPE_SET
CGenFF_4.0 1 CG2R61 2 CG2R61 3 CG2R61 4 CG2R61 5 CG2R61 6 CG2R61 7 CG2R61 8 CG2R61 9 CG2R61 10 CG2R61 11 HGR61 12 HGR61 13 HGR61 14 HGR61 15 HGR61 16 HGR61 17 HGR61 18 HGR61
# TRIPOS MOL2 file generated by SEED

@<TRIPOS>MOLECULE
pyrazole
 9 9 0 0 0
****
USER_CHARGES
INVALID_CHARGES
Pose:   1 Cluster:   1 Fr_nu: 11372647 TotEn:   -18.79
@<TRIPOS>ATOM
      1 C1        -57.8414    3.6793  -40.7827 C.2    1 LIG      -0.25100
      2 C2        -56.8082    3.0410  -40.0708 C.2    1 LIG       0.13200
      3 C3        -58.9875    3.0495  -40.3629 C.2    1 LIG      -0.03800
      4 N1        -57.2582    2.0796  -39.2602 N.2    1 LIG      -0.57800
      5 N2        -58.5868    2.1091  -39.4599 N.pl3  1 LIG      -0.05900
      6 H1        -57.7668    4.4839  -41.4994 H      1 LIG       0.15700
      7 H2        -55.7460    3.2359  -40.1094 H      1 LIG       0.15600
      8 H3        -60.0284    3.1813  -40.6212 H      1 LIG       0.15900
      9 H4        -59.1635    1.4549  -38.9460 H      1 LIG       0.32200
@<TRIPOS>BOND
      1       1       2 1
      2       1       3 2
      3       2       4 2
      4       3       5 1
      5       4       5 1
      6       1       6 1
      7       2       7 1
      8       3       8 1
      9       5       9 1
@<TRIPOS>ALT_TYPE
CGenFF_4.0_ALT_TYPE_SET
CGenFF_4.0 1 CG2R51 2 CG2R52 3 CG2R51 4 NG2R50 5 NG2R51 6 HGR51 7 HGR52 8 HGR52 9 HGP1
@<TRIPOS>MOLECULE
pyrazole
 9 9 0 0 0
****
USER_CHARGES
INVALID_CHARGES
Pose:   2 Cluster:   2 Fr_nu: 815017 TotEn:   -18.37
@<TRIPOS>ATOM
      1 C1        -71.2336    2.9910  -49.1370 C.2    1 LIG      -0.25100
      2 C2        -70.7600    4.1988  -48.5905 C.2    1 LIG       0.13200
      3 C3        -70.6019    2.0133  -48.4080 C.2    1 LIG      -0.03800
      4 N1        -69.8945    4.0084  -47.5913 N.2    1 LIG      -0.57800
      5 N2        -69.8191    2.6694  -47.5040 N.pl3  1 LIG      -0.05900
      6 H1        -71.9351    2.8482  -49.9456 H      1 LIG       0.15700
      7 H2        -71.0092    5.2100  -48.8791 H      1 LIG       0.15600
      8 H3        -70.6362    0.9343  -48.4515 H      1 LIG       0.15900
      9 H4        -69.2093    2.2683  -46.8026 H      1 LIG       0.32200
@<TRIPOS>BOND
      1       1       2 1
      2       1       3 2
      3       2       4 2
      4       3       5 1
      5       4       5 1
      6       1       6 1
      7       2       7 1
      8       3       8 1
      9       5       9 1
@<TRIPOS>ALT_TYPE
CGenFF_4.0_ALT_TYPE_SET
CGenFF_4.0 1 CG2R51 2 CG2R52 3 CG2R51 4 NG2R50 5 NG2R51 6 HGR51 7 HGR52 8 HGR52 9 HGP1
@<TRIPOS>MOLECULE
pyrazole
 9 9 0 0 0
****
USER_CHARGES
INVALID_CHARGES
Pose:   3 Cluster:   3 Fr_nu: 9669857 TotEn:   -16.32
@<TRIPOS>ATOM
      1 C1        -63.2971   -9.6415  -14.2344 C.2    1 LIG      -0.25100
      2 C2        -61.9720   -9.2453  -13.9721 C.2    1 LIG       0.13200
      3 C3        -63.1855  -10.9316  -14.6922 C.2    1 LIG      -0.03800
      4 N1        -61.0838  -10.2060  -14.2409 N.2    1 LIG      -0.57800
      5 N2        -61.8522  -11.2187  -14.6766 N.pl3  1 LIG      -0.05900
      6 H1        -64.2064   -9.0726  -14.1087 H      1 LIG       0.15700
      7 H2        -61.6163   -8.2964  -13.5969 H      1 LIG       0.15600
      8 H3        -63.9179  -11.6541  -15.0225 H      1 LIG       0.15900
      9 H4        -61.3986  -12.0813  -14.9506 H      1 LIG       0.32200
@<TRIPOS>BOND
      1       1       2 1
      2       1       3 2
      3       2       4 2
      4       3       5 1
      5       4       5 1
      6       1       6 1
      7       2       7 1
      8       3       8 1
      9       5       9 1
@<TRIPOS>ALT_TYPE
CGenFF_4.0_ALT_TYPE_SET
CGenFF_4.0 1 CG2R51 2 CG2R52 3 CG2R51 4 NG2R50 5 NG2R51 6 HGR51 7 HGR52 8 HGR52 9 HGP1
@<TRIPOS>MOLECULE
pyrazole
 9 9 0 0 0
****
USER_CHARGES
INVALID_CHARGES
Pose:   4 Cluster:   4 Fr_nu: 2771644 TotEn:   -16.16
@<TRIPOS>ATOM
      1 C1        -56.1455    3.0682  -39.6523 C.2    1 LIG      -0.25100
      2 C2        -55.9439    2.2553  -40.7839 C.2    1 LIG       0.13200
      3 C3        -57.4510    2.8385  -39.2927 C.2    1 LIG      -0.03800
      4 N1        -57.0340    1.5609  -41.1207 N.2    1 LIG      -0.57800
      5 N2        -57.9332    1.9367  -40.1953 N.pl3  1 LIG      -0.05900
      6 H1        -55.4432    3.7280  -39.1646 H      1 LIG       0.15700
      7 H2        -55.0482    2.1404  -41.3774 H      1 LIG       0.15600
      8 H3        -58.0671    3.2284  -38.4953 H      1 LIG       0.15900
      9 H4        -58.8626    1.5380  -40.2402 H      1 LIG       0.32200
@<TRIPOS>BOND
      1       1       2 1
      2       1       3 2
      3       2       4 2
      4       3       5 1
      5       4       5 1
      6       1       6 1
      7       2       7 1
      8       3       8 1
      9       5       9 1
@<TRIPOS>ALT_TYPE
CGenFF_4.0_ALT_TYPE_SET
CGenFF_4.0 1 CG2R51 2 CG2R52 3 CG2R51 4 NG2R50 5 NG2R51 6 HGR51 7 HGR52 8 HGR52 9 HGP1
@<TRIPOS>MOLECULE
pyrazole
 9 9 0 0 0
****
USER_CHARGES
INVALID_CHARGES
Pose:   5 Cluster:   5 Fr_nu: 11542558 TotEn:   -16.10
@<TRIPOS>ATOM
      1 C1        -44.7630   -7.6020  -29.2190 C.2    1 LIG      -0.25100
      2 C2        -45.3069   -7.4914  -30.5127 C.2    1 LIG       0.13200
      3 C3        -45.7833   -7.2180  -28.3836 C.2    1 LIG      -0.03800
      4 N1        -46.5744   -7.0704  -30.5049 N.2    1 LIG      -0.57800
      5 N2        -46.8356   -6.9130  -29.1961 N.pl3  1 LIG      -0.05900
      6 H1        -43.7707   -7.9166  -28.9314 H      1 LIG       0.15700
      7 H2        -44.8323   -7.6997  -31.4610 H      1 LIG       0.15600
      8 H3        -45.8532   -7.1339  -27.3087 H      1 LIG       0.15900
      9 H4        -47.7566   -6.5910  -28.9263 H      1 LIG       0.32200
@<TRIPOS>BOND
      1       1       2 1
      2       1       3 2
      3       2       4 2
      4       3       5 1
      5       4       5 1
      6       1       6 1
      7       2       7 1
      8       3       8 1
      9       5       9 1
@<TRIPOS>ALT_TYPE
CGenFF_4.0_ALT_TYPE_SET
CGenFF_4.0 1 CG2R51 2 CG2R52 3 CG2R51 4 NG2R50 5 NG2R51 6 HGR51 7 HGR52 8 HGR52 9 HGP1
@<TRIPOS>MOLECULE
pyrazole
 9 9 0 0 0
****
USER_CHARGES
INVALID_CHARGES
Pose:   6 Cluster:   6 Fr_nu: 11025516 TotEn:   -16.10
@<TRIPOS>ATOM
      1 C1        -80.7595  -20.7515  -31.5031 C.2    1 LIG      -0.25100
      2 C2        -81.5322  -21.8493  -31.0794 C.2    1 LIG       0.13200
      3 C3        -80.1709  -21.1756  -32.6693 C.2    1 LIG      -0.03800
      4 N1        -81.4446  -22.8923  -31.9090 N.2    1 LIG      -0.57800
      5 N2        -80.6100  -22.4519  -32.8658 N.pl3  1 LIG      -0.05900
      6 H1        -80.6453  -19.7871  -31.0304 H      1 LIG       0.15700
      7 H2        -82.1552  -21.9329  -30.2004 H      1 LIG       0.15600
      8 H3        -79.4926  -20.6959  -33.3601 H      1 LIG       0.15900
      9 H4        -80.3799  -23.0784  -33.6269 H      1 LIG       0.32200
@<TRIPOS>BOND
      1       1       2 1
      2       1       3 2
      3       2       4 2
      4       3       5 1
      5       4       5 1
      6       1       6 1
      7       2       7 1
      8       3       8 1
      9       5       9 1
@<TRIPOS>ALT_TYPE
CGenFF_4.0_ALT_TYPE_SET
CGenFF_4.0 1 CG2R51 2 CG2R52 3 CG2R51 4 NG2R50 5 NG2R51 6 HGR51 7 HGR52 8 HGR52 9 HGP1
@<TRIPOS>MOLECULE
pyrazole
 9 9 0 0 0
****
USER_CHARGES
INVALID_CHARGES
Pose:   7 Cluster:   7 Fr_nu: 9301458 TotEn:   -16.01
@<TRIPOS>ATOM
      1 C1        -57.5467    2.4121  -40.8874 C.2    1 LIG      -0.25100
      2 C2        -56.2246    2.6835  -40.4871 C.2    1 LIG       0.13200
      3 C3        -58.2560    2.3539  -39.7127 C.2    1 LIG      -0.03800
      4 N1        -56.0988    2.7905  -39.1617 N.2    1 LIG      -0.57800
      5 N2        -57.3510    2.5855  -38.7188 N.pl3  1 LIG      -0.05900
      6 H1        -57.9324    2.2780  -41.8872 H      1 LIG       0.15700
      7 H2        -55.3474    2.8072  -41.1059 H      1 LIG       0.15600
      8 H3        -59.2991    2.1705  -39.4991 H      1 LIG       0.15900
      9 H4        -57.5175    2.6157  -37.7208 H      1 LIG       0.32200
@<TRIPOS>BOND
      1       1       2 1
      2       1       3 2
      3       2       4 2
      4       3       5 1
      5       4       5 1
      6       1       6 1
      7       2       7 1
      8       3       8 1
      9       5       9 1
@<TRIPOS>ALT_TYPE
CGenFF_4.0_ALT_TYPE_SET
CGenFF_4.0 1 CG2R51 2 CG2R52 3 CG2R51 4 NG2R50 5 NG2R51 6 HGR51 7 HGR52 8 HGR52 9 HGP1
@<TRIPOS>MOLECULE
pyrazole
 9 9 0 0 0
****
USER_CHARGES
INVALID_CHARGES
Pose:   8 Cluster:   8 Fr_nu: 224689 TotEn:   -15.70
@<TRIPOS>ATOM
      1 C1        -50.3188  -11.9820  -44.8775 C.2    1 LIG      -0.25100
      2 C2        -49.7292  -10.7307  -44.6160 C.2    1 LIG       0.13200
      3 C3        -51.6193  -11.8432  -44.4582 C.2    1 LIG      -0.03800
      4 N1        -50.5849   -9.8609  -44.0727 N.2    1 LIG      -0.57800
      5 N2        -51.7256  -10.5667  -43.9895 N.pl3  1 LIG      -0.05900
      6 H1        -49.8656  -12.8617  -45.3101 H      1 LIG       0.15700
      7 H2        -48.7114  -10.4165  -44.7981 H      1 LIG       0.15600
      8 H3        -52.4590  -12.5230  -44.4490 H      1 LIG       0.15900
      9 H4        -52.5422  -10.1137  -43.5987 H      1 LIG       0.32200
@<TRIPOS>BOND
      1       1       2 1
      2       1       3 2
      3       2       4 2
      4       3       5 1
      5       4       5 1
      6       1       6 1
      7       2       7 1
      8       3       8 1
      9       5       9 1
@<TRIPOS>ALT_TYPE
CGenFF_4.0_ALT_TYPE_SET
CGenFF_4.0 1 CG2R51 2 CG2R52 3 CG2R51 4 NG2R50 5 NG2R51 6 HGR51 7 HGR52 8 HGR52 9 HGP1
@<TRIPOS>MOLECULE
pyrazole
 9 9 0 0 0
****
USER_CHARGES
INVALID_CHARGES
Pose:   9 Cluster:   9 Fr_nu: 386439 TotEn:   -15.14
@<TRIPOS>ATOM
      1 C1        -47.2626   -9.0421  -38.4067 C.2    1 LIG      -0.25100
      2 C2        -46.9603   -9.7027  -37.2009 C.2    1 LIG       0.13200
      3 C3        -46.1972   -9.3211  -39.2274 C.2    1 LIG      -0.03800
      4 N1        -45.7943  -10.3525  -37.2471 N.2    1 LIG      -0.57800
      5 N2        -45.3545  -10.1017  -38.4920 N.pl3  1 LIG      -0.05900
      6 H1        -48.1312   -8.4475  -38.6483 H      1 LIG       0.15700
      7 H2        -47.5409   -9.7373  -36.2901 H      1 LIG       0.15600
      8 H3        -45.9668   -9.0389  -40.2446 H      1 LIG       0.15900
      9 H4        -44.4656  -10.4950  -38.7747 H      1 LIG       0.32200
@<TRIPOS>BOND
      1       1       2 1
      2       1       3 2
      3       2       4 2
      4       3       5 1
      5       4       5 1
      6       1       6 1
      7       2       7 1
      8       3       8 1
      9       5       9 1
@<TRIPOS>ALT_TYPE
CGenFF_4.0_ALT_TYPE_SET
CGenFF_4.0 1 CG2R51 2 CG2R52 3 CG2R51 4 NG2R50 5 NG2R51 6 HGR51 7 HGR52 8 HGR52 9 HGP1
@<TRIPOS>MOLECULE
pyrazole
 9 9 0 0 0
****
USER_CHARGES
INVALID_CHARGES
Pose:  10 Cluster:  10 Fr_nu: 3319107 TotEn:   -14.84
@<TRIPOS>ATOM
      1 C1        -78.8218  -34.8532  -42.0012 C.2    1 LIG      -0.25100
      2 C2        -78.9775  -34.4457  -40.6628 C.2    1 LIG       0.13200
      3 C3        -80.0314  -34.5732  -42.5884 C.2    1 LIG      -0.03800
      4 N1        -80.1904  -33.9447  -40.4142 N.2    1 LIG      -0.57800
      5 N2        -80.8079  -34.0354  -41.6044 N.pl3  1 LIG      -0.05900
      6 H1        -77.9543  -35.2885  -42.4750 H      1 LIG       0.15700
      7 H2        -78.2579  -34.4934  -39.8580 H      1 LIG       0.15600
      8 H3        -80.4020  -34.7072  -43.5944 H      1 LIG       0.15900
      9 H4        -81.7646  -33.7120  -41.6741 H      1 LIG       0.32200
@<TRIPOS>BOND
      1       1       2 1
      2       1       3 2
      3       2       4 2
      4       3       5 1
      5       4       5 1
      6       1       6 1
      7       2       7 1
      8       3       8 1
      9       5       9 1
@<TRIPOS>ALT_TYPE
CGenFF_4.0_ALT_TYPE_SET
CGenFF_4.0 1 CG2R51 2 CG2R52 3 CG2R51 4 NG2R50 5 NG2R51 6 HGR51 7 HGR52 8 HGR52 9 HGP1
@<TRIPOS>MOLECULE
pyrazole
 9 9 0 0 0
****
USER_CHARGES
INVALID_CHARGES
Pose:  11 Cluster:  11 Fr_nu: 387590 TotEn:   -14.80
@<TRIPOS>ATOM
      1 C1        -46.9225   -8.2860  -38.7156 C.2    1 LIG      -0.25100
      2 C2        -47.2252   -9.2763  -37.7620 C.2    1 LIG       0.13200
      3 C3        -47.5256   -7.1498  -38.2340 C.2    1 LIG      -0.03800
      4 N1        -47.9631   -8.8102  -36.7510 N.2    1 LIG      -0.57800
      5 N2        -48.1290   -7.5145  -37.0664 N.pl3  1 LIG      -0.05900
      6 H1        -46.3472   -8.3813  -39.6246 H      1 LIG       0.15700
      7 H2        -46.9393  -10.3185  -37.7619 H      1 LIG       0.15600
      8 H3        -47.5804   -6.1382  -38.6096 H      1 LIG       0.15900
      9 H4        -48.6698   -6.9335  -36.4381 H      1 LIG       0.32200
@<TRIPOS>BOND
      1       1       2 1
      2       1       3 2
      3       2       4 2
      4       3       5 1
      5       4       5 1
      6       1       6 1
      7       2       7 1
      8       3       8 1
      9       5       9 1
@<TRIPOS>ALT_TYPE
CGenFF_4.0_ALT_TYPE_SET
CGenFF_4.0 1 CG2R51 2 CG2R52 3 CG2R51 4 NG2R50 5 NG2R51 6 HGR51 7 HGR52 8 HGR52 9 HGP1
@<TRIPOS>MOLECULE
pyrazole
 9 9 0 0 0
****
USER_CHARGES
INVALID_CHARGES
Pose:  12 Cluster:  12 Fr_nu: 11181597 TotEn:   -14.55
@<TRIPOS>ATOM
      1 C1        -50.8950    9.9152  -31.7838 C.2    1 LIG      -0.25100
      2 C2        -50.5685   10.2520  -30.4564 C.2    1 LIG       0.13200
      3 C3        -51.2579    8.5919  -31.7229 C.2    1 LIG      -0.03800
      4 N1        -50.7116    9.2255  -29.6139 N.2    1 LIG      -0.57800
      5 N2        -51.1320    8.2307  -30.4136 N.pl3  1 LIG      -0.05900
      6 H1        -50.8715   10.5432  -32.6621 H      1 LIG       0.15700
      7 H2        -50.2319   11.2026  -30.0680 H      1 LIG       0.15600
      8 H3        -51.5847    7.8900  -32.4765 H      1 LIG       0.15900
      9 H4        -51.3133    7.3256  -29.9981 H      1 LIG       0.32200
@<TRIPOS>BOND
      1       1       2 1
      2       1       3 2
      3       2       4 2
      4       3       5 1
      5       4       5 1
      6       1       6 1
      7       2       7 1
      8       3       8 1
      9       5       9 1
@<TRIPOS>ALT_TYPE
CGenFF_4.0_ALT_TYPE_SET
CGenFF_4.0 1 CG2R51 2 CG2R52 3 CG2R51 4 NG2R50 5 NG2R51 6 HGR51 7 HGR52 8 HGR52 9 HGP1
@<TRIPOS>MOLECULE
pyrazole
 9 9 0 0 0
****
USER_CHARGES
INVALID_CHARGES
Pose:  13 Cluster:  13 Fr_nu: 119592 TotEn:   -14.53
@<TRIPOS>ATOM
      1 C1        -81.4734  -21.3078  -31.8186 C.2    1 LIG      -0.25100
      2 C2        -82.5116  -22.2579  -31.7844 C.2    1 LIG       0.13200
      3 C3        -80.8576  -21.5155  -33.0285 C.2    1 LIG      -0.03800
      4 N1        -82.5561  -23.0129  -32.8852 N.2    1 LIG      -0.57800
      5 N2        -81.5382  -22.5374  -33.6226 N.pl3  1 LIG      -0.05900
      6 H1        -81.2083  -20.5742  -31.0715 H      1 LIG       0.15700
      7 H2        -83.2374  -22.4319  -31.0029 H      1 LIG       0.15600
      8 H3        -80.0140  -21.0406  -33.5085 H      1 LIG       0.15900
      9 H4        -81.3618  -22.9600  -34.5255 H      1 LIG       0.32200
@<TRIPOS>BOND
      1       1       2 1
      2       1       3 2
      3       2       4 2
      4       3       5 1
      5       4       5 1
      6       1       6 1
      7       2       7 1
      8       3       8 1
      9       5       9 1
@<TRIPOS>ALT_TYPE
CGenFF_4.0_ALT_TYPE_SET
CGenFF_4.0 1 CG2R51 2 CG2R52 3 CG2R51 4 NG2R50 5 NG2R51 6 HGR51 7 HGR52 8 HGR52 9 HGP1
@<TRIPOS>MOLECULE
pyrazole
 9 9 0 0 0
****
USER_CHARGES
INVALID_CHARGES
Pose:  14 Cluster:  14 Fr_nu: 11559981 TotEn:   -14.05
@<TRIPOS>ATOM
      1 C1        -45.8952   -7.3776  -28.2721 C.2    1 LIG      -0.25100
      2 C2        -46.5702   -7.0455  -29.4620 C.2    1 LIG       0.13200
      3 C3        -44.5859   -7.5401  -28.6541 C.2    1 LIG      -0.03800
      4 N1        -45.7570   -6.9992  -30.5205 N.2    1 LIG      -0.57800
      5 N2        -44.5574   -7.3042  -29.9972 N.pl3  1 LIG      -0.05900
      6 H1        -46.3000   -7.4838  -27.2765 H      1 LIG       0.15700
      7 H2        -47.6210   -6.8358  -29.6021 H      1 LIG       0.15600
      8 H3        -43.6926   -7.7987  -28.1040 H      1 LIG       0.15900
      9 H4        -43.7578   -7.3358  -30.6172 H      1 LIG       0.32200
@<TRIPOS>BOND
      1       1       2 1
      2       1       3 2
      3       2       4 2
      4       3       5 1
      5       4       5 1
      6       1       6 1
      7       2       7 1
      8       3       8 1
      9       5       9 1
@<TRIPOS>ALT_TYPE
CGenFF_4.0_ALT_TYPE_SET
CGenFF_4.0 1 CG2R51 2 CG2R52 3 CG2R51 4 NG2R50 5 NG2R51 6 HGR51 7 HGR52 8 HGR52 9 HGP1
@<TRIPOS>MOLECULE
pyrazole
 9 9 0 0 0
****
USER_CHARGES
INVALID_CHARGES
Pose:  15 Cluster:  15 Fr_nu: 361657 TotEn:   -14.03
@<TRIPOS>ATOM
      1 C1        -79.3464  -19.8500  -30.1751 C.2    1 LIG      -0.25100
      2 C2        -80.2887  -19.0135  -30.8029 C.2    1 LIG       0.13200
      3 C3        -78.8141  -20.5960  -31.1980 C.2    1 LIG      -0.03800
      4 N1        -80.3534  -19.2092  -32.1226 N.2    1 LIG      -0.57800
      5 N2        -79.4450  -20.1771  -32.3324 N.pl3  1 LIG      -0.05900
      6 H1        -79.0880  -19.9046  -29.1278 H      1 LIG       0.15700
      7 H2        -80.9313  -18.2698  -30.3538 H      1 LIG       0.15600
      8 H3        -78.0619  -21.3713  -31.2202 H      1 LIG       0.15900
      9 H4        -79.3071  -20.5081  -33.2791 H      1 LIG       0.32200
@<TRIPOS>BOND
      1       1       2 1
      2       1       3 2
      3       2       4 2
      4       3       5 1
      5       4       5 1
      6       1       6 1
      7       2       7 1
      8       3       8 1
      9       5       9 1
@<TRIPOS>ALT_TYPE
CGenFF_4.0_ALT_TYPE_SET
CGenFF_4.0 1 CG2R51 2 CG2R52 3 CG2R51 4 NG2R50 5 NG2R51 6 HGR51 7 HGR52 8 HGR52 9 HGP1
@<TRIPOS>MOLECULE
pyrazole
 9 9 0 0 0
****
USER_CHARGES
INVALID_CHARGES
Pose:  16 Cluster:  16 Fr_nu: 464127 TotEn:   -13.94
@<TRIPOS>ATOM
      1 C1        -50.2981  -10.3924  -44.4334 C.2    1 LIG      -0.25100
      2 C2        -49.5224  -11.2328  -43.6126 C.2    1 LIG       0.13200
      3 C3        -51.5961  -10.7499  -44.1618 C.2    1 LIG      -0.03800
      4 N1        -50.2656  -12.0616  -42.8746 N.2    1 LIG      -0.57800
      5 N2        -51.5219  -11.7438  -43.2306 N.pl3  1 LIG      -0.05900
      6 H1        -49.9640   -9.6330  -45.1249 H      1 LIG       0.15700
      7 H2        -48.4465  -11.2762  -43.5217 H      1 LIG       0.15600
      8 H3        -52.5443  -10.3962  -44.5403 H      1 LIG       0.15900
      9 H4        -52.2851  -12.2488  -42.7980 H      1 LIG       0.32200
@<TRIPOS>BOND
      1       1       2 1
      2       1       3 2
      3       2       4 2
      4       3       5 1
      5       4       5 1
      6       1       6 1
      7       2       7 1
      8       3       8 1
      9       5       9 1
@<TRIPOS>ALT_TYPE
CGenFF_4.0_ALT_TYPE_SET
CGenFF_4.0 1 CG2R51 2 CG2R52 3 CG2R51 4 NG2R50 5 NG2R51 6 HGR51 7 HGR52 8 HGR52 9 HGP1
@<TRIPOS>MOLECULE
pyrazole
 9 9 0 0 0
****
USER_CHARGES
INVALID_CHARGES
Pose:  17 Cluster:  17 Fr_nu: 491752 TotEn:   -13.94
@<TRIPOS>ATOM
      1 C1        -51.4558  -11.2469  -44.1869 C.2    1 LIG      -0.25100
      2 C2        -50.5495  -11.5155  -45.2301 C.2    1 LIG       0.13200
      3 C3        -52.6869  -11.2367  -44.7958 C.2    1 LIG      -0.03800
      4 N1        -51.1533  -11.6654  -46.4119 N.2    1 LIG      -0.57800
      5 N2        -52.4523  -11.4904  -46.1153 N.pl3  1 LIG      -0.05900
      6 H1        -51.2469  -11.0840  -43.1399 H      1 LIG       0.15700
      7 H2        -49.4740  -11.6078  -45.1784 H      1 LIG       0.15600
      8 H3        -53.6859  -11.0732  -44.4181 H      1 LIG       0.15900
      9 H4        -53.1285  -11.5560  -46.8657 H      1 LIG       0.32200
@<TRIPOS>BOND
      1       1       2 1
      2       1       3 2
      3       2       4 2
      4       3       5 1
      5       4       5 1
      6       1       6 1
      7       2       7 1
      8       3       8 1
      9       5       9 1
@<TRIPOS>ALT_TYPE
CGenFF_4.0_ALT_TYPE_SET
CGenFF_4.0 1 CG2R51 2 CG2R52 3 CG2R51 4 NG2R50 5 NG2R51 6 HGR51 7 HGR52 8 HGR52 9 HGP1
@<TRIPOS>MOLECULE
pyrazole
 9 9 0 0 0
****
USER_CHARGES
INVALID_CHARGES
Pose:  18 Cluster:  18 Fr_nu: 118919 TotEn:   -13.88
@<TRIPOS>ATOM
      1 C1        -73.4625  -23.1057  -41.4354 C.2    1 LIG      -0.25100
      2 C2        -74.0514  -23.2419  -40.1640 C.2    1 LIG       0.13200
      3 C3        -74.2730  -22.2147  -42.0955 C.2    1 LIG      -0.03800
      4 N1        -75.1509  -22.4969  -40.0225 N.2    1 LIG      -0.57800
      5 N2        -75.2594  -21.8839  -41.2135 N.pl3  1 LIG      -0.05900
      6 H1        -72.5746  -23.5853  -41.8200 H      1 LIG       0.15700
      7 H2        -73.7254  -23.8534  -39.3348 H      1 LIG       0.15600
      8 H3        -74.2387  -21.7975  -43.0916 H      1 LIG       0.15900
      9 H4        -76.0359  -21.2507  -41.3578 H      1 LIG       0.32200
@<TRIPOS>BOND
      1       1       2 1
      2       1       3 2
      3       2       4 2
      4       3       5 1
      5       4       5 1
      6       1       6 1
      7       2       7 1
      8       3       8 1
      9       5       9 1
@<TRIPOS>ALT_TYPE
CGenFF_4.0_ALT_TYPE_SET
CGenFF_4.0 1 CG2R51 2 CG2R52 3 CG2R51 4 NG2R50 5 NG2R51 6 HGR51 7 HGR52 8 HGR52 9 HGP1
@<TRIPOS>MOLECULE
pyrazole
 9 9 0 0 0
****
USER_CHARGES
INVALID_CHARGES
Pose:  19 Cluster:  19 Fr_nu: 4903594 TotEn:   -13.85
@<TRIPOS>ATOM
      1 C1        -57.3441   -3.0466  -17.5399 C.2    1 LIG      -0.25100
      2 C2        -56.1507   -3.7853  -17.4317 C.2    1 LIG       0.13200
      3 C3        -57.9303   -3.5083  -18.6930 C.2    1 LIG      -0.03800
      4 N1        -55.9870   -4.6507  -18.4358 N.2    1 LIG      -0.57800
      5 N2        -57.0853   -4.4589  -19.1860 N.pl3  1 LIG      -0.05900
      6 H1        -57.7270   -2.2863  -16.8753 H      1 LIG       0.15700
      7 H2        -55.3930   -3.7287  -16.6632 H      1 LIG       0.15600
      8 H3        -58.8505   -3.2504  -19.1971 H      1 LIG       0.15900
      9 H4        -57.1943   -5.0120  -20.0268 H      1 LIG       0.32200
@<TRIPOS>BOND
      1       1       2 1
      2       1       3 2
      3       2       4 2
      4       3       5 1
      5       4       5 1
      6       1       6 1
      7       2       7 1
      8       3       8 1
      9       5       9 1
@<TRIPOS>ALT_TYPE
CGenFF_4.0_ALT_TYPE_SET
CGenFF_4.0 1 CG2R51 2 CG2R52 3 CG2R51 4 NG2R50 5 NG2R51 6 HGR51 7 HGR52 8 HGR52 9 HGP1
@<TRIPOS>MOLECULE
pyrazole
 9 9 0 0 0
****
USER_CHARGES
INVALID_CHARGES
Pose:  20 Cluster:  20 Fr_nu:   8891 TotEn:   -13.64
@<TRIPOS>ATOM
      1 C1        -86.9776  -27.5247  -32.1030 C.2    1 LIG      -0.25100
      2 C2        -85.5751  -27.4384  -32.0184 C.2    1 LIG       0.13200
      3 C3        -87.2330  -27.6589  -33.4458 C.2    1 LIG      -0.03800
      4 N1        -84.9810  -27.5117  -33.2123 N.2    1 LIG      -0.57800
      5 N2        -86.0152  -27.6457  -34.0600 N.pl3  1 LIG      -0.05900
      6 H1        -87.7027  -27.4947  -31.3031 H      1 LIG       0.15700
      7 H2        -84.9611  -27.3246  -31.1364 H      1 LIG       0.15600
      8 H3        -88.1508  -27.7579  -34.0072 H      1 LIG       0.15900
      9 H4        -85.8171  -27.7213  -35.0498 H      1 LIG       0.32200
@<TRIPOS>BOND
      1       1       2 1
      2       1       3 2
      3       2       4 2
      4       3       5 1
      5       4       5 1
      6       1       6 1
      7       2       7 1
      8       3       8 1
      9       5       9 1
@<TRIPOS>ALT_TYPE
CGenFF_4.0_ALT_TYPE_SET
CGenFF_4.0 1 CG2R51 2 CG2R52 3 CG2R51 4 NG2R50 5 NG2R51 6 HGR51 7 HGR52 8 HGR52 9 HGP1
@<TRIPOS>MOLECULE
pyrazole
 9 9 0 0 0
****
USER_CHARGES
INVALID_CHARGES
Pose:  21 Cluster:  21 Fr_nu: 2050442 TotEn:   -13.57
@<TRIPOS>ATOM
      1 C1        -51.3688  -11.8811  -46.5692 C.2    1 LIG      -0.25100
      2 C2        -50.2384  -11.5031  -45.8202 C.2    1 LIG       0.13200
      3 C3        -52.4357  -11.5627  -45.7650 C.2    1 LIG      -0.03800
      4 N1        -50.5573  -10.9840  -44.6316 N.2    1 LIG      -0.57800
      5 N2        -51.9003  -11.0334  -44.6276 N.pl3  1 LIG      -0.05900
      6 H1        -51.4060  -12.3221  -47.5544 H      1 LIG       0.15700
      7 H2        -49.1953  -11.5847  -46.0907 H      1 LIG       0.15600
      8 H3        -53.5034  -11.6648  -45.8956 H      1 LIG       0.15900
      9 H4        -52.3903  -10.6892  -43.8114 H      1 LIG       0.32200
@<TRIPOS>BOND
      1       1       2 1
      2       1       3 2
      3       2       4 2
      4       3       5 1
      5       4       5 1
      6       1       6 1
      7       2       7 1
      8       3       8 1
      9       5       9 1
@<TRIPOS>ALT_TYPE
CGenFF_4.0_ALT_TYPE_SET
CGenFF_4.0 1 CG2R51 2 CG2R52 3 CG2R51 4 NG2R50 5 NG2R51 6 HGR51 7 HGR52 8 HGR52 9 HGP1
@<TRIPOS>MOLECULE
pyrazole
 9 9 0 0 0
****
USER_CHARGES
INVALID_CHARGES
Pose:  22 Cluster:  22 Fr_nu: 3075113 TotEn:   -13.16
@<TRIPOS>ATOM
      1 C1        -62.3863   -5.7139  -57.1847 C.2    1 LIG      -0.25100
      2 C2        -62.3343   -5.8757  -55.7872 C.2    1 LIG       0.13200
      3 C3        -62.7779   -4.4099  -57.3650 C.2    1 LIG      -0.03800
      4 N1        -62.6662   -4.7633  -55.1266 N.2    1 LIG      -0.57800
      5 N2        -62.9304   -3.8900  -56.1132 N.pl3  1 LIG      -0.05900
      6 H1        -62.1696   -6.4401  -57.9542 H      1 LIG       0.15700
      7 H2        -62.0688   -6.7580  -55.2225 H      1 LIG       0.15600
      8 H3        -62.9601   -3.8191  -58.2511 H      1 LIG       0.15900
      9 H4        -63.2130   -2.9515  -55.8599 H      1 LIG       0.32200
@<TRIPOS>BOND
      1       1       2 1
      2       1       3 2
      3       2       4 2
      4       3       5 1
      5       4       5 1
      6       1       6 1
      7       2       7 1
      8       3       8 1
      9       5       9 1
@<TRIPOS>ALT_TYPE
CGenFF_4.0_ALT_TYPE_SET
CGenFF_4.0 1 CG2R51 2 CG2R52 3 CG2R51 4 NG2R50 5 NG2R51 6 HGR51 7 HGR52 8 HGR52 9 HGP1
@<TRIPOS>MOLECULE
pyrazole
 9 9 0 0 0
****
USER_CHARGES
INVALID_CHARGES
Pose:  23 Cluster:  23 Fr_nu: 350246 TotEn:   -13.11
@<TRIPOS>ATOM
      1 C1        -47.8021   -7.8769  -38.3149 C.2    1 LIG      -0.25100
      2 C2        -48.1676   -8.8329  -37.3483 C.2    1 LIG       0.13200
      3 C3        -46.5566   -8.2736  -38.7364 C.2    1 LIG      -0.03800
      4 N1        -47.2301   -9.7667  -37.1665 N.2    1 LIG      -0.57800
      5 N2        -46.2632   -9.3995  -38.0246 N.pl3  1 LIG      -0.05900
      6 H1        -48.3628   -7.0203  -38.6590 H      1 LIG       0.15700
      7 H2        -49.0778   -8.8878  -36.7684 H      1 LIG       0.15600
      8 H3        -45.8672   -7.8641  -39.4605 H      1 LIG       0.15900
      9 H4        -45.4245   -9.9644  -38.0722 H      1 LIG       0.32200
@<TRIPOS>BOND
      1       1       2 1
      2       1       3 2
      3       2       4 2
      4       3       5 1
      5       4       5 1
      6       1       6 1
      7       2       7 1
      8       3       8 1
      9       5       9 1
@<TRIPOS>ALT_TYPE
CGenFF_4.0_ALT_TYPE_SET
CGenFF_4.0 1 CG2R51 2 CG2R52 3 CG2R51 4 NG2R50 5 NG2R51 6 HGR51 7 HGR52 8 HGR52 9 HGP1
@<TRIPOS>MOLECULE
pyrazole
 9 9 0 0 0
****
USER_CHARGES
INVALID_CHARGES
Pose:  24 Cluster:  24 Fr_nu: 246960 TotEn:   -13.11
@<TRIPOS>ATOM
      1 C1        -49.1017  -11.8659  -26.8844 C.2    1 LIG      -0.25100
      2 C2        -49.3338  -10.5419  -26.4660 C.2    1 LIG       0.13200
      3 C3        -49.5658  -11.9040  -28.1765 C.2    1 LIG      -0.03800
      4 N1        -49.9011   -9.7931  -27.4154 N.2    1 LIG      -0.57800
      5 N2        -50.0293  -10.6493  -28.4433 N.pl3  1 LIG      -0.05900
      6 H1        -48.6593  -12.6791  -26.3281 H      1 LIG       0.15700
      7 H2        -49.1137  -10.0916  -25.5087 H      1 LIG       0.15600
      8 H3        -49.6091  -12.6937  -28.9127 H      1 LIG       0.15900
      9 H4        -50.4456  -10.3095  -29.3012 H      1 LIG       0.32200
@<TRIPOS>BOND
      1       1       2 1
      2       1       3 2
      3       2       4 2
      4       3       5 1
      5       4       5 1
      6       1       6 1
      7       2       7 1
      8       3       8 1
      9       5       9 1
@<TRIPOS>ALT_TYPE
CGenFF_4.0_ALT_TYPE_SET
CGenFF_4.0 1 CG2R51 2 CG2R52 3 CG2R51 4 NG2R50 5 NG2R51 6 HGR51 7 HGR52 8 HGR52 9 HGP1
@<TRIPOS>MOLECULE
pyrazole
 9 9 0 0 0
****
USER_CHARGES
INVALID_CHARGES
Pose:  25 Cluster:  25 Fr_nu:  99159 TotEn:   -12.94
@<TRIPOS>ATOM
      1 C1        -68.1476   -1.5801  -28.9527 C.2    1 LIG      -0.25100
      2 C2        -67.2381   -2.6260  -28.7067 C.2    1 LIG       0.13200
      3 C3        -69.2546   -2.2034  -29.4747 C.2    1 LIG      -0.03800
      4 N1        -67.7251   -3.8230  -29.0444 N.2    1 LIG      -0.57800
      5 N2        -68.9528   -3.5331  -29.5079 N.pl3  1 LIG      -0.05900
      6 H1        -68.0198   -0.5223  -28.7761 H      1 LIG       0.15700
      7 H2        -66.2404   -2.5659  -28.2958 H      1 LIG       0.15600
      8 H3        -70.2075   -1.8288  -29.8198 H      1 LIG       0.15900
      9 H4        -69.5341   -4.2947  -29.8346 H      1 LIG       0.32200
@<TRIPOS>BOND
      1       1       2 1
      2       1       3 2
      3       2       4 2
      4       3       5 1
      5       4       5 1
      6       1       6 1
      7       2       7 1
      8       3       8 1
      9       5       9 1
@<TRIPOS>ALT_TYPE
CGenFF_4.0_ALT_TYPE_SET
CGenFF_4.0 1 CG2R51 2 CG2R52 3 CG2R51 4 NG2R50 5 NG2R51 6 HGR51 7 HGR52 8 HGR52 9 HGP1
@<TRIPOS>MOLECULE
pyrazole
 9 9 0 0 0
****
USER_CHARGES
INVALID_CHARGES
Pose:  26 Cluster:  26 Fr_nu: 9263126 TotEn:   -12.93
@<TRIPOS>ATOM
      1 C1        -71.9304   -4.6131  -65.5938 C.2    1 LIG      -0.25100
      2 C2        -73.0400   -4.9621  -64.8009 C.2    1 LIG       0.13200
      3 C3        -70.9243   -4.3737  -64.6900 C.2    1 LIG      -0.03800
      4 N1        -72.7651   -4.9472  -63.4940 N.2    1 LIG      -0.57800
      5 N2        -71.4711   -4.5860  -63.4586 N.pl3  1 LIG      -0.05900
      6 H1        -71.8676   -4.5451  -66.6698 H      1 LIG       0.15700
      7 H2        -74.0378   -5.2263  -65.1210 H      1 LIG       0.15600
      8 H3        -69.8926   -4.0758  -64.8093 H      1 LIG       0.15900
      9 H4        -71.0216   -4.5011  -62.5556 H      1 LIG       0.32200
@<TRIPOS>BOND
      1       1       2 1
      2       1       3 2
      3       2       4 2
      4       3       5 1
      5       4       5 1
      6       1       6 1
      7       2       7 1
      8       3       8 1
      9       5       9 1
@<TRIPOS>ALT_TYPE
CGenFF_4.0_ALT_TYPE_SET
CGenFF_4.0 1 CG2R51 2 CG2R52 3 CG2R51 4 NG2R50 5 NG2R51 6 HGR51 7 HGR52 8 HGR52 9 HGP1
@<TRIPOS>MOLECULE
pyrazole
 9 9 0 0 0
****
USER_CHARGES
INVALID_CHARGES
Pose:  27 Cluster:  27 Fr_nu: 7465731 TotEn:   -12.93
@<TRIPOS>ATOM
      1 C1        -38.7132  -14.1311  -39.1842 C.2    1 LIG      -0.25100
      2 C2        -37.9567  -14.6274  -38.1057 C.2    1 LIG       0.13200
      3 C3        -38.8346  -12.7870  -38.9286 C.2    1 LIG      -0.03800
      4 N1        -37.6210  -13.6762  -37.2302 N.2    1 LIG      -0.57800
      5 N2        -38.1690  -12.5685  -37.7582 N.pl3  1 LIG      -0.05900
      6 H1        -39.1140  -14.6710  -40.0292 H      1 LIG       0.15700
      7 H2        -37.6364  -15.6428  -37.9209 H      1 LIG       0.15600
      8 H3        -39.3255  -11.9850  -39.4607 H      1 LIG       0.15900
      9 H4        -38.0511  -11.6930  -37.2640 H      1 LIG       0.32200
@<TRIPOS>BOND
      1       1       2 1
      2       1       3 2
      3       2       4 2
      4       3       5 1
      5       4       5 1
      6       1       6 1
      7       2       7 1
      8       3       8 1
      9       5       9 1
@<TRIPOS>ALT_TYPE
CGenFF_4.0_ALT_TYPE_SET
CGenFF_4.0 1 CG2R51 2 CG2R52 3 CG2R51 4 NG2R50 5 NG2R51 6 HGR51 7 HGR52 8 HGR52 9 HGP1
@<TRIPOS>MOLECULE
pyrazole
 9 9 0 0 0
****
USER_CHARGES
INVALID_CHARGES
Pose:  28 Cluster:  28 Fr_nu: 7102781 TotEn:   -12.66
@<TRIPOS>ATOM
      1 C1        -44.1995  -11.8292  -24.0031 C.2    1 LIG      -0.25100
      2 C2        -43.4546  -12.2201  -22.8744 C.2    1 LIG       0.13200
      3 C3        -43.3679  -10.9740  -24.6840 C.2    1 LIG      -0.03800
      4 N1        -42.2429  -11.6595  -22.8368 N.2    1 LIG      -0.57800
      5 N2        -42.2199  -10.9076  -23.9505 N.pl3  1 LIG      -0.05900
      6 H1        -45.1991  -12.1258  -24.2849 H      1 LIG       0.15700
      7 H2        -43.7444  -12.8897  -22.0773 H      1 LIG       0.15600
      8 H3        -43.4878  -10.4176  -25.6024 H      1 LIG       0.15900
      9 H4        -41.3854  -10.3700  -24.1489 H      1 LIG       0.32200
@<TRIPOS>BOND
      1       1       2 1
      2       1       3 2
      3       2       4 2
      4       3       5 1
      5       4       5 1
      6       1       6 1
      7       2       7 1
      8       3       8 1
      9       5       9 1
@<TRIPOS>ALT_TYPE
CGenFF_4.0_ALT_TYPE_SET
CGenFF_4.0 1 CG2R51 2 CG2R52 3 CG2R51 4 NG2R50 5 NG2R51 6 HGR51 7 HGR52 8 HGR52 9 HGP1
@<TRIPOS>MOLECULE
pyrazole
 9 9 0 0 0
****
USER_CHARGES
INVALID_CHARGES
Pose:  29 Cluster:  29 Fr_nu: 116469 TotEn:   -12.61
@<TRIPOS>ATOM
      1 C1        -81.3820  -22.0219  -31.4700 C.2    1 LIG      -0.25100
      2 C2        -81.1586  -20.6412  -31.3109 C.2    1 LIG       0.13200
      3 C3        -80.7745  -22.3329  -32.6620 C.2    1 LIG      -0.03800
      4 N1        -80.4634  -20.1115  -32.3209 N.2    1 LIG      -0.57800
      5 N2        -80.2445  -21.1650  -33.1261 N.pl3  1 LIG      -0.05900
      6 H1        -81.9087  -22.6980  -30.8129 H      1 LIG       0.15700
      7 H2        -81.4739  -19.9986  -30.5013 H      1 LIG       0.15600
      8 H3        -80.6759  -23.2586  -33.2105 H      1 LIG       0.15900
      9 H4        -79.7253  -21.0145  -33.9820 H      1 LIG       0.32200
@<TRIPOS>BOND
      1       1       2 1
      2       1       3 2
      3       2       4 2
      4       3       5 1
      5       4       5 1
      6       1       6 1
      7       2       7 1
      8       3       8 1
      9       5       9 1
@<TRIPOS>ALT_TYPE
CGenFF_4.0_ALT_TYPE_SET
CGenFF_4.0 1 CG2R51 2 CG2R52 3 CG2R51 4 NG2R50 5 NG2R51 6 HGR51 7 HGR52 8 HGR52 9 HGP1
@<TRIPOS>MOLECULE
pyrazole
 9 9 0 0 0
****
USER_CHARGES
INVALID_CHARGES
Pose:  30 Cluster:  30 Fr_nu: 11666309 TotEn:   -12.00
@<TRIPOS>ATOM
      1 C1        -73.2112   -7.5182  -67.0310 C.2    1 LIG      -0.25100
      2 C2        -73.7795   -6.8270  -65.9442 C.2    1 LIG       0.13200
      3 C3        -73.2979   -8.8429  -66.6786 C.2    1 LIG      -0.03800
      4 N1        -74.1966   -7.6449  -64.9742 N.2    1 LIG      -0.57800
      5 N2        -73.8903   -8.8638  -65.4501 N.pl3  1 LIG      -0.05900
      6 H1        -72.7972   -7.1138  -67.9428 H      1 LIG       0.15700
      7 H2        -73.9067   -5.7613  -65.8184 H      1 LIG       0.15600
      8 H3        -72.9962   -9.7518  -67.1788 H      1 LIG       0.15900
      9 H4        -74.1126   -9.6707  -64.8806 H      1 LIG       0.32200
@<TRIPOS>BOND
      1       1       2 1
      2       1       3 2
      3       2       4 2
      4       3       5 1
      5       4       5 1
      6       1       6 1
      7       2       7 1
      8       3       8 1
      9       5       9 1
@<TRIPOS>ALT_TYPE
CGenFF_4.0_ALT_TYPE_SET
CGenFF_4.0 1 CG2R51 2 CG2R52 3 CG2R51 4 NG2R50 5 NG2R51 6 HGR51 7 HGR52 8 HGR52 9 HGP1
@<TRIPOS>MOLECULE
pyrazole
 9 9 0 0 0
****
USER_CHARGES
INVALID_CHARGES
Pose:  31 Cluster:  31 Fr_nu: 1812551 TotEn:   -11.91
@<TRIPOS>ATOM
      1 C1        -70.8075    2.0431  -47.7916 C.2    1 LIG      -0.25100
      2 C2        -70.3111    3.3250  -47.4883 C.2    1 LIG       0.13200
      3 C3        -71.3176    2.1639  -49.0611 C.2    1 LIG      -0.03800
      4 N1        -70.4894    4.1961  -48.4849 N.2    1 LIG      -0.57800
      5 N2        -71.1036    3.4604  -49.4270 N.pl3  1 LIG      -0.05900
      6 H1        -70.7969    1.1551  -47.1769 H      1 LIG       0.15700
      7 H2        -69.8271    3.6609  -46.5823 H      1 LIG       0.15600
      8 H3        -71.8046    1.4608  -49.7212 H      1 LIG       0.15900
      9 H4        -71.3516    3.9092  -50.2998 H      1 LIG       0.32200
@<TRIPOS>BOND
      1       1       2 1
      2       1       3 2
      3       2       4 2
      4       3       5 1
      5       4       5 1
      6       1       6 1
      7       2       7 1
      8       3       8 1
      9       5       9 1
@<TRIPOS>ALT_TYPE
CGenFF_4.0_ALT_TYPE_SET
CGenFF_4.0 1 CG2R51 2 CG2R52 3 CG2R51 4 NG2R50 5 NG2R51 6 HGR51 7 HGR52 8 HGR52 9 HGP1
@<TRIPOS>MOLECULE
pyrazole
 9 9 0 0 0
****
USER_CHARGES
INVALID_CHARGES
Pose:  32 Cluster:  32 Fr_nu: 2237176 TotEn:   -11.58
@<TRIPOS>ATOM
      1 C1        -74.7403  -22.7658  -40.7300 C.2    1 LIG      -0.25100
      2 C2        -75.6399  -23.4993  -39.9335 C.2    1 LIG       0.13200
      3 C3        -73.5101  -23.3055  -40.4444 C.2    1 LIG      -0.03800
      4 N1        -75.0329  -24.4339  -39.1973 N.2    1 LIG      -0.57800
      5 N2        -73.7387  -24.2914  -39.5300 N.pl3  1 LIG      -0.05900
      6 H1        -74.9531  -21.9591  -41.4159 H      1 LIG       0.15700
      7 H2        -76.7125  -23.3914  -39.8584 H      1 LIG       0.15600
      8 H3        -72.5148  -23.0804  -40.7996 H      1 LIG       0.15900
      9 H4        -73.0609  -24.9021  -39.0913 H      1 LIG       0.32200
@<TRIPOS>BOND
      1       1       2 1
      2       1       3 2
      3       2       4 2
      4       3       5 1
      5       4       5 1
      6       1       6 1
      7       2       7 1
      8       3       8 1
      9       5       9 1
@<TRIPOS>ALT_TYPE
CGenFF_4.0_ALT_TYPE_SET
CGenFF_4.0 1 CG2R51 2 CG2R52 3 CG2R51 4 NG2R50 5 NG2R51 6 HGR51 7 HGR52 8 HGR52 9 HGP1
@<TRIPOS>MOLECULE
pyrazole
 9 9 0 0 0
****
USER_CHARGES
INVALID_CHARGES
Pose:  33 Cluster:  33 Fr_nu: 10999268 TotEn:   -11.13
@<TRIPOS>ATOM
      1 C1        -74.3065    0.6568  -61.6633 C.2    1 LIG      -0.25100
      2 C2        -74.0969   -0.7316  -61.7641 C.2    1 LIG       0.13200
      3 C3        -75.6424    0.7819  -61.3700 C.2    1 LIG      -0.03800
      4 N1        -75.2104   -1.4380  -61.5518 N.2    1 LIG      -0.57800
      5 N2        -76.1326   -0.4897  -61.3146 N.pl3  1 LIG      -0.05900
      6 H1        -73.5900    1.4556  -61.7854 H      1 LIG       0.15700
      7 H2        -73.1792   -1.2582  -61.9839 H      1 LIG       0.15600
      8 H3        -76.2746    1.6418  -61.2017 H      1 LIG       0.15900
      9 H4        -77.0826   -0.7821  -61.1229 H      1 LIG       0.32200
@<TRIPOS>BOND
      1       1       2 1
      2       1       3 2
      3       2       4 2
      4       3       5 1
      5       4       5 1
      6       1       6 1
      7       2       7 1
      8       3       8 1
      9       5       9 1
@<TRIPOS>ALT_TYPE
CGenFF_4.0_ALT_TYPE_SET
CGenFF_4.0 1 CG2R51 2 CG2R52 3 CG2R51 4 NG2R50 5 NG2R51 6 HGR51 7 HGR52 8 HGR52 9 HGP1
@<TRIPOS>MOLECULE
pyrazole
 9 9 0 0 0
****
USER_CHARGES
INVALID_CHARGES
Pose:  34 Cluster:  34 Fr_nu: 555535 TotEn:   -10.65
@<TRIPOS>ATOM
      1 C1        -75.8023   -8.2059  -55.0654 C.2    1 LIG      -0.25100
      2 C2        -74.4679   -8.0456  -55.4842 C.2    1 LIG       0.13200
      3 C3        -76.3585   -9.0415  -56.0029 C.2    1 LIG      -0.03800
      4 N1        -74.1928   -8.7249  -56.6008 N.2    1 LIG      -0.57800
      5 N2        -75.3620   -9.3203  -56.8916 N.pl3  1 LIG      -0.05900
      6 H1        -76.2930   -7.7769  -54.2042 H      1 LIG       0.15700
      7 H2        -73.6845   -7.4616  -55.0226 H      1 LIG       0.15600
      8 H3        -77.3516   -9.4516  -56.1166 H      1 LIG       0.15900
      9 H4        -75.4102   -9.9049  -57.7166 H      1 LIG       0.32200
@<TRIPOS>BOND
      1       1       2 1
      2       1       3 2
      3       2       4 2
      4       3       5 1
      5       4       5 1
      6       1       6 1
      7       2       7 1
      8       3       8 1
      9       5       9 1
@<TRIPOS>ALT_TYPE
CGenFF_4.0_ALT_TYPE_SET
CGenFF_4.0 1 CG2R51 2 CG2R52 3 CG2R51 4 NG2R50 5 NG2R51 6 HGR51 7 HGR52 8 HGR52 9 HGP1
@<TRIPOS>MOLECULE
pyrazole
 9 9 0 0 0
****
USER_CHARGES
INVALID_CHARGES
Pose:  35 Cluster:  35 Fr_nu: 2956133 TotEn:   -10.55
@<TRIPOS>ATOM
      1 C1        -72.6105  -23.6187  -40.7764 C.2    1 LIG      -0.25100
      2 C2        -73.7643  -22.8443  -40.5513 C.2    1 LIG       0.13200
      3 C3        -72.0295  -23.7374  -39.5374 C.2    1 LIG      -0.03800
      4 N1        -73.9096  -22.4957  -39.2701 N.2    1 LIG      -0.57800
      5 N2        -72.8394  -23.0537  -38.6789 N.pl3  1 LIG      -0.05900
      6 H1        -72.2500  -24.0339  -41.7059 H      1 LIG       0.15700
      7 H2        -74.5052  -22.5190  -41.2675 H      1 LIG       0.15600
      8 H3        -71.1319  -24.2334  -39.1975 H      1 LIG       0.15900
      9 H4        -72.7218  -22.9261  -37.6816 H      1 LIG       0.32200
@<TRIPOS>BOND
      1       1       2 1
      2       1       3 2
      3       2       4 2
      4       3       5 1
      5       4       5 1
      6       1       6 1
      7       2       7 1
      8       3       8 1
      9       5       9 1
@<TRIPOS>ALT_TYPE
CGenFF_4.0_ALT_TYPE_SET
CGenFF_4.0 1 CG2R51 2 CG2R52 3 CG2R51 4 NG2R50 5 NG2R51 6 HGR51 7 HGR52 8 HGR52 9 HGP1
@<TRIPOS>MOLECULE
pyrazole
 9 9 0 0 0
****
USER_CHARGES
INVALID_CHARGES
Pose:  36 Cluster:  36 Fr_nu: 829538 TotEn:   -10.41
@<TRIPOS>ATOM
      1 C1        -73.9677  -24.2359  -40.3292 C.2    1 LIG      -0.25100
      2 C2        -75.0316  -24.7369  -39.5554 C.2    1 LIG       0.13200
      3 C3        -74.4426  -23.0531  -40.8410 C.2    1 LIG      -0.03800
      4 N1        -76.1017  -23.9378  -39.5712 N.2    1 LIG      -0.57800
      5 N2        -75.7127  -22.9225  -40.3610 N.pl3  1 LIG      -0.05900
      6 H1        -72.9925  -24.6701  -40.4929 H      1 LIG       0.15700
      7 H2        -75.0720  -25.6514  -38.9810 H      1 LIG       0.15600
      8 H3        -74.0021  -22.3106  -41.4907 H      1 LIG       0.15900
      9 H4        -76.3681  -22.1704  -40.5329 H      1 LIG       0.32200
@<TRIPOS>BOND
      1       1       2 1
      2       1       3 2
      3       2       4 2
      4       3       5 1
      5       4       5 1
      6       1       6 1
      7       2       7 1
      8       3       8 1
      9       5       9 1
@<TRIPOS>ALT_TYPE
CGenFF_4.0_ALT_TYPE_SET
CGenFF_4.0 1 CG2R51 2 CG2R52 3 CG2R51 4 NG2R50 5 NG2R51 6 HGR51 7 HGR52 8 HGR52 9 HGP1
@<TRIPOS>MOLECULE
pyrazole
 9 9 0 0 0
****
USER_CHARGES
INVALID_CHARGES
Pose:  37 Cluster:  37 Fr_nu: 3825684 TotEn:   -10.30
@<TRIPOS>ATOM
      1 C1        -73.5504  -23.2483  -40.4472 C.2    1 LIG      -0.25100
      2 C2        -74.4168  -24.1928  -39.8650 C.2    1 LIG       0.13200
      3 C3        -72.8677  -22.7081  -39.3849 C.2    1 LIG      -0.03800
      4 N1        -74.2974  -24.2518  -38.5360 N.2    1 LIG      -0.57800
      5 N2        -73.3478  -23.3376  -38.2742 N.pl3  1 LIG      -0.05900
      6 H1        -73.4356  -22.9946  -41.4907 H      1 LIG       0.15700
      7 H2        -75.1308  -24.8403  -40.3537 H      1 LIG       0.15600
      8 H3        -72.1026  -21.9479  -39.3204 H      1 LIG       0.15900
      9 H4        -73.0752  -23.1920  -37.3102 H      1 LIG       0.32200
@<TRIPOS>BOND
      1       1       2 1
      2       1       3 2
      3       2       4 2
      4       3       5 1
      5       4       5 1
      6       1       6 1
      7       2       7 1
      8       3       8 1
      9       5       9 1
@<TRIPOS>ALT_TYPE
CGenFF_4.0_ALT_TYPE_SET
CGenFF_4.0 1 CG2R51 2 CG2R52 3 CG2R51 4 NG2R50 5 NG2R51 6 HGR51 7 HGR52 8 HGR52 9 HGP1
@<TRIPOS>MOLECULE
pyrazole
 9 9 0 0 0
****
USER_CHARGES
INVALID_CHARGES
Pose:  38 Cluster:  38 Fr_nu: 609291 TotEn:   -10.25
@<TRIPOS>ATOM
      1 C1        -75.1144   -8.5032  -55.6619 C.2    1 LIG      -0.25100
      2 C2        -76.4324   -8.7284  -55.2216 C.2    1 LIG       0.13200
      3 C3        -74.3519   -8.5926  -54.5231 C.2    1 LIG      -0.03800
      4 N1        -76.5065   -8.9448  -53.9057 N.2    1 LIG      -0.57800
      5 N2        -75.2255   -8.8561  -53.5093 N.pl3  1 LIG      -0.05900
      6 H1        -74.7650   -8.3045  -56.6644 H      1 LIG       0.15700
      7 H2        -77.3421   -8.7433  -55.8047 H      1 LIG       0.15600
      8 H3        -73.2907   -8.4925  -54.3463 H      1 LIG       0.15900
      9 H4        -75.0176   -8.9848  -52.5269 H      1 LIG       0.32200
@<TRIPOS>BOND
      1       1       2 1
      2       1       3 2
      3       2       4 2
      4       3       5 1
      5       4       5 1
      6       1       6 1
      7       2       7 1
      8       3       8 1
      9       5       9 1
@<TRIPOS>ALT_TYPE
CGenFF_4.0_ALT_TYPE_SET
CGenFF_4.0 1 CG2R51 2 CG2R52 3 CG2R51 4 NG2R50 5 NG2R51 6 HGR51 7 HGR52 8 HGR52 9 HGP1
@<TRIPOS>MOLECULE
pyrazole
 9 9 0 0 0
****
USER_CHARGES
INVALID_CHARGES
Pose:  39 Cluster:  39 Fr_nu: 11181228 TotEn:    -9.95
@<TRIPOS>ATOM
      1 C1        -51.2579    8.5919  -31.7229 C.2    1 LIG      -0.25100
      2 C2        -50.7059    8.6661  -30.4300 C.2    1 LIG       0.13200
      3 C3        -52.2066    9.5847  -31.7486 C.2    1 LIG      -0.03800
      4 N1        -51.2578    9.6299  -29.6881 N.2    1 LIG      -0.57800
      5 N2        -52.1665   10.1706  -30.5175 N.pl3  1 LIG      -0.05900
      6 H1        -51.0037    7.9145  -32.5247 H      1 LIG       0.15700
      7 H2        -49.9247    8.0576  -29.9972 H      1 LIG       0.15600
      8 H3        -52.8928    9.9179  -32.5138 H      1 LIG       0.15900
      9 H4        -52.7297   10.9394  -30.1761 H      1 LIG       0.32200
@<TRIPOS>BOND
      1       1       2 1
      2       1       3 2
      3       2       4 2
      4       3       5 1
      5       4       5 1
      6       1       6 1
      7       2       7 1
      8       3       8 1
      9       5       9 1
@<TRIPOS>ALT_TYPE
CGenFF_4.0_ALT_TYPE_SET
CGenFF_4.0 1 CG2R51 2 CG2R52 3 CG2R51 4 NG2R50 5 NG2R51 6 HGR51 7 HGR52 8 HGR52 9 HGP1
@<TRIPOS>MOLECULE
pyrazole
 9 9 0 0 0
****
USER_CHARGES
INVALID_CHARGES
Pose:  40 Cluster:  40 Fr_nu: 11678004 TotEn:    -9.79
@<TRIPOS>ATOM
      1 C1        -73.0663   -2.7346  -65.2584 C.2    1 LIG      -0.25100
      2 C2        -74.0062   -3.3955  -64.4449 C.2    1 LIG       0.13200
      3 C3        -71.8839   -3.3914  -65.0199 C.2    1 LIG      -0.03800
      4 N1        -73.4673   -4.3954  -63.7423 N.2    1 LIG      -0.57800
      5 N2        -72.1760   -4.3680  -64.1136 N.pl3  1 LIG      -0.05900
      6 H1        -73.2233   -1.8996  -65.9251 H      1 LIG       0.15700
      7 H2        -75.0613   -3.1897  -64.3343 H      1 LIG       0.15600
      8 H3        -70.8830   -3.2535  -65.4030 H      1 LIG       0.15900
      9 H4        -71.5454   -5.0467  -63.7058 H      1 LIG       0.32200
@<TRIPOS>BOND
      1       1       2 1
      2       1       3 2
      3       2       4 2
      4       3       5 1
      5       4       5 1
      6       1       6 1
      7       2       7 1
      8       3       8 1
      9       5       9 1
@<TRIPOS>ALT_TYPE
CGenFF_4.0_ALT_TYPE_SET
CGenFF_4.0 1 CG2R51 2 CG2R52 3 CG2R51 4 NG2R50 5 NG2R51 6 HGR51 7 HGR52 8 HGR52 9 HGP1
@<TRIPOS>MOLECULE
pyrazole
 9 9 0 0 0
****
USER_CHARGES
INVALID_CHARGES
Pose:  41 Cluster:  41 Fr_nu: 10899739 TotEn:    -8.50
@<TRIPOS>ATOM
      1 C1        -76.1712   -0.1205  -60.4230 C.2    1 LIG      -0.25100
      2 C2        -75.0654   -0.7201  -61.0551 C.2    1 LIG       0.13200
      3 C3        -77.2534   -0.8377  -60.8712 C.2    1 LIG      -0.03800
      4 N1        -75.4131   -1.7399  -61.8444 N.2    1 LIG      -0.57800
      5 N2        -76.7496   -1.7868  -61.7114 N.pl3  1 LIG      -0.05900
      6 H1        -76.1830    0.7143  -59.7379 H      1 LIG       0.15700
      7 H2        -74.0207   -0.4561  -60.9738 H      1 LIG       0.15600
      8 H3        -78.3128   -0.7587  -60.6742 H      1 LIG       0.15900
      9 H4        -77.2582   -2.4941  -62.2269 H      1 LIG       0.32200
@<TRIPOS>BOND
      1       1       2 1
      2       1       3 2
      3       2       4 2
      4       3       5 1
      5       4       5 1
      6       1       6 1
      7       2       7 1
      8       3       8 1
      9       5       9 1
@<TRIPOS>ALT_TYPE
CGenFF_4.0_ALT_TYPE_SET
CGenFF_4.0 1 CG2R51 2 CG2R52 3 CG2R51 4 NG2R50 5 NG2R51 6 HGR51 7 HGR52 8 HGR52 9 HGP1
@<TRIPOS>MOLECULE
pyrazole
 9 9 0 0 0
****
USER_CHARGES
INVALID_CHARGES
Pose:  42 Cluster:  42 Fr_nu: 1813042 TotEn:    -8.30
@<TRIPOS>ATOM
      1 C1        -70.8766    4.2168  -48.3602 C.2    1 LIG      -0.25100
      2 C2        -71.5653    3.3878  -49.2658 C.2    1 LIG       0.13200
      3 C3        -70.2207    3.3442  -47.5266 C.2    1 LIG      -0.03800
      4 N1        -71.3654    2.0884  -49.0300 N.2    1 LIG      -0.57800
      5 N2        -70.5435    2.0942  -47.9667 N.pl3  1 LIG      -0.05900
      6 H1        -70.8571    5.2958  -48.3174 H      1 LIG       0.15700
      7 H2        -72.2050    3.6763  -50.0876 H      1 LIG       0.15600
      8 H3        -69.5700    3.4966  -46.6776 H      1 LIG       0.15900
      9 H4        -70.2418    1.2048  -47.5891 H      1 LIG       0.32200
@<TRIPOS>BOND
      1       1       2 1
      2       1       3 2
      3       2       4 2
      4       3       5 1
      5       4       5 1
      6       1       6 1
      7       2       7 1
      8       3       8 1
      9       5       9 1
@<TRIPOS>ALT_TYPE
CGenFF_4.0_ALT_TYPE_SET
CGenFF_4.0 1 CG2R51 2 CG2R52 3 CG2R51 4 NG2R50 5 NG2R51 6 HGR51 7 HGR52 8 HGR52 9 HGP1
@<TRIPOS>MOLECULE
pyrazole
 9 9 0 0 0
****
USER_CHARGES
INVALID_CHARGES
Pose:  43 Cluster:  43 Fr_nu: 9263971 TotEn:    -7.77
@<TRIPOS>ATOM
      1 C1        -71.1869   -4.3994  -64.1441 C.2    1 LIG      -0.25100
      2 C2        -72.5201   -4.8107  -63.9565 C.2    1 LIG       0.13200
      3 C3        -71.0980   -3.2054  -63.4710 C.2    1 LIG      -0.03800
      4 N1        -73.2273   -3.9482  -63.2217 N.2    1 LIG      -0.57800
      5 N2        -72.3351   -2.9830  -62.9414 N.pl3  1 LIG      -0.05900
      6 H1        -70.3998   -4.8982  -64.6900 H      1 LIG       0.15700
      7 H2        -73.0061   -5.7028  -64.3251 H      1 LIG       0.15600
      8 H3        -70.2850   -2.5087  -63.3264 H      1 LIG       0.15900
      9 H4        -72.6400   -2.1960  -62.3826 H      1 LIG       0.32200
@<TRIPOS>BOND
      1       1       2 1
      2       1       3 2
      3       2       4 2
      4       3       5 1
      5       4       5 1
      6       1       6 1
      7       2       7 1
      8       3       8 1
      9       5       9 1
@<TRIPOS>ALT_TYPE
CGenFF_4.0_ALT_TYPE_SET
CGenFF_4.0 1 CG2R51 2 CG2R52 3 CG2R51 4 NG2R50 5 NG2R51 6 HGR51 7 HGR52 8 HGR52 9 HGP1
@<TRIPOS>MOLECULE
pyrazole
 9 9 0 0 0
****
USER_CHARGES
INVALID_CHARGES
Pose:  44 Cluster:  44 Fr_nu: 11683280 TotEn:    -5.76
@<TRIPOS>ATOM
      1 C1        -86.2682  -24.6513  -32.8977 C.2    1 LIG      -0.25100
      2 C2        -87.4280  -24.3234  -33.6250 C.2    1 LIG       0.13200
      3 C3        -85.5095  -23.5068  -32.9271 C.2    1 LIG      -0.03800
      4 N1        -87.4121  -23.0688  -34.0829 N.2    1 LIG      -0.57800
      5 N2        -86.2330  -22.5981  -33.6421 N.pl3  1 LIG      -0.05900
      6 H1        -86.0168  -25.5859  -32.4183 H      1 LIG       0.15700
      7 H2        -88.2840  -24.9466  -33.8410 H      1 LIG       0.15600
      8 H3        -84.5408  -23.2633  -32.5150 H      1 LIG       0.15900
      9 H4        -85.9830  -21.6436  -33.8683 H      1 LIG       0.32200
@<TRIPOS>BOND
      1       1       2 1
      2       1       3 2
      3       2       4 2
      4       3       5 1
      5       4       5 1
      6       1       6 1
      7       2       7 1
      8       3       8 1
      9       5       9 1
@<TRIPOS>ALT_TYPE
CGenFF_4.0_ALT_TYPE_SET
CGenFF_4.0 1 CG2R51 2 CG2R52 3 CG2R51 4 NG2R50 5 NG2R51 6 HGR51 7 HGR52 8 HGR52 9 HGP1
@<TRIPOS>MOLECULE
pyrazole
 9 9 0 0 0
****
USER_CHARGES
INVALID_CHARGES
Pose:  45 Cluster:  45 Fr_nu: 11642273 TotEn:    -4.81
@<TRIPOS>ATOM
      1 C1        -86.7372  -25.3395  -33.1192 C.2    1 LIG      -0.25100
      2 C2        -86.6878  -24.1680  -33.8982 C.2    1 LIG       0.13200
      3 C3        -88.0630  -25.6981  -33.1222 C.2    1 LIG      -0.03800
      4 N1        -87.8868  -23.8065  -34.3625 N.2    1 LIG      -0.57800
      5 N2        -88.7022  -24.7564  -33.8739 N.pl3  1 LIG      -0.05900
      6 H1        -85.9258  -25.8532  -32.6250 H      1 LIG       0.15700
      7 H2        -85.8280  -23.5623  -34.1466 H      1 LIG       0.15600
      8 H3        -88.5975  -26.5186  -32.6655 H      1 LIG       0.15900
      9 H4        -89.6892  -24.6997  -34.0919 H      1 LIG       0.32200
@<TRIPOS>BOND
      1       1       2 1
      2       1       3 2
      3       2       4 2
      4       3       5 1
      5       4       5 1
      6       1       6 1
      7       2       7 1
      8       3       8 1
      9       5       9 1
@<TRIPOS>ALT_TYPE
CGenFF_4.0_ALT_TYPE_SET
CGenFF_4.0 1 CG2R51 2 CG2R52 3 CG2R51 4 NG2R50 5 NG2R51 6 HGR51 7 HGR52 8 HGR52 9 HGP1
@<TRIPOS>MOLECULE
pyrazole
 9 9 0 0 0
****
USER_CHARGES
INVALID_CHARGES
Pose:  46 Cluster:  46 Fr_nu: 11500571 TotEn:    -4.39
@<TRIPOS>ATOM
      1 C1        -89.6217  -30.1916  -32.8873 C.2    1 LIG      -0.25100
      2 C2        -89.7809  -31.1884  -33.8686 C.2    1 LIG       0.13200
      3 C3        -88.8627  -29.2247  -33.5001 C.2    1 LIG      -0.03800
      4 N1        -89.1721  -30.8828  -35.0175 N.2    1 LIG      -0.57800
      5 N2        -88.6230  -29.6831  -34.7621 N.pl3  1 LIG      -0.05900
      6 H1        -90.0039  -30.1752  -31.8774 H      1 LIG       0.15700
      7 H2        -90.3148  -32.1250  -33.7943 H      1 LIG       0.15600
      8 H3        -88.4782  -28.2744  -33.1587 H      1 LIG       0.15900
      9 H4        -88.0933  -29.2320  -35.4974 H      1 LIG       0.32200
@<TRIPOS>BOND
      1       1       2 1
      2       1       3 2
      3       2       4 2
      4       3       5 1
      5       4       5 1
      6       1       6 1
      7       2       7 1
      8       3       8 1
      9       5       9 1
@<TRIPOS>ALT_TYPE
CGenFF_4.0_ALT_TYPE_SET
CGenFF_4.0 1 CG2R51 2 CG2R52 3 CG2R51 4 NG2R50 5 NG2R51 6 HGR51 7 HGR52 8 HGR52 9 HGP1
@<TRIPOS>MOLECULE
4_lactone
 9 9 0 0 0
****
USER_CHARGES
INVALID_CHARGES
Pose:   1 Cluster:   1 Fr_nu: 7855261 TotEn:   -23.80
@<TRIPOS>ATOM
      1 C1        -50.4418  -21.4241  -34.2541 C.2    1 LIG       0.04000
      2 C2        -50.9377  -22.2333  -35.4658 C.3    1 LIG       0.11000
      3 C3        -52.2759  -22.1629  -34.7363 C.3    1 LIG       0.08100
      4 O1        -49.4014  -20.9420  -33.8674 O.2    1 LIG      -0.32000
      5 O2        -51.6643  -21.4013  -33.6586 O.3    1 LIG      -0.27100
      6 H1        -50.8857  -21.6942  -36.4130 H      1 LIG       0.09000
      7 H2        -50.4945  -23.2269  -35.5493 H      1 LIG       0.09000
      8 H3        -53.0602  -21.5910  -35.2396 H      1 LIG       0.09000
      9 H4        -52.6694  -23.1187  -34.3797 H      1 LIG       0.09000
@<TRIPOS>BOND
      1       1       2 1
      2       1       4 2
      3       1       5 1
      4       2       3 1
      5       3       5 1
      6       2       6 1
      7       2       7 1
      8       3       8 1
      9       3       9 1
@<TRIPOS>ALT_TYPE
CGenFF_4.0_ALT_TYPE_SET
CGenFF_4.0 1 CG2O4 2 CG3C41 3 CG3C41 4 OG2D1 5 OG3C51 6 HGA2 7 HGA2 8 HGA2 9 HGA2
@<TRIPOS>MOLECULE
4_lactone
 9 9 0 0 0
****
USER_CHARGES
INVALID_CHARGES
Pose:   2 Cluster:   2 Fr_nu: 7096178 TotEn:   -23.44
@<TRIPOS>ATOM
      1 C1        -50.6299    8.8087  -29.6743 C.2    1 LIG       0.04000
      2 C2        -50.4657    8.0852  -31.0229 C.3    1 LIG       0.11000
      3 C3        -51.7077    8.8877  -31.3990 C.3    1 LIG       0.08100
      4 O1        -50.0666    8.8412  -28.6038 O.2    1 LIG      -0.32000
      5 O2        -51.7353    9.4917  -30.0761 O.3    1 LIG      -0.27100
      6 H1        -49.5526    8.3461  -31.5601 H      1 LIG       0.09000
      7 H2        -50.5986    7.0035  -30.9670 H      1 LIG       0.09000
      8 H3        -51.5676    9.6380  -32.1820 H      1 LIG       0.09000
      9 H4        -52.6091    8.2993  -31.5909 H      1 LIG       0.09000
@<TRIPOS>BOND
      1       1       2 1
      2       1       4 2
      3       1       5 1
      4       2       3 1
      5       3       5 1
      6       2       6 1
      7       2       7 1
      8       3       8 1
      9       3       9 1
@<TRIPOS>ALT_TYPE
CGenFF_4.0_ALT_TYPE_SET
CGenFF_4.0 1 CG2O4 2 CG3C41 3 CG3C41 4 OG2D1 5 OG3C51 6 HGA2 7 HGA2 8 HGA2 9 HGA2
@<TRIPOS>MOLECULE
4_lactone
 9 9 0 0 0
****
USER_CHARGES
INVALID_CHARGES
Pose:   3 Cluster:   3 Fr_nu: 8196864 TotEn:   -22.34
@<TRIPOS>ATOM
      1 C1        -50.0503    9.1391  -29.8499 C.2    1 LIG       0.04000
      2 C2        -51.1450    9.6641  -30.7962 C.3    1 LIG       0.11000
      3 C3        -50.5010    8.6966  -31.7847 C.3    1 LIG       0.08100
      4 O1        -49.6928    9.3233  -28.7086 O.2    1 LIG      -0.32000
      5 O2        -49.5257    8.2988  -30.7817 O.3    1 LIG      -0.27100
      6 H1        -52.1605    9.4158  -30.4838 H      1 LIG       0.09000
      7 H2        -51.0521   10.7236  -31.0402 H      1 LIG       0.09000
      8 H3        -51.1242    7.8544  -32.0975 H      1 LIG       0.09000
      9 H4        -50.0203    9.1585  -32.6515 H      1 LIG       0.09000
@<TRIPOS>BOND
      1       1       2 1
      2       1       4 2
      3       1       5 1
      4       2       3 1
      5       3       5 1
      6       2       6 1
      7       2       7 1
      8       3       8 1
      9       3       9 1
@<TRIPOS>ALT_TYPE
CGenFF_4.0_ALT_TYPE_SET
CGenFF_4.0 1 CG2O4 2 CG3C41 3 CG3C41 4 OG2D1 5 OG3C51 6 HGA2 7 HGA2 8 HGA2 9 HGA2
@<TRIPOS>MOLECULE
4_lactone
 9 9 0 0 0
****
USER_CHARGES
INVALID_CHARGES
Pose:   4 Cluster:   4 Fr_nu: 7793828 TotEn:   -21.28
@<TRIPOS>ATOM
      1 C1        -50.3463    8.4149  -29.8429 C.2    1 LIG       0.04000
      2 C2        -50.7500    8.5280  -31.3239 C.3    1 LIG       0.11000
      3 C3        -51.0067    9.9861  -30.9553 C.3    1 LIG       0.08100
      4 O1        -49.9488    7.5561  -29.0887 O.2    1 LIG      -0.32000
      5 O2        -50.5969    9.7263  -29.5841 O.3    1 LIG      -0.27100
      6 H1        -49.9311    8.3534  -32.0235 H      1 LIG       0.09000
      7 H2        -51.6321    7.9437  -31.5909 H      1 LIG       0.09000
      8 H3        -50.3548   10.7188  -31.4389 H      1 LIG       0.09000
      9 H4        -52.0499   10.3094  -31.0084 H      1 LIG       0.09000
@<TRIPOS>BOND
      1       1       2 1
      2       1       4 2
      3       1       5 1
      4       2       3 1
      5       3       5 1
      6       2       6 1
      7       2       7 1
      8       3       8 1
      9       3       9 1
@<TRIPOS>ALT_TYPE
CGenFF_4.0_ALT_TYPE_SET
CGenFF_4.0 1 CG2O4 2 CG3C41 3 CG3C41 4 OG2D1 5 OG3C51 6 HGA2 7 HGA2 8 HGA2 9 HGA2
@<TRIPOS>MOLECULE
4_lactone
 9 9 0 0 0
****
USER_CHARGES
INVALID_CHARGES
Pose:   5 Cluster:   5 Fr_nu: 150165 TotEn:   -21.26
@<TRIPOS>ATOM
      1 C1        -46.1651   -9.8124  -37.6421 C.2    1 LIG       0.04000
      2 C2        -46.5101   -8.8255  -38.7718 C.3    1 LIG       0.11000
      3 C3        -47.6443   -8.4273  -37.8320 C.3    1 LIG       0.08100
      4 O1        -45.3323  -10.6623  -37.4221 O.2    1 LIG      -0.32000
      5 O2        -47.1985   -9.4087  -36.8555 O.3    1 LIG      -0.27100
      6 H1        -45.7490   -8.0632  -38.9453 H      1 LIG       0.09000
      7 H2        -46.8127   -9.3044  -39.7045 H      1 LIG       0.09000
      8 H3        -47.5942   -7.4104  -37.4334 H      1 LIG       0.09000
      9 H4        -48.6534   -8.6474  -38.1909 H      1 LIG       0.09000
@<TRIPOS>BOND
      1       1       2 1
      2       1       4 2
      3       1       5 1
      4       2       3 1
      5       3       5 1
      6       2       6 1
      7       2       7 1
      8       3       8 1
      9       3       9 1
@<TRIPOS>ALT_TYPE
CGenFF_4.0_ALT_TYPE_SET
CGenFF_4.0 1 CG2O4 2 CG3C41 3 CG3C41 4 OG2D1 5 OG3C51 6 HGA2 7 HGA2 8 HGA2 9 HGA2
@<TRIPOS>MOLECULE
4_lactone
 9 9 0 0 0
****
USER_CHARGES
INVALID_CHARGES
Pose:   6 Cluster:   6 Fr_nu: 8118492 TotEn:   -21.26
@<TRIPOS>ATOM
      1 C1        -45.7462  -22.0779  -33.7292 C.2    1 LIG       0.04000
      2 C2        -46.1707  -23.4430  -33.1585 C.3    1 LIG       0.11000
      3 C3        -45.6938  -22.8376  -31.8417 C.3    1 LIG       0.08100
      4 O1        -45.7296  -21.5263  -34.8061 O.2    1 LIG      -0.32000
      5 O2        -45.3385  -21.6021  -32.5221 O.3    1 LIG      -0.27100
      6 H1        -47.2412  -23.6417  -33.2283 H      1 LIG       0.09000
      7 H2        -45.5852  -24.2840  -33.5337 H      1 LIG       0.09000
      8 H3        -46.4684  -22.6741  -31.0875 H      1 LIG       0.09000
      9 H4        -44.8185  -23.3150  -31.3927 H      1 LIG       0.09000
@<TRIPOS>BOND
      1       1       2 1
      2       1       4 2
      3       1       5 1
      4       2       3 1
      5       3       5 1
      6       2       6 1
      7       2       7 1
      8       3       8 1
      9       3       9 1
@<TRIPOS>ALT_TYPE
CGenFF_4.0_ALT_TYPE_SET
CGenFF_4.0 1 CG2O4 2 CG3C41 3 CG3C41 4 OG2D1 5 OG3C51 6 HGA2 7 HGA2 8 HGA2 9 HGA2
@<TRIPOS>MOLECULE
4_lactone
 9 9 0 0 0
****
USER_CHARGES
INVALID_CHARGES
Pose:   7 Cluster:   7 Fr_nu: 628480 TotEn:   -19.60
@<TRIPOS>ATOM
      1 C1        -70.8023    3.4546  -47.5070 C.2    1 LIG       0.04000
      2 C2        -70.3614    1.9884  -47.6660 C.3    1 LIG       0.11000
      3 C3        -71.2688    2.0377  -48.8916 C.3    1 LIG       0.08100
      4 O1        -70.5974    4.3710  -46.7438 O.2    1 LIG      -0.32000
      5 O2        -71.5948    3.4273  -48.6119 O.3    1 LIG      -0.27100
      6 H1        -69.2968    1.8630  -47.8697 H      1 LIG       0.09000
      7 H2        -70.6911    1.3340  -46.8575 H      1 LIG       0.09000
      8 H3        -70.7674    1.9276  -49.8570 H      1 LIG       0.09000
      9 H4        -72.1561    1.4001  -48.8474 H      1 LIG       0.09000
@<TRIPOS>BOND
      1       1       2 1
      2       1       4 2
      3       1       5 1
      4       2       3 1
      5       3       5 1
      6       2       6 1
      7       2       7 1
      8       3       8 1
      9       3       9 1
@<TRIPOS>ALT_TYPE
CGenFF_4.0_ALT_TYPE_SET
CGenFF_4.0 1 CG2O4 2 CG3C41 3 CG3C41 4 OG2D1 5 OG3C51 6 HGA2 7 HGA2 8 HGA2 9 HGA2
@<TRIPOS>MOLECULE
4_lactone
 9 9 0 0 0
****
USER_CHARGES
INVALID_CHARGES
Pose:   8 Cluster:   8 Fr_nu: 4914901 TotEn:   -18.87
@<TRIPOS>ATOM
      1 C1        -76.4600  -12.6252  -45.4754 C.2    1 LIG       0.04000
      2 C2        -77.9547  -12.5884  -45.8412 C.3    1 LIG       0.11000
      3 C3        -77.4468  -13.0492  -47.2042 C.3    1 LIG       0.08100
      4 O1        -75.7722  -12.3999  -44.5056 O.2    1 LIG      -0.32000
      5 O2        -76.0773  -13.0350  -46.7145 O.3    1 LIG      -0.27100
      6 H1        -78.5649  -13.3092  -45.2948 H      1 LIG       0.09000
      7 H2        -78.3960  -11.5909  -45.8117 H      1 LIG       0.09000
      8 H3        -77.7552  -14.0526  -47.5102 H      1 LIG       0.09000
      9 H4        -77.5875  -12.3398  -48.0244 H      1 LIG       0.09000
@<TRIPOS>BOND
      1       1       2 1
      2       1       4 2
      3       1       5 1
      4       2       3 1
      5       3       5 1
      6       2       6 1
      7       2       7 1
      8       3       8 1
      9       3       9 1
@<TRIPOS>ALT_TYPE
CGenFF_4.0_ALT_TYPE_SET
CGenFF_4.0 1 CG2O4 2 CG3C41 3 CG3C41 4 OG2D1 5 OG3C51 6 HGA2 7 HGA2 8 HGA2 9 HGA2
@<TRIPOS>MOLECULE
4_lactone
 9 9 0 0 0
****
USER_CHARGES
INVALID_CHARGES
Pose:   9 Cluster:   9 Fr_nu: 7258544 TotEn:   -18.65
@<TRIPOS>ATOM
      1 C1        -56.0910    1.8499  -40.2809 C.2    1 LIG       0.04000
      2 C2        -57.3905    2.6347  -40.5350 C.3    1 LIG       0.11000
      3 C3        -57.5855    2.4443  -39.0338 C.3    1 LIG       0.08100
      4 O1        -55.1502    1.4471  -40.9267 O.2    1 LIG      -0.32000
      5 O2        -56.3292    1.7163  -38.9486 O.3    1 LIG      -0.27100
      6 H1        -57.2328    3.6625  -40.8656 H      1 LIG       0.09000
      7 H2        -58.1056    2.1164  -41.1759 H      1 LIG       0.09000
      8 H3        -57.5635    3.3580  -38.4336 H      1 LIG       0.09000
      9 H4        -58.4335    1.8176  -38.7441 H      1 LIG       0.09000
@<TRIPOS>BOND
      1       1       2 1
      2       1       4 2
      3       1       5 1
      4       2       3 1
      5       3       5 1
      6       2       6 1
      7       2       7 1
      8       3       8 1
      9       3       9 1
@<TRIPOS>ALT_TYPE
CGenFF_4.0_ALT_TYPE_SET
CGenFF_4.0 1 CG2O4 2 CG3C41 3 CG3C41 4 OG2D1 5 OG3C51 6 HGA2 7 HGA2 8 HGA2 9 HGA2
@<TRIPOS>MOLECULE
4_lactone
 9 9 0 0 0
****
USER_CHARGES
INVALID_CHARGES
Pose:  10 Cluster:  10 Fr_nu: 4916537 TotEn:   -18.62
@<TRIPOS>ATOM
      1 C1        -76.1796  -14.0258  -44.4725 C.2    1 LIG       0.04000
      2 C2        -77.4954  -14.4603  -45.1425 C.3    1 LIG       0.11000
      3 C3        -77.4936  -13.0259  -45.6625 C.3    1 LIG       0.08100
      4 O1        -75.3344  -14.5192  -43.7607 O.2    1 LIG      -0.32000
      5 O2        -76.2423  -12.7615  -44.9697 O.3    1 LIG      -0.27100
      6 H1        -77.3749  -15.2381  -45.8981 H      1 LIG       0.09000
      7 H2        -78.2921  -14.7092  -44.4396 H      1 LIG       0.09000
      8 H3        -77.3865  -12.9146  -46.7449 H      1 LIG       0.09000
      9 H4        -78.3008  -12.3886  -45.2911 H      1 LIG       0.09000
@<TRIPOS>BOND
      1       1       2 1
      2       1       4 2
      3       1       5 1
      4       2       3 1
      5       3       5 1
      6       2       6 1
      7       2       7 1
      8       3       8 1
      9       3       9 1
@<TRIPOS>ALT_TYPE
CGenFF_4.0_ALT_TYPE_SET
CGenFF_4.0 1 CG2O4 2 CG3C41 3 CG3C41 4 OG2D1 5 OG3C51 6 HGA2 7 HGA2 8 HGA2 9 HGA2
@<TRIPOS>MOLECULE
4_lactone
 9 9 0 0 0
****
USER_CHARGES
INVALID_CHARGES
Pose:  11 Cluster:  11 Fr_nu: 5550792 TotEn:   -18.40
@<TRIPOS>ATOM
      1 C1        -76.6826  -13.5938  -46.5583 C.2    1 LIG       0.04000
      2 C2        -77.9940  -13.3189  -47.3157 C.3    1 LIG       0.11000
      3 C3        -78.4782  -12.8583  -45.9441 C.3    1 LIG       0.08100
      4 O1        -75.5782  -14.0194  -46.8102 O.2    1 LIG      -0.32000
      5 O2        -77.1802  -13.1690  -45.3660 O.3    1 LIG      -0.27100
      6 H1        -77.9146  -12.5403  -48.0760 H      1 LIG       0.09000
      7 H2        -78.4751  -14.2143  -47.7127 H      1 LIG       0.09000
      8 H3        -78.7138  -11.7941  -45.8577 H      1 LIG       0.09000
      9 H4        -79.2722  -13.4626  -45.4969 H      1 LIG       0.09000
@<TRIPOS>BOND
      1       1       2 1
      2       1       4 2
      3       1       5 1
      4       2       3 1
      5       3       5 1
      6       2       6 1
      7       2       7 1
      8       3       8 1
      9       3       9 1
@<TRIPOS>ALT_TYPE
CGenFF_4.0_ALT_TYPE_SET
CGenFF_4.0 1 CG2O4 2 CG3C41 3 CG3C41 4 OG2D1 5 OG3C51 6 HGA2 7 HGA2 8 HGA2 9 HGA2
@<TRIPOS>MOLECULE
4_lactone
 9 9 0 0 0
****
USER_CHARGES
INVALID_CHARGES
Pose:  12 Cluster:  12 Fr_nu:  73708 TotEn:   -18.36
@<TRIPOS>ATOM
      1 C1        -70.4517    3.7865  -48.3433 C.2    1 LIG       0.04000
      2 C2        -70.7242    2.3044  -48.6568 C.3    1 LIG       0.11000
      3 C3        -71.9250    2.8712  -49.4083 C.3    1 LIG       0.08100
      4 O1        -69.6296    4.4344  -47.7361 O.2    1 LIG      -0.32000
      5 O2        -71.5413    4.2224  -49.0308 O.3    1 LIG      -0.27100
      6 H1        -69.9590    1.8316  -49.2744 H      1 LIG       0.09000
      7 H2        -70.9564    1.6990  -47.7790 H      1 LIG       0.09000
      8 H3        -71.9113    2.7364  -50.4933 H      1 LIG       0.09000
      9 H4        -72.9045    2.6035  -49.0026 H      1 LIG       0.09000
@<TRIPOS>BOND
      1       1       2 1
      2       1       4 2
      3       1       5 1
      4       2       3 1
      5       3       5 1
      6       2       6 1
      7       2       7 1
      8       3       8 1
      9       3       9 1
@<TRIPOS>ALT_TYPE
CGenFF_4.0_ALT_TYPE_SET
CGenFF_4.0 1 CG2O4 2 CG3C41 3 CG3C41 4 OG2D1 5 OG3C51 6 HGA2 7 HGA2 8 HGA2 9 HGA2
@<TRIPOS>MOLECULE
4_lactone
 9 9 0 0 0
****
USER_CHARGES
INVALID_CHARGES
Pose:  13 Cluster:  13 Fr_nu: 8197134 TotEn:   -18.20
@<TRIPOS>ATOM
      1 C1        -48.3379  -21.5933  -35.1376 C.2    1 LIG       0.04000
      2 C2        -48.6578  -22.1430  -36.5393 C.3    1 LIG       0.11000
      3 C3        -47.1485  -22.0280  -36.7310 C.3    1 LIG       0.08100
      4 O1        -48.9456  -21.3012  -34.1328 O.2    1 LIG      -0.32000
      5 O2        -47.0015  -21.5158  -35.3777 O.3    1 LIG      -0.27100
      6 H1        -49.0593  -23.1576  -36.5390 H      1 LIG       0.09000
      7 H2        -49.2662  -21.4752  -37.1513 H      1 LIG       0.09000
      8 H3        -46.6147  -22.9728  -36.8648 H      1 LIG       0.09000
      9 H4        -46.8221  -21.2963  -37.4752 H      1 LIG       0.09000
@<TRIPOS>BOND
      1       1       2 1
      2       1       4 2
      3       1       5 1
      4       2       3 1
      5       3       5 1
      6       2       6 1
      7       2       7 1
      8       3       8 1
      9       3       9 1
@<TRIPOS>ALT_TYPE
CGenFF_4.0_ALT_TYPE_SET
CGenFF_4.0 1 CG2O4 2 CG3C41 3 CG3C41 4 OG2D1 5 OG3C51 6 HGA2 7 HGA2 8 HGA2 9 HGA2
@<TRIPOS>MOLECULE
4_lactone
 9 9 0 0 0
****
USER_CHARGES
INVALID_CHARGES
Pose:  14 Cluster:  14 Fr_nu: 6297322 TotEn:   -17.83
@<TRIPOS>ATOM
      1 C1        -56.8777    2.6361  -39.8756 C.2    1 LIG       0.04000
      2 C2        -58.4126    2.5284  -39.8338 C.3    1 LIG       0.11000
      3 C3        -58.2693    2.4724  -41.3518 C.3    1 LIG       0.08100
      4 O1        -55.9675    2.7361  -39.0844 O.2    1 LIG      -0.32000
      5 O2        -56.8238    2.5819  -41.2335 O.3    1 LIG      -0.27100
      6 H1        -58.7826    1.6184  -39.3591 H      1 LIG       0.09000
      7 H2        -58.9104    3.4145  -39.4365 H      1 LIG       0.09000
      8 H3        -58.5653    1.5302  -41.8210 H      1 LIG       0.09000
      9 H4        -58.6931    3.3202  -41.8970 H      1 LIG       0.09000
@<TRIPOS>BOND
      1       1       2 1
      2       1       4 2
      3       1       5 1
      4       2       3 1
      5       3       5 1
      6       2       6 1
      7       2       7 1
      8       3       8 1
      9       3       9 1
@<TRIPOS>ALT_TYPE
CGenFF_4.0_ALT_TYPE_SET
CGenFF_4.0 1 CG2O4 2 CG3C41 3 CG3C41 4 OG2D1 5 OG3C51 6 HGA2 7 HGA2 8 HGA2 9 HGA2
@<TRIPOS>MOLECULE
4_lactone
 9 9 0 0 0
****
USER_CHARGES
INVALID_CHARGES
Pose:  15 Cluster:  15 Fr_nu: 7405384 TotEn:   -17.52
@<TRIPOS>ATOM
      1 C1        -44.1569  -12.6727  -23.1999 C.2    1 LIG       0.04000
      2 C2        -45.1673  -13.2674  -24.1972 C.3    1 LIG       0.11000
      3 C3        -45.9017  -11.9512  -23.9601 C.3    1 LIG       0.08100
      4 O1        -43.1115  -12.9997  -22.6856 O.2    1 LIG      -0.32000
      5 O2        -44.8643  -11.5228  -23.0349 O.3    1 LIG      -0.27100
      6 H1        -44.7684  -13.4128  -25.2022 H      1 LIG       0.09000
      7 H2        -45.6733  -14.1646  -23.8368 H      1 LIG       0.09000
      8 H3        -45.9711  -11.2852  -24.8245 H      1 LIG       0.09000
      9 H4        -46.8725  -12.0355  -23.4641 H      1 LIG       0.09000
@<TRIPOS>BOND
      1       1       2 1
      2       1       4 2
      3       1       5 1
      4       2       3 1
      5       3       5 1
      6       2       6 1
      7       2       7 1
      8       3       8 1
      9       3       9 1
@<TRIPOS>ALT_TYPE
CGenFF_4.0_ALT_TYPE_SET
CGenFF_4.0 1 CG2O4 2 CG3C41 3 CG3C41 4 OG2D1 5 OG3C51 6 HGA2 7 HGA2 8 HGA2 9 HGA2
@<TRIPOS>MOLECULE
4_lactone
 9 9 0 0 0
****
USER_CHARGES
INVALID_CHARGES
Pose:  16 Cluster:  16 Fr_nu: 3707385 TotEn:   -17.48
@<TRIPOS>ATOM
      1 C1        -45.3740  -10.4815  -38.3808 C.2    1 LIG       0.04000
      2 C2        -46.2409   -9.7103  -39.3922 C.3    1 LIG       0.11000
      3 C3        -46.7262   -8.9788  -38.1443 C.3    1 LIG       0.08100
      4 O1        -44.5553  -11.3723  -38.4026 O.2    1 LIG      -0.32000
      5 O2        -45.8517   -9.7897  -37.3117 O.3    1 LIG      -0.27100
      6 H1        -45.6697   -9.1093  -40.1015 H      1 LIG       0.09000
      7 H2        -46.9849  -10.3253  -39.9012 H      1 LIG       0.09000
      8 H3        -46.4680   -7.9179  -38.0867 H      1 LIG       0.09000
      9 H4        -47.7785   -9.1301  -37.8883 H      1 LIG       0.09000
@<TRIPOS>BOND
      1       1       2 1
      2       1       4 2
      3       1       5 1
      4       2       3 1
      5       3       5 1
      6       2       6 1
      7       2       7 1
      8       3       8 1
      9       3       9 1
@<TRIPOS>ALT_TYPE
CGenFF_4.0_ALT_TYPE_SET
CGenFF_4.0 1 CG2O4 2 CG3C41 3 CG3C41 4 OG2D1 5 OG3C51 6 HGA2 7 HGA2 8 HGA2 9 HGA2
@<TRIPOS>MOLECULE
4_lactone
 9 9 0 0 0
****
USER_CHARGES
INVALID_CHARGES
Pose:  17 Cluster:  17 Fr_nu: 4752217 TotEn:   -17.30
@<TRIPOS>ATOM
      1 C1        -42.6375  -11.0187  -23.4168 C.2    1 LIG       0.04000
      2 C2        -43.4087  -10.9976  -24.7488 C.3    1 LIG       0.11000
      3 C3        -43.1587   -9.4950  -24.6614 C.3    1 LIG       0.08100
      4 O1        -42.2767  -11.8421  -22.6067 O.2    1 LIG      -0.32000
      5 O2        -42.4520   -9.6715  -23.4024 O.3    1 LIG      -0.27100
      6 H1        -42.9024  -11.5152  -25.5649 H      1 LIG       0.09000
      7 H2        -44.4506  -11.3109  -24.6651 H      1 LIG       0.09000
      8 H3        -42.5076   -9.0774  -25.4341 H      1 LIG       0.09000
      9 H4        -44.0508   -8.8749  -24.5378 H      1 LIG       0.09000
@<TRIPOS>BOND
      1       1       2 1
      2       1       4 2
      3       1       5 1
      4       2       3 1
      5       3       5 1
      6       2       6 1
      7       2       7 1
      8       3       8 1
      9       3       9 1
@<TRIPOS>ALT_TYPE
CGenFF_4.0_ALT_TYPE_SET
CGenFF_4.0 1 CG2O4 2 CG3C41 3 CG3C41 4 OG2D1 5 OG3C51 6 HGA2 7 HGA2 8 HGA2 9 HGA2
@<TRIPOS>MOLECULE
4_lactone
 9 9 0 0 0
****
USER_CHARGES
INVALID_CHARGES
Pose:  18 Cluster:  18 Fr_nu: 7953495 TotEn:   -17.26
@<TRIPOS>ATOM
      1 C1        -57.2561    2.1239  -40.5172 C.2    1 LIG       0.04000
      2 C2        -58.1468    2.3939  -39.2912 C.3    1 LIG       0.11000
      3 C3        -59.0333    3.0953  -40.3159 C.3    1 LIG       0.08100
      4 O1        -56.2051    1.5728  -40.7536 O.2    1 LIG      -0.32000
      5 O2        -58.0929    2.7664  -41.3756 O.3    1 LIG      -0.27100
      6 H1        -58.5665    1.4942  -38.8387 H      1 LIG       0.09000
      7 H2        -57.6874    3.0391  -38.5405 H      1 LIG       0.09000
      8 H3        -60.0113    2.6377  -40.4883 H      1 LIG       0.09000
      9 H4        -59.1347    4.1768  -40.1902 H      1 LIG       0.09000
@<TRIPOS>BOND
      1       1       2 1
      2       1       4 2
      3       1       5 1
      4       2       3 1
      5       3       5 1
      6       2       6 1
      7       2       7 1
      8       3       8 1
      9       3       9 1
@<TRIPOS>ALT_TYPE
CGenFF_4.0_ALT_TYPE_SET
CGenFF_4.0 1 CG2O4 2 CG3C41 3 CG3C41 4 OG2D1 5 OG3C51 6 HGA2 7 HGA2 8 HGA2 9 HGA2
@<TRIPOS>MOLECULE
4_lactone
 9 9 0 0 0
****
USER_CHARGES
INVALID_CHARGES
Pose:  19 Cluster:  19 Fr_nu:    456 TotEn:   -17.09
@<TRIPOS>ATOM
      1 C1        -47.0978   -9.1025  -37.3612 C.2    1 LIG       0.04000
      2 C2        -48.3939   -8.4163  -36.8939 C.3    1 LIG       0.11000
      3 C3        -47.8849   -7.2685  -37.7608 C.3    1 LIG       0.08100
      4 O1        -46.5381  -10.1623  -37.1942 O.2    1 LIG      -0.32000
      5 O2        -46.7040   -8.0406  -38.1143 O.3    1 LIG      -0.27100
      6 H1        -49.3063   -8.9036  -37.2412 H      1 LIG       0.09000
      7 H2        -48.4320   -8.2199  -35.8211 H      1 LIG       0.09000
      8 H3        -48.4913   -7.0339  -38.6399 H      1 LIG       0.09000
      9 H4        -47.6207   -6.3533  -37.2239 H      1 LIG       0.09000
@<TRIPOS>BOND
      1       1       2 1
      2       1       4 2
      3       1       5 1
      4       2       3 1
      5       3       5 1
      6       2       6 1
      7       2       7 1
      8       3       8 1
      9       3       9 1
@<TRIPOS>ALT_TYPE
CGenFF_4.0_ALT_TYPE_SET
CGenFF_4.0 1 CG2O4 2 CG3C41 3 CG3C41 4 OG2D1 5 OG3C51 6 HGA2 7 HGA2 8 HGA2 9 HGA2
@<TRIPOS>MOLECULE
4_lactone
 9 9 0 0 0
****
USER_CHARGES
INVALID_CHARGES
Pose:  20 Cluster:  20 Fr_nu: 6387503 TotEn:   -16.69
@<TRIPOS>ATOM
      1 C1        -49.4583  -12.9647  -42.1979 C.2    1 LIG       0.04000
      2 C2        -49.4202  -11.4282  -42.1163 C.3    1 LIG       0.11000
      3 C3        -50.4940  -11.5247  -43.1959 C.3    1 LIG       0.08100
      4 O1        -48.9037  -13.9012  -41.6689 O.2    1 LIG      -0.32000
      5 O2        -50.4175  -12.9768  -43.1619 O.3    1 LIG      -0.27100
      6 H1        -49.7479  -11.0247  -41.1570 H      1 LIG       0.09000
      7 H2        -48.4713  -10.9890  -42.4287 H      1 LIG       0.09000
      8 H3        -51.4866  -11.1664  -42.9100 H      1 LIG       0.09000
      9 H4        -50.2136  -11.1305  -44.1765 H      1 LIG       0.09000
@<TRIPOS>BOND
      1       1       2 1
      2       1       4 2
      3       1       5 1
      4       2       3 1
      5       3       5 1
      6       2       6 1
      7       2       7 1
      8       3       8 1
      9       3       9 1
@<TRIPOS>ALT_TYPE
CGenFF_4.0_ALT_TYPE_SET
CGenFF_4.0 1 CG2O4 2 CG3C41 3 CG3C41 4 OG2D1 5 OG3C51 6 HGA2 7 HGA2 8 HGA2 9 HGA2
@<TRIPOS>MOLECULE
4_lactone
 9 9 0 0 0
****
USER_CHARGES
INVALID_CHARGES
Pose:  21 Cluster:  21 Fr_nu:   3588 TotEn:   -16.59
@<TRIPOS>ATOM
      1 C1        -70.9327    3.9009  -49.6653 C.2    1 LIG       0.04000
      2 C2        -71.2690    2.4370  -49.3290 C.3    1 LIG       0.11000
      3 C3        -70.1583    2.6084  -48.2971 C.3    1 LIG       0.08100
      4 O1        -71.3145    4.7500  -50.4383 O.2    1 LIG      -0.32000
      5 O2        -69.9531    3.9831  -48.7254 O.3    1 LIG      -0.27100
      6 H1        -72.2722    2.2918  -48.9254 H      1 LIG       0.09000
      7 H2        -71.0608    1.7350  -50.1381 H      1 LIG       0.09000
      8 H3        -70.4714    2.5545  -47.2508 H      1 LIG       0.09000
      9 H4        -69.2650    1.9992  -48.4601 H      1 LIG       0.09000
@<TRIPOS>BOND
      1       1       2 1
      2       1       4 2
      3       1       5 1
      4       2       3 1
      5       3       5 1
      6       2       6 1
      7       2       7 1
      8       3       8 1
      9       3       9 1
@<TRIPOS>ALT_TYPE
CGenFF_4.0_ALT_TYPE_SET
CGenFF_4.0 1 CG2O4 2 CG3C41 3 CG3C41 4 OG2D1 5 OG3C51 6 HGA2 7 HGA2 8 HGA2 9 HGA2
@<TRIPOS>MOLECULE
4_lactone
 9 9 0 0 0
****
USER_CHARGES
INVALID_CHARGES
Pose:  22 Cluster:  22 Fr_nu: 1011664 TotEn:   -16.38
@<TRIPOS>ATOM
      1 C1        -50.3423  -12.2125  -43.0146 C.2    1 LIG       0.04000
      2 C2        -51.3821  -11.5259  -43.9183 C.3    1 LIG       0.11000
      3 C3        -50.4521  -10.3255  -43.7692 C.3    1 LIG       0.08100
      4 O1        -50.1749  -13.3010  -42.5131 O.2    1 LIG      -0.32000
      5 O2        -49.5602  -11.1036  -42.9239 O.3    1 LIG      -0.27100
      6 H1        -51.4504  -11.9504  -44.9211 H      1 LIG       0.09000
      7 H2        -52.3682  -11.4216  -43.4629 H      1 LIG       0.09000
      8 H3        -49.9540   -9.9957  -44.6850 H      1 LIG       0.09000
      9 H4        -50.8695   -9.4694  -43.2321 H      1 LIG       0.09000
@<TRIPOS>BOND
      1       1       2 1
      2       1       4 2
      3       1       5 1
      4       2       3 1
      5       3       5 1
      6       2       6 1
      7       2       7 1
      8       3       8 1
      9       3       9 1
@<TRIPOS>ALT_TYPE
CGenFF_4.0_ALT_TYPE_SET
CGenFF_4.0 1 CG2O4 2 CG3C41 3 CG3C41 4 OG2D1 5 OG3C51 6 HGA2 7 HGA2 8 HGA2 9 HGA2
@<TRIPOS>MOLECULE
4_lactone
 9 9 0 0 0
****
USER_CHARGES
INVALID_CHARGES
Pose:  23 Cluster:  23 Fr_nu: 1365966 TotEn:   -16.27
@<TRIPOS>ATOM
      1 C1        -70.5872    4.2619  -49.0044 C.2    1 LIG       0.04000
      2 C2        -70.2667    3.0542  -48.1056 C.3    1 LIG       0.11000
      3 C3        -71.1821    2.3169  -49.0784 C.3    1 LIG       0.08100
      4 O1        -70.3005    5.4364  -49.0580 O.2    1 LIG      -0.32000
      5 O2        -71.3927    3.5432  -49.8317 O.3    1 LIG      -0.27100
      6 H1        -69.2181    2.7531  -48.1212 H      1 LIG       0.09000
      7 H2        -70.6378    3.1486  -47.0838 H      1 LIG       0.09000
      8 H3        -70.7027    1.5463  -49.6884 H      1 LIG       0.09000
      9 H4        -72.1168    1.9409  -48.6536 H      1 LIG       0.09000
@<TRIPOS>BOND
      1       1       2 1
      2       1       4 2
      3       1       5 1
      4       2       3 1
      5       3       5 1
      6       2       6 1
      7       2       7 1
      8       3       8 1
      9       3       9 1
@<TRIPOS>ALT_TYPE
CGenFF_4.0_ALT_TYPE_SET
CGenFF_4.0 1 CG2O4 2 CG3C41 3 CG3C41 4 OG2D1 5 OG3C51 6 HGA2 7 HGA2 8 HGA2 9 HGA2
@<TRIPOS>MOLECULE
4_lactone
 9 9 0 0 0
****
USER_CHARGES
INVALID_CHARGES
Pose:  24 Cluster:  24 Fr_nu: 2001898 TotEn:   -15.73
@<TRIPOS>ATOM
      1 C1        -57.5084    1.8193  -40.5423 C.2    1 LIG       0.04000
      2 C2        -58.5991    2.7931  -40.0614 C.3    1 LIG       0.11000
      3 C3        -57.5583    3.1524  -39.0052 C.3    1 LIG       0.08100
      4 O1        -57.3679    0.9987  -41.4205 O.2    1 LIG      -0.32000
      5 O2        -56.6293    2.1875  -39.5721 O.3    1 LIG      -0.27100
      6 H1        -58.8396    3.5811  -40.7768 H      1 LIG       0.09000
      7 H2        -59.5014    2.3036  -39.6912 H      1 LIG       0.09000
      8 H3        -57.1633    4.1707  -39.0567 H      1 LIG       0.09000
      9 H4        -57.8238    2.8975  -37.9756 H      1 LIG       0.09000
@<TRIPOS>BOND
      1       1       2 1
      2       1       4 2
      3       1       5 1
      4       2       3 1
      5       3       5 1
      6       2       6 1
      7       2       7 1
      8       3       8 1
      9       3       9 1
@<TRIPOS>ALT_TYPE
CGenFF_4.0_ALT_TYPE_SET
CGenFF_4.0 1 CG2O4 2 CG3C41 3 CG3C41 4 OG2D1 5 OG3C51 6 HGA2 7 HGA2 8 HGA2 9 HGA2
@<TRIPOS>MOLECULE
4_lactone
 9 9 0 0 0
****
USER_CHARGES
INVALID_CHARGES
Pose:  25 Cluster:  25 Fr_nu: 267466 TotEn:   -15.70
@<TRIPOS>ATOM
      1 C1        -41.6556  -11.9777  -36.0970 C.2    1 LIG       0.04000
      2 C2        -41.6589  -11.5510  -37.5759 C.3    1 LIG       0.11000
      3 C3        -42.3097  -12.9157  -37.7807 C.3    1 LIG       0.08100
      4 O1        -41.3021  -11.5170  -35.0354 O.2    1 LIG      -0.32000
      5 O2        -42.2376  -13.1801  -36.3522 O.3    1 LIG      -0.27100
      6 H1        -42.2915  -10.6879  -37.7891 H      1 LIG       0.09000
      7 H2        -40.6637  -11.4304  -38.0068 H      1 LIG       0.09000
      8 H3        -43.3436  -12.8989  -38.1359 H      1 LIG       0.09000
      9 H4        -41.7210  -13.6378  -38.3531 H      1 LIG       0.09000
@<TRIPOS>BOND
      1       1       2 1
      2       1       4 2
      3       1       5 1
      4       2       3 1
      5       3       5 1
      6       2       6 1
      7       2       7 1
      8       3       8 1
      9       3       9 1
@<TRIPOS>ALT_TYPE
CGenFF_4.0_ALT_TYPE_SET
CGenFF_4.0 1 CG2O4 2 CG3C41 3 CG3C41 4 OG2D1 5 OG3C51 6 HGA2 7 HGA2 8 HGA2 9 HGA2
@<TRIPOS>MOLECULE
4_lactone
 9 9 0 0 0
****
USER_CHARGES
INVALID_CHARGES
Pose:  26 Cluster:  26 Fr_nu: 7465347 TotEn:   -15.42
@<TRIPOS>ATOM
      1 C1        -43.1691   -6.2688  -30.5669 C.2    1 LIG       0.04000
      2 C2        -41.7221   -6.4285  -31.0668 C.3    1 LIG       0.11000
      3 C3        -41.3995   -5.5576  -29.8562 C.3    1 LIG       0.08100
      4 O1        -44.2739   -6.6349  -30.8982 O.2    1 LIG      -0.32000
      5 O2        -42.8102   -5.4954  -29.5073 O.3    1 LIG      -0.27100
      6 H1        -41.3474   -7.4524  -31.0270 H      1 LIG       0.09000
      7 H2        -41.5349   -5.9744  -32.0413 H      1 LIG       0.09000
      8 H3        -40.8106   -6.0384  -29.0703 H      1 LIG       0.09000
      9 H4        -40.9974   -4.5662  -30.0821 H      1 LIG       0.09000
@<TRIPOS>BOND
      1       1       2 1
      2       1       4 2
      3       1       5 1
      4       2       3 1
      5       3       5 1
      6       2       6 1
      7       2       7 1
      8       3       8 1
      9       3       9 1
@<TRIPOS>ALT_TYPE
CGenFF_4.0_ALT_TYPE_SET
CGenFF_4.0 1 CG2O4 2 CG3C41 3 CG3C41 4 OG2D1 5 OG3C51 6 HGA2 7 HGA2 8 HGA2 9 HGA2
@<TRIPOS>MOLECULE
4_lactone
 9 9 0 0 0
****
USER_CHARGES
INVALID_CHARGES
Pose:  27 Cluster:  27 Fr_nu: 7013315 TotEn:   -15.22
@<TRIPOS>ATOM
      1 C1        -46.3959   -7.2121  -29.0018 C.2    1 LIG       0.04000
      2 C2        -47.5776   -7.2322  -28.0157 C.3    1 LIG       0.11000
      3 C3        -46.5450   -7.8414  -27.0720 C.3    1 LIG       0.08100
      4 O1        -46.1924   -6.8715  -30.1450 O.2    1 LIG      -0.32000
      5 O2        -45.5284   -7.7599  -28.1090 O.3    1 LIG      -0.27100
      6 H1        -47.9451   -6.2424  -27.7405 H      1 LIG       0.09000
      7 H2        -48.3950   -7.8909  -28.3136 H      1 LIG       0.09000
      8 H3        -46.2825   -7.2341  -26.2015 H      1 LIG       0.09000
      9 H4        -46.7319   -8.8765  -26.7731 H      1 LIG       0.09000
@<TRIPOS>BOND
      1       1       2 1
      2       1       4 2
      3       1       5 1
      4       2       3 1
      5       3       5 1
      6       2       6 1
      7       2       7 1
      8       3       8 1
      9       3       9 1
@<TRIPOS>ALT_TYPE
CGenFF_4.0_ALT_TYPE_SET
CGenFF_4.0 1 CG2O4 2 CG3C41 3 CG3C41 4 OG2D1 5 OG3C51 6 HGA2 7 HGA2 8 HGA2 9 HGA2
@<TRIPOS>MOLECULE
4_lactone
 9 9 0 0 0
****
USER_CHARGES
INVALID_CHARGES
Pose:  28 Cluster:  28 Fr_nu: 8205635 TotEn:   -14.93
@<TRIPOS>ATOM
      1 C1        -37.5700   -3.2358  -47.7087 C.2    1 LIG       0.04000
      2 C2        -36.2469   -2.5784  -48.1404 C.3    1 LIG       0.11000
      3 C3        -36.4525   -3.4138  -49.4004 C.3    1 LIG       0.08100
      4 O1        -38.3101   -3.2089  -46.7517 O.2    1 LIG      -0.32000
      5 O2        -37.6895   -3.9532  -48.8580 O.3    1 LIG      -0.27100
      6 H1        -36.3092   -1.4972  -48.2735 H      1 LIG       0.09000
      7 H2        -35.3905   -2.8540  -47.5228 H      1 LIG       0.09000
      8 H3        -36.6280   -2.8487  -50.3199 H      1 LIG       0.09000
      9 H4        -35.7120   -4.2001  -49.5710 H      1 LIG       0.09000
@<TRIPOS>BOND
      1       1       2 1
      2       1       4 2
      3       1       5 1
      4       2       3 1
      5       3       5 1
      6       2       6 1
      7       2       7 1
      8       3       8 1
      9       3       9 1
@<TRIPOS>ALT_TYPE
CGenFF_4.0_ALT_TYPE_SET
CGenFF_4.0 1 CG2O4 2 CG3C41 3 CG3C41 4 OG2D1 5 OG3C51 6 HGA2 7 HGA2 8 HGA2 9 HGA2
@<TRIPOS>MOLECULE
4_lactone
 9 9 0 0 0
****
USER_CHARGES
INVALID_CHARGES
Pose:  29 Cluster:  29 Fr_nu: 7978983 TotEn:   -14.69
@<TRIPOS>ATOM
      1 C1        -59.8589    8.3676  -21.3239 C.2    1 LIG       0.04000
      2 C2        -60.2996    9.8227  -21.5639 C.3    1 LIG       0.11000
      3 C3        -59.9865    9.4870  -23.0190 C.3    1 LIG       0.08100
      4 O1        -59.7436    7.6126  -20.3853 O.2    1 LIG      -0.32000
      5 O2        -59.5986    8.1377  -22.6389 O.3    1 LIG      -0.27100
      6 H1        -61.3497   10.0134  -21.3372 H      1 LIG       0.09000
      7 H2        -59.6512   10.5669  -21.0985 H      1 LIG       0.09000
      8 H3        -60.8426    9.4839  -23.6992 H      1 LIG       0.09000
      9 H4        -59.1502   10.0361  -23.4603 H      1 LIG       0.09000
@<TRIPOS>BOND
      1       1       2 1
      2       1       4 2
      3       1       5 1
      4       2       3 1
      5       3       5 1
      6       2       6 1
      7       2       7 1
      8       3       8 1
      9       3       9 1
@<TRIPOS>ALT_TYPE
CGenFF_4.0_ALT_TYPE_SET
CGenFF_4.0 1 CG2O4 2 CG3C41 3 CG3C41 4 OG2D1 5 OG3C51 6 HGA2 7 HGA2 8 HGA2 9 HGA2
@<TRIPOS>MOLECULE
4_lactone
 9 9 0 0 0
****
USER_CHARGES
INVALID_CHARGES
Pose:  30 Cluster:  30 Fr_nu: 5154938 TotEn:   -14.57
@<TRIPOS>ATOM
      1 C1        -56.0650   -4.5745  -17.5232 C.2    1 LIG       0.04000
      2 C2        -56.8695   -3.4717  -16.8121 C.3    1 LIG       0.11000
      3 C3        -56.5776   -4.3103  -15.5714 C.3    1 LIG       0.08100
      4 O1        -55.7053   -4.8324  -18.6495 O.2    1 LIG      -0.32000
      5 O2        -55.8434   -5.2730  -16.3775 O.3    1 LIG      -0.27100
      6 H1        -56.3984   -2.4879  -16.8405 H      1 LIG       0.09000
      7 H2        -57.9168   -3.4196  -17.1140 H      1 LIG       0.09000
      8 H3        -55.9358   -3.8394  -14.8217 H      1 LIG       0.09000
      9 H4        -57.4494   -4.7670  -15.0950 H      1 LIG       0.09000
@<TRIPOS>BOND
      1       1       2 1
      2       1       4 2
      3       1       5 1
      4       2       3 1
      5       3       5 1
      6       2       6 1
      7       2       7 1
      8       3       8 1
      9       3       9 1
@<TRIPOS>ALT_TYPE
CGenFF_4.0_ALT_TYPE_SET
CGenFF_4.0 1 CG2O4 2 CG3C41 3 CG3C41 4 OG2D1 5 OG3C51 6 HGA2 7 HGA2 8 HGA2 9 HGA2
@<TRIPOS>MOLECULE
4_lactone
 9 9 0 0 0
****
USER_CHARGES
INVALID_CHARGES
Pose:  31 Cluster:  31 Fr_nu:  79840 TotEn:   -14.51
@<TRIPOS>ATOM
      1 C1        -80.3522  -19.6914  -32.2259 C.2    1 LIG       0.04000
      2 C2        -79.2753  -20.7215  -31.8407 C.3    1 LIG       0.11000
      3 C3        -80.3086  -21.7225  -32.3488 C.3    1 LIG       0.08100
      4 O1        -80.4883  -18.4893  -32.1993 O.2    1 LIG      -0.32000
      5 O2        -81.2262  -20.6381  -32.6613 O.3    1 LIG      -0.27100
      6 H1        -78.3584  -20.6482  -32.4276 H      1 LIG       0.09000
      7 H2        -79.0606  -20.7626  -30.7716 H      1 LIG       0.09000
      8 H3        -80.0256  -22.2820  -33.2446 H      1 LIG       0.09000
      9 H4        -80.7243  -22.3955  -31.5938 H      1 LIG       0.09000
@<TRIPOS>BOND
      1       1       2 1
      2       1       4 2
      3       1       5 1
      4       2       3 1
      5       3       5 1
      6       2       6 1
      7       2       7 1
      8       3       8 1
      9       3       9 1
@<TRIPOS>ALT_TYPE
CGenFF_4.0_ALT_TYPE_SET
CGenFF_4.0 1 CG2O4 2 CG3C41 3 CG3C41 4 OG2D1 5 OG3C51 6 HGA2 7 HGA2 8 HGA2 9 HGA2
@<TRIPOS>MOLECULE
4_lactone
 9 9 0 0 0
****
USER_CHARGES
INVALID_CHARGES
Pose:  32 Cluster:  32 Fr_nu: 1366014 TotEn:   -14.33
@<TRIPOS>ATOM
      1 C1        -70.5717    4.2498  -47.1854 C.2    1 LIG       0.04000
      2 C2        -70.2667    3.0542  -48.1056 C.3    1 LIG       0.11000
      3 C3        -71.4330    3.6121  -48.9157 C.3    1 LIG       0.08100
      4 O1        -70.1397    4.7178  -46.1565 O.2    1 LIG      -0.32000
      5 O2        -71.6025    4.6910  -47.9551 O.3    1 LIG      -0.27100
      6 H1        -69.2893    3.1014  -48.5882 H      1 LIG       0.09000
      7 H2        -70.4340    2.0809  -47.6414 H      1 LIG       0.09000
      8 H3        -71.1805    3.9928  -49.9092 H      1 LIG       0.09000
      9 H4        -72.3204    2.9751  -48.9652 H      1 LIG       0.09000
@<TRIPOS>BOND
      1       1       2 1
      2       1       4 2
      3       1       5 1
      4       2       3 1
      5       3       5 1
      6       2       6 1
      7       2       7 1
      8       3       8 1
      9       3       9 1
@<TRIPOS>ALT_TYPE
CGenFF_4.0_ALT_TYPE_SET
CGenFF_4.0 1 CG2O4 2 CG3C41 3 CG3C41 4 OG2D1 5 OG3C51 6 HGA2 7 HGA2 8 HGA2 9 HGA2
@<TRIPOS>MOLECULE
4_lactone
 9 9 0 0 0
****
USER_CHARGES
INVALID_CHARGES
Pose:  33 Cluster:  33 Fr_nu: 1995795 TotEn:   -14.30
@<TRIPOS>ATOM
      1 C1        -78.3979  -10.5729  -58.0115 C.2    1 LIG       0.04000
      2 C2        -77.7436  -11.7025  -57.1960 C.3    1 LIG       0.11000
      3 C3        -77.1144  -10.5411  -56.4322 C.3    1 LIG       0.08100
      4 O1        -79.1575  -10.4722  -58.9481 O.2    1 LIG      -0.32000
      5 O2        -77.8017   -9.5872  -57.2886 O.3    1 LIG      -0.27100
      6 H1        -78.4511  -12.3123  -56.6321 H      1 LIG       0.09000
      7 H2        -77.0529  -12.3231  -57.7693 H      1 LIG       0.09000
      8 H3        -77.4214  -10.4395  -55.3878 H      1 LIG       0.09000
      9 H4        -76.0283  -10.4513  -56.5214 H      1 LIG       0.09000
@<TRIPOS>BOND
      1       1       2 1
      2       1       4 2
      3       1       5 1
      4       2       3 1
      5       3       5 1
      6       2       6 1
      7       2       7 1
      8       3       8 1
      9       3       9 1
@<TRIPOS>ALT_TYPE
CGenFF_4.0_ALT_TYPE_SET
CGenFF_4.0 1 CG2O4 2 CG3C41 3 CG3C41 4 OG2D1 5 OG3C51 6 HGA2 7 HGA2 8 HGA2 9 HGA2
@<TRIPOS>MOLECULE
4_lactone
 9 9 0 0 0
****
USER_CHARGES
INVALID_CHARGES
Pose:  34 Cluster:  34 Fr_nu:   9375 TotEn:   -14.09
@<TRIPOS>ATOM
      1 C1        -46.5786   -9.0867  -38.4739 C.2    1 LIG       0.04000
      2 C2        -47.5354   -7.9416  -38.0962 C.3    1 LIG       0.11000
      3 C3        -48.2113   -9.0243  -37.2603 C.3    1 LIG       0.08100
      4 O1        -45.5992   -9.2399  -39.1678 O.2    1 LIG      -0.32000
      5 O2        -47.2312  -10.0014  -37.7077 O.3    1 LIG      -0.27100
      6 H1        -47.0639   -7.1343  -37.5337 H      1 LIG       0.09000
      7 H2        -48.1191   -7.5547  -38.9331 H      1 LIG       0.09000
      8 H3        -48.1717   -8.8803  -36.1771 H      1 LIG       0.09000
      9 H4        -49.2229   -9.2982  -37.5722 H      1 LIG       0.09000
@<TRIPOS>BOND
      1       1       2 1
      2       1       4 2
      3       1       5 1
      4       2       3 1
      5       3       5 1
      6       2       6 1
      7       2       7 1
      8       3       8 1
      9       3       9 1
@<TRIPOS>ALT_TYPE
CGenFF_4.0_ALT_TYPE_SET
CGenFF_4.0 1 CG2O4 2 CG3C41 3 CG3C41 4 OG2D1 5 OG3C51 6 HGA2 7 HGA2 8 HGA2 9 HGA2
@<TRIPOS>MOLECULE
4_lactone
 9 9 0 0 0
****
USER_CHARGES
INVALID_CHARGES
Pose:  35 Cluster:  35 Fr_nu:  11876 TotEn:   -13.99
@<TRIPOS>ATOM
      1 C1        -76.4058  -23.1042  -39.6481 C.2    1 LIG       0.04000
      2 C2        -75.1315  -22.6804  -40.4004 C.3    1 LIG       0.11000
      3 C3        -74.8450  -24.1790  -40.3906 C.3    1 LIG       0.08100
      4 O1        -77.3796  -22.5692  -39.1690 O.2    1 LIG      -0.32000
      5 O2        -76.0868  -24.4261  -39.6748 O.3    1 LIG      -0.27100
      6 H1        -75.3187  -22.2403  -41.3811 H      1 LIG       0.09000
      7 H2        -74.4511  -22.0634  -39.8112 H      1 LIG       0.09000
      8 H3        -74.8398  -24.6666  -41.3692 H      1 LIG       0.09000
      9 H4        -73.9752  -24.4890  -39.8050 H      1 LIG       0.09000
@<TRIPOS>BOND
      1       1       2 1
      2       1       4 2
      3       1       5 1
      4       2       3 1
      5       3       5 1
      6       2       6 1
      7       2       7 1
      8       3       8 1
      9       3       9 1
@<TRIPOS>ALT_TYPE
CGenFF_4.0_ALT_TYPE_SET
CGenFF_4.0 1 CG2O4 2 CG3C41 3 CG3C41 4 OG2D1 5 OG3C51 6 HGA2 7 HGA2 8 HGA2 9 HGA2
@<TRIPOS>MOLECULE
4_lactone
 9 9 0 0 0
****
USER_CHARGES
INVALID_CHARGES
Pose:  36 Cluster:  36 Fr_nu:  35673 TotEn:   -13.67
@<TRIPOS>ATOM
      1 C1        -70.6501    4.3363  -47.6848 C.2    1 LIG       0.04000
      2 C2        -70.7182    3.6824  -49.0766 C.3    1 LIG       0.11000
      3 C3        -70.4427    2.4042  -48.2903 C.3    1 LIG       0.08100
      4 O1        -70.7542    5.4459  -47.2134 O.2    1 LIG      -0.32000
      5 O2        -70.4054    3.1597  -47.0479 O.3    1 LIG      -0.27100
      6 H1        -71.6990    3.7447  -49.5506 H      1 LIG       0.09000
      7 H2        -69.9269    4.0006  -49.7573 H      1 LIG       0.09000
      8 H3        -71.2490    1.6657  -48.2890 H      1 LIG       0.09000
      9 H4        -69.4833    1.9216  -48.4959 H      1 LIG       0.09000
@<TRIPOS>BOND
      1       1       2 1
      2       1       4 2
      3       1       5 1
      4       2       3 1
      5       3       5 1
      6       2       6 1
      7       2       7 1
      8       3       8 1
      9       3       9 1
@<TRIPOS>ALT_TYPE
CGenFF_4.0_ALT_TYPE_SET
CGenFF_4.0 1 CG2O4 2 CG3C41 3 CG3C41 4 OG2D1 5 OG3C51 6 HGA2 7 HGA2 8 HGA2 9 HGA2
@<TRIPOS>MOLECULE
4_lactone
 9 9 0 0 0
****
USER_CHARGES
INVALID_CHARGES
Pose:  37 Cluster:  37 Fr_nu: 4506135 TotEn:   -13.38
@<TRIPOS>ATOM
      1 C1        -47.0267   -6.7927  -28.5418 C.2    1 LIG       0.04000
      2 C2        -47.8485   -7.5849  -27.5091 C.3    1 LIG       0.11000
      3 C3        -47.2022   -6.6180  -26.5216 C.3    1 LIG       0.08100
      4 O1        -46.8459   -6.8047  -29.7382 O.2    1 LIG      -0.32000
      5 O2        -46.4866   -5.9657  -27.6069 O.3    1 LIG      -0.27100
      6 H1        -48.9285   -7.4872  -27.6297 H      1 LIG       0.09000
      7 H2        -47.5525   -8.6307  -27.4120 H      1 LIG       0.09000
      8 H3        -47.8852   -5.9289  -26.0174 H      1 LIG       0.09000
      9 H4        -46.5146   -7.0693  -25.8011 H      1 LIG       0.09000
@<TRIPOS>BOND
      1       1       2 1
      2       1       4 2
      3       1       5 1
      4       2       3 1
      5       3       5 1
      6       2       6 1
      7       2       7 1
      8       3       8 1
      9       3       9 1
@<TRIPOS>ALT_TYPE
CGenFF_4.0_ALT_TYPE_SET
CGenFF_4.0 1 CG2O4 2 CG3C41 3 CG3C41 4 OG2D1 5 OG3C51 6 HGA2 7 HGA2 8 HGA2 9 HGA2
@<TRIPOS>MOLECULE
4_lactone
 9 9 0 0 0
****
USER_CHARGES
INVALID_CHARGES
Pose:  38 Cluster:  38 Fr_nu: 636798 TotEn:   -13.31
@<TRIPOS>ATOM
      1 C1        -74.9542  -24.1879  -39.5320 C.2    1 LIG       0.04000
      2 C2        -74.3652  -24.4349  -40.9324 C.3    1 LIG       0.11000
      3 C3        -74.4341  -22.9139  -41.0316 C.3    1 LIG       0.08100
      4 O1        -75.2966  -24.8489  -38.5779 O.2    1 LIG      -0.32000
      5 O2        -74.9886  -22.8374  -39.6891 O.3    1 LIG      -0.27100
      6 H1        -73.3621  -24.8640  -40.9245 H      1 LIG       0.09000
      7 H2        -75.0273  -24.9846  -41.6034 H      1 LIG       0.09000
      8 H3        -73.4717  -22.3996  -41.1002 H      1 LIG       0.09000
      9 H4        -75.1310  -22.5210  -41.7770 H      1 LIG       0.09000
@<TRIPOS>BOND
      1       1       2 1
      2       1       4 2
      3       1       5 1
      4       2       3 1
      5       3       5 1
      6       2       6 1
      7       2       7 1
      8       3       8 1
      9       3       9 1
@<TRIPOS>ALT_TYPE
CGenFF_4.0_ALT_TYPE_SET
CGenFF_4.0 1 CG2O4 2 CG3C41 3 CG3C41 4 OG2D1 5 OG3C51 6 HGA2 7 HGA2 8 HGA2 9 HGA2
@<TRIPOS>MOLECULE
4_lactone
 9 9 0 0 0
****
USER_CHARGES
INVALID_CHARGES
Pose:  39 Cluster:  39 Fr_nu: 3301744 TotEn:   -13.14
@<TRIPOS>ATOM
      1 C1        -75.3896  -23.8704  -39.6650 C.2    1 LIG       0.04000
      2 C2        -74.1794  -22.9838  -40.0095 C.3    1 LIG       0.11000
      3 C3        -73.4707  -23.8663  -38.9864 C.3    1 LIG       0.08100
      4 O1        -76.5502  -23.9647  -39.9943 O.2    1 LIG      -0.32000
      5 O2        -74.6964  -24.6173  -38.7642 O.3    1 LIG      -0.27100
      6 H1        -73.8341  -23.0821  -41.0399 H      1 LIG       0.09000
      7 H2        -74.3008  -21.9362  -39.7294 H      1 LIG       0.09000
      8 H3        -72.6739  -24.5027  -39.3809 H      1 LIG       0.09000
      9 H4        -73.1393  -23.3598  -38.0758 H      1 LIG       0.09000
@<TRIPOS>BOND
      1       1       2 1
      2       1       4 2
      3       1       5 1
      4       2       3 1
      5       3       5 1
      6       2       6 1
      7       2       7 1
      8       3       8 1
      9       3       9 1
@<TRIPOS>ALT_TYPE
CGenFF_4.0_ALT_TYPE_SET
CGenFF_4.0 1 CG2O4 2 CG3C41 3 CG3C41 4 OG2D1 5 OG3C51 6 HGA2 7 HGA2 8 HGA2 9 HGA2
@<TRIPOS>MOLECULE
4_lactone
 9 9 0 0 0
****
USER_CHARGES
INVALID_CHARGES
Pose:  40 Cluster:  40 Fr_nu: 6279401 TotEn:   -12.82
@<TRIPOS>ATOM
      1 C1        -74.4755  -24.4178  -38.6867 C.2    1 LIG       0.04000
      2 C2        -73.6576  -24.1388  -39.9605 C.3    1 LIG       0.11000
      3 C3        -72.8162  -23.2860  -39.0157 C.3    1 LIG       0.08100
      4 O1        -75.4555  -25.0564  -38.3767 O.2    1 LIG      -0.32000
      5 O2        -73.6828  -23.6394  -37.9023 O.3    1 LIG      -0.27100
      6 H1        -73.1615  -25.0187  -40.3730 H      1 LIG       0.09000
      7 H2        -74.2054  -23.5937  -40.7309 H      1 LIG       0.09000
      8 H3        -71.7910  -23.6298  -38.8535 H      1 LIG       0.09000
      9 H4        -72.8317  -22.2103  -39.2112 H      1 LIG       0.09000
@<TRIPOS>BOND
      1       1       2 1
      2       1       4 2
      3       1       5 1
      4       2       3 1
      5       3       5 1
      6       2       6 1
      7       2       7 1
      8       3       8 1
      9       3       9 1
@<TRIPOS>ALT_TYPE
CGenFF_4.0_ALT_TYPE_SET
CGenFF_4.0 1 CG2O4 2 CG3C41 3 CG3C41 4 OG2D1 5 OG3C51 6 HGA2 7 HGA2 8 HGA2 9 HGA2
@<TRIPOS>MOLECULE
4_lactone
 9 9 0 0 0
****
USER_CHARGES
INVALID_CHARGES
Pose:  41 Cluster:  41 Fr_nu: 2958243 TotEn:   -12.76
@<TRIPOS>ATOM
      1 C1        -80.6851  -22.8495  -31.5025 C.2    1 LIG       0.04000
      2 C2        -80.8278  -21.9296  -32.7283 C.3    1 LIG       0.11000
      3 C3        -79.7307  -21.1312  -32.0307 C.3    1 LIG       0.08100
      4 O1        -81.1850  -23.8712  -31.0896 O.2    1 LIG      -0.32000
      5 O2        -79.7099  -22.0890  -30.9363 O.3    1 LIG      -0.27100
      6 H1        -80.5453  -22.3982  -33.6723 H      1 LIG       0.09000
      7 H2        -81.7982  -21.4364  -32.8043 H      1 LIG       0.09000
      8 H3        -78.7696  -21.0923  -32.5507 H      1 LIG       0.09000
      9 H4        -80.0191  -20.1342  -31.6865 H      1 LIG       0.09000
@<TRIPOS>BOND
      1       1       2 1
      2       1       4 2
      3       1       5 1
      4       2       3 1
      5       3       5 1
      6       2       6 1
      7       2       7 1
      8       3       8 1
      9       3       9 1
@<TRIPOS>ALT_TYPE
CGenFF_4.0_ALT_TYPE_SET
CGenFF_4.0 1 CG2O4 2 CG3C41 3 CG3C41 4 OG2D1 5 OG3C51 6 HGA2 7 HGA2 8 HGA2 9 HGA2
@<TRIPOS>MOLECULE
4_lactone
 9 9 0 0 0
****
USER_CHARGES
INVALID_CHARGES
Pose:  42 Cluster:  42 Fr_nu:  22830 TotEn:   -12.68
@<TRIPOS>ATOM
      1 C1        -51.4571  -11.7360  -46.0253 C.2    1 LIG       0.04000
      2 C2        -52.5580  -11.1638  -45.1144 C.3    1 LIG       0.11000
      3 C3        -51.3837  -10.8660  -44.1868 C.3    1 LIG       0.08100
      4 O1        -51.3818  -12.2652  -47.1109 O.2    1 LIG      -0.32000
      5 O2        -50.4586  -11.4426  -45.1497 O.3    1 LIG      -0.27100
      6 H1        -53.0688  -10.2922  -45.5266 H      1 LIG       0.09000
      7 H2        -53.2699  -11.9084  -44.7546 H      1 LIG       0.09000
      8 H3        -51.1752   -9.8070  -44.0116 H      1 LIG       0.09000
      9 H4        -51.3767  -11.4178  -43.2428 H      1 LIG       0.09000
@<TRIPOS>BOND
      1       1       2 1
      2       1       4 2
      3       1       5 1
      4       2       3 1
      5       3       5 1
      6       2       6 1
      7       2       7 1
      8       3       8 1
      9       3       9 1
@<TRIPOS>ALT_TYPE
CGenFF_4.0_ALT_TYPE_SET
CGenFF_4.0 1 CG2O4 2 CG3C41 3 CG3C41 4 OG2D1 5 OG3C51 6 HGA2 7 HGA2 8 HGA2 9 HGA2
@<TRIPOS>MOLECULE
4_lactone
 9 9 0 0 0
****
USER_CHARGES
INVALID_CHARGES
Pose:  43 Cluster:  43 Fr_nu: 7838115 TotEn:   -12.47
@<TRIPOS>ATOM
      1 C1        -48.3420  -24.2992  -27.2684 C.2    1 LIG       0.04000
      2 C2        -47.3849  -25.1956  -28.0744 C.3    1 LIG       0.11000
      3 C3        -46.3482  -24.1586  -27.6527 C.3    1 LIG       0.08100
      4 O1        -49.5165  -24.2810  -26.9777 O.2    1 LIG      -0.32000
      5 O2        -47.3672  -23.4130  -26.9306 O.3    1 LIG      -0.27100
      6 H1        -47.2525  -26.1948  -27.6567 H      1 LIG       0.09000
      7 H2        -47.6071  -25.2375  -29.1420 H      1 LIG       0.09000
      8 H3        -45.5625  -24.5195  -26.9834 H      1 LIG       0.09000
      9 H4        -45.9164  -23.5664  -28.4641 H      1 LIG       0.09000
@<TRIPOS>BOND
      1       1       2 1
      2       1       4 2
      3       1       5 1
      4       2       3 1
      5       3       5 1
      6       2       6 1
      7       2       7 1
      8       3       8 1
      9       3       9 1
@<TRIPOS>ALT_TYPE
CGenFF_4.0_ALT_TYPE_SET
CGenFF_4.0 1 CG2O4 2 CG3C41 3 CG3C41 4 OG2D1 5 OG3C51 6 HGA2 7 HGA2 8 HGA2 9 HGA2
@<TRIPOS>MOLECULE
4_lactone
 9 9 0 0 0
****
USER_CHARGES
INVALID_CHARGES
Pose:  44 Cluster:  44 Fr_nu: 5274837 TotEn:   -12.39
@<TRIPOS>ATOM
      1 C1        -56.7622   -4.2002  -17.9283 C.2    1 LIG       0.04000
      2 C2        -57.7642   -3.2076  -17.3117 C.3    1 LIG       0.11000
      3 C3        -58.4179   -3.2921  -18.6877 C.3    1 LIG       0.08100
      4 O1        -55.7650   -4.7926  -17.5835 O.2    1 LIG      -0.32000
      5 O2        -57.3957   -4.2269  -19.1315 O.3    1 LIG      -0.27100
      6 H1        -58.3461   -3.6177  -16.4849 H      1 LIG       0.09000
      7 H2        -57.3302   -2.2408  -17.0512 H      1 LIG       0.09000
      8 H3        -59.4139   -3.7424  -18.7121 H      1 LIG       0.09000
      9 H4        -58.4013   -2.3700  -19.2752 H      1 LIG       0.09000
@<TRIPOS>BOND
      1       1       2 1
      2       1       4 2
      3       1       5 1
      4       2       3 1
      5       3       5 1
      6       2       6 1
      7       2       7 1
      8       3       8 1
      9       3       9 1
@<TRIPOS>ALT_TYPE
CGenFF_4.0_ALT_TYPE_SET
CGenFF_4.0 1 CG2O4 2 CG3C41 3 CG3C41 4 OG2D1 5 OG3C51 6 HGA2 7 HGA2 8 HGA2 9 HGA2
@<TRIPOS>MOLECULE
4_lactone
 9 9 0 0 0
****
USER_CHARGES
INVALID_CHARGES
Pose:  45 Cluster:  45 Fr_nu: 638519 TotEn:   -11.88
@<TRIPOS>ATOM
      1 C1        -36.1657  -14.7944  -33.4152 C.2    1 LIG       0.04000
      2 C2        -36.8201  -16.0997  -33.9020 C.3    1 LIG       0.11000
      3 C3        -35.3751  -16.5149  -34.1617 C.3    1 LIG       0.08100
      4 O1        -36.5235  -13.7307  -32.9626 O.2    1 LIG      -0.32000
      5 O2        -34.9029  -15.2291  -33.6725 O.3    1 LIG      -0.27100
      6 H1        -37.3396  -16.6562  -33.1203 H      1 LIG       0.09000
      7 H2        -37.4461  -15.9806  -34.7879 H      1 LIG       0.09000
      8 H3        -35.0022  -17.3407  -33.5496 H      1 LIG       0.09000
      9 H4        -35.1096  -16.6674  -35.2114 H      1 LIG       0.09000
@<TRIPOS>BOND
      1       1       2 1
      2       1       4 2
      3       1       5 1
      4       2       3 1
      5       3       5 1
      6       2       6 1
      7       2       7 1
      8       3       8 1
      9       3       9 1
@<TRIPOS>ALT_TYPE
CGenFF_4.0_ALT_TYPE_SET
CGenFF_4.0 1 CG2O4 2 CG3C41 3 CG3C41 4 OG2D1 5 OG3C51 6 HGA2 7 HGA2 8 HGA2 9 HGA2
@<TRIPOS>MOLECULE
4_lactone
 9 9 0 0 0
****
USER_CHARGES
INVALID_CHARGES
Pose:  46 Cluster:  46 Fr_nu: 463843 TotEn:   -11.77
@<TRIPOS>ATOM
      1 C1        -77.6857   -9.9547  -57.2424 C.2    1 LIG       0.04000
      2 C2        -76.7076   -9.7926  -56.0650 C.3    1 LIG       0.11000
      3 C3        -77.1714   -8.3399  -56.1152 C.3    1 LIG       0.08100
      4 O1        -78.0645  -10.8418  -57.9731 O.2    1 LIG      -0.32000
      5 O2        -78.0529   -8.6452  -57.2311 O.3    1 LIG      -0.27100
      6 H1        -76.9908  -10.3496  -55.1705 H      1 LIG       0.09000
      7 H2        -75.6626   -9.9664  -56.3270 H      1 LIG       0.09000
      8 H3        -77.7310   -7.9910  -55.2431 H      1 LIG       0.09000
      9 H4        -76.4068   -7.6101  -56.3953 H      1 LIG       0.09000
@<TRIPOS>BOND
      1       1       2 1
      2       1       4 2
      3       1       5 1
      4       2       3 1
      5       3       5 1
      6       2       6 1
      7       2       7 1
      8       3       8 1
      9       3       9 1
@<TRIPOS>ALT_TYPE
CGenFF_4.0_ALT_TYPE_SET
CGenFF_4.0 1 CG2O4 2 CG3C41 3 CG3C41 4 OG2D1 5 OG3C51 6 HGA2 7 HGA2 8 HGA2 9 HGA2
@<TRIPOS>MOLECULE
4_lactone
 9 9 0 0 0
****
USER_CHARGES
INVALID_CHARGES
Pose:  47 Cluster:  47 Fr_nu: 938702 TotEn:   -11.20
@<TRIPOS>ATOM
      1 C1        -75.9379  -23.2944  -39.8301 C.2    1 LIG       0.04000
      2 C2        -74.6108  -24.0667  -39.9372 C.3    1 LIG       0.11000
      3 C3        -74.0406  -22.6852  -40.2440 C.3    1 LIG       0.08100
      4 O1        -77.0991  -23.5423  -39.5965 O.2    1 LIG      -0.32000
      5 O2        -75.3631  -22.0944  -40.1113 O.3    1 LIG      -0.27100
      6 H1        -74.2810  -24.5178  -39.0000 H      1 LIG       0.09000
      7 H2        -74.5790  -24.7859  -40.7572 H      1 LIG       0.09000
      8 H3        -73.3439  -22.2849  -39.5023 H      1 LIG       0.09000
      9 H4        -73.6411  -22.5533  -41.2533 H      1 LIG       0.09000
@<TRIPOS>BOND
      1       1       2 1
      2       1       4 2
      3       1       5 1
      4       2       3 1
      5       3       5 1
      6       2       6 1
      7       2       7 1
      8       3       8 1
      9       3       9 1
@<TRIPOS>ALT_TYPE
CGenFF_4.0_ALT_TYPE_SET
CGenFF_4.0 1 CG2O4 2 CG3C41 3 CG3C41 4 OG2D1 5 OG3C51 6 HGA2 7 HGA2 8 HGA2 9 HGA2
@<TRIPOS>MOLECULE
4_lactone
 9 9 0 0 0
****
USER_CHARGES
INVALID_CHARGES
Pose:  48 Cluster:  48 Fr_nu: 485512 TotEn:   -11.00
@<TRIPOS>ATOM
      1 C1        -75.0773  -23.6819  -40.1440 C.2    1 LIG       0.04000
      2 C2        -74.1683  -22.4425  -40.2266 C.3    1 LIG       0.11000
      3 C3        -74.1201  -22.8004  -41.7090 C.3    1 LIG       0.08100
      4 O1        -75.6876  -24.2867  -39.2918 O.2    1 LIG      -0.32000
      5 O2        -74.9891  -23.9432  -41.4758 O.3    1 LIG      -0.27100
      6 H1        -74.6700  -21.5050  -39.9818 H      1 LIG       0.09000
      7 H2        -73.2274  -22.5434  -39.6833 H      1 LIG       0.09000
      8 H3        -74.5800  -22.0758  -42.3864 H      1 LIG       0.09000
      9 H4        -73.1422  -23.1100  -42.0878 H      1 LIG       0.09000
@<TRIPOS>BOND
      1       1       2 1
      2       1       4 2
      3       1       5 1
      4       2       3 1
      5       3       5 1
      6       2       6 1
      7       2       7 1
      8       3       8 1
      9       3       9 1
@<TRIPOS>ALT_TYPE
CGenFF_4.0_ALT_TYPE_SET
CGenFF_4.0 1 CG2O4 2 CG3C41 3 CG3C41 4 OG2D1 5 OG3C51 6 HGA2 7 HGA2 8 HGA2 9 HGA2
@<TRIPOS>MOLECULE
4_lactone
 9 9 0 0 0
****
USER_CHARGES
INVALID_CHARGES
Pose:  49 Cluster:  49 Fr_nu: 442706 TotEn:   -10.87
@<TRIPOS>ATOM
      1 C1        -36.0721  -14.9498  -33.8372 C.2    1 LIG       0.04000
      2 C2        -35.0194  -15.9047  -34.4281 C.3    1 LIG       0.11000
      3 C3        -35.8911  -15.8030  -35.6762 C.3    1 LIG       0.08100
      4 O1        -36.2799  -14.3908  -32.7843 O.2    1 LIG      -0.32000
      5 O2        -36.8027  -14.9058  -34.9836 O.3    1 LIG      -0.27100
      6 H1        -34.0214  -15.4714  -34.5108 H      1 LIG       0.09000
      7 H2        -34.9887  -16.8848  -33.9493 H      1 LIG       0.09000
      8 H3        -35.4272  -15.3186  -36.5397 H      1 LIG       0.09000
      9 H4        -36.3902  -16.7274  -35.9794 H      1 LIG       0.09000
@<TRIPOS>BOND
      1       1       2 1
      2       1       4 2
      3       1       5 1
      4       2       3 1
      5       3       5 1
      6       2       6 1
      7       2       7 1
      8       3       8 1
      9       3       9 1
@<TRIPOS>ALT_TYPE
CGenFF_4.0_ALT_TYPE_SET
CGenFF_4.0 1 CG2O4 2 CG3C41 3 CG3C41 4 OG2D1 5 OG3C51 6 HGA2 7 HGA2 8 HGA2 9 HGA2
@<TRIPOS>MOLECULE
4_lactone
 9 9 0 0 0
****
USER_CHARGES
INVALID_CHARGES
Pose:  50 Cluster:  50 Fr_nu: 6936135 TotEn:   -10.77
@<TRIPOS>ATOM
      1 C1        -71.9996   -4.5672  -64.0887 C.2    1 LIG       0.04000
      2 C2        -70.5701   -4.1210  -63.7330 C.3    1 LIG       0.11000
      3 C3        -70.4329   -3.9763  -65.2456 C.3    1 LIG       0.08100
      4 O1        -72.9930   -4.9329  -63.5024 O.2    1 LIG      -0.32000
      5 O2        -71.8071   -4.4171  -65.4267 O.3    1 LIG      -0.27100
      6 H1        -70.5224   -3.1924  -63.1621 H      1 LIG       0.09000
      7 H2        -69.9613   -4.9015  -63.2738 H      1 LIG       0.09000
      8 H3        -70.2848   -2.9569  -65.6124 H      1 LIG       0.09000
      9 H4        -69.7254   -4.6602  -65.7226 H      1 LIG       0.09000
@<TRIPOS>BOND
      1       1       2 1
      2       1       4 2
      3       1       5 1
      4       2       3 1
      5       3       5 1
      6       2       6 1
      7       2       7 1
      8       3       8 1
      9       3       9 1
@<TRIPOS>ALT_TYPE
CGenFF_4.0_ALT_TYPE_SET
CGenFF_4.0 1 CG2O4 2 CG3C41 3 CG3C41 4 OG2D1 5 OG3C51 6 HGA2 7 HGA2 8 HGA2 9 HGA2
@<TRIPOS>MOLECULE
4_lactone
 9 9 0 0 0
****
USER_CHARGES
INVALID_CHARGES
Pose:  51 Cluster:  51 Fr_nu:   3271 TotEn:   -10.71
@<TRIPOS>ATOM
      1 C1        -76.4032   -8.2254  -56.5070 C.2    1 LIG       0.04000
      2 C2        -75.4664   -9.4327  -56.6917 C.3    1 LIG       0.11000
      3 C3        -74.4030   -8.4520  -56.2065 C.3    1 LIG       0.08100
      4 O1        -77.5789   -7.9772  -56.6503 O.2    1 LIG      -0.32000
      5 O2        -75.4050   -7.4050  -56.0824 O.3    1 LIG      -0.27100
      6 H1        -75.6799  -10.2686  -56.0237 H      1 LIG       0.09000
      7 H2        -75.3679   -9.7658  -57.7261 H      1 LIG       0.09000
      8 H3        -73.9454   -8.6884  -55.2420 H      1 LIG       0.09000
      9 H4        -73.6351   -8.1884  -56.9390 H      1 LIG       0.09000
@<TRIPOS>BOND
      1       1       2 1
      2       1       4 2
      3       1       5 1
      4       2       3 1
      5       3       5 1
      6       2       6 1
      7       2       7 1
      8       3       8 1
      9       3       9 1
@<TRIPOS>ALT_TYPE
CGenFF_4.0_ALT_TYPE_SET
CGenFF_4.0 1 CG2O4 2 CG3C41 3 CG3C41 4 OG2D1 5 OG3C51 6 HGA2 7 HGA2 8 HGA2 9 HGA2
@<TRIPOS>MOLECULE
4_lactone
 9 9 0 0 0
****
USER_CHARGES
INVALID_CHARGES
Pose:  52 Cluster:  52 Fr_nu: 1502068 TotEn:   -10.70
@<TRIPOS>ATOM
      1 C1        -80.1233  -19.3032  -31.5077 C.2    1 LIG       0.04000
      2 C2        -79.2175  -20.0425  -30.5066 C.3    1 LIG       0.11000
      3 C3        -78.8789  -20.8994  -31.7228 C.3    1 LIG       0.08100
      4 O1        -80.8889  -18.3662  -31.4961 O.2    1 LIG      -0.32000
      5 O2        -79.7770  -20.1074  -32.5485 O.3    1 LIG      -0.27100
      6 H1        -78.4008  -19.4358  -30.1125 H      1 LIG       0.09000
      7 H2        -79.7590  -20.5485  -29.7056 H      1 LIG       0.09000
      8 H3        -77.8457  -20.8351  -32.0747 H      1 LIG       0.09000
      9 H4        -79.1993  -21.9434  -31.6681 H      1 LIG       0.09000
@<TRIPOS>BOND
      1       1       2 1
      2       1       4 2
      3       1       5 1
      4       2       3 1
      5       3       5 1
      6       2       6 1
      7       2       7 1
      8       3       8 1
      9       3       9 1
@<TRIPOS>ALT_TYPE
CGenFF_4.0_ALT_TYPE_SET
CGenFF_4.0 1 CG2O4 2 CG3C41 3 CG3C41 4 OG2D1 5 OG3C51 6 HGA2 7 HGA2 8 HGA2 9 HGA2
@<TRIPOS>MOLECULE
4_lactone
 9 9 0 0 0
****
USER_CHARGES
INVALID_CHARGES
Pose:  53 Cluster:  53 Fr_nu: 8190574 TotEn:   -10.35
@<TRIPOS>ATOM
      1 C1        -87.1603  -22.9427  -33.5513 C.2    1 LIG       0.04000
      2 C2        -86.6634  -23.9749  -32.5232 C.3    1 LIG       0.11000
      3 C3        -86.2436  -24.7466  -33.7707 C.3    1 LIG       0.08100
      4 O1        -87.7068  -21.8631  -33.5403 O.2    1 LIG      -0.32000
      5 O2        -86.7613  -23.6846  -34.6190 O.3    1 LIG      -0.27100
      6 H1        -85.8491  -23.6175  -31.8910 H      1 LIG       0.09000
      7 H2        -87.4577  -24.4294  -31.9289 H      1 LIG       0.09000
      8 H3        -85.1668  -24.8808  -33.9046 H      1 LIG       0.09000
      9 H4        -86.7701  -25.6897  -33.9412 H      1 LIG       0.09000
@<TRIPOS>BOND
      1       1       2 1
      2       1       4 2
      3       1       5 1
      4       2       3 1
      5       3       5 1
      6       2       6 1
      7       2       7 1
      8       3       8 1
      9       3       9 1
@<TRIPOS>ALT_TYPE
CGenFF_4.0_ALT_TYPE_SET
CGenFF_4.0 1 CG2O4 2 CG3C41 3 CG3C41 4 OG2D1 5 OG3C51 6 HGA2 7 HGA2 8 HGA2 9 HGA2
@<TRIPOS>MOLECULE
4_lactone
 9 9 0 0 0
****
USER_CHARGES
INVALID_CHARGES
Pose:  54 Cluster:  54 Fr_nu: 8127391 TotEn:   -10.27
@<TRIPOS>ATOM
      1 C1        -73.3218   -7.1525  -65.1704 C.2    1 LIG       0.04000
      2 C2        -73.1170   -7.7700  -66.5653 C.3    1 LIG       0.11000
      3 C3        -73.9637   -8.9014  -65.9899 C.3    1 LIG       0.08100
      4 O1        -72.9968   -6.1457  -64.5829 O.2    1 LIG      -0.32000
      5 O2        -74.0694   -8.1965  -64.7221 O.3    1 LIG      -0.27100
      6 H1        -73.5748   -7.2011  -67.3760 H      1 LIG       0.09000
      7 H2        -72.0800   -8.0220  -66.7929 H      1 LIG       0.09000
      8 H3        -74.9430   -9.0438  -66.4549 H      1 LIG       0.09000
      9 H4        -73.4526   -9.8612  -65.8745 H      1 LIG       0.09000
@<TRIPOS>BOND
      1       1       2 1
      2       1       4 2
      3       1       5 1
      4       2       3 1
      5       3       5 1
      6       2       6 1
      7       2       7 1
      8       3       8 1
      9       3       9 1
@<TRIPOS>ALT_TYPE
CGenFF_4.0_ALT_TYPE_SET
CGenFF_4.0 1 CG2O4 2 CG3C41 3 CG3C41 4 OG2D1 5 OG3C51 6 HGA2 7 HGA2 8 HGA2 9 HGA2
@<TRIPOS>MOLECULE
4_lactone
 9 9 0 0 0
****
USER_CHARGES
INVALID_CHARGES
Pose:  55 Cluster:  55 Fr_nu: 8129304 TotEn:    -9.80
@<TRIPOS>ATOM
      1 C1        -87.0847  -23.6856  -33.8029 C.2    1 LIG       0.04000
      2 C2        -85.6151  -23.9160  -33.4074 C.3    1 LIG       0.11000
      3 C3        -85.9829  -25.3845  -33.5974 C.3    1 LIG       0.08100
      4 O1        -87.8320  -22.7460  -33.9544 O.2    1 LIG      -0.32000
      5 O2        -87.3433  -25.0124  -33.9528 O.3    1 LIG      -0.27100
      6 H1        -84.8936  -23.5125  -34.1195 H      1 LIG       0.09000
      7 H2        -85.3764  -23.6149  -32.3861 H      1 LIG       0.09000
      8 H3        -85.4770  -25.8969  -34.4202 H      1 LIG       0.09000
      9 H4        -85.9575  -25.9979  -32.6925 H      1 LIG       0.09000
@<TRIPOS>BOND
      1       1       2 1
      2       1       4 2
      3       1       5 1
      4       2       3 1
      5       3       5 1
      6       2       6 1
      7       2       7 1
      8       3       8 1
      9       3       9 1
@<TRIPOS>ALT_TYPE
CGenFF_4.0_ALT_TYPE_SET
CGenFF_4.0 1 CG2O4 2 CG3C41 3 CG3C41 4 OG2D1 5 OG3C51 6 HGA2 7 HGA2 8 HGA2 9 HGA2
@<TRIPOS>MOLECULE
4_lactone
 9 9 0 0 0
****
USER_CHARGES
INVALID_CHARGES
Pose:  56 Cluster:  56 Fr_nu: 8144732 TotEn:    -9.64
@<TRIPOS>ATOM
      1 C1        -72.9437   -3.7222  -63.6190 C.2    1 LIG       0.04000
      2 C2        -71.5750   -3.0226  -63.6986 C.3    1 LIG       0.11000
      3 C3        -72.2725   -1.9584  -62.8566 C.3    1 LIG       0.08100
      4 O1        -73.4485   -4.7455  -64.0220 O.2    1 LIG      -0.32000
      5 O2        -73.5027   -2.7344  -62.8696 O.3    1 LIG      -0.27100
      6 H1        -70.7681   -3.5647  -63.2032 H      1 LIG       0.09000
      7 H2        -71.2887   -2.7178  -64.7065 H      1 LIG       0.09000
      8 H3        -71.8874   -1.8302  -61.8414 H      1 LIG       0.09000
      9 H4        -72.4054   -0.9867  -63.3402 H      1 LIG       0.09000
@<TRIPOS>BOND
      1       1       2 1
      2       1       4 2
      3       1       5 1
      4       2       3 1
      5       3       5 1
      6       2       6 1
      7       2       7 1
      8       3       8 1
      9       3       9 1
@<TRIPOS>ALT_TYPE
CGenFF_4.0_ALT_TYPE_SET
CGenFF_4.0 1 CG2O4 2 CG3C41 3 CG3C41 4 OG2D1 5 OG3C51 6 HGA2 7 HGA2 8 HGA2 9 HGA2
@<TRIPOS>MOLECULE
4_lactone
 9 9 0 0 0
****
USER_CHARGES
INVALID_CHARGES
Pose:  57 Cluster:  57 Fr_nu: 5391499 TotEn:    -9.60
@<TRIPOS>ATOM
      1 C1        -88.7669  -19.7824  -32.7671 C.2    1 LIG       0.04000
      2 C2        -88.0630  -18.8985  -31.7218 C.3    1 LIG       0.11000
      3 C3        -86.8761  -19.0353  -32.6708 C.3    1 LIG       0.08100
      4 O1        -89.8592  -20.2778  -32.9278 O.2    1 LIG      -0.32000
      5 O2        -87.6692  -19.8631  -33.5660 O.3    1 LIG      -0.27100
      6 H1        -88.4834  -17.8958  -31.6306 H      1 LIG       0.09000
      7 H2        -87.9465  -19.3709  -30.7451 H      1 LIG       0.09000
      8 H3        -86.5503  -18.1122  -33.1579 H      1 LIG       0.09000
      9 H4        -86.0160  -19.5820  -32.2745 H      1 LIG       0.09000
@<TRIPOS>BOND
      1       1       2 1
      2       1       4 2
      3       1       5 1
      4       2       3 1
      5       3       5 1
      6       2       6 1
      7       2       7 1
      8       3       8 1
      9       3       9 1
@<TRIPOS>ALT_TYPE
CGenFF_4.0_ALT_TYPE_SET
CGenFF_4.0 1 CG2O4 2 CG3C41 3 CG3C41 4 OG2D1 5 OG3C51 6 HGA2 7 HGA2 8 HGA2 9 HGA2
@<TRIPOS>MOLECULE
4_lactone
 9 9 0 0 0
****
USER_CHARGES
INVALID_CHARGES
Pose:  58 Cluster:  58 Fr_nu: 1005631 TotEn:    -9.55
@<TRIPOS>ATOM
      1 C1        -74.9858   -8.2382  -54.6145 C.2    1 LIG       0.04000
      2 C2        -74.0172   -8.7960  -53.5564 C.3    1 LIG       0.11000
      3 C3        -75.3060   -9.2520  -52.8790 C.3    1 LIG       0.08100
      4 O1        -74.9144   -7.6330  -55.6600 O.2    1 LIG      -0.32000
      5 O2        -76.0936   -8.6726  -53.9558 O.3    1 LIG      -0.27100
      6 H1        -73.3674   -9.5923  -53.9229 H      1 LIG       0.09000
      7 H2        -73.4477   -8.0308  -53.0265 H      1 LIG       0.09000
      8 H3        -75.4488  -10.3340  -52.8121 H      1 LIG       0.09000
      9 H4        -75.5276   -8.7776  -51.9191 H      1 LIG       0.09000
@<TRIPOS>BOND
      1       1       2 1
      2       1       4 2
      3       1       5 1
      4       2       3 1
      5       3       5 1
      6       2       6 1
      7       2       7 1
      8       3       8 1
      9       3       9 1
@<TRIPOS>ALT_TYPE
CGenFF_4.0_ALT_TYPE_SET
CGenFF_4.0 1 CG2O4 2 CG3C41 3 CG3C41 4 OG2D1 5 OG3C51 6 HGA2 7 HGA2 8 HGA2 9 HGA2
@<TRIPOS>MOLECULE
4_lactone
 9 9 0 0 0
****
USER_CHARGES
INVALID_CHARGES
Pose:  59 Cluster:  59 Fr_nu: 231049 TotEn:    -9.03
@<TRIPOS>ATOM
      1 C1        -75.9751   -9.2380  -53.4502 C.2    1 LIG       0.04000
      2 C2        -74.5656   -8.6722  -53.6996 C.3    1 LIG       0.11000
      3 C3        -75.1028   -8.4455  -55.1096 C.3    1 LIG       0.08100
      4 O1        -76.5921   -9.7248  -52.5301 O.2    1 LIG      -0.32000
      5 O2        -76.3877   -9.0087  -54.7257 O.3    1 LIG      -0.27100
      6 H1        -74.3399   -7.7705  -53.1281 H      1 LIG       0.09000
      7 H2        -73.7670   -9.4103  -53.6091 H      1 LIG       0.09000
      8 H3        -75.1966   -7.4008  -55.4184 H      1 LIG       0.09000
      9 H4        -74.6248   -9.0350  -55.8968 H      1 LIG       0.09000
@<TRIPOS>BOND
      1       1       2 1
      2       1       4 2
      3       1       5 1
      4       2       3 1
      5       3       5 1
      6       2       6 1
      7       2       7 1
      8       3       8 1
      9       3       9 1
@<TRIPOS>ALT_TYPE
CGenFF_4.0_ALT_TYPE_SET
CGenFF_4.0 1 CG2O4 2 CG3C41 3 CG3C41 4 OG2D1 5 OG3C51 6 HGA2 7 HGA2 8 HGA2 9 HGA2
@<TRIPOS>MOLECULE
4_lactone
 9 9 0 0 0
****
USER_CHARGES
INVALID_CHARGES
Pose:  60 Cluster:  60 Fr_nu: 6269291 TotEn:    -8.95
@<TRIPOS>ATOM
      1 C1        -72.5815   -3.8093  -63.7845 C.2    1 LIG       0.04000
      2 C2        -71.4761   -3.0402  -64.5301 C.3    1 LIG       0.11000
      3 C3        -70.8677   -4.4303  -64.6900 C.3    1 LIG       0.08100
      4 O1        -73.6202   -3.5548  -63.2182 O.2    1 LIG      -0.32000
      5 O2        -71.9824   -5.0172  -63.9629 O.3    1 LIG      -0.27100
      6 H1        -71.8107   -2.5607  -65.4513 H      1 LIG       0.09000
      7 H2        -70.9152   -2.3462  -63.9019 H      1 LIG       0.09000
      8 H3        -70.8114   -4.8076  -65.7147 H      1 LIG       0.09000
      9 H4        -69.9193   -4.5926  -64.1707 H      1 LIG       0.09000
@<TRIPOS>BOND
      1       1       2 1
      2       1       4 2
      3       1       5 1
      4       2       3 1
      5       3       5 1
      6       2       6 1
      7       2       7 1
      8       3       8 1
      9       3       9 1
@<TRIPOS>ALT_TYPE
CGenFF_4.0_ALT_TYPE_SET
CGenFF_4.0 1 CG2O4 2 CG3C41 3 CG3C41 4 OG2D1 5 OG3C51 6 HGA2 7 HGA2 8 HGA2 9 HGA2
@<TRIPOS>MOLECULE
4_lactone
 9 9 0 0 0
****
USER_CHARGES
INVALID_CHARGES
Pose:  61 Cluster:  61 Fr_nu: 6542789 TotEn:    -8.20
@<TRIPOS>ATOM
      1 C1        -72.1384   -4.0813  -63.5784 C.2    1 LIG       0.04000
      2 C2        -70.9519   -3.2174  -63.1147 C.3    1 LIG       0.11000
      3 C3        -71.5849   -2.1761  -64.0327 C.3    1 LIG       0.08100
      4 O1        -72.5601   -5.1984  -63.3825 O.2    1 LIG      -0.32000
      5 O2        -72.6474   -3.1070  -64.3793 O.3    1 LIG      -0.27100
      6 H1        -70.9633   -2.9796  -62.0499 H      1 LIG       0.09000
      7 H2        -69.9770   -3.5953  -63.4270 H      1 LIG       0.09000
      8 H3        -71.9767   -1.2835  -63.5373 H      1 LIG       0.09000
      9 H4        -70.9930   -1.8977  -64.9089 H      1 LIG       0.09000
@<TRIPOS>BOND
      1       1       2 1
      2       1       4 2
      3       1       5 1
      4       2       3 1
      5       3       5 1
      6       2       6 1
      7       2       7 1
      8       3       8 1
      9       3       9 1
@<TRIPOS>ALT_TYPE
CGenFF_4.0_ALT_TYPE_SET
CGenFF_4.0 1 CG2O4 2 CG3C41 3 CG3C41 4 OG2D1 5 OG3C51 6 HGA2 7 HGA2 8 HGA2 9 HGA2
@<TRIPOS>MOLECULE
4_lactone
 9 9 0 0 0
****
USER_CHARGES
INVALID_CHARGES
Pose:  62 Cluster:  62 Fr_nu: 186129 TotEn:    -8.17
@<TRIPOS>ATOM
      1 C1        -75.9539   -9.5507  -56.6818 C.2    1 LIG       0.04000
      2 C2        -74.8955   -8.5427  -56.1990 C.3    1 LIG       0.11000
      3 C3        -76.1176   -7.6838  -55.8877 C.3    1 LIG       0.08100
      4 O1        -75.9761  -10.6617  -57.1607 O.2    1 LIG      -0.32000
      5 O2        -76.9973   -8.7320  -56.3806 O.3    1 LIG      -0.27100
      6 H1        -74.3209   -8.8797  -55.3349 H      1 LIG       0.09000
      7 H2        -74.2424   -8.1698  -56.9897 H      1 LIG       0.09000
      8 H3        -76.2927   -7.4754  -54.8287 H      1 LIG       0.09000
      9 H4        -76.2134   -6.7684  -56.4779 H      1 LIG       0.09000
@<TRIPOS>BOND
      1       1       2 1
      2       1       4 2
      3       1       5 1
      4       2       3 1
      5       3       5 1
      6       2       6 1
      7       2       7 1
      8       3       8 1
      9       3       9 1
@<TRIPOS>ALT_TYPE
CGenFF_4.0_ALT_TYPE_SET
CGenFF_4.0 1 CG2O4 2 CG3C41 3 CG3C41 4 OG2D1 5 OG3C51 6 HGA2 7 HGA2 8 HGA2 9 HGA2
@<TRIPOS>MOLECULE
4_lactone
 9 9 0 0 0
****
USER_CHARGES
INVALID_CHARGES
Pose:  63 Cluster:  63 Fr_nu: 279441 TotEn:    -8.03
@<TRIPOS>ATOM
      1 C1        -76.3034   -8.4345  -54.3510 C.2    1 LIG       0.04000
      2 C2        -74.7758   -8.6229  -54.3467 C.3    1 LIG       0.11000
      3 C3        -74.9831   -8.7977  -52.8452 C.3    1 LIG       0.08100
      4 O1        -77.1743   -8.2185  -55.1629 O.2    1 LIG      -0.32000
      5 O2        -76.4150   -8.5991  -53.0056 O.3    1 LIG      -0.27100
      6 H1        -74.4346   -9.5091  -54.8841 H      1 LIG       0.09000
      7 H2        -74.2168   -7.7356  -54.6484 H      1 LIG       0.09000
      8 H3        -74.7558   -9.7908  -52.4482 H      1 LIG       0.09000
      9 H4        -74.5383   -8.0233  -52.2144 H      1 LIG       0.09000
@<TRIPOS>BOND
      1       1       2 1
      2       1       4 2
      3       1       5 1
      4       2       3 1
      5       3       5 1
      6       2       6 1
      7       2       7 1
      8       3       8 1
      9       3       9 1
@<TRIPOS>ALT_TYPE
CGenFF_4.0_ALT_TYPE_SET
CGenFF_4.0 1 CG2O4 2 CG3C41 3 CG3C41 4 OG2D1 5 OG3C51 6 HGA2 7 HGA2 8 HGA2 9 HGA2
@<TRIPOS>MOLECULE
4_lactone
 9 9 0 0 0
****
USER_CHARGES
INVALID_CHARGES
Pose:  64 Cluster:  64 Fr_nu:   6731 TotEn:    -7.86
@<TRIPOS>ATOM
      1 C1        -74.6760   -8.5363  -55.7327 C.2    1 LIG       0.04000
      2 C2        -75.7410   -8.6795  -54.6307 C.3    1 LIG       0.11000
      3 C3        -74.5225   -8.8044  -53.7210 C.3    1 LIG       0.08100
      4 O1        -74.6477   -8.3775  -56.9320 O.2    1 LIG      -0.32000
      5 O2        -73.6360   -8.6563  -54.8646 O.3    1 LIG      -0.27100
      6 H1        -76.3525   -7.7880  -54.4835 H      1 LIG       0.09000
      7 H2        -76.3587   -9.5745  -54.7219 H      1 LIG       0.09000
      8 H3        -74.3863   -7.9956  -52.9979 H      1 LIG       0.09000
      9 H4        -74.3936   -9.7759  -53.2359 H      1 LIG       0.09000
@<TRIPOS>BOND
      1       1       2 1
      2       1       4 2
      3       1       5 1
      4       2       3 1
      5       3       5 1
      6       2       6 1
      7       2       7 1
      8       3       8 1
      9       3       9 1
@<TRIPOS>ALT_TYPE
CGenFF_4.0_ALT_TYPE_SET
CGenFF_4.0 1 CG2O4 2 CG3C41 3 CG3C41 4 OG2D1 5 OG3C51 6 HGA2 7 HGA2 8 HGA2 9 HGA2
@<TRIPOS>MOLECULE
4_lactone
 9 9 0 0 0
****
USER_CHARGES
INVALID_CHARGES
Pose:  65 Cluster:  65 Fr_nu: 186107 TotEn:    -7.52
@<TRIPOS>ATOM
      1 C1        -75.8143   -7.3337  -55.8925 C.2    1 LIG       0.04000
      2 C2        -75.2241   -8.4010  -54.9534 C.3    1 LIG       0.11000
      3 C3        -76.5335   -9.1260  -55.2499 C.3    1 LIG       0.08100
      4 O1        -75.4885   -6.2561  -56.3363 O.2    1 LIG      -0.32000
      5 O2        -76.9592   -8.0343  -56.1116 O.3    1 LIG      -0.27100
      6 H1        -74.3209   -8.8797  -55.3349 H      1 LIG       0.09000
      7 H2        -75.0909   -8.0640  -53.9242 H      1 LIG       0.09000
      8 H3        -76.4406  -10.0642  -55.8038 H      1 LIG       0.09000
      9 H4        -77.2069   -9.2510  -54.3975 H      1 LIG       0.09000
@<TRIPOS>BOND
      1       1       2 1
      2       1       4 2
      3       1       5 1
      4       2       3 1
      5       3       5 1
      6       2       6 1
      7       2       7 1
      8       3       8 1
      9       3       9 1
@<TRIPOS>ALT_TYPE
CGenFF_4.0_ALT_TYPE_SET
CGenFF_4.0 1 CG2O4 2 CG3C41 3 CG3C41 4 OG2D1 5 OG3C51 6 HGA2 7 HGA2 8 HGA2 9 HGA2
@<TRIPOS>MOLECULE
4_lactone
 9 9 0 0 0
****
USER_CHARGES
INVALID_CHARGES
Pose:  66 Cluster:  66 Fr_nu: 5154525 TotEn:    -7.52
@<TRIPOS>ATOM
      1 C1        -56.0902   -4.1709  -16.7467 C.2    1 LIG       0.04000
      2 C2        -57.3195   -3.9805  -15.8402 C.3    1 LIG       0.11000
      3 C3        -56.5580   -2.7435  -15.3733 C.3    1 LIG       0.08100
      4 O1        -55.7095   -4.9604  -17.5810 O.2    1 LIG      -0.32000
      5 O2        -55.4670   -3.0542  -16.2837 O.3    1 LIG      -0.27100
      6 H1        -58.2471   -3.7892  -16.3819 H      1 LIG       0.09000
      7 H2        -57.4494   -4.7670  -15.0950 H      1 LIG       0.09000
      8 H3        -57.0222   -1.7830  -15.6132 H      1 LIG       0.09000
      9 H4        -56.2281   -2.7583  -14.3309 H      1 LIG       0.09000
@<TRIPOS>BOND
      1       1       2 1
      2       1       4 2
      3       1       5 1
      4       2       3 1
      5       3       5 1
      6       2       6 1
      7       2       7 1
      8       3       8 1
      9       3       9 1
@<TRIPOS>ALT_TYPE
CGenFF_4.0_ALT_TYPE_SET
CGenFF_4.0 1 CG2O4 2 CG3C41 3 CG3C41 4 OG2D1 5 OG3C51 6 HGA2 7 HGA2 8 HGA2 9 HGA2
@<TRIPOS>MOLECULE
4_lactone
 9 9 0 0 0
****
USER_CHARGES
INVALID_CHARGES
Pose:  67 Cluster:  67 Fr_nu: 8087685 TotEn:    -6.75
@<TRIPOS>ATOM
      1 C1        -72.5693   -4.5351  -64.0138 C.2    1 LIG       0.04000
      2 C2        -71.3727   -4.0714  -64.8637 C.3    1 LIG       0.11000
      3 C3        -71.8882   -5.1260  -65.8384 C.3    1 LIG       0.08100
      4 O1        -73.0609   -4.2654  -62.9414 O.2    1 LIG      -0.32000
      5 O2        -72.9725   -5.4582  -64.9276 O.3    1 LIG      -0.27100
      6 H1        -71.4423   -3.0372  -65.2044 H      1 LIG       0.09000
      7 H2        -70.4003   -4.2768  -64.4131 H      1 LIG       0.09000
      8 H3        -72.2648   -4.7459  -66.7920 H      1 LIG       0.09000
      9 H4        -71.2257   -5.9802  -66.0028 H      1 LIG       0.09000
@<TRIPOS>BOND
      1       1       2 1
      2       1       4 2
      3       1       5 1
      4       2       3 1
      5       3       5 1
      6       2       6 1
      7       2       7 1
      8       3       8 1
      9       3       9 1
@<TRIPOS>ALT_TYPE
CGenFF_4.0_ALT_TYPE_SET
CGenFF_4.0 1 CG2O4 2 CG3C41 3 CG3C41 4 OG2D1 5 OG3C51 6 HGA2 7 HGA2 8 HGA2 9 HGA2
@<TRIPOS>MOLECULE
4_lactone
 9 9 0 0 0
****
USER_CHARGES
INVALID_CHARGES
Pose:  68 Cluster:  68 Fr_nu: 8049288 TotEn:    -6.72
@<TRIPOS>ATOM
      1 C1        -74.1720   -1.8306  -62.4839 C.2    1 LIG       0.04000
      2 C2        -73.6501   -0.3846  -62.4072 C.3    1 LIG       0.11000
      3 C3        -74.8690   -0.1840  -61.5116 C.3    1 LIG       0.08100
      4 O1        -73.8511   -2.8687  -63.0165 O.2    1 LIG      -0.32000
      5 O2        -75.2393   -1.5806  -61.6789 O.3    1 LIG      -0.27100
      6 H1        -72.6806   -0.2863  -61.9165 H      1 LIG       0.09000
      7 H2        -73.6689    0.1468  -63.3601 H      1 LIG       0.09000
      8 H3        -74.6546    0.0538  -60.4661 H      1 LIG       0.09000
      9 H4        -75.6386    0.4856  -61.9054 H      1 LIG       0.09000
@<TRIPOS>BOND
      1       1       2 1
      2       1       4 2
      3       1       5 1
      4       2       3 1
      5       3       5 1
      6       2       6 1
      7       2       7 1
      8       3       8 1
      9       3       9 1
@<TRIPOS>ALT_TYPE
CGenFF_4.0_ALT_TYPE_SET
CGenFF_4.0 1 CG2O4 2 CG3C41 3 CG3C41 4 OG2D1 5 OG3C51 6 HGA2 7 HGA2 8 HGA2 9 HGA2
@<TRIPOS>MOLECULE
4_lactone
 9 9 0 0 0
****
USER_CHARGES
INVALID_CHARGES
Pose:  69 Cluster:  69 Fr_nu: 8048852 TotEn:    -6.52
@<TRIPOS>ATOM
      1 C1        -75.5210   -0.5988  -61.5732 C.2    1 LIG       0.04000
      2 C2        -76.5724   -0.0855  -62.5733 C.3    1 LIG       0.11000
      3 C3        -76.7278   -1.5691  -62.8940 C.3    1 LIG       0.08100
      4 O1        -74.7604   -0.1294  -60.7574 O.2    1 LIG      -0.32000
      5 O2        -75.7103   -1.9029  -61.9097 O.3    1 LIG      -0.27100
      6 H1        -77.4358    0.3912  -62.1067 H      1 LIG       0.09000
      7 H2        -76.1615    0.5324  -63.3734 H      1 LIG       0.09000
      8 H3        -77.6954   -2.0099  -62.6391 H      1 LIG       0.09000
      9 H4        -76.4256   -1.8680  -63.9015 H      1 LIG       0.09000
@<TRIPOS>BOND
      1       1       2 1
      2       1       4 2
      3       1       5 1
      4       2       3 1
      5       3       5 1
      6       2       6 1
      7       2       7 1
      8       3       8 1
      9       3       9 1
@<TRIPOS>ALT_TYPE
CGenFF_4.0_ALT_TYPE_SET
CGenFF_4.0 1 CG2O4 2 CG3C41 3 CG3C41 4 OG2D1 5 OG3C51 6 HGA2 7 HGA2 8 HGA2 9 HGA2
@<TRIPOS>MOLECULE
4_lactone
 9 9 0 0 0
****
USER_CHARGES
INVALID_CHARGES
Pose:  70 Cluster:  70 Fr_nu: 7659369 TotEn:    -6.18
@<TRIPOS>ATOM
      1 C1        -86.8390  -24.8723  -33.9611 C.2    1 LIG       0.04000
      2 C2        -85.7133  -25.8731  -33.6444 C.3    1 LIG       0.11000
      3 C3        -86.6732  -26.3295  -32.5498 C.3    1 LIG       0.08100
      4 O1        -87.0456  -23.9821  -34.7543 O.2    1 LIG      -0.32000
      5 O2        -87.6440  -25.3288  -32.9644 O.3    1 LIG      -0.27100
      6 H1        -85.5232  -26.5960  -34.4393 H      1 LIG       0.09000
      7 H2        -84.7879  -25.4082  -33.3004 H      1 LIG       0.09000
      8 H3        -87.0679  -27.3434  -32.6584 H      1 LIG       0.09000
      9 H4        -86.3342  -26.1596  -31.5242 H      1 LIG       0.09000
@<TRIPOS>BOND
      1       1       2 1
      2       1       4 2
      3       1       5 1
      4       2       3 1
      5       3       5 1
      6       2       6 1
      7       2       7 1
      8       3       8 1
      9       3       9 1
@<TRIPOS>ALT_TYPE
CGenFF_4.0_ALT_TYPE_SET
CGenFF_4.0 1 CG2O4 2 CG3C41 3 CG3C41 4 OG2D1 5 OG3C51 6 HGA2 7 HGA2 8 HGA2 9 HGA2
@<TRIPOS>MOLECULE
4_lactone
 9 9 0 0 0
****
USER_CHARGES
INVALID_CHARGES
Pose:  71 Cluster:  71 Fr_nu: 3132060 TotEn:    -6.02
@<TRIPOS>ATOM
      1 C1        -75.6262   -1.2602  -61.4868 C.2    1 LIG       0.04000
      2 C2        -75.5866    0.2303  -61.1048 C.3    1 LIG       0.11000
      3 C3        -76.7036   -0.1717  -60.1464 C.3    1 LIG       0.08100
      4 O1        -75.0500   -2.0023  -62.2495 O.2    1 LIG      -0.32000
      5 O2        -76.6257   -1.5479  -60.6105 O.3    1 LIG      -0.27100
      6 H1        -74.6524    0.5459  -60.6377 H      1 LIG       0.09000
      7 H2        -75.8746    0.9049  -61.9128 H      1 LIG       0.09000
      8 H3        -76.4663   -0.0911  -59.0820 H      1 LIG       0.09000
      9 H4        -77.6834    0.2673  -60.3534 H      1 LIG       0.09000
@<TRIPOS>BOND
      1       1       2 1
      2       1       4 2
      3       1       5 1
      4       2       3 1
      5       3       5 1
      6       2       6 1
      7       2       7 1
      8       3       8 1
      9       3       9 1
@<TRIPOS>ALT_TYPE
CGenFF_4.0_ALT_TYPE_SET
CGenFF_4.0 1 CG2O4 2 CG3C41 3 CG3C41 4 OG2D1 5 OG3C51 6 HGA2 7 HGA2 8 HGA2 9 HGA2
@<TRIPOS>MOLECULE
4_lactone
 9 9 0 0 0
****
USER_CHARGES
INVALID_CHARGES
Pose:  72 Cluster:  72 Fr_nu: 7351552 TotEn:    -5.53
@<TRIPOS>ATOM
      1 C1        -72.4150   -5.5629  -64.6255 C.2    1 LIG       0.04000
      2 C2        -71.5730   -5.2917  -65.8851 C.3    1 LIG       0.11000
      3 C3        -72.2427   -6.5674  -66.3873 C.3    1 LIG       0.08100
      4 O1        -72.5952   -5.0502  -63.5443 O.2    1 LIG      -0.32000
      5 O2        -72.9733   -6.6932  -65.1358 O.3    1 LIG      -0.27100
      6 H1        -71.8431   -4.3757  -66.4128 H      1 LIG       0.09000
      7 H2        -70.4957   -5.3538  -65.7226 H      1 LIG       0.09000
      8 H3        -72.9185   -6.4442  -67.2380 H      1 LIG       0.09000
      9 H4        -71.5751   -7.4179  -66.5500 H      1 LIG       0.09000
@<TRIPOS>BOND
      1       1       2 1
      2       1       4 2
      3       1       5 1
      4       2       3 1
      5       3       5 1
      6       2       6 1
      7       2       7 1
      8       3       8 1
      9       3       9 1
@<TRIPOS>ALT_TYPE
CGenFF_4.0_ALT_TYPE_SET
CGenFF_4.0 1 CG2O4 2 CG3C41 3 CG3C41 4 OG2D1 5 OG3C51 6 HGA2 7 HGA2 8 HGA2 9 HGA2
@<TRIPOS>MOLECULE
4_lactone
 9 9 0 0 0
****
USER_CHARGES
INVALID_CHARGES
Pose:  73 Cluster:  73 Fr_nu: 3244217 TotEn:    -5.52
@<TRIPOS>ATOM
      1 C1        -52.6766    9.6820  -30.5800 C.2    1 LIG       0.04000
      2 C2        -54.1811    9.8295  -30.8692 C.3    1 LIG       0.11000
      3 C3        -53.8188    9.1076  -32.1636 C.3    1 LIG       0.08100
      4 O1        -51.9038    9.9767  -29.6966 O.2    1 LIG      -0.32000
      5 O2        -52.4246    9.0434  -31.7541 O.3    1 LIG      -0.27100
      6 H1        -54.8232    9.2763  -30.1821 H      1 LIG       0.09000
      7 H2        -54.5142   10.8628  -30.9794 H      1 LIG       0.09000
      8 H3        -54.2494    8.1100  -32.2860 H      1 LIG       0.09000
      9 H4        -53.9420    9.6916  -33.0797 H      1 LIG       0.09000
@<TRIPOS>BOND
      1       1       2 1
      2       1       4 2
      3       1       5 1
      4       2       3 1
      5       3       5 1
      6       2       6 1
      7       2       7 1
      8       3       8 1
      9       3       9 1
@<TRIPOS>ALT_TYPE
CGenFF_4.0_ALT_TYPE_SET
CGenFF_4.0 1 CG2O4 2 CG3C41 3 CG3C41 4 OG2D1 5 OG3C51 6 HGA2 7 HGA2 8 HGA2 9 HGA2
@<TRIPOS>MOLECULE
4_lactone
 9 9 0 0 0
****
USER_CHARGES
INVALID_CHARGES
Pose:  74 Cluster:  74 Fr_nu: 4319820 TotEn:    -5.09
@<TRIPOS>ATOM
      1 C1        -42.9192    2.2864  -44.1284 C.2    1 LIG       0.04000
      2 C2        -42.6007    3.6360  -44.7965 C.3    1 LIG       0.11000
      3 C3        -43.8145    4.1099  -44.0027 C.3    1 LIG       0.08100
      4 O1        -42.4704    1.1626  -44.1269 O.2    1 LIG      -0.32000
      5 O2        -43.9919    2.7760  -43.4506 O.3    1 LIG      -0.27100
      6 H1        -41.6429    4.0654  -44.4987 H      1 LIG       0.09000
      7 H2        -42.7149    3.6336  -45.8817 H      1 LIG       0.09000
      8 H3        -43.6108    4.8463  -43.2205 H      1 LIG       0.09000
      9 H4        -44.6781    4.4158  -44.5995 H      1 LIG       0.09000
@<TRIPOS>BOND
      1       1       2 1
      2       1       4 2
      3       1       5 1
      4       2       3 1
      5       3       5 1
      6       2       6 1
      7       2       7 1
      8       3       8 1
      9       3       9 1
@<TRIPOS>ALT_TYPE
CGenFF_4.0_ALT_TYPE_SET
CGenFF_4.0 1 CG2O4 2 CG3C41 3 CG3C41 4 OG2D1 5 OG3C51 6 HGA2 7 HGA2 8 HGA2 9 HGA2
@<TRIPOS>MOLECULE
4_lactone
 9 9 0 0 0
****
USER_CHARGES
INVALID_CHARGES
Pose:  75 Cluster:  75 Fr_nu: 1249362 TotEn:    -4.29
@<TRIPOS>ATOM
      1 C1        -56.3364   -4.2629  -18.1319 C.2    1 LIG       0.04000
      2 C2        -57.1835   -3.6278  -19.2492 C.3    1 LIG       0.11000
      3 C3        -57.4440   -2.5565  -18.1945 C.3    1 LIG       0.08100
      4 O1        -55.6516   -5.2492  -17.9815 O.2    1 LIG      -0.32000
      5 O2        -56.6117   -3.2731  -17.2408 O.3    1 LIG      -0.27100
      6 H1        -56.6066   -3.3068  -20.1179 H      1 LIG       0.09000
      7 H2        -58.0490   -4.2230  -19.5448 H      1 LIG       0.09000
      8 H3        -57.0402   -1.5649  -18.4167 H      1 LIG       0.09000
      9 H4        -58.4777   -2.4787  -17.8466 H      1 LIG       0.09000
@<TRIPOS>BOND
      1       1       2 1
      2       1       4 2
      3       1       5 1
      4       2       3 1
      5       3       5 1
      6       2       6 1
      7       2       7 1
      8       3       8 1
      9       3       9 1
@<TRIPOS>ALT_TYPE
CGenFF_4.0_ALT_TYPE_SET
CGenFF_4.0 1 CG2O4 2 CG3C41 3 CG3C41 4 OG2D1 5 OG3C51 6 HGA2 7 HGA2 8 HGA2 9 HGA2
@<TRIPOS>MOLECULE
4_lactone
 9 9 0 0 0
****
USER_CHARGES
INVALID_CHARGES
Pose:  76 Cluster:  76 Fr_nu: 8138540 TotEn:    -4.03
@<TRIPOS>ATOM
      1 C1        -44.1866   -6.7264  -30.3864 C.2    1 LIG       0.04000
      2 C2        -44.1539   -7.9335  -29.4318 C.3    1 LIG       0.11000
      3 C3        -45.6393   -8.0125  -29.7713 C.3    1 LIG       0.08100
      4 O1        -43.4073   -5.9070  -30.8170 O.2    1 LIG      -0.32000
      5 O2        -45.5160   -6.8550  -30.6434 O.3    1 LIG      -0.27100
      6 H1        -43.5423   -8.7648  -29.7856 H      1 LIG       0.09000
      7 H2        -43.9165   -7.6773  -28.3979 H      1 LIG       0.09000
      8 H3        -45.9521   -8.9024  -30.3243 H      1 LIG       0.09000
      9 H4        -46.3239   -7.8188  -28.9409 H      1 LIG       0.09000
@<TRIPOS>BOND
      1       1       2 1
      2       1       4 2
      3       1       5 1
      4       2       3 1
      5       3       5 1
      6       2       6 1
      7       2       7 1
      8       3       8 1
      9       3       9 1
@<TRIPOS>ALT_TYPE
CGenFF_4.0_ALT_TYPE_SET
CGenFF_4.0 1 CG2O4 2 CG3C41 3 CG3C41 4 OG2D1 5 OG3C51 6 HGA2 7 HGA2 8 HGA2 9 HGA2
@<TRIPOS>MOLECULE
4_lactone
 9 9 0 0 0
****
USER_CHARGES
INVALID_CHARGES
Pose:  77 Cluster:  77 Fr_nu: 6897748 TotEn:    -2.67
@<TRIPOS>ATOM
      1 C1        -71.9896   -3.0785  -62.9321 C.2    1 LIG       0.04000
      2 C2        -71.3042   -2.3968  -64.1298 C.3    1 LIG       0.11000
      3 C3        -70.1306   -2.2823  -63.1616 C.3    1 LIG       0.08100
      4 O1        -73.0633   -3.5782  -62.6831 O.2    1 LIG      -0.32000
      5 O2        -70.9055   -2.9419  -62.1223 O.3    1 LIG      -0.27100
      6 H1        -71.1487   -3.0536  -64.9871 H      1 LIG       0.09000
      7 H2        -71.7656   -1.4545  -64.4298 H      1 LIG       0.09000
      8 H3        -69.2397   -2.8580  -63.4270 H      1 LIG       0.09000
      9 H4        -69.8553   -1.2644  -62.8726 H      1 LIG       0.09000
@<TRIPOS>BOND
      1       1       2 1
      2       1       4 2
      3       1       5 1
      4       2       3 1
      5       3       5 1
      6       2       6 1
      7       2       7 1
      8       3       8 1
      9       3       9 1
@<TRIPOS>ALT_TYPE
CGenFF_4.0_ALT_TYPE_SET
CGenFF_4.0 1 CG2O4 2 CG3C41 3 CG3C41 4 OG2D1 5 OG3C51 6 HGA2 7 HGA2 8 HGA2 9 HGA2
@<TRIPOS>MOLECULE
4_lactone
 9 9 0 0 0
****
USER_CHARGES
INVALID_CHARGES
Pose:  78 Cluster:  78 Fr_nu: 3047118 TotEn:    -2.38
@<TRIPOS>ATOM
      1 C1        -79.3159  -33.8368  -40.3147 C.2    1 LIG       0.04000
      2 C2        -78.5554  -34.3899  -41.5332 C.3    1 LIG       0.11000
      3 C3        -77.6281  -33.2088  -41.2630 C.3    1 LIG       0.08100
      4 O1        -80.3053  -34.1171  -39.6769 O.2    1 LIG      -0.32000
      5 O2        -78.4490  -32.8048  -40.1324 O.3    1 LIG      -0.27100
      6 H1        -78.1213  -35.3785  -41.3763 H      1 LIG       0.09000
      7 H2        -79.1187  -34.3470  -42.4668 H      1 LIG       0.09000
      8 H3        -76.6119  -33.4660  -40.9519 H      1 LIG       0.09000
      9 H4        -77.6064  -32.4390  -42.0392 H      1 LIG       0.09000
@<TRIPOS>BOND
      1       1       2 1
      2       1       4 2
      3       1       5 1
      4       2       3 1
      5       3       5 1
      6       2       6 1
      7       2       7 1
      8       3       8 1
      9       3       9 1
@<TRIPOS>ALT_TYPE
CGenFF_4.0_ALT_TYPE_SET
CGenFF_4.0 1 CG2O4 2 CG3C41 3 CG3C41 4 OG2D1 5 OG3C51 6 HGA2 7 HGA2 8 HGA2 9 HGA2
@<TRIPOS>MOLECULE
4_lactone
 9 9 0 0 0
****
USER_CHARGES
INVALID_CHARGES
Pose:  79 Cluster:  79 Fr_nu: 5340480 TotEn:    -2.06
@<TRIPOS>ATOM
      1 C1        -72.4151   -3.4839  -63.0120 C.2    1 LIG       0.04000
      2 C2        -70.8968   -3.5039  -63.2643 C.3    1 LIG       0.11000
      3 C3        -70.9894   -2.0419  -62.8378 C.3    1 LIG       0.08100
      4 O1        -73.3420   -4.2589  -63.0801 O.2    1 LIG      -0.32000
      5 O2        -72.4247   -2.1748  -62.6433 O.3    1 LIG      -0.27100
      6 H1        -70.3420   -4.1594  -62.5912 H      1 LIG       0.09000
      7 H2        -70.6207   -3.6779  -64.3056 H      1 LIG       0.09000
      8 H3        -70.4781   -1.7872  -61.9055 H      1 LIG       0.09000
      9 H4        -70.7554   -1.3084  -63.6143 H      1 LIG       0.09000
@<TRIPOS>BOND
[truncated: 4,651,893 more chars]
