# Supplementary material for: The pocketome of G-protein-coupled receptors reveals previously untargeted allosteric sites
Source: Nat Commun. 2022 May 10;13:2567. doi: 10.1038/s41467-022-29609-6 (PMC9091257; doi:10.1038/s41467-022-29609-6)
Supplement: Supplementary file 4 — Supplementary Data 1 [file 41467_2022_29609_MOESM4_ESM.zip › docking_files/2y04/rec.mol2]

@<TRIPOS>MOLECULE
2y04_align.pdb
4856 4911 298 0 0
PROTEIN
NO_CHARGES


@<TRIPOS>ATOM
      1 N         -89.9670  -36.3690  -46.1550 N.4       1 ALA   -0.2700
      2 CA        -90.8810  -35.2740  -45.8650 C.3       1 ALA    0.0900
      3 CAY       -88.7730  -38.4280  -45.8250 C.3       1 ALA    0.0900
      4 C         -90.6760  -34.5410  -44.5340 C.2       1 ALA    0.0900
      5 O         -89.6600  -33.8850  -44.2990 O.2       1 ALA    0.5100
      6 CB        -92.3410  -35.7410  -46.0670 C.3       1 ALA   -0.5100
      7 CY        -89.5890  -37.3180  -45.2840 C.2       1 ALA   -0.4700
      8 OY        -89.8880  -37.2870  -44.0960 O.2       1 ALA    0.3100
      9 HN        -89.6190  -36.3760  -47.0880 H         1 ALA    0.0700
     10 HA        -90.6500  -34.4550  -46.5300 H         1 ALA    0.0900
     11 HB1       -92.5680  -36.5910  -45.3890 H         1 ALA   -0.2700
     12 HB2       -92.4890  -36.0760  -47.1160 H         1 ALA    0.0900
     13 HB3       -93.0390  -34.9080  -45.8380 H         1 ALA    0.0900
     14 HY1       -89.4200  -39.3150  -45.9960 H         1 ALA    0.0900
     15 HY2       -87.9770  -38.6990  -45.0970 H         1 ALA    0.5100
     16 HY3       -88.3170  -38.1230  -46.7900 H         1 ALA   -0.5100
     17 N         -91.6640  -34.6440  -43.6260 N.am      2 GLU   -0.4700
     18 CA        -91.7240  -33.8960  -42.3670 C.3       2 GLU    0.3100
     19 C         -90.7550  -34.4220  -41.3090 C.2       2 GLU    0.0700
     20 O         -90.5110  -33.7610  -40.3020 O.2       2 GLU    0.0900
     21 CB        -93.1420  -33.9120  -41.7970 C.3       2 GLU   -0.1800
     22 CG        -94.1260  -32.9760  -42.4920 C.3       2 GLU    0.0900
     23 CD        -95.4490  -32.8290  -41.7280 C.2       2 GLU    0.0900
     24 OE1       -95.6360  -33.5100  -40.6890 O.co2     2 GLU   -0.2800
     25 OE2       -96.3050  -32.0260  -42.1640 O.co2     2 GLU    0.0900
     26 HN        -92.4310  -35.2620  -43.7800 H         2 GLU    0.0900
     27 HA        -91.4100  -32.8820  -42.5650 H         2 GLU    0.6200
     28 HB1       -93.0880  -33.6270  -40.7260 H         2 GLU   -0.7600
     29 HB2       -93.5340  -34.9480  -41.8740 H         2 GLU   -0.7600
     30 HG1       -94.3490  -33.3740  -43.5060 H         2 GLU    0.5100
     31 HG2       -93.6620  -31.9720  -42.5890 H         2 GLU   -0.5100
     32 N         -90.2290  -35.6270  -41.5300 N.am      3 LEU   -0.4700
     33 CA        -89.1970  -36.1980  -40.6730 C.3       3 LEU    0.3100
     34 C         -87.8460  -35.6640  -41.0990 C.2       3 LEU    0.0700
     35 O         -87.0170  -35.3090  -40.2620 O.2       3 LEU    0.0900
     36 CB        -89.1850  -37.7280  -40.7670 C.3       3 LEU   -0.1800
     37 CG        -90.2680  -38.5480  -40.0680 C.3       3 LEU    0.0900
     38 CD1       -90.1160  -40.0120  -40.4650 C.3       3 LEU    0.0900
     39 CD2       -90.1960  -38.3720  -38.5560 C.3       3 LEU   -0.0900
     40 HN        -90.5200  -36.1950  -42.2950 H         3 LEU    0.0900
     41 HA        -89.3980  -35.8880  -39.6580 H         3 LEU   -0.2700
     42 HB1       -88.2120  -38.0660  -40.3570 H         3 LEU    0.0900
     43 HB2       -89.2350  -37.9830  -41.8440 H         3 LEU    0.0900
     44 HG        -91.2720  -38.1790  -40.3690 H         3 LEU    0.0900
     45 HD11      -89.1150  -40.3880  -40.1620 H         3 LEU   -0.2700
     46 HD12      -90.2150  -40.1170  -41.5660 H         3 LEU    0.0900
     47 HD13      -90.8930  -40.6240  -39.9590 H         3 LEU    0.0900
     48 HD21      -90.3380  -37.3030  -38.2880 H         3 LEU    0.0900
     49 HD22      -89.2010  -38.7010  -38.1840 H         3 LEU    0.5100
     50 HD23      -90.9950  -38.9690  -38.0670 H         3 LEU   -0.5100
     51 N         -87.6360  -35.6040  -42.4140 N.am      4 LEU   -0.4700
     52 CA        -86.3990  -35.1110  -43.0130 C.3       4 LEU    0.3100
     53 C         -86.1150  -33.6650  -42.5960 C.2       4 LEU    0.0700
     54 O         -84.9580  -33.2450  -42.4610 O.2       4 LEU    0.0900
     55 CB        -86.5030  -35.2240  -44.5320 C.3       4 LEU   -0.1800
     56 CG        -85.2760  -35.5840  -45.3700 C.3       4 LEU    0.0900
     57 CD1       -84.1560  -36.2630  -44.5710 C.3       4 LEU    0.0900
     58 CD2       -85.7310  -36.4590  -46.5410 C.3       4 LEU   -0.0900
     59 HN        -88.3330  -35.9000  -43.0630 H         4 LEU    0.0900
     60 HA        -85.5780  -35.7060  -42.6410 H         4 LEU   -0.2700
     61 HB1       -86.8640  -34.2420  -44.9000 H         4 LEU    0.0900
     62 HB2       -87.2700  -35.9960  -44.7410 H         4 LEU    0.0900
     63 HG        -84.8720  -34.6540  -45.8210 H         4 LEU    0.0900
     64 HD11      -84.5270  -37.2080  -44.1210 H         4 LEU   -0.2700
     65 HD12      -83.8120  -35.5930  -43.7560 H         4 LEU    0.0900
     66 HD13      -83.3040  -36.5020  -45.2430 H         4 LEU    0.0900
     67 HD21      -86.5890  -35.9830  -47.0620 H         4 LEU    0.0900
     68 HD22      -86.0510  -37.4550  -46.1680 H         4 LEU    0.5100
     69 HD23      -84.8980  -36.5810  -47.2680 H         4 LEU   -0.5100
     70 N         -87.1980  -32.9240  -42.3770 N.am      5 SER   -0.4700
     71 CA        -87.1500  -31.5720  -41.8460 C.3       5 SER    0.3100
     72 C         -86.7700  -31.5080  -40.3520 C.2       5 SER    0.0700
     73 O         -85.8330  -30.7990  -39.9860 O.2       5 SER    0.0900
     74 CB        -88.4900  -30.8700  -42.1070 C.3       5 SER    0.0500
     75 OG        -88.7100  -29.8020  -41.2000 O.3       5 SER    0.0900
     76 HN        -88.1110  -33.2710  -42.5720 H         5 SER    0.0900
     77 HA        -86.3430  -31.0450  -42.3340 H         5 SER   -0.6600
     78 HB1       -89.3180  -31.6020  -41.9940 H         5 SER    0.4300
     79 HB2       -88.4960  -30.4610  -43.1390 H         5 SER    0.5100
     80 HG1       -88.0810  -29.1170  -41.4400 H         5 SER   -0.5100
     81 N         -87.4910  -32.2350  -39.4910 N.am      6 GLN   -0.4700
     82 CA        -87.1870  -32.2830  -38.0510 C.3       6 GLN    0.3100
     83 C         -85.7620  -32.7140  -37.7520 C.2       6 GLN    0.0700
     84 O         -85.1420  -32.1900  -36.8210 O.2       6 GLN    0.0900
     85 CB        -88.1200  -33.2410  -37.3180 C.3       6 GLN   -0.1800
     86 CG        -89.4450  -32.6440  -36.8860 C.3       6 GLN    0.0900
     87 CD        -90.4230  -33.7030  -36.3750 C.2       6 GLN    0.0900
     88 NE2       -91.6910  -33.5660  -36.7640 N.am      6 GLN   -0.1800
     89 OE1       -90.0440  -34.6280  -35.6470 O.2       6 GLN    0.0900
     90 HN        -88.2710  -32.7810  -39.7880 H         6 GLN    0.0900
     91 HA        -87.2940  -31.2840  -37.6560 H         6 GLN    0.5500
     92 HB1       -87.5950  -33.6110  -36.4140 H         6 GLN   -0.5500
     93 HB2       -88.3310  -34.0990  -37.9910 H         6 GLN   -0.6200
     94 HG1       -89.9080  -32.1230  -37.7490 H         6 GLN    0.3200
     95 HG2       -89.2630  -31.9100  -36.0710 H         6 GLN    0.3000
     96 HE21      -92.3800  -34.2270  -36.4640 H         6 GLN    0.5100
     97 HE22      -91.9540  -32.8030  -37.3540 H         6 GLN   -0.5100
     98 N         -85.2580  -33.6830  -38.5280 N.am      7 GLN   -0.4700
     99 CA        -83.8920  -34.1530  -38.3680 C.3       7 GLN    0.3100
    100 C         -82.9560  -32.9910  -38.5780 C.2       7 GLN    0.0700
    101 O         -82.1540  -32.6520  -37.7010 O.2       7 GLN    0.0900
    102 CB        -83.5250  -35.2670  -39.3540 C.3       7 GLN   -0.1800
    103 CG        -82.0110  -35.5580  -39.3300 C.3       7 GLN    0.0900
    104 CD        -81.5750  -36.6900  -40.2240 C.2       7 GLN    0.0900
    105 NE2       -80.5260  -37.3840  -39.8140 N.am      7 GLN   -0.1800
    106 OE1       -82.1580  -36.9350  -41.2720 O.2       7 GLN    0.0900
    107 HN        -85.7930  -34.1230  -39.2460 H         7 GLN    0.0900
    108 HA        -83.7910  -34.5140  -37.3550 H         7 GLN    0.5500
    109 HB1       -83.8210  -34.9590  -40.3790 H         7 GLN   -0.5500
    110 HB2       -84.0780  -36.1910  -39.0840 H         7 GLN   -0.6200
    111 HG1       -81.7160  -35.8110  -38.2890 H         7 GLN    0.3200
    112 HG2       -81.4710  -34.6420  -39.6500 H         7 GLN    0.3000
    113 HE21      -80.1870  -38.1490  -40.3630 H         7 GLN    0.5100
    114 HE22      -80.0710  -37.1440  -38.9560 H         7 GLN   -0.5100
    115 N         -83.0820  -32.3790  -39.7520 N.am      8 TRP   -0.4700
    116 CA        -82.2330  -31.2720  -40.1550 C.3       8 TRP    0.3100
    117 C         -82.3810  -30.0400  -39.2460 C.2       8 TRP    0.0700
    118 O         -81.3880  -29.4460  -38.8370 O.2       8 TRP    0.0900
    119 CB        -82.5180  -30.9330  -41.6120 C.3       8 TRP   -0.1800
    120 CG        -81.5550  -29.9590  -42.1890 C.ar      8 TRP    0.0900
    121 CD1       -80.3600  -30.2400  -42.8030 C.ar      8 TRP    0.0900
    122 CD2       -81.6970  -28.5380  -42.2160 C.ar      8 TRP   -0.0300
    123 CE2       -80.5460  -28.0130  -42.8570 C.ar      8 TRP   -0.1500
    124 CE3       -82.6830  -27.6560  -41.7550 C.ar      8 TRP    0.2200
    125 NE1       -79.7510  -29.0720  -43.2100 N.ar      8 TRP   -0.5100
    126 CZ2       -80.3570  -26.6540  -43.0480 C.ar      8 TRP    0.3700
    127 CZ3       -82.4950  -26.3060  -41.9430 C.ar      8 TRP    0.2400
    128 CH2       -81.3410  -25.8150  -42.5870 C.ar      8 TRP    0.1100
    129 HN        -83.7730  -32.6550  -40.4150 H         8 TRP   -0.2500
    130 HA        -81.2020  -31.5670  -40.0260 H         8 TRP    0.1700
    131 HB1       -83.5380  -30.5000  -41.6860 H         8 TRP   -0.2000
    132 HB2       -82.4730  -31.8670  -42.2120 H         8 TRP    0.1400
    133 HD1       -79.9550  -31.2310  -42.9470 H         8 TRP   -0.2700
    134 HE1       -78.8930  -29.0090  -43.6730 H         8 TRP    0.1600
    135 HE3       -83.5760  -28.0100  -41.2610 H         8 TRP   -0.1400
    136 HZ2       -79.4810  -26.2530  -43.5350 H         8 TRP    0.1400
    137 HZ3       -83.2430  -25.6110  -41.5910 H         8 TRP    0.5100
    138 HH2       -81.2290  -24.7490  -42.7220 H         8 TRP   -0.5100
    139 N         -83.6150  -29.6830  -38.9020 N.am      9 GLU   -0.4700
    140 CA        -83.8640  -28.5790  -37.9770 C.3       9 GLU    0.3100
    141 C         -83.1350  -28.7280  -36.6590 C.2       9 GLU    0.0700
    142 O         -82.4860  -27.7890  -36.2010 O.2       9 GLU    0.0900
    143 CB        -85.3530  -28.4170  -37.6970 C.3       9 GLU   -0.1800
    144 CG        -86.0870  -27.6920  -38.7900 C.3       9 GLU    0.0900
    145 CD        -87.2110  -26.8270  -38.2650 C.2       9 GLU    0.0900
    146 OE1       -87.4280  -26.7980  -37.0310 O.co2     9 GLU   -0.2800
    147 OE2       -87.8810  -26.1670  -39.0930 O.co2     9 GLU    0.0900
    148 HN        -84.4210  -30.1490  -39.2570 H         9 GLU    0.0900
    149 HA        -83.4690  -27.6790  -38.4230 H         9 GLU    0.6200
    150 HB1       -85.4770  -27.8510  -36.7490 H         9 GLU   -0.7600
    151 HB2       -85.8040  -29.4250  -37.5750 H         9 GLU   -0.7600
    152 HG1       -86.5140  -28.4370  -39.4940 H         9 GLU    0.5100
    153 HG2       -85.3690  -27.0440  -39.3370 H         9 GLU   -0.5100
    154 N         -83.2340  -29.9130  -36.0530 N.am     10 ALA   -0.4700
    155 CA        -82.7000  -30.1290  -34.7150 C.3      10 ALA    0.3100
    156 C         -81.1880  -30.3120  -34.6910 C.2      10 ALA    0.0700
    157 O         -80.5340  -29.8790  -33.7430 O.2      10 ALA    0.0900
    158 CB        -83.3980  -31.2940  -34.0490 C.3      10 ALA   -0.2700
    159 HN        -83.6730  -30.6970  -36.4860 H        10 ALA    0.0900
    160 HA        -82.8490  -29.2250  -34.1440 H        10 ALA    0.0900
    161 HB1       -83.2500  -32.2200  -34.6450 H        10 ALA    0.0900
    162 HB2       -84.4880  -31.0900  -33.9760 H        10 ALA    0.5100
    163 HB3       -82.9790  -31.4570  -33.0320 H        10 ALA   -0.5100
    164 N         -80.6370  -30.9360  -35.7350 N.am     11 GLY   -0.4700
    165 CA        -79.1910  -31.1390  -35.8490 C.3      11 GLY    0.3100
    166 C         -78.4480  -29.8430  -36.1210 C.2      11 GLY   -0.0200
    167 O         -77.3240  -29.6270  -35.6470 O.2      11 GLY    0.0900
    168 HN        -81.1880  -31.2930  -36.4860 H        11 GLY    0.0900
    169 HA1       -79.0130  -31.8280  -36.6610 H        11 GLY    0.5100
    170 HA2       -78.8390  -31.5600  -34.9180 H        11 GLY   -0.5100
    171 N         -79.0940  -28.9710  -36.8950 N.am     12 MET   -0.4700
    172 CA        -78.5500  -27.6670  -37.2270 C.3      12 MET    0.3100
    173 C         -78.6440  -26.7390  -36.0270 C.2      12 MET    0.0700
    174 O         -77.6940  -26.0520  -35.7070 O.2      12 MET    0.0900
    175 CB        -79.2920  -27.0750  -38.4190 C.3      12 MET   -0.1800
    176 CG        -78.4900  -26.0640  -39.2060 C.3      12 MET    0.0900
    177 SD        -76.9200  -26.6960  -39.8650 S.3      12 MET    0.0900
    178 CE        -77.4620  -27.9200  -41.0510 C.3      12 MET   -0.1400
    179 HN        -79.9880  -29.1790  -37.2860 H        12 MET    0.0900
    180 HA        -77.5030  -27.7870  -37.4570 H        12 MET    0.0900
    181 HB1       -80.2140  -26.5800  -38.0480 H        12 MET   -0.0900
    182 HB2       -79.5780  -27.9030  -39.1010 H        12 MET   -0.2200
    183 HG1       -78.2800  -25.2000  -38.5420 H        12 MET    0.0900
    184 HG2       -79.1190  -25.7100  -40.0500 H        12 MET    0.0900
    185 HE1       -78.0930  -27.4620  -41.8430 H        12 MET    0.0900
    186 HE2       -78.0630  -28.7060  -40.5450 H        12 MET    0.5100
    187 HE3       -76.5850  -28.3930  -41.5420 H        12 MET   -0.5100
    188 N         -79.7850  -26.7420  -35.3430 N.am     13 SER   -0.4700
    189 CA        -79.9350  -25.9940  -34.0970 C.3      13 SER    0.3100
    190 C         -78.8380  -26.3540  -33.0960 C.2      13 SER    0.0700
    191 O         -78.5200  -25.5840  -32.1890 O.2      13 SER    0.0900
    192 CB        -81.3010  -26.2720  -33.4600 C.3      13 SER    0.0500
    193 OG        -82.3660  -25.9230  -34.3260 O.3      13 SER    0.0900
    194 HN        -80.5840  -27.2520  -35.6470 H        13 SER    0.0900
    195 HA        -79.8340  -24.9430  -34.3240 H        13 SER   -0.6600
    196 HB1       -81.4000  -25.6790  -32.5250 H        13 SER    0.4300
    197 HB2       -81.3820  -27.3540  -33.2200 H        13 SER    0.5100
    198 HG1       -82.4520  -26.6510  -34.9470 H        13 SER   -0.5100
    199 N         -78.2590  -27.5380  -33.2640 N.am     14 LEU   -0.4700
    200 CA        -77.2690  -28.0100  -32.3260 C.3      14 LEU    0.3100
    201 C         -75.8910  -27.4980  -32.7020 C.2      14 LEU    0.0700
    202 O         -75.1540  -26.9990  -31.8500 O.2      14 LEU    0.0900
    203 CB        -77.2800  -29.5330  -32.2660 C.3      14 LEU   -0.1800
    204 CG        -76.7240  -30.0540  -30.9510 C.3      14 LEU    0.0900
    205 CD1       -77.8650  -30.2180  -29.9340 C.3      14 LEU    0.0900
    206 CD2       -75.9540  -31.3610  -31.2000 C.3      14 LEU   -0.0900
    207 HN        -78.4770  -28.1400  -34.0280 H        14 LEU    0.0900
    208 HA        -77.5000  -27.5940  -31.3560 H        14 LEU   -0.2700
    209 HB1       -76.6650  -29.9320  -33.1010 H        14 LEU    0.0900
    210 HB2       -78.3240  -29.8920  -32.3850 H        14 LEU    0.0900
    211 HG        -75.9720  -29.3390  -30.5550 H        14 LEU    0.0900
    212 HD11      -78.6200  -30.9360  -30.3190 H        14 LEU   -0.2700
    213 HD12      -78.3630  -29.2390  -29.7630 H        14 LEU    0.0900
    214 HD13      -77.4630  -30.6060  -28.9740 H        14 LEU    0.0900
    215 HD21      -75.1130  -31.1810  -31.9040 H        14 LEU    0.0900
    216 HD22      -76.6330  -32.1210  -31.6440 H        14 LEU    0.5100
    217 HD23      -75.5390  -31.7440  -30.2430 H        14 LEU   -0.5100
    218 N         -75.5520  -27.6340  -33.9860 N.am     15 LEU   -0.4700
    219 CA        -74.3020  -27.1100  -34.5300 C.3      15 LEU    0.3100
    220 C         -74.1970  -25.6070  -34.2770 C.2      15 LEU    0.0700
    221 O         -73.1380  -25.1110  -33.8810 O.2      15 LEU    0.0900
    222 CB        -74.1960  -27.4310  -36.0270 C.3      15 LEU   -0.1800
    223 CG        -72.9810  -27.0370  -36.8850 C.3      15 LEU    0.0900
    224 CD1       -71.6500  -27.3240  -36.2130 C.3      15 LEU    0.0900
    225 CD2       -73.0310  -27.7470  -38.2390 C.3      15 LEU   -0.0900
    226 HN        -76.1430  -28.1050  -34.6370 H        15 LEU    0.0900
    227 HA        -73.4840  -27.5630  -33.9900 H        15 LEU   -0.2700
    228 HB1       -75.0740  -26.9530  -36.5050 H        15 LEU    0.0900
    229 HB2       -74.2850  -28.5310  -36.1120 H        15 LEU    0.0900
    230 HG        -73.0400  -25.9500  -37.1050 H        15 LEU    0.0900
    231 HD11      -71.5570  -28.4090  -35.9950 H        15 LEU   -0.2700
    232 HD12      -71.5800  -26.7630  -35.2570 H        15 LEU    0.0900
    233 HD13      -70.8150  -27.0250  -36.8830 H        15 LEU    0.0900
    234 HD21      -73.9570  -27.4660  -38.7840 H        15 LEU    0.0900
    235 HD22      -73.0280  -28.8480  -38.0890 H        15 LEU    0.5100
    236 HD23      -72.1540  -27.4510  -38.8530 H        15 LEU   -0.5100
    237 N         -75.3130  -24.8990  -34.4740 N.am     16 MET   -0.4700
    238 CA        -75.4010  -23.4690  -34.2130 C.3      16 MET    0.3100
    239 C         -75.1990  -23.1190  -32.7490 C.2      16 MET    0.0700
    240 O         -74.4340  -22.2190  -32.4360 O.2      16 MET    0.0900
    241 CB        -76.7350  -22.8960  -34.6980 C.3      16 MET   -0.1800
    242 CG        -77.0490  -23.1290  -36.1800 C.3      16 MET    0.0900
    243 SD        -75.8100  -22.5520  -37.3700 S.3      16 MET    0.0900
    244 CE        -75.5800  -20.9020  -36.7430 C.3      16 MET   -0.1400
    245 HN        -76.1490  -25.3260  -34.8110 H        16 MET    0.0900
    246 HA        -74.5820  -22.9890  -34.7270 H        16 MET    0.0900
    247 HB1       -76.7270  -21.8010  -34.5150 H        16 MET   -0.0900
    248 HB2       -77.5480  -23.3560  -34.0970 H        16 MET   -0.2200
    249 HG1       -78.0090  -22.6200  -36.4010 H        16 MET    0.0900
    250 HG2       -77.1890  -24.2200  -36.3230 H        16 MET    0.0900
    251 HE1       -75.5750  -20.8890  -35.6330 H        16 MET    0.0900
    252 HE2       -76.4020  -20.2410  -37.0900 H        16 MET    0.5100
    253 HE3       -74.6110  -20.4890  -37.0950 H        16 MET   -0.5100
    254 N         -75.8770  -23.8200  -31.8440 N.am     17 ALA   -0.4700
    255 CA        -75.7060  -23.5600  -30.4170 C.3      17 ALA    0.3100
    256 C         -74.2610  -23.8240  -30.0080 C.2      17 ALA    0.0700
    257 O         -73.7330  -23.1550  -29.1260 O.2      17 ALA    0.0900
    258 CB        -76.6600  -24.4010  -29.5870 C.3      17 ALA   -0.2700
    259 HN        -76.5200  -24.5400  -32.0940 H        17 ALA    0.0900
    260 HA        -75.8920  -22.5090  -30.2470 H        17 ALA    0.0900
    261 HB1       -76.4730  -25.4820  -29.7680 H        17 ALA    0.0900
    262 HB2       -77.7100  -24.1710  -29.8670 H        17 ALA    0.5100
    263 HB3       -76.5060  -24.1920  -28.5060 H        17 ALA   -0.5100
    264 N         -73.6220  -24.7980  -30.6610 N.am     18 LEU   -0.4700
    265 CA        -72.2180  -25.1160  -30.4030 C.3      18 LEU    0.3100
    266 C         -71.3120  -23.9300  -30.7840 C.2      18 LEU    0.0700
    267 O         -70.5090  -23.4630  -29.9600 O.2      18 LEU    0.0900
    268 CB        -71.8020  -26.4230  -31.1210 C.3      18 LEU   -0.1800
    269 CG        -70.3400  -26.9190  -31.0940 C.3      18 LEU    0.0900
    270 CD1       -69.7620  -26.9770  -29.6870 C.3      18 LEU    0.0900
    271 CD2       -70.1930  -28.2800  -31.7640 C.3      18 LEU   -0.0900
    272 HN        -74.0750  -25.3520  -31.3550 H        18 LEU    0.0900
    273 HA        -72.0910  -25.2190  -29.3360 H        18 LEU   -0.2700
    274 HB1       -72.0730  -26.2970  -32.1880 H        18 LEU    0.0900
    275 HB2       -72.4180  -27.2330  -30.6820 H        18 LEU    0.0900
    276 HG        -69.7190  -26.2320  -31.7070 H        18 LEU    0.0900
    277 HD11      -70.3590  -27.6700  -29.0560 H        18 LEU   -0.2700
    278 HD12      -69.7870  -25.9670  -29.2240 H        18 LEU    0.0900
    279 HD13      -68.7140  -27.3460  -29.7230 H        18 LEU    0.0900
    280 HD21      -70.5160  -28.2210  -32.8250 H        18 LEU    0.0900
    281 HD22      -70.8270  -29.0300  -31.2420 H        18 LEU    0.5100
    282 HD23      -69.1310  -28.6040  -31.7340 H        18 LEU   -0.5100
    283 N         -71.4690  -23.4390  -32.0250 N.am     19 VAL   -0.4700
    284 CA        -70.7360  -22.2750  -32.5320 C.3      19 VAL    0.3100
    285 C         -70.9420  -21.0540  -31.6340 C.2      19 VAL    0.0700
    286 O         -69.9640  -20.4450  -31.1940 O.2      19 VAL    0.0900
    287 CB        -71.1170  -21.9400  -33.9870 C.3      19 VAL   -0.0900
    288 CG1       -70.2850  -20.7870  -34.4900 C.3      19 VAL    0.0900
    289 CG2       -70.9020  -23.1430  -34.8750 C.3      19 VAL   -0.2700
    290 HN        -72.1060  -23.8550  -32.6680 H        19 VAL    0.0900
    291 HA        -69.6820  -22.5000  -32.4690 H        19 VAL    0.0900
    292 HB        -72.1930  -21.6690  -34.0350 H        19 VAL    0.0900
    293 HG11      -69.2090  -20.9750  -34.2870 H        19 VAL   -0.2700
    294 HG12      -70.5840  -19.8510  -33.9720 H        19 VAL    0.0900
    295 HG13      -70.4250  -20.6700  -35.5850 H        19 VAL    0.0900
    296 HG21      -71.2230  -24.0680  -34.3500 H        19 VAL    0.0900
    297 HG22      -69.8250  -23.2370  -35.1310 H        19 VAL    0.5100
    298 HG23      -71.4990  -23.0380  -35.8050 H        19 VAL   -0.5100
    299 N         -72.2030  -20.7140  -31.3400 N.am     20 VAL   -0.4700
    300 CA        -72.5250  -19.6230  -30.4020 C.3      20 VAL    0.3100
    301 C         -71.7600  -19.7790  -29.0960 C.2      20 VAL    0.0700
    302 O         -71.1080  -18.8400  -28.6360 O.2      20 VAL    0.0900
    303 CB        -74.0380  -19.5170  -30.1020 C.3      20 VAL   -0.0900
    304 CG1       -74.3000  -18.5320  -28.9650 C.3      20 VAL    0.0900
    305 CG2       -74.7930  -19.0950  -31.3450 C.3      20 VAL   -0.2700
    306 HN        -72.9830  -21.1860  -31.7440 H        20 VAL    0.0900
    307 HA        -72.1740  -18.7020  -30.8420 H        20 VAL    0.0900
    308 HB        -74.4270  -20.5170  -29.8170 H        20 VAL    0.0900
    309 HG11      -73.7690  -17.5750  -29.1590 H        20 VAL   -0.2700
    310 HG12      -73.9300  -18.9540  -28.0060 H        20 VAL    0.0900
    311 HG13      -75.3880  -18.3240  -28.8870 H        20 VAL    0.0900
    312 HG21      -74.6410  -19.8400  -32.1550 H        20 VAL    0.0900
    313 HG22      -74.4210  -18.1090  -31.6970 H        20 VAL    0.5100
    314 HG23      -75.8790  -19.0270  -31.1240 H        20 VAL   -0.5100
    315 N         -71.8210  -20.9780  -28.5260 N.am     21 LEU   -0.4700
    316 CA        -71.1530  -21.2850  -27.2720 C.3      21 LEU    0.3100
    317 C         -69.6290  -21.1600  -27.3330 C.2      21 LEU    0.0700
    318 O         -69.0080  -20.6510  -26.3990 O.2      21 LEU    0.0900
    319 CB        -71.5210  -22.7000  -26.8410 C.3      21 LEU   -0.1800
    320 CG        -71.7390  -22.8320  -25.3430 C.3      21 LEU    0.0900
    321 CD1       -73.2310  -22.5750  -25.0440 C.3      21 LEU    0.0900
    322 CD2       -71.2360  -24.2120  -24.8670 C.3      21 LEU   -0.0900
    323 HN        -72.3330  -21.7270  -28.9380 H        21 LEU    0.0900
    324 HA        -71.4720  -20.5660  -26.5320 H        21 LEU   -0.2700
    325 HB1       -70.7010  -23.3870  -27.1430 H        21 LEU    0.0900
    326 HB2       -72.4530  -23.0010  -27.3640 H        21 LEU    0.0900
    327 HG        -71.1120  -22.0910  -24.8020 H        21 LEU    0.0900
    328 HD11      -73.8610  -23.3160  -25.5800 H        21 LEU   -0.2700
    329 HD12      -73.5150  -21.5560  -25.3830 H        21 LEU    0.0900
    330 HD13      -73.4200  -22.6720  -23.9530 H        21 LEU    0.0900
    331 HD21      -70.1530  -24.3200  -25.0880 H        21 LEU    0.0900
    332 HD22      -71.7890  -25.0180  -25.3950 H        21 LEU    0.5100
    333 HD23      -71.3870  -24.3120  -23.7710 H        21 LEU   -0.5100
    334 N         -69.0370  -21.6400  -28.4270 N.am     22 LEU   -0.4700
    335 CA        -67.6060  -21.5790  -28.6410 C.3      22 LEU    0.3100
    336 C         -67.0920  -20.1390  -28.7930 C.2      22 LEU    0.0700
    337 O         -66.0970  -19.7620  -28.1500 O.2      22 LEU    0.0900
    338 CB        -67.2250  -22.4330  -29.8500 C.3      22 LEU   -0.1800
    339 CG        -65.7470  -22.7670  -30.0780 C.3      22 LEU    0.0900
    340 CD1       -65.0780  -23.3650  -28.8220 C.3      22 LEU    0.0900
    341 CD2       -65.5950  -23.6980  -31.2820 C.3      22 LEU   -0.0900
    342 HN        -69.5630  -22.0690  -29.1570 H        22 LEU    0.0900
    343 HA        -67.1160  -21.9430  -27.7510 H        22 LEU   -0.2700
    344 HB1       -67.5850  -21.9000  -30.7540 H        22 LEU    0.0900
    345 HB2       -67.7690  -23.3960  -29.7560 H        22 LEU    0.0900
    346 HG        -65.2080  -21.8390  -30.3640 H        22 LEU    0.0900
    347 HD11      -65.5940  -24.3030  -28.5260 H        22 LEU   -0.2700
    348 HD12      -65.1430  -22.6440  -27.9800 H        22 LEU    0.0900
    349 HD13      -64.0130  -23.5980  -29.0350 H        22 LEU    0.0900
    350 HD21      -65.9960  -23.2090  -32.1950 H        22 LEU    0.0900
    351 HD22      -66.1590  -24.6390  -31.1060 H        22 LEU    0.5100
    352 HD23      -64.5210  -23.9310  -31.4470 H        22 LEU   -0.5100
    353 N         -67.7690  -19.3340  -29.6240 N.am     23 ILE   -0.4700
    354 CA        -67.4410  -17.9100  -29.7600 C.3      23 ILE    0.3100
    355 C         -67.6170  -17.1830  -28.4300 C.2      23 ILE    0.0700
    356 O         -66.7000  -16.4920  -27.9920 O.2      23 ILE    0.0900
    357 CB        -68.2760  -17.2130  -30.8400 C.3      23 ILE   -0.0900
    358 CG1       -68.0440  -17.8750  -32.1930 C.3      23 ILE    0.0900
    359 CG2       -67.9180  -15.7360  -30.9310 C.3      23 ILE   -0.2700
    360 CD        -69.1190  -17.5440  -33.2230 C.3      23 ILE    0.0900
    361 HN        -68.5210  -19.6670  -30.1860 H        23 ILE    0.0900
    362 HA        -66.3920  -17.8400  -30.0040 H        23 ILE    0.0900
    363 HB        -69.3540  -17.3160  -30.5930 H        23 ILE   -0.1800
    364 HG11      -68.0180  -18.9760  -32.0490 H        23 ILE    0.0900
    365 HG12      -67.0610  -17.5410  -32.5870 H        23 ILE    0.0900
    366 HG21      -66.8430  -15.6170  -31.1850 H        23 ILE   -0.2700
    367 HG22      -68.1070  -15.2400  -29.9540 H        23 ILE    0.0900
    368 HG23      -68.5260  -15.2480  -31.7220 H        23 ILE    0.0900
    369 HD1       -69.1570  -16.4480  -33.3970 H        23 ILE    0.0900
    370 HD2       -70.1120  -17.8780  -32.8540 H        23 ILE    0.5100
    371 HD3       -68.8890  -18.0490  -34.1860 H        23 ILE   -0.5100
    372 N         -68.7670  -17.3560  -27.7750 N.am     24 VAL   -0.4700
    373 CA        -69.0570  -16.6230  -26.5300 C.3      24 VAL    0.3100
    374 C         -68.1340  -17.0150  -25.3580 C.2      24 VAL    0.0700
    375 O         -67.7220  -16.1500  -24.5780 O.2      24 VAL    0.0900
    376 CB        -70.5670  -16.6930  -26.1220 C.3      24 VAL   -0.0900
    377 CG1       -70.8090  -16.0320  -24.7640 C.3      24 VAL    0.0900
    378 CG2       -71.4370  -16.0150  -27.1600 C.3      24 VAL   -0.2700
    379 HN        -69.4740  -17.9810  -28.0960 H        24 VAL    0.0900
    380 HA        -68.7670  -15.5950  -26.6820 H        24 VAL    0.0900
    381 HB        -70.8830  -17.7560  -26.0700 H        24 VAL    0.0900
    382 HG11      -70.3460  -15.0220  -24.7430 H        24 VAL   -0.2700
    383 HG12      -70.3550  -16.6470  -23.9580 H        24 VAL    0.0900
    384 HG13      -71.9010  -15.9260  -24.5850 H        24 VAL    0.0900
    385 HG21      -71.1840  -16.3920  -28.1740 H        24 VAL    0.0900
    386 HG22      -71.2670  -14.9170  -27.1380 H        24 VAL    0.5100
    387 HG23      -72.5070  -16.2320  -26.9570 H        24 VAL   -0.5100
    388 N         -67.8090  -18.3080  -25.2380 N.am     25 ALA   -0.4700
    389 CA        -66.9100  -18.7840  -24.1830 C.3      25 ALA    0.3100
    390 C         -65.4930  -18.3150  -24.4640 C.2      25 ALA    0.0700
    391 O         -64.8530  -17.6900  -23.6080 O.2      25 ALA    0.0900
    392 CB        -66.9510  -20.2970  -24.0770 C.3      25 ALA   -0.2700
    393 HN        -68.1610  -19.0040  -25.8600 H        25 ALA    0.0900
    394 HA        -67.2240  -18.3360  -23.2520 H        25 ALA    0.0900
    395 HB1       -66.6360  -20.7570  -25.0390 H        25 ALA    0.0900
    396 HB2       -67.9840  -20.6330  -23.8460 H        25 ALA    0.5100
    397 HB3       -66.2580  -20.6390  -23.2790 H        25 ALA   -0.5100
    398 N         -65.0240  -18.6030  -25.6790 N.am     26 GLY   -0.4700
    399 CA        -63.6850  -18.2270  -26.1130 C.3      26 GLY    0.3100
    400 C         -63.3310  -16.7740  -25.8450 C.2      26 GLY   -0.0200
    401 O         -62.2570  -16.4730  -25.3230 O.2      26 GLY    0.0900
    402 HN        -65.5740  -19.0930  -26.3510 H        26 GLY    0.0900
    403 HA1       -63.6240  -18.4080  -27.1760 H        26 GLY    0.5100
    404 HA2       -62.9840  -18.8580  -25.5870 H        26 GLY   -0.5100
    405 N         -64.2480  -15.8680  -26.1900 N.am     27 ASN   -0.4700
    406 CA        -63.9470  -14.4440  -26.1670 C.3      27 ASN    0.3100
    407 C         -64.1540  -13.8130  -24.8070 C.2      27 ASN    0.0700
    408 O         -63.4160  -12.8950  -24.4320 O.2      27 ASN    0.0900
    409 CB        -64.6980  -13.7090  -27.2860 C.3      27 ASN   -0.1800
    410 CG        -64.0650  -13.9500  -28.6570 C.2      27 ASN    0.0900
    411 ND2       -64.6630  -14.8470  -29.4570 N.am     27 ASN    0.0900
    412 OD1       -63.0440  -13.3440  -28.9830 O.2      27 ASN    0.5500
    413 HN        -65.1690  -16.1230  -26.4750 H        27 ASN   -0.5500
    414 HA        -62.8800  -14.3260  -26.2920 H        27 ASN   -0.6200
    415 HB1       -64.6870  -12.6180  -27.0760 H        27 ASN    0.3200
    416 HB2       -65.7500  -14.0650  -27.3130 H        27 ASN    0.3000
    417 HD21      -64.2860  -15.0380  -30.3630 H        27 ASN    0.5100
    418 HD22      -65.4850  -15.3240  -29.1460 H        27 ASN   -0.5100
    419 N         -65.1290  -14.3240  -24.0520 N.am     28 VAL   -0.4700
    420 CA        -65.3000  -13.9080  -22.6530 C.3      28 VAL    0.3100
    421 C         -63.9970  -14.2210  -21.9100 C.2      28 VAL    0.0700
    422 O         -63.4920  -13.3940  -21.1330 O.2      28 VAL    0.0900
    423 CB        -66.5460  -14.5500  -21.9400 C.3      28 VAL   -0.0900
    424 CG1       -66.4620  -14.3680  -20.4340 C.3      28 VAL    0.0900
    425 CG2       -67.8460  -13.9210  -22.4290 C.3      28 VAL   -0.2700
    426 HN        -65.7750  -15.0000  -24.3960 H        28 VAL    0.0900
    427 HA        -65.3980  -12.8340  -22.6500 H        28 VAL    0.0900
    428 HB        -66.5860  -15.6350  -22.1770 H        28 VAL    0.0900
    429 HG11      -66.2490  -13.3060  -20.1890 H        28 VAL   -0.2700
    430 HG12      -65.6430  -14.9960  -20.0230 H        28 VAL    0.0900
    431 HG13      -67.4260  -14.6550  -19.9640 H        28 VAL    0.0900
    432 HG21      -67.8710  -13.9110  -23.5390 H        28 VAL    0.0900
    433 HG22      -67.9200  -12.8740  -22.0640 H        28 VAL    0.5100
    434 HG23      -68.7130  -14.5080  -22.0590 H        28 VAL   -0.5100
    435 N         -63.4370  -15.3990  -22.1960 N.am     29 LEU   -0.4700
    436 CA        -62.1660  -15.7970  -21.6190 C.3      29 LEU    0.3100
    437 C         -61.0900  -14.7670  -21.9010 C.2      29 LEU    0.0700
    438 O         -60.4460  -14.2830  -20.9790 O.2      29 LEU    0.0900
    439 CB        -61.7460  -17.1840  -22.1110 C.3      29 LEU   -0.1800
    440 CG        -62.3820  -18.3990  -21.4180 C.3      29 LEU    0.0900
    441 CD1       -61.9030  -19.6830  -22.0710 C.3      29 LEU    0.0900
    442 CD2       -62.0880  -18.4160  -19.9080 C.3      29 LEU   -0.0900
    443 HN        -63.8630  -16.0540  -22.8150 H        29 LEU    0.0900
    444 HA        -62.2750  -15.8000  -20.5440 H        29 LEU   -0.2700
    445 HB1       -60.6460  -17.2660  -21.9880 H        29 LEU    0.0900
    446 HB2       -61.9940  -17.2450  -23.1910 H        29 LEU    0.0900
    447 HG        -63.4880  -18.3330  -21.4990 H        29 LEU    0.0900
    448 HD11      -60.7970  -19.7630  -21.9900 H        29 LEU   -0.2700
    449 HD12      -62.1810  -19.6880  -23.1460 H        29 LEU    0.0900
    450 HD13      -62.3600  -20.5590  -21.5630 H        29 LEU    0.0900
    451 HD21      -62.4930  -17.4990  -19.4290 H        29 LEU    0.0900
    452 HD22      -60.9910  -18.4510  -19.7370 H        29 LEU    0.5100
    453 HD23      -62.5680  -19.3020  -19.4390 H        29 LEU   -0.5100
    454 N         -60.9250  -14.4000  -23.1660 N.am     30 VAL   -0.4700
    455 CA        -59.9390  -13.3930  -23.5290 C.3      30 VAL    0.3100
    456 C         -60.1610  -12.0910  -22.7470 C.2      30 VAL    0.0700
    457 O         -59.2390  -11.6080  -22.0910 O.2      30 VAL    0.0900
    458 CB        -59.8690  -13.1680  -25.0680 C.3      30 VAL   -0.0900
    459 CG1       -58.8570  -12.0960  -25.4280 C.3      30 VAL    0.0900
    460 CG2       -59.4850  -14.4550  -25.7630 C.3      30 VAL   -0.2700
    461 HN        -61.4590  -14.7910  -23.9120 H        30 VAL    0.0900
    462 HA        -58.9790  -13.7250  -23.1610 H        30 VAL    0.0900
    463 HB        -60.8710  -12.8610  -25.4370 H        30 VAL    0.0900
    464 HG11      -57.8460  -12.3910  -25.0750 H        30 VAL   -0.2700
    465 HG12      -59.1340  -11.1360  -24.9420 H        30 VAL    0.0900
    466 HG13      -58.8220  -11.9620  -26.5300 H        30 VAL    0.0900
    467 HG21      -60.2390  -15.2440  -25.5490 H        30 VAL    0.0900
    468 HG22      -58.4950  -14.8020  -25.3980 H        30 VAL    0.5100
    469 HG23      -59.4430  -14.2940  -26.8620 H        30 VAL   -0.5100
    470 N         -61.3790  -11.5530  -22.7740 N.am     31 ILE   -0.4700
    471 CA        -61.6590  -10.2850  -22.0710 C.3      31 ILE    0.3100
    472 C         -61.3670  -10.3900  -20.5720 C.2      31 ILE    0.0700
    473 O         -60.6960   -9.5250  -20.0100 O.2      31 ILE    0.0900
    474 CB        -63.0840   -9.7340  -22.3490 C.3      31 ILE   -0.0900
    475 CG1       -63.2530   -9.4730  -23.8470 C.3      31 ILE    0.0900
    476 CG2       -63.3260   -8.4440  -21.5800 C.3      31 ILE   -0.2700
    477 CD        -64.6720   -9.6330  -24.3640 C.3      31 ILE    0.0900
    478 HN        -62.1420  -11.9720  -23.2590 H        31 ILE    0.0900
    479 HA        -60.9220   -9.5660  -22.3960 H        31 ILE    0.0900
    480 HB        -63.8370  -10.4900  -22.0400 H        31 ILE   -0.1800
    481 HG11      -62.5990  -10.1820  -24.3980 H        31 ILE    0.0900
    482 HG12      -62.9190   -8.4350  -24.0590 H        31 ILE    0.0900
    483 HG21      -62.4850   -7.7360  -21.7470 H        31 ILE   -0.2700
    484 HG22      -63.3960   -8.6590  -20.4930 H        31 ILE    0.0900
    485 HG23      -64.2660   -7.9650  -21.9300 H        31 ILE    0.0900
    486 HD1       -65.3500   -8.9230  -23.8430 H        31 ILE    0.0900
    487 HD2       -65.0290  -10.6680  -24.1750 H        31 ILE    0.5100
    488 HD3       -64.7040   -9.4200  -25.4530 H        31 ILE   -0.5100
    489 N         -61.8240  -11.4700  -19.9410 N.am     32 ALA   -0.4700
    490 CA        -61.5680  -11.6960  -18.5140 C.3      32 ALA    0.3100
    491 C         -60.0710  -11.8280  -18.1750 C.2      32 ALA    0.0700
    492 O         -59.5870  -11.2330  -17.2000 O.2      32 ALA    0.0900
    493 CB        -62.3530  -12.9000  -18.0190 C.3      32 ALA   -0.2700
    494 HN        -62.3580  -12.1710  -20.4070 H        32 ALA    0.0900
    495 HA        -61.8640  -10.8060  -17.9760 H        32 ALA    0.0900
    496 HB1       -62.0520  -13.8090  -18.5820 H        32 ALA    0.0900
    497 HB2       -63.4400  -12.7320  -18.1710 H        32 ALA    0.5100
    498 HB3       -62.1470  -13.0670  -16.9390 H        32 ALA   -0.5100
    499 N         -59.3440  -12.5890  -19.0010 N.am     33 ALA   -0.4700
    500 CA        -57.9060  -12.8270  -18.8210 C.3      33 ALA    0.3100
    501 C         -57.0670  -11.5460  -18.8450 C.2      33 ALA    0.0700
    502 O         -56.3170  -11.2760  -17.9130 O.2      33 ALA    0.0900
    503 CB        -57.3960  -13.8080  -19.8630 C.3      33 ALA   -0.2700
    504 HN        -59.7560  -13.0370  -19.7910 H        33 ALA    0.0900
    505 HA        -57.7510  -13.2210  -17.8280 H        33 ALA    0.0900
    506 HB1       -57.5640  -13.4030  -20.8840 H        33 ALA    0.0900
    507 HB2       -57.9380  -14.7730  -19.7720 H        33 ALA    0.5100
    508 HB3       -56.3060  -13.9760  -19.7240 H        33 ALA   -0.5100
    509 N         -57.2000  -10.7630  -19.9140 N.am     34 ILE   -0.4700
    510 CA        -56.5600   -9.4620  -20.0240 C.3      34 ILE    0.3100
    511 C         -56.9360   -8.6510  -18.7930 C.2      34 ILE    0.0700
    512 O         -56.0810   -8.0290  -18.1580 O.2      34 ILE    0.0900
    513 CB        -57.0000   -8.7330  -21.3390 C.3      34 ILE   -0.0900
    514 CG1       -56.5140   -9.5160  -22.5600 C.3      34 ILE    0.0900
    515 CG2       -56.4750   -7.2960  -21.4020 C.3      34 ILE   -0.2700
    516 CD        -57.2040   -9.1550  -23.8470 C.3      34 ILE    0.0900
    517 HN        -57.7500  -11.0390  -20.6960 H        34 ILE    0.0900
    518 HA        -55.4920   -9.6140  -20.0210 H        34 ILE    0.0900
    519 HB        -58.1100   -8.7140  -21.3880 H        34 ILE   -0.1800
    520 HG11      -56.6760  -10.5980  -22.3680 H        34 ILE    0.0900
    521 HG12      -55.4260   -9.3300  -22.6830 H        34 ILE    0.0900
    522 HG21      -55.3640   -7.2930  -21.3650 H        34 ILE   -0.2700
    523 HG22      -56.8590   -6.7150  -20.5350 H        34 ILE    0.0900
    524 HG23      -56.7990   -6.8150  -22.3480 H        34 ILE    0.0900
    525 HD1       -56.9000   -8.1360  -24.1710 H        34 ILE    0.0900
    526 HD2       -58.3060   -9.1680  -23.7030 H        34 ILE    0.5100
    527 HD3       -56.9230   -9.8780  -24.6420 H        34 ILE   -0.5100
    528 N         -58.2190   -8.7040  -18.4310 N.am     35 GLY   -0.4700
    529 CA        -58.7670   -7.8460  -17.3830 C.3      35 GLY    0.3100
    530 C         -58.2400   -8.0650  -15.9750 C.2      35 GLY   -0.0200
    531 O         -58.4750   -7.2430  -15.0950 O.2      35 GLY    0.0900
    532 HN        -58.8620   -9.3320  -18.8610 H        35 GLY    0.0900
    533 HA1       -59.8340   -8.0110  -17.3700 H        35 GLY    0.5100
    534 HA2       -58.5500   -6.8270  -17.6670 H        35 GLY   -0.5100
    535 N         -57.5160   -9.1620  -15.7540 N.am     36 SER   -0.4700
    536 CA        -57.2010   -9.6120  -14.4010 C.3      36 SER    0.3100
    537 C         -55.7480  -10.0310  -14.2150 C.2      36 SER    0.0700
    538 O         -55.1740   -9.7770  -13.1580 O.2      36 SER    0.0900
    539 CB        -58.1150  -10.7720  -14.0250 C.3      36 SER    0.0500
    540 OG        -58.0480  -11.7880  -15.0100 O.3      36 SER    0.0900
    541 HN        -57.1600   -9.7210  -16.4970 H        36 SER    0.0900
    542 HA        -57.3420   -8.7830  -13.7250 H        36 SER   -0.6600
    543 HB1       -59.1640  -10.4150  -13.9490 H        36 SER    0.4300
    544 HB2       -57.7980  -11.1990  -13.0480 H        36 SER    0.5100
    545 HG1       -58.6150  -11.4970  -15.7290 H        36 SER   -0.5100
    546 N         -55.1640  -10.6930  -15.2170 N.am     37 THR   -0.4700
    547 CA        -53.7350  -11.0200  -15.2240 C.3      37 THR    0.3100
    548 C         -52.9370   -9.7330  -15.3720 C.2      37 THR    0.0700
    549 O         -53.0430   -9.0590  -16.3940 O.2      37 THR    0.0900
    550 CB        -53.3830  -11.9620  -16.4030 C.3      37 THR    0.1400
    551 CG2       -51.9000  -12.3400  -16.4080 C.3      37 THR    0.0900
    552 OG1       -54.1850  -13.1450  -16.3280 O.3      37 THR   -0.6600
    553 HN        -55.6790  -10.9970  -16.0140 H        37 THR    0.4300
    554 HA        -53.5000  -11.4960  -14.2840 H        37 THR   -0.2700
    555 HB        -53.5830  -11.4510  -17.3700 H        37 THR    0.0900
    556 HG1       -54.1730  -13.5300  -17.2070 H        37 THR    0.0900
    557 HG21      -51.5940  -12.6960  -15.4010 H        37 THR    0.0900
    558 HG22      -51.2850  -11.4530  -16.6730 H        37 THR    0.5100
    559 HG23      -51.7190  -13.1540  -17.1430 H        37 THR   -0.5100
    560 N         -52.1370   -9.3730  -14.3680 N.am     38 GLN   -0.4700
    561 CA        -51.3740   -8.1220  -14.4640 C.3      38 GLN    0.3100
    562 C         -50.3420   -8.1780  -15.5760 C.2      38 GLN    0.0700
    563 O         -50.1530   -7.1980  -16.2930 O.2      38 GLN    0.0900
    564 CB        -50.7550   -7.6960  -13.1260 C.3      38 GLN   -0.1800
    565 CG        -51.8190   -7.3820  -12.0510 C.3      38 GLN    0.0900
    566 CD        -51.7450   -5.9560  -11.4940 C.2      38 GLN    0.0900
    567 NE2       -52.8050   -5.5510  -10.7870 N.am     38 GLN   -0.1800
    568 OE1       -50.7630   -5.2280  -11.6960 O.2      38 GLN    0.0900
    569 HN        -52.0230   -9.9140  -13.5390 H        38 GLN    0.0900
    570 HA        -52.0510   -7.3560  -14.8130 H        38 GLN    0.5500
    571 HB1       -50.1340   -6.7890  -13.2910 H        38 GLN   -0.5500
    572 HB2       -50.1020   -8.5160  -12.7560 H        38 GLN   -0.6200
    573 HG1       -51.6880   -8.0910  -11.2060 H        38 GLN    0.3200
    574 HG2       -52.8260   -7.5280  -12.4970 H        38 GLN    0.3000
    575 HE21      -52.8220   -4.6310  -10.3950 H        38 GLN    0.5100
    576 HE22      -53.5800   -6.1670  -10.6510 H        38 GLN   -0.5100
    577 N         -49.7340   -9.3460  -15.7620 N.am     39 ARG   -0.4700
    578 CA        -48.7390   -9.5410  -16.8140 C.3      39 ARG    0.3100
    579 C         -49.2720   -9.3740  -18.2550 C.2      39 ARG    0.0700
    580 O         -48.4860   -9.3000  -19.1950 O.2      39 ARG    0.0900
    581 CB        -48.0420  -10.8980  -16.6310 C.3      39 ARG   -0.1800
    582 CG        -46.6880  -10.9990  -17.3200 C.3      39 ARG    0.0900
    583 CD        -45.7590  -12.0260  -16.6710 C.3      39 ARG    0.0900
    584 NE        -45.0000  -12.7820  -17.6790 N.pl3    39 ARG   -0.1800
    585 CZ        -43.8770  -12.3750  -18.2710 C.cat    39 ARG    0.0900
    586 NH1       -43.3400  -11.1980  -17.9730 N.pl3    39 ARG    0.0900
    587 NH2       -43.2840  -13.1460  -19.1750 N.pl3    39 ARG    0.2000
    588 HN        -49.9280  -10.1410  -15.1930 H        39 ARG    0.0900
    589 HA        -48.0210   -8.7360  -16.7540 H        39 ARG    0.0900
    590 HB1       -48.7040  -11.6910  -17.0400 H        39 ARG   -0.7000
    591 HB2       -47.8980  -11.0760  -15.5440 H        39 ARG    0.4400
    592 HG1       -46.1970  -10.0030  -17.2850 H        39 ARG    0.6400
    593 HG2       -46.8490  -11.2840  -18.3810 H        39 ARG   -0.8000
    594 HD1       -46.3570  -12.7530  -16.0810 H        39 ARG    0.4600
    595 HD2       -45.0280  -11.5100  -16.0120 H        39 ARG    0.4600
    596 HE        -45.3550  -13.6770  -17.9420 H        39 ARG   -0.8000
    597 HH11      -43.7780  -10.6060  -17.2960 H        39 ARG    0.4600
    598 HH12      -42.4980  -10.9050  -18.4240 H        39 ARG    0.4600
    599 HH21      -43.7510  -13.9600  -19.5220 H        39 ARG    0.5100
    600 HH22      -42.3700  -12.9140  -19.5090 H        39 ARG   -0.5100
    601 N         -50.5960   -9.2930  -18.4280 N.am     40 LEU   -0.4700
    602 CA        -51.2200   -9.1900  -19.7660 C.3      40 LEU    0.3100
    603 C         -51.7930   -7.8150  -20.0660 C.2      40 LEU    0.0700
    604 O         -52.4580   -7.6330  -21.0820 O.2      40 LEU    0.0900
    605 CB        -52.3590  -10.2040  -19.9250 C.3      40 LEU   -0.1800
    606 CG        -52.0960  -11.6670  -20.2750 C.3      40 LEU    0.0900
    607 CD1       -53.4260  -12.3930  -20.4230 C.3      40 LEU    0.0900
    608 CD2       -51.2500  -11.8200  -21.5340 C.3      40 LEU   -0.0900
    609 HN        -51.2270   -9.2970  -17.6560 H        40 LEU    0.0900
    610 HA        -50.4530   -9.3730  -20.5050 H        40 LEU   -0.2700
    611 HB1       -53.0190   -9.8070  -20.7220 H        40 LEU    0.0900
    612 HB2       -52.9100  -10.2080  -18.9640 H        40 LEU    0.0900
    613 HG        -51.4970  -12.1430  -19.4700 H        40 LEU    0.0900
    614 HD11      -54.0300  -11.9260  -21.2300 H        40 LEU   -0.2700
    615 HD12      -53.9980  -12.3320  -19.4720 H        40 LEU    0.0900
    616 HD13      -53.2490  -13.4590  -20.6850 H        40 LEU    0.0900
    617 HD21      -50.2650  -11.3250  -21.3940 H        40 LEU    0.0900
    618 HD22      -51.7650  -11.3460  -22.3960 H        40 LEU    0.5100
    619 HD23      -51.0780  -12.8970  -21.7460 H        40 LEU   -0.5100
    620 N         -51.5400   -6.8510  -19.1860 N.am     41 GLN   -0.4700
    621 CA        -52.1330   -5.5270  -19.2990 C.3      41 GLN    0.3100
    622 C         -51.3040   -4.5400  -20.1140 C.2      41 GLN    0.0700
    623 O         -51.1280   -3.3820  -19.7320 O.2      41 GLN    0.0900
    624 CB        -52.4350   -4.9830  -17.9150 C.3      41 GLN   -0.1800
    625 CG        -53.5020   -5.7710  -17.2260 C.3      41 GLN    0.0900
    626 CD        -53.5170   -5.5290  -15.7530 C.2      41 GLN    0.0900
    627 NE2       -52.8460   -4.5960  -15.2670 N.am     41 GLN   -0.1800
    628 OE1       -54.2540   -6.3400  -15.0200 O.2      41 GLN    0.0900
    629 HN        -50.9330   -6.9930  -18.4090 H        41 GLN    0.0900
    630 HA        -53.0400   -5.6090  -19.8800 H        41 GLN    0.5500
    631 HB1       -52.7670   -3.9260  -18.0070 H        41 GLN   -0.5500
    632 HB2       -51.5090   -5.0160  -17.3030 H        41 GLN   -0.6200
    633 HG1       -53.3280   -6.8530  -17.4070 H        41 GLN    0.3200
    634 HG2       -54.4910   -5.4860  -17.6440 H        41 GLN    0.3000
    635 HE21      -52.8570   -4.4350  -14.2800 H        41 GLN    0.5100
    636 HE22      -52.2970   -4.0110  -15.8630 H        41 GLN   -0.5100
    637 N         -50.8140   -5.0160  -21.2560 N.am     42 THR   -0.4700
    638 CA        -50.1320   -4.1930  -22.2650 C.3      42 THR    0.3100
    639 C         -51.1050   -3.2970  -23.0670 C.2      42 THR    0.0700
    640 O         -52.3160   -3.5390  -23.0710 O.2      42 THR    0.0900
    641 CB        -49.3180   -5.0910  -23.2430 C.3      42 THR    0.1400
    642 CG2       -48.2120   -5.8550  -22.4880 C.3      42 THR    0.0900
    643 OG1       -50.1900   -6.0130  -23.9240 O.3      42 THR   -0.6600
    644 HN        -50.8910   -5.9830  -21.4840 H        42 THR    0.4300
    645 HA        -49.4770   -3.5070  -21.7510 H        42 THR   -0.2700
    646 HB        -48.8100   -4.4550  -23.9980 H        42 THR    0.0900
    647 HG1       -49.6140   -6.6320  -24.3810 H        42 THR    0.0900
    648 HG21      -48.6620   -6.5030  -21.7060 H        42 THR    0.0900
    649 HG22      -47.5220   -5.1360  -21.9990 H        42 THR    0.5100
    650 HG23      -47.6460   -6.4960  -23.1960 H        42 THR   -0.5100
    651 N         -50.5810   -2.2550  -23.7290 N.am     43 LEU   -0.4700
    652 CA        -51.3980   -1.4200  -24.6120 C.3      43 LEU    0.3100
    653 C         -51.9440   -2.2630  -25.7630 C.2      43 LEU    0.0700
    654 O         -53.1340   -2.2110  -26.0650 O.2      43 LEU    0.0900
    655 CB        -50.5970   -0.2340  -25.1510 C.3      43 LEU   -0.1800
    656 CG        -50.2110    0.8610  -24.1680 C.3      43 LEU    0.0900
    657 CD1       -49.4470    1.9680  -24.8930 C.3      43 LEU    0.0900
    658 CD2       -51.4370    1.4250  -23.4860 C.3      43 LEU   -0.0900
    659 HN        -49.6190   -2.0030  -23.6480 H        43 LEU    0.0900
    660 HA        -52.2460   -1.0700  -24.0440 H        43 LEU   -0.2700
    661 HB1       -51.2000    0.2370  -25.9550 H        43 LEU    0.0900
    662 HB2       -49.6600   -0.6350  -25.5890 H        43 LEU    0.0900
    663 HG        -49.5710    0.4320  -23.3670 H        43 LEU    0.0900
    664 HD11      -50.0810    2.4080  -25.6910 H        43 LEU   -0.2700
    665 HD12      -48.5280    1.5510  -25.3580 H        43 LEU    0.0900
    666 HD13      -49.1720    2.7700  -24.1740 H        43 LEU    0.0900
    667 HD21      -51.9690    0.6230  -22.9310 H        43 LEU    0.0900
    668 HD22      -52.1290    1.8500  -24.2450 H        43 LEU    0.5100
    669 HD23      -51.1390    2.2170  -22.7670 H        43 LEU   -0.5100
    670 N         -51.0750   -3.0730  -26.3710 N.am     44 THR   -0.4700
    671 CA        -51.4500   -3.8900  -27.5230 C.3      44 THR    0.3100
    672 C         -52.7010   -4.7180  -27.2430 C.2      44 THR    0.0700
    673 O         -53.5360   -4.9360  -28.1290 O.2      44 THR    0.0900
    674 CB        -50.2950   -4.8080  -27.9630 C.3      44 THR    0.1400
    675 CG2       -50.7060   -5.6600  -29.1400 C.3      44 THR    0.0900
    676 OG1       -49.1790   -4.0120  -28.3690 O.3      44 THR   -0.6600
    677 HN        -50.1290   -3.1570  -26.0660 H        44 THR    0.4300
    678 HA        -51.7210   -3.2220  -28.3270 H        44 THR   -0.2700
    679 HB        -49.9860   -5.4610  -27.1180 H        44 THR    0.0900
    680 HG1       -49.5270   -3.3630  -28.9860 H        44 THR    0.0900
    681 HG21      -51.1580   -5.0250  -29.9320 H        44 THR    0.0900
    682 HG22      -51.4560   -6.4130  -28.8180 H        44 THR    0.5100
    683 HG23      -49.8180   -6.1760  -29.5630 H        44 THR   -0.5100
    684 N         -52.8290   -5.1660  -25.9970 N.am     45 ASN   -0.4700
    685 CA        -53.9330   -6.0290  -25.6100 C.3      45 ASN    0.3100
    686 C         -55.2420   -5.2830  -25.4340 C.2      45 ASN    0.0700
    687 O         -56.3100   -5.8940  -25.4460 O.2      45 ASN    0.0900
    688 CB        -53.5880   -6.8490  -24.3600 C.3      45 ASN   -0.1800
    689 CG        -52.6970   -8.0500  -24.6760 C.2      45 ASN    0.0900
    690 ND2       -52.0450   -8.5810  -23.6480 N.am     45 ASN    0.0900
    691 OD1       -52.6020   -8.4960  -25.8240 O.2      45 ASN    0.5500
    692 HN        -52.1800   -4.9320  -25.2790 H        45 ASN   -0.5500
    693 HA        -54.1490   -6.6850  -26.4390 H        45 ASN   -0.6200
    694 HB1       -54.5280   -7.2190  -23.8980 H        45 ASN    0.3200
    695 HB2       -53.0560   -6.1980  -23.6350 H        45 ASN    0.3000
    696 HD21      -52.1520   -8.1920  -22.7330 H        45 ASN    0.5100
    697 HD22      -51.4460   -9.3690  -23.7900 H        45 ASN   -0.5100
    698 N         -55.1680   -3.9640  -25.2830 N.am     46 LEU   -0.4700
    699 CA        -56.3670   -3.1470  -25.3110 C.3      46 LEU    0.3100
    700 C         -57.0110   -3.2390  -26.6840 C.2      46 LEU    0.0700
    701 O         -58.2290   -3.2950  -26.8040 O.2      46 LEU    0.0900
    702 CB        -56.0620   -1.7010  -24.9830 C.3      46 LEU   -0.1800
    703 CG        -55.7350   -1.4230  -23.5250 C.3      46 LEU    0.0900
    704 CD1       -55.1820   -0.0190  -23.3970 C.3      46 LEU    0.0900
    705 CD2       -56.9610   -1.5900  -22.6680 C.3      46 LEU   -0.0900
    706 HN        -54.3030   -3.4850  -25.1460 H        46 LEU    0.0900
    707 HA        -57.0600   -3.5530  -24.5900 H        46 LEU   -0.2700
    708 HB1       -56.9460   -1.0890  -25.2610 H        46 LEU    0.0900
    709 HB2       -55.1950   -1.3820  -25.5990 H        46 LEU    0.0900
    710 HG        -54.9820   -2.1560  -23.1640 H        46 LEU    0.0900
    711 HD11      -55.9310    0.7210  -23.7520 H        46 LEU   -0.2700
    712 HD12      -54.2630    0.0840  -24.0120 H        46 LEU    0.0900
    713 HD13      -54.9460    0.1990  -22.3330 H        46 LEU    0.0900
    714 HD21      -57.3480   -2.6290  -22.7540 H        46 LEU    0.0900
    715 HD22      -57.7540   -0.8890  -23.0020 H        46 LEU    0.5100
    716 HD23      -56.7090   -1.3930  -21.6040 H        46 LEU   -0.5100
    717 N         -56.1910   -3.2730  -27.7270 N.am     47 PHE   -0.4700
    718 CA        -56.7140   -3.4840  -29.0570 C.3      47 PHE    0.3100
    719 C         -57.2940   -4.9060  -29.1850 C.2      47 PHE    0.0700
    720 O         -58.3760   -5.0900  -29.7500 O.2      47 PHE    0.0900
    721 CB        -55.6440   -3.1750  -30.1130 C.3      47 PHE   -0.1800
    722 CG        -55.1090   -1.7570  -30.0420 C.ar     47 PHE    0.0900
    723 CD1       -55.9740   -0.6630  -29.9580 C.ar     47 PHE    0.0900
    724 CD2       -53.7350   -1.5090  -30.0790 C.ar     47 PHE    0.0000
    725 CE1       -55.4830    0.6470  -29.9060 C.ar     47 PHE   -0.1150
    726 CE2       -53.2440   -0.2150  -30.0280 C.ar     47 PHE    0.1150
    727 CZ        -54.1270    0.8690  -29.9490 C.ar     47 PHE   -0.1150
    728 HN        -55.2040   -3.1580  -27.6440 H        47 PHE    0.1150
    729 HA        -57.5670   -2.8350  -29.1870 H        47 PHE   -0.1150
    730 HB1       -56.0800   -3.3130  -31.1250 H        47 PHE    0.1150
    731 HB2       -54.7810   -3.8600  -29.9720 H        47 PHE   -0.1150
    732 HD1       -57.0410   -0.8310  -29.9340 H        47 PHE    0.1150
    733 HD2       -53.0460   -2.3390  -30.1470 H        47 PHE   -0.1150
    734 HE1       -56.1670    1.4800  -29.8330 H        47 PHE    0.1150
    735 HE2       -52.1790   -0.0410  -30.0490 H        47 PHE    0.5100
    736 HZ        -53.7440    1.8780  -29.9220 H        47 PHE   -0.5100
    737 N         -56.5930   -5.8970  -28.6280 N.am     48 ILE   -0.4700
    738 CA        -57.0560   -7.2880  -28.5920 C.3      48 ILE    0.3100
    739 C         -58.4250   -7.4000  -27.9060 C.2      48 ILE    0.0700
    740 O         -59.2980   -8.1430  -28.3760 O.2      48 ILE    0.0900
    741 CB        -56.0170   -8.2160  -27.8890 C.3      48 ILE   -0.0900
    742 CG1       -54.6780   -8.2220  -28.6420 C.3      48 ILE    0.0900
    743 CG2       -56.5440   -9.6420  -27.7120 C.3      48 ILE   -0.2700
    744 CD        -54.6230   -9.1530  -29.8540 C.3      48 ILE    0.0900
    745 HN        -55.7060   -5.7320  -28.2040 H        48 ILE    0.0900
    746 HA        -57.2150   -7.6100  -29.6100 H        48 ILE    0.0900
    747 HB        -55.7740   -7.7950  -26.8900 H        48 ILE   -0.1800
    748 HG11      -53.8820   -8.5290  -27.9330 H        48 ILE    0.0900
    749 HG12      -54.4720   -7.1870  -28.9910 H        48 ILE    0.0900
    750 HG21      -56.9490  -10.0220  -28.6750 H        48 ILE   -0.2700
    751 HG22      -57.3580   -9.6530  -26.9560 H        48 ILE    0.0900
    752 HG23      -55.7200  -10.3120  -27.3860 H        48 ILE    0.0900
    753 HD1       -55.5040   -8.9790  -30.5090 H        48 ILE    0.0900
    754 HD2       -54.6350  -10.2110  -29.5180 H        48 ILE    0.5100
    755 HD3       -53.7000   -8.9550  -30.4410 H        48 ILE   -0.5100
    756 N         -58.6130   -6.6690  -26.8040 N.am     49 THR   -0.4700
    757 CA        -59.9140   -6.5950  -26.1340 C.3      49 THR    0.3100
    758 C         -60.9810   -6.0370  -27.0540 C.2      49 THR    0.0700
    759 O         -62.0860   -6.5740  -27.1170 O.2      49 THR    0.0900
    760 CB        -59.8890   -5.6960  -24.8970 C.3      49 THR    0.1400
    761 CG2       -61.2490   -5.6740  -24.2280 C.3      49 THR    0.0900
    762 OG1       -58.9370   -6.1920  -23.9590 O.3      49 THR   -0.6600
    763 HN        -57.8760   -6.1400  -26.3890 H        49 THR    0.4300
    764 HA        -60.1910   -7.5990  -25.8500 H        49 THR   -0.2700
    765 HB        -59.6040   -4.6620  -25.1870 H        49 THR    0.0900
    766 HG1       -58.0890   -6.1810  -24.4110 H        49 THR    0.0900
    767 HG21      -61.6170   -6.7110  -24.0770 H        49 THR    0.0900
    768 HG22      -61.9760   -5.1290  -24.8670 H        49 THR    0.5100
    769 HG23      -61.1760   -5.1760  -23.2370 H        49 THR   -0.5100
    770 N         -60.6480   -4.9480  -27.7580 N.am     50 SER   -0.4700
    771 CA        -61.5590   -4.3120  -28.7060 C.3      50 SER    0.3100
    772 C         -61.9930   -5.3170  -29.7920 C.2      50 SER    0.0700
    773 O         -63.1830   -5.4590  -30.0890 O.2      50 SER    0.0900
    774 CB        -60.8980   -3.0610  -29.3020 C.3      50 SER    0.0500
    775 OG        -61.5900   -2.5840  -30.4490 O.3      50 SER    0.0900
    776 HN        -59.7540   -4.5190  -27.6650 H        50 SER    0.0900
    777 HA        -62.4650   -4.0480  -28.1810 H        50 SER   -0.6600
    778 HB1       -59.8560   -3.3040  -29.6000 H        50 SER    0.4300
    779 HB2       -60.8860   -2.2540  -28.5390 H        50 SER    0.5100
    780 HG1       -61.1950   -3.0280  -31.2010 H        50 SER   -0.5100
    781 N         -61.0140   -6.0330  -30.3450 N.am     51 LEU   -0.4700
    782 CA        -61.2360   -7.0580  -31.3560 C.3      51 LEU    0.3100
    783 C         -62.1290   -8.1700  -30.8200 C.2      51 LEU    0.0700
    784 O         -63.0420   -8.6340  -31.5040 O.2      51 LEU    0.0900
    785 CB        -59.8850   -7.6110  -31.8130 C.3      51 LEU   -0.1800
    786 CG        -59.7880   -8.6070  -32.9510 C.3      51 LEU    0.0900
    787 CD1       -60.7970   -8.3410  -34.0640 C.3      51 LEU    0.0900
    788 CD2       -58.3580   -8.5980  -33.4770 C.3      51 LEU   -0.0900
    789 HN        -60.0620   -5.8950  -30.0820 H        51 LEU    0.0900
    790 HA        -61.7640   -6.6110  -32.1850 H        51 LEU   -0.2700
    791 HB1       -59.4270   -8.0990  -30.9280 H        51 LEU    0.0900
    792 HB2       -59.2680   -6.7380  -32.1070 H        51 LEU    0.0900
    793 HG        -59.9660   -9.6270  -32.5480 H        51 LEU    0.0900
    794 HD11      -60.6310   -7.3290  -34.4950 H        51 LEU   -0.2700
    795 HD12      -61.8290   -8.3880  -33.6580 H        51 LEU    0.0900
    796 HD13      -60.6770   -9.0940  -34.8720 H        51 LEU    0.0900
    797 HD21      -57.6520   -8.8830  -32.6680 H        51 LEU    0.0900
    798 HD22      -58.0940   -7.5800  -33.8360 H        51 LEU    0.5100
    799 HD23      -58.2560   -9.3260  -34.3100 H        51 LEU   -0.5100
    800 N         -61.8750   -8.5700  -29.5760 N.am     52 ALA   -0.4700
    801 CA        -62.6300   -9.6390  -28.9310 C.3      52 ALA    0.3100
    802 C         -64.0750   -9.2450  -28.6230 C.2      52 ALA    0.0700
    803 O         -64.9650  -10.1040  -28.6080 O.2      52 ALA    0.0900
    804 CB        -61.9210  -10.1020  -27.6860 C.3      52 ALA   -0.2700
    805 HN        -61.1540   -8.1560  -29.0250 H        52 ALA    0.0900
    806 HA        -62.7260  -10.4530  -29.6350 H        52 ALA    0.0900
    807 HB1       -61.8170   -9.2590  -26.9710 H        52 ALA    0.0900
    808 HB2       -60.9080  -10.4770  -27.9450 H        52 ALA    0.5100
    809 HB3       -62.5050  -10.9110  -27.1980 H        52 ALA   -0.5100
    810 N         -64.3080   -7.9490  -28.3870 N.am     53 CYS   -0.4700
    811 CA        -65.6640   -7.4080  -28.2800 C.3      53 CYS    0.3100
    812 C         -66.4160   -7.5200  -29.5910 C.2      53 CYS    0.0700
    813 O         -67.5830   -7.8930  -29.6040 O.2      53 CYS    0.0900
    814 CB        -65.6340   -5.9530  -27.8570 C.3      53 CYS   -0.1100
    815 SG        -65.0500   -5.7700  -26.1820 S.3      53 CYS    0.0900
    816 HN        -63.5670   -7.2930  -28.2740 H        53 CYS    0.0900
    817 HA        -66.2030   -7.9980  -27.5520 H        53 CYS   -0.2300
    818 HB1       -66.6580   -5.5340  -27.9430 H        53 CYS    0.1600
    819 HB2       -64.9680   -5.3940  -28.5480 H        53 CYS    0.5100
    820 HG1       -63.7990   -6.1100  -26.4580 H        53 CYS   -0.5100
    821 N         -65.7400   -7.2040  -30.6960 N.am     54 ALA   -0.4700
    822 CA        -66.3440   -7.3310  -32.0050 C.3      54 ALA    0.3100
    823 C         -66.7860   -8.7670  -32.2180 C.2      54 ALA    0.0700
    824 O         -67.8910   -9.0220  -32.7140 O.2      54 ALA    0.0900
    825 CB        -65.3780   -6.9170  -33.0710 C.3      54 ALA   -0.2700
    826 HN        -64.8010   -6.8720  -30.6720 H        54 ALA    0.0900
    827 HA        -67.2230   -6.7030  -32.0300 H        54 ALA    0.0900
    828 HB1       -64.5590   -7.6640  -33.1550 H        54 ALA    0.0900
    829 HB2       -64.9340   -5.9320  -32.8170 H        54 ALA    0.5100
    830 HB3       -65.9010   -6.8520  -34.0490 H        54 ALA   -0.5100
    831 N         -65.9320   -9.7110  -31.8230 N.am     55 ASP   -0.4700
    832 CA        -66.2480  -11.1190  -32.0010 C.3      55 ASP    0.3100
    833 C         -67.3760  -11.5180  -31.0480 C.2      55 ASP    0.0700
    834 O         -68.3120  -12.2300  -31.4300 O.2      55 ASP    0.0900
    835 CB        -64.9940  -11.9900  -31.8410 C.3      55 ASP   -0.2800
    836 CG        -64.0100  -11.8690  -33.0420 C.2      55 ASP    0.0900
    837 OD1       -64.4670  -11.7500  -34.2180 O.co2    55 ASP    0.0900
    838 OD2       -62.7710  -11.9190  -32.7910 O.co2    55 ASP    0.6200
    839 HN        -65.0560   -9.4990  -31.3970 H        55 ASP   -0.7600
    840 HA        -66.6660  -11.2440  -32.9880 H        55 ASP   -0.7600
    841 HB1       -65.3030  -13.0530  -31.7460 H        55 ASP    0.5100
    842 HB2       -64.4580  -11.6830  -30.9170 H        55 ASP   -0.5100
    843 N         -67.3090  -11.0090  -29.8240 N.am     56 LEU   -0.4700
    844 CA        -68.3800  -11.1940  -28.8580 C.3      56 LEU    0.3100
    845 C         -69.7660  -10.7610  -29.3940 C.2      56 LEU    0.0700
    846 O         -70.7820  -11.3930  -29.1080 O.2      56 LEU    0.0900
    847 CB        -68.0310  -10.4560  -27.5530 C.3      56 LEU   -0.1800
    848 CG        -68.8480  -10.6460  -26.2690 C.3      56 LEU    0.0900
    849 CD1       -69.2140  -12.1000  -26.0220 C.3      56 LEU    0.0900
    850 CD2       -68.0800  -10.1040  -25.0850 C.3      56 LEU   -0.0900
    851 HN        -66.5250  -10.4780  -29.5130 H        56 LEU    0.0900
    852 HA        -68.4930  -12.2530  -28.6770 H        56 LEU   -0.2700
    853 HB1       -68.0690   -9.3740  -27.7880 H        56 LEU    0.0900
    854 HB2       -66.9900  -10.7400  -27.3040 H        56 LEU    0.0900
    855 HG        -69.7810  -10.0500  -26.3460 H        56 LEU    0.0900
    856 HD11      -68.2930  -12.7150  -25.9280 H        56 LEU   -0.2700
    857 HD12      -69.8140  -12.4890  -26.8720 H        56 LEU    0.0900
    858 HD13      -69.7970  -12.1900  -25.0800 H        56 LEU    0.0900
    859 HD21      -67.7200   -9.0750  -25.3020 H        56 LEU    0.0900
    860 HD22      -67.2000  -10.7500  -24.8760 H        56 LEU    0.5100
    861 HD23      -68.7390  -10.0680  -24.1910 H        56 LEU   -0.5100
    862 N         -69.8040   -9.6830  -30.1730 N.am     57 VAL   -0.4700
    863 CA        -71.0540   -9.1900  -30.7570 C.3      57 VAL    0.3100
    864 C         -71.5340  -10.1390  -31.8590 C.2      57 VAL    0.0700
    865 O         -72.7280  -10.3140  -32.0480 O.2      57 VAL    0.0900
    866 CB        -70.9150   -7.7080  -31.2580 C.3      57 VAL   -0.0900
    867 CG1       -72.1300   -7.2700  -32.1030 C.3      57 VAL    0.0900
    868 CG2       -70.7220   -6.7590  -30.0790 C.3      57 VAL   -0.2700
    869 HN        -68.9840   -9.1620  -30.3940 H        57 VAL    0.0900
    870 HA        -71.8200   -9.2550  -29.9990 H        57 VAL    0.0900
    871 HB        -69.9950   -7.6180  -31.8750 H        57 VAL    0.0900
    872 HG11      -73.0720   -7.5100  -31.5680 H        57 VAL   -0.2700
    873 HG12      -72.1270   -7.8080  -33.0750 H        57 VAL    0.0900
    874 HG13      -72.0910   -6.1740  -32.2820 H        57 VAL    0.0900
    875 HG21      -69.8040   -7.0310  -29.5160 H        57 VAL    0.0900
    876 HG22      -71.5930   -6.8290  -29.3920 H        57 VAL    0.5100
    877 HG23      -70.6180   -5.7150  -30.4440 H        57 VAL   -0.5100
    878 N         -70.6000  -10.7640  -32.5720 N.am     58 VAL   -0.4700
    879 CA        -70.9540  -11.7710  -33.5610 C.3      58 VAL    0.3100
    880 C         -71.5900  -12.9810  -32.8750 C.2      58 VAL    0.0700
    881 O         -72.5600  -13.5560  -33.3860 O.2      58 VAL    0.0900
    882 CB        -69.7390  -12.1850  -34.4150 C.3      58 VAL   -0.0900
    883 CG1       -70.0670  -13.3510  -35.3320 C.3      58 VAL    0.0900
    884 CG2       -69.2830  -11.0080  -35.2390 C.3      58 VAL   -0.2700
    885 HN        -69.6280  -10.5760  -32.4610 H        58 VAL    0.0900
    886 HA        -71.7260  -11.3550  -34.1920 H        58 VAL    0.0900
    887 HB        -68.9060  -12.4780  -33.7410 H        58 VAL    0.0900
    888 HG11      -71.0020  -13.1420  -35.8950 H        58 VAL   -0.2700
    889 HG12      -70.2120  -14.2750  -34.7330 H        58 VAL    0.0900
    890 HG13      -69.2410  -13.5020  -36.0610 H        58 VAL    0.0900
    891 HG21      -68.9930  -10.1660  -34.5730 H        58 VAL    0.0900
    892 HG22      -70.1060  -10.6670  -35.9010 H        58 VAL    0.5100
    893 HG23      -68.4020  -11.2940  -35.8520 H        58 VAL   -0.5100
    894 N         -71.0490  -13.3460  -31.7050 N.am     59 GLY   -0.4700
    895 CA        -71.5280  -14.4850  -30.9130 C.3      59 GLY    0.3100
    896 C         -72.9210  -14.3110  -30.3430 C.2      59 GLY   -0.0200
    897 O         -73.7810  -15.1560  -30.5420 O.2      59 GLY    0.0900
    898 HN        -70.2800  -12.8480  -31.3130 H        59 GLY    0.0900
    899 HA1       -70.8370  -14.6250  -30.0960 H        59 GLY    0.5100
    900 HA2       -71.5260  -15.3520  -31.5570 H        59 GLY   -0.5100
    901 N         -73.1530  -13.2160  -29.6300 N.am     60 LEU   -0.4700
    902 CA        -74.4380  -12.9790  -28.9840 C.3      60 LEU    0.3100
    903 C         -75.5480  -12.5690  -29.9580 C.2      60 LEU    0.0700
    904 O         -76.7060  -12.9060  -29.7350 O.2      60 LEU    0.0900
    905 CB        -74.3170  -11.9080  -27.8860 C.3      60 LEU   -0.1800
    906 CG        -73.2560  -12.0340  -26.7840 C.3      60 LEU    0.0900
    907 CD1       -73.1980  -10.7530  -25.9620 C.3      60 LEU    0.0900
    908 CD2       -73.5050  -13.2410  -25.8780 C.3      60 LEU   -0.0900
    909 HN        -72.4610  -12.5090  -29.5040 H        60 LEU    0.0900
    910 HA        -74.7740  -13.9130  -28.5590 H        60 LEU   -0.2700
    911 HB1       -75.3010  -11.8620  -27.3770 H        60 LEU    0.0900
    912 HB2       -74.1280  -10.9450  -28.4020 H        60 LEU    0.0900
    913 HG        -72.2640  -12.2230  -27.2460 H        60 LEU    0.0900
    914 HD11      -74.1840  -10.5580  -25.4890 H        60 LEU   -0.2700
    915 HD12      -72.9430   -9.8940  -26.6190 H        60 LEU    0.0900
    916 HD13      -72.4330  -10.8520  -25.1620 H        60 LEU    0.0900
    917 HD21      -73.4850  -14.1780  -26.4760 H        60 LEU    0.0900
    918 HD22      -74.5000  -13.1500  -25.3920 H        60 LEU    0.5100
    919 HD23      -72.7130  -13.3000  -25.1000 H        60 LEU   -0.5100
    920 N         -75.2040  -11.8400  -31.0300 N.am     61 LEU   -0.4700
    921 CA        -76.2170  -11.1650  -31.8640 C.3      61 LEU    0.3100
    922 C         -76.2370  -11.5470  -33.3350 C.2      61 LEU    0.0700
    923 O         -77.2880  -11.8070  -33.8940 O.2      61 LEU    0.0900
    924 CB        -76.1000   -9.6460  -31.7420 C.3      61 LEU   -0.1800
    925 CG        -76.4320   -9.0420  -30.3730 C.3      61 LEU    0.0900
    926 CD1       -76.0220   -7.5580  -30.2860 C.3      61 LEU    0.0900
    927 CD2       -77.9140   -9.2300  -30.0390 C.3      61 LEU   -0.0900
    928 HN        -74.2540  -11.7220  -31.3090 H        61 LEU    0.0900
    929 HA        -77.1920  -11.4920  -31.5340 H        61 LEU   -0.2700
    930 HB1       -76.7840   -9.1910  -32.4880 H        61 LEU    0.0900
    931 HB2       -75.0550   -9.3650  -31.9910 H        61 LEU    0.0900
    932 HG        -75.8960   -9.6130  -29.5860 H        61 LEU    0.0900
    933 HD11      -76.5570   -6.9690  -31.0600 H        61 LEU   -0.2700
    934 HD12      -74.9280   -7.4590  -30.4560 H        61 LEU    0.0900
    935 HD13      -76.2830   -7.1530  -29.2860 H        61 LEU    0.0900
    936 HD21      -78.1660  -10.3130  -30.0170 H        61 LEU    0.0900
    937 HD22      -78.5410   -8.7360  -30.8110 H        61 LEU    0.5100
    938 HD23      -78.1360   -8.7940  -29.0420 H        61 LEU   -0.5100
    939 N         -75.0810  -11.5760  -33.9820 N.am     62 VAL   -0.4700
    940 CA        -75.0600  -11.8600  -35.4120 C.3      62 VAL    0.3100
    941 C         -75.4040  -13.3150  -35.6560 C.2      62 VAL    0.0700
    942 O         -76.2790  -13.6220  -36.4550 O.2      62 VAL    0.0900
    943 CB        -73.7060  -11.5230  -36.0740 C.3      62 VAL   -0.0900
    944 CG1       -73.7370  -11.8600  -37.5790 C.3      62 VAL    0.0900
    945 CG2       -73.3570  -10.0680  -35.8350 C.3      62 VAL   -0.2700
    946 HN        -74.2040  -11.4100  -33.5390 H        62 VAL    0.0900
    947 HA        -75.8450  -11.2760  -35.8700 H        62 VAL    0.0900
    948 HB        -72.9000  -12.1100  -35.5820 H        62 VAL    0.0900
    949 HG11      -74.6400  -11.4170  -38.0500 H        62 VAL   -0.2700
    950 HG12      -73.7680  -12.9620  -37.7190 H        62 VAL    0.0900
    951 HG13      -72.8360  -11.4440  -38.0780 H        62 VAL    0.0900
    952 HG21      -73.2830   -9.8650  -34.7450 H        62 VAL    0.0900
    953 HG22      -74.1470   -9.4130  -36.2640 H        62 VAL    0.5100
    954 HG23      -72.3790   -9.8300  -36.3060 H        62 VAL   -0.5100
    955 N         -74.7240  -14.2130  -34.9560 N.am     63 VAL   -0.4700
    956 CA        -74.8720  -15.6340  -35.2340 C.3      63 VAL    0.3100
    957 C         -76.2080  -16.2340  -34.7570 C.2      63 VAL    0.0700
    958 O         -76.8330  -16.9660  -35.5230 O.2      63 VAL    0.0900
    959 CB        -73.6280  -16.4380  -34.8010 C.3      63 VAL   -0.0900
    960 CG1       -73.9630  -17.9140  -34.6490 C.3      63 VAL    0.0900
    961 CG2       -72.5020  -16.2350  -35.8290 C.3      63 VAL   -0.2700
    962 HN        -74.0940  -13.9630  -34.2250 H        63 VAL    0.0900
    963 HA        -75.0330  -15.7460  -36.2960 H        63 VAL    0.0900
    964 HB        -73.2570  -16.0450  -33.8300 H        63 VAL    0.0900
    965 HG11      -74.3270  -18.3230  -35.6160 H        63 VAL   -0.2700
    966 HG12      -74.7590  -18.0450  -33.8860 H        63 VAL    0.0900
    967 HG13      -73.0560  -18.4780  -34.3440 H        63 VAL    0.0900
    968 HG21      -72.2360  -15.1580  -35.8950 H        63 VAL    0.0900
    969 HG22      -72.8380  -16.5800  -36.8300 H        63 VAL    0.5100
    970 HG23      -71.6000  -16.8050  -35.5200 H        63 VAL   -0.5100
    971 N         -76.6660  -15.9140  -33.5220 N.am     64 PRO   -0.2900
    972 CA        -77.9980  -16.3780  -33.1590 C.3      64 PRO    0.0000
    973 C         -79.0340  -15.9960  -34.2040 C.2      64 PRO    0.0900
    974 O         -79.7040  -16.8750  -34.7440 O.2      64 PRO    0.0900
    975 CB        -78.2660  -15.6700  -31.8320 C.3      64 PRO    0.0200
    976 CG        -76.9400  -15.6050  -31.2160 C.3      64 PRO    0.0900
    977 CD        -75.9920  -15.3060  -32.3610 C.3      64 PRO   -0.1800
    978 HA        -78.0200  -17.4550  -33.1080 H        64 PRO    0.0900
    979 HB1       -78.9730  -16.2510  -31.2030 H        64 PRO    0.0900
    980 HB2       -78.6820  -14.6540  -31.9960 H        64 PRO   -0.1800
    981 HG1       -76.9000  -14.8000  -30.4510 H        64 PRO    0.0900
    982 HG2       -76.6820  -16.5720  -30.7330 H        64 PRO    0.0900
    983 HD1       -75.8720  -14.2140  -32.5180 H        64 PRO    0.5100
    984 HD2       -75.0000  -15.7790  -32.2050 H        64 PRO   -0.5100
    985 N         -79.1430  -14.7080  -34.5220 N.am     65 PHE   -0.4700
    986 CA        -80.1240  -14.2760  -35.5100 C.3      65 PHE    0.3100
    987 C         -80.0050  -15.0060  -36.8510 C.2      65 PHE    0.0700
    988 O         -80.9970  -15.5200  -37.3580 O.2      65 PHE    0.0900
    989 CB        -80.0680  -12.7670  -35.7140 C.3      65 PHE   -0.1800
    990 CG        -80.8160  -11.9870  -34.6720 C.ar     65 PHE    0.0900
    991 CD1       -82.2000  -11.9350  -34.6900 C.ar     65 PHE    0.0900
    992 CD2       -80.1330  -11.2780  -33.6880 C.ar     65 PHE    0.0000
    993 CE1       -82.8920  -11.1980  -33.7330 C.ar     65 PHE   -0.1150
    994 CE2       -80.8120  -10.5360  -32.7250 C.ar     65 PHE    0.1150
    995 CZ        -82.1940  -10.4950  -32.7460 C.ar     65 PHE   -0.1150
    996 HN        -78.5760  -13.9990  -34.1110 H        65 PHE    0.1150
    997 HA        -81.1020  -14.5690  -35.1580 H        65 PHE   -0.1150
    998 HB1       -80.5170  -12.5140  -36.6990 H        65 PHE    0.1150
    999 HB2       -79.0100  -12.4320  -35.6800 H        65 PHE   -0.1150
   1000 HD1       -82.7480  -12.4710  -35.4530 H        65 PHE    0.1150
   1001 HD2       -79.0530  -11.3040  -33.6710 H        65 PHE   -0.1150
   1002 HE1       -83.9720  -11.1700  -33.7530 H        65 PHE    0.1150
   1003 HE2       -80.2630   -9.9960  -31.9670 H        65 PHE    0.5100
   1004 HZ        -82.7320   -9.9220  -32.0040 H        65 PHE   -0.5100
   1005 N         -78.7980  -15.0760  -37.4070 N.am     66 GLY   -0.4700
   1006 CA        -78.5590  -15.7840  -38.6620 C.3      66 GLY    0.3100
   1007 C         -78.8470  -17.2730  -38.5780 C.2      66 GLY   -0.0200
   1008 O         -79.1740  -17.9060  -39.5830 O.2      66 GLY    0.0900
   1009 HN        -78.0000  -14.6480  -36.9900 H        66 GLY    0.0900
   1010 HA1       -77.5220  -15.6430  -38.9270 H        66 GLY    0.5100
   1011 HA2       -79.1980  -15.3460  -39.4140 H        66 GLY   -0.5100
   1012 N         -78.7230  -17.8340  -37.3730 N.am     67 ALA   -0.4700
   1013 CA        -79.0670  -19.2260  -37.1120 C.3      67 ALA    0.3100
   1014 C         -80.5520  -19.4320  -37.3010 C.2      67 ALA    0.0700
   1015 O         -80.9570  -20.2910  -38.0860 O.2      67 ALA    0.0900
   1016 CB        -78.6480  -19.6350  -35.7020 C.3      67 ALA   -0.2700
   1017 HN        -78.3860  -17.3190  -36.5880 H        67 ALA    0.0900
   1018 HA        -78.5600  -19.8380  -37.8450 H        67 ALA    0.0900
   1019 HB1       -79.2930  -19.1290  -34.9510 H        67 ALA    0.0900
   1020 HB2       -77.5930  -19.3410  -35.5200 H        67 ALA    0.5100
   1021 HB3       -78.7570  -20.7340  -35.5780 H        67 ALA   -0.5100
   1022 N         -81.3620  -18.6240  -36.6050 N.am     68 THR   -0.4700
   1023 CA        -82.8250  -18.7210  -36.7050 C.3      68 THR    0.3100
   1024 C         -83.2440  -18.7080  -38.1650 C.2      68 THR    0.0700
   1025 O         -84.1270  -19.4520  -38.5600 O.2      68 THR    0.0900
   1026 CB        -83.6080  -17.6240  -35.8950 C.3      68 THR    0.1400
   1027 CG2       -83.0380  -17.4460  -34.4700 C.3      68 THR    0.0900
   1028 OG1       -83.6210  -16.3710  -36.6010 O.3      68 THR   -0.6600
   1029 HN        -81.0100  -17.9220  -35.9900 H        68 THR    0.4300
   1030 HA        -83.1020  -19.7000  -36.3410 H        68 THR   -0.2700
   1031 HB        -84.6570  -17.9540  -35.7400 H        68 THR    0.0900
   1032 HG1       -82.7100  -16.1960  -36.8460 H        68 THR    0.0900
   1033 HG21      -81.9710  -17.1390  -34.5210 H        68 THR    0.0900
   1034 HG22      -83.1050  -18.4060  -33.9130 H        68 THR    0.5100
   1035 HG23      -83.6090  -16.6600  -33.9300 H        68 THR   -0.5100
   1036 N         -82.5840  -17.8860  -38.9730 N.am     69 LEU   -0.4700
   1037 CA        -82.8850  -17.8200  -40.3950 C.3      69 LEU    0.3100
   1038 C         -82.5330  -19.1110  -41.1420 C.2      69 LEU    0.0700
   1039 O         -83.3200  -19.6150  -41.9390 O.2      69 LEU    0.0900
   1040 CB        -82.1820  -16.6160  -41.0440 C.3      69 LEU   -0.1800
   1041 CG        -82.3580  -16.3630  -42.5570 C.3      69 LEU    0.0900
   1042 CD1       -83.7660  -15.9100  -42.8880 C.3      69 LEU    0.0900
   1043 CD2       -81.3700  -15.3360  -43.0690 C.3      69 LEU   -0.0900
   1044 HN        -81.8620  -17.2820  -38.6450 H        69 LEU    0.0900
   1045 HA        -83.9550  -17.7340  -40.5080 H        69 LEU   -0.2700
   1046 HB1       -81.0950  -16.7360  -40.8580 H        69 LEU    0.0900
   1047 HB2       -82.5420  -15.7080  -40.5190 H        69 LEU    0.0900
   1048 HG        -82.1380  -17.3010  -43.1090 H        69 LEU    0.0900
   1049 HD11      -84.0650  -15.0740  -42.2200 H        69 LEU   -0.2700
   1050 HD12      -84.4770  -16.7520  -42.7430 H        69 LEU    0.0900
   1051 HD13      -83.8130  -15.5580  -43.9400 H        69 LEU    0.0900
   1052 HD21      -80.3300  -15.6880  -42.8970 H        69 LEU    0.0900
   1053 HD22      -81.5140  -14.3740  -42.5330 H        69 LEU    0.5100
   1054 HD23      -81.5170  -15.1830  -44.1590 H        69 LEU   -0.5100
   1055 N         -81.3370  -19.6370  -40.8920 N.am     70 VAL   -0.4700
   1056 CA        -80.8770  -20.8560  -41.5590 C.3      70 VAL    0.3100
   1057 C         -81.7270  -22.0760  -41.1460 C.2      70 VAL    0.0700
   1058 O         -82.1900  -22.8350  -42.0000 O.2      70 VAL    0.0900
   1059 CB        -79.3590  -21.0910  -41.3010 C.3      70 VAL   -0.0900
   1060 CG1       -78.9200  -22.4500  -41.7980 C.3      70 VAL    0.0900
   1061 CG2       -78.5400  -20.0080  -41.9660 C.3      70 VAL   -0.2700
   1062 HN        -80.7030  -19.2270  -40.2420 H        70 VAL    0.0900
   1063 HA        -81.0660  -20.7490  -42.6170 H        70 VAL    0.0900
   1064 HB        -79.1590  -21.0200  -40.2110 H        70 VAL    0.0900
   1065 HG11      -79.2640  -22.6050  -42.8420 H        70 VAL   -0.2700
   1066 HG12      -79.3570  -23.2470  -41.1590 H        70 VAL    0.0900
   1067 HG13      -77.8110  -22.5210  -41.7770 H        70 VAL    0.0900
   1068 HG21      -78.9410  -19.0070  -41.6970 H        70 VAL    0.0900
   1069 HG22      -78.5860  -20.1230  -43.0700 H        70 VAL    0.5100
   1070 HG23      -77.4840  -20.0700  -41.6270 H        70 VAL   -0.5100
   1071 N         -81.9450  -22.2270  -39.8370 N.am     71 VAL   -0.4700
   1072 CA        -82.6970  -23.3470  -39.2700 C.3      71 VAL    0.3100
   1073 C         -84.1710  -23.3160  -39.7150 C.2      71 VAL    0.0700
   1074 O         -84.6630  -24.2610  -40.3430 O.2      71 VAL    0.0900
   1075 CB        -82.5580  -23.3750  -37.7070 C.3      71 VAL   -0.0900
   1076 CG1       -83.6770  -24.1720  -37.0380 C.3      71 VAL    0.0900
   1077 CG2       -81.1910  -23.9070  -37.2970 C.3      71 VAL   -0.2700
   1078 HN        -81.5980  -21.5680  -39.1750 H        71 VAL    0.0900
   1079 HA        -82.3100  -24.2600  -39.6970 H        71 VAL    0.0900
   1080 HB        -82.5810  -22.3320  -37.3240 H        71 VAL    0.0900
   1081 HG11      -83.6640  -25.2230  -37.3970 H        71 VAL   -0.2700
   1082 HG12      -84.6620  -23.7230  -37.2880 H        71 VAL    0.0900
   1083 HG13      -83.5350  -24.1710  -35.9370 H        71 VAL    0.0900
   1084 HG21      -80.3900  -23.3740  -37.8530 H        71 VAL    0.0900
   1085 HG22      -81.1220  -24.9920  -37.5300 H        71 VAL    0.5100
   1086 HG23      -81.0330  -23.7480  -36.2090 H        71 VAL   -0.5100
   1087 N         -84.8640  -22.2170  -39.4190 N.am     72 ARG   -0.4700
   1088 CA        -86.3150  -22.1680  -39.5850 C.3      72 ARG    0.3100
   1089 C         -86.7600  -21.8240  -41.0050 C.2      72 ARG    0.0700
   1090 O         -87.9370  -21.9490  -41.3130 O.2      72 ARG    0.0900
   1091 CB        -86.9620  -21.2450  -38.5370 C.3      72 ARG   -0.1800
   1092 CG        -86.7690  -21.7050  -37.0760 C.3      72 ARG    0.0900
   1093 CD        -87.7350  -22.8240  -36.7090 C.3      72 ARG    0.0900
   1094 NE        -89.0870  -22.4260  -37.0710 N.pl3    72 ARG   -0.1800
   1095 CZ        -89.8910  -21.7290  -36.2750 C.cat    72 ARG    0.0900
   1096 NH1       -89.4980  -21.3740  -35.0520 N.pl3    72 ARG    0.0900
   1097 NH2       -91.0990  -21.3860  -36.7040 N.pl3    72 ARG    0.2000
   1098 HN        -84.4300  -21.3880  -39.0770 H        72 ARG    0.0900
   1099 HA        -86.6950  -23.1730  -39.4810 H        72 ARG    0.0900
   1100 HB1       -88.0510  -21.1880  -38.7460 H        72 ARG   -0.7000
   1101 HB2       -86.5210  -20.2300  -38.6450 H        72 ARG    0.4400
   1102 HG1       -86.9370  -20.8430  -36.3970 H        72 ARG    0.6400
   1103 HG2       -85.7270  -22.0680  -36.9430 H        72 ARG   -0.8000
   1104 HD1       -87.7080  -23.0150  -35.6150 H        72 ARG    0.4600
   1105 HD2       -87.4820  -23.7510  -37.2660 H        72 ARG    0.4600
   1106 HE        -89.4320  -22.6930  -37.9710 H        72 ARG   -0.8000
   1107 HH11      -88.5890  -21.6340  -34.7240 H        72 ARG    0.4600
   1108 HH12      -90.1110  -20.8500  -34.4610 H        72 ARG    0.4600
   1109 HH21      -91.3990  -21.6520  -37.6200 H        72 ARG    0.5100
   1110 HH22      -91.7090  -20.8610  -36.1110 H        72 ARG   -0.5100
   1111 N         -85.8330  -21.4090  -41.8670 N.am     73 GLY   -0.4700
   1112 CA        -86.1520  -21.1050  -43.2710 C.3      73 GLY    0.3100
   1113 C         -86.6020  -19.6910  -43.6580 C.2      73 GLY   -0.0200
   1114 O         -86.6420  -19.3580  -44.8440 O.2      73 GLY    0.0900
   1115 HN        -84.8820  -21.2860  -41.5990 H        73 GLY    0.0900
   1116 HA1       -86.9430  -21.7830  -43.5510 H        73 GLY    0.5100
   1117 HA2       -85.2570  -21.3220  -43.8340 H        73 GLY   -0.5100
   1118 N         -86.9660  -18.8550  -42.6840 N.am     74 THR   -0.4700
   1119 CA        -87.3810  -17.4650  -42.9440 C.3      74 THR    0.3100
   1120 C         -86.9410  -16.5160  -41.8240 C.2      74 THR    0.0700
   1121 O         -86.4620  -16.9400  -40.7640 O.2      74 THR    0.0900
   1122 CB        -88.9520  -17.2930  -43.1040 C.3      74 THR    0.1400
   1123 CG2       -89.5460  -18.2740  -44.1020 C.3      74 THR    0.0900
   1124 OG1       -89.6300  -17.4350  -41.8420 O.3      74 THR   -0.6600
   1125 HN        -86.9730  -19.1370  -41.7270 H        74 THR    0.4300
   1126 HA        -86.8870  -17.1460  -43.8490 H        74 THR   -0.2700
   1127 HB        -89.1730  -16.2840  -43.5120 H        74 THR    0.0900
   1128 HG1       -89.3990  -16.6580  -41.3290 H        74 THR    0.0900
   1129 HG21      -89.5150  -19.3050  -43.6880 H        74 THR    0.0900
   1130 HG22      -88.9610  -18.2540  -45.0470 H        74 THR    0.5100
   1131 HG23      -90.6040  -18.0070  -44.3120 H        74 THR   -0.5100
   1132 N         -87.1350  -15.2220  -42.0540 N.am     75 TRP   -0.4700
   1133 CA        -86.9250  -14.2370  -41.0150 C.3      75 TRP    0.3100
   1134 C         -88.1940  -14.1000  -40.1630 C.2      75 TRP    0.0700
   1135 O         -89.2650  -13.7890  -40.6790 O.2      75 TRP    0.0900
   1136 CB        -86.5000  -12.8840  -41.6320 C.3      75 TRP   -0.1800
   1137 CG        -86.0360  -11.8770  -40.6040 C.ar     75 TRP    0.0900
   1138 CD1       -86.7640  -10.8470  -40.0800 C.ar     75 TRP    0.0900
   1139 CD2       -84.7620  -11.8370  -39.9500 C.ar     75 TRP   -0.0300
   1140 CE2       -84.7900  -10.7520  -39.0430 C.ar     75 TRP   -0.1500
   1141 CE3       -83.6020  -12.6180  -40.0350 C.ar     75 TRP    0.2200
   1142 NE1       -86.0210  -10.1630  -39.1440 N.ar     75 TRP   -0.5100
   1143 CZ2       -83.7090  -10.4240  -38.2340 C.ar     75 TRP    0.3700
   1144 CZ3       -82.5220  -12.2890  -39.2320 C.ar     75 TRP    0.2400
   1145 CH2       -82.5820  -11.1990  -38.3440 C.ar     75 TRP    0.1100
   1146 HN        -87.4290  -14.8760  -42.9410 H        75 TRP   -0.2500
   1147 HA        -86.1550  -14.6060  -40.3530 H        75 TRP    0.1700
   1148 HB1       -87.3650  -12.4530  -42.1780 H        75 TRP   -0.2000
   1149 HB2       -85.6690  -13.0630  -42.3460 H        75 TRP    0.1400
   1150 HD1       -87.7780  -10.6040  -40.3610 H        75 TRP   -0.2700
   1151 HE1       -86.3240   -9.3860  -38.6360 H        75 TRP    0.1600
   1152 HE3       -83.5350  -13.4620  -40.7050 H        75 TRP   -0.1400
   1153 HZ2       -83.7370   -9.5980  -37.5390 H        75 TRP    0.1400
   1154 HZ3       -81.6180  -12.8780  -39.2890 H        75 TRP    0.5100
   1155 HH2       -81.7220  -10.9660  -37.7350 H        75 TRP   -0.5100
   1156 N         -88.0790  -14.3280  -38.8600 N.am     76 LEU   -0.4700
   1157 CA        -89.2430  -14.2620  -37.9830 C.3      76 LEU    0.3100
   1158 C         -89.3650  -12.9600  -37.2090 C.2      76 LEU    0.0700
   1159 O         -90.3020  -12.8030  -36.4350 O.2      76 LEU    0.0900
   1160 CB        -89.2160  -15.4220  -36.9740 C.3      76 LEU   -0.1800
   1161 CG        -88.9490  -16.8520  -37.4600 C.3      76 LEU    0.0900
   1162 CD1       -88.6980  -17.7640  -36.2590 C.3      76 LEU    0.0900
   1163 CD2       -90.0900  -17.3790  -38.3320 C.3      76 LEU   -0.0900
   1164 HN        -87.2080  -14.5510  -38.4290 H        76 LEU    0.0900
   1165 HA        -90.1300  -14.3160  -38.5950 H        76 LEU   -0.2700
   1166 HB1       -90.2030  -15.4330  -36.4700 H        76 LEU    0.0900
   1167 HB2       -88.4290  -15.1830  -36.2300 H        76 LEU    0.0900
   1168 HG        -88.0590  -16.8590  -38.1250 H        76 LEU    0.0900
   1169 HD11      -89.5850  -17.7680  -35.5900 H        76 LEU   -0.2700
   1170 HD12      -87.8210  -17.3980  -35.6830 H        76 LEU    0.0900
   1171 HD13      -88.5100  -18.8030  -36.6060 H        76 LEU    0.0900
   1172 HD21      -90.2180  -16.7330  -39.2260 H        76 LEU    0.0900
   1173 HD22      -91.0390  -17.3770  -37.7540 H        76 LEU    0.5100
   1174 HD23      -89.8610  -18.4120  -38.6700 H        76 LEU   -0.5100
   1175 N         -88.4390  -12.0270  -37.3980 N.am     77 TRP   -0.4700
   1176 CA        -88.2650  -10.9390  -36.4240 C.3      77 TRP    0.3100
   1177 C         -88.6200   -9.5580  -36.9500 C.2      77 TRP    0.0700
   1178 O         -88.3570   -8.5470  -36.2930 O.2      77 TRP    0.0900
   1179 CB        -86.8360  -10.9400  -35.8670 C.3      77 TRP   -0.1800
   1180 CG        -86.3540  -12.3110  -35.5280 C.ar     77 TRP    0.0900
   1181 CD1       -85.5690  -13.1270  -36.3020 C.ar     77 TRP    0.0900
   1182 CD2       -86.6410  -13.0420  -34.3350 C.ar     77 TRP   -0.0300
   1183 CE2       -85.9880  -14.2950  -34.4480 C.ar     77 TRP   -0.1500
   1184 CE3       -87.3780  -12.7600  -33.1750 C.ar     77 TRP    0.2200
   1185 NE1       -85.3440  -14.3150  -35.6590 N.ar     77 TRP   -0.5100
   1186 CZ2       -86.0540  -15.2680  -33.4430 C.ar     77 TRP    0.3700
   1187 CZ3       -87.4470  -13.7300  -32.1730 C.ar     77 TRP    0.2400
   1188 CH2       -86.7890  -14.9690  -32.3170 C.ar     77 TRP    0.1100
   1189 HN        -87.8330  -12.0210  -38.1910 H        77 TRP   -0.2500
   1190 HA        -88.9790  -11.0840  -35.6270 H        77 TRP    0.1700
   1191 HB1       -86.8060  -10.3180  -34.9480 H        77 TRP   -0.2000
   1192 HB2       -86.1520  -10.5040  -36.6260 H        77 TRP    0.1400
   1193 HD1       -85.1840  -12.8710  -37.2780 H        77 TRP   -0.2700
   1194 HE1       -84.8110  -15.0560  -36.0050 H        77 TRP    0.1600
   1195 HE3       -87.8880  -11.8170  -33.0440 H        77 TRP   -0.1400
   1196 HZ2       -85.5540  -16.2210  -33.5300 H        77 TRP    0.1400
   1197 HZ3       -88.0120  -13.5290  -31.2750 H        77 TRP    0.5100
   1198 HH2       -86.8630  -15.7010  -31.5250 H        77 TRP   -0.5100
   1199 N         -89.2160   -9.5210  -38.1370 N.am     78 GLY   -0.4700
   1200 CA        -89.7190   -8.2750  -38.6940 C.3      78 GLY    0.3100
   1201 C         -88.6870   -7.3900  -39.3580 C.2      78 GLY   -0.0200
   1202 O         -87.4850   -7.6470  -39.2680 O.2      78 GLY    0.0900
   1203 HN        -89.3450  -10.3380  -38.6960 H        78 GLY    0.0900
   1204 HA1       -90.1680   -7.7220  -37.8820 H        78 GLY    0.5100
   1205 HA2       -90.4680   -8.5330  -39.4290 H        78 GLY   -0.5100
   1206 N         -89.1770   -6.3360  -40.0180 N.am     79 SER   -0.4700
   1207 CA        -88.3640   -5.4370  -40.8480 C.3      79 SER    0.3100
   1208 C         -87.2130   -4.7520  -40.1300 C.2      79 SER    0.0700
   1209 O         -86.0770   -4.7740  -40.6240 O.2      79 SER    0.0900
   1210 CB        -89.2380   -4.3630  -41.4940 C.3      79 SER    0.0500
   1211 OG        -89.5850   -4.7440  -42.8050 O.3      79 SER    0.0900
   1212 HN        -90.1460   -6.1070  -39.9740 H        79 SER    0.0900
   1213 HA        -87.8780   -6.0310  -41.6070 H        79 SER   -0.6600
   1214 HB1       -88.6820   -3.4020  -41.5350 H        79 SER    0.4300
   1215 HB2       -90.1670   -4.2280  -40.9000 H        79 SER    0.5100
   1216 HG1       -88.8240   -4.5380  -43.3510 H        79 SER   -0.5100
   1217 N         -87.5090   -4.1420  -38.9770 N.am     80 PHE   -0.4700
   1218 CA        -86.5350   -3.2990  -38.2980 C.3      80 PHE    0.3100
   1219 C         -85.3530   -4.0990  -37.8030 C.2      80 PHE    0.0700
   1220 O         -84.1890   -3.7240  -38.0060 O.2      80 PHE    0.0900
   1221 CB        -87.1630   -2.5600  -37.1270 C.3      80 PHE   -0.1800
   1222 CG        -86.1640   -1.8260  -36.3110 C.ar     80 PHE    0.0900
   1223 CD1       -85.5990   -0.6360  -36.7880 C.ar     80 PHE    0.0900
   1224 CD2       -85.7460   -2.3390  -35.0830 C.ar     80 PHE    0.0000
   1225 CE1       -84.6370    0.0520  -36.0400 C.ar     80 PHE   -0.1150
   1226 CE2       -84.7900   -1.6670  -34.3200 C.ar     80 PHE    0.1150
   1227 CZ        -84.2290   -0.4640  -34.8000 C.ar     80 PHE   -0.1150
   1228 HN        -88.3980   -4.2360  -38.5350 H        80 PHE    0.1150
   1229 HA        -86.1500   -2.5920  -39.0190 H        80 PHE   -0.1150
   1230 HB1       -87.6700   -3.2890  -36.4590 H        80 PHE    0.1150
   1231 HB2       -87.8950   -1.8170  -37.5070 H        80 PHE   -0.1150
   1232 HD1       -85.9100   -0.2450  -37.7450 H        80 PHE    0.1150
   1233 HD2       -86.1660   -3.2650  -34.7190 H        80 PHE   -0.1150
   1234 HE1       -84.2110    0.9710  -36.4140 H        80 PHE    0.1150
   1235 HE2       -84.4810   -2.0650  -33.3650 H        80 PHE    0.5100
   1236 HZ        -83.4860    0.0580  -34.2140 H        80 PHE   -0.5100
   1237 N         -85.6580   -5.2140  -37.1500 N.am     81 LEU   -0.4700
   1238 CA        -84.6250   -6.0830  -36.6420 C.3      81 LEU    0.3100
   1239 C         -83.7830   -6.7070  -37.7540 C.2      81 LEU    0.0700
   1240 O         -82.5980   -6.9720  -37.5600 O.2      81 LEU    0.0900
   1241 CB        -85.2340   -7.1450  -35.7360 C.3      81 LEU   -0.1800
   1242 CG        -85.5350   -6.6890  -34.3080 C.3      81 LEU    0.0900
   1243 CD1       -85.6820   -7.9090  -33.4080 C.3      81 LEU    0.0900
   1244 CD2       -84.4500   -5.7560  -33.7750 C.3      81 LEU   -0.0900
   1245 HN        -86.6000   -5.4960  -36.9840 H        81 LEU    0.0900
   1246 HA        -83.9180   -5.4790  -36.0930 H        81 LEU   -0.2700
   1247 HB1       -84.5280   -8.0010  -35.6830 H        81 LEU    0.0900
   1248 HB2       -86.1840   -7.4890  -36.1960 H        81 LEU    0.0900
   1249 HG        -86.4770   -6.0980  -34.2950 H        81 LEU    0.0900
   1250 HD11      -84.7430   -8.5020  -33.4110 H        81 LEU   -0.2700
   1251 HD12      -86.5090   -8.5530  -33.7760 H        81 LEU    0.0900
   1252 HD13      -85.8940   -7.5870  -32.3660 H        81 LEU    0.0900
   1253 HD21      -84.4940   -4.7790  -34.3010 H        81 LEU    0.0900
   1254 HD22      -83.4480   -6.2050  -33.9440 H        81 LEU    0.5100
   1255 HD23      -84.6030   -5.5810  -32.6890 H        81 LEU   -0.5100
   1256 N         -84.3770   -6.9200  -38.9270 N.am     82 CYS   -0.4700
   1257 CA        -83.6390   -7.4690  -40.0580 C.3      82 CYS    0.3100
   1258 C         -82.5620   -6.5040  -40.5330 C.2      82 CYS    0.0700
   1259 O         -81.4170   -6.9030  -40.7690 O.2      82 CYS    0.0900
   1260 CB        -84.6000   -7.8610  -41.1850 C.3      82 CYS   -0.1000
   1261 SG        -83.9000   -8.0320  -42.8470 S.3      82 CYS    0.0900
   1262 HN        -85.3410   -6.7150  -39.0830 H        82 CYS    0.0900
   1263 HA        -83.0920   -8.3340  -39.7130 H        82 CYS   -0.0800
   1264 HB1       -85.3960   -7.0880  -41.2250 H        82 CYS    0.5100
   1265 HB2       -85.0610   -8.8300  -40.9050 H        82 CYS   -0.5100
   1266 N         -82.9130   -5.2290  -40.6530 N.am     83 GLU   -0.4700
   1267 CA        -81.9300   -4.2320  -41.0410 C.3      83 GLU    0.3100
   1268 C         -80.8650   -4.0640  -39.9570 C.2      83 GLU    0.0700
   1269 O         -79.6770   -4.0630  -40.2680 O.2      83 GLU    0.0900
   1270 CB        -82.5920   -2.8920  -41.3690 C.3      83 GLU   -0.1800
   1271 CG        -83.4120   -2.8780  -42.6570 C.3      83 GLU    0.0900
   1272 CD        -84.2910   -1.6330  -42.7620 C.2      83 GLU    0.0900
   1273 OE1       -83.8640   -0.5460  -42.2980 O.co2    83 GLU   -0.2800
   1274 OE2       -85.4140   -1.7430  -43.3070 O.co2    83 GLU    0.0900
   1275 HN        -83.8420   -4.9050  -40.4870 H        83 GLU    0.0900
   1276 HA        -81.4010   -4.6070  -41.9050 H        83 GLU    0.6200
   1277 HB1       -81.7950   -2.1230  -41.4560 H        83 GLU   -0.7600
   1278 HB2       -83.2630   -2.6220  -40.5270 H        83 GLU   -0.7600
   1279 HG1       -84.0640   -3.7780  -42.6840 H        83 GLU    0.5100
   1280 HG2       -82.7230   -2.9020  -43.5290 H        83 GLU   -0.5100
   1281 N         -81.2900   -3.9480  -38.6930 N.am     84 LEU   -0.4700
   1282 CA        -80.3660   -3.7910  -37.5650 C.3      84 LEU    0.3100
   1283 C         -79.4230   -4.9800  -37.4320 C.2      84 LEU    0.0700
   1284 O         -78.2550   -4.8150  -37.0820 O.2      84 LEU    0.0900
   1285 CB        -81.1250   -3.5750  -36.2510 C.3      84 LEU   -0.1800
   1286 CG        -80.2900   -3.3440  -34.9830 C.3      84 LEU    0.0900
   1287 CD1       -79.8100   -1.9100  -34.9040 C.3      84 LEU    0.0900
   1288 CD2       -81.0790   -3.6840  -33.7370 C.3      84 LEU   -0.0900
   1289 HN        -82.2590   -3.9630  -38.4600 H        84 LEU    0.0900
   1290 HA        -79.7310   -2.9430  -37.7720 H        84 LEU   -0.2700
   1291 HB1       -81.7560   -4.4720  -36.0770 H        84 LEU    0.0900
   1292 HB2       -81.7820   -2.6910  -36.3850 H        84 LEU    0.0900
   1293 HG        -79.4110   -4.0240  -34.9950 H        84 LEU    0.0900
   1294 HD11      -80.6670   -1.2310  -34.7020 H        84 LEU   -0.2700
   1295 HD12      -79.3440   -1.6140  -35.8680 H        84 LEU    0.0900
   1296 HD13      -79.0710   -1.8030  -34.0820 H        84 LEU    0.0900
   1297 HD21      -81.3880   -4.7510  -33.7590 H        84 LEU    0.0900
   1298 HD22      -81.9910   -3.0520  -33.6820 H        84 LEU    0.5100
   1299 HD23      -80.4530   -3.5160  -32.8350 H        84 LEU   -0.5100
   1300 N         -79.9360   -6.1790  -37.7090 N.am     85 TRP   -0.4700
   1301 CA        -79.1150   -7.3790  -37.7560 C.3      85 TRP    0.3100
   1302 C         -78.0500   -7.2530  -38.8550 C.2      85 TRP    0.0700
   1303 O         -76.8640   -7.4530  -38.5900 O.2      85 TRP    0.0900
   1304 CB        -79.9760   -8.6380  -37.9440 C.3      85 TRP   -0.1800
   1305 CG        -79.1550   -9.8400  -38.2200 C.ar     85 TRP    0.0900
   1306 CD1       -78.2640  -10.4260  -37.3690 C.ar     85 TRP    0.0900
   1307 CD2       -79.1040  -10.5940  -39.4350 C.ar     85 TRP   -0.0300
   1308 CE2       -78.1620  -11.6270  -39.2460 C.ar     85 TRP   -0.1500
   1309 CE3       -79.7710  -10.5070  -40.6560 C.ar     85 TRP    0.2200
   1310 NE1       -77.6630  -11.4960  -37.9760 N.ar     85 TRP   -0.5100
   1311 CZ2       -77.8640  -12.5680  -40.2400 C.ar     85 TRP    0.3700
   1312 CZ3       -79.4830  -11.4540  -41.6440 C.ar     85 TRP    0.2400
   1313 CH2       -78.5330  -12.4610  -41.4280 C.ar     85 TRP    0.1100
   1314 HN        -80.9070   -6.3070  -37.8950 H        85 TRP   -0.2500
   1315 HA        -78.5640   -7.4400  -36.8290 H        85 TRP    0.1700
   1316 HB1       -80.6710   -8.4800  -38.7950 H        85 TRP   -0.2000
   1317 HB2       -80.5670   -8.8160  -37.0190 H        85 TRP    0.1400
   1318 HD1       -78.0620  -10.0940  -36.3610 H        85 TRP   -0.2700
   1319 HE1       -76.9890  -12.0720  -37.5710 H        85 TRP    0.1600
   1320 HE3       -80.4970   -9.7320  -40.8530 H        85 TRP   -0.1400
   1321 HZ2       -77.1380  -13.3530  -40.0920 H        85 TRP    0.1400
   1322 HZ3       -80.0010  -11.4070  -42.5890 H        85 TRP    0.5100
   1323 HH2       -78.3260  -13.1690  -42.2180 H        85 TRP   -0.5100
   1324 N         -78.4760   -6.8930  -40.0710 N.am     86 THR   -0.4700
   1325 CA        -77.5570   -6.6000  -41.1870 C.3      86 THR    0.3100
   1326 C         -76.4970   -5.5430  -40.8150 C.2      86 THR    0.0700
   1327 O         -75.3090   -5.7430  -41.0750 O.2      86 THR    0.0900
   1328 CB        -78.3110   -6.1500  -42.4810 C.3      86 THR    0.1400
   1329 CG2       -77.3540   -6.0180  -43.6370 C.3      86 THR    0.0900
   1330 OG1       -79.3110   -7.1090  -42.8450 O.3      86 THR   -0.6600
   1331 HN        -79.4470   -6.8070  -40.2800 H        86 THR    0.4300
   1332 HA        -76.9900   -7.4970  -41.3860 H        86 THR   -0.2700
   1333 HB        -78.8050   -5.1700  -42.3040 H        86 THR    0.0900
   1334 HG1       -79.9980   -7.0420  -42.1770 H        86 THR    0.0900
   1335 HG21      -76.8600   -6.9930  -43.8380 H        86 THR    0.0900
   1336 HG22      -76.5710   -5.2680  -43.3970 H        86 THR    0.5100
   1337 HG23      -77.9040   -5.7050  -44.5510 H        86 THR   -0.5100
   1338 N         -76.9220   -4.4290  -40.2110 N.am     87 SER   -0.4700
   1339 CA        -76.0040   -3.3880  -39.7310 C.3      87 SER    0.3100
   1340 C         -74.8940   -3.9460  -38.8730 C.2      87 SER    0.0700
   1341 O         -73.7230   -3.7550  -39.1970 O.2      87 SER    0.0900
   1342 CB        -76.7360   -2.3310  -38.9160 C.3      87 SER    0.0500
   1343 OG        -77.5500   -1.5490  -39.7530 O.3      87 SER    0.0900
   1344 HN        -77.8910   -4.2540  -40.0580 H        87 SER    0.0900
   1345 HA        -75.5380   -2.9350  -40.5930 H        87 SER   -0.6600
   1346 HB1       -75.9990   -1.6680  -38.4120 H        87 SER    0.4300
   1347 HB2       -77.3740   -2.8220  -38.1500 H        87 SER    0.5100
   1348 HG1       -78.2670   -2.1210  -40.0350 H        87 SER   -0.5100
   1349 N         -75.2670   -4.6340  -37.7900 N.am     88 LEU   -0.4700
   1350 CA        -74.3080   -5.2180  -36.8600 C.3      88 LEU    0.3100
   1351 C         -73.3470   -6.1820  -37.5410 C.2      88 LEU    0.0700
   1352 O         -72.1670   -6.2500  -37.1960 O.2      88 LEU    0.0900
   1353 CB        -75.0300   -5.9660  -35.7470 C.3      88 LEU   -0.1800
   1354 CG        -75.8810   -5.1930  -34.7460 C.3      88 LEU    0.0900
   1355 CD1       -76.3560   -6.1510  -33.6720 C.3      88 LEU    0.0900
   1356 CD2       -75.0780   -4.0590  -34.1440 C.3      88 LEU   -0.0900
   1357 HN        -76.2270   -4.7800  -37.5670 H        88 LEU    0.0900
   1358 HA        -73.7090   -4.4180  -36.4490 H        88 LEU   -0.2700
   1359 HB1       -74.2550   -6.5050  -35.1640 H        88 LEU    0.0900
   1360 HB2       -75.6970   -6.7060  -36.2350 H        88 LEU    0.0900
   1361 HG        -76.7550   -4.7420  -35.2630 H        88 LEU    0.0900
   1362 HD11      -75.4850   -6.6020  -33.1490 H        88 LEU   -0.2700
   1363 HD12      -76.9550   -6.9660  -34.1300 H        88 LEU    0.0900
   1364 HD13      -76.9740   -5.6070  -32.9250 H        88 LEU    0.0900
   1365 HD21      -74.7420   -3.3620  -34.9420 H        88 LEU    0.0900
   1366 HD22      -74.1820   -4.4620  -33.6260 H        88 LEU    0.5100
   1367 HD23      -75.7050   -3.4940  -33.4210 H        88 LEU   -0.5100
   1368 N         -73.8530   -6.9450  -38.5050 N.am     89 ASP   -0.4700
   1369 CA        -73.0110   -7.8390  -39.2720 C.3      89 ASP    0.3100
   1370 C         -71.9330   -7.0400  -40.0200 C.2      89 ASP    0.0700
   1371 O         -70.7270   -7.2780  -39.8600 O.2      89 ASP    0.0900
   1372 CB        -73.8780   -8.6650  -40.2170 C.3      89 ASP   -0.2800
   1373 CG        -73.0820   -9.6090  -41.0650 C.2      89 ASP    0.0900
   1374 OD1       -71.8590   -9.7250  -40.8580 O.co2    89 ASP    0.0900
   1375 OD2       -73.6780  -10.2450  -41.9510 O.co2    89 ASP    0.6200
   1376 HN        -74.8220   -6.9350  -38.7410 H        89 ASP   -0.7600
   1377 HA        -72.4800   -8.4810  -38.5840 H        89 ASP   -0.7600
   1378 HB1       -74.4370   -7.9770  -40.8860 H        89 ASP    0.5100
   1379 HB2       -74.6020   -9.2570  -39.6160 H        89 ASP   -0.5100
   1380 N         -72.3540   -6.0600  -40.8090 N.am     90 VAL   -0.4700
   1381 CA        -71.3820   -5.1910  -41.4720 C.3      90 VAL    0.3100
   1382 C         -70.5030   -4.4250  -40.4590 C.2      90 VAL    0.0700
   1383 O         -69.2980   -4.2810  -40.6700 O.2      90 VAL    0.0900
   1384 CB        -72.0220   -4.2360  -42.5200 C.3      90 VAL   -0.0900
   1385 CG1       -70.9470   -3.4480  -43.2030 C.3      90 VAL    0.0900
   1386 CG2       -72.7890   -5.0270  -43.5630 C.3      90 VAL   -0.2700
   1387 HN        -73.3190   -5.8760  -40.9830 H        90 VAL    0.0900
   1388 HA        -70.6580   -5.8290  -41.9570 H        90 VAL    0.0900
   1389 HB        -72.7260   -3.5430  -42.0120 H        90 VAL    0.0900
   1390 HG11      -70.2410   -4.1320  -43.7200 H        90 VAL   -0.2700
   1391 HG12      -70.3810   -2.8520  -42.4560 H        90 VAL    0.0900
   1392 HG13      -71.3980   -2.7690  -43.9580 H        90 VAL    0.0900
   1393 HG21      -73.7030   -5.4690  -43.1100 H        90 VAL    0.0900
   1394 HG22      -72.1550   -5.8490  -43.9560 H        90 VAL    0.5100
   1395 HG23      -73.0940   -4.3580  -44.3960 H        90 VAL   -0.5100
   1396 N         -71.0810   -3.9600  -39.3560 N.am     91 LEU   -0.4700
   1397 CA        -70.3030   -3.2220  -38.3800 C.3      91 LEU    0.3100
   1398 C         -69.0930   -4.0120  -37.8890 C.2      91 LEU    0.0700
   1399 O         -67.9830   -3.4540  -37.7820 O.2      91 LEU    0.0900
   1400 CB        -71.1530   -2.8050  -37.1900 C.3      91 LEU   -0.1800
   1401 CG        -70.2790   -2.2640  -36.0670 C.3      91 LEU    0.0900
   1402 CD1       -69.7740   -0.8790  -36.4290 C.3      91 LEU    0.0900
   1403 CD2       -71.0170   -2.2280  -34.7610 C.3      91 LEU   -0.0900
   1404 HN        -72.0480   -4.0930  -39.1530 H        91 LEU    0.0900
   1405 HA        -69.8990   -2.3490  -38.8710 H        91 LEU   -0.2700
   1406 HB1       -71.7230   -3.6850  -36.8210 H        91 LEU    0.0900
   1407 HB2       -71.8710   -2.0200  -37.5070 H        91 LEU    0.0900
   1408 HG        -69.4160   -2.9440  -35.9080 H        91 LEU    0.0900
   1409 HD11      -70.6300   -0.1890  -36.5840 H        91 LEU   -0.2700
   1410 HD12      -69.1810   -0.9260  -37.3670 H        91 LEU    0.0900
   1411 HD13      -69.1420   -0.4800  -35.6070 H        91 LEU    0.0900
   1412 HD21      -71.1880   -3.2610  -34.3900 H        91 LEU    0.0900
   1413 HD22      -72.0030   -1.7330  -34.8980 H        91 LEU    0.5100
   1414 HD23      -70.4210   -1.6730  -34.0060 H        91 LEU   -0.5100
   1415 N         -69.3040   -5.3070  -37.6180 N.am     92 CYS   -0.4700
   1416 CA        -68.3140   -6.1530  -36.9410 C.3      92 CYS    0.3100
   1417 C         -67.0840   -6.4950  -37.7790 C.2      92 CYS    0.0700
   1418 O         -65.9440   -6.3930  -37.3010 O.2      92 CYS    0.0900
   1419 CB        -68.9930   -7.4170  -36.4080 C.3      92 CYS   -0.1100
   1420 SG        -70.0140   -7.0980  -34.9370 S.3      92 CYS    0.0900
   1421 HN        -70.1560   -5.7590  -37.8690 H        92 CYS    0.0900
   1422 HA        -67.8810   -5.5860  -36.1300 H        92 CYS   -0.2300
   1423 HB1       -68.2070   -8.1600  -36.1570 H        92 CYS    0.1600
   1424 HB2       -69.6290   -7.8420  -37.2140 H        92 CYS    0.5100
   1425 HG1       -71.0490   -6.6250  -35.6150 H        92 CYS   -0.5100
   1426 N         -67.3310   -6.8800  -39.0320 N.am     93 VAL   -0.4700
   1427 CA        -66.2850   -7.1520  -40.0050 C.3      93 VAL    0.3100
   1428 C         -65.4420   -5.9210  -40.1850 C.2      93 VAL    0.0700
   1429 O         -64.2270   -6.0130  -40.2260 O.2      93 VAL    0.0900
   1430 CB        -66.8770   -7.4940  -41.3660 C.3      93 VAL   -0.0900
   1431 CG1       -65.7960   -7.8510  -42.3490 C.3      93 VAL    0.0900
   1432 CG2       -67.8460   -8.6460  -41.2270 C.3      93 VAL   -0.2700
   1433 HN        -68.2640   -7.0010  -39.3620 H        93 VAL    0.0900
   1434 HA        -65.6940   -7.9770  -39.6370 H        93 VAL    0.0900
   1435 HB        -67.4460   -6.6200  -41.7490 H        93 VAL    0.0900
   1436 HG11      -65.1130   -8.6080  -41.9050 H        93 VAL   -0.2700
   1437 HG12      -65.2030   -6.9460  -42.6050 H        93 VAL    0.0900
   1438 HG13      -66.2460   -8.2760  -43.2700 H        93 VAL    0.0900
   1439 HG21      -68.7570   -8.3160  -40.6820 H        93 VAL    0.0900
   1440 HG22      -67.3720   -9.4730  -40.6560 H        93 VAL    0.5100
   1441 HG23      -68.1470   -9.0110  -42.2330 H        93 VAL   -0.5100
   1442 N         -66.0960   -4.7610  -40.2730 N.am     94 THR   -0.4700
   1443 CA        -65.4220   -3.4810  -40.5150 C.3      94 THR    0.3100
   1444 C         -64.5180   -3.1020  -39.3600 C.2      94 THR    0.0700
   1445 O         -63.3630   -2.7630  -39.5900 O.2      94 THR    0.0900
   1446 CB        -66.4210   -2.3630  -40.8350 C.3      94 THR    0.1400
   1447 CG2       -65.6980   -1.0630  -41.1080 C.3      94 THR    0.0900
   1448 OG1       -67.1650   -2.7200  -42.0040 O.3      94 THR   -0.6600
   1449 HN        -67.0870   -4.7130  -40.1760 H        94 THR    0.4300
   1450 HA        -64.7420   -3.6190  -41.3410 H        94 THR   -0.2700
   1451 HB        -67.1220   -2.2240  -39.9860 H        94 THR    0.0900
   1452 HG1       -67.2550   -1.9130  -42.5170 H        94 THR    0.0900
   1453 HG21      -65.0110   -1.1820  -41.9740 H        94 THR    0.0900
   1454 HG22      -65.1010   -0.7670  -40.2200 H        94 THR    0.5100
   1455 HG23      -66.4340   -0.2640  -41.3460 H        94 THR   -0.5100
   1456 N         -65.0320   -3.2030  -38.1270 N.am     95 ALA   -0.4700
   1457 CA        -64.2450   -2.9140  -36.9310 C.3      95 ALA    0.3100
   1458 C         -63.1500   -3.9440  -36.6780 C.2      95 ALA    0.0700
   1459 O         -62.1020   -3.6070  -36.1350 O.2      95 ALA    0.0900
   1460 CB        -65.1400   -2.8090  -35.7290 C.3      95 ALA   -0.2700
   1461 HN        -65.9760   -3.4800  -37.9700 H        95 ALA    0.0900
   1462 HA        -63.7190   -1.9850  -37.0910 H        95 ALA    0.0900
   1463 HB1       -65.6850   -3.7640  -35.5750 H        95 ALA    0.0900
   1464 HB2       -65.8820   -1.9970  -35.8800 H        95 ALA    0.5100
   1465 HB3       -64.5330   -2.5970  -34.8230 H        95 ALA   -0.5100
   1466 N         -63.3810   -5.1950  -37.0750 N.am     96 SER   -0.4700
   1467 CA        -62.3630   -6.2340  -36.9400 C.3      96 SER    0.3100
   1468 C         -61.1190   -5.9740  -37.7890 C.2      96 SER    0.0700
   1469 O         -60.0030   -6.0300  -37.2750 O.2      96 SER    0.0900
   1470 CB        -62.9450   -7.6120  -37.2670 C.3      96 SER    0.0500
   1471 OG        -63.9090   -7.9980  -36.3010 O.3      96 SER    0.0900
   1472 HN        -64.2490   -5.4760  -37.4770 H        96 SER    0.0900
   1473 HA        -61.9990   -6.2140  -35.9230 H        96 SER   -0.6600
   1474 HB1       -62.1300   -8.3670  -37.2780 H        96 SER    0.4300
   1475 HB2       -63.4340   -7.5830  -38.2650 H        96 SER    0.5100
   1476 HG1       -64.7180   -7.5390  -36.5370 H        96 SER   -0.5100
   1477 N         -61.3120   -5.6790  -39.0750 N.am     97 ILE   -0.4700
   1478 CA        -60.1940   -5.4320  -39.9850 C.3      97 ILE    0.3100
   1479 C         -59.5380   -4.0620  -39.7180 C.2      97 ILE    0.0700
   1480 O         -58.3210   -3.8700  -39.9300 O.2      97 ILE    0.0900
   1481 CB        -60.6180   -5.5850  -41.4720 C.3      97 ILE   -0.0900
   1482 CG1       -59.4230   -5.5300  -42.4170 C.3      97 ILE    0.0900
   1483 CG2       -61.6170   -4.5180  -41.8650 C.3      97 ILE   -0.2700
   1484 CD        -58.3630   -6.5100  -42.0700 C.3      97 ILE    0.0900
   1485 HN        -62.2240   -5.6140  -39.4720 H        97 ILE    0.0900
   1486 HA        -59.4130   -6.1390  -39.7480 H        97 ILE    0.0900
   1487 HB        -61.0740   -6.5860  -41.6200 H        97 ILE   -0.1800
   1488 HG11      -58.9880   -4.5090  -42.3820 H        97 ILE    0.0900
   1489 HG12      -59.7750   -5.7360  -43.4490 H        97 ILE    0.0900
   1490 HG21      -61.1720   -3.5100  -41.7300 H        97 ILE   -0.2700
   1491 HG22      -62.5230   -4.5940  -41.2250 H        97 ILE    0.0900
   1492 HG23      -61.9020   -4.6410  -42.9320 H        97 ILE    0.0900
   1493 HD1       -58.8060   -7.5200  -41.9350 H        97 ILE    0.0900
   1494 HD2       -57.8670   -6.2110  -41.1230 H        97 ILE    0.5100
   1495 HD3       -57.6120   -6.5590  -42.8870 H        97 ILE   -0.5100
   1496 N         -60.3390   -3.1090  -39.2420 N.am     98 GLU   -0.4700
   1497 CA        -59.8030   -1.8110  -38.8920 C.3      98 GLU    0.3100
   1498 C         -58.9560   -1.8890  -37.6330 C.2      98 GLU    0.0700
   1499 O         -57.9310   -1.1960  -37.5360 O.2      98 GLU    0.0900
   1500 CB        -60.9050   -0.7630  -38.7880 C.3      98 GLU   -0.1800
   1501 CG        -61.3020   -0.2320  -40.1600 C.3      98 GLU    0.0900
   1502 CD        -62.3790    0.8540  -40.1360 C.2      98 GLU    0.0900
   1503 OE1       -62.5480    1.5260  -39.0900 O.co2    98 GLU   -0.2800
   1504 OE2       -63.0470    1.0300  -41.1920 O.co2    98 GLU    0.0900
   1505 HN        -61.3180   -3.2430  -39.1080 H        98 GLU    0.0900
   1506 HA        -59.0940   -1.5300  -39.6550 H        98 GLU    0.6200
   1507 HB1       -60.5460    0.0820  -38.1610 H        98 GLU   -0.7600
   1508 HB2       -61.7950   -1.2170  -38.3020 H        98 GLU   -0.7600
   1509 HG1       -61.6820   -1.0800  -40.7690 H        98 GLU    0.5100
   1510 HG2       -60.3990    0.1920  -40.6480 H        98 GLU   -0.5100
   1511 N         -59.3590   -2.7500  -36.6910 N.am     99 THR   -0.4700
   1512 CA        -58.5800   -2.9590  -35.4710 C.3      99 THR    0.3100
   1513 C         -57.2590   -3.6660  -35.8020 C.2      99 THR    0.0700
   1514 O         -56.1870   -3.2710  -35.3260 O.2      99 THR    0.0900
   1515 CB        -59.4140   -3.6540  -34.3380 C.3      99 THR    0.1400
   1516 CG2       -58.6210   -3.8220  -33.0230 C.3      99 THR    0.0900
   1517 OG1       -60.5690   -2.8630  -34.0480 O.3      99 THR   -0.6600
   1518 HN        -60.1970   -3.2810  -36.7780 H        99 THR    0.4300
   1519 HA        -58.2380   -1.9920  -35.1330 H        99 THR   -0.2700
   1520 HB        -59.7400   -4.6630  -34.6730 H        99 THR    0.0900
   1521 HG1       -61.1440   -2.9440  -34.8130 H        99 THR    0.0900
   1522 HG21      -58.3050   -2.8290  -32.6400 H        99 THR    0.0900
   1523 HG22      -57.7140   -4.4370  -33.2050 H        99 THR    0.5100
   1524 HG23      -59.2590   -4.3110  -32.2570 H        99 THR   -0.5100
   1525 N         -57.3280   -4.6660  -36.6760 N.am    100 LEU   -0.4700
   1526 CA        -56.1210   -5.3230  -37.2010 C.3     100 LEU    0.3100
   1527 C         -55.1020   -4.3730  -37.8400 C.2     100 LEU    0.0700
   1528 O         -53.9020   -4.5790  -37.7050 O.2     100 LEU    0.0900
   1529 CB        -56.5030   -6.4330  -38.1860 C.3     100 LEU   -0.1800
   1530 CG        -57.1730   -7.6330  -37.5090 C.3     100 LEU    0.0900
   1531 CD1       -57.6260   -8.5960  -38.5570 C.3     100 LEU    0.0900
   1532 CD2       -56.2470   -8.3190  -36.4880 C.3     100 LEU   -0.0900
   1533 HN        -58.1990   -5.0140  -37.0140 H       100 LEU    0.0900
   1534 HA        -55.5740   -5.7340  -36.3660 H       100 LEU   -0.2700
   1535 HB1       -55.5830   -6.7830  -38.7010 H       100 LEU    0.0900
   1536 HB2       -57.2000   -6.0150  -38.9410 H       100 LEU    0.0900
   1537 HG        -58.0470   -7.2880  -36.9150 H       100 LEU    0.0900
   1538 HD11      -56.7570   -8.9480  -39.1520 H       100 LEU   -0.2700
   1539 HD12      -58.3470   -8.0990  -39.2400 H       100 LEU    0.0900
   1540 HD13      -58.1090   -9.4750  -38.0780 H       100 LEU    0.0900
   1541 HD21      -55.9570   -7.6000  -35.6920 H       100 LEU    0.0900
   1542 HD22      -55.3260   -8.6780  -36.9950 H       100 LEU    0.5100
   1543 HD23      -56.7730   -9.1770  -36.0170 H       100 LEU   -0.5100
   1544 N         -55.5780   -3.3370  -38.5270 N.am    101 CYS   -0.4700
   1545 CA        -54.6960   -2.3140  -39.0550 C.3     101 CYS    0.3100
   1546 C         -54.0100   -1.5570  -37.9590 C.2     101 CYS    0.0700
   1547 O         -52.7870   -1.4020  -37.9790 O.2     101 CYS    0.0900
   1548 CB        -55.4660   -1.3510  -39.9230 C.3     101 CYS   -0.1100
   1549 SG        -55.3350   -1.8610  -41.5920 S.3     101 CYS    0.0900
   1550 HN        -56.5500   -3.2200  -38.7080 H       101 CYS    0.0900
   1551 HA        -53.9220   -2.8000  -39.6300 H       101 CYS   -0.2300
   1552 HB1       -55.0520   -0.3280  -39.7980 H       101 CYS    0.1600
   1553 HB2       -56.5300   -1.3370  -39.6050 H       101 CYS    0.5100
   1554 HG1       -56.2640   -2.8010  -41.4980 H       101 CYS   -0.5100
   1555 N         -54.7980   -1.1020  -36.9870 N.am    102 VAL   -0.4700
   1556 CA        -54.2510   -0.4090  -35.8360 C.3     102 VAL    0.3100
   1557 C         -53.1520   -1.2320  -35.1580 C.2     102 VAL    0.0700
   1558 O         -52.0450   -0.7350  -34.9690 O.2     102 VAL    0.0900
   1559 CB        -55.3530    0.0100  -34.8720 C.3     102 VAL   -0.0900
   1560 CG1       -54.7680    0.4950  -33.5530 C.3     102 VAL    0.0900
   1561 CG2       -56.1650    1.1030  -35.5210 C.3     102 VAL   -0.2700
   1562 HN        -55.7880   -1.2140  -37.0070 H       102 VAL    0.0900
   1563 HA        -53.7190    0.4620  -36.1940 H       102 VAL    0.0900
   1564 HB        -56.0200   -0.8580  -34.6800 H       102 VAL    0.0900
   1565 HG11      -54.1060    1.3700  -33.7280 H       102 VAL   -0.2700
   1566 HG12      -54.1700   -0.3150  -33.0830 H       102 VAL    0.0900
   1567 HG13      -55.5850    0.8020  -32.8660 H       102 VAL    0.0900
   1568 HG21      -56.6150    0.7340  -36.4680 H       102 VAL    0.0900
   1569 HG22      -55.5120    1.9710  -35.7530 H       102 VAL    0.5100
   1570 HG23      -56.9830    1.4210  -34.8400 H       102 VAL   -0.5100
   1571 N         -53.4410   -2.5030  -34.8580 N.am    103 ILE   -0.4700
   1572 CA        -52.4480   -3.4430  -34.3040 C.3     103 ILE    0.3100
   1573 C         -51.1520   -3.5160  -35.1340 C.2     103 ILE    0.0700
   1574 O         -50.0570   -3.3960  -34.5750 O.2     103 ILE    0.0900
   1575 CB        -53.0580   -4.8580  -34.0930 C.3     103 ILE   -0.0900
   1576 CG1       -54.0470   -4.8310  -32.9240 C.3     103 ILE    0.0900
   1577 CG2       -51.9640   -5.9170  -33.8650 C.3     103 ILE   -0.2700
   1578 CD        -55.0310   -5.9760  -32.9300 C.3     103 ILE    0.0900
   1579 HN        -54.3540   -2.8770  -34.9960 H       103 ILE    0.0900
   1580 HA        -52.1030   -3.0430  -33.3620 H       103 ILE    0.0900
   1581 HB        -53.6510   -5.1360  -34.9900 H       103 ILE   -0.1800
   1582 HG11      -54.6160   -3.8780  -32.9660 H       103 ILE    0.0900
   1583 HG12      -53.4720   -4.8660  -31.9750 H       103 ILE    0.0900
   1584 HG21      -51.2580   -5.5730  -33.0800 H       103 ILE   -0.2700
   1585 HG22      -51.3960   -6.0820  -34.8060 H       103 ILE    0.0900
   1586 HG23      -52.4250   -6.8710  -33.5340 H       103 ILE    0.0900
   1587 HD1       -54.4900   -6.9450  -32.8720 H       103 ILE    0.0900
   1588 HD2       -55.6270   -5.9590  -33.8680 H       103 ILE    0.5100
   1589 HD3       -55.7100   -5.8970  -32.0540 H       103 ILE   -0.5100
   1590 N         -51.2670   -3.6910  -36.4550 N.am    104 ALA   -0.4700
   1591 CA        -50.0810   -3.7340  -37.3060 C.3     104 ALA    0.3100
   1592 C         -49.3510   -2.4150  -37.2310 C.2     104 ALA    0.0700
   1593 O         -48.1280   -2.3870  -37.1970 O.2     104 ALA    0.0900
   1594 CB        -50.4270   -4.0730  -38.7470 C.3     104 ALA   -0.2700
   1595 HN        -52.1470   -3.7970  -36.9090 H       104 ALA    0.0900
   1596 HA        -49.4140   -4.4810  -36.9020 H       104 ALA    0.0900
   1597 HB1       -50.9660   -3.2250  -39.2200 H       104 ALA    0.0900
   1598 HB2       -51.0800   -4.9710  -38.7790 H       104 ALA    0.5100
   1599 HB3       -49.4970   -4.2660  -39.3230 H       104 ALA   -0.5100
   1600 N         -50.0930   -1.3140  -37.1850 N.am    105 ILE   -0.4700
   1601 CA        -49.4590   -0.0030  -37.1060 C.3     105 ILE    0.3100
   1602 C         -48.7470    0.1480  -35.7640 C.2     105 ILE    0.0700
   1603 O         -47.5910    0.5570  -35.7170 O.2     105 ILE    0.0900
   1604 CB        -50.4600    1.1450  -37.4160 C.3     105 ILE   -0.0900
   1605 CG1       -50.7140    1.1930  -38.9190 C.3     105 ILE    0.0900
   1606 CG2       -49.9590    2.5060  -36.9160 C.3     105 ILE   -0.2700
   1607 CD        -51.8530    2.1040  -39.2960 C.3     105 ILE    0.0900
   1608 HN        -51.0900   -1.3330  -37.2020 H       105 ILE    0.0900
   1609 HA        -48.6470    0.0130  -37.8180 H       105 ILE    0.0900
   1610 HB        -51.4310    0.9180  -36.9270 H       105 ILE   -0.1800
   1611 HG11      -50.9460    0.1660  -39.2740 H       105 ILE    0.0900
   1612 HG12      -49.7910    1.5480  -39.4250 H       105 ILE    0.0900
   1613 HG21      -48.9930    2.7590  -37.4030 H       105 ILE   -0.2700
   1614 HG22      -49.8040    2.4710  -35.8170 H       105 ILE    0.0900
   1615 HG23      -50.6990    3.2970  -37.1640 H       105 ILE    0.0900
   1616 HD1       -51.5640    3.1640  -39.1300 H       105 ILE    0.0900
   1617 HD2       -52.7420    1.8760  -38.6700 H       105 ILE    0.5100
   1618 HD3       -52.1050    1.9690  -40.3690 H       105 ILE   -0.5100
   1619 N         -49.4310   -0.2330  -34.6900 N.am    106 ASP   -0.4700
   1620 CA        -48.8930   -0.1930  -33.3400 C.3     106 ASP    0.3100
   1621 C         -47.5670   -0.9110  -33.2560 C.2     106 ASP    0.0700
   1622 O         -46.6300   -0.4080  -32.6480 O.2     106 ASP    0.0900
   1623 CB        -49.8850   -0.8400  -32.3730 C.3     106 ASP   -0.2800
   1624 CG        -49.3910   -0.8670  -30.9360 C.2     106 ASP    0.0900
   1625 OD1       -49.3280    0.2130  -30.3030 O.co2   106 ASP    0.0900
   1626 OD2       -49.0970   -1.9780  -30.4300 O.co2   106 ASP    0.6200
   1627 HN        -50.3640   -0.5710  -34.7660 H       106 ASP   -0.7600
   1628 HA        -48.7220    0.8400  -33.0740 H       106 ASP   -0.7600
   1629 HB1       -50.0730   -1.8860  -32.6970 H       106 ASP    0.5100
   1630 HB2       -50.8390   -0.2720  -32.4040 H       106 ASP   -0.5100
   1631 N         -47.4830   -2.0880  -33.8690 N.am    107 ARG   -0.4700
   1632 CA        -46.2420   -2.8600  -33.8640 C.3     107 ARG    0.3100
   1633 C         -45.1540   -2.2790  -34.7450 C.2     107 ARG    0.0700
   1634 O         -43.9860   -2.3570  -34.3920 O.2     107 ARG    0.0900
   1635 CB        -46.4830   -4.3150  -34.2630 C.3     107 ARG   -0.1800
   1636 CG        -47.4730   -5.0660  -33.3890 C.3     107 ARG    0.0900
   1637 CD        -46.9300   -5.3170  -32.0110 C.3     107 ARG    0.0900
   1638 NE        -47.0090   -4.1320  -31.1620 N.pl3   107 ARG   -0.1800
   1639 CZ        -46.2280   -3.9200  -30.1120 C.cat   107 ARG    0.0900
   1640 NH1       -45.2970   -4.7980  -29.7790 N.pl3   107 ARG    0.0900
   1641 NH2       -46.3630   -2.8220  -29.4000 N.pl3   107 ARG    0.2000
   1642 HN        -48.2540   -2.4920  -34.3550 H       107 ARG    0.0900
   1643 HA        -45.8280   -2.8140  -32.8680 H       107 ARG    0.0900
   1644 HB1       -45.5110   -4.8510  -34.2240 H       107 ARG   -0.7000
   1645 HB2       -46.8620   -4.3300  -35.3070 H       107 ARG    0.4400
   1646 HG1       -47.7100   -6.0410  -33.8670 H       107 ARG    0.6400
   1647 HG2       -48.4060   -4.4710  -33.3060 H       107 ARG   -0.8000
   1648 HD1       -45.8600   -5.6110  -32.0800 H       107 ARG    0.4600
   1649 HD2       -47.5160   -6.1230  -31.5200 H       107 ARG    0.4600
   1650 HE        -47.6930   -3.4390  -31.3870 H       107 ARG   -0.8000
   1651 HH11      -45.1760   -5.6290  -30.3220 H       107 ARG    0.4600
   1652 HH12      -44.7130   -4.6290  -28.9850 H       107 ARG    0.4600
   1653 HH21      -47.1470   -2.2190  -29.5550 H       107 ARG    0.5100
   1654 HH22      -45.6840   -2.5900  -28.7040 H       107 ARG   -0.5100
   1655 N         -45.5280   -1.7140  -35.8950 N.am    108 TYR   -0.4700
   1656 CA        -44.5450   -1.1150  -36.7840 C.3     108 TYR    0.3100
   1657 C         -43.8540   -0.0020  -36.0460 C.2     108 TYR    0.0700
   1658 O         -42.6260    0.0950  -36.0730 O.2     108 TYR    0.0900
   1659 CB        -45.1890   -0.5610  -38.0530 C.3     108 TYR   -0.1800
   1660 CG        -44.1990    0.0410  -39.0340 C.ar    108 TYR    0.0900
   1661 CD1       -43.4750   -0.7780  -39.8970 C.ar    108 TYR    0.0900
   1662 CD2       -44.0050    1.4230  -39.1100 C.ar    108 TYR    0.0000
   1663 CE1       -42.5850   -0.2430  -40.8150 C.ar    108 TYR   -0.1150
   1664 CE2       -43.1130    1.9680  -40.0210 C.ar    108 TYR    0.1150
   1665 CZ        -42.4120    1.1220  -40.8730 C.ar    108 TYR   -0.1150
   1666 OH        -41.5180    1.6190  -41.7860 O.3     108 TYR    0.1150
   1667 HN        -46.4800   -1.6760  -36.1900 H       108 TYR    0.1100
   1668 HA        -43.8250   -1.8780  -37.0380 H       108 TYR   -0.5400
   1669 HB1       -45.9070    0.2410  -37.7780 H       108 TYR    0.4300
   1670 HB2       -45.7170   -1.3830  -38.5830 H       108 TYR   -0.1150
   1671 HD1       -43.6080   -1.8490  -39.8500 H       108 TYR    0.1150
   1672 HD2       -44.5590    2.0760  -38.4520 H       108 TYR   -0.1150
   1673 HE1       -42.0320   -0.8890  -41.4790 H       108 TYR    0.1150
   1674 HE2       -42.9640    3.0360  -40.0670 H       108 TYR    0.5100
   1675 HH        -41.2720    2.5050  -41.5080 H       108 TYR   -0.5100
   1676 N         -44.6590    0.8280  -35.3810 N.am    109 LEU   -0.4700
   1677 CA        -44.1720    1.9660  -34.6410 C.3     109 LEU    0.3100
   1678 C         -43.2450    1.5340  -33.5300 C.2     109 LEU    0.0700
   1679 O         -42.1250    2.0210  -33.4310 O.2     109 LEU    0.0900
   1680 CB        -45.3320    2.7380  -34.0360 C.3     109 LEU   -0.1800
   1681 CG        -45.0910    4.2390  -34.0090 C.3     109 LEU    0.0900
   1682 CD1       -45.5890    4.8600  -35.3390 C.3     109 LEU    0.0900
   1683 CD2       -45.7520    4.8720  -32.7800 C.3     109 LEU   -0.0900
   1684 HN        -45.6470    0.6950  -35.3670 H       109 LEU    0.0900
   1685 HA        -43.6160    2.5960  -35.3200 H       109 LEU   -0.2700
   1686 HB1       -45.4940    2.3820  -32.9960 H       109 LEU    0.0900
   1687 HB2       -46.2470    2.5330  -34.6310 H       109 LEU    0.0900
   1688 HG        -44.0050    4.4420  -33.8850 H       109 LEU    0.0900
   1689 HD11      -46.6740    4.6660  -35.4680 H       109 LEU   -0.2700
   1690 HD12      -45.0430    4.4080  -36.1940 H       109 LEU    0.0900
   1691 HD13      -45.4230    5.9580  -35.3270 H       109 LEU    0.0900
   1692 HD21      -45.2130    4.5670  -31.8570 H       109 LEU    0.0900
   1693 HD22      -46.8070    4.5340  -32.7020 H       109 LEU    0.5100
   1694 HD23      -45.7180    5.9800  -32.8610 H       109 LEU   -0.5100
   1695 N         -43.7090    0.5920  -32.7180 N.am    110 ALA   -0.4700
   1696 CA        -42.9680    0.1050  -31.5660 C.3     110 ALA    0.3100
   1697 C         -41.6430   -0.5310  -31.9340 C.2     110 ALA    0.0700
   1698 O         -40.7170   -0.5650  -31.1290 O.2     110 ALA    0.0900
   1699 CB        -43.8030   -0.8670  -30.8110 C.3     110 ALA   -0.2700
   1700 HN        -44.5990    0.1690  -32.8650 H       110 ALA    0.0900
   1701 HA        -42.7140    0.9510  -30.9430 H       110 ALA    0.0900
   1702 HB1       -43.9190   -1.8050  -31.3940 H       110 ALA    0.0900
   1703 HB2       -44.8100   -0.4380  -30.6260 H       110 ALA    0.5100
   1704 HB3       -43.3160   -1.1100  -29.8410 H       110 ALA   -0.5100
   1705 N         -41.5430   -1.0150  -33.1620 N.am    111 ILE   -0.4700
   1706 CA        -40.3780   -1.7770  -33.5640 C.3     111 ILE    0.3100
   1707 C         -39.3310   -0.8880  -34.2200 C.2     111 ILE    0.0700
   1708 O         -38.1520   -1.2400  -34.2650 O.2     111 ILE    0.0900
   1709 CB        -40.7900   -2.9870  -34.4620 C.3     111 ILE   -0.0900
   1710 CG1       -39.8800   -4.1740  -34.2110 C.3     111 ILE    0.0900
   1711 CG2       -40.8390   -2.6210  -35.9580 C.3     111 ILE   -0.2700
   1712 CD        -40.2700   -5.3780  -34.9970 C.3     111 ILE    0.0900
   1713 HN        -42.2490   -0.8810  -33.8520 H       111 ILE    0.0900
   1714 HA        -39.8820   -2.1260  -32.6700 H       111 ILE    0.0900
   1715 HB        -41.7930   -3.3420  -34.1460 H       111 ILE   -0.1800
   1716 HG11      -39.9140   -4.4270  -33.1310 H       111 ILE    0.0900
   1717 HG12      -38.8420   -3.8920  -34.4830 H       111 ILE    0.0900
   1718 HG21      -39.8120   -2.4480  -36.3430 H       111 ILE   -0.2700
   1719 HG22      -41.4320   -1.6920  -36.1010 H       111 ILE    0.0900
   1720 HG23      -41.3000   -3.4500  -36.5350 H       111 ILE    0.0900
   1721 HD1       -40.0600   -5.2150  -36.0750 H       111 ILE    0.0900
   1722 HD2       -41.3560   -5.5740  -34.8730 H       111 ILE    0.5100
   1723 HD3       -39.6880   -6.2590  -34.6520 H       111 ILE   -0.5100
   1724 N         -39.7730    0.2660  -34.7170 N.am    112 THR   -0.4700
   1725 CA        -38.8870    1.1800  -35.4200 C.3     112 THR    0.3100
   1726 C         -38.4370    2.3030  -34.5120 C.2     112 THR    0.0700
   1727 O         -37.3050    2.7690  -34.6220 O.2     112 THR    0.0900
   1728 CB        -39.5220    1.8070  -36.6740 C.3     112 THR    0.1400
   1729 CG2       -39.7350    0.7720  -37.7380 C.3     112 THR    0.0900
   1730 OG1       -40.7690    2.4110  -36.3330 O.3     112 THR   -0.6600
   1731 HN        -40.7230    0.5530  -34.6310 H       112 THR    0.4300
   1732 HA        -38.0060    0.6210  -35.7000 H       112 THR   -0.2700
   1733 HB        -38.8470    2.5830  -37.0920 H       112 THR    0.0900
   1734 HG1       -41.4080    1.6960  -36.2920 H       112 THR    0.0900
   1735 HG21      -40.4100   -0.0280  -37.3640 H       112 THR    0.0900
   1736 HG22      -38.7630    0.3130  -38.0190 H       112 THR    0.5100
   1737 HG23      -40.2000    1.2390  -38.6330 H       112 THR   -0.5100
   1738 N         -39.3270    2.7470  -33.6270 N.am    113 SER   -0.4700
   1739 CA        -39.0160    3.8530  -32.7420 C.3     113 SER    0.3100
   1740 C         -39.5770    3.6340  -31.3490 C.2     113 SER    0.0700
   1741 O         -40.6080    4.2030  -31.0160 O.2     113 SER    0.0900
   1742 CB        -39.5240    5.1680  -33.3340 C.3     113 SER    0.0500
   1743 OG        -38.6800    6.2370  -32.9250 O.3     113 SER    0.0900
   1744 HN        -40.2350    2.3460  -33.5330 H       113 SER    0.0900
   1745 HA        -37.9450    3.8890  -32.6130 H       113 SER   -0.6600
   1746 HB1       -40.5570    5.3680  -32.9790 H       113 SER    0.4300
   1747 HB2       -39.5190    5.1100  -34.4430 H       113 SER    0.5100
   1748 HG1       -37.9120    6.2040  -33.5000 H       113 SER   -0.5100
   1749 N         -38.8870    2.8190  -30.5230 N.am    114 PRO   -0.2900
   1750 CA        -39.3370    2.3740  -29.1940 C.3     114 PRO    0.0000
   1751 C         -39.4600    3.4640  -28.1130 C.2     114 PRO    0.0900
   1752 O         -40.2820    3.3230  -27.1960 O.2     114 PRO    0.0900
   1753 CB        -38.2640    1.3660  -28.7710 C.3     114 PRO    0.0200
   1754 CG        -37.4710    1.0940  -29.9820 C.3     114 PRO    0.0900
   1755 CD        -37.5570    2.2830  -30.8420 C.3     114 PRO   -0.1800
   1756 HA        -40.3350    1.9700  -29.2510 H       114 PRO    0.0900
   1757 HB1       -38.7320    0.4330  -28.3940 H       114 PRO    0.0900
   1758 HB2       -37.6210    1.7930  -27.9720 H       114 PRO   -0.1800
   1759 HG1       -36.4120    0.8950  -29.7110 H       114 PRO    0.0900
   1760 HG2       -37.8770    0.2080  -30.5150 H       114 PRO    0.0900
   1761 HD1       -36.7740    3.0290  -30.5910 H       114 PRO    0.5100
   1762 HD2       -37.4980    2.0180  -31.9170 H       114 PRO   -0.5100
   1763 N         -38.6500    4.5280  -28.1940 N.am    115 PHE   -0.4700
   1764 CA        -38.7080    5.5960  -27.1810 C.3     115 PHE    0.3100
   1765 C         -39.7350    6.6530  -27.5460 C.2     115 PHE    0.0700
   1766 O         -40.4720    7.1430  -26.6860 O.2     115 PHE    0.0900
   1767 CB        -37.3290    6.2120  -26.9490 C.3     115 PHE   -0.1800
   1768 CG        -36.3590    5.2640  -26.3090 C.ar    115 PHE    0.0900
   1769 CD1       -36.3460    5.0920  -24.9260 C.ar    115 PHE    0.0900
   1770 CD2       -35.4630    4.5310  -27.0890 C.ar    115 PHE    0.0000
   1771 CE1       -35.4430    4.2050  -24.3240 C.ar    115 PHE   -0.1150
   1772 CE2       -34.5540    3.6450  -26.5030 C.ar    115 PHE    0.1150
   1773 CZ        -34.5430    3.4750  -25.1190 C.ar    115 PHE   -0.1150
   1774 HN        -37.9850    4.6420  -28.9280 H       115 PHE    0.1150
   1775 HA        -39.0830    5.1640  -26.2650 H       115 PHE   -0.1150
   1776 HB1       -37.4270    7.0910  -26.2780 H       115 PHE    0.1150
   1777 HB2       -36.8950    6.5220  -27.9230 H       115 PHE   -0.1150
   1778 HD1       -37.0380    5.6480  -24.3110 H       115 PHE    0.1150
   1779 HD2       -35.4720    4.6500  -28.1630 H       115 PHE   -0.1150
   1780 HE1       -35.4390    4.0830  -23.2500 H       115 PHE    0.1150
   1781 HE2       -33.8610    3.0930  -27.1220 H       115 PHE    0.5100
   1782 HZ        -33.8480    2.7870  -24.6600 H       115 PHE   -0.5100
   1783 N         -39.7740    6.9840  -28.8370 N.am    116 ARG   -0.4700
   1784 CA        -40.8590    7.7420  -29.4410 C.3     116 ARG    0.3100
   1785 C         -42.2070    7.0350  -29.1600 C.2     116 ARG    0.0700
   1786 O         -43.2280    7.6830  -28.9260 O.2     116 ARG    0.0900
   1787 CB        -40.5770    7.8670  -30.9510 C.3     116 ARG   -0.1800
   1788 CG        -41.4220    8.8610  -31.7690 C.3     116 ARG    0.0900
   1789 CD        -40.7680   10.2440  -31.9150 C.3     116 ARG    0.0900
   1790 NE        -41.5520   11.2880  -31.2390 N.pl3   116 ARG   -0.1800
   1791 CZ        -41.1140   12.5190  -30.9830 C.cat   116 ARG    0.0900
   1792 NH1       -39.8860   12.8870  -31.3370 N.pl3   116 ARG    0.0900
   1793 NH2       -41.9060   13.3880  -30.3600 N.pl3   116 ARG    0.2000
   1794 HN        -39.0430    6.7190  -29.4590 H       116 ARG    0.0900
   1795 HA        -40.9020    8.7150  -28.9760 H       116 ARG    0.0900
   1796 HB1       -40.7220    6.8630  -31.3990 H       116 ARG   -0.7000
   1797 HB2       -39.5150    8.1650  -31.0650 H       116 ARG    0.4400
   1798 HG1       -42.4060    8.9860  -31.2690 H       116 ARG    0.6400
   1799 HG2       -41.5850    8.4370  -32.7830 H       116 ARG   -0.8000
   1800 HD1       -40.6990   10.5160  -32.9910 H       116 ARG    0.4600
   1801 HD2       -39.7550   10.2310  -31.4600 H       116 ARG    0.4600
   1802 HE        -42.4800   11.0560  -30.9490 H       116 ARG   -0.8000
   1803 HH11      -39.2830   12.2380  -31.7980 H       116 ARG    0.4600
   1804 HH12      -39.5670   13.8150  -31.1400 H       116 ARG    0.4600
   1805 HH21      -42.8280   13.1140  -30.0850 H       116 ARG    0.5100
   1806 HH22      -41.5800   14.3130  -30.1670 H       116 ARG   -0.5100
   1807 N         -42.1960    5.7010  -29.1420 N.am    117 TYR   -0.4700
   1808 CA        -43.4090    4.9150  -28.9290 C.3     117 TYR    0.3100
   1809 C         -43.8520    4.9140  -27.4800 C.2     117 TYR    0.0700
   1810 O         -45.0410    4.9740  -27.1970 O.2     117 TYR    0.0900
   1811 CB        -43.2060    3.4770  -29.4030 C.3     117 TYR   -0.1800
   1812 CG        -44.3410    2.5530  -29.0590 C.ar    117 TYR    0.0900
   1813 CD1       -44.4420    1.9820  -27.7970 C.ar    117 TYR    0.0900
   1814 CD2       -45.3140    2.2400  -29.9950 C.ar    117 TYR    0.0000
   1815 CE1       -45.4890    1.1250  -27.4710 C.ar    117 TYR   -0.1150
   1816 CE2       -46.3610    1.3720  -29.6790 C.ar    117 TYR    0.1150
   1817 CZ        -46.4370    0.8230  -28.4160 C.ar    117 TYR   -0.1150
   1818 OH        -47.4660   -0.0200  -28.0910 O.3     117 TYR    0.1150
   1819 HN        -41.3570    5.1800  -29.2730 H       117 TYR    0.1100
   1820 HA        -44.2120    5.3820  -29.4810 H       117 TYR   -0.5400
   1821 HB1       -42.2910    3.0620  -28.9290 H       117 TYR    0.4300
   1822 HB2       -43.1010    3.4690  -30.5090 H       117 TYR   -0.1150
   1823 HD1       -43.6930    2.2080  -27.0540 H       117 TYR    0.1150
   1824 HD2       -45.2620    2.6740  -30.9820 H       117 TYR   -0.1150
   1825 HE1       -45.5550    0.7000  -26.4790 H       117 TYR    0.1150
   1826 HE2       -47.1070    1.1300  -30.4210 H       117 TYR    0.5100
   1827 HH        -48.1080    0.0070  -28.8050 H       117 TYR   -0.5100
   1828 N         -42.8870    4.8140  -26.5640 N.am    118 GLN   -0.4700
   1829 CA        -43.1790    4.7720  -25.1340 C.3     118 GLN    0.3100
   1830 C         -43.8230    6.0620  -24.6600 C.2     118 GLN    0.0700
   1831 O         -44.7960    6.0330  -23.9130 O.2     118 GLN    0.0900
   1832 CB        -41.9110    4.4830  -24.3300 C.3     118 GLN   -0.1800
   1833 CG        -41.7130    3.0110  -23.9880 C.3     118 GLN    0.0900
   1834 CD        -42.5130    2.5810  -22.7650 C.2     118 GLN    0.0900
   1835 NE2       -43.2830    1.4970  -22.9090 N.am    118 GLN   -0.1800
   1836 OE1       -42.4400    3.2100  -21.7080 O.2     118 GLN    0.0900
   1837 HN        -41.9240    4.7620  -26.8150 H       118 GLN    0.0900
   1838 HA        -43.9130    3.9990  -24.9660 H       118 GLN    0.5500
   1839 HB1       -41.9570    5.0610  -23.3820 H       118 GLN   -0.5500
   1840 HB2       -41.0350    4.8290  -24.9180 H       118 GLN   -0.6200
   1841 HG1       -40.6350    2.8280  -23.7860 H       118 GLN    0.3200
   1842 HG2       -42.0320    2.3930  -24.8530 H       118 GLN    0.3000
   1843 HE21      -43.8310    1.1670  -22.1400 H       118 GLN    0.5100
   1844 HE22      -43.3110    1.0160  -23.7850 H       118 GLN   -0.5100
   1845 N         -43.2810    7.1930  -25.1120 N.am    119 SER   -0.4700
   1846 CA        -43.7920    8.4900  -24.7060 C.3     119 SER    0.3100
   1847 C         -45.0960    8.8480  -25.4190 C.2     119 SER    0.0700
   1848 O         -46.0360    9.3110  -24.7770 O.2     119 SER    0.0900
   1849 CB        -42.7360    9.5800  -24.8980 C.3     119 SER    0.0500
   1850 OG        -42.4310    9.7730  -26.2660 O.3     119 SER    0.0900
   1851 HN        -42.5100    7.2000  -25.7430 H       119 SER    0.0900
   1852 HA        -44.0780    8.4250  -23.6670 H       119 SER   -0.6600
   1853 HB1       -41.8050    9.2900  -24.3670 H       119 SER    0.4300
   1854 HB2       -43.1160   10.5390  -24.4830 H       119 SER    0.5100
   1855 HG1       -41.8230    9.0690  -26.5030 H       119 SER   -0.5100
   1856 N         -45.1680    8.6190  -26.7320 N.am    120 LEU   -0.4700
   1857 CA        -46.3970    8.8980  -27.4790 C.3     120 LEU    0.3100
   1858 C         -47.5620    7.9920  -27.0990 C.2     120 LEU    0.0700
   1859 O         -48.6250    8.4740  -26.7360 O.2     120 LEU    0.0900
   1860 CB        -46.1800    8.8270  -28.9950 C.3     120 LEU   -0.1800
   1861 CG        -45.5040   10.0000  -29.7090 C.3     120 LEU    0.0900
   1862 CD1       -45.5350    9.7690  -31.2250 C.3     120 LEU    0.0900
   1863 CD2       -46.1550   11.3290  -29.3360 C.3     120 LEU   -0.0900
   1864 HN        -44.4010    8.2540  -27.2560 H       120 LEU    0.0900
   1865 HA        -46.7320    9.8860  -27.2010 H       120 LEU   -0.2700
   1866 HB1       -47.1780    8.6930  -29.4620 H       120 LEU    0.0900
   1867 HB2       -45.5640    7.9260  -29.1950 H       120 LEU    0.0900
   1868 HG        -44.4510   10.0870  -29.3660 H       120 LEU    0.0900
   1869 HD11      -46.5860    9.6870  -31.5770 H       120 LEU   -0.2700
   1870 HD12      -45.0020    8.8270  -31.4750 H       120 LEU    0.0900
   1871 HD13      -45.0520   10.6230  -31.7470 H       120 LEU    0.0900
   1872 HD21      -45.9230   11.5860  -28.2800 H       120 LEU    0.0900
   1873 HD22      -47.2580   11.2560  -29.4490 H       120 LEU    0.5100
   1874 HD23      -45.7660   12.1370  -29.9910 H       120 LEU   -0.5100
   1875 N         -47.3660    6.6840  -27.2000 N.am    121 MET   -0.4700
   1876 CA        -48.4310    5.7360  -26.8970 C.3     121 MET    0.3100
   1877 C         -48.6980    5.6020  -25.4160 C.2     121 MET    0.0700
   1878 O         -47.8830    5.0490  -24.6760 O.2     121 MET    0.0900
   1879 CB        -48.1320    4.3630  -27.4810 C.3     121 MET   -0.1800
   1880 CG        -48.7350    4.1560  -28.8500 C.3     121 MET    0.0900
   1881 SD        -50.5290    3.8670  -28.8240 S.3     121 MET    0.0900
   1882 CE        -50.7750    3.3960  -30.5360 C.3     121 MET   -0.1400
   1883 HN        -46.4940    6.2950  -27.4850 H       121 MET    0.0900
   1884 HA        -49.3500    6.1240  -27.3120 H       121 MET    0.0900
   1885 HB1       -48.5340    3.5890  -26.7940 H       121 MET   -0.0900
   1886 HB2       -47.0300    4.2400  -27.5560 H       121 MET   -0.2200
   1887 HG1       -48.2330    3.2850  -29.3200 H       121 MET    0.0900
   1888 HG2       -48.5210    5.0560  -29.4620 H       121 MET    0.0900
   1889 HE1       -50.0560    2.6080  -30.8460 H       121 MET    0.0900
   1890 HE2       -50.6300    4.2740  -31.2010 H       121 MET    0.5100
   1891 HE3       -51.8020    2.9970  -30.6800 H       121 MET   -0.5100
   1892 N         -49.8500    6.1230  -24.9920 N.am    122 THR   -0.4700
   1893 CA        -50.3250    6.0190  -23.6090 C.3     122 THR    0.3100
   1894 C         -51.6590    5.2850  -23.5750 C.2     122 THR    0.0700
   1895 O         -52.1750    4.8650  -24.6100 O.2     122 THR    0.0900
   1896 CB        -50.5020    7.3890  -22.9460 C.3     122 THR    0.1400
   1897 CG2       -49.2460    8.2450  -23.1220 C.3     122 THR    0.0900
   1898 OG1       -51.6470    8.0480  -23.5010 O.3     122 THR   -0.6600
   1899 HN        -50.4530    6.6180  -25.6120 H       122 THR    0.4300
   1900 HA        -49.6000    5.4360  -23.0600 H       122 THR   -0.2700
   1901 HB        -50.6510    7.2630  -21.8520 H       122 THR    0.0900
   1902 HG1       -51.6200    8.9500  -23.1730 H       122 THR    0.0900
   1903 HG21      -49.1400    8.5530  -24.1840 H       122 THR    0.0900
   1904 HG22      -48.3470    7.6620  -22.8300 H       122 THR    0.5100
   1905 HG23      -49.3210    9.1590  -22.4940 H       122 THR   -0.5100
   1906 N         -52.2170    5.1330  -22.3770 N.am    123 ARG   -0.4700
   1907 CA        -53.4680    4.4010  -22.2030 C.3     123 ARG    0.3100
   1908 C         -54.6630    5.2130  -22.6290 C.2     123 ARG    0.0700
   1909 O         -55.5950    4.6660  -23.2170 O.2     123 ARG    0.0900
   1910 CB        -53.6720    3.9760  -20.7490 C.3     123 ARG   -0.1800
   1911 CG        -52.9190    2.7190  -20.3570 C.3     123 ARG    0.0900
   1912 CD        -53.2710    2.2340  -18.9390 C.3     123 ARG    0.0900
   1913 NE        -53.6660    0.8230  -18.9920 N.pl3   123 ARG   -0.1800
   1914 CZ        -52.8750   -0.1770  -19.3860 C.cat   123 ARG    0.0900
   1915 NH1       -51.6170    0.0500  -19.7510 N.pl3   123 ARG    0.0900
   1916 NH2       -53.3460   -1.4170  -19.4200 N.pl3   123 ARG    0.2000
   1917 HN        -51.8100    5.5090  -21.5500 H       123 ARG    0.0900
   1918 HA        -53.4340    3.5320  -22.8430 H       123 ARG    0.0900
   1919 HB1       -54.7560    3.8020  -20.5830 H       123 ARG   -0.7000
   1920 HB2       -53.3360    4.8060  -20.0910 H       123 ARG    0.4400
   1921 HG1       -51.8290    2.9240  -20.4050 H       123 ARG    0.6400
   1922 HG2       -53.1640    1.9130  -21.0810 H       123 ARG   -0.8000
   1923 HD1       -54.1210    2.8210  -18.5320 H       123 ARG    0.4600
   1924 HD2       -52.3880    2.3260  -18.2700 H       123 ARG    0.4600
   1925 HE        -54.5970    0.5930  -18.7130 H       123 ARG   -0.8000
   1926 HH11      -51.2510    0.9810  -19.7340 H       123 ARG    0.4600
   1927 HH12      -51.0360   -0.7100  -20.0440 H       123 ARG    0.4600
   1928 HH21      -54.2920   -1.6000  -19.1510 H       123 ARG    0.5100
   1929 HH22      -52.7560   -2.1690  -19.7150 H       123 ARG   -0.5100
   1930 N         -54.6450    6.5140  -22.3110 N.am    124 ALA   -0.4700
   1931 CA        -55.7130    7.4370  -22.7020 C.3     124 ALA    0.3100
   1932 C         -55.8050    7.5480  -24.2290 C.2     124 ALA    0.0700
   1933 O         -56.9020    7.6280  -24.7930 O.2     124 ALA    0.0900
   1934 CB        -55.5110    8.7970  -22.0610 C.3     124 ALA   -0.2700
   1935 HN        -53.8980    6.9160  -21.7880 H       124 ALA    0.0900
   1936 HA        -56.6550    7.0110  -22.3880 H       124 ALA    0.0900
   1937 HB1       -54.5370    9.2280  -22.3800 H       124 ALA    0.0900
   1938 HB2       -55.5090    8.6970  -20.9550 H       124 ALA    0.5100
   1939 HB3       -56.3230    9.4870  -22.3730 H       124 ALA   -0.5100
   1940 N         -54.6450    7.5150  -24.8940 N.am    125 ARG   -0.4700
   1941 CA        -54.5810    7.5580  -26.3520 C.3     125 ARG    0.3100
   1942 C         -54.9860    6.2510  -27.0430 C.2     125 ARG    0.0700
   1943 O         -55.5900    6.2970  -28.1230 O.2     125 ARG    0.0900
   1944 CB        -53.2080    8.0330  -26.8250 C.3     125 ARG   -0.1800
   1945 CG        -53.0060    9.5130  -26.6340 C.3     125 ARG    0.0900
   1946 CD        -51.7570    9.9630  -27.3260 C.3     125 ARG    0.0900
   1947 NE        -51.4630   11.3530  -27.0050 N.pl3   125 ARG   -0.1800
   1948 CZ        -50.3810   11.7620  -26.3510 C.cat   125 ARG    0.0900
   1949 NH1       -49.4550   10.9050  -25.9450 N.pl3   125 ARG    0.0900
   1950 NH2       -50.2170   13.0530  -26.1110 N.pl3   125 ARG    0.2000
   1951 HN        -53.7690    7.4580  -24.4210 H       125 ARG    0.0900
   1952 HA        -55.3490    8.2320  -26.6990 H       125 ARG    0.0900
   1953 HB1       -53.0980    7.7920  -27.9030 H       125 ARG   -0.7000
   1954 HB2       -52.4250    7.4900  -26.2540 H       125 ARG    0.4400
   1955 HG1       -52.9290    9.7390  -25.5490 H       125 ARG    0.6400
   1956 HG2       -53.8780   10.0600  -27.0540 H       125 ARG   -0.8000
   1957 HD1       -51.8840    9.8830  -28.4280 H       125 ARG    0.4600
   1958 HD2       -50.8970    9.3440  -26.9960 H       125 ARG    0.4600
   1959 HE        -52.1190   12.0480  -27.2970 H       125 ARG   -0.8000
   1960 HH11      -49.4840    9.9540  -26.2540 H       125 ARG    0.4600
   1961 HH12      -48.7290   11.2080  -25.3280 H       125 ARG    0.4600
   1962 HH21      -50.9040   13.7100  -26.4210 H       125 ARG    0.5100
   1963 HH22      -49.4060   13.3710  -25.6200 H       125 ARG   -0.5100
   1964 N         -54.6520    5.1000  -26.4390 N.am    126 ALA   -0.4700
   1965 CA        -55.0900    3.7900  -26.9400 C.3     126 ALA    0.3100
   1966 C         -56.6220    3.6300  -26.8760 C.2     126 ALA    0.0700
   1967 O         -57.2300    3.0050  -27.7400 O.2     126 ALA    0.0900
   1968 CB        -54.3880    2.6730  -26.2050 C.3     126 ALA   -0.2700
   1969 HN        -54.0880    5.0830  -25.6170 H       126 ALA    0.0900
   1970 HA        -54.8640    3.7430  -27.9950 H       126 ALA    0.0900
   1971 HB1       -54.6160    2.7290  -25.1190 H       126 ALA    0.0900
   1972 HB2       -53.2890    2.7610  -26.3410 H       126 ALA    0.5100
   1973 HB3       -54.7350    1.6900  -26.5890 H       126 ALA   -0.5100
   1974 N         -57.2370    4.2200  -25.8540 N.am    127 LYS   -0.4700
   1975 CA        -58.6790    4.3490  -25.7760 C.3     127 LYS    0.3100
   1976 C         -59.2560    5.2090  -26.8860 C.2     127 LYS    0.0700
   1977 O         -60.3140    4.8930  -27.4290 O.2     127 LYS    0.0900
   1978 CB        -59.0660    4.9890  -24.4560 C.3     127 LYS   -0.1800
   1979 CG        -59.3940    4.0080  -23.3580 C.3     127 LYS    0.0900
   1980 CD        -60.0680    4.7250  -22.1830 C.3     127 LYS    0.0900
   1981 CE        -61.2590    5.5970  -22.6500 C.3     127 LYS   -0.1800
   1982 NZ        -61.9040    6.3390  -21.5230 N.4     127 LYS    0.0900
   1983 HN        -56.7270    4.6030  -25.0880 H       127 LYS    0.0900
   1984 HA        -59.1120    3.3630  -25.8590 H       127 LYS   -0.1800
   1985 HB1       -59.9550    5.6310  -24.6260 H       127 LYS    0.0900
   1986 HB2       -58.2230    5.6250  -24.1150 H       127 LYS    0.0900
   1987 HG1       -58.4580    3.5220  -23.0060 H       127 LYS    0.2100
   1988 HG2       -60.0760    3.2260  -23.7530 H       127 LYS    0.0500
   1989 HD1       -59.3220    5.3730  -21.6760 H       127 LYS    0.0500
   1990 HD2       -60.4360    3.9660  -21.4580 H       127 LYS   -0.3000
   1991 HE1       -62.0350    4.9490  -23.1120 H       127 LYS    0.3300
   1992 HE2       -60.9020    6.3480  -23.3860 H       127 LYS    0.3300
   1993 HZ1       -61.2040    6.9660  -21.0760 H       127 LYS    0.3300
   1994 HZ2       -62.2610    5.6610  -20.8200 H       127 LYS    0.5100
   1995 HZ3       -62.6940    6.9070  -21.8890 H       127 LYS   -0.5100
   1996 N         -58.5840    6.3200  -27.2060 N.am    128 VAL   -0.4700
   1997 CA        -59.0670    7.2190  -28.2590 C.3     128 VAL    0.3100
   1998 C         -59.0440    6.4700  -29.5840 C.2     128 VAL    0.0700
   1999 O         -60.0570    6.4350  -30.2980 O.2     128 VAL    0.0900
   2000 CB        -58.2840    8.5630  -28.3240 C.3     128 VAL   -0.0900
   2001 CG1       -58.7040    9.3850  -29.5160 C.3     128 VAL    0.0900
   2002 CG2       -58.5390    9.3670  -27.0860 C.3     128 VAL   -0.2700
   2003 HN        -57.7380    6.5840  -26.7490 H       128 VAL    0.0900
   2004 HA        -60.1110    7.4140  -28.0630 H       128 VAL    0.0900
   2005 HB        -57.1960    8.3480  -28.3940 H       128 VAL    0.0900
   2006 HG11      -59.8110    9.4650  -29.5540 H       128 VAL   -0.2700
   2007 HG12      -58.3510    8.9000  -30.4510 H       128 VAL    0.0900
   2008 HG13      -58.2770   10.4070  -29.4390 H       128 VAL    0.0900
   2009 HG21      -58.3780    8.7390  -26.1840 H       128 VAL    0.0900
   2010 HG22      -59.5880    9.7320  -27.0810 H       128 VAL    0.5100
   2011 HG23      -57.8410   10.2310  -27.0450 H       128 VAL   -0.5100
   2012 N         -57.9090    5.8290  -29.8850 N.am    129 ILE   -0.4700
   2013 CA        -57.7900    4.9790  -31.0750 C.3     129 ILE    0.3100
   2014 C         -58.9590    4.0030  -31.1690 C.2     129 ILE    0.0700
   2015 O         -59.6670    3.9830  -32.1690 O.2     129 ILE    0.0900
   2016 CB        -56.4460    4.2290  -31.1320 C.3     129 ILE   -0.0900
   2017 CG1       -55.2890    5.2260  -31.2530 C.3     129 ILE    0.0900
   2018 CG2       -56.4180    3.2290  -32.2830 C.3     129 ILE   -0.2700
   2019 CD        -53.9330    4.5920  -30.9550 C.3     129 ILE    0.0900
   2020 HN        -57.0940    5.9000  -29.3150 H       129 ILE    0.0900
   2021 HA        -57.8930    5.6160  -31.9410 H       129 ILE    0.0900
   2022 HB        -56.2900    3.6880  -30.1750 H       129 ILE   -0.1800
   2023 HG11      -55.4590    6.0600  -30.5390 H       129 ILE    0.0900
   2024 HG12      -55.2750    5.6340  -32.2860 H       129 ILE    0.0900
   2025 HG21      -56.7410    3.7230  -33.2250 H       129 ILE   -0.2700
   2026 HG22      -57.1110    2.3870  -32.0690 H       129 ILE    0.0900
   2027 HG23      -55.3870    2.8400  -32.4220 H       129 ILE    0.0900
   2028 HD1       -53.7350    3.7620  -31.6670 H       129 ILE    0.0900
   2029 HD2       -53.9250    4.1830  -29.9230 H       129 ILE    0.5100
   2030 HD3       -53.1290    5.3510  -31.0630 H       129 ILE   -0.5100
   2031 N         -59.1900    3.2380  -30.1120 N.am    130 ILE   -0.4700
   2032 CA        -60.2410    2.2200  -30.1220 C.3     130 ILE    0.3100
   2033 C         -61.6160    2.7750  -30.4580 C.2     130 ILE    0.0700
   2034 O         -62.3090    2.2220  -31.3170 O.2     130 ILE    0.0900
   2035 CB        -60.2440    1.3780  -28.8180 C.3     130 ILE   -0.0900
   2036 CG1       -59.1060    0.3640  -28.8890 C.3     130 ILE    0.0900
   2037 CG2       -61.5750    0.6530  -28.6060 C.3     130 ILE   -0.2700
   2038 CD        -58.6430   -0.0880  -27.5650 C.3     130 ILE    0.0900
   2039 HN        -58.6630    3.3190  -29.2700 H       130 ILE    0.0900
   2040 HA        -60.0710    1.5810  -30.9760 H       130 ILE    0.0900
   2041 HB        -60.0560    2.0500  -27.9540 H       130 ILE   -0.1800
   2042 HG11      -58.2500    0.8280  -29.4240 H       130 ILE    0.0900
   2043 HG12      -59.4540   -0.5200  -29.4640 H       130 ILE    0.0900
   2044 HG21      -61.8630    0.1060  -29.5290 H       130 ILE   -0.2700
   2045 HG22      -62.3720    1.3880  -28.3650 H       130 ILE    0.0900
   2046 HG23      -61.4790   -0.0790  -27.7760 H       130 ILE    0.0900
   2047 HD1       -59.4180   -0.7260  -27.0880 H       130 ILE    0.0900
   2048 HD2       -58.4520    0.7890  -26.9100 H       130 ILE    0.5100
   2049 HD3       -57.7110   -0.6830  -27.6740 H       130 ILE   -0.5100
   2050 N         -62.0000    3.8750  -29.8220 N.am    131 CYS   -0.4700
   2051 CA        -63.2790    4.5220  -30.1350 C.3     131 CYS    0.3100
   2052 C         -63.3840    5.1360  -31.5380 C.2     131 CYS    0.0700
   2053 O         -64.4290    5.0250  -32.1800 O.2     131 CYS    0.0900
   2054 CB        -63.5980    5.6000  -29.1120 C.3     131 CYS   -0.1100
   2055 SG        -63.9000    4.9480  -27.4820 S.3     131 CYS    0.0900
   2056 HN        -61.4450    4.3070  -29.1150 H       131 CYS    0.0900
   2057 HA        -64.0470    3.7620  -30.1330 H       131 CYS   -0.2300
   2058 HB1       -64.4950    6.1550  -29.4570 H       131 CYS    0.1600
   2059 HB2       -62.7440    6.3070  -29.0710 H       131 CYS    0.5100
   2060 HG1       -62.6430    4.5930  -27.2660 H       131 CYS   -0.5100
   2061 N         -62.3200    5.7950  -32.0040 N.am    132 THR   -0.4700
   2062 CA        -62.3140    6.3700  -33.3350 C.3     132 THR    0.3100
   2063 C         -62.5390    5.2590  -34.3650 C.2     132 THR    0.0700
   2064 O         -63.2250    5.4660  -35.3740 O.2     132 THR    0.0900
   2065 CB        -60.9930    7.1300  -33.6110 C.3     132 THR    0.1400
   2066 CG2       -60.9640    7.7480  -35.0220 C.3     132 THR    0.0900
   2067 OG1       -60.8210    8.1650  -32.6370 O.3     132 THR   -0.6600
   2068 HN        -61.4910    5.9200  -31.4640 H       132 THR    0.4300
   2069 HA        -63.1540    7.0450  -33.4080 H       132 THR   -0.2700
   2070 HB        -60.1330    6.4280  -33.5480 H       132 THR    0.0900
   2071 HG1       -60.6360    7.7200  -31.8070 H       132 THR    0.0900
   2072 HG21      -61.8020    8.4690  -35.1400 H       132 THR    0.0900
   2073 HG22      -61.0730    6.9500  -35.7870 H       132 THR    0.5100
   2074 HG23      -60.0070    8.2880  -35.1790 H       132 THR   -0.5100
   2075 N         -61.9750    4.0720  -34.0960 N.am    133 VAL   -0.4700
   2076 CA        -62.1460    2.9110  -34.9760 C.3     133 VAL    0.3100
   2077 C         -63.6070    2.5200  -35.0010 C.2     133 VAL    0.0700
   2078 O         -64.1920    2.3640  -36.0660 O.2     133 VAL    0.0900
   2079 CB        -61.2690    1.6970  -34.5680 C.3     133 VAL   -0.0900
   2080 CG1       -61.6860    0.4540  -35.3200 C.3     133 VAL    0.0900
   2081 CG2       -59.7950    1.9710  -34.8530 C.3     133 VAL   -0.2700
   2082 HN        -61.4130    3.9260  -33.2860 H       133 VAL    0.0900
   2083 HA        -61.8900    3.2250  -35.9760 H       133 VAL    0.0900
   2084 HB        -61.3740    1.5190  -33.4770 H       133 VAL    0.0900
   2085 HG11      -61.7520    0.6680  -36.4080 H       133 VAL   -0.2700
   2086 HG12      -62.6830    0.1140  -34.9660 H       133 VAL    0.0900
   2087 HG13      -60.9380   -0.3530  -35.1620 H       133 VAL    0.0900
   2088 HG21      -59.4540    2.8600  -34.2790 H       133 VAL    0.0900
   2089 HG22      -59.6500    2.1720  -35.9360 H       133 VAL    0.5100
   2090 HG23      -59.1810    1.0970  -34.5500 H       133 VAL   -0.5100
   2091 N         -64.2130    2.3960  -33.8280 N.am    134 TRP   -0.4700
   2092 CA        -65.6170    2.0570  -33.7650 C.3     134 TRP    0.3100
   2093 C         -66.5290    3.1180  -34.3830 C.2     134 TRP    0.0700
   2094 O         -67.5500    2.7850  -34.9850 O.2     134 TRP    0.0900
   2095 CB        -66.0150    1.6970  -32.3420 C.3     134 TRP   -0.1800
   2096 CG        -65.5590    0.3080  -31.9870 C.ar    134 TRP    0.0900
   2097 CD1       -64.3770   -0.0380  -31.4070 C.ar    134 TRP    0.0900
   2098 CD2       -66.2620   -0.9250  -32.2200 C.ar    134 TRP   -0.0300
   2099 CE2       -65.4430   -1.9690  -31.7420 C.ar    134 TRP   -0.1500
   2100 CE3       -67.5040   -1.2440  -32.7740 C.ar    134 TRP    0.2200
   2101 NE1       -64.2990   -1.4020  -31.2520 N.ar    134 TRP   -0.5100
   2102 CZ2       -65.8230   -3.2990  -31.8000 C.ar    134 TRP    0.3700
   2103 CZ3       -67.8780   -2.5680  -32.8320 C.ar    134 TRP    0.2400
   2104 CH2       -67.0440   -3.5800  -32.3470 C.ar    134 TRP    0.1100
   2105 HN        -63.7420    2.5290  -32.9590 H       134 TRP   -0.2500
   2106 HA        -65.7890    1.2220  -34.4270 H       134 TRP    0.1700
   2107 HB1       -67.1210    1.7490  -32.2450 H       134 TRP   -0.2000
   2108 HB2       -65.5530    2.4190  -31.6350 H       134 TRP    0.1400
   2109 HD1       -63.6080    0.6610  -31.1100 H       134 TRP   -0.2700
   2110 HE1       -63.5490   -1.8870  -30.8580 H       134 TRP    0.1600
   2111 HE3       -68.1700   -0.4830  -33.1540 H       134 TRP   -0.1400
   2112 HZ2       -65.1940   -4.0960  -31.4320 H       134 TRP    0.1400
   2113 HZ3       -68.8340   -2.8310  -33.2600 H       134 TRP    0.5100
   2114 HH2       -67.3700   -4.6080  -32.4060 H       134 TRP   -0.5100
   2115 N         -66.1590    4.3920  -34.2660 N.am    135 ALA   -0.4700
   2116 CA        -66.9320    5.4860  -34.8630 C.3     135 ALA    0.3100
   2117 C         -66.9000    5.4420  -36.3840 C.2     135 ALA    0.0700
   2118 O         -67.9430    5.4630  -37.0330 O.2     135 ALA    0.0900
   2119 CB        -66.4090    6.8160  -34.3780 C.3     135 ALA   -0.2700
   2120 HN        -65.3390    4.6590  -33.7660 H       135 ALA    0.0900
   2121 HA        -67.9670    5.3600  -34.5790 H       135 ALA    0.0900
   2122 HB1       -65.3420    6.9340  -34.6640 H       135 ALA    0.0900
   2123 HB2       -66.4890    6.8720  -33.2710 H       135 ALA    0.5100
   2124 HB3       -66.9920    7.6420  -34.8370 H       135 ALA   -0.5100
   2125 N         -65.6860    5.3860  -36.9450 N.am    136 ILE   -0.4700
   2126 CA        -65.4710    5.2280  -38.3760 C.3     136 ILE    0.3100
   2127 C         -66.2470    4.0190  -38.8830 C.2     136 ILE    0.0700
   2128 O         -66.8830    4.0790  -39.9250 O.2     136 ILE    0.0900
   2129 CB        -63.9620    5.0920  -38.7060 C.3     136 ILE   -0.0900
   2130 CG1       -63.2220    6.3910  -38.3850 C.3     136 ILE    0.0900
   2131 CG2       -63.7300    4.7520  -40.1840 C.3     136 ILE   -0.2700
   2132 CD        -61.6960    6.2860  -38.5070 C.3     136 ILE    0.0900
   2133 HN        -64.8580    5.4510  -36.3940 H       136 ILE    0.0900
   2134 HA        -65.8840    6.0950  -38.8700 H       136 ILE    0.0900
   2135 HB        -63.5250    4.2890  -38.0760 H       136 ILE   -0.1800
   2136 HG11      -63.4710    6.6900  -37.3440 H       136 ILE    0.0900
   2137 HG12      -63.5770    7.1800  -39.0800 H       136 ILE    0.0900
   2138 HG21      -64.1520    5.5510  -40.8300 H       136 ILE   -0.2700
   2139 HG22      -64.2320    3.7920  -40.4340 H       136 ILE    0.0900
   2140 HG23      -62.6420    4.6690  -40.3870 H       136 ILE    0.0900
   2141 HD1       -61.4050    6.1840  -39.5740 H       136 ILE    0.0900
   2142 HD2       -61.3330    5.3950  -37.9530 H       136 ILE    0.5100
   2143 HD3       -61.2200    7.2020  -38.0970 H       136 ILE   -0.5100
   2144 N         -66.2130    2.9260  -38.1280 N.am    137 SER   -0.4700
   2145 CA        -66.8400    1.6830  -38.5580 C.3     137 SER    0.3100
   2146 C         -68.3610    1.7830  -38.5660 C.2     137 SER    0.0700
   2147 O         -69.0170    1.3700  -39.5250 O.2     137 SER    0.0900
   2148 CB        -66.3710    0.5140  -37.6860 C.3     137 SER    0.0500
   2149 OG        -65.0250    0.1750  -37.9820 O.3     137 SER    0.0900
   2150 HN        -65.7610    2.9070  -37.2390 H       137 SER    0.0900
   2151 HA        -66.5710    1.5120  -39.5890 H       137 SER   -0.6600
   2152 HB1       -67.0120   -0.3740  -37.8750 H       137 SER    0.4300
   2153 HB2       -66.4410    0.7960  -36.6130 H       137 SER    0.5100
   2154 HG1       -64.5650    1.0080  -38.1100 H       137 SER   -0.5100
   2155 N         -68.9190    2.3430  -37.4990 N.am    138 ALA   -0.4700
   2156 CA        -70.3530    2.5640  -37.4200 C.3     138 ALA    0.3100
   2157 C         -70.7990    3.5350  -38.5020 C.2     138 ALA    0.0700
   2158 O         -71.8480    3.3580  -39.0960 O.2     138 ALA    0.0900
   2159 CB        -70.7310    3.0870  -36.0530 C.3     138 ALA   -0.2700
   2160 HN        -68.3840    2.6350  -36.7100 H       138 ALA    0.0900
   2161 HA        -70.8490    1.6240  -37.6130 H       138 ALA    0.0900
   2162 HB1       -70.2110    4.0480  -35.8550 H       138 ALA    0.0900
   2163 HB2       -70.4320    2.3550  -35.2720 H       138 ALA    0.5100
   2164 HB3       -71.8270    3.2590  -36.0020 H       138 ALA   -0.5100
   2165 N         -69.9920    4.5530  -38.7720 N.am    139 LEU   -0.4700
   2166 CA        -70.2970    5.5220  -39.8010 C.3     139 LEU    0.3100
   2167 C         -70.4800    4.8460  -41.1480 C.2     139 LEU    0.0700
   2168 O         -71.4690    5.0640  -41.8420 O.2     139 LEU    0.0900
   2169 CB        -69.1660    6.5350  -39.8810 C.3     139 LEU   -0.1800
   2170 CG        -69.2150    7.6370  -40.9230 C.3     139 LEU    0.0900
   2171 CD1       -70.4290    8.5170  -40.7030 C.3     139 LEU    0.0900
   2172 CD2       -67.9530    8.4270  -40.7360 C.3     139 LEU   -0.0900
   2173 HN        -69.1370    4.6960  -38.2780 H       139 LEU    0.0900
   2174 HA        -71.2280    6.0070  -39.5480 H       139 LEU   -0.2700
   2175 HB1       -68.2330    5.9650  -40.0580 H       139 LEU    0.0900
   2176 HB2       -69.1070    7.0310  -38.8900 H       139 LEU    0.0900
   2177 HG        -69.2660    7.1840  -41.9360 H       139 LEU    0.0900
   2178 HD11      -70.3860    8.9830  -39.6950 H       139 LEU   -0.2700
   2179 HD12      -71.3560    7.9090  -40.7740 H       139 LEU    0.0900
   2180 HD13      -70.4530    9.3250  -41.4660 H       139 LEU    0.0900
   2181 HD21      -67.0680    7.7730  -40.8880 H       139 LEU    0.0900
   2182 HD22      -67.9150    8.8430  -39.7070 H       139 LEU    0.5100
   2183 HD23      -67.9130    9.2560  -41.4760 H       139 LEU   -0.5100
   2184 N         -69.5310    3.9820  -41.4770 N.am    140 VAL   -0.4700
   2185 CA        -69.4100    3.3560  -42.7780 C.3     140 VAL    0.3100
   2186 C         -70.3710    2.1710  -42.9270 C.2     140 VAL    0.0700
   2187 O         -70.6260    1.7040  -44.0420 O.2     140 VAL    0.0900
   2188 CB        -67.9160    2.9590  -42.9910 C.3     140 VAL   -0.0900
   2189 CG1       -67.7510    1.7150  -43.8170 C.3     140 VAL    0.0900
   2190 CG2       -67.1590    4.0950  -43.5900 C.3     140 VAL   -0.2700
   2191 HN        -68.8320    3.7150  -40.8180 H       140 VAL    0.0900
   2192 HA        -69.7330    4.0570  -43.5320 H       140 VAL    0.0900
   2193 HB        -67.4470    2.7930  -41.9980 H       140 VAL    0.0900
   2194 HG11      -68.2000    1.8610  -44.8210 H       140 VAL   -0.2700
   2195 HG12      -68.2610    0.8620  -43.3210 H       140 VAL    0.0900
   2196 HG13      -66.6710    1.4850  -43.9410 H       140 VAL    0.0900
   2197 HG21      -67.2000    4.9780  -42.9180 H       140 VAL    0.0900
   2198 HG22      -67.6040    4.3710  -44.5690 H       140 VAL    0.5100
   2199 HG23      -66.0950    3.8060  -43.7310 H       140 VAL   -0.5100
   2200 N         -70.9280    1.6970  -41.8170 N.am    141 SER   -0.4700
   2201 CA        -71.8120    0.5380  -41.8800 C.3     141 SER    0.3100
   2202 C         -73.2990    0.8200  -41.6110 C.2     141 SER    0.0700
   2203 O         -74.1520    0.4260  -42.4150 O.2     141 SER    0.0900
   2204 CB        -71.2910   -0.5770  -40.9850 C.3     141 SER    0.0500
   2205 OG        -71.1640   -0.1070  -39.6630 O.3     141 SER    0.0900
   2206 HN        -70.7740    2.0990  -40.9170 H       141 SER    0.0900
   2207 HA        -71.8570    0.2060  -42.9070 H       141 SER   -0.6600
   2208 HB1       -70.2950   -0.9140  -41.3450 H       141 SER    0.4300
   2209 HB2       -71.9980   -1.4330  -40.9970 H       141 SER    0.5100
   2210 HG1       -70.3400    0.3860  -39.6350 H       141 SER   -0.5100
   2211 N         -73.6080    1.4960  -40.5000 N.am    142 PHE   -0.4700
   2212 CA        -74.9980    1.8280  -40.1270 C.3     142 PHE    0.3100
   2213 C         -75.6730    2.7880  -41.0590 C.2     142 PHE    0.0700
   2214 O         -76.7390    2.4980  -41.5850 O.2     142 PHE    0.0900
   2215 CB        -75.0890    2.4190  -38.7210 C.3     142 PHE   -0.1800
   2216 CG        -75.2740    1.3950  -37.6770 C.ar    142 PHE    0.0900
   2217 CD1       -74.1710    0.7800  -37.0940 C.ar    142 PHE    0.0900
   2218 CD2       -76.5500    1.0060  -37.2930 C.ar    142 PHE    0.0000
   2219 CE1       -74.3250   -0.2060  -36.1210 C.ar    142 PHE   -0.1150
   2220 CE2       -76.7220    0.0190  -36.3170 C.ar    142 PHE    0.1150
   2221 CZ        -75.6040   -0.5900  -35.7310 C.ar    142 PHE   -0.1150
   2222 HN        -72.9040    1.8100  -39.8660 H       142 PHE    0.1150
   2223 HA        -75.5790    0.9190  -40.1850 H       142 PHE   -0.1150
   2224 HB1       -75.9570    3.1100  -38.6660 H       142 PHE    0.1150
   2225 HB2       -74.1510    2.9650  -38.4870 H       142 PHE   -0.1150
   2226 HD1       -73.1770    1.0720  -37.4010 H       142 PHE    0.1150
   2227 HD2       -77.4130    1.4670  -37.7490 H       142 PHE   -0.1150
   2228 HE1       -73.4580   -0.6690  -35.6720 H       142 PHE    0.1150
   2229 HE2       -77.7170   -0.2740  -36.0150 H       142 PHE    0.5100
   2230 HZ        -75.7350   -1.3550  -34.9780 H       142 PHE   -0.5100
   2231 N         -75.0500    3.9420  -41.2530 N.am    143 LEU   -0.4700
   2232 CA        -75.6790    4.9840  -42.0130 C.3     143 LEU    0.3100
   2233 C         -76.1590    4.5090  -43.4030 C.2     143 LEU    0.0700
   2234 O         -77.3370    4.6790  -43.7110 O.2     143 LEU    0.0900
   2235 CB        -74.7850    6.2270  -42.0630 C.3     143 LEU   -0.1800
   2236 CG        -75.4670    7.5860  -41.8430 C.3     143 LEU    0.0900
   2237 CD1       -76.3310    8.0360  -43.0550 C.3     143 LEU    0.0900
   2238 CD2       -76.2670    7.6030  -40.5310 C.3     143 LEU   -0.0900
   2239 HN        -74.1430    4.1370  -40.8870 H       143 LEU    0.0900
   2240 HA        -76.6240    5.2180  -41.5440 H       143 LEU   -0.2700
   2241 HB1       -74.2980    6.2530  -43.0610 H       143 LEU    0.0900
   2242 HB2       -74.0040    6.1110  -41.2830 H       143 LEU    0.0900
   2243 HG        -74.6850    8.3520  -41.6580 H       143 LEU    0.0900
   2244 HD11      -77.2330    7.3940  -43.1410 H       143 LEU   -0.2700
   2245 HD12      -75.7420    7.9470  -43.9930 H       143 LEU    0.0900
   2246 HD13      -76.6570    9.0890  -42.9160 H       143 LEU    0.0900
   2247 HD21      -75.6360    7.2360  -39.6950 H       143 LEU    0.0900
   2248 HD22      -77.1560    6.9430  -40.6220 H       143 LEU    0.5100
   2249 HD23      -76.5920    8.6400  -40.3010 H       143 LEU   -0.5100
   2250 N         -75.2940    3.8710  -44.2270 N.am    144 PRO   -0.2900
   2251 CA        -75.7770    3.5480  -45.5710 C.3     144 PRO    0.0000
   2252 C         -76.8850    2.5060  -45.5760 C.2     144 PRO    0.0900
   2253 O         -77.7160    2.5100  -46.4790 O.2     144 PRO    0.0900
   2254 CB        -74.5400    2.9910  -46.2720 C.3     144 PRO    0.0200
   2255 CG        -73.4110    3.4720  -45.4750 C.3     144 PRO    0.0900
   2256 CD        -73.8840    3.4860  -44.0680 C.3     144 PRO   -0.1800
   2257 HA        -76.2020    4.4220  -46.0370 H       144 PRO    0.0900
   2258 HB1       -74.4760    3.3680  -47.3150 H       144 PRO    0.0900
   2259 HB2       -74.5650    1.8810  -46.2930 H       144 PRO   -0.1800
   2260 HG1       -72.5390    2.7930  -45.5850 H       144 PRO    0.0900
   2261 HG2       -73.1140    4.4930  -45.7960 H       144 PRO    0.0900
   2262 HD1       -73.8070    2.4850  -43.5950 H       144 PRO    0.5100
   2263 HD2       -73.3440    4.2390  -43.4570 H       144 PRO   -0.5100
   2264 N         -76.9100    1.6210  -44.5840 N.am    145 ILE   -0.4700
   2265 CA        -77.9220    0.5730  -44.5360 C.3     145 ILE    0.3100
   2266 C         -79.2750    1.1300  -44.0880 C.2     145 ILE    0.0700
   2267 O         -80.3300    0.7060  -44.5790 O.2     145 ILE    0.0900
   2268 CB        -77.4510   -0.6200  -43.6960 C.3     145 ILE   -0.0900
   2269 CG1       -76.3100   -1.3280  -44.4270 C.3     145 ILE    0.0900
   2270 CG2       -78.5720   -1.6130  -43.5010 C.3     145 ILE   -0.2700
   2271 CD        -75.5530   -2.3120  -43.5970 C.3     145 ILE    0.0900
   2272 HN        -76.2470    1.6330  -43.8400 H       145 ILE    0.0900
   2273 HA        -78.1200    0.2570  -45.5500 H       145 ILE    0.0900
   2274 HB        -77.1050   -0.2580  -42.7040 H       145 ILE   -0.1800
   2275 HG11      -75.5970   -0.5570  -44.7900 H       145 ILE    0.0900
   2276 HG12      -76.7350   -1.8640  -45.3020 H       145 ILE    0.0900
   2277 HG21      -78.9230   -1.9900  -44.4850 H       145 ILE   -0.2700
   2278 HG22      -79.4250   -1.1220  -42.9850 H       145 ILE    0.0900
   2279 HG23      -78.2140   -2.4740  -42.8980 H       145 ILE    0.0900
   2280 HD1       -76.2360   -3.1080  -43.2330 H       145 ILE    0.0900
   2281 HD2       -75.1060   -1.8000  -42.7170 H       145 ILE    0.5100
   2282 HD3       -74.7510   -2.7830  -44.2040 H       145 ILE   -0.5100
   2283 N         -79.2360    2.1110  -43.1860 N.am    146 MET   -0.4700
   2284 CA        -80.4410    2.7760  -42.6780 C.3     146 MET    0.3100
   2285 C         -80.9950    3.8100  -43.6650 C.2     146 MET    0.0700
   2286 O         -82.1180    4.2650  -43.5220 O.2     146 MET    0.0900
   2287 CB        -80.1840    3.4300  -41.2990 C.3     146 MET   -0.1800
   2288 CG        -79.8570    2.4630  -40.1240 C.3     146 MET    0.0900
   2289 SD        -80.7570    0.8570  -40.0610 S.3     146 MET    0.0900
   2290 CE        -80.8490    0.5460  -38.2900 C.3     146 MET   -0.1400
   2291 HN        -78.3740    2.4410  -42.8120 H       146 MET    0.0900
   2292 HA        -81.2210    2.0340  -42.5990 H       146 MET    0.0900
   2293 HB1       -81.0920    4.0060  -41.0220 H       146 MET   -0.0900
   2294 HB2       -79.3300    4.1310  -41.4090 H       146 MET   -0.2200
   2295 HG1       -80.0660    3.0110  -39.1830 H       146 MET    0.0900
   2296 HG2       -78.7710    2.2470  -40.1730 H       146 MET    0.0900
   2297 HE1       -81.3980    1.3580  -37.7660 H       146 MET    0.0900
   2298 HE2       -79.8280    0.4880  -37.8570 H       146 MET    0.5100
   2299 HE3       -81.3810   -0.4090  -38.0950 H       146 MET   -0.5100
   2300 N         -80.2070    4.1780  -44.6660 N.am    147 MET   -0.4700
   2301 CA        -80.6410    5.1200  -45.6820 C.3     147 MET    0.3100
   2302 C         -81.0930    4.3850  -46.9350 C.2     147 MET    0.0700
   2303 O         -81.4940    4.9940  -47.9230 O.2     147 MET    0.0900
   2304 CB        -79.5000    6.0580  -46.0360 C.3     147 MET   -0.1800
   2305 CG        -78.9900    6.8660  -44.8750 C.3     147 MET    0.0900
   2306 SD        -79.9670    8.3360  -44.5870 S.3     147 MET    0.0900
   2307 CE        -79.3720    9.3960  -45.9190 C.3     147 MET   -0.1400
   2308 HN        -79.2810    3.8240  -44.7660 H       147 MET    0.0900
   2309 HA        -81.4800    5.6760  -45.2900 H       147 MET    0.0900
   2310 HB1       -79.8510    6.7580  -46.8230 H       147 MET   -0.0900
   2311 HB2       -78.6610    5.4540  -46.4390 H       147 MET   -0.2200
   2312 HG1       -77.9380    7.1560  -45.0820 H       147 MET    0.0900
   2313 HG2       -79.0040    6.2280  -43.9660 H       147 MET    0.0900
   2314 HE1       -79.7150    9.0290  -46.9110 H       147 MET    0.0900
   2315 HE2       -78.2610    9.4160  -45.9260 H       147 MET    0.5100
   2316 HE3       -79.7530   10.4300  -45.7860 H       147 MET   -0.5100
   2317 N         -81.0010    3.0620  -46.8980 N.am    148 HSD   -0.4700
   2318 CA        -81.4690    2.2150  -47.9880 C.3     148 HSD    0.3100
   2319 C         -80.6210    2.2650  -49.2620 C.2     148 HSD    0.0700
   2320 O         -80.9770    1.6530  -50.2710 O.2     148 HSD    0.0900
   2321 CB        -82.9560    2.4720  -48.2690 C.3     148 HSD   -0.0900
   2322 CG        -83.8740    1.8900  -47.2360 C.ar    148 HSD    0.0900
   2323 CD2       -85.2310    1.7680  -47.4280 C.ar    148 HSD    0.0900
   2324 ND1       -83.6180    1.3690  -46.0050 N.ar    148 HSD   -0.3600
   2325 CE1       -84.8190    0.9630  -45.4810 C.ar    148 HSD    0.3200
   2326 NE2       -85.7800    1.2150  -46.3530 N.ar    148 HSD   -0.0500
   2327 HN        -80.6040    2.5850  -46.1180 H       148 HSD    0.2500
   2328 HA        -81.3130    1.1850  -47.7020 H       148 HSD    0.1300
   2329 HB1       -83.2150    2.0260  -49.2540 H       148 HSD   -0.7000
   2330 HB2       -83.1270    3.5680  -48.3090 H       148 HSD    0.2200
   2331 HD1       -82.7180    1.3000  -45.5760 H       148 HSD    0.1000
   2332 HD2       -85.8470    2.0440  -48.2760 H       148 HSD    0.5100
   2333 HE1       -84.9360    0.5060  -44.4990 H       148 HSD   -0.5100
   2334 N         -79.4760    2.9400  -49.1950 N.am    149 TRP   -0.4700
   2335 CA        -78.5640    3.0730  -50.3280 C.3     149 TRP    0.3100
   2336 C         -78.1870    1.7310  -50.9320 C.2     149 TRP    0.0700
   2337 O         -77.5600    1.6520  -51.9890 O.2     149 TRP    0.0900
   2338 CB        -77.2890    3.7750  -49.8750 C.3     149 TRP   -0.1800
   2339 CG        -77.4950    5.1670  -49.3930 C.ar    149 TRP    0.0900
   2340 CD1       -78.6880    5.7970  -49.1860 C.ar    149 TRP    0.0900
   2341 CD2       -76.4780    6.1050  -49.0120 C.ar    149 TRP   -0.0300
   2342 CE2       -77.1330    7.2860  -48.6030 C.ar    149 TRP   -0.1500
   2343 CE3       -75.0800    6.0640  -48.9820 C.ar    149 TRP    0.2200
   2344 NE1       -78.4810    7.0690  -48.7210 N.ar    149 TRP   -0.5100
   2345 CZ2       -76.4310    8.4200  -48.1780 C.ar    149 TRP    0.3700
   2346 CZ3       -74.3890    7.1920  -48.5540 C.ar    149 TRP    0.2400
   2347 CH2       -75.0620    8.3490  -48.1630 C.ar    149 TRP    0.1100
   2348 HN        -79.1860    3.3910  -48.3560 H       149 TRP   -0.2500
   2349 HA        -79.0600    3.6460  -51.0980 H       149 TRP    0.1700
   2350 HB1       -76.5800    3.8090  -50.7300 H       149 TRP   -0.2000
   2351 HB2       -76.8360    3.1880  -49.0490 H       149 TRP    0.1400
   2352 HD1       -79.6570    5.3570  -49.3640 H       149 TRP   -0.2700
   2353 HE1       -79.1800    7.7150  -48.5060 H       149 TRP    0.1600
   2354 HE3       -74.5330    5.1830  -49.2820 H       149 TRP   -0.1400
   2355 HZ2       -76.9320    9.3260  -47.8700 H       149 TRP    0.1400
   2356 HZ3       -73.3090    7.1720  -48.5230 H       149 TRP    0.5100
   2357 HH2       -74.4920    9.2090  -47.8430 H       149 TRP   -0.5100
   2358 N         -78.5710    0.6590  -50.2620 N.am    150 TRP   -0.4700
   2359 CA        -78.1590   -0.6400  -50.6960 C.3     150 TRP    0.3100
   2360 C         -79.1740   -1.3080  -51.6040 C.2     150 TRP    0.0700
   2361 O         -78.8410   -2.2670  -52.2950 O.2     150 TRP    0.0900
   2362 CB        -77.8600   -1.4920  -49.4880 C.3     150 TRP   -0.1800
   2363 CG        -78.9490   -1.5380  -48.5150 C.ar    150 TRP    0.0900
   2364 CD1       -79.1360   -0.7080  -47.4510 C.ar    150 TRP    0.0900
   2365 CD2       -80.0010   -2.4980  -48.4740 C.ar    150 TRP   -0.0300
   2366 CE2       -80.8020   -2.1910  -47.3420 C.ar    150 TRP   -0.1500
   2367 CE3       -80.3450   -3.5960  -49.2740 C.ar    150 TRP    0.2200
   2368 NE1       -80.2500   -1.0930  -46.7350 N.ar    150 TRP   -0.5100
   2369 CZ2       -81.9360   -2.9410  -47.0030 C.ar    150 TRP    0.3700
   2370 CZ3       -81.4610   -4.3370  -48.9280 C.ar    150 TRP    0.2400
   2371 CH2       -82.2490   -4.0060  -47.8070 C.ar    150 TRP    0.1100
   2372 HN        -79.1470    0.7040  -49.4490 H       150 TRP   -0.2500
   2373 HA        -77.2790   -0.5310  -51.3120 H       150 TRP    0.1700
   2374 HB1       -76.9590   -1.0880  -48.9820 H       150 TRP   -0.2000
   2375 HB2       -77.6540   -2.5300  -49.8270 H       150 TRP    0.1400
   2376 HD1       -78.5030    0.1310  -47.2030 H       150 TRP   -0.2700
   2377 HE1       -80.5890   -0.6560  -45.9300 H       150 TRP    0.1600
   2378 HE3       -79.7640   -3.8710  -50.1420 H       150 TRP   -0.1400
   2379 HZ2       -82.5500   -2.7040  -46.1470 H       150 TRP    0.1400
   2380 HZ3       -81.7350   -5.1900  -49.5320 H       150 TRP    0.5100
   2381 HH2       -83.1180   -4.6050  -47.5750 H       150 TRP   -0.5100
   2382 N         -80.3920   -0.7670  -51.6300 N.am    151 ARG   -0.4700
   2383 CA        -81.5020   -1.3160  -52.4090 C.3     151 ARG    0.3100
   2384 C         -81.3470   -1.2800  -53.9260 C.2     151 ARG    0.0700
   2385 O         -80.8630   -0.3100  -54.4920 O.2     151 ARG    0.0900
   2386 CB        -82.7960   -0.6150  -52.0310 C.3     151 ARG   -0.1800
   2387 CG        -83.0800   -0.6460  -50.5460 C.3     151 ARG    0.0900
   2388 CD        -84.5520   -0.8380  -50.2620 C.3     151 ARG    0.0900
   2389 NE        -84.8140   -0.8550  -48.8260 N.pl3   151 ARG   -0.1800
   2390 CZ        -85.7520   -1.5940  -48.2420 C.cat   151 ARG    0.0900
   2391 NH1       -86.5220   -2.3990  -48.9660 N.pl3   151 ARG    0.0900
   2392 NH2       -85.9040   -1.5390  -46.9250 N.pl3   151 ARG    0.2000
   2393 HN        -80.6040    0.0560  -51.1080 H       151 ARG    0.0900
   2394 HA        -81.5710   -2.3740  -52.2000 H       151 ARG    0.0900
   2395 HB1       -83.6370   -1.1070  -52.5650 H       151 ARG   -0.7000
   2396 HB2       -82.7350    0.4450  -52.3590 H       151 ARG    0.4400
   2397 HG1       -82.7450    0.3100  -50.0920 H       151 ARG    0.6400
   2398 HG2       -82.5100   -1.4810  -50.0860 H       151 ARG   -0.8000
   2399 HD1       -84.8940   -1.8060  -50.6830 H       151 ARG    0.4600
   2400 HD2       -85.1330   -0.0010  -50.7060 H       151 ARG    0.4600
   2401 HE        -84.2510   -0.2700  -48.2430 H       151 ARG   -0.8000
   2402 HH11      -86.3070   -2.5670  -49.9270 H       151 ARG    0.4600
   2403 HH12      -87.3180   -2.8370  -48.5480 H       151 ARG    0.4600
   2404 HH21      -85.5490   -0.7570  -46.4130 H       151 ARG    0.5100
   2405 HH22      -86.3740   -2.2800  -46.4440 H       151 ARG   -0.5100
   2406 N         -81.7770   -2.3510  -54.5790 N.am    152 ASP   -0.4700
   2407 CA        -81.8490   -2.3940  -56.0340 C.3     152 ASP    0.3100
   2408 C         -83.2930   -2.1720  -56.5280 C.2     152 ASP    0.0700
   2409 O         -84.2320   -2.0410  -55.7320 O.2     152 ASP    0.0900
   2410 CB        -81.2800   -3.7190  -56.5630 C.3     152 ASP   -0.2800
   2411 CG        -80.7230   -3.6000  -57.9840 C.2     152 ASP    0.0900
   2412 OD1       -80.5800   -2.4560  -58.4790 O.co2   152 ASP    0.0900
   2413 OD2       -80.4260   -4.6540  -58.6030 O.co2   152 ASP    0.6200
   2414 HN        -82.0710   -3.1760  -54.1040 H       152 ASP   -0.7600
   2415 HA        -81.2830   -1.5610  -56.4220 H       152 ASP   -0.7600
   2416 HB1       -82.0870   -4.4830  -56.5640 H       152 ASP    0.5100
   2417 HB2       -80.4620   -4.0540  -55.8900 H       152 ASP   -0.5100
   2418 N         -83.4580   -2.1180  -57.8500 N.am    153 GLU   -0.4700
   2419 CA        -84.7610   -1.8880  -58.4730 C.3     153 GLU    0.3100
   2420 C         -85.1850   -3.0690  -59.3610 C.2     153 GLU    0.0700
   2421 O         -86.3170   -3.1290  -59.8330 O.2     153 GLU    0.0900
   2422 CB        -84.7540   -0.5570  -59.2450 C.3     153 GLU   -0.1800
   2423 CG        -84.6210    0.6850  -58.3420 C.3     153 GLU    0.0900
   2424 CD        -83.7300    1.7850  -58.9320 C.2     153 GLU    0.0900
   2425 OE1       -83.8130    2.0390  -60.1530 O.co2   153 GLU   -0.2800
   2426 OE2       -82.9490    2.4040  -58.1690 O.co2   153 GLU    0.0900
   2427 HN        -82.6930   -2.2320  -58.4790 H       153 GLU    0.0900
   2428 HA        -85.5070   -1.8680  -57.6930 H       153 GLU    0.6200
   2429 HB1       -85.7030   -0.4770  -59.8170 H       153 GLU   -0.7600
   2430 HB2       -83.9030   -0.5670  -59.9590 H       153 GLU   -0.7600
   2431 HG1       -84.1880    0.3730  -57.3680 H       153 GLU    0.5100
   2432 HG2       -85.6330    1.1120  -58.1710 H       153 GLU   -0.5100
   2433 N         -84.2570   -4.0010  -59.5830 N.am    154 ASP   -0.4700
   2434 CA        -84.5310   -5.3340  -60.1270 C.3     154 ASP    0.3100
   2435 C         -85.8540   -5.9080  -59.5740 C.2     154 ASP    0.0700
   2436 O         -86.1300   -5.7580  -58.3730 O.2     154 ASP    0.0900
   2437 CB        -83.3440   -6.2560  -59.7620 C.3     154 ASP   -0.2800
   2438 CG        -83.4660   -7.6810  -60.3290 C.2     154 ASP    0.0900
   2439 OD1       -83.8890   -7.8470  -61.4990 O.co2   154 ASP    0.0900
   2440 OD2       -83.0970   -8.6390  -59.6000 O.co2   154 ASP    0.6200
   2441 HN        -83.2980   -3.8220  -59.3820 H       154 ASP   -0.7600
   2442 HA        -84.6430   -5.2560  -61.1980 H       154 ASP   -0.7600
   2443 HB1       -83.2770   -6.3270  -58.6550 H       154 ASP    0.5100
   2444 HB2       -82.4100   -5.8050  -60.1560 H       154 ASP   -0.5100
   2445 N         -86.6860   -6.5400  -60.4420 N.am    155 PRO   -0.2900
   2446 CA        -87.9600   -7.1530  -60.0300 C.3     155 PRO    0.0000
   2447 C         -87.8960   -7.9420  -58.7210 C.2     155 PRO    0.0900
   2448 O         -88.5780   -7.5860  -57.7540 O.2     155 PRO    0.0900
   2449 CB        -88.2870   -8.0850  -61.2030 C.3     155 PRO    0.0200
   2450 CG        -87.7430   -7.3680  -62.3900 C.3     155 PRO    0.0900
   2451 CD        -86.5500   -6.5450  -61.9150 C.3     155 PRO   -0.1800
   2452 HA        -88.7000   -6.3930  -59.8370 H       155 PRO    0.0900
   2453 HB1       -89.3830   -8.2380  -61.2980 H       155 PRO    0.0900
   2454 HB2       -87.7960   -9.0730  -61.0750 H       155 PRO   -0.1800
   2455 HG1       -87.4210   -8.0960  -63.1650 H       155 PRO    0.0900
   2456 HG2       -88.5180   -6.7020  -62.8260 H       155 PRO    0.0900
   2457 HD1       -85.5890   -7.0190  -62.2050 H       155 PRO    0.5100
   2458 HD2       -86.5940   -5.5060  -62.3020 H       155 PRO   -0.5100
   2459 N         -87.0630   -8.9850  -58.6950 N.am    156 GLN   -0.4700
   2460 CA        -86.9530   -9.9020  -57.5590 C.3     156 GLN    0.3100
   2461 C         -86.5000   -9.2360  -56.2580 C.2     156 GLN    0.0700
   2462 O         -86.8680   -9.6810  -55.1620 O.2     156 GLN    0.0900
   2463 CB        -85.9990  -11.0450  -57.9000 C.3     156 GLN   -0.1800
   2464 CG        -86.4830  -11.9480  -59.0190 C.3     156 GLN    0.0900
   2465 CD        -85.3480  -12.7120  -59.6650 C.2     156 GLN    0.0900
   2466 NE2       -84.5050  -12.1150  -60.3620 N.am    156 GLN   -0.1800
   2467 OE1       -85.3070  -14.0110  -59.4550 O.2     156 GLN    0.0900
   2468 HN        -86.4670   -9.1910  -59.4670 H       156 GLN    0.0900
   2469 HA        -87.9380  -10.2870  -57.3390 H       156 GLN    0.5500
   2470 HB1       -85.8520  -11.6630  -56.9890 H       156 GLN   -0.5500
   2471 HB2       -85.0220  -10.6090  -58.2000 H       156 GLN   -0.6200
   2472 HG1       -86.9830  -11.3300  -59.7940 H       156 GLN    0.3200
   2473 HG2       -87.2140  -12.6780  -58.6070 H       156 GLN    0.3000
   2474 HE21      -83.7560  -12.6230  -60.7870 H       156 GLN    0.5100
   2475 HE22      -84.5780  -11.1260  -60.4950 H       156 GLN   -0.5100
   2476 N         -85.6890   -8.1800  -56.3820 N.am    157 ALA   -0.4700
   2477 CA        -85.2510   -7.3820  -55.2350 C.3     157 ALA    0.3100
   2478 C         -86.4450   -6.6820  -54.6040 C.2     157 ALA    0.0700
   2479 O         -86.6330   -6.7310  -53.3890 O.2     157 ALA    0.0900
   2480 CB        -84.1820   -6.3690  -55.6480 C.3     157 ALA   -0.2700
   2481 HN        -85.3430   -7.8870  -57.2710 H       157 ALA    0.0900
   2482 HA        -84.8580   -8.0580  -54.4910 H       157 ALA    0.0900
   2483 HB1       -84.5870   -5.6800  -56.4200 H       157 ALA    0.0900
   2484 HB2       -83.3020   -6.8990  -56.0720 H       157 ALA    0.5100
   2485 HB3       -83.8690   -5.7700  -54.7660 H       157 ALA   -0.5100
   2486 N         -87.2620   -6.0500  -55.4480 N.am    158 LEU   -0.4700
   2487 CA        -88.4850   -5.3920  -55.0100 C.3     158 LEU    0.3100
   2488 C         -89.4400   -6.4060  -54.3920 C.2     158 LEU    0.0700
   2489 O         -90.0640   -6.1330  -53.3620 O.2     158 LEU    0.0900
   2490 CB        -89.1540   -4.6790  -56.1860 C.3     158 LEU   -0.1800
   2491 CG        -88.3100   -3.7020  -57.0060 C.3     158 LEU    0.0900
   2492 CD1       -88.9700   -3.5190  -58.3580 C.3     158 LEU    0.0900
   2493 CD2       -88.1130   -2.3630  -56.3000 C.3     158 LEU   -0.0900
   2494 HN        -87.0700   -6.0020  -56.4250 H       158 LEU    0.0900
   2495 HA        -88.2270   -4.6820  -54.2390 H       158 LEU   -0.2700
   2496 HB1       -90.0190   -4.1130  -55.7820 H       158 LEU    0.0900
   2497 HB2       -89.5270   -5.4610  -56.8800 H       158 LEU    0.0900
   2498 HG        -87.2840   -4.1070  -57.1370 H       158 LEU    0.0900
   2499 HD11      -90.0490   -3.2860  -58.2290 H       158 LEU   -0.2700
   2500 HD12      -88.8770   -4.4520  -58.9540 H       158 LEU    0.0900
   2501 HD13      -88.4890   -2.6780  -58.9030 H       158 LEU    0.0900
   2502 HD21      -87.5980   -2.5160  -55.3280 H       158 LEU    0.0900
   2503 HD22      -89.0990   -1.8880  -56.1090 H       158 LEU    0.5100
   2504 HD23      -87.4900   -1.6920  -56.9300 H       158 LEU   -0.5100
   2505 N         -89.5260   -7.5820  -55.0200 N.am    159 LYS   -0.4700
   2506 CA        -90.3030   -8.7050  -54.4980 C.3     159 LYS    0.3100
   2507 C         -89.8230   -9.1320  -53.1080 C.2     159 LYS    0.0700
   2508 O         -90.6450   -9.4460  -52.2460 O.2     159 LYS    0.0900
   2509 CB        -90.2780   -9.8960  -55.4720 C.3     159 LYS   -0.1800
   2510 CG        -91.1350  -11.0960  -55.0420 C.3     159 LYS    0.0900
   2511 CD        -91.1320  -12.2030  -56.1030 C.3     159 LYS    0.0900
   2512 CE        -91.1610  -13.5950  -55.4690 C.3     159 LYS   -0.1800
   2513 NZ        -92.3730  -13.8370  -54.6270 N.4     159 LYS    0.0900
   2514 HN        -89.0570   -7.7470  -55.8840 H       159 LYS    0.0900
   2515 HA        -91.3170   -8.3680  -54.3480 H       159 LYS   -0.1800
   2516 HB1       -89.2270  -10.2390  -55.5760 H       159 LYS    0.0900
   2517 HB2       -90.6420   -9.5440  -56.4600 H       159 LYS    0.0900
   2518 HG1       -92.1790  -10.7550  -54.8770 H       159 LYS    0.2100
   2519 HG2       -90.7350  -11.5050  -54.0900 H       159 LYS    0.0500
   2520 HD1       -90.2170  -12.1070  -56.7250 H       159 LYS    0.0500
   2521 HD2       -92.0240  -12.0830  -56.7550 H       159 LYS   -0.3000
   2522 HE1       -90.2730  -13.7190  -54.8130 H       159 LYS    0.3300
   2523 HE2       -91.1550  -14.3650  -56.2690 H       159 LYS    0.3300
   2524 HZ1       -93.2260  -13.7420  -55.2140 H       159 LYS    0.3300
   2525 HZ2       -92.4040  -13.1410  -53.8560 H       159 LYS    0.5100
   2526 HZ3       -92.3320  -14.7960  -54.2280 H       159 LYS   -0.5100
   2527 N         -88.5020   -9.1290  -52.8910 N.am    160 CYS   -0.4700
   2528 CA        -87.9300   -9.4300  -51.5760 C.3     160 CYS    0.3100
   2529 C         -87.9860   -8.2690  -50.5730 C.2     160 CYS    0.0700
   2530 O         -87.9210   -8.4830  -49.3590 O.2     160 CYS    0.0900
   2531 CB        -86.5010   -9.9690  -51.6940 C.3     160 CYS   -0.1000
   2532 SG        -85.6370  -10.0310  -50.0870 S.3     160 CYS    0.0900
   2533 HN        -87.8480   -8.9220  -53.6140 H       160 CYS    0.0900
   2534 HA        -88.5650  -10.1640  -51.1000 H       160 CYS   -0.0800
   2535 HB1       -85.9330   -9.3150  -52.3890 H       160 CYS    0.5100
   2536 HB2       -86.5420  -10.9910  -52.1270 H       160 CYS   -0.5100
   2537 N         -88.1270   -7.0370  -51.0540 N.am    161 TYR   -0.4700
   2538 CA        -88.3180   -5.9210  -50.1320 C.3     161 TYR    0.3100
   2539 C         -89.7700   -5.8350  -49.6680 C.2     161 TYR    0.0700
   2540 O         -90.1430   -4.9020  -48.9540 O.2     161 TYR    0.0900
   2541 CB        -87.8580   -4.5890  -50.7470 C.3     161 TYR   -0.1800
   2542 CG        -86.3900   -4.5370  -51.1430 C.ar    161 TYR    0.0900
   2543 CD1       -85.4240   -5.2390  -50.4220 C.ar    161 TYR    0.0900
   2544 CD2       -85.9640   -3.7620  -52.2250 C.ar    161 TYR    0.0000
   2545 CE1       -84.0860   -5.1990  -50.7840 C.ar    161 TYR   -0.1150
   2546 CE2       -84.6200   -3.7100  -52.5910 C.ar    161 TYR    0.1150
   2547 CZ        -83.6850   -4.4310  -51.8640 C.ar    161 TYR   -0.1150
   2548 OH        -82.3520   -4.3950  -52.2110 O.3     161 TYR    0.1150
   2549 HN        -88.1080   -6.8250  -52.0280 H       161 TYR    0.1100
   2550 HA        -87.7490   -6.1310  -49.2390 H       161 TYR   -0.5400
   2551 HB1       -88.0240   -3.7750  -50.0100 H       161 TYR    0.4300
   2552 HB2       -88.4480   -4.3950  -51.6690 H       161 TYR   -0.1150
   2553 HD1       -85.7250   -5.8250  -49.5650 H       161 TYR    0.1150
   2554 HD2       -86.6900   -3.1930  -52.7870 H       161 TYR   -0.1150
   2555 HE1       -83.3560   -5.7660  -50.2230 H       161 TYR    0.1150
   2556 HE2       -84.3090   -3.1130  -53.4360 H       161 TYR    0.5100
   2557 HH        -81.9600   -5.2360  -51.9670 H       161 TYR   -0.5100
   2558 N         -90.5700   -6.8280  -50.0620 N.am    162 GLN   -0.4700
   2559 CA        -92.0120   -6.8640  -49.8100 C.3     162 GLN    0.3100
   2560 C         -92.5080   -8.1840  -49.2260 C.2     162 GLN    0.0700
   2561 O         -93.7110   -8.4110  -49.0820 O.2     162 GLN    0.0900
   2562 CB        -92.7660   -6.5880  -51.1020 C.3     162 GLN   -0.1800
   2563 CG        -92.7220   -5.1480  -51.5080 C.3     162 GLN    0.0900
   2564 CD        -93.9950   -4.7310  -52.1750 C.2     162 GLN    0.0900
   2565 NE2       -94.7770   -3.9110  -51.4740 N.am    162 GLN   -0.1800
   2566 OE1       -94.2850   -5.1390  -53.3070 O.2     162 GLN    0.0900
   2567 HN        -90.2090   -7.6120  -50.5610 H       162 GLN    0.0900
   2568 HA        -92.2450   -6.1140  -49.0680 H       162 GLN    0.5500
   2569 HB1       -93.8260   -6.8890  -50.9680 H       162 GLN   -0.5500
   2570 HB2       -92.3190   -7.2000  -51.9130 H       162 GLN   -0.6200
   2571 HG1       -91.8780   -4.9900  -52.2120 H       162 GLN    0.3200
   2572 HG2       -92.5660   -4.5160  -50.6070 H       162 GLN    0.3000
   2573 HE21      -95.6430   -3.5940  -51.8600 H       162 GLN    0.5100
   2574 HE22      -94.4980   -3.6120  -50.5620 H       162 GLN   -0.5100
   2575 N         -91.5650   -9.0640  -48.9300 N.am    163 ASP   -0.4700
   2576 CA        -91.8160  -10.2980  -48.2200 C.3     163 ASP    0.3100
   2577 C         -91.1460  -10.0390  -46.8680 C.2     163 ASP    0.0700
   2578 O         -89.9280   -9.8270  -46.8170 O.2     163 ASP    0.0900
   2579 CB        -91.1590  -11.4610  -48.9870 C.3     163 ASP   -0.2800
   2580 CG        -91.4900  -12.8330  -48.4140 C.2     163 ASP    0.0900
   2581 OD1       -92.6390  -13.0610  -47.9710 O.co2   163 ASP    0.0900
   2582 OD2       -90.5930  -13.7040  -48.4310 O.co2   163 ASP    0.6200
   2583 HN        -90.6160   -8.9120  -49.1920 H       163 ASP   -0.7600
   2584 HA        -92.8840  -10.4410  -48.1490 H       163 ASP   -0.7600
   2585 HB1       -90.0560  -11.3290  -48.9590 H       163 ASP    0.5100
   2586 HB2       -91.5040  -11.4330  -50.0430 H       163 ASP   -0.5100
   2587 N         -91.9250   -9.9920  -45.7710 N.am    164 PRO   -0.2900
   2588 CA        -91.3030   -9.6350  -44.4840 C.3     164 PRO    0.0000
   2589 C         -90.5560  -10.8100  -43.8420 C.2     164 PRO    0.0900
   2590 O         -90.0090  -10.6800  -42.7420 O.2     164 PRO    0.0900
   2591 CB        -92.4880   -9.1950  -43.6240 C.3     164 PRO    0.0200
   2592 CG        -93.6580   -9.9670  -44.1760 C.3     164 PRO    0.0900
   2593 CD        -93.3730  -10.2470  -45.6430 C.3     164 PRO   -0.1800
   2594 HA        -90.5480   -8.8790  -44.6280 H       164 PRO    0.0900
   2595 HB1       -92.6580   -8.1010  -43.7150 H       164 PRO    0.0900
   2596 HB2       -92.3180   -9.4450  -42.5560 H       164 PRO   -0.1800
   2597 HG1       -93.7810  -10.9220  -43.6220 H       164 PRO    0.0900
   2598 HG2       -94.5910   -9.3720  -44.0740 H       164 PRO    0.0900
   2599 HD1       -93.5970  -11.3020  -45.9070 H       164 PRO    0.5100
   2600 HD2       -93.9400   -9.5610  -46.3060 H       164 PRO   -0.5100
   2601 N         -90.5420  -11.9410  -44.5440 N.am    165 GLY   -0.4700
   2602 CA        -89.7750  -13.1190  -44.1510 C.3     165 GLY    0.3100
   2603 C         -88.5110  -13.2620  -44.9760 C.2     165 GLY   -0.0200
   2604 O         -87.6710  -14.1270  -44.7030 O.2     165 GLY    0.0900
   2605 HN        -91.0650  -12.0350  -45.3870 H       165 GLY    0.0900
   2606 HA1       -90.3970  -13.9900  -44.2960 H       165 GLY    0.5100
   2607 HA2       -89.5120  -13.0180  -43.1090 H       165 GLY   -0.5100
   2608 N         -88.3960  -12.4160  -46.0050 N.am    166 CYS   -0.4700
   2609 CA        -87.1610  -12.2200  -46.7470 C.3     166 CYS    0.3100
   2610 C         -86.2880  -11.2680  -45.9660 C.2     166 CYS    0.0700
   2611 O         -86.7010  -10.1440  -45.6650 O.2     166 CYS    0.0900
   2612 CB        -87.4380  -11.5940  -48.1070 C.3     166 CYS   -0.1000
   2613 SG        -86.1020  -11.8700  -49.2920 S.3     166 CYS    0.0900
   2614 HN        -89.1700  -11.8700  -46.3130 H       166 CYS    0.0900
   2615 HA        -86.6880  -13.1840  -46.8690 H       166 CYS   -0.0800
   2616 HB1       -87.5830  -10.5020  -47.9700 H       166 CYS    0.5100
   2617 HB2       -88.3780  -12.0250  -48.5100 H       166 CYS   -0.5100
   2618 N         -85.0930  -11.7290  -45.6050 N.am    167 CYS   -0.4700
   2619 CA        -84.0700  -10.8360  -45.0870 C.3     167 CYS    0.3100
   2620 C         -82.7960  -11.1110  -45.8380 C.2     167 CYS    0.0700
   2621 O         -81.7430  -11.3140  -45.2490 O.2     167 CYS    0.0900
   2622 CB        -83.8640  -11.0150  -43.5860 C.3     167 CYS   -0.1000
   2623 SG        -82.7890   -9.7420  -42.8350 S.3     167 CYS    0.0900
   2624 HN        -84.8490  -12.6940  -45.6700 H       167 CYS    0.0900
   2625 HA        -84.3800   -9.8240  -45.2990 H       167 CYS   -0.0800
   2626 HB1       -83.4130  -12.0150  -43.4120 H       167 CYS    0.5100
   2627 HB2       -84.8570  -10.9860  -43.0920 H       167 CYS   -0.5100
   2628 N         -82.9260  -11.1610  -47.1590 N.am    168 ASP   -0.4700
   2629 CA        -81.7940  -11.2580  -48.0430 C.3     168 ASP    0.3100
   2630 C         -81.2450   -9.8630  -48.2220 C.2     168 ASP    0.0700
   2631 O         -81.9880   -8.8830  -48.3340 O.2     168 ASP    0.0900
   2632 CB        -82.2000  -11.8080  -49.4080 C.3     168 ASP   -0.2800
   2633 CG        -82.5710  -13.2840  -49.3700 C.2     168 ASP    0.0900
   2634 OD1       -82.6720  -13.8660  -48.2650 O.co2   168 ASP    0.0900
   2635 OD2       -82.7700  -13.8620  -50.4620 O.co2   168 ASP    0.6200
   2636 HN        -83.8190  -11.1330  -47.6000 H       168 ASP   -0.7600
   2637 HA        -81.0680  -11.9090  -47.5810 H       168 ASP   -0.7600
   2638 HB1       -81.3530  -11.6780  -50.1160 H       168 ASP    0.5100
   2639 HB2       -83.0770  -11.2350  -49.7800 H       168 ASP   -0.5100
   2640 N         -79.9290   -9.7710  -48.2480 N.am    169 PHE   -0.4700
   2641 CA        -79.2740   -8.5210  -48.4870 C.3     169 PHE    0.3100
   2642 C         -78.9600   -8.4920  -49.9720 C.2     169 PHE    0.0700
   2643 O         -77.8030   -8.5870  -50.3820 O.2     169 PHE    0.0900
   2644 CB        -78.0130   -8.4770  -47.6360 C.3     169 PHE   -0.1800
   2645 CG        -77.4450   -7.1040  -47.4300 C.ar    169 PHE    0.0900
   2646 CD1       -78.2700   -6.0090  -47.1940 C.ar    169 PHE    0.0900
   2647 CD2       -76.0640   -6.9220  -47.4190 C.ar    169 PHE    0.0000
   2648 CE1       -77.7360   -4.7560  -46.9860 C.ar    169 PHE   -0.1150
   2649 CE2       -75.5220   -5.6740  -47.2040 C.ar    169 PHE    0.1150
   2650 CZ        -76.3620   -4.5850  -46.9840 C.ar    169 PHE   -0.1150
   2651 HN        -79.3370  -10.5590  -48.1050 H       169 PHE    0.1150
   2652 HA        -79.9480   -7.7200  -48.2200 H       169 PHE   -0.1150
   2653 HB1       -77.2230   -9.0850  -48.1270 H       169 PHE    0.1150
   2654 HB2       -78.2410   -8.8880  -46.6300 H       169 PHE   -0.1150
   2655 HD1       -79.3410   -6.1420  -47.1740 H       169 PHE    0.1150
   2656 HD2       -75.4130   -7.7670  -47.5800 H       169 PHE   -0.1150
   2657 HE1       -78.3860   -3.9090  -46.8240 H       169 PHE    0.1150
   2658 HE2       -74.4510   -5.5410  -47.2050 H       169 PHE    0.5100
   2659 HZ        -75.9400   -3.6060  -46.8110 H       169 PHE   -0.5100
   2660 N         -80.0120   -8.4070  -50.7870 N.am    170 VAL   -0.4700
   2661 CA        -79.8650   -8.2090  -52.2320 C.3     170 VAL    0.3100
   2662 C         -79.5640   -6.7350  -52.4540 C.2     170 VAL    0.0700
   2663 O         -80.4460   -5.8720  -52.3740 O.2     170 VAL    0.0900
   2664 CB        -81.1430   -8.6230  -53.0190 C.3     170 VAL   -0.0900
   2665 CG1       -80.9170   -8.5600  -54.5420 C.3     170 VAL    0.0900
   2666 CG2       -81.5910  -10.0180  -52.6020 C.3     170 VAL   -0.2700
   2667 HN        -80.9480   -8.4740  -50.4490 H       170 VAL    0.0900
   2668 HA        -79.0230   -8.8010  -52.5590 H       170 VAL    0.0900
   2669 HB        -81.9750   -7.9380  -52.7470 H       170 VAL    0.0900
   2670 HG11      -80.0940   -9.2470  -54.8340 H       170 VAL   -0.2700
   2671 HG12      -80.6390   -7.5260  -54.8400 H       170 VAL    0.0900
   2672 HG13      -81.8420   -8.8670  -55.0740 H       170 VAL    0.0900
   2673 HG21      -81.9900   -9.9980  -51.5650 H       170 VAL    0.0900
   2674 HG22      -80.7290  -10.7180  -52.6350 H       170 VAL    0.5100
   2675 HG23      -82.3920  -10.3780  -53.2820 H       170 VAL   -0.5100
   2676 N         -78.2970   -6.4460  -52.7030 N.am    171 THR   -0.4700
   2677 CA        -77.8780   -5.0620  -52.8410 C.3     171 THR    0.3100
   2678 C         -77.8560   -4.6850  -54.3020 C.2     171 THR    0.0700
   2679 O         -78.0490   -5.5330  -55.1680 O.2     171 THR    0.0900
   2680 CB        -76.4860   -4.7990  -52.2360 C.3     171 THR    0.1400
   2681 CG2       -76.4670   -5.1670  -50.7470 C.3     171 THR    0.0900
   2682 OG1       -75.4990   -5.5510  -52.9540 O.3     171 THR   -0.6600
   2683 HN        -77.5920   -7.1430  -52.8040 H       171 THR    0.4300
   2684 HA        -78.6150   -4.4480  -52.3450 H       171 THR   -0.2700
   2685 HB        -76.2400   -3.7180  -52.3070 H       171 THR    0.0900
   2686 HG1       -75.4300   -5.1410  -53.8190 H       171 THR    0.0900
   2687 HG21      -76.7130   -6.2430  -50.6170 H       171 THR    0.0900
   2688 HG22      -77.2210   -4.5620  -50.1990 H       171 THR    0.5100
   2689 HG23      -75.4570   -4.9810  -50.3230 H       171 THR   -0.5100
   2690 N         -77.6410   -3.4040  -54.5720 N.am    172 ASN   -0.4700
   2691 CA        -77.3690   -2.9540  -55.9160 C.3     172 ASN    0.3100
   2692 C         -75.8640   -2.9940  -56.1640 C.2     172 ASN    0.0700
   2693 O         -75.0520   -3.0430  -55.2290 O.2     172 ASN    0.0900
   2694 CB        -77.9050   -1.5450  -56.1040 C.3     172 ASN   -0.1800
   2695 CG        -77.2150   -0.5570  -55.2140 C.2     172 ASN    0.0900
   2696 ND2       -77.9720    0.0620  -54.3200 N.am    172 ASN    0.0900
   2697 OD1       -76.0040   -0.3540  -55.3150 O.2     172 ASN    0.5500
   2698 HN        -77.6570   -2.7010  -53.8660 H       172 ASN   -0.5500
   2699 HA        -77.8450   -3.6360  -56.6030 H       172 ASN   -0.6200
   2700 HB1       -78.9910   -1.5360  -55.8720 H       172 ASN    0.3200
   2701 HB2       -77.7540   -1.2380  -57.1610 H       172 ASN    0.3000
   2702 HD21      -78.9490   -0.1410  -54.2660 H       172 ASN    0.5100
   2703 HD22      -77.5660    0.7330  -53.6990 H       172 ASN   -0.5100
   2704 N         -75.4870   -2.9470  -57.4300 N.am    173 ARG   -0.4700
   2705 CA        -74.0960   -3.1160  -57.7900 C.3     173 ARG    0.3100
   2706 C         -73.1890   -2.0710  -57.1820 C.2     173 ARG    0.0700
   2707 O         -72.0380   -2.3770  -56.8790 O.2     173 ARG    0.0900
   2708 CB        -73.9220   -3.1530  -59.3030 C.3     173 ARG   -0.1800
   2709 CG        -74.5120   -4.3930  -59.9410 C.3     173 ARG    0.0900
   2710 CD        -74.9230   -4.1460  -61.3920 C.3     173 ARG    0.0900
   2711 NE        -75.9750   -5.0810  -61.8050 N.pl3   173 ARG   -0.1800
   2712 CZ        -75.7680   -6.2440  -62.4230 C.cat   173 ARG    0.0900
   2713 NH1       -74.5400   -6.6370  -62.7440 N.pl3   173 ARG    0.0900
   2714 NH2       -76.8060   -7.0190  -62.7290 N.pl3   173 ARG    0.2000
   2715 HN        -76.1280   -2.7950  -58.1780 H       173 ARG    0.0900
   2716 HA        -73.7500   -4.0400  -57.3520 H       173 ARG    0.0900
   2717 HB1       -72.8370   -3.1150  -59.5370 H       173 ARG   -0.7000
   2718 HB2       -74.4150   -2.2590  -59.7400 H       173 ARG    0.4400
   2719 HG1       -75.4050   -4.7090  -59.3610 H       173 ARG    0.6400
   2720 HG2       -73.7590   -5.2090  -59.9130 H       173 ARG   -0.8000
   2721 HD1       -74.0510   -4.2950  -62.0640 H       173 ARG    0.4600
   2722 HD2       -75.3180   -3.1140  -61.5040 H       173 ARG    0.4600
   2723 HE        -76.9200   -4.8260  -61.6070 H       173 ARG   -0.8000
   2724 HH11      -73.7480   -6.1370  -62.3940 H       173 ARG    0.4600
   2725 HH12      -74.4090   -7.4320  -63.3350 H       173 ARG    0.4600
   2726 HH21      -77.7340   -6.7280  -62.4950 H       173 ARG    0.5100
   2727 HH22      -76.6580   -7.8930  -63.1920 H       173 ARG   -0.5100
   2728 N         -73.6970   -0.8490  -56.9890 N.am    174 ALA   -0.4700
   2729 CA        -72.8590    0.2380  -56.4660 C.3     174 ALA    0.3100
   2730 C         -72.5140    0.0150  -54.9970 C.2     174 ALA    0.0700
   2731 O         -71.3400    0.0520  -54.6230 O.2     174 ALA    0.0900
   2732 CB        -73.5060    1.5810  -56.6790 C.3     174 ALA   -0.2700
   2733 HN        -74.6480   -0.6250  -57.1870 H       174 ALA    0.0900
   2734 HA        -71.9080    0.1980  -56.9770 H       174 ALA    0.0900
   2735 HB1       -74.4880    1.6200  -56.1590 H       174 ALA    0.0900
   2736 HB2       -73.6730    1.7540  -57.7640 H       174 ALA    0.5100
   2737 HB3       -72.8560    2.3840  -56.2690 H       174 ALA   -0.5100
   2738 N         -73.5300   -0.2670  -54.1760 N.am    175 TYR   -0.4700
   2739 CA        -73.3180   -0.5150  -52.7640 C.3     175 TYR    0.3100
   2740 C         -72.4180   -1.7250  -52.5400 C.2     175 TYR    0.0700
   2741 O         -71.5540   -1.7200  -51.6620 O.2     175 TYR    0.0900
   2742 CB        -74.6430   -0.6900  -52.0220 C.3     175 TYR   -0.1800
   2743 CG        -74.4160   -1.0120  -50.5780 C.ar    175 TYR    0.0900
   2744 CD1       -74.1920    0.0080  -49.6490 C.ar    175 TYR    0.0900
   2745 CD2       -74.3580   -2.3470  -50.1360 C.ar    175 TYR    0.0000
   2746 CE1       -73.9450   -0.2930  -48.2890 C.ar    175 TYR   -0.1150
   2747 CE2       -74.1030   -2.6610  -48.7860 C.ar    175 TYR    0.1150
   2748 CZ        -73.9010   -1.6320  -47.8640 C.ar    175 TYR   -0.1150
   2749 OH        -73.6510   -1.9420  -46.5390 O.3     175 TYR    0.1150
   2750 HN        -74.4730   -0.3190  -54.4950 H       175 TYR    0.1100
   2751 HA        -72.7730    0.3250  -52.3580 H       175 TYR   -0.5400
   2752 HB1       -75.2190   -1.5270  -52.4720 H       175 TYR    0.4300
   2753 HB2       -75.2320    0.2500  -52.0730 H       175 TYR   -0.1150
   2754 HD1       -74.2080    1.0370  -49.9740 H       175 TYR    0.1150
   2755 HD2       -74.5120   -3.1470  -50.8450 H       175 TYR   -0.1150
   2756 HE1       -73.7920    0.5060  -47.5780 H       175 TYR    0.1150
   2757 HE2       -74.0650   -3.6900  -48.4660 H       175 TYR    0.5100
   2758 HH        -73.5350   -1.1170  -46.0580 H       175 TYR   -0.5100
   2759 N         -72.6110   -2.7700  -53.3370 N.am    176 ALA   -0.4700
   2760 CA        -71.7910   -3.9700  -53.1970 C.3     176 ALA    0.3100
   2761 C         -70.3030   -3.6590  -53.4020 C.2     176 ALA    0.0700
   2762 O         -69.4550   -4.1640  -52.6550 O.2     176 ALA    0.0900
   2763 CB        -72.2590   -5.0560  -54.1500 C.3     176 ALA   -0.2700
   2764 HN        -73.3070   -2.7830  -54.0500 H       176 ALA    0.0900
   2765 HA        -71.8690   -4.3090  -52.1750 H       176 ALA    0.0900
   2766 HB1       -72.1850   -4.7000  -55.2000 H       176 ALA    0.0900
   2767 HB2       -73.3170   -5.3170  -53.9370 H       176 ALA    0.5100
   2768 HB3       -71.6210   -5.9590  -54.0360 H       176 ALA   -0.5100
   2769 N         -69.9780   -2.8100  -54.3840 N.am    177 ILE   -0.4700
   2770 CA        -68.5750   -2.5320  -54.6560 C.3     177 ILE    0.3100
   2771 C         -68.0090   -1.5190  -53.6740 C.2     177 ILE    0.0700
   2772 O         -66.9260   -1.7260  -53.1210 O.2     177 ILE    0.0900
   2773 CB        -68.3130   -2.1400  -56.1260 C.3     177 ILE   -0.0900
   2774 CG1       -68.7560   -3.2740  -57.0520 C.3     177 ILE    0.0900
   2775 CG2       -66.8190   -1.8400  -56.3510 C.3     177 ILE   -0.2700
   2776 CD        -68.8940   -2.8710  -58.4900 C.3     177 ILE    0.0900
   2777 HN        -70.6540   -2.3490  -54.9520 H       177 ILE    0.0900
   2778 HA        -68.0140   -3.4210  -54.4100 H       177 ILE    0.0900
   2779 HB        -68.9110   -1.2390  -56.3790 H       177 ILE   -0.1800
   2780 HG11      -69.7390   -3.6520  -56.6980 H       177 ILE    0.0900
   2781 HG12      -68.0100   -4.0940  -56.9860 H       177 ILE    0.0900
   2782 HG21      -66.1980   -2.6660  -55.9430 H       177 ILE   -0.2700
   2783 HG22      -66.5410   -0.8980  -55.8330 H       177 ILE    0.0900
   2784 HG23      -66.6120   -1.7450  -57.4380 H       177 ILE    0.0900
   2785 HD1       -68.3150   -1.9420  -58.6820 H       177 ILE    0.0900
   2786 HD2       -69.9620   -2.6810  -58.7290 H       177 ILE    0.5100
   2787 HD3       -68.5010   -3.6760  -59.1470 H       177 ILE   -0.5100
   2788 N         -68.7580   -0.4440  -53.4440 N.am    178 ALA   -0.4700
   2789 CA        -68.3600    0.5840  -52.5060 C.3     178 ALA    0.3100
   2790 C         -68.1730    0.0140  -51.1070 C.2     178 ALA    0.0700
   2791 O         -67.1590    0.2830  -50.4610 O.2     178 ALA    0.0900
   2792 CB        -69.3850    1.6900  -52.4800 C.3     178 ALA   -0.2700
   2793 HN        -69.6300   -0.2990  -53.9070 H       178 ALA    0.0900
   2794 HA        -67.3990    0.9670  -52.8140 H       178 ALA    0.0900
   2795 HB1       -70.3740    1.2880  -52.1720 H       178 ALA    0.0900
   2796 HB2       -69.4850    2.1370  -53.4930 H       178 ALA    0.5100
   2797 HB3       -69.0790    2.4730  -51.7540 H       178 ALA   -0.5100
   2798 N         -69.1500   -0.7740  -50.6480 N.am    179 SER   -0.4700
   2799 CA        -69.1050   -1.4000  -49.3300 C.3     179 SER    0.3100
   2800 C         -67.8990   -2.3170  -49.1870 C.2     179 SER    0.0700
   2801 O         -67.1540   -2.2240  -48.2200 O.2     179 SER    0.0900
   2802 CB        -70.3810   -2.1950  -49.0620 C.3     179 SER    0.0500
   2803 OG        -70.4600   -2.5420  -47.6880 O.3     179 SER    0.0900
   2804 HN        -69.9620   -0.9710  -51.1910 H       179 SER    0.0900
   2805 HA        -68.9880   -0.6190  -48.5940 H       179 SER   -0.6600
   2806 HB1       -70.3780   -3.1260  -49.6670 H       179 SER    0.4300
   2807 HB2       -71.2690   -1.5830  -49.3290 H       179 SER    0.5100
   2808 HG1       -71.3830   -2.7410  -47.5180 H       179 SER   -0.5100
   2809 N         -67.6960   -3.1980  -50.1540 N.am    180 SER   -0.4700
   2810 CA        -66.5290   -4.0640  -50.1300 C.3     180 SER    0.3100
   2811 C         -65.1780   -3.3130  -50.0790 C.2     180 SER    0.0700
   2812 O         -64.3180   -3.6310  -49.2410 O.2     180 SER    0.0900
   2813 CB        -66.5750   -5.0410  -51.3050 C.3     180 SER    0.0500
   2814 OG        -67.6290   -5.9590  -51.1110 O.3     180 SER    0.0900
   2815 HN        -68.3190   -3.3040  -50.9250 H       180 SER    0.0900
   2816 HA        -66.5270   -4.6010  -49.1930 H       180 SER   -0.6600
   2817 HB1       -65.6170   -5.6000  -51.3710 H       180 SER    0.4300
   2818 HB2       -66.7470   -4.4880  -52.2520 H       180 SER    0.5100
   2819 HG1       -68.4300   -5.5030  -51.3770 H       180 SER   -0.5100
   2820 N         -65.0050   -2.3190  -50.9600 N.am    181 ILE   -0.4700
   2821 CA        -63.7840   -1.5180  -51.0090 C.3     181 ILE    0.3100
   2822 C         -63.5660   -0.7360  -49.7130 C.2     181 ILE    0.0700
   2823 O         -62.4580   -0.7300  -49.1570 O.2     181 ILE    0.0900
   2824 CB        -63.7710   -0.5720  -52.2200 C.3     181 ILE   -0.0900
   2825 CG1       -63.8960   -1.3850  -53.5100 C.3     181 ILE    0.0900
   2826 CG2       -62.4880    0.2410  -52.2470 C.3     181 ILE   -0.2700
   2827 CD        -63.6940   -0.5900  -54.7660 C.3     181 ILE    0.0900
   2828 HN        -65.7070   -2.0800  -51.6260 H       181 ILE    0.0900
   2829 HA        -62.9460   -2.1980  -51.0620 H       181 ILE    0.0900
   2830 HB        -64.6410    0.1150  -52.1600 H       181 ILE   -0.1800
   2831 HG11      -64.9100   -1.8370  -53.5410 H       181 ILE    0.0900
   2832 HG12      -63.1390   -2.1970  -53.4860 H       181 ILE    0.0900
   2833 HG21      -61.6090   -0.4350  -52.3150 H       181 ILE   -0.2700
   2834 HG22      -62.4020    0.8420  -51.3160 H       181 ILE    0.0900
   2835 HG23      -62.4860    0.9160  -53.1290 H       181 ILE    0.0900
   2836 HD1       -62.6290   -0.2880  -54.8610 H       181 ILE    0.0900
   2837 HD2       -64.3200    0.3280  -54.7380 H       181 ILE    0.5100
   2838 HD3       -63.9700   -1.2030  -55.6510 H       181 ILE   -0.5100
   2839 N         -64.6290   -0.1010  -49.2180 N.am    182 ILE   -0.4700
   2840 CA        -64.5030    0.7400  -48.0420 C.3     182 ILE    0.3100
   2841 C         -64.4100   -0.0500  -46.7490 C.2     182 ILE    0.0700
   2842 O         -63.6000    0.2860  -45.8940 O.2     182 ILE    0.0900
   2843 CB        -65.5900    1.8330  -47.9770 C.3     182 ILE   -0.0900
   2844 CG1       -65.2640    2.9150  -49.0060 C.3     182 ILE    0.0900
   2845 CG2       -65.6760    2.4430  -46.5700 C.3     182 ILE   -0.2700
   2846 CD        -66.4810    3.5330  -49.6280 C.3     182 ILE    0.0900
   2847 HN        -65.5360   -0.1730  -49.6240 H       182 ILE    0.0900
   2848 HA        -63.5250    1.1960  -48.0690 H       182 ILE    0.0900
   2849 HB        -66.5720    1.3880  -48.2450 H       182 ILE   -0.1800
   2850 HG11      -64.6450    2.4650  -49.8100 H       182 ILE    0.0900
   2851 HG12      -64.6760    3.7140  -48.5050 H       182 ILE    0.0900
   2852 HG21      -64.6640    2.7380  -46.2200 H       182 ILE   -0.2700
   2853 HG22      -66.0940    1.6980  -45.8590 H       182 ILE    0.0900
   2854 HG23      -66.3230    3.3460  -46.5890 H       182 ILE    0.0900
   2855 HD1       -67.1120    4.0050  -48.8430 H       182 ILE    0.0900
   2856 HD2       -67.0800    2.7520  -50.1420 H       182 ILE    0.5100
   2857 HD3       -66.1790    4.3140  -50.3570 H       182 ILE   -0.5100
   2858 N         -65.2110   -1.1030  -46.5980 N.am    183 SER   -0.4700
   2859 CA        -65.2080   -1.8610  -45.3360 C.3     183 SER    0.3100
   2860 C         -64.1200   -2.9120  -45.2460 C.2     183 SER    0.0700
   2861 O         -63.6860   -3.2580  -44.1510 O.2     183 SER    0.0900
   2862 CB        -66.5560   -2.5140  -45.0580 C.3     183 SER    0.0500
   2863 OG        -67.5500   -1.5290  -44.8450 O.3     183 SER    0.0900
   2864 HN        -65.8320   -1.4190  -47.3110 H       183 SER    0.0900
   2865 HA        -64.9610   -1.1720  -44.5410 H       183 SER   -0.6600
   2866 HB1       -66.4830   -3.1510  -44.1510 H       183 SER    0.4300
   2867 HB2       -66.8540   -3.1420  -45.9260 H       183 SER    0.5100
   2868 HG1       -67.8130   -1.2250  -45.7170 H       183 SER   -0.5100
   2869 N         -63.6690   -3.4220  -46.3920 N.am    184 PHE   -0.4700
   2870 CA        -62.7670   -4.5520  -46.3820 C.3     184 PHE    0.3100
   2871 C         -61.4790   -4.2870  -47.1420 C.2     184 PHE    0.0700
   2872 O         -60.4000   -4.2270  -46.5640 O.2     184 PHE    0.0900
   2873 CB        -63.5030   -5.8020  -46.8870 C.3     184 PHE   -0.1800
   2874 CG        -62.6630   -7.0430  -46.8960 C.ar    184 PHE    0.0900
   2875 CD1       -62.4470   -7.7760  -45.7290 C.ar    184 PHE    0.0900
   2876 CD2       -62.0840   -7.4890  -48.0840 C.ar    184 PHE    0.0000
   2877 CE1       -61.6420   -8.9230  -45.7460 C.ar    184 PHE   -0.1150
   2878 CE2       -61.2870   -8.6380  -48.1110 C.ar    184 PHE    0.1150
   2879 CZ        -61.0610   -9.3540  -46.9460 C.ar    184 PHE   -0.1150
   2880 HN        -63.9260   -3.0570  -47.2840 H       184 PHE    0.1150
   2881 HA        -62.4200   -4.7000  -45.3690 H       184 PHE   -0.1150
   2882 HB1       -63.8430   -5.6280  -47.9300 H       184 PHE    0.1150
   2883 HB2       -64.3760   -6.0030  -46.2290 H       184 PHE   -0.1150
   2884 HD1       -62.9030   -7.4550  -44.8040 H       184 PHE    0.1150
   2885 HD2       -62.2540   -6.9380  -48.9970 H       184 PHE   -0.1150
   2886 HE1       -61.4700   -9.4750  -44.8320 H       184 PHE    0.1150
   2887 HE2       -60.8460   -8.9670  -49.0400 H       184 PHE    0.5100
   2888 HZ        -60.4430  -10.2390  -46.9630 H       184 PHE   -0.5100
   2889 N         -61.5810   -4.1130  -48.4440 N.am    185 TYR   -0.4700
   2890 CA        -60.3890   -4.1300  -49.2760 C.3     185 TYR    0.3100
   2891 C         -59.3260   -3.1100  -48.9060 C.2     185 TYR    0.0700
   2892 O         -58.1500   -3.4620  -48.8130 O.2     185 TYR    0.0900
   2893 CB        -60.7530   -4.0210  -50.7570 C.3     185 TYR   -0.1800
   2894 CG        -61.3080   -5.3060  -51.3390 C.ar    185 TYR    0.0900
   2895 CD1       -60.4850   -6.4240  -51.5090 C.ar    185 TYR    0.0900
   2896 CD2       -62.6410   -5.4050  -51.7280 C.ar    185 TYR    0.0000
   2897 CE1       -60.9710   -7.6060  -52.0530 C.ar    185 TYR   -0.1150
   2898 CE2       -63.1360   -6.5890  -52.2860 C.ar    185 TYR    0.1150
   2899 CZ        -62.2890   -7.6870  -52.4410 C.ar    185 TYR   -0.1150
   2900 OH        -62.7550   -8.8710  -52.9770 O.3     185 TYR    0.1150
   2901 HN        -62.4530   -3.9660  -48.9050 H       185 TYR    0.1100
   2902 HA        -59.8650   -5.0550  -49.0870 H       185 TYR   -0.5400
   2903 HB1       -59.8450   -3.7600  -51.3400 H       185 TYR    0.4300
   2904 HB2       -61.5310   -3.2370  -50.8870 H       185 TYR   -0.1150
   2905 HD1       -59.4480   -6.3670  -51.2110 H       185 TYR    0.1150
   2906 HD2       -63.3010   -4.5590  -51.5980 H       185 TYR   -0.1150
   2907 HE1       -60.3170   -8.4580  -52.1710 H       185 TYR    0.1150
   2908 HE2       -64.1690   -6.6530  -52.5960 H       185 TYR    0.5100
   2909 HH        -63.7110   -8.8110  -53.0450 H       185 TYR   -0.5100
   2910 N         -59.7190   -1.8550  -48.6940 N.am    186 ILE   -0.4700
   2911 CA        -58.7360   -0.8110  -48.3890 C.3     186 ILE    0.3100
   2912 C         -58.0130   -1.1190  -47.0900 C.2     186 ILE    0.0700
   2913 O         -56.7860   -1.1470  -47.1010 O.2     186 ILE    0.0900
   2914 CB        -59.3290    0.6000  -48.3990 C.3     186 ILE   -0.0900
   2915 CG1       -59.7030    1.0030  -49.8280 C.3     186 ILE    0.0900
   2916 CG2       -58.3550    1.5930  -47.7790 C.3     186 ILE   -0.2700
   2917 CD        -60.4600    2.3130  -49.9100 C.3     186 ILE    0.0900
   2918 HN        -60.6760   -1.5740  -48.7320 H       186 ILE    0.0900
   2919 HA        -57.9520   -0.8790  -49.1300 H       186 ILE    0.0900
   2920 HB        -60.2780    0.6040  -47.8200 H       186 ILE   -0.1800
   2921 HG11      -60.3340    0.2020  -50.2690 H       186 ILE    0.0900
   2922 HG12      -58.7710    1.0950  -50.4260 H       186 ILE    0.0900
   2923 HG21      -57.3490    1.4780  -48.2370 H       186 ILE   -0.2700
   2924 HG22      -58.2700    1.4100  -46.6870 H       186 ILE    0.0900
   2925 HG23      -58.7080    2.6320  -47.9590 H       186 ILE    0.0900
   2926 HD1       -59.7840    3.1600  -49.6600 H       186 ILE    0.0900
   2927 HD2       -61.3040    2.3080  -49.1870 H       186 ILE    0.5100
   2928 HD3       -60.8490    2.4620  -50.9390 H       186 ILE   -0.5100
   2929 N         -58.7440   -1.4060  -45.9810 N.am    187 PRO   -0.2900
   2930 CA        -58.0200   -1.8040  -44.7740 C.3     187 PRO    0.0000
   2931 C         -57.1920   -3.0810  -44.9500 C.2     187 PRO    0.0900
   2932 O         -56.1160   -3.1860  -44.3560 O.2     187 PRO    0.0900
   2933 CB        -59.1320   -2.0190  -43.7450 C.3     187 PRO    0.0200
   2934 CG        -60.2470   -1.2000  -44.2210 C.3     187 PRO    0.0900
   2935 CD        -60.1890   -1.2790  -45.7060 C.3     187 PRO   -0.1800
   2936 HA        -57.2980   -1.0520  -44.5040 H       187 PRO    0.0900
   2937 HB1       -58.8040   -1.6920  -42.7360 H       187 PRO    0.0900
   2938 HB2       -59.4240   -3.0910  -43.6980 H       187 PRO   -0.1800
   2939 HG1       -61.2140   -1.5960  -43.8450 H       187 PRO    0.0900
   2940 HG2       -60.1340   -0.1480  -43.8800 H       187 PRO    0.0900
   2941 HD1       -60.7290   -2.1700  -46.0880 H       187 PRO    0.5100
   2942 HD2       -60.5890   -0.3600  -46.1810 H       187 PRO   -0.5100
   2943 N         -57.6510   -4.0310  -45.7650 N.am    188 LEU   -0.4700
   2944 CA        -56.8570   -5.2270  -46.0110 C.3     188 LEU    0.3100
   2945 C         -55.5200   -4.8630  -46.6720 C.2     188 LEU    0.0700
   2946 O         -54.4590   -5.3220  -46.2370 O.2     188 LEU    0.0900
   2947 CB        -57.6390   -6.2750  -46.8220 C.3     188 LEU   -0.1800
   2948 CG        -56.8840   -7.5760  -47.1540 C.3     188 LEU    0.0900
   2949 CD1       -56.8580   -8.5180  -45.9520 C.3     188 LEU    0.0900
   2950 CD2       -57.4650   -8.2680  -48.3650 C.3     188 LEU   -0.0900
   2951 HN        -58.5300   -3.9690  -46.2300 H       188 LEU    0.0900
   2952 HA        -56.5730   -5.6370  -45.0520 H       188 LEU   -0.2700
   2953 HB1       -57.9480   -5.8060  -47.7800 H       188 LEU    0.0900
   2954 HB2       -58.5480   -6.5470  -46.2440 H       188 LEU    0.0900
   2955 HG        -55.8400   -7.3280  -47.4460 H       188 LEU    0.0900
   2956 HD11      -57.8940   -8.7830  -45.6530 H       188 LEU   -0.2700
   2957 HD12      -56.3570   -8.0220  -45.0940 H       188 LEU    0.0900
   2958 HD13      -56.3150   -9.4510  -46.2140 H       188 LEU    0.0900
   2959 HD21      -57.4070   -7.6010  -49.2520 H       188 LEU    0.0900
   2960 HD22      -58.5310   -8.5200  -48.1810 H       188 LEU    0.5100
   2961 HD23      -56.8930   -9.1960  -48.5810 H       188 LEU   -0.5100
   2962 N         -55.5610   -4.0110  -47.6970 N.am    189 LEU   -0.4700
   2963 CA        -54.3360   -3.5650  -48.3550 C.3     189 LEU    0.3100
   2964 C         -53.3960   -2.8680  -47.3670 C.2     189 LEU    0.0700
   2965 O         -52.2010   -3.1590  -47.3310 O.2     189 LEU    0.0900
   2966 CB        -54.6330   -2.6690  -49.5710 C.3     189 LEU   -0.1800
   2967 CG        -55.3770   -3.3160  -50.7530 C.3     189 LEU    0.0900
   2968 CD1       -55.6970   -2.2830  -51.8380 C.3     189 LEU    0.0900
   2969 CD2       -54.6260   -4.5140  -51.3570 C.3     189 LEU   -0.0900
   2970 HN        -56.4170   -3.6460  -48.0550 H       189 LEU    0.0900
   2971 HA        -53.7910   -4.4430  -48.6670 H       189 LEU   -0.2700
   2972 HB1       -53.6630   -2.2870  -49.9520 H       189 LEU    0.0900
   2973 HB2       -55.2440   -1.8130  -49.2180 H       189 LEU    0.0900
   2974 HG        -56.3240   -3.7670  -50.3860 H       189 LEU    0.0900
   2975 HD11      -54.7580   -1.8300  -52.2230 H       189 LEU   -0.2700
   2976 HD12      -56.3330   -1.4760  -51.4140 H       189 LEU    0.0900
   2977 HD13      -56.2260   -2.7730  -52.6830 H       189 LEU    0.0900
   2978 HD21      -54.4810   -5.3010  -50.5870 H       189 LEU    0.0900
   2979 HD22      -53.6290   -4.1880  -51.7240 H       189 LEU    0.5100
   2980 HD23      -55.2120   -4.9430  -52.1970 H       189 LEU   -0.5100
   2981 N         -53.9440   -1.9760  -46.5430 N.am    190 ILE   -0.4700
   2982 CA        -53.1530   -1.2930  -45.5360 C.3     190 ILE    0.3100
   2983 C         -52.5610   -2.2780  -44.5330 C.2     190 ILE    0.0700
   2984 O         -51.3910   -2.1740  -44.1610 O.2     190 ILE    0.0900
   2985 CB        -53.9670   -0.2350  -44.7950 C.3     190 ILE   -0.0900
   2986 CG1       -54.4530    0.8360  -45.7640 C.3     190 ILE    0.0900
   2987 CG2       -53.1120    0.4100  -43.6880 C.3     190 ILE   -0.2700
   2988 CD        -55.4180    1.8310  -45.1450 C.3     190 ILE    0.0900
   2989 HN        -54.9110   -1.7400  -46.5800 H       190 ILE    0.0900
   2990 HA        -52.3140   -0.8320  -46.0350 H       190 ILE    0.0900
   2991 HB        -54.8640   -0.7090  -44.3410 H       190 ILE   -0.1800
   2992 HG11      -54.9610    0.3370  -46.6170 H       190 ILE    0.0900
   2993 HG12      -53.5710    1.3920  -46.1480 H       190 ILE    0.0900
   2994 HG21      -52.1330    0.7340  -44.1020 H       190 ILE   -0.2700
   2995 HG22      -52.9280   -0.3240  -42.8750 H       190 ILE    0.0900
   2996 HG23      -53.6360    1.3000  -43.2780 H       190 ILE    0.0900
   2997 HD1       -54.8810    2.4840  -44.4220 H       190 ILE    0.0900
   2998 HD2       -56.2230    1.2910  -44.6040 H       190 ILE    0.5100
   2999 HD3       -55.8620    2.4700  -45.9370 H       190 ILE   -0.5100
   3000 N         -53.3660   -3.2420  -44.1040 N.am    191 MET   -0.4700
   3001 CA        -52.9040   -4.2310  -43.1550 C.3     191 MET    0.3100
   3002 C         -51.8660   -5.1830  -43.7400 C.2     191 MET    0.0700
   3003 O         -50.9740   -5.6090  -43.0170 O.2     191 MET    0.0900
   3004 CB        -54.0710   -5.0200  -42.5880 C.3     191 MET   -0.1800
   3005 CG        -53.7260   -5.8430  -41.3530 C.3     191 MET    0.0900
   3006 SD        -54.5920   -7.4250  -41.3890 S.3     191 MET    0.0900
   3007 CE        -53.9210   -8.1680  -42.8880 C.3     191 MET   -0.1400
   3008 HN        -54.3110   -3.3270  -44.4110 H       191 MET    0.0900
   3009 HA        -52.3800   -3.7160  -42.3650 H       191 MET    0.0900
   3010 HB1       -54.4460   -5.7090  -43.3750 H       191 MET   -0.0900
   3011 HB2       -54.8790   -4.3070  -42.3190 H       191 MET   -0.2200
   3012 HG1       -54.0150   -5.2730  -40.4450 H       191 MET    0.0900
   3013 HG2       -52.6290   -6.0120  -41.3250 H       191 MET    0.0900
   3014 HE1       -52.8320   -7.9670  -42.9860 H       191 MET    0.0900
   3015 HE2       -54.4290   -7.7510  -43.7840 H       191 MET    0.5100
   3016 HE3       -54.0650   -9.2690  -42.8700 H       191 MET   -0.5100
   3017 N         -51.9570   -5.5140  -45.0340 N.am    192 ILE   -0.4700
   3018 CA        -50.9100   -6.3280  -45.6800 C.3     192 ILE    0.3100
   3019 C         -49.5900   -5.5800  -45.7670 C.2     192 ILE    0.0700
   3020 O         -48.5900   -6.0400  -45.2140 O.2     192 ILE    0.0900
   3021 CB        -51.3100   -6.8360  -47.0740 C.3     192 ILE   -0.0900
   3022 CG1       -52.2270   -8.0570  -46.9370 C.3     192 ILE    0.0900
   3023 CG2       -50.0680   -7.2020  -47.8930 C.3     192 ILE   -0.2700
   3024 CD        -53.0370   -8.3920  -48.2070 C.3     192 ILE    0.0900
   3025 HN        -52.7210   -5.2320  -45.6090 H       192 ILE    0.0900
   3026 HA        -50.7080   -7.1670  -45.0310 H       192 ILE    0.0900
   3027 HB        -51.8810   -6.0430  -47.6040 H       192 ILE   -0.1800
   3028 HG11      -52.9410   -7.8690  -46.1080 H       192 ILE    0.0900
   3029 HG12      -51.6000   -8.9370  -46.6810 H       192 ILE    0.0900
   3030 HG21      -49.4000   -7.8630  -47.3010 H       192 ILE   -0.2700
   3031 HG22      -49.5070   -6.2810  -48.1620 H       192 ILE    0.0900
   3032 HG23      -50.3700   -7.7390  -48.8170 H       192 ILE    0.0900
   3033 HD1       -52.3490   -8.6040  -49.0530 H       192 ILE    0.0900
   3034 HD2       -53.6830   -7.5310  -48.4810 H       192 ILE    0.5100
   3035 HD3       -53.6660   -9.2890  -48.0280 H       192 ILE   -0.5100
   3036 N         -49.6050   -4.4270  -46.4480 N.am    193 PHE   -0.4700
   3037 CA        -48.4550   -3.5130  -46.5840 C.3     193 PHE    0.3100
   3038 C         -47.7310   -3.3190  -45.2600 C.2     193 PHE    0.0700
   3039 O         -46.5450   -3.6140  -45.1620 O.2     193 PHE    0.0900
   3040 CB        -48.9340   -2.1770  -47.1870 C.3     193 PHE   -0.1800
   3041 CG        -47.8700   -1.0910  -47.2950 C.ar    193 PHE    0.0900
   3042 CD1       -47.0500   -0.9930  -48.4220 C.ar    193 PHE    0.0900
   3043 CD2       -47.7470   -0.1130  -46.2930 C.ar    193 PHE    0.0000
   3044 CE1       -46.0960    0.0270  -48.5150 C.ar    193 PHE   -0.1150
   3045 CE2       -46.8040    0.9120  -46.3840 C.ar    193 PHE    0.1150
   3046 CZ        -45.9770    0.9780  -47.4930 C.ar    193 PHE   -0.1150
   3047 HN        -50.4320   -4.1240  -46.9140 H       193 PHE    0.1150
   3048 HA        -47.7220   -3.9800  -47.2250 H       193 PHE   -0.1150
   3049 HB1       -49.7480   -1.7670  -46.5530 H       193 PHE    0.1150
   3050 HB2       -49.3080   -2.3630  -48.2170 H       193 PHE   -0.1150
   3051 HD1       -47.1520   -1.7080  -49.2250 H       193 PHE    0.1150
   3052 HD2       -48.3980   -0.1560  -45.4320 H       193 PHE   -0.1150
   3053 HE1       -45.4500    0.0820  -49.3780 H       193 PHE    0.1150
   3054 HE2       -46.7200    1.6460  -45.5960 H       193 PHE    0.5100
   3055 HZ        -45.2400    1.7650  -47.5690 H       193 PHE   -0.5100
   3056 N         -48.4540   -2.8840  -44.2330 N.am    194 VAL   -0.4700
   3057 CA        -47.8720   -2.6690  -42.9030 C.3     194 VAL    0.3100
   3058 C         -47.3510   -3.9350  -42.2120 C.2     194 VAL    0.0700
   3059 O         -46.4060   -3.8550  -41.4310 O.2     194 VAL    0.0900
   3060 CB        -48.8400   -1.9180  -41.9490 C.3     194 VAL   -0.0900
   3061 CG1       -48.2300   -1.7470  -40.5720 C.3     194 VAL    0.0900
   3062 CG2       -49.1660   -0.5640  -42.5150 C.3     194 VAL   -0.2700
   3063 HN        -49.4270   -2.6830  -44.3210 H       194 VAL    0.0900
   3064 HA        -46.9650   -2.0980  -43.0310 H       194 VAL    0.0900
   3065 HB        -49.7850   -2.4930  -41.8610 H       194 VAL    0.0900
   3066 HG11      -47.2060   -1.3260  -40.6570 H       194 VAL   -0.2700
   3067 HG12      -48.1670   -2.7320  -40.0610 H       194 VAL    0.0900
   3068 HG13      -48.8500   -1.0510  -39.9670 H       194 VAL    0.0900
   3069 HG21      -49.6500   -0.6730  -43.5090 H       194 VAL    0.0900
   3070 HG22      -48.2340    0.0290  -42.6360 H       194 VAL    0.5100
   3071 HG23      -49.8640   -0.0300  -41.8360 H       194 VAL   -0.5100
   3072 N         -47.9500   -5.0920  -42.4890 N.am    195 ALA   -0.4700
   3073 CA        -47.4570   -6.3380  -41.9070 C.3     195 ALA    0.3100
   3074 C         -46.0990   -6.7530  -42.5020 C.2     195 ALA    0.0700
   3075 O         -45.2140   -7.2400  -41.7760 O.2     195 ALA    0.0900
   3076 CB        -48.4850   -7.4580  -42.0440 C.3     195 ALA   -0.2700
   3077 HN        -48.7410   -5.1600  -43.0920 H       195 ALA    0.0900
   3078 HA        -47.2420   -6.1550  -40.8650 H       195 ALA    0.0900
   3079 HB1       -48.7090   -7.6400  -43.1170 H       195 ALA    0.0900
   3080 HB2       -49.4260   -7.1720  -41.5290 H       195 ALA    0.5100
   3081 HB3       -48.0850   -8.3950  -41.6020 H       195 ALA   -0.5100
   3082 N         -45.9290   -6.5470  -43.8090 N.am    196 LEU   -0.4700
   3083 CA        -44.6870   -6.8980  -44.4710 C.3     196 LEU    0.3100
   3084 C         -43.5510   -5.9900  -44.0250 C.2     196 LEU    0.0700
   3085 O         -42.3980   -6.3980  -43.9910 O.2     196 LEU    0.0900
   3086 CB        -44.8420   -6.8680  -45.9890 C.3     196 LEU   -0.1800
   3087 CG        -45.8770   -7.8580  -46.5640 C.3     196 LEU    0.0900
   3088 CD1       -46.2000   -7.5400  -48.0440 C.3     196 LEU    0.0900
   3089 CD2       -45.5280   -9.3680  -46.3620 C.3     196 LEU   -0.0900
   3090 HN        -46.6400   -6.1460  -44.3830 H       196 LEU    0.0900
   3091 HA        -44.4060   -7.8890  -44.1450 H       196 LEU   -0.2700
   3092 HB1       -43.8540   -7.1000  -46.4420 H       196 LEU    0.0900
   3093 HB2       -45.1430   -5.8410  -46.2860 H       196 LEU    0.0900
   3094 HG        -46.8110   -7.7950  -45.9660 H       196 LEU    0.0900
   3095 HD11      -45.2760   -7.6080  -48.6590 H       196 LEU   -0.2700
   3096 HD12      -46.6070   -6.5100  -48.1300 H       196 LEU    0.0900
   3097 HD13      -46.9410   -8.2690  -48.4340 H       196 LEU    0.0900
   3098 HD21      -45.4450   -9.5990  -45.2780 H       196 LEU    0.0900
   3099 HD22      -44.5580   -9.6010  -46.8510 H       196 LEU    0.5100
   3100 HD23      -46.3290  -10.0030  -46.7980 H       196 LEU   -0.5100
   3101 N         -43.8790   -4.7600  -43.6650 N.am    197 ARG   -0.4700
   3102 CA        -42.9000   -3.8420  -43.1110 C.3     197 ARG    0.3100
   3103 C         -42.4520   -4.2350  -41.6980 C.2     197 ARG    0.0700
   3104 O         -41.2690   -4.1480  -41.3800 O.2     197 ARG    0.0900
   3105 CB        -43.4570   -2.4140  -43.1070 C.3     197 ARG   -0.1800
   3106 CG        -43.6350   -1.8040  -44.4740 C.3     197 ARG    0.0900
   3107 CD        -42.4060   -1.0690  -44.8790 C.3     197 ARG    0.0900
   3108 NE        -42.3430   -1.0130  -46.3290 N.pl3   197 ARG   -0.1800
   3109 CZ        -41.2210   -1.1380  -47.0260 C.cat   197 ARG    0.0900
   3110 NH1       -40.0580   -1.3350  -46.4080 N.pl3   197 ARG    0.0900
   3111 NH2       -41.2690   -1.0740  -48.3550 N.pl3   197 ARG    0.2000
   3112 HN        -44.8080   -4.4090  -43.7570 H       197 ARG    0.0900
   3113 HA        -42.0070   -3.8960  -43.7160 H       197 ARG    0.0900
   3114 HB1       -42.7610   -1.7710  -42.5270 H       197 ARG   -0.7000
   3115 HB2       -44.4430   -2.4260  -42.5990 H       197 ARG    0.4400
   3116 HG1       -44.4950   -1.1010  -44.4560 H       197 ARG    0.6400
   3117 HG2       -43.8430   -2.6070  -45.2120 H       197 ARG   -0.8000
   3118 HD1       -41.5010   -1.5950  -44.5080 H       197 ARG    0.4600
   3119 HD2       -42.4310   -0.0290  -44.4880 H       197 ARG    0.4600
   3120 HE        -43.1950   -0.8720  -46.8320 H       197 ARG   -0.8000
   3121 HH11      -40.0400   -1.5400  -45.4300 H       197 ARG    0.4600
   3122 HH12      -39.2020   -1.2790  -46.9230 H       197 ARG    0.4600
   3123 HH21      -40.4220   -1.0160  -48.8830 H       197 ARG    0.5100
   3124 HH22      -42.1520   -1.0840  -48.8240 H       197 ARG   -0.5100
   3125 N         -43.3940   -4.6480  -40.8480 N.am    198 VAL   -0.4700
   3126 CA        -43.0600   -5.1810  -39.5300 C.3     198 VAL    0.3100
   3127 C         -42.1640   -6.3980  -39.7170 C.2     198 VAL    0.0700
   3128 O         -41.1890   -6.5850  -38.9860 O.2     198 VAL    0.0900
   3129 CB        -44.3170   -5.5730  -38.7200 C.3     198 VAL   -0.0900
   3130 CG1       -43.9520   -6.4570  -37.5460 C.3     198 VAL    0.0900
   3131 CG2       -45.0250   -4.3470  -38.2300 C.3     198 VAL   -0.2700
   3132 HN        -44.3650   -4.6130  -41.0740 H       198 VAL    0.0900
   3133 HA        -42.5050   -4.4220  -39.0020 H       198 VAL    0.0900
   3134 HB        -45.0240   -6.1170  -39.3820 H       198 VAL    0.0900
   3135 HG11      -43.1220   -6.0000  -36.9680 H       198 VAL   -0.2700
   3136 HG12      -43.6260   -7.4530  -37.9110 H       198 VAL    0.0900
   3137 HG13      -44.8300   -6.5730  -36.8750 H       198 VAL    0.0900
   3138 HG21      -45.3370   -3.7160  -39.0900 H       198 VAL    0.0900
   3139 HG22      -44.3450   -3.7520  -37.5820 H       198 VAL    0.5100
   3140 HG23      -45.9310   -4.6360  -37.6550 H       198 VAL   -0.5100
   3141 N         -42.4970   -7.2100  -40.7190 N.am    199 TYR   -0.4700
   3142 CA        -41.7480   -8.4060  -41.0330 C.3     199 TYR    0.3100
   3143 C         -40.2940   -8.1000  -41.3770 C.2     199 TYR    0.0700
   3144 O         -39.3960   -8.6640  -40.7480 O.2     199 TYR    0.0900
   3145 CB        -42.4210   -9.1600  -42.1750 C.3     199 TYR   -0.1800
   3146 CG        -41.7260  -10.4470  -42.5380 C.ar    199 TYR    0.0900
   3147 CD1       -41.8140  -11.5610  -41.7090 C.ar    199 TYR    0.0900
   3148 CD2       -40.9800  -10.5530  -43.7110 C.ar    199 TYR    0.0000
   3149 CE1       -41.1850  -12.7410  -42.0340 C.ar    199 TYR   -0.1150
   3150 CE2       -40.3440  -11.7330  -44.0400 C.ar    199 TYR    0.1150
   3151 CZ        -40.4560  -12.8170  -43.1930 C.ar    199 TYR   -0.1150
   3152 OH        -39.8410  -13.9990  -43.5090 O.3     199 TYR    0.1150
   3153 HN        -43.2860   -7.0270  -41.3010 H       199 TYR    0.1100
   3154 HA        -41.7070   -9.0210  -40.1480 H       199 TYR   -0.5400
   3155 HB1       -42.4270   -8.5200  -43.0830 H       199 TYR    0.4300
   3156 HB2       -43.4610   -9.4170  -41.8820 H       199 TYR   -0.1150
   3157 HD1       -42.3860  -11.4990  -40.7960 H       199 TYR    0.1150
   3158 HD2       -40.9000   -9.7020  -44.3710 H       199 TYR   -0.1150
   3159 HE1       -41.2630  -13.5980  -41.3830 H       199 TYR    0.1150
   3160 HE2       -39.7640  -11.8060  -44.9480 H       199 TYR    0.5100
   3161 HH        -40.1600  -14.6710  -42.9030 H       199 TYR   -0.5100
   3162 N         -40.0660   -7.2190  -42.3630 N.am    200 ARG   -0.4700
   3163 CA        -38.7170   -6.7790  -42.7530 C.3     200 ARG    0.3100
   3164 C         -37.9640   -6.1710  -41.5780 C.2     200 ARG    0.0700
   3165 O         -36.7880   -6.4480  -41.4030 O.2     200 ARG    0.0900
   3166 CB        -38.7370   -5.7850  -43.9250 C.3     200 ARG   -0.1800
   3167 CG        -38.9180   -6.4190  -45.3050 C.3     200 ARG    0.0900
   3168 CD        -39.3280   -5.3600  -46.3760 C.3     200 ARG    0.0900
   3169 NE        -40.0760   -5.9170  -47.5270 N.pl3   200 ARG   -0.1800
   3170 CZ        -40.5830   -5.1980  -48.5400 C.cat   200 ARG    0.0900
   3171 NH1       -40.4400   -3.8750  -48.5760 N.pl3   200 ARG    0.0900
   3172 NH2       -41.2370   -5.8010  -49.5300 N.pl3   200 ARG    0.2000
   3173 HN        -40.8140   -6.8150  -42.8840 H       200 ARG    0.0900
   3174 HA        -38.1540   -7.6590  -43.0280 H       200 ARG    0.0900
   3175 HB1       -37.7770   -5.2270  -43.9230 H       200 ARG   -0.7000
   3176 HB2       -39.5700   -5.0710  -43.7590 H       200 ARG    0.4400
   3177 HG1       -39.7080   -7.1990  -45.2450 H       200 ARG    0.6400
   3178 HG2       -37.9640   -6.8980  -45.6130 H       200 ARG   -0.8000
   3179 HD1       -38.4120   -4.8820  -46.7830 H       200 ARG    0.4600
   3180 HD2       -39.9800   -4.5960  -45.9020 H       200 ARG    0.4600
   3181 HE        -40.2150   -6.9060  -47.5520 H       200 ARG   -0.8000
   3182 HH11      -39.9490   -3.4050  -47.8430 H       200 ARG    0.4600
   3183 HH12      -40.8230   -3.3520  -49.3380 H       200 ARG    0.4600
   3184 HH21      -41.3520   -6.7940  -49.5210 H       200 ARG    0.5100
   3185 HH22      -41.6130   -5.2610  -50.2820 H       200 ARG   -0.5100
   3186 N         -38.6280   -5.3560  -40.7660 N.am    201 GLU   -0.4700
   3187 CA        -37.9580   -4.7870  -39.6040 C.3     201 GLU    0.3100
   3188 C         -37.5920   -5.8280  -38.5510 C.2     201 GLU    0.0700
   3189 O         -36.5220   -5.7490  -37.9590 O.2     201 GLU    0.0900
   3190 CB        -38.7450   -3.6210  -38.9970 C.3     201 GLU   -0.1800
   3191 CG        -38.6520   -2.3260  -39.8190 C.3     201 GLU    0.0900
   3192 CD        -37.2160   -1.9870  -40.2650 C.2     201 GLU    0.0900
   3193 OE1       -36.3560   -1.7650  -39.3800 O.co2   201 GLU   -0.2800
   3194 OE2       -36.9500   -1.9380  -41.4960 O.co2   201 GLU    0.0900
   3195 HN        -39.5840   -5.1050  -40.9070 H       201 GLU    0.0900
   3196 HA        -36.9840   -4.4460  -39.9230 H       201 GLU    0.6200
   3197 HB1       -38.3540   -3.4220  -37.9760 H       201 GLU   -0.7600
   3198 HB2       -39.8130   -3.9160  -38.9210 H       201 GLU   -0.7600
   3199 HG1       -39.0340   -1.4840  -39.2040 H       201 GLU    0.5100
   3200 HG2       -39.2840   -2.4300  -40.7260 H       201 GLU   -0.5100
   3201 N         -38.4610   -6.8170  -38.3370 N.am    202 ALA   -0.4700
   3202 CA        -38.1610   -7.9300  -37.4360 C.3     202 ALA    0.3100
   3203 C         -37.0260   -8.8170  -37.9610 C.2     202 ALA    0.0700
   3204 O         -36.1760   -9.2840  -37.2030 O.2     202 ALA    0.0900
   3205 CB        -39.4120   -8.7550  -37.1900 C.3     202 ALA   -0.2700
   3206 HN        -39.3520   -6.8430  -38.7820 H       202 ALA    0.0900
   3207 HA        -37.7920   -7.5210  -36.5080 H       202 ALA    0.0900
   3208 HB1       -39.7940   -9.1650  -38.1500 H       202 ALA    0.0900
   3209 HB2       -40.2020   -8.1200  -36.7360 H       202 ALA    0.5100
   3210 HB3       -39.1780   -9.6030  -36.5110 H       202 ALA   -0.5100
   3211 N         -37.0200   -9.0400  -39.2690 N.am    203 LYS   -0.4700
   3212 CA        -35.9560   -9.7790  -39.9470 C.3     203 LYS    0.3100
   3213 C         -34.5860   -9.1250  -39.7450 C.2     203 LYS    0.0700
   3214 O         -33.5940   -9.8060  -39.5000 O.2     203 LYS    0.0900
   3215 CB        -36.2700   -9.8740  -41.4400 C.3     203 LYS   -0.1800
   3216 CG        -35.7430  -11.1150  -42.1150 C.3     203 LYS    0.0900
   3217 CD        -36.1250  -11.1290  -43.5920 C.3     203 LYS    0.0900
   3218 CE        -36.1900  -12.5640  -44.1310 C.3     203 LYS   -0.1800
   3219 NZ        -36.2660  -12.5070  -45.6440 N.4     203 LYS    0.0900
   3220 HN        -37.7530   -8.7070  -39.8570 H       203 LYS    0.0900
   3221 HA        -35.8940  -10.7630  -39.5090 H       203 LYS   -0.1800
   3222 HB1       -35.8300   -8.9890  -41.9450 H       203 LYS    0.0900
   3223 HB2       -37.3720   -9.8500  -41.5660 H       203 LYS    0.0900
   3224 HG1       -36.1680  -12.0130  -41.6180 H       203 LYS    0.2100
   3225 HG2       -34.6360  -11.1430  -42.0220 H       203 LYS    0.0500
   3226 HD1       -35.3700  -10.5550  -44.1690 H       203 LYS    0.0500
   3227 HD2       -37.1170  -10.6460  -43.7160 H       203 LYS   -0.3000
   3228 HE1       -37.0960  -13.0810  -43.7500 H       203 LYS    0.3300
   3229 HE2       -35.2780  -13.1290  -43.8440 H       203 LYS    0.3300
   3230 HZ1       -35.4230  -12.0270  -46.0170 H       203 LYS    0.3300
   3231 HZ2       -37.1180  -11.9820  -45.9290 H       203 LYS    0.5100
   3232 HZ3       -36.3120  -13.4740  -46.0250 H       203 LYS   -0.5100
   3233 N         -34.5390   -7.7950  -39.8400 N.am    204 GLU   -0.4700
   3234 CA        -33.3010   -7.0540  -39.6680 C.3     204 GLU    0.3100
   3235 C         -32.8180   -7.0900  -38.2180 C.2     204 GLU    0.0700
   3236 O         -31.6280   -6.9430  -37.9570 O.2     204 GLU    0.0900
   3237 CB        -33.4700   -5.6090  -40.1350 C.3     204 GLU   -0.1800
   3238 CG        -32.4650   -5.2320  -41.2050 C.3     204 GLU    0.0900
   3239 CD        -31.9340   -3.8070  -41.0680 C.2     204 GLU    0.0900
   3240 OE1       -32.7090   -2.8350  -41.2570 O.co2   204 GLU   -0.2800
   3241 OE2       -30.7190   -3.6620  -40.7900 O.co2   204 GLU    0.0900
   3242 HN        -35.3520   -7.2510  -40.0320 H       204 GLU    0.0900
   3243 HA        -32.5320   -7.5470  -40.2460 H       204 GLU    0.6200
   3244 HB1       -33.3400   -4.9320  -39.2640 H       204 GLU   -0.7600
   3245 HB2       -34.4950   -5.4790  -40.5430 H       204 GLU   -0.7600
   3246 HG1       -32.9490   -5.3290  -42.2000 H       204 GLU    0.5100
   3247 HG2       -31.6040   -5.9310  -41.1490 H       204 GLU   -0.5100
   3248 N         -33.7340   -7.3020  -37.2760 N.am    205 GLN   -0.4700
   3249 CA        -33.3890   -7.3860  -35.8650 C.3     205 GLN    0.3100
   3250 C         -32.6880   -8.6860  -35.4930 C.2     205 GLN    0.0700
   3251 O         -32.0410   -8.7560  -34.4520 O.2     205 GLN    0.0900
   3252 CB        -34.6360   -7.2430  -34.9940 C.3     205 GLN   -0.1800
   3253 CG        -35.1120   -5.8220  -34.7650 C.3     205 GLN    0.0900
   3254 CD        -35.9820   -5.7060  -33.5190 C.2     205 GLN    0.0900
   3255 NE2       -35.8490   -4.5880  -32.8020 N.am    205 GLN   -0.1800
   3256 OE1       -36.7530   -6.6110  -33.2000 O.2     205 GLN    0.0900
   3257 HN        -34.7010   -7.4130  -37.4950 H       205 GLN    0.0900
   3258 HA        -32.6860   -6.5960  -35.6450 H       205 GLN    0.5500
   3259 HB1       -34.4180   -7.6960  -34.0040 H       205 GLN   -0.5500
   3260 HB2       -35.4590   -7.8090  -35.4770 H       205 GLN   -0.6200
   3261 HG1       -35.7050   -5.4910  -35.6440 H       205 GLN    0.3200
   3262 HG2       -34.2310   -5.1560  -34.6460 H       205 GLN    0.3000
   3263 HE21      -36.3940   -4.4570  -31.9750 H       205 GLN    0.5100
   3264 HE22      -35.2030   -3.8810  -33.0930 H       205 GLN   -0.5100
   3265 N         -32.8350   -9.7230  -36.3220 N.am    206 ILE   -0.4700
   3266 CA        -32.2220  -11.0160  -36.0170 C.3     206 ILE    0.3100
   3267 C         -30.8560  -11.2470  -36.6590 C.2     206 ILE    0.0700
   3268 O         -30.2700  -12.3160  -36.5040 O.2     206 ILE    0.0900
   3269 CB        -33.1690  -12.2540  -36.2610 C.3     206 ILE   -0.0900
   3270 CG1       -33.5480  -12.4420  -37.7430 C.3     206 ILE    0.0900
   3271 CG2       -34.3700  -12.2150  -35.3360 C.3     206 ILE   -0.2700
   3272 CD        -32.7480  -13.5290  -38.5040 C.3     206 ILE    0.0900
   3273 HN        -33.3590   -9.6650  -37.1680 H       206 ILE    0.0900
   3274 HA        -31.9250  -10.9900  -34.9800 H       206 ILE    0.0900
   3275 HB        -32.5990  -13.1910  -36.0810 H       206 ILE   -0.1800
   3276 HG11      -33.3950  -11.4740  -38.2640 H       206 ILE    0.0900
   3277 HG12      -34.6240  -12.7100  -37.7920 H       206 ILE    0.0900
   3278 HG21      -34.8530  -11.2160  -35.3790 H       206 ILE   -0.2700
   3279 HG22      -34.0490  -12.4080  -34.2910 H       206 ILE    0.0900
   3280 HG23      -35.1120  -12.9810  -35.6470 H       206 ILE    0.0900
   3281 HD1       -32.8950  -14.5190  -38.0220 H       206 ILE    0.0900
   3282 HD2       -31.6640  -13.2830  -38.4860 H       206 ILE    0.5100
   3283 HD3       -33.1000  -13.5910  -39.5560 H       206 ILE   -0.5100
   3284 N         -30.3340  -10.2580  -37.3770 N.am    207 ARG   -0.4700
   3285 CA        -28.9280  -10.2880  -37.7660 C.3     207 ARG    0.3100
   3286 C         -28.1490  -10.1930  -36.4500 C.2     207 ARG    0.0700
   3287 O         -28.5470   -9.4310  -35.5590 O.2     207 ARG    0.0900
   3288 CB        -28.6140   -9.0890  -38.6650 C.3     207 ARG   -0.1800
   3289 CG        -27.6460   -9.3690  -39.8210 C.3     207 ARG    0.0900
   3290 CD        -26.9620   -8.0740  -40.3140 C.3     207 ARG    0.0900
   3291 NE        -27.9130   -6.9790  -40.5180 N.pl3   207 ARG   -0.1800
   3292 CZ        -28.5020   -6.6860  -41.6780 C.cat   207 ARG    0.0900
   3293 NH1       -28.2480   -7.3880  -42.7810 N.pl3   207 ARG    0.0900
   3294 NH2       -29.3500   -5.6740  -41.7360 N.pl3   207 ARG    0.2000
   3295 HN        -30.8660   -9.4700  -37.6770 H       207 ARG    0.0900
   3296 HA        -28.7410  -11.2130  -38.2910 H       207 ARG    0.0900
   3297 HB1       -28.1730   -8.2910  -38.0320 H       207 ARG   -0.7000
   3298 HB2       -29.5690   -8.7220  -39.0960 H       207 ARG    0.4400
   3299 HG1       -28.2090   -9.8260  -40.6620 H       207 ARG    0.6400
   3300 HG2       -26.8680  -10.0830  -39.4790 H       207 ARG   -0.8000
   3301 HD1       -26.4600   -8.2670  -41.2870 H       207 ARG    0.4600
   3302 HD2       -26.2180   -7.7360  -39.5620 H       207 ARG    0.4600
   3303 HE        -28.1370   -6.4090  -39.7290 H       207 ARG   -0.8000
   3304 HH11      -27.6040   -8.1520  -42.7500 H       207 ARG    0.4600
   3305 HH12      -28.7010   -7.1510  -43.6400 H       207 ARG    0.4600
   3306 HH21      -29.5430   -5.1360  -40.9170 H       207 ARG    0.5100
   3307 HH22      -29.7970   -5.4450  -42.6020 H       207 ARG   -0.5100
   3308 N         -27.0720  -10.9650  -36.2980 N.am    208 LYS   -0.4700
   3309 CA        -26.2670  -10.9260  -35.0580 C.3     208 LYS    0.3100
   3310 C         -26.8900  -11.6480  -33.8790 C.2     208 LYS    0.0700
   3311 O         -26.4030  -11.5350  -32.7640 O.2     208 LYS    0.0900
   3312 CB        -26.0080   -9.4980  -34.5590 C.3     208 LYS   -0.1800
   3313 CG        -25.2370   -8.5670  -35.4450 C.3     208 LYS    0.0900
   3314 CD        -25.1030   -7.2510  -34.7130 C.3     208 LYS    0.0900
   3315 CE        -24.8420   -6.1220  -35.6730 C.3     208 LYS   -0.1800
   3316 NZ        -24.5390   -4.9000  -34.8820 N.4     208 LYS    0.0900
   3317 HN        -26.7650  -11.5970  -37.0050 H       208 LYS    0.0900
   3318 HA        -25.3270  -11.4160  -35.2660 H       208 LYS   -0.1800
   3319 HB1       -25.4530   -9.5780  -33.6010 H       208 LYS    0.0900
   3320 HB2       -26.9960   -9.0300  -34.3670 H       208 LYS    0.0900
   3321 HG1       -25.7770   -8.4170  -36.4030 H       208 LYS    0.2100
   3322 HG2       -24.2320   -8.9880  -35.6600 H       208 LYS    0.0500
   3323 HD1       -24.2610   -7.3190  -33.9920 H       208 LYS    0.0500
   3324 HD2       -26.0410   -7.0470  -34.1540 H       208 LYS   -0.3000
   3325 HE1       -25.7400   -5.9260  -36.2980 H       208 LYS    0.3300
   3326 HE2       -23.9700   -6.3520  -36.3200 H       208 LYS    0.3300
   3327 HZ1       -23.6990   -5.0670  -34.2930 H       208 LYS    0.3300
   3328 HZ2       -25.3510   -4.6710  -34.2730 H       208 LYS    0.5100
   3329 HZ3       -24.3570   -4.1060  -35.5290 H       208 LYS   -0.5100
   3330 N         -27.9710  -12.3750  -34.0900 N.am    209 ILE   -0.4700
   3331 CA        -28.6330  -13.0110  -32.9610 C.3     209 ILE    0.3100
   3332 C         -28.0210  -14.3910  -32.6380 C.2     209 ILE    0.0700
   3333 O         -27.9310  -14.7940  -31.4710 O.2     209 ILE    0.0900
   3334 CB        -30.1680  -13.0310  -33.1600 C.3     209 ILE   -0.0900
   3335 CG1       -30.8740  -12.5950  -31.8810 C.3     209 ILE    0.0900
   3336 CG2       -30.6750  -14.3770  -33.7210 C.3     209 ILE   -0.2700
   3337 CD        -32.3290  -13.0490  -31.8410 C.3     209 ILE    0.0900
   3338 HN        -28.3680  -12.5170  -34.9930 H       209 ILE    0.0900
   3339 HA        -28.3790  -12.4560  -32.0700 H       209 ILE    0.0900
   3340 HB        -30.4480  -12.2200  -33.8660 H       209 ILE   -0.1800
   3341 HG11      -30.8400  -11.4870  -31.8100 H       209 ILE    0.0900
   3342 HG12      -30.3390  -13.0270  -31.0090 H       209 ILE    0.0900
   3343 HG21      -30.5800  -15.1720  -32.9500 H       209 ILE   -0.2700
   3344 HG22      -30.0720  -14.6690  -34.6070 H       209 ILE    0.0900
   3345 HG23      -31.7440  -14.2880  -34.0090 H       209 ILE    0.0900
   3346 HD1       -32.3820  -14.1520  -31.7160 H       209 ILE    0.0900
   3347 HD2       -32.8370  -12.7750  -32.7910 H       209 ILE    0.5100
   3348 HD3       -32.8530  -12.5700  -30.9860 H       209 ILE   -0.5100
   3349 N         -27.5550  -15.0900  -33.6760 N.am    210 ASP   -0.4700
   3350 CA        -26.9050  -16.3810  -33.5060 C.3     210 ASP    0.3100
   3351 C         -25.4690  -16.1970  -33.0330 C.2     210 ASP    0.0700
   3352 O         -24.6980  -17.1530  -32.9760 O.2     210 ASP    0.0900
   3353 CB        -26.9420  -17.1800  -34.8150 C.3     210 ASP   -0.2800
   3354 CG        -28.3570  -17.6660  -35.1760 C.2     210 ASP    0.0900
   3355 OD1       -29.2160  -17.7690  -34.2530 O.co2   210 ASP    0.0900
   3356 OD2       -28.6040  -17.9520  -36.3820 O.co2   210 ASP    0.6200
   3357 HN        -27.6330  -14.7590  -34.6130 H       210 ASP   -0.7600
   3358 HA        -27.4220  -16.9170  -32.7250 H       210 ASP   -0.7600
   3359 HB1       -26.2800  -18.0660  -34.7170 H       210 ASP    0.5100
   3360 HB2       -26.5710  -16.5370  -35.6420 H       210 ASP   -0.5100
   3361 N         -25.1060  -14.9560  -32.7010 N.am    211 ARG   -0.4700
   3362 CA        -23.8120  -14.6580  -32.1170 C.3     211 ARG    0.3100
   3363 C         -23.7870  -15.2750  -30.7480 C.2     211 ARG    0.0700
   3364 O         -24.7600  -15.1660  -29.9880 O.2     211 ARG    0.0900
   3365 CB        -23.5860  -13.1490  -31.9720 C.3     211 ARG   -0.1800
   3366 CG        -23.2230  -12.4230  -33.2520 C.3     211 ARG    0.0900
   3367 CD        -22.3880  -11.2220  -32.9150 C.3     211 ARG    0.0900
   3368 NE        -22.1370  -10.3650  -34.0670 N.pl3   211 ARG   -0.1800
   3369 CZ        -21.8390   -9.0730  -33.9650 C.cat   211 ARG    0.0900
   3370 NH1       -21.7660   -8.4930  -32.7660 N.pl3   211 ARG    0.0900
   3371 NH2       -21.6390   -8.3500  -35.0570 N.pl3   211 ARG    0.2000
   3372 HN        -25.7110  -14.1750  -32.8410 H       211 ARG    0.0900
   3373 HA        -23.0560  -15.0850  -32.7570 H       211 ARG    0.0900
   3374 HB1       -22.7660  -12.9910  -31.2410 H       211 ARG   -0.7000
   3375 HB2       -24.5190  -12.6970  -31.5710 H       211 ARG    0.4400
   3376 HG1       -24.1480  -12.1010  -33.7750 H       211 ARG    0.6400
   3377 HG2       -22.6510  -13.1020  -33.9190 H       211 ARG   -0.8000
   3378 HD1       -21.4020  -11.5540  -32.5260 H       211 ARG    0.4600
   3379 HD2       -22.9120  -10.6080  -32.1510 H       211 ARG    0.4600
   3380 HE        -22.1910  -10.7680  -34.9790 H       211 ARG   -0.8000
   3381 HH11      -21.9350   -9.0300  -31.9400 H       211 ARG    0.4600
   3382 HH12      -21.5410   -7.5220  -32.6940 H       211 ARG    0.4600
   3383 HH21      -21.7120   -8.7750  -35.9590 H       211 ARG    0.5100
   3384 HH22      -21.4150   -7.3790  -34.9790 H       211 ARG   -0.5100
   3385 N         -22.6720  -15.9350  -30.4410 N.am    212 ALA   -0.4700
   3386 CA        -22.4800  -16.5480  -29.1410 C.3     212 ALA    0.3100
   3387 C         -22.5220  -15.4900  -28.0450 C.2     212 ALA    0.0700
   3388 O         -23.0580  -15.7380  -26.9620 O.2     212 ALA    0.0900
   3389 CB        -21.1800  -17.3100  -29.1100 C.3     212 ALA   -0.2700
   3390 HN        -21.9200  -16.0350  -31.0880 H       212 ALA    0.0900
   3391 HA        -23.3110  -17.2120  -28.9560 H       212 ALA    0.0900
   3392 HB1       -20.3300  -16.6240  -29.3100 H       212 ALA    0.0900
   3393 HB2       -21.1870  -18.1010  -29.8900 H       212 ALA    0.5100
   3394 HB3       -21.0360  -17.7710  -28.1090 H       212 ALA   -0.5100
   3395 N         -21.9880  -14.3020  -28.3570 N.am    213 SER   -0.4700
   3396 CA        -21.9250  -13.1630  -27.4330 C.3     213 SER    0.3100
   3397 C         -23.2860  -12.5640  -27.0770 C.2     213 SER    0.0700
   3398 O         -23.3710  -11.6190  -26.2810 O.2     213 SER    0.0900
   3399 CB        -21.0260  -12.0720  -28.0170 C.3     213 SER    0.0500
   3400 OG        -21.5140  -11.6490  -29.2710 O.3     213 SER    0.0900
   3401 HN        -21.5980  -14.1350  -29.2590 H       213 SER    0.0900
   3402 HA        -21.5310  -13.5130  -26.4890 H       213 SER   -0.6600
   3403 HB1       -19.9970  -12.4680  -28.1500 H       213 SER    0.4300
   3404 HB2       -21.0020  -11.2000  -27.3300 H       213 SER    0.5100
   3405 HG1       -22.3250  -11.1690  -29.0900 H       213 SER   -0.5100
   3406 N         -24.3490  -13.1130  -27.6620 N.am    214 LYS   -0.4700
   3407 CA        -25.6880  -12.5930  -27.4230 C.3     214 LYS    0.3100
   3408 C         -26.7070  -13.6340  -26.9570 C.2     214 LYS    0.0700
   3409 O         -27.8590  -13.2970  -26.6810 O.2     214 LYS    0.0900
   3410 CB        -26.2110  -11.8180  -28.6530 C.3     214 LYS   -0.1800
   3411 CG        -25.5540  -10.4280  -28.8160 C.3     214 LYS    0.0900
   3412 CD        -26.1490   -9.5710  -29.9430 C.3     214 LYS    0.0900
   3413 CE        -27.1590   -8.5450  -29.4330 C.3     214 LYS   -0.1800
   3414 NZ        -26.6020   -7.6420  -28.3740 N.4     214 LYS    0.0900
   3415 HN        -24.2780  -13.8910  -28.2800 H       214 LYS    0.0900
   3416 HA        -25.6440  -11.9430  -26.5630 H       214 LYS   -0.1800
   3417 HB1       -27.3080  -11.6820  -28.5480 H       214 LYS    0.0900
   3418 HB2       -26.0070  -12.4170  -29.5650 H       214 LYS    0.0900
   3419 HG1       -24.4730  -10.5750  -29.0230 H       214 LYS    0.2100
   3420 HG2       -25.6660   -9.8740  -27.8600 H       214 LYS    0.0500
   3421 HD1       -26.6550  -10.2390  -30.6720 H       214 LYS    0.0500
   3422 HD2       -25.3230   -9.0350  -30.4590 H       214 LYS   -0.3000
   3423 HE1       -28.0310   -9.0730  -28.9910 H       214 LYS    0.3300
   3424 HE2       -27.4890   -7.9010  -30.2760 H       214 LYS    0.3300
   3425 HZ1       -25.5800   -7.5190  -28.5260 H       214 LYS    0.3300
   3426 HZ2       -26.7650   -8.0640  -27.4380 H       214 LYS    0.5100
   3427 HZ3       -27.0730   -6.7170  -28.4240 H       214 LYS   -0.5100
   3428 N         -26.2790  -14.8850  -26.8180 N.am    215 ARG   -0.4700
   3429 CA        -27.2210  -15.9780  -26.6070 C.3     215 ARG    0.3100
   3430 C         -27.9110  -16.0240  -25.2310 C.2     215 ARG    0.0700
   3431 O         -29.0290  -16.5310  -25.1090 O.2     215 ARG    0.0900
   3432 CB        -26.5650  -17.3210  -26.9470 C.3     215 ARG   -0.1800
   3433 CG        -26.1690  -18.1500  -25.7600 C.3     215 ARG    0.0900
   3434 CD        -25.5930  -19.4630  -26.2100 C.3     215 ARG    0.0900
   3435 NE        -25.0340  -20.1870  -25.0720 N.pl3   215 ARG   -0.1800
   3436 CZ        -23.8680  -19.8960  -24.4910 C.cat   215 ARG    0.0900
   3437 NH1       -23.1090  -18.8780  -24.9210 N.pl3   215 ARG    0.0900
   3438 NH2       -23.4700  -20.6300  -23.4590 N.pl3   215 ARG    0.2000
   3439 HN        -25.3130  -15.1290  -26.8530 H       215 ARG    0.0900
   3440 HA        -28.0800  -15.8080  -27.2390 H       215 ARG    0.0900
   3441 HB1       -25.6530  -17.1190  -27.5480 H       215 ARG   -0.7000
   3442 HB2       -27.2780  -17.9100  -27.5590 H       215 ARG    0.4400
   3443 HG1       -27.0620  -18.3360  -25.1260 H       215 ARG    0.6400
   3444 HG2       -25.4120  -17.6000  -25.1620 H       215 ARG   -0.8000
   3445 HD1       -24.7780  -19.2900  -26.9440 H       215 ARG    0.4600
   3446 HD2       -26.3880  -20.0920  -26.6640 H       215 ARG    0.4600
   3447 HE        -25.5590  -20.9530  -24.7030 H       215 ARG   -0.8000
   3448 HH11      -23.4130  -18.3180  -25.6920 H       215 ARG    0.4600
   3449 HH12      -22.2390  -18.6780  -24.4710 H       215 ARG    0.4600
   3450 HH21      -24.0400  -21.3840  -23.1320 H       215 ARG    0.5100
   3451 HH22      -22.6000  -20.4290  -23.0090 H       215 ARG   -0.5100
   3452 N         -27.2680  -15.4920  -24.1970 N.am    216 LYS   -0.4700
   3453 CA        -27.8130  -15.6560  -22.8540 C.3     216 LYS    0.3100
   3454 C         -29.0480  -14.7990  -22.5750 C.2     216 LYS    0.0700
   3455 O         -29.9920  -15.2640  -21.9390 O.2     216 LYS    0.0900
   3456 CB        -26.7380  -15.4350  -21.7920 C.3     216 LYS   -0.1800
   3457 CG        -26.8820  -16.3440  -20.5780 C.3     216 LYS    0.0900
   3458 CD        -27.5600  -15.6610  -19.4080 C.3     216 LYS    0.0900
   3459 CE        -27.2480  -16.4130  -18.1260 C.3     216 LYS   -0.1800
   3460 NZ        -27.7960  -15.7040  -16.9470 N.4     216 LYS    0.0900
   3461 HN        -26.4180  -14.9780  -24.2850 H       216 LYS    0.0900
   3462 HA        -28.2110  -16.6560  -22.7770 H       216 LYS   -0.1800
   3463 HB1       -26.7910  -14.3790  -21.4510 H       216 LYS    0.0900
   3464 HB2       -25.7440  -15.6150  -22.2530 H       216 LYS    0.0900
   3465 HG1       -25.8710  -16.6770  -20.2610 H       216 LYS    0.2100
   3466 HG2       -27.4790  -17.2340  -20.8680 H       216 LYS    0.0500
   3467 HD1       -28.6590  -15.6460  -19.5710 H       216 LYS    0.0500
   3468 HD2       -27.1960  -14.6150  -19.3230 H       216 LYS   -0.3000
   3469 HE1       -26.1480  -16.4960  -17.9960 H       216 LYS    0.3300
   3470 HE2       -27.7060  -17.4250  -18.1610 H       216 LYS    0.3300
   3471 HZ1       -28.8280  -15.6200  -17.0410 H       216 LYS    0.3300
   3472 HZ2       -27.3750  -14.7550  -16.8880 H       216 LYS    0.5100
   3473 HZ3       -27.5680  -16.2390  -16.0840 H       216 LYS   -0.5100
   3474 N         -29.0520  -13.5530  -23.0490 N.am    217 THR   -0.4700
   3475 CA        -30.1940  -12.6700  -22.7930 C.3     217 THR    0.3100
   3476 C         -30.7090  -11.9640  -24.0390 C.2     217 THR    0.0700
   3477 O         -31.8870  -12.1000  -24.3830 O.2     217 THR    0.0900
   3478 CB        -29.9120  -11.6450  -21.6610 C.3     217 THR    0.1400
   3479 CG2       -31.2230  -11.0160  -21.1400 C.3     217 THR    0.0900
   3480 OG1       -29.2500  -12.3100  -20.5800 O.3     217 THR   -0.6600
   3481 HN        -28.3000  -13.1750  -23.5840 H       217 THR    0.4300
   3482 HA        -31.0340  -13.2930  -22.5220 H       217 THR   -0.2700
   3483 HB        -29.2580  -10.8300  -22.0410 H       217 THR    0.0900
   3484 HG1       -29.7720  -13.0910  -20.3890 H       217 THR    0.0900
   3485 HG21      -31.8910  -11.8070  -20.7370 H       217 THR    0.0900
   3486 HG22      -31.7480  -10.4970  -21.9700 H       217 THR    0.5100
   3487 HG23      -30.9980  -10.2930  -20.3280 H       217 THR   -0.5100
   3488 N         -29.8390  -11.2200  -24.7220 N.am    218 SER   -0.4700
   3489 CA        -30.2420  -10.4820  -25.9130 C.3     218 SER    0.3100
   3490 C         -31.0440  -11.3380  -26.8870 C.2     218 SER    0.0700
   3491 O         -31.7070  -10.8260  -27.7820 O.2     218 SER    0.0900
   3492 CB        -29.0220   -9.8920  -26.6200 C.3     218 SER    0.0500
   3493 OG        -28.7290   -8.5900  -26.1400 O.3     218 SER    0.0900
   3494 HN        -28.8830  -11.1360  -24.4530 H       218 SER    0.0900
   3495 HA        -30.9150   -9.6940  -25.6060 H       218 SER   -0.6600
   3496 HB1       -29.2200   -9.8310  -27.7120 H       218 SER    0.4300
   3497 HB2       -28.1390  -10.5430  -26.4410 H       218 SER    0.5100
   3498 HG1       -29.5760   -8.1560  -26.0220 H       218 SER   -0.5100
   3499 N         -31.0040  -12.6510  -26.6970 N.am    219 ARG   -0.4700
   3500 CA        -31.5810  -13.5620  -27.6680 C.3     219 ARG    0.3100
   3501 C         -32.8610  -14.2460  -27.2030 C.2     219 ARG    0.0700
   3502 O         -33.7830  -14.4360  -27.9900 O.2     219 ARG    0.0900
   3503 CB        -30.5570  -14.6170  -28.0540 C.3     219 ARG   -0.1800
   3504 CG        -31.0460  -15.5190  -29.1450 C.3     219 ARG    0.0900
   3505 CD        -30.6120  -16.9550  -28.9490 C.3     219 ARG    0.0900
   3506 NE        -31.3690  -17.8080  -29.8600 N.pl3   219 ARG   -0.1800
   3507 CZ        -31.0830  -17.9650  -31.1490 C.cat   219 ARG    0.0900
   3508 NH1       -30.0420  -17.3480  -31.6980 N.pl3   219 ARG    0.0900
   3509 NH2       -31.8420  -18.7500  -31.8930 N.pl3   219 ARG    0.2000
   3510 HN        -30.5830  -13.0640  -25.8940 H       219 ARG    0.0900
   3511 HA        -31.8800  -12.9910  -28.5340 H       219 ARG    0.0900
   3512 HB1       -30.3200  -15.2310  -27.1600 H       219 ARG   -0.7000
   3513 HB2       -29.6310  -14.1090  -28.3970 H       219 ARG    0.4400
   3514 HG1       -30.6500  -15.1540  -30.1170 H       219 ARG    0.6400
   3515 HG2       -32.1560  -15.4800  -29.1720 H       219 ARG   -0.8000
   3516 HD1       -30.8180  -17.2840  -27.9070 H       219 ARG    0.4600
   3517 HD2       -29.5310  -17.0680  -29.1780 H       219 ARG    0.4600
   3518 HE        -32.1540  -18.3050  -29.4910 H       219 ARG   -0.8000
   3519 HH11      -29.4610  -16.7560  -31.1400 H       219 ARG    0.4600
   3520 HH12      -29.8390  -17.4760  -32.6690 H       219 ARG    0.4600
   3521 HH21      -32.6250  -19.2200  -31.4850 H       219 ARG    0.5100
   3522 HH22      -31.6330  -18.8730  -32.8640 H       219 ARG   -0.5100
   3523 N         -32.9040  -14.6440  -25.9360 N.am    220 VAL   -0.4700
   3524 CA        -34.1260  -15.1530  -25.3350 C.3     220 VAL    0.3100
   3525 C         -35.2280  -14.0770  -25.4220 C.2     220 VAL    0.0700
   3526 O         -36.3420  -14.3650  -25.8680 O.2     220 VAL    0.0900
   3527 CB        -33.8750  -15.6610  -23.8740 C.3     220 VAL   -0.0900
   3528 CG1       -35.1770  -16.0300  -23.1610 C.3     220 VAL    0.0900
   3529 CG2       -32.9170  -16.8580  -23.8880 C.3     220 VAL   -0.2700
   3530 HN        -32.1030  -14.6120  -25.3430 H       220 VAL    0.0900
   3531 HA        -34.4880  -15.9610  -25.9520 H       220 VAL    0.0900
   3532 HB        -33.3600  -14.8640  -23.2970 H       220 VAL    0.0900
   3533 HG11      -35.7020  -16.8360  -23.7160 H       220 VAL   -0.2700
   3534 HG12      -35.8440  -15.1420  -23.1100 H       220 VAL    0.0900
   3535 HG13      -34.9570  -16.3920  -22.1340 H       220 VAL    0.0900
   3536 HG21      -31.9440  -16.5640  -24.3370 H       220 VAL    0.0900
   3537 HG22      -33.3520  -17.6820  -24.4920 H       220 VAL    0.5100
   3538 HG23      -32.7360  -17.2090  -22.8500 H       220 VAL   -0.5100
   3539 N         -34.8920  -12.8380  -25.0440 N.am    221 MET   -0.4700
   3540 CA        -35.8320  -11.7090  -25.0910 C.3     221 MET    0.3100
   3541 C         -36.3960  -11.4660  -26.5000 C.2     221 MET    0.0700
   3542 O         -37.5900  -11.1950  -26.6590 O.2     221 MET    0.0900
   3543 CB        -35.2000  -10.4180  -24.5290 C.3     221 MET   -0.1800
   3544 CG        -34.8000  -10.4610  -23.0470 C.3     221 MET    0.0900
   3545 SD        -36.1490  -10.7520  -21.8710 S.3     221 MET    0.0900
   3546 CE        -35.3050  -10.4930  -20.2940 C.3     221 MET   -0.1400
   3547 HN        -33.9780  -12.6230  -24.7100 H       221 MET    0.0900
   3548 HA        -36.7010  -11.9790  -24.5090 H       221 MET    0.0900
   3549 HB1       -35.9300   -9.5920  -24.6630 H       221 MET   -0.0900
   3550 HB2       -34.2900  -10.1950  -25.1230 H       221 MET   -0.2200
   3551 HG1       -34.3190   -9.4920  -22.8000 H       221 MET    0.0900
   3552 HG2       -34.0460  -11.2670  -22.9250 H       221 MET    0.0900
   3553 HE1       -34.8880   -9.4650  -20.2240 H       221 MET    0.0900
   3554 HE2       -34.4650  -11.2120  -20.1870 H       221 MET    0.5100
   3555 HE3       -36.0140  -10.6330  -19.4510 H       221 MET   -0.5100
   3556 N         -35.5360  -11.5810  -27.5150 N.am    222 LEU   -0.4700
   3557 CA        -35.9440  -11.3410  -28.8960 C.3     222 LEU    0.3100
   3558 C         -36.7230  -12.5000  -29.5140 C.2     222 LEU    0.0700
   3559 O         -37.4610  -12.3180  -30.4810 O.2     222 LEU    0.0900
   3560 CB        -34.7420  -10.9840  -29.7750 C.3     222 LEU   -0.1800
   3561 CG        -35.0980  -10.2820  -31.0950 C.3     222 LEU    0.0900
   3562 CD1       -35.4600   -8.8210  -30.8660 C.3     222 LEU    0.0900
   3563 CD2       -33.9830  -10.3920  -32.1050 C.3     222 LEU   -0.0900
   3564 HN        -34.5830  -11.8350  -27.3770 H       222 LEU    0.0900
   3565 HA        -36.6580  -10.5300  -28.8960 H       222 LEU   -0.2700
   3566 HB1       -34.1970  -11.9220  -30.0150 H       222 LEU    0.0900
   3567 HB2       -34.0730  -10.3160  -29.1950 H       222 LEU    0.0900
   3568 HG        -35.9620  -10.8020  -31.5630 H       222 LEU    0.0900
   3569 HD11      -34.6030   -8.2830  -30.4070 H       222 LEU   -0.2700
   3570 HD12      -36.3310   -8.7500  -30.1800 H       222 LEU    0.0900
   3571 HD13      -35.7050   -8.3360  -31.8350 H       222 LEU    0.0900
   3572 HD21      -34.1140  -11.3070  -32.7210 H       222 LEU    0.0900
   3573 HD22      -33.0040  -10.4530  -31.5830 H       222 LEU    0.5100
   3574 HD23      -33.9930   -9.5070  -32.7770 H       222 LEU   -0.5100
   3575 N         -36.5480  -13.6990  -28.9730 N.am    223 MET   -0.4700
   3576 CA        -37.2940  -14.8490  -29.4440 C.3     223 MET    0.3100
   3577 C         -38.7220  -14.7830  -28.9340 C.2     223 MET    0.0700
   3578 O         -39.6610  -15.0850  -29.6580 O.2     223 MET    0.0900
   3579 CB        -36.6210  -16.1430  -28.9880 C.3     223 MET   -0.1800
   3580 CG        -35.3930  -16.5360  -29.8060 C.3     223 MET    0.0900
   3581 SD        -35.7360  -16.9660  -31.5320 S.3     223 MET    0.0900
   3582 CE        -36.3670  -18.6500  -31.3610 C.3     223 MET   -0.1400
   3583 HN        -35.9050  -13.8610  -28.2280 H       223 MET    0.0900
   3584 HA        -37.3320  -14.8050  -30.5230 H       223 MET    0.0900
   3585 HB1       -37.3640  -16.9660  -29.0550 H       223 MET   -0.0900
   3586 HB2       -36.3120  -16.0230  -27.9290 H       223 MET   -0.2200
   3587 HG1       -34.9150  -17.4050  -29.3090 H       223 MET    0.0900
   3588 HG2       -34.6820  -15.6850  -29.7840 H       223 MET    0.0900
   3589 HE1       -37.2770  -18.6770  -30.7240 H       223 MET    0.0900
   3590 HE2       -35.6000  -19.3020  -30.8920 H       223 MET    0.5100
   3591 HE3       -36.6330  -19.0640  -32.3570 H       223 MET   -0.5100
   3592 N         -38.8670  -14.3570  -27.6840 N.am    224 ARG   -0.4700
   3593 CA        -40.1530  -14.2480  -27.0160 C.3     224 ARG    0.3100
   3594 C         -41.0390  -13.2130  -27.7100 C.2     224 ARG    0.0700
   3595 O         -42.2630  -13.3790  -27.7780 O.2     224 ARG    0.0900
   3596 CB        -39.9410  -13.8740  -25.5440 C.3     224 ARG   -0.1800
   3597 CG        -41.0040  -14.4020  -24.6020 C.3     224 ARG    0.0900
   3598 CD        -41.0580  -13.6240  -23.2850 C.3     224 ARG    0.0900
   3599 NE        -39.8560  -13.8020  -22.4600 N.pl3   224 ARG   -0.1800
   3600 CZ        -39.6730  -13.2500  -21.2590 C.cat   224 ARG    0.0900
   3601 NH1       -40.6080  -12.4710  -20.7070 N.pl3   224 ARG    0.0900
   3602 NH2       -38.5470  -13.4800  -20.6010 N.pl3   224 ARG    0.2000
   3603 HN        -38.0800  -14.0870  -27.1360 H       224 ARG    0.0900
   3604 HA        -40.6590  -15.1990  -27.0960 H       224 ARG    0.0900
   3605 HB1       -39.9220  -12.7670  -25.4650 H       224 ARG   -0.7000
   3606 HB2       -38.9570  -14.2750  -25.2200 H       224 ARG    0.4400
   3607 HG1       -40.7900  -15.4690  -24.3800 H       224 ARG    0.6400
   3608 HG2       -41.9930  -14.3300  -25.1010 H       224 ARG   -0.8000
   3609 HD1       -41.9260  -13.9710  -22.6870 H       224 ARG    0.4600
   3610 HD2       -41.1530  -12.5380  -23.5020 H       224 ARG    0.4600
   3611 HE        -39.1230  -14.3760  -22.8230 H       224 ARG   -0.8000
   3612 HH11      -41.4630  -12.2950  -21.1950 H       224 ARG    0.4600
   3613 HH12      -40.4540  -12.0670  -19.8060 H       224 ARG    0.4600
   3614 HH21      -37.8430  -14.0630  -21.0040 H       224 ARG    0.5100
   3615 HH22      -38.4020  -13.0700  -19.7000 H       224 ARG   -0.5100
   3616 N         -40.4020  -12.1480  -28.2170 N.am    225 GLU   -0.4700
   3617 CA        -41.0640  -11.0600  -28.9430 C.3     225 GLU    0.3100
   3618 C         -41.5310  -11.5120  -30.3220 C.2     225 GLU    0.0700
   3619 O         -42.6590  -11.2440  -30.7310 O.2     225 GLU    0.0900
   3620 CB        -40.1250   -9.8600  -29.0900 C.3     225 GLU   -0.1800
   3621 CG        -40.2210   -8.8460  -27.9690 C.3     225 GLU    0.0900
   3622 CD        -39.1220   -7.7810  -28.0240 C.2     225 GLU    0.0900
   3623 OE1       -38.6330   -7.4610  -29.1330 O.co2   225 GLU   -0.2800
   3624 OE2       -38.7370   -7.2580  -26.9490 O.co2   225 GLU    0.0900
   3625 HN        -39.4150  -12.0470  -28.1190 H       225 GLU    0.0900
   3626 HA        -41.9490  -10.7790  -28.3920 H       225 GLU    0.6200
   3627 HB1       -40.3610   -9.3470  -30.0460 H       225 GLU   -0.7600
   3628 HB2       -39.0820  -10.2380  -29.1310 H       225 GLU   -0.7600
   3629 HG1       -40.1470   -9.3780  -26.9970 H       225 GLU    0.5100
   3630 HG2       -41.2060   -8.3360  -28.0310 H       225 GLU   -0.5100
   3631 N         -40.6510  -12.2020  -31.0380 N.am    226 HSP   -0.4700
   3632 CA        -40.9620  -12.7270  -32.3490 C.3     226 HSP    0.3100
   3633 C         -41.9750  -13.8560  -32.2800 C.2     226 HSP    0.0700
   3634 O         -42.6540  -14.1370  -33.2520 O.2     226 HSP    0.0900
   3635 CB        -39.6810  -13.1740  -33.0440 C.3     226 HSP   -0.0500
   3636 CG        -38.8470  -12.0380  -33.5610 C.ar    226 HSP    0.0900
   3637 CD2       -38.0910  -12.1330  -34.7070 C.ar    226 HSP    0.0900
   3638 ND1       -38.6750  -10.7720  -33.0970 N.ar    226 HSP    0.1900
   3639 CE1       -37.8200  -10.1330  -33.9610 C.ar    226 HSP    0.1300
   3640 NE2       -37.4810  -10.9730  -34.9230 N.ar    226 HSP    0.1900
   3641 HN        -39.7320  -12.3890  -30.7030 H       226 HSP   -0.5100
   3642 HA        -41.4500  -11.9500  -32.9180 H       226 HSP    0.4400
   3643 HB1       -39.9510  -13.8250  -33.9020 H       226 HSP   -0.5100
   3644 HB2       -39.0690  -13.7550  -32.3230 H       226 HSP    0.4400
   3645 HD1       -39.0920  -10.3790  -32.2790 H       226 HSP    0.3200
   3646 HD2       -37.9620  -12.9730  -35.3790 H       226 HSP    0.1800
   3647 HE1       -37.4850   -9.1210  -33.8700 H       226 HSP    0.5100
   3648 HE2       -36.8660  -10.7700  -35.6850 H       226 HSP   -0.5100
   3649 N         -42.0920  -14.5050  -31.1310 N.am    227 LYS   -0.4700
   3650 CA        -43.1910  -15.4410  -30.9280 C.3     227 LYS    0.3100
   3651 C         -44.5080  -14.6680  -30.9430 C.2     227 LYS    0.0700
   3652 O         -45.4210  -15.0320  -31.6850 O.2     227 LYS    0.0900
   3653 CB        -43.0460  -16.2460  -29.6230 C.3     227 LYS   -0.1800
   3654 CG        -43.7080  -17.6260  -29.6880 C.3     227 LYS    0.0900
   3655 CD        -43.9060  -18.2760  -28.3000 C.3     227 LYS    0.0900
   3656 CE        -44.3420  -19.7640  -28.3980 C.3     227 LYS   -0.1800
   3657 NZ        -43.2680  -20.6660  -28.9530 N.4     227 LYS    0.0900
   3658 HN        -41.4550  -14.3870  -30.3740 H       227 LYS    0.0900
   3659 HA        -43.2070  -16.1130  -31.7730 H       227 LYS   -0.1800
   3660 HB1       -43.5110  -15.6680  -28.7960 H       227 LYS    0.0900
   3661 HB2       -41.9660  -16.3800  -29.4050 H       227 LYS    0.0900
   3662 HG1       -43.0730  -18.2960  -30.3050 H       227 LYS    0.2100
   3663 HG2       -44.7010  -17.5220  -30.1760 H       227 LYS    0.0500
   3664 HD1       -44.6850  -17.7100  -27.7460 H       227 LYS    0.0500
   3665 HD2       -42.9510  -18.2190  -27.7370 H       227 LYS   -0.3000
   3666 HE1       -45.2230  -19.8460  -29.0690 H       227 LYS    0.3300
   3667 HE2       -44.5980  -20.1410  -27.3840 H       227 LYS    0.3300
   3668 HZ1       -42.4300  -20.6260  -28.3400 H       227 LYS    0.3300
   3669 HZ2       -43.0130  -20.3520  -29.9110 H       227 LYS    0.5100
   3670 HZ3       -43.6230  -21.6420  -28.9920 H       227 LYS   -0.5100
   3671 N         -44.5890  -13.5930  -30.1510 N.am    228 ALA   -0.4700
   3672 CA        -45.7960  -12.7560  -30.0640 C.3     228 ALA    0.3100
   3673 C         -46.2060  -12.1120  -31.4020 C.2     228 ALA    0.0700
   3674 O         -47.3910  -12.0600  -31.7410 O.2     228 ALA    0.0900
   3675 CB        -45.6320  -11.6940  -28.9840 C.3     228 ALA   -0.2700
   3676 HN        -43.8260  -13.3080  -29.5770 H       228 ALA    0.0900
   3677 HA        -46.6340  -13.3990  -29.8360 H       228 ALA    0.0900
   3678 HB1       -44.7630  -11.0420  -29.2190 H       228 ALA    0.0900
   3679 HB2       -45.4550  -12.1790  -28.0010 H       228 ALA    0.5100
   3680 HB3       -46.5450  -11.0630  -28.9320 H       228 ALA   -0.5100
   3681 N         -45.2210  -11.6310  -32.1580 N.am    229 LEU   -0.4700
   3682 CA        -45.4580  -11.0630  -33.4700 C.3     229 LEU    0.3100
   3683 C         -46.0140  -12.0720  -34.4600 C.2     229 LEU    0.0700
   3684 O         -46.8710  -11.7400  -35.2730 O.2     229 LEU    0.0900
   3685 CB        -44.1750  -10.4690  -34.0310 C.3     229 LEU   -0.1800
   3686 CG        -43.8040   -9.0540  -33.6080 C.3     229 LEU    0.0900
   3687 CD1       -42.6460   -8.5770  -34.4600 C.3     229 LEU    0.0900
   3688 CD2       -44.9700   -8.0980  -33.7470 C.3     229 LEU   -0.0900
   3689 HN        -44.2710  -11.6420  -31.8530 H       229 LEU    0.0900
   3690 HA        -46.2140  -10.2970  -33.3720 H       229 LEU   -0.2700
   3691 HB1       -44.2630  -10.4740  -35.1370 H       229 LEU    0.0900
   3692 HB2       -43.3410  -11.1360  -33.7300 H       229 LEU    0.0900
   3693 HG        -43.5110   -9.0470  -32.5360 H       229 LEU    0.0900
   3694 HD11      -42.9350   -8.5790  -35.5340 H       229 LEU   -0.2700
   3695 HD12      -41.7740   -9.2530  -34.3260 H       229 LEU    0.0900
   3696 HD13      -42.3650   -7.5420  -34.1710 H       229 LEU    0.0900
   3697 HD21      -45.7430   -8.3270  -32.9830 H       229 LEU    0.0900
   3698 HD22      -45.4250   -8.2020  -34.7550 H       229 LEU    0.5100
   3699 HD23      -44.6220   -7.0540  -33.5980 H       229 LEU   -0.5100
   3700 N         -45.5190  -13.3030  -34.4170 N.am    230 LYS   -0.4700
   3701 CA        -46.0400  -14.3490  -35.2870 C.3     230 LYS    0.3100
   3702 C         -47.4740  -14.7300  -34.9150 C.2     230 LYS    0.0700
   3703 O         -48.2870  -15.0160  -35.7900 O.2     230 LYS    0.0900
   3704 CB        -45.1410  -15.5770  -35.2140 C.3     230 LYS   -0.1800
   3705 CG        -45.3080  -16.5720  -36.3530 C.3     230 LYS    0.0900
   3706 CD        -44.7410  -17.9250  -35.9230 C.3     230 LYS    0.0900
   3707 CE        -44.5060  -18.8670  -37.0940 C.3     230 LYS   -0.1800
   3708 NZ        -44.0270  -20.1890  -36.5800 N.4     230 LYS    0.0900
   3709 HN        -44.7810  -13.5630  -33.7980 H       230 LYS    0.0900
   3710 HA        -46.0730  -13.9650  -36.2950 H       230 LYS   -0.1800
   3711 HB1       -45.3540  -16.1040  -34.2610 H       230 LYS    0.0900
   3712 HB2       -44.0860  -15.2330  -35.2080 H       230 LYS    0.0900
   3713 HG1       -44.7650  -16.2070  -37.2520 H       230 LYS    0.2100
   3714 HG2       -46.3850  -16.6800  -36.6020 H       230 LYS    0.0500
   3715 HD1       -45.4530  -18.4030  -35.2180 H       230 LYS    0.0500
   3716 HD2       -43.7750  -17.7570  -35.4010 H       230 LYS   -0.3000
   3717 HE1       -43.7290  -18.4540  -37.7720 H       230 LYS    0.3300
   3718 HE2       -45.4520  -19.0310  -37.6530 H       230 LYS    0.3300
   3719 HZ1       -44.8050  -20.6720  -36.0870 H       230 LYS    0.3300
   3720 HZ2       -43.2370  -20.0390  -35.9210 H       230 LYS    0.5100
   3721 HZ3       -43.7060  -20.7750  -37.3770 H       230 LYS   -0.5100
   3722 N         -47.7790  -14.7480  -33.6180 N.am    231 THR   -0.4700
   3723 CA        -49.1470  -14.9310  -33.1620 C.3     231 THR    0.3100
   3724 C         -50.0740  -13.9100  -33.8510 C.2     231 THR    0.0700
   3725 O         -51.0450  -14.3010  -34.5070 O.2     231 THR    0.0900
   3726 CB        -49.2320  -14.8380  -31.6320 C.3     231 THR    0.1400
   3727 CG2       -50.6810  -14.8270  -31.1450 C.3     231 THR    0.0900
   3728 OG1       -48.5350  -15.9500  -31.0580 O.3     231 THR   -0.6600
   3729 HN        -47.0880  -14.6360  -32.9070 H       231 THR    0.4300
   3730 HA        -49.4820  -15.9010  -33.4960 H       231 THR   -0.2700
   3731 HB        -48.7640  -13.8940  -31.2810 H       231 THR    0.0900
   3732 HG1       -48.4770  -15.7680  -30.1170 H       231 THR    0.0900
   3733 HG21      -51.2460  -15.6650  -31.6080 H       231 THR    0.0900
   3734 HG22      -51.1690  -13.8700  -31.4290 H       231 THR    0.5100
   3735 HG23      -50.7110  -14.9490  -30.0400 H       231 THR   -0.5100
   3736 N         -49.7380  -12.6160  -33.7320 N.am    232 LEU   -0.4700
   3737 CA        -50.4460  -11.5360  -34.4210 C.3     232 LEU    0.3100
   3738 C         -50.4780  -11.7690  -35.9210 C.2     232 LEU    0.0700
   3739 O         -51.5070  -11.5810  -36.5570 O.2     232 LEU    0.0900
   3740 CB        -49.8270  -10.1710  -34.1040 C.3     232 LEU   -0.1800
   3741 CG        -49.8630   -9.7850  -32.6220 C.3     232 LEU    0.0900
   3742 CD1       -49.3530   -8.3640  -32.4370 C.3     232 LEU    0.0900
   3743 CD2       -51.2630   -9.9640  -31.9720 C.3     232 LEU   -0.0900
   3744 HN        -48.9760  -12.3290  -33.1570 H       232 LEU    0.0900
   3745 HA        -51.4770  -11.5600  -34.1010 H       232 LEU   -0.2700
   3746 HB1       -50.3760   -9.3970  -34.6800 H       232 LEU    0.0900
   3747 HB2       -48.7670  -10.1830  -34.4360 H       232 LEU    0.0900
   3748 HG        -49.2250  -10.4860  -32.0420 H       232 LEU    0.0900
   3749 HD11      -49.9870   -7.6530  -33.0070 H       232 LEU   -0.2700
   3750 HD12      -48.3090   -8.2850  -32.8090 H       232 LEU    0.0900
   3751 HD13      -49.3870   -8.0870  -31.3610 H       232 LEU    0.0900
   3752 HD21      -51.5830  -11.0260  -32.0420 H       232 LEU    0.0900
   3753 HD22      -52.0080   -9.3330  -32.5020 H       232 LEU    0.5100
   3754 HD23      -51.2220   -9.6760  -30.9010 H       232 LEU   -0.5100
   3755 N         -49.3570  -12.1950  -36.4970 N.am    233 GLY   -0.4700
   3756 CA        -49.3080  -12.5100  -37.9220 C.3     233 GLY    0.3100
   3757 C         -50.3720  -13.5280  -38.2840 C.2     233 GLY   -0.0200
   3758 O         -51.0740  -13.3620  -39.2760 O.2     233 GLY    0.0900
   3759 HN        -48.5080  -12.3180  -35.9870 H       233 GLY    0.0900
   3760 HA1       -48.3320  -12.9110  -38.1500 H       233 GLY    0.5100
   3761 HA2       -49.4760  -11.6000  -38.4780 H       233 GLY   -0.5100
   3762 N         -50.5070  -14.5720  -37.4590 N.am    234 ILE   -0.4700
   3763 CA        -51.4890  -15.6480  -37.6650 C.3     234 ILE    0.3100
   3764 C         -52.9490  -15.1180  -37.5750 C.2     234 ILE    0.0700
   3765 O         -53.7650  -15.3710  -38.4730 O.2     234 ILE    0.0900
   3766 CB        -51.2230  -16.8590  -36.6830 C.3     234 ILE   -0.0900
   3767 CG1       -49.7980  -17.4040  -36.8460 C.3     234 ILE    0.0900
   3768 CG2       -52.2250  -18.0100  -36.8860 C.3     234 ILE   -0.2700
   3769 CD        -49.4200  -18.4160  -35.7960 C.3     234 ILE    0.0900
   3770 HN        -49.9350  -14.6680  -36.6480 H       234 ILE    0.0900
   3771 HA        -51.4120  -15.9760  -38.6910 H       234 ILE    0.0900
   3772 HB        -51.2990  -16.4960  -35.6360 H       234 ILE   -0.1800
   3773 HG11      -49.0850  -16.5530  -36.7930 H       234 ILE    0.0900
   3774 HG12      -49.7130  -17.8810  -37.8460 H       234 ILE    0.0900
   3775 HG21      -52.0360  -18.5150  -37.8570 H       234 ILE   -0.2700
   3776 HG22      -53.2620  -17.6120  -36.8900 H       234 ILE    0.0900
   3777 HG23      -52.1140  -18.7560  -36.0700 H       234 ILE    0.0900
   3778 HD1       -49.9870  -19.3580  -35.9520 H       234 ILE    0.0900
   3779 HD2       -49.6600  -18.0200  -34.7860 H       234 ILE    0.5100
   3780 HD3       -48.3350  -18.6410  -35.8610 H       234 ILE   -0.5100
   3781 N         -53.2520  -14.3800  -36.4950 N.am    235 ILE   -0.4700
   3782 CA        -54.5200  -13.6710  -36.2970 C.3     235 ILE    0.3100
   3783 C         -54.9750  -13.0270  -37.6150 C.2     235 ILE    0.0700
   3784 O         -56.0760  -13.3110  -38.0910 O.2     235 ILE    0.0900
   3785 CB        -54.3860  -12.6090  -35.1490 C.3     235 ILE   -0.0900
   3786 CG1       -54.3000  -13.2620  -33.7790 C.3     235 ILE    0.0900
   3787 CG2       -55.5250  -11.6460  -35.1040 C.3     235 ILE   -0.2700
   3788 CD        -55.3240  -14.3190  -33.5630 C.3     235 ILE    0.0900
   3789 HN        -52.5990  -14.2810  -35.7500 H       235 ILE    0.0900
   3790 HA        -55.2770  -14.4000  -36.0470 H       235 ILE    0.0900
   3791 HB        -53.4440  -12.0390  -35.3010 H       235 ILE   -0.1800
   3792 HG11      -54.4320  -12.4780  -33.0040 H       235 ILE    0.0900
   3793 HG12      -53.2940  -13.7160  -33.6650 H       235 ILE    0.0900
   3794 HG21      -56.4910  -12.1960  -35.1210 H       235 ILE   -0.2700
   3795 HG22      -55.4860  -10.9720  -35.9870 H       235 ILE    0.0900
   3796 HG23      -55.4750  -11.0450  -34.1720 H       235 ILE    0.0900
   3797 HD1       -55.0980  -15.2050  -34.1940 H       235 ILE    0.0900
   3798 HD2       -56.3300  -13.9340  -33.8390 H       235 ILE    0.5100
   3799 HD3       -55.3230  -14.6330  -32.4970 H       235 ILE   -0.5100
   3800 N         -54.1070  -12.1990  -38.2130 N.am    236 MET   -0.4700
   3801 CA        -54.3760  -11.4970  -39.4780 C.3     236 MET    0.3100
   3802 C         -54.5590  -12.4320  -40.6620 C.2     236 MET    0.0700
   3803 O         -55.5140  -12.2890  -41.4300 O.2     236 MET    0.0900
   3804 CB        -53.2450  -10.5150  -39.8000 C.3     236 MET   -0.1800
   3805 CG        -53.0680   -9.4690  -38.7320 C.3     236 MET    0.0900
   3806 SD        -51.5180   -8.5800  -38.8950 S.3     236 MET    0.0900
   3807 CE        -51.6910   -7.4150  -37.5390 C.3     236 MET   -0.1400
   3808 HN        -53.2120  -12.0180  -37.8140 H       236 MET    0.0900
   3809 HA        -55.3130  -10.9680  -39.3740 H       236 MET    0.0900
   3810 HB1       -53.4720  -10.0110  -40.7640 H       236 MET   -0.0900
   3811 HB2       -52.2970  -11.0840  -39.9080 H       236 MET   -0.2200
   3812 HG1       -53.1070   -9.9660  -37.7410 H       236 MET    0.0900
   3813 HG2       -53.9130   -8.7510  -38.7970 H       236 MET    0.0900
   3814 HE1       -51.7990   -7.9400  -36.5660 H       236 MET    0.0900
   3815 HE2       -52.5930   -6.7820  -37.6890 H       236 MET    0.5100
   3816 HE3       -50.7950   -6.7610  -37.4780 H       236 MET   -0.5100
   3817 N         -53.6460  -13.3920  -40.8130 N.am    237 GLY   -0.4700
   3818 CA        -53.6570  -14.2850  -41.9610 C.3     237 GLY    0.3100
   3819 C         -54.8660  -15.1940  -41.9810 C.2     237 GLY   -0.0200
   3820 O         -55.3550  -15.5730  -43.0530 O.2     237 GLY    0.0900
   3821 HN        -52.9170  -13.5400  -40.1490 H       237 GLY    0.0900
   3822 HA1       -52.7620  -14.8890  -41.9200 H       237 GLY    0.5100
   3823 HA2       -53.6570  -13.6780  -42.8540 H       237 GLY   -0.5100
   3824 N         -55.3510  -15.5610  -40.7950 N.am    238 VAL   -0.4700
   3825 CA        -56.5270  -16.4100  -40.6880 C.3     238 VAL    0.3100
   3826 C         -57.7930  -15.5850  -40.9530 C.2     238 VAL    0.0700
   3827 O         -58.6560  -16.0150  -41.7220 O.2     238 VAL    0.0900
   3828 CB        -56.5640  -17.1850  -39.3410 C.3     238 VAL   -0.0900
   3829 CG1       -57.9710  -17.6770  -39.0070 C.3     238 VAL    0.0900
   3830 CG2       -55.6150  -18.3640  -39.3970 C.3     238 VAL   -0.2700
   3831 HN        -54.9330  -15.2740  -39.9370 H       238 VAL    0.0900
   3832 HA        -56.5080  -17.1040  -41.5140 H       238 VAL    0.0900
   3833 HB        -56.2120  -16.5160  -38.5280 H       238 VAL    0.0900
   3834 HG11      -58.4080  -18.2080  -39.8800 H       238 VAL   -0.2700
   3835 HG12      -58.6240  -16.8140  -38.7540 H       238 VAL    0.0900
   3836 HG13      -57.9320  -18.3800  -38.1480 H       238 VAL    0.0900
   3837 HG21      -54.5780  -18.0100  -39.5810 H       238 VAL    0.0900
   3838 HG22      -55.9070  -19.0470  -40.2240 H       238 VAL    0.5100
   3839 HG23      -55.6360  -18.9140  -38.4320 H       238 VAL   -0.5100
   3840 N         -57.8920  -14.3960  -40.3500 N.am    239 PHE   -0.4700
   3841 CA        -58.9690  -13.4560  -40.6700 C.3     239 PHE    0.3100
   3842 C         -59.1000  -13.2240  -42.1750 C.2     239 PHE    0.0700
   3843 O         -60.2190  -13.2540  -42.7090 O.2     239 PHE    0.0900
   3844 CB        -58.7560  -12.1110  -39.9660 C.3     239 PHE   -0.1800
   3845 CG        -59.8100  -11.0880  -40.2830 C.ar    239 PHE    0.0900
   3846 CD1       -59.7170  -10.2860  -41.4320 C.ar    239 PHE    0.0900
   3847 CD2       -60.9050  -10.9220  -39.4340 C.ar    239 PHE    0.0000
   3848 CE1       -60.7190   -9.3350  -41.7350 C.ar    239 PHE   -0.1150
   3849 CE2       -61.9070   -9.9730  -39.7180 C.ar    239 PHE    0.1150
   3850 CZ        -61.8110   -9.1790  -40.8740 C.ar    239 PHE   -0.1150
   3851 HN        -57.2380  -14.0960  -39.6590 H       239 PHE    0.1150
   3852 HA        -59.9010  -13.8990  -40.3540 H       239 PHE   -0.1150
   3853 HB1       -57.7790  -11.6850  -40.2790 H       239 PHE    0.1150
   3854 HB2       -58.7690  -12.2670  -38.8660 H       239 PHE   -0.1150
   3855 HD1       -58.8690  -10.3970  -42.0930 H       239 PHE    0.1150
   3856 HD2       -60.9870  -11.5290  -38.5450 H       239 PHE   -0.1150
   3857 HE1       -60.6410   -8.7310  -42.6270 H       239 PHE    0.1150
   3858 HE2       -62.7470   -9.8570  -39.0500 H       239 PHE    0.5100
   3859 HZ        -62.5780   -8.4510  -41.0960 H       239 PHE   -0.5100
   3860 N         -57.9620  -12.9760  -42.8450 N.am    240 THR   -0.4700
   3861 CA        -57.9130  -12.8200  -44.3060 C.3     240 THR    0.3100
   3862 C         -58.4310  -14.0530  -45.0510 C.2     240 THR    0.0700
   3863 O         -59.2330  -13.9110  -45.9620 O.2     240 THR    0.0900
   3864 CB        -56.4980  -12.4540  -44.7980 C.3     240 THR    0.1400
   3865 CG2       -56.4570  -12.2240  -46.3100 C.3     240 THR    0.0900
   3866 OG1       -56.0760  -11.2630  -44.1430 O.3     240 THR   -0.6600
   3867 HN        -57.0900  -12.8850  -42.3740 H       240 THR    0.4300
   3868 HA        -58.6110  -12.0430  -44.5770 H       240 THR   -0.2700
   3869 HB        -55.7870  -13.2740  -44.5600 H       240 THR    0.0900
   3870 HG1       -55.9260  -11.5050  -43.2270 H       240 THR    0.0900
   3871 HG21      -57.2650  -11.5220  -46.6110 H       240 THR    0.0900
   3872 HG22      -56.6070  -13.1870  -46.8430 H       240 THR    0.5100
   3873 HG23      -55.4790  -11.7840  -46.5990 H       240 THR   -0.5100
   3874 N         -57.9890  -15.2540  -44.6660 N.am    241 LEU   -0.4700
   3875 CA        -58.4620  -16.4770  -45.3100 C.3     241 LEU    0.3100
   3876 C         -59.9520  -16.7320  -45.0930 C.2     241 LEU    0.0700
   3877 O         -60.6380  -17.1790  -46.0100 O.2     241 LEU    0.0900
   3878 CB        -57.6690  -17.6950  -44.8530 C.3     241 LEU   -0.1800
   3879 CG        -56.2600  -17.9190  -45.4120 C.3     241 LEU    0.0900
   3880 CD1       -55.6270  -19.1240  -44.6930 C.3     241 LEU    0.0900
   3881 CD2       -56.2290  -18.1040  -46.9390 C.3     241 LEU   -0.0900
   3882 HN        -57.3240  -15.3680  -43.9310 H       241 LEU    0.0900
   3883 HA        -58.3610  -16.3480  -46.3770 H       241 LEU   -0.2700
   3884 HB1       -58.2690  -18.5910  -45.1110 H       241 LEU    0.0900
   3885 HB2       -57.5750  -17.6280  -43.7490 H       241 LEU    0.0900
   3886 HG        -55.6400  -17.0110  -45.2450 H       241 LEU    0.0900
   3887 HD11      -56.2410  -20.0340  -44.8600 H       241 LEU   -0.2700
   3888 HD12      -55.5730  -18.9270  -43.6010 H       241 LEU    0.0900
   3889 HD13      -54.6060  -19.3070  -45.0910 H       241 LEU    0.0900
   3890 HD21      -56.6410  -17.2020  -47.4410 H       241 LEU    0.0900
   3891 HD22      -56.8450  -18.9830  -47.2260 H       241 LEU    0.5100
   3892 HD23      -55.1820  -18.2530  -47.2810 H       241 LEU   -0.5100
   3893 N         -60.4560  -16.4550  -43.8920 N.am    242 CYS   -0.4700
   3894 CA        -61.8830  -16.6210  -43.6250 C.3     242 CYS    0.3100
   3895 C         -62.7850  -15.6290  -44.3800 C.2     242 CYS    0.0700
   3896 O         -63.9570  -15.9280  -44.6270 O.2     242 CYS    0.0900
   3897 CB        -62.1840  -16.5200  -42.1300 C.3     242 CYS   -0.1100
   3898 SG        -61.4710  -17.8120  -41.0910 S.3     242 CYS    0.0900
   3899 HN        -59.8940  -16.1290  -43.1360 H       242 CYS    0.0900
   3900 HA        -62.1810  -17.5890  -43.9990 H       242 CYS   -0.2300
   3901 HB1       -63.2870  -16.5370  -42.0080 H       242 CYS    0.1600
   3902 HB2       -61.8090  -15.5370  -41.7780 H       242 CYS    0.5100
   3903 HG1       -60.2210  -17.3950  -41.2290 H       242 CYS   -0.5100
   3904 N         -62.2640  -14.4510  -44.7380 N.am    243 TRP   -0.4700
   3905 CA        -63.1070  -13.4210  -45.3390 C.3     243 TRP    0.3100
   3906 C         -62.8390  -13.1310  -46.8150 C.2     243 TRP    0.0700
   3907 O         -63.7310  -12.7060  -47.5530 O.2     243 TRP    0.0900
   3908 CB        -63.0150  -12.1520  -44.5280 C.3     243 TRP   -0.1800
   3909 CG        -63.8640  -12.1580  -43.3050 C.ar    243 TRP    0.0900
   3910 CD1       -63.4330  -12.2160  -42.0070 C.ar    243 TRP    0.0900
   3911 CD2       -65.3000  -12.0780  -43.2440 C.ar    243 TRP   -0.0300
   3912 CE2       -65.6630  -12.0910  -41.8730 C.ar    243 TRP   -0.1500
   3913 CE3       -66.3130  -12.0110  -44.2120 C.ar    243 TRP    0.2200
   3914 NE1       -64.5070  -12.1830  -41.1430 N.ar    243 TRP   -0.5100
   3915 CZ2       -66.9910  -12.0320  -41.4460 C.ar    243 TRP    0.3700
   3916 CZ3       -67.6580  -11.9640  -43.7730 C.ar    243 TRP    0.2400
   3917 CH2       -67.9720  -11.9740  -42.4050 C.ar    243 TRP    0.1100
   3918 HN        -61.2990  -14.2280  -44.6150 H       243 TRP   -0.2500
   3919 HA        -64.1230  -13.7850  -45.3600 H       243 TRP    0.1700
   3920 HB1       -63.3300  -11.2990  -45.1650 H       243 TRP   -0.2000
   3921 HB2       -61.9590  -12.0040  -44.2160 H       243 TRP    0.1400
   3922 HD1       -62.3990  -12.2790  -41.7030 H       243 TRP   -0.2700
   3923 HE1       -64.4530  -12.2190  -40.1690 H       243 TRP    0.1600
   3924 HE3       -66.0930  -11.9950  -45.2690 H       243 TRP   -0.1400
   3925 HZ2       -67.2590  -12.0320  -40.3990 H       243 TRP    0.1400
   3926 HZ3       -68.4530  -11.9200  -44.5010 H       243 TRP    0.5100
   3927 HH2       -69.0080  -11.9350  -42.1010 H       243 TRP   -0.5100
   3928 N         -61.6150  -13.3760  -47.2710 N.am    244 LEU   -0.4700
   3929 CA        -61.2920  -13.1480  -48.6760 C.3     244 LEU    0.3100
   3930 C         -62.2430  -13.9040  -49.6190 C.2     244 LEU    0.0700
   3931 O         -62.6800  -13.3230  -50.6080 O.2     244 LEU    0.0900
   3932 CB        -59.8120  -13.4480  -48.9770 C.3     244 LEU   -0.1800
   3933 CG        -59.1260  -12.8710  -50.2370 C.3     244 LEU    0.0900
   3934 CD1       -59.4730  -11.3860  -50.4890 C.3     244 LEU    0.0900
   3935 CD2       -57.6030  -13.0730  -50.1810 C.3     244 LEU   -0.0900
   3936 HN        -60.8800  -13.7180  -46.6900 H       244 LEU    0.0900
   3937 HA        -61.5160  -12.1170  -48.9020 H       244 LEU   -0.2700
   3938 HB1       -59.7190  -14.5500  -49.0430 H       244 LEU    0.0900
   3939 HB2       -59.2320  -13.0840  -48.1060 H       244 LEU    0.0900
   3940 HG        -59.4450  -13.4650  -51.1200 H       244 LEU    0.0900
   3941 HD11      -59.1510  -10.7670  -49.6250 H       244 LEU   -0.2700
   3942 HD12      -60.5700  -11.2700  -50.6190 H       244 LEU    0.0900
   3943 HD13      -58.9490  -11.0250  -51.3990 H       244 LEU    0.0900
   3944 HD21      -57.3640  -14.1560  -50.1190 H       244 LEU    0.0900
   3945 HD22      -57.1870  -12.5650  -49.2850 H       244 LEU    0.5100
   3946 HD23      -57.1330  -12.6570  -51.0980 H       244 LEU   -0.5100
   3947 N         -62.6010  -15.1780  -49.3070 N.am    245 PRO   -0.2900
   3948 CA        -63.4940  -15.8730  -50.2380 C.3     245 PRO    0.0000
   3949 C         -64.8540  -15.2030  -50.3670 C.2     245 PRO    0.0900
   3950 O         -65.3090  -14.9900  -51.4910 O.2     245 PRO    0.0900
   3951 CB        -63.6340  -17.2790  -49.6450 C.3     245 PRO    0.0200
   3952 CG        -62.5030  -17.4140  -48.7090 C.3     245 PRO    0.0900
   3953 CD        -62.2380  -16.0450  -48.1720 C.3     245 PRO   -0.1800
   3954 HA        -63.0850  -15.8470  -51.2350 H       245 PRO    0.0900
   3955 HB1       -63.5780  -18.0490  -50.4430 H       245 PRO    0.0900
   3956 HB2       -64.6020  -17.3850  -49.1100 H       245 PRO   -0.1800
   3957 HG1       -62.7640  -18.1110  -47.8840 H       245 PRO    0.0900
   3958 HG2       -61.6070  -17.8020  -49.2370 H       245 PRO    0.0900
   3959 HD1       -62.8780  -15.8170  -47.2930 H       245 PRO    0.5100
   3960 HD2       -61.1690  -15.9070  -47.9080 H       245 PRO   -0.5100
   3961 N         -65.4860  -14.8460  -49.2470 N.am    246 PHE   -0.4700
   3962 CA        -66.7740  -14.1340  -49.2880 C.3     246 PHE    0.3100
   3963 C         -66.7280  -12.8370  -50.0770 C.2     246 PHE    0.0700
   3964 O         -67.5620  -12.6310  -50.9390 O.2     246 PHE    0.0900
   3965 CB        -67.2980  -13.8290  -47.8930 C.3     246 PHE   -0.1800
   3966 CG        -68.5260  -12.9530  -47.8840 C.ar    246 PHE    0.0900
   3967 CD1       -69.7950  -13.5100  -47.9720 C.ar    246 PHE    0.0900
   3968 CD2       -68.4170  -11.5670  -47.7660 C.ar    246 PHE    0.0000
   3969 CE1       -70.9280  -12.7080  -47.9390 C.ar    246 PHE   -0.1150
   3970 CE2       -69.5570  -10.7510  -47.7390 C.ar    246 PHE    0.1150
   3971 CZ        -70.8100  -11.3250  -47.8280 C.ar    246 PHE   -0.1150
   3972 HN        -65.1190  -15.0440  -48.3410 H       246 PHE    0.1150
   3973 HA        -67.4780  -14.7580  -49.8180 H       246 PHE   -0.1150
   3974 HB1       -66.5110  -13.2990  -47.3140 H       246 PHE    0.1150
   3975 HB2       -67.5680  -14.7810  -47.3870 H       246 PHE   -0.1150
   3976 HD1       -69.9010  -14.5810  -48.0670 H       246 PHE    0.1150
   3977 HD2       -67.4390  -11.1150  -47.6940 H       246 PHE   -0.1150
   3978 HE1       -71.9080  -13.1610  -47.9990 H       246 PHE    0.1150
   3979 HE2       -69.4560   -9.6800  -47.6490 H       246 PHE    0.5100
   3980 HZ        -71.6950  -10.7040  -47.8130 H       246 PHE   -0.5100
   3981 N         -65.7680  -11.9600  -49.7770 N.am    247 PHE   -0.4700
   3982 CA        -65.6650  -10.6680  -50.4650 C.3     247 PHE    0.3100
   3983 C         -65.2450  -10.7530  -51.9360 C.2     247 PHE    0.0700
   3984 O         -65.5660   -9.8690  -52.7300 O.2     247 PHE    0.0900
   3985 CB        -64.7320   -9.7270  -49.7070 C.3     247 PHE   -0.1800
   3986 CG        -65.3740   -9.0880  -48.5410 C.ar    247 PHE    0.0900
   3987 CD1       -66.2810   -8.0590  -48.7200 C.ar    247 PHE    0.0900
   3988 CD2       -65.0960   -9.5240  -47.2570 C.ar    247 PHE    0.0000
   3989 CE1       -66.8970   -7.4580  -47.6190 C.ar    247 PHE   -0.1150
   3990 CE2       -65.7100   -8.9330  -46.1370 C.ar    247 PHE    0.1150
   3991 CZ        -66.6150   -7.9010  -46.3200 C.ar    247 PHE   -0.1150
   3992 HN        -65.0830  -12.1410  -49.0760 H       247 PHE    0.1150
   3993 HA        -66.6550  -10.2440  -50.5300 H       247 PHE   -0.1150
   3994 HB1       -64.3950   -8.9150  -50.3870 H       247 PHE    0.1150
   3995 HB2       -63.8570  -10.2990  -49.3320 H       247 PHE   -0.1150
   3996 HD1       -66.5150   -7.7180  -49.7170 H       247 PHE    0.1150
   3997 HD2       -64.3950  -10.3320  -47.1120 H       247 PHE   -0.1150
   3998 HE1       -67.5950   -6.6470  -47.7700 H       247 PHE    0.1150
   3999 HE2       -65.4780   -9.2830  -45.1420 H       247 PHE    0.5100
   4000 HZ        -67.0970   -7.4420  -45.4690 H       247 PHE   -0.5100
   4001 N         -64.5100  -11.8070  -52.2870 N.am    248 LEU   -0.4700
   4002 CA        -64.1670  -12.0820  -53.6770 C.3     248 LEU    0.3100
   4003 C         -65.3960  -12.5820  -54.3950 C.2     248 LEU    0.0700
   4004 O         -65.6550  -12.1890  -55.5200 O.2     248 LEU    0.0900
   4005 CB        -63.0380  -13.1120  -53.7960 C.3     248 LEU   -0.1800
   4006 CG        -61.6160  -12.6060  -54.0590 C.3     248 LEU    0.0900
   4007 CD1       -60.5960  -13.6250  -53.5570 C.3     248 LEU    0.0900
   4008 CD2       -61.3990  -12.2860  -55.5440 C.3     248 LEU   -0.0900
   4009 HN        -64.1620  -12.4560  -51.6150 H       248 LEU    0.0900
   4010 HA        -63.8660  -11.1500  -54.1310 H       248 LEU   -0.2700
   4011 HB1       -63.3030  -13.7980  -54.6270 H       248 LEU    0.0900
   4012 HB2       -63.0130  -13.6870  -52.8470 H       248 LEU    0.0900
   4013 HG        -61.4630  -11.6400  -53.5320 H       248 LEU    0.0900
   4014 HD11      -60.6130  -14.5310  -54.2020 H       248 LEU   -0.2700
   4015 HD12      -60.8420  -13.9260  -52.5170 H       248 LEU    0.0900
   4016 HD13      -59.5760  -13.1870  -53.5890 H       248 LEU    0.0900
   4017 HD21      -62.1130  -11.5010  -55.8740 H       248 LEU    0.0900
   4018 HD22      -61.5690  -13.1980  -56.1550 H       248 LEU    0.5100
   4019 HD23      -60.3640  -11.9150  -55.7050 H       248 LEU   -0.5100
   4020 N         -66.1640  -13.4450  -53.7450 N.am    249 VAL   -0.4700
   4021 CA        -67.4110  -13.8880  -54.3440 C.3     249 VAL    0.3100
   4022 C         -68.3360  -12.6790  -54.5380 C.2     249 VAL    0.0700
   4023 O         -68.8610  -12.4600  -55.6320 O.2     249 VAL    0.0900
   4024 CB        -68.0500  -15.0540  -53.5570 C.3     249 VAL   -0.0900
   4025 CG1       -69.5310  -14.9680  -53.5920 C.3     249 VAL    0.0900
   4026 CG2       -67.5950  -16.3690  -54.1550 C.3     249 VAL   -0.2700
   4027 HN        -65.9320  -13.8160  -52.8500 H       249 VAL    0.0900
   4028 HA        -67.1960  -14.1980  -55.3550 H       249 VAL    0.0900
   4029 HB        -67.7060  -15.0170  -52.5010 H       249 VAL    0.0900
   4030 HG11      -69.8810  -14.8320  -54.6380 H       249 VAL   -0.2700
   4031 HG12      -69.8740  -14.1020  -52.9890 H       249 VAL    0.0900
   4032 HG13      -69.9740  -15.9040  -53.1890 H       249 VAL    0.0900
   4033 HG21      -66.5760  -16.6220  -53.7910 H       249 VAL    0.0900
   4034 HG22      -67.5660  -16.2910  -55.2630 H       249 VAL    0.5100
   4035 HG23      -68.2900  -17.1820  -53.8560 H       249 VAL   -0.5100
   4036 N         -68.4660  -11.8640  -53.4880 N.am    250 ASN   -0.4700
   4037 CA        -69.2990  -10.6610  -53.4780 C.3     250 ASN    0.3100
   4038 C         -69.1370   -9.8420  -54.7470 C.2     250 ASN    0.0700
   4039 O         -70.1140   -9.3700  -55.3220 O.2     250 ASN    0.0900
   4040 CB        -68.9370   -9.8010  -52.2590 C.3     250 ASN   -0.1800
   4041 CG        -70.0900   -8.9510  -51.7650 C.2     250 ASN    0.0900
   4042 ND2       -69.8070   -7.6850  -51.4860 N.am    250 ASN    0.0900
   4043 OD1       -71.2120   -9.4270  -51.6030 O.2     250 ASN    0.5500
   4044 HN        -67.9850  -12.0480  -52.6360 H       250 ASN   -0.5500
   4045 HA        -70.3340  -10.9630  -53.4380 H       250 ASN   -0.6200
   4046 HB1       -68.0970   -9.1280  -52.5320 H       250 ASN    0.3200
   4047 HB2       -68.6160  -10.4700  -51.4320 H       250 ASN    0.3000
   4048 HD21      -68.8750   -7.3440  -51.6070 H       250 ASN    0.5100
   4049 HD22      -70.5250   -7.0730  -51.1560 H       250 ASN   -0.5100
   4050 N         -67.8930   -9.6970  -55.1900 N.am    251 ILE   -0.4700
   4051 CA        -67.5870   -8.9150  -56.3760 C.3     251 ILE    0.3100
   4052 C         -68.0200   -9.6220  -57.6570 C.2     251 ILE    0.0700
   4053 O         -68.6770   -9.0220  -58.5020 O.2     251 ILE    0.0900
   4054 CB        -66.0880   -8.4910  -56.4100 C.3     251 ILE   -0.0900
   4055 CG1       -65.7690   -7.5500  -55.2360 C.3     251 ILE    0.0900
   4056 CG2       -65.7090   -7.8470  -57.7450 C.3     251 ILE   -0.2700
   4057 CD        -66.6100   -6.2700  -55.1710 C.3     251 ILE    0.0900
   4058 HN        -67.1150  -10.1160  -54.7290 H       251 ILE    0.0900
   4059 HA        -68.2190   -8.0390  -56.3650 H       251 ILE    0.0900
   4060 HB        -65.4550   -9.3900  -56.2510 H       251 ILE   -0.1800
   4061 HG11      -64.7010   -7.2560  -55.3090 H       251 ILE    0.0900
   4062 HG12      -65.9250   -8.1120  -54.2920 H       251 ILE    0.0900
   4063 HG21      -66.4380   -7.0500  -58.0050 H       251 ILE   -0.2700
   4064 HG22      -65.7160   -8.6120  -58.5510 H       251 ILE    0.0900
   4065 HG23      -64.6980   -7.3910  -57.6710 H       251 ILE    0.0900
   4066 HD1       -67.6870   -6.5240  -55.0770 H       251 ILE    0.0900
   4067 HD2       -66.4660   -5.6760  -56.0980 H       251 ILE    0.5100
   4068 HD3       -66.3100   -5.6650  -54.2880 H       251 ILE   -0.5100
   4069 N         -67.6730  -10.8970  -57.8010 N.am    252 VAL   -0.4700
   4070 CA        -68.0340  -11.6600  -58.9960 C.3     252 VAL    0.3100
   4071 C         -69.5550  -11.6150  -59.2650 C.2     252 VAL    0.0700
   4072 O         -69.9810  -11.5400  -60.4210 O.2     252 VAL    0.0900
   4073 CB        -67.4950  -13.1100  -58.9150 C.3     252 VAL   -0.0900
   4074 CG1       -67.8470  -13.9070  -60.1740 C.3     252 VAL    0.0900
   4075 CG2       -65.9840  -13.0910  -58.7120 C.3     252 VAL   -0.2700
   4076 HN        -67.1540  -11.3880  -57.1050 H       252 VAL    0.0900
   4077 HA        -67.6160  -11.1540  -59.8530 H       252 VAL    0.0900
   4078 HB        -67.9360  -13.6150  -58.0290 H       252 VAL    0.0900
   4079 HG11      -67.4050  -13.4210  -61.0700 H       252 VAL   -0.2700
   4080 HG12      -68.9500  -13.9460  -60.3000 H       252 VAL    0.0900
   4081 HG13      -67.4440  -14.9390  -60.0940 H       252 VAL    0.0900
   4082 HG21      -65.7320  -12.5610  -57.7690 H       252 VAL    0.0900
   4083 HG22      -65.4960  -12.5620  -59.5580 H       252 VAL    0.5100
   4084 HG23      -65.5970  -14.1310  -58.6480 H       252 VAL   -0.5100
   4085 N         -70.3600  -11.6190  -58.1990 N.am    253 ASN   -0.4700
   4086 CA        -71.8120  -11.4580  -58.3110 C.3     253 ASN    0.3100
   4087 C         -72.2110  -10.2240  -59.0850 C.2     253 ASN    0.0700
   4088 O         -73.2330  -10.2100  -59.7710 O.2     253 ASN    0.0900
   4089 CB        -72.4670  -11.3790  -56.9320 C.3     253 ASN   -0.1800
   4090 CG        -73.3330  -12.5740  -56.6350 C.2     253 ASN    0.0900
   4091 ND2       -73.9370  -12.5860  -55.4440 N.am    253 ASN    0.0900
   4092 OD1       -73.4650  -13.4800  -57.4620 O.2     253 ASN    0.5500
   4093 HN        -70.0060  -11.7330  -57.2740 H       253 ASN   -0.5500
   4094 HA        -72.1980  -12.3040  -58.8590 H       253 ASN   -0.6200
   4095 HB1       -73.0970  -10.4650  -56.8840 H       253 ASN    0.3200
   4096 HB2       -71.6730  -11.3170  -56.1580 H       253 ASN    0.3000
   4097 HD21      -74.5250  -13.3540  -55.1900 H       253 ASN    0.5100
   4098 HD22      -73.8010  -11.8280  -54.8070 H       253 ASN   -0.5100
   4099 N         -71.4060   -9.1790  -58.9470 N.am    254 VAL   -0.4700
   4100 CA        -71.6780   -7.9130  -59.5780 C.3     254 VAL    0.3100
   4101 C         -71.5330   -8.0450  -61.0930 C.2     254 VAL    0.0700
   4102 O         -72.3300   -7.4820  -61.8460 O.2     254 VAL    0.0900
   4103 CB        -70.7620   -6.8210  -58.9850 C.3     254 VAL   -0.0900
   4104 CG1       -70.6050   -5.6420  -59.9270 C.3     254 VAL    0.0900
   4105 CG2       -71.2780   -6.3850  -57.6220 C.3     254 VAL   -0.2700
   4106 HN        -70.5750   -9.2240  -58.3990 H       254 VAL    0.0900
   4107 HA        -72.7150   -7.6670  -59.4080 H       254 VAL    0.0900
   4108 HB        -69.7610   -7.2590  -58.7830 H       254 VAL    0.0900
   4109 HG11      -71.5750   -5.4090  -60.4140 H       254 VAL   -0.2700
   4110 HG12      -69.8620   -5.8850  -60.7170 H       254 VAL    0.0900
   4111 HG13      -70.2690   -4.7470  -59.3600 H       254 VAL    0.0900
   4112 HG21      -71.2990   -7.2520  -56.9260 H       254 VAL    0.0900
   4113 HG22      -72.3090   -5.9840  -57.7190 H       254 VAL    0.5100
   4114 HG23      -70.6120   -5.6050  -57.1970 H       254 VAL   -0.5100
   4115 N         -70.5350   -8.8180  -61.5320 N.am    255 PHE   -0.4700
   4116 CA        -70.2390   -8.9780  -62.9580 C.3     255 PHE    0.3100
   4117 C         -70.9590  -10.1460  -63.6270 C.2     255 PHE    0.0700
   4118 O         -71.0790  -10.1730  -64.8590 O.2     255 PHE    0.0900
   4119 CB        -68.7250   -9.0730  -63.2000 C.3     255 PHE   -0.1800
   4120 CG        -67.9850   -7.8160  -62.8580 C.ar    255 PHE    0.0900
   4121 CD1       -67.9630   -6.7390  -63.7440 C.ar    255 PHE    0.0900
   4122 CD2       -67.3200   -7.6960  -61.6410 C.ar    255 PHE    0.0000
   4123 CE1       -67.2810   -5.5540  -63.4270 C.ar    255 PHE   -0.1150
   4124 CE2       -66.6320   -6.5170  -61.3100 C.ar    255 PHE    0.1150
   4125 CZ        -66.6160   -5.4430  -62.2050 C.ar    255 PHE   -0.1150
   4126 HN        -69.9460   -9.3220  -60.9060 H       255 PHE    0.1150
   4127 HA        -70.6460   -8.1250  -63.4800 H       255 PHE   -0.1150
   4128 HB1       -68.5370   -9.2850  -64.2750 H       255 PHE    0.1150
   4129 HB2       -68.3030   -9.8870  -62.5730 H       255 PHE   -0.1150
   4130 HD1       -68.4790   -6.8190  -64.6900 H       255 PHE    0.1150
   4131 HD2       -67.3330   -8.5190  -60.9420 H       255 PHE   -0.1150
   4132 HE1       -67.2720   -4.7300  -64.1260 H       255 PHE    0.1150
   4133 HE2       -66.1160   -6.4410  -60.3650 H       255 PHE    0.5100
   4134 HZ        -66.0930   -4.5330  -61.9520 H       255 PHE   -0.5100
   4135 N         -71.4420  -11.1020  -62.8220 N.am    256 ASN   -0.4700
   4136 CA        -72.1060  -12.3040  -63.3370 C.3     256 ASN    0.3100
   4137 C         -72.9050  -13.0310  -62.2710 C.2     256 ASN    0.0700
   4138 O         -72.3700  -13.8830  -61.5580 O.2     256 ASN    0.0900
   4139 CB        -71.0740  -13.2660  -63.9360 C.3     256 ASN   -0.1800
   4140 CG        -71.6510  -14.1330  -65.0290 C.2     256 ASN    0.0900
   4141 ND2       -70.8630  -14.3390  -66.0800 N.am    256 ASN    0.0900
   4142 OD1       -72.7830  -14.6130  -64.9410 O.2     256 ASN    0.5500
   4143 HN        -71.3700  -11.0390  -61.8300 H       256 ASN   -0.5500
   4144 HA        -72.8170  -11.9990  -64.0890 H       256 ASN   -0.6200
   4145 HB1       -70.6850  -13.9260  -63.1310 H       256 ASN    0.3200
   4146 HB2       -70.2340  -12.6750  -64.3610 H       256 ASN    0.3000
   4147 HD21      -71.1820  -14.9040  -66.8410 H       256 ASN    0.5100
   4148 HD22      -69.9510  -13.9290  -66.1090 H       256 ASN   -0.5100
   4149 N         -74.1970  -12.7190  -62.1860 N.am    257 ARG   -0.4700
   4150 CA        -75.0690  -13.2290  -61.1150 C.3     257 ARG    0.3100
   4151 C         -75.2340  -14.7590  -61.0580 C.2     257 ARG    0.0700
   4152 O         -75.8790  -15.2850  -60.1500 O.2     257 ARG    0.0900
   4153 CB        -76.4380  -12.5210  -61.1600 C.3     257 ARG   -0.1800
   4154 CG        -76.3160  -10.9980  -61.2850 C.3     257 ARG    0.0900
   4155 CD        -77.3650  -10.2250  -60.4740 C.3     257 ARG    0.0900
   4156 NE        -76.8650   -8.8940  -60.0890 N.pl3   257 ARG   -0.1800
   4157 CZ        -77.6250   -7.8790  -59.6610 C.cat   257 ARG    0.0900
   4158 NH1       -78.9480   -7.9930  -59.5530 N.pl3   257 ARG    0.0900
   4159 NH2       -77.0500   -6.7280  -59.3430 N.pl3   257 ARG    0.2000
   4160 HN        -74.6360  -12.1200  -62.8520 H       257 ARG    0.0900
   4161 HA        -74.5820  -13.0450  -60.1680 H       257 ARG    0.0900
   4162 HB1       -76.9950  -12.7610  -60.2300 H       257 ARG   -0.7000
   4163 HB2       -77.0090  -12.9070  -62.0310 H       257 ARG    0.4400
   4164 HG1       -76.4240  -10.7220  -62.3560 H       257 ARG    0.6400
   4165 HG2       -75.3070  -10.6950  -60.9340 H       257 ARG   -0.8000
   4166 HD1       -77.6090  -10.7810  -59.5430 H       257 ARG    0.4600
   4167 HD2       -78.2830  -10.0810  -61.0840 H       257 ARG    0.4600
   4168 HE        -75.8810   -8.7360  -60.1530 H       257 ARG   -0.8000
   4169 HH11      -79.3980   -8.8530  -59.7940 H       257 ARG    0.4600
   4170 HH12      -79.4930   -7.2180  -59.2290 H       257 ARG    0.4600
   4171 HH21      -76.0590   -6.6240  -59.4260 H       257 ARG    0.5100
   4172 HH22      -77.6080   -5.9620  -59.0220 H       257 ARG   -0.5100
   4173 N         -74.6230  -15.4700  -62.0090 N.am    258 ASP   -0.4700
   4174 CA        -74.7530  -16.9220  -62.1010 C.3     258 ASP    0.3100
   4175 C         -73.5430  -17.6860  -61.6100 C.2     258 ASP    0.0700
   4176 O         -73.7010  -18.6610  -60.8760 O.2     258 ASP    0.0900
   4177 CB        -75.0400  -17.3490  -63.5410 C.3     258 ASP   -0.2800
   4178 CG        -76.4500  -17.0010  -63.9850 C.2     258 ASP    0.0900
   4179 OD1       -77.3550  -16.9200  -63.1200 O.co2   258 ASP    0.0900
   4180 OD2       -76.6510  -16.8150  -65.2110 O.co2   258 ASP    0.6200
   4181 HN        -74.0500  -15.0400  -62.7020 H       258 ASP   -0.7600
   4182 HA        -75.5610  -17.2260  -61.4520 H       258 ASP   -0.7600
   4183 HB1       -74.9050  -18.4480  -63.6250 H       258 ASP    0.5100
   4184 HB2       -74.3210  -16.8400  -64.2180 H       258 ASP   -0.5100
   4185 N         -72.3450  -17.2470  -62.0110 N.am    259 LEU   -0.4700
   4186 CA        -71.1160  -18.0380  -61.8190 C.3     259 LEU    0.3100
   4187 C         -71.0000  -18.7030  -60.4460 C.2     259 LEU    0.0700
   4188 O         -70.4990  -19.8260  -60.3310 O.2     259 LEU    0.0900
   4189 CB        -69.8440  -17.2340  -62.1550 C.3     259 LEU   -0.1800
   4190 CG        -68.4930  -17.9880  -62.1810 C.3     259 LEU    0.0900
   4191 CD1       -68.3930  -19.0350  -63.3100 C.3     259 LEU    0.0900
   4192 CD2       -67.2960  -17.0280  -62.2380 C.3     259 LEU   -0.0900
   4193 HN        -72.2290  -16.3650  -62.4600 H       259 LEU    0.0900
   4194 HA        -71.1820  -18.9060  -62.4580 H       259 LEU   -0.2700
   4195 HB1       -69.7570  -16.4230  -61.4040 H       259 LEU    0.0900
   4196 HB2       -69.9920  -16.7840  -63.1580 H       259 LEU    0.0900
   4197 HG        -68.3570  -18.5040  -61.2080 H       259 LEU    0.0900
   4198 HD11      -68.5100  -18.5420  -64.2990 H       259 LEU   -0.2700
   4199 HD12      -69.1960  -19.7930  -63.1950 H       259 LEU    0.0900
   4200 HD13      -67.4010  -19.5330  -63.2770 H       259 LEU    0.0900
   4201 HD21      -67.1920  -16.4910  -61.2710 H       259 LEU    0.0900
   4202 HD22      -67.4500  -16.2800  -63.0450 H       259 LEU    0.5100
   4203 HD23      -66.3620  -17.5980  -62.4290 H       259 LEU   -0.5100
   4204 N         -71.4830  -18.0210  -59.4080 N.am    260 VAL   -0.4700
   4205 CA        -71.4980  -18.6010  -58.0670 C.3     260 VAL    0.3100
   4206 C         -72.9000  -19.0480  -57.6210 C.2     260 VAL    0.0700
   4207 O         -73.8680  -18.2820  -57.6800 O.2     260 VAL    0.0900
   4208 CB        -70.7700  -17.6960  -57.0270 C.3     260 VAL   -0.0900
   4209 CG1       -71.2820  -17.9320  -55.6100 C.3     260 VAL    0.0900
   4210 CG2       -69.2680  -17.9460  -57.0930 C.3     260 VAL   -0.2700
   4211 HN        -71.8500  -17.0990  -59.4970 H       260 VAL    0.0900
   4212 HA        -71.0120  -19.5640  -58.1210 H       260 VAL    0.0900
   4213 HB        -70.9350  -16.6290  -57.2970 H       260 VAL    0.0900
   4214 HG11      -71.2830  -19.0200  -55.3810 H       260 VAL   -0.2700
   4215 HG12      -72.3200  -17.5480  -55.5120 H       260 VAL    0.0900
   4216 HG13      -70.6220  -17.4170  -54.8780 H       260 VAL    0.0900
   4217 HG21      -68.9170  -17.8870  -58.1460 H       260 VAL    0.0900
   4218 HG22      -69.0360  -18.9590  -56.6990 H       260 VAL    0.5100
   4219 HG23      -68.7280  -17.1790  -56.4970 H       260 VAL   -0.5100
   4220 N         -73.0060  -20.3220  -57.2100 N.am    261 PRO   -0.2900
   4221 CA        -74.2110  -20.8550  -56.5940 C.3     261 PRO    0.0000
   4222 C         -74.5750  -20.1780  -55.2760 C.2     261 PRO    0.0900
   4223 O         -73.7090  -19.8960  -54.4440 O.2     261 PRO    0.0900
   4224 CB        -73.8730  -22.3330  -56.3640 C.3     261 PRO    0.0200
   4225 CG        -72.3900  -22.4630  -56.5710 C.3     261 PRO    0.0900
   4226 CD        -72.0290  -21.3850  -57.5240 C.3     261 PRO   -0.1800
   4227 HA        -75.0650  -20.6830  -57.2300 H       261 PRO    0.0900
   4228 HB1       -74.4220  -22.9740  -57.0870 H       261 PRO    0.0900
   4229 HB2       -74.1480  -22.6380  -55.3320 H       261 PRO   -0.1800
   4230 HG1       -71.8470  -22.3350  -55.6100 H       261 PRO    0.0900
   4231 HG2       -72.1380  -23.4600  -56.9940 H       261 PRO    0.0900
   4232 HD1       -70.9950  -21.0170  -57.3540 H       261 PRO    0.5100
   4233 HD2       -72.1470  -21.7130  -58.5770 H       261 PRO   -0.5100
   4234 N         -75.8760  -19.9390  -55.1240 N.am    262 ASP   -0.4700
   4235 CA        -76.5200  -19.4190  -53.9210 C.3     262 ASP    0.3100
   4236 C         -75.9290  -19.9760  -52.6180 C.2     262 ASP    0.0700
   4237 O         -75.5460  -19.2130  -51.7400 O.2     262 ASP    0.0900
   4238 CB        -78.0250  -19.7350  -54.0050 C.3     262 ASP   -0.2800
   4239 CG        -78.9030  -18.6810  -53.3470 C.2     262 ASP    0.0900
   4240 OD1       -78.8110  -18.4940  -52.1090 O.co2   262 ASP    0.0900
   4241 OD2       -79.7180  -18.0590  -54.0710 O.co2   262 ASP    0.6200
   4242 HN        -76.5040  -20.1160  -55.8760 H       262 ASP   -0.7600
   4243 HA        -76.3530  -18.3540  -53.8720 H       262 ASP   -0.7600
   4244 HB1       -78.2130  -20.7090  -53.5050 H       262 ASP    0.5100
   4245 HB2       -78.3150  -19.8130  -55.0750 H       262 ASP   -0.5100
   4246 N         -75.8450  -21.3030  -52.4960 N.am    263 TRP   -0.4700
   4247 CA        -75.3560  -21.9580  -51.2670 C.3     263 TRP    0.3100
   4248 C         -73.8810  -21.6260  -50.9410 C.2     263 TRP    0.0700
   4249 O         -73.5450  -21.3780  -49.7810 O.2     263 TRP    0.0900
   4250 CB        -75.5890  -23.4880  -51.3250 C.3     263 TRP   -0.1800
   4251 CG        -74.8180  -24.1420  -52.4260 C.ar    263 TRP    0.0900
   4252 CD1       -75.1890  -24.2400  -53.7340 C.ar    263 TRP    0.0900
   4253 CD2       -73.5140  -24.7470  -52.3270 C.ar    263 TRP   -0.0300
   4254 CE2       -73.1620  -25.1950  -53.6250 C.ar    263 TRP   -0.1500
   4255 CE3       -72.6060  -24.9460  -51.2700 C.ar    263 TRP    0.2200
   4256 NE1       -74.2040  -24.8760  -54.4600 N.ar    263 TRP   -0.5100
   4257 CZ2       -71.9440  -25.8420  -53.8950 C.ar    263 TRP    0.3700
   4258 CZ3       -71.3920  -25.5920  -51.5380 C.ar    263 TRP    0.2400
   4259 CH2       -71.0760  -26.0310  -52.8390 C.ar    263 TRP    0.1100
   4260 HN        -76.1120  -21.9150  -53.2360 H       263 TRP   -0.2500
   4261 HA        -75.8870  -21.5310  -50.4280 H       263 TRP    0.1700
   4262 HB1       -76.6700  -23.6830  -51.4850 H       263 TRP   -0.2000
   4263 HB2       -75.2750  -23.9370  -50.3590 H       263 TRP    0.1400
   4264 HD1       -76.1190  -23.8720  -54.1420 H       263 TRP   -0.2700
   4265 HE1       -74.2410  -25.0700  -55.4150 H       263 TRP    0.1600
   4266 HE3       -72.8250  -24.6150  -50.2660 H       263 TRP   -0.1400
   4267 HZ2       -71.6810  -26.1850  -54.8840 H       263 TRP    0.1400
   4268 HZ3       -70.6890  -25.7540  -50.7340 H       263 TRP    0.5100
   4269 HH2       -70.1330  -26.5270  -53.0140 H       263 TRP   -0.5100
   4270 N         -73.0190  -21.6010  -51.9630 N.am    264 LEU   -0.4700
   4271 CA        -71.5880  -21.3780  -51.7810 C.3     264 LEU    0.3100
   4272 C         -71.3350  -19.9750  -51.2130 C.2     264 LEU    0.0700
   4273 O         -70.4470  -19.7620  -50.3800 O.2     264 LEU    0.0900
   4274 CB        -70.8380  -21.5820  -53.1070 C.3     264 LEU   -0.1800
   4275 CG        -69.3010  -21.5120  -53.1200 C.3     264 LEU    0.0900
   4276 CD1       -68.6920  -22.6550  -52.3370 C.3     264 LEU    0.0900
   4277 CD2       -68.7520  -21.4840  -54.5440 C.3     264 LEU   -0.0900
   4278 HN        -73.3200  -21.7350  -52.9050 H       264 LEU    0.0900
   4279 HA        -71.2310  -22.0760  -51.0380 H       264 LEU   -0.2700
   4280 HB1       -71.2050  -20.8070  -53.8110 H       264 LEU    0.0900
   4281 HB2       -71.1210  -22.5840  -53.4910 H       264 LEU    0.0900
   4282 HG        -68.9770  -20.5480  -52.6700 H       264 LEU    0.0900
   4283 HD11      -68.9990  -23.6270  -52.7790 H       264 LEU   -0.2700
   4284 HD12      -69.0410  -22.6200  -51.2820 H       264 LEU    0.0900
   4285 HD13      -67.5840  -22.5870  -52.3660 H       264 LEU    0.0900
   4286 HD21      -69.1430  -20.5970  -55.0870 H       264 LEU    0.0900
   4287 HD22      -69.0680  -22.4000  -55.0880 H       264 LEU    0.5100
   4288 HD23      -67.6440  -21.4260  -54.5210 H       264 LEU   -0.5100
   4289 N         -72.1430  -19.0260  -51.6790 N.am    265 PHE   -0.4700
   4290 CA        -72.1300  -17.6580  -51.1860 C.3     265 PHE    0.3100
   4291 C         -72.4210  -17.6390  -49.6910 C.2     265 PHE    0.0700
   4292 O         -71.6810  -17.0370  -48.9170 O.2     265 PHE    0.0900
   4293 CB        -73.1750  -16.8320  -51.9560 C.3     265 PHE   -0.1800
   4294 CG        -73.1250  -15.3550  -51.6820 C.ar    265 PHE    0.0900
   4295 CD1       -73.8460  -14.8010  -50.6140 C.ar    265 PHE    0.0900
   4296 CD2       -72.3970  -14.5090  -52.5120 C.ar    265 PHE    0.0000
   4297 CE1       -73.8160  -13.4270  -50.3680 C.ar    265 PHE   -0.1150
   4298 CE2       -72.3510  -13.1400  -52.2730 C.ar    265 PHE    0.1150
   4299 CZ        -73.0610  -12.5940  -51.2030 C.ar    265 PHE   -0.1150
   4300 HN        -72.8050  -19.2150  -52.3990 H       265 PHE    0.1150
   4301 HA        -71.1400  -17.2530  -51.3330 H       265 PHE   -0.1150
   4302 HB1       -74.1920  -17.1800  -51.6770 H       265 PHE    0.1150
   4303 HB2       -73.0120  -16.9660  -53.0460 H       265 PHE   -0.1150
   4304 HD1       -74.4320  -15.4450  -49.9740 H       265 PHE    0.1150
   4305 HD2       -71.8600  -14.9210  -53.3540 H       265 PHE   -0.1150
   4306 HE1       -74.3710  -13.0100  -49.5400 H       265 PHE    0.1150
   4307 HE2       -71.7650  -12.4990  -52.9160 H       265 PHE    0.5100
   4308 HZ        -73.0280  -11.5300  -51.0190 H       265 PHE   -0.5100
   4309 N         -73.4900  -18.3110  -49.2780 N.am    266 VAL   -0.4700
   4310 CA        -73.8680  -18.3080  -47.8720 C.3     266 VAL    0.3100
   4311 C         -72.8330  -19.0720  -47.0390 C.2     266 VAL    0.0700
   4312 O         -72.5260  -18.6860  -45.9060 O.2     266 VAL    0.0900
   4313 CB        -75.3040  -18.8400  -47.6660 C.3     266 VAL   -0.0900
   4314 CG1       -75.6680  -18.9000  -46.1910 C.3     266 VAL    0.0900
   4315 CG2       -76.2790  -17.9490  -48.3840 C.3     266 VAL   -0.2700
   4316 HN        -74.0690  -18.8370  -49.8960 H       266 VAL    0.0900
   4317 HA        -73.7940  -17.2920  -47.5140 H       266 VAL    0.0900
   4318 HB        -75.3820  -19.8590  -48.1010 H       266 VAL    0.0900
   4319 HG11      -75.4360  -17.9310  -45.7000 H       266 VAL   -0.2700
   4320 HG12      -75.0840  -19.7010  -45.6890 H       266 VAL    0.0900
   4321 HG13      -76.7540  -19.1030  -46.0770 H       266 VAL    0.0900
   4322 HG21      -76.0490  -17.9310  -49.4710 H       266 VAL    0.0900
   4323 HG22      -76.2050  -16.9130  -47.9900 H       266 VAL    0.5100
   4324 HG23      -77.3130  -18.3300  -48.2460 H       266 VAL   -0.5100
   4325 N         -72.2760  -20.1400  -47.6220 N.am    267 ALA   -0.4700
   4326 CA        -71.1870  -20.8970  -46.9950 C.3     267 ALA    0.3100
   4327 C         -70.0280  -19.9710  -46.6270 C.2     267 ALA    0.0700
   4328 O         -69.6110  -19.8900  -45.4580 O.2     267 ALA    0.0900
   4329 CB        -70.6970  -21.9860  -47.9200 C.3     267 ALA   -0.2700
   4330 HN        -72.5770  -20.4700  -48.5140 H       267 ALA    0.0900
   4331 HA        -71.5620  -21.3240  -46.0770 H       267 ALA    0.0900
   4332 HB1       -70.3200  -21.5430  -48.8680 H       267 ALA    0.0900
   4333 HB2       -71.5290  -22.6820  -48.1610 H       267 ALA    0.5100
   4334 HB3       -69.8680  -22.5480  -47.4380 H       267 ALA   -0.5100
   4335 N         -69.5350  -19.2540  -47.6380 N.am    268 PHE   -0.4700
   4336 CA        -68.4710  -18.2810  -47.4540 C.3     268 PHE    0.3100
   4337 C         -68.7530  -17.2250  -46.3760 C.2     268 PHE    0.0700
   4338 O         -67.8500  -16.8580  -45.6160 O.2     268 PHE    0.0900
   4339 CB        -68.1090  -17.6450  -48.7880 C.3     268 PHE   -0.1800
   4340 CG        -67.3270  -18.5480  -49.6890 C.ar    268 PHE    0.0900
   4341 CD1       -66.5880  -19.6130  -49.1650 C.ar    268 PHE    0.0900
   4342 CD2       -67.3340  -18.3450  -51.0700 C.ar    268 PHE    0.0000
   4343 CE1       -65.8610  -20.4530  -50.0010 C.ar    268 PHE   -0.1150
   4344 CE2       -66.5990  -19.1730  -51.9220 C.ar    268 PHE    0.1150
   4345 CZ        -65.8600  -20.2290  -51.3860 C.ar    268 PHE   -0.1150
   4346 HN        -69.8750  -19.3530  -48.5700 H       268 PHE    0.1150
   4347 HA        -67.6170  -18.7920  -47.0340 H       268 PHE   -0.1150
   4348 HB1       -67.4880  -16.7420  -48.6070 H       268 PHE    0.1150
   4349 HB2       -69.0390  -17.3680  -49.3280 H       268 PHE   -0.1150
   4350 HD1       -66.5820  -19.7850  -48.0980 H       268 PHE    0.1150
   4351 HD2       -67.9160  -17.5350  -51.4870 H       268 PHE   -0.1150
   4352 HE1       -65.2980  -21.2760  -49.5850 H       268 PHE    0.1150
   4353 HE2       -66.6030  -18.9970  -52.9880 H       268 PHE    0.5100
   4354 HZ        -65.2870  -20.8730  -52.0370 H       268 PHE   -0.5100
   4355 N         -69.9980  -16.7670  -46.2780 N.am    269 ASN   -0.4700
   4356 CA        -70.3780  -15.8220  -45.2450 C.3     269 ASN    0.3100
   4357 C         -70.2340  -16.4420  -43.8560 C.2     269 ASN    0.0700
   4358 O         -69.8830  -15.7560  -42.8910 O.2     269 ASN    0.0900
   4359 CB        -71.8150  -15.3600  -45.4840 C.3     269 ASN   -0.1800
   4360 CG        -72.1440  -14.0240  -44.8130 C.2     269 ASN    0.0900
   4361 ND2       -71.6230  -13.8010  -43.6080 N.am    269 ASN    0.0900
   4362 OD1       -72.8830  -13.2130  -45.3750 O.2     269 ASN    0.5500
   4363 HN        -70.7210  -17.0510  -46.9050 H       269 ASN   -0.5500
   4364 HA        -69.6980  -14.9840  -45.2840 H       269 ASN   -0.6200
   4365 HB1       -72.5090  -16.1310  -45.0850 H       269 ASN    0.3200
   4366 HB2       -71.9790  -15.2520  -46.5770 H       269 ASN    0.3000
   4367 HD21      -71.8110  -12.9420  -43.1330 H       269 ASN    0.5100
   4368 HD22      -71.0440  -14.4940  -43.1780 H       269 ASN   -0.5100
   4369 N         -70.4990  -17.7460  -43.7640 N.am    270 TRP   -0.4700
   4370 CA        -70.3650  -18.4800  -42.5000 C.3     270 TRP    0.3100
   4371 C         -68.9210  -18.8050  -42.1460 C.2     270 TRP    0.0700
   4372 O         -68.5460  -18.7550  -40.9650 O.2     270 TRP    0.0900
   4373 CB        -71.2510  -19.7310  -42.4750 C.3     270 TRP   -0.1800
   4374 CG        -72.6340  -19.3480  -42.1480 C.ar    270 TRP    0.0900
   4375 CD1       -73.6280  -19.0230  -43.0310 C.ar    270 TRP    0.0900
   4376 CD2       -73.1780  -19.1610  -40.8410 C.ar    270 TRP   -0.0300
   4377 CE2       -74.5200  -18.7450  -41.0040 C.ar    270 TRP   -0.1500
   4378 CE3       -72.6680  -19.3150  -39.5490 C.ar    270 TRP    0.2200
   4379 NE1       -74.7640  -18.6680  -42.3500 N.ar    270 TRP   -0.5100
   4380 CZ2       -75.3650  -18.4860  -39.9200 C.ar    270 TRP    0.3700
   4381 CZ3       -73.5060  -19.0460  -38.4690 C.ar    270 TRP    0.2400
   4382 CH2       -74.8420  -18.6340  -38.6660 C.ar    270 TRP    0.1100
   4383 HN        -70.8010  -18.2800  -44.5500 H       270 TRP   -0.2500
   4384 HA        -70.6450  -17.8110  -41.6990 H       270 TRP    0.1700
   4385 HB1       -70.8740  -20.4420  -41.7090 H       270 TRP   -0.2000
   4386 HB2       -71.2310  -20.2250  -43.4700 H       270 TRP    0.1400
   4387 HD1       -73.5320  -19.0430  -44.1070 H       270 TRP   -0.2700
   4388 HE1       -75.6100  -18.4020  -42.7580 H       270 TRP    0.1600
   4389 HE3       -71.6520  -19.6360  -39.3740 H       270 TRP   -0.1400
   4390 HZ2       -76.3920  -18.1800  -40.0500 H       270 TRP    0.1400
   4391 HZ3       -73.1250  -19.1540  -37.4640 H       270 TRP    0.5100
   4392 HH2       -75.4650  -18.4310  -37.8060 H       270 TRP   -0.5100
   4393 N         -68.1040  -19.1210  -43.1610 N.am    271 LEU   -0.4700
   4394 CA        -66.6730  -19.1990  -42.9470 C.3     271 LEU    0.3100
   4395 C         -66.2570  -17.9110  -42.2500 C.2     271 LEU    0.0700
   4396 O         -65.5130  -17.9510  -41.2660 O.2     271 LEU    0.0900
   4397 CB        -65.9210  -19.3850  -44.2590 C.3     271 LEU   -0.1800
   4398 CG        -64.3980  -19.4310  -44.1140 C.3     271 LEU    0.0900
   4399 CD1       -63.9090  -20.4380  -43.0620 C.3     271 LEU    0.0900
   4400 CD2       -63.7870  -19.7010  -45.4810 C.3     271 LEU   -0.0900
   4401 HN        -68.4330  -19.3090  -44.0830 H       271 LEU    0.0900
   4402 HA        -66.4840  -20.0340  -42.2890 H       271 LEU   -0.2700
   4403 HB1       -66.1830  -18.5420  -44.9340 H       271 LEU    0.0900
   4404 HB2       -66.2570  -20.3350  -44.7240 H       271 LEU    0.0900
   4405 HG        -64.0400  -18.4200  -43.8280 H       271 LEU    0.0900
   4406 HD11      -64.2410  -21.4630  -43.3310 H       271 LEU   -0.2700
   4407 HD12      -64.3300  -20.1790  -42.0670 H       271 LEU    0.0900
   4408 HD13      -62.8000  -20.4250  -43.0130 H       271 LEU    0.0900
   4409 HD21      -64.0690  -18.8940  -46.1910 H       271 LEU    0.0900
   4410 HD22      -64.1600  -20.6690  -45.8780 H       271 LEU    0.5100
   4411 HD23      -62.6780  -19.7320  -45.4010 H       271 LEU   -0.5100
   4412 N         -66.7850  -16.7830  -42.7450 N.am    272 GLY   -0.4700
   4413 CA        -66.6110  -15.4680  -42.1330 C.3     272 GLY    0.3100
   4414 C         -67.0300  -15.4080  -40.6750 C.2     272 GLY   -0.0200
   4415 O         -66.2360  -15.0580  -39.7920 O.2     272 GLY    0.0900
   4416 HN        -67.3360  -16.7940  -43.5760 H       272 GLY    0.0900
   4417 HA1       -67.2060  -14.7650  -42.6960 H       272 GLY    0.5100
   4418 HA2       -65.5640  -15.2120  -42.2050 H       272 GLY   -0.5100
   4419 N         -68.2800  -15.7540  -40.3990 N.am    273 TYR   -0.4700
   4420 CA        -68.7520  -15.7750  -39.0190 C.3     273 TYR    0.3100
   4421 C         -67.8690  -16.6570  -38.1220 C.2     273 TYR    0.0700
   4422 O         -67.6450  -16.3500  -36.9500 O.2     273 TYR    0.0900
   4423 CB        -70.1960  -16.2610  -38.9560 C.3     273 TYR   -0.1800
   4424 CG        -71.2220  -15.3400  -39.5810 C.ar    273 TYR    0.0900
   4425 CD1       -70.9180  -14.0170  -39.9100 C.ar    273 TYR    0.0900
   4426 CD2       -72.5160  -15.7990  -39.8340 C.ar    273 TYR    0.0000
   4427 CE1       -71.8790  -13.1740  -40.4660 C.ar    273 TYR   -0.1150
   4428 CE2       -73.4850  -14.9600  -40.3870 C.ar    273 TYR    0.1150
   4429 CZ        -73.1560  -13.6510  -40.7000 C.ar    273 TYR   -0.1150
   4430 OH        -74.1160  -12.8360  -41.2520 O.3     273 TYR    0.1150
   4431 HN        -68.9400  -16.0080  -41.1030 H       273 TYR    0.1100
   4432 HA        -68.6750  -14.7740  -38.6220 H       273 TYR   -0.5400
   4433 HB1       -70.4860  -16.3840  -37.8900 H       273 TYR    0.4300
   4434 HB2       -70.2710  -17.2320  -39.4880 H       273 TYR   -0.1150
   4435 HD1       -69.9210  -13.6410  -39.7300 H       273 TYR    0.1150
   4436 HD2       -72.7720  -16.8220  -39.5970 H       273 TYR   -0.1150
   4437 HE1       -71.6270  -12.1540  -40.7130 H       273 TYR    0.1150
   4438 HE2       -74.4850  -15.3270  -40.5690 H       273 TYR    0.5100
   4439 HH        -73.7200  -11.9740  -41.4070 H       273 TYR   -0.5100
   4440 N         -67.3540  -17.7470  -38.6980 N.am    274 ALA   -0.4700
   4441 CA        -66.6000  -18.7490  -37.9530 C.3     274 ALA    0.3100
   4442 C         -65.2900  -18.2140  -37.4210 C.2     274 ALA    0.0700
   4443 O         -64.7800  -18.7170  -36.4210 O.2     274 ALA    0.0900
   4444 CB        -66.3410  -19.9520  -38.8190 C.3     274 ALA   -0.2700
   4445 HN        -67.4650  -17.9260  -39.6730 H       274 ALA    0.0900
   4446 HA        -67.1770  -19.0280  -37.0840 H       274 ALA    0.0900
   4447 HB1       -65.6090  -19.6980  -39.6160 H       274 ALA    0.0900
   4448 HB2       -67.2870  -20.2850  -39.2990 H       274 ALA    0.5100
   4449 HB3       -65.9220  -20.7780  -38.2040 H       274 ALA   -0.5100
   4450 N         -64.7470  -17.2010  -38.0990 N.am    275 ASN   -0.4700
   4451 CA        -63.5050  -16.5640  -37.6850 C.3     275 ASN    0.3100
   4452 C         -63.5600  -15.9520  -36.2760 C.2     275 ASN    0.0700
   4453 O         -62.5230  -15.8050  -35.6220 O.2     275 ASN    0.0900
   4454 CB        -63.0660  -15.5220  -38.7100 C.3     275 ASN   -0.1800
   4455 CG        -61.9100  -14.6740  -38.2230 C.2     275 ASN    0.0900
   4456 ND2       -60.7480  -15.1080  -38.2950 N.am    275 ASN    0.0900
   4457 OD1       -62.1980  -13.4800  -37.7320 O.2     275 ASN    0.5500
   4458 HN        -65.1700  -16.8330  -38.9230 H       275 ASN   -0.5500
   4459 HA        -62.7530  -17.3330  -37.5860 H       275 ASN   -0.6200
   4460 HB1       -63.9240  -14.8530  -38.9340 H       275 ASN    0.3200
   4461 HB2       -62.7550  -16.0400  -39.6410 H       275 ASN    0.3000
   4462 HD21      -59.9840  -14.5490  -37.9730 H       275 ASN    0.5100
   4463 HD22      -60.5770  -16.0180  -38.6740 H       275 ASN   -0.5100
   4464 N         -64.7610  -15.6100  -35.8010 N.am    276 SER   -0.4700
   4465 CA        -64.9390  -15.1010  -34.4360 C.3     276 SER    0.3100
   4466 C         -64.5970  -16.1220  -33.3360 C.2     276 SER    0.0700
   4467 O         -64.4050  -15.7660  -32.1620 O.2     276 SER    0.0900
   4468 CB        -66.3730  -14.6070  -34.2320 C.3     276 SER    0.0500
   4469 OG        -66.7750  -13.7530  -35.2870 O.3     276 SER    0.0900
   4470 HN        -65.5880  -15.6860  -36.3530 H       276 SER    0.0900
   4471 HA        -64.2390  -14.2920  -34.2850 H       276 SER   -0.6600
   4472 HB1       -66.4390  -14.0450  -33.2760 H       276 SER    0.4300
   4473 HB2       -67.0630  -15.4770  -34.1960 H       276 SER    0.5100
   4474 HG1       -66.1620  -13.0150  -35.2780 H       276 SER   -0.5100
   4475 N         -64.5240  -17.3950  -33.7270 N.am    277 ALA   -0.4700
   4476 CA        -64.2170  -18.4780  -32.8070 C.3     277 ALA    0.3100
   4477 C         -62.7020  -18.7240  -32.7070 C.2     277 ALA    0.0700
   4478 O         -62.1980  -19.2580  -31.7060 O.2     277 ALA    0.0900
   4479 CB        -64.9400  -19.7430  -33.2450 C.3     277 ALA   -0.2700
   4480 HN        -64.6790  -17.6620  -34.6750 H       277 ALA    0.0900
   4481 HA        -64.5330  -18.1830  -31.8190 H       277 ALA    0.0900
   4482 HB1       -64.6170  -20.0340  -34.2680 H       277 ALA    0.0900
   4483 HB2       -66.0370  -19.5680  -33.2550 H       277 ALA    0.5100
   4484 HB3       -64.7010  -20.5750  -32.5480 H       277 ALA   -0.5100
   4485 N         -61.9630  -18.3000  -33.7250 N.am    278 MET   -0.4700
   4486 CA        -60.5960  -18.7450  -33.8660 C.3     278 MET    0.3100
   4487 C         -59.5420  -18.0530  -33.0050 C.2     278 MET    0.0700
   4488 O         -58.6460  -18.7170  -32.5010 O.2     278 MET    0.0900
   4489 CB        -60.2160  -18.7450  -35.3380 C.3     278 MET   -0.1800
   4490 CG        -61.0700  -19.7070  -36.1120 C.3     278 MET    0.0900
   4491 SD        -60.8380  -19.5210  -37.8740 S.3     278 MET    0.0900
   4492 CE        -62.3840  -20.1980  -38.4930 C.3     278 MET   -0.1400
   4493 HN        -62.3070  -17.6730  -34.4200 H       278 MET    0.0900
   4494 HA        -60.5160  -19.7390  -33.4520 H       278 MET    0.0900
   4495 HB1       -59.1500  -19.0370  -35.4400 H       278 MET   -0.0900
   4496 HB2       -60.3500  -17.7230  -35.7510 H       278 MET   -0.2200
   4497 HG1       -62.1350  -19.5280  -35.8540 H       278 MET    0.0900
   4498 HG2       -60.8070  -20.7420  -35.8080 H       278 MET    0.0900
   4499 HE1       -63.2400  -19.5300  -38.2590 H       278 MET    0.0900
   4500 HE2       -62.5830  -21.1870  -38.0260 H       278 MET    0.5100
   4501 HE3       -62.3350  -20.3210  -39.5950 H       278 MET   -0.5100
   4502 N         -59.6490  -16.7390  -32.8070 N.am    279 ASN   -0.4700
   4503 CA        -58.6300  -15.9950  -32.0340 C.3     279 ASN    0.3100
   4504 C         -58.3330  -16.5320  -30.6310 C.2     279 ASN    0.0700
   4505 O         -57.1640  -16.6580  -30.2700 O.2     279 ASN    0.0900
   4506 CB        -58.9400  -14.4950  -31.9500 C.3     279 ASN   -0.1800
   4507 CG        -58.8090  -13.7910  -33.2810 C.2     279 ASN    0.0900
   4508 ND2       -59.1930  -12.5150  -33.2990 N.am    279 ASN    0.0900
   4509 OD1       -58.3720  -14.3680  -34.2770 O.2     279 ASN    0.5500
   4510 HN        -60.4100  -16.2050  -33.1660 H       279 ASN   -0.5500
   4511 HA        -57.6770  -16.1460  -32.5210 H       279 ASN   -0.6200
   4512 HB1       -58.2380  -14.0220  -31.2320 H       279 ASN    0.3200
   4513 HB2       -59.9800  -14.3630  -31.5850 H       279 ASN    0.3000
   4514 HD21      -58.9970  -11.9460  -34.0970 H       279 ASN    0.5100
   4515 HD22      -59.6770  -12.1270  -32.5160 H       279 ASN   -0.5100
   4516 N         -59.3740  -16.8590  -29.8380 N.am    280 PRO   -0.2900
   4517 CA        -59.0910  -17.3860  -28.5120 C.3     280 PRO    0.0000
   4518 C         -58.2620  -18.6510  -28.5760 C.2     280 PRO    0.0900
   4519 O         -57.3470  -18.8090  -27.7810 O.2     280 PRO    0.0900
   4520 CB        -60.4800  -17.6710  -27.9450 C.3     280 PRO    0.0200
   4521 CG        -61.3340  -16.6730  -28.6150 C.3     280 PRO    0.0900
   4522 CD        -60.8210  -16.6640  -30.0220 C.3     280 PRO   -0.1800
   4523 HA        -58.5070  -16.6810  -27.9420 H       280 PRO    0.0900
   4524 HB1       -60.4970  -17.5370  -26.8430 H       280 PRO    0.0900
   4525 HB2       -60.8070  -18.7040  -28.1880 H       280 PRO   -0.1800
   4526 HG1       -62.4020  -16.9720  -28.5800 H       280 PRO    0.0900
   4527 HG2       -61.2250  -15.6730  -28.1440 H       280 PRO    0.0900
   4528 HD1       -61.2480  -17.4950  -30.6210 H       280 PRO    0.5100
   4529 HD2       -61.0180  -15.6930  -30.5250 H       280 PRO   -0.5100
   4530 N         -58.5570  -19.5320  -29.5300 N.am    281 ILE   -0.4700
   4531 CA        -57.7580  -20.7450  -29.7150 C.3     281 ILE    0.3100
   4532 C         -56.3120  -20.3830  -30.0760 C.2     281 ILE    0.0700
   4533 O         -55.3800  -20.9050  -29.4850 O.2     281 ILE    0.0900
   4534 CB        -58.3890  -21.7120  -30.7680 C.3     281 ILE   -0.0900
   4535 CG1       -59.6870  -22.3180  -30.2290 C.3     281 ILE    0.0900
   4536 CG2       -57.4300  -22.8390  -31.1620 C.3     281 ILE   -0.2700
   4537 CD        -60.7190  -22.6350  -31.3260 C.3     281 ILE    0.0900
   4538 HN        -59.3250  -19.4080  -30.1530 H       281 ILE    0.0900
   4539 HA        -57.6850  -21.2380  -28.7580 H       281 ILE    0.0900
   4540 HB        -58.6580  -21.1320  -31.6760 H       281 ILE   -0.1800
   4541 HG11      -60.1420  -21.6020  -29.5110 H       281 ILE    0.0900
   4542 HG12      -59.4420  -23.2580  -29.6910 H       281 ILE    0.0900
   4543 HG21      -57.0170  -23.3250  -30.2520 H       281 ILE   -0.2700
   4544 HG22      -56.5860  -22.4260  -31.7570 H       281 ILE    0.0900
   4545 HG23      -57.9690  -23.6040  -31.7600 H       281 ILE    0.0900
   4546 HD1       -60.2960  -23.3630  -32.0490 H       281 ILE    0.0900
   4547 HD2       -60.9860  -21.7060  -31.8730 H       281 ILE    0.5100
   4548 HD3       -61.6320  -23.0770  -30.8710 H       281 ILE   -0.5100
   4549 N         -56.1360  -19.4700  -31.0260 N.am    282 ILE   -0.4700
   4550 CA        -54.8130  -19.0440  -31.4900 C.3     282 ILE    0.3100
   4551 C         -53.9840  -18.3490  -30.4030 C.2     282 ILE    0.0700
   4552 O         -52.7590  -18.5200  -30.3690 O.2     282 ILE    0.0900
   4553 CB        -54.9250  -18.1730  -32.7620 C.3     282 ILE   -0.0900
   4554 CG1       -55.4960  -19.0260  -33.9000 C.3     282 ILE    0.0900
   4555 CG2       -53.5770  -17.6010  -33.1540 C.3     282 ILE   -0.2700
   4556 CD        -55.9390  -18.2580  -35.1190 C.3     282 ILE    0.0900
   4557 HN        -56.9090  -19.0280  -31.4720 H       282 ILE    0.0900
   4558 HA        -54.2310  -19.9300  -31.6950 H       282 ILE    0.0900
   4559 HB        -55.6330  -17.3380  -32.5720 H       282 ILE   -0.1800
   4560 HG11      -56.3720  -19.5840  -33.5070 H       282 ILE    0.0900
   4561 HG12      -54.7170  -19.7510  -34.2140 H       282 ILE    0.0900
   4562 HG21      -52.8140  -18.4080  -33.1820 H       282 ILE   -0.2700
   4563 HG22      -53.2590  -16.8380  -32.4120 H       282 ILE    0.0900
   4564 HG23      -53.6410  -17.1400  -34.1620 H       282 ILE    0.0900
   4565 HD1       -55.0810  -17.7010  -35.5520 H       282 ILE    0.0900
   4566 HD2       -56.7310  -17.5290  -34.8410 H       282 ILE    0.5100
   4567 HD3       -56.3290  -18.9600  -35.8870 H       282 ILE   -0.5100
   4568 N         -54.6370  -17.6000  -29.5040 N.am    283 TYR   -0.4700
   4569 CA        -53.9380  -17.0060  -28.3560 C.3     283 TYR    0.3100
   4570 C         -53.4160  -18.0620  -27.3680 C.2     283 TYR    0.0700
   4571 O         -52.8330  -17.7290  -26.3460 O.2     283 TYR    0.0900
   4572 CB        -54.7940  -15.9740  -27.5970 C.3     283 TYR   -0.1800
   4573 CG        -55.3060  -14.7850  -28.3900 C.ar    283 TYR    0.0900
   4574 CD1       -54.4840  -14.0850  -29.2770 C.ar    283 TYR    0.0900
   4575 CD2       -56.6300  -14.3550  -28.2430 C.ar    283 TYR    0.0000
   4576 CE1       -54.9790  -12.9810  -30.0050 C.ar    283 TYR   -0.1150
   4577 CE2       -57.1290  -13.2650  -28.9580 C.ar    283 TYR    0.1150
   4578 CZ        -56.3010  -12.5820  -29.8320 C.ar    283 TYR   -0.1150
   4579 OH        -56.8100  -11.5050  -30.5280 O.3     283 TYR    0.1150
   4580 HN        -55.6140  -17.4150  -29.5720 H       283 TYR    0.1100
   4581 HA        -53.0440  -16.5330  -28.7330 H       283 TYR   -0.5400
   4582 HB1       -54.1850  -15.5570  -26.7670 H       283 TYR    0.4300
   4583 HB2       -55.6910  -16.4900  -27.1940 H       283 TYR   -0.1150
   4584 HD1       -53.4560  -14.3910  -29.4080 H       283 TYR    0.1150
   4585 HD2       -57.2820  -14.8790  -27.5580 H       283 TYR   -0.1150
   4586 HE1       -54.3360  -12.4500  -30.6910 H       283 TYR    0.1150
   4587 HE2       -58.1560  -12.9550  -28.8300 H       283 TYR    0.5100
   4588 HH        -57.7290  -11.3930  -30.2720 H       283 TYR   -0.5100
   4589 N         -53.6160  -19.3380  -27.6760 N.am    284 CYS   -0.4700
   4590 CA        -53.0820  -20.4160  -26.8480 C.3     284 CYS    0.3100
   4591 C         -51.6660  -20.8100  -27.2170 C.2     284 CYS    0.0700
   4592 O         -51.1740  -21.8480  -26.7710 O.2     284 CYS    0.0900
   4593 CB        -53.9850  -21.6410  -26.9050 C.3     284 CYS   -0.1100
   4594 SG        -55.4060  -21.4380  -25.8530 S.3     284 CYS    0.0900
   4595 HN        -54.1360  -19.6160  -28.4800 H       284 CYS    0.0900
   4596 HA        -53.0090  -20.0530  -25.8320 H       284 CYS   -0.2300
   4597 HB1       -53.4030  -22.5320  -26.5860 H       284 CYS    0.1600
   4598 HB2       -54.3120  -21.7970  -27.9550 H       284 CYS    0.5100
   4599 HG1       -55.9770  -20.5100  -26.6080 H       284 CYS   -0.5100
   4600 N         -51.0170  -19.9890  -28.0410 N.am    285 ARG   -0.4700
   4601 CA        -49.5910  -20.1120  -28.2940 C.3     285 ARG    0.3100
   4602 C         -48.8600  -19.4100  -27.1640 C.2     285 ARG    0.0700
   4603 O         -47.6690  -19.6400  -26.9270 O.2     285 ARG    0.0900
   4604 CB        -49.2230  -19.4480  -29.6110 C.3     285 ARG   -0.1800
   4605 CG        -49.7660  -20.1340  -30.8510 C.3     285 ARG    0.0900
   4606 CD        -49.5340  -19.2740  -32.0810 C.3     285 ARG    0.0900
   4607 NE        -48.2600  -18.5530  -31.9870 N.pl3   285 ARG   -0.1800
   4608 CZ        -47.1470  -18.8810  -32.6390 C.cat   285 ARG    0.0900
   4609 NH1       -47.1330  -19.9150  -33.4640 N.pl3   285 ARG    0.0900
   4610 NH2       -46.0360  -18.1640  -32.4790 N.pl3   285 ARG    0.2000
   4611 HN        -51.4820  -19.2510  -28.5230 H       285 ARG    0.0900
   4612 HA        -49.3450  -21.1630  -28.3230 H       285 ARG    0.0900
   4613 HB1       -48.1150  -19.4190  -29.6870 H       285 ARG   -0.7000
   4614 HB2       -49.6100  -18.4080  -29.5930 H       285 ARG    0.4400
   4615 HG1       -50.8550  -20.3130  -30.7270 H       285 ARG    0.6400
   4616 HG2       -49.2540  -21.1110  -30.9850 H       285 ARG   -0.8000
   4617 HD1       -50.3470  -18.5220  -32.1740 H       285 ARG    0.4600
   4618 HD2       -49.5000  -19.9120  -32.9890 H       285 ARG    0.4600
   4619 HE        -48.2250  -17.7530  -31.3890 H       285 ARG   -0.8000
   4620 HH11      -47.9630  -20.4560  -33.6010 H       285 ARG    0.4600
   4621 HH12      -46.2930  -20.1550  -33.9490 H       285 ARG    0.4600
   4622 HH21      -45.1690  -18.4960  -32.8490 H       285 ARG    0.5100
   4623 HH22      -46.0700  -17.2920  -31.9890 H       285 ARG   -0.5100
   4624 N         -49.5910  -18.5410  -26.4720 N.am    286 SER   -0.4700
   4625 CA        -49.0380  -17.7430  -25.4030 C.3     286 SER    0.3100
   4626 C         -49.1270  -18.4980  -24.0770 C.2     286 SER    0.0700
   4627 O         -50.2110  -18.9550  -23.6990 O.2     286 SER    0.0900
   4628 CB        -49.7750  -16.3930  -25.3300 C.3     286 SER    0.0500
   4629 OG        -49.3080  -15.5880  -24.2540 O.3     286 SER    0.0900
   4630 HN        -50.5590  -18.4010  -26.6620 H       286 SER    0.0900
   4631 HA        -47.9880  -17.5900  -25.6020 H       286 SER   -0.6600
   4632 HB1       -50.8620  -16.5750  -25.1840 H       286 SER    0.4300
   4633 HB2       -49.6180  -15.8360  -26.2780 H       286 SER    0.5100
   4634 HG1       -49.5680  -14.6880  -24.4650 H       286 SER   -0.5100
   4635 N         -47.9840  -18.6440  -23.3720 N.am    287 PRO   -0.2900
   4636 CA        -47.9730  -19.1810  -22.0060 C.3     287 PRO    0.0000
   4637 C         -48.8110  -18.3330  -21.0390 C.2     287 PRO    0.0900
   4638 O         -49.5700  -18.8780  -20.2330 O.2     287 PRO    0.0900
   4639 CB        -46.4900  -19.1220  -21.6210 C.3     287 PRO    0.0200
   4640 CG        -45.7510  -19.1040  -22.9160 C.3     287 PRO    0.0900
   4641 CD        -46.6240  -18.3550  -23.8620 C.3     287 PRO   -0.1800
   4642 HA        -48.4050  -20.1690  -21.9860 H       287 PRO    0.0900
   4643 HB1       -46.2040  -20.0120  -21.0180 H       287 PRO    0.0900
   4644 HB2       -46.2730  -18.2060  -21.0320 H       287 PRO   -0.1800
   4645 HG1       -44.7720  -18.5930  -22.8000 H       287 PRO    0.0900
   4646 HG2       -45.5760  -20.1380  -23.2810 H       287 PRO    0.0900
   4647 HD1       -46.4290  -17.2630  -23.8210 H       287 PRO    0.5100
   4648 HD2       -46.5080  -18.7220  -24.9030 H       287 PRO   -0.5100
   4649 N         -48.6730  -17.0120  -21.1430 N.am    288 ASP   -0.4700
   4650 CA        -49.4040  -16.0590  -20.3130 C.3     288 ASP    0.3100
   4651 C         -50.9240  -16.1660  -20.4360 C.2     288 ASP    0.0700
   4652 O         -51.6200  -16.1710  -19.4160 O.2     288 ASP    0.0900
   4653 CB        -48.9590  -14.6320  -20.6410 C.3     288 ASP   -0.2800
   4654 CG        -47.5700  -14.3210  -20.1250 C.2     288 ASP    0.0900
   4655 OD1       -47.3840  -14.2680  -18.8890 O.co2   288 ASP    0.0900
   4656 OD2       -46.6670  -14.1210  -20.9610 O.co2   288 ASP    0.6200
   4657 HN        -48.0500  -16.6080  -21.8070 H       288 ASP   -0.7600
   4658 HA        -49.2030  -16.2880  -19.2780 H       288 ASP   -0.7600
   4659 HB1       -49.6740  -13.9150  -20.1840 H       288 ASP    0.5100
   4660 HB2       -48.9640  -14.4960  -21.7440 H       288 ASP   -0.5100
   4661 N         -51.4270  -16.2410  -21.6770 N.am    289 PHE   -0.4700
   4662 CA        -52.8600  -16.4260  -21.9430 C.3     289 PHE    0.3100
   4663 C         -53.3300  -17.7770  -21.4240 C.2     289 PHE    0.0700
   4664 O         -54.4020  -17.8870  -20.8220 O.2     289 PHE    0.0900
   4665 CB        -53.1980  -16.2920  -23.4430 C.3     289 PHE   -0.1800
   4666 CG        -53.5460  -14.8810  -23.8800 C.ar    289 PHE    0.0900
   4667 CD1       -54.7710  -14.3130  -23.5330 C.ar    289 PHE    0.0900
   4668 CD2       -52.6550  -14.1290  -24.6460 C.ar    289 PHE    0.0000
   4669 CE1       -55.0910  -13.0200  -23.9230 C.ar    289 PHE   -0.1150
   4670 CE2       -52.9670  -12.8390  -25.0430 C.ar    289 PHE    0.1150
   4671 CZ        -54.1860  -12.2820  -24.6790 C.ar    289 PHE   -0.1150
   4672 HN        -50.8450  -16.1730  -22.4830 H       289 PHE    0.1150
   4673 HA        -53.3950  -15.6780  -21.3760 H       289 PHE   -0.1150
   4674 HB1       -54.0750  -16.9320  -23.6770 H       289 PHE    0.1150
   4675 HB2       -52.3200  -16.6120  -24.0440 H       289 PHE   -0.1150
   4676 HD1       -55.4800  -14.8860  -22.9530 H       289 PHE    0.1150
   4677 HD2       -51.7060  -14.5590  -24.9330 H       289 PHE   -0.1150
   4678 HE1       -56.0410  -12.5870  -23.6420 H       289 PHE    0.1150
   4679 HE2       -52.2660  -12.2680  -25.6350 H       289 PHE    0.5100
   4680 HZ        -54.4300  -11.2750  -24.9810 H       289 PHE   -0.5100
   4681 N         -52.4990  -18.7950  -21.6370 N.am    290 ARG   -0.4700
   4682 CA        -52.8280  -20.1680  -21.2900 C.3     290 ARG    0.3100
   4683 C         -52.9440  -20.4010  -19.7800 C.2     290 ARG    0.0700
   4684 O         -53.7890  -21.1810  -19.3200 O.2     290 ARG    0.0900
   4685 CB        -51.7760  -21.0790  -21.8840 C.3     290 ARG   -0.1800
   4686 CG        -52.3180  -22.2950  -22.5750 C.3     290 ARG    0.0900
   4687 CD        -51.2640  -22.8530  -23.5090 C.3     290 ARG    0.0900
   4688 NE        -49.9220  -22.6560  -22.9550 N.pl3   290 ARG   -0.1800
   4689 CZ        -48.8040  -22.6090  -23.6720 C.cat   290 ARG    0.0900
   4690 NH1       -48.8410  -22.7490  -24.9850 N.pl3   290 ARG    0.0900
   4691 NH2       -47.6390  -22.4200  -23.0700 N.pl3   290 ARG    0.2000
   4692 HN        -51.6030  -18.6580  -22.0510 H       290 ARG    0.0900
   4693 HA        -53.8050  -20.4000  -21.6890 H       290 ARG    0.0900
   4694 HB1       -51.1030  -21.4140  -21.0670 H       290 ARG   -0.7000
   4695 HB2       -51.1850  -20.4940  -22.6210 H       290 ARG    0.4400
   4696 HG1       -53.2250  -22.0220  -23.1560 H       290 ARG    0.6400
   4697 HG2       -52.5930  -23.0620  -21.8200 H       290 ARG   -0.8000
   4698 HD1       -51.3110  -22.3320  -24.4890 H       290 ARG    0.4600
   4699 HD2       -51.4200  -23.9440  -23.6500 H       290 ARG    0.4600
   4700 HE        -49.8420  -22.5480  -21.9660 H       290 ARG   -0.8000
   4701 HH11      -49.7200  -22.7420  -25.4650 H       290 ARG    0.4600
   4702 HH12      -47.9920  -22.8620  -25.5010 H       290 ARG    0.4600
   4703 HH21      -47.6020  -22.3130  -22.0760 H       290 ARG    0.5100
   4704 HH22      -46.7980  -22.3850  -23.6080 H       290 ARG   -0.5100
   4705 N         -52.0900  -19.7240  -19.0110 N.am    291 LYS   -0.4700
   4706 CA        -52.1590  -19.7560  -17.5510 C.3     291 LYS    0.3100
   4707 C         -53.3930  -19.0440  -17.0050 C.2     291 LYS    0.0700
   4708 O         -53.9780  -19.4690  -16.0000 O.2     291 LYS    0.0900
   4709 CB        -50.8870  -19.1670  -16.9390 C.3     291 LYS   -0.1800
   4710 CG        -49.9370  -20.2260  -16.4180 C.3     291 LYS    0.0900
   4711 CD        -48.4860  -19.8300  -16.6060 C.3     291 LYS    0.0900
   4712 CE        -47.5880  -21.0620  -16.5960 C.3     291 LYS   -0.1800
   4713 NZ        -46.2770  -20.7750  -17.2310 N.4     291 LYS    0.0900
   4714 HN        -51.3630  -19.1650  -19.4000 H       291 LYS    0.0900
   4715 HA        -52.2810  -20.7850  -17.2450 H       291 LYS   -0.1800
   4716 HB1       -51.1730  -18.4990  -16.0980 H       291 LYS    0.0900
   4717 HB2       -50.3640  -18.5670  -17.7130 H       291 LYS    0.0900
   4718 HG1       -50.1250  -21.1770  -16.9600 H       291 LYS    0.2100
   4719 HG2       -50.1310  -20.3850  -15.3360 H       291 LYS    0.0500
   4720 HD1       -48.1810  -19.1470  -15.7850 H       291 LYS    0.0500
   4721 HD2       -48.3710  -19.3000  -17.5750 H       291 LYS   -0.3000
   4722 HE1       -48.0700  -21.8840  -17.1660 H       291 LYS    0.3300
   4723 HE2       -47.3980  -21.3820  -15.5500 H       291 LYS    0.3300
   4724 HZ1       -45.7980  -20.0120  -16.7110 H       291 LYS    0.3300
   4725 HZ2       -46.4270  -20.4820  -18.2170 H       291 LYS    0.5100
   4726 HZ3       -45.6880  -21.6320  -17.2100 H       291 LYS   -0.5100
   4727 N         -53.7820  -17.9610  -17.6790 N.am    292 ALA   -0.4700
   4728 CA        -54.9420  -17.1750  -17.2920 C.3     292 ALA    0.3100
   4729 C         -56.2440  -17.8640  -17.6870 C.2     292 ALA    0.0700
   4730 O         -57.2690  -17.6890  -17.0220 O.2     292 ALA    0.0900
   4731 CB        -54.8570  -15.7830  -17.9050 C.3     292 ALA   -0.2700
   4732 HN        -53.2910  -17.6410  -18.4850 H       292 ALA    0.0900
   4733 HA        -54.9620  -17.1120  -16.2140 H       292 ALA    0.0900
   4734 HB1       -55.0070  -15.8410  -19.0050 H       292 ALA    0.0900
   4735 HB2       -53.8570  -15.3420  -17.7070 H       292 ALA    0.5100
   4736 HB3       -55.6460  -15.1310  -17.4740 H       292 ALA   -0.5100
   4737 N         -56.2000  -18.6460  -18.7710 N.am    293 PHE   -0.4700
   4738 CA        -57.3590  -19.4160  -19.2230 C.3     293 PHE    0.3100
   4739 C         -57.7360  -20.4870  -18.2080 C.2     293 PHE    0.0700
   4740 O         -58.9220  -20.6900  -17.9170 O.2     293 PHE    0.0900
   4741 CB        -57.1260  -20.0520  -20.6020 C.3     293 PHE   -0.1800
   4742 CG        -57.2500  -19.0900  -21.7540 C.ar    293 PHE    0.0900
   4743 CD1       -58.1320  -18.0140  -21.6980 C.ar    293 PHE    0.0900
   4744 CD2       -56.4960  -19.2750  -22.9070 C.ar    293 PHE    0.0000
   4745 CE1       -58.2410  -17.1230  -22.7650 C.ar    293 PHE   -0.1150
   4746 CE2       -56.5980  -18.3950  -23.9810 C.ar    293 PHE    0.1150
   4747 CZ        -57.4720  -17.3190  -23.9120 C.ar    293 PHE   -0.1150
   4748 HN        -55.3730  -18.7400  -19.3200 H       293 PHE    0.1150
   4749 HA        -58.2020  -18.7430  -19.2650 H       293 PHE   -0.1150
   4750 HB1       -57.8760  -20.8560  -20.7640 H       293 PHE    0.1150
   4751 HB2       -56.0990  -20.4760  -20.6390 H       293 PHE   -0.1150
   4752 HD1       -58.7410  -17.8680  -20.8170 H       293 PHE    0.1150
   4753 HD2       -55.8200  -20.1150  -22.9690 H       293 PHE   -0.1150
   4754 HE1       -58.9180  -16.2830  -22.7030 H       293 PHE    0.1150
   4755 HE2       -55.9970  -18.5490  -24.8660 H       293 PHE    0.5100
   4756 HZ        -57.5570  -16.6360  -24.7450 H       293 PHE   -0.5100
   4757 N         -56.7160  -21.1590  -17.6660 N.am    294 LYS   -0.4700
   4758 CA        -56.9020  -22.2030  -16.6630 C.3     294 LYS    0.3100
   4759 C         -57.3060  -21.6260  -15.3140 C.2     294 LYS    0.0700
   4760 O         -58.3070  -22.0500  -14.7320 O.2     294 LYS    0.0900
   4761 CB        -55.6430  -23.0650  -16.5560 C.3     294 LYS   -0.1800
   4762 CG        -55.5270  -24.0600  -17.6980 C.3     294 LYS    0.0900
   4763 CD        -54.0870  -24.4260  -18.0130 C.3     294 LYS    0.0900
   4764 CE        -54.0360  -25.3550  -19.2130 C.3     294 LYS   -0.1800
   4765 NZ        -52.6540  -25.7630  -19.5490 N.4     294 LYS    0.0900
   4766 HN        -55.7720  -20.9740  -17.9250 H       294 LYS    0.0900
   4767 HA        -57.7470  -22.8070  -16.9580 H       294 LYS   -0.1800
   4768 HB1       -55.6700  -23.6210  -15.5950 H       294 LYS    0.0900
   4769 HB2       -54.7520  -22.4030  -16.5630 H       294 LYS    0.0900
   4770 HG1       -55.9900  -23.6180  -18.6060 H       294 LYS    0.2100
   4771 HG2       -56.0800  -24.9840  -17.4250 H       294 LYS    0.0500
   4772 HD1       -53.6320  -24.9320  -17.1340 H       294 LYS    0.0500
   4773 HD2       -53.5090  -23.5040  -18.2350 H       294 LYS   -0.3000
   4774 HE1       -54.4590  -24.8400  -20.1020 H       294 LYS    0.3300
   4775 HE2       -54.6140  -26.2790  -18.9960 H       294 LYS    0.3300
   4776 HZ1       -52.2320  -26.2600  -18.7390 H       294 LYS    0.3300
   4777 HZ2       -52.0880  -24.9180  -19.7700 H       294 LYS    0.5100
   4778 HZ3       -52.6690  -26.3950  -20.3740 H       294 LYS   -0.5100
   4779 N         -56.5490  -20.6350  -14.8410 N.am    295 ARG   -0.4700
   4780 CA        -56.8750  -19.9270  -13.6040 C.3     295 ARG    0.3100
   4781 C         -58.3290  -19.4250  -13.5930 C.2     295 ARG    0.0700
   4782 O         -58.9950  -19.4790  -12.5580 O.2     295 ARG    0.0900
   4783 CB        -55.8890  -18.7730  -13.3760 C.3     295 ARG   -0.1800
   4784 CG        -56.0600  -18.0280  -12.0580 C.3     295 ARG    0.0900
   4785 CD        -55.3520  -16.6820  -12.0810 C.3     295 ARG    0.0900
   4786 NE        -55.8320  -15.8430  -13.1790 N.pl3   295 ARG   -0.1800
   4787 CZ        -55.6860  -14.5210  -13.2450 C.cat   295 ARG    0.0900
   4788 NH1       -55.0750  -13.8580  -12.2690 N.pl3   295 ARG    0.0900
   4789 NH2       -56.1610  -13.8590  -14.2940 N.pl3   295 ARG    0.2000
   4790 HN        -55.7230  -20.3320  -15.3100 H       295 ARG    0.0900
   4791 HA        -56.8240  -20.6330  -12.7890 H       295 ARG    0.0900
   4792 HB1       -56.0100  -18.0450  -14.2050 H       295 ARG   -0.7000
   4793 HB2       -54.8590  -19.1870  -13.4090 H       295 ARG    0.4400
   4794 HG1       -55.6420  -18.6440  -11.2350 H       295 ARG    0.6400
   4795 HG2       -57.1430  -17.8650  -11.8710 H       295 ARG   -0.8000
   4796 HD1       -54.2610  -16.8340  -12.2210 H       295 ARG    0.4600
   4797 HD2       -55.5440  -16.1410  -11.1310 H       295 ARG    0.4600
   4798 HE        -56.3050  -16.2940  -13.9350 H       295 ARG   -0.8000
   4799 HH11      -54.7200  -14.3500  -11.4750 H       295 ARG    0.4600
   4800 HH12      -54.9700  -12.8650  -12.3290 H       295 ARG    0.4600
   4801 HH21      -56.6260  -14.3530  -15.0280 H       295 ARG    0.5100
   4802 HH22      -56.0540  -12.8660  -14.3490 H       295 ARG   -0.5100
   4803 N         -58.8210  -18.9580  -14.7440 N.am    296 LEU   -0.4700
   4804 CA        -60.1890  -18.4450  -14.8600 C.3     296 LEU    0.3100
   4805 C         -61.2370  -19.5460  -14.8120 C.2     296 LEU    0.0700
   4806 O         -62.1620  -19.4910  -13.9950 O.2     296 LEU    0.0900
   4807 CB        -60.3750  -17.6040  -16.1240 C.3     296 LEU   -0.1800
   4808 CG        -59.9670  -16.1340  -16.0820 C.3     296 LEU    0.0900
   4809 CD1       -60.0650  -15.5890  -17.4860 C.3     296 LEU    0.0900
   4810 CD2       -60.8330  -15.3220  -15.1280 C.3     296 LEU   -0.0900
   4811 HN        -58.2770  -18.9360  -15.5800 H       296 LEU    0.0900
   4812 HA        -60.3910  -17.8470  -13.9840 H       296 LEU   -0.2700
   4813 HB1       -61.4520  -17.6400  -16.3890 H       296 LEU    0.0900
   4814 HB2       -59.7880  -18.0870  -16.9310 H       296 LEU    0.0900
   4815 HG        -58.9250  -16.0390  -15.7090 H       296 LEU    0.0900
   4816 HD11      -61.1070  -15.6830  -17.8600 H       296 LEU   -0.2700
   4817 HD12      -59.3930  -16.1600  -18.1610 H       296 LEU    0.0900
   4818 HD13      -59.7810  -14.5150  -17.4950 H       296 LEU    0.0900
   4819 HD21      -60.7470  -15.7260  -14.0970 H       296 LEU    0.0900
   4820 HD22      -61.8970  -15.3770  -15.4440 H       296 LEU    0.5100
   4821 HD23      -60.4990  -14.2620  -15.1230 H       296 LEU   -0.5100
   4822 N         -61.0820  -20.5490  -15.6790 N.am    297 LEU   -0.4700
   4823 CA        -62.0330  -21.6660  -15.7580 C.3     297 LEU    0.3100
   4824 C         -62.2650  -22.3780  -14.4010 C.2     297 LEU    0.0700
   4825 O         -63.2380  -23.1290  -14.2350 O.2     297 LEU    0.0900
   4826 CB        -61.6250  -22.6620  -16.8620 C.3     297 LEU   -0.1800
   4827 CG        -61.8900  -22.2890  -18.3310 C.3     297 LEU    0.0900
   4828 CD1       -60.9960  -23.1030  -19.2510 C.3     297 LEU    0.0900
   4829 CD2       -63.3610  -22.4400  -18.7380 C.3     297 LEU   -0.0900
   4830 HN        -60.3120  -20.5860  -16.3130 H       297 LEU    0.0900
   4831 HA        -63.0100  -21.2560  -15.9670 H       297 LEU   -0.2700
   4832 HB1       -62.1640  -23.6110  -16.6630 H       297 LEU    0.0900
   4833 HB2       -60.5340  -22.8370  -16.7590 H       297 LEU    0.0900
   4834 HG        -61.6850  -21.2080  -18.4800 H       297 LEU    0.0900
   4835 HD11      -61.1970  -24.1870  -19.1180 H       297 LEU   -0.2700
   4836 HD12      -59.9290  -22.9080  -19.0130 H       297 LEU    0.0900
   4837 HD13      -61.1980  -22.8330  -20.3100 H       297 LEU    0.0900
   4838 HD21      -64.0000  -21.7830  -18.1110 H       297 LEU    0.0900
   4839 HD22      -63.6870  -23.4930  -18.5940 H       297 LEU    0.5100
   4840 HD23      -63.4910  -22.1520  -19.8030 H       297 LEU   -0.5100
   4841 N         -61.2760  -22.2970  -13.4810 N.am    298 ALA   -0.4700
   4842 CA        -61.2210  -23.0120  -12.2220 C.3     298 ALA    0.3100
   4843 CAT       -62.4970  -26.5510  -11.5240 C.3     298 ALA    0.0700
   4844 C         -61.3800  -24.5330  -12.3250 C.2     298 ALA    0.0900
   4845 O         -60.6680  -25.2030  -13.0720 O.2     298 ALA   -0.2700
   4846 CB        -62.1720  -22.3570  -11.1930 C.3     298 ALA    0.0900
   4847 NT        -62.2860  -25.1240  -11.5200 N.am    298 ALA    0.0900
   4848 HN        -60.4940  -21.7030  -13.6430 H       298 ALA    0.0900
   4849 HNT       -62.8500  -24.6000  -10.8880 H       298 ALA    0.5100
   4850 HA        -60.2020  -22.9840  -11.8650 H       298 ALA   -0.5100
   4851 HB1       -63.2290  -22.5380  -11.4830 H       298 ALA   -0.4700
   4852 HB2       -61.9970  -21.2610  -11.1590 H       298 ALA    0.3100
   4853 HB3       -61.9990  -22.7950  -10.1880 H       298 ALA   -0.1100
   4854 HT1       -61.5510  -27.0660  -11.2510 H       298 ALA    0.0900
   4855 HT2       -62.8080  -26.8820  -12.5370 H       298 ALA    0.0900
   4856 HT3       -63.2790  -26.8160  -10.7800 H       298 ALA    0.0900
@<TRIPOS>BOND
     1    1    2 1
     2    2   10 1
     3    2    4 1
     4    2    6 1
     5    4    5 2
     6    6   11 1
     7    6   12 1
     8    6   13 1
     9    3    7 1
    10    3   14 1
    11    3   15 1
    12    3   16 1
    13    7    1 1
    14    7    8 2
    15    9    1 1
    16   17   18 1
    17   18   19 1
    18   18   27 1
    19   18   21 1
    20   19   20 2
    21   21   29 1
    22   21   22 1
    23   22   31 1
    24   22   23 1
    25   23   24 2
    26   23   25 2
    27   26   17 1
    28   28   21 1
    29   30   22 1
    30    4   17 am
    31   32   33 1
    32   33   41 1
    33   33   34 1
    34   33   36 1
    35   34   35 2
    36   36   37 1
    37   36   43 1
    38   37   39 1
    39   37   44 1
    40   37   38 1
    41   38   45 1
    42   38   47 1
    43   38   46 1
    44   39   48 1
    45   39   49 1
    46   39   50 1
    47   40   32 1
    48   42   36 1
    49   19   32 am
    50   51   52 1
    51   52   60 1
    52   52   53 1
    53   52   55 1
    54   53   54 2
    55   55   56 1
    56   55   62 1
    57   56   58 1
    58   56   63 1
    59   56   57 1
    60   57   64 1
    61   57   66 1
    62   57   65 1
    63   58   67 1
    64   58   68 1
    65   58   69 1
    66   59   51 1
    67   61   55 1
    68   34   51 am
    69   70   71 1
    70   71   74 1
    71   71   72 1
    72   71   77 1
    73   72   73 2
    74   74   79 1
    75   74   75 1
    76   76   70 1
    77   78   74 1
    78   80   75 1
    79   53   70 am
    80   81   82 1
    81   82   91 1
    82   82   85 1
    83   82   83 1
    84   83   84 2
    85   85   93 1
    86   85   86 1
    87   86   95 1
    88   86   87 1
    89   87   89 2
    90   87   88 am
    91   88   96 1
    92   88   97 1
    93   90   81 1
    94   92   85 1
    95   94   86 1
    96   72   81 am
    97   98   99 1
    98   99  108 1
    99   99  102 1
   100   99  100 1
   101  100  101 2
   102  102  110 1
   103  102  103 1
   104  103  112 1
   105  103  104 1
   106  104  106 2
   107  104  105 am
   108  105  113 1
   109  105  114 1
   110  107   98 1
   111  109  102 1
   112  111  103 1
   113   83   98 am
   114  115  116 1
   115  116  119 1
   116  116  130 1
   117  116  117 1
   118  117  118 2
   119  119  132 1
   120  119  120 1
   121  120  121 ar
   122  120  122 ar
   123  121  133 1
   124  121  125 ar
   125  122  123 ar
   126  122  124 ar
   127  123  125 ar
   128  123  126 ar
   129  124  127 ar
   130  124  135 1
   131  125  134 1
   132  126  136 1
   133  126  128 ar
   134  127  128 ar
   135  127  137 1
   136  128  138 1
   137  129  115 1
   138  131  119 1
   139  100  115 am
   140  139  140 1
   141  140  141 1
   142  140  149 1
   143  140  143 1
   144  141  142 2
   145  143  151 1
   146  143  144 1
   147  144  153 1
   148  144  145 1
   149  145  146 2
   150  145  147 2
   151  148  139 1
   152  150  143 1
   153  152  144 1
   154  117  139 am
   155  154  155 1
   156  155  160 1
   157  155  158 1
   158  155  156 1
   159  156  157 2
   160  158  161 1
   161  158  162 1
   162  158  163 1
   163  159  154 1
   164  141  154 am
   165  164  165 1
   166  165  170 1
   167  165  166 1
   168  166  167 2
   169  168  164 1
   170  169  165 1
   171  156  164 am
   172  171  172 1
   173  172  180 1
   174  172  175 1
   175  172  173 1
   176  173  174 2
   177  175  182 1
   178  175  176 1
   179  176  184 1
   180  176  177 1
   181  177  178 1
   182  178  185 1
   183  178  186 1
   184  178  187 1
   185  179  171 1
   186  181  175 1
   187  183  176 1
   188  166  171 am
   189  188  189 1
   190  189  192 1
   191  189  190 1
   192  189  195 1
   193  190  191 2
   194  192  197 1
   195  192  193 1
   196  194  188 1
   197  196  192 1
   198  198  193 1
   199  173  188 am
   200  199  200 1
   201  200  208 1
   202  200  201 1
   203  200  203 1
   204  201  202 2
   205  203  204 1
   206  203  210 1
   207  204  206 1
   208  204  211 1
   209  204  205 1
   210  205  212 1
   211  205  214 1
   212  205  213 1
   213  206  215 1
   214  206  216 1
   215  206  217 1
   216  207  199 1
   217  209  203 1
   218  190  199 am
   219  218  219 1
   220  219  227 1
   221  219  220 1
   222  219  222 1
   223  220  221 2
   224  222  223 1
   225  222  229 1
   226  223  225 1
   227  223  230 1
   228  223  224 1
   229  224  231 1
   230  224  233 1
   231  224  232 1
   232  225  234 1
   233  225  235 1
   234  225  236 1
   235  226  218 1
   236  228  222 1
   237  201  218 am
   238  237  238 1
   239  238  246 1
   240  238  241 1
   241  238  239 1
   242  239  240 2
   243  241  248 1
   244  241  242 1
   245  242  250 1
   246  242  243 1
   247  243  244 1
   248  244  251 1
   249  244  252 1
   250  244  253 1
   251  245  237 1
   252  247  241 1
   253  249  242 1
   254  220  237 am
   255  254  255 1
   256  255  260 1
   257  255  258 1
   258  255  256 1
   259  256  257 2
   260  258  261 1
   261  258  262 1
   262  258  263 1
   263  259  254 1
   264  239  254 am
   265  264  265 1
   266  265  273 1
   267  265  266 1
   268  265  268 1
   269  266  267 2
   270  268  269 1
   271  268  275 1
   272  269  271 1
   273  269  276 1
   274  269  270 1
   275  270  277 1
   276  270  279 1
   277  270  278 1
   278  271  280 1
   279  271  281 1
   280  271  282 1
   281  272  264 1
   282  274  268 1
   283  256  264 am
   284  283  284 1
   285  284  285 1
   286  284  291 1
   287  284  287 1
   288  285  286 2
   289  287  289 1
   290  287  292 1
   291  287  288 1
   292  288  293 1
   293  288  294 1
   294  288  295 1
   295  289  297 1
   296  289  298 1
   297  289  296 1
   298  290  283 1
   299  266  283 am
   300  299  300 1
   301  300  301 1
   302  300  307 1
   303  300  303 1
   304  301  302 2
   305  303  305 1
   306  303  308 1
   307  303  304 1
   308  304  309 1
   309  304  310 1
   310  304  311 1
   311  305  313 1
   312  305  314 1
   313  305  312 1
   314  306  299 1
   315  285  299 am
   316  315  316 1
   317  316  324 1
   318  316  317 1
   319  316  319 1
   320  317  318 2
   321  319  320 1
   322  319  326 1
   323  320  322 1
   324  320  327 1
   325  320  321 1
   326  321  328 1
   327  321  330 1
   328  321  329 1
   329  322  331 1
   330  322  332 1
   331  322  333 1
   332  323  315 1
   333  325  319 1
   334  301  315 am
   335  334  335 1
   336  335  343 1
   337  335  336 1
   338  335  338 1
   339  336  337 2
   340  338  339 1
   341  338  345 1
   342  339  341 1
   343  339  346 1
   344  339  340 1
   345  340  347 1
   346  340  349 1
   347  340  348 1
   348  341  350 1
   349  341  351 1
   350  341  352 1
   351  342  334 1
   352  344  338 1
   353  317  334 am
   354  353  354 1
   355  354  362 1
   356  354  357 1
   357  354  355 1
   358  355  356 2
   359  357  363 1
   360  357  359 1
   361  357  358 1
   362  358  365 1
   363  359  366 1
   364  359  367 1
   365  359  368 1
   366  360  358 1
   367  360  369 1
   368  360  370 1
   369  360  371 1
   370  361  353 1
   371  364  358 1
   372  336  353 am
   373  372  373 1
   374  373  374 1
   375  373  380 1
   376  373  376 1
   377  374  375 2
   378  376  378 1
   379  376  381 1
   380  376  377 1
   381  377  382 1
   382  377  383 1
   383  377  384 1
   384  378  386 1
   385  378  387 1
   386  378  385 1
   387  379  372 1
   388  355  372 am
   389  388  389 1
   390  389  394 1
   391  389  392 1
   392  389  390 1
   393  390  391 2
   394  392  395 1
   395  392  396 1
   396  392  397 1
   397  393  388 1
   398  374  388 am
   399  398  399 1
   400  399  404 1
   401  399  400 1
   402  400  401 2
   403  402  398 1
   404  403  399 1
   405  390  398 am
   406  405  406 1
   407  406  414 1
   408  406  409 1
   409  406  407 1
   410  407  408 2
   411  409  416 1
   412  409  410 1
   413  410  412 2
   414  410  411 am
   415  411  417 1
   416  411  418 1
   417  413  405 1
   418  415  409 1
   419  400  405 am
   420  419  420 1
   421  420  421 1
   422  420  427 1
   423  420  423 1
   424  421  422 2
   425  423  425 1
   426  423  428 1
   427  423  424 1
   428  424  429 1
   429  424  430 1
   430  424  431 1
   431  425  433 1
   432  425  434 1
   433  425  432 1
   434  426  419 1
   435  407  419 am
   436  435  436 1
   437  436  444 1
   438  436  437 1
   439  436  439 1
   440  437  438 2
   441  439  440 1
   442  439  446 1
   443  440  442 1
   444  440  447 1
   445  440  441 1
   446  441  448 1
   447  441  450 1
   448  441  449 1
   449  442  451 1
   450  442  452 1
   451  442  453 1
   452  443  435 1
   453  445  439 1
   454  421  435 am
   455  454  455 1
   456  455  456 1
   457  455  462 1
   458  455  458 1
   459  456  457 2
   460  458  460 1
   461  458  463 1
   462  458  459 1
   463  459  464 1
   464  459  465 1
   465  459  466 1
   466  460  468 1
   467  460  469 1
   468  460  467 1
   469  461  454 1
   470  437  454 am
   471  470  471 1
   472  471  479 1
   473  471  474 1
   474  471  472 1
   475  472  473 2
   476  474  480 1
   477  474  476 1
   478  474  475 1
   479  475  482 1
   480  476  483 1
   481  476  484 1
   482  476  485 1
   483  477  475 1
   484  477  486 1
   485  477  487 1
   486  477  488 1
   487  478  470 1
   488  481  475 1
   489  456  470 am
   490  489  490 1
   491  490  495 1
   492  490  493 1
   493  490  491 1
   494  491  492 2
   495  493  496 1
   496  493  497 1
   497  493  498 1
   498  494  489 1
   499  472  489 am
   500  499  500 1
   501  500  505 1
   502  500  503 1
   503  500  501 1
   504  501  502 2
   505  503  506 1
   506  503  507 1
   507  503  508 1
   508  504  499 1
   509  491  499 am
   510  509  510 1
   511  510  518 1
   512  510  513 1
   513  510  511 1
   514  511  512 2
   515  513  519 1
   516  513  515 1
   517  513  514 1
   518  514  521 1
   519  515  522 1
   520  515  523 1
   521  515  524 1
   522  516  514 1
   523  516  525 1
   524  516  526 1
   525  516  527 1
   526  517  509 1
   527  520  514 1
   528  501  509 am
   529  528  529 1
   530  529  534 1
   531  529  530 1
   532  530  531 2
   533  532  528 1
   534  533  529 1
   535  511  528 am
   536  535  536 1
   537  536  539 1
   538  536  537 1
   539  536  542 1
   540  537  538 2
   541  539  544 1
   542  539  540 1
   543  541  535 1
   544  543  539 1
   545  545  540 1
   546  530  535 am
   547  546  547 1
   548  547  554 1
   549  547  550 1
   550  547  548 1
   551  548  549 2
   552  550  555 1
   553  550  551 1
   554  550  552 1
   555  551  557 1
   556  551  558 1
   557  551  559 1
   558  552  556 1
   559  553  546 1
   560  537  546 am
   561  560  561 1
   562  561  570 1
   563  561  564 1
   564  561  562 1
   565  562  563 2
   566  564  572 1
   567  564  565 1
   568  565  574 1
   569  565  566 1
   570  566  568 2
   571  566  567 am
   572  567  575 1
   573  567  576 1
   574  569  560 1
   575  571  564 1
   576  573  565 1
   577  548  560 am
   578  577  578 1
   579  578  579 1
   580  578  589 1
   581  578  581 1
   582  579  580 2
   583  581  591 1
   584  581  582 1
   585  582  593 1
   586  582  583 1
   587  583  595 1
   588  583  584 1
   589  584  596 1
   590  584  585 2
   591  585  586 2
   592  585  587 2
   593  586  597 1
   594  586  598 1
   595  587  600 1
   596  587  599 1
   597  588  577 1
   598  590  581 1
   599  592  582 1
   600  594  583 1
   601  562  577 am
   602  601  602 1
   603  602  610 1
   604  602  603 1
   605  602  605 1
   606  603  604 2
   607  605  606 1
   608  605  612 1
   609  606  608 1
   610  606  613 1
   611  606  607 1
   612  607  614 1
   613  607  616 1
   614  607  615 1
   615  608  617 1
   616  608  618 1
   617  608  619 1
   618  609  601 1
   619  611  605 1
   620  579  601 am
   621  620  621 1
   622  621  630 1
   623  621  624 1
   624  621  622 1
   625  622  623 2
   626  624  632 1
   627  624  625 1
   628  625  634 1
   629  625  626 1
   630  626  628 2
   631  626  627 am
   632  627  635 1
   633  627  636 1
   634  629  620 1
   635  631  624 1
   636  633  625 1
   637  603  620 am
   638  637  638 1
   639  638  645 1
   640  638  641 1
   641  638  639 1
   642  639  640 2
   643  641  646 1
   644  641  642 1
   645  641  643 1
   646  642  648 1
   647  642  649 1
   648  642  650 1
   649  643  647 1
   650  644  637 1
   651  622  637 am
   652  651  652 1
   653  652  660 1
   654  652  653 1
   655  652  655 1
   656  653  654 2
   657  655  656 1
   658  655  662 1
   659  656  658 1
   660  656  663 1
   661  656  657 1
   662  657  664 1
   663  657  666 1
   664  657  665 1
   665  658  667 1
   666  658  668 1
   667  658  669 1
   668  659  651 1
   669  661  655 1
   670  639  651 am
   671  670  671 1
   672  671  678 1
   673  671  674 1
   674  671  672 1
   675  672  673 2
   676  674  679 1
   677  674  675 1
   678  674  676 1
   679  675  681 1
   680  675  682 1
   681  675  683 1
   682  676  680 1
   683  677  670 1
   684  653  670 am
   685  684  685 1
   686  685  693 1
   687  685  688 1
   688  685  686 1
   689  686  687 2
   690  688  695 1
   691  688  689 1
   692  689  691 2
   693  689  690 am
   694  690  696 1
   695  690  697 1
   696  692  684 1
   697  694  688 1
   698  672  684 am
   699  698  699 1
   700  699  707 1
   701  699  700 1
   702  699  702 1
   703  700  701 2
   704  702  703 1
   705  702  709 1
   706  703  705 1
   707  703  710 1
   708  703  704 1
   709  704  711 1
   710  704  713 1
   711  704  712 1
   712  705  714 1
   713  705  715 1
   714  705  716 1
   715  706  698 1
   716  708  702 1
   717  686  698 am
   718  717  718 1
   719  718  729 1
   720  718  721 1
   721  718  719 1
   722  719  720 2
   723  721  731 1
   724  721  722 1
   725  722  723 ar
   726  722  724 ar
   727  723  732 1
   728  723  725 ar
   729  724  726 ar
   730  724  733 1
   731  725  734 1
   732  725  727 ar
   733  726  727 ar
   734  726  735 1
   735  727  736 1
   736  728  717 1
   737  730  721 1
   738  700  717 am
   739  737  738 1
   740  738  746 1
   741  738  741 1
   742  738  739 1
   743  739  740 2
   744  741  747 1
   745  741  743 1
   746  741  742 1
   747  742  749 1
   748  743  750 1
   749  743  751 1
   750  743  752 1
   751  744  742 1
   752  744  753 1
   753  744  754 1
   754  744  755 1
   755  745  737 1
   756  748  742 1
   757  719  737 am
   758  756  757 1
   759  757  764 1
   760  757  760 1
   761  757  758 1
   762  758  759 2
   763  760  765 1
   764  760  761 1
   765  760  762 1
   766  761  767 1
   767  761  768 1
   768  761  769 1
   769  762  766 1
   770  763  756 1
   771  739  756 am
   772  770  771 1
   773  771  774 1
   774  771  772 1
   775  771  777 1
   776  772  773 2
   777  774  779 1
   778  774  775 1
   779  776  770 1
   780  778  774 1
   781  780  775 1
   782  758  770 am
   783  781  782 1
   784  782  790 1
   785  782  783 1
   786  782  785 1
   787  783  784 2
   788  785  786 1
   789  785  792 1
   790  786  788 1
   791  786  793 1
   792  786  787 1
   793  787  794 1
   794  787  796 1
   795  787  795 1
   796  788  797 1
   797  788  798 1
   798  788  799 1
   799  789  781 1
   800  791  785 1
   801  772  781 am
   802  800  801 1
   803  801  806 1
   804  801  804 1
   805  801  802 1
   806  802  803 2
   807  804  807 1
   808  804  808 1
   809  804  809 1
   810  805  800 1
   811  783  800 am
   812  810  811 1
   813  811  817 1
   814  811  814 1
   815  811  812 1
   816  812  813 2
   817  814  819 1
   818  814  815 1
   819  816  810 1
   820  818  814 1
   821  820  815 1
   822  802  810 am
   823  821  822 1
   824  822  827 1
   825  822  825 1
   826  822  823 1
   827  823  824 2
   828  825  828 1
   829  825  829 1
   830  825  830 1
   831  826  821 1
   832  812  821 am
   833  831  832 1
   834  832  840 1
   835  832  835 1
   836  832  833 1
   837  833  834 2
   838  835  842 1
   839  835  836 1
   840  836  837 2
   841  836  838 2
   842  839  831 1
   843  841  835 1
   844  823  831 am
   845  843  844 1
   846  844  852 1
   847  844  845 1
   848  844  847 1
   849  845  846 2
   850  847  848 1
   851  847  854 1
   852  848  850 1
   853  848  855 1
   854  848  849 1
   855  849  856 1
   856  849  858 1
   857  849  857 1
   858  850  859 1
   859  850  860 1
   860  850  861 1
   861  851  843 1
   862  853  847 1
   863  833  843 am
   864  862  863 1
   865  863  864 1
   866  863  870 1
   867  863  866 1
   868  864  865 2
   869  866  868 1
   870  866  871 1
   871  866  867 1
   872  867  872 1
   873  867  873 1
   874  867  874 1
   875  868  876 1
   876  868  877 1
   877  868  875 1
   878  869  862 1
   879  845  862 am
   880  878  879 1
   881  879  880 1
   882  879  886 1
   883  879  882 1
   884  880  881 2
   885  882  884 1
   886  882  887 1
   887  882  883 1
   888  883  888 1
   889  883  889 1
   890  883  890 1
   891  884  892 1
   892  884  893 1
   893  884  891 1
   894  885  878 1
   895  864  878 am
   896  894  895 1
   897  895  900 1
   898  895  896 1
   899  896  897 2
   900  898  894 1
   901  899  895 1
   902  880  894 am
   903  901  902 1
   904  902  910 1
   905  902  903 1
   906  902  905 1
   907  903  904 2
   908  905  906 1
   909  905  912 1
   910  906  908 1
   911  906  913 1
   912  906  907 1
   913  907  914 1
   914  907  916 1
   915  907  915 1
   916  908  917 1
   917  908  918 1
   918  908  919 1
   919  909  901 1
   920  911  905 1
   921  896  901 am
   922  920  921 1
   923  921  929 1
   924  921  922 1
   925  921  924 1
   926  922  923 2
   927  924  925 1
   928  924  931 1
   929  925  927 1
   930  925  932 1
   931  925  926 1
   932  926  933 1
   933  926  935 1
   934  926  934 1
   935  927  936 1
   936  927  937 1
   937  927  938 1
   938  928  920 1
   939  930  924 1
   940  903  920 am
   941  939  940 1
   942  940  941 1
   943  940  947 1
   944  940  943 1
   945  941  942 2
   946  943  945 1
   947  943  948 1
   948  943  944 1
   949  944  949 1
   950  944  950 1
   951  944  951 1
   952  945  953 1
   953  945  954 1
   954  945  952 1
   955  946  939 1
   956  922  939 am
   957  955  956 1
   958  956  957 1
   959  956  963 1
   960  956  959 1
   961  957  958 2
   962  959  961 1
   963  959  964 1
   964  959  960 1
   965  960  965 1
   966  960  966 1
   967  960  967 1
   968  961  969 1
   969  961  970 1
   970  961  968 1
   971  962  955 1
   972  941  955 am
   973  971  972 1
   974  971  977 1
   975  972  978 1
   976  972  973 1
   977  972  975 1
   978  973  974 2
   979  975  980 1
   980  975  976 1
   981  976  977 1
   982  976  982 1
   983  977  984 1
   984  979  975 1
   985  981  976 1
   986  983  977 1
   987  957  971 am
   988  985  986 1
   989  986  997 1
   990  986  989 1
   991  986  987 1
   992  987  988 2
   993  989  999 1
   994  989  990 1
   995  990  991 ar
   996  990  992 ar
   997  991 1000 1
   998  991  993 ar
   999  992  994 ar
  1000  992 1001 1
  1001  993 1002 1
  1002  993  995 ar
  1003  994  995 ar
  1004  994 1003 1
  1005  995 1004 1
  1006  996  985 1
  1007  998  989 1
  1008  973  985 am
  1009 1005 1006 1
  1010 1006 1011 1
  1011 1006 1007 1
  1012 1007 1008 2
  1013 1009 1005 1
  1014 1010 1006 1
  1015  987 1005 am
  1016 1012 1013 1
  1017 1013 1018 1
  1018 1013 1016 1
  1019 1013 1014 1
  1020 1014 1015 2
  1021 1016 1019 1
  1022 1016 1020 1
  1023 1016 1021 1
  1024 1017 1012 1
  1025 1007 1012 am
  1026 1022 1023 1
  1027 1023 1030 1
  1028 1023 1026 1
  1029 1023 1024 1
  1030 1024 1025 2
  1031 1026 1031 1
  1032 1026 1027 1
  1033 1026 1028 1
  1034 1027 1033 1
  1035 1027 1034 1
  1036 1027 1035 1
  1037 1028 1032 1
  1038 1029 1022 1
  1039 1014 1022 am
  1040 1036 1037 1
  1041 1037 1045 1
  1042 1037 1038 1
  1043 1037 1040 1
  1044 1038 1039 2
  1045 1040 1041 1
  1046 1040 1047 1
  1047 1041 1043 1
  1048 1041 1048 1
  1049 1041 1042 1
  1050 1042 1049 1
  1051 1042 1051 1
  1052 1042 1050 1
  1053 1043 1052 1
  1054 1043 1053 1
  1055 1043 1054 1
  1056 1044 1036 1
  1057 1046 1040 1
  1058 1024 1036 am
  1059 1055 1056 1
  1060 1056 1057 1
  1061 1056 1063 1
  1062 1056 1059 1
  1063 1057 1058 2
  1064 1059 1061 1
  1065 1059 1064 1
  1066 1059 1060 1
  1067 1060 1065 1
  1068 1060 1066 1
  1069 1060 1067 1
  1070 1061 1069 1
  1071 1061 1070 1
  1072 1061 1068 1
  1073 1062 1055 1
  1074 1038 1055 am
  1075 1071 1072 1
  1076 1072 1073 1
  1077 1072 1079 1
  1078 1072 1075 1
  1079 1073 1074 2
  1080 1075 1077 1
  1081 1075 1080 1
  1082 1075 1076 1
  1083 1076 1081 1
  1084 1076 1082 1
  1085 1076 1083 1
  1086 1077 1085 1
  1087 1077 1086 1
  1088 1077 1084 1
  1089 1078 1071 1
  1090 1057 1071 am
  1091 1087 1088 1
  1092 1088 1089 1
  1093 1088 1099 1
  1094 1088 1091 1
  1095 1089 1090 2
  1096 1091 1101 1
  1097 1091 1092 1
  1098 1092 1103 1
  1099 1092 1093 1
  1100 1093 1105 1
  1101 1093 1094 1
  1102 1094 1106 1
  1103 1094 1095 2
  1104 1095 1096 2
  1105 1095 1097 2
  1106 1096 1107 1
  1107 1096 1108 1
  1108 1097 1110 1
  1109 1097 1109 1
  1110 1098 1087 1
  1111 1100 1091 1
  1112 1102 1092 1
  1113 1104 1093 1
  1114 1073 1087 am
  1115 1111 1112 1
  1116 1112 1117 1
  1117 1112 1113 1
  1118 1113 1114 2
  1119 1115 1111 1
  1120 1116 1112 1
  1121 1089 1111 am
  1122 1118 1119 1
  1123 1119 1126 1
  1124 1119 1122 1
  1125 1119 1120 1
  1126 1120 1121 2
  1127 1122 1127 1
  1128 1122 1123 1
  1129 1122 1124 1
  1130 1123 1129 1
  1131 1123 1130 1
  1132 1123 1131 1
  1133 1124 1128 1
  1134 1125 1118 1
  1135 1113 1118 am
  1136 1132 1133 1
  1137 1133 1136 1
  1138 1133 1147 1
  1139 1133 1134 1
  1140 1134 1135 2
  1141 1136 1149 1
  1142 1136 1137 1
  1143 1137 1138 ar
  1144 1137 1139 ar
  1145 1138 1150 1
  1146 1138 1142 ar
  1147 1139 1140 ar
  1148 1139 1141 ar
  1149 1140 1142 ar
  1150 1140 1143 ar
  1151 1141 1144 ar
  1152 1141 1152 1
  1153 1142 1151 1
  1154 1143 1153 1
  1155 1143 1145 ar
  1156 1144 1145 ar
  1157 1144 1154 1
  1158 1145 1155 1
  1159 1146 1132 1
  1160 1148 1136 1
  1161 1120 1132 am
  1162 1156 1157 1
  1163 1157 1165 1
  1164 1157 1158 1
  1165 1157 1160 1
  1166 1158 1159 2
  1167 1160 1161 1
  1168 1160 1167 1
  1169 1161 1163 1
  1170 1161 1168 1
  1171 1161 1162 1
  1172 1162 1169 1
  1173 1162 1171 1
  1174 1162 1170 1
  1175 1163 1172 1
  1176 1163 1173 1
  1177 1163 1174 1
  1178 1164 1156 1
  1179 1166 1160 1
  1180 1134 1156 am
  1181 1175 1176 1
  1182 1176 1179 1
  1183 1176 1190 1
  1184 1176 1177 1
  1185 1177 1178 2
  1186 1179 1192 1
  1187 1179 1180 1
  1188 1180 1181 ar
  1189 1180 1182 ar
  1190 1181 1193 1
  1191 1181 1185 ar
  1192 1182 1183 ar
  1193 1182 1184 ar
  1194 1183 1185 ar
  1195 1183 1186 ar
  1196 1184 1187 ar
  1197 1184 1195 1
  1198 1185 1194 1
  1199 1186 1196 1
  1200 1186 1188 ar
  1201 1187 1188 ar
  1202 1187 1197 1
  1203 1188 1198 1
  1204 1189 1175 1
  1205 1191 1179 1
  1206 1158 1175 am
  1207 1199 1200 1
  1208 1200 1205 1
  1209 1200 1201 1
  1210 1201 1202 2
  1211 1203 1199 1
  1212 1204 1200 1
  1213 1177 1199 am
  1214 1206 1207 1
  1215 1207 1210 1
  1216 1207 1208 1
  1217 1207 1213 1
  1218 1208 1209 2
  1219 1210 1215 1
  1220 1210 1211 1
  1221 1212 1206 1
  1222 1214 1210 1
  1223 1216 1211 1
  1224 1201 1206 am
  1225 1217 1218 1
  1226 1218 1229 1
  1227 1218 1221 1
  1228 1218 1219 1
  1229 1219 1220 2
  1230 1221 1231 1
  1231 1221 1222 1
  1232 1222 1223 ar
  1233 1222 1224 ar
  1234 1223 1232 1
  1235 1223 1225 ar
  1236 1224 1226 ar
  1237 1224 1233 1
  1238 1225 1234 1
  1239 1225 1227 ar
  1240 1226 1227 ar
  1241 1226 1235 1
  1242 1227 1236 1
  1243 1228 1217 1
  1244 1230 1221 1
  1245 1208 1217 am
  1246 1237 1238 1
  1247 1238 1246 1
  1248 1238 1239 1
  1249 1238 1241 1
  1250 1239 1240 2
  1251 1241 1242 1
  1252 1241 1248 1
  1253 1242 1244 1
  1254 1242 1249 1
  1255 1242 1243 1
  1256 1243 1250 1
  1257 1243 1252 1
  1258 1243 1251 1
  1259 1244 1253 1
  1260 1244 1254 1
  1261 1244 1255 1
  1262 1245 1237 1
  1263 1247 1241 1
  1264 1219 1237 am
  1265 1256 1257 1
  1266 1257 1263 1
  1267 1257 1260 1
  1268 1257 1258 1
  1269 1258 1259 2
  1270 1260 1265 1
  1271 1260 1261 1
  1272 1262 1256 1
  1273 1264 1260 1
  1274 1239 1256 am
  1275 1266 1267 1
  1276 1267 1268 1
  1277 1267 1276 1
  1278 1267 1270 1
  1279 1268 1269 2
  1280 1270 1278 1
  1281 1270 1271 1
  1282 1271 1280 1
  1283 1271 1272 1
  1284 1272 1273 2
  1285 1272 1274 2
  1286 1275 1266 1
  1287 1277 1270 1
  1288 1279 1271 1
  1289 1258 1266 am
  1290 1281 1282 1
  1291 1282 1290 1
  1292 1282 1283 1
  1293 1282 1285 1
  1294 1283 1284 2
  1295 1285 1286 1
  1296 1285 1292 1
  1297 1286 1288 1
  1298 1286 1293 1
  1299 1286 1287 1
  1300 1287 1294 1
  1301 1287 1296 1
  1302 1287 1295 1
  1303 1288 1297 1
  1304 1288 1298 1
  1305 1288 1299 1
  1306 1289 1281 1
  1307 1291 1285 1
  1308 1268 1281 am
  1309 1300 1301 1
  1310 1301 1304 1
  1311 1301 1315 1
  1312 1301 1302 1
  1313 1302 1303 2
  1314 1304 1317 1
  1315 1304 1305 1
  1316 1305 1306 ar
  1317 1305 1307 ar
  1318 1306 1318 1
  1319 1306 1310 ar
  1320 1307 1308 ar
  1321 1307 1309 ar
  1322 1308 1310 ar
  1323 1308 1311 ar
  1324 1309 1312 ar
  1325 1309 1320 1
  1326 1310 1319 1
  1327 1311 1321 1
  1328 1311 1313 ar
  1329 1312 1313 ar
  1330 1312 1322 1
  1331 1313 1323 1
  1332 1314 1300 1
  1333 1316 1304 1
  1334 1283 1300 am
  1335 1324 1325 1
  1336 1325 1332 1
  1337 1325 1328 1
  1338 1325 1326 1
  1339 1326 1327 2
  1340 1328 1333 1
  1341 1328 1329 1
  1342 1328 1330 1
  1343 1329 1335 1
  1344 1329 1336 1
  1345 1329 1337 1
  1346 1330 1334 1
  1347 1331 1324 1
  1348 1302 1324 am
  1349 1338 1339 1
  1350 1339 1342 1
  1351 1339 1340 1
  1352 1339 1345 1
  1353 1340 1341 2
  1354 1342 1347 1
  1355 1342 1343 1
  1356 1344 1338 1
  1357 1346 1342 1
  1358 1348 1343 1
  1359 1326 1338 am
  1360 1349 1350 1
  1361 1350 1358 1
  1362 1350 1351 1
  1363 1350 1353 1
  1364 1351 1352 2
  1365 1353 1354 1
  1366 1353 1360 1
  1367 1354 1356 1
  1368 1354 1361 1
  1369 1354 1355 1
  1370 1355 1362 1
  1371 1355 1364 1
  1372 1355 1363 1
  1373 1356 1365 1
  1374 1356 1366 1
  1375 1356 1367 1
  1376 1357 1349 1
  1377 1359 1353 1
  1378 1340 1349 am
  1379 1368 1369 1
  1380 1369 1377 1
  1381 1369 1372 1
  1382 1369 1370 1
  1383 1370 1371 2
  1384 1372 1379 1
  1385 1372 1373 1
  1386 1373 1374 2
  1387 1373 1375 2
  1388 1376 1368 1
  1389 1378 1372 1
  1390 1351 1368 am
  1391 1380 1381 1
  1392 1381 1382 1
  1393 1381 1388 1
  1394 1381 1384 1
  1395 1382 1383 2
  1396 1384 1386 1
  1397 1384 1389 1
  1398 1384 1385 1
  1399 1385 1390 1
  1400 1385 1391 1
  1401 1385 1392 1
  1402 1386 1394 1
  1403 1386 1395 1
  1404 1386 1393 1
  1405 1387 1380 1
  1406 1370 1380 am
  1407 1396 1397 1
  1408 1397 1405 1
  1409 1397 1398 1
  1410 1397 1400 1
  1411 1398 1399 2
  1412 1400 1401 1
  1413 1400 1407 1
  1414 1401 1403 1
  1415 1401 1408 1
  1416 1401 1402 1
  1417 1402 1409 1
  1418 1402 1411 1
  1419 1402 1410 1
  1420 1403 1412 1
  1421 1403 1413 1
  1422 1403 1414 1
  1423 1404 1396 1
  1424 1406 1400 1
  1425 1382 1396 am
  1426 1415 1416 1
  1427 1416 1422 1
  1428 1416 1419 1
  1429 1416 1417 1
  1430 1417 1418 2
  1431 1419 1424 1
  1432 1419 1420 1
  1433 1421 1415 1
  1434 1423 1419 1
  1435 1425 1420 1
  1436 1398 1415 am
  1437 1426 1427 1
  1438 1427 1428 1
  1439 1427 1434 1
  1440 1427 1430 1
  1441 1428 1429 2
  1442 1430 1432 1
  1443 1430 1435 1
  1444 1430 1431 1
  1445 1431 1436 1
  1446 1431 1437 1
  1447 1431 1438 1
  1448 1432 1440 1
  1449 1432 1441 1
  1450 1432 1439 1
  1451 1433 1426 1
  1452 1417 1426 am
  1453 1442 1443 1
  1454 1443 1450 1
  1455 1443 1446 1
  1456 1443 1444 1
  1457 1444 1445 2
  1458 1446 1451 1
  1459 1446 1447 1
  1460 1446 1448 1
  1461 1447 1453 1
  1462 1447 1454 1
  1463 1447 1455 1
  1464 1448 1452 1
  1465 1449 1442 1
  1466 1428 1442 am
  1467 1456 1457 1
  1468 1457 1462 1
  1469 1457 1460 1
  1470 1457 1458 1
  1471 1458 1459 2
  1472 1460 1463 1
  1473 1460 1464 1
  1474 1460 1465 1
  1475 1461 1456 1
  1476 1444 1456 am
  1477 1466 1467 1
  1478 1467 1470 1
  1479 1467 1468 1
  1480 1467 1473 1
  1481 1468 1469 2
  1482 1470 1475 1
  1483 1470 1471 1
  1484 1472 1466 1
  1485 1474 1470 1
  1486 1476 1471 1
  1487 1458 1466 am
  1488 1477 1478 1
  1489 1478 1486 1
  1490 1478 1481 1
  1491 1478 1479 1
  1492 1479 1480 2
  1493 1481 1487 1
  1494 1481 1483 1
  1495 1481 1482 1
  1496 1482 1489 1
  1497 1483 1490 1
  1498 1483 1491 1
  1499 1483 1492 1
  1500 1484 1482 1
  1501 1484 1493 1
  1502 1484 1494 1
  1503 1484 1495 1
  1504 1485 1477 1
  1505 1488 1482 1
  1506 1468 1477 am
  1507 1496 1497 1
  1508 1497 1498 1
  1509 1497 1506 1
  1510 1497 1500 1
  1511 1498 1499 2
  1512 1500 1508 1
  1513 1500 1501 1
  1514 1501 1510 1
  1515 1501 1502 1
  1516 1502 1503 2
  1517 1502 1504 2
  1518 1505 1496 1
  1519 1507 1500 1
  1520 1509 1501 1
  1521 1479 1496 am
  1522 1511 1512 1
  1523 1512 1519 1
  1524 1512 1515 1
  1525 1512 1513 1
  1526 1513 1514 2
  1527 1515 1520 1
  1528 1515 1516 1
  1529 1515 1517 1
  1530 1516 1522 1
  1531 1516 1523 1
  1532 1516 1524 1
  1533 1517 1521 1
  1534 1518 1511 1
  1535 1498 1511 am
  1536 1525 1526 1
  1537 1526 1534 1
  1538 1526 1527 1
  1539 1526 1529 1
  1540 1527 1528 2
  1541 1529 1530 1
  1542 1529 1536 1
  1543 1530 1532 1
  1544 1530 1537 1
  1545 1530 1531 1
  1546 1531 1538 1
  1547 1531 1540 1
  1548 1531 1539 1
  1549 1532 1541 1
  1550 1532 1542 1
  1551 1532 1543 1
  1552 1533 1525 1
  1553 1535 1529 1
  1554 1513 1525 am
  1555 1544 1545 1
  1556 1545 1551 1
  1557 1545 1548 1
  1558 1545 1546 1
  1559 1546 1547 2
  1560 1548 1553 1
  1561 1548 1549 1
  1562 1550 1544 1
  1563 1552 1548 1
  1564 1554 1549 1
  1565 1527 1544 am
  1566 1555 1556 1
  1567 1556 1557 1
  1568 1556 1563 1
  1569 1556 1559 1
  1570 1557 1558 2
  1571 1559 1561 1
  1572 1559 1564 1
  1573 1559 1560 1
  1574 1560 1565 1
  1575 1560 1566 1
  1576 1560 1567 1
  1577 1561 1569 1
  1578 1561 1570 1
  1579 1561 1568 1
  1580 1562 1555 1
  1581 1546 1555 am
  1582 1571 1572 1
  1583 1572 1580 1
  1584 1572 1575 1
  1585 1572 1573 1
  1586 1573 1574 2
  1587 1575 1581 1
  1588 1575 1577 1
  1589 1575 1576 1
  1590 1576 1583 1
  1591 1577 1584 1
  1592 1577 1585 1
  1593 1577 1586 1
  1594 1578 1576 1
  1595 1578 1587 1
  1596 1578 1588 1
  1597 1578 1589 1
  1598 1579 1571 1
  1599 1582 1576 1
  1600 1557 1571 am
  1601 1590 1591 1
  1602 1591 1596 1
  1603 1591 1594 1
  1604 1591 1592 1
  1605 1592 1593 2
  1606 1594 1597 1
  1607 1594 1598 1
  1608 1594 1599 1
  1609 1595 1590 1
  1610 1573 1590 am
  1611 1600 1601 1
  1612 1601 1609 1
  1613 1601 1604 1
  1614 1601 1602 1
  1615 1602 1603 2
  1616 1604 1610 1
  1617 1604 1606 1
  1618 1604 1605 1
  1619 1605 1612 1
  1620 1606 1613 1
  1621 1606 1614 1
  1622 1606 1615 1
  1623 1607 1605 1
  1624 1607 1616 1
  1625 1607 1617 1
  1626 1607 1618 1
  1627 1608 1600 1
  1628 1611 1605 1
  1629 1592 1600 am
  1630 1619 1620 1
  1631 1620 1628 1
  1632 1620 1623 1
  1633 1620 1621 1
  1634 1621 1622 2
  1635 1623 1630 1
  1636 1623 1624 1
  1637 1624 1625 2
  1638 1624 1626 2
  1639 1627 1619 1
  1640 1629 1623 1
  1641 1602 1619 am
  1642 1631 1632 1
  1643 1632 1633 1
  1644 1632 1643 1
  1645 1632 1635 1
  1646 1633 1634 2
  1647 1635 1645 1
  1648 1635 1636 1
  1649 1636 1647 1
  1650 1636 1637 1
  1651 1637 1649 1
  1652 1637 1638 1
  1653 1638 1650 1
  1654 1638 1639 2
  1655 1639 1640 2
  1656 1639 1641 2
  1657 1640 1651 1
  1658 1640 1652 1
  1659 1641 1654 1
  1660 1641 1653 1
  1661 1642 1631 1
  1662 1644 1635 1
  1663 1646 1636 1
  1664 1648 1637 1
  1665 1621 1631 am
  1666 1655 1656 1
  1667 1656 1668 1
  1668 1656 1659 1
  1669 1656 1657 1
  1670 1657 1658 2
  1671 1659 1670 1
  1672 1659 1660 1
  1673 1660 1661 ar
  1674 1660 1662 ar
  1675 1661 1671 1
  1676 1661 1663 ar
  1677 1662 1664 ar
  1678 1662 1672 1
  1679 1663 1673 1
  1680 1663 1665 ar
  1681 1664 1665 ar
  1682 1664 1674 1
  1683 1665 1666 1
  1684 1666 1675 1
  1685 1667 1655 1
  1686 1669 1659 1
  1687 1633 1655 am
  1688 1676 1677 1
  1689 1677 1685 1
  1690 1677 1678 1
  1691 1677 1680 1
  1692 1678 1679 2
  1693 1680 1681 1
  1694 1680 1687 1
  1695 1681 1683 1
  1696 1681 1688 1
  1697 1681 1682 1
  1698 1682 1689 1
  1699 1682 1691 1
  1700 1682 1690 1
  1701 1683 1692 1
  1702 1683 1693 1
  1703 1683 1694 1
  1704 1684 1676 1
  1705 1686 1680 1
  1706 1657 1676 am
  1707 1695 1696 1
  1708 1696 1701 1
  1709 1696 1699 1
  1710 1696 1697 1
  1711 1697 1698 2
  1712 1699 1702 1
  1713 1699 1703 1
  1714 1699 1704 1
  1715 1700 1695 1
  1716 1678 1695 am
  1717 1705 1706 1
  1718 1706 1714 1
  1719 1706 1709 1
  1720 1706 1707 1
  1721 1707 1708 2
  1722 1709 1715 1
  1723 1709 1711 1
  1724 1709 1710 1
  1725 1710 1717 1
  1726 1711 1718 1
  1727 1711 1719 1
  1728 1711 1720 1
  1729 1712 1710 1
  1730 1712 1721 1
  1731 1712 1722 1
  1732 1712 1723 1
  1733 1713 1705 1
  1734 1716 1710 1
  1735 1697 1705 am
  1736 1724 1725 1
  1737 1725 1732 1
  1738 1725 1728 1
  1739 1725 1726 1
  1740 1726 1727 2
  1741 1728 1733 1
  1742 1728 1729 1
  1743 1728 1730 1
  1744 1729 1735 1
  1745 1729 1736 1
  1746 1729 1737 1
  1747 1730 1734 1
  1748 1731 1724 1
  1749 1707 1724 am
  1750 1738 1739 1
  1751 1739 1742 1
  1752 1739 1740 1
  1753 1739 1745 1
  1754 1740 1741 2
  1755 1742 1747 1
  1756 1742 1743 1
  1757 1744 1738 1
  1758 1746 1742 1
  1759 1748 1743 1
  1760 1726 1738 am
  1761 1749 1750 1
  1762 1749 1755 1
  1763 1750 1756 1
  1764 1750 1751 1
  1765 1750 1753 1
  1766 1751 1752 2
  1767 1753 1758 1
  1768 1753 1754 1
  1769 1754 1755 1
  1770 1754 1760 1
  1771 1755 1762 1
  1772 1757 1753 1
  1773 1759 1754 1
  1774 1761 1755 1
  1775 1740 1749 am
  1776 1763 1764 1
  1777 1764 1775 1
  1778 1764 1767 1
  1779 1764 1765 1
  1780 1765 1766 2
  1781 1767 1777 1
  1782 1767 1768 1
  1783 1768 1769 ar
  1784 1768 1770 ar
  1785 1769 1778 1
  1786 1769 1771 ar
  1787 1770 1772 ar
  1788 1770 1779 1
  1789 1771 1780 1
  1790 1771 1773 ar
  1791 1772 1773 ar
  1792 1772 1781 1
  1793 1773 1782 1
  1794 1774 1763 1
  1795 1776 1767 1
  1796 1751 1763 am
  1797 1783 1784 1
  1798 1784 1785 1
  1799 1784 1795 1
  1800 1784 1787 1
  1801 1785 1786 2
  1802 1787 1797 1
  1803 1787 1788 1
  1804 1788 1799 1
  1805 1788 1789 1
  1806 1789 1801 1
  1807 1789 1790 1
  1808 1790 1802 1
  1809 1790 1791 2
  1810 1791 1792 2
  1811 1791 1793 2
  1812 1792 1803 1
  1813 1792 1804 1
  1814 1793 1806 1
  1815 1793 1805 1
  1816 1794 1783 1
  1817 1796 1787 1
  1818 1798 1788 1
  1819 1800 1789 1
  1820 1765 1783 am
  1821 1807 1808 1
  1822 1808 1820 1
  1823 1808 1811 1
  1824 1808 1809 1
  1825 1809 1810 2
  1826 1811 1822 1
  1827 1811 1812 1
  1828 1812 1813 ar
  1829 1812 1814 ar
  1830 1813 1823 1
  1831 1813 1815 ar
  1832 1814 1816 ar
  1833 1814 1824 1
  1834 1815 1825 1
  1835 1815 1817 ar
  1836 1816 1817 ar
  1837 1816 1826 1
  1838 1817 1818 1
  1839 1818 1827 1
  1840 1819 1807 1
  1841 1821 1811 1
  1842 1785 1807 am
  1843 1828 1829 1
  1844 1829 1838 1
  1845 1829 1832 1
  1846 1829 1830 1
  1847 1830 1831 2
  1848 1832 1840 1
  1849 1832 1833 1
  1850 1833 1842 1
  1851 1833 1834 1
  1852 1834 1836 2
  1853 1834 1835 am
  1854 1835 1843 1
  1855 1835 1844 1
  1856 1837 1828 1
  1857 1839 1832 1
  1858 1841 1833 1
  1859 1809 1828 am
  1860 1845 1846 1
  1861 1846 1849 1
  1862 1846 1847 1
  1863 1846 1852 1
  1864 1847 1848 2
  1865 1849 1854 1
  1866 1849 1850 1
  1867 1851 1845 1
  1868 1853 1849 1
  1869 1855 1850 1
  1870 1830 1845 am
  1871 1856 1857 1
  1872 1857 1865 1
  1873 1857 1858 1
  1874 1857 1860 1
  1875 1858 1859 2
  1876 1860 1861 1
  1877 1860 1867 1
  1878 1861 1863 1
  1879 1861 1868 1
  1880 1861 1862 1
  1881 1862 1869 1
  1882 1862 1871 1
  1883 1862 1870 1
  1884 1863 1872 1
  1885 1863 1873 1
  1886 1863 1874 1
  1887 1864 1856 1
  1888 1866 1860 1
  1889 1847 1856 am
  1890 1875 1876 1
  1891 1876 1884 1
  1892 1876 1879 1
  1893 1876 1877 1
  1894 1877 1878 2
  1895 1879 1886 1
  1896 1879 1880 1
  1897 1880 1888 1
  1898 1880 1881 1
  1899 1881 1882 1
  1900 1882 1889 1
  1901 1882 1890 1
  1902 1882 1891 1
  1903 1883 1875 1
  1904 1885 1879 1
  1905 1887 1880 1
  1906 1858 1875 am
  1907 1892 1893 1
  1908 1893 1900 1
  1909 1893 1896 1
  1910 1893 1894 1
  1911 1894 1895 2
  1912 1896 1901 1
  1913 1896 1897 1
  1914 1896 1898 1
  1915 1897 1903 1
  1916 1897 1904 1
  1917 1897 1905 1
  1918 1898 1902 1
  1919 1899 1892 1
  1920 1877 1892 am
  1921 1906 1907 1
  1922 1907 1908 1
  1923 1907 1918 1
  1924 1907 1910 1
  1925 1908 1909 2
  1926 1910 1920 1
  1927 1910 1911 1
  1928 1911 1922 1
  1929 1911 1912 1
  1930 1912 1924 1
  1931 1912 1913 1
  1932 1913 1925 1
  1933 1913 1914 2
  1934 1914 1915 2
  1935 1914 1916 2
  1936 1915 1926 1
  1937 1915 1927 1
  1938 1916 1929 1
  1939 1916 1928 1
  1940 1917 1906 1
  1941 1919 1910 1
  1942 1921 1911 1
  1943 1923 1912 1
  1944 1894 1906 am
  1945 1930 1931 1
  1946 1931 1936 1
  1947 1931 1934 1
  1948 1931 1932 1
  1949 1932 1933 2
  1950 1934 1937 1
  1951 1934 1938 1
  1952 1934 1939 1
  1953 1935 1930 1
  1954 1908 1930 am
  1955 1940 1941 1
  1956 1941 1942 1
  1957 1941 1952 1
  1958 1941 1944 1
  1959 1942 1943 2
  1960 1944 1954 1
  1961 1944 1945 1
  1962 1945 1956 1
  1963 1945 1946 1
  1964 1946 1958 1
  1965 1946 1947 1
  1966 1947 1959 1
  1967 1947 1948 2
  1968 1948 1949 2
  1969 1948 1950 2
  1970 1949 1960 1
  1971 1949 1961 1
  1972 1950 1963 1
  1973 1950 1962 1
  1974 1951 1940 1
  1975 1953 1944 1
  1976 1955 1945 1
  1977 1957 1946 1
  1978 1932 1940 am
  1979 1964 1965 1
  1980 1965 1970 1
  1981 1965 1968 1
  1982 1965 1966 1
  1983 1966 1967 2
  1984 1968 1971 1
  1985 1968 1972 1
  1986 1968 1973 1
  1987 1969 1964 1
  1988 1942 1964 am
  1989 1974 1975 1
  1990 1975 1984 1
  1991 1975 1978 1
  1992 1975 1976 1
  1993 1976 1977 2
  1994 1978 1986 1
  1995 1978 1979 1
  1996 1979 1988 1
  1997 1979 1980 1
  1998 1980 1990 1
  1999 1980 1981 1
  2000 1981 1992 1
  2001 1981 1982 1
  2002 1982 1993 1
  2003 1982 1994 1
  2004 1982 1995 1
  2005 1983 1974 1
  2006 1985 1978 1
  2007 1987 1979 1
  2008 1989 1980 1
  2009 1991 1981 1
  2010 1966 1974 am
  2011 1996 1997 1
  2012 1997 1998 1
  2013 1997 2004 1
  2014 1997 2000 1
  2015 1998 1999 2
  2016 2000 2002 1
  2017 2000 2005 1
  2018 2000 2001 1
  2019 2001 2006 1
  2020 2001 2007 1
  2021 2001 2008 1
  2022 2002 2010 1
  2023 2002 2011 1
  2024 2002 2009 1
  2025 2003 1996 1
  2026 1976 1996 am
  2027 2012 2013 1
  2028 2013 2021 1
  2029 2013 2016 1
  2030 2013 2014 1
  2031 2014 2015 2
  2032 2016 2022 1
  2033 2016 2018 1
  2034 2016 2017 1
  2035 2017 2024 1
  2036 2018 2025 1
  2037 2018 2026 1
  2038 2018 2027 1
  2039 2019 2017 1
  2040 2019 2028 1
  2041 2019 2029 1
  2042 2019 2030 1
  2043 2020 2012 1
  2044 2023 2017 1
  2045 1998 2012 am
  2046 2031 2032 1
  2047 2032 2040 1
  2048 2032 2035 1
  2049 2032 2033 1
  2050 2033 2034 2
  2051 2035 2041 1
  2052 2035 2037 1
  2053 2035 2036 1
  2054 2036 2043 1
  2055 2037 2044 1
  2056 2037 2045 1
  2057 2037 2046 1
  2058 2038 2036 1
  2059 2038 2047 1
  2060 2038 2048 1
  2061 2038 2049 1
  2062 2039 2031 1
  2063 2042 2036 1
  2064 2014 2031 am
  2065 2050 2051 1
  2066 2051 2057 1
  2067 2051 2054 1
  2068 2051 2052 1
  2069 2052 2053 2
  2070 2054 2059 1
  2071 2054 2055 1
  2072 2056 2050 1
  2073 2058 2054 1
  2074 2060 2055 1
  2075 2033 2050 am
  2076 2061 2062 1
  2077 2062 2069 1
  2078 2062 2065 1
  2079 2062 2063 1
  2080 2063 2064 2
  2081 2065 2070 1
  2082 2065 2066 1
  2083 2065 2067 1
  2084 2066 2072 1
  2085 2066 2073 1
  2086 2066 2074 1
  2087 2067 2071 1
  2088 2068 2061 1
  2089 2052 2061 am
  2090 2075 2076 1
  2091 2076 2077 1
  2092 2076 2083 1
  2093 2076 2079 1
  2094 2077 2078 2
  2095 2079 2081 1
  2096 2079 2084 1
  2097 2079 2080 1
  2098 2080 2085 1
  2099 2080 2086 1
  2100 2080 2087 1
  2101 2081 2089 1
  2102 2081 2090 1
  2103 2081 2088 1
  2104 2082 2075 1
  2105 2063 2075 am
  2106 2091 2092 1
  2107 2092 2095 1
  2108 2092 2106 1
  2109 2092 2093 1
  2110 2093 2094 2
  2111 2095 2108 1
  2112 2095 2096 1
  2113 2096 2097 ar
  2114 2096 2098 ar
  2115 2097 2109 1
  2116 2097 2101 ar
  2117 2098 2099 ar
  2118 2098 2100 ar
  2119 2099 2101 ar
  2120 2099 2102 ar
  2121 2100 2103 ar
  2122 2100 2111 1
  2123 2101 2110 1
  2124 2102 2112 1
  2125 2102 2104 ar
  2126 2103 2104 ar
  2127 2103 2113 1
  2128 2104 2114 1
  2129 2105 2091 1
  2130 2107 2095 1
  2131 2077 2091 am
  2132 2115 2116 1
  2133 2116 2121 1
  2134 2116 2119 1
  2135 2116 2117 1
  2136 2117 2118 2
  2137 2119 2122 1
  2138 2119 2123 1
  2139 2119 2124 1
  2140 2120 2115 1
  2141 2093 2115 am
  2142 2125 2126 1
  2143 2126 2134 1
  2144 2126 2129 1
  2145 2126 2127 1
  2146 2127 2128 2
  2147 2129 2135 1
  2148 2129 2131 1
  2149 2129 2130 1
  2150 2130 2137 1
  2151 2131 2138 1
  2152 2131 2139 1
  2153 2131 2140 1
  2154 2132 2130 1
  2155 2132 2141 1
  2156 2132 2142 1
  2157 2132 2143 1
  2158 2133 2125 1
  2159 2136 2130 1
  2160 2117 2125 am
  2161 2144 2145 1
  2162 2145 2148 1
  2163 2145 2146 1
  2164 2145 2151 1
  2165 2146 2147 2
  2166 2148 2153 1
  2167 2148 2149 1
  2168 2150 2144 1
  2169 2152 2148 1
  2170 2154 2149 1
  2171 2127 2144 am
  2172 2155 2156 1
  2173 2156 2161 1
  2174 2156 2159 1
  2175 2156 2157 1
  2176 2157 2158 2
  2177 2159 2162 1
  2178 2159 2163 1
  2179 2159 2164 1
  2180 2160 2155 1
  2181 2146 2155 am
  2182 2165 2166 1
  2183 2166 2174 1
  2184 2166 2167 1
  2185 2166 2169 1
  2186 2167 2168 2
  2187 2169 2170 1
  2188 2169 2176 1
  2189 2170 2172 1
  2190 2170 2177 1
  2191 2170 2171 1
  2192 2171 2178 1
  2193 2171 2180 1
  2194 2171 2179 1
  2195 2172 2181 1
  2196 2172 2182 1
  2197 2172 2183 1
  2198 2173 2165 1
  2199 2175 2169 1
  2200 2157 2165 am
  2201 2184 2185 1
  2202 2185 2186 1
  2203 2185 2192 1
  2204 2185 2188 1
  2205 2186 2187 2
  2206 2188 2190 1
  2207 2188 2193 1
  2208 2188 2189 1
  2209 2189 2194 1
  2210 2189 2195 1
  2211 2189 2196 1
  2212 2190 2198 1
  2213 2190 2199 1
  2214 2190 2197 1
  2215 2191 2184 1
  2216 2167 2184 am
  2217 2200 2201 1
  2218 2201 2204 1
  2219 2201 2202 1
  2220 2201 2207 1
  2221 2202 2203 2
  2222 2204 2209 1
  2223 2204 2205 1
  2224 2206 2200 1
  2225 2208 2204 1
  2226 2210 2205 1
  2227 2186 2200 am
  2228 2211 2212 1
  2229 2212 2223 1
  2230 2212 2215 1
  2231 2212 2213 1
  2232 2213 2214 2
  2233 2215 2225 1
  2234 2215 2216 1
  2235 2216 2217 ar
  2236 2216 2218 ar
  2237 2217 2226 1
  2238 2217 2219 ar
  2239 2218 2220 ar
  2240 2218 2227 1
  2241 2219 2228 1
  2242 2219 2221 ar
  2243 2220 2221 ar
  2244 2220 2229 1
  2245 2221 2230 1
  2246 2222 2211 1
  2247 2224 2215 1
  2248 2202 2211 am
  2249 2231 2232 1
  2250 2232 2240 1
  2251 2232 2233 1
  2252 2232 2235 1
  2253 2233 2234 2
  2254 2235 2236 1
  2255 2235 2242 1
  2256 2236 2238 1
  2257 2236 2243 1
  2258 2236 2237 1
  2259 2237 2244 1
  2260 2237 2246 1
  2261 2237 2245 1
  2262 2238 2247 1
  2263 2238 2248 1
  2264 2238 2249 1
  2265 2239 2231 1
  2266 2241 2235 1
  2267 2213 2231 am
  2268 2250 2251 1
  2269 2250 2256 1
  2270 2251 2257 1
  2271 2251 2252 1
  2272 2251 2254 1
  2273 2252 2253 2
  2274 2254 2259 1
  2275 2254 2255 1
  2276 2255 2256 1
  2277 2255 2261 1
  2278 2256 2263 1
  2279 2258 2254 1
  2280 2260 2255 1
  2281 2262 2256 1
  2282 2233 2250 am
  2283 2264 2265 1
  2284 2265 2273 1
  2285 2265 2268 1
  2286 2265 2266 1
  2287 2266 2267 2
  2288 2268 2274 1
  2289 2268 2270 1
  2290 2268 2269 1
  2291 2269 2276 1
  2292 2270 2277 1
  2293 2270 2278 1
  2294 2270 2279 1
  2295 2271 2269 1
  2296 2271 2280 1
  2297 2271 2281 1
  2298 2271 2282 1
  2299 2272 2264 1
  2300 2275 2269 1
  2301 2252 2264 am
  2302 2283 2284 1
  2303 2284 2292 1
  2304 2284 2287 1
  2305 2284 2285 1
  2306 2285 2286 2
  2307 2287 2294 1
  2308 2287 2288 1
  2309 2288 2296 1
  2310 2288 2289 1
  2311 2289 2290 1
  2312 2290 2297 1
  2313 2290 2298 1
  2314 2290 2299 1
  2315 2291 2283 1
  2316 2293 2287 1
  2317 2295 2288 1
  2318 2266 2283 am
  2319 2300 2301 1
  2320 2301 2309 1
  2321 2301 2304 1
  2322 2301 2302 1
  2323 2302 2303 2
  2324 2304 2311 1
  2325 2304 2305 1
  2326 2305 2313 1
  2327 2305 2306 1
  2328 2306 2307 1
  2329 2307 2314 1
  2330 2307 2315 1
  2331 2307 2316 1
  2332 2308 2300 1
  2333 2310 2304 1
  2334 2312 2305 1
  2335 2285 2300 am
  2336 2317 2318 1
  2337 2317 2327 1
  2338 2318 2319 1
  2339 2318 2321 1
  2340 2318 2328 1
  2341 2319 2320 2
  2342 2321 2322 1
  2343 2321 2329 1
  2344 2321 2330 1
  2345 2322 2323 ar
  2346 2322 2324 ar
  2347 2323 2326 ar
  2348 2323 2332 1
  2349 2324 2325 ar
  2350 2324 2331 1
  2351 2325 2326 ar
  2352 2325 2333 1
  2353 2302 2317 am
  2354 2334 2335 1
  2355 2335 2338 1
  2356 2335 2349 1
  2357 2335 2336 1
  2358 2336 2337 2
  2359 2338 2351 1
  2360 2338 2339 1
  2361 2339 2340 ar
  2362 2339 2341 ar
  2363 2340 2352 1
  2364 2340 2344 ar
  2365 2341 2342 ar
  2366 2341 2343 ar
  2367 2342 2344 ar
  2368 2342 2345 ar
  2369 2343 2346 ar
  2370 2343 2354 1
  2371 2344 2353 1
  2372 2345 2355 1
  2373 2345 2347 ar
  2374 2346 2347 ar
  2375 2346 2356 1
  2376 2347 2357 1
[truncated: 104,329 more chars]
