# Supplementary material for: The pocketome of G-protein-coupled receptors reveals previously untargeted allosteric sites
Source: Nat Commun. 2022 May 10;13:2567. doi: 10.1038/s41467-022-29609-6 (PMC9091257; doi:10.1038/s41467-022-29609-6)
Supplement: Supplementary file 4 — Supplementary Data 1 [file 41467_2022_29609_MOESM4_ESM.zip › docking_files/2ycw/mols.mol2]

# TRIPOS MOL2 file generated by SEED

@<TRIPOS>MOLECULE
methanamine
 8 7 0 0 0
****
USER_CHARGES
INVALID_CHARGES
Pose:   1 Cluster:   1 Fr_nu: 1687374 TotEn:   -82.01
@<TRIPOS>ATOM
      1 C1        -75.4360  -16.0007  -56.3135 C.3    1 LIG       0.04000
      2 N1        -75.8905  -17.2953  -56.8566 N.4    1 LIG      -0.30000
      3 H1        -74.4217  -16.1355  -55.9335 H      1 LIG       0.09000
      4 H2        -75.4574  -15.2716  -57.1257 H      1 LIG       0.09000
      5 H3        -76.1206  -15.7159  -55.5122 H      1 LIG       0.09000
      6 H4        -76.8459  -17.2301  -57.2315 H      1 LIG       0.33000
      7 H5        -75.8916  -18.0255  -56.1321 H      1 LIG       0.33000
      8 H6        -75.2799  -17.6169  -57.6194 H      1 LIG       0.33000
@<TRIPOS>BOND
      1       1       2 1
      2       1       3 1
      3       1       4 1
      4       1       5 1
      5       2       6 1
      6       2       7 1
      7       2       8 1
@<TRIPOS>ALT_TYPE
CGenFF_4.0_ALT_TYPE_SET
CGenFF_4.0 1 CG334 2 NG3P3 3 HGA3 4 HGA3 5 HGA3 6 HGP2 7 HGP2 8 HGP2
@<TRIPOS>MOLECULE
methanamine
 8 7 0 0 0
****
USER_CHARGES
INVALID_CHARGES
Pose:   2 Cluster:   2 Fr_nu: 295464 TotEn:   -76.72
@<TRIPOS>ATOM
      1 C1        -77.6932  -19.0212  -58.2780 C.3    1 LIG       0.04000
      2 N1        -77.1245  -18.1018  -57.2737 N.4    1 LIG      -0.30000
      3 H1        -77.3455  -18.6985  -59.2610 H      1 LIG       0.09000
      4 H2        -77.3397  -20.0280  -58.0474 H      1 LIG       0.09000
      5 H3        -78.7810  -18.9613  -58.2074 H      1 LIG       0.09000
      6 H4        -77.4190  -18.3573  -56.3221 H      1 LIG       0.33000
      7 H5        -77.4251  -17.1324  -57.4409 H      1 LIG       0.33000
      8 H6        -76.0961  -18.1148  -57.2934 H      1 LIG       0.33000
@<TRIPOS>BOND
      1       1       2 1
      2       1       3 1
      3       1       4 1
      4       1       5 1
      5       2       6 1
      6       2       7 1
      7       2       8 1
@<TRIPOS>ALT_TYPE
CGenFF_4.0_ALT_TYPE_SET
CGenFF_4.0 1 CG334 2 NG3P3 3 HGA3 4 HGA3 5 HGA3 6 HGP2 7 HGP2 8 HGP2
@<TRIPOS>MOLECULE
methanamine
 8 7 0 0 0
****
USER_CHARGES
INVALID_CHARGES
Pose:   3 Cluster:   3 Fr_nu: 298416 TotEn:   -74.76
@<TRIPOS>ATOM
      1 C1        -76.1188  -17.3084  -57.4314 C.3    1 LIG       0.04000
      2 N1        -76.4642  -16.8672  -56.0663 N.4    1 LIG      -0.30000
      3 H1        -75.5483  -16.5083  -57.9066 H      1 LIG       0.09000
      4 H2        -75.5228  -18.2192  -57.3474 H      1 LIG       0.09000
      5 H3        -77.0510  -17.4973  -57.9672 H      1 LIG       0.09000
      6 H4        -77.0056  -17.5844  -55.5662 H      1 LIG       0.33000
      7 H5        -77.0295  -16.0080  -56.0824 H      1 LIG       0.33000
      8 H6        -75.6208  -16.6726  -55.5106 H      1 LIG       0.33000
@<TRIPOS>BOND
      1       1       2 1
      2       1       3 1
      3       1       4 1
      4       1       5 1
      5       2       6 1
      6       2       7 1
      7       2       8 1
@<TRIPOS>ALT_TYPE
CGenFF_4.0_ALT_TYPE_SET
CGenFF_4.0 1 CG334 2 NG3P3 3 HGA3 4 HGA3 5 HGA3 6 HGP2 7 HGP2 8 HGP2
@<TRIPOS>MOLECULE
methanamine
 8 7 0 0 0
****
USER_CHARGES
INVALID_CHARGES
Pose:   4 Cluster:   4 Fr_nu: 1693162 TotEn:   -74.41
@<TRIPOS>ATOM
      1 C1        -76.1820  -16.1845  -56.3860 C.3    1 LIG       0.04000
      2 N1        -76.7601  -16.6232  -57.6708 N.4    1 LIG      -0.30000
      3 H1        -76.8690  -16.4821  -55.5917 H      1 LIG       0.09000
      4 H2        -75.2130  -16.6741  -56.2710 H      1 LIG       0.09000
      5 H3        -76.0714  -15.0990  -56.4229 H      1 LIG       0.09000
      6 H4        -76.1533  -16.3690  -58.4613 H      1 LIG       0.33000
      7 H5        -77.6791  -16.1913  -57.8347 H      1 LIG       0.33000
      8 H6        -76.8887  -17.6435  -57.6950 H      1 LIG       0.33000
@<TRIPOS>BOND
      1       1       2 1
      2       1       3 1
      3       1       4 1
      4       1       5 1
      5       2       6 1
      6       2       7 1
      7       2       8 1
@<TRIPOS>ALT_TYPE
CGenFF_4.0_ALT_TYPE_SET
CGenFF_4.0 1 CG334 2 NG3P3 3 HGA3 4 HGA3 5 HGA3 6 HGP2 7 HGP2 8 HGP2
@<TRIPOS>MOLECULE
methanamine
 8 7 0 0 0
****
USER_CHARGES
INVALID_CHARGES
Pose:   5 Cluster:   5 Fr_nu: 1673647 TotEn:   -70.20
@<TRIPOS>ATOM
      1 C1        -77.3119  -19.8788  -59.4018 C.3    1 LIG       0.04000
      2 N1        -77.2287  -18.8609  -58.3368 N.4    1 LIG      -0.30000
      3 H1        -77.9253  -20.7016  -59.0301 H      1 LIG       0.09000
      4 H2        -77.7696  -19.4114  -60.2757 H      1 LIG       0.09000
      5 H3        -76.2970  -20.2148  -59.6226 H      1 LIG       0.09000
      6 H4        -76.6597  -18.0563  -58.6307 H      1 LIG       0.33000
      7 H5        -76.8027  -19.2459  -57.4834 H      1 LIG       0.33000
      8 H6        -78.1604  -18.5054  -58.0844 H      1 LIG       0.33000
@<TRIPOS>BOND
      1       1       2 1
      2       1       3 1
      3       1       4 1
      4       1       5 1
      5       2       6 1
      6       2       7 1
      7       2       8 1
@<TRIPOS>ALT_TYPE
CGenFF_4.0_ALT_TYPE_SET
CGenFF_4.0 1 CG334 2 NG3P3 3 HGA3 4 HGA3 5 HGA3 6 HGP2 7 HGP2 8 HGP2
@<TRIPOS>MOLECULE
methanamine
 8 7 0 0 0
****
USER_CHARGES
INVALID_CHARGES
Pose:   6 Cluster:   6 Fr_nu: 1686469 TotEn:   -69.13
@<TRIPOS>ATOM
      1 C1        -75.4666  -15.4450  -56.0265 C.3    1 LIG       0.04000
      2 N1        -75.3842  -16.1451  -57.3228 N.4    1 LIG      -0.30000
      3 H1        -76.2344  -14.6740  -56.1116 H      1 LIG       0.09000
      4 H2        -75.7319  -16.1812  -55.2654 H      1 LIG       0.09000
      5 H3        -74.4889  -15.0042  -55.8224 H      1 LIG       0.09000
      6 H4        -74.6728  -16.8876  -57.3035 H      1 LIG       0.33000
      7 H5        -75.1355  -15.4980  -58.0827 H      1 LIG       0.33000
      8 H6        -76.2817  -16.5827  -57.5701 H      1 LIG       0.33000
@<TRIPOS>BOND
      1       1       2 1
      2       1       3 1
      3       1       4 1
      4       1       5 1
      5       2       6 1
      6       2       7 1
      7       2       8 1
@<TRIPOS>ALT_TYPE
CGenFF_4.0_ALT_TYPE_SET
CGenFF_4.0 1 CG334 2 NG3P3 3 HGA3 4 HGA3 5 HGA3 6 HGP2 7 HGP2 8 HGP2
@<TRIPOS>MOLECULE
methanamine
 8 7 0 0 0
****
USER_CHARGES
INVALID_CHARGES
Pose:   7 Cluster:   7 Fr_nu: 296358 TotEn:   -67.36
@<TRIPOS>ATOM
      1 C1        -79.3624  -19.0812  -57.9697 C.3    1 LIG       0.04000
      2 N1        -77.9893  -18.8594  -57.4769 N.4    1 LIG      -0.30000
      3 H1        -79.9827  -18.2574  -57.6120 H      1 LIG       0.09000
      4 H2        -79.3267  -19.1010  -59.0606 H      1 LIG       0.09000
      5 H3        -79.7102  -20.0360  -57.5709 H      1 LIG       0.09000
      6 H4        -77.3551  -19.6085  -57.7841 H      1 LIG       0.33000
      7 H5        -77.9604  -18.8316  -56.4491 H      1 LIG       0.33000
      8 H6        -77.6066  -17.9690  -57.8216 H      1 LIG       0.33000
@<TRIPOS>BOND
      1       1       2 1
      2       1       3 1
      3       1       4 1
      4       1       5 1
      5       2       6 1
      6       2       7 1
      7       2       8 1
@<TRIPOS>ALT_TYPE
CGenFF_4.0_ALT_TYPE_SET
CGenFF_4.0 1 CG334 2 NG3P3 3 HGA3 4 HGA3 5 HGA3 6 HGP2 7 HGP2 8 HGP2
@<TRIPOS>MOLECULE
methanamine
 8 7 0 0 0
****
USER_CHARGES
INVALID_CHARGES
Pose:   8 Cluster:   8 Fr_nu: 1677000 TotEn:   -64.18
@<TRIPOS>ATOM
      1 C1        -77.6720  -20.0380  -59.0789 C.3    1 LIG       0.04000
      2 N1        -76.2649  -19.5942  -59.0621 N.4    1 LIG      -0.30000
      3 H1        -77.7504  -20.9238  -58.4459 H      1 LIG       0.09000
      4 H2        -78.2844  -19.2221  -58.6903 H      1 LIG       0.09000
      5 H3        -77.9368  -20.2697  -60.1124 H      1 LIG       0.09000
      6 H4        -76.1285  -18.7578  -59.6447 H      1 LIG       0.33000
      7 H5        -75.6371  -20.3263  -59.4200 H      1 LIG       0.33000
      8 H6        -75.9567  -19.3610  -58.1088 H      1 LIG       0.33000
@<TRIPOS>BOND
      1       1       2 1
      2       1       3 1
      3       1       4 1
      4       1       5 1
      5       2       6 1
      6       2       7 1
      7       2       8 1
@<TRIPOS>ALT_TYPE
CGenFF_4.0_ALT_TYPE_SET
CGenFF_4.0 1 CG334 2 NG3P3 3 HGA3 4 HGA3 5 HGA3 6 HGP2 7 HGP2 8 HGP2
@<TRIPOS>MOLECULE
methanamine
 8 7 0 0 0
****
USER_CHARGES
INVALID_CHARGES
Pose:   9 Cluster:   9 Fr_nu: 1388775 TotEn:   -63.60
@<TRIPOS>ATOM
      1 C1        -74.7056  -20.6816  -60.4475 C.3    1 LIG       0.04000
      2 N1        -75.1263  -19.5855  -59.5537 N.4    1 LIG      -0.30000
      3 H1        -75.5567  -20.9427  -61.0792 H      1 LIG       0.09000
      4 H2        -73.8676  -20.3210  -61.0470 H      1 LIG       0.09000
      5 H3        -74.4070  -21.5258  -59.8230 H      1 LIG       0.09000
      6 H4        -74.3612  -19.2951  -58.9308 H      1 LIG       0.33000
      7 H5        -75.9175  -19.8689  -58.9605 H      1 LIG       0.33000
      8 H6        -75.4212  -18.7579  -60.0886 H      1 LIG       0.33000
@<TRIPOS>BOND
      1       1       2 1
      2       1       3 1
      3       1       4 1
      4       1       5 1
      5       2       6 1
      6       2       7 1
      7       2       8 1
@<TRIPOS>ALT_TYPE
CGenFF_4.0_ALT_TYPE_SET
CGenFF_4.0 1 CG334 2 NG3P3 3 HGA3 4 HGA3 5 HGA3 6 HGP2 7 HGP2 8 HGP2
@<TRIPOS>MOLECULE
methanamine
 8 7 0 0 0
****
USER_CHARGES
INVALID_CHARGES
Pose:  10 Cluster:  10 Fr_nu: 1577867 TotEn:   -59.81
@<TRIPOS>ATOM
      1 C1        -81.2432    0.6866  -37.3484 C.3    1 LIG       0.04000
      2 N1        -82.1206   -0.1689  -38.1703 N.4    1 LIG      -0.30000
      3 H1        -81.6456    0.7008  -36.3339 H      1 LIG       0.09000
      4 H2        -80.2412    0.2537  -37.3674 H      1 LIG       0.09000
      5 H3        -81.2470    1.6868  -37.7860 H      1 LIG       0.09000
      6 H4        -81.7897   -0.2209  -39.1426 H      1 LIG       0.33000
      7 H5        -83.0836    0.1920  -38.1901 H      1 LIG       0.33000
      8 H6        -82.1574   -1.1294  -37.8041 H      1 LIG       0.33000
@<TRIPOS>BOND
      1       1       2 1
      2       1       3 1
      3       1       4 1
      4       1       5 1
      5       2       6 1
      6       2       7 1
      7       2       8 1
@<TRIPOS>ALT_TYPE
CGenFF_4.0_ALT_TYPE_SET
CGenFF_4.0 1 CG334 2 NG3P3 3 HGA3 4 HGA3 5 HGA3 6 HGP2 7 HGP2 8 HGP2
@<TRIPOS>MOLECULE
methanamine
 8 7 0 0 0
****
USER_CHARGES
INVALID_CHARGES
Pose:  11 Cluster:  11 Fr_nu: 1512738 TotEn:   -58.91
@<TRIPOS>ATOM
      1 C1        -81.7506    0.8349  -38.0255 C.3    1 LIG       0.04000
      2 N1        -82.9372    0.3943  -38.7840 N.4    1 LIG      -0.30000
      3 H1        -80.8725    0.6664  -38.6516 H      1 LIG       0.09000
      4 H2        -81.8738    1.8957  -37.7990 H      1 LIG       0.09000
      5 H3        -81.6998    0.2414  -37.1106 H      1 LIG       0.09000
      6 H4        -83.8004    0.5294  -38.2415 H      1 LIG       0.33000
      7 H5        -82.8772   -0.6035  -39.0265 H      1 LIG       0.33000
      8 H6        -83.0376    0.9208  -39.6619 H      1 LIG       0.33000
@<TRIPOS>BOND
      1       1       2 1
      2       1       3 1
      3       1       4 1
      4       1       5 1
      5       2       6 1
      6       2       7 1
      7       2       8 1
@<TRIPOS>ALT_TYPE
CGenFF_4.0_ALT_TYPE_SET
CGenFF_4.0 1 CG334 2 NG3P3 3 HGA3 4 HGA3 5 HGA3 6 HGP2 7 HGP2 8 HGP2
@<TRIPOS>MOLECULE
methanol
 6 5 0 0 0
****
USER_CHARGES
INVALID_CHARGES
Pose:   1 Cluster:   1 Fr_nu:  62520 TotEn:   -17.46
@<TRIPOS>ATOM
      1 C1        -65.8136  -10.8792  -37.6828 C.3    1 LIG      -0.04000
      2 O1        -66.8614   -9.9710  -37.3967 O.3    1 LIG      -0.65000
      3 H1        -65.2710  -10.5430  -38.5697 H      1 LIG       0.09000
      4 H2        -66.2300  -11.8753  -37.8532 H      1 LIG       0.09000
      5 H3        -65.1300  -10.9129  -36.8312 H      1 LIG       0.09000
      6 H4        -67.3187  -10.3027  -36.6051 H      1 LIG       0.42000
@<TRIPOS>BOND
      1       1       2 1
      2       1       3 1
      3       1       4 1
      4       1       5 1
      5       2       6 1
@<TRIPOS>ALT_TYPE
CGenFF_4.0_ALT_TYPE_SET
CGenFF_4.0 1 CG331 2 OG311 3 HGA3 4 HGA3 5 HGA3 6 HGP1
@<TRIPOS>MOLECULE
methanol
 6 5 0 0 0
****
USER_CHARGES
INVALID_CHARGES
Pose:   2 Cluster:   2 Fr_nu: 9822312 TotEn:   -16.09
@<TRIPOS>ATOM
      1 C1        -50.3522    3.3776  -33.1777 C.3    1 LIG      -0.04000
      2 O1        -49.9798    2.4031  -32.2207 O.3    1 LIG      -0.65000
      3 H1        -50.6037    4.3115  -32.6690 H      1 LIG       0.09000
      4 H2        -51.2121    3.0186  -33.7490 H      1 LIG       0.09000
      5 H3        -49.5128    3.5492  -33.8556 H      1 LIG       0.09000
      6 H4        -49.7645    1.5904  -32.7095 H      1 LIG       0.42000
@<TRIPOS>BOND
      1       1       2 1
      2       1       3 1
      3       1       4 1
      4       1       5 1
      5       2       6 1
@<TRIPOS>ALT_TYPE
CGenFF_4.0_ALT_TYPE_SET
CGenFF_4.0 1 CG331 2 OG311 3 HGA3 4 HGA3 5 HGA3 6 HGP1
@<TRIPOS>MOLECULE
methanol
 6 5 0 0 0
****
USER_CHARGES
INVALID_CHARGES
Pose:   3 Cluster:   3 Fr_nu: 10915389 TotEn:   -15.63
@<TRIPOS>ATOM
      1 C1        -50.3995    2.9421  -32.2938 C.3    1 LIG      -0.04000
      2 O1        -49.0150    2.9639  -32.5890 O.3    1 LIG      -0.65000
      3 H1        -50.6872    3.8852  -31.8225 H      1 LIG       0.09000
      4 H2        -50.6170    2.1065  -31.6237 H      1 LIG       0.09000
      5 H3        -50.9593    2.8164  -33.2235 H      1 LIG       0.09000
      6 H4        -48.7983    2.1120  -33.0051 H      1 LIG       0.42000
@<TRIPOS>BOND
      1       1       2 1
      2       1       3 1
      3       1       4 1
      4       1       5 1
      5       2       6 1
@<TRIPOS>ALT_TYPE
CGenFF_4.0_ALT_TYPE_SET
CGenFF_4.0 1 CG331 2 OG311 3 HGA3 4 HGA3 5 HGA3 6 HGP1
@<TRIPOS>MOLECULE
methanol
 6 5 0 0 0
****
USER_CHARGES
INVALID_CHARGES
Pose:   4 Cluster:   4 Fr_nu: 11013498 TotEn:   -15.27
@<TRIPOS>ATOM
      1 C1        -49.6385    8.6493  -29.4078 C.3    1 LIG      -0.04000
      2 O1        -49.5761    9.5380  -28.3075 O.3    1 LIG      -0.65000
      3 H1        -49.0135    7.7756  -29.2073 H      1 LIG       0.09000
      4 H2        -49.2913    9.1597  -30.3097 H      1 LIG       0.09000
      5 H3        -50.6737    8.3294  -29.5480 H      1 LIG       0.09000
      6 H4        -50.1421   10.2990  -28.5226 H      1 LIG       0.42000
@<TRIPOS>BOND
      1       1       2 1
      2       1       3 1
      3       1       4 1
      4       1       5 1
      5       2       6 1
@<TRIPOS>ALT_TYPE
CGenFF_4.0_ALT_TYPE_SET
CGenFF_4.0 1 CG331 2 OG311 3 HGA3 4 HGA3 5 HGA3 6 HGP1
@<TRIPOS>MOLECULE
methanol
 6 5 0 0 0
****
USER_CHARGES
INVALID_CHARGES
Pose:   5 Cluster:   5 Fr_nu: 933602 TotEn:   -14.98
@<TRIPOS>ATOM
      1 C1        -70.1980   -5.1655  -49.8621 C.3    1 LIG      -0.04000
      2 O1        -69.5578   -5.9687  -50.8365 O.3    1 LIG      -0.65000
      3 H1        -69.7227   -5.3218  -48.8906 H      1 LIG       0.09000
      4 H2        -71.2569   -5.4308  -49.8084 H      1 LIG       0.09000
      5 H3        -70.1014   -4.1154  -50.1477 H      1 LIG       0.09000
      6 H4        -70.0067   -5.8029  -51.6831 H      1 LIG       0.42000
@<TRIPOS>BOND
      1       1       2 1
      2       1       3 1
      3       1       4 1
      4       1       5 1
      5       2       6 1
@<TRIPOS>ALT_TYPE
CGenFF_4.0_ALT_TYPE_SET
CGenFF_4.0 1 CG331 2 OG311 3 HGA3 4 HGA3 5 HGA3 6 HGP1
@<TRIPOS>MOLECULE
methanol
 6 5 0 0 0
****
USER_CHARGES
INVALID_CHARGES
Pose:   6 Cluster:   6 Fr_nu: 10835712 TotEn:   -14.32
@<TRIPOS>ATOM
      1 C1        -81.8594    1.0174  -38.1522 C.3    1 LIG      -0.04000
      2 O1        -83.0200    0.5091  -38.7840 O.3    1 LIG      -0.65000
      3 H1        -82.1137    1.9225  -37.5951 H      1 LIG       0.09000
      4 H2        -81.1014    1.2422  -38.9068 H      1 LIG       0.09000
      5 H3        -81.4717    0.2645  -37.4620 H      1 LIG       0.09000
      6 H4        -82.7544   -0.2919  -39.2672 H      1 LIG       0.42000
@<TRIPOS>BOND
      1       1       2 1
      2       1       3 1
      3       1       4 1
      4       1       5 1
      5       2       6 1
@<TRIPOS>ALT_TYPE
CGenFF_4.0_ALT_TYPE_SET
CGenFF_4.0 1 CG331 2 OG311 3 HGA3 4 HGA3 5 HGA3 6 HGP1
@<TRIPOS>MOLECULE
methanol
 6 5 0 0 0
****
USER_CHARGES
INVALID_CHARGES
Pose:   7 Cluster:   7 Fr_nu: 792484 TotEn:   -14.16
@<TRIPOS>ATOM
      1 C1        -47.5887   -7.8478  -27.9822 C.3    1 LIG      -0.04000
      2 O1        -47.3600   -6.9426  -29.0465 O.3    1 LIG      -0.65000
      3 H1        -46.6445   -8.3140  -27.6901 H      1 LIG       0.09000
      4 H2        -48.3019   -8.6127  -28.3001 H      1 LIG       0.09000
      5 H3        -48.0004   -7.2996  -27.1315 H      1 LIG       0.09000
      6 H4        -48.2194   -6.5501  -29.2772 H      1 LIG       0.42000
@<TRIPOS>BOND
      1       1       2 1
      2       1       3 1
      3       1       4 1
      4       1       5 1
      5       2       6 1
@<TRIPOS>ALT_TYPE
CGenFF_4.0_ALT_TYPE_SET
CGenFF_4.0 1 CG331 2 OG311 3 HGA3 4 HGA3 5 HGA3 6 HGP1
@<TRIPOS>MOLECULE
methanol
 6 5 0 0 0
****
USER_CHARGES
INVALID_CHARGES
Pose:   8 Cluster:   8 Fr_nu: 10914827 TotEn:   -14.11
@<TRIPOS>ATOM
      1 C1        -50.3618    3.0838  -32.3482 C.3    1 LIG      -0.04000
      2 O1        -50.6092    2.1583  -31.3058 O.3    1 LIG      -0.65000
      3 H1        -50.6202    4.0908  -32.0114 H      1 LIG       0.09000
      4 H2        -50.9593    2.8164  -33.2235 H      1 LIG       0.09000
      5 H3        -49.3014    3.0502  -32.6092 H      1 LIG       0.09000
      6 H4        -50.3685    1.2782  -31.6422 H      1 LIG       0.42000
@<TRIPOS>BOND
      1       1       2 1
      2       1       3 1
      3       1       4 1
      4       1       5 1
      5       2       6 1
@<TRIPOS>ALT_TYPE
CGenFF_4.0_ALT_TYPE_SET
CGenFF_4.0 1 CG331 2 OG311 3 HGA3 4 HGA3 5 HGA3 6 HGP1
@<TRIPOS>MOLECULE
methanol
 6 5 0 0 0
****
USER_CHARGES
INVALID_CHARGES
Pose:   9 Cluster:   9 Fr_nu: 1351694 TotEn:   -14.08
@<TRIPOS>ATOM
      1 C1        -56.9998    1.5989  -39.7064 C.3    1 LIG      -0.04000
      2 O1        -57.1831    0.5034  -38.8285 O.3    1 LIG      -0.65000
      3 H1        -55.9512    1.6528  -40.0091 H      1 LIG       0.09000
      4 H2        -57.2926    2.5237  -39.2026 H      1 LIG       0.09000
      5 H3        -57.6250    1.4544  -40.5906 H      1 LIG       0.09000
      6 H4        -58.1238    0.4889  -38.5825 H      1 LIG       0.42000
@<TRIPOS>BOND
      1       1       2 1
      2       1       3 1
      3       1       4 1
      4       1       5 1
      5       2       6 1
@<TRIPOS>ALT_TYPE
CGenFF_4.0_ALT_TYPE_SET
CGenFF_4.0 1 CG331 2 OG311 3 HGA3 4 HGA3 5 HGA3 6 HGP1
@<TRIPOS>MOLECULE
methanol
 6 5 0 0 0
****
USER_CHARGES
INVALID_CHARGES
Pose:  10 Cluster:  10 Fr_nu: 484193 TotEn:   -13.46
@<TRIPOS>ATOM
      1 C1        -56.9832    1.4385  -41.1186 C.3    1 LIG      -0.04000
      2 O1        -57.2528    0.8767  -39.8473 O.3    1 LIG      -0.65000
      3 H1        -55.9626    1.1890  -41.4190 H      1 LIG       0.09000
      4 H2        -57.1056    2.5236  -41.0718 H      1 LIG       0.09000
      5 H3        -57.6860    1.0255  -41.8460 H      1 LIG       0.09000
      6 H4        -58.1656    1.1194  -39.6156 H      1 LIG       0.42000
@<TRIPOS>BOND
      1       1       2 1
      2       1       3 1
      3       1       4 1
      4       1       5 1
      5       2       6 1
@<TRIPOS>ALT_TYPE
CGenFF_4.0_ALT_TYPE_SET
CGenFF_4.0 1 CG331 2 OG311 3 HGA3 4 HGA3 5 HGA3 6 HGP1
@<TRIPOS>MOLECULE
methanol
 6 5 0 0 0
****
USER_CHARGES
INVALID_CHARGES
Pose:  11 Cluster:  11 Fr_nu: 535842 TotEn:   -13.02
@<TRIPOS>ATOM
      1 C1        -47.1905   -9.3132  -38.0170 C.3    1 LIG      -0.04000
      2 O1        -47.8689   -8.9759  -36.8210 O.3    1 LIG      -0.65000
      3 H1        -46.3374   -9.9552  -37.7842 H      1 LIG       0.09000
      4 H2        -46.8489   -8.4011  -38.5130 H      1 LIG       0.09000
      5 H3        -47.8774   -9.8489  -38.6764 H      1 LIG       0.09000
      6 H4        -48.6178   -8.4068  -37.0683 H      1 LIG       0.42000
@<TRIPOS>BOND
      1       1       2 1
      2       1       3 1
      3       1       4 1
      4       1       5 1
      5       2       6 1
@<TRIPOS>ALT_TYPE
CGenFF_4.0_ALT_TYPE_SET
CGenFF_4.0 1 CG331 2 OG311 3 HGA3 4 HGA3 5 HGA3 6 HGP1
@<TRIPOS>MOLECULE
methanol
 6 5 0 0 0
****
USER_CHARGES
INVALID_CHARGES
Pose:  12 Cluster:  12 Fr_nu: 11010985 TotEn:   -12.98
@<TRIPOS>ATOM
      1 C1        -46.4040   -8.1860  -30.2437 C.3    1 LIG      -0.04000
      2 O1        -47.0311   -6.9719  -29.8732 O.3    1 LIG      -0.65000
      3 H1        -45.8869   -8.0537  -31.1973 H      1 LIG       0.09000
      4 H2        -47.1565   -8.9738  -30.3314 H      1 LIG       0.09000
      5 H3        -45.6793   -8.4612  -29.4739 H      1 LIG       0.09000
      6 H4        -47.4784   -7.1291  -29.0241 H      1 LIG       0.42000
@<TRIPOS>BOND
      1       1       2 1
      2       1       3 1
      3       1       4 1
      4       1       5 1
      5       2       6 1
@<TRIPOS>ALT_TYPE
CGenFF_4.0_ALT_TYPE_SET
CGenFF_4.0 1 CG331 2 OG311 3 HGA3 4 HGA3 5 HGA3 6 HGP1
@<TRIPOS>MOLECULE
methanol
 6 5 0 0 0
****
USER_CHARGES
INVALID_CHARGES
Pose:  13 Cluster:  13 Fr_nu:   4286 TotEn:   -12.76
@<TRIPOS>ATOM
      1 C1        -86.9753  -25.8254  -41.7539 C.3    1 LIG      -0.04000
      2 O1        -86.0672  -25.3861  -40.7605 O.3    1 LIG      -0.65000
      3 H1        -87.1932  -25.0025  -42.4391 H      1 LIG       0.09000
      4 H2        -87.8967  -26.1719  -41.2790 H      1 LIG       0.09000
      5 H3        -86.5222  -26.6494  -42.3103 H      1 LIG       0.09000
      6 H4        -85.8988  -26.1425  -40.1730 H      1 LIG       0.42000
@<TRIPOS>BOND
      1       1       2 1
      2       1       3 1
      3       1       4 1
      4       1       5 1
      5       2       6 1
@<TRIPOS>ALT_TYPE
CGenFF_4.0_ALT_TYPE_SET
CGenFF_4.0 1 CG331 2 OG311 3 HGA3 4 HGA3 5 HGA3 6 HGP1
@<TRIPOS>MOLECULE
methanol
 6 5 0 0 0
****
USER_CHARGES
INVALID_CHARGES
Pose:  14 Cluster:  14 Fr_nu: 10999684 TotEn:   -12.21
@<TRIPOS>ATOM
      1 C1        -48.7861  -23.1401  -35.3310 C.3    1 LIG      -0.04000
      2 O1        -49.1725  -22.3215  -34.2425 O.3    1 LIG      -0.65000
      3 H1        -47.9513  -22.6739  -35.8601 H      1 LIG       0.09000
      4 H2        -49.6335  -23.2706  -36.0088 H      1 LIG       0.09000
      5 H3        -48.4737  -24.1150  -34.9493 H      1 LIG       0.09000
      6 H4        -49.9140  -22.7676  -33.7988 H      1 LIG       0.42000
@<TRIPOS>BOND
      1       1       2 1
      2       1       3 1
      3       1       4 1
      4       1       5 1
      5       2       6 1
@<TRIPOS>ALT_TYPE
CGenFF_4.0_ALT_TYPE_SET
CGenFF_4.0 1 CG331 2 OG311 3 HGA3 4 HGA3 5 HGA3 6 HGP1
@<TRIPOS>MOLECULE
methanol
 6 5 0 0 0
****
USER_CHARGES
INVALID_CHARGES
Pose:  15 Cluster:  15 Fr_nu:  78470 TotEn:   -12.00
@<TRIPOS>ATOM
      1 C1        -81.4244  -21.9643  -34.0485 C.3    1 LIG      -0.04000
      2 O1        -82.2137  -23.0171  -34.5709 O.3    1 LIG      -0.65000
      3 H1        -81.8425  -21.6331  -33.0947 H      1 LIG       0.09000
      4 H2        -81.4069  -21.1338  -34.7588 H      1 LIG       0.09000
      5 H3        -80.4063  -22.3278  -33.8907 H      1 LIG       0.09000
      6 H4        -81.8118  -23.2833  -35.4156 H      1 LIG       0.42000
@<TRIPOS>BOND
      1       1       2 1
      2       1       3 1
      3       1       4 1
      4       1       5 1
      5       2       6 1
@<TRIPOS>ALT_TYPE
CGenFF_4.0_ALT_TYPE_SET
CGenFF_4.0 1 CG331 2 OG311 3 HGA3 4 HGA3 5 HGA3 6 HGP1
@<TRIPOS>MOLECULE
methanol
 6 5 0 0 0
****
USER_CHARGES
INVALID_CHARGES
Pose:  16 Cluster:  16 Fr_nu: 6443592 TotEn:   -11.82
@<TRIPOS>ATOM
      1 C1        -78.7773  -13.7727  -45.7488 C.3    1 LIG      -0.04000
      2 O1        -78.8583  -12.3593  -45.7368 O.3    1 LIG      -0.65000
      3 H1        -78.0482  -14.1030  -45.0049 H      1 LIG       0.09000
      4 H2        -78.4784  -14.1130  -46.7436 H      1 LIG       0.09000
      5 H3        -79.7579  -14.1872  -45.5035 H      1 LIG       0.09000
      6 H4        -79.5138  -12.1052  -46.4087 H      1 LIG       0.42000
@<TRIPOS>BOND
      1       1       2 1
      2       1       3 1
      3       1       4 1
      4       1       5 1
      5       2       6 1
@<TRIPOS>ALT_TYPE
CGenFF_4.0_ALT_TYPE_SET
CGenFF_4.0 1 CG331 2 OG311 3 HGA3 4 HGA3 5 HGA3 6 HGP1
@<TRIPOS>MOLECULE
methanol
 6 5 0 0 0
****
USER_CHARGES
INVALID_CHARGES
Pose:  17 Cluster:  17 Fr_nu: 359099 TotEn:   -11.70
@<TRIPOS>ATOM
      1 C1        -69.9505   -4.5872  -47.1675 C.3    1 LIG      -0.04000
      2 O1        -69.8583   -4.2971  -48.5502 O.3    1 LIG      -0.65000
      3 H1        -70.9665   -4.9118  -46.9295 H      1 LIG       0.09000
      4 H2        -69.6968   -3.6951  -46.5893 H      1 LIG       0.09000
      5 H3        -69.2484   -5.3883  -46.9248 H      1 LIG       0.09000
      6 H4        -68.9442   -4.0131  -48.7220 H      1 LIG       0.42000
@<TRIPOS>BOND
      1       1       2 1
      2       1       3 1
      3       1       4 1
      4       1       5 1
      5       2       6 1
@<TRIPOS>ALT_TYPE
CGenFF_4.0_ALT_TYPE_SET
CGenFF_4.0 1 CG331 2 OG311 3 HGA3 4 HGA3 5 HGA3 6 HGP1
@<TRIPOS>MOLECULE
methanol
 6 5 0 0 0
****
USER_CHARGES
INVALID_CHARGES
Pose:  18 Cluster:  18 Fr_nu: 737714 TotEn:   -11.67
@<TRIPOS>ATOM
      1 C1        -46.6138   -9.3946  -38.2105 C.3    1 LIG      -0.04000
      2 O1        -47.3852  -10.0375  -37.2125 O.3    1 LIG      -0.65000
      3 H1        -45.5619   -9.3934  -37.9147 H      1 LIG       0.09000
      4 H2        -46.9677   -8.3688  -38.3414 H      1 LIG       0.09000
      5 H3        -46.7247   -9.9390  -39.1512 H      1 LIG       0.09000
      6 H4        -48.3107  -10.0186  -37.5105 H      1 LIG       0.42000
@<TRIPOS>BOND
      1       1       2 1
      2       1       3 1
      3       1       4 1
      4       1       5 1
      5       2       6 1
@<TRIPOS>ALT_TYPE
CGenFF_4.0_ALT_TYPE_SET
CGenFF_4.0 1 CG331 2 OG311 3 HGA3 4 HGA3 5 HGA3 6 HGP1
@<TRIPOS>MOLECULE
methanol
 6 5 0 0 0
****
USER_CHARGES
INVALID_CHARGES
Pose:  19 Cluster:  19 Fr_nu: 275133 TotEn:   -11.63
@<TRIPOS>ATOM
      1 C1        -70.8884   -5.1725  -49.0280 C.3    1 LIG      -0.04000
      2 O1        -69.5447   -5.4241  -49.3966 O.3    1 LIG      -0.65000
      3 H1        -71.5594   -5.6791  -49.7261 H      1 LIG       0.09000
      4 H2        -71.0756   -4.0958  -49.0425 H      1 LIG       0.09000
      5 H3        -71.0582   -5.5564  -48.0194 H      1 LIG       0.09000
      6 H4        -68.9808   -4.9590  -48.7552 H      1 LIG       0.42000
@<TRIPOS>BOND
      1       1       2 1
      2       1       3 1
      3       1       4 1
      4       1       5 1
      5       2       6 1
@<TRIPOS>ALT_TYPE
CGenFF_4.0_ALT_TYPE_SET
CGenFF_4.0 1 CG331 2 OG311 3 HGA3 4 HGA3 5 HGA3 6 HGP1
@<TRIPOS>MOLECULE
methanol
 6 5 0 0 0
****
USER_CHARGES
INVALID_CHARGES
Pose:  20 Cluster:  20 Fr_nu: 248127 TotEn:   -11.44
@<TRIPOS>ATOM
      1 C1        -47.3471   -9.3040  -37.8274 C.3    1 LIG      -0.04000
      2 O1        -46.1635  -10.0604  -37.6500 O.3    1 LIG      -0.65000
      3 H1        -47.9561   -9.3612  -36.9218 H      1 LIG       0.09000
      4 H2        -47.9065   -9.6957  -38.6807 H      1 LIG       0.09000
      5 H3        -47.0781   -8.2624  -38.0176 H      1 LIG       0.09000
      6 H4        -45.6506   -9.9853  -38.4729 H      1 LIG       0.42000
@<TRIPOS>BOND
      1       1       2 1
      2       1       3 1
      3       1       4 1
      4       1       5 1
      5       2       6 1
@<TRIPOS>ALT_TYPE
CGenFF_4.0_ALT_TYPE_SET
CGenFF_4.0 1 CG331 2 OG311 3 HGA3 4 HGA3 5 HGA3 6 HGP1
@<TRIPOS>MOLECULE
methanol
 6 5 0 0 0
****
USER_CHARGES
INVALID_CHARGES
Pose:  21 Cluster:  21 Fr_nu: 259661 TotEn:   -11.42
@<TRIPOS>ATOM
      1 C1        -35.0554   -9.0769  -31.1730 C.3    1 LIG      -0.04000
      2 O1        -34.0419   -8.1987  -31.6270 O.3    1 LIG      -0.65000
      3 H1        -34.7526   -9.5238  -30.2229 H      1 LIG       0.09000
      4 H2        -35.2224   -9.8585  -31.9186 H      1 LIG       0.09000
      5 H3        -35.9783   -8.5104  -31.0289 H      1 LIG       0.09000
      6 H4        -34.3467   -7.8228  -32.4705 H      1 LIG       0.42000
@<TRIPOS>BOND
      1       1       2 1
      2       1       3 1
      3       1       4 1
      4       1       5 1
      5       2       6 1
@<TRIPOS>ALT_TYPE
CGenFF_4.0_ALT_TYPE_SET
CGenFF_4.0 1 CG331 2 OG311 3 HGA3 4 HGA3 5 HGA3 6 HGP1
@<TRIPOS>MOLECULE
methanol
 6 5 0 0 0
****
USER_CHARGES
INVALID_CHARGES
Pose:  22 Cluster:  22 Fr_nu:  96517 TotEn:   -11.02
@<TRIPOS>ATOM
      1 C1        -71.3980   -9.2317  -43.7570 C.3    1 LIG      -0.04000
      2 O1        -70.0079   -9.1734  -44.0189 O.3    1 LIG      -0.65000
      3 H1        -71.9418   -9.3539  -44.6969 H      1 LIG       0.09000
      4 H2        -71.7144   -8.3125  -43.2575 H      1 LIG       0.09000
      5 H3        -71.6018  -10.0859  -43.1071 H      1 LIG       0.09000
      6 H4        -69.5602   -9.0649  -43.1624 H      1 LIG       0.42000
@<TRIPOS>BOND
      1       1       2 1
      2       1       3 1
      3       1       4 1
      4       1       5 1
      5       2       6 1
@<TRIPOS>ALT_TYPE
CGenFF_4.0_ALT_TYPE_SET
CGenFF_4.0 1 CG331 2 OG311 3 HGA3 4 HGA3 5 HGA3 6 HGP1
@<TRIPOS>MOLECULE
methanol
 6 5 0 0 0
****
USER_CHARGES
INVALID_CHARGES
Pose:  23 Cluster:  23 Fr_nu: 245759 TotEn:   -10.45
@<TRIPOS>ATOM
      1 C1        -47.6088   -8.6479  -38.2893 C.3    1 LIG      -0.04000
      2 O1        -46.7019   -9.2658  -39.1838 O.3    1 LIG      -0.65000
      3 H1        -47.2434   -8.7576  -37.2653 H      1 LIG       0.09000
      4 H2        -48.5931   -9.1128  -38.3880 H      1 LIG       0.09000
      5 H3        -47.6831   -7.5861  -38.5354 H      1 LIG       0.09000
      6 H4        -47.0599   -9.1477  -40.0803 H      1 LIG       0.42000
@<TRIPOS>BOND
      1       1       2 1
      2       1       3 1
      3       1       4 1
      4       1       5 1
      5       2       6 1
@<TRIPOS>ALT_TYPE
CGenFF_4.0_ALT_TYPE_SET
CGenFF_4.0 1 CG331 2 OG311 3 HGA3 4 HGA3 5 HGA3 6 HGP1
@<TRIPOS>MOLECULE
methanol
 6 5 0 0 0
****
USER_CHARGES
INVALID_CHARGES
Pose:  24 Cluster:  24 Fr_nu: 350466 TotEn:   -10.43
@<TRIPOS>ATOM
      1 C1        -70.4689   -8.6135  -44.5504 C.3    1 LIG      -0.04000
      2 O1        -71.1095   -9.2003  -43.4326 O.3    1 LIG      -0.65000
      3 H1        -71.1173   -8.6935  -45.4264 H      1 LIG       0.09000
      4 H2        -69.5209   -9.1241  -44.7378 H      1 LIG       0.09000
      5 H3        -70.2768   -7.5594  -44.3372 H      1 LIG       0.09000
      6 H4        -70.5043   -9.1100  -42.6767 H      1 LIG       0.42000
@<TRIPOS>BOND
      1       1       2 1
      2       1       3 1
      3       1       4 1
      4       1       5 1
      5       2       6 1
@<TRIPOS>ALT_TYPE
CGenFF_4.0_ALT_TYPE_SET
CGenFF_4.0 1 CG331 2 OG311 3 HGA3 4 HGA3 5 HGA3 6 HGP1
@<TRIPOS>MOLECULE
methanol
 6 5 0 0 0
****
USER_CHARGES
INVALID_CHARGES
Pose:  25 Cluster:  25 Fr_nu:  62563 TotEn:   -10.29
@<TRIPOS>ATOM
      1 C1        -65.6007  -10.6574  -37.4533 C.3    1 LIG      -0.04000
      2 O1        -66.7937  -11.4192  -37.4845 O.3    1 LIG      -0.65000
      3 H1        -65.0259  -10.8417  -38.3642 H      1 LIG       0.09000
      4 H2        -65.0120  -10.9364  -36.5756 H      1 LIG       0.09000
      5 H3        -65.8574   -9.5971  -37.3954 H      1 LIG       0.09000
      6 H4        -67.2753  -11.2293  -36.6613 H      1 LIG       0.42000
@<TRIPOS>BOND
      1       1       2 1
      2       1       3 1
      3       1       4 1
      4       1       5 1
      5       2       6 1
@<TRIPOS>ALT_TYPE
CGenFF_4.0_ALT_TYPE_SET
CGenFF_4.0 1 CG331 2 OG311 3 HGA3 4 HGA3 5 HGA3 6 HGP1
@<TRIPOS>MOLECULE
methanol
 6 5 0 0 0
****
USER_CHARGES
INVALID_CHARGES
Pose:  26 Cluster:  26 Fr_nu: 8991068 TotEn:   -10.29
@<TRIPOS>ATOM
      1 C1        -81.1896    0.9957  -37.7150 C.3    1 LIG      -0.04000
      2 O1        -80.0526    0.4189  -38.3306 O.3    1 LIG      -0.65000
      3 H1        -80.8786    1.8330  -37.0855 H      1 LIG       0.09000
      4 H2        -81.6998    0.2414  -37.1106 H      1 LIG       0.09000
      5 H3        -81.8682    1.3584  -38.4907 H      1 LIG       0.09000
      6 H4        -80.3686   -0.3190  -38.8796 H      1 LIG       0.42000
@<TRIPOS>BOND
      1       1       2 1
      2       1       3 1
      3       1       4 1
      4       1       5 1
      5       2       6 1
@<TRIPOS>ALT_TYPE
CGenFF_4.0_ALT_TYPE_SET
CGenFF_4.0 1 CG331 2 OG311 3 HGA3 4 HGA3 5 HGA3 6 HGP1
@<TRIPOS>MOLECULE
methanol
 6 5 0 0 0
****
USER_CHARGES
INVALID_CHARGES
Pose:  27 Cluster:  27 Fr_nu: 2826136 TotEn:   -10.26
@<TRIPOS>ATOM
      1 C1        -70.4587   -5.0039  -48.4894 C.3    1 LIG      -0.04000
      2 O1        -70.1003   -4.1854  -49.5877 O.3    1 LIG      -0.65000
      3 H1        -71.5018   -5.3138  -48.5901 H      1 LIG       0.09000
      4 H2        -70.3211   -4.4473  -47.5589 H      1 LIG       0.09000
      5 H3        -69.8174   -5.8883  -48.4810 H      1 LIG       0.09000
      6 H4        -69.1701   -3.9310  -49.4626 H      1 LIG       0.42000
@<TRIPOS>BOND
      1       1       2 1
      2       1       3 1
      3       1       4 1
      4       1       5 1
      5       2       6 1
@<TRIPOS>ALT_TYPE
CGenFF_4.0_ALT_TYPE_SET
CGenFF_4.0 1 CG331 2 OG311 3 HGA3 4 HGA3 5 HGA3 6 HGP1
@<TRIPOS>MOLECULE
methanol
 6 5 0 0 0
****
USER_CHARGES
INVALID_CHARGES
Pose:  28 Cluster:  28 Fr_nu: 8991160 TotEn:   -10.19
@<TRIPOS>ATOM
      1 C1        -81.8604    1.0417  -37.8375 C.3    1 LIG      -0.04000
      2 O1        -81.0732    0.7999  -38.9891 O.3    1 LIG      -0.65000
      3 H1        -81.5837    2.0049  -37.4018 H      1 LIG       0.09000
      4 H2        -81.6998    0.2414  -37.1106 H      1 LIG       0.09000
      5 H3        -82.9141    1.0638  -38.1254 H      1 LIG       0.09000
      6 H4        -81.3472   -0.0620  -39.3465 H      1 LIG       0.42000
@<TRIPOS>BOND
      1       1       2 1
      2       1       3 1
      3       1       4 1
      4       1       5 1
      5       2       6 1
@<TRIPOS>ALT_TYPE
CGenFF_4.0_ALT_TYPE_SET
CGenFF_4.0 1 CG331 2 OG311 3 HGA3 4 HGA3 5 HGA3 6 HGP1
@<TRIPOS>MOLECULE
methanol
 6 5 0 0 0
****
USER_CHARGES
INVALID_CHARGES
Pose:  29 Cluster:  29 Fr_nu: 9822347 TotEn:   -10.18
@<TRIPOS>ATOM
      1 C1        -50.2044    3.2945  -32.6900 C.3    1 LIG      -0.04000
      2 O1        -49.8539    2.9513  -34.0181 O.3    1 LIG      -0.65000
      3 H1        -50.6037    4.3115  -32.6690 H      1 LIG       0.09000
      4 H2        -49.3213    3.2251  -32.0497 H      1 LIG       0.09000
      5 H3        -50.9669    2.5986  -32.3325 H      1 LIG       0.09000
      6 H4        -49.5043    2.0441  -33.9958 H      1 LIG       0.42000
@<TRIPOS>BOND
      1       1       2 1
      2       1       3 1
      3       1       4 1
      4       1       5 1
      5       2       6 1
@<TRIPOS>ALT_TYPE
CGenFF_4.0_ALT_TYPE_SET
CGenFF_4.0 1 CG331 2 OG311 3 HGA3 4 HGA3 5 HGA3 6 HGP1
@<TRIPOS>MOLECULE
methanol
 6 5 0 0 0
****
USER_CHARGES
INVALID_CHARGES
Pose:  30 Cluster:  30 Fr_nu: 10960221 TotEn:   -10.08
@<TRIPOS>ATOM
      1 C1        -70.5795   -3.2436  -62.6281 C.3    1 LIG      -0.04000
      2 O1        -71.7589   -4.0253  -62.5811 O.3    1 LIG      -0.65000
      3 H1        -70.8216   -2.2383  -62.9815 H      1 LIG       0.09000
      4 H2        -69.8566   -3.7132  -63.3000 H      1 LIG       0.09000
      5 H3        -70.1538   -3.1816  -61.6239 H      1 LIG       0.09000
      6 H4        -71.5037   -4.9084  -62.2637 H      1 LIG       0.42000
@<TRIPOS>BOND
      1       1       2 1
      2       1       3 1
      3       1       4 1
      4       1       5 1
      5       2       6 1
@<TRIPOS>ALT_TYPE
CGenFF_4.0_ALT_TYPE_SET
CGenFF_4.0 1 CG331 2 OG311 3 HGA3 4 HGA3 5 HGA3 6 HGP1
@<TRIPOS>MOLECULE
methanol
 6 5 0 0 0
****
USER_CHARGES
INVALID_CHARGES
Pose:  31 Cluster:  31 Fr_nu: 169835 TotEn:    -9.78
@<TRIPOS>ATOM
      1 C1        -47.3198   -8.7853  -38.0491 C.3    1 LIG      -0.04000
      2 O1        -47.6655   -7.7087  -37.1972 O.3    1 LIG      -0.65000
      3 H1        -46.2497   -8.9897  -37.9633 H      1 LIG       0.09000
      4 H2        -47.5709   -8.5292  -39.0816 H      1 LIG       0.09000
      5 H3        -47.8830   -9.6717  -37.7483 H      1 LIG       0.09000
      6 H4        -48.6205   -7.5575  -37.3012 H      1 LIG       0.42000
@<TRIPOS>BOND
      1       1       2 1
      2       1       3 1
      3       1       4 1
      4       1       5 1
      5       2       6 1
@<TRIPOS>ALT_TYPE
CGenFF_4.0_ALT_TYPE_SET
CGenFF_4.0 1 CG331 2 OG311 3 HGA3 4 HGA3 5 HGA3 6 HGP1
@<TRIPOS>MOLECULE
methanol
 6 5 0 0 0
****
USER_CHARGES
INVALID_CHARGES
Pose:  32 Cluster:  32 Fr_nu: 281405 TotEn:    -9.67
@<TRIPOS>ATOM
      1 C1        -47.0194   -9.5437  -38.2913 C.3    1 LIG      -0.04000
      2 O1        -47.0896  -10.3431  -39.4577 O.3    1 LIG      -0.65000
      3 H1        -46.5773  -10.1236  -37.4774 H      1 LIG       0.09000
      4 H2        -48.0236   -9.2134  -38.0139 H      1 LIG       0.09000
      5 H3        -46.3943   -8.6712  -38.4954 H      1 LIG       0.09000
      6 H4        -47.4865   -9.7950  -40.1561 H      1 LIG       0.42000
@<TRIPOS>BOND
      1       1       2 1
      2       1       3 1
      3       1       4 1
      4       1       5 1
      5       2       6 1
@<TRIPOS>ALT_TYPE
CGenFF_4.0_ALT_TYPE_SET
CGenFF_4.0 1 CG331 2 OG311 3 HGA3 4 HGA3 5 HGA3 6 HGP1
@<TRIPOS>MOLECULE
methanol
 6 5 0 0 0
****
USER_CHARGES
INVALID_CHARGES
Pose:  33 Cluster:  33 Fr_nu: 11011367 TotEn:    -9.59
@<TRIPOS>ATOM
      1 C1        -46.2972   -7.8042  -29.8328 C.3    1 LIG      -0.04000
      2 O1        -45.4124   -6.9659  -30.5531 O.3    1 LIG      -0.65000
      3 H1        -46.7780   -7.2298  -29.0372 H      1 LIG       0.09000
      4 H2        -45.7403   -8.6423  -29.4061 H      1 LIG       0.09000
      5 H3        -47.0600   -8.1860  -30.5154 H      1 LIG       0.09000
      6 H4        -45.0059   -7.5105  -31.2487 H      1 LIG       0.42000
@<TRIPOS>BOND
      1       1       2 1
      2       1       3 1
      3       1       4 1
      4       1       5 1
      5       2       6 1
@<TRIPOS>ALT_TYPE
CGenFF_4.0_ALT_TYPE_SET
CGenFF_4.0 1 CG331 2 OG311 3 HGA3 4 HGA3 5 HGA3 6 HGP1
@<TRIPOS>MOLECULE
methanol
 6 5 0 0 0
****
USER_CHARGES
INVALID_CHARGES
Pose:  34 Cluster:  34 Fr_nu: 10266771 TotEn:    -9.50
@<TRIPOS>ATOM
      1 C1        -81.5651    1.0308  -37.6599 C.3    1 LIG      -0.04000
      2 O1        -82.3260   -0.1367  -37.9097 O.3    1 LIG      -0.65000
      3 H1        -81.9700    1.5510  -36.7884 H      1 LIG       0.09000
      4 H2        -81.5998    1.6837  -38.5358 H      1 LIG       0.09000
      5 H3        -80.5295    0.7446  -37.4620 H      1 LIG       0.09000
      6 H4        -81.9370   -0.5699  -38.6886 H      1 LIG       0.42000
@<TRIPOS>BOND
      1       1       2 1
      2       1       3 1
      3       1       4 1
      4       1       5 1
      5       2       6 1
@<TRIPOS>ALT_TYPE
CGenFF_4.0_ALT_TYPE_SET
CGenFF_4.0 1 CG331 2 OG311 3 HGA3 4 HGA3 5 HGA3 6 HGP1
@<TRIPOS>MOLECULE
methanol
 6 5 0 0 0
****
USER_CHARGES
INVALID_CHARGES
Pose:  35 Cluster:  35 Fr_nu: 3544658 TotEn:    -9.12
@<TRIPOS>ATOM
      1 C1        -75.0292   -8.6285  -52.2043 C.3    1 LIG      -0.04000
      2 O1        -75.5735   -7.6121  -53.0261 O.3    1 LIG      -0.65000
      3 H1        -75.6532   -9.5233  -52.2688 H      1 LIG       0.09000
      4 H2        -74.9836   -8.2769  -51.1704 H      1 LIG       0.09000
      5 H3        -74.0207   -8.8645  -52.5518 H      1 LIG       0.09000
      6 H4        -74.9935   -6.8360  -52.9423 H      1 LIG       0.42000
@<TRIPOS>BOND
      1       1       2 1
      2       1       3 1
      3       1       4 1
      4       1       5 1
      5       2       6 1
@<TRIPOS>ALT_TYPE
CGenFF_4.0_ALT_TYPE_SET
CGenFF_4.0 1 CG331 2 OG311 3 HGA3 4 HGA3 5 HGA3 6 HGP1
@<TRIPOS>MOLECULE
methanol
 6 5 0 0 0
****
USER_CHARGES
INVALID_CHARGES
Pose:  36 Cluster:  36 Fr_nu: 1733227 TotEn:    -8.84
@<TRIPOS>ATOM
      1 C1        -46.0335   -9.6985  -38.7465 C.3    1 LIG      -0.04000
      2 O1        -46.6842   -8.8972  -37.7775 O.3    1 LIG      -0.65000
      3 H1        -45.1243  -10.1255  -38.3163 H      1 LIG       0.09000
      4 H2        -45.7848   -9.0878  -39.6182 H      1 LIG       0.09000
      5 H3        -46.7046  -10.5057  -39.0491 H      1 LIG       0.09000
      6 H4        -47.4846   -8.5366  -38.1960 H      1 LIG       0.42000
@<TRIPOS>BOND
      1       1       2 1
      2       1       3 1
      3       1       4 1
      4       1       5 1
      5       2       6 1
@<TRIPOS>ALT_TYPE
CGenFF_4.0_ALT_TYPE_SET
CGenFF_4.0 1 CG331 2 OG311 3 HGA3 4 HGA3 5 HGA3 6 HGP1
@<TRIPOS>MOLECULE
methanol
 6 5 0 0 0
****
USER_CHARGES
INVALID_CHARGES
Pose:  37 Cluster:  37 Fr_nu: 10738688 TotEn:    -8.81
@<TRIPOS>ATOM
      1 C1        -46.8376   -7.2300  -29.3422 C.3    1 LIG      -0.04000
      2 O1        -46.5158   -7.3899  -30.7116 O.3    1 LIG      -0.65000
      3 H1        -47.5722   -6.4287  -29.2309 H      1 LIG       0.09000
      4 H2        -45.9319   -6.9890  -28.7799 H      1 LIG       0.09000
      5 H3        -47.2606   -8.1640  -28.9650 H      1 LIG       0.09000
      6 H4        -45.8626   -8.1081  -30.7695 H      1 LIG       0.42000
@<TRIPOS>BOND
      1       1       2 1
      2       1       3 1
      3       1       4 1
      4       1       5 1
      5       2       6 1
@<TRIPOS>ALT_TYPE
CGenFF_4.0_ALT_TYPE_SET
CGenFF_4.0 1 CG331 2 OG311 3 HGA3 4 HGA3 5 HGA3 6 HGP1
@<TRIPOS>MOLECULE
methanol
 6 5 0 0 0
****
USER_CHARGES
INVALID_CHARGES
Pose:  38 Cluster:  38 Fr_nu: 925522 TotEn:    -8.67
@<TRIPOS>ATOM
      1 C1        -75.3499   -7.7038  -54.4608 C.3    1 LIG      -0.04000
      2 O1        -76.6554   -8.2439  -54.5526 O.3    1 LIG      -0.65000
      3 H1        -75.3553   -6.6723  -54.8215 H      1 LIG       0.09000
      4 H2        -74.6622   -8.3067  -55.0594 H      1 LIG       0.09000
      5 H3        -75.0310   -7.7203  -53.4160 H      1 LIG       0.09000
      6 H4        -76.6099   -9.1581  -54.2243 H      1 LIG       0.42000
@<TRIPOS>BOND
      1       1       2 1
      2       1       3 1
      3       1       4 1
      4       1       5 1
      5       2       6 1
@<TRIPOS>ALT_TYPE
CGenFF_4.0_ALT_TYPE_SET
CGenFF_4.0 1 CG331 2 OG311 3 HGA3 4 HGA3 5 HGA3 6 HGP1
@<TRIPOS>MOLECULE
methanol
 6 5 0 0 0
****
USER_CHARGES
INVALID_CHARGES
Pose:  39 Cluster:  39 Fr_nu: 10807530 TotEn:    -8.41
@<TRIPOS>ATOM
      1 C1        -55.8130   -1.1121  -19.1505 C.3    1 LIG      -0.04000
      2 O1        -54.5551   -0.9534  -19.7804 O.3    1 LIG      -0.65000
      3 H1        -55.8589   -0.4781  -18.2617 H      1 LIG       0.09000
      4 H2        -55.9523   -2.1596  -18.8715 H      1 LIG       0.09000
      5 H3        -56.5998   -0.8152  -19.8480 H      1 LIG       0.09000
      6 H4        -54.5527   -1.5307  -20.5631 H      1 LIG       0.42000
@<TRIPOS>BOND
      1       1       2 1
      2       1       3 1
      3       1       4 1
      4       1       5 1
      5       2       6 1
@<TRIPOS>ALT_TYPE
CGenFF_4.0_ALT_TYPE_SET
CGenFF_4.0 1 CG331 2 OG311 3 HGA3 4 HGA3 5 HGA3 6 HGP1
@<TRIPOS>MOLECULE
methanol
 6 5 0 0 0
****
USER_CHARGES
INVALID_CHARGES
Pose:  40 Cluster:  40 Fr_nu: 258938 TotEn:    -8.25
@<TRIPOS>ATOM
      1 C1        -35.0554   -9.0769  -31.1730 C.3    1 LIG      -0.04000
      2 O1        -34.8558  -10.3233  -30.5318 O.3    1 LIG      -0.65000
      3 H1        -35.9287   -8.5807  -30.7427 H      1 LIG       0.09000
      4 H2        -35.2048   -9.2369  -32.2439 H      1 LIG       0.09000
      5 H3        -34.1720   -8.4527  -31.0196 H      1 LIG       0.09000
      6 H4        -34.0738  -10.7326  -30.9402 H      1 LIG       0.42000
@<TRIPOS>BOND
      1       1       2 1
      2       1       3 1
      3       1       4 1
      4       1       5 1
      5       2       6 1
@<TRIPOS>ALT_TYPE
CGenFF_4.0_ALT_TYPE_SET
CGenFF_4.0 1 CG331 2 OG311 3 HGA3 4 HGA3 5 HGA3 6 HGP1
@<TRIPOS>MOLECULE
methanol
 6 5 0 0 0
****
USER_CHARGES
INVALID_CHARGES
Pose:  41 Cluster:  41 Fr_nu:   2735 TotEn:    -7.88
@<TRIPOS>ATOM
      1 C1        -79.9571  -34.9611  -36.3761 C.3    1 LIG      -0.04000
      2 O1        -80.4666  -34.6750  -37.6656 O.3    1 LIG      -0.65000
      3 H1        -80.1336  -34.1081  -35.7162 H      1 LIG       0.09000
      4 H2        -78.8858  -35.1672  -36.4440 H      1 LIG       0.09000
      5 H3        -80.4705  -35.8393  -35.9778 H      1 LIG       0.09000
      6 H4        -80.2913  -35.4537  -38.2212 H      1 LIG       0.42000
@<TRIPOS>BOND
      1       1       2 1
      2       1       3 1
      3       1       4 1
      4       1       5 1
      5       2       6 1
@<TRIPOS>ALT_TYPE
CGenFF_4.0_ALT_TYPE_SET
CGenFF_4.0 1 CG331 2 OG311 3 HGA3 4 HGA3 5 HGA3 6 HGP1
@<TRIPOS>MOLECULE
methanol
 6 5 0 0 0
****
USER_CHARGES
INVALID_CHARGES
Pose:  42 Cluster:  42 Fr_nu: 11012003 TotEn:    -7.85
@<TRIPOS>ATOM
      1 C1        -79.0162  -10.8890  -56.9675 C.3    1 LIG      -0.04000
      2 O1        -79.5047  -10.4970  -58.2372 O.3    1 LIG      -0.65000
      3 H1        -78.4333  -10.0733  -56.5328 H      1 LIG       0.09000
      4 H2        -78.3922  -11.7798  -57.0753 H      1 LIG       0.09000
      5 H3        -79.8629  -11.1164  -56.3156 H      1 LIG       0.09000
      6 H4        -80.0156  -11.2455  -58.5902 H      1 LIG       0.42000
@<TRIPOS>BOND
      1       1       2 1
      2       1       3 1
      3       1       4 1
      4       1       5 1
      5       2       6 1
@<TRIPOS>ALT_TYPE
CGenFF_4.0_ALT_TYPE_SET
CGenFF_4.0 1 CG331 2 OG311 3 HGA3 4 HGA3 5 HGA3 6 HGP1
@<TRIPOS>MOLECULE
methanol
 6 5 0 0 0
****
USER_CHARGES
INVALID_CHARGES
Pose:  43 Cluster:  43 Fr_nu: 491733 TotEn:    -7.83
@<TRIPOS>ATOM
      1 C1        -47.2826   -9.7513  -38.1745 C.3    1 LIG      -0.04000
      2 O1        -47.3889   -8.3428  -38.0775 O.3    1 LIG      -0.65000
      3 H1        -46.2307  -10.0425  -38.1220 H      1 LIG       0.09000
      4 H2        -47.7176  -10.0862  -39.1196 H      1 LIG       0.09000
      5 H3        -47.8263  -10.2069  -37.3436 H      1 LIG       0.09000
      6 H4        -48.3350   -8.1237  -38.1280 H      1 LIG       0.42000
@<TRIPOS>BOND
      1       1       2 1
      2       1       3 1
      3       1       4 1
      4       1       5 1
      5       2       6 1
@<TRIPOS>ALT_TYPE
CGenFF_4.0_ALT_TYPE_SET
CGenFF_4.0 1 CG331 2 OG311 3 HGA3 4 HGA3 5 HGA3 6 HGP1
@<TRIPOS>MOLECULE
methanol
 6 5 0 0 0
****
USER_CHARGES
INVALID_CHARGES
Pose:  44 Cluster:  44 Fr_nu: 11015162 TotEn:    -7.59
@<TRIPOS>ATOM
      1 C1        -39.5100   -0.7258  -44.0362 C.3    1 LIG      -0.04000
      2 O1        -39.2817   -2.0314  -44.5339 O.3    1 LIG      -0.65000
      3 H1        -40.0999   -0.1573  -44.7594 H      1 LIG       0.09000
      4 H2        -38.5523   -0.2292  -43.8605 H      1 LIG       0.09000
      5 H3        -40.0603   -0.7954  -43.0949 H      1 LIG       0.09000
      6 H4        -38.7562   -2.5039  -43.8657 H      1 LIG       0.42000
@<TRIPOS>BOND
      1       1       2 1
      2       1       3 1
      3       1       4 1
      4       1       5 1
      5       2       6 1
@<TRIPOS>ALT_TYPE
CGenFF_4.0_ALT_TYPE_SET
CGenFF_4.0 1 CG331 2 OG311 3 HGA3 4 HGA3 5 HGA3 6 HGP1
@<TRIPOS>MOLECULE
methanol
 6 5 0 0 0
****
USER_CHARGES
INVALID_CHARGES
Pose:  45 Cluster:  45 Fr_nu: 8359994 TotEn:    -7.48
@<TRIPOS>ATOM
      1 C1        -86.2747  -23.1256  -34.3997 C.3    1 LIG      -0.04000
      2 O1        -87.3973  -23.2191  -35.2572 O.3    1 LIG      -0.65000
      3 H1        -86.1539  -22.0915  -34.0677 H      1 LIG       0.09000
      4 H2        -85.3793  -23.4551  -34.9330 H      1 LIG       0.09000
      5 H3        -86.4363  -23.7683  -33.5311 H      1 LIG       0.09000
      6 H4        -87.4713  -24.1495  -35.5304 H      1 LIG       0.42000
@<TRIPOS>BOND
      1       1       2 1
      2       1       3 1
      3       1       4 1
      4       1       5 1
      5       2       6 1
@<TRIPOS>ALT_TYPE
CGenFF_4.0_ALT_TYPE_SET
CGenFF_4.0 1 CG331 2 OG311 3 HGA3 4 HGA3 5 HGA3 6 HGP1
@<TRIPOS>MOLECULE
methanol
 6 5 0 0 0
****
USER_CHARGES
INVALID_CHARGES
Pose:  46 Cluster:  46 Fr_nu: 11010926 TotEn:    -7.07
@<TRIPOS>ATOM
      1 C1        -46.4040   -8.1860  -30.2437 C.3    1 LIG      -0.04000
      2 O1        -45.7763   -7.2599  -29.3761 O.3    1 LIG      -0.65000
      3 H1        -46.6048   -7.7072  -31.2053 H      1 LIG       0.09000
      4 H2        -47.3386   -8.5317  -29.7946 H      1 LIG       0.09000
      5 H3        -45.7379   -9.0385  -30.3958 H      1 LIG       0.09000
      6 H4        -45.6147   -7.7208  -28.5351 H      1 LIG       0.42000
@<TRIPOS>BOND
      1       1       2 1
      2       1       3 1
      3       1       4 1
      4       1       5 1
      5       2       6 1
@<TRIPOS>ALT_TYPE
CGenFF_4.0_ALT_TYPE_SET
CGenFF_4.0 1 CG331 2 OG311 3 HGA3 4 HGA3 5 HGA3 6 HGP1
@<TRIPOS>MOLECULE
methanol
 6 5 0 0 0
****
USER_CHARGES
INVALID_CHARGES
Pose:  47 Cluster:  47 Fr_nu:  89148 TotEn:    -6.82
@<TRIPOS>ATOM
      1 C1        -81.6927   -6.3800  -44.9470 C.3    1 LIG      -0.04000
      2 O1        -81.0848   -7.4931  -44.3177 O.3    1 LIG      -0.65000
      3 H1        -82.4338   -6.7293  -45.6703 H      1 LIG       0.09000
      4 H2        -80.9286   -5.7834  -45.4517 H      1 LIG       0.09000
      5 H3        -82.1872   -5.7690  -44.1883 H      1 LIG       0.09000
      6 H4        -80.4347   -7.1433  -43.6846 H      1 LIG       0.42000
@<TRIPOS>BOND
      1       1       2 1
      2       1       3 1
      3       1       4 1
      4       1       5 1
      5       2       6 1
@<TRIPOS>ALT_TYPE
CGenFF_4.0_ALT_TYPE_SET
CGenFF_4.0 1 CG331 2 OG311 3 HGA3 4 HGA3 5 HGA3 6 HGP1
@<TRIPOS>MOLECULE
methanol
 6 5 0 0 0
****
USER_CHARGES
INVALID_CHARGES
Pose:  48 Cluster:  48 Fr_nu: 11008305 TotEn:    -6.60
@<TRIPOS>ATOM
      1 C1        -55.4384   -1.0505  -19.1920 C.3    1 LIG      -0.04000
      2 O1        -54.6386   -0.1491  -18.4489 O.3    1 LIG      -0.65000
      3 H1        -54.8349   -1.5115  -19.9779 H      1 LIG       0.09000
      4 H2        -56.2812   -0.5125  -19.6335 H      1 LIG       0.09000
      5 H3        -55.8149   -1.8271  -18.5222 H      1 LIG       0.09000
      6 H4        -55.2082    0.2391  -17.7628 H      1 LIG       0.42000
@<TRIPOS>BOND
      1       1       2 1
      2       1       3 1
      3       1       4 1
      4       1       5 1
      5       2       6 1
@<TRIPOS>ALT_TYPE
CGenFF_4.0_ALT_TYPE_SET
CGenFF_4.0 1 CG331 2 OG311 3 HGA3 4 HGA3 5 HGA3 6 HGP1
@<TRIPOS>MOLECULE
methanol
 6 5 0 0 0
****
USER_CHARGES
INVALID_CHARGES
Pose:  49 Cluster:  49 Fr_nu: 11009267 TotEn:    -6.43
@<TRIPOS>ATOM
      1 C1        -71.1746   -2.7507  -62.5850 C.3    1 LIG      -0.04000
      2 O1        -72.5426   -3.0064  -62.8449 O.3    1 LIG      -0.65000
      3 H1        -70.6327   -3.6972  -62.5170 H      1 LIG       0.09000
      4 H2        -71.0782   -2.1955  -61.6484 H      1 LIG       0.09000
      5 H3        -70.7625   -2.1555  -63.4032 H      1 LIG       0.09000
      6 H4        -72.9892   -2.1442  -62.8980 H      1 LIG       0.42000
@<TRIPOS>BOND
      1       1       2 1
      2       1       3 1
      3       1       4 1
      4       1       5 1
      5       2       6 1
@<TRIPOS>ALT_TYPE
CGenFF_4.0_ALT_TYPE_SET
CGenFF_4.0 1 CG331 2 OG311 3 HGA3 4 HGA3 5 HGA3 6 HGP1
@<TRIPOS>MOLECULE
methanol
 6 5 0 0 0
****
USER_CHARGES
INVALID_CHARGES
Pose:  50 Cluster:  50 Fr_nu: 11004761 TotEn:    -4.08
@<TRIPOS>ATOM
      1 C1        -87.1708  -22.9368  -34.3957 C.3    1 LIG      -0.04000
      2 O1        -88.3567  -22.7036  -35.1330 O.3    1 LIG      -0.65000
      3 H1        -86.5189  -23.6112  -34.9564 H      1 LIG       0.09000
      4 H2        -87.4230  -23.3777  -33.4280 H      1 LIG       0.09000
      5 H3        -86.6575  -21.9853  -34.2378 H      1 LIG       0.09000
      6 H4        -88.9083  -22.1022  -34.6040 H      1 LIG       0.42000
@<TRIPOS>BOND
      1       1       2 1
      2       1       3 1
      3       1       4 1
      4       1       5 1
      5       2       6 1
@<TRIPOS>ALT_TYPE
CGenFF_4.0_ALT_TYPE_SET
CGenFF_4.0 1 CG331 2 OG311 3 HGA3 4 HGA3 5 HGA3 6 HGP1
@<TRIPOS>MOLECULE
furan
 9 9 0 0 0
****
USER_CHARGES
INVALID_CHARGES
Pose:   1 Cluster:   1 Fr_nu:   3640 TotEn:   -10.56
@<TRIPOS>ATOM
      1 C1        -70.0703   -5.3590  -46.9096 C.2    1 LIG      -0.26000
      2 C2        -70.9084   -5.9869  -47.8618 C.2    1 LIG      -0.26000
      3 C3        -69.5882   -4.2223  -47.5159 C.2    1 LIG       0.09300
      4 C4        -70.8788   -5.1891  -48.9819 C.2    1 LIG       0.09300
      5 O1        -70.0763   -4.1113  -48.7791 O.3    1 LIG      -0.29200
      6 H1        -69.8454   -5.6933  -45.9072 H      1 LIG       0.17500
      7 H2        -71.4647   -6.9059  -47.7460 H      1 LIG       0.17500
      8 H3        -68.9253   -3.4300  -47.1996 H      1 LIG       0.13800
      9 H4        -71.3484   -5.2463  -49.9530 H      1 LIG       0.13800
@<TRIPOS>BOND
      1       1       2 1
      2       1       3 2
      3       2       4 2
      4       3       5 1
      5       4       5 1
      6       1       6 1
      7       2       7 1
      8       3       8 1
      9       4       9 1
@<TRIPOS>ALT_TYPE
CGenFF_4.0_ALT_TYPE_SET
CGenFF_4.0 1 CG2R51 2 CG2R51 3 CG2R51 4 CG2R51 5 OG2R50 6 HGR51 7 HGR51 8 HGR52 9 HGR52
@<TRIPOS>MOLECULE
furan
 9 9 0 0 0
****
USER_CHARGES
INVALID_CHARGES
Pose:   2 Cluster:   2 Fr_nu: 105186 TotEn:   -10.05
@<TRIPOS>ATOM
      1 C1        -70.6393   -4.3915  -49.3195 C.2    1 LIG      -0.26000
      2 C2        -70.1249   -4.6851  -48.0340 C.2    1 LIG      -0.26000
      3 C3        -71.5529   -5.3807  -49.6004 C.2    1 LIG       0.09300
      4 C4        -70.7610   -5.8327  -47.6210 C.2    1 LIG       0.09300
      5 O1        -71.6331   -6.2630  -48.5701 O.3    1 LIG      -0.29200
      6 H1        -70.3766   -3.5629  -49.9611 H      1 LIG       0.17500
      7 H2        -69.3836   -4.1296  -47.4780 H      1 LIG       0.17500
      8 H3        -72.1955   -5.5872  -50.4439 H      1 LIG       0.13800
      9 H4        -70.7075   -6.4365  -46.7268 H      1 LIG       0.13800
@<TRIPOS>BOND
      1       1       2 1
      2       1       3 2
      3       2       4 2
      4       3       5 1
      5       4       5 1
      6       1       6 1
      7       2       7 1
      8       3       8 1
      9       4       9 1
@<TRIPOS>ALT_TYPE
CGenFF_4.0_ALT_TYPE_SET
CGenFF_4.0 1 CG2R51 2 CG2R51 3 CG2R51 4 CG2R51 5 OG2R50 6 HGR51 7 HGR51 8 HGR52 9 HGR52
@<TRIPOS>MOLECULE
furan
 9 9 0 0 0
****
USER_CHARGES
INVALID_CHARGES
Pose:   3 Cluster:   3 Fr_nu:  73241 TotEn:    -9.62
@<TRIPOS>ATOM
      1 C1        -57.5908    2.8401  -40.3629 C.2    1 LIG      -0.26000
      2 C2        -56.9301    2.5760  -41.5865 C.2    1 LIG      -0.26000
      3 C3        -57.0827    1.9425  -39.4530 C.2    1 LIG       0.09300
      4 C4        -56.0653    1.5360  -41.3369 C.2    1 LIG       0.09300
      5 O1        -56.1521    1.1441  -40.0386 O.3    1 LIG      -0.29200
      6 H1        -58.3436    3.5904  -40.1688 H      1 LIG       0.17500
      7 H2        -57.0671    3.0808  -42.5319 H      1 LIG       0.17500
      8 H3        -57.2679    1.7539  -38.4055 H      1 LIG       0.13800
      9 H4        -55.3579    0.9899  -41.9439 H      1 LIG       0.13800
@<TRIPOS>BOND
      1       1       2 1
      2       1       3 2
      3       2       4 2
      4       3       5 1
      5       4       5 1
      6       1       6 1
      7       2       7 1
      8       3       8 1
      9       4       9 1
@<TRIPOS>ALT_TYPE
CGenFF_4.0_ALT_TYPE_SET
CGenFF_4.0 1 CG2R51 2 CG2R51 3 CG2R51 4 CG2R51 5 OG2R50 6 HGR51 7 HGR51 8 HGR52 9 HGR52
@<TRIPOS>MOLECULE
furan
 9 9 0 0 0
****
USER_CHARGES
INVALID_CHARGES
Pose:   4 Cluster:   4 Fr_nu:   3764 TotEn:    -9.56
@<TRIPOS>ATOM
      1 C1        -46.1450  -10.9134  -37.4367 C.2    1 LIG      -0.26000
      2 C2        -47.1905  -10.0386  -37.0561 C.2    1 LIG      -0.26000
      3 C3        -45.5076  -10.3091  -38.4952 C.2    1 LIG       0.09300
      4 C4        -47.1173   -8.9620  -37.9092 C.2    1 LIG       0.09300
      5 O1        -46.0940   -9.1192  -38.7894 O.3    1 LIG      -0.29200
      6 H1        -45.8885  -11.8655  -36.9950 H      1 LIG       0.17500
      7 H2        -47.9075  -10.1755  -36.2596 H      1 LIG       0.17500
      8 H3        -44.6653  -10.5809  -39.1147 H      1 LIG       0.13800
      9 H4        -47.6891   -8.0515  -38.0145 H      1 LIG       0.13800
@<TRIPOS>BOND
      1       1       2 1
      2       1       3 2
      3       2       4 2
      4       3       5 1
      5       4       5 1
      6       1       6 1
      7       2       7 1
      8       3       8 1
      9       4       9 1
@<TRIPOS>ALT_TYPE
CGenFF_4.0_ALT_TYPE_SET
CGenFF_4.0 1 CG2R51 2 CG2R51 3 CG2R51 4 CG2R51 5 OG2R50 6 HGR51 7 HGR51 8 HGR52 9 HGR52
@<TRIPOS>MOLECULE
furan
 9 9 0 0 0
****
USER_CHARGES
INVALID_CHARGES
Pose:   5 Cluster:   5 Fr_nu: 1081726 TotEn:    -9.38
@<TRIPOS>ATOM
      1 C1        -74.6357   -7.9828  -53.2968 C.2    1 LIG      -0.26000
      2 C2        -75.1474   -9.0288  -52.4922 C.2    1 LIG      -0.26000
      3 C3        -75.5930   -7.7326  -54.2522 C.2    1 LIG       0.09300
      4 C4        -76.3810   -9.3430  -53.0132 C.2    1 LIG       0.09300
      5 O1        -76.6601   -8.5573  -54.0862 O.3    1 LIG      -0.29200
      6 H1        -73.6875   -7.4753  -53.1936 H      1 LIG       0.17500
      7 H2        -74.6761   -9.4951  -51.6391 H      1 LIG       0.17500
      8 H3        -75.6634   -7.0369  -55.0757 H      1 LIG       0.13800
      9 H4        -77.1429  -10.0620  -52.7493 H      1 LIG       0.13800
@<TRIPOS>BOND
      1       1       2 1
      2       1       3 2
      3       2       4 2
      4       3       5 1
      5       4       5 1
      6       1       6 1
      7       2       7 1
      8       3       8 1
      9       4       9 1
@<TRIPOS>ALT_TYPE
CGenFF_4.0_ALT_TYPE_SET
CGenFF_4.0 1 CG2R51 2 CG2R51 3 CG2R51 4 CG2R51 5 OG2R50 6 HGR51 7 HGR51 8 HGR52 9 HGR52
@<TRIPOS>MOLECULE
furan
 9 9 0 0 0
****
USER_CHARGES
INVALID_CHARGES
Pose:   6 Cluster:   6 Fr_nu:    192 TotEn:    -9.16
@<TRIPOS>ATOM
      1 C1        -46.7059   -9.5459  -38.9092 C.2    1 LIG      -0.26000
      2 C2        -47.6462   -8.6751  -38.3084 C.2    1 LIG      -0.26000
      3 C3        -46.4587  -10.5360  -37.9869 C.2    1 LIG       0.09300
      4 C4        -47.9066   -9.1952  -37.0620 C.2    1 LIG       0.09300
      5 O1        -47.1868  -10.3297  -36.8583 O.3    1 LIG      -0.29200
      6 H1        -46.2634   -9.4620  -39.8912 H      1 LIG       0.17500
      7 H2        -48.0799   -7.7804  -38.7312 H      1 LIG       0.17500
      8 H3        -45.8264  -11.4119  -37.9818 H      1 LIG       0.13800
      9 H4        -48.5449   -8.8933  -36.2445 H      1 LIG       0.13800
@<TRIPOS>BOND
      1       1       2 1
      2       1       3 2
      3       2       4 2
      4       3       5 1
      5       4       5 1
      6       1       6 1
      7       2       7 1
      8       3       8 1
      9       4       9 1
@<TRIPOS>ALT_TYPE
CGenFF_4.0_ALT_TYPE_SET
CGenFF_4.0 1 CG2R51 2 CG2R51 3 CG2R51 4 CG2R51 5 OG2R50 6 HGR51 7 HGR51 8 HGR52 9 HGR52
@<TRIPOS>MOLECULE
furan
 9 9 0 0 0
****
USER_CHARGES
INVALID_CHARGES
Pose:   7 Cluster:   7 Fr_nu:  14434 TotEn:    -9.01
@<TRIPOS>ATOM
      1 C1        -49.6082  -11.3825  -44.2193 C.2    1 LIG      -0.26000
      2 C2        -50.7440  -11.2890  -43.3800 C.2    1 LIG      -0.26000
      3 C3        -50.0500  -11.9324  -45.4001 C.2    1 LIG       0.09300
      4 C4        -51.7990  -11.7883  -44.1079 C.2    1 LIG       0.09300
      5 O1        -51.3843  -12.1825  -45.3405 O.3    1 LIG      -0.29200
      6 H1        -48.5943  -11.0867  -43.9917 H      1 LIG       0.17500
      7 H2        -50.7882  -10.9055  -42.3709 H      1 LIG       0.17500
      8 H3        -49.5665  -12.1938  -46.3302 H      1 LIG       0.13800
      9 H4        -52.8509  -11.9239  -43.9028 H      1 LIG       0.13800
@<TRIPOS>BOND
      1       1       2 1
      2       1       3 2
      3       2       4 2
      4       3       5 1
      5       4       5 1
      6       1       6 1
      7       2       7 1
      8       3       8 1
      9       4       9 1
@<TRIPOS>ALT_TYPE
CGenFF_4.0_ALT_TYPE_SET
CGenFF_4.0 1 CG2R51 2 CG2R51 3 CG2R51 4 CG2R51 5 OG2R50 6 HGR51 7 HGR51 8 HGR52 9 HGR52
@<TRIPOS>MOLECULE
furan
 9 9 0 0 0
****
USER_CHARGES
INVALID_CHARGES
Pose:   8 Cluster:   8 Fr_nu: 2224632 TotEn:    -8.91
@<TRIPOS>ATOM
      1 C1        -74.3365  -22.5483  -44.7317 C.2    1 LIG      -0.26000
      2 C2        -74.2523  -23.8805  -45.2023 C.2    1 LIG      -0.26000
      3 C3        -75.1795  -22.5796  -43.6453 C.2    1 LIG       0.09300
      4 C4        -75.0498  -24.6308  -44.3698 C.2    1 LIG       0.09300
      5 O1        -75.6186  -23.8452  -43.4180 O.3    1 LIG      -0.29200
      6 H1        -73.8446  -21.6747  -45.1343 H      1 LIG       0.17500
      7 H2        -73.6816  -24.2479  -46.0429 H      1 LIG       0.17500
      8 H3        -75.5470  -21.8275  -42.9623 H      1 LIG       0.13800
      9 H4        -75.3041  -25.6797  -44.3236 H      1 LIG       0.13800
@<TRIPOS>BOND
      1       1       2 1
      2       1       3 2
      3       2       4 2
      4       3       5 1
      5       4       5 1
      6       1       6 1
      7       2       7 1
      8       3       8 1
      9       4       9 1
@<TRIPOS>ALT_TYPE
CGenFF_4.0_ALT_TYPE_SET
CGenFF_4.0 1 CG2R51 2 CG2R51 3 CG2R51 4 CG2R51 5 OG2R50 6 HGR51 7 HGR51 8 HGR52 9 HGR52
@<TRIPOS>MOLECULE
furan
 9 9 0 0 0
****
USER_CHARGES
INVALID_CHARGES
Pose:   9 Cluster:   9 Fr_nu: 2216917 TotEn:    -8.77
@<TRIPOS>ATOM
      1 C1        -51.1135  -12.5109  -44.6249 C.2    1 LIG      -0.26000
      2 C2        -49.8413  -11.8931  -44.5688 C.2    1 LIG      -0.26000
      3 C3        -51.9291  -11.7821  -43.7908 C.2    1 LIG       0.09300
      4 C4        -49.9703  -10.8308  -43.7046 C.2    1 LIG       0.09300
      5 O1        -51.2399  -10.7561  -43.2261 O.3    1 LIG      -0.29200
      6 H1        -51.4000  -13.3790  -45.2007 H      1 LIG       0.17500
      7 H2        -48.9429  -12.1855  -45.0929 H      1 LIG       0.17500
      8 H3        -52.9687  -11.8590  -43.5072 H      1 LIG       0.13800
      9 H4        -49.2896  -10.0731  -43.3446 H      1 LIG       0.13800
@<TRIPOS>BOND
      1       1       2 1
      2       1       3 2
      3       2       4 2
      4       3       5 1
      5       4       5 1
      6       1       6 1
      7       2       7 1
      8       3       8 1
      9       4       9 1
@<TRIPOS>ALT_TYPE
CGenFF_4.0_ALT_TYPE_SET
CGenFF_4.0 1 CG2R51 2 CG2R51 3 CG2R51 4 CG2R51 5 OG2R50 6 HGR51 7 HGR51 8 HGR52 9 HGR52
@<TRIPOS>MOLECULE
furan
 9 9 0 0 0
****
USER_CHARGES
INVALID_CHARGES
Pose:  10 Cluster:  10 Fr_nu:  70420 TotEn:    -8.62
@<TRIPOS>ATOM
      1 C1        -74.9402  -22.9729  -45.6373 C.2    1 LIG      -0.26000
      2 C2        -75.3361  -23.2328  -46.9710 C.2    1 LIG      -0.26000
      3 C3        -75.9948  -22.3164  -45.0468 C.2    1 LIG       0.09300
      4 C4        -76.6046  -22.7167  -47.1004 C.2    1 LIG       0.09300
      5 O1        -77.0134  -22.1564  -45.9319 O.3    1 LIG      -0.29200
      6 H1        -74.0031  -23.2313  -45.1656 H      1 LIG       0.17500
      7 H2        -74.7681  -23.7339  -47.7415 H      1 LIG       0.17500
      8 H3        -76.1685  -21.9190  -44.0573 H      1 LIG       0.13800
      9 H4        -77.3132  -22.6701  -47.9145 H      1 LIG       0.13800
@<TRIPOS>BOND
      1       1       2 1
      2       1       3 2
      3       2       4 2
      4       3       5 1
      5       4       5 1
      6       1       6 1
      7       2       7 1
      8       3       8 1
      9       4       9 1
@<TRIPOS>ALT_TYPE
CGenFF_4.0_ALT_TYPE_SET
CGenFF_4.0 1 CG2R51 2 CG2R51 3 CG2R51 4 CG2R51 5 OG2R50 6 HGR51 7 HGR51 8 HGR52 9 HGR52
@<TRIPOS>MOLECULE
furan
 9 9 0 0 0
****
USER_CHARGES
INVALID_CHARGES
Pose:  11 Cluster:  11 Fr_nu: 2863408 TotEn:    -8.56
@<TRIPOS>ATOM
      1 C1        -80.9788  -21.8440  -32.9785 C.2    1 LIG      -0.26000
      2 C2        -81.5874  -22.1161  -31.7300 C.2    1 LIG      -0.26000
      3 C3        -81.8276  -22.3499  -33.9354 C.2    1 LIG       0.09300
      4 C4        -82.7647  -22.7687  -32.0129 C.2    1 LIG       0.09300
      5 O1        -82.9186  -22.9150  -33.3551 O.3    1 LIG      -0.29200
      6 H1        -80.0389  -21.3425  -33.1584 H      1 LIG       0.17500
      7 H2        -81.2145  -21.8675  -30.7468 H      1 LIG       0.17500
      8 H3        -81.8014  -22.3849  -35.0149 H      1 LIG       0.13800
      9 H4        -83.5607  -23.1722  -31.4042 H      1 LIG       0.13800
@<TRIPOS>BOND
      1       1       2 1
      2       1       3 2
      3       2       4 2
      4       3       5 1
      5       4       5 1
      6       1       6 1
      7       2       7 1
      8       3       8 1
      9       4       9 1
@<TRIPOS>ALT_TYPE
CGenFF_4.0_ALT_TYPE_SET
CGenFF_4.0 1 CG2R51 2 CG2R51 3 CG2R51 4 CG2R51 5 OG2R50 6 HGR51 7 HGR51 8 HGR52 9 HGR52
@<TRIPOS>MOLECULE
furan
 9 9 0 0 0
****
USER_CHARGES
INVALID_CHARGES
Pose:  12 Cluster:  12 Fr_nu: 1081511 TotEn:    -8.47
@<TRIPOS>ATOM
      1 C1        -76.1489   -8.5333  -53.7428 C.2    1 LIG      -0.26000
      2 C2        -76.1894   -9.4488  -52.6642 C.2    1 LIG      -0.26000
      3 C3        -75.1734   -7.6158  -53.4287 C.2    1 LIG       0.09300
      4 C4        -75.2357   -9.0255  -51.7679 C.2    1 LIG       0.09300
      5 O1        -74.6119   -7.9088  -52.2265 O.3    1 LIG      -0.29200
      6 H1        -76.7552   -8.5410  -54.6371 H      1 LIG       0.17500
      7 H2        -76.8331  -10.3096  -52.5539 H      1 LIG       0.17500
      8 H3        -74.7791   -6.7431  -53.9286 H      1 LIG       0.13800
      9 H4        -74.8969   -9.3901  -50.8091 H      1 LIG       0.13800
@<TRIPOS>BOND
      1       1       2 1
      2       1       3 2
      3       2       4 2
      4       3       5 1
      5       4       5 1
      6       1       6 1
      7       2       7 1
      8       3       8 1
      9       4       9 1
@<TRIPOS>ALT_TYPE
CGenFF_4.0_ALT_TYPE_SET
CGenFF_4.0 1 CG2R51 2 CG2R51 3 CG2R51 4 CG2R51 5 OG2R50 6 HGR51 7 HGR51 8 HGR52 9 HGR52
@<TRIPOS>MOLECULE
furan
 9 9 0 0 0
****
USER_CHARGES
INVALID_CHARGES
Pose:  13 Cluster:  13 Fr_nu: 2214427 TotEn:    -8.22
@<TRIPOS>ATOM
      1 C1        -51.4023  -11.7965  -43.6771 C.2    1 LIG      -0.26000
      2 C2        -50.9020  -12.3651  -44.8727 C.2    1 LIG      -0.26000
      3 C3        -50.3067  -11.5559  -42.8809 C.2    1 LIG       0.09300
      4 C4        -49.5364  -12.4314  -44.7220 C.2    1 LIG       0.09300
      5 O1        -49.1655  -11.9400  -43.5106 O.3    1 LIG      -0.29200
      6 H1        -52.4325  -11.5885  -43.4267 H      1 LIG       0.17500
      7 H2        -51.4662  -12.6863  -45.7364 H      1 LIG       0.17500
      8 H3        -50.1776  -11.1375  -41.8933 H      1 LIG       0.13800
      9 H4        -48.7311  -12.7825  -45.3507 H      1 LIG       0.13800
@<TRIPOS>BOND
      1       1       2 1
      2       1       3 2
      3       2       4 2
      4       3       5 1
      5       4       5 1
      6       1       6 1
      7       2       7 1
      8       3       8 1
      9       4       9 1
@<TRIPOS>ALT_TYPE
CGenFF_4.0_ALT_TYPE_SET
CGenFF_4.0 1 CG2R51 2 CG2R51 3 CG2R51 4 CG2R51 5 OG2R50 6 HGR51 7 HGR51 8 HGR52 9 HGR52
@<TRIPOS>MOLECULE
furan
 9 9 0 0 0
****
USER_CHARGES
INVALID_CHARGES
Pose:  14 Cluster:  14 Fr_nu: 2227094 TotEn:    -8.18
@<TRIPOS>ATOM
      1 C1        -74.9040  -22.4934  -43.7480 C.2    1 LIG      -0.26000
      2 C2        -74.9331  -23.8227  -43.2629 C.2    1 LIG      -0.26000
      3 C3        -75.0049  -22.5840  -45.1168 C.2    1 LIG       0.09300
      4 C4        -75.0498  -24.6308  -44.3698 C.2    1 LIG       0.09300
      5 O1        -75.0943  -23.8835  -45.5039 O.3    1 LIG      -0.29200
      6 H1        -74.8195  -21.5831  -43.1722 H      1 LIG       0.17500
      7 H2        -74.8764  -24.1506  -42.2350 H      1 LIG       0.17500
      8 H3        -75.0275  -21.8560  -45.9147 H      1 LIG       0.13800
      9 H4        -75.1111  -25.7000  -44.5116 H      1 LIG       0.13800
@<TRIPOS>BOND
      1       1       2 1
      2       1       3 2
      3       2       4 2
      4       3       5 1
      5       4       5 1
      6       1       6 1
      7       2       7 1
      8       3       8 1
      9       4       9 1
@<TRIPOS>ALT_TYPE
CGenFF_4.0_ALT_TYPE_SET
CGenFF_4.0 1 CG2R51 2 CG2R51 3 CG2R51 4 CG2R51 5 OG2R50 6 HGR51 7 HGR51 8 HGR52 9 HGR52
@<TRIPOS>MOLECULE
furan
 9 9 0 0 0
****
USER_CHARGES
INVALID_CHARGES
Pose:  15 Cluster:  15 Fr_nu: 1828217 TotEn:    -8.17
@<TRIPOS>ATOM
      1 C1        -75.2781  -23.4824  -43.6027 C.2    1 LIG      -0.26000
      2 C2        -75.8027  -24.4281  -44.5157 C.2    1 LIG      -0.26000
      3 C3        -75.4048  -22.2545  -44.2096 C.2    1 LIG       0.09300
      4 C4        -76.2126  -23.7107  -45.6154 C.2    1 LIG       0.09300
      5 O1        -75.9736  -22.3850  -45.4368 O.3    1 LIG      -0.29200
      6 H1        -74.8596  -23.6720  -42.6249 H      1 LIG       0.17500
      7 H2        -75.8734  -25.4986  -44.3881 H      1 LIG       0.17500
      8 H3        -75.1529  -21.2458  -43.9160 H      1 LIG       0.13800
      9 H4        -76.6693  -23.9809  -46.5564 H      1 LIG       0.13800
@<TRIPOS>BOND
      1       1       2 1
      2       1       3 2
      3       2       4 2
      4       3       5 1
      5       4       5 1
      6       1       6 1
      7       2       7 1
      8       3       8 1
      9       4       9 1
@<TRIPOS>ALT_TYPE
CGenFF_4.0_ALT_TYPE_SET
CGenFF_4.0 1 CG2R51 2 CG2R51 3 CG2R51 4 CG2R51 5 OG2R50 6 HGR51 7 HGR51 8 HGR52 9 HGR52
@<TRIPOS>MOLECULE
furan
 9 9 0 0 0
****
USER_CHARGES
INVALID_CHARGES
Pose:  16 Cluster:  16 Fr_nu: 100586 TotEn:    -8.10
@<TRIPOS>ATOM
      1 C1        -75.5213  -22.5329  -44.7237 C.2    1 LIG      -0.26000
      2 C2        -76.5381  -22.5497  -45.7081 C.2    1 LIG      -0.26000
      3 C3        -74.3280  -22.5802  -45.4063 C.2    1 LIG       0.09300
      4 C4        -75.8937  -22.6059  -46.9220 C.2    1 LIG       0.09300
      5 O1        -74.5463  -22.6247  -46.7468 O.3    1 LIG      -0.29200
      6 H1        -75.6429  -22.4920  -43.6510 H      1 LIG       0.17500
      7 H2        -77.6069  -22.5238  -45.5523 H      1 LIG       0.17500
      8 H3        -73.2918  -22.5875  -45.1009 H      1 LIG       0.13800
      9 H4        -76.2324  -22.6366  -47.9474 H      1 LIG       0.13800
@<TRIPOS>BOND
      1       1       2 1
      2       1       3 2
      3       2       4 2
      4       3       5 1
      5       4       5 1
      6       1       6 1
      7       2       7 1
      8       3       8 1
      9       4       9 1
@<TRIPOS>ALT_TYPE
CGenFF_4.0_ALT_TYPE_SET
CGenFF_4.0 1 CG2R51 2 CG2R51 3 CG2R51 4 CG2R51 5 OG2R50 6 HGR51 7 HGR51 8 HGR52 9 HGR52
@<TRIPOS>MOLECULE
furan
 9 9 0 0 0
****
USER_CHARGES
INVALID_CHARGES
Pose:  17 Cluster:  17 Fr_nu: 1362093 TotEn:    -7.88
@<TRIPOS>ATOM
      1 C1        -82.1357    1.3855  -38.7446 C.2    1 LIG      -0.26000
      2 C2        -82.2139    2.5363  -37.9244 C.2    1 LIG      -0.26000
      3 C3        -81.4555    0.4402  -38.0126 C.2    1 LIG       0.09300
      4 C4        -81.5760    2.2122  -36.7497 C.2    1 LIG       0.09300
      5 O1        -81.1109    0.9362  -36.7954 O.3    1 LIG      -0.29200
      6 H1        -82.5258    1.2608  -39.7444 H      1 LIG       0.17500
      7 H2        -82.6774    3.4835  -38.1600 H      1 LIG       0.17500
      8 H3        -81.1534   -0.5790  -38.2047 H      1 LIG       0.13800
      9 H4        -81.3789    2.7492  -35.8333 H      1 LIG       0.13800
@<TRIPOS>BOND
      1       1       2 1
      2       1       3 2
      3       2       4 2
      4       3       5 1
      5       4       5 1
      6       1       6 1
      7       2       7 1
      8       3       8 1
      9       4       9 1
@<TRIPOS>ALT_TYPE
CGenFF_4.0_ALT_TYPE_SET
CGenFF_4.0 1 CG2R51 2 CG2R51 3 CG2R51 4 CG2R51 5 OG2R50 6 HGR51 7 HGR51 8 HGR52 9 HGR52
@<TRIPOS>MOLECULE
furan
 9 9 0 0 0
****
USER_CHARGES
INVALID_CHARGES
Pose:  18 Cluster:  18 Fr_nu:  72738 TotEn:    -7.81
@<TRIPOS>ATOM
      1 C1        -74.4887  -22.3729  -45.0883 C.2    1 LIG      -0.26000
      2 C2        -75.0216  -23.0842  -46.1898 C.2    1 LIG      -0.26000
      3 C3        -75.3164  -22.6423  -44.0232 C.2    1 LIG       0.09300
      4 C4        -76.1368  -23.7376  -45.7193 C.2    1 LIG       0.09300
      5 O1        -76.3234  -23.4734  -44.3995 O.3    1 LIG      -0.29200
      6 H1        -73.6115  -21.7424  -45.0727 H      1 LIG       0.17500
      7 H2        -74.6403  -23.1167  -47.2003 H      1 LIG       0.17500
      8 H3        -75.3244  -22.3375  -42.9868 H      1 LIG       0.13800
      9 H4        -76.8656  -24.3937  -46.1725 H      1 LIG       0.13800
@<TRIPOS>BOND
      1       1       2 1
      2       1       3 2
      3       2       4 2
      4       3       5 1
      5       4       5 1
      6       1       6 1
      7       2       7 1
      8       3       8 1
      9       4       9 1
@<TRIPOS>ALT_TYPE
CGenFF_4.0_ALT_TYPE_SET
CGenFF_4.0 1 CG2R51 2 CG2R51 3 CG2R51 4 CG2R51 5 OG2R50 6 HGR51 7 HGR51 8 HGR52 9 HGR52
@<TRIPOS>MOLECULE
furan
 9 9 0 0 0
****
USER_CHARGES
INVALID_CHARGES
Pose:  19 Cluster:  19 Fr_nu:   1764 TotEn:    -7.77
@<TRIPOS>ATOM
      1 C1        -49.3358  -10.9064  -44.0511 C.2    1 LIG      -0.26000
      2 C2        -50.7194  -11.1638  -43.9004 C.2    1 LIG      -0.26000
      3 C3        -48.6952  -11.7189  -43.1448 C.2    1 LIG       0.09300
      4 C4        -50.8256  -12.1153  -42.9128 C.2    1 LIG       0.09300
      5 O1        -49.5961  -12.4591  -42.4471 O.3    1 LIG      -0.29200
      6 H1        -48.8646  -10.2148  -44.7345 H      1 LIG       0.17500
      7 H2        -51.5369  -10.7124  -44.4439 H      1 LIG       0.17500
      8 H3        -47.6584  -11.8805  -42.8879 H      1 LIG       0.13800
      9 H4        -51.6594  -12.6243  -42.4517 H      1 LIG       0.13800
@<TRIPOS>BOND
      1       1       2 1
      2       1       3 2
      3       2       4 2
      4       3       5 1
      5       4       5 1
      6       1       6 1
      7       2       7 1
      8       3       8 1
      9       4       9 1
@<TRIPOS>ALT_TYPE
CGenFF_4.0_ALT_TYPE_SET
CGenFF_4.0 1 CG2R51 2 CG2R51 3 CG2R51 4 CG2R51 5 OG2R50 6 HGR51 7 HGR51 8 HGR52 9 HGR52
@<TRIPOS>MOLECULE
furan
 9 9 0 0 0
****
USER_CHARGES
INVALID_CHARGES
Pose:  20 Cluster:  20 Fr_nu: 790779 TotEn:    -7.72
@<TRIPOS>ATOM
      1 C1        -74.9684  -22.7034  -43.6756 C.2    1 LIG      -0.26000
      2 C2        -75.5830  -23.7075  -44.4613 C.2    1 LIG      -0.26000
      3 C3        -74.1549  -21.9950  -44.5292 C.2    1 LIG       0.09300
      4 C4        -75.1014  -23.5410  -45.7390 C.2    1 LIG       0.09300
      5 O1        -74.2304  -22.4991  -45.7888 O.3    1 LIG      -0.29200
      6 H1        -75.1012  -22.5194  -42.6193 H      1 LIG       0.17500
      7 H2        -76.2888  -24.4584  -44.1369 H      1 LIG       0.17500
      8 H3        -73.4944  -21.1495  -44.4029 H      1 LIG       0.13800
      9 H4        -75.2714  -24.0536  -46.6746 H      1 LIG       0.13800
@<TRIPOS>BOND
      1       1       2 1
      2       1       3 2
      3       2       4 2
      4       3       5 1
      5       4       5 1
      6       1       6 1
      7       2       7 1
      8       3       8 1
      9       4       9 1
@<TRIPOS>ALT_TYPE
CGenFF_4.0_ALT_TYPE_SET
CGenFF_4.0 1 CG2R51 2 CG2R51 3 CG2R51 4 CG2R51 5 OG2R50 6 HGR51 7 HGR51 8 HGR52 9 HGR52
@<TRIPOS>MOLECULE
furan
 9 9 0 0 0
****
USER_CHARGES
INVALID_CHARGES
Pose:  21 Cluster:  21 Fr_nu: 531603 TotEn:    -7.60
@<TRIPOS>ATOM
      1 C1        -35.3253  -11.8957  -30.2361 C.2    1 LIG      -0.26000
      2 C2        -35.6258  -11.4583  -31.5482 C.2    1 LIG      -0.26000
      3 C3        -34.7397  -10.8251  -29.6013 C.2    1 LIG       0.09300
      4 C4        -35.2027  -10.1516  -31.6216 C.2    1 LIG       0.09300
      5 O1        -34.6613   -9.7580  -30.4390 O.3    1 LIG      -0.29200
      6 H1        -35.5116  -12.8696  -29.8069 H      1 LIG       0.17500
      7 H2        -36.0928  -12.0247  -32.3410 H      1 LIG       0.17500
      8 H3        -34.3459  -10.6691  -28.6075 H      1 LIG       0.13800
      9 H4        -35.2147   -9.4048  -32.4020 H      1 LIG       0.13800
@<TRIPOS>BOND
      1       1       2 1
      2       1       3 2
      3       2       4 2
      4       3       5 1
      5       4       5 1
      6       1       6 1
      7       2       7 1
      8       3       8 1
      9       4       9 1
@<TRIPOS>ALT_TYPE
CGenFF_4.0_ALT_TYPE_SET
CGenFF_4.0 1 CG2R51 2 CG2R51 3 CG2R51 4 CG2R51 5 OG2R50 6 HGR51 7 HGR51 8 HGR52 9 HGR52
@<TRIPOS>MOLECULE
furan
 9 9 0 0 0
****
USER_CHARGES
INVALID_CHARGES
Pose:  22 Cluster:  22 Fr_nu:   6070 TotEn:    -7.55
@<TRIPOS>ATOM
      1 C1        -51.4921  -12.5283  -45.9709 C.2    1 LIG      -0.26000
      2 C2        -52.2126  -12.1124  -44.8259 C.2    1 LIG      -0.26000
      3 C3        -50.1646  -12.3043  -45.6891 C.2    1 LIG       0.09300
      4 C4        -51.2739  -11.6640  -43.9260 C.2    1 LIG       0.09300
      5 O1        -50.0230  -11.7777  -44.4445 O.3    1 LIG      -0.29200
      6 H1        -51.8906  -12.9395  -46.8872 H      1 LIG       0.17500
      7 H2        -53.2822  -12.1366  -44.6753 H      1 LIG       0.17500
      8 H3        -49.2473  -12.4588  -46.2384 H      1 LIG       0.13800
      9 H4        -51.3309  -11.2554  -42.9276 H      1 LIG       0.13800
@<TRIPOS>BOND
      1       1       2 1
      2       1       3 2
      3       2       4 2
      4       3       5 1
      5       4       5 1
      6       1       6 1
      7       2       7 1
      8       3       8 1
      9       4       9 1
@<TRIPOS>ALT_TYPE
CGenFF_4.0_ALT_TYPE_SET
CGenFF_4.0 1 CG2R51 2 CG2R51 3 CG2R51 4 CG2R51 5 OG2R50 6 HGR51 7 HGR51 8 HGR52 9 HGR52
@<TRIPOS>MOLECULE
furan
 9 9 0 0 0
****
USER_CHARGES
INVALID_CHARGES
Pose:  23 Cluster:  23 Fr_nu: 791834 TotEn:    -7.48
@<TRIPOS>ATOM
      1 C1        -74.0262  -23.2066  -42.9440 C.2    1 LIG      -0.26000
      2 C2        -74.6339  -24.2761  -43.6441 C.2    1 LIG      -0.26000
      3 C3        -74.6472  -22.0606  -43.3835 C.2    1 LIG       0.09300
      4 C4        -75.5830  -23.7075  -44.4613 C.2    1 LIG       0.09300
      5 O1        -75.5975  -22.3573  -44.3084 O.3    1 LIG      -0.29200
      6 H1        -73.2343  -23.2638  -42.2113 H      1 LIG       0.17500
      7 H2        -74.4084  -25.3296  -43.5630 H      1 LIG       0.17500
      8 H3        -74.5352  -21.0122  -43.1480 H      1 LIG       0.13800
      9 H4        -76.2919  -24.1051  -45.1729 H      1 LIG       0.13800
@<TRIPOS>BOND
      1       1       2 1
      2       1       3 2
      3       2       4 2
      4       3       5 1
      5       4       5 1
      6       1       6 1
      7       2       7 1
      8       3       8 1
      9       4       9 1
@<TRIPOS>ALT_TYPE
CGenFF_4.0_ALT_TYPE_SET
CGenFF_4.0 1 CG2R51 2 CG2R51 3 CG2R51 4 CG2R51 5 OG2R50 6 HGR51 7 HGR51 8 HGR52 9 HGR52
@<TRIPOS>MOLECULE
furan
 9 9 0 0 0
****
USER_CHARGES
INVALID_CHARGES
Pose:  24 Cluster:  24 Fr_nu: 189391 TotEn:    -7.45
@<TRIPOS>ATOM
      1 C1        -74.9407  -22.3907  -43.6238 C.2    1 LIG      -0.26000
      2 C2        -75.5291  -22.5964  -44.8945 C.2    1 LIG      -0.26000
      3 C3        -73.6170  -22.7412  -43.7546 C.2    1 LIG       0.09300
      4 C4        -74.5231  -23.0578  -45.7112 C.2    1 LIG       0.09300
      5 O1        -73.3543  -23.1488  -45.0240 O.3    1 LIG      -0.29200
      6 H1        -75.4212  -22.0324  -42.7250 H      1 LIG       0.17500
      7 H2        -76.5578  -22.4290  -45.1794 H      1 LIG       0.17500
      8 H3        -72.7767  -22.7554  -43.0758 H      1 LIG       0.13800
      9 H4        -74.4788  -23.3506  -46.7501 H      1 LIG       0.13800
@<TRIPOS>BOND
      1       1       2 1
      2       1       3 2
      3       2       4 2
      4       3       5 1
      5       4       5 1
      6       1       6 1
      7       2       7 1
      8       3       8 1
      9       4       9 1
@<TRIPOS>ALT_TYPE
CGenFF_4.0_ALT_TYPE_SET
CGenFF_4.0 1 CG2R51 2 CG2R51 3 CG2R51 4 CG2R51 5 OG2R50 6 HGR51 7 HGR51 8 HGR52 9 HGR52
@<TRIPOS>MOLECULE
furan
 9 9 0 0 0
****
USER_CHARGES
INVALID_CHARGES
Pose:  25 Cluster:  25 Fr_nu:  39167 TotEn:    -7.37
@<TRIPOS>ATOM
      1 C1        -50.5425  -11.8056  -44.9627 C.2    1 LIG      -0.26000
      2 C2        -49.4162  -11.3097  -44.2634 C.2    1 LIG      -0.26000
      3 C3        -51.3689  -12.3588  -44.0124 C.2    1 LIG       0.09300
      4 C4        -49.6347  -11.5952  -42.9357 C.2    1 LIG       0.09300
      5 O1        -50.8229  -12.2346  -42.7743 O.3    1 LIG      -0.29200
      6 H1        -50.7284  -11.7652  -46.0262 H      1 LIG       0.17500
      7 H2        -48.5533  -10.8069  -44.6756 H      1 LIG       0.17500
      8 H3        -52.3290  -12.8523  -44.0525 H      1 LIG       0.13800
      9 H4        -49.0718  -11.4190  -42.0308 H      1 LIG       0.13800
@<TRIPOS>BOND
      1       1       2 1
      2       1       3 2
      3       2       4 2
      4       3       5 1
      5       4       5 1
      6       1       6 1
      7       2       7 1
      8       3       8 1
      9       4       9 1
@<TRIPOS>ALT_TYPE
CGenFF_4.0_ALT_TYPE_SET
CGenFF_4.0 1 CG2R51 2 CG2R51 3 CG2R51 4 CG2R51 5 OG2R50 6 HGR51 7 HGR51 8 HGR52 9 HGR52
@<TRIPOS>MOLECULE
furan
 9 9 0 0 0
****
USER_CHARGES
INVALID_CHARGES
Pose:  26 Cluster:  26 Fr_nu: 1470871 TotEn:    -7.35
@<TRIPOS>ATOM
      1 C1        -49.6919  -11.6015  -43.5745 C.2    1 LIG      -0.26000
      2 C2        -51.0110  -12.0934  -43.7200 C.2    1 LIG      -0.26000
      3 C3        -49.0408  -11.9012  -44.7484 C.2    1 LIG       0.09300
      4 C4        -51.0719  -12.6586  -44.9726 C.2    1 LIG       0.09300
      5 O1        -49.8750  -12.5455  -45.6060 O.3    1 LIG      -0.29200
      6 H1        -49.2686  -11.0926  -42.7206 H      1 LIG       0.17500
      7 H2        -51.8166  -12.0423  -43.0019 H      1 LIG       0.17500
      8 H3        -48.0373  -11.7319  -45.1110 H      1 LIG       0.13800
      9 H4        -51.8517  -13.1551  -45.5315 H      1 LIG       0.13800
@<TRIPOS>BOND
      1       1       2 1
      2       1       3 2
      3       2       4 2
      4       3       5 1
      5       4       5 1
      6       1       6 1
      7       2       7 1
      8       3       8 1
      9       4       9 1
@<TRIPOS>ALT_TYPE
CGenFF_4.0_ALT_TYPE_SET
CGenFF_4.0 1 CG2R51 2 CG2R51 3 CG2R51 4 CG2R51 5 OG2R50 6 HGR51 7 HGR51 8 HGR52 9 HGR52
@<TRIPOS>MOLECULE
furan
 9 9 0 0 0
****
USER_CHARGES
INVALID_CHARGES
Pose:  27 Cluster:  27 Fr_nu:  40232 TotEn:    -7.28
@<TRIPOS>ATOM
      1 C1        -50.2903  -12.2651  -42.4469 C.2    1 LIG      -0.26000
      2 C2        -49.1207  -12.1790  -43.2392 C.2    1 LIG      -0.26000
      3 C3        -51.2171  -11.4422  -43.0434 C.2    1 LIG       0.09300
      4 C4        -49.4162  -11.3097  -44.2634 C.2    1 LIG       0.09300
      5 O1        -50.6923  -10.8562  -44.1513 O.3    1 LIG      -0.29200
      6 H1        -50.4390  -12.8529  -41.5526 H      1 LIG       0.17500
      7 H2        -48.1800  -12.6872  -43.0833 H      1 LIG       0.17500
      8 H3        -52.2402  -11.1799  -42.8160 H      1 LIG       0.13800
      9 H4        -48.8576  -10.9306  -45.1068 H      1 LIG       0.13800
@<TRIPOS>BOND
      1       1       2 1
      2       1       3 2
      3       2       4 2
      4       3       5 1
      5       4       5 1
      6       1       6 1
      7       2       7 1
      8       3       8 1
      9       4       9 1
@<TRIPOS>ALT_TYPE
CGenFF_4.0_ALT_TYPE_SET
CGenFF_4.0 1 CG2R51 2 CG2R51 3 CG2R51 4 CG2R51 5 OG2R50 6 HGR51 7 HGR51 8 HGR52 9 HGR52
@<TRIPOS>MOLECULE
furan
 9 9 0 0 0
****
USER_CHARGES
INVALID_CHARGES
Pose:  28 Cluster:  28 Fr_nu:  90983 TotEn:    -6.76
@<TRIPOS>ATOM
      1 C1        -73.3195  -23.3438  -44.4107 C.2    1 LIG      -0.26000
      2 C2        -74.0243  -22.4820  -43.5368 C.2    1 LIG      -0.26000
      3 C3        -74.1703  -23.6030  -45.4600 C.2    1 LIG       0.09300
      4 C4        -75.2555  -22.2758  -44.1145 C.2    1 LIG       0.09300
      5 O1        -75.3524  -22.9556  -45.2871 O.3    1 LIG      -0.29200
      6 H1        -72.3170  -23.7284  -44.2905 H      1 LIG       0.17500
      7 H2        -73.6781  -22.0633  -42.6029 H      1 LIG       0.17500
      8 H3        -74.0887  -24.1948  -46.3601 H      1 LIG       0.13800
      9 H4        -76.1270  -21.7031  -43.8326 H      1 LIG       0.13800
@<TRIPOS>BOND
      1       1       2 1
      2       1       3 2
      3       2       4 2
      4       3       5 1
      5       4       5 1
      6       1       6 1
      7       2       7 1
      8       3       8 1
      9       4       9 1
@<TRIPOS>ALT_TYPE
CGenFF_4.0_ALT_TYPE_SET
CGenFF_4.0 1 CG2R51 2 CG2R51 3 CG2R51 4 CG2R51 5 OG2R50 6 HGR51 7 HGR51 8 HGR52 9 HGR52
@<TRIPOS>MOLECULE
furan
 9 9 0 0 0
****
USER_CHARGES
INVALID_CHARGES
Pose:  29 Cluster:  29 Fr_nu: 2216032 TotEn:    -6.69
@<TRIPOS>ATOM
      1 C1        -50.0312  -11.7610  -42.6526 C.2    1 LIG      -0.26000
      2 C2        -48.9798  -11.8766  -43.5931 C.2    1 LIG      -0.26000
      3 C3        -51.1553  -12.2534  -43.2739 C.2    1 LIG       0.09300
      4 C4        -49.5364  -12.4314  -44.7220 C.2    1 LIG       0.09300
      5 O1        -50.8622  -12.6641  -44.5355 O.3    1 LIG      -0.29200
      6 H1        -49.9766  -11.3676  -41.6478 H      1 LIG       0.17500
      7 H2        -47.9457  -11.5913  -43.4641 H      1 LIG       0.17500
      8 H3        -52.1848  -12.3750  -42.9700 H      1 LIG       0.13800
      9 H4        -49.1445  -12.7084  -45.6898 H      1 LIG       0.13800
@<TRIPOS>BOND
      1       1       2 1
      2       1       3 2
      3       2       4 2
      4       3       5 1
      5       4       5 1
      6       1       6 1
      7       2       7 1
      8       3       8 1
      9       4       9 1
@<TRIPOS>ALT_TYPE
CGenFF_4.0_ALT_TYPE_SET
CGenFF_4.0 1 CG2R51 2 CG2R51 3 CG2R51 4 CG2R51 5 OG2R50 6 HGR51 7 HGR51 8 HGR52 9 HGR52
@<TRIPOS>MOLECULE
furan
 9 9 0 0 0
****
USER_CHARGES
INVALID_CHARGES
Pose:  30 Cluster:  30 Fr_nu: 1244587 TotEn:    -5.83
@<TRIPOS>ATOM
      1 C1        -75.0484   -9.2637  -51.1081 C.2    1 LIG      -0.26000
      2 C2        -75.9581  -10.2745  -51.5006 C.2    1 LIG      -0.26000
      3 C3        -75.1694   -8.2584  -52.0391 C.2    1 LIG       0.09300
      4 C4        -76.5702   -9.8147  -52.6434 C.2    1 LIG       0.09300
      5 O1        -76.0950   -8.5864  -52.9783 O.3    1 LIG      -0.29200
      6 H1        -74.3869   -9.2677  -50.2538 H      1 LIG       0.17500
      7 H2        -76.1444  -11.2197  -51.0116 H      1 LIG       0.17500
      8 H3        -74.6943   -7.2966  -52.1668 H      1 LIG       0.13800
      9 H4        -77.3244  -10.2199  -53.3021 H      1 LIG       0.13800
@<TRIPOS>BOND
      1       1       2 1
      2       1       3 2
      3       2       4 2
      4       3       5 1
      5       4       5 1
      6       1       6 1
      7       2       7 1
      8       3       8 1
      9       4       9 1
@<TRIPOS>ALT_TYPE
CGenFF_4.0_ALT_TYPE_SET
CGenFF_4.0 1 CG2R51 2 CG2R51 3 CG2R51 4 CG2R51 5 OG2R50 6 HGR51 7 HGR51 8 HGR52 9 HGR52
@<TRIPOS>MOLECULE
furan
 9 9 0 0 0
****
USER_CHARGES
INVALID_CHARGES
Pose:  31 Cluster:  31 Fr_nu: 491142 TotEn:    -5.30
@<TRIPOS>ATOM
      1 C1        -75.0463  -23.4798  -44.9949 C.2    1 LIG      -0.26000
      2 C2        -75.1457  -23.5478  -43.5847 C.2    1 LIG      -0.26000
      3 C3        -74.3139  -22.3489  -45.2721 C.2    1 LIG       0.09300
      4 C4        -74.4668  -22.4538  -43.1006 C.2    1 LIG       0.09300
      5 O1        -73.9567  -21.7179  -44.1228 O.3    1 LIG      -0.29200
      6 H1        -75.4575  -24.1684  -45.7187 H      1 LIG       0.17500
      7 H2        -75.6489  -24.3003  -42.9948 H      1 LIG       0.17500
      8 H3        -73.9780  -21.8812  -46.1861 H      1 LIG       0.13800
      9 H4        -74.2659  -22.0777  -42.1080 H      1 LIG       0.13800
@<TRIPOS>BOND
      1       1       2 1
      2       1       3 2
      3       2       4 2
      4       3       5 1
      5       4       5 1
      6       1       6 1
      7       2       7 1
      8       3       8 1
      9       4       9 1
@<TRIPOS>ALT_TYPE
CGenFF_4.0_ALT_TYPE_SET
CGenFF_4.0 1 CG2R51 2 CG2R51 3 CG2R51 4 CG2R51 5 OG2R50 6 HGR51 7 HGR51 8 HGR52 9 HGR52
@<TRIPOS>MOLECULE
furan
 9 9 0 0 0
****
USER_CHARGES
INVALID_CHARGES
Pose:  32 Cluster:  32 Fr_nu:   1944 TotEn:    -5.24
@<TRIPOS>ATOM
      1 C1        -50.8635  -12.5638  -45.6313 C.2    1 LIG      -0.26000
      2 C2        -49.9539  -11.9072  -44.7684 C.2    1 LIG      -0.26000
      3 C3        -52.1201  -12.1749  -45.2290 C.2    1 LIG       0.09300
      4 C4        -50.7194  -11.1638  -43.9004 C.2    1 LIG       0.09300
      5 O1        -52.0410  -11.3215  -44.1746 O.3    1 LIG      -0.29200
      6 H1        -50.6323  -13.2367  -46.4444 H      1 LIG       0.17500
      7 H2        -48.8752  -11.9680  -44.7781 H      1 LIG       0.17500
      8 H3        -53.1188  -12.4031  -45.5718 H      1 LIG       0.13800
      9 H4        -50.4882  -10.5049  -43.0762 H      1 LIG       0.13800
@<TRIPOS>BOND
      1       1       2 1
      2       1       3 2
      3       2       4 2
      4       3       5 1
      5       4       5 1
      6       1       6 1
      7       2       7 1
      8       3       8 1
      9       4       9 1
@<TRIPOS>ALT_TYPE
CGenFF_4.0_ALT_TYPE_SET
CGenFF_4.0 1 CG2R51 2 CG2R51 3 CG2R51 4 CG2R51 5 OG2R50 6 HGR51 7 HGR51 8 HGR52 9 HGR52
@<TRIPOS>MOLECULE
pyrimidine
 10 10 0 0 0
****
USER_CHARGES
INVALID_CHARGES
Pose:   1 Cluster:   1 Fr_nu: 1485582 TotEn:   -18.46
@<TRIPOS>ATOM
      1 C1        -81.6079    0.3510  -38.0925 C.ar   1 LIG      -0.13100
      2 C2        -82.3841    1.0476  -38.9962 C.ar   1 LIG       0.28900
      3 C3        -81.3852    0.9820  -36.8857 C.ar   1 LIG       0.28900
      4 C4        -82.6192    2.7759  -37.5386 C.ar   1 LIG       0.50700
      5 N1        -82.9078    2.2666  -38.7513 N.ar   1 LIG      -0.71900
      6 N2        -81.8772    2.1990  -36.5740 N.ar   1 LIG      -0.71900
      7 H1        -81.2003   -0.6259  -38.3157 H      1 LIG       0.11500
      8 H2        -82.6129    0.6320  -39.9716 H      1 LIG       0.11400
      9 H3        -80.7863    0.5124  -36.1129 H      1 LIG       0.11400
     10 H4        -83.0262    3.7545  -37.3153 H      1 LIG       0.14100
@<TRIPOS>BOND
      1       1       2 ar
      2       1       3 ar
      3       2       5 ar
      4       3       6 ar
      5       4       5 ar
      6       4       6 ar
      7       1       7 1
      8       2       8 1
      9       3       9 1
     10       4      10 1
@<TRIPOS>ALT_TYPE
CGenFF_4.0_ALT_TYPE_SET
CGenFF_4.0 1 CG2R61 2 CG2R61 3 CG2R61 4 CG2R64 5 NG2R62 6 NG2R62 7 HGR61 8 HGR62 9 HGR62 10 HGR62
@<TRIPOS>MOLECULE
pyrimidine
 10 10 0 0 0
****
USER_CHARGES
INVALID_CHARGES
Pose:   2 Cluster:   2 Fr_nu: 3424063 TotEn:   -17.26
@<TRIPOS>ATOM
      1 C1        -50.4721    3.6740  -33.1087 C.ar   1 LIG      -0.13100
      2 C2        -49.3395    3.2455  -32.4468 C.ar   1 LIG       0.28900
      3 C3        -50.5075    5.0170  -33.4234 C.ar   1 LIG       0.28900
      4 C4        -48.4679    5.3447  -32.4749 C.ar   1 LIG       0.50700
      5 N1        -48.3144    4.0567  -32.1130 N.ar   1 LIG      -0.71900
      6 N2        -49.5195    5.8844  -33.1204 N.ar   1 LIG      -0.71900
      7 H1        -51.2796    3.0010  -33.3639 H      1 LIG       0.11500
      8 H2        -49.2218    2.2067  -32.1578 H      1 LIG       0.11400
      9 H3        -51.3574    5.4459  -33.9431 H      1 LIG       0.11400
     10 H4        -47.6600    6.0190  -32.2184 H      1 LIG       0.14100
@<TRIPOS>BOND
      1       1       2 ar
      2       1       3 ar
      3       2       5 ar
      4       3       6 ar
      5       4       5 ar
      6       4       6 ar
      7       1       7 1
      8       2       8 1
      9       3       9 1
     10       4      10 1
@<TRIPOS>ALT_TYPE
CGenFF_4.0_ALT_TYPE_SET
CGenFF_4.0 1 CG2R61 2 CG2R61 3 CG2R61 4 CG2R64 5 NG2R62 6 NG2R62 7 HGR61 8 HGR62 9 HGR62 10 HGR62
@<TRIPOS>MOLECULE
pyrimidine
 10 10 0 0 0
****
USER_CHARGES
INVALID_CHARGES
Pose:   3 Cluster:   3 Fr_nu: 2426526 TotEn:   -17.15
@<TRIPOS>ATOM
      1 C1        -50.5707    2.8942  -34.1735 C.ar   1 LIG      -0.13100
      2 C2        -50.2828    4.1502  -34.6676 C.ar   1 LIG       0.28900
      3 C3        -50.3274    2.7118  -32.8276 C.ar   1 LIG       0.28900
      4 C4        -49.6007    4.8553  -32.6171 C.ar   1 LIG       0.50700
      5 N1        -49.7949    5.1579  -33.9148 N.ar   1 LIG      -0.71900
      6 N2        -49.8407    3.6740  -32.0166 N.ar   1 LIG      -0.71900
      7 H1        -50.9614    2.1040  -34.8006 H      1 LIG       0.11500
      8 H2        -50.4414    4.3877  -35.7139 H      1 LIG       0.11400
      9 H3        -50.5223    1.7579  -32.3497 H      1 LIG       0.11400
     10 H4        -49.2084    5.6460  -31.9893 H      1 LIG       0.14100
@<TRIPOS>BOND
      1       1       2 ar
      2       1       3 ar
      3       2       5 ar
      4       3       6 ar
      5       4       5 ar
      6       4       6 ar
      7       1       7 1
      8       2       8 1
      9       3       9 1
     10       4      10 1
@<TRIPOS>ALT_TYPE
CGenFF_4.0_ALT_TYPE_SET
CGenFF_4.0 1 CG2R61 2 CG2R61 3 CG2R61 4 CG2R64 5 NG2R62 6 NG2R62 7 HGR61 8 HGR62 9 HGR62 10 HGR62
@<TRIPOS>MOLECULE
pyrimidine
 10 10 0 0 0
****
USER_CHARGES
INVALID_CHARGES
Pose:   4 Cluster:   4 Fr_nu:  74421 TotEn:   -15.70
@<TRIPOS>ATOM
      1 C1        -57.7816    3.0471  -39.9297 C.ar   1 LIG      -0.13100
      2 C2        -57.1492    1.9495  -39.3821 C.ar   1 LIG       0.28900
      3 C3        -57.4743    3.3175  -41.2474 C.ar   1 LIG       0.28900
      4 C4        -56.0653    1.5360  -41.3369 C.ar   1 LIG       0.50700
      5 N1        -56.2820    1.1689  -40.0595 N.ar   1 LIG      -0.71900
      6 N2        -56.6172    2.5803  -41.9838 N.ar   1 LIG      -0.71900
      7 H1        -58.4730    3.6561  -39.3627 H      1 LIG       0.11500
      8 H2        -57.3279    1.6591  -38.3525 H      1 LIG       0.11400
      9 H3        -57.9217    4.1603  -41.7630 H      1 LIG       0.11400
     10 H4        -55.3722    0.9271  -41.9044 H      1 LIG       0.14100
@<TRIPOS>BOND
      1       1       2 ar
      2       1       3 ar
      3       2       5 ar
      4       3       6 ar
      5       4       5 ar
      6       4       6 ar
      7       1       7 1
      8       2       8 1
      9       3       9 1
     10       4      10 1
@<TRIPOS>ALT_TYPE
CGenFF_4.0_ALT_TYPE_SET
CGenFF_4.0 1 CG2R61 2 CG2R61 3 CG2R61 4 CG2R64 5 NG2R62 6 NG2R62 7 HGR61 8 HGR62 9 HGR62 10 HGR62
@<TRIPOS>MOLECULE
pyrimidine
 10 10 0 0 0
****
USER_CHARGES
INVALID_CHARGES
Pose:   5 Cluster:   5 Fr_nu: 2849181 TotEn:   -14.84
@<TRIPOS>ATOM
      1 C1        -60.7363    2.6190  -42.9598 C.ar   1 LIG      -0.13100
      2 C2        -59.7650    2.5942  -43.9398 C.ar   1 LIG       0.28900
      3 C3        -60.3570    3.1798  -41.7574 C.ar   1 LIG       0.28900
      4 C4        -58.2694    3.5983  -42.5535 C.ar   1 LIG       0.50700
      5 N1        -58.5166    3.0768  -43.7702 N.ar   1 LIG      -0.71900
      6 N2        -59.1273    3.6808  -41.5186 N.ar   1 LIG      -0.71900
      7 H1        -61.7301    2.2244  -43.1234 H      1 LIG       0.11500
      8 H2        -59.9702    2.1726  -44.9178 H      1 LIG       0.11400
      9 H3        -61.0524    3.2430  -40.9274 H      1 LIG       0.11400
     10 H4        -57.2740    3.9925  -42.3890 H      1 LIG       0.14100
@<TRIPOS>BOND
      1       1       2 ar
      2       1       3 ar
      3       2       5 ar
      4       3       6 ar
      5       4       5 ar
      6       4       6 ar
      7       1       7 1
      8       2       8 1
      9       3       9 1
     10       4      10 1
@<TRIPOS>ALT_TYPE
CGenFF_4.0_ALT_TYPE_SET
CGenFF_4.0 1 CG2R61 2 CG2R61 3 CG2R61 4 CG2R64 5 NG2R62 6 NG2R62 7 HGR61 8 HGR62 9 HGR62 10 HGR62
@<TRIPOS>MOLECULE
pyrimidine
 10 10 0 0 0
****
USER_CHARGES
INVALID_CHARGES
Pose:   6 Cluster:   6 Fr_nu: 4616081 TotEn:   -14.78
@<TRIPOS>ATOM
      1 C1        -82.4967    1.3094  -38.4057 C.ar   1 LIG      -0.13100
      2 C2        -83.4398    1.1241  -39.3961 C.ar   1 LIG       0.28900
      3 C3        -82.6657    2.4332  -37.6231 C.ar   1 LIG       0.28900
      4 C4        -84.5281    3.0239  -38.7848 C.ar   1 LIG       0.50700
      5 N1        -84.4724    1.9647  -39.6145 N.ar   1 LIG      -0.71900
      6 N2        -83.6736    3.3152  -37.7854 N.ar   1 LIG      -0.71900
      7 H1        -81.6783    0.6187  -38.2531 H      1 LIG       0.11500
      8 H2        -83.3893    0.2690  -40.0613 H      1 LIG       0.11400
      9 H3        -81.9739    2.6627  -36.8199 H      1 LIG       0.11400
     10 H4        -85.3469    3.7161  -38.9382 H      1 LIG       0.14100
@<TRIPOS>BOND
      1       1       2 ar
      2       1       3 ar
      3       2       5 ar
      4       3       6 ar
      5       4       5 ar
      6       4       6 ar
      7       1       7 1
      8       2       8 1
      9       3       9 1
     10       4      10 1
@<TRIPOS>ALT_TYPE
CGenFF_4.0_ALT_TYPE_SET
CGenFF_4.0 1 CG2R61 2 CG2R61 3 CG2R61 4 CG2R64 5 NG2R62 6 NG2R62 7 HGR61 8 HGR62 9 HGR62 10 HGR62
@<TRIPOS>MOLECULE
pyrimidine
 10 10 0 0 0
****
USER_CHARGES
INVALID_CHARGES
Pose:   7 Cluster:   7 Fr_nu: 2473903 TotEn:   -14.78
@<TRIPOS>ATOM
      1 C1        -51.8868  -12.7346  -44.8724 C.ar   1 LIG      -0.13100
      2 C2        -52.0317  -11.4953  -44.2828 C.ar   1 LIG       0.28900
      3 C3        -50.5871  -13.1488  -45.0799 C.ar   1 LIG       0.28900
      4 C4        -49.7770  -11.2277  -44.1742 C.ar   1 LIG       0.50700
      5 N1        -50.9947  -10.7124  -43.9195 N.ar   1 LIG      -0.71900
      6 N2        -49.5044  -12.4181  -44.7420 N.ar   1 LIG      -0.71900
      7 H1        -52.7368  -13.3417  -45.1539 H      1 LIG       0.11500
      8 H2        -53.0153  -11.0856  -44.0804 H      1 LIG       0.11400
      9 H3        -50.3738  -14.1085  -45.5381 H      1 LIG       0.11400
     10 H4        -48.9258  -10.6196  -43.8935 H      1 LIG       0.14100
@<TRIPOS>BOND
      1       1       2 ar
      2       1       3 ar
      3       2       5 ar
      4       3       6 ar
      5       4       5 ar
      6       4       6 ar
      7       1       7 1
      8       2       8 1
      9       3       9 1
     10       4      10 1
@<TRIPOS>ALT_TYPE
CGenFF_4.0_ALT_TYPE_SET
CGenFF_4.0 1 CG2R61 2 CG2R61 3 CG2R61 4 CG2R64 5 NG2R62 6 NG2R62 7 HGR61 8 HGR62 9 HGR62 10 HGR62
@<TRIPOS>MOLECULE
pyrimidine
 10 10 0 0 0
****
USER_CHARGES
INVALID_CHARGES
Pose:   8 Cluster:   8 Fr_nu:    254 TotEn:   -14.76
@<TRIPOS>ATOM
      1 C1        -47.5657   -8.6166  -38.2673 C.ar   1 LIG      -0.13100
      2 C2        -47.8096   -9.1587  -37.0218 C.ar   1 LIG       0.28900
      3 C3        -46.6636   -9.3054  -39.0519 C.ar   1 LIG       0.28900
      4 C4        -46.3633  -10.8651  -37.4258 C.ar   1 LIG       0.50700
      5 N1        -47.2238  -10.2858  -36.5671 N.ar   1 LIG      -0.71900
      6 N2        -46.0413  -10.4371  -38.6614 N.ar   1 LIG      -0.71900
      7 H1        -48.0501   -7.7107  -38.6062 H      1 LIG       0.11500
      8 H2        -48.5037   -8.6871  -36.3346 H      1 LIG       0.11400
      9 H3        -46.4079   -8.9554  -40.0462 H      1 LIG       0.11400
     10 H4        -45.8774  -11.7716  -37.0862 H      1 LIG       0.14100
@<TRIPOS>BOND
      1       1       2 ar
      2       1       3 ar
      3       2       5 ar
      4       3       6 ar
      5       4       5 ar
      6       4       6 ar
      7       1       7 1
      8       2       8 1
      9       3       9 1
     10       4      10 1
@<TRIPOS>ALT_TYPE
CGenFF_4.0_ALT_TYPE_SET
CGenFF_4.0 1 CG2R61 2 CG2R61 3 CG2R61 4 CG2R64 5 NG2R62 6 NG2R62 7 HGR61 8 HGR62 9 HGR62 10 HGR62
@<TRIPOS>MOLECULE
pyrimidine
 10 10 0 0 0
****
USER_CHARGES
INVALID_CHARGES
Pose:   9 Cluster:   9 Fr_nu: 327620 TotEn:   -14.72
@<TRIPOS>ATOM
      1 C1        -61.2222    2.2859  -43.7704 C.ar   1 LIG      -0.13100
      2 C2        -60.1911    2.7069  -44.5853 C.ar   1 LIG       0.28900
      3 C3        -61.2747    2.8724  -42.5225 C.ar   1 LIG       0.28900
      4 C4        -59.4349    4.1268  -42.9793 C.ar   1 LIG       0.50700
      5 N1        -59.2763    3.6290  -44.2204 N.ar   1 LIG      -0.71900
      6 N2        -60.3941    3.7996  -42.0924 N.ar   1 LIG      -0.71900
      7 H1        -61.9423    1.5441  -44.0890 H      1 LIG       0.11500
      8 H2        -60.0686    2.3020  -45.5840 H      1 LIG       0.11400
      9 H3        -62.0494    2.6045  -41.8123 H      1 LIG       0.11400
     10 H4        -58.7134    4.8687  -42.6596 H      1 LIG       0.14100
@<TRIPOS>BOND
      1       1       2 ar
      2       1       3 ar
      3       2       5 ar
      4       3       6 ar
      5       4       5 ar
      6       4       6 ar
      7       1       7 1
      8       2       8 1
      9       3       9 1
     10       4      10 1
@<TRIPOS>ALT_TYPE
CGenFF_4.0_ALT_TYPE_SET
CGenFF_4.0 1 CG2R61 2 CG2R61 3 CG2R61 4 CG2R64 5 NG2R62 6 NG2R62 7 HGR61 8 HGR62 9 HGR62 10 HGR62
@<TRIPOS>MOLECULE
pyrimidine
 10 10 0 0 0
****
USER_CHARGES
INVALID_CHARGES
Pose:  10 Cluster:  10 Fr_nu:   3344 TotEn:   -14.56
@<TRIPOS>ATOM
      1 C1        -69.8215   -5.2202  -46.5139 C.ar   1 LIG      -0.13100
      2 C2        -69.5632   -4.2042  -47.4114 C.ar   1 LIG       0.28900
      3 C3        -70.6586   -6.2190  -46.9675 C.ar   1 LIG       0.28900
      4 C4        -70.8788   -5.1891  -48.9819 C.ar   1 LIG       0.50700
      5 N1        -70.0769   -4.1568  -48.6581 N.ar   1 LIG      -0.71900
      6 N2        -71.2072   -6.2352  -48.2000 N.ar   1 LIG      -0.71900
      7 H1        -69.3956   -5.2328  -45.5196 H      1 LIG       0.11500
      8 H2        -68.9165   -3.3754  -47.1445 H      1 LIG       0.11400
      9 H3        -70.9199   -7.0589  -46.3329 H      1 LIG       0.11400
     10 H4        -71.3062   -5.1762  -49.9770 H      1 LIG       0.14100
@<TRIPOS>BOND
      1       1       2 ar
      2       1       3 ar
      3       2       5 ar
      4       3       6 ar
      5       4       5 ar
      6       4       6 ar
      7       1       7 1
      8       2       8 1
      9       3       9 1
     10       4      10 1
@<TRIPOS>ALT_TYPE
CGenFF_4.0_ALT_TYPE_SET
CGenFF_4.0 1 CG2R61 2 CG2R61 3 CG2R61 4 CG2R64 5 NG2R62 6 NG2R62 7 HGR61 8 HGR62 9 HGR62 10 HGR62
@<TRIPOS>MOLECULE
pyrimidine
 10 10 0 0 0
****
USER_CHARGES
INVALID_CHARGES
Pose:  11 Cluster:  11 Fr_nu: 565597 TotEn:   -13.95
@<TRIPOS>ATOM
      1 C1        -35.1448  -10.8621  -30.3955 C.ar   1 LIG      -0.13100
      2 C2        -35.0496  -11.6874  -29.2935 C.ar   1 LIG       0.28900
      3 C3        -35.7226  -11.4251  -31.5149 C.ar   1 LIG       0.28900
      4 C4        -36.0267  -13.3980  -30.4276 C.ar   1 LIG       0.50700
      5 N1        -35.4820  -12.9653  -29.2746 N.ar   1 LIG      -0.71900
      6 N2        -36.1762  -12.6947  -31.5664 N.ar   1 LIG      -0.71900
      7 H1        -34.7894   -9.8405  -30.3826 H      1 LIG       0.11500
      8 H2        -34.6096  -11.3330  -28.3677 H      1 LIG       0.11400
      9 H3        -35.8399  -10.8538  -32.4294 H      1 LIG       0.11400
     10 H4        -36.3817  -14.4212  -30.4411 H      1 LIG       0.14100
@<TRIPOS>BOND
      1       1       2 ar
      2       1       3 ar
      3       2       5 ar
      4       3       6 ar
      5       4       5 ar
      6       4       6 ar
      7       1       7 1
      8       2       8 1
      9       3       9 1
     10       4      10 1
@<TRIPOS>ALT_TYPE
CGenFF_4.0_ALT_TYPE_SET
CGenFF_4.0 1 CG2R61 2 CG2R61 3 CG2R61 4 CG2R64 5 NG2R62 6 NG2R62 7 HGR61 8 HGR62 9 HGR62 10 HGR62
@<TRIPOS>MOLECULE
pyrimidine
 10 10 0 0 0
****
USER_CHARGES
INVALID_CHARGES
Pose:  12 Cluster:  12 Fr_nu: 1485635 TotEn:   -13.95
@<TRIPOS>ATOM
      1 C1        -82.8365    1.0576  -38.8720 C.ar   1 LIG      -0.13100
      2 C2        -83.1632    2.3554  -38.5352 C.ar   1 LIG       0.28900
      3 C3        -81.9663    0.4188  -38.0125 C.ar   1 LIG       0.28900
      4 C4        -81.8439    2.2610  -36.6866 C.ar   1 LIG       0.50700
      5 N1        -82.6835    2.9904  -37.4458 N.ar   1 LIG      -0.71900
      6 N2        -81.4486    0.9925  -36.9066 N.ar   1 LIG      -0.71900
      7 H1        -83.2363    0.5728  -39.7525 H      1 LIG       0.11500
      8 H2        -83.8400    2.9378  -39.1510 H      1 LIG       0.11400
      9 H3        -81.6513   -0.6029  -38.1953 H      1 LIG       0.11400
     10 H4        -81.4426    2.7467  -35.8055 H      1 LIG       0.14100
@<TRIPOS>BOND
      1       1       2 ar
      2       1       3 ar
      3       2       5 ar
      4       3       6 ar
      5       4       5 ar
      6       4       6 ar
      7       1       7 1
      8       2       8 1
      9       3       9 1
     10       4      10 1
@<TRIPOS>ALT_TYPE
CGenFF_4.0_ALT_TYPE_SET
CGenFF_4.0 1 CG2R61 2 CG2R61 3 CG2R61 4 CG2R64 5 NG2R62 6 NG2R62 7 HGR61 8 HGR62 9 HGR62 10 HGR62
@<TRIPOS>MOLECULE
pyrimidine
 10 10 0 0 0
****
USER_CHARGES
INVALID_CHARGES
Pose:  13 Cluster:  13 Fr_nu: 1821563 TotEn:   -13.91
@<TRIPOS>ATOM
      1 C1        -49.9743  -11.8709  -42.3788 C.ar   1 LIG      -0.13100
      2 C2        -48.8856  -12.0241  -41.5448 C.ar   1 LIG       0.28900
      3 C3        -50.1620  -12.8753  -43.3062 C.ar   1 LIG       0.28900
      4 C4        -48.3286  -13.9856  -42.5493 C.ar   1 LIG       0.50700
      5 N1        -48.0388  -13.0728  -41.6026 N.ar   1 LIG      -0.71900
      6 N2        -49.3555  -13.9510  -43.4199 N.ar   1 LIG      -0.71900
      7 H1        -50.6373  -11.0189  -42.3103 H      1 LIG       0.11500
      8 H2        -48.6573  -11.2852  -40.7843 H      1 LIG       0.11400
      9 H3        -50.9907  -12.8416  -44.0051 H      1 LIG       0.11400
     10 H4        -47.6643  -14.8383  -42.6189 H      1 LIG       0.14100
@<TRIPOS>BOND
      1       1       2 ar
      2       1       3 ar
      3       2       5 ar
      4       3       6 ar
      5       4       5 ar
      6       4       6 ar
      7       1       7 1
      8       2       8 1
      9       3       9 1
     10       4      10 1
@<TRIPOS>ALT_TYPE
CGenFF_4.0_ALT_TYPE_SET
CGenFF_4.0 1 CG2R61 2 CG2R61 3 CG2R61 4 CG2R64 5 NG2R62 6 NG2R62 7 HGR61 8 HGR62 9 HGR62 10 HGR62
@<TRIPOS>MOLECULE
pyrimidine
 10 10 0 0 0
****
USER_CHARGES
INVALID_CHARGES
Pose:  14 Cluster:  14 Fr_nu: 3261344 TotEn:   -13.81
@<TRIPOS>ATOM
      1 C1        -81.4102  -21.9371  -34.1121 C.ar   1 LIG      -0.13100
      2 C2        -82.4794  -22.8055  -34.1960 C.ar   1 LIG       0.28900
      3 C3        -80.9859  -21.6341  -32.8346 C.ar   1 LIG       0.28900
      4 C4        -82.5880  -22.9700  -31.9315 C.ar   1 LIG       0.50700
      5 N1        -83.0946  -23.3428  -33.1222 N.ar   1 LIG      -0.71900
      6 N2        -81.5539  -22.1342  -31.7176 N.ar   1 LIG      -0.71900
      7 H1        -80.9357  -21.5209  -34.9907 H      1 LIG       0.11500
      8 H2        -82.8830  -23.1019  -35.1581 H      1 LIG       0.11400
      9 H3        -80.1527  -20.9599  -32.6687 H      1 LIG       0.11400
     10 H4        -83.0637  -23.3858  -31.0517 H      1 LIG       0.14100
@<TRIPOS>BOND
      1       1       2 ar
      2       1       3 ar
      3       2       5 ar
      4       3       6 ar
      5       4       5 ar
      6       4       6 ar
      7       1       7 1
      8       2       8 1
      9       3       9 1
     10       4      10 1
@<TRIPOS>ALT_TYPE
CGenFF_4.0_ALT_TYPE_SET
CGenFF_4.0 1 CG2R61 2 CG2R61 3 CG2R61 4 CG2R64 5 NG2R62 6 NG2R62 7 HGR61 8 HGR62 9 HGR62 10 HGR62
@<TRIPOS>MOLECULE
pyrimidine
 10 10 0 0 0
****
USER_CHARGES
INVALID_CHARGES
Pose:  15 Cluster:  15 Fr_nu: 3330914 TotEn:   -13.81
@<TRIPOS>ATOM
      1 C1        -50.7251    3.1326  -34.2589 C.ar   1 LIG      -0.13100
      2 C2        -49.7641    3.3722  -33.2978 C.ar   1 LIG       0.28900
      3 C3        -51.2936    4.2540  -34.8274 C.ar   1 LIG       0.28900
      4 C4        -50.0081    5.6189  -33.5423 C.ar   1 LIG       0.50700
      5 N1        -49.3798    4.6072  -32.9138 N.ar   1 LIG      -0.71900
      6 N2        -50.9579    5.5169  -34.4916 N.ar   1 LIG      -0.71900
      7 H1        -51.0141    2.1309  -34.5475 H      1 LIG       0.11500
      8 H2        -49.2618    2.5529  -32.7951 H      1 LIG       0.11400
      9 H3        -52.0585    4.1654  -35.5913 H      1 LIG       0.11400
     10 H4        -49.7198    6.6220  -33.2527 H      1 LIG       0.14100
@<TRIPOS>BOND
      1       1       2 ar
      2       1       3 ar
      3       2       5 ar
      4       3       6 ar
      5       4       5 ar
      6       4       6 ar
      7       1       7 1
      8       2       8 1
      9       3       9 1
     10       4      10 1
@<TRIPOS>ALT_TYPE
CGenFF_4.0_ALT_TYPE_SET
CGenFF_4.0 1 CG2R61 2 CG2R61 3 CG2R61 4 CG2R64 5 NG2R62 6 NG2R62 7 HGR61 8 HGR62 9 HGR62 10 HGR62
@<TRIPOS>MOLECULE
pyrimidine
 10 10 0 0 0
****
USER_CHARGES
INVALID_CHARGES
Pose:  16 Cluster:  16 Fr_nu: 1656261 TotEn:   -13.66
@<TRIPOS>ATOM
      1 C1        -64.9431    0.1546  -27.9401 C.ar   1 LIG      -0.13100
      2 C2        -64.1292    0.2380  -26.8287 C.ar   1 LIG       0.28900
      3 C3        -65.5896   -1.0514  -28.1175 C.ar   1 LIG       0.28900
      4 C4        -64.6379   -1.8961  -26.2340 C.ar   1 LIG       0.50700
      5 N1        -63.9529   -0.7717  -25.9514 N.ar   1 LIG      -0.71900
      6 N2        -65.4594   -2.1020  -27.2811 N.ar   1 LIG      -0.71900
      7 H1        -65.0659    0.9808  -28.6275 H      1 LIG       0.11500
      8 H2        -63.5799    1.1465  -26.6066 H      1 LIG       0.11400
      9 H3        -66.2497   -1.2113  -28.9631 H      1 LIG       0.11400
     10 H4        -64.5141   -2.7238  -25.5464 H      1 LIG       0.14100
@<TRIPOS>BOND
      1       1       2 ar
      2       1       3 ar
      3       2       5 ar
      4       3       6 ar
      5       4       5 ar
      6       4       6 ar
      7       1       7 1
      8       2       8 1
      9       3       9 1
     10       4      10 1
@<TRIPOS>ALT_TYPE
CGenFF_4.0_ALT_TYPE_SET
CGenFF_4.0 1 CG2R61 2 CG2R61 3 CG2R61 4 CG2R64 5 NG2R62 6 NG2R62 7 HGR61 8 HGR62 9 HGR62 10 HGR62
@<TRIPOS>MOLECULE
pyrimidine
 10 10 0 0 0
****
USER_CHARGES
INVALID_CHARGES
Pose:  17 Cluster:  17 Fr_nu: 212707 TotEn:   -13.39
@<TRIPOS>ATOM
      1 C1        -79.9771  -20.5604  -32.1645 C.ar   1 LIG      -0.13100
      2 C2        -80.7065  -20.1589  -31.0639 C.ar   1 LIG       0.28900
      3 C3        -80.4419  -21.6881  -32.8097 C.ar   1 LIG       0.28900
      4 C4        -82.1585  -21.8869  -31.3330 C.ar   1 LIG       0.50700
      5 N1        -81.8064  -20.8010  -30.6187 N.ar   1 LIG      -0.71900
      6 N2        -81.5333  -22.3788  -32.4197 N.ar   1 LIG      -0.71900
      7 H1        -79.0982  -20.0261  -32.4994 H      1 LIG       0.11500
      8 H2        -80.4175  -19.2834  -30.4925 H      1 LIG       0.11400
      9 H3        -79.9338  -22.0797  -33.6842 H      1 LIG       0.11400
     10 H4        -83.0379  -22.4227  -30.9971 H      1 LIG       0.14100
@<TRIPOS>BOND
      1       1       2 ar
      2       1       3 ar
      3       2       5 ar
      4       3       6 ar
      5       4       5 ar
      6       4       6 ar
      7       1       7 1
      8       2       8 1
      9       3       9 1
     10       4      10 1
@<TRIPOS>ALT_TYPE
CGenFF_4.0_ALT_TYPE_SET
CGenFF_4.0 1 CG2R61 2 CG2R61 3 CG2R61 4 CG2R64 5 NG2R62 6 NG2R62 7 HGR61 8 HGR62 9 HGR62 10 HGR62
@<TRIPOS>MOLECULE
pyrimidine
 10 10 0 0 0
****
USER_CHARGES
INVALID_CHARGES
Pose:  18 Cluster:  18 Fr_nu:  41220 TotEn:   -13.21
@<TRIPOS>ATOM
      1 C1        -51.7444  -11.8360  -44.0538 C.ar   1 LIG      -0.13100
      2 C2        -51.5870  -12.6490  -45.1577 C.ar   1 LIG       0.28900
      3 C3        -50.6117  -11.1656  -43.6395 C.ar   1 LIG       0.28900
      4 C4        -49.3876  -12.0963  -45.3136 C.ar   1 LIG       0.50700
      5 N1        -50.4185  -12.8032  -45.8145 N.ar   1 LIG      -0.71900
      6 N2        -49.4123  -11.2730  -44.2481 N.ar   1 LIG      -0.71900
      7 H1        -52.6939  -11.7311  -43.5461 H      1 LIG       0.11500
      8 H2        -52.4212  -13.2160  -45.5563 H      1 LIG       0.11400
      9 H3        -50.6378  -10.5042  -42.7804 H      1 LIG       0.11400
     10 H4        -48.4365  -12.2020  -45.8210 H      1 LIG       0.14100
@<TRIPOS>BOND
      1       1       2 ar
      2       1       3 ar
      3       2       5 ar
      4       3       6 ar
      5       4       5 ar
      6       4       6 ar
      7       1       7 1
      8       2       8 1
      9       3       9 1
     10       4      10 1
@<TRIPOS>ALT_TYPE
CGenFF_4.0_ALT_TYPE_SET
CGenFF_4.0 1 CG2R61 2 CG2R61 3 CG2R61 4 CG2R64 5 NG2R62 6 NG2R62 7 HGR61 8 HGR62 9 HGR62 10 HGR62
@<TRIPOS>MOLECULE
pyrimidine
 10 10 0 0 0
****
USER_CHARGES
INVALID_CHARGES
Pose:  19 Cluster:  19 Fr_nu: 2048580 TotEn:   -13.14
@<TRIPOS>ATOM
      1 C1        -56.6272   -2.7146  -19.2185 C.ar   1 LIG      -0.13100
      2 C2        -55.8105   -1.6209  -19.0151 C.ar   1 LIG       0.28900
      3 C3        -56.1197   -3.6926  -20.0490 C.ar   1 LIG       0.28900
      4 C4        -54.2080   -2.5038  -20.3640 C.ar   1 LIG       0.50700
      5 N1        -54.5904   -1.4824  -19.5741 N.ar   1 LIG      -0.71900
      6 N2        -54.9095   -3.6196  -20.6410 N.ar   1 LIG      -0.71900
      7 H1        -57.6020   -2.7995  -18.7571 H      1 LIG       0.11500
      8 H2        -56.1243   -0.8013  -18.3778 H      1 LIG       0.11400
      9 H3        -56.6896   -4.5889  -20.2687 H      1 LIG       0.11400
     10 H4        -53.2325   -2.4185  -20.8270 H      1 LIG       0.14100
@<TRIPOS>BOND
      1       1       2 ar
      2       1       3 ar
      3       2       5 ar
      4       3       6 ar
      5       4       5 ar
      6       4       6 ar
      7       1       7 1
      8       2       8 1
      9       3       9 1
     10       4      10 1
@<TRIPOS>ALT_TYPE
CGenFF_4.0_ALT_TYPE_SET
CGenFF_4.0 1 CG2R61 2 CG2R61 3 CG2R61 4 CG2R64 5 NG2R62 6 NG2R62 7 HGR61 8 HGR62 9 HGR62 10 HGR62
@<TRIPOS>MOLECULE
pyrimidine
 10 10 0 0 0
****
USER_CHARGES
INVALID_CHARGES
Pose:  20 Cluster:  20 Fr_nu: 565615 TotEn:   -13.12
@<TRIPOS>ATOM
      1 C1        -35.5509  -10.2396  -32.1998 C.ar   1 LIG      -0.13100
      2 C2        -34.9556   -9.2189  -31.4868 C.ar   1 LIG       0.28900
      3 C3        -35.7226  -11.4251  -31.5149 C.ar   1 LIG       0.28900
      4 C4        -34.7775  -10.5409  -29.6463 C.ar   1 LIG       0.50700
      5 N1        -34.5550   -9.3355  -30.2037 N.ar   1 LIG      -0.71900
      6 N2        -35.3462  -11.6116  -30.2328 N.ar   1 LIG      -0.71900
      7 H1        -35.8624  -10.1183  -33.2286 H      1 LIG       0.11500
      8 H2        -34.7790   -8.2503  -31.9416 H      1 LIG       0.11400
      9 H3        -36.1810  -12.2841  -31.9929 H      1 LIG       0.11400
     10 H4        -34.4647  -10.6630  -28.6165 H      1 LIG       0.14100
@<TRIPOS>BOND
      1       1       2 ar
      2       1       3 ar
      3       2       5 ar
      4       3       6 ar
      5       4       5 ar
      6       4       6 ar
      7       1       7 1
      8       2       8 1
      9       3       9 1
     10       4      10 1
@<TRIPOS>ALT_TYPE
CGenFF_4.0_ALT_TYPE_SET
CGenFF_4.0 1 CG2R61 2 CG2R61 3 CG2R61 4 CG2R64 5 NG2R62 6 NG2R62 7 HGR61 8 HGR62 9 HGR62 10 HGR62
@<TRIPOS>MOLECULE
pyrimidine
 10 10 0 0 0
****
USER_CHARGES
INVALID_CHARGES
Pose:  21 Cluster:  21 Fr_nu: 147745 TotEn:   -13.08
@<TRIPOS>ATOM
      1 C1        -80.5554  -21.3753  -32.0703 C.ar   1 LIG      -0.13100
      2 C2        -81.2452  -21.1516  -30.8962 C.ar   1 LIG       0.28900
      3 C3        -80.8035  -22.5843  -32.6874 C.ar   1 LIG       0.28900
      4 C4        -82.2687  -23.1751  -31.0531 C.ar   1 LIG       0.50700
      5 N1        -82.1128  -22.0330  -30.3570 N.ar   1 LIG      -0.71900
      6 N2        -81.6569  -23.5112  -32.2048 N.ar   1 LIG      -0.71900
      7 H1        -79.8650  -20.6503  -32.4801 H      1 LIG       0.11500
      8 H2        -81.1151  -20.2296  -30.3400 H      1 LIG       0.11400
      9 H3        -80.3073  -22.8495  -33.6147 H      1 LIG       0.11400
     10 H4        -82.9591  -23.9017  -30.6424 H      1 LIG       0.14100
@<TRIPOS>BOND
      1       1       2 ar
      2       1       3 ar
      3       2       5 ar
      4       3       6 ar
      5       4       5 ar
      6       4       6 ar
      7       1       7 1
      8       2       8 1
      9       3       9 1
     10       4      10 1
@<TRIPOS>ALT_TYPE
CGenFF_4.0_ALT_TYPE_SET
CGenFF_4.0 1 CG2R61 2 CG2R61 3 CG2R61 4 CG2R64 5 NG2R62 6 NG2R62 7 HGR61 8 HGR62 9 HGR62 10 HGR62
@<TRIPOS>MOLECULE
pyrimidine
 10 10 0 0 0
****
USER_CHARGES
INVALID_CHARGES
Pose:  22 Cluster:  22 Fr_nu: 2586421 TotEn:   -12.99
@<TRIPOS>ATOM
      1 C1        -52.4758  -11.9146  -45.0385 C.ar   1 LIG      -0.13100
      2 C2        -52.2198  -12.1060  -46.3810 C.ar   1 LIG       0.28900
      3 C3        -51.3835  -12.0176  -44.2017 C.ar   1 LIG       0.28900
      4 C4        -50.0126  -12.4519  -45.9621 C.ar   1 LIG       0.50700
      5 N1        -50.9957  -12.3773  -46.8793 N.ar   1 LIG      -0.71900
      6 N2        -50.1329  -12.2862  -44.6311 N.ar   1 LIG      -0.71900
      7 H1        -53.4683  -11.6983  -44.6663 H      1 LIG       0.11500
      8 H2        -53.0161  -12.0448  -47.1148 H      1 LIG       0.11400
      9 H3        -51.4868  -11.8835  -43.1304 H      1 LIG       0.11400
     10 H4        -49.0190  -12.6696  -46.3344 H      1 LIG       0.14100
@<TRIPOS>BOND
      1       1       2 ar
      2       1       3 ar
      3       2       5 ar
      4       3       6 ar
      5       4       5 ar
      6       4       6 ar
      7       1       7 1
      8       2       8 1
      9       3       9 1
     10       4      10 1
@<TRIPOS>ALT_TYPE
CGenFF_4.0_ALT_TYPE_SET
CGenFF_4.0 1 CG2R61 2 CG2R61 3 CG2R61 4 CG2R64 5 NG2R62 6 NG2R62 7 HGR61 8 HGR62 9 HGR62 10 HGR62
@<TRIPOS>MOLECULE
pyrimidine
 10 10 0 0 0
****
USER_CHARGES
INVALID_CHARGES
Pose:  23 Cluster:  23 Fr_nu: 1629921 TotEn:   -12.96
@<TRIPOS>ATOM
      1 C1        -78.3733  -14.1576  -45.3708 C.ar   1 LIG      -0.13100
      2 C2        -78.9969  -15.2341  -44.7736 C.ar   1 LIG       0.28900
      3 C3        -77.1009  -13.8772  -44.9165 C.ar   1 LIG       0.28900
      4 C4        -77.1878  -15.6120  -43.4503 C.ar   1 LIG       0.50700
      5 N1        -78.4313  -15.9861  -43.8067 N.ar   1 LIG      -0.71900
      6 N2        -76.4754  -14.5861  -43.9540 N.ar   1 LIG      -0.71900
      7 H1        -78.8510  -13.5715  -46.1445 H      1 LIG       0.11500
      8 H2        -79.9987  -15.5304  -45.0651 H      1 LIG       0.11400
      9 H3        -76.5323  -13.0493  -45.3258 H      1 LIG       0.11400
     10 H4        -76.7097  -16.1980  -42.6749 H      1 LIG       0.14100
@<TRIPOS>BOND
      1       1       2 ar
      2       1       3 ar
      3       2       5 ar
      4       3       6 ar
      5       4       5 ar
      6       4       6 ar
      7       1       7 1
      8       2       8 1
      9       3       9 1
     10       4      10 1
@<TRIPOS>ALT_TYPE
CGenFF_4.0_ALT_TYPE_SET
CGenFF_4.0 1 CG2R61 2 CG2R61 3 CG2R61 4 CG2R64 5 NG2R62 6 NG2R62 7 HGR61 8 HGR62 9 HGR62 10 HGR62
@<TRIPOS>MOLECULE
pyrimidine
 10 10 0 0 0
****
USER_CHARGES
INVALID_CHARGES
Pose:  24 Cluster:  24 Fr_nu: 101031 TotEn:   -12.81
@<TRIPOS>ATOM
      1 C1        -50.7934  -11.7816  -43.3062 C.ar   1 LIG      -0.13100
      2 C2        -50.5900  -12.3629  -44.5412 C.ar   1 LIG       0.28900
      3 C3        -50.0858  -12.3382  -42.2605 C.ar   1 LIG       0.28900
      4 C4        -49.1288  -13.8598  -43.6518 C.ar   1 LIG       0.50700
      5 N1        -49.7617  -13.4071  -44.7507 N.ar   1 LIG      -0.71900
      6 N2        -49.2417  -13.3817  -42.3978 N.ar   1 LIG      -0.71900
      7 H1        -51.4642  -10.9444  -43.1669 H      1 LIG       0.11500
      8 H2        -51.1030  -11.9937  -45.4226 H      1 LIG       0.11400
      9 H3        -50.1812  -11.9490  -41.2526 H      1 LIG       0.11400
     10 H4        -48.4579  -14.6988  -43.7908 H      1 LIG       0.14100
@<TRIPOS>BOND
      1       1       2 ar
      2       1       3 ar
      3       2       5 ar
      4       3       6 ar
      5       4       5 ar
      6       4       6 ar
      7       1       7 1
      8       2       8 1
      9       3       9 1
     10       4      10 1
@<TRIPOS>ALT_TYPE
CGenFF_4.0_ALT_TYPE_SET
CGenFF_4.0 1 CG2R61 2 CG2R61 3 CG2R61 4 CG2R64 5 NG2R62 6 NG2R62 7 HGR61 8 HGR62 9 HGR62 10 HGR62
@<TRIPOS>MOLECULE
pyrimidine
 10 10 0 0 0
****
USER_CHARGES
INVALID_CHARGES
Pose:  25 Cluster:  25 Fr_nu: 2383252 TotEn:   -12.79
@<TRIPOS>ATOM
      1 C1        -63.4733    0.7503  -26.0164 C.ar   1 LIG      -0.13100
      2 C2        -63.3725   -0.6241  -26.0884 C.ar   1 LIG       0.28900
      3 C3        -62.5770    1.3713  -25.1708 C.ar   1 LIG       0.28900
      4 C4        -61.6514   -0.6258  -24.6035 C.ar   1 LIG       0.50700
      5 N1        -62.4699   -1.3468  -25.3932 N.ar   1 LIG      -0.71900
      6 N2        -61.6493    0.7117  -24.4464 N.ar   1 LIG      -0.71900
      7 H1        -64.2074    1.3048  -26.5855 H      1 LIG       0.11500
      8 H2        -64.0348   -1.1992  -26.7263 H      1 LIG       0.11400
      9 H3        -62.5805    2.4489  -25.0482 H      1 LIG       0.11400
     10 H4        -60.9171   -1.1809  -24.0327 H      1 LIG       0.14100
@<TRIPOS>BOND
      1       1       2 ar
      2       1       3 ar
      3       2       5 ar
      4       3       6 ar
      5       4       5 ar
      6       4       6 ar
      7       1       7 1
      8       2       8 1
      9       3       9 1
     10       4      10 1
@<TRIPOS>ALT_TYPE
CGenFF_4.0_ALT_TYPE_SET
CGenFF_4.0 1 CG2R61 2 CG2R61 3 CG2R61 4 CG2R64 5 NG2R62 6 NG2R62 7 HGR61 8 HGR62 9 HGR62 10 HGR62
@<TRIPOS>MOLECULE
pyrimidine
 10 10 0 0 0
****
USER_CHARGES
INVALID_CHARGES
Pose:  26 Cluster:  26 Fr_nu: 3660386 TotEn:   -12.70
@<TRIPOS>ATOM
      1 C1        -81.1261  -21.7795  -33.7744 C.ar   1 LIG      -0.13100
      2 C2        -80.8579  -21.1380  -32.5823 C.ar   1 LIG       0.28900
      3 C3        -82.4568  -22.0475  -34.0220 C.ar   1 LIG       0.28900
      4 C4        -83.0673  -21.0971  -32.0494 C.ar   1 LIG       0.50700
      5 N1        -81.8078  -20.7809  -31.6932 N.ar   1 LIG      -0.71900
      6 N2        -83.4572  -21.7193  -33.1784 N.ar   1 LIG      -0.71900
      7 H1        -80.3440  -22.0545  -34.4693 H      1 LIG       0.11500
      8 H2        -79.8412  -20.8861  -32.3010 H      1 LIG       0.11400
      9 H3        -82.7647  -22.5493  -34.9329 H      1 LIG       0.11400
     10 H4        -83.8504  -20.8228  -31.3533 H      1 LIG       0.14100
@<TRIPOS>BOND
      1       1       2 ar
      2       1       3 ar
      3       2       5 ar
      4       3       6 ar
      5       4       5 ar
      6       4       6 ar
      7       1       7 1
      8       2       8 1
      9       3       9 1
     10       4      10 1
@<TRIPOS>ALT_TYPE
CGenFF_4.0_ALT_TYPE_SET
CGenFF_4.0 1 CG2R61 2 CG2R61 3 CG2R61 4 CG2R64 5 NG2R62 6 NG2R62 7 HGR61 8 HGR62 9 HGR62 10 HGR62
@<TRIPOS>MOLECULE
pyrimidine
 10 10 0 0 0
****
USER_CHARGES
INVALID_CHARGES
Pose:  27 Cluster:  27 Fr_nu: 816850 TotEn:   -12.70
@<TRIPOS>ATOM
      1 C1        -60.2739    2.8206  -43.9097 C.ar   1 LIG      -0.13100
      2 C2        -60.8818    3.5296  -42.8936 C.ar   1 LIG       0.28900
      3 C3        -59.0449    2.2733  -43.6035 C.ar   1 LIG       0.28900
      4 C4        -59.1390    3.1154  -41.4942 C.ar   1 LIG       0.50700
      5 N1        -60.3407    3.6974  -41.6691 N.ar   1 LIG      -0.71900
      6 N2        -58.4455    2.4015  -42.4016 N.ar   1 LIG      -0.71900
      7 H1        -60.7311    2.7020  -44.8829 H      1 LIG       0.11500
      8 H2        -61.8497    3.9962  -43.0407 H      1 LIG       0.11400
      9 H3        -58.4909    1.6997  -44.3387 H      1 LIG       0.11400
     10 H4        -58.6805    3.2350  -40.5202 H      1 LIG       0.14100
@<TRIPOS>BOND
      1       1       2 ar
      2       1       3 ar
      3       2       5 ar
      4       3       6 ar
      5       4       5 ar
      6       4       6 ar
      7       1       7 1
      8       2       8 1
      9       3       9 1
     10       4      10 1
@<TRIPOS>ALT_TYPE
CGenFF_4.0_ALT_TYPE_SET
CGenFF_4.0 1 CG2R61 2 CG2R61 3 CG2R61 4 CG2R64 5 NG2R62 6 NG2R62 7 HGR61 8 HGR62 9 HGR62 10 HGR62
@<TRIPOS>MOLECULE
pyrimidine
 10 10 0 0 0
****
USER_CHARGES
INVALID_CHARGES
Pose:  28 Cluster:  28 Fr_nu: 157335 TotEn:   -12.49
@<TRIPOS>ATOM
      1 C1        -81.8430  -22.4473  -33.7845 C.ar   1 LIG      -0.13100
      2 C2        -81.6588  -22.9500  -32.5125 C.ar   1 LIG       0.28900
      3 C3        -83.0620  -22.7283  -34.3668 C.ar   1 LIG       0.28900
      4 C4        -83.7336  -23.8784  -32.5248 C.ar   1 LIG       0.50700
      5 N1        -82.5863  -23.6723  -31.8505 N.ar   1 LIG      -0.71900
      6 N2        -84.0339  -23.4437  -33.7636 N.ar   1 LIG      -0.71900
      7 H1        -81.0812  -21.8709  -34.2921 H      1 LIG       0.11500
      8 H2        -80.7323  -22.7806  -31.9747 H      1 LIG       0.11400
      9 H3        -83.2979  -22.3758  -35.3651 H      1 LIG       0.11400
     10 H4        -84.4960  -24.4566  -32.0172 H      1 LIG       0.14100
@<TRIPOS>BOND
      1       1       2 ar
      2       1       3 ar
      3       2       5 ar
      4       3       6 ar
      5       4       5 ar
      6       4       6 ar
      7       1       7 1
      8       2       8 1
      9       3       9 1
     10       4      10 1
@<TRIPOS>ALT_TYPE
CGenFF_4.0_ALT_TYPE_SET
CGenFF_4.0 1 CG2R61 2 CG2R61 3 CG2R61 4 CG2R64 5 NG2R62 6 NG2R62 7 HGR61 8 HGR62 9 HGR62 10 HGR62
@<TRIPOS>MOLECULE
pyrimidine
 10 10 0 0 0
****
USER_CHARGES
INVALID_CHARGES
Pose:  29 Cluster:  29 Fr_nu: 101153 TotEn:   -12.27
@<TRIPOS>ATOM
      1 C1        -50.7934  -11.7816  -43.3062 C.ar   1 LIG      -0.13100
      2 C2        -50.8676  -12.0633  -44.6551 C.ar   1 LIG       0.28900
      3 C3        -49.5513  -11.9484  -42.7288 C.ar   1 LIG       0.28900
      4 C4        -48.6597  -12.6006  -44.7154 C.ar   1 LIG       0.50700
      5 N1        -49.8166  -12.4764  -45.3934 N.ar   1 LIG      -0.71900
      6 N2        -48.4587  -12.3581  -43.4060 N.ar   1 LIG      -0.71900
      7 H1        -51.6531  -11.4518  -42.7384 H      1 LIG       0.11500
      8 H2        -51.8024  -11.9615  -45.1955 H      1 LIG       0.11400
      9 H3        -49.3958  -11.7520  -41.6735 H      1 LIG       0.11400
     10 H4        -47.7991  -12.9319  -45.2835 H      1 LIG       0.14100
@<TRIPOS>BOND
      1       1       2 ar
      2       1       3 ar
      3       2       5 ar
      4       3       6 ar
      5       4       5 ar
      6       4       6 ar
      7       1       7 1
      8       2       8 1
      9       3       9 1
     10       4      10 1
@<TRIPOS>ALT_TYPE
CGenFF_4.0_ALT_TYPE_SET
CGenFF_4.0 1 CG2R61 2 CG2R61 3 CG2R61 4 CG2R64 5 NG2R62 6 NG2R62 7 HGR61 8 HGR62 9 HGR62 10 HGR62
@<TRIPOS>MOLECULE
pyrimidine
 10 10 0 0 0
****
USER_CHARGES
INVALID_CHARGES
Pose:  30 Cluster:  30 Fr_nu: 1419245 TotEn:   -12.23
@<TRIPOS>ATOM
      1 C1        -55.7400    2.7797  -41.3182 C.ar   1 LIG      -0.13100
      2 C2        -56.3160    1.5257  -41.3052 C.ar   1 LIG       0.28900
      3 C3        -56.0195    3.5764  -40.2268 C.ar   1 LIG       0.28900
      4 C4        -57.3025    1.9445  -39.3006 C.ar   1 LIG       0.50700
      5 N1        -57.1055    1.0738  -40.3088 N.ar   1 LIG      -0.71900
      6 N2        -56.7998    3.1896  -39.1963 N.ar   1 LIG      -0.71900
      7 H1        -55.1106    3.1162  -42.1311 H      1 LIG       0.11500
      8 H2        -56.1536    0.8289  -42.1204 H      1 LIG       0.11400
      9 H3        -55.6120    4.5786  -40.1487 H      1 LIG       0.11400
     10 H4        -57.9336    1.6082  -38.4871 H      1 LIG       0.14100
@<TRIPOS>BOND
      1       1       2 ar
      2       1       3 ar
      3       2       5 ar
      4       3       6 ar
      5       4       5 ar
      6       4       6 ar
      7       1       7 1
      8       2       8 1
      9       3       9 1
     10       4      10 1
@<TRIPOS>ALT_TYPE
CGenFF_4.0_ALT_TYPE_SET
CGenFF_4.0 1 CG2R61 2 CG2R61 3 CG2R61 4 CG2R64 5 NG2R62 6 NG2R62 7 HGR61 8 HGR62 9 HGR62 10 HGR62
@<TRIPOS>MOLECULE
pyrimidine
 10 10 0 0 0
****
USER_CHARGES
INVALID_CHARGES
Pose:  31 Cluster:  31 Fr_nu: 726098 TotEn:   -12.12
@<TRIPOS>ATOM
      1 C1        -40.9754  -12.9614  -35.4099 C.ar   1 LIG      -0.13100
      2 C2        -39.9346  -12.6198  -34.5706 C.ar   1 LIG       0.28900
      3 C3        -41.8300  -13.9354  -34.9355 C.ar   1 LIG       0.28900
      4 C4        -40.6357  -14.1165  -33.0099 C.ar   1 LIG       0.50700
      5 N1        -39.7340  -13.1792  -33.3593 N.ar   1 LIG      -0.71900
      6 N2        -41.6894  -14.5365  -33.7358 N.ar   1 LIG      -0.71900
      7 H1        -41.1122  -12.4962  -36.3769 H      1 LIG       0.11500
      8 H2        -39.2115  -11.8642  -34.8578 H      1 LIG       0.11400
      9 H3        -42.6767  -14.2699  -35.5250 H      1 LIG       0.11400
     10 H4        -40.4982  -14.5832  -32.0422 H      1 LIG       0.14100
@<TRIPOS>BOND
      1       1       2 ar
      2       1       3 ar
      3       2       5 ar
      4       3       6 ar
      5       4       5 ar
      6       4       6 ar
      7       1       7 1
      8       2       8 1
      9       3       9 1
     10       4      10 1
@<TRIPOS>ALT_TYPE
CGenFF_4.0_ALT_TYPE_SET
CGenFF_4.0 1 CG2R61 2 CG2R61 3 CG2R61 4 CG2R64 5 NG2R62 6 NG2R62 7 HGR61 8 HGR62 9 HGR62 10 HGR62
@<TRIPOS>MOLECULE
pyrimidine
 10 10 0 0 0
****
USER_CHARGES
INVALID_CHARGES
Pose:  32 Cluster:  32 Fr_nu: 618863 TotEn:   -12.02
@<TRIPOS>ATOM
      1 C1        -49.6407  -11.9163  -43.3262 C.ar   1 LIG      -0.13100
      2 C2        -48.4116  -12.2166  -43.8772 C.ar   1 LIG       0.28900
      3 C3        -50.0778  -12.7746  -42.3381 C.ar   1 LIG       0.28900
      4 C4        -48.1940  -14.0325  -42.5273 C.ar   1 LIG       0.50700
      5 N1        -47.6586  -13.2707  -43.5002 N.ar   1 LIG      -0.71900
      6 N2        -49.3777  -13.8465  -41.9125 N.ar   1 LIG      -0.71900
      7 H1        -50.2237  -11.0638  -43.6481 H      1 LIG       0.11500
      8 H2        -47.9858  -11.5991  -44.6606 H      1 LIG       0.11400
      9 H3        -51.0323  -12.6198  -41.8469 H      1 LIG       0.11400
     10 H4        -47.6110  -14.8868  -42.2056 H      1 LIG       0.14100
@<TRIPOS>BOND
      1       1       2 ar
      2       1       3 ar
      3       2       5 ar
      4       3       6 ar
      5       4       5 ar
      6       4       6 ar
      7       1       7 1
      8       2       8 1
      9       3       9 1
     10       4      10 1
@<TRIPOS>ALT_TYPE
CGenFF_4.0_ALT_TYPE_SET
CGenFF_4.0 1 CG2R61 2 CG2R61 3 CG2R61 4 CG2R64 5 NG2R62 6 NG2R62 7 HGR61 8 HGR62 9 HGR62 10 HGR62
@<TRIPOS>MOLECULE
pyrimidine
 10 10 0 0 0
****
USER_CHARGES
INVALID_CHARGES
Pose:  33 Cluster:  33 Fr_nu: 3191273 TotEn:   -11.83
@<TRIPOS>ATOM
      1 C1        -51.9353  -13.0138  -45.1040 C.ar   1 LIG      -0.13100
      2 C2        -50.9427  -13.7648  -44.5079 C.ar   1 LIG       0.28900
      3 C3        -52.1988  -11.7954  -44.5125 C.ar   1 LIG       0.28900
      4 C4        -50.6036  -12.1595  -42.9347 C.ar   1 LIG       0.50700
      5 N1        -50.2540  -13.3667  -43.4181 N.ar   1 LIG      -0.71900
      6 N2        -51.5500  -11.3350  -43.4228 N.ar   1 LIG      -0.71900
      7 H1        -52.4719  -13.3581  -45.9779 H      1 LIG       0.11500
      8 H2        -50.6658  -14.7365  -44.9020 H      1 LIG       0.11400
      9 H3        -52.9626  -11.1359  -44.9100 H      1 LIG       0.11400
     10 H4        -50.0672  -11.8151  -42.0590 H      1 LIG       0.14100
@<TRIPOS>BOND
      1       1       2 ar
      2       1       3 ar
      3       2       5 ar
      4       3       6 ar
      5       4       5 ar
      6       4       6 ar
      7       1       7 1
      8       2       8 1
      9       3       9 1
     10       4      10 1
@<TRIPOS>ALT_TYPE
CGenFF_4.0_ALT_TYPE_SET
CGenFF_4.0 1 CG2R61 2 CG2R61 3 CG2R61 4 CG2R64 5 NG2R62 6 NG2R62 7 HGR61 8 HGR62 9 HGR62 10 HGR62
@<TRIPOS>MOLECULE
pyrimidine
 10 10 0 0 0
****
USER_CHARGES
INVALID_CHARGES
Pose:  34 Cluster:  34 Fr_nu: 1351067 TotEn:   -11.81
@<TRIPOS>ATOM
      1 C1        -75.8887  -10.3498  -51.4674 C.ar   1 LIG      -0.13100
      2 C2        -76.4613  -10.1542  -52.7077 C.ar   1 LIG       0.28900
      3 C3        -75.0182   -9.3641  -51.0496 C.ar   1 LIG       0.28900
      4 C4        -75.3445   -8.1918  -52.9695 C.ar   1 LIG       0.50700
      5 N1        -76.2107   -9.0828  -53.4884 N.ar   1 LIG      -0.71900
      6 N2        -74.7218   -8.2677  -51.7778 N.ar   1 LIG      -0.71900
      7 H1        -76.1079  -11.2192  -50.8622 H      1 LIG       0.11500
      8 H2        -77.1582  -10.8757  -53.1202 H      1 LIG       0.11400
      9 H3        -74.5193   -9.4310  -50.0888 H      1 LIG       0.11400
     10 H4        -75.1241   -7.3217  -53.5757 H      1 LIG       0.14100
@<TRIPOS>BOND
      1       1       2 ar
      2       1       3 ar
      3       2       5 ar
      4       3       6 ar
      5       4       5 ar
      6       4       6 ar
      7       1       7 1
      8       2       8 1
      9       3       9 1
     10       4      10 1
@<TRIPOS>ALT_TYPE
CGenFF_4.0_ALT_TYPE_SET
CGenFF_4.0 1 CG2R61 2 CG2R61 3 CG2R61 4 CG2R64 5 NG2R62 6 NG2R62 7 HGR61 8 HGR62 9 HGR62 10 HGR62
@<TRIPOS>MOLECULE
pyrimidine
 10 10 0 0 0
****
USER_CHARGES
INVALID_CHARGES
Pose:  35 Cluster:  35 Fr_nu: 482560 TotEn:   -11.58
@<TRIPOS>ATOM
      1 C1        -83.7818    0.9626  -39.3794 C.ar   1 LIG      -0.13100
      2 C2        -84.9769    0.9559  -40.0694 C.ar   1 LIG       0.28900
      3 C3        -83.1351    2.1799  -39.3173 C.ar   1 LIG       0.28900
      4 C4        -84.7835    3.1742  -40.5260 C.ar   1 LIG       0.50700
      5 N1        -85.5091    2.0474  -40.6572 N.ar   1 LIG      -0.71900
      6 N2        -83.6089    3.3102  -39.8814 N.ar   1 LIG      -0.71900
      7 H1        -83.3781    0.0716  -38.9176 H      1 LIG       0.11500
      8 H2        -85.5566    0.0450  -40.1717 H      1 LIG       0.11400
      9 H3        -82.1890    2.2831  -38.7970 H      1 LIG       0.11400
     10 H4        -85.1869    4.0663  -40.9893 H      1 LIG       0.14100
@<TRIPOS>BOND
      1       1       2 ar
      2       1       3 ar
      3       2       5 ar
      4       3       6 ar
      5       4       5 ar
      6       4       6 ar
      7       1       7 1
      8       2       8 1
      9       3       9 1
     10       4      10 1
@<TRIPOS>ALT_TYPE
CGenFF_4.0_ALT_TYPE_SET
CGenFF_4.0 1 CG2R61 2 CG2R61 3 CG2R61 4 CG2R64 5 NG2R62 6 NG2R62 7 HGR61 8 HGR62 9 HGR62 10 HGR62
@<TRIPOS>MOLECULE
pyrimidine
 10 10 0 0 0
****
USER_CHARGES
INVALID_CHARGES
Pose:  36 Cluster:  36 Fr_nu:   4974 TotEn:   -11.49
@<TRIPOS>ATOM
      1 C1        -52.1948  -12.0382  -44.8335 C.ar   1 LIG      -0.13100
      2 C2        -51.7942  -13.1403  -45.5611 C.ar   1 LIG       0.28900
      3 C3        -51.3287  -11.6323  -43.8389 C.ar   1 LIG       0.28900
      4 C4        -49.8807  -13.3096  -44.3458 C.ar   1 LIG       0.50700
      5 N1        -50.6391  -13.8027  -45.3433 N.ar   1 LIG      -0.71900
      6 N2        -50.1590  -12.2471  -43.5665 N.ar   1 LIG      -0.71900
      7 H1        -53.1272  -11.5261  -45.0298 H      1 LIG       0.11500
      8 H2        -52.4097  -13.5328  -46.3632 H      1 LIG       0.11400
      9 H3        -51.5586  -10.7760  -43.2142 H      1 LIG       0.11400
     10 H4        -48.9476  -13.8229  -44.1483 H      1 LIG       0.14100
@<TRIPOS>BOND
      1       1       2 ar
      2       1       3 ar
      3       2       5 ar
      4       3       6 ar
      5       4       5 ar
      6       4       6 ar
      7       1       7 1
      8       2       8 1
      9       3       9 1
     10       4      10 1
@<TRIPOS>ALT_TYPE
CGenFF_4.0_ALT_TYPE_SET
CGenFF_4.0 1 CG2R61 2 CG2R61 3 CG2R61 4 CG2R64 5 NG2R62 6 NG2R62 7 HGR61 8 HGR62 9 HGR62 10 HGR62
@<TRIPOS>MOLECULE
pyrimidine
 10 10 0 0 0
****
USER_CHARGES
INVALID_CHARGES
Pose:  37 Cluster:  37 Fr_nu:  40192 TotEn:   -11.38
@<TRIPOS>ATOM
      1 C1        -50.6620  -11.1450  -43.6550 C.ar   1 LIG      -0.13100
      2 C2        -50.9313  -12.0928  -42.6889 C.ar   1 LIG       0.28900
      3 C3        -49.4058  -11.2109  -44.2223 C.ar   1 LIG       0.28900
      4 C4        -48.8594  -12.9969  -42.9267 C.ar   1 LIG       0.50700
      5 N1        -50.0500  -13.0370  -42.2989 N.ar   1 LIG      -0.71900
      6 N2        -48.4761  -12.1270  -43.8807 N.ar   1 LIG      -0.71900
      7 H1        -51.3881  -10.3987  -43.9483 H      1 LIG       0.11500
      8 H2        -51.8923  -12.1198  -42.1866 H      1 LIG       0.11400
      9 H3        -49.1027  -10.5071  -44.9899 H      1 LIG       0.11400
     10 H4        -48.1317  -13.7433  -42.6324 H      1 LIG       0.14100
@<TRIPOS>BOND
      1       1       2 ar
      2       1       3 ar
      3       2       5 ar
      4       3       6 ar
      5       4       5 ar
      6       4       6 ar
      7       1       7 1
      8       2       8 1
      9       3       9 1
     10       4      10 1
@<TRIPOS>ALT_TYPE
CGenFF_4.0_ALT_TYPE_SET
CGenFF_4.0 1 CG2R61 2 CG2R61 3 CG2R61 4 CG2R64 5 NG2R62 6 NG2R62 7 HGR61 8 HGR62 9 HGR62 10 HGR62
@<TRIPOS>MOLECULE
pyrimidine
 10 10 0 0 0
****
USER_CHARGES
INVALID_CHARGES
Pose:  38 Cluster:  38 Fr_nu:  47869 TotEn:   -11.18
@<TRIPOS>ATOM
      1 C1        -74.1591  -22.2883  -43.1181 C.ar   1 LIG      -0.13100
      2 C2        -72.9592  -22.9667  -43.0506 C.ar   1 LIG       0.28900
      3 C3        -74.8709  -22.4491  -44.2892 C.ar   1 LIG       0.28900
      4 C4        -73.2679  -23.8215  -45.1341 C.ar   1 LIG       0.50700
      5 N1        -72.4814  -23.7450  -44.0437 N.ar   1 LIG      -0.71900
      6 N2        -74.4535  -23.2109  -45.3216 N.ar   1 LIG      -0.71900
      7 H1        -74.5181  -21.6704  -42.3059 H      1 LIG       0.11500
      8 H2        -72.3301  -22.9008  -42.1695 H      1 LIG       0.11400
      9 H3        -75.8251  -21.9544  -44.4345 H      1 LIG       0.11400
     10 H4        -72.9080  -24.4391  -45.9479 H      1 LIG       0.14100
@<TRIPOS>BOND
      1       1       2 ar
      2       1       3 ar
      3       2       5 ar
      4       3       6 ar
      5       4       5 ar
      6       4       6 ar
      7       1       7 1
      8       2       8 1
      9       3       9 1
     10       4      10 1
@<TRIPOS>ALT_TYPE
CGenFF_4.0_ALT_TYPE_SET
CGenFF_4.0 1 CG2R61 2 CG2R61 3 CG2R61 4 CG2R64 5 NG2R62 6 NG2R62 7 HGR61 8 HGR62 9 HGR62 10 HGR62
@<TRIPOS>MOLECULE
pyrimidine
 10 10 0 0 0
****
USER_CHARGES
INVALID_CHARGES
Pose:  39 Cluster:  39 Fr_nu: 1338253 TotEn:   -11.10
@<TRIPOS>ATOM
      1 C1        -67.8922   -0.4621  -28.9142 C.ar   1 LIG      -0.13100
      2 C2        -67.2760   -1.6806  -28.7140 C.ar   1 LIG       0.28900
      3 C3        -69.2034   -0.5190  -29.3402 C.ar   1 LIG       0.28900
      4 C4        -69.1621   -2.7917  -29.3265 C.ar   1 LIG       0.50700
      5 N1        -67.8835   -2.8691  -28.9112 N.ar   1 LIG      -0.71900
      6 N2        -69.8718   -1.6707  -29.5574 N.ar   1 LIG      -0.71900
      7 H1        -67.3805    0.4764  -28.7482 H      1 LIG       0.11500
      8 H2        -66.2458   -1.7363  -28.3795 H      1 LIG       0.11400
      9 H3        -69.7697    0.3874  -29.5250 H      1 LIG       0.11400
     10 H4        -69.6742   -3.7313  -29.4938 H      1 LIG       0.14100
@<TRIPOS>BOND
      1       1       2 ar
      2       1       3 ar
      3       2       5 ar
      4       3       6 ar
      5       4       5 ar
      6       4       6 ar
      7       1       7 1
      8       2       8 1
      9       3       9 1
     10       4      10 1
@<TRIPOS>ALT_TYPE
CGenFF_4.0_ALT_TYPE_SET
CGenFF_4.0 1 CG2R61 2 CG2R61 3 CG2R61 4 CG2R64 5 NG2R62 6 NG2R62 7 HGR61 8 HGR62 9 HGR62 10 HGR62
@<TRIPOS>MOLECULE
pyrimidine
 10 10 0 0 0
****
USER_CHARGES
INVALID_CHARGES
Pose:  40 Cluster:  40 Fr_nu: 926437 TotEn:   -10.81
@<TRIPOS>ATOM
      1 C1        -75.9923  -10.8591  -50.5207 C.ar   1 LIG      -0.13100
      2 C2        -75.0546   -9.9332  -50.1109 C.ar   1 LIG       0.28900
      3 C3        -76.6457  -10.5653  -51.7000 C.ar   1 LIG       0.28900
      4 C4        -75.4729   -8.6314  -51.9267 C.ar   1 LIG       0.50700
      5 N1        -74.7686   -8.8043  -50.7921 N.ar   1 LIG      -0.71900
      6 N2        -76.4102   -9.4563  -52.4314 N.ar   1 LIG      -0.71900
      7 H1        -76.2017  -11.7565  -49.9541 H      1 LIG       0.11500
      8 H2        -74.4906  -10.0782  -49.1959 H      1 LIG       0.11400
      9 H3        -77.4001  -11.2334  -52.1012 H      1 LIG       0.11400
     10 H4        -75.2642   -7.7323  -52.4936 H      1 LIG       0.14100
@<TRIPOS>BOND
      1       1       2 ar
      2       1       3 ar
      3       2       5 ar
      4       3       6 ar
      5       4       5 ar
      6       4       6 ar
      7       1       7 1
      8       2       8 1
      9       3       9 1
     10       4      10 1
@<TRIPOS>ALT_TYPE
CGenFF_4.0_ALT_TYPE_SET
CGenFF_4.0 1 CG2R61 2 CG2R61 3 CG2R61 4 CG2R64 5 NG2R62 6 NG2R62 7 HGR61 8 HGR62 9 HGR62 10 HGR62
@<TRIPOS>MOLECULE
pyrimidine
 10 10 0 0 0
****
USER_CHARGES
INVALID_CHARGES
Pose:  41 Cluster:  41 Fr_nu: 148171 TotEn:   -10.76
@<TRIPOS>ATOM
      1 C1        -80.8227  -21.1423  -32.3748 C.ar   1 LIG      -0.13100
      2 C2        -81.1362  -22.2959  -33.0643 C.ar   1 LIG       0.28900
      3 C3        -81.8105  -20.6571  -31.5425 C.ar   1 LIG       0.28900
      4 C4        -83.1998  -22.3632  -32.1135 C.ar   1 LIG       0.50700
      5 N1        -82.3195  -22.9350  -32.9570 N.ar   1 LIG      -0.71900
      6 N2        -83.0153  -21.2442  -31.3872 N.ar   1 LIG      -0.71900
      7 H1        -79.8650  -20.6503  -32.4801 H      1 LIG       0.11500
      8 H2        -80.4228  -22.7515  -33.7424 H      1 LIG       0.11400
      9 H3        -81.6562  -19.7550  -30.9603 H      1 LIG       0.11400
     10 H4        -84.1591  -22.8550  -32.0087 H      1 LIG       0.14100
@<TRIPOS>BOND
      1       1       2 ar
      2       1       3 ar
      3       2       5 ar
      4       3       6 ar
      5       4       5 ar
      6       4       6 ar
      7       1       7 1
      8       2       8 1
      9       3       9 1
     10       4      10 1
@<TRIPOS>ALT_TYPE
CGenFF_4.0_ALT_TYPE_SET
CGenFF_4.0 1 CG2R61 2 CG2R61 3 CG2R61 4 CG2R64 5 NG2R62 6 NG2R62 7 HGR61 8 HGR62 9 HGR62 10 HGR62
@<TRIPOS>MOLECULE
pyrimidine
 10 10 0 0 0
****
USER_CHARGES
INVALID_CHARGES
Pose:  42 Cluster:  42 Fr_nu:  92906 TotEn:   -10.70
@<TRIPOS>ATOM
      1 C1        -74.0611  -22.4820  -43.4357 C.ar   1 LIG      -0.13100
      2 C2        -73.2276  -23.5392  -43.1323 C.ar   1 LIG       0.28900
      3 C3        -75.3172  -22.8243  -43.8929 C.ar   1 LIG       0.28900
      4 C4        -74.8333  -25.0382  -43.7165 C.ar   1 LIG       0.50700
      5 N1        -73.5825  -24.8344  -43.2613 N.ar   1 LIG      -0.71900
      6 N2        -75.7383  -24.0969  -44.0461 N.ar   1 LIG      -0.71900
      7 H1        -73.7500  -21.4521  -43.3228 H      1 LIG       0.11500
      8 H2        -72.2210  -23.3684  -42.7663 H      1 LIG       0.11400
      9 H3        -76.0416  -22.0615  -44.1573 H      1 LIG       0.11400
     10 H4        -75.1447  -26.0693  -43.8307 H      1 LIG       0.14100
@<TRIPOS>BOND
      1       1       2 ar
      2       1       3 ar
      3       2       5 ar
      4       3       6 ar
      5       4       5 ar
      6       4       6 ar
      7       1       7 1
      8       2       8 1
      9       3       9 1
     10       4      10 1
@<TRIPOS>ALT_TYPE
CGenFF_4.0_ALT_TYPE_SET
CGenFF_4.0 1 CG2R61 2 CG2R61 3 CG2R61 4 CG2R64 5 NG2R62 6 NG2R62 7 HGR61 8 HGR62 9 HGR62 10 HGR62
@<TRIPOS>MOLECULE
pyrimidine
 10 10 0 0 0
****
USER_CHARGES
INVALID_CHARGES
Pose:  43 Cluster:  43 Fr_nu: 111724 TotEn:   -10.59
@<TRIPOS>ATOM
      1 C1        -58.3088    2.8510  -41.3567 C.ar   1 LIG      -0.13100
      2 C2        -57.4852    3.3145  -40.3510 C.ar   1 LIG       0.28900
      3 C3        -57.9225    1.6642  -41.9453 C.ar   1 LIG       0.28900
      4 C4        -56.0991    1.5295  -40.5948 C.ar   1 LIG       0.50700
      5 N1        -56.3685    2.6767  -39.9431 N.ar   1 LIG      -0.71900
      6 N2        -56.8195    0.9743  -41.5880 N.ar   1 LIG      -0.71900
      7 H1        -59.1989    3.3834  -41.6638 H      1 LIG       0.11500
      8 H2        -57.7076    4.2394  -39.8300 H      1 LIG       0.11400
      9 H3        -58.5066    1.2222  -42.7453 H      1 LIG       0.11400
     10 H4        -55.2072    0.9968  -40.2882 H      1 LIG       0.14100
@<TRIPOS>BOND
      1       1       2 ar
      2       1       3 ar
      3       2       5 ar
      4       3       6 ar
      5       4       5 ar
      6       4       6 ar
      7       1       7 1
      8       2       8 1
      9       3       9 1
     10       4      10 1
@<TRIPOS>ALT_TYPE
CGenFF_4.0_ALT_TYPE_SET
CGenFF_4.0 1 CG2R61 2 CG2R61 3 CG2R61 4 CG2R64 5 NG2R62 6 NG2R62 7 HGR61 8 HGR62 9 HGR62 10 HGR62
@<TRIPOS>MOLECULE
pyrimidine
 10 10 0 0 0
****
USER_CHARGES
INVALID_CHARGES
Pose:  44 Cluster:  44 Fr_nu: 1087025 TotEn:   -10.22
@<TRIPOS>ATOM
      1 C1        -74.6020  -22.3088  -44.0027 C.ar   1 LIG      -0.13100
      2 C2        -75.1204  -23.3340  -43.2380 C.ar   1 LIG       0.28900
      3 C3        -74.3203  -22.6268  -45.3155 C.ar   1 LIG       0.28900
      4 C4        -75.0344  -24.7623  -45.0043 C.ar   1 LIG       0.50700
      5 N1        -75.3502  -24.5775  -43.7084 N.ar   1 LIG      -0.71900
      6 N2        -74.5246  -23.8480  -45.8516 N.ar   1 LIG      -0.71900
      7 H1        -74.4277  -21.3204  -43.5992 H      1 LIG       0.11500
      8 H2        -75.3726  -23.1789  -42.1946 H      1 LIG       0.11400
      9 H3        -73.9094  -21.8862  -45.9931 H      1 LIG       0.11400
     10 H4        -75.2078  -25.7522  -45.4083 H      1 LIG       0.14100
@<TRIPOS>BOND
      1       1       2 ar
      2       1       3 ar
      3       2       5 ar
      4       3       6 ar
      5       4       5 ar
      6       4       6 ar
      7       1       7 1
      8       2       8 1
      9       3       9 1
     10       4      10 1
@<TRIPOS>ALT_TYPE
CGenFF_4.0_ALT_TYPE_SET
CGenFF_4.0 1 CG2R61 2 CG2R61 3 CG2R61 4 CG2R64 5 NG2R62 6 NG2R62 7 HGR61 8 HGR62 9 HGR62 10 HGR62
@<TRIPOS>MOLECULE
pyrimidine
 10 10 0 0 0
****
USER_CHARGES
INVALID_CHARGES
Pose:  45 Cluster:  45 Fr_nu:  38822 TotEn:   -10.13
@<TRIPOS>ATOM
      1 C1        -74.7188  -22.3549  -43.4569 C.ar   1 LIG      -0.13100
      2 C2        -75.6433  -23.3770  -43.3864 C.ar   1 LIG       0.28900
      3 C3        -74.3165  -22.0004  -44.7284 C.ar   1 LIG       0.28900
      4 C4        -75.6729  -23.5740  -45.6507 C.ar   1 LIG       0.50700
      5 N1        -76.1435  -24.0111  -44.4671 N.ar   1 LIG      -0.71900
      6 N2        -74.7746  -22.5910  -45.8516 N.ar   1 LIG      -0.71900
      7 H1        -74.3342  -21.8637  -42.5731 H      1 LIG       0.11500
      8 H2        -76.0184  -23.7246  -42.4299 H      1 LIG       0.11400
      9 H3        -73.5923  -21.2081  -44.8838 H      1 LIG       0.11400
     10 H4        -76.0570  -24.0664  -46.5358 H      1 LIG       0.14100
@<TRIPOS>BOND
      1       1       2 ar
      2       1       3 ar
      3       2       5 ar
      4       3       6 ar
      5       4       5 ar
      6       4       6 ar
      7       1       7 1
      8       2       8 1
      9       3       9 1
     10       4      10 1
@<TRIPOS>ALT_TYPE
CGenFF_4.0_ALT_TYPE_SET
CGenFF_4.0 1 CG2R61 2 CG2R61 3 CG2R61 4 CG2R64 5 NG2R62 6 NG2R62 7 HGR61 8 HGR62 9 HGR62 10 HGR62
@<TRIPOS>MOLECULE
pyrimidine
 10 10 0 0 0
****
USER_CHARGES
INVALID_CHARGES
Pose:  46 Cluster:  46 Fr_nu: 199525 TotEn:    -9.29
@<TRIPOS>ATOM
      1 C1        -76.0447  -22.4290  -45.5522 C.ar   1 LIG      -0.13100
      2 C2        -75.2366  -22.3099  -44.4399 C.ar   1 LIG       0.28900
      3 C3        -75.5431  -23.2090  -46.5739 C.ar   1 LIG       0.28900
      4 C4        -73.6523  -23.6367  -45.3869 C.ar   1 LIG       0.50700
      5 N1        -74.0301  -22.9024  -44.3232 N.ar   1 LIG      -0.71900
      6 N2        -74.3462  -23.8297  -46.5248 N.ar   1 LIG      -0.71900
      7 H1        -77.0085  -21.9424  -45.6189 H      1 LIG       0.11500
      8 H2        -75.5465  -21.7169  -43.5863 H      1 LIG       0.11400
      9 H3        -76.1064  -23.3604  -47.4883 H      1 LIG       0.11400
     10 H4        -72.6868  -24.1231  -45.3208 H      1 LIG       0.14100
@<TRIPOS>BOND
      1       1       2 ar
      2       1       3 ar
      3       2       5 ar
      4       3       6 ar
      5       4       5 ar
      6       4       6 ar
      7       1       7 1
      8       2       8 1
      9       3       9 1
     10       4      10 1
@<TRIPOS>ALT_TYPE
CGenFF_4.0_ALT_TYPE_SET
CGenFF_4.0 1 CG2R61 2 CG2R61 3 CG2R61 4 CG2R64 5 NG2R62 6 NG2R62 7 HGR61 8 HGR62 9 HGR62 10 HGR62
@<TRIPOS>MOLECULE
pyrimidine
 10 10 0 0 0
****
USER_CHARGES
INVALID_CHARGES
Pose:  47 Cluster:  47 Fr_nu:   7769 TotEn:    -9.18
@<TRIPOS>ATOM
      1 C1        -73.7762  -23.0432  -43.4533 C.ar   1 LIG      -0.13100
      2 C2        -73.1056  -23.7095  -44.4588 C.ar   1 LIG       0.28900
      3 C3        -74.9726  -22.4605  -43.8180 C.ar   1 LIG       0.28900
      4 C4        -74.7371  -23.1959  -45.9559 C.ar   1 LIG       0.50700
      5 N1        -73.5589  -23.8059  -45.7259 N.ar   1 LIG      -0.71900
      6 N2        -75.4849  -22.5172  -45.0649 N.ar   1 LIG      -0.71900
      7 H1        -73.3890  -22.9816  -42.4451 H      1 LIG       0.11500
      8 H2        -72.1568  -24.1987  -44.2672 H      1 LIG       0.11400
      9 H3        -75.5702  -21.9147  -43.0959 H      1 LIG       0.11400
     10 H4        -75.1245  -23.2566  -46.9656 H      1 LIG       0.14100
@<TRIPOS>BOND
      1       1       2 ar
      2       1       3 ar
      3       2       5 ar
      4       3       6 ar
      5       4       5 ar
      6       4       6 ar
      7       1       7 1
      8       2       8 1
      9       3       9 1
     10       4      10 1
@<TRIPOS>ALT_TYPE
CGenFF_4.0_ALT_TYPE_SET
CGenFF_4.0 1 CG2R61 2 CG2R61 3 CG2R61 4 CG2R64 5 NG2R62 6 NG2R62 7 HGR61 8 HGR62 9 HGR62 10 HGR62
@<TRIPOS>MOLECULE
pyrimidine
 10 10 0 0 0
****
USER_CHARGES
INVALID_CHARGES
Pose:  48 Cluster:  48 Fr_nu:   9662 TotEn:    -9.04
@<TRIPOS>ATOM
      1 C1        -75.1174  -22.5202  -44.6021 C.ar   1 LIG      -0.13100
      2 C2        -74.7181  -22.3723  -45.9148 C.ar   1 LIG       0.28900
      3 C3        -75.9799  -23.5685  -44.3549 C.ar   1 LIG       0.28900
      4 C4        -75.9634  -24.1653  -46.5482 C.ar   1 LIG       0.50700
      5 N1        -75.1231  -23.1798  -46.9169 N.ar   1 LIG      -0.71900
      6 N2        -76.4250  -24.4138  -45.3076 N.ar   1 LIG      -0.71900
      7 H1        -74.7767  -21.8573  -43.8180 H      1 LIG       0.11500
      8 H2        -74.0411  -21.5763  -46.2054 H      1 LIG       0.11400
      9 H3        -76.3486  -23.7633  -43.3536 H      1 LIG       0.11400
     10 H4        -76.3056  -24.8285  -47.3332 H      1 LIG       0.14100
@<TRIPOS>BOND
      1       1       2 ar
      2       1       3 ar
      3       2       5 ar
      4       3       6 ar
      5       4       5 ar
      6       4       6 ar
      7       1       7 1
      8       2       8 1
      9       3       9 1
     10       4      10 1
@<TRIPOS>ALT_TYPE
CGenFF_4.0_ALT_TYPE_SET
CGenFF_4.0 1 CG2R61 2 CG2R61 3 CG2R61 4 CG2R64 5 NG2R62 6 NG2R62 7 HGR61 8 HGR62 9 HGR62 10 HGR62
@<TRIPOS>MOLECULE
pyrimidine
 10 10 0 0 0
****
USER_CHARGES
INVALID_CHARGES
Pose:  49 Cluster:  49 Fr_nu: 2483500 TotEn:    -8.42
@<TRIPOS>ATOM
      1 C1        -74.8859  -23.5476  -43.5699 C.ar   1 LIG      -0.13100
      2 C2        -75.2678  -22.3657  -44.1713 C.ar   1 LIG       0.28900
      3 C3        -75.1114  -24.6924  -44.3066 C.ar   1 LIG       0.28900
      4 C4        -75.9951  -23.4800  -46.0142 C.ar   1 LIG       0.50700
      5 N1        -75.8274  -22.2950  -45.3969 N.ar   1 LIG      -0.71900
      6 N2        -75.6662  -24.6954  -45.5364 N.ar   1 LIG      -0.71900
      7 H1        -74.4391  -23.5749  -42.5851 H      1 LIG       0.11500
      8 H2        -75.1301  -21.4144  -43.6689 H      1 LIG       0.11400
      9 H3        -74.8447  -25.6685  -43.9161 H      1 LIG       0.11400
     10 H4        -76.4435  -23.4530  -46.9998 H      1 LIG       0.14100
@<TRIPOS>BOND
      1       1       2 ar
      2       1       3 ar
      3       2       5 ar
      4       3       6 ar
      5       4       5 ar
      6       4       6 ar
      7       1       7 1
      8       2       8 1
      9       3       9 1
     10       4      10 1
@<TRIPOS>ALT_TYPE
CGenFF_4.0_ALT_TYPE_SET
CGenFF_4.0 1 CG2R61 2 CG2R61 3 CG2R61 4 CG2R64 5 NG2R62 6 NG2R62 7 HGR61 8 HGR62 9 HGR62 10 HGR62
@<TRIPOS>MOLECULE
pyrimidine
 10 10 0 0 0
****
USER_CHARGES
INVALID_CHARGES
Pose:  50 Cluster:  50 Fr_nu:  20309 TotEn:    -7.49
@<TRIPOS>ATOM
      1 C1        -74.3365  -23.8065  -43.0627 C.ar   1 LIG      -0.13100
      2 C2        -74.6186  -24.7853  -43.9938 C.ar   1 LIG       0.28900
      3 C3        -74.0831  -22.5505  -43.5748 C.ar   1 LIG       0.28900
      4 C4        -74.3892  -23.2997  -45.6989 C.ar   1 LIG       0.50700
      5 N1        -74.6536  -24.5660  -45.3246 N.ar   1 LIG      -0.71900
      6 N2        -74.1009  -22.2605  -44.8923 N.ar   1 LIG      -0.71900
      7 H1        -74.3151  -24.0107  -42.0006 H      1 LIG       0.11500
      8 H2        -74.8306  -25.8034  -43.6859 H      1 LIG       0.11400
      9 H3        -73.8510  -21.7175  -42.9201 H      1 LIG       0.11400
     10 H4        -74.4094  -23.0953  -46.7624 H      1 LIG       0.14100
@<TRIPOS>BOND
      1       1       2 ar
      2       1       3 ar
      3       2       5 ar
      4       3       6 ar
      5       4       5 ar
      6       4       6 ar
      7       1       7 1
      8       2       8 1
      9       3       9 1
     10       4      10 1
@<TRIPOS>ALT_TYPE
CGenFF_4.0_ALT_TYPE_SET
CGenFF_4.0 1 CG2R61 2 CG2R61 3 CG2R61 4 CG2R64 5 NG2R62 6 NG2R62 7 HGR61 8 HGR62 9 HGR62 10 HGR62
@<TRIPOS>MOLECULE
pyrimidine
 10 10 0 0 0
****
USER_CHARGES
INVALID_CHARGES
Pose:  51 Cluster:  51 Fr_nu: 101373 TotEn:    -7.19
@<TRIPOS>ATOM
      1 C1        -50.0357  -12.2092  -42.2352 C.ar   1 LIG      -0.13100
      2 C2        -48.6715  -12.0476  -42.3665 C.ar   1 LIG       0.28900
      3 C3        -50.7934  -11.7816  -43.3062 C.ar   1 LIG       0.28900
      4 C4        -48.9280  -11.1331  -44.4317 C.ar   1 LIG       0.50700
      5 N1        -48.0816  -11.5113  -43.4550 N.ar   1 LIG      -0.71900
      6 N2        -50.2708  -11.2367  -44.4243 N.ar   1 LIG      -0.71900
      7 H1        -50.4820  -12.6427  -41.3502 H      1 LIG       0.11500
      8 H2        -47.9949  -12.3541  -41.5761 H      1 LIG       0.11400
      9 H3        -51.8746  -11.8673  -43.2942 H      1 LIG       0.11400
     10 H4        -48.4815  -10.6981  -45.3174 H      1 LIG       0.14100
@<TRIPOS>BOND
      1       1       2 ar
      2       1       3 ar
      3       2       5 ar
      4       3       6 ar
      5       4       5 ar
      6       4       6 ar
      7       1       7 1
      8       2       8 1
      9       3       9 1
     10       4      10 1
@<TRIPOS>ALT_TYPE
CGenFF_4.0_ALT_TYPE_SET
CGenFF_4.0 1 CG2R61 2 CG2R61 3 CG2R61 4 CG2R64 5 NG2R62 6 NG2R62 7 HGR61 8 HGR62 9 HGR62 10 HGR62
@<TRIPOS>MOLECULE
pyrimidine
 10 10 0 0 0
****
USER_CHARGES
INVALID_CHARGES
Pose:  52 Cluster:  52 Fr_nu: 1163685 TotEn:    -7.12
@<TRIPOS>ATOM
      1 C1        -74.6165   -8.1230  -52.5691 C.ar   1 LIG      -0.13100
      2 C2        -75.2587   -7.9381  -53.7766 C.ar   1 LIG       0.28900
      3 C3        -75.1546   -9.0936  -51.7492 C.ar   1 LIG       0.28900
      4 C4        -76.7723   -9.5587  -53.2768 C.ar   1 LIG       0.50700
      5 N1        -76.3432   -8.6411  -54.1640 N.ar   1 LIG      -0.71900
      6 N2        -76.2358   -9.8331  -52.0724 N.ar   1 LIG      -0.71900
      7 H1        -73.7481   -7.5444  -52.2839 H      1 LIG       0.11500
      8 H2        -74.9083   -7.1972  -54.4869 H      1 LIG       0.11400
      9 H3        -74.7183   -9.3097  -50.7800 H      1 LIG       0.11400
     10 H4        -77.6425  -10.1373  -53.5617 H      1 LIG       0.14100
@<TRIPOS>BOND
      1       1       2 ar
      2       1       3 ar
      3       2       5 ar
      4       3       6 ar
      5       4       5 ar
      6       4       6 ar
      7       1       7 1
      8       2       8 1
      9       3       9 1
     10       4      10 1
@<TRIPOS>ALT_TYPE
CGenFF_4.0_ALT_TYPE_SET
CGenFF_4.0 1 CG2R61 2 CG2R61 3 CG2R61 4 CG2R64 5 NG2R62 6 NG2R62 7 HGR61 8 HGR62 9 HGR62 10 HGR62
@<TRIPOS>MOLECULE
pyrimidine
 10 10 0 0 0
****
USER_CHARGES
INVALID_CHARGES
Pose:  53 Cluster:  53 Fr_nu: 2487251 TotEn:    -7.10
@<TRIPOS>ATOM
      1 C1        -73.9419  -23.0793  -42.9195 C.ar   1 LIG      -0.13100
      2 C2        -74.6602  -22.0785  -43.5415 C.ar   1 LIG       0.28900
      3 C3        -74.1918  -24.3603  -43.3674 C.ar   1 LIG       0.28900
      4 C4        -75.7103  -23.5913  -44.8741 C.ar   1 LIG       0.50700
      5 N1        -75.5558  -22.2996  -44.5260 N.ar   1 LIG      -0.71900
      6 N2        -75.0727  -24.6537  -44.3463 N.ar   1 LIG      -0.71900
      7 H1        -73.2295  -22.8731  -42.1320 H      1 LIG       0.11500
      8 H2        -74.5314  -21.0399  -43.2565 H      1 LIG       0.11400
      9 H3        -73.6755  -25.2120  -42.9381 H      1 LIG       0.11400
     10 H4        -76.4243  -23.7982  -45.6618 H      1 LIG       0.14100
@<TRIPOS>BOND
      1       1       2 ar
      2       1       3 ar
      3       2       5 ar
      4       3       6 ar
      5       4       5 ar
      6       4       6 ar
      7       1       7 1
      8       2       8 1
      9       3       9 1
     10       4      10 1
@<TRIPOS>ALT_TYPE
CGenFF_4.0_ALT_TYPE_SET
CGenFF_4.0 1 CG2R61 2 CG2R61 3 CG2R61 4 CG2R64 5 NG2R62 6 NG2R62 7 HGR61 8 HGR62 9 HGR62 10 HGR62
@<TRIPOS>MOLECULE
pyrimidine
 10 10 0 0 0
****
USER_CHARGES
INVALID_CHARGES
Pose:  54 Cluster:  54 Fr_nu: 4419757 TotEn:    -0.72
@<TRIPOS>ATOM
      1 C1        -92.7193  -29.4667  -39.5243 C.ar   1 LIG      -0.13100
      2 C2        -91.8863  -30.5660  -39.4786 C.ar   1 LIG       0.28900
      3 C3        -92.0898  -28.2391  -39.4962 C.ar   1 LIG       0.28900
      4 C4        -90.0479  -29.2321  -39.3897 C.ar   1 LIG       0.50700
      5 N1        -90.5413  -30.4849  -39.4107 N.ar   1 LIG      -0.71900
      6 N2        -90.7513  -28.0843  -39.4287 N.ar   1 LIG      -0.71900
      7 H1        -93.7956  -29.5611  -39.5784 H      1 LIG       0.11500
      8 H2        -92.2899  -31.5726  -39.4956 H      1 LIG       0.11400
      9 H3        -92.6618  -27.3180  -39.5274 H      1 LIG       0.11400
     10 H4        -88.9704  -29.1373  -39.3344 H      1 LIG       0.14100
@<TRIPOS>BOND
      1       1       2 ar
      2       1       3 ar
      3       2       5 ar
      4       3       6 ar
      5       4       5 ar
      6       4       6 ar
      7       1       7 1
      8       2       8 1
      9       3       9 1
     10       4      10 1
@<TRIPOS>ALT_TYPE
CGenFF_4.0_ALT_TYPE_SET
CGenFF_4.0 1 CG2R61 2 CG2R61 3 CG2R61 4 CG2R64 5 NG2R62 6 NG2R62 7 HGR61 8 HGR62 9 HGR62 10 HGR62
@<TRIPOS>MOLECULE
naphtalene
 18 19 0 0 0
****
USER_CHARGES
INVALID_CHARGES
Pose:   1 Cluster:   1 Fr_nu:  20813 TotEn:   -13.32
@<TRIPOS>ATOM
      1 C1        -83.4639  -21.8593  -32.9592 C.ar   1 LIG      -0.11500
      2 C2        -82.3381  -22.1328  -33.7303 C.ar   1 LIG      -0.11500
      3 C3        -80.6841  -19.4976  -29.7392 C.ar   1 LIG      -0.11500
      4 C4        -79.5584  -19.7712  -30.5104 C.ar   1 LIG      -0.11500
      5 C5        -83.3389  -21.1357  -31.7729 C.ar   1 LIG      -0.11700
      6 C6        -81.0831  -21.6840  -33.3183 C.ar   1 LIG      -0.11700
      7 C7        -81.9392  -19.9464  -30.1514 C.ar   1 LIG      -0.11700
      8 C8        -79.6832  -20.4948  -31.6967 C.ar   1 LIG      -0.11700
      9 C9        -82.0835  -20.6761  -31.3427 C.ar   1 LIG       0.00400
     10 C10       -80.9387  -20.9544  -32.1269 C.ar   1 LIG       0.00400
     11 H1        -84.4406  -22.2094  -33.2802 H      1 LIG       0.11500
     12 H2        -82.4365  -22.6959  -34.6538 H      1 LIG       0.11500
     13 H3        -80.5864  -18.9343  -28.8155 H      1 LIG       0.11500
     14 H4        -78.5818  -19.4220  -30.1882 H      1 LIG       0.11500
     15 H5        -84.2325  -20.9339  -31.1858 H      1 LIG       0.11500
     16 H6        -80.2169  -21.9089  -33.9370 H      1 LIG       0.11500
     17 H7        -82.8054  -19.7207  -29.5330 H      1 LIG       0.11500
     18 H8        -78.7897  -20.6974  -32.2836 H      1 LIG       0.11500
@<TRIPOS>BOND
      1       1       2 ar
      2       1       5 ar
      3       2       6 ar
      4       3       4 ar
      5       3       7 ar
      6       4       8 ar
      7       5       9 ar
      8       6      10 ar
      9       7       9 ar
     10       8      10 ar
     11       9      10 ar
     12       1      11 1
     13       2      12 1
     14       3      13 1
     15       4      14 1
     16       5      15 1
     17       6      16 1
     18       7      17 1
     19       8      18 1
@<TRIPOS>ALT_TYPE
CGenFF_4.0_ALT_TYPE_SET
CGenFF_4.0 1 CG2R61 2 CG2R61 3 CG2R61 4 CG2R61 5 CG2R61 6 CG2R61 7 CG2R61 8 CG2R61 9 CG2R61 10 CG2R61 11 HGR61 12 HGR61 13 HGR61 14 HGR61 15 HGR61 16 HGR61 17 HGR61 18 HGR61
@<TRIPOS>MOLECULE
naphtalene
 18 19 0 0 0
****
USER_CHARGES
INVALID_CHARGES
Pose:   2 Cluster:   2 Fr_nu: 105651 TotEn:   -12.78
@<TRIPOS>ATOM
      1 C1        -84.5138  -23.6192  -32.3647 C.ar   1 LIG      -0.11500
      2 C2        -83.9772  -23.5025  -33.6435 C.ar   1 LIG      -0.11500
      3 C3        -80.6564  -21.2868  -30.5335 C.ar   1 LIG      -0.11500
      4 C4        -80.1199  -21.1702  -31.8123 C.ar   1 LIG      -0.11500
      5 C5        -83.8257  -23.0987  -31.2683 C.ar   1 LIG      -0.11700
      6 C6        -82.7505  -22.8651  -33.8309 C.ar   1 LIG      -0.11700
      7 C7        -81.8833  -21.9242  -30.3462 C.ar   1 LIG      -0.11700
      8 C8        -80.8079  -21.6907  -32.9088 C.ar   1 LIG      -0.11700
      9 C9        -82.5896  -22.4539  -31.4383 C.ar   1 LIG       0.00400
     10 C10       -82.0440  -22.3355  -32.7388 C.ar   1 LIG       0.00400
     11 H1        -85.4686  -24.1160  -32.2194 H      1 LIG       0.11500
     12 H2        -84.5138  -23.9078  -34.4964 H      1 LIG       0.11500
     13 H3        -80.1202  -20.8815  -29.6800 H      1 LIG       0.11500
     14 H4        -79.1644  -20.6746  -31.9569 H      1 LIG       0.11500
     15 H5        -84.2639  -23.2017  -30.2777 H      1 LIG       0.11500
     16 H6        -82.3501  -22.7849  -34.8394 H      1 LIG       0.11500
     17 H7        -82.2838  -22.0036  -29.3377 H      1 LIG       0.11500
     18 H8        -80.3695  -21.5885  -33.8994 H      1 LIG       0.11500
@<TRIPOS>BOND
      1       1       2 ar
      2       1       5 ar
      3       2       6 ar
      4       3       4 ar
      5       3       7 ar
      6       4       8 ar
      7       5       9 ar
      8       6      10 ar
      9       7       9 ar
     10       8      10 ar
     11       9      10 ar
     12       1      11 1
     13       2      12 1
     14       3      13 1
     15       4      14 1
     16       5      15 1
     17       6      16 1
     18       7      17 1
     19       8      18 1
@<TRIPOS>ALT_TYPE
CGenFF_4.0_ALT_TYPE_SET
CGenFF_4.0 1 CG2R61 2 CG2R61 3 CG2R61 4 CG2R61 5 CG2R61 6 CG2R61 7 CG2R61 8 CG2R61 9 CG2R61 10 CG2R61 11 HGR61 12 HGR61 13 HGR61 14 HGR61 15 HGR61 16 HGR61 17 HGR61 18 HGR61
@<TRIPOS>MOLECULE
naphtalene
 18 19 0 0 0
****
USER_CHARGES
INVALID_CHARGES
Pose:   3 Cluster:   3 Fr_nu:  34352 TotEn:   -12.66
@<TRIPOS>ATOM
      1 C1        -71.7500  -23.7733  -43.1741 C.ar   1 LIG      -0.11500
      2 C2        -71.3858  -24.4207  -44.3509 C.ar   1 LIG      -0.11500
      3 C3        -76.0041  -22.5244  -45.1779 C.ar   1 LIG      -0.11500
      4 C4        -75.6398  -23.1719  -46.3547 C.ar   1 LIG      -0.11500
      5 C5        -72.9888  -23.1384  -43.0808 C.ar   1 LIG      -0.11700
      6 C6        -72.2588  -24.4358  -45.4390 C.ar   1 LIG      -0.11700
      7 C7        -75.1310  -22.5095  -44.0898 C.ar   1 LIG      -0.11700
      8 C8        -74.4010  -23.8068  -46.4482 C.ar   1 LIG      -0.11700
      9 C9        -73.8802  -23.1434  -44.1661 C.ar   1 LIG       0.00400
     10 C10       -73.5097  -23.8017  -45.3628 C.ar   1 LIG       0.00400
     11 H1        -71.0697  -23.7615  -42.3275 H      1 LIG       0.11500
     12 H2        -70.4213  -24.9149  -44.4224 H      1 LIG       0.11500
     13 H3        -76.9688  -22.0300  -45.1057 H      1 LIG       0.11500
     14 H4        -76.3199  -23.1822  -47.2014 H      1 LIG       0.11500
     15 H5        -73.2524  -22.6381  -42.1512 H      1 LIG       0.11500
     16 H6        -71.9536  -24.9483  -46.3489 H      1 LIG       0.11500
     17 H7        -75.4368  -21.9976  -43.1797 H      1 LIG       0.11500
     18 H8        -74.1369  -24.3065  -47.3780 H      1 LIG       0.11500
@<TRIPOS>BOND
      1       1       2 ar
      2       1       5 ar
      3       2       6 ar
      4       3       4 ar
      5       3       7 ar
      6       4       8 ar
      7       5       9 ar
      8       6      10 ar
      9       7       9 ar
     10       8      10 ar
     11       9      10 ar
     12       1      11 1
     13       2      12 1
     14       3      13 1
     15       4      14 1
     16       5      15 1
     17       6      16 1
     18       7      17 1
     19       8      18 1
@<TRIPOS>ALT_TYPE
CGenFF_4.0_ALT_TYPE_SET
CGenFF_4.0 1 CG2R61 2 CG2R61 3 CG2R61 4 CG2R61 5 CG2R61 6 CG2R61 7 CG2R61 8 CG2R61 9 CG2R61 10 CG2R61 11 HGR61 12 HGR61 13 HGR61 14 HGR61 15 HGR61 16 HGR61 17 HGR61 18 HGR61
@<TRIPOS>MOLECULE
naphtalene
 18 19 0 0 0
****
USER_CHARGES
INVALID_CHARGES
Pose:   4 Cluster:   4 Fr_nu:  19397 TotEn:   -12.37
@<TRIPOS>ATOM
      1 C1        -73.3104  -24.2106  -42.8879 C.ar   1 LIG      -0.11500
      2 C2        -73.7016  -22.8891  -42.6947 C.ar   1 LIG      -0.11500
      3 C3        -76.1659  -24.4811  -46.8181 C.ar   1 LIG      -0.11500
      4 C4        -76.5571  -23.1595  -46.6247 C.ar   1 LIG      -0.11500
      5 C5        -73.8229  -24.9411  -43.9605 C.ar   1 LIG      -0.11700
      6 C6        -74.6066  -22.2929  -43.5732 C.ar   1 LIG      -0.11700
      7 C7        -75.2607  -25.0773  -45.9396 C.ar   1 LIG      -0.11700
      8 C8        -76.0447  -22.4290  -45.5522 C.ar   1 LIG      -0.11700
      9 C9        -74.7349  -24.3570  -44.8546 C.ar   1 LIG       0.00400
     10 C10       -75.1327  -23.0131  -44.6580 C.ar   1 LIG       0.00400
     11 H1        -72.6062  -24.6745  -42.2034 H      1 LIG       0.11500
     12 H2        -73.3019  -22.3213  -41.8596 H      1 LIG       0.11500
     13 H3        -76.5653  -25.0495  -47.6533 H      1 LIG       0.11500
     14 H4        -77.2623  -22.6967  -47.3087 H      1 LIG       0.11500
     15 H5        -73.5034  -25.9728  -44.0919 H      1 LIG       0.11500
     16 H6        -74.8981  -21.2584  -43.4032 H      1 LIG       0.11500
     17 H7        -74.9689  -26.1114  -46.1101 H      1 LIG       0.11500
     18 H8        -76.3647  -21.3974  -45.4201 H      1 LIG       0.11500
@<TRIPOS>BOND
      1       1       2 ar
      2       1       5 ar
      3       2       6 ar
      4       3       4 ar
      5       3       7 ar
      6       4       8 ar
      7       5       9 ar
      8       6      10 ar
      9       7       9 ar
     10       8      10 ar
     11       9      10 ar
     12       1      11 1
     13       2      12 1
     14       3      13 1
     15       4      14 1
     16       5      15 1
     17       6      16 1
     18       7      17 1
     19       8      18 1
@<TRIPOS>ALT_TYPE
CGenFF_4.0_ALT_TYPE_SET
CGenFF_4.0 1 CG2R61 2 CG2R61 3 CG2R61 4 CG2R61 5 CG2R61 6 CG2R61 7 CG2R61 8 CG2R61 9 CG2R61 10 CG2R61 11 HGR61 12 HGR61 13 HGR61 14 HGR61 15 HGR61 16 HGR61 17 HGR61 18 HGR61
@<TRIPOS>MOLECULE
naphtalene
 18 19 0 0 0
****
USER_CHARGES
INVALID_CHARGES
Pose:   5 Cluster:   5 Fr_nu: 117501 TotEn:   -12.00
@<TRIPOS>ATOM
      1 C1        -77.7670  -12.3775  -52.1237 C.ar   1 LIG      -0.11500
      2 C2        -76.9670  -12.2571  -50.9913 C.ar   1 LIG      -0.11500
      3 C3        -75.8902   -8.2499  -53.8881 C.ar   1 LIG      -0.11500
      4 C4        -75.0903   -8.1296  -52.7556 C.ar   1 LIG      -0.11500
      5 C5        -77.7027  -11.4133  -53.1301 C.ar   1 LIG      -0.11700
      6 C6        -76.0997  -11.1723  -50.8608 C.ar   1 LIG      -0.11700
      7 C7        -76.7576   -9.3349  -54.0186 C.ar   1 LIG      -0.11700
      8 C8        -75.1546   -9.0936  -51.7492 C.ar   1 LIG      -0.11700
      9 C9        -76.8353  -10.3146  -53.0154 C.ar   1 LIG       0.00400
     10 C10       -76.0219  -10.1923  -51.8638 C.ar   1 LIG       0.00400
     11 H1        -78.4425  -13.2220  -52.2245 H      1 LIG       0.11500
     12 H2        -77.0177  -13.0084  -50.2085 H      1 LIG       0.11500
     13 H3        -75.8399   -7.4989  -54.6715 H      1 LIG       0.11500
     14 H4        -74.4160   -7.2842  -52.6547 H      1 LIG       0.11500
     15 H5        -78.3375  -11.5275  -54.0063 H      1 LIG       0.11500
     16 H6        -75.4832  -11.0986  -49.9673 H      1 LIG       0.11500
     17 H7        -77.3733   -9.4087  -54.9125 H      1 LIG       0.11500
     18 H8        -74.5203   -8.9792  -50.8724 H      1 LIG       0.11500
@<TRIPOS>BOND
      1       1       2 ar
      2       1       5 ar
      3       2       6 ar
      4       3       4 ar
      5       3       7 ar
      6       4       8 ar
      7       5       9 ar
      8       6      10 ar
      9       7       9 ar
     10       8      10 ar
     11       9      10 ar
     12       1      11 1
     13       2      12 1
     14       3      13 1
     15       4      14 1
     16       5      15 1
     17       6      16 1
     18       7      17 1
     19       8      18 1
@<TRIPOS>ALT_TYPE
CGenFF_4.0_ALT_TYPE_SET
CGenFF_4.0 1 CG2R61 2 CG2R61 3 CG2R61 4 CG2R61 5 CG2R61 6 CG2R61 7 CG2R61 8 CG2R61 9 CG2R61 10 CG2R61 11 HGR61 12 HGR61 13 HGR61 14 HGR61 15 HGR61 16 HGR61 17 HGR61 18 HGR61
@<TRIPOS>MOLECULE
naphtalene
 18 19 0 0 0
****
USER_CHARGES
INVALID_CHARGES
Pose:   6 Cluster:   6 Fr_nu:  10278 TotEn:   -11.94
@<TRIPOS>ATOM
      1 C1        -50.6011  -13.1685  -47.2796 C.ar   1 LIG      -0.11500
      2 C2        -51.8139  -12.7246  -46.7611 C.ar   1 LIG      -0.11500
      3 C3        -48.4338  -12.2108  -43.0301 C.ar   1 LIG      -0.11500
      4 C4        -49.6467  -11.7668  -42.5117 C.ar   1 LIG      -0.11500
      5 C5        -49.4544  -13.1536  -46.4850 C.ar   1 LIG      -0.11700
      6 C6        -51.8848  -12.2641  -45.4461 C.ar   1 LIG      -0.11700
      7 C7        -48.3630  -12.6714  -44.3452 C.ar   1 LIG      -0.11700
      8 C8        -50.7934  -11.7816  -43.3062 C.ar   1 LIG      -0.11700
      9 C9        -49.5072  -12.6934  -45.1592 C.ar   1 LIG       0.00400
     10 C10       -50.7406  -12.2419  -44.6320 C.ar   1 LIG       0.00400
     11 H1        -50.5464  -13.5264  -48.3036 H      1 LIG       0.11500
     12 H2        -52.7061  -12.7368  -47.3804 H      1 LIG       0.11500
     13 H3        -47.5411  -12.1989  -42.4111 H      1 LIG       0.11500
     14 H4        -49.7005  -11.4077  -41.4881 H      1 LIG       0.11500
     15 H5        -48.5170  -13.5050  -46.9114 H      1 LIG       0.11500
     16 H6        -52.8434  -11.9222  -45.0614 H      1 LIG       0.11500
     17 H7        -47.4045  -13.0139  -44.7294 H      1 LIG       0.11500
     18 H8        -51.7308  -11.4296  -42.8802 H      1 LIG       0.11500
@<TRIPOS>BOND
      1       1       2 ar
      2       1       5 ar
      3       2       6 ar
      4       3       4 ar
      5       3       7 ar
      6       4       8 ar
      7       5       9 ar
      8       6      10 ar
      9       7       9 ar
     10       8      10 ar
     11       9      10 ar
     12       1      11 1
     13       2      12 1
     14       3      13 1
     15       4      14 1
     16       5      15 1
     17       6      16 1
     18       7      17 1
     19       8      18 1
@<TRIPOS>ALT_TYPE
CGenFF_4.0_ALT_TYPE_SET
CGenFF_4.0 1 CG2R61 2 CG2R61 3 CG2R61 4 CG2R61 5 CG2R61 6 CG2R61 7 CG2R61 8 CG2R61 9 CG2R61 10 CG2R61 11 HGR61 12 HGR61 13 HGR61 14 HGR61 15 HGR61 16 HGR61 17 HGR61 18 HGR61
@<TRIPOS>MOLECULE
naphtalene
 18 19 0 0 0
****
USER_CHARGES
INVALID_CHARGES
Pose:   7 Cluster:   7 Fr_nu:  21340 TotEn:   -11.93
@<TRIPOS>ATOM
      1 C1        -85.1077  -25.1564  -32.7590 C.ar   1 LIG      -0.11500
      2 C2        -84.4273  -25.4626  -31.5842 C.ar   1 LIG      -0.11500
      3 C3        -81.6798  -21.8954  -33.8940 C.ar   1 LIG      -0.11500
      4 C4        -80.9995  -22.2017  -32.7192 C.ar   1 LIG      -0.11500
      5 C5        -84.5983  -24.1932  -33.6304 C.ar   1 LIG      -0.11700
      6 C6        -83.2350  -24.8070  -31.2763 C.ar   1 LIG      -0.11700
      7 C7        -82.8721  -22.5511  -34.2020 C.ar   1 LIG      -0.11700
      8 C8        -81.5088  -23.1648  -31.8477 C.ar   1 LIG      -0.11700
      9 C9        -83.3994  -23.5233  -33.3364 C.ar   1 LIG       0.00400
     10 C10       -82.7076  -23.8347  -32.1417 C.ar   1 LIG       0.00400
     11 H1        -86.0361  -25.6667  -32.9980 H      1 LIG       0.11500
     12 H2        -84.8245  -26.2127  -30.9066 H      1 LIG       0.11500
     13 H3        -81.2829  -21.1452  -34.5723 H      1 LIG       0.11500
     14 H4        -80.0718  -21.6900  -32.4801 H      1 LIG       0.11500
     15 H5        -85.1472  -23.9696  -34.5429 H      1 LIG       0.11500
     16 H6        -82.7196  -25.0626  -30.3527 H      1 LIG       0.11500
     17 H7        -83.3869  -22.2959  -35.1259 H      1 LIG       0.11500
     18 H8        -80.9604  -23.3880  -30.9348 H      1 LIG       0.11500
@<TRIPOS>BOND
      1       1       2 ar
      2       1       5 ar
      3       2       6 ar
      4       3       4 ar
      5       3       7 ar
      6       4       8 ar
      7       5       9 ar
      8       6      10 ar
      9       7       9 ar
     10       8      10 ar
     11       9      10 ar
     12       1      11 1
     13       2      12 1
     14       3      13 1
     15       4      14 1
     16       5      15 1
     17       6      16 1
     18       7      17 1
     19       8      18 1
@<TRIPOS>ALT_TYPE
CGenFF_4.0_ALT_TYPE_SET
CGenFF_4.0 1 CG2R61 2 CG2R61 3 CG2R61 4 CG2R61 5 CG2R61 6 CG2R61 7 CG2R61 8 CG2R61 9 CG2R61 10 CG2R61 11 HGR61 12 HGR61 13 HGR61 14 HGR61 15 HGR61 16 HGR61 17 HGR61 18 HGR61
@<TRIPOS>MOLECULE
naphtalene
 18 19 0 0 0
****
USER_CHARGES
INVALID_CHARGES
Pose:   8 Cluster:   8 Fr_nu:  40731 TotEn:   -11.76
@<TRIPOS>ATOM
      1 C1        -56.8705    4.4565  -42.0286 C.ar   1 LIG      -0.11500
      2 C2        -57.6080    4.1510  -40.8886 C.ar   1 LIG      -0.11500
      3 C3        -60.5529    2.9312  -44.8191 C.ar   1 LIG      -0.11500
      4 C4        -61.2903    2.6257  -43.6790 C.ar   1 LIG      -0.11500
      5 C5        -57.4145    4.2312  -43.2935 C.ar   1 LIG      -0.11700
      6 C6        -58.8921    3.6192  -41.0089 C.ar   1 LIG      -0.11700
      7 C7        -59.2687    3.4631  -44.6987 C.ar   1 LIG      -0.11700
      8 C8        -60.7464    2.8509  -42.4141 C.ar   1 LIG      -0.11700
      9 C9        -58.7055    3.6964  -43.4335 C.ar   1 LIG       0.00400
     10 C10       -59.4554    3.3857  -42.2741 C.ar   1 LIG       0.00400
     11 H1        -55.8707    4.8700  -41.9344 H      1 LIG       0.11500
     12 H2        -57.1838    4.3270  -39.9044 H      1 LIG       0.11500
     13 H3        -60.9767    2.7555  -45.8038 H      1 LIG       0.11500
     14 H4        -62.2895    2.2109  -43.7739 H      1 LIG       0.11500
     15 H5        -56.8197    4.4770  -44.1709 H      1 LIG       0.11500
     16 H6        -59.4507    3.3883  -40.1042 H      1 LIG       0.11500
     17 H7        -58.7106    3.6946  -45.6035 H      1 LIG       0.11500
     18 H8        -61.3407    2.6044  -41.5365 H      1 LIG       0.11500
@<TRIPOS>BOND
      1       1       2 ar
      2       1       5 ar
      3       2       6 ar
      4       3       4 ar
      5       3       7 ar
      6       4       8 ar
      7       5       9 ar
      8       6      10 ar
      9       7       9 ar
     10       8      10 ar
     11       9      10 ar
     12       1      11 1
     13       2      12 1
     14       3      13 1
     15       4      14 1
     16       5      15 1
     17       6      16 1
     18       7      17 1
     19       8      18 1
@<TRIPOS>ALT_TYPE
CGenFF_4.0_ALT_TYPE_SET
CGenFF_4.0 1 CG2R61 2 CG2R61 3 CG2R61 4 CG2R61 5 CG2R61 6 CG2R61 7 CG2R61 8 CG2R61 9 CG2R61 10 CG2R61 11 HGR61 12 HGR61 13 HGR61 14 HGR61 15 HGR61 16 HGR61 17 HGR61 18 HGR61
@<TRIPOS>MOLECULE
naphtalene
 18 19 0 0 0
****
USER_CHARGES
INVALID_CHARGES
Pose:   9 Cluster:   9 Fr_nu:  50828 TotEn:   -11.72
@<TRIPOS>ATOM
      1 C1        -71.7617    0.5170  -31.2311 C.ar   1 LIG      -0.11500
      2 C2        -72.1773   -0.8083  -31.1427 C.ar   1 LIG      -0.11500
      3 C3        -67.5383   -0.6673  -29.1257 C.ar   1 LIG      -0.11500
      4 C4        -67.9540   -1.9925  -29.0373 C.ar   1 LIG      -0.11500
      5 C5        -70.5047    0.8882  -30.7529 C.ar   1 LIG      -0.11700
      6 C6        -71.3378   -1.7674  -30.5758 C.ar   1 LIG      -0.11700
      7 C7        -68.3779    0.2919  -29.6927 C.ar   1 LIG      -0.11700
      8 C8        -69.2110   -2.3638  -29.5154 C.ar   1 LIG      -0.11700
      9 C9        -69.6465   -0.0640  -30.1791 C.ar   1 LIG       0.00400
     10 C10       -70.0692   -1.4116  -30.0892 C.ar   1 LIG       0.00400
     11 H1        -72.4160    1.2633  -31.6721 H      1 LIG       0.11500
     12 H2        -73.1560   -1.0962  -31.5155 H      1 LIG       0.11500
     13 H3        -66.5595   -0.3786  -28.7531 H      1 LIG       0.11500
     14 H4        -67.2999   -2.7382  -28.5950 H      1 LIG       0.11500
     15 H5        -70.2008    1.9300  -30.8320 H      1 LIG       0.11500
     16 H6        -71.6830   -2.7975  -30.5174 H      1 LIG       0.11500
     17 H7        -68.0321    1.3217  -29.7517 H      1 LIG       0.11500
     18 H8        -69.5154   -3.4054  -29.4357 H      1 LIG       0.11500
@<TRIPOS>BOND
      1       1       2 ar
      2       1       5 ar
      3       2       6 ar
      4       3       4 ar
      5       3       7 ar
      6       4       8 ar
      7       5       9 ar
      8       6      10 ar
      9       7       9 ar
     10       8      10 ar
     11       9      10 ar
     12       1      11 1
     13       2      12 1
     14       3      13 1
     15       4      14 1
     16       5      15 1
     17       6      16 1
     18       7      17 1
     19       8      18 1
@<TRIPOS>ALT_TYPE
CGenFF_4.0_ALT_TYPE_SET
CGenFF_4.0 1 CG2R61 2 CG2R61 3 CG2R61 4 CG2R61 5 CG2R61 6 CG2R61 7 CG2R61 8 CG2R61 9 CG2R61 10 CG2R61 11 HGR61 12 HGR61 13 HGR61 14 HGR61 15 HGR61 16 HGR61 17 HGR61 18 HGR61
@<TRIPOS>MOLECULE
naphtalene
 18 19 0 0 0
****
USER_CHARGES
INVALID_CHARGES
Pose:  10 Cluster:  10 Fr_nu: 110288 TotEn:   -11.71
@<TRIPOS>ATOM
      1 C1        -78.3155  -24.5280  -46.8382 C.ar   1 LIG      -0.11500
      2 C2        -77.8940  -25.7691  -46.3703 C.ar   1 LIG      -0.11500
      3 C3        -75.1140  -22.3346  -43.9036 C.ar   1 LIG      -0.11500
      4 C4        -74.6926  -23.5757  -43.4357 C.ar   1 LIG      -0.11500
      5 C5        -77.7323  -23.3606  -46.3446 C.ar   1 LIG      -0.11700
      6 C6        -76.8878  -25.8477  -45.4071 C.ar   1 LIG      -0.11700
      7 C7        -76.1202  -22.2560  -44.8669 C.ar   1 LIG      -0.11700
      8 C8        -75.2757  -24.7431  -43.9292 C.ar   1 LIG      -0.11700
      9 C9        -76.7183  -23.4208  -45.3748 C.ar   1 LIG       0.00400
     10 C10       -76.2897  -24.6829  -44.8990 C.ar   1 LIG       0.00400
     11 H1        -79.0992  -24.4675  -47.5876 H      1 LIG       0.11500
     12 H2        -78.3484  -26.6773  -46.7554 H      1 LIG       0.11500
     13 H3        -74.6598  -21.4258  -43.5189 H      1 LIG       0.11500
     14 H4        -73.9098  -23.6356  -42.6853 H      1 LIG       0.11500
     15 H5        -78.0779  -22.4013  -46.7244 H      1 LIG       0.11500
     16 H6        -76.5736  -26.8284  -45.0561 H      1 LIG       0.11500
     17 H7        -76.4336  -21.2752  -45.2183 H      1 LIG       0.11500
     18 H8        -74.9308  -25.7025  -43.5489 H      1 LIG       0.11500
@<TRIPOS>BOND
      1       1       2 ar
      2       1       5 ar
      3       2       6 ar
      4       3       4 ar
      5       3       7 ar
      6       4       8 ar
      7       5       9 ar
      8       6      10 ar
      9       7       9 ar
     10       8      10 ar
     11       9      10 ar
     12       1      11 1
     13       2      12 1
     14       3      13 1
     15       4      14 1
     16       5      15 1
     17       6      16 1
     18       7      17 1
     19       8      18 1
@<TRIPOS>ALT_TYPE
CGenFF_4.0_ALT_TYPE_SET
CGenFF_4.0 1 CG2R61 2 CG2R61 3 CG2R61 4 CG2R61 5 CG2R61 6 CG2R61 7 CG2R61 8 CG2R61 9 CG2R61 10 CG2R61 11 HGR61 12 HGR61 13 HGR61 14 HGR61 15 HGR61 16 HGR61 17 HGR61 18 HGR61
@<TRIPOS>MOLECULE
naphtalene
 18 19 0 0 0
****
USER_CHARGES
INVALID_CHARGES
Pose:  11 Cluster:  11 Fr_nu:  35716 TotEn:   -11.34
@<TRIPOS>ATOM
      1 C1        -65.1937    0.8174  -28.0053 C.ar   1 LIG      -0.11500
      2 C2        -64.8494   -0.3660  -27.3588 C.ar   1 LIG      -0.11500
      3 C3        -69.2049   -1.3071  -29.7574 C.ar   1 LIG      -0.11500
      4 C4        -68.8605   -2.4904  -29.1109 C.ar   1 LIG      -0.11500
      5 C5        -66.3622    0.8840  -28.7647 C.ar   1 LIG      -0.11700
      6 C6        -65.6721   -1.4872  -27.4691 C.ar   1 LIG      -0.11700
      7 C7        -68.3821   -0.1858  -29.6470 C.ar   1 LIG      -0.11700
      8 C8        -67.6920   -2.5572  -28.3515 C.ar   1 LIG      -0.11700
      9 C9        -67.2022   -0.2349  -28.8868 C.ar   1 LIG       0.00400
     10 C10       -66.8520   -1.4383  -28.2294 C.ar   1 LIG       0.00400
     11 H1        -64.5525    1.6898  -27.9195 H      1 LIG       0.11500
     12 H2        -63.9397   -0.4167  -26.7677 H      1 LIG       0.11500
     13 H3        -70.1147   -1.2557  -30.3487 H      1 LIG       0.11500
     14 H4        -69.5013   -3.3629  -29.1982 H      1 LIG       0.11500
     15 H5        -66.6113    1.8193  -29.2618 H      1 LIG       0.11500
     16 H6        -65.3837   -2.4016  -26.9548 H      1 LIG       0.11500
     17 H7        -68.6711    0.7287  -30.1607 H      1 LIG       0.11500
     18 H8        -67.4422   -3.4926  -27.8550 H      1 LIG       0.11500
@<TRIPOS>BOND
      1       1       2 ar
      2       1       5 ar
      3       2       6 ar
      4       3       4 ar
      5       3       7 ar
      6       4       8 ar
      7       5       9 ar
      8       6      10 ar
      9       7       9 ar
     10       8      10 ar
     11       9      10 ar
     12       1      11 1
     13       2      12 1
     14       3      13 1
     15       4      14 1
     16       5      15 1
     17       6      16 1
     18       7      17 1
     19       8      18 1
@<TRIPOS>ALT_TYPE
CGenFF_4.0_ALT_TYPE_SET
CGenFF_4.0 1 CG2R61 2 CG2R61 3 CG2R61 4 CG2R61 5 CG2R61 6 CG2R61 7 CG2R61 8 CG2R61 9 CG2R61 10 CG2R61 11 HGR61 12 HGR61 13 HGR61 14 HGR61 15 HGR61 16 HGR61 17 HGR61 18 HGR61
@<TRIPOS>MOLECULE
naphtalene
 18 19 0 0 0
****
USER_CHARGES
INVALID_CHARGES
Pose:  12 Cluster:  12 Fr_nu: 184345 TotEn:   -11.27
@<TRIPOS>ATOM
      1 C1        -73.8786    1.3448  -32.4720 C.ar   1 LIG      -0.11500
      2 C2        -72.6478    1.9943  -32.4651 C.ar   1 LIG      -0.11500
      3 C3        -71.9540   -2.3283  -29.9269 C.ar   1 LIG      -0.11500
      4 C4        -70.7233   -1.6787  -29.9201 C.ar   1 LIG      -0.11500
      5 C5        -74.0186    0.1070  -31.8437 C.ar   1 LIG      -0.11700
      6 C6        -71.5524    1.4088  -31.8300 C.ar   1 LIG      -0.11700
      7 C7        -73.0496   -1.7426  -30.5620 C.ar   1 LIG      -0.11700
      8 C8        -70.5831   -0.4409  -30.5484 C.ar   1 LIG      -0.11700
      9 C9        -72.9266   -0.4973  -31.1995 C.ar   1 LIG       0.00400
     10 C10       -71.6751    0.1633  -31.1926 C.ar   1 LIG       0.00400
     11 H1        -74.7309    1.8008  -32.9671 H      1 LIG       0.11500
     12 H2        -72.5399    2.9580  -32.9543 H      1 LIG       0.11500
     13 H3        -72.0627   -3.2922  -29.4376 H      1 LIG       0.11500
     14 H4        -69.8710   -2.1359  -29.4261 H      1 LIG       0.11500
     15 H5        -74.9900   -0.3829  -31.8619 H      1 LIG       0.11500
     16 H6        -70.5999    1.9347  -31.8366 H      1 LIG       0.11500
     17 H7        -74.0021   -2.2683  -30.5546 H      1 LIG       0.11500
     18 H8        -69.6116    0.0488  -30.5309 H      1 LIG       0.11500
@<TRIPOS>BOND
      1       1       2 ar
      2       1       5 ar
      3       2       6 ar
      4       3       4 ar
      5       3       7 ar
      6       4       8 ar
      7       5       9 ar
      8       6      10 ar
      9       7       9 ar
     10       8      10 ar
     11       9      10 ar
     12       1      11 1
     13       2      12 1
     14       3      13 1
     15       4      14 1
     16       5      15 1
     17       6      16 1
     18       7      17 1
     19       8      18 1
@<TRIPOS>ALT_TYPE
CGenFF_4.0_ALT_TYPE_SET
CGenFF_4.0 1 CG2R61 2 CG2R61 3 CG2R61 4 CG2R61 5 CG2R61 6 CG2R61 7 CG2R61 8 CG2R61 9 CG2R61 10 CG2R61 11 HGR61 12 HGR61 13 HGR61 14 HGR61 15 HGR61 16 HGR61 17 HGR61 18 HGR61
@<TRIPOS>MOLECULE
naphtalene
 18 19 0 0 0
****
USER_CHARGES
INVALID_CHARGES
Pose:  13 Cluster:  13 Fr_nu: 235530 TotEn:   -11.22
@<TRIPOS>ATOM
      1 C1        -70.0432    8.6016  -44.3414 C.ar   1 LIG      -0.11500
      2 C2        -70.9368    7.6021  -44.7147 C.ar   1 LIG      -0.11500
      3 C3        -73.7589   11.6665  -43.6544 C.ar   1 LIG      -0.11500
      4 C4        -74.6524   10.6670  -44.0277 C.ar   1 LIG      -0.11500
      5 C5        -70.5171    9.8641  -43.9835 C.ar   1 LIG      -0.11700
      6 C6        -72.3075    7.8610  -44.7315 C.ar   1 LIG      -0.11700
      7 C7        -72.3881   11.4075  -43.6375 C.ar   1 LIG      -0.11700
      8 C8        -74.1787    9.4045  -44.3857 C.ar   1 LIG      -0.11700
      9 C9        -71.8936   10.1425  -43.9948 C.ar   1 LIG       0.00400
     10 C10       -72.8022    9.1260  -44.3744 C.ar   1 LIG       0.00400
     11 H1        -68.9762    8.3995  -44.3290 H      1 LIG       0.11500
     12 H2        -70.5669    6.6195  -44.9929 H      1 LIG       0.11500
     13 H3        -74.1283   12.6495  -43.3759 H      1 LIG       0.11500
     14 H4        -75.7192   10.8700  -44.0413 H      1 LIG       0.11500
     15 H5        -69.8003   10.6303  -43.6955 H      1 LIG       0.11500
     16 H6        -72.9878    7.0647  -45.0262 H      1 LIG       0.11500
     17 H7        -71.7081   12.2037  -43.3421 H      1 LIG       0.11500
     18 H8        -74.8953    8.6382  -44.6745 H      1 LIG       0.11500
@<TRIPOS>BOND
      1       1       2 ar
      2       1       5 ar
      3       2       6 ar
      4       3       4 ar
      5       3       7 ar
      6       4       8 ar
      7       5       9 ar
      8       6      10 ar
      9       7       9 ar
     10       8      10 ar
     11       9      10 ar
     12       1      11 1
     13       2      12 1
     14       3      13 1
     15       4      14 1
     16       5      15 1
     17       6      16 1
     18       7      17 1
     19       8      18 1
@<TRIPOS>ALT_TYPE
CGenFF_4.0_ALT_TYPE_SET
CGenFF_4.0 1 CG2R61 2 CG2R61 3 CG2R61 4 CG2R61 5 CG2R61 6 CG2R61 7 CG2R61 8 CG2R61 9 CG2R61 10 CG2R61 11 HGR61 12 HGR61 13 HGR61 14 HGR61 15 HGR61 16 HGR61 17 HGR61 18 HGR61
@<TRIPOS>MOLECULE
naphtalene
 18 19 0 0 0
****
USER_CHARGES
INVALID_CHARGES
Pose:  14 Cluster:  14 Fr_nu:  90329 TotEn:   -11.11
@<TRIPOS>ATOM
      1 C1        -76.4184    2.1072  -32.8527 C.ar   1 LIG      -0.11500
      2 C2        -75.0728    1.9605  -33.1762 C.ar   1 LIG      -0.11500
      3 C3        -76.7027    5.9752  -35.7904 C.ar   1 LIG      -0.11500
      4 C4        -75.3571    5.8284  -36.1138 C.ar   1 LIG      -0.11500
      5 C5        -77.1644    3.1409  -33.4196 C.ar   1 LIG      -0.11700
      6 C6        -74.4679    2.8468  -34.0677 C.ar   1 LIG      -0.11700
      7 C7        -77.3076    5.0887  -34.8989 C.ar   1 LIG      -0.11700
      8 C8        -74.6110    4.7948  -35.5470 C.ar   1 LIG      -0.11700
      9 C9        -76.5719    4.0425  -34.3188 C.ar   1 LIG       0.00400
     10 C10       -75.2035    3.8932  -34.6477 C.ar   1 LIG       0.00400
     11 H1        -76.8886    1.4172  -32.1582 H      1 LIG       0.11500
     12 H2        -74.4930    1.1552  -32.7345 H      1 LIG       0.11500
     13 H3        -77.2833    6.7804  -36.2319 H      1 LIG       0.11500
     14 H4        -74.8871    6.5196  -36.8073 H      1 LIG       0.11500
     15 H5        -78.2146    3.2368  -33.1519 H      1 LIG       0.11500
     16 H6        -73.4149    2.7130  -34.3066 H      1 LIG       0.11500
     17 H7        -78.3608    5.2223  -34.6608 H      1 LIG       0.11500
     18 H8        -73.5605    4.6992  -35.8139 H      1 LIG       0.11500
@<TRIPOS>BOND
      1       1       2 ar
      2       1       5 ar
      3       2       6 ar
      4       3       4 ar
      5       3       7 ar
      6       4       8 ar
      7       5       9 ar
      8       6      10 ar
      9       7       9 ar
     10       8      10 ar
     11       9      10 ar
     12       1      11 1
     13       2      12 1
     14       3      13 1
     15       4      14 1
     16       5      15 1
     17       6      16 1
     18       7      17 1
     19       8      18 1
@<TRIPOS>ALT_TYPE
CGenFF_4.0_ALT_TYPE_SET
CGenFF_4.0 1 CG2R61 2 CG2R61 3 CG2R61 4 CG2R61 5 CG2R61 6 CG2R61 7 CG2R61 8 CG2R61 9 CG2R61 10 CG2R61 11 HGR61 12 HGR61 13 HGR61 14 HGR61 15 HGR61 16 HGR61 17 HGR61 18 HGR61
@<TRIPOS>MOLECULE
naphtalene
 18 19 0 0 0
****
USER_CHARGES
INVALID_CHARGES
Pose:  15 Cluster:  15 Fr_nu:  23061 TotEn:   -10.93
@<TRIPOS>ATOM
      1 C1        -77.2581  -32.4138  -40.8846 C.ar   1 LIG      -0.11500
      2 C2        -77.0864  -31.0333  -40.9246 C.ar   1 LIG      -0.11500
      3 C3        -75.2195  -32.5390  -36.4686 C.ar   1 LIG      -0.11500
      4 C4        -75.0478  -31.1586  -36.5087 C.ar   1 LIG      -0.11500
      5 C5        -76.8382  -33.1378  -39.7683 C.ar   1 LIG      -0.11700
      6 C6        -76.4943  -30.3715  -39.8487 C.ar   1 LIG      -0.11700
      7 C7        -75.8117  -33.2009  -37.5446 C.ar   1 LIG      -0.11700
      8 C8        -75.4676  -30.4345  -37.6250 C.ar   1 LIG      -0.11700
      9 C9        -76.2402  -32.4881  -38.6762 C.ar   1 LIG       0.00400
     10 C10       -76.0656  -31.0842  -38.7170 C.ar   1 LIG       0.00400
     11 H1        -77.7186  -32.9286  -41.7227 H      1 LIG       0.11500
     12 H2        -77.4139  -30.4706  -41.7940 H      1 LIG       0.11500
     13 H3        -74.8923  -33.1025  -35.5992 H      1 LIG       0.11500
     14 H4        -74.5860  -30.6445  -35.6709 H      1 LIG       0.11500
     15 H5        -76.9821  -34.2163  -39.7589 H      1 LIG       0.11500
     16 H6        -76.3706  -29.2918  -39.9013 H      1 LIG       0.11500
     17 H7        -75.9361  -34.2804  -37.4914 H      1 LIG       0.11500
     18 H8        -75.3232  -29.3560  -37.6349 H      1 LIG       0.11500
@<TRIPOS>BOND
      1       1       2 ar
      2       1       5 ar
      3       2       6 ar
      4       3       4 ar
      5       3       7 ar
      6       4       8 ar
      7       5       9 ar
      8       6      10 ar
      9       7       9 ar
     10       8      10 ar
     11       9      10 ar
     12       1      11 1
     13       2      12 1
     14       3      13 1
     15       4      14 1
     16       5      15 1
     17       6      16 1
     18       7      17 1
     19       8      18 1
@<TRIPOS>ALT_TYPE
CGenFF_4.0_ALT_TYPE_SET
CGenFF_4.0 1 CG2R61 2 CG2R61 3 CG2R61 4 CG2R61 5 CG2R61 6 CG2R61 7 CG2R61 8 CG2R61 9 CG2R61 10 CG2R61 11 HGR61 12 HGR61 13 HGR61 14 HGR61 15 HGR61 16 HGR61 17 HGR61 18 HGR61
@<TRIPOS>MOLECULE
naphtalene
 18 19 0 0 0
****
USER_CHARGES
INVALID_CHARGES
Pose:  16 Cluster:  16 Fr_nu:  11982 TotEn:   -10.86
@<TRIPOS>ATOM
      1 C1        -51.6018  -15.1102  -46.4803 C.ar   1 LIG      -0.11500
      2 C2        -50.2154  -15.2083  -46.5516 C.ar   1 LIG      -0.11500
      3 C3        -51.1774  -11.1889  -43.6314 C.ar   1 LIG      -0.11500
      4 C4        -49.7910  -11.2872  -43.7027 C.ar   1 LIG      -0.11500
      5 C5        -52.1923  -14.0875  -45.7373 C.ar   1 LIG      -0.11700
      6 C6        -49.4141  -14.2844  -45.8804 C.ar   1 LIG      -0.11700
      7 C7        -51.9787  -12.1129  -44.3027 C.ar   1 LIG      -0.11700
      8 C8        -49.2004  -12.3098  -44.4456 C.ar   1 LIG      -0.11700
      9 C9        -51.4012  -13.1487  -45.0552 C.ar   1 LIG       0.00400
     10 C10       -49.9914  -13.2486  -45.1277 C.ar   1 LIG       0.00400
     11 H1        -52.2250  -15.8301  -47.0026 H      1 LIG       0.11500
     12 H2        -49.7566  -16.0046  -47.1305 H      1 LIG       0.11500
     13 H3        -51.6369  -10.3926  -43.0526 H      1 LIG       0.11500
     14 H4        -49.1683  -10.5679  -43.1790 H      1 LIG       0.11500
     15 H5        -53.2781  -14.0304  -45.6953 H      1 LIG       0.11500
     16 H6        -48.3326  -14.3799  -45.9504 H      1 LIG       0.11500
     17 H7        -53.0601  -12.0167  -44.2332 H      1 LIG       0.11500
     18 H8        -48.1146  -12.3676  -44.4872 H      1 LIG       0.11500
@<TRIPOS>BOND
      1       1       2 ar
      2       1       5 ar
      3       2       6 ar
      4       3       4 ar
      5       3       7 ar
      6       4       8 ar
      7       5       9 ar
      8       6      10 ar
      9       7       9 ar
     10       8      10 ar
     11       9      10 ar
     12       1      11 1
     13       2      12 1
     14       3      13 1
     15       4      14 1
     16       5      15 1
     17       6      16 1
     18       7      17 1
     19       8      18 1
@<TRIPOS>ALT_TYPE
CGenFF_4.0_ALT_TYPE_SET
CGenFF_4.0 1 CG2R61 2 CG2R61 3 CG2R61 4 CG2R61 5 CG2R61 6 CG2R61 7 CG2R61 8 CG2R61 9 CG2R61 10 CG2R61 11 HGR61 12 HGR61 13 HGR61 14 HGR61 15 HGR61 16 HGR61 17 HGR61 18 HGR61
@<TRIPOS>MOLECULE
naphtalene
 18 19 0 0 0
****
USER_CHARGES
INVALID_CHARGES
Pose:  17 Cluster:  17 Fr_nu:  37266 TotEn:   -10.55
@<TRIPOS>ATOM
      1 C1        -74.2678  -24.1488  -46.9389 C.ar   1 LIG      -0.11500
      2 C2        -74.7106  -22.9368  -46.4174 C.ar   1 LIG      -0.11500
      3 C3        -72.6355  -25.4441  -42.5423 C.ar   1 LIG      -0.11500
      4 C4        -73.0783  -24.2322  -42.0209 C.ar   1 LIG      -0.11500
      5 C5        -73.6404  -25.0786  -46.1093 C.ar   1 LIG      -0.11700
      6 C6        -74.5278  -22.6500  -45.0644 C.ar   1 LIG      -0.11700
      7 C7        -72.8184  -25.7309  -43.8954 C.ar   1 LIG      -0.11700
      8 C8        -73.7057  -23.3022  -42.8504 C.ar   1 LIG      -0.11700
      9 C9        -73.4479  -24.8066  -44.7450 C.ar   1 LIG       0.00400
     10 C10       -73.8982  -23.5742  -44.2147 C.ar   1 LIG       0.00400
     11 H1        -74.4099  -24.3713  -47.9924 H      1 LIG       0.11500
     12 H2        -75.1992  -22.2138  -47.0640 H      1 LIG       0.11500
     13 H3        -72.1469  -26.1679  -41.8960 H      1 LIG       0.11500
     14 H4        -72.9347  -24.0096  -40.9676 H      1 LIG       0.11500
     15 H5        -73.3019  -26.0193  -46.5387 H      1 LIG       0.11500
     16 H6        -74.8824  -21.6967  -44.6781 H      1 LIG       0.11500
     17 H7        -72.4645  -26.6847  -44.2812 H      1 LIG       0.11500
     18 H8        -74.0436  -22.3611  -42.4213 H      1 LIG       0.11500
@<TRIPOS>BOND
      1       1       2 ar
      2       1       5 ar
      3       2       6 ar
      4       3       4 ar
      5       3       7 ar
      6       4       8 ar
      7       5       9 ar
      8       6      10 ar
      9       7       9 ar
     10       8      10 ar
     11       9      10 ar
     12       1      11 1
     13       2      12 1
     14       3      13 1
     15       4      14 1
     16       5      15 1
     17       6      16 1
     18       7      17 1
     19       8      18 1
@<TRIPOS>ALT_TYPE
CGenFF_4.0_ALT_TYPE_SET
CGenFF_4.0 1 CG2R61 2 CG2R61 3 CG2R61 4 CG2R61 5 CG2R61 6 CG2R61 7 CG2R61 8 CG2R61 9 CG2R61 10 CG2R61 11 HGR61 12 HGR61 13 HGR61 14 HGR61 15 HGR61 16 HGR61 17 HGR61 18 HGR61
@<TRIPOS>MOLECULE
naphtalene
 18 19 0 0 0
****
USER_CHARGES
INVALID_CHARGES
Pose:  18 Cluster:  18 Fr_nu: 545687 TotEn:   -10.41
@<TRIPOS>ATOM
      1 C1        -64.1280  -16.8972  -55.4831 C.ar   1 LIG      -0.11500
      2 C2        -63.4974  -17.4854  -54.3907 C.ar   1 LIG      -0.11500
      3 C3        -65.1560  -21.3070  -57.2636 C.ar   1 LIG      -0.11500
      4 C4        -64.5253  -21.8950  -56.1712 C.ar   1 LIG      -0.11500
      5 C5        -64.6997  -17.6966  -56.4733 C.ar   1 LIG      -0.11700
      6 C6        -63.4360  -18.8750  -54.2843 C.ar   1 LIG      -0.11700
      7 C7        -65.2174  -19.9172  -57.3699 C.ar   1 LIG      -0.11700
      8 C8        -63.9535  -21.0957  -55.1809 C.ar   1 LIG      -0.11700
      9 C9        -64.6473  -19.0972  -56.3825 C.ar   1 LIG       0.00400
     10 C10       -64.0059  -19.6952  -55.2717 C.ar   1 LIG       0.00400
     11 H1        -64.1750  -15.8153  -55.5657 H      1 LIG       0.11500
     12 H2        -63.0528  -16.8621  -53.6203 H      1 LIG       0.11500
     13 H3        -65.6010  -21.9298  -58.0345 H      1 LIG       0.11500
     14 H4        -64.4773  -22.9769  -56.0899 H      1 LIG       0.11500
     15 H5        -65.1872  -17.2152  -57.3186 H      1 LIG       0.11500
     16 H6        -62.9385  -19.3132  -53.4216 H      1 LIG       0.11500
     17 H7        -65.7157  -19.4793  -58.2323 H      1 LIG       0.11500
     18 H8        -63.4652  -21.5769  -54.3359 H      1 LIG       0.11500
@<TRIPOS>BOND
      1       1       2 ar
      2       1       5 ar
      3       2       6 ar
      4       3       4 ar
      5       3       7 ar
      6       4       8 ar
      7       5       9 ar
      8       6      10 ar
      9       7       9 ar
     10       8      10 ar
     11       9      10 ar
     12       1      11 1
     13       2      12 1
     14       3      13 1
     15       4      14 1
     16       5      15 1
     17       6      16 1
     18       7      17 1
     19       8      18 1
@<TRIPOS>ALT_TYPE
CGenFF_4.0_ALT_TYPE_SET
CGenFF_4.0 1 CG2R61 2 CG2R61 3 CG2R61 4 CG2R61 5 CG2R61 6 CG2R61 7 CG2R61 8 CG2R61 9 CG2R61 10 CG2R61 11 HGR61 12 HGR61 13 HGR61 14 HGR61 15 HGR61 16 HGR61 17 HGR61 18 HGR61
@<TRIPOS>MOLECULE
naphtalene
 18 19 0 0 0
****
USER_CHARGES
INVALID_CHARGES
Pose:  19 Cluster:  19 Fr_nu:   2244 TotEn:   -10.40
@<TRIPOS>ATOM
      1 C1        -76.9204  -25.4398  -47.7758 C.ar   1 LIG      -0.11500
      2 C2        -77.8031  -24.5794  -47.1297 C.ar   1 LIG      -0.11500
      3 C3        -73.2288  -23.5776  -45.2112 C.ar   1 LIG      -0.11500
      4 C4        -74.1116  -22.7173  -44.5652 C.ar   1 LIG      -0.11500
      5 C5        -75.5610  -25.4094  -47.4635 C.ar   1 LIG      -0.11700
      6 C6        -77.3300  -23.6855  -46.1689 C.ar   1 LIG      -0.11700
      7 C7        -73.7020  -24.4717  -46.1721 C.ar   1 LIG      -0.11700
      8 C8        -75.4710  -22.7476  -44.8775 C.ar   1 LIG      -0.11700
      9 C9        -75.0671  -24.5159  -46.4989 C.ar   1 LIG       0.00400
     10 C10       -75.9649  -23.6410  -45.8420 C.ar   1 LIG       0.00400
     11 H1        -77.2892  -26.1351  -48.5241 H      1 LIG       0.11500
     12 H2        -78.8613  -24.6041  -47.3734 H      1 LIG       0.11500
     13 H3        -72.1703  -23.5536  -44.9678 H      1 LIG       0.11500
     14 H4        -73.7420  -22.0212  -43.8180 H      1 LIG       0.11500
     15 H5        -74.8891  -26.0907  -47.9814 H      1 LIG       0.11500
     16 H6        -78.0381  -23.0225  -45.6760 H      1 LIG       0.11500
     17 H7        -72.9939  -25.1351  -46.6642 H      1 LIG       0.11500
     18 H8        -76.1430  -22.0658  -44.3602 H      1 LIG       0.11500
@<TRIPOS>BOND
      1       1       2 ar
      2       1       5 ar
      3       2       6 ar
      4       3       4 ar
      5       3       7 ar
      6       4       8 ar
      7       5       9 ar
      8       6      10 ar
      9       7       9 ar
     10       8      10 ar
     11       9      10 ar
     12       1      11 1
     13       2      12 1
     14       3      13 1
     15       4      14 1
     16       5      15 1
     17       6      16 1
     18       7      17 1
     19       8      18 1
@<TRIPOS>ALT_TYPE
CGenFF_4.0_ALT_TYPE_SET
CGenFF_4.0 1 CG2R61 2 CG2R61 3 CG2R61 4 CG2R61 5 CG2R61 6 CG2R61 7 CG2R61 8 CG2R61 9 CG2R61 10 CG2R61 11 HGR61 12 HGR61 13 HGR61 14 HGR61 15 HGR61 16 HGR61 17 HGR61 18 HGR61
@<TRIPOS>MOLECULE
naphtalene
 18 19 0 0 0
****
USER_CHARGES
INVALID_CHARGES
Pose:  20 Cluster:  20 Fr_nu:   2053 TotEn:   -10.39
@<TRIPOS>ATOM
      1 C1        -76.9615  -25.2036  -46.7762 C.ar   1 LIG      -0.11500
      2 C2        -76.4714  -24.1591  -47.5544 C.ar   1 LIG      -0.11500
      3 C3        -74.2320  -23.6998  -43.0396 C.ar   1 LIG      -0.11500
      4 C4        -73.7420  -22.6554  -43.8180 C.ar   1 LIG      -0.11500
      5 C5        -76.5300  -25.3546  -45.4580 C.ar   1 LIG      -0.11700
      6 C6        -75.5480  -23.2616  -47.0177 C.ar   1 LIG      -0.11700
      7 C7        -75.1556  -24.5974  -43.5764 C.ar   1 LIG      -0.11700
      8 C8        -74.1734  -22.5044  -45.1362 C.ar   1 LIG      -0.11700
      9 C9        -75.6008  -24.4605  -44.9013 C.ar   1 LIG       0.00400
     10 C10       -75.1025  -23.3984  -45.6928 C.ar   1 LIG       0.00400
     11 H1        -77.6799  -25.9023  -47.1947 H      1 LIG       0.11500
     12 H2        -76.8082  -24.0423  -48.5804 H      1 LIG       0.11500
     13 H3        -73.8957  -23.8172  -42.0133 H      1 LIG       0.11500
     14 H4        -73.0225  -21.9578  -43.3994 H      1 LIG       0.11500
     15 H5        -76.9261  -26.1786  -44.8682 H      1 LIG       0.11500
     16 H6        -75.1787  -22.4522  -47.6441 H      1 LIG       0.11500
     17 H7        -75.5253  -25.4061  -42.9496 H      1 LIG       0.11500
     18 H8        -73.7768  -21.6808  -45.7264 H      1 LIG       0.11500
@<TRIPOS>BOND
      1       1       2 ar
      2       1       5 ar
      3       2       6 ar
      4       3       4 ar
      5       3       7 ar
      6       4       8 ar
      7       5       9 ar
      8       6      10 ar
      9       7       9 ar
     10       8      10 ar
     11       9      10 ar
     12       1      11 1
     13       2      12 1
     14       3      13 1
     15       4      14 1
     16       5      15 1
     17       6      16 1
     18       7      17 1
     19       8      18 1
@<TRIPOS>ALT_TYPE
CGenFF_4.0_ALT_TYPE_SET
CGenFF_4.0 1 CG2R61 2 CG2R61 3 CG2R61 4 CG2R61 5 CG2R61 6 CG2R61 7 CG2R61 8 CG2R61 9 CG2R61 10 CG2R61 11 HGR61 12 HGR61 13 HGR61 14 HGR61 15 HGR61 16 HGR61 17 HGR61 18 HGR61
@<TRIPOS>MOLECULE
naphtalene
 18 19 0 0 0
****
USER_CHARGES
INVALID_CHARGES
Pose:  21 Cluster:  21 Fr_nu: 384090 TotEn:   -10.21
@<TRIPOS>ATOM
      1 C1        -64.4416   -1.8502  -26.5502 C.ar   1 LIG      -0.11500
      2 C2        -64.8069   -2.7542  -25.5572 C.ar   1 LIG      -0.11500
      3 C3        -68.7289   -2.5316  -28.7474 C.ar   1 LIG      -0.11500
      4 C4        -69.0941   -3.4357  -27.7543 C.ar   1 LIG      -0.11500
      5 C5        -65.3225   -1.5656  -27.5940 C.ar   1 LIG      -0.11700
      6 C6        -66.0543   -3.3771  -25.6040 C.ar   1 LIG      -0.11700
      7 C7        -67.4814   -1.9087  -28.7005 C.ar   1 LIG      -0.11700
      8 C8        -68.2133   -3.7204  -26.7105 C.ar   1 LIG      -0.11700
      9 C9        -66.5822   -2.1833  -27.6572 C.ar   1 LIG       0.00400
     10 C10       -66.9536   -3.1027  -26.6473 C.ar   1 LIG       0.00400
     11 H1        -63.4701   -1.3660  -26.5135 H      1 LIG       0.11500
     12 H2        -64.1205   -2.9749  -24.7448 H      1 LIG       0.11500
     13 H3        -69.4150   -2.3104  -29.5601 H      1 LIG       0.11500
     14 H4        -70.0651   -3.9206  -27.7923 H      1 LIG       0.11500
     15 H5        -65.0156   -0.8560  -28.3597 H      1 LIG       0.11500
     16 H6        -66.3192   -4.0800  -24.8168 H      1 LIG       0.11500
     17 H7        -67.2171   -1.2053  -29.4873 H      1 LIG       0.11500
     18 H8        -68.5196   -4.4306  -25.9451 H      1 LIG       0.11500
@<TRIPOS>BOND
      1       1       2 ar
      2       1       5 ar
      3       2       6 ar
      4       3       4 ar
      5       3       7 ar
      6       4       8 ar
      7       5       9 ar
      8       6      10 ar
      9       7       9 ar
     10       8      10 ar
     11       9      10 ar
     12       1      11 1
     13       2      12 1
     14       3      13 1
     15       4      14 1
     16       5      15 1
     17       6      16 1
     18       7      17 1
     19       8      18 1
@<TRIPOS>ALT_TYPE
CGenFF_4.0_ALT_TYPE_SET
CGenFF_4.0 1 CG2R61 2 CG2R61 3 CG2R61 4 CG2R61 5 CG2R61 6 CG2R61 7 CG2R61 8 CG2R61 9 CG2R61 10 CG2R61 11 HGR61 12 HGR61 13 HGR61 14 HGR61 15 HGR61 16 HGR61 17 HGR61 18 HGR61
@<TRIPOS>MOLECULE
naphtalene
 18 19 0 0 0
****
USER_CHARGES
INVALID_CHARGES
Pose:  22 Cluster:  22 Fr_nu:    504 TotEn:   -10.04
@<TRIPOS>ATOM
      1 C1        -48.5024  -14.4766  -42.5463 C.ar   1 LIG      -0.11500
      2 C2        -48.4970  -13.1983  -41.9962 C.ar   1 LIG      -0.11500
      3 C3        -52.2728  -13.2472  -45.3651 C.ar   1 LIG      -0.11500
      4 C4        -52.2673  -11.9689  -44.8148 C.ar   1 LIG      -0.11500
      5 C5        -49.4410  -14.8130  -43.5222 C.ar   1 LIG      -0.11700
      6 C6        -49.4299  -12.2515  -42.4196 C.ar   1 LIG      -0.11700
      7 C7        -51.3396  -14.1940  -44.9416 C.ar   1 LIG      -0.11700
      8 C8        -51.3287  -11.6323  -43.8389 C.ar   1 LIG      -0.11700
      9 C9        -50.3877  -13.8726  -43.9603 C.ar   1 LIG       0.00400
     10 C10       -50.3821  -12.5727  -43.4008 C.ar   1 LIG       0.00400
     11 H1        -47.7761  -15.2134  -42.2159 H      1 LIG       0.11500
     12 H2        -47.7656  -12.9373  -41.2367 H      1 LIG       0.11500
     13 H3        -53.0039  -13.5088  -46.1248 H      1 LIG       0.11500
     14 H4        -52.9947  -11.2329  -45.1446 H      1 LIG       0.11500
     15 H5        -49.4270  -15.8184  -43.9380 H      1 LIG       0.11500
     16 H6        -49.4070  -11.2582  -41.9762 H      1 LIG       0.11500
     17 H7        -51.3623  -15.1869  -45.3857 H      1 LIG       0.11500
     18 H8        -51.3431  -10.6272  -43.4224 H      1 LIG       0.11500
@<TRIPOS>BOND
      1       1       2 ar
      2       1       5 ar
      3       2       6 ar
      4       3       4 ar
      5       3       7 ar
      6       4       8 ar
      7       5       9 ar
      8       6      10 ar
      9       7       9 ar
     10       8      10 ar
     11       9      10 ar
     12       1      11 1
     13       2      12 1
     14       3      13 1
     15       4      14 1
     16       5      15 1
     17       6      16 1
     18       7      17 1
     19       8      18 1
@<TRIPOS>ALT_TYPE
CGenFF_4.0_ALT_TYPE_SET
CGenFF_4.0 1 CG2R61 2 CG2R61 3 CG2R61 4 CG2R61 5 CG2R61 6 CG2R61 7 CG2R61 8 CG2R61 9 CG2R61 10 CG2R61 11 HGR61 12 HGR61 13 HGR61 14 HGR61 15 HGR61 16 HGR61 17 HGR61 18 HGR61
@<TRIPOS>MOLECULE
naphtalene
 18 19 0 0 0
****
USER_CHARGES
INVALID_CHARGES
Pose:  23 Cluster:  23 Fr_nu: 552381 TotEn:   -10.03
@<TRIPOS>ATOM
      1 C1        -83.9629  -23.9962  -44.9228 C.ar   1 LIG      -0.11500
      2 C2        -85.1382  -24.5836  -44.4639 C.ar   1 LIG      -0.11500
      3 C3        -82.3587  -28.3501  -46.3866 C.ar   1 LIG      -0.11500
      4 C4        -83.5340  -28.9374  -45.9275 C.ar   1 LIG      -0.11500
      5 C5        -82.9748  -24.7821  -45.5165 C.ar   1 LIG      -0.11700
      6 C6        -85.3299  -25.9590  -44.5968 C.ar   1 LIG      -0.11700
      7 C7        -82.1670  -26.9746  -46.2536 C.ar   1 LIG      -0.11700
      8 C8        -84.5221  -28.1516  -45.3338 C.ar   1 LIG      -0.11700
      9 C9        -83.1509  -26.1683  -45.6585 C.ar   1 LIG       0.00400
     10 C10       -84.3460  -26.7655  -45.1918 C.ar   1 LIG       0.00400
     11 H1        -83.8140  -22.9255  -44.8186 H      1 LIG       0.11500
     12 H2        -85.9069  -23.9708  -44.0021 H      1 LIG       0.11500
     13 H3        -81.5895  -28.9624  -46.8487 H      1 LIG       0.11500
     14 H4        -83.6818  -30.0084  -46.0308 H      1 LIG       0.11500
     15 H5        -82.0640  -24.3016  -45.8677 H      1 LIG       0.11500
     16 H6        -86.2566  -26.3968  -44.2314 H      1 LIG       0.11500
     17 H7        -81.2407  -26.5369  -46.6198 H      1 LIG       0.11500
     18 H8        -85.4328  -28.6320  -44.9819 H      1 LIG       0.11500
@<TRIPOS>BOND
      1       1       2 ar
      2       1       5 ar
      3       2       6 ar
      4       3       4 ar
      5       3       7 ar
      6       4       8 ar
      7       5       9 ar
      8       6      10 ar
      9       7       9 ar
     10       8      10 ar
     11       9      10 ar
     12       1      11 1
     13       2      12 1
     14       3      13 1
     15       4      14 1
     16       5      15 1
     17       6      16 1
     18       7      17 1
     19       8      18 1
@<TRIPOS>ALT_TYPE
CGenFF_4.0_ALT_TYPE_SET
CGenFF_4.0 1 CG2R61 2 CG2R61 3 CG2R61 4 CG2R61 5 CG2R61 6 CG2R61 7 CG2R61 8 CG2R61 9 CG2R61 10 CG2R61 11 HGR61 12 HGR61 13 HGR61 14 HGR61 15 HGR61 16 HGR61 17 HGR61 18 HGR61
@<TRIPOS>MOLECULE
naphtalene
 18 19 0 0 0
****
USER_CHARGES
INVALID_CHARGES
Pose:  24 Cluster:  24 Fr_nu: 278684 TotEn:    -9.81
@<TRIPOS>ATOM
      1 C1        -71.8435  -24.8629  -43.4082 C.ar   1 LIG      -0.11500
      2 C2        -72.5484  -26.0600  -43.4915 C.ar   1 LIG      -0.11500
      3 C3        -75.6393  -22.4952  -45.3210 C.ar   1 LIG      -0.11500
      4 C4        -76.3441  -23.6924  -45.4043 C.ar   1 LIG      -0.11500
      5 C5        -72.4320  -23.6743  -43.8412 C.ar   1 LIG      -0.11700
      6 C6        -73.8442  -26.0733  -44.0080 C.ar   1 LIG      -0.11700
      7 C7        -74.3434  -22.4820  -44.8044 C.ar   1 LIG      -0.11700
      8 C8        -75.7557  -24.8811  -44.9714 C.ar   1 LIG      -0.11700
      9 C9        -73.7355  -23.6690  -44.3639 C.ar   1 LIG       0.00400
     10 C10       -74.4522  -24.8864  -44.4486 C.ar   1 LIG       0.00400
     11 H1        -70.8345  -24.8533  -43.0065 H      1 LIG       0.11500
     12 H2        -72.0895  -26.9848  -43.1539 H      1 LIG       0.11500
     13 H3        -76.0978  -21.5699  -45.6584 H      1 LIG       0.11500
     14 H4        -77.3525  -23.7016  -45.8074 H      1 LIG       0.11500
     15 H5        -71.8622  -22.7504  -43.7670 H      1 LIG       0.11500
     16 H6        -74.3768  -27.0205  -44.0633 H      1 LIG       0.11500
     17 H7        -73.8113  -21.5346  -44.7484 H      1 LIG       0.11500
     18 H8        -76.3250  -25.8053  -45.0461 H      1 LIG       0.11500
@<TRIPOS>BOND
      1       1       2 ar
      2       1       5 ar
      3       2       6 ar
      4       3       4 ar
      5       3       7 ar
      6       4       8 ar
      7       5       9 ar
      8       6      10 ar
      9       7       9 ar
     10       8      10 ar
     11       9      10 ar
     12       1      11 1
     13       2      12 1
     14       3      13 1
     15       4      14 1
     16       5      15 1
     17       6      16 1
     18       7      17 1
     19       8      18 1
@<TRIPOS>ALT_TYPE
CGenFF_4.0_ALT_TYPE_SET
CGenFF_4.0 1 CG2R61 2 CG2R61 3 CG2R61 4 CG2R61 5 CG2R61 6 CG2R61 7 CG2R61 8 CG2R61 9 CG2R61 10 CG2R61 11 HGR61 12 HGR61 13 HGR61 14 HGR61 15 HGR61 16 HGR61 17 HGR61 18 HGR61
@<TRIPOS>MOLECULE
naphtalene
 18 19 0 0 0
****
USER_CHARGES
INVALID_CHARGES
Pose:  25 Cluster:  25 Fr_nu: 161413 TotEn:    -9.66
@<TRIPOS>ATOM
      1 C1        -62.0192    0.0673  -25.0537 C.ar   1 LIG      -0.11500
      2 C2        -62.2390   -1.2958  -25.2284 C.ar   1 LIG      -0.11500
      3 C3        -65.8843    1.0474  -27.8418 C.ar   1 LIG      -0.11500
      4 C4        -66.1039   -0.3157  -28.0164 C.ar   1 LIG      -0.11500
      5 C5        -62.8684    0.9948  -25.6581 C.ar   1 LIG      -0.11700
      6 C6        -63.3085   -1.7368  -26.0080 C.ar   1 LIG      -0.11700
      7 C7        -64.8146    1.4883  -27.0621 C.ar   1 LIG      -0.11700
      8 C8        -65.2548   -1.2433  -27.4121 C.ar   1 LIG      -0.11700
      9 C9        -63.9499    0.5688  -26.4463 C.ar   1 LIG       0.00400
     10 C10       -64.1733   -0.8173  -26.6239 C.ar   1 LIG       0.00400
     11 H1        -61.1861    0.4100  -24.4471 H      1 LIG       0.11500
     12 H2        -61.5775   -2.0170  -24.7572 H      1 LIG       0.11500
     13 H3        -66.5456    1.7693  -28.3127 H      1 LIG       0.11500
     14 H4        -66.9364   -0.6578  -28.6243 H      1 LIG       0.11500
     15 H5        -62.6773    2.0554  -25.5082 H      1 LIG       0.11500
     16 H6        -63.4617   -2.8070  -26.1305 H      1 LIG       0.11500
     17 H7        -64.6622    2.5585  -26.9391 H      1 LIG       0.11500
     18 H8        -65.4452   -2.3040  -27.5625 H      1 LIG       0.11500
@<TRIPOS>BOND
      1       1       2 ar
      2       1       5 ar
      3       2       6 ar
      4       3       4 ar
      5       3       7 ar
      6       4       8 ar
      7       5       9 ar
      8       6      10 ar
      9       7       9 ar
     10       8      10 ar
     11       9      10 ar
     12       1      11 1
     13       2      12 1
     14       3      13 1
     15       4      14 1
     16       5      15 1
     17       6      16 1
     18       7      17 1
     19       8      18 1
@<TRIPOS>ALT_TYPE
CGenFF_4.0_ALT_TYPE_SET
CGenFF_4.0 1 CG2R61 2 CG2R61 3 CG2R61 4 CG2R61 5 CG2R61 6 CG2R61 7 CG2R61 8 CG2R61 9 CG2R61 10 CG2R61 11 HGR61 12 HGR61 13 HGR61 14 HGR61 15 HGR61 16 HGR61 17 HGR61 18 HGR61
@<TRIPOS>MOLECULE
naphtalene
 18 19 0 0 0
****
USER_CHARGES
INVALID_CHARGES
Pose:  26 Cluster:  26 Fr_nu:  18833 TotEn:    -9.54
@<TRIPOS>ATOM
      1 C1        -64.0231  -23.6869  -26.2766 C.ar   1 LIG      -0.11500
      2 C2        -63.5419  -22.4293  -25.9251 C.ar   1 LIG      -0.11500
      3 C3        -59.5536  -25.0059  -27.6754 C.ar   1 LIG      -0.11500
      4 C4        -59.0725  -23.7481  -27.3238 C.ar   1 LIG      -0.11500
      5 C5        -63.1552  -24.6456  -26.8002 C.ar   1 LIG      -0.11700
      6 C6        -62.1911  -22.1253  -26.0958 C.ar   1 LIG      -0.11700
      7 C7        -60.9045  -25.3098  -27.5046 C.ar   1 LIG      -0.11700
      8 C8        -59.9404  -22.7894  -26.8003 C.ar   1 LIG      -0.11700
      9 C9        -61.7924  -24.3570  -26.9790 C.ar   1 LIG       0.00400
     10 C10       -61.3032  -23.0780  -26.6215 C.ar   1 LIG       0.00400
     11 H1        -65.0750  -23.9228  -26.1440 H      1 LIG       0.11500
     12 H2        -64.2184  -21.6838  -25.5173 H      1 LIG       0.11500
     13 H3        -58.8775  -25.7520  -28.0832 H      1 LIG       0.11500
     14 H4        -58.0209  -23.5124  -27.4580 H      1 LIG       0.11500
     15 H5        -63.5534  -25.6220  -27.0685 H      1 LIG       0.11500
     16 H6        -61.8367  -21.1361  -25.8137 H      1 LIG       0.11500
     17 H7        -61.2585  -26.2994  -27.7859 H      1 LIG       0.11500
     18 H8        -59.5425  -21.8126  -26.5326 H      1 LIG       0.11500
@<TRIPOS>BOND
      1       1       2 ar
      2       1       5 ar
      3       2       6 ar
      4       3       4 ar
      5       3       7 ar
      6       4       8 ar
      7       5       9 ar
      8       6      10 ar
      9       7       9 ar
     10       8      10 ar
     11       9      10 ar
     12       1      11 1
     13       2      12 1
     14       3      13 1
     15       4      14 1
     16       5      15 1
     17       6      16 1
     18       7      17 1
     19       8      18 1
@<TRIPOS>ALT_TYPE
CGenFF_4.0_ALT_TYPE_SET
CGenFF_4.0 1 CG2R61 2 CG2R61 3 CG2R61 4 CG2R61 5 CG2R61 6 CG2R61 7 CG2R61 8 CG2R61 9 CG2R61 10 CG2R61 11 HGR61 12 HGR61 13 HGR61 14 HGR61 15 HGR61 16 HGR61 17 HGR61 18 HGR61
@<TRIPOS>MOLECULE
naphtalene
 18 19 0 0 0
****
USER_CHARGES
INVALID_CHARGES
Pose:  27 Cluster:  27 Fr_nu:   8896 TotEn:    -9.39
@<TRIPOS>ATOM
      1 C1        -75.4432  -26.4116  -46.3093 C.ar   1 LIG      -0.11500
      2 C2        -76.6213  -25.7541  -45.9677 C.ar   1 LIG      -0.11500
      3 C3        -72.8830  -23.1394  -43.7773 C.ar   1 LIG      -0.11500
      4 C4        -74.0611  -22.4820  -43.4357 C.ar   1 LIG      -0.11500
      5 C5        -74.2164  -25.9294  -45.8522 C.ar   1 LIG      -0.11700
      6 C6        -76.5772  -24.6120  -45.1678 C.ar   1 LIG      -0.11700
      7 C7        -72.9271  -24.2817  -44.5772 C.ar   1 LIG      -0.11700
      8 C8        -75.2880  -22.9641  -43.8928 C.ar   1 LIG      -0.11700
      9 C9        -74.1532  -24.7810  -45.0461 C.ar   1 LIG       0.00400
     10 C10       -75.3512  -24.1125  -44.6988 C.ar   1 LIG       0.00400
     11 H1        -75.4781  -27.3004  -46.9325 H      1 LIG       0.11500
     12 H2        -77.5758  -26.1305  -46.3238 H      1 LIG       0.11500
     13 H3        -71.9279  -22.7636  -43.4213 H      1 LIG       0.11500
     14 H4        -74.0255  -21.5925  -42.8137 H      1 LIG       0.11500
     15 H5        -73.3081  -26.4592  -46.1320 H      1 LIG       0.11500
     16 H6        -77.5105  -24.1143  -44.9127 H      1 LIG       0.11500
     17 H7        -71.9938  -24.7796  -44.8314 H      1 LIG       0.11500
     18 H8        -76.1963  -22.4340  -43.6137 H      1 LIG       0.11500
@<TRIPOS>BOND
      1       1       2 ar
      2       1       5 ar
      3       2       6 ar
      4       3       4 ar
      5       3       7 ar
      6       4       8 ar
      7       5       9 ar
      8       6      10 ar
      9       7       9 ar
     10       8      10 ar
     11       9      10 ar
     12       1      11 1
     13       2      12 1
     14       3      13 1
     15       4      14 1
     16       5      15 1
     17       6      16 1
     18       7      17 1
     19       8      18 1
@<TRIPOS>ALT_TYPE
CGenFF_4.0_ALT_TYPE_SET
CGenFF_4.0 1 CG2R61 2 CG2R61 3 CG2R61 4 CG2R61 5 CG2R61 6 CG2R61 7 CG2R61 8 CG2R61 9 CG2R61 10 CG2R61 11 HGR61 12 HGR61 13 HGR61 14 HGR61 15 HGR61 16 HGR61 17 HGR61 18 HGR61
@<TRIPOS>MOLECULE
naphtalene
 18 19 0 0 0
****
USER_CHARGES
INVALID_CHARGES
Pose:  28 Cluster:  28 Fr_nu:  28590 TotEn:    -9.32
@<TRIPOS>ATOM
      1 C1        -75.8584   -9.8140  -52.1514 C.ar   1 LIG      -0.11500
      2 C2        -74.8557   -9.3065  -51.3306 C.ar   1 LIG      -0.11500
      3 C3        -77.4241  -12.6239  -48.5009 C.ar   1 LIG      -0.11500
      4 C4        -76.4213  -12.1163  -47.6802 C.ar   1 LIG      -0.11500
      5 C5        -76.7503  -10.7663  -51.6573 C.ar   1 LIG      -0.11700
      6 C6        -74.7409   -9.7491  -50.0126 C.ar   1 LIG      -0.11700
      7 C7        -77.5388  -12.1812  -49.8191 C.ar   1 LIG      -0.11700
      8 C8        -75.5293  -11.1641  -48.1743 C.ar   1 LIG      -0.11700
      9 C9        -76.6497  -11.2233  -50.3331 C.ar   1 LIG       0.00400
     10 C10       -75.6299  -10.7071  -49.4985 C.ar   1 LIG       0.00400
     11 H1        -75.9469   -9.4695  -53.1776 H      1 LIG       0.11500
     12 H2        -74.1620   -8.5650  -51.7162 H      1 LIG       0.11500
     13 H3        -78.1183  -13.3654  -48.1158 H      1 LIG       0.11500
     14 H4        -76.3324  -12.4622  -46.6546 H      1 LIG       0.11500
     15 H5        -77.5261  -11.1495  -52.3170 H      1 LIG       0.11500
     16 H6        -73.9499   -9.3382  -49.3887 H      1 LIG       0.11500
     17 H7        -78.3304  -12.5915  -50.4425 H      1 LIG       0.11500
     18 H8        -74.7529  -10.7813  -47.5150 H      1 LIG       0.11500
@<TRIPOS>BOND
      1       1       2 ar
      2       1       5 ar
      3       2       6 ar
      4       3       4 ar
      5       3       7 ar
      6       4       8 ar
      7       5       9 ar
      8       6      10 ar
      9       7       9 ar
     10       8      10 ar
     11       9      10 ar
     12       1      11 1
     13       2      12 1
     14       3      13 1
     15       4      14 1
     16       5      15 1
     17       6      16 1
     18       7      17 1
     19       8      18 1
@<TRIPOS>ALT_TYPE
CGenFF_4.0_ALT_TYPE_SET
CGenFF_4.0 1 CG2R61 2 CG2R61 3 CG2R61 4 CG2R61 5 CG2R61 6 CG2R61 7 CG2R61 8 CG2R61 9 CG2R61 10 CG2R61 11 HGR61 12 HGR61 13 HGR61 14 HGR61 15 HGR61 16 HGR61 17 HGR61 18 HGR61
@<TRIPOS>MOLECULE
naphtalene
 18 19 0 0 0
****
USER_CHARGES
INVALID_CHARGES
Pose:  29 Cluster:  29 Fr_nu: 436361 TotEn:    -9.19
@<TRIPOS>ATOM
      1 C1        -50.5000  -13.1769  -44.8843 C.ar   1 LIG      -0.11500
      2 C2        -50.8893  -12.2471  -43.9248 C.ar   1 LIG      -0.11500
      3 C3        -46.1641  -13.5976  -42.7173 C.ar   1 LIG      -0.11500
      4 C4        -46.5535  -12.6678  -41.7578 C.ar   1 LIG      -0.11500
      5 C5        -49.2283  -13.7480  -44.8280 C.ar   1 LIG      -0.11700
      6 C6        -50.0086  -11.8848  -42.9053 C.ar   1 LIG      -0.11700
      7 C7        -47.0449  -13.9599  -43.7368 C.ar   1 LIG      -0.11700
      8 C8        -47.8251  -12.0966  -41.8140 C.ar   1 LIG      -0.11700
      9 C9        -48.3287  -13.3951  -43.8089 C.ar   1 LIG       0.00400
     10 C10       -48.7247  -12.4495  -42.8332 C.ar   1 LIG       0.00400
     11 H1        -51.1858  -13.4581  -45.6781 H      1 LIG       0.11500
     12 H2        -51.8796  -11.8033  -43.9694 H      1 LIG       0.11500
     13 H3        -45.1738  -14.0420  -42.6732 H      1 LIG       0.11500
     14 H4        -45.8668  -12.3859  -40.9651 H      1 LIG       0.11500
     15 H5        -48.9452  -14.4724  -45.5890 H      1 LIG       0.11500
     16 H6        -50.3342  -11.1564  -42.1655 H      1 LIG       0.11500
     17 H7        -46.7194  -14.6889  -44.4759 H      1 LIG       0.11500
     18 H8        -48.1082  -11.3716  -41.0536 H      1 LIG       0.11500
@<TRIPOS>BOND
      1       1       2 ar
      2       1       5 ar
      3       2       6 ar
      4       3       4 ar
      5       3       7 ar
      6       4       8 ar
      7       5       9 ar
      8       6      10 ar
      9       7       9 ar
     10       8      10 ar
     11       9      10 ar
     12       1      11 1
     13       2      12 1
     14       3      13 1
     15       4      14 1
     16       5      15 1
     17       6      16 1
     18       7      17 1
     19       8      18 1
@<TRIPOS>ALT_TYPE
CGenFF_4.0_ALT_TYPE_SET
CGenFF_4.0 1 CG2R61 2 CG2R61 3 CG2R61 4 CG2R61 5 CG2R61 6 CG2R61 7 CG2R61 8 CG2R61 9 CG2R61 10 CG2R61 11 HGR61 12 HGR61 13 HGR61 14 HGR61 15 HGR61 16 HGR61 17 HGR61 18 HGR61
@<TRIPOS>MOLECULE
naphtalene
 18 19 0 0 0
****
USER_CHARGES
INVALID_CHARGES
Pose:  30 Cluster:  30 Fr_nu:  26435 TotEn:    -9.11
@<TRIPOS>ATOM
      1 C1        -59.3303  -23.0777  -23.6166 C.ar   1 LIG      -0.11500
      2 C2        -59.1555  -22.3892  -24.8134 C.ar   1 LIG      -0.11500
      3 C3        -64.0363  -23.7183  -24.6729 C.ar   1 LIG      -0.11500
      4 C4        -63.8614  -23.0298  -25.8696 C.ar   1 LIG      -0.11500
      5 C5        -60.5862  -23.5824  -23.2782 C.ar   1 LIG      -0.11700
      6 C6        -60.2357  -22.2026  -25.6763 C.ar   1 LIG      -0.11700
      7 C7        -62.9560  -23.9050  -23.8100 C.ar   1 LIG      -0.11700
      8 C8        -62.6056  -22.5251  -26.2082 C.ar   1 LIG      -0.11700
      9 C9        -61.6848  -23.4038  -24.1347 C.ar   1 LIG       0.00400
     10 C10       -61.5070  -22.7036  -25.3516 C.ar   1 LIG       0.00400
     11 H1        -58.4891  -23.2222  -22.9450 H      1 LIG       0.11500
     12 H2        -58.1773  -21.9970  -25.0761 H      1 LIG       0.11500
     13 H3        -65.0144  -24.1110  -24.4096 H      1 LIG       0.11500
     14 H4        -64.7033  -22.8844  -26.5402 H      1 LIG       0.11500
     15 H5        -60.6998  -24.1170  -22.3373 H      1 LIG       0.11500
     16 H6        -60.0760  -21.6618  -26.6067 H      1 LIG       0.11500
     17 H7        -63.1158  -24.4465  -22.8800 H      1 LIG       0.11500
     18 H8        -62.4919  -21.9897  -27.1486 H      1 LIG       0.11500
@<TRIPOS>BOND
      1       1       2 ar
      2       1       5 ar
      3       2       6 ar
      4       3       4 ar
      5       3       7 ar
      6       4       8 ar
      7       5       9 ar
      8       6      10 ar
      9       7       9 ar
     10       8      10 ar
     11       9      10 ar
     12       1      11 1
     13       2      12 1
     14       3      13 1
     15       4      14 1
     16       5      15 1
     17       6      16 1
     18       7      17 1
     19       8      18 1
@<TRIPOS>ALT_TYPE
CGenFF_4.0_ALT_TYPE_SET
CGenFF_4.0 1 CG2R61 2 CG2R61 3 CG2R61 4 CG2R61 5 CG2R61 6 CG2R61 7 CG2R61 8 CG2R61 9 CG2R61 10 CG2R61 11 HGR61 12 HGR61 13 HGR61 14 HGR61 15 HGR61 16 HGR61 17 HGR61 18 HGR61
@<TRIPOS>MOLECULE
naphtalene
 18 19 0 0 0
****
USER_CHARGES
INVALID_CHARGES
Pose:  31 Cluster:  31 Fr_nu:  74947 TotEn:    -8.07
@<TRIPOS>ATOM
      1 C1        -56.4931    2.8677  -39.7753 C.ar   1 LIG      -0.11500
      2 C2        -56.5545    1.5689  -40.2715 C.ar   1 LIG      -0.11500
      3 C3        -59.0998    4.4405  -43.5706 C.ar   1 LIG      -0.11500
      4 C4        -59.1611    3.1416  -44.0667 C.ar   1 LIG      -0.11500
      5 C5        -57.1093    3.9100  -40.4684 C.ar   1 LIG      -0.11700
      6 C6        -57.2323    1.3073  -41.4625 C.ar   1 LIG      -0.11700
      7 C7        -58.4220    4.7020  -42.3795 C.ar   1 LIG      -0.11700
      8 C8        -58.5448    2.0993  -43.3738 C.ar   1 LIG      -0.11700
      9 C9        -57.7959    3.6650  -41.6689 C.ar   1 LIG       0.00400
     10 C10       -57.8583    2.3442  -42.1733 C.ar   1 LIG       0.00400
     11 H1        -55.9648    3.0708  -38.8484 H      1 LIG       0.11500
     12 H2        -56.0747    0.7581  -39.7311 H      1 LIG       0.11500
     13 H3        -59.5796    5.2519  -44.1107 H      1 LIG       0.11500
     14 H4        -59.6883    2.9393  -44.9944 H      1 LIG       0.11500
     15 H5        -57.0481    4.9175  -40.0621 H      1 LIG       0.11500
     16 H6        -57.2680    0.2843  -41.8315 H      1 LIG       0.11500
     17 H7        -58.3871    5.7249  -42.0103 H      1 LIG       0.11500
     18 H8        -58.6053    1.0917  -43.7803 H      1 LIG       0.11500
@<TRIPOS>BOND
      1       1       2 ar
      2       1       5 ar
      3       2       6 ar
      4       3       4 ar
      5       3       7 ar
      6       4       8 ar
      7       5       9 ar
      8       6      10 ar
      9       7       9 ar
     10       8      10 ar
     11       9      10 ar
     12       1      11 1
     13       2      12 1
     14       3      13 1
     15       4      14 1
     16       5      15 1
     17       6      16 1
     18       7      17 1
     19       8      18 1
@<TRIPOS>ALT_TYPE
CGenFF_4.0_ALT_TYPE_SET
CGenFF_4.0 1 CG2R61 2 CG2R61 3 CG2R61 4 CG2R61 5 CG2R61 6 CG2R61 7 CG2R61 8 CG2R61 9 CG2R61 10 CG2R61 11 HGR61 12 HGR61 13 HGR61 14 HGR61 15 HGR61 16 HGR61 17 HGR61 18 HGR61
# TRIPOS MOL2 file generated by SEED

@<TRIPOS>MOLECULE
pyrazole
 9 9 0 0 0
****
USER_CHARGES
INVALID_CHARGES
Pose:   1 Cluster:   1 Fr_nu: 3741590 TotEn:   -20.39
@<TRIPOS>ATOM
      1 C1        -81.4861    0.9988  -36.9190 C.2    1 LIG      -0.25100
      2 C2        -82.1098    2.1808  -37.3615 C.2    1 LIG       0.13200
      3 C3        -81.4582    0.1893  -38.0282 C.2    1 LIG      -0.03800
      4 N1        -82.4530    2.1309  -38.6513 N.2    1 LIG      -0.57800
      5 N2        -82.0436    0.9079  -39.0289 N.pl3  1 LIG      -0.05900
      6 H1        -81.1088    0.7657  -35.9343 H      1 LIG       0.15700
      7 H2        -82.3289    3.0763  -36.7977 H      1 LIG       0.15600
      8 H3        -81.0850   -0.8114  -38.1914 H      1 LIG       0.15900
      9 H4        -82.1977    0.6258  -39.9889 H      1 LIG       0.32200
@<TRIPOS>BOND
      1       1       2 1
      2       1       3 2
      3       2       4 2
      4       3       5 1
      5       4       5 1
      6       1       6 1
      7       2       7 1
      8       3       8 1
      9       5       9 1
@<TRIPOS>ALT_TYPE
CGenFF_4.0_ALT_TYPE_SET
CGenFF_4.0 1 CG2R51 2 CG2R52 3 CG2R51 4 NG2R50 5 NG2R51 6 HGR51 7 HGR52 8 HGR52 9 HGP1
@<TRIPOS>MOLECULE
pyrazole
 9 9 0 0 0
****
USER_CHARGES
INVALID_CHARGES
Pose:   2 Cluster:   2 Fr_nu: 6996366 TotEn:   -18.65
@<TRIPOS>ATOM
      1 C1        -83.5554    2.4876  -38.2420 C.2    1 LIG      -0.25100
      2 C2        -84.6180    2.2677  -39.1389 C.2    1 LIG       0.13200
      3 C3        -82.7350    1.3987  -38.4082 C.2    1 LIG      -0.03800
      4 N1        -84.4870    1.1288  -39.8242 N.2    1 LIG      -0.57800
      5 N2        -83.3325    0.6231  -39.3579 N.pl3  1 LIG      -0.05900
      6 H1        -83.4043    3.3189  -37.5694 H      1 LIG       0.15700
      7 H2        -85.4826    2.8897  -39.3214 H      1 LIG       0.15600
      8 H3        -81.8021    1.1111  -37.9450 H      1 LIG       0.15900
      9 H4        -83.0103   -0.2606  -39.7321 H      1 LIG       0.32200
@<TRIPOS>BOND
      1       1       2 1
      2       1       3 2
      3       2       4 2
      4       3       5 1
      5       4       5 1
      6       1       6 1
      7       2       7 1
      8       3       8 1
      9       5       9 1
@<TRIPOS>ALT_TYPE
CGenFF_4.0_ALT_TYPE_SET
CGenFF_4.0 1 CG2R51 2 CG2R52 3 CG2R51 4 NG2R50 5 NG2R51 6 HGR51 7 HGR52 8 HGR52 9 HGP1
@<TRIPOS>MOLECULE
pyrazole
 9 9 0 0 0
****
USER_CHARGES
INVALID_CHARGES
Pose:   3 Cluster:   3 Fr_nu: 6017203 TotEn:   -18.35
@<TRIPOS>ATOM
      1 C1        -50.0429    4.8931  -33.8833 C.2    1 LIG      -0.25100
      2 C2        -50.0429    4.9026  -32.4756 C.2    1 LIG       0.13200
      3 C3        -50.0400    3.5610  -34.2177 C.2    1 LIG      -0.03800
      4 N1        -50.0404    3.6740  -31.9517 N.2    1 LIG      -0.57800
      5 N2        -50.0389    2.8800  -33.0360 N.pl3  1 LIG      -0.05900
      6 H1        -50.0454    5.7337  -34.5614 H      1 LIG       0.15700
      7 H2        -50.0441    5.7536  -31.8096 H      1 LIG       0.15600
      8 H3        -50.0364    3.0479  -35.1686 H      1 LIG       0.15900
      9 H4        -50.0351    1.8774  -32.8960 H      1 LIG       0.32200
@<TRIPOS>BOND
      1       1       2 1
      2       1       3 2
      3       2       4 2
      4       3       5 1
      5       4       5 1
      6       1       6 1
      7       2       7 1
      8       3       8 1
      9       5       9 1
@<TRIPOS>ALT_TYPE
CGenFF_4.0_ALT_TYPE_SET
CGenFF_4.0 1 CG2R51 2 CG2R52 3 CG2R51 4 NG2R50 5 NG2R51 6 HGR51 7 HGR52 8 HGR52 9 HGP1
@<TRIPOS>MOLECULE
pyrazole
 9 9 0 0 0
****
USER_CHARGES
INVALID_CHARGES
Pose:   4 Cluster:   4 Fr_nu: 11205344 TotEn:   -17.46
@<TRIPOS>ATOM
      1 C1        -50.5407    4.6130  -32.8048 C.2    1 LIG      -0.25100
      2 C2        -49.3648    5.0121  -32.1416 C.2    1 LIG       0.13200
      3 C3        -50.3889    3.2604  -32.9887 C.2    1 LIG      -0.03800
      4 N1        -48.5278    3.9953  -31.9190 N.2    1 LIG      -0.57800
      5 N2        -49.1786    2.9438  -32.4452 N.pl3  1 LIG      -0.05900
      6 H1        -51.3813    5.2199  -33.1069 H      1 LIG       0.15700
      7 H2        -49.0826    6.0017  -31.8116 H      1 LIG       0.15600
      8 H3        -51.0177    2.5120  -33.4489 H      1 LIG       0.15900
      9 H4        -48.7356    2.0346  -32.4006 H      1 LIG       0.32200
@<TRIPOS>BOND
      1       1       2 1
      2       1       3 2
      3       2       4 2
      4       3       5 1
      5       4       5 1
      6       1       6 1
      7       2       7 1
      8       3       8 1
      9       5       9 1
@<TRIPOS>ALT_TYPE
CGenFF_4.0_ALT_TYPE_SET
CGenFF_4.0 1 CG2R51 2 CG2R52 3 CG2R51 4 NG2R50 5 NG2R51 6 HGR51 7 HGR52 8 HGR52 9 HGP1
@<TRIPOS>MOLECULE
pyrazole
 9 9 0 0 0
****
USER_CHARGES
INVALID_CHARGES
Pose:   5 Cluster:   5 Fr_nu: 1472455 TotEn:   -17.40
@<TRIPOS>ATOM
      1 C1        -81.8338  -21.4785  -31.5224 C.2    1 LIG      -0.25100
      2 C2        -82.0002  -22.8189  -31.1255 C.2    1 LIG       0.13200
      3 C3        -80.9923  -21.5433  -32.6060 C.2    1 LIG      -0.03800
      4 N1        -81.3194  -23.6727  -31.8946 N.2    1 LIG      -0.57800
      5 N2        -80.7170  -22.8671  -32.7856 N.pl3  1 LIG      -0.05900
      6 H1        -82.2637  -20.5895  -31.0852 H      1 LIG       0.15700
      7 H2        -82.5889  -23.2091  -30.3076 H      1 LIG       0.15600
      8 H3        -80.5724  -20.7837  -33.2495 H      1 LIG       0.15900
      9 H4        -80.1272  -23.2893  -33.4918 H      1 LIG       0.32200
@<TRIPOS>BOND
      1       1       2 1
      2       1       3 2
      3       2       4 2
      4       3       5 1
      5       4       5 1
      6       1       6 1
      7       2       7 1
      8       3       8 1
      9       5       9 1
@<TRIPOS>ALT_TYPE
CGenFF_4.0_ALT_TYPE_SET
CGenFF_4.0 1 CG2R51 2 CG2R52 3 CG2R51 4 NG2R50 5 NG2R51 6 HGR51 7 HGR52 8 HGR52 9 HGP1
@<TRIPOS>MOLECULE
pyrazole
 9 9 0 0 0
****
USER_CHARGES
INVALID_CHARGES
Pose:   6 Cluster:   6 Fr_nu: 3742083 TotEn:   -17.01
@<TRIPOS>ATOM
      1 C1        -82.5259    2.2675  -38.2140 C.2    1 LIG      -0.25100
      2 C2        -81.8167    2.1591  -37.0028 C.2    1 LIG       0.13200
      3 C3        -82.3692    1.0422  -38.8145 C.2    1 LIG      -0.03800
      4 N1        -81.2516    0.9597  -36.8417 N.2    1 LIG      -0.57800
      5 N2        -81.6057    0.3030  -37.9595 N.pl3  1 LIG      -0.05900
      6 H1        -83.0747    3.1145  -38.5984 H      1 LIG       0.15700
      7 H2        -81.6876    2.9044  -36.2310 H      1 LIG       0.15600
      8 H3        -82.7222    0.6396  -39.7530 H      1 LIG       0.15900
      9 H4        -81.2884   -0.6512  -38.0758 H      1 LIG       0.32200
@<TRIPOS>BOND
      1       1       2 1
      2       1       3 2
      3       2       4 2
      4       3       5 1
      5       4       5 1
      6       1       6 1
      7       2       7 1
      8       3       8 1
      9       5       9 1
@<TRIPOS>ALT_TYPE
CGenFF_4.0_ALT_TYPE_SET
CGenFF_4.0 1 CG2R51 2 CG2R52 3 CG2R51 4 NG2R50 5 NG2R51 6 HGR51 7 HGR52 8 HGR52 9 HGP1
@<TRIPOS>MOLECULE
pyrazole
 9 9 0 0 0
****
USER_CHARGES
INVALID_CHARGES
Pose:   7 Cluster:   7 Fr_nu: 124782 TotEn:   -16.76
@<TRIPOS>ATOM
      1 C1        -81.7685  -21.2020  -32.6204 C.2    1 LIG      -0.25100
      2 C2        -83.0739  -21.5516  -33.0146 C.2    1 LIG       0.13200
      3 C3        -80.9616  -21.7279  -33.5997 C.2    1 LIG      -0.03800
      4 N1        -83.0995  -22.2456  -34.1555 N.2    1 LIG      -0.57800
      5 N2        -81.8003  -22.3364  -34.4867 N.pl3  1 LIG      -0.05900
      6 H1        -81.4553  -20.6462  -31.7490 H      1 LIG       0.15700
      7 H2        -84.0076  -21.3300  -32.5179 H      1 LIG       0.15600
      8 H3        -79.8904  -21.7259  -33.7409 H      1 LIG       0.15900
      9 H4        -81.5551  -22.8319  -35.3347 H      1 LIG       0.32200
@<TRIPOS>BOND
      1       1       2 1
      2       1       3 2
      3       2       4 2
      4       3       5 1
      5       4       5 1
      6       1       6 1
      7       2       7 1
      8       3       8 1
      9       5       9 1
@<TRIPOS>ALT_TYPE
CGenFF_4.0_ALT_TYPE_SET
CGenFF_4.0 1 CG2R51 2 CG2R52 3 CG2R51 4 NG2R50 5 NG2R51 6 HGR51 7 HGR52 8 HGR52 9 HGP1
@<TRIPOS>MOLECULE
pyrazole
 9 9 0 0 0
****
USER_CHARGES
INVALID_CHARGES
Pose:   8 Cluster:   8 Fr_nu: 568775 TotEn:   -16.32
@<TRIPOS>ATOM
      1 C1        -47.0232  -10.4211  -24.3431 C.2    1 LIG      -0.25100
      2 C2        -46.7269  -10.6362  -22.9837 C.2    1 LIG       0.13200
      3 C3        -47.9174  -11.4139  -24.6609 C.2    1 LIG      -0.03800
      4 N1        -47.3801  -11.6833  -22.4731 N.2    1 LIG      -0.57800
      5 N2        -48.0958  -12.1351  -23.5170 N.pl3  1 LIG      -0.05900
      6 H1        -46.6428   -9.6536  -25.0009 H      1 LIG       0.15700
      7 H2        -46.0619  -10.0738  -22.3440 H      1 LIG       0.15600
      8 H3        -48.4295  -11.6680  -25.5777 H      1 LIG       0.15900
      9 H4        -48.6868  -12.9452  -23.3784 H      1 LIG       0.32200
@<TRIPOS>BOND
      1       1       2 1
      2       1       3 2
      3       2       4 2
      4       3       5 1
      5       4       5 1
      6       1       6 1
      7       2       7 1
      8       3       8 1
      9       5       9 1
@<TRIPOS>ALT_TYPE
CGenFF_4.0_ALT_TYPE_SET
CGenFF_4.0 1 CG2R51 2 CG2R52 3 CG2R51 4 NG2R50 5 NG2R51 6 HGR51 7 HGR52 8 HGR52 9 HGP1
@<TRIPOS>MOLECULE
pyrazole
 9 9 0 0 0
****
USER_CHARGES
INVALID_CHARGES
Pose:   9 Cluster:   9 Fr_nu: 816167 TotEn:   -15.50
@<TRIPOS>ATOM
      1 C1        -81.3818  -21.2908  -31.8718 C.2    1 LIG      -0.25100
      2 C2        -82.5524  -22.0119  -32.1743 C.2    1 LIG       0.13200
      3 C3        -80.5035  -21.6265  -32.8729 C.2    1 LIG      -0.03800
      4 N1        -82.4320  -22.7498  -33.2811 N.2    1 LIG      -0.57800
      5 N2        -81.1754  -22.4942  -33.6830 N.pl3  1 LIG      -0.05900
      6 H1        -81.1996  -20.6208  -31.0446 H      1 LIG       0.15700
      7 H2        -83.4882  -22.0308  -31.6341 H      1 LIG       0.15600
      8 H3        -79.4832  -21.3347  -33.0760 H      1 LIG       0.15900
      9 H4        -80.8382  -22.9497  -34.5218 H      1 LIG       0.32200
@<TRIPOS>BOND
      1       1       2 1
      2       1       3 2
      3       2       4 2
      4       3       5 1
      5       4       5 1
      6       1       6 1
      7       2       7 1
      8       3       8 1
      9       5       9 1
@<TRIPOS>ALT_TYPE
CGenFF_4.0_ALT_TYPE_SET
CGenFF_4.0 1 CG2R51 2 CG2R52 3 CG2R51 4 NG2R50 5 NG2R51 6 HGR51 7 HGR52 8 HGR52 9 HGP1
@<TRIPOS>MOLECULE
pyrazole
 9 9 0 0 0
****
USER_CHARGES
INVALID_CHARGES
Pose:  10 Cluster:  10 Fr_nu: 3910952 TotEn:   -15.35
@<TRIPOS>ATOM
      1 C1        -56.3531    3.5936  -40.4372 C.2    1 LIG      -0.25100
      2 C2        -55.7817    2.3580  -40.7954 C.2    1 LIG       0.13200
      3 C3        -57.3569    3.2660  -39.5590 C.2    1 LIG      -0.03800
      4 N1        -56.3731    1.3226  -40.1937 N.2    1 LIG      -0.57800
      5 N2        -57.3267    1.9068  -39.4485 N.pl3  1 LIG      -0.05900
      6 H1        -56.0763    4.5837  -40.7683 H      1 LIG       0.15700
      7 H2        -54.9591    2.1687  -41.4703 H      1 LIG       0.15600
      8 H3        -58.0753    3.8637  -39.0168 H      1 LIG       0.15900
      9 H4        -57.9259    1.3151  -38.8868 H      1 LIG       0.32200
@<TRIPOS>BOND
      1       1       2 1
      2       1       3 2
      3       2       4 2
      4       3       5 1
      5       4       5 1
      6       1       6 1
      7       2       7 1
      8       3       8 1
      9       5       9 1
@<TRIPOS>ALT_TYPE
CGenFF_4.0_ALT_TYPE_SET
CGenFF_4.0 1 CG2R51 2 CG2R52 3 CG2R51 4 NG2R50 5 NG2R51 6 HGR51 7 HGR52 8 HGR52 9 HGP1
@<TRIPOS>MOLECULE
pyrazole
 9 9 0 0 0
****
USER_CHARGES
INVALID_CHARGES
Pose:  11 Cluster:  11 Fr_nu: 391278 TotEn:   -15.35
@<TRIPOS>ATOM
      1 C1        -50.9052  -12.1628  -45.2710 C.2    1 LIG      -0.25100
      2 C2        -49.9902  -11.6645  -44.3244 C.2    1 LIG       0.13200
      3 C3        -52.1387  -11.9111  -44.7217 C.2    1 LIG      -0.03800
      4 N1        -50.5909  -11.1359  -43.2550 N.2    1 LIG      -0.57800
      5 N2        -51.8968  -11.3006  -43.5262 N.pl3  1 LIG      -0.05900
      6 H1        -50.7004  -12.6375  -46.2192 H      1 LIG       0.15700
      7 H2        -48.9104  -11.6649  -44.3690 H      1 LIG       0.15600
      8 H3        -53.1439  -12.1090  -45.0649 H      1 LIG       0.15900
      9 H4        -52.5725  -10.9732  -42.8472 H      1 LIG       0.32200
@<TRIPOS>BOND
      1       1       2 1
      2       1       3 2
      3       2       4 2
      4       3       5 1
      5       4       5 1
      6       1       6 1
      7       2       7 1
      8       3       8 1
      9       5       9 1
@<TRIPOS>ALT_TYPE
CGenFF_4.0_ALT_TYPE_SET
CGenFF_4.0 1 CG2R51 2 CG2R52 3 CG2R51 4 NG2R50 5 NG2R51 6 HGR51 7 HGR52 8 HGR52 9 HGP1
@<TRIPOS>MOLECULE
pyrazole
 9 9 0 0 0
****
USER_CHARGES
INVALID_CHARGES
Pose:  12 Cluster:  12 Fr_nu: 3001230 TotEn:   -15.15
@<TRIPOS>ATOM
      1 C1        -75.1163   -8.9388  -52.4534 C.2    1 LIG      -0.25100
      2 C2        -76.4394   -8.9847  -52.9320 C.2    1 LIG       0.13200
      3 C3        -74.4921   -8.0169  -53.2577 C.2    1 LIG      -0.03800
      4 N1        -76.6447   -8.1576  -53.9605 N.2    1 LIG      -0.57800
      5 N2        -75.4424   -7.5832  -54.1348 N.pl3  1 LIG      -0.05900
      6 H1        -74.6761   -9.4951  -51.6391 H      1 LIG       0.15700
      7 H2        -77.2626   -9.5868  -52.5745 H      1 LIG       0.15600
      8 H3        -73.4796   -7.6406  -53.2858 H      1 LIG       0.15900
      9 H4        -75.3396   -6.9015  -54.8760 H      1 LIG       0.32200
@<TRIPOS>BOND
      1       1       2 1
      2       1       3 2
      3       2       4 2
      4       3       5 1
      5       4       5 1
      6       1       6 1
      7       2       7 1
      8       3       8 1
      9       5       9 1
@<TRIPOS>ALT_TYPE
CGenFF_4.0_ALT_TYPE_SET
CGenFF_4.0 1 CG2R51 2 CG2R52 3 CG2R51 4 NG2R50 5 NG2R51 6 HGR51 7 HGR52 8 HGR52 9 HGP1
@<TRIPOS>MOLECULE
pyrazole
 9 9 0 0 0
****
USER_CHARGES
INVALID_CHARGES
Pose:  13 Cluster:  13 Fr_nu: 4879036 TotEn:   -14.88
@<TRIPOS>ATOM
      1 C1        -60.1774    3.2034  -42.2976 C.2    1 LIG      -0.25100
      2 C2        -58.8576    2.7287  -42.1765 C.2    1 LIG       0.13200
      3 C3        -60.6137    2.7020  -43.4996 C.2    1 LIG      -0.03800
      4 N1        -58.4802    1.9830  -43.2183 N.2    1 LIG      -0.57800
      5 N2        -59.5694    1.9851  -44.0055 N.pl3  1 LIG      -0.05900
      6 H1        -60.7354    3.8217  -41.6100 H      1 LIG       0.15700
      7 H2        -58.1549    2.8956  -41.3727 H      1 LIG       0.15600
      8 H3        -61.5510    2.7907  -44.0296 H      1 LIG       0.15900
      9 H4        -59.5303    1.4758  -44.8795 H      1 LIG       0.32200
@<TRIPOS>BOND
      1       1       2 1
      2       1       3 2
      3       2       4 2
      4       3       5 1
      5       4       5 1
      6       1       6 1
      7       2       7 1
      8       3       8 1
      9       5       9 1
@<TRIPOS>ALT_TYPE
CGenFF_4.0_ALT_TYPE_SET
CGenFF_4.0 1 CG2R51 2 CG2R52 3 CG2R51 4 NG2R50 5 NG2R51 6 HGR51 7 HGR52 8 HGR52 9 HGP1
@<TRIPOS>MOLECULE
pyrazole
 9 9 0 0 0
****
USER_CHARGES
INVALID_CHARGES
Pose:  14 Cluster:  14 Fr_nu: 360178 TotEn:   -14.68
@<TRIPOS>ATOM
      1 C1        -46.8150   -9.1645  -38.0354 C.2    1 LIG      -0.25100
      2 C2        -46.7544  -10.2553  -37.1475 C.2    1 LIG       0.13200
      3 C3        -45.8189   -9.4093  -38.9487 C.2    1 LIG      -0.03800
      4 N1        -45.7957  -11.1283  -37.4680 N.2    1 LIG      -0.57800
      5 N2        -45.2447  -10.5864  -38.5674 N.pl3  1 LIG      -0.05900
      6 H1        -47.4869   -8.3191  -38.0171 H      1 LIG       0.15700
      7 H2        -47.3686  -10.4502  -36.2800 H      1 LIG       0.15600
      8 H3        -45.4731   -8.8633  -39.8145 H      1 LIG       0.15900
      9 H4        -44.4751  -11.0743  -39.0083 H      1 LIG       0.32200
@<TRIPOS>BOND
      1       1       2 1
      2       1       3 2
      3       2       4 2
      4       3       5 1
      5       4       5 1
      6       1       6 1
      7       2       7 1
      8       3       8 1
      9       5       9 1
@<TRIPOS>ALT_TYPE
CGenFF_4.0_ALT_TYPE_SET
CGenFF_4.0 1 CG2R51 2 CG2R52 3 CG2R51 4 NG2R50 5 NG2R51 6 HGR51 7 HGR52 8 HGR52 9 HGP1
@<TRIPOS>MOLECULE
pyrazole
 9 9 0 0 0
****
USER_CHARGES
INVALID_CHARGES
Pose:  15 Cluster:  15 Fr_nu: 11078174 TotEn:   -14.50
@<TRIPOS>ATOM
      1 C1        -56.0784   -2.2045  -19.5306 C.2    1 LIG      -0.25100
      2 C2        -54.7255   -1.8186  -19.5828 C.2    1 LIG       0.13200
      3 C3        -56.7452   -1.0671  -19.1459 C.2    1 LIG      -0.03800
      4 N1        -54.5422   -0.5362  -19.2575 N.2    1 LIG      -0.57800
      5 N2        -55.7885   -0.1063  -18.9972 N.pl3  1 LIG      -0.05900
      6 H1        -56.5105   -3.1713  -19.7427 H      1 LIG       0.15700
      7 H2        -53.8655   -2.4185  -19.8439 H      1 LIG       0.15600
      8 H3        -57.7903   -0.8601  -18.9662 H      1 LIG       0.15900
      9 H4        -55.9146    0.8591  -18.7199 H      1 LIG       0.32200
@<TRIPOS>BOND
      1       1       2 1
      2       1       3 2
      3       2       4 2
      4       3       5 1
      5       4       5 1
      6       1       6 1
      7       2       7 1
      8       3       8 1
      9       5       9 1
@<TRIPOS>ALT_TYPE
CGenFF_4.0_ALT_TYPE_SET
CGenFF_4.0 1 CG2R51 2 CG2R52 3 CG2R51 4 NG2R50 5 NG2R51 6 HGR51 7 HGR52 8 HGR52 9 HGP1
@<TRIPOS>MOLECULE
pyrazole
 9 9 0 0 0
****
USER_CHARGES
INVALID_CHARGES
Pose:  16 Cluster:  16 Fr_nu: 8426169 TotEn:   -14.26
@<TRIPOS>ATOM
      1 C1        -51.2598    4.6805  -34.9621 C.2    1 LIG      -0.25100
      2 C2        -50.8303    4.8392  -33.6308 C.2    1 LIG       0.13200
      3 C3        -51.2718    3.3213  -35.1591 C.2    1 LIG      -0.03800
      4 N1        -50.5873    3.6740  -33.0250 N.2    1 LIG      -0.57800
      5 N2        -50.8650    2.7699  -33.9797 N.pl3  1 LIG      -0.05900
      6 H1        -51.5244    5.4438  -35.6788 H      1 LIG       0.15700
      7 H2        -50.6838    5.7556  -33.0771 H      1 LIG       0.15600
      8 H3        -51.5252    2.7106  -36.0137 H      1 LIG       0.15900
      9 H4        -50.7529    1.7886  -33.7580 H      1 LIG       0.32200
@<TRIPOS>BOND
      1       1       2 1
      2       1       3 2
      3       2       4 2
      4       3       5 1
      5       4       5 1
      6       1       6 1
      7       2       7 1
      8       3       8 1
      9       5       9 1
@<TRIPOS>ALT_TYPE
CGenFF_4.0_ALT_TYPE_SET
CGenFF_4.0 1 CG2R51 2 CG2R52 3 CG2R51 4 NG2R50 5 NG2R51 6 HGR51 7 HGR52 8 HGR52 9 HGP1
@<TRIPOS>MOLECULE
pyrazole
 9 9 0 0 0
****
USER_CHARGES
INVALID_CHARGES
Pose:  17 Cluster:  17 Fr_nu: 4861914 TotEn:   -14.23
@<TRIPOS>ATOM
      1 C1        -63.3789   -0.1625  -25.6920 C.2    1 LIG      -0.25100
      2 C2        -62.3373    0.1010  -24.7824 C.2    1 LIG       0.13200
      3 C3        -63.6109    1.0435  -26.3070 C.2    1 LIG      -0.03800
      4 N1        -61.9352    1.3743  -24.8137 N.2    1 LIG      -0.57800
      5 N2        -62.7282    1.9217  -25.7504 N.pl3  1 LIG      -0.05900
      6 H1        -63.8901   -1.0957  -25.8770 H      1 LIG       0.15700
      7 H2        -61.8547   -0.5817  -24.0976 H      1 LIG       0.15600
      8 H3        -64.3103    1.3494  -27.0716 H      1 LIG       0.15900
      9 H4        -62.6140    2.9055  -25.9599 H      1 LIG       0.32200
@<TRIPOS>BOND
      1       1       2 1
      2       1       3 2
      3       2       4 2
      4       3       5 1
      5       4       5 1
      6       1       6 1
      7       2       7 1
      8       3       8 1
      9       5       9 1
@<TRIPOS>ALT_TYPE
CGenFF_4.0_ALT_TYPE_SET
CGenFF_4.0 1 CG2R51 2 CG2R52 3 CG2R51 4 NG2R50 5 NG2R51 6 HGR51 7 HGR52 8 HGR52 9 HGP1
@<TRIPOS>MOLECULE
pyrazole
 9 9 0 0 0
****
USER_CHARGES
INVALID_CHARGES
Pose:  18 Cluster:  18 Fr_nu: 11193957 TotEn:   -14.21
@<TRIPOS>ATOM
      1 C1        -86.0448  -26.0751  -43.7190 C.2    1 LIG      -0.25100
      2 C2        -86.4015  -24.7198  -43.8530 C.2    1 LIG       0.13200
      3 C3        -86.2834  -26.3638  -42.3976 C.2    1 LIG      -0.03800
      4 N1        -86.8338  -24.1848  -42.7081 N.2    1 LIG      -0.57800
      5 N2        -86.7506  -25.2090  -41.8421 N.pl3  1 LIG      -0.05900
      6 H1        -85.6683  -26.7491  -44.4741 H      1 LIG       0.15700
      7 H2        -86.3638  -24.0996  -44.7371 H      1 LIG       0.15600
      8 H3        -86.1633  -27.2659  -41.8151 H      1 LIG       0.15900
      9 H4        -87.0285  -25.0488  -40.8819 H      1 LIG       0.32200
@<TRIPOS>BOND
      1       1       2 1
      2       1       3 2
      3       2       4 2
      4       3       5 1
      5       4       5 1
      6       1       6 1
      7       2       7 1
      8       3       8 1
      9       5       9 1
@<TRIPOS>ALT_TYPE
CGenFF_4.0_ALT_TYPE_SET
CGenFF_4.0 1 CG2R51 2 CG2R52 3 CG2R51 4 NG2R50 5 NG2R51 6 HGR51 7 HGR52 8 HGR52 9 HGP1
@<TRIPOS>MOLECULE
pyrazole
 9 9 0 0 0
****
USER_CHARGES
INVALID_CHARGES
Pose:  19 Cluster:  19 Fr_nu: 357001 TotEn:   -14.14
@<TRIPOS>ATOM
      1 C1        -46.7338   -9.5235  -38.8865 C.2    1 LIG      -0.25100
      2 C2        -46.5107  -10.5162  -37.9135 C.2    1 LIG       0.13200
      3 C3        -47.6462   -8.6751  -38.3084 C.2    1 LIG      -0.03800
      4 N1        -47.2238  -10.3179  -36.8017 N.2    1 LIG      -0.57800
      5 N2        -47.9038   -9.1908  -37.0723 N.pl3  1 LIG      -0.05900
      6 H1        -46.2946   -9.4343  -39.8691 H      1 LIG       0.15700
      7 H2        -45.8587  -11.3762  -37.9685 H      1 LIG       0.15600
      8 H3        -48.1262   -7.7725  -38.6583 H      1 LIG       0.15900
      9 H4        -48.5313   -8.8281  -36.3656 H      1 LIG       0.32200
@<TRIPOS>BOND
      1       1       2 1
      2       1       3 2
      3       2       4 2
      4       3       5 1
      5       4       5 1
      6       1       6 1
      7       2       7 1
      8       3       8 1
      9       5       9 1
@<TRIPOS>ALT_TYPE
CGenFF_4.0_ALT_TYPE_SET
CGenFF_4.0 1 CG2R51 2 CG2R52 3 CG2R51 4 NG2R50 5 NG2R51 6 HGR51 7 HGR52 8 HGR52 9 HGP1
@<TRIPOS>MOLECULE
pyrazole
 9 9 0 0 0
****
USER_CHARGES
INVALID_CHARGES
Pose:  20 Cluster:  20 Fr_nu:  89013 TotEn:   -13.77
@<TRIPOS>ATOM
      1 C1        -62.5119  -10.1803  -12.9493 C.2    1 LIG      -0.25100
      2 C2        -61.9816   -9.3047  -13.9156 C.2    1 LIG       0.13200
      3 C3        -62.5736  -11.3963  -13.5849 C.2    1 LIG      -0.03800
      4 N1        -61.7245   -9.9127  -15.0767 N.2    1 LIG      -0.57800
      5 N2        -62.0947  -11.1834  -14.8441 N.pl3  1 LIG      -0.05900
      6 H1        -62.8076   -9.9617  -11.9338 H      1 LIG       0.15700
      7 H2        -61.7722   -8.2486  -13.8222 H      1 LIG       0.15600
      8 H3        -62.9097  -12.3713  -13.2626 H      1 LIG       0.15900
      9 H4        -61.9950  -11.8566  -15.5935 H      1 LIG       0.32200
@<TRIPOS>BOND
      1       1       2 1
      2       1       3 2
      3       2       4 2
      4       3       5 1
      5       4       5 1
      6       1       6 1
      7       2       7 1
      8       3       8 1
      9       5       9 1
@<TRIPOS>ALT_TYPE
CGenFF_4.0_ALT_TYPE_SET
CGenFF_4.0 1 CG2R51 2 CG2R52 3 CG2R51 4 NG2R50 5 NG2R51 6 HGR51 7 HGR52 8 HGR52 9 HGP1
@<TRIPOS>MOLECULE
pyrazole
 9 9 0 0 0
****
USER_CHARGES
INVALID_CHARGES
Pose:  21 Cluster:  21 Fr_nu: 365735 TotEn:   -13.70
@<TRIPOS>ATOM
      1 C1        -70.9309   -6.1268  -47.8132 C.2    1 LIG      -0.25100
      2 C2        -70.8597   -5.2222  -48.8895 C.2    1 LIG       0.13200
      3 C3        -70.1883   -5.5372  -46.8194 C.2    1 LIG      -0.03800
      4 N1        -70.1297   -4.1402  -48.6062 N.2    1 LIG      -0.57800
      5 N2        -69.7354   -4.3609  -47.3405 N.pl3  1 LIG      -0.05900
      6 H1        -71.4484   -7.0734  -47.7635 H      1 LIG       0.15700
      7 H2        -71.3088   -5.3066  -49.8687 H      1 LIG       0.15600
      8 H3        -69.9450   -5.8428  -45.8121 H      1 LIG       0.15900
      9 H4        -69.1540   -3.6646  -46.8912 H      1 LIG       0.32200
@<TRIPOS>BOND
      1       1       2 1
      2       1       3 2
      3       2       4 2
      4       3       5 1
      5       4       5 1
      6       1       6 1
      7       2       7 1
      8       3       8 1
      9       5       9 1
@<TRIPOS>ALT_TYPE
CGenFF_4.0_ALT_TYPE_SET
CGenFF_4.0 1 CG2R51 2 CG2R52 3 CG2R51 4 NG2R50 5 NG2R51 6 HGR51 7 HGR52 8 HGR52 9 HGP1
@<TRIPOS>MOLECULE
pyrazole
 9 9 0 0 0
****
USER_CHARGES
INVALID_CHARGES
Pose:  22 Cluster:  22 Fr_nu: 11246335 TotEn:   -13.65
@<TRIPOS>ATOM
      1 C1        -86.8971  -25.9038  -42.9360 C.2    1 LIG      -0.25100
      2 C2        -87.3386  -24.7398  -43.5932 C.2    1 LIG       0.13200
      3 C3        -87.2490  -25.7108  -41.6224 C.2    1 LIG      -0.03800
      4 N1        -87.9262  -23.8717  -42.7656 N.2    1 LIG      -0.57800
      5 N2        -87.8565  -24.4905  -41.5747 N.pl3  1 LIG      -0.05900
      6 H1        -86.3949  -26.7632  -43.3550 H      1 LIG       0.15700
      7 H2        -87.2562  -24.4877  -44.6408 H      1 LIG       0.15600
      8 H3        -87.1225  -26.3170  -40.7370 H      1 LIG       0.15900
      9 H4        -88.2436  -24.0198  -40.7664 H      1 LIG       0.32200
@<TRIPOS>BOND
      1       1       2 1
      2       1       3 2
      3       2       4 2
      4       3       5 1
      5       4       5 1
      6       1       6 1
      7       2       7 1
      8       3       8 1
      9       5       9 1
@<TRIPOS>ALT_TYPE
CGenFF_4.0_ALT_TYPE_SET
CGenFF_4.0 1 CG2R51 2 CG2R52 3 CG2R51 4 NG2R50 5 NG2R51 6 HGR51 7 HGR52 8 HGR52 9 HGP1
@<TRIPOS>MOLECULE
pyrazole
 9 9 0 0 0
****
USER_CHARGES
INVALID_CHARGES
Pose:  23 Cluster:  23 Fr_nu: 2425805 TotEn:   -13.60
@<TRIPOS>ATOM
      1 C1        -41.7733  -13.8924  -35.5503 C.2    1 LIG      -0.25100
      2 C2        -41.6844  -14.0668  -34.1562 C.2    1 LIG       0.13200
      3 C3        -40.9633  -12.8150  -35.8139 C.2    1 LIG      -0.03800
      4 N1        -40.8810  -13.1721  -33.5749 N.2    1 LIG      -0.57800
      5 N2        -40.4577  -12.4251  -34.6086 N.pl3  1 LIG      -0.05900
      6 H1        -42.3439  -14.4672  -36.2649 H      1 LIG       0.15700
      7 H2        -42.1719  -14.8084  -33.5396 H      1 LIG       0.15600
      8 H3        -40.7086  -12.3009  -36.7295 H      1 LIG       0.15900
      9 H4        -39.8229  -11.6597  -34.4189 H      1 LIG       0.32200
@<TRIPOS>BOND
      1       1       2 1
      2       1       3 2
      3       2       4 2
      4       3       5 1
      5       4       5 1
      6       1       6 1
      7       2       7 1
      8       3       8 1
      9       5       9 1
@<TRIPOS>ALT_TYPE
CGenFF_4.0_ALT_TYPE_SET
CGenFF_4.0 1 CG2R51 2 CG2R52 3 CG2R51 4 NG2R50 5 NG2R51 6 HGR51 7 HGR52 8 HGR52 9 HGP1
@<TRIPOS>MOLECULE
pyrazole
 9 9 0 0 0
****
USER_CHARGES
INVALID_CHARGES
Pose:  24 Cluster:  24 Fr_nu: 6665613 TotEn:   -13.56
@<TRIPOS>ATOM
      1 C1        -77.2356  -14.5341  -45.6085 C.2    1 LIG      -0.25100
      2 C2        -76.5418  -13.9490  -46.6846 C.2    1 LIG       0.13200
      3 C3        -78.4621  -13.9160  -45.6140 C.2    1 LIG      -0.03800
      4 N1        -77.2673  -13.0300  -47.3272 N.2    1 LIG      -0.57800
      5 N2        -78.4298  -13.0329  -46.6530 N.pl3  1 LIG      -0.05900
      6 H1        -76.8953  -15.2975  -44.9245 H      1 LIG       0.15700
      7 H2        -75.5375  -14.1536  -47.0271 H      1 LIG       0.15600
      8 H3        -79.3344  -14.0209  -44.9851 H      1 LIG       0.15900
      9 H4        -79.1615  -12.4023  -46.9561 H      1 LIG       0.32200
@<TRIPOS>BOND
      1       1       2 1
      2       1       3 2
      3       2       4 2
      4       3       5 1
      5       4       5 1
      6       1       6 1
      7       2       7 1
      8       3       8 1
      9       5       9 1
@<TRIPOS>ALT_TYPE
CGenFF_4.0_ALT_TYPE_SET
CGenFF_4.0 1 CG2R51 2 CG2R52 3 CG2R51 4 NG2R50 5 NG2R51 6 HGR51 7 HGR52 8 HGR52 9 HGP1
@<TRIPOS>MOLECULE
pyrazole
 9 9 0 0 0
****
USER_CHARGES
INVALID_CHARGES
Pose:  25 Cluster:  25 Fr_nu: 10865015 TotEn:   -13.24
@<TRIPOS>ATOM
      1 C1        -87.9086  -24.5209  -43.3026 C.2    1 LIG      -0.25100
      2 C2        -86.6968  -24.9758  -43.8562 C.2    1 LIG       0.13200
      3 C3        -87.9820  -25.1421  -42.0798 C.2    1 LIG      -0.03800
      4 N1        -86.0471  -25.8205  -43.0511 N.2    1 LIG      -0.57800
      5 N2        -86.8534  -25.9014  -41.9791 N.pl3  1 LIG      -0.05900
      6 H1        -88.6283  -23.8379  -43.7292 H      1 LIG       0.15700
      7 H2        -86.2603  -24.7274  -44.8130 H      1 LIG       0.15600
      8 H3        -88.7201  -25.1147  -41.2912 H      1 LIG       0.15900
      9 H4        -86.5719  -26.4981  -41.2113 H      1 LIG       0.32200
@<TRIPOS>BOND
      1       1       2 1
      2       1       3 2
      3       2       4 2
      4       3       5 1
      5       4       5 1
      6       1       6 1
      7       2       7 1
      8       3       8 1
      9       5       9 1
@<TRIPOS>ALT_TYPE
CGenFF_4.0_ALT_TYPE_SET
CGenFF_4.0 1 CG2R51 2 CG2R52 3 CG2R51 4 NG2R50 5 NG2R51 6 HGR51 7 HGR52 8 HGR52 9 HGP1
@<TRIPOS>MOLECULE
pyrazole
 9 9 0 0 0
****
USER_CHARGES
INVALID_CHARGES
Pose:  26 Cluster:  26 Fr_nu: 4628304 TotEn:   -13.20
@<TRIPOS>ATOM
      1 C1        -57.1562    3.1901  -41.1440 C.2    1 LIG      -0.25100
      2 C2        -57.2903    1.8948  -40.6092 C.2    1 LIG       0.13200
      3 C3        -55.8590    3.2439  -41.5920 C.2    1 LIG      -0.03800
      4 N1        -56.1680    1.1775  -40.7077 N.2    1 LIG      -0.57800
      5 N2        -55.3162    2.0249  -41.3097 N.pl3  1 LIG      -0.05900
      6 H1        -57.8960    3.9751  -41.1982 H      1 LIG       0.15700
      7 H2        -58.1590    1.4437  -40.1513 H      1 LIG       0.15600
      8 H3        -55.2855    4.0230  -42.0733 H      1 LIG       0.15900
      9 H4        -54.3742    1.7051  -41.4973 H      1 LIG       0.32200
@<TRIPOS>BOND
      1       1       2 1
      2       1       3 2
      3       2       4 2
      4       3       5 1
      5       4       5 1
      6       1       6 1
      7       2       7 1
      8       3       8 1
      9       5       9 1
@<TRIPOS>ALT_TYPE
CGenFF_4.0_ALT_TYPE_SET
CGenFF_4.0 1 CG2R51 2 CG2R52 3 CG2R51 4 NG2R50 5 NG2R51 6 HGR51 7 HGR52 8 HGR52 9 HGP1
@<TRIPOS>MOLECULE
pyrazole
 9 9 0 0 0
****
USER_CHARGES
INVALID_CHARGES
Pose:  27 Cluster:  27 Fr_nu: 1004316 TotEn:   -13.13
@<TRIPOS>ATOM
      1 C1        -70.0915   -4.5844  -48.9777 C.2    1 LIG      -0.25100
      2 C2        -70.7133   -5.8444  -48.8908 C.2    1 LIG       0.13200
      3 C3        -69.5338   -4.3905  -47.7377 C.2    1 LIG      -0.03800
      4 N1        -70.5647   -6.4110  -47.6905 N.2    1 LIG      -0.57800
      5 N2        -69.8430   -5.5030  -47.0117 N.pl3  1 LIG      -0.05900
      6 H1        -70.0520   -3.9108  -49.8210 H      1 LIG       0.15700
      7 H2        -71.2691   -6.3731  -49.6519 H      1 LIG       0.15600
      8 H3        -68.9597   -3.5784  -47.3152 H      1 LIG       0.15900
      9 H4        -69.5968   -5.7071  -46.0513 H      1 LIG       0.32200
@<TRIPOS>BOND
      1       1       2 1
      2       1       3 2
      3       2       4 2
      4       3       5 1
      5       4       5 1
      6       1       6 1
      7       2       7 1
      8       3       8 1
      9       5       9 1
@<TRIPOS>ALT_TYPE
CGenFF_4.0_ALT_TYPE_SET
CGenFF_4.0 1 CG2R51 2 CG2R52 3 CG2R51 4 NG2R50 5 NG2R51 6 HGR51 7 HGR52 8 HGR52 9 HGP1
@<TRIPOS>MOLECULE
pyrazole
 9 9 0 0 0
****
USER_CHARGES
INVALID_CHARGES
Pose:  28 Cluster:  28 Fr_nu: 11241163 TotEn:   -13.08
@<TRIPOS>ATOM
      1 C1        -51.0253    9.9208  -30.3665 C.2    1 LIG      -0.25100
      2 C2        -50.2872   10.0933  -29.1803 C.2    1 LIG       0.13200
      3 C3        -51.1649    8.5599  -30.4891 C.2    1 LIG      -0.03800
      4 N1        -49.9795    8.9347  -28.5912 N.2    1 LIG      -0.57800
      5 N2        -50.5270    8.0210  -29.4106 N.pl3  1 LIG      -0.05900
      6 H1        -51.4041   10.6764  -31.0387 H      1 LIG       0.15700
      7 H2        -49.9601   11.0150  -28.7207 H      1 LIG       0.15600
      8 H3        -51.6476    7.9403  -31.2311 H      1 LIG       0.15900
      9 H4        -50.4253    7.0422  -29.1734 H      1 LIG       0.32200
@<TRIPOS>BOND
      1       1       2 1
      2       1       3 2
      3       2       4 2
      4       3       5 1
      5       4       5 1
      6       1       6 1
      7       2       7 1
      8       3       8 1
      9       5       9 1
@<TRIPOS>ALT_TYPE
CGenFF_4.0_ALT_TYPE_SET
CGenFF_4.0 1 CG2R51 2 CG2R52 3 CG2R51 4 NG2R50 5 NG2R51 6 HGR51 7 HGR52 8 HGR52 9 HGP1
@<TRIPOS>MOLECULE
pyrazole
 9 9 0 0 0
****
USER_CHARGES
INVALID_CHARGES
Pose:  29 Cluster:  29 Fr_nu:  99572 TotEn:   -13.08
@<TRIPOS>ATOM
      1 C1        -69.0332   -1.0153  -29.7684 C.2    1 LIG      -0.25100
      2 C2        -68.0265   -1.8662  -29.2741 C.2    1 LIG       0.13200
      3 C3        -70.0629   -1.8602  -30.1036 C.2    1 LIG      -0.03800
      4 N1        -68.3844   -3.1529  -29.2916 N.2    1 LIG      -0.57800
      5 N2        -69.6275   -3.1169  -29.8010 N.pl3  1 LIG      -0.05900
      6 H1        -69.0159    0.0600  -29.8676 H      1 LIG       0.15700
      7 H2        -67.0467   -1.6024  -28.9022 H      1 LIG       0.15600
      8 H3        -71.0431   -1.6847  -30.5228 H      1 LIG       0.15900
      9 H4        -70.1233   -3.9917  -29.9176 H      1 LIG       0.32200
@<TRIPOS>BOND
      1       1       2 1
      2       1       3 2
      3       2       4 2
      4       3       5 1
      5       4       5 1
      6       1       6 1
      7       2       7 1
      8       3       8 1
      9       5       9 1
@<TRIPOS>ALT_TYPE
CGenFF_4.0_ALT_TYPE_SET
CGenFF_4.0 1 CG2R51 2 CG2R52 3 CG2R51 4 NG2R50 5 NG2R51 6 HGR51 7 HGR52 8 HGR52 9 HGP1
@<TRIPOS>MOLECULE
pyrazole
 9 9 0 0 0
****
USER_CHARGES
INVALID_CHARGES
Pose:  30 Cluster:  30 Fr_nu: 1730495 TotEn:   -12.96
@<TRIPOS>ATOM
      1 C1        -50.1896  -11.6763  -43.7293 C.2    1 LIG      -0.25100
      2 C2        -50.0261  -12.2672  -44.9966 C.2    1 LIG       0.13200
      3 C3        -51.5469  -11.5099  -43.6006 C.2    1 LIG      -0.03800
      4 N1        -51.1868  -12.4631  -45.6278 N.2    1 LIG      -0.57800
      5 N2        -52.0927  -11.9928  -44.7535 N.pl3  1 LIG      -0.05900
      6 H1        -49.4305  -11.4089  -43.0091 H      1 LIG       0.15700
      7 H2        -49.1095  -12.5627  -45.4867 H      1 LIG       0.15600
      8 H3        -52.1595  -11.0986  -42.8113 H      1 LIG       0.15900
      9 H4        -53.0712  -12.0305  -45.0102 H      1 LIG       0.32200
@<TRIPOS>BOND
      1       1       2 1
      2       1       3 2
      3       2       4 2
      4       3       5 1
      5       4       5 1
      6       1       6 1
      7       2       7 1
      8       3       8 1
      9       5       9 1
@<TRIPOS>ALT_TYPE
CGenFF_4.0_ALT_TYPE_SET
CGenFF_4.0 1 CG2R51 2 CG2R52 3 CG2R51 4 NG2R50 5 NG2R51 6 HGR51 7 HGR52 8 HGR52 9 HGP1
@<TRIPOS>MOLECULE
pyrazole
 9 9 0 0 0
****
USER_CHARGES
INVALID_CHARGES
Pose:  31 Cluster:  31 Fr_nu: 388300 TotEn:   -12.95
@<TRIPOS>ATOM
      1 C1        -50.7111  -12.3804  -44.6754 C.2    1 LIG      -0.25100
      2 C2        -50.5059  -12.8124  -45.9995 C.2    1 LIG       0.13200
      3 C3        -52.0470  -12.0660  -44.6200 C.2    1 LIG      -0.03800
      4 N1        -51.6221  -12.7771  -46.7322 N.2    1 LIG      -0.57800
      5 N2        -52.5416  -12.3193  -45.8656 N.pl3  1 LIG      -0.05900
      6 H1        -49.9922  -12.3076  -43.8728 H      1 LIG       0.15700
      7 H2        -49.5894  -13.1510  -46.4611 H      1 LIG       0.15600
      8 H3        -52.6755  -11.6911  -43.8251 H      1 LIG       0.15900
      9 H4        -53.4921  -12.2009  -46.1932 H      1 LIG       0.32200
@<TRIPOS>BOND
      1       1       2 1
      2       1       3 2
      3       2       4 2
      4       3       5 1
      5       4       5 1
      6       1       6 1
      7       2       7 1
      8       3       8 1
      9       5       9 1
@<TRIPOS>ALT_TYPE
CGenFF_4.0_ALT_TYPE_SET
CGenFF_4.0 1 CG2R51 2 CG2R52 3 CG2R51 4 NG2R50 5 NG2R51 6 HGR51 7 HGR52 8 HGR52 9 HGP1
@<TRIPOS>MOLECULE
pyrazole
 9 9 0 0 0
****
USER_CHARGES
INVALID_CHARGES
Pose:  32 Cluster:  32 Fr_nu: 362787 TotEn:   -12.81
@<TRIPOS>ATOM
      1 C1        -49.3554  -11.2870  -43.7964 C.2    1 LIG      -0.25100
      2 C2        -49.1655  -12.2907  -42.8278 C.2    1 LIG       0.13200
      3 C3        -50.7194  -11.1638  -43.9004 C.2    1 LIG      -0.03800
      4 N1        -50.3168  -12.7709  -42.3504 N.2    1 LIG      -0.57800
      5 N2        -51.2432  -12.0659  -43.0216 N.pl3  1 LIG      -0.05900
      6 H1        -48.6087  -10.7298  -44.3427 H      1 LIG       0.15700
      7 H2        -48.2362  -12.6927  -42.4503 H      1 LIG       0.15600
      8 H3        -51.3502  -10.5316  -44.5085 H      1 LIG       0.15900
      9 H4        -52.2196  -12.2538  -42.8313 H      1 LIG       0.32200
@<TRIPOS>BOND
      1       1       2 1
      2       1       3 2
      3       2       4 2
      4       3       5 1
      5       4       5 1
      6       1       6 1
      7       2       7 1
      8       3       8 1
      9       5       9 1
@<TRIPOS>ALT_TYPE
CGenFF_4.0_ALT_TYPE_SET
CGenFF_4.0 1 CG2R51 2 CG2R52 3 CG2R51 4 NG2R50 5 NG2R51 6 HGR51 7 HGR52 8 HGR52 9 HGP1
@<TRIPOS>MOLECULE
pyrazole
 9 9 0 0 0
****
USER_CHARGES
INVALID_CHARGES
Pose:  33 Cluster:  33 Fr_nu: 8017401 TotEn:   -12.80
@<TRIPOS>ATOM
      1 C1        -82.6596  -22.5001  -32.6665 C.2    1 LIG      -0.25100
      2 C2        -81.6710  -22.0709  -31.7609 C.2    1 LIG       0.13200
      3 C3        -82.1151  -22.2661  -33.9055 C.2    1 LIG      -0.03800
      4 N1        -80.5809  -21.6001  -32.3724 N.2    1 LIG      -0.57800
      5 N2        -80.8812  -21.7322  -33.6757 N.pl3  1 LIG      -0.05900
      6 H1        -83.6309  -22.9209  -32.4521 H      1 LIG       0.15700
      7 H2        -81.6996  -22.0810  -30.6806 H      1 LIG       0.15600
      8 H3        -82.4869  -22.4257  -34.9074 H      1 LIG       0.15900
      9 H4        -80.1954  -21.4346  -34.3582 H      1 LIG       0.32200
@<TRIPOS>BOND
      1       1       2 1
      2       1       3 2
      3       2       4 2
      4       3       5 1
      5       4       5 1
      6       1       6 1
      7       2       7 1
      8       3       8 1
      9       5       9 1
@<TRIPOS>ALT_TYPE
CGenFF_4.0_ALT_TYPE_SET
CGenFF_4.0 1 CG2R51 2 CG2R52 3 CG2R51 4 NG2R50 5 NG2R51 6 HGR51 7 HGR52 8 HGR52 9 HGP1
@<TRIPOS>MOLECULE
pyrazole
 9 9 0 0 0
****
USER_CHARGES
INVALID_CHARGES
Pose:  34 Cluster:  34 Fr_nu: 10792950 TotEn:   -12.80
@<TRIPOS>ATOM
      1 C1        -91.9692  -28.6478  -39.8722 C.2    1 LIG      -0.25100
      2 C2        -91.7329  -30.0355  -39.8869 C.2    1 LIG       0.13200
      3 C3        -90.7847  -28.1024  -39.4411 C.2    1 LIG      -0.03800
      4 N1        -90.4955  -30.3521  -39.4964 N.2    1 LIG      -0.57800
      5 N2        -89.9435  -29.1556  -39.2322 N.pl3  1 LIG      -0.05900
      6 H1        -92.8712  -28.1165  -40.1376 H      1 LIG       0.15700
      7 H2        -92.4110  -30.8295  -40.1655 H      1 LIG       0.15600
      8 H3        -90.4724  -27.0830  -39.2657 H      1 LIG       0.15900
      9 H4        -88.9844  -29.1308  -38.9095 H      1 LIG       0.32200
@<TRIPOS>BOND
      1       1       2 1
      2       1       3 2
      3       2       4 2
      4       3       5 1
      5       4       5 1
      6       1       6 1
      7       2       7 1
      8       3       8 1
      9       5       9 1
@<TRIPOS>ALT_TYPE
CGenFF_4.0_ALT_TYPE_SET
CGenFF_4.0 1 CG2R51 2 CG2R52 3 CG2R51 4 NG2R50 5 NG2R51 6 HGR51 7 HGR52 8 HGR52 9 HGP1
@<TRIPOS>MOLECULE
pyrazole
 9 9 0 0 0
****
USER_CHARGES
INVALID_CHARGES
Pose:  35 Cluster:  35 Fr_nu: 3432043 TotEn:   -12.43
@<TRIPOS>ATOM
      1 C1        -75.4852   -9.8510  -51.7986 C.2    1 LIG      -0.25100
      2 C2        -76.1819   -9.5070  -52.9726 C.2    1 LIG       0.13200
      3 C3        -74.8003   -8.7099  -51.4590 C.2    1 LIG      -0.03800
      4 N1        -75.9601   -8.2461  -53.3531 N.2    1 LIG      -0.57800
      5 N2        -75.1164   -7.7876  -52.4129 N.pl3  1 LIG      -0.05900
      6 H1        -75.4802  -10.7935  -51.2714 H      1 LIG       0.15700
      7 H2        -76.8417  -10.1228  -53.5670 H      1 LIG       0.15600
      8 H3        -74.1299   -8.4771  -50.6444 H      1 LIG       0.15900
      9 H4        -74.7925   -6.8312  -52.4846 H      1 LIG       0.32200
@<TRIPOS>BOND
      1       1       2 1
      2       1       3 2
      3       2       4 2
      4       3       5 1
      5       4       5 1
      6       1       6 1
      7       2       7 1
      8       3       8 1
      9       5       9 1
@<TRIPOS>ALT_TYPE
CGenFF_4.0_ALT_TYPE_SET
CGenFF_4.0 1 CG2R51 2 CG2R52 3 CG2R51 4 NG2R50 5 NG2R51 6 HGR51 7 HGR52 8 HGR52 9 HGP1
@<TRIPOS>MOLECULE
pyrazole
 9 9 0 0 0
****
USER_CHARGES
INVALID_CHARGES
Pose:  36 Cluster:  36 Fr_nu: 366274 TotEn:   -12.40
@<TRIPOS>ATOM
      1 C1        -70.2418   -5.7667  -47.5551 C.2    1 LIG      -0.25100
      2 C2        -69.5129   -4.7503  -48.2012 C.2    1 LIG       0.13200
      3 C3        -71.2060   -6.1284  -48.4639 C.2    1 LIG      -0.03800
      4 N1        -69.9744   -4.4835  -49.4258 N.2    1 LIG      -0.57800
      5 N2        -71.0037   -5.3377  -49.5567 N.pl3  1 LIG      -0.05900
      6 H1        -70.0898   -6.1804  -46.5691 H      1 LIG       0.15700
      7 H2        -68.6649   -4.1924  -47.8305 H      1 LIG       0.15600
      8 H3        -72.0014   -6.8590  -48.4313 H      1 LIG       0.15900
      9 H4        -71.5292   -5.3262  -50.4219 H      1 LIG       0.32200
@<TRIPOS>BOND
      1       1       2 1
      2       1       3 2
      3       2       4 2
      4       3       5 1
      5       4       5 1
      6       1       6 1
      7       2       7 1
      8       3       8 1
      9       5       9 1
@<TRIPOS>ALT_TYPE
CGenFF_4.0_ALT_TYPE_SET
CGenFF_4.0 1 CG2R51 2 CG2R52 3 CG2R51 4 NG2R50 5 NG2R51 6 HGR51 7 HGR52 8 HGR52 9 HGP1
@<TRIPOS>MOLECULE
pyrazole
 9 9 0 0 0
****
USER_CHARGES
INVALID_CHARGES
Pose:  37 Cluster:  37 Fr_nu: 356988 TotEn:   -12.02
@<TRIPOS>ATOM
      1 C1        -47.9320   -9.5864  -37.3214 C.2    1 LIG      -0.25100
      2 C2        -46.8399  -10.4745  -37.3354 C.2    1 LIG       0.13200
      3 C3        -47.6462   -8.6751  -38.3084 C.2    1 LIG      -0.03800
      4 N1        -45.9283  -10.1563  -38.2582 N.2    1 LIG      -0.57800
      5 N2        -46.4470   -9.0581  -38.8335 N.pl3  1 LIG      -0.05900
      6 H1        -48.8050   -9.6040  -36.6857 H      1 LIG       0.15700
      7 H2        -46.6699  -11.3401  -36.7111 H      1 LIG       0.15600
      8 H3        -48.1749   -7.8069  -38.6746 H      1 LIG       0.15900
      9 H4        -45.9262   -8.6170  -39.5812 H      1 LIG       0.32200
@<TRIPOS>BOND
      1       1       2 1
      2       1       3 2
      3       2       4 2
      4       3       5 1
      5       4       5 1
      6       1       6 1
      7       2       7 1
      8       3       8 1
      9       5       9 1
@<TRIPOS>ALT_TYPE
CGenFF_4.0_ALT_TYPE_SET
CGenFF_4.0 1 CG2R51 2 CG2R52 3 CG2R51 4 NG2R50 5 NG2R51 6 HGR51 7 HGR52 8 HGR52 9 HGP1
@<TRIPOS>MOLECULE
pyrazole
 9 9 0 0 0
****
USER_CHARGES
INVALID_CHARGES
Pose:  38 Cluster:  38 Fr_nu: 2205644 TotEn:   -11.98
@<TRIPOS>ATOM
      1 C1        -51.2520  -11.7920  -44.5650 C.2    1 LIG      -0.25100
      2 C2        -49.9237  -12.0729  -44.9371 C.2    1 LIG       0.13200
      3 C3        -51.1458  -11.2141  -43.3236 C.2    1 LIG      -0.03800
      4 N1        -49.0386  -11.7037  -44.0075 N.2    1 LIG      -0.57800
      5 N2        -49.8122  -11.1847  -43.0388 N.pl3  1 LIG      -0.05900
      6 H1        -52.1598  -11.9809  -45.1187 H      1 LIG       0.15700
      7 H2        -49.5637  -12.5318  -45.8469 H      1 LIG       0.15600
      8 H3        -51.8825  -10.8318  -42.6318 H      1 LIG       0.15900
      9 H4        -49.3621  -10.8284  -42.2051 H      1 LIG       0.32200
@<TRIPOS>BOND
      1       1       2 1
      2       1       3 2
      3       2       4 2
      4       3       5 1
      5       4       5 1
      6       1       6 1
      7       2       7 1
      8       3       8 1
      9       5       9 1
@<TRIPOS>ALT_TYPE
CGenFF_4.0_ALT_TYPE_SET
CGenFF_4.0 1 CG2R51 2 CG2R52 3 CG2R51 4 NG2R50 5 NG2R51 6 HGR51 7 HGR52 8 HGR52 9 HGP1
@<TRIPOS>MOLECULE
pyrazole
 9 9 0 0 0
****
USER_CHARGES
INVALID_CHARGES
Pose:  39 Cluster:  39 Fr_nu: 142227 TotEn:   -11.70
@<TRIPOS>ATOM
      1 C1        -71.2608   -7.8504  -45.9015 C.2    1 LIG      -0.25100
      2 C2        -72.1277   -8.7075  -45.1976 C.2    1 LIG       0.13200
      3 C3        -70.1672   -7.7187  -45.0810 C.2    1 LIG      -0.03800
      4 N1        -71.6279   -9.0933  -44.0206 N.2    1 LIG      -0.57800
      5 N2        -70.4350   -8.4759  -43.9786 N.pl3  1 LIG      -0.05900
      6 H1        -71.4070   -7.3923  -46.8685 H      1 LIG       0.15700
      7 H2        -73.1032   -9.0667  -45.4929 H      1 LIG       0.15600
      8 H3        -69.2445   -7.1652  -45.1790 H      1 LIG       0.15900
      9 H4        -69.8520   -8.6142  -43.1626 H      1 LIG       0.32200
@<TRIPOS>BOND
      1       1       2 1
      2       1       3 2
      3       2       4 2
      4       3       5 1
      5       4       5 1
      6       1       6 1
      7       2       7 1
      8       3       8 1
      9       5       9 1
@<TRIPOS>ALT_TYPE
CGenFF_4.0_ALT_TYPE_SET
CGenFF_4.0 1 CG2R51 2 CG2R52 3 CG2R51 4 NG2R50 5 NG2R51 6 HGR51 7 HGR52 8 HGR52 9 HGP1
@<TRIPOS>MOLECULE
pyrazole
 9 9 0 0 0
****
USER_CHARGES
INVALID_CHARGES
Pose:  40 Cluster:  40 Fr_nu: 6118948 TotEn:   -11.40
@<TRIPOS>ATOM
      1 C1        -49.5642  -11.1681  -44.1258 C.2    1 LIG      -0.25100
      2 C2        -49.6164  -12.4645  -44.6720 C.2    1 LIG       0.13200
      3 C3        -50.7813  -11.0056  -43.5104 C.2    1 LIG      -0.03800
      4 N1        -50.7748  -13.0818  -44.4252 N.2    1 LIG      -0.57800
      5 N2        -51.4619  -12.1694  -43.7170 N.pl3  1 LIG      -0.05900
      6 H1        -48.7575  -10.4514  -44.1708 H      1 LIG       0.15700
      7 H2        -48.8587  -12.9851  -45.2401 H      1 LIG       0.15600
      8 H3        -51.2155  -10.1844  -42.9585 H      1 LIG       0.15900
      9 H4        -52.3954  -12.4075  -43.4061 H      1 LIG       0.32200
@<TRIPOS>BOND
      1       1       2 1
      2       1       3 2
      3       2       4 2
      4       3       5 1
      5       4       5 1
      6       1       6 1
      7       2       7 1
      8       3       8 1
      9       5       9 1
@<TRIPOS>ALT_TYPE
CGenFF_4.0_ALT_TYPE_SET
CGenFF_4.0 1 CG2R51 2 CG2R52 3 CG2R51 4 NG2R50 5 NG2R51 6 HGR51 7 HGR52 8 HGR52 9 HGP1
@<TRIPOS>MOLECULE
pyrazole
 9 9 0 0 0
****
USER_CHARGES
INVALID_CHARGES
Pose:  41 Cluster:  41 Fr_nu: 3000898 TotEn:   -11.36
@<TRIPOS>ATOM
      1 C1        -74.5743   -8.1431  -52.5866 C.2    1 LIG      -0.25100
      2 C2        -75.3587   -8.0910  -53.7544 C.2    1 LIG       0.13200
      3 C3        -75.2357   -9.0255  -51.7679 C.2    1 LIG      -0.03800
      4 N1        -76.4358   -8.8779  -53.6877 N.2    1 LIG      -0.57800
      5 N2        -76.3331   -9.4328  -52.4680 N.pl3  1 LIG      -0.05900
      6 H1        -73.6575   -7.6157  -52.3683 H      1 LIG       0.15700
      7 H2        -75.1905   -7.5121  -54.6513 H      1 LIG       0.15600
      8 H3        -75.0303   -9.3903  -50.7718 H      1 LIG       0.15900
      9 H4        -77.0516  -10.0830  -52.1751 H      1 LIG       0.32200
@<TRIPOS>BOND
      1       1       2 1
      2       1       3 2
      3       2       4 2
      4       3       5 1
      5       4       5 1
      6       1       6 1
      7       2       7 1
      8       3       8 1
      9       5       9 1
@<TRIPOS>ALT_TYPE
CGenFF_4.0_ALT_TYPE_SET
CGenFF_4.0 1 CG2R51 2 CG2R52 3 CG2R51 4 NG2R50 5 NG2R51 6 HGR51 7 HGR52 8 HGR52 9 HGP1
@<TRIPOS>MOLECULE
pyrazole
 9 9 0 0 0
****
USER_CHARGES
INVALID_CHARGES
Pose:  42 Cluster:  42 Fr_nu: 3672244 TotEn:   -11.30
@<TRIPOS>ATOM
      1 C1        -35.9122  -11.8938  -30.7437 C.2    1 LIG      -0.25100
      2 C2        -35.6277  -13.0286  -29.9607 C.2    1 LIG       0.13200
      3 C3        -35.1177  -10.9051  -30.2167 C.2    1 LIG      -0.03800
      4 N1        -34.7229  -12.7848  -29.0090 N.2    1 LIG      -0.57800
      5 N2        -34.4319  -11.4854  -29.1904 N.pl3  1 LIG      -0.05900
      6 H1        -36.5967  -11.8043  -31.5743 H      1 LIG       0.15700
      7 H2        -36.0423  -14.0231  -30.0437 H      1 LIG       0.15600
      8 H3        -34.9833   -9.8639  -30.4723 H      1 LIG       0.15900
      9 H4        -33.7542  -11.0552  -28.5736 H      1 LIG       0.32200
@<TRIPOS>BOND
      1       1       2 1
      2       1       3 2
      3       2       4 2
      4       3       5 1
      5       4       5 1
      6       1       6 1
      7       2       7 1
      8       3       8 1
      9       5       9 1
@<TRIPOS>ALT_TYPE
CGenFF_4.0_ALT_TYPE_SET
CGenFF_4.0 1 CG2R51 2 CG2R52 3 CG2R51 4 NG2R50 5 NG2R51 6 HGR51 7 HGR52 8 HGR52 9 HGP1
@<TRIPOS>MOLECULE
pyrazole
 9 9 0 0 0
****
USER_CHARGES
INVALID_CHARGES
Pose:  43 Cluster:  43 Fr_nu: 205484 TotEn:   -11.23
@<TRIPOS>ATOM
      1 C1        -70.3813    9.0447  -44.7377 C.2    1 LIG      -0.25100
      2 C2        -69.4098    8.0264  -44.7034 C.2    1 LIG       0.13200
      3 C3        -71.5486    8.4178  -44.3761 C.2    1 LIG      -0.03800
      4 N1        -69.9159    6.8426  -44.3480 N.2    1 LIG      -0.57800
      5 N2        -71.2182    7.1130  -44.1555 N.pl3  1 LIG      -0.05900
      6 H1        -70.2539   10.0874  -44.9885 H      1 LIG       0.15700
      7 H2        -68.3541    8.0975  -44.9231 H      1 LIG       0.15600
      8 H3        -72.5621    8.7740  -44.2609 H      1 LIG       0.15900
      9 H4        -71.8287    6.3559  -43.8747 H      1 LIG       0.32200
@<TRIPOS>BOND
      1       1       2 1
      2       1       3 2
      3       2       4 2
      4       3       5 1
      5       4       5 1
      6       1       6 1
      7       2       7 1
      8       3       8 1
      9       5       9 1
@<TRIPOS>ALT_TYPE
CGenFF_4.0_ALT_TYPE_SET
CGenFF_4.0 1 CG2R51 2 CG2R52 3 CG2R51 4 NG2R50 5 NG2R51 6 HGR51 7 HGR52 8 HGR52 9 HGP1
@<TRIPOS>MOLECULE
pyrazole
 9 9 0 0 0
****
USER_CHARGES
INVALID_CHARGES
Pose:  44 Cluster:  44 Fr_nu: 565854 TotEn:   -11.14
@<TRIPOS>ATOM
      1 C1        -73.6717  -23.1882  -44.6608 C.2    1 LIG      -0.25100
      2 C2        -74.7907  -23.0824  -45.5084 C.2    1 LIG       0.13200
      3 C3        -74.0243  -22.4820  -43.5368 C.2    1 LIG      -0.03800
      4 N1        -75.7802  -22.3655  -44.9690 N.2    1 LIG      -0.57800
      5 N2        -75.2843  -22.0145  -43.7702 N.pl3  1 LIG      -0.05900
      6 H1        -72.7400  -23.7046  -44.8386 H      1 LIG       0.15700
      7 H2        -74.9263  -23.4973  -46.4970 H      1 LIG       0.15600
      8 H3        -73.5031  -22.2727  -42.6138 H      1 LIG       0.15900
      9 H4        -75.8615  -21.4508  -43.1589 H      1 LIG       0.32200
@<TRIPOS>BOND
      1       1       2 1
      2       1       3 2
      3       2       4 2
      4       3       5 1
      5       4       5 1
      6       1       6 1
      7       2       7 1
      8       3       8 1
      9       5       9 1
@<TRIPOS>ALT_TYPE
CGenFF_4.0_ALT_TYPE_SET
CGenFF_4.0 1 CG2R51 2 CG2R52 3 CG2R51 4 NG2R50 5 NG2R51 6 HGR51 7 HGR52 8 HGR52 9 HGP1
@<TRIPOS>MOLECULE
pyrazole
 9 9 0 0 0
****
USER_CHARGES
INVALID_CHARGES
Pose:  45 Cluster:  45 Fr_nu:  44323 TotEn:   -11.02
@<TRIPOS>ATOM
      1 C1        -74.8525  -22.6343  -44.9839 C.2    1 LIG      -0.25100
      2 C2        -75.5497  -23.8169  -44.6725 C.2    1 LIG       0.13200
      3 C3        -74.6460  -22.0275  -43.7691 C.2    1 LIG      -0.03800
      4 N1        -75.7712  -23.9553  -43.3626 N.2    1 LIG      -0.57800
      5 N2        -75.2098  -22.8518  -42.8401 N.pl3  1 LIG      -0.05900
      6 H1        -74.5420  -22.2720  -45.9528 H      1 LIG       0.15700
      7 H2        -75.9062  -24.5836  -45.3455 H      1 LIG       0.15600
      8 H3        -74.1617  -21.1033  -43.4887 H      1 LIG       0.15900
      9 H4        -75.2497  -22.7227  -41.8368 H      1 LIG       0.32200
@<TRIPOS>BOND
      1       1       2 1
      2       1       3 2
      3       2       4 2
      4       3       5 1
      5       4       5 1
      6       1       6 1
      7       2       7 1
      8       3       8 1
      9       5       9 1
@<TRIPOS>ALT_TYPE
CGenFF_4.0_ALT_TYPE_SET
CGenFF_4.0 1 CG2R51 2 CG2R52 3 CG2R51 4 NG2R50 5 NG2R51 6 HGR51 7 HGR52 8 HGR52 9 HGP1
@<TRIPOS>MOLECULE
pyrazole
 9 9 0 0 0
****
USER_CHARGES
INVALID_CHARGES
Pose:  46 Cluster:  46 Fr_nu: 291753 TotEn:   -10.89
@<TRIPOS>ATOM
      1 C1        -64.5511  -18.6259  -56.0164 C.2    1 LIG      -0.25100
      2 C2        -63.9790  -17.6156  -55.2204 C.2    1 LIG       0.13200
      3 C3        -65.0837  -17.9562  -57.0908 C.2    1 LIG      -0.03800
      4 N1        -64.1334  -16.3968  -55.7444 N.2    1 LIG      -0.57800
      5 N2        -64.8085  -16.6368  -56.8813 N.pl3  1 LIG      -0.05900
      6 H1        -64.5740  -19.6907  -55.8376 H      1 LIG       0.15700
      7 H2        -63.4563  -17.7166  -54.2799 H      1 LIG       0.15600
      8 H3        -65.6234  -18.2917  -57.9646 H      1 LIG       0.15900
      9 H4        -65.0523  -15.8497  -57.4694 H      1 LIG       0.32200
@<TRIPOS>BOND
      1       1       2 1
      2       1       3 2
      3       2       4 2
      4       3       5 1
      5       4       5 1
      6       1       6 1
      7       2       7 1
      8       3       8 1
      9       5       9 1
@<TRIPOS>ALT_TYPE
CGenFF_4.0_ALT_TYPE_SET
CGenFF_4.0 1 CG2R51 2 CG2R52 3 CG2R51 4 NG2R50 5 NG2R51 6 HGR51 7 HGR52 8 HGR52 9 HGP1
@<TRIPOS>MOLECULE
pyrazole
 9 9 0 0 0
****
USER_CHARGES
INVALID_CHARGES
Pose:  47 Cluster:  47 Fr_nu: 11150396 TotEn:   -10.16
@<TRIPOS>ATOM
      1 C1        -87.5215  -23.9434  -33.0083 C.2    1 LIG      -0.25100
      2 C2        -88.3911  -23.2628  -33.8814 C.2    1 LIG       0.13200
      3 C3        -86.2735  -23.7534  -33.5496 C.2    1 LIG      -0.03800
      4 N1        -87.7499  -22.6835  -34.8998 N.2    1 LIG      -0.57800
      5 N2        -86.4640  -22.9994  -34.6701 N.pl3  1 LIG      -0.05900
      6 H1        -87.7643  -24.4942  -32.1116 H      1 LIG       0.15700
      7 H2        -89.4655  -23.1652  -33.8183 H      1 LIG       0.15600
      8 H3        -85.2896  -24.0812  -33.2465 H      1 LIG       0.15900
      9 H4        -85.7649  -22.6677  -35.3227 H      1 LIG       0.32200
@<TRIPOS>BOND
      1       1       2 1
      2       1       3 2
      3       2       4 2
      4       3       5 1
      5       4       5 1
      6       1       6 1
      7       2       7 1
      8       3       8 1
      9       5       9 1
@<TRIPOS>ALT_TYPE
CGenFF_4.0_ALT_TYPE_SET
CGenFF_4.0 1 CG2R51 2 CG2R52 3 CG2R51 4 NG2R50 5 NG2R51 6 HGR51 7 HGR52 8 HGR52 9 HGP1
@<TRIPOS>MOLECULE
pyrazole
 9 9 0 0 0
****
USER_CHARGES
INVALID_CHARGES
Pose:  48 Cluster:  48 Fr_nu: 6158096 TotEn:   -10.10
@<TRIPOS>ATOM
      1 C1        -75.0646  -24.0856  -44.1758 C.2    1 LIG      -0.25100
      2 C2        -74.5679  -23.6274  -45.4107 C.2    1 LIG       0.13200
      3 C3        -74.9155  -23.0158  -43.3274 C.2    1 LIG      -0.03800
      4 N1        -74.1357  -22.3647  -45.3562 N.2    1 LIG      -0.57800
      5 N2        -74.3605  -22.0204  -44.0768 N.pl3  1 LIG      -0.05900
      6 H1        -75.4742  -25.0552  -43.9338 H      1 LIG       0.15700
      7 H2        -74.5023  -24.1610  -46.3481 H      1 LIG       0.15600
      8 H3        -75.1468  -22.8771  -42.2812 H      1 LIG       0.15900
      9 H4        -74.1081  -21.0859  -43.7803 H      1 LIG       0.32200
@<TRIPOS>BOND
      1       1       2 1
      2       1       3 2
      3       2       4 2
      4       3       5 1
      5       4       5 1
      6       1       6 1
      7       2       7 1
      8       3       8 1
      9       5       9 1
@<TRIPOS>ALT_TYPE
CGenFF_4.0_ALT_TYPE_SET
CGenFF_4.0 1 CG2R51 2 CG2R52 3 CG2R51 4 NG2R50 5 NG2R51 6 HGR51 7 HGR52 8 HGR52 9 HGP1
@<TRIPOS>MOLECULE
pyrazole
 9 9 0 0 0
****
USER_CHARGES
INVALID_CHARGES
Pose:  49 Cluster:  49 Fr_nu: 447891 TotEn:    -9.26
@<TRIPOS>ATOM
      1 C1        -49.5334  -11.7417  -42.9399 C.2    1 LIG      -0.25100
      2 C2        -49.4259  -11.4016  -44.3017 C.2    1 LIG       0.13200
      3 C3        -50.8848  -11.8456  -42.7176 C.2    1 LIG      -0.03800
      4 N1        -50.6142  -11.2966  -44.9024 N.2    1 LIG      -0.57800
      5 N2        -51.4813  -11.5724  -43.9134 N.pl3  1 LIG      -0.05900
      6 H1        -48.7426  -11.8915  -42.2197 H      1 LIG       0.15700
      7 H2        -48.5311  -11.2254  -44.8814 H      1 LIG       0.15600
      8 H3        -51.4627  -12.0816  -41.8358 H      1 LIG       0.15900
      9 H4        -52.4712  -11.5545  -44.1248 H      1 LIG       0.32200
@<TRIPOS>BOND
      1       1       2 1
      2       1       3 2
      3       2       4 2
      4       3       5 1
      5       4       5 1
      6       1       6 1
      7       2       7 1
      8       3       8 1
      9       5       9 1
@<TRIPOS>ALT_TYPE
CGenFF_4.0_ALT_TYPE_SET
CGenFF_4.0 1 CG2R51 2 CG2R52 3 CG2R51 4 NG2R50 5 NG2R51 6 HGR51 7 HGR52 8 HGR52 9 HGP1
@<TRIPOS>MOLECULE
pyrazole
 9 9 0 0 0
****
USER_CHARGES
INVALID_CHARGES
Pose:  50 Cluster:  50 Fr_nu: 11312422 TotEn:    -8.63
@<TRIPOS>ATOM
      1 C1        -56.6590   -1.2690  -18.4270 C.2    1 LIG      -0.25100
      2 C2        -55.4097   -1.1002  -19.0535 C.2    1 LIG       0.13200
      3 C3        -56.6534   -0.3581  -17.3990 C.2    1 LIG      -0.03800
      4 N1        -54.6646   -0.1563  -18.4722 N.2    1 LIG      -0.57800
      5 N2        -55.4481    0.2764  -17.4697 N.pl3  1 LIG      -0.05900
      6 H1        -57.4532   -1.9541  -18.6843 H      1 LIG       0.15700
      7 H2        -55.0108   -1.6261  -19.9091 H      1 LIG       0.15600
      8 H3        -57.3810   -0.1116  -16.6392 H      1 LIG       0.15900
      9 H4        -55.0951    1.0097  -16.8676 H      1 LIG       0.32200
@<TRIPOS>BOND
      1       1       2 1
      2       1       3 2
      3       2       4 2
      4       3       5 1
      5       4       5 1
      6       1       6 1
      7       2       7 1
      8       3       8 1
      9       5       9 1
@<TRIPOS>ALT_TYPE
CGenFF_4.0_ALT_TYPE_SET
CGenFF_4.0 1 CG2R51 2 CG2R52 3 CG2R51 4 NG2R50 5 NG2R51 6 HGR51 7 HGR52 8 HGR52 9 HGP1
@<TRIPOS>MOLECULE
pyrazole
 9 9 0 0 0
****
USER_CHARGES
INVALID_CHARGES
Pose:  51 Cluster:  51 Fr_nu: 454934 TotEn:    -8.30
@<TRIPOS>ATOM
      1 C1        -50.3860  -11.2749  -43.1429 C.2    1 LIG      -0.25100
      2 C2        -51.1210  -11.9953  -44.1034 C.2    1 LIG       0.13200
      3 C3        -49.1687  -11.0518  -43.7386 C.2    1 LIG      -0.03800
      4 N1        -50.4286  -12.2151  -45.2242 N.2    1 LIG      -0.57800
      5 N2        -49.2457  -11.6293  -44.9719 N.pl3  1 LIG      -0.05900
      6 H1        -50.6948  -10.9604  -42.1569 H      1 LIG       0.15700
      7 H2        -52.1322  -12.3699  -44.0332 H      1 LIG       0.15600
      8 H3        -48.2741  -10.5475  -43.4027 H      1 LIG       0.15900
      9 H4        -48.5314  -11.6630  -45.6884 H      1 LIG       0.32200
@<TRIPOS>BOND
      1       1       2 1
      2       1       3 2
      3       2       4 2
      4       3       5 1
      5       4       5 1
      6       1       6 1
      7       2       7 1
      8       3       8 1
      9       5       9 1
@<TRIPOS>ALT_TYPE
CGenFF_4.0_ALT_TYPE_SET
CGenFF_4.0 1 CG2R51 2 CG2R52 3 CG2R51 4 NG2R50 5 NG2R51 6 HGR51 7 HGR52 8 HGR52 9 HGP1
@<TRIPOS>MOLECULE
pyrazole
 9 9 0 0 0
****
USER_CHARGES
INVALID_CHARGES
Pose:  52 Cluster:  52 Fr_nu: 11312321 TotEn:    -7.87
@<TRIPOS>ATOM
      1 C1        -56.0110   -2.3328  -19.3711 C.2    1 LIG      -0.25100
      2 C2        -55.4097   -1.1002  -19.0535 C.2    1 LIG       0.13200
      3 C3        -55.1944   -2.8755  -20.3328 C.2    1 LIG      -0.03800
      4 N1        -54.2968   -0.8731  -19.7563 N.2    1 LIG      -0.57800
      5 N2        -54.1923   -1.9704  -20.5251 N.pl3  1 LIG      -0.05900
      6 H1        -56.9101   -2.7680  -18.9603 H      1 LIG       0.15700
      7 H2        -55.7362   -0.3576  -18.3395 H      1 LIG       0.15600
      8 H3        -55.2364   -3.8021  -20.8869 H      1 LIG       0.15900
      9 H4        -53.4094   -2.0358  -21.1635 H      1 LIG       0.32200
@<TRIPOS>BOND
      1       1       2 1
      2       1       3 2
      3       2       4 2
      4       3       5 1
      5       4       5 1
      6       1       6 1
      7       2       7 1
      8       3       8 1
      9       5       9 1
@<TRIPOS>ALT_TYPE
CGenFF_4.0_ALT_TYPE_SET
CGenFF_4.0 1 CG2R51 2 CG2R52 3 CG2R51 4 NG2R50 5 NG2R51 6 HGR51 7 HGR52 8 HGR52 9 HGP1
@<TRIPOS>MOLECULE
pyrazole
 9 9 0 0 0
****
USER_CHARGES
INVALID_CHARGES
Pose:  53 Cluster:  53 Fr_nu: 10851123 TotEn:    -4.66
@<TRIPOS>ATOM
      1 C1        -70.0499   -2.9165  -62.2741 C.2    1 LIG      -0.25100
      2 C2        -71.1660   -3.7165  -62.5840 C.2    1 LIG       0.13200
      3 C3        -70.5629   -1.6500  -62.1360 C.2    1 LIG      -0.03800
      4 N1        -72.3024   -3.0169  -62.6394 N.2    1 LIG      -0.57800
      5 N2        -71.9031   -1.7640  -62.3623 N.pl3  1 LIG      -0.05900
      6 H1        -69.0178   -3.2154  -62.1652 H      1 LIG       0.15700
      7 H2        -71.1987   -4.7801  -62.7724 H      1 LIG       0.15600
      8 H3        -70.1051   -0.6991  -61.9045 H      1 LIG       0.15900
      9 H4        -72.6011   -1.0309  -62.3460 H      1 LIG       0.32200
@<TRIPOS>BOND
      1       1       2 1
      2       1       3 2
      3       2       4 2
      4       3       5 1
      5       4       5 1
      6       1       6 1
      7       2       7 1
      8       3       8 1
      9       5       9 1
@<TRIPOS>ALT_TYPE
CGenFF_4.0_ALT_TYPE_SET
CGenFF_4.0 1 CG2R51 2 CG2R52 3 CG2R51 4 NG2R50 5 NG2R51 6 HGR51 7 HGR52 8 HGR52 9 HGP1
@<TRIPOS>MOLECULE
pyrazole
 9 9 0 0 0
****
USER_CHARGES
INVALID_CHARGES
Pose:  54 Cluster:  54 Fr_nu: 11313572 TotEn:    -3.59
@<TRIPOS>ATOM
      1 C1        -71.3089   -1.2505  -62.7630 C.2    1 LIG      -0.25100
      2 C2        -72.4008   -2.1331  -62.8649 C.2    1 LIG       0.13200
      3 C3        -70.2049   -2.0675  -62.7737 C.2    1 LIG      -0.03800
      4 N1        -72.0247   -3.4127  -62.9353 N.2    1 LIG      -0.57800
      5 N2        -70.6840   -3.3403  -62.8777 N.pl3  1 LIG      -0.05900
      6 H1        -71.3196   -0.1728  -62.6924 H      1 LIG       0.15700
      7 H2        -73.4551   -1.8972  -62.8902 H      1 LIG       0.15600
      8 H3        -69.1456   -1.8627  -62.7156 H      1 LIG       0.15900
      9 H4        -70.1553   -4.2029  -62.9125 H      1 LIG       0.32200
@<TRIPOS>BOND
      1       1       2 1
      2       1       3 2
      3       2       4 2
      4       3       5 1
      5       4       5 1
      6       1       6 1
      7       2       7 1
      8       3       8 1
      9       5       9 1
@<TRIPOS>ALT_TYPE
CGenFF_4.0_ALT_TYPE_SET
CGenFF_4.0 1 CG2R51 2 CG2R52 3 CG2R51 4 NG2R50 5 NG2R51 6 HGR51 7 HGR52 8 HGR52 9 HGP1
@<TRIPOS>MOLECULE
pyrazole
 9 9 0 0 0
****
USER_CHARGES
INVALID_CHARGES
Pose:  55 Cluster:  55 Fr_nu: 11316562 TotEn:    -1.19
@<TRIPOS>ATOM
      1 C1        -79.9566  -11.9761  -56.6837 C.2    1 LIG      -0.25100
      2 C2        -79.1570  -10.8655  -57.0139 C.2    1 LIG       0.13200
      3 C3        -80.6750  -12.2335  -57.8257 C.2    1 LIG      -0.03800
      4 N1        -79.3489  -10.4464  -58.2674 N.2    1 LIG      -0.57800
      5 N2        -80.2772  -11.2981  -58.7352 N.pl3  1 LIG      -0.05900
      6 H1        -80.0054  -12.5156  -55.7494 H      1 LIG       0.15700
      7 H2        -78.4427  -10.3438  -56.3931 H      1 LIG       0.15600
      8 H3        -81.4183  -12.9797  -58.0668 H      1 LIG       0.15900
      9 H4        -80.5977  -11.1819  -59.6883 H      1 LIG       0.32200
@<TRIPOS>BOND
      1       1       2 1
      2       1       3 2
      3       2       4 2
      4       3       5 1
      5       4       5 1
      6       1       6 1
      7       2       7 1
      8       3       8 1
      9       5       9 1
@<TRIPOS>ALT_TYPE
CGenFF_4.0_ALT_TYPE_SET
CGenFF_4.0 1 CG2R51 2 CG2R52 3 CG2R51 4 NG2R50 5 NG2R51 6 HGR51 7 HGR52 8 HGR52 9 HGP1
@<TRIPOS>MOLECULE
4_lactone
 9 9 0 0 0
****
USER_CHARGES
INVALID_CHARGES
Pose:   1 Cluster:   1 Fr_nu: 7801765 TotEn:   -26.41
@<TRIPOS>ATOM
      1 C1        -50.0392    9.4811  -29.1591 C.2    1 LIG       0.04000
      2 C2        -51.0078    9.9826  -30.2452 C.3    1 LIG       0.11000
      3 C3        -51.2043    8.4917  -30.5030 C.3    1 LIG       0.08100
      4 O1        -49.3098    9.9621  -28.3219 O.2    1 LIG      -0.32000
      5 O2        -50.2612    8.1698  -29.4435 O.3    1 LIG      -0.27100
      6 H1        -51.8771   10.5145  -29.8557 H      1 LIG       0.09000
      7 H2        -50.5254   10.5433  -31.0475 H      1 LIG       0.09000
      8 H3        -52.2024    8.1011  -30.2868 H      1 LIG       0.09000
      9 H4        -50.8554    8.1310  -31.4746 H      1 LIG       0.09000
@<TRIPOS>BOND
      1       1       2 1
      2       1       4 2
      3       1       5 1
      4       2       3 1
      5       3       5 1
      6       2       6 1
      7       2       7 1
      8       3       8 1
      9       3       9 1
@<TRIPOS>ALT_TYPE
CGenFF_4.0_ALT_TYPE_SET
CGenFF_4.0 1 CG2O4 2 CG3C41 3 CG3C41 4 OG2D1 5 OG3C51 6 HGA2 7 HGA2 8 HGA2 9 HGA2
@<TRIPOS>MOLECULE
4_lactone
 9 9 0 0 0
****
USER_CHARGES
INVALID_CHARGES
Pose:   2 Cluster:   2 Fr_nu: 7831959 TotEn:   -24.78
@<TRIPOS>ATOM
      1 C1        -49.9432    8.1468  -29.5625 C.2    1 LIG       0.04000
      2 C2        -50.9150    8.1664  -30.7559 C.3    1 LIG       0.11000
      3 C3        -49.8348    7.3156  -31.4171 C.3    1 LIG       0.08100
      4 O1        -49.8999    8.5933  -28.4386 O.2    1 LIG      -0.32000
      5 O2        -49.0220    7.3866  -30.2130 O.3    1 LIG      -0.27100
      6 H1        -51.8642    7.6629  -30.5658 H      1 LIG       0.09000
      7 H2        -51.0699    9.1564  -31.1879 H      1 LIG       0.09000
      8 H3        -50.1197    6.2862  -31.6511 H      1 LIG       0.09000
      9 H4        -49.3292    7.7752  -32.2708 H      1 LIG       0.09000
@<TRIPOS>BOND
      1       1       2 1
      2       1       4 2
      3       1       5 1
      4       2       3 1
      5       3       5 1
      6       2       6 1
      7       2       7 1
      8       3       8 1
      9       3       9 1
@<TRIPOS>ALT_TYPE
CGenFF_4.0_ALT_TYPE_SET
CGenFF_4.0 1 CG2O4 2 CG3C41 3 CG3C41 4 OG2D1 5 OG3C51 6 HGA2 7 HGA2 8 HGA2 9 HGA2
@<TRIPOS>MOLECULE
4_lactone
 9 9 0 0 0
****
USER_CHARGES
INVALID_CHARGES
Pose:   3 Cluster:   3 Fr_nu: 7802549 TotEn:   -22.32
@<TRIPOS>ATOM
      1 C1        -81.1862    1.3203  -36.8558 C.2    1 LIG       0.04000
      2 C2        -81.5540    0.2301  -37.8783 C.3    1 LIG       0.11000
      3 C3        -82.5174    1.2944  -38.3952 C.3    1 LIG       0.08100
      4 O1        -80.4308    1.4478  -35.9191 O.2    1 LIG      -0.32000
      5 O2        -82.0679    2.2205  -37.3676 O.3    1 LIG      -0.27100
      6 H1        -80.7405   -0.0403  -38.5532 H      1 LIG       0.09000
      7 H2        -82.0164   -0.6551  -37.4385 H      1 LIG       0.09000
      8 H3        -82.3093    1.6741  -39.3992 H      1 LIG       0.09000
      9 H4        -83.5802    1.0605  -38.2881 H      1 LIG       0.09000
@<TRIPOS>BOND
      1       1       2 1
      2       1       4 2
      3       1       5 1
      4       2       3 1
      5       3       5 1
      6       2       6 1
      7       2       7 1
      8       3       8 1
      9       3       9 1
@<TRIPOS>ALT_TYPE
CGenFF_4.0_ALT_TYPE_SET
CGenFF_4.0 1 CG2O4 2 CG3C41 3 CG3C41 4 OG2D1 5 OG3C51 6 HGA2 7 HGA2 8 HGA2 9 HGA2
@<TRIPOS>MOLECULE
4_lactone
 9 9 0 0 0
****
USER_CHARGES
INVALID_CHARGES
Pose:   4 Cluster:   4 Fr_nu:  45101 TotEn:   -21.51
@<TRIPOS>ATOM
      1 C1        -69.8773   -5.4166  -48.7746 C.2    1 LIG       0.04000
      2 C2        -70.1870   -4.8185  -47.3905 C.3    1 LIG       0.11000
      3 C3        -70.2991   -6.2844  -46.9825 C.3    1 LIG       0.08100
      4 O1        -69.6184   -5.0112  -49.8850 O.2    1 LIG      -0.32000
      5 O2        -69.9939   -6.7008  -48.3423 O.3    1 LIG      -0.27100
      6 H1        -69.3567   -4.2659  -46.9481 H      1 LIG       0.09000
      7 H2        -71.1132   -4.2429  -47.3512 H      1 LIG       0.09000
      8 H3        -69.5451   -6.6378  -46.2739 H      1 LIG       0.09000
      9 H4        -71.2956   -6.6136  -46.6756 H      1 LIG       0.09000
@<TRIPOS>BOND
      1       1       2 1
      2       1       4 2
      3       1       5 1
      4       2       3 1
      5       3       5 1
      6       2       6 1
      7       2       7 1
      8       3       8 1
      9       3       9 1
@<TRIPOS>ALT_TYPE
CGenFF_4.0_ALT_TYPE_SET
CGenFF_4.0 1 CG2O4 2 CG3C41 3 CG3C41 4 OG2D1 5 OG3C51 6 HGA2 7 HGA2 8 HGA2 9 HGA2
@<TRIPOS>MOLECULE
4_lactone
 9 9 0 0 0
****
USER_CHARGES
INVALID_CHARGES
Pose:   5 Cluster:   5 Fr_nu: 7708172 TotEn:   -21.33
@<TRIPOS>ATOM
      1 C1        -82.9037    2.4936  -38.3762 C.2    1 LIG       0.04000
      2 C2        -83.0694    1.0279  -38.8160 C.3    1 LIG       0.11000
      3 C3        -81.6275    0.9088  -38.3316 C.3    1 LIG       0.08100
      4 O1        -83.5741    3.5009  -38.3549 O.2    1 LIG      -0.32000
      5 O2        -81.6197    2.3162  -37.9646 O.3    1 LIG      -0.27100
      6 H1        -83.8101    0.4710  -38.2401 H      1 LIG       0.09000
      7 H2        -83.2217    0.8994  -39.8889 H      1 LIG       0.09000
      8 H3        -81.4717    0.2645  -37.4620 H      1 LIG       0.09000
      9 H4        -80.8864    0.6913  -39.1056 H      1 LIG       0.09000
@<TRIPOS>BOND
      1       1       2 1
      2       1       4 2
      3       1       5 1
      4       2       3 1
      5       3       5 1
      6       2       6 1
      7       2       7 1
      8       3       8 1
      9       3       9 1
@<TRIPOS>ALT_TYPE
CGenFF_4.0_ALT_TYPE_SET
CGenFF_4.0 1 CG2O4 2 CG3C41 3 CG3C41 4 OG2D1 5 OG3C51 6 HGA2 7 HGA2 8 HGA2 9 HGA2
@<TRIPOS>MOLECULE
4_lactone
 9 9 0 0 0
****
USER_CHARGES
INVALID_CHARGES
Pose:   6 Cluster:   6 Fr_nu: 7845923 TotEn:   -21.27
@<TRIPOS>ATOM
      1 C1        -49.9482   10.9300  -28.8498 C.2    1 LIG       0.04000
      2 C2        -50.8441   11.5309  -29.9477 C.3    1 LIG       0.11000
      3 C3        -50.2220   12.8445  -29.4839 C.3    1 LIG       0.08100
      4 O1        -49.7076    9.8355  -28.3931 O.2    1 LIG      -0.32000
      5 O2        -49.4351   12.1361  -28.4867 O.3    1 LIG      -0.27100
      6 H1        -50.5831   11.2141  -30.9587 H      1 LIG       0.09000
      7 H2        -51.9134   11.4200  -29.7602 H      1 LIG       0.09000
      8 H3        -49.5853   13.3511  -30.2144 H      1 LIG       0.09000
      9 H4        -50.9117   13.5554  -29.0206 H      1 LIG       0.09000
@<TRIPOS>BOND
      1       1       2 1
      2       1       4 2
      3       1       5 1
      4       2       3 1
      5       3       5 1
      6       2       6 1
      7       2       7 1
      8       3       8 1
      9       3       9 1
@<TRIPOS>ALT_TYPE
CGenFF_4.0_ALT_TYPE_SET
CGenFF_4.0 1 CG2O4 2 CG3C41 3 CG3C41 4 OG2D1 5 OG3C51 6 HGA2 7 HGA2 8 HGA2 9 HGA2
@<TRIPOS>MOLECULE
4_lactone
 9 9 0 0 0
****
USER_CHARGES
INVALID_CHARGES
Pose:   7 Cluster:   7 Fr_nu:   3641 TotEn:   -20.36
@<TRIPOS>ATOM
      1 C1        -46.0331  -10.5197  -37.9364 C.2    1 LIG       0.04000
      2 C2        -46.5454   -9.8016  -39.1978 C.3    1 LIG       0.11000
      3 C3        -47.4788   -9.1128  -38.2068 C.3    1 LIG       0.08100
      4 O1        -45.2010  -11.3533  -37.6591 O.2    1 LIG      -0.32000
      5 O2        -46.8949   -9.8687  -37.1098 O.3    1 LIG      -0.27100
      6 H1        -45.8048   -9.1589  -39.6763 H      1 LIG       0.09000
      7 H2        -47.0257  -10.4617  -39.9219 H      1 LIG       0.09000
      8 H3        -47.3263   -8.0373  -38.0814 H      1 LIG       0.09000
      9 H4        -48.5424   -9.3361  -38.3272 H      1 LIG       0.09000
@<TRIPOS>BOND
      1       1       2 1
      2       1       4 2
      3       1       5 1
      4       2       3 1
      5       3       5 1
      6       2       6 1
      7       2       7 1
      8       3       8 1
      9       3       9 1
@<TRIPOS>ALT_TYPE
CGenFF_4.0_ALT_TYPE_SET
CGenFF_4.0 1 CG2O4 2 CG3C41 3 CG3C41 4 OG2D1 5 OG3C51 6 HGA2 7 HGA2 8 HGA2 9 HGA2
@<TRIPOS>MOLECULE
4_lactone
 9 9 0 0 0
****
USER_CHARGES
INVALID_CHARGES
Pose:   8 Cluster:   8 Fr_nu: 2579360 TotEn:   -19.97
@<TRIPOS>ATOM
      1 C1        -53.7699  -22.0023  -35.0029 C.2    1 LIG       0.04000
      2 C2        -54.6939  -22.0250  -36.2338 C.3    1 LIG       0.11000
      3 C3        -55.7162  -22.5520  -35.2312 C.3    1 LIG       0.08100
      4 O1        -52.6243  -21.7043  -34.7516 O.2    1 LIG      -0.32000
      5 O2        -54.7301  -22.4767  -34.1647 O.3    1 LIG      -0.27100
      6 H1        -54.9044  -21.0391  -36.6510 H      1 LIG       0.09000
      7 H2        -54.3847  -22.7272  -37.0098 H      1 LIG       0.09000
      8 H3        -56.5704  -21.8976  -35.0375 H      1 LIG       0.09000
      9 H4        -56.0520  -23.5795  -35.3960 H      1 LIG       0.09000
@<TRIPOS>BOND
      1       1       2 1
      2       1       4 2
      3       1       5 1
      4       2       3 1
      5       3       5 1
      6       2       6 1
      7       2       7 1
      8       3       8 1
      9       3       9 1
@<TRIPOS>ALT_TYPE
CGenFF_4.0_ALT_TYPE_SET
CGenFF_4.0 1 CG2O4 2 CG3C41 3 CG3C41 4 OG2D1 5 OG3C51 6 HGA2 7 HGA2 8 HGA2 9 HGA2
@<TRIPOS>MOLECULE
4_lactone
 9 9 0 0 0
****
USER_CHARGES
INVALID_CHARGES
Pose:   9 Cluster:   9 Fr_nu: 6409824 TotEn:   -19.50
@<TRIPOS>ATOM
      1 C1        -50.2356    4.1591  -32.8990 C.2    1 LIG       0.04000
      2 C2        -50.9525    2.8222  -33.1601 C.3    1 LIG       0.11000
      3 C3        -50.2959    2.4202  -31.8429 C.3    1 LIG       0.08100
      4 O1        -50.1279    5.2355  -33.4413 O.2    1 LIG      -0.32000
      5 O2        -49.6811    3.7338  -31.7322 O.3    1 LIG      -0.27100
      6 H1        -52.0414    2.8903  -33.1452 H      1 LIG       0.09000
      7 H2        -50.5996    2.2935  -34.0470 H      1 LIG       0.09000
      8 H3        -50.9802    2.2241  -31.0130 H      1 LIG       0.09000
      9 H4        -49.5440    1.6294  -31.9128 H      1 LIG       0.09000
@<TRIPOS>BOND
      1       1       2 1
      2       1       4 2
      3       1       5 1
      4       2       3 1
      5       3       5 1
      6       2       6 1
      7       2       7 1
      8       3       8 1
      9       3       9 1
@<TRIPOS>ALT_TYPE
CGenFF_4.0_ALT_TYPE_SET
CGenFF_4.0 1 CG2O4 2 CG3C41 3 CG3C41 4 OG2D1 5 OG3C51 6 HGA2 7 HGA2 8 HGA2 9 HGA2
@<TRIPOS>MOLECULE
4_lactone
 9 9 0 0 0
****
USER_CHARGES
INVALID_CHARGES
Pose:  10 Cluster:  10 Fr_nu: 4439052 TotEn:   -19.15
@<TRIPOS>ATOM
      1 C1        -52.6352  -22.2111  -34.2528 C.2    1 LIG       0.04000
      2 C2        -53.5413  -22.1441  -35.4952 C.3    1 LIG       0.11000
      3 C3        -54.6261  -22.5520  -34.5029 C.3    1 LIG       0.08100
      4 O1        -51.4675  -22.0350  -33.9885 O.2    1 LIG      -0.32000
      5 O2        -53.6507  -22.5745  -33.4242 O.3    1 LIG      -0.27100
      6 H1        -53.6405  -21.1444  -35.9209 H      1 LIG       0.09000
      7 H2        -53.2994  -22.8807  -36.2631 H      1 LIG       0.09000
      8 H3        -55.4081  -21.8089  -34.3240 H      1 LIG       0.09000
      9 H4        -55.0675  -23.5390  -34.6660 H      1 LIG       0.09000
@<TRIPOS>BOND
      1       1       2 1
      2       1       4 2
      3       1       5 1
      4       2       3 1
      5       3       5 1
      6       2       6 1
      7       2       7 1
      8       3       8 1
      9       3       9 1
@<TRIPOS>ALT_TYPE
CGenFF_4.0_ALT_TYPE_SET
CGenFF_4.0 1 CG2O4 2 CG3C41 3 CG3C41 4 OG2D1 5 OG3C51 6 HGA2 7 HGA2 8 HGA2 9 HGA2
@<TRIPOS>MOLECULE
4_lactone
 9 9 0 0 0
****
USER_CHARGES
INVALID_CHARGES
Pose:  11 Cluster:  11 Fr_nu: 6256987 TotEn:   -19.10
@<TRIPOS>ATOM
      1 C1        -50.8435  -22.3746  -34.7094 C.2    1 LIG       0.04000
      2 C2        -51.6905  -22.9168  -35.8746 C.3    1 LIG       0.11000
      3 C3        -52.8432  -22.3074  -35.0822 C.3    1 LIG       0.08100
      4 O1        -49.6774  -22.3548  -34.3866 O.2    1 LIG      -0.32000
      5 O2        -51.9172  -21.8560  -34.0554 O.3    1 LIG      -0.27100
      6 H1        -51.4770  -22.4481  -36.8365 H      1 LIG       0.09000
      7 H2        -51.6929  -24.0051  -35.9547 H      1 LIG       0.09000
      8 H3        -53.3552  -21.4680  -35.5606 H      1 LIG       0.09000
      9 H4        -53.5697  -23.0203  -34.6827 H      1 LIG       0.09000
@<TRIPOS>BOND
      1       1       2 1
      2       1       4 2
      3       1       5 1
      4       2       3 1
      5       3       5 1
      6       2       6 1
      7       2       7 1
      8       3       8 1
      9       3       9 1
@<TRIPOS>ALT_TYPE
CGenFF_4.0_ALT_TYPE_SET
CGenFF_4.0 1 CG2O4 2 CG3C41 3 CG3C41 4 OG2D1 5 OG3C51 6 HGA2 7 HGA2 8 HGA2 9 HGA2
@<TRIPOS>MOLECULE
4_lactone
 9 9 0 0 0
****
USER_CHARGES
INVALID_CHARGES
Pose:  12 Cluster:  12 Fr_nu: 2266332 TotEn:   -18.87
@<TRIPOS>ATOM
      1 C1        -77.3701  -15.4329  -43.3922 C.2    1 LIG       0.04000
      2 C2        -78.2129  -15.1807  -44.6553 C.3    1 LIG       0.11000
      3 C3        -76.9095  -14.5930  -45.1880 C.3    1 LIG       0.08100
      4 O1        -77.5306  -15.9113  -42.2924 O.2    1 LIG      -0.32000
      5 O2        -76.2437  -14.8931  -43.9302 O.3    1 LIG      -0.27100
      6 H1        -78.5590  -16.0901  -45.1488 H      1 LIG       0.09000
      7 H2        -79.0295  -14.4713  -44.5115 H      1 LIG       0.09000
      8 H3        -76.4540  -15.1311  -46.0238 H      1 LIG       0.09000
      9 H4        -76.9240  -13.5181  -45.3885 H      1 LIG       0.09000
@<TRIPOS>BOND
      1       1       2 1
      2       1       4 2
      3       1       5 1
      4       2       3 1
      5       3       5 1
      6       2       6 1
      7       2       7 1
      8       3       8 1
      9       3       9 1
@<TRIPOS>ALT_TYPE
CGenFF_4.0_ALT_TYPE_SET
CGenFF_4.0 1 CG2O4 2 CG3C41 3 CG3C41 4 OG2D1 5 OG3C51 6 HGA2 7 HGA2 8 HGA2 9 HGA2
@<TRIPOS>MOLECULE
4_lactone
 9 9 0 0 0
****
USER_CHARGES
INVALID_CHARGES
Pose:  13 Cluster:  13 Fr_nu: 3083587 TotEn:   -18.69
@<TRIPOS>ATOM
      1 C1        -60.6831    3.1400  -42.2449 C.2    1 LIG       0.04000
      2 C2        -61.9955    3.2710  -43.0382 C.3    1 LIG       0.11000
      3 C3        -61.5325    1.9621  -43.6708 C.3    1 LIG       0.08100
      4 O1        -60.0880    3.7615  -41.3940 O.2    1 LIG      -0.32000
      5 O2        -60.3312    1.9744  -42.8509 O.3    1 LIG      -0.27100
      6 H1        -62.8954    3.2080  -42.4243 H      1 LIG       0.09000
      7 H2        -62.0288    4.1344  -43.7047 H      1 LIG       0.09000
      8 H3        -62.1551    1.0881  -43.4608 H      1 LIG       0.09000
      9 H4        -61.2921    2.0123  -44.7364 H      1 LIG       0.09000
@<TRIPOS>BOND
      1       1       2 1
      2       1       4 2
      3       1       5 1
      4       2       3 1
      5       3       5 1
      6       2       6 1
      7       2       7 1
      8       3       8 1
      9       3       9 1
@<TRIPOS>ALT_TYPE
CGenFF_4.0_ALT_TYPE_SET
CGenFF_4.0 1 CG2O4 2 CG3C41 3 CG3C41 4 OG2D1 5 OG3C51 6 HGA2 7 HGA2 8 HGA2 9 HGA2
@<TRIPOS>MOLECULE
4_lactone
 9 9 0 0 0
****
USER_CHARGES
INVALID_CHARGES
Pose:  14 Cluster:  14 Fr_nu: 5905963 TotEn:   -18.63
@<TRIPOS>ATOM
      1 C1        -44.7488  -17.5583  -29.1867 C.2    1 LIG       0.04000
      2 C2        -45.6973  -18.4733  -28.3914 C.3    1 LIG       0.11000
      3 C3        -46.4982  -17.1867  -28.2152 C.3    1 LIG       0.08100
      4 O1        -43.7066  -17.6630  -29.7927 O.2    1 LIG      -0.32000
      5 O2        -45.5116  -16.4498  -28.9892 O.3    1 LIG      -0.27100
      6 H1        -46.1743  -19.2498  -28.9915 H      1 LIG       0.09000
      7 H2        -45.2583  -18.8872  -27.4822 H      1 LIG       0.09000
      8 H3        -47.4807  -17.1709  -28.6948 H      1 LIG       0.09000
      9 H4        -46.5674  -16.8108  -27.1907 H      1 LIG       0.09000
@<TRIPOS>BOND
      1       1       2 1
      2       1       4 2
      3       1       5 1
      4       2       3 1
      5       3       5 1
      6       2       6 1
      7       2       7 1
      8       3       8 1
      9       3       9 1
@<TRIPOS>ALT_TYPE
CGenFF_4.0_ALT_TYPE_SET
CGenFF_4.0 1 CG2O4 2 CG3C41 3 CG3C41 4 OG2D1 5 OG3C51 6 HGA2 7 HGA2 8 HGA2 9 HGA2
@<TRIPOS>MOLECULE
4_lactone
 9 9 0 0 0
****
USER_CHARGES
INVALID_CHARGES
Pose:  15 Cluster:  15 Fr_nu: 2353659 TotEn:   -18.53
@<TRIPOS>ATOM
      1 C1        -81.4262    2.0349  -37.0404 C.2    1 LIG       0.04000
      2 C2        -82.0844    1.4472  -38.3016 C.3    1 LIG       0.11000
      3 C3        -80.7381    0.7465  -38.4577 C.3    1 LIG       0.08100
      4 O1        -81.7282    2.7911  -36.1452 O.2    1 LIG      -0.32000
      5 O2        -80.2516    1.3797  -37.2420 O.3    1 LIG      -0.27100
      6 H1        -82.9361    0.7965  -38.0976 H      1 LIG       0.09000
      7 H2        -82.3247    2.1888  -39.0652 H      1 LIG       0.09000
      8 H3        -80.7574   -0.3428  -38.3651 H      1 LIG       0.09000
      9 H4        -80.1493    1.0451  -39.3294 H      1 LIG       0.09000
@<TRIPOS>BOND
      1       1       2 1
      2       1       4 2
      3       1       5 1
      4       2       3 1
      5       3       5 1
      6       2       6 1
      7       2       7 1
      8       3       8 1
      9       3       9 1
@<TRIPOS>ALT_TYPE
CGenFF_4.0_ALT_TYPE_SET
CGenFF_4.0 1 CG2O4 2 CG3C41 3 CG3C41 4 OG2D1 5 OG3C51 6 HGA2 7 HGA2 8 HGA2 9 HGA2
@<TRIPOS>MOLECULE
4_lactone
 9 9 0 0 0
****
USER_CHARGES
INVALID_CHARGES
Pose:  16 Cluster:  16 Fr_nu: 7813060 TotEn:   -18.49
@<TRIPOS>ATOM
      1 C1        -49.3025  -22.7880  -34.8299 C.2    1 LIG       0.04000
      2 C2        -50.1422  -23.6259  -35.8107 C.3    1 LIG       0.11000
      3 C3        -51.3085  -23.0972  -34.9812 C.3    1 LIG       0.08100
      4 O1        -48.1337  -22.5343  -34.6456 O.2    1 LIG      -0.32000
      5 O2        -50.3879  -22.3559  -34.1335 O.3    1 LIG      -0.27100
      6 H1        -50.0995  -23.2777  -36.8438 H      1 LIG       0.09000
      7 H2        -49.9622  -24.7002  -35.7457 H      1 LIG       0.09000
      8 H3        -51.9991  -22.4311  -35.5055 H      1 LIG       0.09000
      9 H4        -51.8616  -23.8494  -34.4120 H      1 LIG       0.09000
@<TRIPOS>BOND
      1       1       2 1
      2       1       4 2
      3       1       5 1
      4       2       3 1
      5       3       5 1
      6       2       6 1
      7       2       7 1
      8       3       8 1
      9       3       9 1
@<TRIPOS>ALT_TYPE
CGenFF_4.0_ALT_TYPE_SET
CGenFF_4.0 1 CG2O4 2 CG3C41 3 CG3C41 4 OG2D1 5 OG3C51 6 HGA2 7 HGA2 8 HGA2 9 HGA2
@<TRIPOS>MOLECULE
4_lactone
 9 9 0 0 0
****
USER_CHARGES
INVALID_CHARGES
Pose:  17 Cluster:  17 Fr_nu: 3379491 TotEn:   -18.00
@<TRIPOS>ATOM
      1 C1        -76.1522  -13.4727  -44.3924 C.2    1 LIG       0.04000
      2 C2        -77.0076  -14.0007  -45.5580 C.3    1 LIG       0.11000
      3 C3        -77.1912  -12.5160  -45.8579 C.3    1 LIG       0.08100
      4 O1        -75.5034  -13.9332  -43.4806 O.2    1 LIG      -0.32000
      5 O2        -76.3591  -12.1682  -44.7168 O.3    1 LIG      -0.27100
      6 H1        -76.4458  -14.5682  -46.3016 H      1 LIG       0.09000
      7 H2        -77.9054  -14.5361  -45.2446 H      1 LIG       0.09000
      8 H3        -76.7549  -12.1650  -46.7970 H      1 LIG       0.09000
      9 H4        -78.2095  -12.1342  -45.7437 H      1 LIG       0.09000
@<TRIPOS>BOND
      1       1       2 1
      2       1       4 2
      3       1       5 1
      4       2       3 1
      5       3       5 1
      6       2       6 1
      7       2       7 1
      8       3       8 1
      9       3       9 1
@<TRIPOS>ALT_TYPE
CGenFF_4.0_ALT_TYPE_SET
CGenFF_4.0 1 CG2O4 2 CG3C41 3 CG3C41 4 OG2D1 5 OG3C51 6 HGA2 7 HGA2 8 HGA2 9 HGA2
@<TRIPOS>MOLECULE
4_lactone
 9 9 0 0 0
****
USER_CHARGES
INVALID_CHARGES
Pose:  18 Cluster:  18 Fr_nu: 495723 TotEn:   -17.97
@<TRIPOS>ATOM
      1 C1        -61.8305   -0.3181  -24.6571 C.2    1 LIG       0.04000
      2 C2        -63.1790   -0.0549  -25.3509 C.3    1 LIG       0.11000
      3 C3        -63.0325   -1.5094  -25.7878 C.3    1 LIG       0.08100
      4 O1        -61.0417    0.2967  -23.9758 O.2    1 LIG      -0.32000
      5 O2        -61.7640   -1.6080  -25.0830 O.3    1 LIG      -0.27100
      6 H1        -64.0006    0.1528  -24.6637 H      1 LIG       0.09000
      7 H2        -63.1316    0.6874  -26.1494 H      1 LIG       0.09000
      8 H3        -63.7742   -2.2028  -25.3820 H      1 LIG       0.09000
      9 H4        -62.9085   -1.6689  -26.8624 H      1 LIG       0.09000
@<TRIPOS>BOND
      1       1       2 1
      2       1       4 2
      3       1       5 1
      4       2       3 1
      5       3       5 1
      6       2       6 1
      7       2       7 1
      8       3       8 1
      9       3       9 1
@<TRIPOS>ALT_TYPE
CGenFF_4.0_ALT_TYPE_SET
CGenFF_4.0 1 CG2O4 2 CG3C41 3 CG3C41 4 OG2D1 5 OG3C51 6 HGA2 7 HGA2 8 HGA2 9 HGA2
@<TRIPOS>MOLECULE
4_lactone
 9 9 0 0 0
****
USER_CHARGES
INVALID_CHARGES
Pose:  19 Cluster:  19 Fr_nu: 4117888 TotEn:   -17.97
@<TRIPOS>ATOM
      1 C1        -47.0090   -7.5134  -29.1834 C.2    1 LIG       0.04000
      2 C2        -48.0450   -8.3237  -28.3836 C.3    1 LIG       0.11000
      3 C3        -47.1451   -7.9677  -27.2041 C.3    1 LIG       0.08100
      4 O1        -46.8272   -7.1846  -30.3336 O.2    1 LIG      -0.32000
      5 O2        -46.2524   -7.2348  -28.0881 O.3    1 LIG      -0.27100
      6 H1        -49.0421   -7.8809  -28.3692 H      1 LIG       0.09000
      7 H2        -48.0838   -9.3815  -28.6486 H      1 LIG       0.09000
      8 H3        -47.5905   -7.3144  -26.4488 H      1 LIG       0.09000
      9 H4        -46.6363   -8.8103  -26.7279 H      1 LIG       0.09000
@<TRIPOS>BOND
      1       1       2 1
      2       1       4 2
      3       1       5 1
      4       2       3 1
      5       3       5 1
      6       2       6 1
      7       2       7 1
      8       3       8 1
      9       3       9 1
@<TRIPOS>ALT_TYPE
CGenFF_4.0_ALT_TYPE_SET
CGenFF_4.0 1 CG2O4 2 CG3C41 3 CG3C41 4 OG2D1 5 OG3C51 6 HGA2 7 HGA2 8 HGA2 9 HGA2
@<TRIPOS>MOLECULE
4_lactone
 9 9 0 0 0
****
USER_CHARGES
INVALID_CHARGES
Pose:  20 Cluster:  20 Fr_nu: 297100 TotEn:   -17.86
@<TRIPOS>ATOM
      1 C1        -78.2540  -16.0216  -43.8010 C.2    1 LIG       0.04000
      2 C2        -78.3948  -15.2803  -45.1425 C.3    1 LIG       0.11000
      3 C3        -79.5236  -16.2812  -45.3704 C.3    1 LIG       0.08100
      4 O1        -77.5546  -15.9595  -42.8154 O.2    1 LIG      -0.32000
      5 O2        -79.2712  -16.8831  -44.0705 O.3    1 LIG      -0.27100
      6 H1        -78.6993  -14.2370  -45.0452 H      1 LIG       0.09000
      7 H2        -77.5303  -15.3822  -45.8005 H      1 LIG       0.09000
      8 H3        -80.5292  -15.8558  -45.4292 H      1 LIG       0.09000
      9 H4        -79.3634  -16.9961  -46.1821 H      1 LIG       0.09000
@<TRIPOS>BOND
      1       1       2 1
      2       1       4 2
      3       1       5 1
      4       2       3 1
      5       3       5 1
      6       2       6 1
      7       2       7 1
      8       3       8 1
      9       3       9 1
@<TRIPOS>ALT_TYPE
CGenFF_4.0_ALT_TYPE_SET
CGenFF_4.0 1 CG2O4 2 CG3C41 3 CG3C41 4 OG2D1 5 OG3C51 6 HGA2 7 HGA2 8 HGA2 9 HGA2
@<TRIPOS>MOLECULE
4_lactone
 9 9 0 0 0
****
USER_CHARGES
INVALID_CHARGES
Pose:  21 Cluster:  21 Fr_nu: 1444788 TotEn:   -17.42
@<TRIPOS>ATOM
      1 C1        -70.0065   -5.8614  -49.9582 C.2    1 LIG       0.04000
      2 C2        -71.2248   -5.0342  -49.5102 C.3    1 LIG       0.11000
      3 C3        -70.6773   -5.3189  -48.1148 C.3    1 LIG       0.08100
      4 O1        -69.5182   -6.2406  -50.9985 O.2    1 LIG      -0.32000
      5 O2        -69.5757   -6.0774  -48.6864 O.3    1 LIG      -0.27100
      6 H1        -71.1954   -3.9904  -49.8267 H      1 LIG       0.09000
      7 H2        -72.1861   -5.4939  -49.7457 H      1 LIG       0.09000
      8 H3        -70.3211   -4.4473  -47.5589 H      1 LIG       0.09000
      9 H4        -71.3091   -5.9452  -47.4790 H      1 LIG       0.09000
@<TRIPOS>BOND
      1       1       2 1
      2       1       4 2
      3       1       5 1
      4       2       3 1
      5       3       5 1
      6       2       6 1
      7       2       7 1
      8       3       8 1
      9       3       9 1
@<TRIPOS>ALT_TYPE
CGenFF_4.0_ALT_TYPE_SET
CGenFF_4.0 1 CG2O4 2 CG3C41 3 CG3C41 4 OG2D1 5 OG3C51 6 HGA2 7 HGA2 8 HGA2 9 HGA2
@<TRIPOS>MOLECULE
4_lactone
 9 9 0 0 0
****
USER_CHARGES
INVALID_CHARGES
Pose:  22 Cluster:  22 Fr_nu: 3256289 TotEn:   -17.26
@<TRIPOS>ATOM
      1 C1        -59.6274    2.1934  -43.2771 C.2    1 LIG       0.04000
      2 C2        -60.9035    2.3680  -44.1199 C.3    1 LIG       0.11000
      3 C3        -61.3481    3.2269  -42.9399 C.3    1 LIG       0.08100
      4 O1        -58.5672    1.6176  -43.3705 O.2    1 LIG      -0.32000
      5 O2        -60.0880    2.9703  -42.2602 O.3    1 LIG      -0.27100
      6 H1        -60.7472    2.8991  -45.0601 H      1 LIG       0.09000
      7 H2        -61.4655    1.4452  -44.2735 H      1 LIG       0.09000
      8 H3        -61.4821    4.2911  -43.1526 H      1 LIG       0.09000
      9 H4        -62.1978    2.8416  -42.3698 H      1 LIG       0.09000
@<TRIPOS>BOND
      1       1       2 1
      2       1       4 2
      3       1       5 1
      4       2       3 1
      5       3       5 1
      6       2       6 1
      7       2       7 1
      8       3       8 1
      9       3       9 1
@<TRIPOS>ALT_TYPE
CGenFF_4.0_ALT_TYPE_SET
CGenFF_4.0 1 CG2O4 2 CG3C41 3 CG3C41 4 OG2D1 5 OG3C51 6 HGA2 7 HGA2 8 HGA2 9 HGA2
@<TRIPOS>MOLECULE
4_lactone
 9 9 0 0 0
****
USER_CHARGES
INVALID_CHARGES
Pose:  23 Cluster:  23 Fr_nu: 7824862 TotEn:   -17.16
@<TRIPOS>ATOM
      1 C1        -44.9140  -18.2326  -27.2982 C.2    1 LIG       0.04000
      2 C2        -45.9234  -18.5727  -28.4094 C.3    1 LIG       0.11000
      3 C3        -46.1634  -17.0660  -28.4030 C.3    1 LIG       0.08100
      4 O1        -44.1357  -18.8259  -26.5865 O.2    1 LIG      -0.32000
      5 O2        -45.1787  -16.8994  -27.3455 O.3    1 LIG      -0.27100
      6 H1        -45.4692  -18.9761  -29.3157 H      1 LIG       0.09000
      7 H2        -46.7610  -19.1880  -28.0769 H      1 LIG       0.09000
      8 H3        -45.8708  -16.5359  -29.3134 H      1 LIG       0.09000
      9 H4        -47.1583  -16.7482  -28.0792 H      1 LIG       0.09000
@<TRIPOS>BOND
      1       1       2 1
      2       1       4 2
      3       1       5 1
      4       2       3 1
      5       3       5 1
      6       2       6 1
      7       2       7 1
      8       3       8 1
      9       3       9 1
@<TRIPOS>ALT_TYPE
CGenFF_4.0_ALT_TYPE_SET
CGenFF_4.0 1 CG2O4 2 CG3C41 3 CG3C41 4 OG2D1 5 OG3C51 6 HGA2 7 HGA2 8 HGA2 9 HGA2
@<TRIPOS>MOLECULE
4_lactone
 9 9 0 0 0
****
USER_CHARGES
INVALID_CHARGES
Pose:  24 Cluster:  24 Fr_nu: 309685 TotEn:   -17.08
@<TRIPOS>ATOM
      1 C1        -70.2285   -5.4717  -49.3139 C.2    1 LIG       0.04000
      2 C2        -70.6660   -6.2061  -48.0339 C.3    1 LIG       0.11000
      3 C3        -70.5152   -4.8238  -47.4059 C.3    1 LIG       0.08100
      4 O1        -70.0277   -5.7443  -50.4756 O.2    1 LIG      -0.32000
      5 O2        -70.1134   -4.2692  -48.6890 O.3    1 LIG      -0.27100
      6 H1        -71.6825   -6.6007  -48.0720 H      1 LIG       0.09000
      7 H2        -69.9586   -6.9629  -47.6908 H      1 LIG       0.09000
      8 H3        -71.4386   -4.3664  -47.0402 H      1 LIG       0.09000
      9 H4        -69.7208   -4.7285  -46.6606 H      1 LIG       0.09000
@<TRIPOS>BOND
      1       1       2 1
      2       1       4 2
      3       1       5 1
      4       2       3 1
      5       3       5 1
      6       2       6 1
      7       2       7 1
      8       3       8 1
      9       3       9 1
@<TRIPOS>ALT_TYPE
CGenFF_4.0_ALT_TYPE_SET
CGenFF_4.0 1 CG2O4 2 CG3C41 3 CG3C41 4 OG2D1 5 OG3C51 6 HGA2 7 HGA2 8 HGA2 9 HGA2
@<TRIPOS>MOLECULE
4_lactone
 9 9 0 0 0
****
USER_CHARGES
INVALID_CHARGES
Pose:  25 Cluster:  25 Fr_nu: 2676024 TotEn:   -16.74
@<TRIPOS>ATOM
      1 C1        -77.0176  -13.9185  -44.8227 C.2    1 LIG       0.04000
      2 C2        -78.4158  -14.2336  -45.3839 C.3    1 LIG       0.11000
      3 C3        -78.2879  -12.8398  -45.9911 C.3    1 LIG       0.08100
      4 O1        -76.1874  -14.4668  -44.1340 O.2    1 LIG      -0.32000
      5 O2        -76.9713  -12.6846  -45.3929 O.3    1 LIG      -0.27100
      6 H1        -78.4343  -15.0604  -46.0956 H      1 LIG       0.09000
      7 H2        -79.1865  -14.3496  -44.6200 H      1 LIG       0.09000
      8 H3        -78.2419  -12.8011  -47.0828 H      1 LIG       0.09000
      9 H4        -78.9919  -12.0938  -45.6120 H      1 LIG       0.09000
@<TRIPOS>BOND
      1       1       2 1
      2       1       4 2
      3       1       5 1
      4       2       3 1
      5       3       5 1
      6       2       6 1
      7       2       7 1
      8       3       8 1
      9       3       9 1
@<TRIPOS>ALT_TYPE
CGenFF_4.0_ALT_TYPE_SET
CGenFF_4.0 1 CG2O4 2 CG3C41 3 CG3C41 4 OG2D1 5 OG3C51 6 HGA2 7 HGA2 8 HGA2 9 HGA2
@<TRIPOS>MOLECULE
4_lactone
 9 9 0 0 0
****
USER_CHARGES
INVALID_CHARGES
Pose:  26 Cluster:  26 Fr_nu: 7443969 TotEn:   -16.69
@<TRIPOS>ATOM
      1 C1        -48.7967  -13.5180  -41.9833 C.2    1 LIG       0.04000
      2 C2        -49.3032  -12.0652  -41.9380 C.3    1 LIG       0.11000
      3 C3        -50.4169  -12.6167  -42.8230 C.3    1 LIG       0.08100
      4 O1        -47.8703  -14.1552  -41.5359 O.2    1 LIG      -0.32000
      5 O2        -49.8183  -13.9415  -42.7749 O.3    1 LIG      -0.27100
      6 H1        -49.6087  -11.7306  -40.9454 H      1 LIG       0.09000
      7 H2        -48.6335  -11.3452  -42.4113 H      1 LIG       0.09000
      8 H3        -51.4181  -12.6105  -42.3836 H      1 LIG       0.09000
      9 H4        -50.4455  -12.2257  -43.8438 H      1 LIG       0.09000
@<TRIPOS>BOND
      1       1       2 1
      2       1       4 2
      3       1       5 1
      4       2       3 1
      5       3       5 1
      6       2       6 1
      7       2       7 1
      8       3       8 1
      9       3       9 1
@<TRIPOS>ALT_TYPE
CGenFF_4.0_ALT_TYPE_SET
CGenFF_4.0 1 CG2O4 2 CG3C41 3 CG3C41 4 OG2D1 5 OG3C51 6 HGA2 7 HGA2 8 HGA2 9 HGA2
@<TRIPOS>MOLECULE
4_lactone
 9 9 0 0 0
****
USER_CHARGES
INVALID_CHARGES
Pose:  27 Cluster:  27 Fr_nu: 284399 TotEn:   -16.37
@<TRIPOS>ATOM
      1 C1        -70.6919   -4.8587  -48.1467 C.2    1 LIG       0.04000
      2 C2        -70.5289   -4.6313  -46.6332 C.3    1 LIG       0.11000
      3 C3        -70.7588   -6.1381  -46.5652 C.3    1 LIG       0.08100
      4 O1        -70.6734   -4.1929  -49.1570 O.2    1 LIG      -0.32000
      5 O2        -70.8912   -6.1974  -48.0125 O.3    1 LIG      -0.27100
      6 H1        -69.5354   -4.2900  -46.3384 H      1 LIG       0.09000
      7 H2        -71.3099   -4.0117  -46.1893 H      1 LIG       0.09000
      8 H3        -69.9104   -6.7313  -46.2133 H      1 LIG       0.09000
      9 H4        -71.6786   -6.4527  -46.0645 H      1 LIG       0.09000
@<TRIPOS>BOND
      1       1       2 1
      2       1       4 2
      3       1       5 1
      4       2       3 1
      5       3       5 1
      6       2       6 1
      7       2       7 1
      8       3       8 1
      9       3       9 1
@<TRIPOS>ALT_TYPE
CGenFF_4.0_ALT_TYPE_SET
CGenFF_4.0 1 CG2O4 2 CG3C41 3 CG3C41 4 OG2D1 5 OG3C51 6 HGA2 7 HGA2 8 HGA2 9 HGA2
@<TRIPOS>MOLECULE
4_lactone
 9 9 0 0 0
****
USER_CHARGES
INVALID_CHARGES
Pose:  28 Cluster:  28 Fr_nu: 3209326 TotEn:   -16.35
@<TRIPOS>ATOM
      1 C1        -62.7831    1.0243  -25.3691 C.2    1 LIG       0.04000
      2 C2        -63.8854    1.5870  -26.2843 C.3    1 LIG       0.11000
      3 C3        -64.2713    0.1171  -26.4203 C.3    1 LIG       0.08100
      4 O1        -61.8657    1.4544  -24.7076 O.2    1 LIG      -0.32000
      5 O2        -63.1815   -0.2653  -25.5362 O.3    1 LIG      -0.27100
      6 H1        -64.6098    2.2213  -25.7711 H      1 LIG       0.09000
      7 H2        -63.5106    2.0650  -27.1908 H      1 LIG       0.09000
      8 H3        -65.2440   -0.1577  -26.0034 H      1 LIG       0.09000
      9 H4        -64.1485   -0.3123  -27.4183 H      1 LIG       0.09000
@<TRIPOS>BOND
      1       1       2 1
      2       1       4 2
      3       1       5 1
      4       2       3 1
      5       3       5 1
      6       2       6 1
      7       2       7 1
      8       3       8 1
      9       3       9 1
@<TRIPOS>ALT_TYPE
CGenFF_4.0_ALT_TYPE_SET
CGenFF_4.0 1 CG2O4 2 CG3C41 3 CG3C41 4 OG2D1 5 OG3C51 6 HGA2 7 HGA2 8 HGA2 9 HGA2
@<TRIPOS>MOLECULE
4_lactone
 9 9 0 0 0
****
USER_CHARGES
INVALID_CHARGES
Pose:  29 Cluster:  29 Fr_nu:  76859 TotEn:   -16.12
@<TRIPOS>ATOM
      1 C1        -49.8724  -13.0732  -42.7440 C.2    1 LIG       0.04000
      2 C2        -50.7462  -11.8062  -42.7213 C.3    1 LIG       0.11000
      3 C3        -49.9980  -11.4860  -44.0119 C.3    1 LIG       0.08100
      4 O1        -49.7131  -14.0605  -42.0627 O.2    1 LIG      -0.32000
      5 O2        -49.2436  -12.7244  -43.8984 O.3    1 LIG      -0.27100
      6 H1        -51.8146  -11.9999  -42.8288 H      1 LIG       0.09000
      7 H2        -50.5455  -11.1419  -41.8792 H      1 LIG       0.09000
      8 H3        -50.6068  -11.4665  -44.9199 H      1 LIG       0.09000
      9 H4        -49.3428  -10.6114  -43.9726 H      1 LIG       0.09000
@<TRIPOS>BOND
      1       1       2 1
      2       1       4 2
      3       1       5 1
      4       2       3 1
      5       3       5 1
      6       2       6 1
      7       2       7 1
      8       3       8 1
      9       3       9 1
@<TRIPOS>ALT_TYPE
CGenFF_4.0_ALT_TYPE_SET
CGenFF_4.0 1 CG2O4 2 CG3C41 3 CG3C41 4 OG2D1 5 OG3C51 6 HGA2 7 HGA2 8 HGA2 9 HGA2
@<TRIPOS>MOLECULE
4_lactone
 9 9 0 0 0
****
USER_CHARGES
INVALID_CHARGES
Pose:  30 Cluster:  30 Fr_nu: 1546717 TotEn:   -16.08
@<TRIPOS>ATOM
      1 C1        -58.8175    1.8993  -42.9478 C.2    1 LIG       0.04000
      2 C2        -60.2761    2.3733  -42.8174 C.3    1 LIG       0.11000
      3 C3        -59.9770    3.0726  -44.1400 C.3    1 LIG       0.08100
      4 O1        -58.0402    1.2181  -42.3185 O.2    1 LIG      -0.32000
      5 O2        -58.6198    2.5498  -44.1257 O.3    1 LIG      -0.27100
      6 H1        -61.0117    1.5687  -42.8627 H      1 LIG       0.09000
      7 H2        -60.4566    3.0291  -41.9641 H      1 LIG       0.09000
      8 H3        -60.5394    2.7106  -45.0050 H      1 LIG       0.09000
      9 H4        -59.9868    4.1656  -44.1084 H      1 LIG       0.09000
@<TRIPOS>BOND
      1       1       2 1
      2       1       4 2
      3       1       5 1
      4       2       3 1
      5       3       5 1
      6       2       6 1
      7       2       7 1
      8       3       8 1
      9       3       9 1
@<TRIPOS>ALT_TYPE
CGenFF_4.0_ALT_TYPE_SET
CGenFF_4.0 1 CG2O4 2 CG3C41 3 CG3C41 4 OG2D1 5 OG3C51 6 HGA2 7 HGA2 8 HGA2 9 HGA2
@<TRIPOS>MOLECULE
4_lactone
 9 9 0 0 0
****
USER_CHARGES
INVALID_CHARGES
Pose:  31 Cluster:  31 Fr_nu: 7774067 TotEn:   -15.91
@<TRIPOS>ATOM
      1 C1        -48.8662    4.2460  -32.2571 C.2    1 LIG       0.04000
      2 C2        -49.9219    4.6133  -33.3153 C.3    1 LIG       0.11000
      3 C3        -50.4489    3.2137  -33.0134 C.3    1 LIG       0.08100
      4 O1        -47.9027    4.7638  -31.7396 O.2    1 LIG      -0.32000
      5 O2        -49.3887    3.0094  -32.0388 O.3    1 LIG      -0.27100
      6 H1        -50.5750    5.4380  -33.0255 H      1 LIG       0.09000
      7 H2        -49.5155    4.7615  -34.3171 H      1 LIG       0.09000
      8 H3        -51.4377    3.1698  -32.5487 H      1 LIG       0.09000
      9 H4        -50.3817    2.4967  -33.8363 H      1 LIG       0.09000
@<TRIPOS>BOND
      1       1       2 1
      2       1       4 2
      3       1       5 1
      4       2       3 1
      5       3       5 1
      6       2       6 1
      7       2       7 1
      8       3       8 1
      9       3       9 1
@<TRIPOS>ALT_TYPE
CGenFF_4.0_ALT_TYPE_SET
CGenFF_4.0 1 CG2O4 2 CG3C41 3 CG3C41 4 OG2D1 5 OG3C51 6 HGA2 7 HGA2 8 HGA2 9 HGA2
@<TRIPOS>MOLECULE
4_lactone
 9 9 0 0 0
****
USER_CHARGES
INVALID_CHARGES
Pose:  32 Cluster:  32 Fr_nu: 221348 TotEn:   -15.60
@<TRIPOS>ATOM
      1 C1        -70.4854    4.3745  -47.9250 C.2    1 LIG       0.04000
      2 C2        -70.9167    2.9136  -48.1460 C.3    1 LIG       0.11000
      3 C3        -70.6421    3.2439  -49.6101 C.3    1 LIG       0.08100
      4 O1        -70.3565    5.1365  -46.9938 O.2    1 LIG      -0.32000
      5 O2        -70.2614    4.6000  -49.2474 O.3    1 LIG      -0.27100
      6 H1        -70.2494    2.1787  -47.6930 H      1 LIG       0.09000
      7 H2        -71.9590    2.7137  -47.8921 H      1 LIG       0.09000
      8 H3        -69.8117    2.7014  -50.0703 H      1 LIG       0.09000
      9 H4        -71.5156    3.2341  -50.2676 H      1 LIG       0.09000
@<TRIPOS>BOND
      1       1       2 1
      2       1       4 2
      3       1       5 1
      4       2       3 1
      5       3       5 1
      6       2       6 1
      7       2       7 1
      8       3       8 1
      9       3       9 1
@<TRIPOS>ALT_TYPE
CGenFF_4.0_ALT_TYPE_SET
CGenFF_4.0 1 CG2O4 2 CG3C41 3 CG3C41 4 OG2D1 5 OG3C51 6 HGA2 7 HGA2 8 HGA2 9 HGA2
@<TRIPOS>MOLECULE
4_lactone
 9 9 0 0 0
****
USER_CHARGES
INVALID_CHARGES
Pose:  33 Cluster:  33 Fr_nu: 719449 TotEn:   -15.49
@<TRIPOS>ATOM
      1 C1        -46.5802   -9.7123  -38.2375 C.2    1 LIG       0.04000
      2 C2        -48.0167   -9.3221  -37.8459 C.3    1 LIG       0.11000
      3 C3        -47.4631   -7.9033  -37.9368 C.3    1 LIG       0.08100
      4 O1        -45.9543  -10.7280  -38.4398 O.2    1 LIG      -0.32000
      5 O2        -46.1535   -8.4224  -38.2989 O.3    1 LIG      -0.27100
      6 H1        -48.7689   -9.5857  -38.5910 H      1 LIG       0.09000
      7 H2        -48.3120   -9.6532  -36.8489 H      1 LIG       0.09000
      8 H3        -47.8837   -7.2807  -38.7312 H      1 LIG       0.09000
      9 H4        -47.4292   -7.3489  -36.9949 H      1 LIG       0.09000
@<TRIPOS>BOND
      1       1       2 1
      2       1       4 2
      3       1       5 1
      4       2       3 1
      5       3       5 1
      6       2       6 1
      7       2       7 1
      8       3       8 1
      9       3       9 1
@<TRIPOS>ALT_TYPE
CGenFF_4.0_ALT_TYPE_SET
CGenFF_4.0 1 CG2O4 2 CG3C41 3 CG3C41 4 OG2D1 5 OG3C51 6 HGA2 7 HGA2 8 HGA2 9 HGA2
@<TRIPOS>MOLECULE
4_lactone
 9 9 0 0 0
****
USER_CHARGES
INVALID_CHARGES
Pose:  34 Cluster:  34 Fr_nu: 700797 TotEn:   -15.27
@<TRIPOS>ATOM
      1 C1        -59.0935   -4.0685  -53.6806 C.2    1 LIG       0.04000
      2 C2        -59.5307   -3.1451  -54.8319 C.3    1 LIG       0.11000
      3 C3        -60.3216   -4.3723  -55.2750 C.3    1 LIG       0.08100
      4 O1        -58.3855   -4.0013  -52.7016 O.2    1 LIG      -0.32000
      5 O2        -59.8223   -5.1235  -54.1339 O.3    1 LIG      -0.27100
      6 H1        -60.1257   -2.2876  -54.5138 H      1 LIG       0.09000
      7 H2        -58.7170   -2.8412  -55.4924 H      1 LIG       0.09000
      8 H3        -61.4099   -4.2704  -55.2456 H      1 LIG       0.09000
      9 H4        -60.0056   -4.8209  -56.2207 H      1 LIG       0.09000
@<TRIPOS>BOND
      1       1       2 1
      2       1       4 2
      3       1       5 1
      4       2       3 1
      5       3       5 1
      6       2       6 1
      7       2       7 1
      8       3       8 1
      9       3       9 1
@<TRIPOS>ALT_TYPE
CGenFF_4.0_ALT_TYPE_SET
CGenFF_4.0 1 CG2O4 2 CG3C41 3 CG3C41 4 OG2D1 5 OG3C51 6 HGA2 7 HGA2 8 HGA2 9 HGA2
@<TRIPOS>MOLECULE
4_lactone
 9 9 0 0 0
****
USER_CHARGES
INVALID_CHARGES
Pose:  35 Cluster:  35 Fr_nu: 1921620 TotEn:   -15.14
@<TRIPOS>ATOM
      1 C1        -49.2350  -13.5862  -42.1707 C.2    1 LIG       0.04000
      2 C2        -49.6655  -12.1478  -42.5094 C.3    1 LIG       0.11000
      3 C3        -48.2138  -12.0121  -42.9592 C.3    1 LIG       0.08100
      4 O1        -49.7403  -14.5845  -41.7098 O.2    1 LIG      -0.32000
      5 O2        -47.9551  -13.3947  -42.5889 O.3    1 LIG      -0.27100
      6 H1        -50.4145  -12.0814  -43.3000 H      1 LIG       0.09000
      7 H2        -49.9507  -11.5521  -41.6407 H      1 LIG       0.09000
      8 H3        -48.0631  -11.8464  -44.0294 H      1 LIG       0.09000
      9 H4        -47.6021  -11.3187  -42.3756 H      1 LIG       0.09000
@<TRIPOS>BOND
      1       1       2 1
      2       1       4 2
      3       1       5 1
      4       2       3 1
      5       3       5 1
      6       2       6 1
      7       2       7 1
      8       3       8 1
      9       3       9 1
@<TRIPOS>ALT_TYPE
CGenFF_4.0_ALT_TYPE_SET
CGenFF_4.0 1 CG2O4 2 CG3C41 3 CG3C41 4 OG2D1 5 OG3C51 6 HGA2 7 HGA2 8 HGA2 9 HGA2
@<TRIPOS>MOLECULE
4_lactone
 9 9 0 0 0
****
USER_CHARGES
INVALID_CHARGES
Pose:  36 Cluster:  36 Fr_nu: 7813530 TotEn:   -14.67
@<TRIPOS>ATOM
      1 C1        -50.2811  -22.8192  -34.1941 C.2    1 LIG       0.04000
      2 C2        -50.9374  -23.9808  -33.4267 C.3    1 LIG       0.11000
      3 C3        -52.0082  -23.8498  -34.5056 C.3    1 LIG       0.08100
      4 O1        -49.2820  -22.1421  -34.1060 O.2    1 LIG      -0.32000
      5 O2        -51.2727  -22.7573  -35.1228 O.3    1 LIG      -0.27100
      6 H1        -50.3607  -24.9069  -33.4417 H      1 LIG       0.09000
      7 H2        -51.2509  -23.7243  -32.4134 H      1 LIG       0.09000
      8 H3        -52.1058  -24.7032  -35.1822 H      1 LIG       0.09000
      9 H4        -52.9922  -23.5250  -34.1564 H      1 LIG       0.09000
@<TRIPOS>BOND
      1       1       2 1
      2       1       4 2
      3       1       5 1
      4       2       3 1
      5       3       5 1
      6       2       6 1
      7       2       7 1
      8       3       8 1
      9       3       9 1
@<TRIPOS>ALT_TYPE
CGenFF_4.0_ALT_TYPE_SET
CGenFF_4.0 1 CG2O4 2 CG3C41 3 CG3C41 4 OG2D1 5 OG3C51 6 HGA2 7 HGA2 8 HGA2 9 HGA2
@<TRIPOS>MOLECULE
4_lactone
 9 9 0 0 0
****
USER_CHARGES
INVALID_CHARGES
Pose:  37 Cluster:  37 Fr_nu:  27886 TotEn:   -14.50
@<TRIPOS>ATOM
      1 C1        -50.2199  -12.5818  -42.7543 C.2    1 LIG       0.04000
      2 C2        -50.6950  -11.2400  -43.3400 C.3    1 LIG       0.11000
      3 C3        -51.3359  -12.1349  -44.3966 C.3    1 LIG       0.08100
      4 O1        -49.5682  -12.9626  -41.8084 O.2    1 LIG      -0.32000
      5 O2        -50.8160  -13.3184  -43.7298 O.3    1 LIG      -0.27100
      6 H1        -51.3881  -10.6941  -42.6980 H      1 LIG       0.09000
      7 H2        -49.8868  -10.5960  -43.6905 H      1 LIG       0.09000
      8 H3        -52.4291  -12.1325  -44.4195 H      1 LIG       0.09000
      9 H4        -50.9327  -12.0338  -45.4079 H      1 LIG       0.09000
@<TRIPOS>BOND
      1       1       2 1
      2       1       4 2
      3       1       5 1
      4       2       3 1
      5       3       5 1
      6       2       6 1
      7       2       7 1
      8       3       8 1
      9       3       9 1
@<TRIPOS>ALT_TYPE
CGenFF_4.0_ALT_TYPE_SET
CGenFF_4.0 1 CG2O4 2 CG3C41 3 CG3C41 4 OG2D1 5 OG3C51 6 HGA2 7 HGA2 8 HGA2 9 HGA2
@<TRIPOS>MOLECULE
4_lactone
 9 9 0 0 0
****
USER_CHARGES
INVALID_CHARGES
Pose:  38 Cluster:  38 Fr_nu: 7771827 TotEn:   -14.46
@<TRIPOS>ATOM
      1 C1        -86.6510  -24.7309  -43.5884 C.2    1 LIG       0.04000
      2 C2        -87.1267  -26.0576  -42.9697 C.3    1 LIG       0.11000
      3 C3        -87.0710  -25.2620  -41.6690 C.3    1 LIG       0.08100
      4 O1        -86.3745  -24.3064  -44.6873 O.2    1 LIG      -0.32000
      5 O2        -86.6230  -24.0827  -42.3930 O.3    1 LIG      -0.27100
      6 H1        -88.1215  -26.3684  -43.2926 H      1 LIG       0.09000
      7 H2        -86.4073  -26.8734  -43.0581 H      1 LIG       0.09000
      8 H3        -88.0322  -25.0917  -41.1764 H      1 LIG       0.09000
      9 H4        -86.3240  -25.5958  -40.9436 H      1 LIG       0.09000
@<TRIPOS>BOND
      1       1       2 1
      2       1       4 2
      3       1       5 1
      4       2       3 1
      5       3       5 1
      6       2       6 1
      7       2       7 1
      8       3       8 1
      9       3       9 1
@<TRIPOS>ALT_TYPE
CGenFF_4.0_ALT_TYPE_SET
CGenFF_4.0 1 CG2O4 2 CG3C41 3 CG3C41 4 OG2D1 5 OG3C51 6 HGA2 7 HGA2 8 HGA2 9 HGA2
@<TRIPOS>MOLECULE
4_lactone
 9 9 0 0 0
****
USER_CHARGES
INVALID_CHARGES
Pose:  39 Cluster:  39 Fr_nu: 137700 TotEn:   -14.43
@<TRIPOS>ATOM
      1 C1        -56.7073    1.7405  -41.8584 C.2    1 LIG       0.04000
      2 C2        -57.4800    2.9518  -42.4107 C.3    1 LIG       0.11000
      3 C3        -58.4794    1.8854  -42.8489 C.3    1 LIG       0.08100
      4 O1        -55.6713    1.5360  -41.2674 O.2    1 LIG      -0.32000
      5 O2        -57.6395    0.8438  -42.2787 O.3    1 LIG      -0.27100
      6 H1        -57.8314    3.6436  -41.6437 H      1 LIG       0.09000
      7 H2        -56.9652    3.4790  -43.2156 H      1 LIG       0.09000
      8 H3        -59.4581    1.9253  -42.3630 H      1 LIG       0.09000
      9 H4        -58.5943    1.7623  -43.9294 H      1 LIG       0.09000
@<TRIPOS>BOND
      1       1       2 1
      2       1       4 2
      3       1       5 1
      4       2       3 1
      5       3       5 1
      6       2       6 1
      7       2       7 1
      8       3       8 1
      9       3       9 1
@<TRIPOS>ALT_TYPE
CGenFF_4.0_ALT_TYPE_SET
CGenFF_4.0 1 CG2O4 2 CG3C41 3 CG3C41 4 OG2D1 5 OG3C51 6 HGA2 7 HGA2 8 HGA2 9 HGA2
@<TRIPOS>MOLECULE
4_lactone
 9 9 0 0 0
****
USER_CHARGES
INVALID_CHARGES
Pose:  40 Cluster:  40 Fr_nu:  75532 TotEn:   -14.43
@<TRIPOS>ATOM
      1 C1        -49.3446  -12.6802  -43.1656 C.2    1 LIG       0.04000
      2 C2        -49.8078  -11.5839  -44.1416 C.3    1 LIG       0.11000
      3 C3        -51.1560  -11.8007  -43.4611 C.3    1 LIG       0.08100
      4 O1        -48.3201  -13.2691  -42.9048 O.2    1 LIG      -0.32000
      5 O2        -50.5751  -12.8222  -42.6040 O.3    1 LIG      -0.27100
      6 H1        -49.3428  -10.6114  -43.9726 H      1 LIG       0.09000
      7 H2        -49.7550  -11.8723  -45.1928 H      1 LIG       0.09000
      8 H3        -51.5350  -10.9551  -42.8807 H      1 LIG       0.09000
      9 H4        -51.9449  -12.2112  -44.0974 H      1 LIG       0.09000
@<TRIPOS>BOND
      1       1       2 1
      2       1       4 2
      3       1       5 1
      4       2       3 1
      5       3       5 1
      6       2       6 1
      7       2       7 1
      8       3       8 1
      9       3       9 1
@<TRIPOS>ALT_TYPE
CGenFF_4.0_ALT_TYPE_SET
CGenFF_4.0 1 CG2O4 2 CG3C41 3 CG3C41 4 OG2D1 5 OG3C51 6 HGA2 7 HGA2 8 HGA2 9 HGA2
@<TRIPOS>MOLECULE
4_lactone
 9 9 0 0 0
****
USER_CHARGES
INVALID_CHARGES
Pose:  41 Cluster:  41 Fr_nu: 7773743 TotEn:   -14.42
@<TRIPOS>ATOM
      1 C1        -46.6182   11.0138  -23.4063 C.2    1 LIG       0.04000
      2 C2        -47.1622   11.9464  -22.3093 C.3    1 LIG       0.11000
      3 C3        -46.4841   10.9474  -21.3766 C.3    1 LIG       0.08100
      4 O1        -46.6343   10.9519  -24.6148 O.2    1 LIG      -0.32000
      5 O2        -46.0381   10.1633  -22.5176 O.3    1 LIG      -0.27100
      6 H1        -46.7318   12.9490  -22.3231 H      1 LIG       0.09000
      7 H2        -48.2515   11.9823  -22.2552 H      1 LIG       0.09000
      8 H3        -45.6404   11.3354  -20.7995 H      1 LIG       0.09000
      9 H4        -47.1554   10.3731  -20.7322 H      1 LIG       0.09000
@<TRIPOS>BOND
      1       1       2 1
      2       1       4 2
      3       1       5 1
      4       2       3 1
      5       3       5 1
      6       2       6 1
      7       2       7 1
      8       3       8 1
      9       3       9 1
@<TRIPOS>ALT_TYPE
CGenFF_4.0_ALT_TYPE_SET
CGenFF_4.0 1 CG2O4 2 CG3C41 3 CG3C41 4 OG2D1 5 OG3C51 6 HGA2 7 HGA2 8 HGA2 9 HGA2
@<TRIPOS>MOLECULE
4_lactone
 9 9 0 0 0
****
USER_CHARGES
INVALID_CHARGES
Pose:  42 Cluster:  42 Fr_nu: 187985 TotEn:   -14.39
@<TRIPOS>ATOM
      1 C1        -49.1920  -12.1764  -42.4529 C.2    1 LIG       0.04000
      2 C2        -50.4768  -11.4993  -42.9629 C.3    1 LIG       0.11000
      3 C3        -49.5871  -11.1061  -44.1384 C.3    1 LIG       0.08100
      4 O1        -48.8448  -12.8233  -41.4910 O.2    1 LIG      -0.32000
      5 O2        -48.4569  -11.7903  -43.5301 O.3    1 LIG      -0.27100
      6 H1        -51.2856  -12.1946  -43.1929 H      1 LIG       0.09000
      7 H2        -50.8258  -10.6771  -42.3361 H      1 LIG       0.09000
      8 H3        -49.8540  -11.5470  -45.1027 H      1 LIG       0.09000
      9 H4        -49.3967  -10.0349  -44.2480 H      1 LIG       0.09000
@<TRIPOS>BOND
      1       1       2 1
      2       1       4 2
      3       1       5 1
      4       2       3 1
      5       3       5 1
      6       2       6 1
      7       2       7 1
      8       3       8 1
      9       3       9 1
@<TRIPOS>ALT_TYPE
CGenFF_4.0_ALT_TYPE_SET
CGenFF_4.0 1 CG2O4 2 CG3C41 3 CG3C41 4 OG2D1 5 OG3C51 6 HGA2 7 HGA2 8 HGA2 9 HGA2
@<TRIPOS>MOLECULE
4_lactone
 9 9 0 0 0
****
USER_CHARGES
INVALID_CHARGES
Pose:  43 Cluster:  43 Fr_nu: 7019261 TotEn:   -14.31
@<TRIPOS>ATOM
      1 C1        -50.1815  -12.9927  -43.5354 C.2    1 LIG       0.04000
      2 C2        -51.3161  -11.9529  -43.5626 C.3    1 LIG       0.11000
      3 C3        -50.2218  -11.0126  -43.0663 C.3    1 LIG       0.08100
      4 O1        -50.0415  -14.1685  -43.7848 O.2    1 LIG      -0.32000
      5 O2        -49.2564  -12.1002  -43.0909 O.3    1 LIG      -0.27100
      6 H1        -51.7042  -11.7430  -44.5606 H      1 LIG       0.09000
      7 H2        -52.1233  -12.1560  -42.8570 H      1 LIG       0.09000
      8 H3        -49.9411  -10.2087  -43.7522 H      1 LIG       0.09000
      9 H4        -50.3598  -10.6207  -42.0548 H      1 LIG       0.09000
@<TRIPOS>BOND
      1       1       2 1
      2       1       4 2
      3       1       5 1
      4       2       3 1
      5       3       5 1
      6       2       6 1
      7       2       7 1
      8       3       8 1
      9       3       9 1
@<TRIPOS>ALT_TYPE
CGenFF_4.0_ALT_TYPE_SET
CGenFF_4.0 1 CG2O4 2 CG3C41 3 CG3C41 4 OG2D1 5 OG3C51 6 HGA2 7 HGA2 8 HGA2 9 HGA2
@<TRIPOS>MOLECULE
4_lactone
 9 9 0 0 0
****
USER_CHARGES
INVALID_CHARGES
Pose:  44 Cluster:  44 Fr_nu: 2659192 TotEn:   -14.26
@<TRIPOS>ATOM
      1 C1        -47.4241  -10.5161  -22.8514 C.2    1 LIG       0.04000
      2 C2        -48.0546  -10.5177  -24.2556 C.3    1 LIG       0.11000
      3 C3        -48.2477  -12.0039  -23.9696 C.3    1 LIG       0.08100
      4 O1        -46.9139   -9.7141  -22.1025 O.2    1 LIG      -0.32000
      5 O2        -47.6266  -11.8478  -22.6637 O.3    1 LIG      -0.27100
      6 H1        -48.9691   -9.9277  -24.3340 H      1 LIG       0.09000
      7 H2        -47.3556  -10.2758  -25.0579 H      1 LIG       0.09000
      8 H3        -49.2851  -12.3391  -23.8852 H      1 LIG       0.09000
      9 H4        -47.6771  -12.6849  -24.6070 H      1 LIG       0.09000
@<TRIPOS>BOND
      1       1       2 1
      2       1       4 2
      3       1       5 1
      4       2       3 1
      5       3       5 1
      6       2       6 1
      7       2       7 1
      8       3       8 1
      9       3       9 1
@<TRIPOS>ALT_TYPE
CGenFF_4.0_ALT_TYPE_SET
CGenFF_4.0 1 CG2O4 2 CG3C41 3 CG3C41 4 OG2D1 5 OG3C51 6 HGA2 7 HGA2 8 HGA2 9 HGA2
@<TRIPOS>MOLECULE
4_lactone
 9 9 0 0 0
****
USER_CHARGES
INVALID_CHARGES
Pose:  45 Cluster:  45 Fr_nu: 7809463 TotEn:   -14.16
@<TRIPOS>ATOM
      1 C1        -86.3301  -24.5920  -43.1392 C.2    1 LIG       0.04000
      2 C2        -86.7866  -25.4542  -41.9487 C.3    1 LIG       0.11000
      3 C3        -88.1800  -25.0865  -42.4497 C.3    1 LIG       0.08100
      4 O1        -85.2854  -24.2350  -43.6347 O.2    1 LIG      -0.32000
      5 O2        -87.6005  -24.3034  -43.5297 O.3    1 LIG      -0.27100
      6 H1        -86.5160  -26.5079  -42.0321 H      1 LIG       0.09000
      7 H2        -86.5107  -25.0490  -40.9737 H      1 LIG       0.09000
      8 H3        -88.7807  -25.9168  -42.8310 H      1 LIG       0.09000
      9 H4        -88.7743  -24.4634  -41.7757 H      1 LIG       0.09000
@<TRIPOS>BOND
      1       1       2 1
      2       1       4 2
      3       1       5 1
      4       2       3 1
      5       3       5 1
      6       2       6 1
      7       2       7 1
      8       3       8 1
      9       3       9 1
@<TRIPOS>ALT_TYPE
CGenFF_4.0_ALT_TYPE_SET
CGenFF_4.0 1 CG2O4 2 CG3C41 3 CG3C41 4 OG2D1 5 OG3C51 6 HGA2 7 HGA2 8 HGA2 9 HGA2
@<TRIPOS>MOLECULE
4_lactone
 9 9 0 0 0
****
USER_CHARGES
INVALID_CHARGES
Pose:  46 Cluster:  46 Fr_nu:  25707 TotEn:   -14.15
@<TRIPOS>ATOM
      1 C1        -51.0676  -13.1218  -44.2779 C.2    1 LIG       0.04000
      2 C2        -52.0960  -12.0170  -44.5800 C.3    1 LIG       0.11000
      3 C3        -51.1238  -11.1468  -43.7891 C.3    1 LIG       0.08100
      4 O1        -50.9304  -14.3016  -44.5093 O.2    1 LIG      -0.32000
      5 O2        -50.2471  -12.2890  -43.5830 O.3    1 LIG      -0.27100
      6 H1        -52.1928  -11.7762  -45.6398 H      1 LIG       0.09000
      7 H2        -53.0715  -12.1785  -44.1185 H      1 LIG       0.09000
      8 H3        -50.6275  -10.3549  -44.3567 H      1 LIG       0.09000
      9 H4        -51.5042  -10.7563  -42.8413 H      1 LIG       0.09000
@<TRIPOS>BOND
      1       1       2 1
      2       1       4 2
      3       1       5 1
      4       2       3 1
      5       3       5 1
      6       2       6 1
      7       2       7 1
      8       3       8 1
      9       3       9 1
@<TRIPOS>ALT_TYPE
CGenFF_4.0_ALT_TYPE_SET
CGenFF_4.0 1 CG2O4 2 CG3C41 3 CG3C41 4 OG2D1 5 OG3C51 6 HGA2 7 HGA2 8 HGA2 9 HGA2
@<TRIPOS>MOLECULE
4_lactone
 9 9 0 0 0
****
USER_CHARGES
INVALID_CHARGES
Pose:  47 Cluster:  47 Fr_nu: 5228389 TotEn:   -14.09
@<TRIPOS>ATOM
      1 C1        -45.7375  -16.0940  -26.9278 C.2    1 LIG       0.04000
      2 C2        -46.0033  -16.7854  -28.2771 C.3    1 LIG       0.11000
      3 C3        -44.7778  -17.6083  -27.8913 C.3    1 LIG       0.08100
      4 O1        -46.2266  -15.2054  -26.2680 O.2    1 LIG      -0.32000
      5 O2        -44.6518  -16.8640  -26.6481 O.3    1 LIG      -0.27100
      6 H1        -46.9467  -17.3319  -28.3195 H      1 LIG       0.09000
      7 H2        -45.8830  -16.1326  -29.1432 H      1 LIG       0.09000
      8 H3        -44.9593  -18.6710  -27.7084 H      1 LIG       0.09000
      9 H4        -43.9002  -17.4753  -28.5299 H      1 LIG       0.09000
@<TRIPOS>BOND
      1       1       2 1
      2       1       4 2
      3       1       5 1
      4       2       3 1
      5       3       5 1
      6       2       6 1
      7       2       7 1
      8       3       8 1
      9       3       9 1
@<TRIPOS>ALT_TYPE
CGenFF_4.0_ALT_TYPE_SET
CGenFF_4.0 1 CG2O4 2 CG3C41 3 CG3C41 4 OG2D1 5 OG3C51 6 HGA2 7 HGA2 8 HGA2 9 HGA2
@<TRIPOS>MOLECULE
4_lactone
 9 9 0 0 0
****
USER_CHARGES
INVALID_CHARGES
Pose:  48 Cluster:  48 Fr_nu: 7765704 TotEn:   -13.91
@<TRIPOS>ATOM
      1 C1        -85.4096  -25.5603  -43.7629 C.2    1 LIG       0.04000
      2 C2        -86.4665  -26.5317  -43.2074 C.3    1 LIG       0.11000
      3 C3        -86.9374  -25.2974  -42.4441 C.3    1 LIG       0.08100
      4 O1        -84.4755  -25.6008  -44.5312 O.2    1 LIG      -0.32000
      5 O2        -85.8819  -24.5019  -43.0513 O.3    1 LIG      -0.27100
      6 H1        -87.1576  -26.9157  -43.9594 H      1 LIG       0.09000
      7 H2        -86.0541  -27.3377  -42.5982 H      1 LIG       0.09000
      8 H3        -87.9292  -24.9239  -42.7131 H      1 LIG       0.09000
      9 H4        -86.8294  -25.3455  -41.3570 H      1 LIG       0.09000
@<TRIPOS>BOND
      1       1       2 1
      2       1       4 2
      3       1       5 1
      4       2       3 1
      5       3       5 1
      6       2       6 1
      7       2       7 1
      8       3       8 1
      9       3       9 1
@<TRIPOS>ALT_TYPE
CGenFF_4.0_ALT_TYPE_SET
CGenFF_4.0 1 CG2O4 2 CG3C41 3 CG3C41 4 OG2D1 5 OG3C51 6 HGA2 7 HGA2 8 HGA2 9 HGA2
@<TRIPOS>MOLECULE
4_lactone
 9 9 0 0 0
****
USER_CHARGES
INVALID_CHARGES
Pose:  49 Cluster:  49 Fr_nu: 309673 TotEn:   -13.79
@<TRIPOS>ATOM
      1 C1        -70.9099   -6.3458  -47.6100 C.2    1 LIG       0.04000
      2 C2        -70.5561   -4.8708  -47.3482 C.3    1 LIG       0.11000
      3 C3        -70.1999   -4.8810  -48.8317 C.3    1 LIG       0.08100
      4 O1        -71.3290   -7.2893  -46.9787 O.2    1 LIG      -0.32000
      5 O2        -70.5725   -6.2837  -48.9260 O.3    1 LIG      -0.27100
      6 H1        -71.4096   -4.2505  -47.0702 H      1 LIG       0.09000
      7 H2        -69.7208   -4.7285  -46.6606 H      1 LIG       0.09000
      8 H3        -70.8248   -4.2537  -49.4732 H      1 LIG       0.09000
      9 H4        -69.1420   -4.7299  -49.0638 H      1 LIG       0.09000
@<TRIPOS>BOND
      1       1       2 1
      2       1       4 2
      3       1       5 1
      4       2       3 1
      5       3       5 1
      6       2       6 1
      7       2       7 1
      8       3       8 1
      9       3       9 1
@<TRIPOS>ALT_TYPE
CGenFF_4.0_ALT_TYPE_SET
CGenFF_4.0 1 CG2O4 2 CG3C41 3 CG3C41 4 OG2D1 5 OG3C51 6 HGA2 7 HGA2 8 HGA2 9 HGA2
@<TRIPOS>MOLECULE
4_lactone
 9 9 0 0 0
****
USER_CHARGES
INVALID_CHARGES
Pose:  50 Cluster:  50 Fr_nu: 4614725 TotEn:   -13.74
@<TRIPOS>ATOM
      1 C1        -82.4017  -23.4948  -32.2877 C.2    1 LIG       0.04000
      2 C2        -82.7947  -22.2832  -33.1518 C.3    1 LIG       0.11000
      3 C3        -81.2846  -22.1385  -33.3147 C.3    1 LIG       0.08100
      4 O1        -82.9628  -24.3519  -31.6435 O.2    1 LIG      -0.32000
      5 O2        -81.0679  -23.3058  -32.4745 O.3    1 LIG      -0.27100
      6 H1        -83.3462  -22.5417  -34.0570 H      1 LIG       0.09000
      7 H2        -83.2910  -21.4841  -32.5987 H      1 LIG       0.09000
      8 H3        -80.9004  -22.2931  -34.3267 H      1 LIG       0.09000
      9 H4        -80.8467  -21.2390  -32.8734 H      1 LIG       0.09000
@<TRIPOS>BOND
      1       1       2 1
      2       1       4 2
      3       1       5 1
      4       2       3 1
      5       3       5 1
      6       2       6 1
      7       2       7 1
      8       3       8 1
      9       3       9 1
@<TRIPOS>ALT_TYPE
CGenFF_4.0_ALT_TYPE_SET
CGenFF_4.0 1 CG2O4 2 CG3C41 3 CG3C41 4 OG2D1 5 OG3C51 6 HGA2 7 HGA2 8 HGA2 9 HGA2
@<TRIPOS>MOLECULE
4_lactone
 9 9 0 0 0
****
USER_CHARGES
INVALID_CHARGES
Pose:  51 Cluster:  51 Fr_nu: 3341665 TotEn:   -13.49
@<TRIPOS>ATOM
      1 C1        -55.6977   -2.0106  -19.0535 C.2    1 LIG       0.04000
      2 C2        -57.1617   -2.3269  -19.4082 C.3    1 LIG       0.11000
      3 C3        -56.6925   -3.7725  -19.2733 C.3    1 LIG       0.08100
      4 O1        -55.0086   -1.0280  -18.8986 O.2    1 LIG      -0.32000
      5 O2        -55.3480   -3.3209  -18.9510 O.3    1 LIG      -0.27100
      6 H1        -57.8834   -1.9916  -18.6618 H      1 LIG       0.09000
      7 H2        -57.4541   -2.0147  -20.4121 H      1 LIG       0.09000
      8 H3        -57.1356   -4.3394  -18.4501 H      1 LIG       0.09000
      9 H4        -56.7085   -4.3614  -20.1945 H      1 LIG       0.09000
@<TRIPOS>BOND
      1       1       2 1
      2       1       4 2
      3       1       5 1
      4       2       3 1
      5       3       5 1
      6       2       6 1
      7       2       7 1
      8       3       8 1
      9       3       9 1
@<TRIPOS>ALT_TYPE
CGenFF_4.0_ALT_TYPE_SET
CGenFF_4.0 1 CG2O4 2 CG3C41 3 CG3C41 4 OG2D1 5 OG3C51 6 HGA2 7 HGA2 8 HGA2 9 HGA2
@<TRIPOS>MOLECULE
4_lactone
 9 9 0 0 0
****
USER_CHARGES
INVALID_CHARGES
Pose:  52 Cluster:  52 Fr_nu: 2916081 TotEn:   -13.35
@<TRIPOS>ATOM
      1 C1        -57.3591    0.9509  -41.4029 C.2    1 LIG       0.04000
      2 C2        -57.4141    2.4865  -41.3114 C.3    1 LIG       0.11000
      3 C3        -56.6350    2.2568  -40.0198 C.3    1 LIG       0.08100
      4 O1        -57.7442    0.0869  -42.1575 O.2    1 LIG      -0.32000
      5 O2        -56.6649    0.8195  -40.2408 O.3    1 LIG      -0.27100
      6 H1        -56.8717    2.9998  -42.1068 H      1 LIG       0.09000
      7 H2        -58.4211    2.8897  -41.1928 H      1 LIG       0.09000
      8 H3        -55.6117    2.6419  -40.0091 H      1 LIG       0.09000
      9 H4        -57.1564    2.5326  -39.0991 H      1 LIG       0.09000
@<TRIPOS>BOND
      1       1       2 1
      2       1       4 2
      3       1       5 1
      4       2       3 1
      5       3       5 1
      6       2       6 1
      7       2       7 1
      8       3       8 1
      9       3       9 1
@<TRIPOS>ALT_TYPE
CGenFF_4.0_ALT_TYPE_SET
CGenFF_4.0 1 CG2O4 2 CG3C41 3 CG3C41 4 OG2D1 5 OG3C51 6 HGA2 7 HGA2 8 HGA2 9 HGA2
@<TRIPOS>MOLECULE
4_lactone
 9 9 0 0 0
****
USER_CHARGES
INVALID_CHARGES
Pose:  53 Cluster:  53 Fr_nu: 1090794 TotEn:   -13.33
@<TRIPOS>ATOM
      1 C1        -76.3935   -8.6827  -53.4824 C.2    1 LIG       0.04000
      2 C2        -75.0844   -8.6131  -52.6758 C.3    1 LIG       0.11000
      3 C3        -75.5879   -9.9285  -52.0890 C.3    1 LIG       0.08100
      4 O1        -76.9645   -8.0183  -54.3171 O.2    1 LIG      -0.32000
      5 O2        -76.7817   -9.8571  -52.9168 O.3    1 LIG      -0.27100
      6 H1        -74.1817   -8.6810  -53.2848 H      1 LIG       0.09000
      7 H2        -75.0332   -7.7727  -51.9817 H      1 LIG       0.09000
      8 H3        -74.9875  -10.8119  -52.3226 H      1 LIG       0.09000
      9 H4        -75.8355   -9.9057  -51.0241 H      1 LIG       0.09000
@<TRIPOS>BOND
      1       1       2 1
      2       1       4 2
      3       1       5 1
      4       2       3 1
      5       3       5 1
      6       2       6 1
      7       2       7 1
      8       3       8 1
      9       3       9 1
@<TRIPOS>ALT_TYPE
CGenFF_4.0_ALT_TYPE_SET
CGenFF_4.0 1 CG2O4 2 CG3C41 3 CG3C41 4 OG2D1 5 OG3C51 6 HGA2 7 HGA2 8 HGA2 9 HGA2
@<TRIPOS>MOLECULE
4_lactone
 9 9 0 0 0
****
USER_CHARGES
INVALID_CHARGES
Pose:  54 Cluster:  54 Fr_nu: 892175 TotEn:   -13.28
@<TRIPOS>ATOM
      1 C1        -81.4011  -22.8521  -32.0486 C.2    1 LIG       0.04000
      2 C2        -80.9478  -21.5176  -32.6673 C.3    1 LIG       0.11000
      3 C3        -81.7252  -22.0231  -33.8790 C.3    1 LIG       0.08100
      4 O1        -81.2732  -23.4384  -30.9978 O.2    1 LIG      -0.32000
      5 O2        -82.0745  -23.2409  -33.1644 O.3    1 LIG      -0.27100
      6 H1        -81.3597  -20.6354  -32.1747 H      1 LIG       0.09000
      7 H2        -79.8679  -21.4316  -32.7985 H      1 LIG       0.09000
      8 H3        -82.6131  -21.4442  -34.1473 H      1 LIG       0.09000
      9 H4        -81.1258  -22.2370  -34.7681 H      1 LIG       0.09000
@<TRIPOS>BOND
      1       1       2 1
      2       1       4 2
      3       1       5 1
      4       2       3 1
      5       3       5 1
      6       2       6 1
      7       2       7 1
      8       3       8 1
      9       3       9 1
@<TRIPOS>ALT_TYPE
CGenFF_4.0_ALT_TYPE_SET
CGenFF_4.0 1 CG2O4 2 CG3C41 3 CG3C41 4 OG2D1 5 OG3C51 6 HGA2 7 HGA2 8 HGA2 9 HGA2
@<TRIPOS>MOLECULE
4_lactone
 9 9 0 0 0
****
USER_CHARGES
INVALID_CHARGES
Pose:  55 Cluster:  55 Fr_nu:  77777 TotEn:   -13.20
@<TRIPOS>ATOM
      1 C1        -56.8916    1.7559  -40.6141 C.2    1 LIG       0.04000
      2 C2        -57.6156    3.0805  -40.3130 C.3    1 LIG       0.11000
      3 C3        -56.5467    3.2096  -39.2320 C.3    1 LIG       0.08100
      4 O1        -57.0024    0.8340  -41.3901 O.2    1 LIG      -0.32000
      5 O2        -55.9698    1.9352  -39.6303 O.3    1 LIG      -0.27100
      6 H1        -57.5622    3.8112  -41.1215 H      1 LIG       0.09000
      7 H2        -58.6393    2.9572  -39.9557 H      1 LIG       0.09000
      8 H3        -55.8376    4.0316  -39.3627 H      1 LIG       0.09000
      9 H4        -56.9119    3.1807  -38.2017 H      1 LIG       0.09000
@<TRIPOS>BOND
      1       1       2 1
      2       1       4 2
      3       1       5 1
      4       2       3 1
      5       3       5 1
      6       2       6 1
      7       2       7 1
      8       3       8 1
      9       3       9 1
@<TRIPOS>ALT_TYPE
CGenFF_4.0_ALT_TYPE_SET
CGenFF_4.0 1 CG2O4 2 CG3C41 3 CG3C41 4 OG2D1 5 OG3C51 6 HGA2 7 HGA2 8 HGA2 9 HGA2
@<TRIPOS>MOLECULE
4_lactone
 9 9 0 0 0
****
USER_CHARGES
INVALID_CHARGES
Pose:  56 Cluster:  56 Fr_nu: 1454604 TotEn:   -13.04
@<TRIPOS>ATOM
      1 C1        -75.3339  -23.6611  -43.1333 C.2    1 LIG       0.04000
      2 C2        -74.6321  -22.3015  -43.3009 C.3    1 LIG       0.11000
      3 C3        -75.4009  -22.2710  -44.6184 C.3    1 LIG       0.08100
      4 O1        -75.3705  -24.5525  -42.3157 O.2    1 LIG      -0.32000
      5 O2        -75.9878  -23.5685  -44.3223 O.3    1 LIG      -0.27100
      6 H1        -74.9271  -21.5539  -42.5630 H      1 LIG       0.09000
      7 H2        -73.5463  -22.3684  -43.3867 H      1 LIG       0.09000
      8 H3        -76.1646  -21.4930  -44.7033 H      1 LIG       0.09000
      9 H4        -74.7878  -22.3045  -45.5232 H      1 LIG       0.09000
@<TRIPOS>BOND
      1       1       2 1
      2       1       4 2
      3       1       5 1
      4       2       3 1
      5       3       5 1
      6       2       6 1
      7       2       7 1
      8       3       8 1
      9       3       9 1
@<TRIPOS>ALT_TYPE
CGenFF_4.0_ALT_TYPE_SET
CGenFF_4.0 1 CG2O4 2 CG3C41 3 CG3C41 4 OG2D1 5 OG3C51 6 HGA2 7 HGA2 8 HGA2 9 HGA2
@<TRIPOS>MOLECULE
4_lactone
 9 9 0 0 0
****
USER_CHARGES
INVALID_CHARGES
Pose:  57 Cluster:  57 Fr_nu: 985545 TotEn:   -12.98
@<TRIPOS>ATOM
      1 C1        -35.3439  -11.3011  -30.2353 C.2    1 LIG       0.04000
      2 C2        -34.6850   -9.9412  -30.5281 C.3    1 LIG       0.11000
      3 C3        -35.4882  -10.0345  -31.8219 C.3    1 LIG       0.08100
      4 O1        -35.3344  -12.1259  -29.3499 O.2    1 LIG      -0.32000
      5 O2        -36.0306  -11.3194  -31.4091 O.3    1 LIG      -0.27100
      6 H1        -34.9816   -9.1457  -29.8428 H      1 LIG       0.09000
      7 H2        -33.6003   -9.9865  -30.6387 H      1 LIG       0.09000
      8 H3        -36.2753   -9.2857  -31.9459 H      1 LIG       0.09000
      9 H4        -34.8980  -10.1233  -32.7381 H      1 LIG       0.09000
@<TRIPOS>BOND
      1       1       2 1
      2       1       4 2
      3       1       5 1
      4       2       3 1
      5       3       5 1
      6       2       6 1
      7       2       7 1
      8       3       8 1
      9       3       9 1
@<TRIPOS>ALT_TYPE
CGenFF_4.0_ALT_TYPE_SET
CGenFF_4.0 1 CG2O4 2 CG3C41 3 CG3C41 4 OG2D1 5 OG3C51 6 HGA2 7 HGA2 8 HGA2 9 HGA2
@<TRIPOS>MOLECULE
4_lactone
 9 9 0 0 0
****
USER_CHARGES
INVALID_CHARGES
Pose:  58 Cluster:  58 Fr_nu: 2874590 TotEn:   -12.61
@<TRIPOS>ATOM
      1 C1        -55.0374   -1.5408  -19.7456 C.2    1 LIG       0.04000
      2 C2        -56.4054   -2.1749  -20.0545 C.3    1 LIG       0.11000
      3 C3        -55.5587   -3.3964  -20.3991 C.3    1 LIG       0.08100
      4 O1        -54.6136   -0.4743  -19.3617 O.2    1 LIG      -0.32000
      5 O2        -54.3450   -2.6654  -20.0704 O.3    1 LIG      -0.27100
      6 H1        -57.0550   -2.2791  -19.1840 H      1 LIG       0.09000
      7 H2        -56.9324   -1.7117  -20.8903 H      1 LIG       0.09000
      8 H3        -55.6945   -4.2654  -19.7495 H      1 LIG       0.09000
      9 H4        -55.5733   -3.6992  -21.4498 H      1 LIG       0.09000
@<TRIPOS>BOND
      1       1       2 1
      2       1       4 2
      3       1       5 1
      4       2       3 1
      5       3       5 1
      6       2       6 1
      7       2       7 1
      8       3       8 1
      9       3       9 1
@<TRIPOS>ALT_TYPE
CGenFF_4.0_ALT_TYPE_SET
CGenFF_4.0 1 CG2O4 2 CG3C41 3 CG3C41 4 OG2D1 5 OG3C51 6 HGA2 7 HGA2 8 HGA2 9 HGA2
@<TRIPOS>MOLECULE
4_lactone
 9 9 0 0 0
****
USER_CHARGES
INVALID_CHARGES
Pose:  59 Cluster:  59 Fr_nu: 719423 TotEn:   -12.46
@<TRIPOS>ATOM
      1 C1        -47.4403   -9.6590  -37.0341 C.2    1 LIG       0.04000
      2 C2        -47.1705   -9.6626  -38.5495 C.3    1 LIG       0.11000
      3 C3        -46.1424  -10.7280  -38.1809 C.3    1 LIG       0.08100
      4 O1        -48.1675   -9.0821  -36.2578 O.2    1 LIG      -0.32000
      5 O2        -46.5054  -10.6128  -36.7771 O.3    1 LIG      -0.27100
      6 H1        -48.0134  -10.0058  -39.1513 H      1 LIG       0.09000
      7 H2        -46.7652   -8.7243  -38.9318 H      1 LIG       0.09000
      8 H3        -46.3407  -11.7314  -38.5676 H      1 LIG       0.09000
      9 H4        -45.0975  -10.4534  -38.3495 H      1 LIG       0.09000
@<TRIPOS>BOND
      1       1       2 1
      2       1       4 2
      3       1       5 1
      4       2       3 1
      5       3       5 1
      6       2       6 1
      7       2       7 1
      8       3       8 1
      9       3       9 1
@<TRIPOS>ALT_TYPE
CGenFF_4.0_ALT_TYPE_SET
CGenFF_4.0 1 CG2O4 2 CG3C41 3 CG3C41 4 OG2D1 5 OG3C51 6 HGA2 7 HGA2 8 HGA2 9 HGA2
@<TRIPOS>MOLECULE
4_lactone
 9 9 0 0 0
****
USER_CHARGES
INVALID_CHARGES
Pose:  60 Cluster:  60 Fr_nu: 5624390 TotEn:   -12.21
@<TRIPOS>ATOM
      1 C1        -55.2893   -0.8392  -18.9072 C.2    1 LIG       0.04000
      2 C2        -56.8189   -0.8985  -19.0684 C.3    1 LIG       0.11000
      3 C3        -56.5291   -2.3063  -19.5802 C.3    1 LIG       0.08100
      4 O1        -54.4615   -0.0420  -18.5283 O.2    1 LIG      -0.32000
      5 O2        -55.1036   -2.1028  -19.3747 O.3    1 LIG      -0.27100
      6 H1        -57.3686   -0.8404  -18.1276 H      1 LIG       0.09000
      7 H2        -57.2166   -0.1984  -19.8049 H      1 LIG       0.09000
      8 H3        -56.9129   -3.1231  -18.9629 H      1 LIG       0.09000
      9 H4        -56.7619   -2.4823  -20.6340 H      1 LIG       0.09000
@<TRIPOS>BOND
      1       1       2 1
      2       1       4 2
      3       1       5 1
      4       2       3 1
      5       3       5 1
      6       2       6 1
      7       2       7 1
      8       3       8 1
      9       3       9 1
@<TRIPOS>ALT_TYPE
CGenFF_4.0_ALT_TYPE_SET
CGenFF_4.0 1 CG2O4 2 CG3C41 3 CG3C41 4 OG2D1 5 OG3C51 6 HGA2 7 HGA2 8 HGA2 9 HGA2
@<TRIPOS>MOLECULE
4_lactone
 9 9 0 0 0
****
USER_CHARGES
INVALID_CHARGES
Pose:  61 Cluster:  61 Fr_nu: 799742 TotEn:   -12.19
@<TRIPOS>ATOM
      1 C1        -76.3000   -9.7331  -51.9515 C.2    1 LIG       0.04000
      2 C2        -74.7608   -9.7331  -51.9515 C.3    1 LIG       0.11000
      3 C3        -74.9410   -8.4210  -52.7090 C.3    1 LIG       0.08100
      4 O1        -77.1931  -10.4406  -51.5437 O.2    1 LIG      -0.32000
      5 O2        -76.3869   -8.5583  -52.6311 O.3    1 LIG      -0.27100
      6 H1        -74.3153   -9.6497  -50.9590 H      1 LIG       0.09000
      7 H2        -74.3155  -10.5516  -52.5194 H      1 LIG       0.09000
      8 H3        -74.5927   -7.5233  -52.1909 H      1 LIG       0.09000
      9 H4        -74.5925   -8.4231  -53.7454 H      1 LIG       0.09000
@<TRIPOS>BOND
      1       1       2 1
      2       1       4 2
      3       1       5 1
      4       2       3 1
      5       3       5 1
      6       2       6 1
      7       2       7 1
      8       3       8 1
      9       3       9 1
@<TRIPOS>ALT_TYPE
CGenFF_4.0_ALT_TYPE_SET
CGenFF_4.0 1 CG2O4 2 CG3C41 3 CG3C41 4 OG2D1 5 OG3C51 6 HGA2 7 HGA2 8 HGA2 9 HGA2
@<TRIPOS>MOLECULE
4_lactone
 9 9 0 0 0
****
USER_CHARGES
INVALID_CHARGES
Pose:  62 Cluster:  62 Fr_nu: 2905717 TotEn:   -12.15
@<TRIPOS>ATOM
      1 C1        -81.7984  -22.8712  -32.0321 C.2    1 LIG       0.04000
      2 C2        -81.0506  -21.9257  -32.9892 C.3    1 LIG       0.11000
      3 C3        -80.7474  -21.1591  -31.7052 C.3    1 LIG       0.08100
      4 O1        -82.4434  -23.8922  -32.1084 O.2    1 LIG      -0.32000
      5 O2        -81.4916  -22.1380  -30.9284 O.3    1 LIG      -0.27100
      6 H1        -80.1908  -22.3807  -33.4834 H      1 LIG       0.09000
      7 H2        -81.6964  -21.4150  -33.7054 H      1 LIG       0.09000
      8 H3        -79.6950  -21.1263  -31.4105 H      1 LIG       0.09000
      9 H4        -81.1954  -20.1643  -31.6330 H      1 LIG       0.09000
@<TRIPOS>BOND
      1       1       2 1
      2       1       4 2
      3       1       5 1
      4       2       3 1
      5       3       5 1
      6       2       6 1
      7       2       7 1
      8       3       8 1
      9       3       9 1
@<TRIPOS>ALT_TYPE
CGenFF_4.0_ALT_TYPE_SET
CGenFF_4.0 1 CG2O4 2 CG3C41 3 CG3C41 4 OG2D1 5 OG3C51 6 HGA2 7 HGA2 8 HGA2 9 HGA2
@<TRIPOS>MOLECULE
4_lactone
 9 9 0 0 0
****
USER_CHARGES
INVALID_CHARGES
Pose:  63 Cluster:  63 Fr_nu: 6952104 TotEn:   -12.10
@<TRIPOS>ATOM
      1 C1        -58.4336   -3.2445  -53.0435 C.2    1 LIG       0.04000
      2 C2        -57.9566   -2.2804  -54.1445 C.3    1 LIG       0.11000
      3 C3        -58.2530   -1.2178  -53.0906 C.3    1 LIG       0.08100
      4 O1        -58.5814   -4.4373  -52.9035 O.2    1 LIG      -0.32000
      5 O2        -58.6772   -2.2457  -52.1531 O.3    1 LIG      -0.27100
      6 H1        -56.9063   -2.3986  -54.4157 H      1 LIG       0.09000
      7 H2        -58.5958   -2.2630  -55.0288 H      1 LIG       0.09000
      8 H3        -57.3860   -0.6653  -52.7181 H      1 LIG       0.09000
      9 H4        -59.0693   -0.5308  -53.3300 H      1 LIG       0.09000
@<TRIPOS>BOND
      1       1       2 1
      2       1       4 2
      3       1       5 1
      4       2       3 1
      5       3       5 1
      6       2       6 1
      7       2       7 1
      8       3       8 1
      9       3       9 1
@<TRIPOS>ALT_TYPE
CGenFF_4.0_ALT_TYPE_SET
CGenFF_4.0 1 CG2O4 2 CG3C41 3 CG3C41 4 OG2D1 5 OG3C51 6 HGA2 7 HGA2 8 HGA2 9 HGA2
@<TRIPOS>MOLECULE
4_lactone
 9 9 0 0 0
****
USER_CHARGES
INVALID_CHARGES
Pose:  64 Cluster:  64 Fr_nu: 7803587 TotEn:   -12.03
@<TRIPOS>ATOM
      1 C1        -89.1466  -23.3053  -35.0724 C.2    1 LIG       0.04000
      2 C2        -89.9440  -24.4901  -34.4981 C.3    1 LIG       0.11000
      3 C3        -91.1333  -23.7465  -35.0985 C.3    1 LIG       0.08100
      4 O1        -87.9927  -22.9436  -35.1177 O.2    1 LIG      -0.32000
      5 O2        -90.2509  -22.6960  -35.5814 O.3    1 LIG      -0.27100
      6 H1        -89.7059  -25.4512  -34.9564 H      1 LIG       0.09000
      7 H2        -89.9248  -24.5535  -33.4089 H      1 LIG       0.09000
      8 H3        -91.6432  -24.2547  -35.9215 H      1 LIG       0.09000
      9 H4        -91.8606  -23.3610  -34.3788 H      1 LIG       0.09000
@<TRIPOS>BOND
      1       1       2 1
      2       1       4 2
      3       1       5 1
      4       2       3 1
      5       3       5 1
      6       2       6 1
      7       2       7 1
      8       3       8 1
      9       3       9 1
@<TRIPOS>ALT_TYPE
CGenFF_4.0_ALT_TYPE_SET
CGenFF_4.0 1 CG2O4 2 CG3C41 3 CG3C41 4 OG2D1 5 OG3C51 6 HGA2 7 HGA2 8 HGA2 9 HGA2
@<TRIPOS>MOLECULE
4_lactone
 9 9 0 0 0
****
USER_CHARGES
INVALID_CHARGES
Pose:  65 Cluster:  65 Fr_nu: 3393709 TotEn:   -11.93
@<TRIPOS>ATOM
      1 C1        -49.5695  -12.0354  -43.8852 C.2    1 LIG       0.04000
      2 C2        -50.5901  -11.9594  -42.7356 C.3    1 LIG       0.11000
      3 C3        -51.5625  -11.6234  -43.8623 C.3    1 LIG       0.08100
      4 O1        -48.3887  -12.2647  -44.0174 O.2    1 LIG      -0.32000
      5 O2        -50.4897  -11.7296  -44.8388 O.3    1 LIG      -0.27100
      6 H1        -50.7624  -12.9104  -42.2292 H      1 LIG       0.09000
      7 H2        -50.3969  -11.1578  -42.0208 H      1 LIG       0.09000
      8 H3        -52.3486  -12.3610  -44.0453 H      1 LIG       0.09000
      9 H4        -51.9839  -10.6148  -43.8366 H      1 LIG       0.09000
@<TRIPOS>BOND
      1       1       2 1
      2       1       4 2
      3       1       5 1
      4       2       3 1
      5       3       5 1
      6       2       6 1
      7       2       7 1
      8       3       8 1
      9       3       9 1
@<TRIPOS>ALT_TYPE
CGenFF_4.0_ALT_TYPE_SET
CGenFF_4.0 1 CG2O4 2 CG3C41 3 CG3C41 4 OG2D1 5 OG3C51 6 HGA2 7 HGA2 8 HGA2 9 HGA2
@<TRIPOS>MOLECULE
4_lactone
 9 9 0 0 0
****
USER_CHARGES
INVALID_CHARGES
Pose:  66 Cluster:  66 Fr_nu:   6618 TotEn:   -11.60
@<TRIPOS>ATOM
      1 C1        -70.3331   -4.9133  -48.3235 C.2    1 LIG       0.04000
      2 C2        -70.2190   -5.6139  -46.9577 C.3    1 LIG       0.11000
      3 C3        -69.1997   -4.5127  -46.6811 C.3    1 LIG       0.08100
      4 O1        -70.9553   -5.0565  -49.3514 O.2    1 LIG      -0.32000
      5 O2        -69.4136   -3.9615  -48.0100 O.3    1 LIG      -0.27100
      6 H1        -71.1310   -5.5761  -46.3600 H      1 LIG       0.09000
      7 H2        -69.8196   -6.6281  -47.0094 H      1 LIG       0.09000
      8 H3        -69.4740   -3.7989  -45.8995 H      1 LIG       0.09000
      9 H4        -68.1677   -4.8483  -46.5466 H      1 LIG       0.09000
@<TRIPOS>BOND
      1       1       2 1
      2       1       4 2
      3       1       5 1
      4       2       3 1
      5       3       5 1
      6       2       6 1
      7       2       7 1
      8       3       8 1
      9       3       9 1
@<TRIPOS>ALT_TYPE
CGenFF_4.0_ALT_TYPE_SET
CGenFF_4.0 1 CG2O4 2 CG3C41 3 CG3C41 4 OG2D1 5 OG3C51 6 HGA2 7 HGA2 8 HGA2 9 HGA2
@<TRIPOS>MOLECULE
4_lactone
 9 9 0 0 0
****
USER_CHARGES
INVALID_CHARGES
Pose:  67 Cluster:  67 Fr_nu: 7690914 TotEn:   -11.39
@<TRIPOS>ATOM
      1 C1        -72.2229   -2.7042  -62.5479 C.2    1 LIG       0.04000
      2 C2        -70.9137   -1.9076  -62.4053 C.3    1 LIG       0.11000
      3 C3        -70.2730   -3.2872  -62.5240 C.3    1 LIG       0.08100
      4 O1        -73.4105   -2.4732  -62.5751 O.2    1 LIG      -0.32000
      5 O2        -71.5857   -3.9017  -62.6461 O.3    1 LIG      -0.27100
      6 H1        -70.7174   -1.2216  -63.2309 H      1 LIG       0.09000
      7 H2        -70.7970   -1.4116  -61.4403 H      1 LIG       0.09000
      8 H3        -69.6659   -3.4522  -63.4182 H      1 LIG       0.09000
      9 H4        -69.7454   -3.6403  -61.6337 H      1 LIG       0.09000
@<TRIPOS>BOND
      1       1       2 1
      2       1       4 2
      3       1       5 1
      4       2       3 1
      5       3       5 1
      6       2       6 1
      7       2       7 1
      8       3       8 1
      9       3       9 1
@<TRIPOS>ALT_TYPE
CGenFF_4.0_ALT_TYPE_SET
CGenFF_4.0 1 CG2O4 2 CG3C41 3 CG3C41 4 OG2D1 5 OG3C51 6 HGA2 7 HGA2 8 HGA2 9 HGA2
@<TRIPOS>MOLECULE
4_lactone
 9 9 0 0 0
****
USER_CHARGES
INVALID_CHARGES
Pose:  68 Cluster:  68 Fr_nu:  22554 TotEn:   -11.18
@<TRIPOS>ATOM
      1 C1        -74.5141  -22.6151  -45.2697 C.2    1 LIG       0.04000
      2 C2        -75.5650  -22.7710  -44.1559 C.3    1 LIG       0.11000
      3 C3        -74.4292  -22.2780  -43.2643 C.3    1 LIG       0.08100
      4 O1        -74.4501  -22.7811  -46.4666 O.2    1 LIG      -0.32000
      5 O2        -73.5472  -22.1822  -44.4169 O.3    1 LIG      -0.27100
      6 H1        -76.4185  -22.0980  -44.2512 H      1 LIG       0.09000
      7 H2        -75.8871  -23.8001  -43.9885 H      1 LIG       0.09000
      8 H3        -74.5852  -21.3034  -42.7939 H      1 LIG       0.09000
      9 H4        -74.0568  -23.0000  -42.5324 H      1 LIG       0.09000
@<TRIPOS>BOND
      1       1       2 1
      2       1       4 2
      3       1       5 1
      4       2       3 1
      5       3       5 1
      6       2       6 1
      7       2       7 1
      8       3       8 1
      9       3       9 1
@<TRIPOS>ALT_TYPE
CGenFF_4.0_ALT_TYPE_SET
CGenFF_4.0 1 CG2O4 2 CG3C41 3 CG3C41 4 OG2D1 5 OG3C51 6 HGA2 7 HGA2 8 HGA2 9 HGA2
@<TRIPOS>MOLECULE
4_lactone
 9 9 0 0 0
****
USER_CHARGES
INVALID_CHARGES
Pose:  69 Cluster:  69 Fr_nu: 584239 TotEn:   -11.05
@<TRIPOS>ATOM
      1 C1        -35.7039  -11.0990  -31.3146 C.2    1 LIG       0.04000
      2 C2        -35.5321   -9.7404  -30.6118 C.3    1 LIG       0.11000
      3 C3        -34.9463   -9.3227  -31.9572 C.3    1 LIG       0.08100
      4 O1        -36.1295  -12.1983  -31.0414 O.2    1 LIG      -0.32000
      5 O2        -35.1697  -10.6593  -32.4855 O.3    1 LIG      -0.27100
      6 H1        -36.4718   -9.2602  -30.3347 H      1 LIG       0.09000
      7 H2        -34.8325   -9.7575  -29.7744 H      1 LIG       0.09000
      8 H3        -35.5166   -8.5705  -32.5091 H      1 LIG       0.09000
      9 H4        -33.8834   -9.0662  -31.9496 H      1 LIG       0.09000
@<TRIPOS>BOND
      1       1       2 1
      2       1       4 2
      3       1       5 1
      4       2       3 1
      5       3       5 1
      6       2       6 1
      7       2       7 1
      8       3       8 1
      9       3       9 1
@<TRIPOS>ALT_TYPE
CGenFF_4.0_ALT_TYPE_SET
CGenFF_4.0 1 CG2O4 2 CG3C41 3 CG3C41 4 OG2D1 5 OG3C51 6 HGA2 7 HGA2 8 HGA2 9 HGA2
@<TRIPOS>MOLECULE
4_lactone
 9 9 0 0 0
****
USER_CHARGES
INVALID_CHARGES
Pose:  70 Cluster:  70 Fr_nu:   8773 TotEn:   -10.96
@<TRIPOS>ATOM
      1 C1        -49.8239  -11.2484  -43.9365 C.2    1 LIG       0.04000
      2 C2        -50.5195  -12.6213  -43.9171 C.3    1 LIG       0.11000
      3 C3        -51.7896  -11.7760  -43.9340 C.3    1 LIG       0.08100
      4 O1        -48.6918  -10.8208  -43.9393 O.2    1 LIG      -0.32000
      5 O2        -50.9953  -10.5576  -43.9495 O.3    1 LIG      -0.27100
      6 H1        -50.3400  -13.2243  -44.8085 H      1 LIG       0.09000
      7 H2        -50.3444  -13.1964  -43.0064 H      1 LIG       0.09000
      8 H3        -52.4068  -11.8664  -44.8320 H      1 LIG       0.09000
      9 H4        -52.4104  -11.8394  -43.0361 H      1 LIG       0.09000
@<TRIPOS>BOND
      1       1       2 1
      2       1       4 2
      3       1       5 1
      4       2       3 1
      5       3       5 1
      6       2       6 1
      7       2       7 1
      8       3       8 1
      9       3       9 1
@<TRIPOS>ALT_TYPE
CGenFF_4.0_ALT_TYPE_SET
CGenFF_4.0 1 CG2O4 2 CG3C41 3 CG3C41 4 OG2D1 5 OG3C51 6 HGA2 7 HGA2 8 HGA2 9 HGA2
@<TRIPOS>MOLECULE
4_lactone
 9 9 0 0 0
****
USER_CHARGES
INVALID_CHARGES
Pose:  71 Cluster:  71 Fr_nu: 2864211 TotEn:   -10.74
@<TRIPOS>ATOM
      1 C1        -76.2892   -9.2841  -52.7944 C.2    1 LIG       0.04000
      2 C2        -75.8381  -10.4472  -51.8928 C.3    1 LIG       0.11000
      3 C3        -75.0360   -9.3546  -51.1922 C.3    1 LIG       0.08100
      4 O1        -77.0112   -9.1248  -53.7524 O.2    1 LIG      -0.32000
      5 O2        -75.5479   -8.3618  -52.1238 O.3    1 LIG      -0.27100
      6 H1        -76.6424  -10.8941  -51.3064 H      1 LIG       0.09000
      7 H2        -75.2519  -11.2092  -52.4089 H      1 LIG       0.09000
      8 H3        -75.3342   -9.1338  -50.1636 H      1 LIG       0.09000
      9 H4        -73.9489   -9.4489  -51.2627 H      1 LIG       0.09000
@<TRIPOS>BOND
      1       1       2 1
      2       1       4 2
      3       1       5 1
      4       2       3 1
      5       3       5 1
      6       2       6 1
      7       2       7 1
      8       3       8 1
      9       3       9 1
@<TRIPOS>ALT_TYPE
CGenFF_4.0_ALT_TYPE_SET
CGenFF_4.0 1 CG2O4 2 CG3C41 3 CG3C41 4 OG2D1 5 OG3C51 6 HGA2 7 HGA2 8 HGA2 9 HGA2
@<TRIPOS>MOLECULE
4_lactone
 9 9 0 0 0
****
USER_CHARGES
INVALID_CHARGES
Pose:  72 Cluster:  72 Fr_nu: 379140 TotEn:   -10.54
@<TRIPOS>ATOM
      1 C1        -80.4068  -18.4516  -31.2046 C.2    1 LIG       0.04000
      2 C2        -79.3883  -19.1784  -30.3081 C.3    1 LIG       0.11000
      3 C3        -79.1480  -20.0099  -31.5646 C.3    1 LIG       0.08100
      4 O1        -81.1920  -17.5364  -31.1039 O.2    1 LIG      -0.32000
      5 O2        -80.1431  -19.2325  -32.2865 O.3    1 LIG      -0.27100
      6 H1        -78.5532  -18.5544  -29.9862 H      1 LIG       0.09000
      7 H2        -79.8354  -19.7094  -29.4661 H      1 LIG       0.09000
      8 H3        -78.1562  -19.9125  -32.0146 H      1 LIG       0.09000
      9 H4        -79.4340  -21.0630  -31.4951 H      1 LIG       0.09000
@<TRIPOS>BOND
      1       1       2 1
      2       1       4 2
      3       1       5 1
      4       2       3 1
      5       3       5 1
      6       2       6 1
      7       2       7 1
      8       3       8 1
      9       3       9 1
@<TRIPOS>ALT_TYPE
CGenFF_4.0_ALT_TYPE_SET
CGenFF_4.0 1 CG2O4 2 CG3C41 3 CG3C41 4 OG2D1 5 OG3C51 6 HGA2 7 HGA2 8 HGA2 9 HGA2
@<TRIPOS>MOLECULE
4_lactone
 9 9 0 0 0
****
USER_CHARGES
INVALID_CHARGES
Pose:  73 Cluster:  73 Fr_nu: 352924 TotEn:   -10.35
@<TRIPOS>ATOM
      1 C1        -74.8285  -22.9044  -46.4156 C.2    1 LIG       0.04000
      2 C2        -76.0224  -22.4290  -45.5684 C.3    1 LIG       0.11000
      3 C3        -74.9926  -22.4324  -44.4426 C.3    1 LIG       0.08100
      4 O1        -74.6155  -23.2089  -47.5672 O.2    1 LIG      -0.32000
      5 O2        -73.9640  -22.8856  -45.3658 O.3    1 LIG      -0.27100
      6 H1        -76.4091  -21.4494  -45.8536 H      1 LIG       0.09000
      7 H2        -76.8253  -23.1626  -45.4793 H      1 LIG       0.09000
      8 H3        -74.7511  -21.4540  -44.0186 H      1 LIG       0.09000
      9 H4        -75.1670  -23.1612  -43.6462 H      1 LIG       0.09000
@<TRIPOS>BOND
      1       1       2 1
      2       1       4 2
      3       1       5 1
      4       2       3 1
      5       3       5 1
      6       2       6 1
      7       2       7 1
      8       3       8 1
      9       3       9 1
@<TRIPOS>ALT_TYPE
CGenFF_4.0_ALT_TYPE_SET
CGenFF_4.0 1 CG2O4 2 CG3C41 3 CG3C41 4 OG2D1 5 OG3C51 6 HGA2 7 HGA2 8 HGA2 9 HGA2
@<TRIPOS>MOLECULE
4_lactone
 9 9 0 0 0
****
USER_CHARGES
INVALID_CHARGES
Pose:  74 Cluster:  74 Fr_nu: 7674895 TotEn:   -10.32
@<TRIPOS>ATOM
      1 C1        -54.8414    0.4371  -18.0619 C.2    1 LIG       0.04000
      2 C2        -56.3383    0.7316  -18.2663 C.3    1 LIG       0.11000
      3 C3        -56.3643   -0.7026  -18.7862 C.3    1 LIG       0.08100
      4 O1        -53.8644    1.0208  -17.6509 O.2    1 LIG      -0.32000
      5 O2        -54.9369   -0.8331  -18.5387 O.3    1 LIG      -0.27100
      6 H1        -56.8877    0.9099  -17.3406 H      1 LIG       0.09000
      7 H2        -56.5425    1.5080  -19.0054 H      1 LIG       0.09000
      8 H3        -56.9435   -1.4124  -18.1893 H      1 LIG       0.09000
      9 H4        -56.5998   -0.8152  -19.8480 H      1 LIG       0.09000
@<TRIPOS>BOND
      1       1       2 1
      2       1       4 2
      3       1       5 1
      4       2       3 1
      5       3       5 1
      6       2       6 1
      7       2       7 1
      8       3       8 1
      9       3       9 1
@<TRIPOS>ALT_TYPE
CGenFF_4.0_ALT_TYPE_SET
CGenFF_4.0 1 CG2O4 2 CG3C41 3 CG3C41 4 OG2D1 5 OG3C51 6 HGA2 7 HGA2 8 HGA2 9 HGA2
@<TRIPOS>MOLECULE
4_lactone
 9 9 0 0 0
****
USER_CHARGES
INVALID_CHARGES
Pose:  75 Cluster:  75 Fr_nu: 7658419 TotEn:   -10.17
@<TRIPOS>ATOM
      1 C1        -55.7083   -0.9763  -18.8323 C.2    1 LIG       0.04000
      2 C2        -56.4174   -2.1686  -18.1653 C.3    1 LIG       0.11000
      3 C3        -57.6783   -1.4467  -18.6310 C.3    1 LIG       0.08100
      4 O1        -54.5726   -0.5981  -19.0098 O.2    1 LIG      -0.32000
      5 O2        -56.8722   -0.3867  -19.2162 O.3    1 LIG      -0.27100
      6 H1        -56.2180   -3.1293  -18.6425 H      1 LIG       0.09000
      7 H2        -56.2742   -2.2242  -17.0849 H      1 LIG       0.09000
      8 H3        -58.2701   -1.9680  -19.3883 H      1 LIG       0.09000
      9 H4        -58.3253   -1.0668  -17.8356 H      1 LIG       0.09000
@<TRIPOS>BOND
      1       1       2 1
      2       1       4 2
      3       1       5 1
      4       2       3 1
      5       3       5 1
      6       2       6 1
      7       2       7 1
      8       3       8 1
      9       3       9 1
@<TRIPOS>ALT_TYPE
CGenFF_4.0_ALT_TYPE_SET
CGenFF_4.0 1 CG2O4 2 CG3C41 3 CG3C41 4 OG2D1 5 OG3C51 6 HGA2 7 HGA2 8 HGA2 9 HGA2
@<TRIPOS>MOLECULE
4_lactone
 9 9 0 0 0
****
USER_CHARGES
INVALID_CHARGES
Pose:  76 Cluster:  76 Fr_nu: 7609846 TotEn:    -9.98
@<TRIPOS>ATOM
      1 C1        -53.8326    2.3168  -17.7650 C.2    1 LIG       0.04000
      2 C2        -54.8896    3.3930  -17.4586 C.3    1 LIG       0.11000
      3 C3        -53.7156    4.3461  -17.6619 C.3    1 LIG       0.08100
      4 O1        -53.7853    1.1108  -17.8519 O.2    1 LIG      -0.32000
      5 O2        -52.8319    3.2227  -17.9311 O.3    1 LIG      -0.27100
      6 H1        -55.6868    3.4585  -18.2007 H      1 LIG       0.09000
      7 H2        -55.2925    3.3458  -16.4456 H      1 LIG       0.09000
      8 H3        -53.7919    5.0146  -18.5238 H      1 LIG       0.09000
      9 H4        -53.4001    4.9018  -16.7745 H      1 LIG       0.09000
@<TRIPOS>BOND
      1       1       2 1
      2       1       4 2
      3       1       5 1
      4       2       3 1
      5       3       5 1
      6       2       6 1
      7       2       7 1
      8       3       8 1
      9       3       9 1
@<TRIPOS>ALT_TYPE
CGenFF_4.0_ALT_TYPE_SET
CGenFF_4.0 1 CG2O4 2 CG3C41 3 CG3C41 4 OG2D1 5 OG3C51 6 HGA2 7 HGA2 8 HGA2 9 HGA2
@<TRIPOS>MOLECULE
4_lactone
 9 9 0 0 0
****
USER_CHARGES
INVALID_CHARGES
Pose:  77 Cluster:  77 Fr_nu: 6966252 TotEn:    -9.79
@<TRIPOS>ATOM
      1 C1        -88.1260  -22.3859  -34.8654 C.2    1 LIG       0.04000
      2 C2        -86.9152  -22.2271  -33.9286 C.3    1 LIG       0.11000
      3 C3        -86.5939  -23.6422  -34.3999 C.3    1 LIG       0.08100
      4 O1        -89.0785  -21.7256  -35.2136 O.2    1 LIG      -0.32000
      5 O2        -87.7802  -23.6464  -35.2414 O.3    1 LIG      -0.27100
      6 H1        -86.2108  -21.4534  -34.2381 H      1 LIG       0.09000
      7 H2        -87.1781  -22.1263  -32.8743 H      1 LIG       0.09000
      8 H3        -85.6801  -23.7486  -34.9908 H      1 LIG       0.09000
      9 H4        -86.6439  -24.4181  -33.6311 H      1 LIG       0.09000
@<TRIPOS>BOND
      1       1       2 1
      2       1       4 2
      3       1       5 1
      4       2       3 1
      5       3       5 1
      6       2       6 1
      7       2       7 1
      8       3       8 1
      9       3       9 1
@<TRIPOS>ALT_TYPE
CGenFF_4.0_ALT_TYPE_SET
CGenFF_4.0 1 CG2O4 2 CG3C41 3 CG3C41 4 OG2D1 5 OG3C51 6 HGA2 7 HGA2 8 HGA2 9 HGA2
@<TRIPOS>MOLECULE
4_lactone
 9 9 0 0 0
****
USER_CHARGES
INVALID_CHARGES
Pose:  78 Cluster:  78 Fr_nu: 7696428 TotEn:    -9.79
@<TRIPOS>ATOM
      1 C1        -74.8190   -1.0397  -61.7898 C.2    1 LIG       0.04000
      2 C2        -75.8269    0.0678  -62.1459 C.3    1 LIG       0.11000
      3 C3        -75.2203    0.7606  -60.9292 C.3    1 LIG       0.08100
      4 O1        -74.4979   -2.1257  -62.2161 O.2    1 LIG      -0.32000
      5 O2        -74.3252   -0.3660  -60.7164 O.3    1 LIG      -0.27100
      6 H1        -75.6393    0.5486  -63.1072 H      1 LIG       0.09000
      7 H2        -76.8714   -0.2328  -62.0490 H      1 LIG       0.09000
      8 H3        -74.6677    1.6813  -61.1350 H      1 LIG       0.09000
      9 H4        -75.8963    0.9023  -60.0815 H      1 LIG       0.09000
@<TRIPOS>BOND
      1       1       2 1
      2       1       4 2
      3       1       5 1
      4       2       3 1
      5       3       5 1
      6       2       6 1
      7       2       7 1
      8       3       8 1
      9       3       9 1
@<TRIPOS>ALT_TYPE
CGenFF_4.0_ALT_TYPE_SET
CGenFF_4.0 1 CG2O4 2 CG3C41 3 CG3C41 4 OG2D1 5 OG3C51 6 HGA2 7 HGA2 8 HGA2 9 HGA2
@<TRIPOS>MOLECULE
4_lactone
 9 9 0 0 0
****
USER_CHARGES
INVALID_CHARGES
Pose:  79 Cluster:  79 Fr_nu: 7682985 TotEn:    -9.61
@<TRIPOS>ATOM
      1 C1        -73.6730   -1.6426  -62.3969 C.2    1 LIG       0.04000
      2 C2        -73.1511   -0.1966  -62.3202 C.3    1 LIG       0.11000
      3 C3        -74.3700    0.0040  -61.4246 C.3    1 LIG       0.08100
      4 O1        -73.3521   -2.6807  -62.9295 O.2    1 LIG      -0.32000
      5 O2        -74.7403   -1.3926  -61.5919 O.3    1 LIG      -0.27100
      6 H1        -72.1816   -0.0983  -61.8295 H      1 LIG       0.09000
      7 H2        -73.1699    0.3348  -63.2731 H      1 LIG       0.09000
      8 H3        -74.1556    0.2418  -60.3791 H      1 LIG       0.09000
      9 H4        -75.1396    0.6736  -61.8184 H      1 LIG       0.09000
@<TRIPOS>BOND
      1       1       2 1
      2       1       4 2
      3       1       5 1
      4       2       3 1
      5       3       5 1
      6       2       6 1
      7       2       7 1
      8       3       8 1
      9       3       9 1
@<TRIPOS>ALT_TYPE
CGenFF_4.0_ALT_TYPE_SET
CGenFF_4.0 1 CG2O4 2 CG3C41 3 CG3C41 4 OG2D1 5 OG3C51 6 HGA2 7 HGA2 8 HGA2 9 HGA2
@<TRIPOS>MOLECULE
4_lactone
 9 9 0 0 0
****
USER_CHARGES
INVALID_CHARGES
Pose:  80 Cluster:  80 Fr_nu: 640768 TotEn:    -9.59
@<TRIPOS>ATOM
      1 C1        -80.8390  -34.2480  -36.1280 C.2    1 LIG       0.04000
      2 C2        -80.0494  -34.6429  -34.8671 C.3    1 LIG       0.11000
      3 C3        -81.0806  -33.7636  -34.1660 C.3    1 LIG       0.08100
      4 O1        -80.7907  -34.4674  -37.3171 O.2    1 LIG      -0.32000
      5 O2        -81.7238  -33.4785  -35.4390 O.3    1 LIG      -0.27100
      6 H1        -80.0936  -35.7067  -34.6287 H      1 LIG       0.09000
      7 H2        -79.0224  -34.2744  -34.8512 H      1 LIG       0.09000
      8 H3        -81.7564  -34.2813  -33.4798 H      1 LIG       0.09000
      9 H4        -80.6879  -32.8547  -33.7019 H      1 LIG       0.09000
@<TRIPOS>BOND
      1       1       2 1
      2       1       4 2
      3       1       5 1
      4       2       3 1
      5       3       5 1
      6       2       6 1
      7       2       7 1
      8       3       8 1
      9       3       9 1
@<TRIPOS>ALT_TYPE
CGenFF_4.0_ALT_TYPE_SET
CGenFF_4.0 1 CG2O4 2 CG3C41 3 CG3C41 4 OG2D1 5 OG3C51 6 HGA2 7 HGA2 8 HGA2 9 HGA2
@<TRIPOS>MOLECULE
4_lactone
 9 9 0 0 0
****
USER_CHARGES
INVALID_CHARGES
Pose:  81 Cluster:  81 Fr_nu: 1128271 TotEn:    -9.33
@<TRIPOS>ATOM
      1 C1        -74.0039  -23.1482  -44.8134 C.2    1 LIG       0.04000
      2 C2        -73.4782  -23.0762  -43.3685 C.3    1 LIG       0.11000
      3 C3        -74.6669  -22.1395  -43.1746 C.3    1 LIG       0.08100
      4 O1        -73.7011  -23.6988  -45.8475 O.2    1 LIG      -0.32000
      5 O2        -75.0427  -22.3046  -44.5700 O.3    1 LIG      -0.27100
      6 H1        -73.5282  -24.0230  -42.8285 H      1 LIG       0.09000
      7 H2        -72.4925  -22.6174  -43.2757 H      1 LIG       0.09000
      8 H3        -75.4491  -22.5001  -42.5010 H      1 LIG       0.09000
      9 H4        -74.4159  -21.1000  -42.9464 H      1 LIG       0.09000
@<TRIPOS>BOND
      1       1       2 1
      2       1       4 2
      3       1       5 1
      4       2       3 1
      5       3       5 1
      6       2       6 1
      7       2       7 1
      8       3       8 1
      9       3       9 1
@<TRIPOS>ALT_TYPE
CGenFF_4.0_ALT_TYPE_SET
CGenFF_4.0 1 CG2O4 2 CG3C41 3 CG3C41 4 OG2D1 5 OG3C51 6 HGA2 7 HGA2 8 HGA2 9 HGA2
@<TRIPOS>MOLECULE
4_lactone
 9 9 0 0 0
****
USER_CHARGES
INVALID_CHARGES
Pose:  82 Cluster:  82 Fr_nu: 7862429 TotEn:    -9.33
@<TRIPOS>ATOM
      1 C1        -71.0651   -3.5956  -63.2820 C.2    1 LIG       0.04000
      2 C2        -69.8146   -2.6983  -63.3003 C.3    1 LIG       0.11000
      3 C3        -69.5067   -3.4626  -64.5844 C.3    1 LIG       0.08100
      4 O1        -72.0351   -3.7613  -62.5778 O.2    1 LIG      -0.32000
      5 O2        -70.7281   -4.2377  -64.4326 O.3    1 LIG      -0.27100
      6 H1        -70.0305   -1.6357  -63.4217 H      1 LIG       0.09000
      7 H2        -69.1296   -2.8721  -62.4688 H      1 LIG       0.09000
      8 H3        -69.5171   -2.8694  -65.5028 H      1 LIG       0.09000
      9 H4        -68.6193   -4.1008  -64.5521 H      1 LIG       0.09000
@<TRIPOS>BOND
      1       1       2 1
      2       1       4 2
      3       1       5 1
      4       2       3 1
      5       3       5 1
      6       2       6 1
      7       2       7 1
      8       3       8 1
      9       3       9 1
@<TRIPOS>ALT_TYPE
CGenFF_4.0_ALT_TYPE_SET
CGenFF_4.0 1 CG2O4 2 CG3C41 3 CG3C41 4 OG2D1 5 OG3C51 6 HGA2 7 HGA2 8 HGA2 9 HGA2
@<TRIPOS>MOLECULE
4_lactone
 9 9 0 0 0
****
USER_CHARGES
INVALID_CHARGES
Pose:  83 Cluster:  83 Fr_nu: 2910621 TotEn:    -9.32
@<TRIPOS>ATOM
      1 C1        -56.4913    1.4542  -40.0292 C.2    1 LIG       0.04000
      2 C2        -56.1804    2.9497  -40.2192 C.3    1 LIG       0.11000
      3 C3        -55.8276    2.5107  -41.6372 C.3    1 LIG       0.08100
      4 O1        -56.8809    0.7287  -39.1425 O.2    1 LIG      -0.32000
      5 O2        -56.1590    1.1331  -41.3083 O.3    1 LIG      -0.27100
      6 H1        -57.0512    3.6008  -40.1279 H      1 LIG       0.09000
      7 H2        -55.3480    3.3119  -39.6137 H      1 LIG       0.09000
      8 H3        -56.4723    2.9025  -42.4286 H      1 LIG       0.09000
      9 H4        -54.7752    2.6153  -41.9152 H      1 LIG       0.09000
@<TRIPOS>BOND
      1       1       2 1
      2       1       4 2
      3       1       5 1
      4       2       3 1
      5       3       5 1
      6       2       6 1
      7       2       7 1
      8       3       8 1
      9       3       9 1
@<TRIPOS>ALT_TYPE
CGenFF_4.0_ALT_TYPE_SET
CGenFF_4.0 1 CG2O4 2 CG3C41 3 CG3C41 4 OG2D1 5 OG3C51 6 HGA2 7 HGA2 8 HGA2 9 HGA2
@<TRIPOS>MOLECULE
4_lactone
 9 9 0 0 0
****
USER_CHARGES
INVALID_CHARGES
Pose:  84 Cluster:  84 Fr_nu: 7674413 TotEn:    -8.93
@<TRIPOS>ATOM
      1 C1        -55.1973   -1.1825  -19.2107 C.2    1 LIG       0.04000
      2 C2        -56.7299   -1.0405  -19.2198 C.3    1 LIG       0.11000
      3 C3        -56.6404   -1.9500  -17.9980 C.3    1 LIG       0.08100
      4 O1        -54.2596   -0.7841  -19.8637 O.2    1 LIG      -0.32000
      5 O2        -55.1914   -1.9913  -18.1173 O.3    1 LIG      -0.27100
      6 H1        -57.0845   -0.0262  -19.0303 H      1 LIG       0.09000
      7 H2        -57.2119   -1.4724  -20.0984 H      1 LIG       0.09000
      8 H3        -56.9544   -1.5030  -17.0508 H      1 LIG       0.09000
      9 H4        -57.0817   -2.9434  -18.1162 H      1 LIG       0.09000
@<TRIPOS>BOND
      1       1       2 1
      2       1       4 2
      3       1       5 1
      4       2       3 1
      5       3       5 1
      6       2       6 1
      7       2       7 1
      8       3       8 1
      9       3       9 1
@<TRIPOS>ALT_TYPE
CGenFF_4.0_ALT_TYPE_SET
CGenFF_4.0 1 CG2O4 2 CG3C41 3 CG3C41 4 OG2D1 5 OG3C51 6 HGA2 7 HGA2 8 HGA2 9 HGA2
@<TRIPOS>MOLECULE
4_lactone
 9 9 0 0 0
****
USER_CHARGES
INVALID_CHARGES
Pose:  85 Cluster:  85 Fr_nu: 7725754 TotEn:    -8.93
@<TRIPOS>ATOM
      1 C1        -54.3924    1.5057  -18.1113 C.2    1 LIG       0.04000
      2 C2        -55.8891    1.8248  -17.9463 C.3    1 LIG       0.11000
      3 C3        -56.0675    0.4730  -18.6310 C.3    1 LIG       0.08100
      4 O1        -53.3334    2.0293  -17.8490 O.2    1 LIG      -0.32000
      5 O2        -54.6246    0.3108  -18.7178 O.3    1 LIG      -0.27100
      6 H1        -56.2216    1.8775  -16.9084 H      1 LIG       0.09000
      7 H2        -56.2248    2.6930  -18.5156 H      1 LIG       0.09000
      8 H3        -56.5253   -0.3103  -18.0208 H      1 LIG       0.09000
      9 H4        -56.5286    0.5035  -19.6220 H      1 LIG       0.09000
@<TRIPOS>BOND
      1       1       2 1
      2       1       4 2
      3       1       5 1
      4       2       3 1
      5       3       5 1
      6       2       6 1
      7       2       7 1
      8       3       8 1
      9       3       9 1
@<TRIPOS>ALT_TYPE
CGenFF_4.0_ALT_TYPE_SET
CGenFF_4.0 1 CG2O4 2 CG3C41 3 CG3C41 4 OG2D1 5 OG3C51 6 HGA2 7 HGA2 8 HGA2 9 HGA2
@<TRIPOS>MOLECULE
4_lactone
 9 9 0 0 0
****
USER_CHARGES
INVALID_CHARGES
Pose:  86 Cluster:  86 Fr_nu: 268247 TotEn:    -8.84
@<TRIPOS>ATOM
      1 C1        -46.8648   -8.0013  -29.8787 C.2    1 LIG       0.04000
      2 C2        -47.6763   -7.7675  -28.5919 C.3    1 LIG       0.11000
      3 C3        -46.2950   -7.7105  -27.9465 C.3    1 LIG       0.08100
      4 O1        -47.0873   -8.1830  -31.0542 O.2    1 LIG      -0.32000
      5 O2        -45.6666   -7.9402  -29.2381 O.3    1 LIG      -0.27100
      6 H1        -48.2412   -6.8340  -28.5849 H      1 LIG       0.09000
      7 H2        -48.3019   -8.6127  -28.3001 H      1 LIG       0.09000
      8 H3        -46.0085   -6.7431  -27.5252 H      1 LIG       0.09000
      9 H4        -46.0702   -8.5156  -27.2416 H      1 LIG       0.09000
@<TRIPOS>BOND
      1       1       2 1
      2       1       4 2
      3       1       5 1
      4       2       3 1
      5       3       5 1
      6       2       6 1
      7       2       7 1
      8       3       8 1
      9       3       9 1
@<TRIPOS>ALT_TYPE
CGenFF_4.0_ALT_TYPE_SET
CGenFF_4.0 1 CG2O4 2 CG3C41 3 CG3C41 4 OG2D1 5 OG3C51 6 HGA2 7 HGA2 8 HGA2 9 HGA2
@<TRIPOS>MOLECULE
4_lactone
 9 9 0 0 0
****
USER_CHARGES
INVALID_CHARGES
Pose:  87 Cluster:  87 Fr_nu: 4448893 TotEn:    -8.42
@<TRIPOS>ATOM
      1 C1        -72.2892   -1.9121  -62.1698 C.2    1 LIG       0.04000
      2 C2        -71.0371   -1.2391  -61.5796 C.3    1 LIG       0.11000
      3 C3        -71.9775   -0.0495  -61.4109 C.3    1 LIG       0.08100
      4 O1        -72.5877   -2.9860  -62.6410 O.2    1 LIG      -0.32000
      5 O2        -73.0708   -0.8135  -61.9912 O.3    1 LIG      -0.27100
      6 H1        -70.6800   -1.6954  -60.6550 H      1 LIG       0.09000
      7 H2        -70.2248   -1.1040  -62.2956 H      1 LIG       0.09000
      8 H3        -72.1924    0.2418  -60.3791 H      1 LIG       0.09000
      9 H4        -71.7378    0.8305  -62.0140 H      1 LIG       0.09000
@<TRIPOS>BOND
      1       1       2 1
      2       1       4 2
      3       1       5 1
      4       2       3 1
      5       3       5 1
      6       2       6 1
      7       2       7 1
      8       3       8 1
      9       3       9 1
@<TRIPOS>ALT_TYPE
CGenFF_4.0_ALT_TYPE_SET
CGenFF_4.0 1 CG2O4 2 CG3C41 3 CG3C41 4 OG2D1 5 OG3C51 6 HGA2 7 HGA2 8 HGA2 9 HGA2
@<TRIPOS>MOLECULE
4_lactone
 9 9 0 0 0
****
USER_CHARGES
INVALID_CHARGES
Pose:  88 Cluster:  88 Fr_nu:  46376 TotEn:    -8.35
@<TRIPOS>ATOM
      1 C1        -75.4585  -22.2630  -44.8278 C.2    1 LIG       0.04000
      2 C2        -75.2043  -22.7387  -43.3862 C.3    1 LIG       0.11000
      3 C3        -73.7420  -22.6830  -43.8180 C.3    1 LIG       0.08100
      4 O1        -76.4102  -21.9877  -45.5227 O.2    1 LIG      -0.32000
      5 O2        -74.1363  -22.2373  -45.1452 O.3    1 LIG      -0.27100
      6 H1        -75.4999  -22.0192  -42.6210 H      1 LIG       0.09000
      7 H2        -75.5975  -23.7333  -43.1695 H      1 LIG       0.09000
      8 H3        -73.1258  -21.9370  -43.3087 H      1 LIG       0.09000
      9 H4        -73.2241  -23.6453  -43.8547 H      1 LIG       0.09000
@<TRIPOS>BOND
      1       1       2 1
      2       1       4 2
      3       1       5 1
      4       2       3 1
      5       3       5 1
      6       2       6 1
      7       2       7 1
      8       3       8 1
      9       3       9 1
@<TRIPOS>ALT_TYPE
CGenFF_4.0_ALT_TYPE_SET
CGenFF_4.0 1 CG2O4 2 CG3C41 3 CG3C41 4 OG2D1 5 OG3C51 6 HGA2 7 HGA2 8 HGA2 9 HGA2
@<TRIPOS>MOLECULE
4_lactone
 9 9 0 0 0
****
USER_CHARGES
INVALID_CHARGES
Pose:  89 Cluster:  89 Fr_nu: 324251 TotEn:    -7.95
@<TRIPOS>ATOM
      1 C1        -75.2200  -22.6990  -45.2500 C.2    1 LIG       0.04000
      2 C2        -73.9591  -22.6990  -44.3671 C.3    1 LIG       0.11000
      3 C3        -74.9757  -22.6990  -43.2294 C.3    1 LIG       0.08100
      4 O1        -75.4832  -22.6984  -46.4311 O.2    1 LIG      -0.32000
      5 O2        -76.0697  -22.6978  -44.1880 O.3    1 LIG      -0.27100
      6 H1        -73.3510  -23.6002  -44.4589 H      1 LIG       0.09000
      7 H2        -73.3507  -21.7979  -44.4598 H      1 LIG       0.09000
      8 H3        -74.9878  -23.5965  -42.6050 H      1 LIG       0.09000
      9 H4        -74.9865  -21.8004  -42.6065 H      1 LIG       0.09000
@<TRIPOS>BOND
      1       1       2 1
      2       1       4 2
      3       1       5 1
      4       2       3 1
      5       3       5 1
      6       2       6 1
      7       2       7 1
      8       3       8 1
      9       3       9 1
@<TRIPOS>ALT_TYPE
CGenFF_4.0_ALT_TYPE_SET
CGenFF_4.0 1 CG2O4 2 CG3C41 3 CG3C41 4 OG2D1 5 OG3C51 6 HGA2 7 HGA2 8 HGA2 9 HGA2
@<TRIPOS>MOLECULE
4_lactone
 9 9 0 0 0
****
USER_CHARGES
INVALID_CHARGES
Pose:  90 Cluster:  90 Fr_nu: 171669 TotEn:    -7.88
@<TRIPOS>ATOM
      1 C1        -74.5992  -22.6508  -44.8903 C.2    1 LIG       0.04000
      2 C2        -74.0517  -22.4820  -43.4617 C.3    1 LIG       0.11000
      3 C3        -74.5597  -23.9107  -43.2922 C.3    1 LIG       0.08100
      4 O1        -74.6781  -21.9892  -45.9004 O.2    1 LIG      -0.32000
      5 O2        -75.0289  -23.9221  -44.6690 O.3    1 LIG      -0.27100
      6 H1        -72.9691  -22.3552  -43.4115 H      1 LIG       0.09000
[truncated: 4,928,817 more chars]
