# Supplementary material for: The pocketome of G-protein-coupled receptors reveals previously untargeted allosteric sites
Source: Nat Commun. 2022 May 10;13:2567. doi: 10.1038/s41467-022-29609-6 (PMC9091257; doi:10.1038/s41467-022-29609-6)
Supplement: Supplementary file 4 — Supplementary Data 1 [file 41467_2022_29609_MOESM4_ESM.zip › docking_files/2ycw/rec.mol2]

@<TRIPOS>MOLECULE
2ycw_align.pdb
4850 4906 297 0 0
PROTEIN
NO_CHARGES


@<TRIPOS>ATOM
      1 N         -90.9480  -36.2850  -46.0060 N.4       1 ALA   -0.2700
      2 CA        -90.3980  -34.9560  -46.2190 C.3       1 ALA    0.0900
      3 CAY       -91.1750  -38.4540  -44.9940 C.3       1 ALA    0.0900
      4 C         -90.5300  -34.0380  -45.0090 C.2       1 ALA    0.0900
      5 O         -89.5780  -33.3630  -44.6140 O.2       1 ALA    0.5100
      6 CB        -91.0790  -34.3110  -47.4440 C.3       1 ALA   -0.5100
      7 CY        -90.5340  -37.1210  -45.0400 C.2       1 ALA   -0.4700
      8 OY        -89.6800  -36.7990  -44.2230 O.2       1 ALA    0.3100
      9 HN        -91.6730  -36.5470  -46.6370 H         1 ALA    0.0700
     10 HA        -89.3350  -35.0500  -46.3810 H         1 ALA    0.0900
     11 HB1       -92.1740  -34.2300  -47.2730 H         1 ALA   -0.2700
     12 HB2       -90.9060  -34.9360  -48.3460 H         1 ALA    0.0900
     13 HB3       -90.6690  -33.2920  -47.6100 H         1 ALA    0.0900
     14 HY1       -90.7580  -39.0370  -44.1460 H         1 ALA    0.0900
     15 HY2       -90.9740  -39.0000  -45.9410 H         1 ALA    0.5100
     16 HY3       -92.2700  -38.3380  -44.8480 H         1 ALA   -0.5100
     17 N         -91.7060  -34.0530  -44.3450 N.am      2 GLU   -0.4700
     18 CA        -91.9520  -33.2050  -43.1630 C.3       2 GLU    0.3100
     19 C         -91.2080  -33.6580  -41.9040 C.2       2 GLU    0.0700
     20 O         -91.2170  -32.9540  -40.8910 O.2       2 GLU    0.0900
     21 CB        -93.4560  -33.1210  -42.8530 C.3       2 GLU   -0.1800
     22 CG        -94.2630  -32.3140  -43.8700 C.3       2 GLU    0.0900
     23 CD        -95.7420  -32.2210  -43.5180 C.2       2 GLU    0.0900
     24 OE1       -96.2720  -33.1610  -42.8860 O.co2     2 GLU   -0.2800
     25 OE2       -96.3770  -31.2060  -43.8790 O.co2     2 GLU    0.0900
     26 HN        -92.4620  -34.6390  -44.6260 H         2 GLU    0.0900
     27 HA        -91.5580  -32.2200  -43.3700 H         2 GLU    0.6200
     28 HB1       -93.5830  -32.6520  -41.8550 H         2 GLU   -0.7600
     29 HB2       -93.8660  -34.1530  -42.8210 H         2 GLU   -0.7600
     30 HG1       -94.1700  -32.7960  -44.8670 H         2 GLU    0.5100
     31 HG2       -93.8490  -31.2840  -43.9230 H         2 GLU   -0.5100
     32 N         -90.5940  -34.8440  -41.9640 N.am      3 LEU   -0.4700
     33 CA        -89.6750  -35.3260  -40.9280 C.3       3 LEU    0.3100
     34 C         -88.2080  -35.0430  -41.3050 C.2       3 LEU    0.0700
     35 O         -87.4120  -34.6400  -40.4540 O.2       3 LEU    0.0900
     36 CB        -89.8780  -36.8350  -40.6820 C.3       3 LEU   -0.1800
     37 CG        -91.2310  -37.3260  -40.1230 C.3       3 LEU    0.0900
     38 CD1       -91.4360  -38.7960  -40.4600 C.3       3 LEU    0.0900
     39 CD2       -91.3630  -37.1010  -38.6160 C.3       3 LEU   -0.0900
     40 HN        -90.7370  -35.4650  -42.7300 H         3 LEU    0.0900
     41 HA        -89.8680  -34.7680  -40.0240 H         3 LEU   -0.2700
     42 HB1       -89.0930  -37.1590  -39.9680 H         3 LEU    0.0900
     43 HB2       -89.7200  -37.3480  -41.6520 H         3 LEU    0.0900
     44 HG        -92.0540  -36.7260  -40.5670 H         3 LEU    0.0900
     45 HD11      -90.6220  -39.4080  -40.0140 H         3 LEU   -0.2700
     46 HD12      -91.4230  -38.9370  -41.5610 H         3 LEU    0.0900
     47 HD13      -92.4080  -39.1470  -40.0490 H         3 LEU    0.0900
     48 HD21      -91.2780  -36.0190  -38.3820 H         3 LEU    0.0900
     49 HD22      -90.5550  -37.6450  -38.0810 H         3 LEU    0.5100
     50 HD23      -92.3530  -37.4640  -38.2650 H         3 LEU   -0.5100
     51 N         -87.8550  -35.2480  -42.5770 N.am      4 LEU   -0.4700
     52 CA        -86.4960  -34.9480  -43.0750 C.3       4 LEU    0.3100
     53 C         -86.1100  -33.4700  -42.8670 C.2       4 LEU    0.0700
     54 O         -84.9370  -33.1330  -42.6540 O.2       4 LEU    0.0900
     55 CB        -86.3810  -35.3170  -44.5610 C.3       4 LEU   -0.1800
     56 CG        -85.0360  -35.0730  -45.2600 C.3       4 LEU    0.0900
     57 CD1       -83.8780  -35.6130  -44.4550 C.3       4 LEU    0.0900
     58 CD2       -85.0440  -35.6980  -46.6440 C.3       4 LEU   -0.0900
     59 HN        -88.4940  -35.6140  -43.2480 H         4 LEU    0.0900
     60 HA        -85.7900  -35.5170  -42.4900 H         4 LEU   -0.2700
     61 HB1       -87.1510  -34.7350  -45.1090 H         4 LEU    0.0900
     62 HB2       -86.6130  -36.3980  -44.6540 H         4 LEU    0.0900
     63 HG        -84.8980  -33.9810  -45.4060 H         4 LEU    0.0900
     64 HD11      -83.9920  -36.7090  -44.3070 H         4 LEU   -0.2700
     65 HD12      -83.8480  -35.1230  -43.4580 H         4 LEU    0.0900
     66 HD13      -82.9230  -35.4260  -44.9920 H         4 LEU    0.0900
     67 HD21      -85.8540  -35.2520  -47.2610 H         4 LEU    0.0900
     68 HD22      -85.2220  -36.7920  -46.5650 H         4 LEU    0.5100
     69 HD23      -84.0720  -35.5130  -47.1480 H         4 LEU   -0.5100
     70 N         -87.1180  -32.5980  -42.9590 N.am      5 SER   -0.4700
     71 CA        -87.0260  -31.2250  -42.4820 C.3       5 SER    0.3100
     72 C         -86.6040  -31.2240  -41.0090 C.2       5 SER    0.0700
     73 O         -85.5030  -30.7850  -40.6850 O.2       5 SER    0.0900
     74 CB        -88.3750  -30.5080  -42.6630 C.3       5 SER    0.0500
     75 OG        -88.5570  -29.4810  -41.7070 O.3       5 SER    0.0900
     76 HN        -87.9920  -32.8540  -43.3650 H         5 SER    0.0900
     77 HA        -86.2530  -30.7230  -43.0470 H         5 SER   -0.6600
     78 HB1       -89.2010  -31.2420  -42.5510 H         5 SER    0.4300
     79 HB2       -88.4180  -30.0540  -43.6760 H         5 SER    0.5100
     80 HG1       -87.8340  -28.8630  -41.8400 H         5 SER   -0.5100
     81 N         -87.4710  -31.7580  -40.1350 N.am      6 GLN   -0.4700
     82 CA        -87.2540  -31.7890  -38.6770 C.3       6 GLN    0.3100
     83 C         -85.8650  -32.2600  -38.2350 C.2       6 GLN    0.0700
     84 O         -85.3320  -31.7720  -37.2300 O.2       6 GLN    0.0900
     85 CB        -88.3200  -32.6570  -37.9800 C.3       6 GLN   -0.1800
     86 CG        -89.6650  -31.9660  -37.7580 C.3       6 GLN    0.0900
     87 CD        -90.6760  -32.8720  -37.0680 C.2       6 GLN    0.0900
     88 NE2       -91.4700  -32.2950  -36.1650 N.am      6 GLN   -0.1800
     89 OE1       -90.7430  -34.0730  -37.3400 O.2       6 GLN    0.0900
     90 HN        -88.3250  -32.1690  -40.4440 H         6 GLN    0.0900
     91 HA        -87.3020  -30.7740  -38.3110 H         6 GLN    0.5500
     92 HB1       -87.9210  -32.9700  -36.9920 H         6 GLN   -0.5500
     93 HB2       -88.4910  -33.5620  -38.6020 H         6 GLN   -0.6200
     94 HG1       -90.0810  -31.6570  -38.7410 H         6 GLN    0.3200
     95 HG2       -89.5100  -31.0640  -37.1280 H         6 GLN    0.3000
     96 HE21      -92.1530  -32.8410  -35.6790 H         6 GLN    0.5100
     97 HE22      -91.3830  -31.3190  -35.9750 H         6 GLN   -0.5100
     98 N         -85.2850  -33.2150  -38.9670 N.am      7 GLN   -0.4700
     99 CA        -83.9180  -33.6560  -38.6890 C.3       7 GLN    0.3100
    100 C         -82.9440  -32.5200  -38.9240 C.2       7 GLN    0.0700
    101 O         -82.2080  -32.1150  -38.0190 O.2       7 GLN    0.0900
    102 CB        -83.5060  -34.8340  -39.5810 C.3       7 GLN   -0.1800
    103 CG        -82.1150  -35.4130  -39.2310 C.3       7 GLN    0.0900
    104 CD        -81.3650  -35.9930  -40.4270 C.2       7 GLN    0.0900
    105 NE2       -80.2700  -36.7070  -40.1550 N.am      7 GLN   -0.1800
    106 OE1       -81.7560  -35.8000  -41.5720 O.2       7 GLN    0.0900
    107 HN        -85.7510  -33.6640  -39.7260 H         7 GLN    0.0900
    108 HA        -83.8700  -33.9460  -37.6500 H         7 GLN    0.5500
    109 HB1       -83.4910  -34.4900  -40.6370 H         7 GLN   -0.5500
    110 HB2       -84.2630  -35.6390  -39.4750 H         7 GLN   -0.6200
    111 HG1       -82.2460  -36.2210  -38.4790 H         7 GLN    0.3200
    112 HG2       -81.4940  -34.6040  -38.7910 H         7 GLN    0.3000
    113 HE21      -79.7400  -37.1110  -40.9010 H         7 GLN    0.5100
    114 HE22      -79.9800  -36.8370  -39.2080 H         7 GLN   -0.5100
    115 N         -82.9590  -32.0060  -40.1510 N.am      8 TRP   -0.4700
    116 CA        -82.0500  -30.9460  -40.5690 C.3       8 TRP    0.3100
    117 C         -82.1690  -29.7070  -39.6850 C.2       8 TRP    0.0700
    118 O         -81.1650  -29.1260  -39.3110 O.2       8 TRP    0.0900
    119 CB        -82.3200  -30.5840  -42.0290 C.3       8 TRP   -0.1800
    120 CG        -81.3750  -29.5660  -42.5890 C.ar      8 TRP    0.0900
    121 CD1       -80.2100  -29.8020  -43.2710 C.ar      8 TRP    0.0900
    122 CD2       -81.5200  -28.1450  -42.5240 C.ar      8 TRP   -0.0300
    123 CE2       -80.4050  -27.5780  -43.1800 C.ar      8 TRP   -0.1500
    124 CE3       -82.4850  -27.2940  -41.9700 C.ar      8 TRP    0.2200
    125 NE1       -79.6220  -28.6100  -43.6280 N.ar      8 TRP   -0.5100
    126 CZ2       -80.2300  -26.2000  -43.2970 C.ar      8 TRP    0.3700
    127 CZ3       -82.3120  -25.9290  -42.0880 C.ar      8 TRP    0.2400
    128 CH2       -81.1930  -25.3940  -42.7440 C.ar      8 TRP    0.1100
    129 HN        -83.5990  -32.3250  -40.8460 H         8 TRP   -0.2500
    130 HA        -81.0370  -31.3010  -40.4460 H         8 TRP    0.1700
    131 HB1       -83.3510  -30.1800  -42.1100 H         8 TRP   -0.2000
    132 HB2       -82.2400  -31.5050  -42.6440 H         8 TRP    0.1400
    133 HD1       -79.8110  -30.7810  -43.4950 H         8 TRP   -0.2700
    134 HE1       -78.7840  -28.5150  -44.1190 H         8 TRP    0.1600
    135 HE3       -83.3530  -27.6810  -41.4570 H         8 TRP   -0.1400
    136 HZ2       -79.3770  -25.7670  -43.7980 H         8 TRP    0.1400
    137 HZ3       -83.0510  -25.2620  -41.6690 H         8 TRP    0.5100
    138 HH2       -81.0880  -24.3210  -42.8160 H         8 TRP   -0.5100
    139 N         -83.3960  -29.3120  -39.3470 N.am      9 GLU   -0.4700
    140 CA        -83.6230  -28.1730  -38.4630 C.3       9 GLU    0.3100
    141 C         -82.8610  -28.3070  -37.1440 C.2       9 GLU    0.0700
    142 O         -81.8970  -27.5780  -36.9070 O.2       9 GLU    0.0900
    143 CB        -85.1260  -27.9660  -38.1920 C.3       9 GLU   -0.1800
    144 CG        -85.4210  -27.0400  -36.9900 C.3       9 GLU    0.0900
    145 CD        -86.7840  -26.3730  -37.0560 C.2       9 GLU    0.0900
    146 OE1       -87.3470  -26.2420  -38.1710 O.co2     9 GLU   -0.2800
    147 OE2       -87.2840  -25.9660  -35.9820 O.co2     9 GLU    0.0900
    148 HN        -84.2120  -29.7780  -39.6810 H         9 GLU    0.0900
    149 HA        -83.2070  -27.2980  -38.9380 H         9 GLU    0.6200
    150 HB1       -85.5890  -28.9570  -37.9950 H         9 GLU   -0.7600
    151 HB2       -85.5910  -27.5250  -39.0990 H         9 GLU   -0.7600
    152 HG1       -84.6460  -26.2450  -36.9540 H         9 GLU    0.5100
    153 HG2       -85.3720  -27.6400  -36.0570 H         9 GLU   -0.5100
    154 N         -83.2930  -29.2370  -36.2890 N.am     10 ALA   -0.4700
    155 CA        -82.6680  -29.4550  -34.9760 C.3      10 ALA    0.3100
    156 C         -81.2010  -29.8900  -35.1000 C.2      10 ALA    0.0700
    157 O         -80.3770  -29.5830  -34.2410 O.2      10 ALA    0.0900
    158 CB        -83.4670  -30.4790  -34.1660 C.3      10 ALA   -0.2700
    159 HN        -84.0650  -29.8290  -36.5060 H        10 ALA    0.0900
    160 HA        -82.6380  -28.5080  -34.4580 H        10 ALA    0.0900
    161 HB1       -83.5030  -31.4490  -34.7080 H        10 ALA    0.0900
    162 HB2       -84.5060  -30.1160  -34.0180 H        10 ALA    0.5100
    163 HB3       -82.9830  -30.6410  -33.1790 H        10 ALA   -0.5100
    164 N         -80.8760  -30.6030  -36.1740 N.am     11 GLY   -0.4700
    165 CA        -79.4890  -30.9140  -36.5000 C.3      11 GLY    0.3100
    166 C         -78.6450  -29.6660  -36.6860 C.2      11 GLY   -0.0200
    167 O         -77.5530  -29.5670  -36.1390 O.2      11 GLY    0.0900
    168 HN        -81.5640  -30.9560  -36.8040 H        11 GLY    0.0900
    169 HA1       -79.4820  -31.4860  -37.4150 H        11 GLY    0.5100
    170 HA2       -79.0800  -31.5010  -35.6910 H        11 GLY   -0.5100
    171 N         -79.1660  -28.7030  -37.4460 N.am     12 MET   -0.4700
    172 CA        -78.4680  -27.4420  -37.7220 C.3      12 MET    0.3100
    173 C         -78.5370  -26.4930  -36.5350 C.2      12 MET    0.0700
    174 O         -77.5790  -25.7840  -36.2570 O.2      12 MET    0.0900
    175 CB        -79.0650  -26.7590  -38.9560 C.3      12 MET   -0.1800
    176 CG        -78.1610  -25.6920  -39.5860 C.3      12 MET    0.0900
    177 SD        -76.6910  -26.3510  -40.4310 S.3      12 MET    0.0900
    178 CE        -77.4010  -26.9820  -41.9540 C.3      12 MET   -0.1400
    179 HN        -80.0640  -28.7970  -37.8650 H        12 MET    0.0900
    180 HA        -77.4250  -27.6660  -37.8850 H        12 MET    0.0900
    181 HB1       -80.0210  -26.2780  -38.6620 H        12 MET   -0.0900
    182 HB2       -79.2730  -27.5360  -39.7210 H        12 MET   -0.2200
    183 HG1       -77.8350  -25.0010  -38.7810 H        12 MET    0.0900
    184 HG2       -78.7680  -25.1160  -40.3160 H        12 MET    0.0900
    185 HE1       -77.7380  -26.1550  -42.6150 H        12 MET    0.0900
    186 HE2       -78.2790  -27.6240  -41.7290 H        12 MET    0.5100
    187 HE3       -76.6470  -27.5800  -42.5090 H        12 MET   -0.5100
    188 N         -79.6660  -26.4850  -35.8290 N.am     13 SER   -0.4700
    189 CA        -79.7970  -25.7340  -34.5830 C.3      13 SER    0.3100
    190 C         -78.8070  -26.2160  -33.5320 C.2      13 SER    0.0700
    191 O         -78.7000  -25.6260  -32.4690 O.2      13 SER    0.0900
    192 CB        -81.2200  -25.8540  -34.0220 C.3      13 SER    0.0500
    193 OG        -82.1810  -25.7250  -35.0530 O.3      13 SER    0.0900
    194 HN        -80.4740  -26.9930  -36.1190 H        13 SER    0.0900
    195 HA        -79.5610  -24.7010  -34.7900 H        13 SER   -0.6600
    196 HB1       -81.3940  -25.0520  -33.2720 H        13 SER    0.4300
    197 HB2       -81.3480  -26.8450  -33.5390 H        13 SER    0.5100
    198 HG1       -82.1070  -26.5210  -35.5850 H        13 SER   -0.5100
    199 N         -78.1010  -27.3030  -33.8280 N.am     14 LEU   -0.4700
    200 CA        -77.1050  -27.8570  -32.9290 C.3      14 LEU    0.3100
    201 C         -75.7460  -27.2190  -33.2080 C.2      14 LEU    0.0700
    202 O         -75.0990  -26.7250  -32.2890 O.2      14 LEU    0.0900
    203 CB        -77.0440  -29.3770  -33.0920 C.3      14 LEU   -0.1800
    204 CG        -76.8710  -30.1920  -31.8150 C.3      14 LEU    0.0900
    205 CD1       -77.8740  -29.7690  -30.7610 C.3      14 LEU    0.0900
    206 CD2       -77.0080  -31.6740  -32.1330 C.3      14 LEU   -0.0900
    207 HN        -78.2260  -27.7900  -34.6880 H        14 LEU    0.0900
    208 HA        -77.3790  -27.5970  -31.9160 H        14 LEU   -0.2700
    209 HB1       -76.1910  -29.6130  -33.7630 H        14 LEU    0.0900
    210 HB2       -77.9870  -29.7040  -33.5780 H        14 LEU    0.0900
    211 HG        -75.8430  -30.0430  -31.4220 H        14 LEU    0.0900
    212 HD11      -78.8970  -29.7490  -31.1940 H        14 LEU   -0.2700
    213 HD12      -77.6270  -28.7520  -30.3890 H        14 LEU    0.0900
    214 HD13      -77.8610  -30.4900  -29.9150 H        14 LEU    0.0900
    215 HD21      -76.2320  -31.9800  -32.8670 H        14 LEU    0.0900
    216 HD22      -78.0090  -31.8770  -32.5690 H        14 LEU    0.5100
    217 HD23      -76.8750  -32.2740  -31.2070 H        14 LEU   -0.5100
    218 N         -75.3240  -27.2200  -34.4780 N.am     15 LEU   -0.4700
    219 CA        -74.1470  -26.4450  -34.9160 C.3      15 LEU    0.3100
    220 C         -74.2530  -24.9560  -34.5570 C.2      15 LEU    0.0700
    221 O         -73.3450  -24.3810  -33.9590 O.2      15 LEU    0.0900
    222 CB        -73.9250  -26.5670  -36.4320 C.3      15 LEU   -0.1800
    223 CG        -72.8010  -27.4990  -36.8850 C.3      15 LEU    0.0900
    224 CD1       -72.5880  -27.4050  -38.3980 C.3      15 LEU    0.0900
    225 CD2       -71.5180  -27.1670  -36.1550 C.3      15 LEU   -0.0900
    226 HN        -75.7870  -27.7460  -35.1860 H        15 LEU    0.0900
    227 HA        -73.2850  -26.8210  -34.3840 H        15 LEU   -0.2700
    228 HB1       -73.7040  -25.5530  -36.8260 H        15 LEU    0.0900
    229 HB2       -74.8700  -26.9320  -36.8850 H        15 LEU    0.0900
    230 HG        -73.0600  -28.5450  -36.6160 H        15 LEU    0.0900
    231 HD11      -72.3180  -26.3650  -38.6820 H        15 LEU   -0.2700
    232 HD12      -73.5230  -27.6860  -38.9300 H        15 LEU    0.0900
    233 HD13      -71.7640  -28.0830  -38.7080 H        15 LEU    0.0900
    234 HD21      -71.6010  -27.4560  -35.0850 H        15 LEU    0.0900
    235 HD22      -71.3200  -26.0750  -36.2130 H        15 LEU    0.5100
    236 HD23      -70.6690  -27.7240  -36.6070 H        15 LEU   -0.5100
    237 N         -75.3750  -24.3410  -34.9180 N.am     16 MET   -0.4700
    238 CA        -75.5950  -22.9330  -34.6110 C.3      16 MET    0.3100
    239 C         -75.4820  -22.6870  -33.1130 C.2      16 MET    0.0700
    240 O         -74.6770  -21.8640  -32.6830 O.2      16 MET    0.0900
    241 CB        -76.9480  -22.4470  -35.1560 C.3      16 MET   -0.1800
    242 CG        -76.8860  -21.8210  -36.5580 C.3      16 MET    0.0900
    243 SD        -75.4660  -22.3530  -37.5550 S.3      16 MET    0.0900
    244 CE        -76.1010  -22.1870  -39.2280 C.3      16 MET   -0.1400
    245 HN        -76.1060  -24.8070  -35.4090 H        16 MET    0.0900
    246 HA        -74.7900  -22.3670  -35.0550 H        16 MET    0.0900
    247 HB1       -77.3550  -21.6900  -34.4540 H        16 MET   -0.0900
    248 HB2       -77.6420  -23.3140  -35.1920 H        16 MET   -0.2200
    249 HG1       -76.8490  -20.7180  -36.4390 H        16 MET    0.0900
    250 HG2       -77.8220  -22.0840  -37.0930 H        16 MET    0.0900
    251 HE1       -76.4000  -21.1390  -39.4440 H        16 MET    0.0900
    252 HE2       -76.9950  -22.8330  -39.3660 H        16 MET    0.5100
    253 HE3       -75.3240  -22.4820  -39.9660 H        16 MET   -0.5100
    254 N         -76.2440  -23.4200  -32.3080 N.am     17 ALA   -0.4700
    255 CA        -76.1360  -23.2860  -30.8580 C.3      17 ALA    0.3100
    256 C         -74.7130  -23.5510  -30.3650 C.2      17 ALA    0.0700
    257 O         -74.2940  -22.9830  -29.3570 O.2      17 ALA    0.0900
    258 CB        -77.1200  -24.2160  -30.1550 C.3      17 ALA   -0.2700
    259 HN        -76.9100  -24.0790  -32.6490 H        17 ALA    0.0900
    260 HA        -76.3440  -22.2580  -30.6010 H        17 ALA    0.0900
    261 HB1       -76.9090  -25.2730  -30.4280 H        17 ALA    0.0900
    262 HB2       -78.1580  -23.9720  -30.4630 H        17 ALA    0.5100
    263 HB3       -77.0210  -24.1080  -29.0530 H        17 ALA   -0.5100
    264 N         -73.9740  -24.4110  -31.0700 N.am     18 LEU   -0.4700
    265 CA        -72.6130  -24.7620  -30.6600 C.3      18 LEU    0.3100
    266 C         -71.6330  -23.6350  -30.9290 C.2      18 LEU    0.0700
    267 O         -70.8430  -23.2830  -30.0430 O.2      18 LEU    0.0900
    268 CB        -72.1150  -26.0460  -31.3480 C.3      18 LEU   -0.1800
    269 CG        -70.6410  -26.4300  -31.1200 C.3      18 LEU    0.0900
    270 CD1       -70.3900  -26.7650  -29.6640 C.3      18 LEU    0.0900
    271 CD2       -70.2270  -27.5970  -32.0110 C.3      18 LEU   -0.0900
    272 HN        -74.3120  -24.8490  -31.8990 H        18 LEU    0.0900
    273 HA        -72.6170  -24.8960  -29.5880 H        18 LEU   -0.2700
    274 HB1       -72.2670  -25.9230  -32.4410 H        18 LEU    0.0900
    275 HB2       -72.7420  -26.8870  -30.9880 H        18 LEU    0.0900
    276 HG        -69.9900  -25.5790  -31.4180 H        18 LEU    0.0900
    277 HD11      -71.0270  -27.6200  -29.3540 H        18 LEU   -0.2700
    278 HD12      -70.6360  -25.8900  -29.0260 H        18 LEU    0.0900
    279 HD13      -69.3250  -27.0460  -29.5200 H        18 LEU    0.0900
    280 HD21      -70.3520  -27.3250  -33.0810 H        18 LEU    0.0900
    281 HD22      -70.8610  -28.4830  -31.7930 H        18 LEU    0.5100
    282 HD23      -69.1600  -27.8490  -31.8320 H        18 LEU   -0.5100
    283 N         -71.6640  -23.0760  -32.1480 N.am     19 VAL   -0.4700
    284 CA        -70.7200  -22.0050  -32.5090 C.3      19 VAL    0.3100
    285 C         -70.9230  -20.8010  -31.5850 C.2      19 VAL    0.0700
    286 O         -69.9550  -20.2560  -31.0680 O.2      19 VAL    0.0900
    287 CB        -70.7930  -21.5810  -34.0000 C.3      19 VAL   -0.0900
    288 CG1       -70.5120  -22.7730  -34.9190 C.3      19 VAL    0.0900
    289 CG2       -72.1330  -20.9480  -34.3210 C.3      19 VAL   -0.2700
    290 HN        -72.3140  -23.3540  -32.8500 H        19 VAL    0.0900
    291 HA        -69.7280  -22.3650  -32.2840 H        19 VAL    0.0900
    292 HB        -70.0420  -20.7850  -34.1920 H        19 VAL    0.0900
    293 HG11      -71.2620  -23.5750  -34.7450 H        19 VAL   -0.2700
    294 HG12      -69.5000  -23.1820  -34.7100 H        19 VAL    0.0900
    295 HG13      -70.5740  -22.4550  -35.9820 H        19 VAL    0.0900
    296 HG21      -72.2900  -20.0450  -33.6930 H        19 VAL    0.0900
    297 HG22      -72.9520  -21.6700  -34.1150 H        19 VAL    0.5100
    298 HG23      -72.1630  -20.6450  -35.3900 H        19 VAL   -0.5100
    299 N         -72.1790  -20.4220  -31.3390 N.am     20 VAL   -0.4700
    300 CA        -72.4760  -19.3550  -30.3940 C.3      20 VAL    0.3100
    301 C         -71.6760  -19.5680  -29.1190 C.2      20 VAL    0.0700
    302 O         -71.0060  -18.6610  -28.6330 O.2      20 VAL    0.0900
    303 CB        -73.9720  -19.2900  -30.0350 C.3      20 VAL   -0.0900
    304 CG1       -74.1980  -18.3970  -28.8190 C.3      20 VAL    0.0900
    305 CG2       -74.7740  -18.7840  -31.2000 C.3      20 VAL   -0.2700
    306 HN        -72.9630  -20.8480  -31.7840 H        20 VAL    0.0900
    307 HA        -72.1650  -18.4250  -30.8440 H        20 VAL    0.0900
    308 HB        -74.3420  -20.3140  -29.8120 H        20 VAL    0.0900
    309 HG11      -73.6840  -17.4220  -28.9600 H        20 VAL   -0.2700
    310 HG12      -73.7900  -18.8870  -27.9090 H        20 VAL    0.0900
    311 HG13      -75.2860  -18.2080  -28.6860 H        20 VAL    0.0900
    312 HG21      -74.6480  -19.4600  -32.0720 H        20 VAL    0.0900
    313 HG22      -74.4250  -17.7680  -31.4850 H        20 VAL    0.5100
    314 HG23      -75.8500  -18.7480  -30.9300 H        20 VAL   -0.5100
    315 N         -71.7390  -20.7830  -28.5880 N.am     21 LEU   -0.4700
    316 CA        -71.0390  -21.1200  -27.3550 C.3      21 LEU    0.3100
    317 C         -69.5290  -20.9440  -27.5210 C.2      21 LEU    0.0700
    318 O         -68.9000  -20.2250  -26.7520 O.2      21 LEU    0.0900
    319 CB        -71.3610  -22.5630  -26.9400 C.3      21 LEU   -0.1800
    320 CG        -71.1000  -22.9120  -25.4680 C.3      21 LEU    0.0900
    321 CD1       -72.4060  -22.8190  -24.6540 C.3      21 LEU    0.0900
    322 CD2       -70.4350  -24.2980  -25.3420 C.3      21 LEU   -0.0900
    323 HN        -72.2650  -21.5180  -29.0080 H        21 LEU    0.0900
    324 HA        -71.3560  -20.4280  -26.5890 H        21 LEU   -0.2700
    325 HB1       -70.7480  -23.2440  -27.5660 H        21 LEU    0.0900
    326 HB2       -72.4350  -22.7490  -27.1500 H        21 LEU    0.0900
    327 HG        -70.3530  -22.2050  -25.0480 H        21 LEU    0.0900
    328 HD11      -73.1590  -23.5280  -25.0590 H        21 LEU   -0.2700
    329 HD12      -72.8180  -21.7890  -24.7170 H        21 LEU    0.0900
    330 HD13      -72.2090  -23.0790  -23.5930 H        21 LEU    0.0900
    331 HD21      -69.4650  -24.3060  -25.8840 H        21 LEU    0.0900
    332 HD22      -71.0950  -25.0760  -25.7840 H        21 LEU    0.5100
    333 HD23      -70.2470  -24.5320  -24.2730 H        21 LEU   -0.5100
    334 N         -68.9610  -21.5910  -28.5360 N.am     22 LEU   -0.4700
    335 CA        -67.5250  -21.5050  -28.8240 C.3      22 LEU    0.3100
    336 C         -67.0590  -20.0400  -29.0380 C.2      22 LEU    0.0700
    337 O         -65.9400  -19.6590  -28.6620 O.2      22 LEU    0.0900
    338 CB        -67.2010  -22.3530  -30.0630 C.3      22 LEU   -0.1800
    339 CG        -65.9000  -23.1440  -30.0940 C.3      22 LEU    0.0900
    340 CD1       -65.6880  -23.7100  -31.5090 C.3      22 LEU    0.0900
    341 CD2       -64.7080  -22.3040  -29.6690 C.3      22 LEU   -0.0900
    342 HN        -69.4920  -22.1670  -29.1520 H        22 LEU    0.0900
    343 HA        -66.9830  -21.8680  -27.9630 H        22 LEU   -0.2700
    344 HB1       -67.1880  -21.6680  -30.9340 H        22 LEU    0.0900
    345 HB2       -68.0290  -23.0820  -30.1860 H        22 LEU    0.0900
    346 HG        -65.9490  -23.9770  -29.3600 H        22 LEU    0.0900
    347 HD11      -65.6330  -22.8820  -32.2470 H        22 LEU   -0.2700
    348 HD12      -66.5370  -24.3730  -31.7810 H        22 LEU    0.0900
    349 HD13      -64.7380  -24.2840  -31.5480 H        22 LEU    0.0900
    350 HD21      -64.8540  -21.9320  -28.6320 H        22 LEU    0.0900
    351 HD22      -64.6000  -21.4300  -30.3470 H        22 LEU    0.5100
    352 HD23      -63.7830  -22.9170  -29.6980 H        22 LEU   -0.5100
    353 N         -67.9210  -19.2140  -29.6390 N.am     23 ILE   -0.4700
    354 CA        -67.6250  -17.7910  -29.8280 C.3      23 ILE    0.3100
    355 C         -67.7300  -17.0370  -28.4990 C.2      23 ILE    0.0700
    356 O         -66.7350  -16.5210  -28.0140 O.2      23 ILE    0.0900
    357 CB        -68.5360  -17.1330  -30.9020 C.3      23 ILE   -0.0900
    358 CG1       -68.1800  -17.6500  -32.2950 C.3      23 ILE    0.0900
    359 CG2       -68.3880  -15.6190  -30.8920 C.3      23 ILE   -0.2700
    360 CD        -69.1570  -17.2350  -33.3660 C.3      23 ILE    0.0900
    361 HN        -68.8010  -19.5290  -29.9860 H        23 ILE    0.0900
    362 HA        -66.5910  -17.7090  -30.1240 H        23 ILE    0.0900
    363 HB        -69.5950  -17.3980  -30.6960 H        23 ILE   -0.1800
    364 HG11      -68.1460  -18.7600  -32.2600 H        23 ILE    0.0900
    365 HG12      -67.1740  -17.2670  -32.5660 H        23 ILE    0.0900
    366 HG21      -67.3130  -15.3400  -30.9260 H        23 ILE   -0.2700
    367 HG22      -68.8330  -15.2010  -29.9640 H        23 ILE    0.0900
    368 HG23      -68.8950  -15.1830  -31.7790 H        23 ILE    0.0900
    369 HD1       -69.0700  -16.1440  -33.5600 H        23 ILE    0.0900
    370 HD2       -70.1940  -17.4560  -33.0380 H        23 ILE    0.5100
    371 HD3       -68.9390  -17.7820  -34.3080 H        23 ILE   -0.5100
    372 N         -68.9170  -16.9860  -27.8990 N.am     24 VAL   -0.4700
    373 CA        -69.0840  -16.2550  -26.6530 C.3      24 VAL    0.3100
    374 C         -68.0380  -16.7310  -25.6480 C.2      24 VAL    0.0700
    375 O         -67.2090  -15.9440  -25.1890 O.2      24 VAL    0.0900
    376 CB        -70.4980  -16.4190  -26.0370 C.3      24 VAL   -0.0900
    377 CG1       -70.5460  -15.7980  -24.6490 C.3      24 VAL    0.0900
    378 CG2       -71.5640  -15.8080  -26.9250 C.3      24 VAL   -0.2700
    379 HN        -69.7280  -17.4340  -28.2680 H        24 VAL    0.0900
    380 HA        -68.8950  -15.2130  -26.8620 H        24 VAL    0.0900
    381 HB        -70.7480  -17.4990  -25.9660 H        24 VAL    0.0900
    382 HG11      -70.1330  -14.7670  -24.6780 H        24 VAL   -0.2700
    383 HG12      -69.9380  -16.4030  -23.9430 H        24 VAL    0.0900
    384 HG13      -71.5960  -15.7490  -24.2910 H        24 VAL    0.0900
    385 HG21      -71.5610  -16.3020  -27.9200 H        24 VAL    0.0900
    386 HG22      -71.3620  -14.7240  -27.0680 H        24 VAL    0.5100
    387 HG23      -72.5650  -15.9440  -26.4650 H        24 VAL   -0.5100
    388 N         -68.0640  -18.0270  -25.3270 N.am     25 ALA   -0.4700
    389 CA        -67.1800  -18.6060  -24.3140 C.3      25 ALA    0.3100
    390 C         -65.7360  -18.2270  -24.5720 C.2      25 ALA    0.0700
    391 O         -65.0850  -17.6190  -23.7270 O.2      25 ALA    0.0900
    392 CB        -67.3230  -20.1360  -24.2800 C.3      25 ALA   -0.2700
    393 HN        -68.6930  -18.6630  -25.7670 H        25 ALA    0.0900
    394 HA        -67.4470  -18.1840  -23.3560 H        25 ALA    0.0900
    395 HB1       -67.0550  -20.5660  -25.2690 H        25 ALA    0.0900
    396 HB2       -68.3720  -20.4120  -24.0440 H        25 ALA    0.5100
    397 HB3       -66.6410  -20.5620  -23.5130 H        25 ALA   -0.5100
    398 N         -65.2540  -18.5760  -25.7620 N.am     26 GLY   -0.4700
    399 CA        -63.8760  -18.2960  -26.1480 C.3      26 GLY    0.3100
    400 C         -63.4540  -16.8550  -25.9160 C.2      26 GLY   -0.0200
    401 O         -62.3910  -16.5960  -25.3610 O.2      26 GLY    0.0900
    402 HN        -65.8120  -19.0430  -26.4420 H        26 GLY    0.0900
    403 HA1       -63.7790  -18.5220  -27.1990 H        26 GLY    0.5100
    404 HA2       -63.2370  -18.9440  -25.5670 H        26 GLY   -0.5100
    405 N         -64.2930  -15.9110  -26.3340 N.am     27 ASN   -0.4700
    406 CA        -63.9190  -14.4970  -26.2960 C.3      27 ASN    0.3100
    407 C         -64.0830  -13.8740  -24.9100 C.2      27 ASN    0.0700
    408 O         -63.2130  -13.1040  -24.4900 O.2      27 ASN    0.0900
    409 CB        -64.6650  -13.7110  -27.3880 C.3      27 ASN   -0.1800
    410 CG        -64.1660  -14.0650  -28.7850 C.2      27 ASN    0.0900
    411 ND2       -64.9430  -14.8730  -29.5050 N.am     27 ASN    0.0900
    412 OD1       -63.0920  -13.6300  -29.2050 O.2      27 ASN    0.5500
    413 HN        -65.2010  -16.1210  -26.6860 H        27 ASN   -0.5500
    414 HA        -62.8520  -14.4290  -26.4470 H        27 ASN   -0.6200
    415 HB1       -64.5140  -12.6230  -27.2200 H        27 ASN    0.3200
    416 HB2       -65.7500  -13.9420  -27.3280 H        27 ASN    0.3000
    417 HD21      -64.7480  -15.0220  -30.4750 H        27 ASN    0.5100
    418 HD22      -65.7200  -15.3330  -29.0760 H        27 ASN   -0.5100
    419 N         -65.1640  -14.2250  -24.1960 N.am     28 VAL   -0.4700
    420 CA        -65.3360  -13.8270  -22.7890 C.3      28 VAL    0.3100
    421 C         -64.1410  -14.3350  -21.9810 C.2      28 VAL    0.0700
    422 O         -63.6230  -13.6470  -21.0950 O.2      28 VAL    0.0900
    423 CB        -66.6450  -14.3790  -22.1790 C.3      28 VAL   -0.0900
    424 CG1       -66.7080  -14.1180  -20.6710 C.3      28 VAL    0.0900
    425 CG2       -67.8500  -13.7610  -22.8640 C.3      28 VAL   -0.2700
    426 HN        -65.8990  -14.7710  -24.5870 H        28 VAL    0.0900
    427 HA        -65.3390  -12.7490  -22.7530 H        28 VAL    0.0900
    428 HB        -66.7000  -15.4720  -22.3620 H        28 VAL    0.0900
    429 HG11      -66.4830  -13.0510  -20.4590 H        28 VAL   -0.2700
    430 HG12      -65.9580  -14.7490  -20.1460 H        28 VAL    0.0900
    431 HG13      -67.7250  -14.3490  -20.2890 H        28 VAL    0.0900
    432 HG21      -67.8360  -13.9980  -23.9490 H        28 VAL    0.0900
    433 HG22      -67.8290  -12.6560  -22.7430 H        28 VAL    0.5100
    434 HG23      -68.7860  -14.1670  -22.4240 H        28 VAL   -0.5100
    435 N         -63.7010  -15.5470  -22.3060 N.am     29 LEU   -0.4700
    436 CA        -62.4410  -16.0680  -21.7900 C.3      29 LEU    0.3100
    437 C         -61.2970  -15.0690  -22.0660 C.2      29 LEU    0.0700
    438 O         -60.5600  -14.7010  -21.1520 O.2      29 LEU    0.0900
    439 CB        -62.1210  -17.4480  -22.4130 C.3      29 LEU   -0.1800
    440 CG        -61.9330  -18.6340  -21.4510 C.3      29 LEU    0.0900
    441 CD1       -63.2420  -18.9340  -20.6900 C.3      29 LEU    0.0900
    442 CD2       -61.4160  -19.8730  -22.2110 C.3      29 LEU   -0.0900
    443 HN        -64.2110  -16.1520  -22.9130 H        29 LEU    0.0900
    444 HA        -62.5280  -16.1520  -20.7170 H        29 LEU   -0.2700
    445 HB1       -61.1840  -17.3420  -22.9980 H        29 LEU    0.0900
    446 HB2       -62.9510  -17.7040  -23.1020 H        29 LEU    0.0900
    447 HG        -61.1310  -18.3920  -20.7210 H        29 LEU    0.0900
    448 HD11      -64.0520  -19.1870  -21.4080 H        29 LEU   -0.2700
    449 HD12      -63.5520  -18.0420  -20.1050 H        29 LEU    0.0900
    450 HD13      -63.0930  -19.7970  -20.0050 H        29 LEU    0.0900
    451 HD21      -60.5370  -19.5990  -22.8330 H        29 LEU    0.0900
    452 HD22      -62.2130  -20.2690  -22.8770 H        29 LEU    0.5100
    453 HD23      -61.1080  -20.6580  -21.4880 H        29 LEU   -0.5100
    454 N         -61.1650  -14.6190  -23.3160 N.am     30 VAL   -0.4700
    455 CA        -60.0800  -13.6970  -23.7030 C.3      30 VAL    0.3100
    456 C         -60.1900  -12.3340  -23.0200 C.2      30 VAL    0.0700
    457 O         -59.1830  -11.7840  -22.5900 O.2      30 VAL    0.0900
    458 CB        -59.9710  -13.4800  -25.2470 C.3      30 VAL   -0.0900
    459 CG1       -58.8550  -12.4910  -25.5860 C.3      30 VAL    0.0900
    460 CG2       -59.7110  -14.7920  -25.9650 C.3      30 VAL   -0.2700
    461 HN        -61.7920  -14.8870  -24.0420 H        30 VAL    0.0900
    462 HA        -59.1550  -14.1130  -23.3300 H        30 VAL    0.0900
    463 HB        -60.9370  -13.0860  -25.6300 H        30 VAL    0.0900
    464 HG11      -57.8640  -12.9500  -25.3830 H        30 VAL   -0.2700
    465 HG12      -58.9570  -11.5770  -24.9620 H        30 VAL    0.0900
    466 HG13      -58.9050  -12.2180  -26.6610 H        30 VAL    0.0900
    467 HG21      -60.5390  -15.5050  -25.7690 H        30 VAL    0.0900
    468 HG22      -58.7630  -15.2410  -25.5990 H        30 VAL    0.5100
    469 HG23      -59.6450  -14.6180  -27.0600 H        30 VAL   -0.5100
    470 N         -61.4000  -11.7890  -22.9100 N.am     31 ILE   -0.4700
    471 CA        -61.6000  -10.5040  -22.2260 C.3      31 ILE    0.3100
    472 C         -61.2520  -10.5710  -20.7430 C.2      31 ILE    0.0700
    473 O         -60.6860   -9.6270  -20.2110 O.2      31 ILE    0.0900
    474 CB        -63.0430   -9.9860  -22.3520 C.3      31 ILE   -0.0900
    475 CG1       -63.3660   -9.6350  -23.7970 C.3      31 ILE    0.0900
    476 CG2       -63.2470   -8.7500  -21.4970 C.3      31 ILE   -0.2700
    477 CD        -64.7940   -9.2260  -23.9840 C.3      31 ILE    0.0900
    478 HN        -62.2170  -12.2230  -23.2840 H        31 ILE    0.0900
    479 HA        -60.9160   -9.7930  -22.6640 H        31 ILE    0.0900
    480 HB        -63.7490  -10.7790  -22.0220 H        31 ILE   -0.1800
    481 HG11      -63.1590  -10.5200  -24.4360 H        31 ILE    0.0900
    482 HG12      -62.7100   -8.7990  -24.1170 H        31 ILE    0.0900
    483 HG21      -62.5530   -7.9440  -21.8210 H        31 ILE   -0.2700
    484 HG22      -63.0400   -8.9880  -20.4320 H        31 ILE    0.0900
    485 HG23      -64.2900   -8.3840  -21.6040 H        31 ILE    0.0900
    486 HD1       -64.9740   -8.2380  -23.5110 H        31 ILE    0.0900
    487 HD2       -65.4660   -9.9740  -23.5100 H        31 ILE    0.5100
    488 HD3       -65.0270   -9.1490  -25.0670 H        31 ILE   -0.5100
    489 N         -61.5970  -11.6730  -20.0740 N.am     32 ALA   -0.4700
    490 CA        -61.2600  -11.8530  -18.6540 C.3      32 ALA    0.3100
    491 C         -59.7730  -12.1250  -18.4480 C.2      32 ALA    0.0700
    492 O         -59.1520  -11.6040  -17.5260 O.2      32 ALA    0.0900
    493 CB        -62.0730  -12.9780  -18.0610 C.3      32 ALA   -0.2700
    494 HN        -62.0960  -12.4210  -20.5040 H        32 ALA    0.0900
    495 HA        -61.4690  -10.9260  -18.1390 H        32 ALA    0.0900
    496 HB1       -61.8620  -13.9270  -18.6000 H        32 ALA    0.0900
    497 HB2       -63.1570  -12.7520  -18.1530 H        32 ALA    0.5100
    498 HB3       -61.8090  -13.1120  -16.9910 H        32 ALA   -0.5100
    499 N         -59.1990  -12.9380  -19.3310 N.am     33 ALA   -0.4700
    500 CA        -57.7860  -13.2980  -19.2620 C.3      33 ALA    0.3100
    501 C         -56.8550  -12.0990  -19.3790 C.2      33 ALA    0.0700
    502 O         -55.6830  -12.1830  -19.0340 O.2      33 ALA    0.0900
    503 CB        -57.4610  -14.3060  -20.3520 C.3      33 ALA   -0.2700
    504 HN        -59.7120  -13.3390  -20.0850 H        33 ALA    0.0900
    505 HA        -57.5900  -13.7180  -18.2870 H        33 ALA    0.0900
    506 HB1       -57.6740  -13.8700  -21.3510 H        33 ALA    0.0900
    507 HB2       -58.0810  -15.2180  -20.2220 H        33 ALA    0.5100
    508 HB3       -56.3840  -14.5770  -20.3070 H        33 ALA   -0.5100
    509 N         -57.3710  -10.9900  -19.8980 N.am     34 ILE   -0.4700
    510 CA        -56.6270   -9.7360  -19.9570 C.3      34 ILE    0.3100
    511 C         -57.0700   -8.8510  -18.8040 C.2      34 ILE    0.0700
    512 O         -56.2460   -8.3160  -18.0740 O.2      34 ILE    0.0900
    513 CB        -56.8430   -9.0290  -21.3160 C.3      34 ILE   -0.0900
    514 CG1       -56.0270   -9.7370  -22.3980 C.3      34 ILE    0.0900
    515 CG2       -56.4430   -7.5650  -21.2390 C.3      34 ILE   -0.2700
    516 CD        -56.5510   -9.5400  -23.7960 C.3      34 ILE    0.0900
    517 HN        -58.2930  -10.9650  -20.2720 H        34 ILE    0.0900
    518 HA        -55.5810   -9.9620  -19.8160 H        34 ILE    0.0900
    519 HB        -57.9150   -9.1000  -21.5990 H        34 ILE   -0.1800
    520 HG11      -56.0210  -10.8240  -22.1770 H        34 ILE    0.0900
    521 HG12      -54.9860   -9.3550  -22.3570 H        34 ILE    0.0900
    522 HG21      -55.4290   -7.4690  -20.7940 H        34 ILE   -0.2700
    523 HG22      -57.1630   -7.0090  -20.6030 H        34 ILE    0.0900
    524 HG23      -56.4250   -7.1240  -22.2590 H        34 ILE    0.0900
    525 HD1       -56.5530   -8.4600  -24.0550 H        34 ILE    0.0900
    526 HD2       -57.5910   -9.9240  -23.8690 H        34 ILE    0.5100
    527 HD3       -55.9030  -10.0770  -24.5220 H        34 ILE   -0.5100
    528 N         -58.3820   -8.7340  -18.6180 N.am     35 GLY   -0.4700
    529 CA        -58.9430   -7.9220  -17.5440 C.3      35 GLY    0.3100
    530 C         -58.5840   -8.3650  -16.1400 C.2      35 GLY   -0.0200
    531 O         -58.9790   -7.7110  -15.1720 O.2      35 GLY    0.0900
    532 HN        -59.0410   -9.1970  -19.2040 H        35 GLY    0.0900
    533 HA1       -60.0170   -7.9530  -17.6480 H        35 GLY    0.5100
    534 HA2       -58.5850   -6.9120  -17.6860 H        35 GLY   -0.5100
    535 N         -57.8420   -9.4710  -16.0170 N.am     36 SER   -0.4700
    536 CA        -57.4510  -10.0130  -14.7160 C.3      36 SER    0.3100
    537 C         -56.1610  -10.8380  -14.7940 C.2      36 SER    0.0700
    538 O         -56.1180  -11.9790  -14.3380 O.2      36 SER    0.0900
    539 CB        -58.5810  -10.8920  -14.1850 C.3      36 SER    0.0500
    540 OG        -58.7870  -12.0010  -15.0470 O.3      36 SER    0.0900
    541 HN        -57.5200   -9.9780  -16.8130 H        36 SER    0.0900
    542 HA        -57.2610   -9.1890  -14.0450 H        36 SER   -0.6600
    543 HB1       -59.5200  -10.3020  -14.1270 H        36 SER    0.4300
    544 HB2       -58.3190  -11.2690  -13.1730 H        36 SER    0.5100
    545 HG1       -59.0160  -11.6310  -15.9030 H        36 SER   -0.5100
    546 N         -55.1110  -10.2650  -15.3790 N.am     37 THR   -0.4700
    547 CA        -53.8050  -10.9240  -15.4440 C.3      37 THR    0.3100
    548 C         -52.7420   -9.8730  -15.7370 C.2      37 THR    0.0700
    549 O         -52.6510   -9.3490  -16.8500 O.2      37 THR    0.0900
    550 CB        -53.7530  -12.0320  -16.5290 C.3      37 THR    0.1400
    551 CG2       -52.4950  -12.8820  -16.3860 C.3      37 THR    0.0900
    552 OG1       -54.9000  -12.8810  -16.4280 O.3      37 THR   -0.6600
    553 HN        -55.1670   -9.3630  -15.7990 H        37 THR    0.4300
    554 HA        -53.6080  -11.3520  -14.4730 H        37 THR   -0.2700
    555 HB        -53.7390  -11.5680  -17.5390 H        37 THR    0.0900
    556 HG1       -55.5100  -12.5840  -17.1070 H        37 THR    0.0900
    557 HG21      -52.3830  -13.2220  -15.3340 H        37 THR    0.0900
    558 HG22      -51.6010  -12.2840  -16.6630 H        37 THR    0.5100
    559 HG23      -52.5660  -13.7750  -17.0420 H        37 THR   -0.5100
    560 N         -51.9210   -9.5720  -14.7360 N.am     38 GLN   -0.4700
    561 CA        -51.0440   -8.4080  -14.7910 C.3      38 GLN    0.3100
    562 C         -50.1040   -8.4030  -15.9910 C.2      38 GLN    0.0700
    563 O         -49.9080   -7.3580  -16.6020 O.2      38 GLN    0.0900
    564 CB        -50.2470   -8.2680  -13.4880 C.3      38 GLN   -0.1800
    565 CG        -49.6590   -6.8730  -13.2620 C.3      38 GLN    0.0900
    566 CD        -49.7530   -6.4290  -11.8100 C.2      38 GLN    0.0900
    567 NE2       -48.7230   -6.1230  -11.1800 N.am     38 GLN   -0.1800
    568 OE1       -50.9530   -6.3900  -11.2730 O.2      38 GLN    0.0900
    569 HN        -51.8700  -10.1250  -13.9070 H        38 GLN    0.0900
    570 HA        -51.6580   -7.5350  -14.9500 H        38 GLN    0.5500
    571 HB1       -49.4130   -9.0020  -13.5040 H        38 GLN   -0.5500
    572 HB2       -50.9190   -8.5070  -12.6370 H        38 GLN   -0.6200
    573 HG1       -50.2110   -6.1420  -13.8910 H        38 GLN    0.3200
    574 HG2       -48.5900   -6.8790  -13.5620 H        38 GLN    0.3000
    575 HE21      -48.7890   -5.8320  -10.2260 H        38 GLN    0.5100
    576 HE22      -47.8300   -6.1700  -11.6290 H        38 GLN   -0.5100
    577 N         -49.5420   -9.5550  -16.3550 N.am     39 ARG   -0.4700
    578 CA        -48.5910   -9.6070  -17.4700 C.3      39 ARG    0.3100
    579 C         -49.2530   -9.6880  -18.8520 C.2      39 ARG    0.0700
    580 O         -48.5640   -9.5980  -19.8720 O.2      39 ARG    0.0900
    581 CB        -47.5940  -10.7610  -17.2880 C.3      39 ARG   -0.1800
    582 CG        -48.1370  -12.1530  -17.6020 C.3      39 ARG    0.0900
    583 CD        -47.1710  -13.2460  -17.1610 C.3      39 ARG    0.0900
    584 NE        -46.8210  -13.1300  -15.7410 N.pl3    39 ARG   -0.1800
    585 CZ        -47.6270  -13.4410  -14.7260 C.cat    39 ARG    0.0900
    586 NH1       -48.8570  -13.8980  -14.9380 N.pl3    39 ARG    0.0900
    587 NH2       -47.1950  -13.2880  -13.4790 N.pl3    39 ARG    0.2000
    588 HN        -49.7380  -10.4180  -15.8940 H        39 ARG    0.0900
    589 HA        -48.0670   -8.6630  -17.5050 H        39 ARG    0.0900
    590 HB1       -47.2510  -10.7560  -16.2320 H        39 ARG   -0.7000
    591 HB2       -46.7240  -10.5720  -17.9510 H        39 ARG    0.4400
    592 HG1       -48.3050  -12.2380  -18.6980 H        39 ARG    0.6400
    593 HG2       -49.1060  -12.2920  -17.0780 H        39 ARG   -0.8000
    594 HD1       -46.2300  -13.1730  -17.7470 H        39 ARG    0.4600
    595 HD2       -47.6400  -14.2420  -17.3120 H        39 ARG    0.4600
    596 HE        -45.9080  -12.7900  -15.5180 H        39 ARG   -0.8000
    597 HH11      -49.1950  -14.0140  -15.8720 H        39 ARG    0.4600
    598 HH12      -49.4460  -14.1260  -14.1630 H        39 ARG    0.4600
    599 HH21      -46.2730  -12.9420  -13.3080 H        39 ARG    0.5100
    600 HH22      -47.7920  -13.5190  -12.7120 H        39 ARG   -0.5100
    601 N         -50.5760   -9.8600  -18.8900 N.am     40 LEU   -0.4700
    602 CA        -51.3320   -9.8270  -20.1480 C.3      40 LEU    0.3100
    603 C         -52.0060   -8.4650  -20.3840 C.2      40 LEU    0.0700
    604 O         -52.9600   -8.3590  -21.1610 O.2      40 LEU    0.0900
    605 CB        -52.3840  -10.9470  -20.1770 C.3      40 LEU   -0.1800
    606 CG        -51.8780  -12.3730  -20.3960 C.3      40 LEU    0.0900
    607 CD1       -53.0550  -13.3280  -20.4540 C.3      40 LEU    0.0900
    608 CD2       -51.0400  -12.4840  -21.6630 C.3      40 LEU   -0.0900
    609 HN        -51.1100  -10.0190  -18.0640 H        40 LEU    0.0900
    610 HA        -50.6330   -9.9490  -20.9610 H        40 LEU   -0.2700
    611 HB1       -53.1000  -10.7150  -20.9940 H        40 LEU    0.0900
    612 HB2       -52.9250  -10.9270  -19.2080 H        40 LEU    0.0900
    613 HG        -51.2030  -12.6600  -19.5610 H        40 LEU    0.0900
    614 HD11      -53.7320  -13.0510  -21.2900 H        40 LEU   -0.2700
    615 HD12      -53.6290  -13.2800  -19.5020 H        40 LEU    0.0900
    616 HD13      -52.6930  -14.3660  -20.6200 H        40 LEU    0.0900
    617 HD21      -50.0720  -11.9560  -21.5290 H        40 LEU    0.0900
    618 HD22      -51.5810  -12.0210  -22.5170 H        40 LEU    0.5100
    619 HD23      -50.8340  -13.5530  -21.8870 H        40 LEU   -0.5100
    620 N         -51.5060   -7.4170  -19.7330 N.am     41 GLN   -0.4700
    621 CA        -52.0570   -6.0830  -19.8950 C.3      41 GLN    0.3100
    622 C         -51.0810   -5.2000  -20.6560 C.2      41 GLN    0.0700
    623 O         -50.8810   -4.0360  -20.3180 O.2      41 GLN    0.0900
    624 CB        -52.4160   -5.4820  -18.5330 C.3      41 GLN   -0.1800
    625 CG        -53.6470   -6.1190  -17.8920 C.3      41 GLN    0.0900
    626 CD        -53.8490   -5.6890  -16.4500 C.2      41 GLN    0.0900
    627 NE2       -55.1090   -5.5880  -16.0350 N.am     41 GLN   -0.1800
    628 OE1       -52.8900   -5.4590  -15.7160 O.2      41 GLN    0.0900
    629 HN        -50.7350   -7.5010  -19.1060 H        41 GLN    0.0900
    630 HA        -52.9370   -6.1570  -20.5160 H        41 GLN    0.5500
    631 HB1       -52.6080   -4.3960  -18.6640 H        41 GLN   -0.5500
    632 HB2       -51.5520   -5.6150  -17.8480 H        41 GLN   -0.6200
    633 HG1       -53.5340   -7.2240  -17.9170 H        41 GLN    0.3200
    634 HG2       -54.5470   -5.8300  -18.4760 H        41 GLN    0.3000
    635 HE21      -55.3050   -5.3080  -15.0950 H        41 GLN    0.5100
    636 HE22      -55.8600   -5.7920  -16.6620 H        41 GLN   -0.5100
    637 N         -50.4740   -5.7600  -21.7020 N.am     42 THR   -0.4700
    638 CA        -49.7130   -4.9530  -22.6570 C.3      42 THR    0.3100
    639 C         -50.6560   -3.9580  -23.3660 C.2      42 THR    0.0700
    640 O         -51.8720   -3.9690  -23.1430 O.2      42 THR    0.0900
    641 CB        -48.9440   -5.8260  -23.7010 C.3      42 THR    0.1400
    642 CG2       -47.9360   -6.7310  -23.0210 C.3      42 THR    0.0900
    643 OG1       -49.8530   -6.6350  -24.4500 O.3      42 THR   -0.6600
    644 HN        -50.5110   -6.7400  -21.8810 H        42 THR    0.4300
    645 HA        -49.0140   -4.3550  -22.0920 H        42 THR   -0.2700
    646 HB        -48.3920   -5.1660  -24.4030 H        42 THR    0.0900
    647 HG1       -49.3110   -7.2500  -24.9490 H        42 THR    0.0900
    648 HG21      -48.4530   -7.4120  -22.3100 H        42 THR    0.0900
    649 HG22      -47.2010   -6.1210  -22.4550 H        42 THR    0.5100
    650 HG23      -47.4070   -7.3470  -23.7800 H        42 THR   -0.5100
    651 N         -50.0960   -3.0720  -24.1880 N.am     43 LEU   -0.4700
    652 CA        -50.9140   -2.1270  -24.9460 C.3      43 LEU    0.3100
    653 C         -51.6010   -2.8590  -26.0830 C.2      43 LEU    0.0700
    654 O         -52.7750   -2.6260  -26.3660 O.2      43 LEU    0.0900
    655 CB        -50.0700   -0.9710  -25.5030 C.3      43 LEU   -0.1800
    656 CG        -49.7720    0.2080  -24.5670 C.3      43 LEU    0.0900
    657 CD1       -48.7060    1.1200  -25.1680 C.3      43 LEU    0.0900
    658 CD2       -51.0360    0.9950  -24.2560 C.3      43 LEU   -0.0900
    659 HN        -49.1090   -3.0130  -24.3210 H        43 LEU    0.0900
    660 HA        -51.6750   -1.7440  -24.2830 H        43 LEU   -0.2700
    661 HB1       -50.6000   -0.5680  -26.3900 H        43 LEU    0.0900
    662 HB2       -49.0960   -1.3950  -25.8260 H        43 LEU    0.0900
    663 HG        -49.4140   -0.1800  -23.5900 H        43 LEU    0.0900
    664 HD11      -48.9720    1.3780  -26.2150 H        43 LEU   -0.2700
    665 HD12      -47.7230    0.6030  -25.1670 H        43 LEU    0.0900
    666 HD13      -48.6360    2.0580  -24.5780 H        43 LEU    0.0900
    667 HD21      -51.7830    0.3370  -23.7620 H        43 LEU    0.0900
    668 HD22      -51.4770    1.3880  -25.1970 H        43 LEU    0.5100
    669 HD23      -50.7990    1.8380  -23.5730 H        43 LEU   -0.5100
    670 N         -50.8610   -3.7560  -26.7300 N.am     44 THR   -0.4700
    671 CA        -51.4070   -4.5340  -27.8230 C.3      44 THR    0.3100
    672 C         -52.6480   -5.3040  -27.3930 C.2      44 THR    0.0700
    673 O         -53.6210   -5.3500  -28.1230 O.2      44 THR    0.0900
    674 CB        -50.3750   -5.5030  -28.4080 C.3      44 THR    0.1400
    675 CG2       -50.9890   -6.2980  -29.5460 C.3      44 THR    0.0900
    676 OG1       -49.2490   -4.7730  -28.9050 O.3      44 THR   -0.6600
    677 HN        -49.9080   -3.9310  -26.4950 H        44 THR    0.4300
    678 HA        -51.7390   -3.8440  -28.5840 H        44 THR   -0.2700
    679 HB        -50.0300   -6.2070  -27.6200 H        44 THR    0.0900
    680 HG1       -49.5920   -4.1850  -29.5810 H        44 THR    0.0900
    681 HG21      -51.4900   -5.6130  -30.2630 H        44 THR    0.0900
    682 HG22      -51.7440   -7.0090  -29.1480 H        44 THR    0.5100
    683 HG23      -50.1960   -6.8580  -30.0870 H        44 THR   -0.5100
    684 N         -52.6460   -5.8810  -26.1980 N.am     45 ASN   -0.4700
    685 CA        -53.8170   -6.6310  -25.7240 C.3      45 ASN    0.3100
    686 C         -55.0540   -5.7680  -25.4330 C.2      45 ASN    0.0700
    687 O         -56.1580   -6.2970  -25.2630 O.2      45 ASN    0.0900
    688 CB        -53.4650   -7.5040  -24.5030 C.3      45 ASN   -0.1800
    689 CG        -52.5320   -8.6720  -24.8620 C.2      45 ASN    0.0900
    690 ND2       -52.0470   -9.3620  -23.8370 N.am     45 ASN    0.0900
    691 OD1       -52.2480   -8.9420  -26.0330 O.2      45 ASN    0.5500
    692 HN        -51.8660   -5.8320  -25.5790 H        45 ASN   -0.5500
    693 HA        -54.1640   -7.2510  -26.5370 H        45 ASN   -0.6200
    694 HB1       -54.4020   -7.9190  -24.0740 H        45 ASN    0.3200
    695 HB2       -52.9630   -6.8720  -23.7400 H        45 ASN    0.3000
    696 HD21      -52.2960   -9.1100  -22.9020 H        45 ASN    0.5100
    697 HD22      -51.4340  -10.1340  -24.0010 H        45 ASN   -0.5100
    698 N         -54.8860   -4.4480  -25.3880 N.am     46 LEU   -0.4700
    699 CA        -56.0450   -3.5450  -25.3420 C.3      46 LEU    0.3100
    700 C         -56.7930   -3.5490  -26.6680 C.2      46 LEU    0.0700
    701 O         -58.0230   -3.4530  -26.6970 O.2      46 LEU    0.0900
    702 CB        -55.6490   -2.1160  -24.9650 C.3      46 LEU   -0.1800
    703 CG        -56.2040   -1.6580  -23.6280 C.3      46 LEU    0.0900
    704 CD1       -55.6760   -0.2670  -23.2990 C.3      46 LEU    0.0900
    705 CD2       -57.7230   -1.6870  -23.6710 C.3      46 LEU   -0.0900
    706 HN        -53.9860   -4.0200  -25.3810 H        46 LEU    0.0900
    707 HA        -56.7390   -3.9390  -24.6130 H        46 LEU   -0.2700
    708 HB1       -56.0190   -1.4280  -25.7550 H        46 LEU    0.0900
    709 HB2       -54.5400   -2.0560  -24.9270 H        46 LEU    0.0900
    710 HG        -55.8940   -2.3710  -22.8330 H        46 LEU    0.0900
    711 HD11      -55.9860    0.4550  -24.0850 H        46 LEU   -0.2700
    712 HD12      -54.5670   -0.2840  -23.2510 H        46 LEU    0.0900
    713 HD13      -56.0870    0.0730  -22.3240 H        46 LEU    0.0900
    714 HD21      -58.0850   -2.7370  -23.6980 H        46 LEU    0.0900
    715 HD22      -58.0860   -1.1630  -24.5800 H        46 LEU    0.5100
    716 HD23      -58.1370   -1.1930  -22.7650 H        46 LEU   -0.5100
    717 N         -56.0430   -3.6730  -27.7600 N.am     47 PHE   -0.4700
    718 CA        -56.6390   -3.8300  -29.0710 C.3      47 PHE    0.3100
    719 C         -57.2490   -5.2230  -29.2220 C.2      47 PHE    0.0700
    720 O         -58.3600   -5.3700  -29.7400 O.2      47 PHE    0.0900
    721 CB        -55.5980   -3.5840  -30.1650 C.3      47 PHE   -0.1800
    722 CG        -54.9750   -2.2140  -30.1050 C.ar     47 PHE    0.0900
    723 CD1       -55.7670   -1.0770  -30.0200 C.ar     47 PHE    0.0900
    724 CD2       -53.5870   -2.0640  -30.1440 C.ar     47 PHE    0.0000
    725 CE1       -55.1880    0.1770  -29.9650 C.ar     47 PHE   -0.1150
    726 CE2       -53.0080   -0.8130  -30.0870 C.ar     47 PHE    0.1150
    727 CZ        -53.8060    0.3080  -29.9960 C.ar     47 PHE   -0.1150
    728 HN        -55.0470   -3.6640  -27.7240 H        47 PHE    0.1150
    729 HA        -57.4500   -3.1220  -29.1580 H        47 PHE   -0.1150
    730 HB1       -56.0800   -3.6840  -31.1600 H        47 PHE    0.1150
    731 HB2       -54.7760   -4.3250  -30.0620 H        47 PHE   -0.1150
    732 HD1       -56.8430   -1.1720  -29.9980 H        47 PHE    0.1150
    733 HD2       -52.9590   -2.9390  -30.2210 H        47 PHE   -0.1150
    734 HE1       -55.8120    1.0560  -29.8960 H        47 PHE    0.1150
    735 HE2       -51.9330   -0.7120  -30.1130 H        47 PHE    0.5100
    736 HZ        -53.3570    1.2890  -29.9490 H        47 PHE   -0.5100
    737 N         -56.5240   -6.2380  -28.7460 N.am     48 ILE   -0.4700
    738 CA        -57.0000   -7.6070  -28.7410 C.3      48 ILE    0.3100
    739 C         -58.3150   -7.7450  -27.9910 C.2      48 ILE    0.0700
    740 O         -59.1920   -8.4850  -28.4280 O.2      48 ILE    0.0900
    741 CB        -55.9680   -8.5520  -28.1150 C.3      48 ILE   -0.0900
    742 CG1       -54.7720   -8.7350  -29.0590 C.3      48 ILE    0.0900
    743 CG2       -56.5910   -9.9050  -27.7990 C.3      48 ILE   -0.2700
    744 CD        -55.1190   -9.3670  -30.3930 C.3      48 ILE    0.0900
    745 HN        -55.6120   -6.0970  -28.3690 H        48 ILE    0.0900
    746 HA        -57.1960   -7.8940  -29.7630 H        48 ILE    0.0900
    747 HB        -55.5770   -8.1010  -27.1780 H        48 ILE   -0.1800
    748 HG11      -54.0210   -9.3770  -28.5510 H        48 ILE    0.0900
    749 HG12      -54.3210   -7.7370  -29.2500 H        48 ILE    0.0900
    750 HG21      -57.2800  -10.2090  -28.6160 H        48 ILE   -0.2700
    751 HG22      -57.1690   -9.8440  -26.8520 H        48 ILE    0.0900
    752 HG23      -55.7960  -10.6750  -27.7020 H        48 ILE    0.0900
    753 HD1       -56.1590   -9.1050  -30.6800 H        48 ILE    0.0900
    754 HD2       -55.0390  -10.4730  -30.3200 H        48 ILE    0.5100
    755 HD3       -54.4290   -8.9930  -31.1800 H        48 ILE   -0.5100
    756 N         -58.4620   -7.0440  -26.8710 N.am     49 THR   -0.4700
    757 CA        -59.7670   -6.9570  -26.2210 C.3      49 THR    0.3100
    758 C         -60.8230   -6.3760  -27.1640 C.2      49 THR    0.0700
    759 O         -61.9150   -6.9260  -27.3030 O.2      49 THR    0.0900
    760 CB        -59.7290   -6.0580  -24.9730 C.3      49 THR    0.1400
    761 CG2       -61.1520   -5.8810  -24.3950 C.3      49 THR    0.0900
    762 OG1       -58.8420   -6.6260  -23.9960 O.3      49 THR   -0.6600
    763 HN        -57.7100   -6.5580  -26.4350 H        49 THR    0.4300
    764 HA        -60.0650   -7.9580  -25.9470 H        49 THR   -0.2700
    765 HB        -59.3640   -5.0460  -25.2470 H        49 THR    0.0900
    766 HG1       -57.9810   -6.6710  -24.4160 H        49 THR    0.0900
    767 HG21      -61.6440   -6.8700  -24.2800 H        49 THR    0.0900
    768 HG22      -61.7640   -5.2580  -25.0830 H        49 THR    0.5100
    769 HG23      -61.0970   -5.3920  -23.3990 H        49 THR   -0.5100
    770 N         -60.4870   -5.2540  -27.8040 N.am     50 SER   -0.4700
    771 CA        -61.4010   -4.5800  -28.7300 C.3      50 SER    0.3100
    772 C         -61.8130   -5.5950  -29.7720 C.2      50 SER    0.0700
    773 O         -63.0010   -5.8590  -29.9610 O.2      50 SER    0.0900
    774 CB        -60.7300   -3.3550  -29.3990 C.3      50 SER    0.0500
    775 OG        -61.5230   -2.8180  -30.4560 O.3      50 SER    0.0900
    776 HN        -59.5960   -4.8220  -27.6800 H        50 SER    0.0900
    777 HA        -62.2680   -4.2660  -28.1690 H        50 SER   -0.6600
    778 HB1       -59.7480   -3.6590  -29.8210 H        50 SER    0.4300
    779 HB2       -60.5760   -2.5610  -28.6390 H        50 SER    0.5100
    780 HG1       -61.1450   -3.1570  -31.2700 H        50 SER   -0.5100
    781 N         -60.8110   -6.1830  -30.4130 N.am     51 LEU   -0.4700
    782 CA        -61.0100   -7.1980  -31.4240 C.3      51 LEU    0.3100
    783 C         -61.9470   -8.2860  -30.9160 C.2      51 LEU    0.0700
    784 O         -62.8240   -8.7340  -31.6430 O.2      51 LEU    0.0900
    785 CB        -59.6500   -7.7720  -31.8050 C.3      51 LEU   -0.1800
    786 CG        -59.5090   -8.7060  -32.9890 C.3      51 LEU    0.0900
    787 CD1       -60.4980   -8.3910  -34.0960 C.3      51 LEU    0.0900
    788 CD2       -58.0680   -8.6140  -33.4780 C.3      51 LEU   -0.0900
    789 HN        -59.8620   -5.9470  -30.2220 H        51 LEU    0.0900
    790 HA        -61.4890   -6.7440  -32.2780 H        51 LEU   -0.2700
    791 HB1       -59.2780   -8.3230  -30.9190 H        51 LEU    0.0900
    792 HB2       -58.9840   -6.9070  -32.0030 H        51 LEU    0.0900
    793 HG        -59.6760   -9.7490  -32.6450 H        51 LEU    0.0900
    794 HD11      -60.4640   -7.3070  -34.3410 H        51 LEU   -0.2700
    795 HD12      -61.5270   -8.6490  -33.7690 H        51 LEU    0.0900
    796 HD13      -60.2390   -8.9680  -35.0100 H        51 LEU    0.0900
    797 HD21      -57.3660   -8.7380  -32.6260 H        51 LEU    0.0900
    798 HD22      -57.8880   -7.6210  -33.9420 H        51 LEU    0.5100
    799 HD23      -57.8690   -9.4160  -34.2210 H        51 LEU   -0.5100
    800 N         -61.7880   -8.6680  -29.6450 N.am     52 ALA   -0.4700
    801 CA        -62.5990   -9.7220  -29.0220 C.3      52 ALA    0.3100
    802 C         -64.0020   -9.2930  -28.6220 C.2      52 ALA    0.0700
    803 O         -64.7800  -10.1200  -28.1690 O.2      52 ALA    0.0900
    804 CB        -61.8860  -10.2960  -27.7990 C.3      52 ALA   -0.2700
    805 HN        -61.1020   -8.2490  -29.0560 H        52 ALA    0.0900
    806 HA        -62.7660  -10.4940  -29.7560 H        52 ALA    0.0900
    807 HB1       -61.8680   -9.5470  -26.9790 H        52 ALA    0.0900
    808 HB2       -60.8380  -10.5590  -28.0610 H        52 ALA    0.5100
    809 HB3       -62.4200  -11.2010  -27.4400 H        52 ALA   -0.5100
    810 N         -64.3340   -8.0150  -28.7440 N.am     53 CYS   -0.4700
    811 CA        -65.7100   -7.5680  -28.5000 C.3      53 CYS    0.3100
    812 C         -66.4860   -7.5670  -29.8080 C.2      53 CYS    0.0700
    813 O         -67.6700   -7.9040  -29.8460 O.2      53 CYS    0.0900
    814 CB        -65.7360   -6.1800  -27.8610 C.3      53 CYS   -0.1100
    815 SG        -64.7790   -6.0500  -26.2950 S.3      53 CYS    0.0900
    816 HN        -63.6760   -7.3110  -29.0010 H        53 CYS    0.0900
    817 HA        -66.1810   -8.2880  -27.8460 H        53 CYS   -0.2300
    818 HB1       -66.7950   -5.9120  -27.6610 H        53 CYS    0.1600
    819 HB2       -65.3260   -5.4550  -28.5950 H        53 CYS    0.5100
    820 HG1       -63.6200   -6.3880  -26.8400 H        53 CYS   -0.5100
    821 N         -65.8080   -7.1930  -30.8870 N.am     54 ALA   -0.4700
    822 CA        -66.3530   -7.3550  -32.2160 C.3      54 ALA    0.3100
    823 C         -66.8480   -8.7840  -32.3510 C.2      54 ALA    0.0700
    824 O         -68.0240   -9.0100  -32.6330 O.2      54 ALA    0.0900
    825 CB        -65.2890   -7.0520  -33.2810 C.3      54 ALA   -0.2700
    826 HN        -64.9000   -6.7860  -30.8290 H        54 ALA    0.0900
    827 HA        -67.1890   -6.6810  -32.3190 H        54 ALA    0.0900
    828 HB1       -64.4260   -7.7420  -33.1660 H        54 ALA    0.0900
    829 HB2       -64.9270   -6.0080  -33.1650 H        54 ALA    0.5100
    830 HB3       -65.7210   -7.1880  -34.2950 H        54 ALA   -0.5100
    831 N         -65.9510   -9.7410  -32.0980 N.am     55 ASP   -0.4700
    832 CA        -66.2820  -11.1650  -32.1490 C.3      55 ASP    0.3100
    833 C         -67.3920  -11.5150  -31.1450 C.2      55 ASP    0.0700
    834 O         -68.3370  -12.2220  -31.4810 O.2      55 ASP    0.0900
    835 CB        -65.0250  -12.0130  -31.8930 C.3      55 ASP   -0.2800
    836 CG        -63.9450  -11.8780  -33.0140 C.2      55 ASP    0.0900
    837 OD1       -64.1850  -11.1970  -34.0500 O.co2    55 ASP    0.0900
    838 OD2       -62.8470  -12.4760  -32.8500 O.co2    55 ASP    0.6200
    839 HN        -65.0080   -9.5250  -31.8620 H        55 ASP   -0.7600
    840 HA        -66.6880  -11.3810  -33.1250 H        55 ASP   -0.7600
    841 HB1       -65.3210  -13.0800  -31.8210 H        55 ASP    0.5100
    842 HB2       -64.5690  -11.6950  -30.9300 H        55 ASP   -0.5100
    843 N         -67.3020  -10.9910  -29.9290 N.am     56 LEU   -0.4700
    844 CA        -68.3430  -11.2080  -28.9230 C.3      56 LEU    0.3100
    845 C         -69.7350  -10.7340  -29.3580 C.2      56 LEU    0.0700
    846 O         -70.7290  -11.4190  -29.1000 O.2      56 LEU    0.0900
    847 CB        -67.9790  -10.5330  -27.5890 C.3      56 LEU   -0.1800
    848 CG        -68.9050  -10.7960  -26.3850 C.3      56 LEU    0.0900
    849 CD1       -68.9000  -12.2680  -25.9910 C.3      56 LEU    0.0900
    850 CD2       -68.4870   -9.9380  -25.2100 C.3      56 LEU   -0.0900
    851 HN        -66.5270  -10.4300  -29.6470 H        56 LEU    0.0900
    852 HA        -68.4530  -12.2730  -28.7830 H        56 LEU   -0.2700
    853 HB1       -67.9590   -9.4370  -27.7630 H        56 LEU    0.0900
    854 HB2       -66.9610  -10.8740  -27.3080 H        56 LEU    0.0900
    855 HG        -69.9410  -10.4940  -26.6500 H        56 LEU    0.0900
    856 HD11      -67.8720  -12.5850  -25.7130 H        56 LEU   -0.2700
    857 HD12      -69.2430  -12.8900  -26.8460 H        56 LEU    0.0900
    858 HD13      -69.5690  -12.4290  -25.1190 H        56 LEU    0.0900
    859 HD21      -68.5480   -8.8620  -25.4810 H        56 LEU    0.0900
    860 HD22      -67.4390  -10.1730  -24.9250 H        56 LEU    0.5100
    861 HD23      -69.1610  -10.1250  -24.3460 H        56 LEU   -0.5100
    862 N         -69.8360   -9.5710  -29.9940 N.am     57 VAL   -0.4700
    863 CA        -71.1490   -9.1120  -30.4710 C.3      57 VAL    0.3100
    864 C         -71.6430  -10.0560  -31.5700 C.2      57 VAL    0.0700
    865 O         -72.8360  -10.3540  -31.6490 O.2      57 VAL    0.0900
    866 CB        -71.1490   -7.6170  -30.9540 C.3      57 VAL   -0.0900
    867 CG1       -72.4030   -7.2900  -31.7480 C.3      57 VAL    0.0900
    868 CG2       -71.0550   -6.6750  -29.7770 C.3      57 VAL   -0.2700
    869 HN        -69.0540   -8.9780  -30.1710 H        57 VAL    0.0900
    870 HA        -71.8470   -9.2300  -29.6540 H        57 VAL    0.0900
    871 HB        -70.2580   -7.4410  -31.5920 H        57 VAL    0.0900
    872 HG11      -73.2010   -8.0300  -31.5250 H        57 VAL   -0.2700
    873 HG12      -72.1820   -7.3260  -32.8360 H        57 VAL    0.0900
    874 HG13      -72.7720   -6.2780  -31.4750 H        57 VAL    0.0900
    875 HG21      -70.1170   -6.8640  -29.2120 H        57 VAL    0.0900
    876 HG22      -71.9180   -6.8340  -29.0960 H        57 VAL    0.5100
    877 HG23      -71.0480   -5.6230  -30.1350 H        57 VAL   -0.5100
    878 N         -70.7100  -10.5500  -32.3870 N.am     58 VAL   -0.4700
    879 CA        -71.0280  -11.4860  -33.4620 C.3      58 VAL    0.3100
    880 C         -71.7120  -12.7160  -32.9140 C.2      58 VAL    0.0700
    881 O         -72.6930  -13.1790  -33.4890 O.2      58 VAL    0.0900
    882 CB        -69.7790  -11.9070  -34.2320 C.3      58 VAL   -0.0900
    883 CG1       -70.0960  -12.9840  -35.2270 C.3      58 VAL    0.0900
    884 CG2       -69.1990  -10.7050  -34.9510 C.3      58 VAL   -0.2700
    885 HN        -69.7500  -10.3000  -32.3000 H        58 VAL    0.0900
    886 HA        -71.7270  -11.0000  -34.1260 H        58 VAL    0.0900
    887 HB        -69.0180  -12.2830  -33.5170 H        58 VAL    0.0900
    888 HG11      -70.9740  -12.6890  -35.8420 H        58 VAL   -0.2700
    889 HG12      -70.3360  -13.9300  -34.6970 H        58 VAL    0.0900
    890 HG13      -69.2280  -13.1430  -35.9010 H        58 VAL    0.0900
    891 HG21      -69.2590   -9.8050  -34.3020 H        58 VAL    0.0900
    892 HG22      -69.7710  -10.5090  -35.8830 H        58 VAL    0.5100
    893 HG23      -68.1310  -10.8920  -35.1990 H        58 VAL   -0.5100
    894 N         -71.2200  -13.2170  -31.7810 N.am     59 GLY   -0.4700
    895 CA        -71.7430  -14.4400  -31.1700 C.3      59 GLY    0.3100
    896 C         -73.0270  -14.2670  -30.3850 C.2      59 GLY   -0.0200
    897 O         -73.7740  -15.2200  -30.1890 O.2      59 GLY    0.0900
    898 HN        -70.4680  -12.7780  -31.2980 H        59 GLY    0.0900
    899 HA1       -70.9820  -14.8150  -30.5030 H        59 GLY    0.5100
    900 HA2       -71.9210  -15.1460  -31.9670 H        59 GLY   -0.5100
    901 N         -73.3020  -13.0560  -29.9200 N.am     60 LEU   -0.4700
    902 CA        -74.5170  -12.8230  -29.1500 C.3      60 LEU    0.3100
    903 C         -75.6740  -12.3130  -30.0040 C.2      60 LEU    0.0700
    904 O         -76.8390  -12.5370  -29.6580 O.2      60 LEU    0.0900
    905 CB        -74.2480  -11.8240  -28.0270 C.3      60 LEU   -0.1800
    906 CG        -73.4960  -12.3840  -26.8380 C.3      60 LEU    0.0900
    907 CD1       -73.0490  -11.2270  -25.9650 C.3      60 LEU    0.0900
    908 CD2       -74.3780  -13.3390  -26.0700 C.3      60 LEU   -0.0900
    909 HN        -72.7070  -12.2710  -30.0700 H        60 LEU    0.0900
    910 HA        -74.8430  -13.7690  -28.7430 H        60 LEU   -0.2700
    911 HB1       -75.2230  -11.4350  -27.6690 H        60 LEU    0.0900
    912 HB2       -73.6560  -10.9840  -28.4470 H        60 LEU    0.0900
    913 HG        -72.6110  -12.9580  -27.1860 H        60 LEU    0.0900
    914 HD11      -73.9310  -10.6520  -25.6120 H        60 LEU   -0.2700
    915 HD12      -72.3900  -10.5460  -26.5460 H        60 LEU    0.0900
    916 HD13      -72.4990  -11.6120  -25.0790 H        60 LEU    0.0900
    917 HD21      -74.6910  -14.1800  -26.7250 H        60 LEU    0.0900
    918 HD22      -75.2870  -12.8100  -25.7130 H        60 LEU    0.5100
    919 HD23      -73.8210  -13.7530  -25.2020 H        60 LEU   -0.5100
    920 N         -75.3630  -11.6160  -31.1020 N.am     61 LEU   -0.4700
    921 CA        -76.3780  -10.8810  -31.8520 C.3      61 LEU    0.3100
    922 C         -76.4040  -11.2920  -33.3050 C.2      61 LEU    0.0700
    923 O         -77.4550  -11.6540  -33.8310 O.2      61 LEU    0.0900
    924 CB        -76.1270   -9.3820  -31.7380 C.3      61 LEU   -0.1800
    925 CG        -76.2450   -8.8530  -30.3090 C.3      61 LEU    0.0900
    926 CD1       -75.2760   -7.7190  -30.0460 C.3      61 LEU    0.0900
    927 CD2       -77.6770   -8.4290  -30.0450 C.3      61 LEU   -0.0900
    928 HN        -74.4320  -11.5680  -31.4550 H        61 LEU    0.0900
    929 HA        -77.3470  -11.1330  -31.4460 H        61 LEU   -0.2700
    930 HB1       -76.8640   -8.8500  -32.3760 H        61 LEU    0.0900
    931 HB2       -75.1040   -9.1650  -32.1140 H        61 LEU    0.0900
    932 HG        -76.0340   -9.6800  -29.5980 H        61 LEU    0.0900
    933 HD11      -75.2240   -7.0490  -30.9300 H        61 LEU   -0.2700
    934 HD12      -74.2610   -8.1250  -29.8480 H        61 LEU    0.0900
    935 HD13      -75.6180   -7.1240  -29.1710 H        61 LEU    0.0900
    936 HD21      -78.3610   -9.2950  -30.1710 H        61 LEU    0.0900
    937 HD22      -77.9750   -7.6340  -30.7620 H        61 LEU    0.5100
    938 HD23      -77.7740   -8.0500  -29.0040 H        61 LEU   -0.5100
    939 N         -75.2530  -11.2420  -33.9680 N.am     62 VAL   -0.4700
    940 CA        -75.2150  -11.5340  -35.3880 C.3      62 VAL    0.3100
    941 C         -75.6480  -12.9700  -35.6090 C.2      62 VAL    0.0700
    942 O         -76.6290  -13.2020  -36.2970 O.2      62 VAL    0.0900
    943 CB        -73.8360  -11.2660  -36.0150 C.3      62 VAL   -0.0900
    944 CG1       -73.8470  -11.5820  -37.5210 C.3      62 VAL    0.0900
    945 CG2       -73.4420   -9.8210  -35.7900 C.3      62 VAL   -0.2700
    946 HN        -74.3870  -11.0070  -33.5330 H        62 VAL    0.0900
    947 HA        -75.9610  -10.9180  -35.8670 H        62 VAL    0.0900
    948 HB        -73.0740  -11.9000  -35.5130 H        62 VAL    0.0900
    949 HG11      -74.7130  -11.0850  -38.0080 H        62 VAL   -0.2700
    950 HG12      -73.9330  -12.6790  -37.6760 H        62 VAL    0.0900
    951 HG13      -72.9130  -11.2090  -37.9930 H        62 VAL    0.0900
    952 HG21      -73.3920   -9.6040  -34.7030 H        62 VAL    0.0900
    953 HG22      -74.1950   -9.1480  -36.2530 H        62 VAL    0.5100
    954 HG23      -72.4420   -9.6280  -36.2370 H        62 VAL   -0.5100
    955 N         -74.9720  -13.9310  -34.9890 N.am     63 VAL   -0.4700
    956 CA        -75.2520  -15.3520  -35.2720 C.3      63 VAL    0.3100
    957 C         -76.6320  -15.8530  -34.7980 C.2      63 VAL    0.0700
    958 O         -77.4180  -16.3060  -35.6210 O.2      63 VAL    0.0900
    959 CB        -74.1150  -16.2790  -34.8000 C.3      63 VAL   -0.0900
    960 CG1       -74.5320  -17.7350  -34.9260 C.3      63 VAL    0.0900
    961 CG2       -72.8670  -16.0040  -35.6370 C.3      63 VAL   -0.2700
    962 HN        -74.2600  -13.7410  -34.3170 H        63 VAL    0.0900
    963 HA        -75.3880  -15.4500  -36.3390 H        63 VAL    0.0900
    964 HB        -73.8730  -16.0540  -33.7380 H        63 VAL    0.0900
    965 HG11      -75.1010  -17.8880  -35.8670 H        63 VAL   -0.2700
    966 HG12      -75.1800  -18.0180  -34.0700 H        63 VAL    0.0900
    967 HG13      -73.6330  -18.3870  -34.9460 H        63 VAL    0.0900
    968 HG21      -72.5540  -14.9440  -35.5190 H        63 VAL    0.0900
    969 HG22      -73.0840  -16.1910  -36.7100 H        63 VAL    0.5100
    970 HG23      -72.0350  -16.6600  -35.3030 H        63 VAL   -0.5100
    971 N         -76.9490  -15.7560  -33.4990 N.am     64 PRO   -0.2900
    972 CA        -78.2920  -16.1130  -33.0630 C.3      64 PRO    0.0000
    973 C         -79.3860  -15.7920  -34.0830 C.2      64 PRO    0.0900
    974 O         -80.1320  -16.6870  -34.4860 O.2      64 PRO    0.0900
    975 CB        -78.4670  -15.2740  -31.8020 C.3      64 PRO    0.0200
    976 CG        -77.1180  -15.2920  -31.2070 C.3      64 PRO    0.0900
    977 CD        -76.1370  -15.2820  -32.3700 C.3      64 PRO   -0.1800
    978 HA        -78.3720  -17.1780  -32.9130 H        64 PRO    0.0900
    979 HB1       -79.2150  -15.7280  -31.1170 H        64 PRO    0.0900
    980 HB2       -78.7860  -14.2380  -32.0480 H        64 PRO   -0.1800
    981 HG1       -76.9660  -14.3990  -30.5650 H        64 PRO    0.0900
    982 HG2       -76.9790  -16.2050  -30.5910 H        64 PRO    0.0900
    983 HD1       -75.7580  -14.2590  -32.5750 H        64 PRO    0.5100
    984 HD2       -75.2870  -15.9730  -32.1930 H        64 PRO   -0.5100
    985 N         -79.4500  -14.5440  -34.5310 N.am     65 PHE   -0.4700
    986 CA        -80.4550  -14.1260  -35.5030 C.3      65 PHE    0.3100
    987 C         -80.1510  -14.7400  -36.8670 C.2      65 PHE    0.0700
    988 O         -81.0420  -15.2260  -37.5530 O.2      65 PHE    0.0900
    989 CB        -80.5090  -12.6050  -35.6000 C.3      65 PHE   -0.1800
    990 CG        -81.1430  -11.9420  -34.4120 C.ar     65 PHE    0.0900
    991 CD1       -80.5480  -12.0000  -33.1610 C.ar     65 PHE    0.0900
    992 CD2       -82.3330  -11.2470  -34.5430 C.ar     65 PHE    0.0000
    993 CE1       -81.1270  -11.3790  -32.0650 C.ar     65 PHE   -0.1150
    994 CE2       -82.9180  -10.6240  -33.4460 C.ar     65 PHE    0.1150
    995 CZ        -82.3140  -10.6910  -32.2030 C.ar     65 PHE   -0.1150
    996 HN        -78.8180  -13.8370  -34.2220 H        65 PHE    0.1150
    997 HA        -81.4100  -14.5160  -35.1870 H        65 PHE   -0.1150
    998 HB1       -81.1050  -12.3170  -36.4930 H        65 PHE    0.1150
    999 HB2       -79.4760  -12.2060  -35.6860 H        65 PHE   -0.1150
   1000 HD1       -79.6190  -12.5380  -33.0390 H        65 PHE    0.1150
   1001 HD2       -82.8130  -11.1890  -35.5090 H        65 PHE   -0.1150
   1002 HE1       -80.6460  -11.4340  -31.0990 H        65 PHE    0.1150
   1003 HE2       -83.8480  -10.0870  -33.5640 H        65 PHE    0.5100
   1004 HZ        -82.7670  -10.2090  -31.3490 H        65 PHE   -0.5100
   1005 N         -78.8840  -14.7400  -37.2580 N.am     66 GLY   -0.4700
   1006 CA        -78.4760  -15.3520  -38.5160 C.3      66 GLY    0.3100
   1007 C         -78.7050  -16.8470  -38.5070 C.2      66 GLY   -0.0200
   1008 O         -78.9050  -17.4640  -39.5520 O.2      66 GLY    0.0900
   1009 HN        -78.1580  -14.3260  -36.7130 H        66 GLY    0.0900
   1010 HA1       -77.4250  -15.1520  -38.6640 H        66 GLY    0.5100
   1011 HA2       -79.0560  -14.9060  -39.3120 H        66 GLY   -0.5100
   1012 N         -78.6690  -17.4320  -37.3110 N.am     67 ALA   -0.4700
   1013 CA        -79.0220  -18.8290  -37.0870 C.3      67 ALA    0.3100
   1014 C         -80.4840  -19.0250  -37.4290 C.2      67 ALA    0.0700
   1015 O         -80.8150  -19.7600  -38.3660 O.2      67 ALA    0.0900
   1016 CB        -78.7710  -19.2220  -35.6350 C.3      67 ALA   -0.2700
   1017 HN        -78.3930  -16.9260  -36.4970 H        67 ALA    0.0900
   1018 HA        -78.4200  -19.4360  -37.7480 H        67 ALA    0.0900
   1019 HB1       -79.5090  -18.7220  -34.9720 H        67 ALA    0.0900
   1020 HB2       -77.7500  -18.9090  -35.3290 H        67 ALA    0.5100
   1021 HB3       -78.8770  -20.3220  -35.5170 H        67 ALA   -0.5100
   1022 N         -81.3550  -18.3130  -36.7080 N.am     68 THR   -0.4700
   1023 CA        -82.7940  -18.4360  -36.9150 C.3      68 THR    0.3100
   1024 C         -83.2030  -18.1580  -38.3620 C.2      68 THR    0.0700
   1025 O         -84.3610  -18.3320  -38.7070 O.2      68 THR    0.0900
   1026 CB        -83.6190  -17.5010  -35.9690 C.3      68 THR    0.1400
   1027 CG2       -83.0840  -17.5530  -34.5380 C.3      68 THR    0.0900
   1028 OG1       -83.6090  -16.1440  -36.4460 O.3      68 THR   -0.6600
   1029 HN        -81.0630  -17.6720  -36.0020 H        68 THR    0.4300
   1030 HA        -83.0620  -19.4660  -36.7370 H        68 THR   -0.2700
   1031 HB        -84.6720  -17.8530  -35.9250 H        68 THR    0.0900
   1032 HG1       -82.7170  -15.9820  -36.7630 H        68 THR    0.0900
   1033 HG21      -82.4390  -16.6700  -34.3400 H        68 THR    0.0900
   1034 HG22      -82.4790  -18.4730  -34.3940 H        68 THR    0.5100
   1035 HG23      -83.9290  -17.5440  -33.8170 H        68 THR   -0.5100
   1036 N         -82.2700  -17.7180  -39.2050 N.am     69 LEU   -0.4700
   1037 CA        -82.5780  -17.4280  -40.5970 C.3      69 LEU    0.3100
   1038 C         -82.1670  -18.5650  -41.5100 C.2      69 LEU    0.0700
   1039 O         -82.9010  -18.8910  -42.4350 O.2      69 LEU    0.0900
   1040 CB        -81.9140  -16.1160  -41.0400 C.3      69 LEU   -0.1800
   1041 CG        -82.1360  -15.6640  -42.4900 C.3      69 LEU    0.0900
   1042 CD1       -83.5660  -15.9010  -42.9350 C.3      69 LEU    0.0900
   1043 CD2       -81.7720  -14.1940  -42.6390 C.3      69 LEU   -0.0900
   1044 HN        -81.3260  -17.5690  -38.9220 H        69 LEU    0.0900
   1045 HA        -83.6510  -17.3550  -40.6930 H        69 LEU   -0.2700
   1046 HB1       -80.8200  -16.2270  -40.8890 H        69 LEU    0.0900
   1047 HB2       -82.2900  -15.3100  -40.3770 H        69 LEU    0.0900
   1048 HG        -81.4490  -16.2290  -43.1560 H        69 LEU    0.0900
   1049 HD11      -84.2500  -15.2020  -42.4110 H        69 LEU   -0.2700
   1050 HD12      -83.8690  -16.9420  -42.6950 H        69 LEU    0.0900
   1051 HD13      -83.6540  -15.7280  -44.0300 H        69 LEU    0.0900
   1052 HD21      -80.7670  -14.0030  -42.2050 H        69 LEU    0.0900
   1053 HD22      -82.5140  -13.5640  -42.1040 H        69 LEU    0.5100
   1054 HD23      -81.7530  -13.9160  -43.7140 H        69 LEU   -0.5100
   1055 N         -80.9970  -19.1640  -41.2830 N.am     70 VAL   -0.4700
   1056 CA        -80.5880  -20.3370  -42.0690 C.3      70 VAL    0.3100
   1057 C         -81.5020  -21.5260  -41.7510 C.2      70 VAL    0.0700
   1058 O         -82.0770  -22.1430  -42.6530 O.2      70 VAL    0.0900
   1059 CB        -79.1150  -20.7480  -41.8220 C.3      70 VAL   -0.0900
   1060 CG1       -78.8980  -22.2120  -42.1710 C.3      70 VAL    0.0900
   1061 CG2       -78.1850  -19.8900  -42.6330 C.3      70 VAL   -0.2700
   1062 HN        -80.3580  -18.8480  -40.5850 H        70 VAL    0.0900
   1063 HA        -80.7290  -20.0940  -43.1120 H        70 VAL    0.0900
   1064 HB        -78.8620  -20.5840  -40.7520 H        70 VAL    0.0900
   1065 HG11      -79.3070  -22.4290  -43.1820 H        70 VAL   -0.2700
   1066 HG12      -79.4190  -22.8590  -41.4320 H        70 VAL    0.0900
   1067 HG13      -77.8120  -22.4450  -42.1700 H        70 VAL    0.0900
   1068 HG21      -78.3080  -18.8220  -42.3520 H        70 VAL    0.0900
   1069 HG22      -78.4170  -20.0010  -43.7140 H        70 VAL    0.5100
   1070 HG23      -77.1320  -20.1880  -42.4430 H        70 VAL   -0.5100
   1071 N         -81.6350  -21.8280  -40.4570 N.am     71 VAL   -0.4700
   1072 CA        -82.5320  -22.8750  -39.9700 C.3      71 VAL    0.3100
   1073 C         -83.9770  -22.6600  -40.4340 C.2      71 VAL    0.0700
   1074 O         -84.4700  -23.3930  -41.2890 O.2      71 VAL    0.0900
   1075 CB        -82.4640  -22.9940  -38.4230 C.3      71 VAL   -0.0900
   1076 CG1       -83.7550  -23.5770  -37.8430 C.3      71 VAL    0.0900
   1077 CG2       -81.2530  -23.8280  -38.0130 C.3      71 VAL   -0.2700
   1078 HN        -81.1190  -21.3440  -39.7540 H        71 VAL    0.0900
   1079 HA        -82.2360  -23.8070  -40.4300 H        71 VAL    0.0900
   1080 HB        -82.2950  -21.9860  -37.9880 H        71 VAL    0.0900
   1081 HG11      -84.1300  -24.3970  -38.4930 H        71 VAL   -0.2700
   1082 HG12      -84.5340  -22.7880  -37.7830 H        71 VAL    0.0900
   1083 HG13      -83.5610  -23.9890  -36.8280 H        71 VAL    0.0900
   1084 HG21      -80.3400  -23.4530  -38.5250 H        71 VAL    0.0900
   1085 HG22      -81.4090  -24.8890  -38.3010 H        71 VAL    0.5100
   1086 HG23      -81.0980  -23.7560  -36.9160 H        71 VAL   -0.5100
   1087 N         -84.6450  -21.6340  -39.9020 N.am     72 ARG   -0.4700
   1088 CA        -86.0690  -21.4310  -40.1710 C.3      72 ARG    0.3100
   1089 C         -86.3910  -20.8980  -41.5730 C.2      72 ARG    0.0700
   1090 O         -87.5550  -20.6650  -41.8810 O.2      72 ARG    0.0900
   1091 CB        -86.6970  -20.4980  -39.1220 C.3      72 ARG   -0.1800
   1092 CG        -86.6850  -21.0260  -37.6740 C.3      72 ARG    0.0900
   1093 CD        -87.4920  -22.3170  -37.4690 C.3      72 ARG    0.0900
   1094 NE        -88.6370  -22.4240  -38.3800 N.pl3    72 ARG   -0.1800
   1095 CZ        -89.7670  -21.7200  -38.2860 C.cat    72 ARG    0.0900
   1096 NH1       -89.9440  -20.8240  -37.3160 N.pl3    72 ARG    0.0900
   1097 NH2       -90.7320  -21.9080  -39.1830 N.pl3    72 ARG    0.2000
   1098 HN        -84.2090  -20.9660  -39.3030 H        72 ARG    0.0900
   1099 HA        -86.5530  -22.3960  -40.1500 H        72 ARG    0.0900
   1100 HB1       -87.7520  -20.3120  -39.4130 H        72 ARG   -0.7000
   1101 HB2       -86.1440  -19.5350  -39.1410 H        72 ARG    0.4400
   1102 HG1       -87.1060  -20.2410  -37.0110 H        72 ARG    0.6400
   1103 HG2       -85.6330  -21.2210  -37.3800 H        72 ARG   -0.8000
   1104 HD1       -87.8880  -22.3450  -36.4310 H        72 ARG    0.4600
   1105 HD2       -86.8370  -23.1950  -37.6520 H        72 ARG    0.4600
   1106 HE        -88.5640  -23.0770  -39.1330 H        72 ARG   -0.8000
   1107 HH11      -89.2240  -20.6700  -36.6410 H        72 ARG    0.4600
   1108 HH12      -90.7990  -20.3080  -37.2630 H        72 ARG    0.4600
   1109 HH21      -90.6070  -22.5720  -39.9200 H        72 ARG    0.5100
   1110 HH22      -91.5820  -21.3850  -39.1200 H        72 ARG   -0.5100
   1111 N         -85.3880  -20.6800  -42.4180 N.am     73 GLY   -0.4700
   1112 CA        -85.6320  -20.2780  -43.8040 C.3      73 GLY    0.3100
   1113 C         -86.0690  -18.8260  -44.0360 C.2      73 GLY   -0.0200
   1114 O         -85.7420  -18.2370  -45.0750 O.2      73 GLY    0.0900
   1115 HN        -84.4330  -20.7800  -42.1500 H        73 GLY    0.0900
   1116 HA1       -86.4070  -20.9250  -44.1860 H        73 GLY    0.5100
   1117 HA2       -84.7110  -20.4390  -44.3430 H        73 GLY   -0.5100
   1118 N         -86.8130  -18.2430  -43.0910 N.am     74 THR   -0.4700
   1119 CA        -87.3160  -16.8760  -43.2310 C.3      74 THR    0.3100
   1120 C         -86.7500  -15.9830  -42.1310 C.2      74 THR    0.0700
   1121 O         -85.9710  -16.4280  -41.2880 O.2      74 THR    0.0900
   1122 CB        -88.8700  -16.8300  -43.1640 C.3      74 THR    0.1400
   1123 CG2       -89.4590  -15.8910  -44.2280 C.3      74 THR    0.0900
   1124 OG1       -89.3990  -18.1440  -43.3530 O.3      74 THR   -0.6600
   1125 HN        -87.0590  -18.7140  -42.2480 H        74 THR    0.4300
   1126 HA        -86.9740  -16.4940  -44.1820 H        74 THR   -0.2700
   1127 HB        -89.1940  -16.4480  -42.1730 H        74 THR    0.0900
   1128 HG1       -88.7030  -18.6500  -43.7800 H        74 THR    0.0900
   1129 HG21      -88.9020  -16.0010  -45.1840 H        74 THR    0.0900
   1130 HG22      -89.3770  -14.8370  -43.8890 H        74 THR    0.5100
   1131 HG23      -90.5250  -16.1460  -44.4080 H        74 THR   -0.5100
   1132 N         -87.1280  -14.7120  -42.1610 N.am     75 TRP   -0.4700
   1133 CA        -86.8040  -13.7870  -41.1010 C.3      75 TRP    0.3100
   1134 C         -88.0760  -13.6360  -40.2910 C.2      75 TRP    0.0700
   1135 O         -89.1510  -13.4920  -40.8610 O.2      75 TRP    0.0900
   1136 CB        -86.3430  -12.4430  -41.6800 C.3      75 TRP   -0.1800
   1137 CG        -85.9070  -11.4290  -40.6640 C.ar     75 TRP    0.0900
   1138 CD1       -86.5990  -10.3230  -40.2640 C.ar     75 TRP    0.0900
   1139 CD2       -84.6840  -11.4260  -39.9260 C.ar     75 TRP   -0.0300
   1140 CE2       -84.6990  -10.2860  -39.1000 C.ar     75 TRP   -0.1500
   1141 CE3       -83.5730  -12.2720  -39.8850 C.ar     75 TRP    0.2200
   1142 NE1       -85.8810   -9.6330  -39.3210 N.ar     75 TRP   -0.5100
   1143 CZ2       -83.6490   -9.9730  -38.2440 C.ar     75 TRP    0.3700
   1144 CZ3       -82.5250  -11.9590  -39.0330 C.ar     75 TRP    0.2400
   1145 CH2       -82.5710  -10.8200  -38.2250 C.ar     75 TRP    0.1100
   1146 HN        -87.6550  -14.3380  -42.9190 H        75 TRP   -0.2500
   1147 HA        -86.0200  -14.2250  -40.5020 H        75 TRP    0.1700
   1148 HB1       -87.1830  -12.0050  -42.2590 H        75 TRP   -0.2000
   1149 HB2       -85.4870  -12.6320  -42.3620 H        75 TRP    0.1400
   1150 HD1       -87.5710  -10.0340  -40.6350 H        75 TRP   -0.2700
   1151 HE1       -86.1670   -8.8110  -38.8800 H        75 TRP    0.1600
   1152 HE3       -83.5160  -13.1590  -40.4980 H        75 TRP   -0.1400
   1153 HZ2       -83.6640   -9.1000  -37.6090 H        75 TRP    0.1400
   1154 HZ3       -81.6600  -12.6040  -38.9920 H        75 TRP    0.5100
   1155 HH2       -81.7390  -10.6020  -37.5720 H        75 TRP   -0.5100
   1156 N         -87.9460  -13.6700  -38.9670 N.am     76 LEU   -0.4700
   1157 CA        -89.0930  -13.6920  -38.0650 C.3      76 LEU    0.3100
   1158 C         -89.2350  -12.4670  -37.1710 C.2      76 LEU    0.0700
   1159 O         -90.2010  -12.3740  -36.4250 O.2      76 LEU    0.0900
   1160 CB        -89.0050  -14.9420  -37.1840 C.3      76 LEU   -0.1800
   1161 CG        -89.3990  -16.2310  -37.9120 C.3      76 LEU    0.0900
   1162 CD1       -88.7740  -17.4450  -37.2320 C.3      76 LEU    0.0900
   1163 CD2       -90.9310  -16.3550  -38.0000 C.3      76 LEU   -0.0900
   1164 HN        -87.0510  -13.6820  -38.5280 H        76 LEU    0.0900
   1165 HA        -89.9950  -13.7050  -38.6580 H        76 LEU   -0.2700
   1166 HB1       -89.6790  -14.8080  -36.3110 H        76 LEU    0.0900
   1167 HB2       -87.9610  -15.0460  -36.8190 H        76 LEU    0.0900
   1168 HG        -89.0500  -16.1800  -38.9660 H        76 LEU    0.0900
   1169 HD11      -89.1210  -17.5140  -36.1790 H        76 LEU   -0.2700
   1170 HD12      -87.6670  -17.3520  -37.2340 H        76 LEU    0.0900
   1171 HD13      -89.0720  -18.3740  -37.7640 H        76 LEU    0.0900
   1172 HD21      -91.3520  -15.4910  -38.5560 H        76 LEU    0.0900
   1173 HD22      -91.3680  -16.3670  -36.9790 H        76 LEU    0.5100
   1174 HD23      -91.2050  -17.2890  -38.5370 H        76 LEU   -0.5100
   1175 N         -88.3090  -11.5130  -37.2630 N.am     77 TRP   -0.4700
   1176 CA        -88.1740  -10.4610  -36.2470 C.3      77 TRP    0.3100
   1177 C         -88.5780   -9.0650  -36.7170 C.2      77 TRP    0.0700
   1178 O         -88.4070   -8.0840  -35.9850 O.2      77 TRP    0.0900
   1179 CB        -86.7300  -10.4460  -35.7390 C.3      77 TRP   -0.1800
   1180 CG        -86.2180  -11.8310  -35.5150 C.ar     77 TRP    0.0900
   1181 CD1       -85.4720  -12.5920  -36.3800 C.ar     77 TRP    0.0900
   1182 CD2       -86.4550  -12.6410  -34.3720 C.ar     77 TRP   -0.0300
   1183 CE2       -85.8100  -13.8780  -34.5950 C.ar     77 TRP   -0.1500
   1184 CE3       -87.1410  -12.4400  -33.1720 C.ar     77 TRP    0.2200
   1185 NE1       -85.2140  -13.8170  -35.8250 N.ar     77 TRP   -0.5100
   1186 CZ2       -85.8340  -14.9080  -33.6620 C.ar     77 TRP    0.3700
   1187 CZ3       -87.1660  -13.4650  -32.2450 C.ar     77 TRP    0.2400
   1188 CH2       -86.5160  -14.6830  -32.4920 C.ar     77 TRP    0.1100
   1189 HN        -87.6670  -11.4700  -38.0250 H        77 TRP   -0.2500
   1190 HA        -88.8600  -10.6720  -35.4410 H        77 TRP    0.1700
   1191 HB1       -86.6840   -9.8880  -34.7800 H        77 TRP   -0.2000
   1192 HB2       -86.0830   -9.9410  -36.4870 H        77 TRP    0.1400
   1193 HD1       -85.1370  -12.2720  -37.3560 H        77 TRP   -0.2700
   1194 HE1       -84.6920  -14.5300  -36.2390 H        77 TRP    0.1600
   1195 HE3       -87.6480  -11.5110  -32.9570 H        77 TRP   -0.1400
   1196 HZ2       -85.3420  -15.8540  -33.8330 H        77 TRP    0.1400
   1197 HZ3       -87.6950  -13.3250  -31.3140 H        77 TRP    0.5100
   1198 HH2       -86.5540  -15.4620  -31.7450 H        77 TRP   -0.5100
   1199 N         -89.1250   -8.9680  -37.9260 N.am     78 GLY   -0.4700
   1200 CA        -89.5980   -7.6900  -38.4430 C.3      78 GLY    0.3100
   1201 C         -88.5590   -6.9700  -39.2800 C.2      78 GLY   -0.0200
   1202 O         -87.3670   -7.2550  -39.1930 O.2      78 GLY    0.0900
   1203 HN        -89.2360   -9.7560  -38.5280 H        78 GLY    0.0900
   1204 HA1       -89.8610   -7.0690  -37.5980 H        78 GLY    0.5100
   1205 HA2       -90.4700   -7.8810  -39.0510 H        78 GLY   -0.5100
   1206 N         -89.0270   -6.0220  -40.0880 N.am     79 SER   -0.4700
   1207 CA        -88.1850   -5.3370  -41.0630 C.3      79 SER    0.3100
   1208 C         -87.1840   -4.3920  -40.4420 C.2      79 SER    0.0700
   1209 O         -86.1680   -4.0890  -41.0640 O.2      79 SER    0.0900
   1210 CB        -89.0420   -4.5700  -42.0680 C.3      79 SER    0.0500
   1211 OG        -89.6290   -5.4720  -42.9940 O.3      79 SER    0.0900
   1212 HN        -89.9820   -5.7350  -40.0620 H        79 SER    0.0900
   1213 HA        -87.5870   -6.0800  -41.5690 H        79 SER   -0.6600
   1214 HB1       -88.4110   -3.8440  -42.6240 H        79 SER    0.4300
   1215 HB2       -89.8510   -4.0250  -41.5360 H        79 SER    0.5100
   1216 HG1       -88.9450   -5.6710  -43.6380 H        79 SER   -0.5100
   1217 N         -87.4620   -3.9210  -39.2270 N.am     80 PHE   -0.4700
   1218 CA        -86.5160   -3.0690  -38.5200 C.3      80 PHE    0.3100
   1219 C         -85.3080   -3.8680  -38.0480 C.2      80 PHE    0.0700
   1220 O         -84.1770   -3.5700  -38.4250 O.2      80 PHE    0.0900
   1221 CB        -87.1730   -2.3800  -37.3280 C.3      80 PHE   -0.1800
   1222 CG        -86.1960   -1.6820  -36.4350 C.ar     80 PHE    0.0900
   1223 CD1       -85.7950   -0.3760  -36.7030 C.ar     80 PHE    0.0900
   1224 CD2       -85.6600   -2.3380  -35.3330 C.ar     80 PHE    0.0000
   1225 CE1       -84.8840    0.2750  -35.8750 C.ar     80 PHE   -0.1150
   1226 CE2       -84.7450   -1.6970  -34.5010 C.ar     80 PHE    0.1150
   1227 CZ        -84.3560   -0.3860  -34.7730 C.ar     80 PHE   -0.1150
   1228 HN        -88.3160   -4.1280  -38.7540 H        80 PHE    0.1150
   1229 HA        -86.1500   -2.3320  -39.2180 H        80 PHE   -0.1150
   1230 HB1       -87.7030   -3.1370  -36.7120 H        80 PHE    0.1150
   1231 HB2       -87.8910   -1.6150  -37.6950 H        80 PHE   -0.1150
   1232 HD1       -86.1950    0.1390  -37.5650 H        80 PHE    0.1150
   1233 HD2       -85.9570   -3.3540  -35.1180 H        80 PHE   -0.1150
   1234 HE1       -84.5880    1.2910  -36.0890 H        80 PHE    0.1150
   1235 HE2       -84.3360   -2.2160  -33.6470 H        80 PHE    0.5100
   1236 HZ        -83.6480    0.1150  -34.1290 H        80 PHE   -0.5100
   1237 N         -85.5410   -4.8960  -37.2300 N.am     81 LEU   -0.4700
   1238 CA        -84.4370   -5.7150  -36.7160 C.3      81 LEU    0.3100
   1239 C         -83.5950   -6.3260  -37.8360 C.2      81 LEU    0.0700
   1240 O         -82.4490   -6.6740  -37.6310 O.2      81 LEU    0.0900
   1241 CB        -84.9340   -6.8100  -35.7590 C.3      81 LEU   -0.1800
   1242 CG        -85.3230   -6.4080  -34.3290 C.3      81 LEU    0.0900
   1243 CD1       -85.4220   -7.6570  -33.4330 C.3      81 LEU    0.0900
   1244 CD2       -84.3470   -5.4110  -33.7210 C.3      81 LEU   -0.0900
   1245 HN        -86.4580   -5.1490  -36.9340 H        81 LEU    0.0900
   1246 HA        -83.7510   -5.0580  -36.2010 H        81 LEU   -0.2700
   1247 HB1       -84.1300   -7.5700  -35.6800 H        81 LEU    0.0900
   1248 HB2       -85.8260   -7.2750  -36.2250 H        81 LEU    0.0900
   1249 HG        -86.3040   -5.8870  -34.3460 H        81 LEU    0.0900
   1250 HD11      -84.5090   -8.2780  -33.5430 H        81 LEU   -0.2700
   1251 HD12      -86.3030   -8.2650  -33.7280 H        81 LEU    0.0900
   1252 HD13      -85.5170   -7.3520  -32.3680 H        81 LEU    0.0900
   1253 HD21      -84.3140   -4.4850  -34.3350 H        81 LEU    0.0900
   1254 HD22      -83.3280   -5.8520  -33.6890 H        81 LEU    0.5100
   1255 HD23      -84.6710   -5.1440  -32.6930 H        81 LEU   -0.5100
   1256 N         -84.1670   -6.4510  -39.0240 N.am     82 CYS   -0.4700
   1257 CA        -83.4080   -6.8820  -40.1780 C.3      82 CYS    0.3100
   1258 C         -82.3060   -5.8740  -40.5020 C.2      82 CYS    0.0700
   1259 O         -81.1530   -6.2640  -40.7040 O.2      82 CYS    0.0900
   1260 CB        -84.3370   -7.0720  -41.3810 C.3      82 CYS   -0.1000
   1261 SG        -83.4950   -7.4640  -42.9380 S.3      82 CYS    0.0900
   1262 HN        -85.1330   -6.2570  -39.1760 H        82 CYS    0.0900
   1263 HA        -82.9180   -7.8120  -39.9300 H        82 CYS   -0.0800
   1264 HB1       -84.9180   -6.1360  -41.5170 H        82 CYS    0.5100
   1265 HB2       -85.0440   -7.8930  -41.1430 H        82 CYS   -0.5100
   1266 N         -82.6550   -4.5840  -40.5440 N.am     83 GLU   -0.4700
   1267 CA        -81.6780   -3.5300  -40.8230 C.3      83 GLU    0.3100
   1268 C         -80.5930   -3.4710  -39.7640 C.2      83 GLU    0.0700
   1269 O         -79.3950   -3.5100  -40.0750 O.2      83 GLU    0.0900
   1270 CB        -82.3460   -2.1580  -40.9070 C.3      83 GLU   -0.1800
   1271 CG        -82.8580   -1.7850  -42.2900 C.3      83 GLU    0.0900
   1272 CD        -83.1240   -0.2940  -42.4190 C.2      83 GLU    0.0900
   1273 OE1       -82.1430    0.4870  -42.4090 O.co2    83 GLU   -0.2800
   1274 OE2       -84.3130    0.0900  -42.5350 O.co2    83 GLU    0.0900
   1275 HN        -83.5930   -4.2830  -40.3880 H        83 GLU    0.0900
   1276 HA        -81.1950   -3.7650  -41.7600 H        83 GLU    0.6200
   1277 HB1       -81.6080   -1.3910  -40.5910 H        83 GLU   -0.7600
   1278 HB2       -83.2030   -2.1460  -40.2030 H        83 GLU   -0.7600
   1279 HG1       -83.8050   -2.3310  -42.4860 H        83 GLU    0.5100
   1280 HG2       -82.1040   -2.0780  -43.0490 H        83 GLU   -0.5100
   1281 N         -81.0290   -3.3750  -38.5080 N.am     84 LEU   -0.4700
   1282 CA        -80.1330   -3.3270  -37.3540 C.3      84 LEU    0.3100
   1283 C         -79.1870   -4.5270  -37.3120 C.2      84 LEU    0.0700
   1284 O         -77.9940   -4.3610  -37.0720 O.2      84 LEU    0.0900
   1285 CB        -80.9610   -3.2200  -36.0710 C.3      84 LEU   -0.1800
   1286 CG        -80.3010   -3.3690  -34.7090 C.3      84 LEU    0.0900
   1287 CD1       -78.8780   -2.8620  -34.6840 C.3      84 LEU    0.0900
   1288 CD2       -81.1780   -2.6360  -33.6860 C.3      84 LEU   -0.0900
   1289 HN        -82.0030   -3.3310  -38.2980 H        84 LEU    0.0900
   1290 HA        -79.4850   -2.4700  -37.4620 H        84 LEU   -0.2700
   1291 HB1       -81.7450   -4.0020  -36.1330 H        84 LEU    0.0900
   1292 HB2       -81.4410   -2.2210  -36.0850 H        84 LEU    0.0900
   1293 HG        -80.3020   -4.4440  -34.4270 H        84 LEU    0.0900
   1294 HD11      -78.7550   -2.0350  -35.4150 H        84 LEU   -0.2700
   1295 HD12      -78.1790   -3.6820  -34.9540 H        84 LEU    0.0900
   1296 HD13      -78.6310   -2.4790  -33.6700 H        84 LEU    0.0900
   1297 HD21      -82.1960   -3.0790  -33.6680 H        84 LEU    0.0900
   1298 HD22      -81.2630   -1.5630  -33.9620 H        84 LEU    0.5100
   1299 HD23      -80.7330   -2.7260  -32.6730 H        84 LEU   -0.5100
   1300 N         -79.7160   -5.7230  -37.5750 N.am     85 TRP   -0.4700
   1301 CA        -78.9160   -6.9440  -37.6320 C.3      85 TRP    0.3100
   1302 C         -77.8650   -6.8240  -38.7160 C.2      85 TRP    0.0700
   1303 O         -76.6830   -7.0380  -38.4590 O.2      85 TRP    0.0900
   1304 CB        -79.8090   -8.1690  -37.8930 C.3      85 TRP   -0.1800
   1305 CG        -79.0710   -9.4500  -38.1480 C.ar     85 TRP    0.0900
   1306 CD1       -78.3830  -10.1840  -37.2370 C.ar     85 TRP    0.0900
   1307 CD2       -78.9620  -10.1510  -39.3920 C.ar     85 TRP   -0.0300
   1308 CE2       -78.1830  -11.2960  -39.1570 C.ar     85 TRP   -0.1500
   1309 CE3       -79.4540   -9.9250  -40.6810 C.ar     85 TRP    0.2200
   1310 NE1       -77.8420  -11.2900  -37.8340 N.ar     85 TRP   -0.5100
   1311 CZ2       -77.8740  -12.2150  -40.1640 C.ar     85 TRP    0.3700
   1312 CZ3       -79.1470  -10.8480  -41.6920 C.ar     85 TRP    0.2400
   1313 CH2       -78.3630  -11.9720  -41.4260 C.ar     85 TRP    0.1100
   1314 HN        -80.6920   -5.8370  -37.7460 H        85 TRP   -0.2500
   1315 HA        -78.4010   -7.0510  -36.6890 H        85 TRP    0.1700
   1316 HB1       -80.4420   -7.9570  -38.7810 H        85 TRP   -0.2000
   1317 HB2       -80.4620   -8.3210  -37.0080 H        85 TRP    0.1400
   1318 HD1       -78.2780   -9.9310  -36.1920 H        85 TRP   -0.2700
   1319 HE1       -77.2990  -11.9650  -37.3860 H        85 TRP    0.1600
   1320 HE3       -80.0610   -9.0620  -40.9120 H        85 TRP   -0.1400
   1321 HZ2       -77.2720  -13.0920  -39.9760 H        85 TRP    0.1400
   1322 HZ3       -79.5230  -10.6860  -42.6910 H        85 TRP    0.5100
   1323 HH2       -78.1360  -12.6620  -42.2250 H        85 TRP   -0.5100
   1324 N         -78.3030   -6.4670  -39.9260 N.am     86 THR   -0.4700
   1325 CA        -77.3950   -6.2630  -41.0580 C.3      86 THR    0.3100
   1326 C         -76.3240   -5.2330  -40.7260 C.2      86 THR    0.0700
   1327 O         -75.1610   -5.4040  -41.0880 O.2      86 THR    0.0900
   1328 CB        -78.1240   -5.7330  -42.2950 C.3      86 THR    0.1400
   1329 CG2       -77.2220   -5.7820  -43.4930 C.3      86 THR    0.0900
   1330 OG1       -79.2800   -6.5220  -42.5600 O.3      86 THR   -0.6600
   1331 HN        -79.2710   -6.3240  -40.1140 H        86 THR    0.4300
   1332 HA        -76.9320   -7.2120  -41.2810 H        86 THR   -0.2700
   1333 HB        -78.4380   -4.6810  -42.1240 H        86 THR    0.0900
   1334 HG1       -79.9010   -6.3240  -41.8560 H        86 THR    0.0900
   1335 HG21      -76.7600   -6.7890  -43.5820 H        86 THR    0.0900
   1336 HG22      -76.4120   -5.0290  -43.3880 H        86 THR    0.5100
   1337 HG23      -77.8060   -5.5770  -44.4160 H        86 THR   -0.5100
   1338 N         -76.7060   -4.1470  -40.0540 N.am     87 SER   -0.4700
   1339 CA        -75.7300   -3.1280  -39.6940 C.3      87 SER    0.3100
   1340 C         -74.6860   -3.6700  -38.7280 C.2      87 SER    0.0700
   1341 O         -73.4890   -3.6280  -39.0300 O.2      87 SER    0.0900
   1342 CB        -76.4160   -1.8880  -39.1320 C.3      87 SER    0.0500
   1343 OG        -77.1010   -1.2110  -40.1790 O.3      87 SER    0.0900
   1344 HN        -77.6500   -3.9870  -39.7740 H        87 SER    0.0900
   1345 HA        -75.1700   -2.8740  -40.5820 H        87 SER   -0.6600
   1346 HB1       -75.6600   -1.2030  -38.6920 H        87 SER    0.4300
   1347 HB2       -77.1490   -2.1810  -38.3510 H        87 SER    0.5100
   1348 HG1       -77.8430   -1.7720  -40.4150 H        87 SER   -0.5100
   1349 N         -75.1430   -4.2180  -37.5990 N.am     88 LEU   -0.4700
   1350 CA        -74.2550   -4.8470  -36.6230 C.3      88 LEU    0.3100
   1351 C         -73.3670   -5.9150  -37.2560 C.2      88 LEU    0.0700
   1352 O         -72.2310   -6.1350  -36.8260 O.2      88 LEU    0.0900
   1353 CB        -75.0590   -5.4700  -35.4810 C.3      88 LEU   -0.1800
   1354 CG        -75.6790   -4.4760  -34.4900 C.3      88 LEU    0.0900
   1355 CD1       -76.4770   -5.2150  -33.4150 C.3      88 LEU    0.0900
   1356 CD2       -74.6250   -3.5960  -33.8270 C.3      88 LEU   -0.0900
   1357 HN        -76.1130   -4.2240  -37.3710 H        88 LEU    0.0900
   1358 HA        -73.5880   -4.0880  -36.2400 H        88 LEU   -0.2700
   1359 HB1       -74.3840   -6.1460  -34.9140 H        88 LEU    0.0900
   1360 HB2       -75.8800   -6.0690  -35.9260 H        88 LEU    0.0900
   1361 HG        -76.3530   -3.7820  -35.0370 H        88 LEU    0.0900
   1362 HD11      -75.8120   -5.9060  -32.8530 H        88 LEU   -0.2700
   1363 HD12      -77.2880   -5.8080  -33.8870 H        88 LEU    0.0900
   1364 HD13      -76.9140   -4.4860  -32.7000 H        88 LEU    0.0900
   1365 HD21      -74.0760   -3.0110  -34.5960 H        88 LEU    0.0900
   1366 HD22      -73.8970   -4.2290  -33.2750 H        88 LEU    0.5100
   1367 HD23      -75.1120   -2.8870  -33.1240 H        88 LEU   -0.5100
   1368 N         -73.8920   -6.5880  -38.2750 N.am     89 ASP   -0.4700
   1369 CA        -73.1360   -7.6000  -38.9810 C.3      89 ASP    0.3100
   1370 C         -72.0160   -6.9470  -39.7620 C.2      89 ASP    0.0700
   1371 O         -70.8800   -7.3940  -39.6980 O.2      89 ASP    0.0900
   1372 CB        -74.0640   -8.3860  -39.9010 C.3      89 ASP   -0.2800
   1373 CG        -73.3480   -9.4670  -40.6820 C.2      89 ASP    0.0900
   1374 OD1       -72.1040   -9.4130  -40.8250 O.co2    89 ASP    0.0900
   1375 OD2       -74.0420  -10.3750  -41.1840 O.co2    89 ASP    0.6200
   1376 HN        -74.8210   -6.4280  -38.5960 H        89 ASP   -0.7600
   1377 HA        -72.6830   -8.2550  -38.2510 H        89 ASP   -0.7600
   1378 HB1       -74.5330   -7.6840  -40.6220 H        89 ASP    0.5100
   1379 HB2       -74.8580   -8.8630  -39.2880 H        89 ASP   -0.5100
   1380 N         -72.3330   -5.8880  -40.4960 N.am     90 VAL   -0.4700
   1381 CA        -71.3370   -5.1500  -41.2690 C.3      90 VAL    0.3100
   1382 C         -70.3640   -4.4150  -40.3570 C.2      90 VAL    0.0700
   1383 O         -69.1620   -4.3620  -40.6380 O.2      90 VAL    0.0900
   1384 CB        -72.0070   -4.1280  -42.2250 C.3      90 VAL   -0.0900
   1385 CG1       -70.9700   -3.2210  -42.8600 C.3      90 VAL    0.0900
   1386 CG2       -72.7890   -4.8520  -43.3110 C.3      90 VAL   -0.2700
   1387 HN        -73.2680   -5.5460  -40.5520 H        90 VAL    0.0900
   1388 HA        -70.7610   -5.8670  -41.8370 H        90 VAL    0.0900
   1389 HB        -72.7320   -3.5110  -41.6510 H        90 VAL    0.0900
   1390 HG11      -70.2430   -3.8240  -43.4460 H        90 VAL   -0.2700
   1391 HG12      -70.4170   -2.6670  -42.0710 H        90 VAL    0.0900
   1392 HG13      -71.4660   -2.5000  -43.5460 H        90 VAL    0.0900
   1393 HG21      -73.5800   -5.4860  -42.8560 H        90 VAL    0.0900
   1394 HG22      -72.1060   -5.5030  -43.8970 H        90 VAL    0.5100
   1395 HG23      -73.2720   -4.1130  -43.9860 H        90 VAL   -0.5100
   1396 N         -70.8790   -3.8470  -39.2630 N.am     91 LEU   -0.4700
   1397 CA        -70.0450   -3.1010  -38.3110 C.3      91 LEU    0.3100
   1398 C         -68.8960   -3.9620  -37.8260 C.2      91 LEU    0.0700
   1399 O         -67.7260   -3.5820  -37.9570 O.2      91 LEU    0.0900
   1400 CB        -70.8490   -2.6110  -37.0990 C.3      91 LEU   -0.1800
   1401 CG        -70.0520   -1.9550  -35.9470 C.3      91 LEU    0.0900
   1402 CD1       -69.3040   -0.7120  -36.3980 C.3      91 LEU    0.0900
   1403 CD2       -70.9640   -1.6060  -34.7740 C.3      91 LEU   -0.0900
   1404 HN        -71.8490   -3.9040  -39.0440 H        91 LEU    0.0900
   1405 HA        -69.6220   -2.2580  -38.8380 H        91 LEU   -0.2700
   1406 HB1       -71.3920   -3.4830  -36.6780 H        91 LEU    0.0900
   1407 HB2       -71.5880   -1.8670  -37.4620 H        91 LEU    0.0900
   1408 HG        -69.3200   -2.6910  -35.5510 H        91 LEU    0.0900
   1409 HD11      -70.0220    0.1080  -36.6160 H        91 LEU   -0.2700
   1410 HD12      -68.7260   -0.9320  -37.3210 H        91 LEU    0.0900
   1411 HD13      -68.6140   -0.3740  -35.5950 H        91 LEU    0.0900
   1412 HD21      -71.5850   -2.4860  -34.4990 H        91 LEU    0.0900
   1413 HD22      -71.6400   -0.7700  -35.0550 H        91 LEU    0.5100
   1414 HD23      -70.3530   -1.3140  -33.8940 H        91 LEU   -0.5100
   1415 N         -69.2400   -5.1310  -37.2840 N.am     92 CYS   -0.4700
   1416 CA        -68.2640   -5.9900  -36.6380 C.3      92 CYS    0.3100
   1417 C         -67.1630   -6.3950  -37.5920 C.2      92 CYS    0.0700
   1418 O         -66.0070   -6.4870  -37.1930 O.2      92 CYS    0.0900
   1419 CB        -68.9410   -7.2070  -36.0080 C.3      92 CYS   -0.1100
   1420 SG        -70.0770   -6.7480  -34.6290 S.3      92 CYS    0.0900
   1421 HN        -70.1790   -5.4670  -37.3000 H        92 CYS    0.0900
   1422 HA        -67.7580   -5.4090  -35.8810 H        92 CYS   -0.2300
   1423 HB1       -68.1550   -7.8910  -35.6270 H        92 CYS    0.1600
   1424 HB2       -69.5150   -7.7380  -36.7970 H        92 CYS    0.5100
   1425 HG1       -71.0780   -6.3880  -35.4180 H        92 CYS   -0.5100
   1426 N         -67.4910   -6.5930  -38.8600 N.am     93 VAL   -0.4700
   1427 CA        -66.4880   -7.0800  -39.7940 C.3      93 VAL    0.3100
   1428 C         -65.4870   -5.9760  -40.0930 C.2      93 VAL    0.0700
   1429 O         -64.2760   -6.2380  -40.1870 O.2      93 VAL    0.0900
   1430 CB        -67.1140   -7.5970  -41.0830 C.3      93 VAL   -0.0900
   1431 CG1       -66.0360   -8.1880  -42.0230 C.3      93 VAL    0.0900
   1432 CG2       -68.1700   -8.6210  -40.7370 C.3      93 VAL   -0.2700
   1433 HN        -68.4060   -6.4260  -39.2200 H        93 VAL    0.0900
   1434 HA        -65.9400   -7.8710  -39.3040 H        93 VAL    0.0900
   1435 HB        -67.6320   -6.7610  -41.6010 H        93 VAL    0.0900
   1436 HG11      -65.3970   -8.9070  -41.4660 H        93 VAL   -0.2700
   1437 HG12      -65.3920   -7.3740  -42.4200 H        93 VAL    0.0900
   1438 HG13      -66.5230   -8.7250  -42.8650 H        93 VAL    0.0900
   1439 HG21      -68.8560   -8.2160  -39.9630 H        93 VAL    0.0900
   1440 HG22      -67.6900   -9.5410  -40.3390 H        93 VAL    0.5100
   1441 HG23      -68.7650   -8.8720  -41.6410 H        93 VAL   -0.5100
   1442 N         -65.9970   -4.7440  -40.2380 N.am     94 THR   -0.4700
   1443 CA        -65.1700   -3.5780  -40.5000 C.3      94 THR    0.3100
   1444 C         -64.3200   -3.2530  -39.2790 C.2      94 THR    0.0700
   1445 O         -63.1070   -3.0880  -39.4000 O.2      94 THR    0.0900
   1446 CB        -66.0370   -2.3770  -40.8580 C.3      94 THR    0.1400
   1447 CG2       -65.2160   -1.1150  -40.9030 C.3      94 THR    0.0900
   1448 OG1       -66.6150   -2.5800  -42.1450 O.3      94 THR   -0.6600
   1449 HN        -66.9780   -4.5730  -40.1710 H        94 THR    0.4300
   1450 HA        -64.5030   -3.8180  -41.3150 H        94 THR   -0.2700
   1451 HB        -66.8480   -2.2580  -40.1100 H        94 THR    0.0900
   1452 HG1       -66.5800   -1.7290  -42.5880 H        94 THR    0.0900
   1453 HG21      -64.4120   -1.2090  -41.6660 H        94 THR    0.0900
   1454 HG22      -64.7450   -0.9350  -39.9130 H        94 THR    0.5100
   1455 HG23      -65.8620   -0.2540  -41.1730 H        94 THR   -0.5100
   1456 N         -64.9560   -3.2010  -38.1020 N.am     95 ALA   -0.4700
   1457 CA        -64.2590   -2.9220  -36.8390 C.3      95 ALA    0.3100
   1458 C         -63.1470   -3.9260  -36.5740 C.2      95 ALA    0.0700
   1459 O         -62.0570   -3.5590  -36.1420 O.2      95 ALA    0.0900
   1460 CB        -65.2250   -2.9050  -35.6810 C.3      95 ALA   -0.2700
   1461 HN        -65.9380   -3.3520  -38.0300 H        95 ALA    0.0900
   1462 HA        -63.7730   -1.9620  -36.9320 H        95 ALA    0.0900
   1463 HB1       -65.7310   -3.8910  -35.5910 H        95 ALA    0.0900
   1464 HB2       -65.9990   -2.1240  -35.8440 H        95 ALA    0.5100
   1465 HB3       -64.6800   -2.7000  -34.7350 H        95 ALA   -0.5100
   1466 N         -63.4100   -5.1970  -36.8520 N.am     96 SER   -0.4700
   1467 CA        -62.3570   -6.2010  -36.7850 C.3      96 SER    0.3100
   1468 C         -61.2120   -5.8310  -37.7260 C.2      96 SER    0.0700
   1469 O         -60.1130   -5.5310  -37.2740 O.2      96 SER    0.0900
   1470 CB        -62.8940   -7.6040  -37.0980 C.3      96 SER    0.0500
   1471 OG        -63.5760   -8.1200  -35.9700 O.3      96 SER    0.0900
   1472 HN        -64.3180   -5.5160  -37.1120 H        96 SER    0.0900
   1473 HA        -61.9390   -6.1770  -35.7900 H        96 SER   -0.6600
   1474 HB1       -62.0510   -8.2820  -37.3520 H        96 SER    0.4300
   1475 HB2       -63.6000   -7.5550  -37.9550 H        96 SER    0.5100
   1476 HG1       -63.6050   -9.0720  -36.0920 H        96 SER   -0.5100
   1477 N         -61.4690   -5.8150  -39.0280 N.am     97 ILE   -0.4700
   1478 CA        -60.3960   -5.5990  -39.9750 C.3      97 ILE    0.3100
   1479 C         -59.6580   -4.2920  -39.6960 C.2      97 ILE    0.0700
   1480 O         -58.4610   -4.1680  -39.9620 O.2      97 ILE    0.0900
   1481 CB        -60.8980   -5.5970  -41.4140 C.3      97 ILE   -0.0900
   1482 CG1       -59.7260   -5.6100  -42.3870 C.3      97 ILE    0.0900
   1483 CG2       -61.7760   -4.3860  -41.6750 C.3      97 ILE   -0.2700
   1484 CD        -58.6250   -6.6070  -42.0480 C.3      97 ILE    0.0900
   1485 HN        -62.3840   -5.9460  -39.4020 H        97 ILE    0.0900
   1486 HA        -59.6720   -6.3880  -39.8370 H        97 ILE    0.0900
   1487 HB        -61.4840   -6.5220  -41.6010 H        97 ILE   -0.1800
   1488 HG11      -59.2800   -4.5930  -42.4060 H        97 ILE    0.0900
   1489 HG12      -60.1160   -5.8520  -43.3970 H        97 ILE    0.0900
   1490 HG21      -61.2650   -3.4630  -41.3310 H        97 ILE   -0.2700
   1491 HG22      -62.7340   -4.4880  -41.1220 H        97 ILE    0.0900
   1492 HG23      -61.9810   -4.2950  -42.7620 H        97 ILE    0.0900
   1493 HD1       -59.0690   -7.5580  -41.6870 H        97 ILE    0.0900
   1494 HD2       -57.9730   -6.1940  -41.2490 H        97 ILE    0.5100
   1495 HD3       -58.0170   -6.8210  -42.9540 H        97 ILE   -0.5100
   1496 N         -60.3640   -3.3060  -39.1550 N.am     98 GLU   -0.4700
   1497 CA        -59.7120   -2.0670  -38.7740 C.3      98 GLU    0.3100
   1498 C         -58.8080   -2.2360  -37.5590 C.2      98 GLU    0.0700
   1499 O         -57.6630   -1.8160  -37.6140 O.2      98 GLU    0.0900
   1500 CB        -60.7190   -0.9280  -38.6050 C.3      98 GLU   -0.1800
   1501 CG        -60.7660   -0.0490  -39.8490 C.3      98 GLU    0.0900
   1502 CD        -62.1480    0.4910  -40.1940 C.2      98 GLU    0.0900
   1503 OE1       -62.7750    1.1880  -39.3350 O.co2    98 GLU   -0.2800
   1504 OE2       -62.5730    0.2360  -41.3570 O.co2    98 GLU    0.0900
   1505 HN        -61.3450   -3.3680  -38.9900 H        98 GLU    0.0900
   1506 HA        -58.9980   -1.8190  -39.5460 H        98 GLU    0.6200
   1507 HB1       -60.4270   -0.3080  -37.7310 H        98 GLU   -0.7600
   1508 HB2       -61.7270   -1.3560  -38.4200 H        98 GLU   -0.7600
   1509 HG1       -60.4060   -0.6440  -40.7150 H        98 GLU    0.5100
   1510 HG2       -60.0880    0.8170  -39.6940 H        98 GLU   -0.5100
   1511 N         -59.2700   -2.8770  -36.4870 N.am     99 THR   -0.4700
   1512 CA        -58.3730   -3.1360  -35.3530 C.3      99 THR    0.3100
   1513 C         -57.1810   -3.9970  -35.7860 C.2      99 THR    0.0700
   1514 O         -56.0340   -3.7340  -35.4310 O.2      99 THR    0.0900
   1515 CB        -59.0730   -3.8000  -34.1730 C.3      99 THR    0.1400
   1516 CG2       -58.0840   -4.0690  -33.0760 C.3      99 THR    0.0900
   1517 OG1       -60.0730   -2.9250  -33.6530 O.3      99 THR   -0.6600
   1518 HN        -60.2100   -3.1990  -36.4070 H        99 THR    0.4300
   1519 HA        -57.9620   -2.1870  -35.0450 H        99 THR   -0.2700
   1520 HB        -59.5560   -4.7450  -34.5020 H        99 THR    0.0900
   1521 HG1       -60.7670   -2.8920  -34.3160 H        99 THR    0.0900
   1522 HG21      -57.4980   -3.1500  -32.8580 H        99 THR    0.0900
   1523 HG22      -57.3820   -4.8710  -33.3880 H        99 THR    0.5100
   1524 HG23      -58.6180   -4.3750  -32.1520 H        99 THR   -0.5100
   1525 N         -57.4320   -5.0160  -36.5880 N.am    100 LEU   -0.4700
   1526 CA        -56.3420   -5.8440  -37.0800 C.3     100 LEU    0.3100
   1527 C         -55.3400   -5.0100  -37.8630 C.2     100 LEU    0.0700
   1528 O         -54.1610   -5.3480  -37.9380 O.2     100 LEU    0.0900
   1529 CB        -56.8660   -6.9910  -37.9590 C.3     100 LEU   -0.1800
   1530 CG        -57.3610   -8.2470  -37.2470 C.3     100 LEU    0.0900
   1531 CD1       -57.8120   -9.2290  -38.2990 C.3     100 LEU    0.0900
   1532 CD2       -56.2660   -8.8680  -36.3800 C.3     100 LEU   -0.0900
   1533 HN        -58.3530   -5.2580  -36.8840 H       100 LEU    0.0900
   1534 HA        -55.8170   -6.2420  -36.2250 H       100 LEU   -0.2700
   1535 HB1       -56.0450   -7.2920  -38.6410 H       100 LEU    0.0900
   1536 HB2       -57.7090   -6.5920  -38.5620 H       100 LEU    0.0900
   1537 HG        -58.2080   -7.9940  -36.5730 H       100 LEU    0.0900
   1538 HD11      -56.9670   -9.4830  -38.9720 H       100 LEU   -0.2700
   1539 HD12      -58.6290   -8.7830  -38.9070 H       100 LEU    0.0900
   1540 HD13      -58.1740  -10.1610  -37.8150 H       100 LEU    0.0900
   1541 HD21      -55.9310   -8.1430  -35.6090 H       100 LEU    0.0900
   1542 HD22      -55.3930   -9.1410  -37.0120 H       100 LEU    0.5100
   1543 HD23      -56.6560   -9.7740  -35.8700 H       100 LEU   -0.5100
   1544 N         -55.8210   -3.9230  -38.4590 N.am    101 CYS   -0.4700
   1545 CA        -54.9660   -3.0190  -39.2160 C.3     101 CYS    0.3100
   1546 C         -54.1000   -2.2080  -38.2550 C.2     101 CYS    0.0700
   1547 O         -52.8760   -2.2090  -38.3400 O.2     101 CYS    0.0900
   1548 CB        -55.8260   -2.0880  -40.0830 C.3     101 CYS   -0.1100
   1549 SG        -54.9370   -1.2870  -41.4190 S.3     101 CYS    0.0900
   1550 HN        -56.7860   -3.6780  -38.4150 H       101 CYS    0.0900
   1551 HA        -54.3100   -3.6120  -39.8350 H       101 CYS   -0.2300
   1552 HB1       -56.2630   -1.3100  -39.4230 H       101 CYS    0.1600
   1553 HB2       -56.6560   -2.6880  -40.5120 H       101 CYS    0.5100
   1554 HG1       -55.1680   -2.2460  -42.3040 H       101 CYS   -0.5100
   1555 N         -54.7580   -1.5260  -37.3290 N.am    102 VAL   -0.4700
   1556 CA        -54.0750   -0.8050  -36.2780 C.3     102 VAL    0.3100
   1557 C         -53.0230   -1.7070  -35.6670 C.2     102 VAL    0.0700
   1558 O         -51.8520   -1.3370  -35.6220 O.2     102 VAL    0.0900
   1559 CB        -55.0460   -0.3690  -35.1770 C.3     102 VAL   -0.0900
   1560 CG1       -54.2710    0.1050  -33.9630 C.3     102 VAL    0.0900
   1561 CG2       -55.9790    0.7030  -35.6980 C.3     102 VAL   -0.2700
   1562 HN        -55.7540   -1.4820  -37.3130 H       102 VAL    0.0900
   1563 HA        -53.6040    0.0600  -36.7230 H       102 VAL    0.0900
   1564 HB        -55.6930   -1.2260  -34.8920 H       102 VAL    0.0900
   1565 HG11      -53.4960    0.8420  -34.2680 H       102 VAL   -0.2700
   1566 HG12      -53.7680   -0.7560  -33.4750 H       102 VAL    0.0900
   1567 HG13      -54.9600    0.5940  -33.2410 H       102 VAL    0.0900
   1568 HG21      -56.6870    0.2670  -36.4340 H       102 VAL    0.0900
   1569 HG22      -55.3920    1.5020  -36.2010 H       102 VAL    0.5100
   1570 HG23      -56.5620    1.1370  -34.8580 H       102 VAL   -0.5100
   1571 N         -53.4450   -2.8990  -35.2200 N.am    103 ILE   -0.4700
   1572 CA        -52.5490   -3.8290  -34.5360 C.3     103 ILE    0.3100
   1573 C         -51.3020   -4.0200  -35.3770 C.2     103 ILE    0.0700
   1574 O         -50.2090   -4.0700  -34.8320 O.2     103 ILE    0.0900
   1575 CB        -53.2420   -5.1720  -34.2040 C.3     103 ILE   -0.0900
   1576 CG1       -54.2270   -4.9540  -33.0490 C.3     103 ILE    0.0900
   1577 CG2       -52.2300   -6.2550  -33.8090 C.3     103 ILE   -0.2700
   1578 CD        -55.2440   -6.0940  -32.8460 C.3     103 ILE    0.0900
   1579 HN        -54.3870   -3.2040  -35.3330 H       103 ILE    0.0900
   1580 HA        -52.2140   -3.3530  -33.6270 H       103 ILE    0.0900
   1581 HB        -53.8110   -5.5150  -35.0930 H       103 ILE   -0.1800
   1582 HG11      -54.7900   -4.0170  -33.2440 H       103 ILE    0.0900
   1583 HG12      -53.6450   -4.8370  -32.1120 H       103 ILE    0.0900
   1584 HG21      -51.5370   -5.8660  -33.0320 H       103 ILE   -0.2700
   1585 HG22      -51.6320   -6.5560  -34.6970 H       103 ILE    0.0900
   1586 HG23      -52.7620   -7.1400  -33.4000 H       103 ILE    0.0900
   1587 HD1       -54.7120   -7.0450  -32.6300 H       103 ILE    0.0900
   1588 HD2       -55.8510   -6.2270  -33.7660 H       103 ILE    0.5100
   1589 HD3       -55.9100   -5.8580  -31.9890 H       103 ILE   -0.5100
   1590 N         -51.4560   -4.0710  -36.7050 N.am    104 ALA   -0.4700
   1591 CA        -50.3030   -4.1930  -37.6070 C.3     104 ALA    0.3100
   1592 C         -49.4090   -2.9660  -37.5530 C.2     104 ALA    0.0700
   1593 O         -48.2400   -3.0740  -37.2060 O.2     104 ALA    0.0900
   1594 CB        -50.7500   -4.4430  -39.0320 C.3     104 ALA   -0.2700
   1595 HN        -52.3530   -4.0300  -37.1380 H       104 ALA    0.0900
   1596 HA        -49.6930   -5.0140  -37.2580 H       104 ALA    0.0900
   1597 HB1       -51.2270   -3.5300  -39.4480 H       104 ALA    0.0900
   1598 HB2       -51.4880   -5.2730  -39.0570 H       104 ALA    0.5100
   1599 HB3       -49.8730   -4.7040  -39.6640 H       104 ALA   -0.5100
   1600 N         -49.9620   -1.8050  -37.8920 N.am    105 ILE   -0.4700
   1601 CA        -49.2450   -0.5300  -37.7950 C.3     105 ILE    0.3100
   1602 C         -48.5590   -0.4060  -36.4260 C.2     105 ILE    0.0700
   1603 O         -47.3700   -0.0870  -36.3360 O.2     105 ILE    0.0900
   1604 CB        -50.2080    0.6850  -37.9950 C.3     105 ILE   -0.0900
   1605 CG1       -50.7420    0.7290  -39.4380 C.3     105 ILE    0.0900
   1606 CG2       -49.5130    2.0040  -37.6060 C.3     105 ILE   -0.2700
   1607 CD        -52.0070    1.5480  -39.6120 C.3     105 ILE    0.0900
   1608 HN        -50.8980   -1.7490  -38.2310 H       105 ILE    0.0900
   1609 HA        -48.4770   -0.5240  -38.5550 H       105 ILE    0.0900
   1610 HB        -51.1110    0.5440  -37.3650 H       105 ILE   -0.1800
   1611 HG11      -50.9500   -0.3120  -39.7660 H       105 ILE    0.0900
   1612 HG12      -49.9530    1.1600  -40.0900 H       105 ILE    0.0900
   1613 HG21      -48.5220    2.0750  -38.1030 H       105 ILE   -0.2700
   1614 HG22      -49.3620    2.0410  -36.5050 H       105 ILE    0.0900
   1615 HG23      -50.1340    2.8690  -37.9270 H       105 ILE    0.0900
   1616 HD1       -51.8250    2.6010  -39.3070 H       105 ILE    0.0900
   1617 HD2       -52.8180    1.1300  -38.9770 H       105 ILE    0.5100
   1618 HD3       -52.3230    1.5360  -40.6770 H       105 ILE   -0.5100
   1619 N         -49.3270   -0.6750  -35.3700 N.am    106 ASP   -0.4700
   1620 CA        -48.8710   -0.5470  -34.0020 C.3     106 ASP    0.3100
   1621 C         -47.5650   -1.2710  -33.7770 C.2     106 ASP    0.0700
   1622 O         -46.6410   -0.7020  -33.2250 O.2     106 ASP    0.0900
   1623 CB        -49.9310   -1.0880  -33.0500 C.3     106 ASP   -0.2800
   1624 CG        -49.3930   -1.3330  -31.6600 C.2     106 ASP    0.0900
   1625 OD1       -49.3680   -0.3810  -30.8500 O.co2   106 ASP    0.0900
   1626 OD2       -48.9960   -2.4870  -31.3820 O.co2   106 ASP    0.6200
   1627 HN        -50.2690   -0.9830  -35.4790 H       106 ASP   -0.7600
   1628 HA        -48.6830    0.4980  -33.8040 H       106 ASP   -0.7600
   1629 HB1       -50.3210   -2.0480  -33.4510 H       106 ASP    0.5100
   1630 HB2       -50.7650   -0.3560  -32.9820 H       106 ASP   -0.5100
   1631 N         -47.4880   -2.5280  -34.2010 N.am    107 ARG   -0.4700
   1632 CA        -46.2570   -3.3120  -34.0550 C.3     107 ARG    0.3100
   1633 C         -45.1390   -2.7410  -34.8900 C.2     107 ARG    0.0700
   1634 O         -44.0350   -2.5850  -34.4080 O.2     107 ARG    0.0900
   1635 CB        -46.4580   -4.7830  -34.4440 C.3     107 ARG   -0.1800
   1636 CG        -47.3320   -5.5830  -33.4940 C.3     107 ARG    0.0900
   1637 CD        -46.7690   -5.6160  -32.0880 C.3     107 ARG    0.0900
   1638 NE        -47.0710   -4.4000  -31.3340 N.pl3   107 ARG   -0.1800
   1639 CZ        -46.5020   -4.0710  -30.1800 C.cat   107 ARG    0.0900
   1640 NH1       -45.5890   -4.8560  -29.6270 N.pl3   107 ARG    0.0900
   1641 NH2       -46.8480   -2.9500  -29.5680 N.pl3   107 ARG    0.2000
   1642 HN        -48.2580   -2.9910  -34.6340 H       107 ARG    0.0900
   1643 HA        -45.9460   -3.2420  -33.0230 H       107 ARG    0.0900
   1644 HB1       -45.4610   -5.2690  -34.4910 H       107 ARG   -0.7000
   1645 HB2       -46.9210   -4.8140  -35.4530 H       107 ARG    0.4400
   1646 HG1       -47.4180   -6.6230  -33.8720 H       107 ARG    0.6400
   1647 HG2       -48.3450   -5.1260  -33.4660 H       107 ARG   -0.8000
   1648 HD1       -45.6620   -5.7150  -32.1330 H       107 ARG    0.4600
   1649 HD2       -47.2060   -6.4720  -31.5320 H       107 ARG    0.4600
   1650 HE        -47.7530   -3.7750  -31.7130 H       107 ARG   -0.8000
   1651 HH11      -45.0600   -4.5320  -28.8420 H       107 ARG    0.4600
   1652 HH12      -45.4280   -5.7720  -29.9950 H       107 ARG    0.4600
   1653 HH21      -47.6380   -2.4270  -29.8900 H       107 ARG    0.5100
   1654 HH22      -46.3210   -2.6250  -28.7830 H       107 ARG   -0.5100
   1655 N         -45.4210   -2.4140  -36.1410 N.am    108 TYR   -0.4700
   1656 CA        -44.4140   -1.7860  -36.9800 C.3     108 TYR    0.3100
   1657 C         -43.7200   -0.6030  -36.2790 C.2     108 TYR    0.0700
   1658 O         -42.4910   -0.5020  -36.3000 O.2     108 TYR    0.0900
   1659 CB        -45.0240   -1.2980  -38.2970 C.3     108 TYR   -0.1800
   1660 CG        -44.0200   -0.6030  -39.1750 C.ar    108 TYR    0.0900
   1661 CD1       -43.0370   -1.3310  -39.8330 C.ar    108 TYR    0.0900
   1662 CD2       -44.0390    0.7860  -39.3320 C.ar    108 TYR    0.0000
   1663 CE1       -42.1020   -0.7040  -40.6350 C.ar    108 TYR   -0.1150
   1664 CE2       -43.1100    1.4260  -40.1340 C.ar    108 TYR    0.1150
   1665 CZ        -42.1380    0.6710  -40.7860 C.ar    108 TYR   -0.1150
   1666 OH        -41.1970    1.2660  -41.5980 O.3     108 TYR    0.1150
   1667 HN        -46.3130   -2.5780  -36.5530 H       108 TYR    0.1100
   1668 HA        -43.6410   -2.5130  -37.1740 H       108 TYR   -0.5400
   1669 HB1       -45.8400   -0.5750  -38.0840 H       108 TYR    0.4300
   1670 HB2       -45.4210   -2.1660  -38.8660 H       108 TYR   -0.1150
   1671 HD1       -43.0010   -2.4040  -39.7150 H       108 TYR    0.1150
   1672 HD2       -44.7910    1.3680  -38.8210 H       108 TYR   -0.1150
   1673 HE1       -41.3450   -1.2850  -41.1420 H       108 TYR    0.1150
   1674 HE2       -43.1380    2.5000  -40.2540 H       108 TYR    0.5100
   1675 HH        -41.1460    2.1950  -41.3620 H       108 TYR   -0.5100
   1676 N         -44.5000    0.2910  -35.6650 N.am    109 LEU   -0.4700
   1677 CA        -43.9300    1.4600  -35.0020 C.3     109 LEU    0.3100
   1678 C         -43.1190    1.0560  -33.7810 C.2     109 LEU    0.0700
   1679 O         -42.0550    1.6030  -33.5460 O.2     109 LEU    0.0900
   1680 CB        -45.0150    2.4840  -34.6210 C.3     109 LEU   -0.1800
   1681 CG        -45.7500    3.1110  -35.8130 C.3     109 LEU    0.0900
   1682 CD1       -46.7520    4.1750  -35.3480 C.3     109 LEU    0.0900
   1683 CD2       -44.7800    3.7000  -36.8430 C.3     109 LEU   -0.0900
   1684 HN        -45.4930    0.2020  -35.6320 H       109 LEU    0.0900
   1685 HA        -43.2190    1.9080  -35.6800 H       109 LEU   -0.2700
   1686 HB1       -44.5360    3.3000  -34.0390 H       109 LEU    0.0900
   1687 HB2       -45.7640    1.9760  -33.9780 H       109 LEU    0.0900
   1688 HG        -46.2920    2.3160  -36.3680 H       109 LEU    0.0900
   1689 HD11      -46.2240    4.9830  -34.8000 H       109 LEU   -0.2700
   1690 HD12      -47.5020    3.7160  -34.6680 H       109 LEU    0.0900
   1691 HD13      -47.2670    4.6190  -36.2270 H       109 LEU    0.0900
   1692 HD21      -44.1100    2.9050  -37.2360 H       109 LEU    0.0900
   1693 HD22      -44.1560    4.4860  -36.3670 H       109 LEU    0.5100
   1694 HD23      -45.3480    4.1370  -37.6920 H       109 LEU   -0.5100
   1695 N         -43.6100    0.0840  -33.0190 N.am    110 ALA   -0.4700
   1696 CA        -42.9270   -0.3700  -31.8070 C.3     110 ALA    0.3100
   1697 C         -41.6720   -1.1950  -32.0770 C.2     110 ALA    0.0700
   1698 O         -40.8370   -1.3590  -31.1990 O.2     110 ALA    0.0900
   1699 CB        -43.8850   -1.1700  -30.9380 C.3     110 ALA   -0.2700
   1700 HN        -44.4650   -0.3800  -33.2380 H       110 ALA    0.0900
   1701 HA        -42.5720    0.5000  -31.2740 H       110 ALA    0.0900
   1702 HB1       -44.1140   -2.1450  -31.4210 H       110 ALA    0.0900
   1703 HB2       -44.8340   -0.6090  -30.8050 H       110 ALA    0.5100
   1704 HB3       -43.4240   -1.3660  -29.9470 H       110 ALA   -0.5100
   1705 N         -41.5390   -1.7160  -33.2900 N.am    111 ILE   -0.4700
   1706 CA        -40.4110   -2.5620  -33.6430 C.3     111 ILE    0.3100
   1707 C         -39.3030   -1.7280  -34.2710 C.2     111 ILE    0.0700
   1708 O         -38.1400   -1.9140  -33.9420 O.2     111 ILE    0.0900
   1709 CB        -40.8480   -3.7080  -34.6000 C.3     111 ILE   -0.0900
   1710 CG1       -40.1270   -5.0060  -34.2690 C.3     111 ILE    0.0900
   1711 CG2       -40.6080   -3.3450  -36.0650 C.3     111 ILE   -0.2700
   1712 CD        -40.3500   -6.0830  -35.3020 C.3     111 ILE    0.0900
   1713 HN        -42.2060   -1.5520  -34.0130 H       111 ILE    0.0900
   1714 HA        -40.0050   -2.9740  -32.7300 H       111 ILE    0.0900
   1715 HB        -41.9300   -3.9130  -34.4510 H       111 ILE   -0.1800
   1716 HG11      -40.4890   -5.3740  -33.2860 H       111 ILE    0.0900
   1717 HG12      -39.0380   -4.8000  -34.1960 H       111 ILE    0.0900
   1718 HG21      -39.5180   -3.3240  -36.2800 H       111 ILE   -0.2700
   1719 HG22      -41.0300   -2.3400  -36.2800 H       111 ILE    0.0900
   1720 HG23      -41.0840   -4.1000  -36.7260 H       111 ILE    0.0900
   1721 HD1       -39.8240   -5.8220  -36.2460 H       111 ILE    0.0900
   1722 HD2       -41.4350   -6.1840  -35.5160 H       111 ILE    0.5100
   1723 HD3       -39.9510   -7.0520  -34.9310 H       111 ILE   -0.5100
   1724 N         -39.6650   -0.8050  -35.1640 N.am    112 THR   -0.4700
   1725 CA        -38.6930    0.0540  -35.8550 C.3     112 THR    0.3100
   1726 C         -38.2780    1.2690  -35.0080 C.2     112 THR    0.0700
   1727 O         -37.1110    1.6510  -34.9940 O.2     112 THR    0.0900
   1728 CB        -39.2320    0.5500  -37.2270 C.3     112 THR    0.1400
   1729 CG2       -39.2040   -0.5700  -38.2570 C.3     112 THR    0.0900
   1730 OG1       -40.5720    1.0330  -37.0810 O.3     112 THR   -0.6600
   1731 HN        -40.6200   -0.6550  -35.4050 H       112 THR    0.4300
   1732 HA        -37.7890   -0.5200  -35.9980 H       112 THR   -0.2700
   1733 HB        -38.5910    1.3750  -37.6070 H       112 THR    0.0900
   1734 HG1       -41.1350    0.2560  -37.0730 H       112 THR    0.0900
   1735 HG21      -39.8380   -1.4170  -37.9170 H       112 THR    0.0900
   1736 HG22      -38.1640   -0.9350  -38.3910 H       112 THR    0.5100
   1737 HG23      -39.5990   -0.2000  -39.2280 H       112 THR   -0.5100
   1738 N         -39.2370    1.8610  -34.2990 N.am    113 SER   -0.4700
   1739 CA        -39.0070    3.0440  -33.4860 C.3     113 SER    0.3100
   1740 C         -39.4560    2.7720  -32.0490 C.2     113 SER    0.0700
   1741 O         -40.3710    3.4410  -31.5570 O.2     113 SER    0.0900
   1742 CB        -39.8000    4.2270  -34.0620 C.3     113 SER    0.0500
   1743 OG        -39.9530    4.1110  -35.4700 O.3     113 SER    0.0900
   1744 HN        -40.1710    1.5130  -34.2960 H       113 SER    0.0900
   1745 HA        -37.9490    3.2580  -33.4900 H       113 SER   -0.6600
   1746 HB1       -39.2640    5.1740  -33.8420 H       113 SER    0.4300
   1747 HB2       -40.8090    4.2570  -33.5990 H       113 SER    0.5100
   1748 HG1       -40.2810    3.2220  -35.6280 H       113 SER   -0.5100
   1749 N         -38.8040    1.8090  -31.3540 N.am    114 PRO   -0.2900
   1750 CA        -39.2510    1.2520  -30.0520 C.3     114 PRO    0.0000
   1751 C         -39.3360    2.2250  -28.8750 C.2     114 PRO    0.0900
   1752 O         -39.3330    1.8040  -27.7220 O.2     114 PRO    0.0900
   1753 CB        -38.1750    0.2040  -29.7240 C.3     114 PRO    0.0200
   1754 CG        -37.3160    0.0830  -30.9130 C.3     114 PRO    0.0900
   1755 CD        -37.4680    1.3110  -31.7190 C.3     114 PRO   -0.1800
   1756 HA        -40.2520    0.8580  -30.1350 H       114 PRO    0.0900
   1757 HB1       -38.6490   -0.7730  -29.4910 H       114 PRO    0.0900
   1758 HB2       -37.5750    0.5310  -28.8470 H       114 PRO   -0.1800
   1759 HG1       -36.2560   -0.0380  -30.6030 H       114 PRO    0.0900
   1760 HG2       -37.6180   -0.8030  -31.5110 H       114 PRO    0.0900
   1761 HD1       -36.6980    2.0670  -31.4580 H       114 PRO    0.5100
   1762 HD2       -37.4300    1.0910  -32.8060 H       114 PRO   -0.5100
   1763 N         -39.5060    3.5060  -29.1740 N.am    115 PHE   -0.4700
   1764 CA        -38.9800    4.5910  -28.3760 C.3     115 PHE    0.3100
   1765 C         -39.9390    5.7330  -28.3210 C.2     115 PHE    0.0700
   1766 O         -40.5180    6.0690  -27.2880 O.2     115 PHE    0.0900
   1767 CB        -37.7970    5.1500  -29.1380 C.3     115 PHE   -0.1800
   1768 CG        -36.4970    4.7460  -28.6290 C.ar    115 PHE    0.0900
   1769 CD1       -36.3010    4.3690  -27.3050 C.ar    115 PHE    0.0900
   1770 CD2       -35.4210    4.8290  -29.4800 C.ar    115 PHE    0.0000
   1771 CE1       -35.0590    4.0350  -26.8750 C.ar    115 PHE   -0.1150
   1772 CE2       -34.2060    4.5150  -29.0560 C.ar    115 PHE    0.1150
   1773 CZ        -34.0150    4.0980  -27.7500 C.ar    115 PHE   -0.1150
   1774 HN        -40.0160    3.7840  -29.9850 H       115 PHE    0.1150
   1775 HA        -38.6800    4.2070  -27.4110 H       115 PHE   -0.1150
   1776 HB1       -37.8300    6.2600  -29.0940 H       115 PHE    0.1150
   1777 HB2       -37.8520    4.8070  -30.1930 H       115 PHE   -0.1150
   1778 HD1       -37.1350    4.3420  -26.6200 H       115 PHE    0.1150
   1779 HD2       -35.5680    5.1510  -30.5000 H       115 PHE   -0.1150
   1780 HE1       -34.8990    3.7210  -25.8540 H       115 PHE    0.1150
   1781 HE2       -33.3640    4.5840  -29.7290 H       115 PHE    0.5100
   1782 HZ        -33.0260    3.8200  -27.4190 H       115 PHE   -0.5100
   1783 N         -40.0430    6.3500  -29.4990 N.am    116 ARG   -0.4700
   1784 CA        -40.9980    7.3680  -29.7850 C.3     116 ARG    0.3100
   1785 C         -42.3020    6.6390  -29.5100 C.2     116 ARG    0.0700
   1786 O         -43.2460    7.2030  -28.9450 O.2     116 ARG    0.0900
   1787 CB        -40.8800    7.8310  -31.2490 C.3     116 ARG   -0.1800
   1788 CG        -39.4670    7.7020  -31.8590 C.3     116 ARG    0.0900
   1789 CD        -39.2840    8.5580  -33.0940 C.3     116 ARG    0.0900
   1790 NE        -38.5590    9.7990  -32.8150 N.pl3   116 ARG   -0.1800
   1791 CZ        -38.3160   10.7400  -33.7250 C.cat   116 ARG    0.0900
   1792 NH1       -38.7460   10.6020  -34.9790 N.pl3   116 ARG    0.0900
   1793 NH2       -37.6420   11.8310  -33.3830 N.pl3   116 ARG    0.2000
   1794 HN        -39.4370    6.1170  -30.2550 H       116 ARG    0.0900
   1795 HA        -40.8150    8.1950  -29.1150 H       116 ARG    0.0900
   1796 HB1       -41.1840    8.8970  -31.3020 H       116 ARG   -0.7000
   1797 HB2       -41.5790    7.2240  -31.8630 H       116 ARG    0.4400
   1798 HG1       -39.2890    6.6400  -32.1300 H       116 ARG    0.6400
   1799 HG2       -38.7180    8.0080  -31.0970 H       116 ARG   -0.8000
   1800 HD1       -40.2780    8.8360  -33.5050 H       116 ARG    0.4600
   1801 HD2       -38.7010    7.9940  -33.8550 H       116 ARG    0.4600
   1802 HE        -38.2260    9.9490  -31.8850 H       116 ARG   -0.8000
   1803 HH11      -39.2570    9.7850  -35.2460 H       116 ARG    0.4600
   1804 HH12      -38.5580   11.3160  -35.6530 H       116 ARG    0.4600
   1805 HH21      -37.3180   11.9440  -32.4440 H       116 ARG    0.5100
   1806 HH22      -37.4590   12.5390  -34.0650 H       116 ARG   -0.5100
   1807 N         -42.3260    5.3490  -29.8640 N.am    117 TYR   -0.4700
   1808 CA        -43.4440    4.4960  -29.5060 C.3     117 TYR    0.3100
   1809 C         -43.7070    4.4710  -27.9960 C.2     117 TYR    0.0700
   1810 O         -44.8050    4.7970  -27.5450 O.2     117 TYR    0.0900
   1811 CB        -43.2470    3.0630  -30.0240 C.3     117 TYR   -0.1800
   1812 CG        -44.4280    2.1890  -29.6680 C.ar    117 TYR    0.0900
   1813 CD1       -45.5730    2.1800  -30.4620 C.ar    117 TYR    0.0900
   1814 CD2       -44.4270    1.4270  -28.5060 C.ar    117 TYR    0.0000
   1815 CE1       -46.6650    1.4100  -30.1210 C.ar    117 TYR   -0.1150
   1816 CE2       -45.5170    0.6610  -28.1550 C.ar    117 TYR    0.1150
   1817 CZ        -46.6280    0.6580  -28.9640 C.ar    117 TYR   -0.1150
   1818 OH        -47.7080   -0.1030  -28.6060 O.3     117 TYR    0.1150
   1819 HN        -41.5880    4.9220  -30.3800 H       117 TYR    0.1100
   1820 HA        -44.3370    4.9260  -29.9350 H       117 TYR   -0.5400
   1821 HB1       -42.3410    2.6160  -29.5620 H       117 TYR    0.4300
   1822 HB2       -43.1470    3.0700  -31.1300 H       117 TYR   -0.1150
   1823 HD1       -45.6060    2.7830  -31.3570 H       117 TYR    0.1150
   1824 HD2       -43.5570    1.4350  -27.8660 H       117 TYR   -0.1150
   1825 HE1       -47.5410    1.3970  -30.7530 H       117 TYR    0.1150
   1826 HE2       -45.5000    0.0680  -27.2530 H       117 TYR    0.5100
   1827 HH        -48.3210   -0.1150  -29.3450 H       117 TYR   -0.5100
   1828 N         -42.7000    4.0760  -27.2240 N.am    118 GLN   -0.4700
   1829 CA        -42.8680    3.8990  -25.7810 C.3     118 GLN    0.3100
   1830 C         -43.3510    5.1530  -25.0420 C.2     118 GLN    0.0700
   1831 O         -44.1050    5.0500  -24.0700 O.2     118 GLN    0.0900
   1832 CB        -41.5660    3.3720  -25.1450 C.3     118 GLN   -0.1800
   1833 CG        -41.5220    1.8480  -25.0030 C.3     118 GLN    0.0900
   1834 CD        -42.5300    1.3190  -23.9690 C.2     118 GLN    0.0900
   1835 NE2       -42.7480   -0.0040  -23.9660 N.am    118 GLN   -0.1800
   1836 OE1       -43.1090    2.0900  -23.1940 O.2     118 GLN    0.0900
   1837 HN        -41.7930    3.8840  -27.5900 H       118 GLN    0.0900
   1838 HA        -43.6730    3.1990  -25.6200 H       118 GLN    0.5500
   1839 HB1       -41.4580    3.8240  -24.1370 H       118 GLN   -0.5500
   1840 HB2       -40.7100    3.6930  -25.7760 H       118 GLN   -0.6200
   1841 HG1       -40.5010    1.5440  -24.6870 H       118 GLN    0.3200
   1842 HG2       -41.7530    1.3870  -25.9870 H       118 GLN    0.3000
   1843 HE21      -43.3930   -0.4030  -23.3160 H       118 GLN    0.5100
   1844 HE22      -42.2640   -0.5920  -24.6150 H       118 GLN   -0.5100
   1845 N         -42.9190    6.3280  -25.5060 N.am    119 SER   -0.4700
   1846 CA        -43.3150    7.5960  -24.9000 C.3     119 SER    0.3100
   1847 C         -44.6390    8.1100  -25.4680 C.2     119 SER    0.0700
   1848 O         -45.4370    8.6930  -24.7300 O.2     119 SER    0.0900
   1849 CB        -42.2070    8.6470  -25.0730 C.3     119 SER    0.0500
   1850 OG        -41.5510    8.5090  -26.3200 O.3     119 SER    0.0900
   1851 HN        -42.3050    6.3920  -26.2890 H       119 SER    0.0900
   1852 HA        -43.5060    7.4210  -23.8520 H       119 SER   -0.6600
   1853 HB1       -41.4550    8.5280  -24.2640 H       119 SER    0.4300
   1854 HB2       -42.6510    9.6640  -25.0180 H       119 SER    0.5100
   1855 HG1       -41.0440    7.6970  -26.2640 H       119 SER   -0.5100
   1856 N         -44.8710    7.9000  -26.7660 N.am    120 LEU   -0.4700
   1857 CA        -46.1020    8.3620  -27.4190 C.3     120 LEU    0.3100
   1858 C         -47.3180    7.5270  -27.0340 C.2     120 LEU    0.0700
   1859 O         -48.3520    8.0610  -26.6130 O.2     120 LEU    0.0900
   1860 CB        -45.9600    8.3580  -28.9480 C.3     120 LEU   -0.1800
   1861 CG        -45.1540    9.5090  -29.5660 C.3     120 LEU    0.0900
   1862 CD1       -44.6980    9.1530  -30.9820 C.3     120 LEU    0.0900
   1863 CD2       -45.9610   10.8160  -29.5550 C.3     120 LEU   -0.0900
   1864 HN        -44.2200    7.4210  -27.3490 H       120 LEU    0.0900
   1865 HA        -46.3090    9.3620  -27.0680 H       120 LEU   -0.2700
   1866 HB1       -46.9800    8.3880  -29.3840 H       120 LEU    0.0900
   1867 HB2       -45.4700    7.4060  -29.2400 H       120 LEU    0.0900
   1868 HG        -44.2630    9.7140  -28.9360 H       120 LEU    0.0900
   1869 HD11      -45.5800    8.9540  -31.6280 H       120 LEU   -0.2700
   1870 HD12      -44.0640    8.2410  -30.9580 H       120 LEU    0.0900
   1871 HD13      -44.1220    9.9980  -31.4190 H       120 LEU    0.0900
   1872 HD21      -46.2240   11.0940  -28.5120 H       120 LEU    0.0900
   1873 HD22      -46.9000   10.6860  -30.1340 H       120 LEU    0.5100
   1874 HD23      -45.3590   11.6370  -29.9990 H       120 LEU   -0.5100
   1875 N         -47.2000    6.2160  -27.1930 N.am    121 MET   -0.4700
   1876 CA        -48.3180    5.3090  -26.9300 C.3     121 MET    0.3100
   1877 C         -48.5600    5.0930  -25.4360 C.2     121 MET    0.0700
   1878 O         -47.8090    4.4100  -24.7500 O.2     121 MET    0.0900
   1879 CB        -48.1370    3.9620  -27.6580 C.3     121 MET   -0.1800
   1880 CG        -48.9640    3.8190  -28.9430 C.3     121 MET    0.0900
   1881 SD        -50.6210    3.1650  -28.6710 S.3     121 MET    0.0900
   1882 CE        -51.5810    4.6340  -28.2430 C.3     121 MET   -0.1400
   1883 HN        -46.3490    5.7920  -27.4960 H       121 MET    0.0900
   1884 HA        -49.2220    5.7930  -27.2660 H       121 MET    0.0900
   1885 HB1       -48.4290    3.1470  -26.9630 H       121 MET   -0.0900
   1886 HB2       -47.0640    3.8460  -27.9190 H       121 MET   -0.2200
   1887 HG1       -48.4160    3.1470  -29.6350 H       121 MET    0.0900
   1888 HG2       -49.0420    4.8210  -29.4160 H       121 MET    0.0900
   1889 HE1       -51.1710    5.5420  -28.7350 H       121 MET    0.0900
   1890 HE2       -51.5580    4.8000  -27.1450 H       121 MET    0.5100
   1891 HE3       -52.6350    4.5120  -28.5700 H       121 MET   -0.5100
   1892 N         -49.6300    5.7000  -24.9480 N.am    122 THR   -0.4700
   1893 CA        -50.0770    5.5110  -23.5930 C.3     122 THR    0.3100
   1894 C         -51.4140    4.7940  -23.6710 C.2     122 THR    0.0700
   1895 O         -52.1200    4.8830  -24.6750 O.2     122 THR    0.0900
   1896 CB        -50.2350    6.8610  -22.8730 C.3     122 THR    0.1400
   1897 CG2       -49.0680    7.7920  -23.2200 C.3     122 THR    0.0900
   1898 OG1       -51.4670    7.4850  -23.2610 O.3     122 THR   -0.6600
   1899 HN        -50.1780    6.3220  -25.5020 H       122 THR    0.4300
   1900 HA        -49.3480    4.8980  -23.0840 H       122 THR   -0.2700
   1901 HB        -50.2420    6.7030  -21.7740 H       122 THR    0.0900
   1902 HG1       -51.5050    8.3160  -22.7810 H       122 THR    0.0900
   1903 HG21      -49.1420    8.1190  -24.2790 H       122 THR    0.0900
   1904 HG22      -48.1040    7.2570  -23.0800 H       122 THR    0.5100
   1905 HG23      -49.0960    8.6920  -22.5690 H       122 THR   -0.5100
   1906 N         -51.7580    4.0810  -22.6030 N.am    123 ARG   -0.4700
   1907 CA        -53.0210    3.3520  -22.5340 C.3     123 ARG    0.3100
   1908 C         -54.1980    4.2840  -22.7850 C.2     123 ARG    0.0700
   1909 O         -55.1130    3.9370  -23.5290 O.2     123 ARG    0.0900
   1910 CB        -53.1830    2.6560  -21.1700 C.3     123 ARG   -0.1800
   1911 CG        -52.0660    1.6620  -20.8410 C.3     123 ARG    0.0900
   1912 CD        -52.4560    0.7210  -19.7140 C.3     123 ARG    0.0900
   1913 NE        -51.4260   -0.2980  -19.4910 N.pl3   123 ARG   -0.1800
   1914 CZ        -51.5630   -1.3480  -18.6810 C.cat   123 ARG    0.0900
   1915 NH1       -52.6920   -1.5450  -18.0020 N.pl3   123 ARG    0.0900
   1916 NH2       -50.5600   -2.2110  -18.5450 N.pl3   123 ARG    0.2000
   1917 HN        -51.1690    4.0120  -21.8020 H       123 ARG    0.0900
   1918 HA        -53.0280    2.6210  -23.3290 H       123 ARG    0.0900
   1919 HB1       -54.1510    2.1130  -21.1660 H       123 ARG   -0.7000
   1920 HB2       -53.2040    3.4360  -20.3790 H       123 ARG    0.4400
   1921 HG1       -51.1560    2.2260  -20.5440 H       123 ARG    0.6400
   1922 HG2       -51.8360    1.0630  -21.7480 H       123 ARG   -0.8000
   1923 HD1       -53.4030    0.2000  -19.9700 H       123 ARG    0.4600
   1924 HD2       -52.5780    1.2940  -18.7700 H       123 ARG    0.4600
   1925 HE        -50.5610   -0.2000  -19.9810 H       123 ARG   -0.8000
   1926 HH11      -53.4510   -0.9000  -18.0970 H       123 ARG    0.4600
   1927 HH12      -52.7810   -2.3360  -17.3980 H       123 ARG    0.4600
   1928 HH21      -49.7080   -2.0700  -19.0490 H       123 ARG    0.5100
   1929 HH22      -50.6590   -2.9990  -17.9380 H       123 ARG   -0.5100
   1930 N         -54.1630    5.4720  -22.1690 N.am    124 ALA   -0.4700
   1931 CA        -55.2050    6.4920  -22.3710 C.3     124 ALA    0.3100
   1932 C         -55.3910    6.8410  -23.8460 C.2     124 ALA    0.0700
   1933 O         -56.5120    7.0680  -24.2980 O.2     124 ALA    0.0900
   1934 CB        -54.8880    7.7550  -21.5700 C.3     124 ALA   -0.2700
   1935 HN        -53.4270    5.7200  -21.5460 H       124 ALA    0.0900
   1936 HA        -56.1480    6.0740  -22.0520 H       124 ALA    0.0900
   1937 HB1       -53.9130    8.1770  -21.8950 H       124 ALA    0.0900
   1938 HB2       -54.8260    7.5110  -20.4870 H       124 ALA    0.5100
   1939 HB3       -55.6780    8.5170  -21.7370 H       124 ALA   -0.5100
   1940 N         -54.2880    6.8770  -24.5910 N.am    125 ARG   -0.4700
   1941 CA        -54.3470    7.1030  -26.0300 C.3     125 ARG    0.3100
   1942 C         -54.9290    5.9110  -26.7640 C.2     125 ARG    0.0700
   1943 O         -55.8490    6.0620  -27.5630 O.2     125 ARG    0.0900
   1944 CB        -52.9670    7.4550  -26.6030 C.3     125 ARG   -0.1800
   1945 CG        -52.7290    8.9550  -26.6770 C.3     125 ARG    0.0900
   1946 CD        -51.2710    9.3510  -26.4730 C.3     125 ARG    0.0900
   1947 NE        -51.1740   10.7360  -25.9910 N.pl3   125 ARG   -0.1800
   1948 CZ        -50.0380   11.3870  -25.7660 C.cat   125 ARG    0.0900
   1949 NH1       -48.8610   10.8020  -25.9760 N.pl3   125 ARG    0.0900
   1950 NH2       -50.0820   12.6420  -25.3320 N.pl3   125 ARG    0.2000
   1951 HN        -53.3790    6.7530  -24.2010 H       125 ARG    0.0900
   1952 HA        -55.0400    7.9120  -26.2080 H       125 ARG    0.0900
   1953 HB1       -52.8850    7.0290  -27.6250 H       125 ARG   -0.7000
   1954 HB2       -52.1850    7.0000  -25.9590 H       125 ARG    0.4400
   1955 HG1       -53.3430    9.4490  -25.8940 H       125 ARG    0.6400
   1956 HG2       -53.0580    9.3170  -27.6730 H       125 ARG   -0.8000
   1957 HD1       -50.7210    9.2820  -27.4350 H       125 ARG    0.4600
   1958 HD2       -50.8010    8.6900  -25.7150 H       125 ARG    0.4600
   1959 HE        -52.0280   11.2260  -25.8200 H       125 ARG   -0.8000
   1960 HH11      -48.8230    9.8590  -26.3090 H       125 ARG    0.4600
   1961 HH12      -48.0140   11.3050  -25.8020 H       125 ARG    0.4600
   1962 HH21      -50.9640   13.0870  -25.1770 H       125 ARG    0.5100
   1963 HH22      -49.2330   13.1420  -25.1590 H       125 ARG   -0.5100
   1964 N         -54.4050    4.7170  -26.4920 N.am    126 ALA   -0.4700
   1965 CA        -54.8660    3.5190  -27.1900 C.3     126 ALA    0.3100
   1966 C         -56.3990    3.4170  -27.1980 C.2     126 ALA    0.0700
   1967 O         -56.9900    3.0680  -28.2160 O.2     126 ALA    0.0900
   1968 CB        -54.2390    2.2790  -26.5850 C.3     126 ALA   -0.2700
   1969 HN        -53.6870    4.5890  -25.8130 H       126 ALA    0.0900
   1970 HA        -54.5900    3.6100  -28.2300 H       126 ALA    0.0900
   1971 HB1       -54.5180    2.1940  -25.5130 H       126 ALA    0.0900
   1972 HB2       -53.1320    2.3390  -26.6600 H       126 ALA    0.5100
   1973 HB3       -54.6020    1.3730  -27.1180 H       126 ALA   -0.5100
   1974 N         -57.0420    3.7580  -26.0800 N.am    127 LYS   -0.4700
   1975 CA        -58.4980    3.7620  -26.0050 C.3     127 LYS    0.3100
   1976 C         -59.0980    4.7230  -27.0200 C.2     127 LYS    0.0700
   1977 O         -60.1000    4.4180  -27.6780 O.2     127 LYS    0.0900
   1978 CB        -58.9770    4.1450  -24.6040 C.3     127 LYS   -0.1800
   1979 CG        -58.5240    3.1890  -23.5100 C.3     127 LYS    0.0900
   1980 CD        -59.4060    3.2970  -22.2760 C.3     127 LYS    0.0900
   1981 CE        -58.9680    2.3210  -21.1970 C.3     127 LYS   -0.1800
   1982 NZ        -59.8400    2.4060  -19.9920 N.4     127 LYS    0.0900
   1983 HN        -56.5590    4.0230  -25.2500 H       127 LYS    0.0900
   1984 HA        -58.8470    2.7710  -26.2600 H       127 LYS   -0.1800
   1985 HB1       -60.0870    4.1750  -24.6080 H       127 LYS    0.0900
   1986 HB2       -58.5910    5.1590  -24.3660 H       127 LYS    0.0900
   1987 HG1       -57.4750    3.4270  -23.2300 H       127 LYS    0.2100
   1988 HG2       -58.5660    2.1480  -23.8970 H       127 LYS    0.0500
   1989 HD1       -60.4580    3.0790  -22.5580 H       127 LYS    0.0500
   1990 HD2       -59.3490    4.3320  -21.8760 H       127 LYS   -0.3000
   1991 HE1       -57.9290    2.5530  -20.8800 H       127 LYS    0.3300
   1992 HE2       -59.0260    1.2820  -21.5850 H       127 LYS    0.3300
   1993 HZ1       -60.8200    2.1820  -20.2560 H       127 LYS    0.3300
   1994 HZ2       -59.7970    3.3690  -19.5990 H       127 LYS    0.5100
   1995 HZ3       -59.5100    1.7260  -19.2770 H       127 LYS   -0.5100
   1996 N         -58.4800    5.8910  -27.1610 N.am    128 VAL   -0.4700
   1997 CA        -58.9140    6.8630  -28.1730 C.3     128 VAL    0.3100
   1998 C         -58.8110    6.3100  -29.6060 C.2     128 VAL    0.0700
   1999 O         -59.6680    6.5880  -30.4470 O.2     128 VAL    0.0900
   2000 CB        -58.1680    8.2100  -28.0300 C.3     128 VAL   -0.0900
   2001 CG1       -58.4110    9.0840  -29.2270 C.3     128 VAL    0.0900
   2002 CG2       -58.6350    8.9070  -26.7780 C.3     128 VAL   -0.2700
   2003 HN        -57.7060    6.1580  -26.5920 H       128 VAL    0.0900
   2004 HA        -59.9750    7.0130  -28.0530 H       128 VAL    0.0900
   2005 HB        -57.0790    8.0180  -27.9310 H       128 VAL    0.0900
   2006 HG11      -59.4980    9.1450  -29.4420 H       128 VAL   -0.2700
   2007 HG12      -57.8960    8.6580  -30.1160 H       128 VAL    0.0900
   2008 HG13      -58.0290   10.1090  -29.0310 H       128 VAL    0.0900
   2009 HG21      -58.4230    8.2760  -25.8880 H       128 VAL    0.0900
   2010 HG22      -59.7300    9.0890  -26.8330 H       128 VAL    0.5100
   2011 HG23      -58.1000    9.8740  -26.6620 H       128 VAL   -0.5100
   2012 N         -57.7880    5.5030  -29.8710 N.am    129 ILE   -0.4700
   2013 CA        -57.6900    4.8020  -31.1570 C.3     129 ILE    0.3100
   2014 C         -58.7870    3.7280  -31.2960 C.2     129 ILE    0.0700
   2015 O         -59.3810    3.5890  -32.3560 O.2     129 ILE    0.0900
   2016 CB        -56.3090    4.1350  -31.3720 C.3     129 ILE   -0.0900
   2017 CG1       -55.1810    5.1600  -31.2540 C.3     129 ILE    0.0900
   2018 CG2       -56.2660    3.4510  -32.7270 C.3     129 ILE   -0.2700
   2019 CD        -53.8080    4.5660  -31.4160 C.3     129 ILE    0.0900
   2020 HN        -57.0520    5.3400  -29.2180 H       129 ILE    0.0900
   2021 HA        -57.8700    5.5280  -31.9370 H       129 ILE    0.0900
   2022 HB        -56.1320    3.3840  -30.5730 H       129 ILE   -0.1800
   2023 HG11      -55.2420    5.6400  -30.2530 H       129 ILE    0.0900
   2024 HG12      -55.3240    5.9360  -32.0340 H       129 ILE    0.0900
   2025 HG21      -56.4350    4.1940  -33.5360 H       129 ILE   -0.2700
   2026 HG22      -57.0610    2.6770  -32.7850 H       129 ILE    0.0900
   2027 HG23      -55.2720    2.9790  -32.8820 H       129 ILE    0.0900
   2028 HD1       -53.6500    4.2540  -32.4710 H       129 ILE    0.0900
   2029 HD2       -53.7020    3.6740  -30.7620 H       129 ILE    0.5100
   2030 HD3       -53.0360    5.3190  -31.1490 H       129 ILE   -0.5100
   2031 N         -59.0550    2.9720  -30.2320 N.am    130 ILE   -0.4700
   2032 CA        -60.1340    1.9920  -30.2690 C.3     130 ILE    0.3100
   2033 C         -61.4570    2.6910  -30.5280 C.2     130 ILE    0.0700
   2034 O         -62.2220    2.2790  -31.3880 O.2     130 ILE    0.0900
   2035 CB        -60.2530    1.1740  -28.9520 C.3     130 ILE   -0.0900
   2036 CG1       -59.0030    0.3120  -28.7230 C.3     130 ILE    0.0900
   2037 CG2       -61.5060    0.2850  -28.9690 C.3     130 ILE   -0.2700
   2038 CD        -58.8850   -0.1810  -27.2860 C.3     130 ILE    0.0900
   2039 HN        -58.5420    3.0410  -29.3800 H       130 ILE    0.0900
   2040 HA        -59.9370    1.3260  -31.0960 H       130 ILE    0.0900
   2041 HB        -60.3120    1.8740  -28.0910 H       130 ILE   -0.1800
   2042 HG11      -58.1020    0.9130  -28.9710 H       130 ILE    0.0900
   2043 HG12      -59.0450   -0.5670  -29.4010 H       130 ILE    0.0900
   2044 HG21      -61.5470   -0.2990  -29.9140 H       130 ILE   -0.2700
   2045 HG22      -62.4180    0.9160  -28.9020 H       130 ILE    0.0900
   2046 HG23      -61.4780   -0.4240  -28.1140 H       130 ILE    0.0900
   2047 HD1       -59.6700   -0.9380  -27.0770 H       130 ILE    0.0900
   2048 HD2       -59.0150    0.6700  -26.5830 H       130 ILE    0.5100
   2049 HD3       -57.8890   -0.6480  -27.1270 H       130 ILE   -0.5100
   2050 N         -61.7320    3.7590  -29.7950 N.am    131 CYS   -0.4700
   2051 CA        -62.9460    4.5210  -30.0270 C.3     131 CYS    0.3100
   2052 C         -63.0290    5.0570  -31.4450 C.2     131 CYS    0.0700
   2053 O         -64.0950    5.0810  -32.0430 O.2     131 CYS    0.0900
   2054 CB        -63.0330    5.6870  -29.0480 C.3     131 CYS   -0.1100
   2055 SG        -63.6570    5.2530  -27.3690 S.3     131 CYS    0.0900
   2056 HN        -61.1330    4.0810  -29.0670 H       131 CYS    0.0900
   2057 HA        -63.7880    3.8570  -29.8990 H       131 CYS   -0.2300
   2058 HB1       -63.7030    6.4520  -29.4910 H       131 CYS    0.1600
   2059 HB2       -62.0190    6.1260  -28.9490 H       131 CYS    0.5100
   2060 HG1       -62.5770    4.5690  -27.0170 H       131 CYS   -0.5100
   2061 N         -61.9030    5.5050  -31.9780 N.am    132 THR   -0.4700
   2062 CA        -61.8670    6.0560  -33.3240 C.3     132 THR    0.3100
   2063 C         -62.1290    4.9710  -34.3520 C.2     132 THR    0.0700
   2064 O         -62.8370    5.1940  -35.3400 O.2     132 THR    0.0900
   2065 CB        -60.5180    6.7450  -33.6200 C.3     132 THR    0.1400
   2066 CG2       -60.4590    7.2410  -35.0600 C.3     132 THR    0.0900
   2067 OG1       -60.3470    7.8580  -32.7320 O.3     132 THR   -0.6600
   2068 HN        -61.0360    5.4850  -31.4850 H       132 THR    0.4300
   2069 HA        -62.6740    6.7680  -33.4100 H       132 THR   -0.2700
   2070 HB        -59.6850    6.0270  -33.4680 H       132 THR    0.0900
   2071 HG1       -60.2040    7.4810  -31.8610 H       132 THR    0.0900
   2072 HG21      -61.3710    7.8310  -35.2980 H       132 THR    0.0900
   2073 HG22      -60.4030    6.3770  -35.7560 H       132 THR    0.5100
   2074 HG23      -59.5700    7.8920  -35.1990 H       132 THR   -0.5100
   2075 N         -61.5680    3.7910  -34.1110 N.am    133 VAL   -0.4700
   2076 CA        -61.7720    2.6530  -35.0050 C.3     133 VAL    0.3100
   2077 C         -63.2140    2.1590  -35.0140 C.2     133 VAL    0.0700
   2078 O         -63.7120    1.7340  -36.0510 O.2     133 VAL    0.0900
   2079 CB        -60.8190    1.5130  -34.6760 C.3     133 VAL   -0.0900
   2080 CG1       -61.2740    0.2210  -35.3260 C.3     133 VAL    0.0900
   2081 CG2       -59.4350    1.8820  -35.1460 C.3     133 VAL   -0.2700
   2082 HN        -60.9870    3.6310  -33.3180 H       133 VAL    0.0900
   2083 HA        -61.6100    2.9920  -36.0170 H       133 VAL    0.0900
   2084 HB        -60.7800    1.3740  -33.5750 H       133 VAL    0.0900
   2085 HG11      -61.6540    0.4220  -36.3510 H       133 VAL   -0.2700
   2086 HG12      -62.0920   -0.2360  -34.7290 H       133 VAL    0.0900
   2087 HG13      -60.4220   -0.4880  -35.3960 H       133 VAL    0.0900
   2088 HG21      -59.0940    2.8080  -34.6370 H       133 VAL    0.0900
   2089 HG22      -59.4440    2.0610  -36.2420 H       133 VAL    0.5100
   2090 HG23      -58.7240    1.0620  -34.9070 H       133 VAL   -0.5100
   2091 N         -63.8930    2.2390  -33.8730 N.am    134 TRP   -0.4700
   2092 CA        -65.3200    1.9370  -33.8260 C.3     134 TRP    0.3100
   2093 C         -66.1260    3.0600  -34.4680 C.2     134 TRP    0.0700
   2094 O         -66.9490    2.8110  -35.3330 O.2     134 TRP    0.0900
   2095 CB        -65.7920    1.6390  -32.3870 C.3     134 TRP   -0.1800
   2096 CG        -65.3700    0.2610  -31.9500 C.ar    134 TRP    0.0900
   2097 CD1       -64.1930   -0.0880  -31.3400 C.ar    134 TRP    0.0900
   2098 CD2       -66.0930   -0.9620  -32.1400 C.ar    134 TRP   -0.0300
   2099 CE2       -65.3010   -2.0060  -31.6050 C.ar    134 TRP   -0.1500
   2100 CE3       -67.3310   -1.2790  -32.7060 C.ar    134 TRP    0.2200
   2101 NE1       -64.1480   -1.4450  -31.1250 N.ar    134 TRP   -0.5100
   2102 CZ2       -65.7090   -3.3310  -31.6210 C.ar    134 TRP    0.3700
   2103 CZ3       -67.7360   -2.5950  -32.7180 C.ar    134 TRP    0.2400
   2104 CH2       -66.9300   -3.6050  -32.1790 C.ar    134 TRP    0.1100
   2105 HN        -63.4660    2.5030  -33.0120 H       134 TRP   -0.2500
   2106 HA        -65.4990    1.0810  -34.4600 H       134 TRP    0.1700
   2107 HB1       -66.9000    1.7070  -32.3410 H       134 TRP   -0.2000
   2108 HB2       -65.3510    2.3860  -31.6940 H       134 TRP    0.1400
   2109 HD1       -63.4100    0.6050  -31.0670 H       134 TRP   -0.2700
   2110 HE1       -63.4150   -1.9300  -30.6990 H       134 TRP    0.1600
   2111 HE3       -67.9720   -0.5190  -33.1300 H       134 TRP   -0.1400
   2112 HZ2       -65.1040   -4.1290  -31.2140 H       134 TRP    0.1400
   2113 HZ3       -68.6910   -2.8520  -33.1500 H       134 TRP    0.5100
   2114 HH2       -67.2780   -4.6260  -32.2040 H       134 TRP   -0.5100
   2115 N         -65.8540    4.3000  -34.0740 N.am    135 ALA   -0.4700
   2116 CA        -66.5580    5.4690  -34.6240 C.3     135 ALA    0.3100
   2117 C         -66.5500    5.4800  -36.1530 C.2     135 ALA    0.0700
   2118 O         -67.5870    5.6940  -36.7740 O.2     135 ALA    0.0900
   2119 CB        -65.9500    6.7710  -34.0870 C.3     135 ALA   -0.2700
   2120 HN        -65.1590    4.4950  -33.3860 H       135 ALA    0.0900
   2121 HA        -67.5980    5.3980  -34.3410 H       135 ALA    0.0900
   2122 HB1       -64.8780    6.8370  -34.3730 H       135 ALA    0.0900
   2123 HB2       -66.0230    6.7930  -32.9780 H       135 ALA    0.5100
   2124 HB3       -66.4860    7.6440  -34.5150 H       135 ALA   -0.5100
   2125 N         -65.3920    5.2320  -36.7640 N.am    136 ILE   -0.4700
   2126 CA        -65.3310    5.1510  -38.2070 C.3     136 ILE    0.3100
   2127 C         -66.2350    4.0190  -38.6560 C.2     136 ILE    0.0700
   2128 O         -67.1800    4.2360  -39.4100 O.2     136 ILE    0.0900
   2129 CB        -63.9070    4.8760  -38.7190 C.3     136 ILE   -0.0900
   2130 CG1       -62.9880    6.0790  -38.4650 C.3     136 ILE    0.0900
   2131 CG2       -63.9290    4.5780  -40.2150 C.3     136 ILE   -0.2700
   2132 CD        -61.5100    5.8110  -38.7410 C.3     136 ILE    0.0900
   2133 HN        -64.5380    5.0960  -36.2690 H       136 ILE    0.0900
   2134 HA        -65.6900    6.0890  -38.6020 H       136 ILE    0.0900
   2135 HB        -63.4800    4.0060  -38.1770 H       136 ILE   -0.1800
   2136 HG11      -63.0960    6.3830  -37.4030 H       136 ILE    0.0900
   2137 HG12      -63.3190    6.9160  -39.1150 H       136 ILE    0.0900
   2138 HG21      -64.5070    5.3610  -40.7520 H       136 ILE   -0.2700
   2139 HG22      -64.4100    3.5940  -40.3980 H       136 ILE    0.0900
   2140 HG23      -62.8920    4.5670  -40.6150 H       136 ILE    0.0900
   2141 HD1       -61.3400    5.6980  -39.8330 H       136 ILE    0.0900
   2142 HD2       -61.1940    4.8740  -38.2340 H       136 ILE    0.5100
   2143 HD3       -60.8960    6.6610  -38.3730 H       136 ILE   -0.5100
   2144 N         -65.9470    2.8110  -38.1670 N.am    137 SER   -0.4700
   2145 CA        -66.7010    1.6070  -38.5230 C.3     137 SER    0.3100
   2146 C         -68.2020    1.7940  -38.4280 C.2     137 SER    0.0700
   2147 O         -68.9200    1.5060  -39.3680 O.2     137 SER    0.0900
   2148 CB        -66.2820    0.4460  -37.6290 C.3     137 SER    0.0500
   2149 OG        -64.9310    0.1130  -37.8840 O.3     137 SER    0.0900
   2150 HN        -65.1950    2.6730  -37.5290 H       137 SER    0.0900
   2151 HA        -66.5010    1.3770  -39.5590 H       137 SER   -0.6600
   2152 HB1       -66.9190   -0.4410  -37.8390 H       137 SER    0.4300
   2153 HB2       -66.3890    0.7340  -36.5620 H       137 SER    0.5100
   2154 HG1       -64.5040    0.9280  -38.1550 H       137 SER   -0.5100
   2155 N         -68.6710    2.2770  -37.2860 N.am    138 ALA   -0.4700
   2156 CA        -70.0710    2.6430  -37.1180 C.3     138 ALA    0.3100
   2157 C         -70.5460    3.4550  -38.3060 C.2     138 ALA    0.0700
   2158 O         -71.4950    3.0860  -38.9970 O.2     138 ALA    0.0900
   2159 CB        -70.2580    3.4420  -35.8380 C.3     138 ALA   -0.2700
   2160 HN        -68.0850    2.4120  -36.4900 H       138 ALA    0.0900
   2161 HA        -70.6530    1.7350  -37.0830 H       138 ALA    0.0900
   2162 HB1       -69.6490    4.3700  -35.8750 H       138 ALA    0.0900
   2163 HB2       -69.9310    2.8380  -34.9640 H       138 ALA    0.5100
   2164 HB3       -71.3260    3.7230  -35.7200 H       138 ALA   -0.5100
   2165 N         -69.8430    4.5560  -38.5570 N.am    139 LEU   -0.4700
   2166 CA        -70.2200    5.5250  -39.5840 C.3     139 LEU    0.3100
   2167 C         -70.3170    4.8820  -40.9600 C.2     139 LEU    0.0700
   2168 O         -71.3090    5.0820  -41.6470 O.2     139 LEU    0.0900
   2169 CB        -69.2080    6.6850  -39.5970 C.3     139 LEU   -0.1800
   2170 CG        -69.2660    7.7560  -40.6820 C.3     139 LEU    0.0900
   2171 CD1       -70.3480    8.7600  -40.3680 C.3     139 LEU    0.0900
   2172 CD2       -67.9220    8.4280  -40.7680 C.3     139 LEU   -0.0900
   2173 HN        -69.0150    4.7720  -38.0470 H       139 LEU    0.0900
   2174 HA        -71.2110    5.8880  -39.3600 H       139 LEU   -0.2700
   2175 HB1       -68.1990    6.2280  -39.6540 H       139 LEU    0.0900
   2176 HB2       -69.3150    7.2100  -38.6260 H       139 LEU    0.0900
   2177 HG        -69.4780    7.2770  -41.6610 H       139 LEU    0.0900
   2178 HD11      -70.8550    8.4900  -39.4170 H       139 LEU   -0.2700
   2179 HD12      -71.1040    8.7690  -41.1830 H       139 LEU    0.0900
   2180 HD13      -69.9050    9.7720  -40.2580 H       139 LEU    0.0900
   2181 HD21      -67.1380    7.6830  -41.0220 H       139 LEU    0.0900
   2182 HD22      -67.6680    8.8920  -39.7910 H       139 LEU    0.5100
   2183 HD23      -67.9400    9.2080  -41.5600 H       139 LEU   -0.5100
   2184 N         -69.3090    4.1050  -41.3490 N.am    140 VAL   -0.4700
   2185 CA        -69.2990    3.4280  -42.6480 C.3     140 VAL    0.3100
   2186 C         -70.2920    2.2680  -42.7780 C.2     140 VAL    0.0700
   2187 O         -70.7500    1.9570  -43.8700 O.2     140 VAL    0.0900
   2188 CB        -67.8850    2.9050  -42.9840 C.3     140 VAL   -0.0900
   2189 CG1       -67.9520    1.5820  -43.7250 C.3     140 VAL    0.0900
   2190 CG2       -67.1430    3.9230  -43.8060 C.3     140 VAL   -0.2700
   2191 HN        -68.5120    3.9500  -40.7720 H       140 VAL    0.0900
   2192 HA        -69.6240    4.1350  -43.3960 H       140 VAL    0.0900
   2193 HB        -67.3140    2.7670  -42.0420 H       140 VAL    0.0900
   2194 HG11      -68.5130    1.7050  -44.6760 H       140 VAL   -0.2700
   2195 HG12      -68.4730    0.8250  -43.1010 H       140 VAL    0.0900
   2196 HG13      -66.9250    1.2300  -43.9610 H       140 VAL    0.0900
   2197 HG21      -67.2040    4.9220  -43.3230 H       140 VAL    0.0900
   2198 HG22      -67.5910    3.9910  -44.8190 H       140 VAL    0.5100
   2199 HG23      -66.0730    3.6340  -43.8880 H       140 VAL   -0.5100
   2200 N         -70.6110    1.6040  -41.6750 N.am    141 SER   -0.4700
   2201 CA        -71.5050    0.4590  -41.7150 C.3     141 SER    0.3100
   2202 C         -72.9470    0.8980  -41.5060 C.2     141 SER    0.0700
   2203 O         -73.7820    0.7140  -42.3800 O.2     141 SER    0.0900
   2204 CB        -71.0920   -0.5710  -40.6510 C.3     141 SER    0.0500
   2205 OG        -71.3990   -0.1290  -39.3320 O.3     141 SER    0.0900
   2206 HN        -70.2570    1.8580  -40.7790 H       141 SER    0.0900
   2207 HA        -71.4510    0.0230  -42.7020 H       141 SER   -0.6600
   2208 HB1       -69.9970   -0.7460  -40.7150 H       141 SER    0.4300
   2209 HB2       -71.6320   -1.5250  -40.8340 H       141 SER    0.5100
   2210 HG1       -70.6990    0.4800  -39.0860 H       141 SER   -0.5100
   2211 N         -73.2290    1.4910  -40.3500 N.am    142 PHE   -0.4700
   2212 CA        -74.5950    1.8790  -40.0010 C.3     142 PHE    0.3100
   2213 C         -75.2430    2.9030  -40.9400 C.2     142 PHE    0.0700
   2214 O         -76.3020    2.6450  -41.5090 O.2     142 PHE    0.0900
   2215 CB        -74.6760    2.4240  -38.5690 C.3     142 PHE   -0.1800
   2216 CG        -75.0230    1.3930  -37.5600 C.ar    142 PHE    0.0900
   2217 CD1       -74.0850    0.4540  -37.1610 C.ar    142 PHE    0.0900
   2218 CD2       -76.3060    1.3460  -37.0140 C.ar    142 PHE    0.0000
   2219 CE1       -74.4130   -0.5170  -36.2250 C.ar    142 PHE   -0.1150
   2220 CE2       -76.6450    0.3810  -36.0710 C.ar    142 PHE    0.1150
   2221 CZ        -75.6980   -0.5500  -35.6730 C.ar    142 PHE   -0.1150
   2222 HN        -72.5270    1.6970  -39.6730 H       142 PHE    0.1150
   2223 HA        -75.2240    1.0070  -40.1020 H       142 PHE   -0.1150
   2224 HB1       -75.4570    3.2120  -38.5190 H       142 PHE    0.1150
   2225 HB2       -73.6900    2.8470  -38.2820 H       142 PHE   -0.1150
   2226 HD1       -73.0900    0.4780  -37.5820 H       142 PHE    0.1150
   2227 HD2       -77.0450    2.0680  -37.3280 H       142 PHE   -0.1150
   2228 HE1       -73.6770   -1.2480  -35.9240 H       142 PHE    0.1150
   2229 HE2       -77.6400    0.3570  -35.6520 H       142 PHE    0.5100
   2230 HZ        -75.9520   -1.3000  -34.9370 H       142 PHE   -0.5100
   2231 N         -74.6280    4.0680  -41.0990 N.am    143 LEU   -0.4700
   2232 CA        -75.3040    5.1640  -41.7750 C.3     143 LEU    0.3100
   2233 C         -75.7690    4.8440  -43.2000 C.2     143 LEU    0.0700
   2234 O         -76.9380    5.0470  -43.5340 O.2     143 LEU    0.0900
   2235 CB        -74.4370    6.4210  -41.7440 C.3     143 LEU   -0.1800
   2236 CG        -74.4810    7.0730  -40.3700 C.3     143 LEU    0.0900
   2237 CD1       -73.3450    8.0680  -40.2050 C.3     143 LEU    0.0900
   2238 CD2       -75.8370    7.7520  -40.1570 C.3     143 LEU   -0.0900
   2239 HN        -73.7030    4.2400  -40.7720 H       143 LEU    0.0900
   2240 HA        -76.2420    5.3420  -41.2710 H       143 LEU   -0.2700
   2241 HB1       -74.8080    7.1410  -42.5050 H       143 LEU    0.0900
   2242 HB2       -73.3880    6.1490  -41.9880 H       143 LEU    0.0900
   2243 HG        -74.3980    6.2880  -39.5890 H       143 LEU    0.0900
   2244 HD11      -73.4210    8.8650  -40.9740 H       143 LEU   -0.2700
   2245 HD12      -72.3690    7.5500  -40.3240 H       143 LEU    0.0900
   2246 HD13      -73.3980    8.5380  -39.2000 H       143 LEU    0.0900
   2247 HD21      -76.6540    7.0030  -40.2250 H       143 LEU    0.0900
   2248 HD22      -75.9980    8.5270  -40.9370 H       143 LEU    0.5100
   2249 HD23      -75.8700    8.2220  -39.1500 H       143 LEU   -0.5100
   2250 N         -74.8790    4.3300  -44.0430 N.am    144 PRO   -0.2900
   2251 CA        -75.3370    4.0240  -45.3840 C.3     144 PRO    0.0000
   2252 C         -76.4990    3.0290  -45.4080 C.2     144 PRO    0.0900
   2253 O         -77.3820    3.1250  -46.2550 O.2     144 PRO    0.0900
   2254 CB        -74.1060    3.4020  -46.0360 C.3     144 PRO    0.0200
   2255 CG        -72.9570    3.9630  -45.2750 C.3     144 PRO    0.0900
   2256 CD        -73.4410    4.0870  -43.8750 C.3     144 PRO   -0.1800
   2257 HA        -75.7040    4.9150  -45.8700 H       144 PRO    0.0900
   2258 HB1       -74.0430    3.6800  -47.1090 H       144 PRO    0.0900
   2259 HB2       -74.1320    2.2950  -45.9530 H       144 PRO   -0.1800
   2260 HG1       -72.0800    3.2830  -45.3290 H       144 PRO    0.0900
   2261 HG2       -72.6660    4.9570  -45.6790 H       144 PRO    0.0900
   2262 HD1       -73.2750    3.1510  -43.3000 H       144 PRO    0.5100
   2263 HD2       -72.9670    4.9440  -43.3510 H       144 PRO   -0.5100
   2264 N         -76.4950    2.0620  -44.4990 N.am    145 ILE   -0.4700
   2265 CA        -77.6000    1.1180  -44.4100 C.3     145 ILE    0.3100
   2266 C         -78.8500    1.8470  -43.9520 C.2     145 ILE    0.0700
   2267 O         -79.9190    1.6840  -44.5370 O.2     145 ILE    0.0900
   2268 CB        -77.2780   -0.0800  -43.4820 C.3     145 ILE   -0.0900
   2269 CG1       -76.1600   -0.9270  -44.1030 C.3     145 ILE    0.0900
   2270 CG2       -78.5090   -0.9440  -43.2670 C.3     145 ILE   -0.2700
   2271 CD        -75.5930   -1.9670  -43.1690 C.3     145 ILE    0.0900
   2272 HN        -75.7500    1.9390  -43.8490 H       145 ILE    0.0900
   2273 HA        -77.8080    0.7640  -45.4090 H       145 ILE    0.0900
   2274 HB        -76.9220    0.3020  -42.5020 H       145 ILE   -0.1800
   2275 HG11      -75.3380   -0.2490  -44.4170 H       145 ILE    0.0900
   2276 HG12      -76.5640   -1.4420  -45.0010 H       145 ILE    0.0900
   2277 HG21      -78.8720   -1.3410  -44.2390 H       145 ILE   -0.2700
   2278 HG22      -79.3190   -0.3400  -42.8060 H       145 ILE    0.0900
   2279 HG23      -78.2590   -1.8020  -42.6060 H       145 ILE    0.0900
   2280 HD1       -76.3920   -2.6700  -42.8510 H       145 ILE    0.0900
   2281 HD2       -75.1730   -1.4760  -42.2650 H       145 ILE    0.5100
   2282 HD3       -74.7970   -2.5450  -43.6840 H       145 ILE   -0.5100
   2283 N         -78.7100    2.6840  -42.9270 N.am    146 MET   -0.4700
   2284 CA        -79.8340    3.4640  -42.4270 C.3     146 MET    0.3100
   2285 C         -80.4780    4.2800  -43.5330 C.2     146 MET    0.0700
   2286 O         -81.7010    4.3940  -43.5790 O.2     146 MET    0.0900
   2287 CB        -79.4040    4.4050  -41.2970 C.3     146 MET   -0.1800
   2288 CG        -79.1170    3.7170  -39.9730 C.3     146 MET    0.0900
   2289 SD        -78.7330    4.9050  -38.6760 S.3     146 MET    0.0900
   2290 CE        -80.3250    5.6800  -38.3890 C.3     146 MET   -0.1400
   2291 HN        -77.8390    2.8130  -42.4600 H       146 MET    0.0900
   2292 HA        -80.5830    2.7740  -42.0690 H       146 MET    0.0900
   2293 HB1       -80.2130    5.1480  -41.1360 H       146 MET   -0.0900
   2294 HB2       -78.4850    4.9390  -41.6180 H       146 MET   -0.2200
   2295 HG1       -78.2600    3.0220  -40.1090 H       146 MET    0.0900
   2296 HG2       -80.0060    3.1190  -39.6810 H       146 MET    0.0900
   2297 HE1       -81.1230    4.9200  -38.2420 H       146 MET    0.0900
   2298 HE2       -80.6080    6.3100  -39.2590 H       146 MET    0.5100
   2299 HE3       -80.2850    6.3150  -37.4790 H       146 MET   -0.5100
   2300 N         -79.6600    4.8340  -44.4270 N.am    147 MET   -0.4700
   2301 CA        -80.1590    5.7110  -45.4790 C.3     147 MET    0.3100
   2302 C         -80.5470    4.9620  -46.7400 C.2     147 MET    0.0700
   2303 O         -80.8270    5.5800  -47.7520 O.2     147 MET    0.0900
   2304 CB        -79.1110    6.7700  -45.8190 C.3     147 MET   -0.1800
   2305 CG        -78.7570    7.6990  -44.6590 C.3     147 MET    0.0900
   2306 SD        -77.4000    8.8220  -45.1040 S.3     147 MET    0.0900
   2307 CE        -78.3550   10.0640  -46.0170 C.3     147 MET   -0.1400
   2308 HN        -78.6760    4.6750  -44.4170 H       147 MET    0.0900
   2309 HA        -81.0670    6.1790  -45.1260 H       147 MET    0.0900
   2310 HB1       -79.4970    7.3880  -46.6580 H       147 MET   -0.0900
   2311 HB2       -78.1850    6.2530  -46.1490 H       147 MET   -0.2200
   2312 HG1       -78.4640    7.0830  -43.7830 H       147 MET    0.0900
   2313 HG2       -79.6570    8.2890  -44.3850 H       147 MET    0.0900
   2314 HE1       -79.1320   10.5290  -45.3730 H       147 MET    0.0900
   2315 HE2       -78.8660    9.5930  -46.8850 H       147 MET    0.5100
   2316 HE3       -77.6850   10.8700  -46.3840 H       147 MET   -0.5100
   2317 N         -80.5600    3.6330  -46.6950 N.am    148 HSE   -0.4700
   2318 CA        -80.9920    2.8190  -47.8330 C.3     148 HSE    0.3100
   2319 C         -80.1670    3.0430  -49.1090 C.2     148 HSE    0.0700
   2320 O         -80.6600    2.8680  -50.2230 O.2     148 HSE    0.0900
   2321 CB        -82.4840    3.0400  -48.1040 C.3     148 HSE   -0.0800
   2322 CG        -83.3420    2.8510  -46.8900 C.ar    148 HSE    0.0900
   2323 CD2       -83.8850    3.7490  -46.0360 C.ar    148 HSE    0.0900
   2324 ND1       -83.7070    1.6030  -46.4300 N.ar    148 HSE   -0.7000
   2325 CE1       -84.4490    1.7430  -45.3440 C.ar    148 HSE    0.2200
   2326 NE2       -84.5700    3.0330  -45.0800 N.ar    148 HSE    0.2500
   2327 HN        -80.2760    3.1310  -45.8820 H       148 HSE    0.1300
   2328 HA        -80.8000    1.7820  -47.5970 H       148 HSE   -0.3600
   2329 HB1       -82.8170    2.3200  -48.8820 H       148 HSE    0.3200
   2330 HB2       -82.6320    4.0750  -48.4780 H       148 HSE   -0.0500
   2331 HD2       -83.8270    4.8300  -46.0460 H       148 HSE    0.0900
   2332 HE1       -84.8940    0.9470  -44.7490 H       148 HSE    0.5100
   2333 HE2       -85.0730    3.4380  -44.3160 H       148 HSE   -0.5100
   2334 N         -78.8920    3.3900  -48.9360 N.am    149 TRP   -0.4700
   2335 CA        -77.9700    3.5810  -50.0590 C.3     149 TRP    0.3100
   2336 C         -77.6530    2.2850  -50.7710 C.2     149 TRP    0.0700
   2337 O         -77.1050    2.2870  -51.8770 O.2     149 TRP    0.0900
   2338 CB        -76.6610    4.1720  -49.5480 C.3     149 TRP   -0.1800
   2339 CG        -76.7590    5.6060  -49.1800 C.ar    149 TRP    0.0900
   2340 CD1       -77.8950    6.3510  -49.0430 C.ar    149 TRP    0.0900
   2341 CD2       -75.6680    6.4750  -48.8830 C.ar    149 TRP   -0.0300
   2342 CE2       -76.2150    7.7390  -48.5800 C.ar    149 TRP   -0.1500
   2343 CE3       -74.2790    6.3090  -48.8400 C.ar    149 TRP    0.2200
   2344 NE1       -77.5750    7.6310  -48.6930 N.ar    149 TRP   -0.5100
   2345 CZ2       -75.4250    8.8300  -48.2410 C.ar    149 TRP    0.3700
   2346 CZ3       -73.4960    7.3980  -48.4990 C.ar    149 TRP    0.2400
   2347 CH2       -74.0730    8.6440  -48.2090 C.ar    149 TRP    0.1100
   2348 HN        -78.5060    3.5370  -48.0290 H       149 TRP   -0.2500
   2349 HA        -78.4350    4.2470  -50.7700 H       149 TRP    0.1700
   2350 HB1       -75.8900    4.0690  -50.3410 H       149 TRP   -0.2000
   2351 HB2       -76.3390    3.6040  -48.6500 H       149 TRP    0.1400
   2352 HD1       -78.8990    5.9830  -49.1910 H       149 TRP   -0.2700
   2353 HE1       -78.2140    8.3550  -48.5460 H       149 TRP    0.1600
   2354 HE3       -73.8130    5.3610  -49.0670 H       149 TRP   -0.1400
   2355 HZ2       -75.8460    9.7970  -48.0090 H       149 TRP    0.1400
   2356 HZ3       -72.4240    7.2860  -48.4530 H       149 TRP    0.5100
   2357 HH2       -73.4320    9.4760  -47.9550 H       149 TRP   -0.5100
   2358 N         -78.0000    1.1810  -50.1150 N.am    150 TRP   -0.4700
   2359 CA        -77.6460   -0.1510  -50.5510 C.3     150 TRP    0.3100
   2360 C         -78.6930   -0.7190  -51.4810 C.2     150 TRP    0.0700
   2361 O         -78.4000   -1.6120  -52.2740 O.2     150 TRP    0.0900
   2362 CB        -77.4650   -1.0660  -49.3350 C.3     150 TRP   -0.1800
   2363 CG        -78.6180   -1.0630  -48.3780 C.ar    150 TRP    0.0900
   2364 CD1       -78.9030   -0.1140  -47.4520 C.ar    150 TRP    0.0900
   2365 CD2       -79.6260   -2.0650  -48.2460 C.ar    150 TRP   -0.0300
   2366 CE2       -80.4960   -1.6490  -47.2210 C.ar    150 TRP   -0.1500
   2367 CE3       -79.8800   -3.2710  -48.8980 C.ar    150 TRP    0.2200
   2368 NE1       -80.0290   -0.4550  -46.7520 N.ar    150 TRP   -0.5100
   2369 CZ2       -81.6100   -2.3920  -46.8370 C.ar    150 TRP    0.3700
   2370 CZ3       -80.9810   -4.0130  -48.5120 C.ar    150 TRP    0.2400
   2371 CH2       -81.8350   -3.5720  -47.4910 C.ar    150 TRP    0.1100
   2372 HN        -78.5330    1.2250  -49.2740 H       150 TRP   -0.2500
   2373 HA        -76.7280   -0.0890  -51.1160 H       150 TRP    0.1700
   2374 HB1       -76.5600   -0.7420  -48.7810 H       150 TRP   -0.2000
   2375 HB2       -77.3210   -2.1070  -49.6950 H       150 TRP    0.1400
   2376 HD1       -78.3250    0.7830  -47.2900 H       150 TRP   -0.2700
   2377 HE1       -80.4320    0.0700  -46.0340 H       150 TRP    0.1600
   2378 HE3       -79.2410   -3.6350  -49.6900 H       150 TRP   -0.1400
   2379 HZ2       -82.2810   -2.0660  -46.0560 H       150 TRP    0.1400
   2380 HZ3       -81.1880   -4.9510  -49.0060 H       150 TRP    0.5100
   2381 HH2       -82.6870   -4.1750  -47.2170 H       150 TRP   -0.5100
   2382 N         -79.9060   -0.1720  -51.4190 N.am    151 ARG   -0.4700
   2383 CA        -81.0500   -0.7610  -52.1030 C.3     151 ARG    0.3100
   2384 C         -80.8990   -0.7480  -53.6190 C.2     151 ARG    0.0700
   2385 O         -80.1700    0.0640  -54.1790 O.2     151 ARG    0.0900
   2386 CB        -82.3430   -0.0620  -51.6820 C.3     151 ARG   -0.1800
   2387 CG        -82.6530   -0.2220  -50.2000 C.3     151 ARG    0.0900
   2388 CD        -84.1390   -0.1200  -49.8750 C.3     151 ARG    0.0900
   2389 NE        -84.3820   -0.4800  -48.4810 N.pl3   151 ARG   -0.1800
   2390 CZ        -85.5790   -0.6560  -47.9310 C.cat   151 ARG    0.0900
   2391 NH1       -86.6900   -0.5200  -48.6500 N.pl3   151 ARG    0.0900
   2392 NH2       -85.6660   -0.9780  -46.6410 N.pl3   151 ARG    0.2000
   2393 HN        -80.0850    0.6630  -50.9050 H       151 ARG    0.0900
   2394 HA        -81.0900   -1.8090  -51.8460 H       151 ARG    0.0900
   2395 HB1       -83.1850   -0.4860  -52.2700 H       151 ARG   -0.7000
   2396 HB2       -82.2540    1.0210  -51.9130 H       151 ARG    0.4400
   2397 HG1       -82.1130    0.5690  -49.6370 H       151 ARG    0.6400
   2398 HG2       -82.2850   -1.2150  -49.8660 H       151 ARG   -0.8000
   2399 HD1       -84.7180   -0.8170  -50.5180 H       151 ARG    0.4600
   2400 HD2       -84.4920    0.9230  -50.0280 H       151 ARG    0.4600
   2401 HE        -83.5840   -0.6060  -47.8940 H       151 ARG   -0.8000
   2402 HH11      -86.6320   -0.2820  -49.6190 H       151 ARG    0.4600
   2403 HH12      -87.5830   -0.6560  -48.2200 H       151 ARG    0.4600
   2404 HH21      -84.8530   -0.9400  -46.0610 H       151 ARG    0.5100
   2405 HH22      -86.5450   -1.2580  -46.2540 H       151 ARG   -0.5100
   2406 N         -81.5840   -1.6800  -54.2730 N.am    152 ASP   -0.4700
   2407 CA        -81.5560   -1.8110  -55.7190 C.3     152 ASP    0.3100
   2408 C         -82.9250   -1.4830  -56.3100 C.2     152 ASP    0.0700
   2409 O         -83.9380   -1.3930  -55.6070 O.2     152 ASP    0.0900
   2410 CB        -81.1370   -3.2320  -56.1060 C.3     152 ASP   -0.2800
   2411 CG        -80.4900   -3.3190  -57.4920 C.2     152 ASP    0.0900
   2412 OD1       -80.5990   -2.3600  -58.2920 O.co2   152 ASP    0.0900
   2413 OD2       -79.8750   -4.3760  -57.7900 O.co2   152 ASP    0.6200
   2414 HN        -82.1560   -2.3400  -53.7920 H       152 ASP   -0.7600
   2415 HA        -80.8540   -1.0900  -56.1100 H       152 ASP   -0.7600
   2416 HB1       -82.0360   -3.8850  -56.0980 H       152 ASP    0.5100
   2417 HB2       -80.4080   -3.6060  -55.3550 H       152 ASP   -0.5100
   2418 N         -82.9210   -1.2690  -57.6200 N.am    153 GLU   -0.4700
   2419 CA        -84.1120   -0.9900  -58.3960 C.3     153 GLU    0.3100
   2420 C         -84.6860   -2.3200  -58.8840 C.2     153 GLU    0.0700
   2421 O         -85.8990   -2.4570  -59.0710 O.2     153 GLU    0.0900
   2422 CB        -83.7470   -0.0930  -59.5910 C.3     153 GLU   -0.1800
   2423 CG        -84.4970    1.2350  -59.6510 C.3     153 GLU    0.0900
   2424 CD        -84.0990    2.1930  -58.5430 C.2     153 GLU    0.0900
   2425 OE1       -82.8960    2.2540  -58.2010 O.co2   153 GLU   -0.2800
   2426 OE2       -84.9950    2.8920  -58.0210 O.co2   153 GLU    0.0900
   2427 HN        -82.0740   -1.2940  -58.1430 H       153 GLU    0.0900
   2428 HA        -84.8270   -0.4950  -57.7540 H       153 GLU    0.6200
   2429 HB1       -83.9600   -0.6550  -60.5250 H       153 GLU   -0.7600
   2430 HB2       -82.6590    0.1250  -59.5420 H       153 GLU   -0.7600
   2431 HG1       -85.5880    1.0360  -59.5680 H       153 GLU    0.5100
   2432 HG2       -84.2900    1.7230  -60.6280 H       153 GLU   -0.5100
   2433 N         -83.7950   -3.2910  -59.0890 N.am    154 ASP   -0.4700
   2434 CA        -84.1400   -4.6630  -59.4670 C.3     154 ASP    0.3100
   2435 C         -85.4170   -5.1800  -58.7940 C.2     154 ASP    0.0700
   2436 O         -85.6830   -4.8450  -57.6320 O.2     154 ASP    0.0900
   2437 CB        -82.9830   -5.6070  -59.1170 C.3     154 ASP   -0.2800
   2438 CG        -82.6350   -6.5580  -60.2450 C.2     154 ASP    0.0900
   2439 OD1       -82.3540   -6.0730  -61.3660 O.co2   154 ASP    0.0900
   2440 OD2       -82.6270   -7.7870  -60.0100 O.co2   154 ASP    0.6200
   2441 HN        -82.8190   -3.1170  -58.9900 H       154 ASP   -0.7600
   2442 HA        -84.3370   -4.6820  -60.5290 H       154 ASP   -0.7600
   2443 HB1       -83.2660   -6.2090  -58.2260 H       154 ASP    0.5100
   2444 HB2       -82.0840   -5.0020  -58.8770 H       154 ASP   -0.5100
   2445 N         -86.2000   -6.0250  -59.5020 N.am    155 PRO   -0.2900
   2446 CA        -87.4380   -6.4760  -58.8830 C.3     155 PRO    0.0000
   2447 C         -87.1960   -7.5210  -57.7870 C.2     155 PRO    0.0900
   2448 O         -87.9830   -7.6130  -56.8420 O.2     155 PRO    0.0900
   2449 CB        -88.2220   -7.0710  -60.0570 C.3     155 PRO    0.0200
   2450 CG        -87.2810   -7.1270  -61.2320 C.3     155 PRO    0.0900
   2451 CD        -85.9210   -6.7960  -60.7260 C.3     155 PRO   -0.1800
   2452 HA        -87.9270   -5.6560  -58.3820 H       155 PRO    0.0900
   2453 HB1       -89.0980   -6.4330  -60.2970 H       155 PRO    0.0900
   2454 HB2       -88.5800   -8.0910  -59.8020 H       155 PRO   -0.1800
   2455 HG1       -87.2860   -8.1440  -61.6800 H       155 PRO    0.0900
   2456 HG2       -87.5890   -6.3920  -62.0060 H       155 PRO    0.0900
   2457 HD1       -85.3430   -7.7120  -60.4770 H       155 PRO    0.5100
   2458 HD2       -85.3540   -6.1750  -61.4500 H       155 PRO   -0.5100
   2459 N         -86.1110   -8.2880  -57.9190 N.am    156 GLN   -0.4700
   2460 CA        -85.6270   -9.1730  -56.8600 C.3     156 GLN    0.3100
   2461 C         -85.5320   -8.3910  -55.5510 C.2     156 GLN    0.0700
   2462 O         -86.2660   -8.6460  -54.5890 O.2     156 GLN    0.0900
   2463 CB        -84.2260   -9.7140  -57.2040 C.3     156 GLN   -0.1800
   2464 CG        -84.1000  -10.5560  -58.4900 C.3     156 GLN    0.0900
   2465 CD        -84.1160  -12.0620  -58.2530 C.2     156 GLN    0.0900
   2466 NE2       -84.4290  -12.8130  -59.3060 N.am    156 GLN   -0.1800
   2467 OE1       -83.8390  -12.5460  -57.1550 O.2     156 GLN    0.0900
   2468 HN        -85.5740   -8.2920  -58.7590 H       156 GLN    0.0900
   2469 HA        -86.3290   -9.9860  -56.7570 H       156 GLN    0.5500
   2470 HB1       -83.8900  -10.3440  -56.3540 H       156 GLN   -0.5500
   2471 HB2       -83.5430   -8.8450  -57.3010 H       156 GLN   -0.6200
   2472 HG1       -83.1430  -10.2960  -58.9920 H       156 GLN    0.3200
   2473 HG2       -84.9450  -10.3030  -59.1640 H       156 GLN    0.3000
   2474 HE21      -84.4580  -13.8090  -59.2180 H       156 GLN    0.5100
   2475 HE22      -84.6340  -12.3820  -60.1840 H       156 GLN   -0.5100
   2476 N         -84.6250   -7.4120  -55.5460 N.am    157 ALA   -0.4700
   2477 CA        -84.3780   -6.5690  -54.3990 C.3     157 ALA    0.3100
   2478 C         -85.6680   -5.9290  -53.9590 C.2     157 ALA    0.0700
   2479 O         -86.0280   -5.9960  -52.7820 O.2     157 ALA    0.0900
   2480 CB        -83.3570   -5.5010  -54.7500 C.3     157 ALA   -0.2700
   2481 HN        -84.0680   -7.2160  -56.3500 H       157 ALA    0.0900
   2482 HA        -84.0130   -7.1920  -53.5950 H       157 ALA    0.0900
   2483 HB1       -83.3020   -5.3730  -55.8520 H       157 ALA    0.0900
   2484 HB2       -82.3530   -5.8000  -54.3780 H       157 ALA    0.5100
   2485 HB3       -83.6510   -4.5320  -54.2950 H       157 ALA   -0.5100
   2486 N         -86.3720   -5.3180  -54.9140 N.am    158 LEU   -0.4700
   2487 CA        -87.6180   -4.6210  -54.6110 C.3     158 LEU    0.3100
   2488 C         -88.5960   -5.5040  -53.8470 C.2     158 LEU    0.0700
   2489 O         -89.1910   -5.0570  -52.8640 O.2     158 LEU    0.0900
   2490 CB        -88.2830   -4.0700  -55.8790 C.3     158 LEU   -0.1800
   2491 CG        -88.0840   -2.5720  -56.0920 C.3     158 LEU    0.0900
   2492 CD1       -88.5230   -2.1720  -57.4870 C.3     158 LEU    0.0900
   2493 CD2       -88.8470   -1.7900  -55.0100 C.3     158 LEU   -0.0900
   2494 HN        -86.0800   -5.3090  -55.8670 H       158 LEU    0.0900
   2495 HA        -87.3870   -3.8140  -53.9320 H       158 LEU   -0.2700
   2496 HB1       -89.3730   -4.2730  -55.8200 H       158 LEU    0.0900
   2497 HB2       -87.8630   -4.6070  -56.7550 H       158 LEU    0.0900
   2498 HG        -87.0090   -2.3210  -55.9580 H       158 LEU    0.0900
   2499 HD11      -89.6290   -2.2420  -57.5730 H       158 LEU   -0.2700
   2500 HD12      -88.0660   -2.8510  -58.2370 H       158 LEU    0.0900
   2501 HD13      -88.2170   -1.1240  -57.6940 H       158 LEU    0.0900
   2502 HD21      -88.4710   -2.0660  -54.0030 H       158 LEU    0.0900
   2503 HD22      -89.9300   -2.0300  -55.0630 H       158 LEU    0.5100
   2504 HD23      -88.6990   -0.6990  -55.1580 H       158 LEU   -0.5100
   2505 N         -88.7450   -6.7580  -54.2820 N.am    159 LYS   -0.4700
   2506 CA        -89.6740   -7.6820  -53.6310 C.3     159 LYS    0.3100
   2507 C         -89.2010   -8.0780  -52.2330 C.2     159 LYS    0.0700
   2508 O         -90.0010   -8.1800  -51.2960 O.2     159 LYS    0.0900
   2509 CB        -89.8940   -8.9400  -54.4690 C.3     159 LYS   -0.1800
   2510 CG        -91.1470   -9.6980  -54.0470 C.3     159 LYS    0.0900
   2511 CD        -91.1880  -11.1220  -54.5710 C.3     159 LYS    0.0900
   2512 CE        -92.2680  -11.9240  -53.8510 C.3     159 LYS   -0.1800
   2513 NZ        -92.2810  -13.3510  -54.2540 N.4     159 LYS    0.0900
   2514 HN        -88.2370   -7.1160  -55.0610 H       159 LYS    0.0900
   2515 HA        -90.6100   -7.1640  -53.4880 H       159 LYS   -0.1800
   2516 HB1       -89.0130   -9.6080  -54.3550 H       159 LYS    0.0900
   2517 HB2       -89.9880   -8.6510  -55.5370 H       159 LYS    0.0900
   2518 HG1       -92.0370   -9.1530  -54.4290 H       159 LYS    0.2100
   2519 HG2       -91.1910   -9.7250  -52.9380 H       159 LYS    0.0500
   2520 HD1       -90.1990  -11.6030  -54.4080 H       159 LYS    0.0500
   2521 HD2       -91.4040  -11.1070  -55.6620 H       159 LYS   -0.3000
   2522 HE1       -93.2670  -11.5000  -54.0890 H       159 LYS    0.3300
   2523 HE2       -92.0890  -11.8870  -52.7540 H       159 LYS    0.3300
   2524 HZ1       -91.3610  -13.7830  -54.0320 H       159 LYS    0.3300
   2525 HZ2       -92.4590  -13.4210  -55.2760 H       159 LYS    0.5100
   2526 HZ3       -93.0320  -13.8510  -53.7370 H       159 LYS   -0.5100
   2527 N         -87.8950   -8.2940  -52.1000 N.am    160 CYS   -0.4700
   2528 CA        -87.2900   -8.6030  -50.8110 C.3     160 CYS    0.3100
   2529 C         -87.4180   -7.4640  -49.7670 C.2     160 CYS    0.0700
   2530 O         -87.4900   -7.7240  -48.5580 O.2     160 CYS    0.0900
   2531 CB        -85.8240   -8.9890  -51.0240 C.3     160 CYS   -0.1000
   2532 SG        -84.9340   -9.3830  -49.5080 S.3     160 CYS    0.0900
   2533 HN        -87.2720   -8.2540  -52.8780 H       160 CYS    0.0900
   2534 HA        -87.8370   -9.4190  -50.3630 H       160 CYS   -0.0800
   2535 HB1       -85.3140   -8.1430  -51.5290 H       160 CYS    0.5100
   2536 HB2       -85.7930   -9.8710  -51.6980 H       160 CYS   -0.5100
   2537 N         -87.4530   -6.2110  -50.2300 N.am    161 TYR   -0.4700
   2538 CA        -87.6360   -5.0740  -49.3240 C.3     161 TYR    0.3100
   2539 C         -89.0840   -4.9650  -48.8770 C.2     161 TYR    0.0700
   2540 O         -89.3640   -4.5250  -47.7620 O.2     161 TYR    0.0900
   2541 CB        -87.1880   -3.7490  -49.9680 C.3     161 TYR   -0.1800
   2542 CG        -85.8280   -3.7980  -50.6220 C.ar    161 TYR    0.0900
   2543 CD1       -84.8030   -4.5640  -50.0900 C.ar    161 TYR    0.0900
   2544 CD2       -85.5640   -3.0630  -51.7700 C.ar    161 TYR    0.0000
   2545 CE1       -83.5610   -4.6210  -50.6940 C.ar    161 TYR   -0.1150
   2546 CE2       -84.3170   -3.1080  -52.3780 C.ar    161 TYR    0.1150
   2547 CZ        -83.3220   -3.8940  -51.8310 C.ar    161 TYR   -0.1150
   2548 OH        -82.0810   -3.9650  -52.3970 O.3     161 TYR    0.1150
   2549 HN        -87.3580   -5.9950  -51.2000 H       161 TYR    0.1100
   2550 HA        -87.0560   -5.2670  -48.4340 H       161 TYR   -0.5400
   2551 HB1       -87.1450   -2.9620  -49.1860 H       161 TYR    0.4300
   2552 HB2       -87.9170   -3.4640  -50.7570 H       161 TYR   -0.1150
   2553 HD1       -84.9790   -5.1290  -49.1860 H       161 TYR    0.1150
   2554 HD2       -86.3410   -2.4460  -52.1970 H       161 TYR   -0.1150
   2555 HE1       -82.7810   -5.2380  -50.2730 H       161 TYR    0.1150
   2556 HE2       -84.1260   -2.5340  -53.2720 H       161 TYR    0.5100
   2557 HH        -81.5020   -4.4250  -51.7850 H       161 TYR   -0.5100
   2558 N         -89.9960   -5.3690  -49.7600 N.am    162 GLN   -0.4700
   2559 CA        -91.4250   -5.3060  -49.4900 C.3     162 GLN    0.3100
   2560 C         -91.7870   -6.3130  -48.4020 C.2     162 GLN    0.0700
   2561 O         -92.5780   -6.0160  -47.4980 O.2     162 GLN    0.0900
   2562 CB        -92.2370   -5.6210  -50.7540 C.3     162 GLN   -0.1800
   2563 CG        -91.9080   -4.7740  -51.9880 C.3     162 GLN    0.0900
   2564 CD        -92.8950   -3.6550  -52.2180 C.2     162 GLN    0.0900
   2565 NE2       -93.5580   -3.6190  -53.2730 N.am    162 GLN   -0.1800
   2566 OE1       -93.0110   -2.7470  -51.2660 O.2     162 GLN    0.0900
   2567 HN        -89.7390   -5.7360  -50.6510 H       162 GLN    0.0900
   2568 HA        -91.6540   -4.3110  -49.1370 H       162 GLN    0.5500
   2569 HB1       -93.3120   -5.4770  -50.5150 H       162 GLN   -0.5500
   2570 HB2       -92.0670   -6.6870  -51.0140 H       162 GLN   -0.6200
   2571 HG1       -91.9070   -5.4310  -52.8850 H       162 GLN    0.3200
   2572 HG2       -90.8980   -4.3290  -51.8600 H       162 GLN    0.3000
   2573 HE21      -94.2130   -2.8790  -53.4270 H       162 GLN    0.5100
   2574 HE22      -93.4370   -4.3310  -53.9650 H       162 GLN   -0.5100
   2575 N         -91.1930   -7.5030  -48.5000 N.am    163 ASP   -0.4700
   2576 CA        -91.4850   -8.6170  -47.6010 C.3     163 ASP    0.3100
   2577 C         -90.7690   -8.4250  -46.2610 C.2     163 ASP    0.0700
   2578 O         -89.5440   -8.3090  -46.2460 O.2     163 ASP    0.0900
   2579 CB        -91.0250   -9.9210  -48.2730 C.3     163 ASP   -0.2800
   2580 CG        -91.4680  -11.1760  -47.5280 C.2     163 ASP    0.0900
   2581 OD1       -92.1020  -11.0650  -46.4500 O.co2   163 ASP    0.0900
   2582 OD2       -91.1670  -12.2810  -48.0360 O.co2   163 ASP    0.6200
   2583 HN        -90.5130   -7.6880  -49.2040 H       163 ASP   -0.7600
   2584 HA        -92.5490   -8.6360  -47.4110 H       163 ASP   -0.7600
   2585 HB1       -89.9170   -9.9220  -48.3300 H       163 ASP    0.5100
   2586 HB2       -91.4440   -9.9600  -49.3010 H       163 ASP   -0.5100
   2587 N         -91.5140   -8.3820  -45.1310 N.am    164 PRO   -0.2900
   2588 CA        -90.8400   -8.3470  -43.8270 C.3     164 PRO    0.0000
   2589 C         -90.2440   -9.7030  -43.4260 C.2     164 PRO    0.0900
   2590 O         -89.5700   -9.8080  -42.4000 O.2     164 PRO    0.0900
   2591 CB        -91.9470   -7.9140  -42.8480 C.3     164 PRO    0.0200
   2592 CG        -93.1030   -7.4970  -43.6830 C.3     164 PRO    0.0900
   2593 CD        -92.9710   -8.2380  -44.9800 C.3     164 PRO   -0.1800
   2594 HA        -89.9920   -7.6830  -43.8650 H       164 PRO    0.0900
   2595 HB1       -91.5980   -7.0680  -42.2190 H       164 PRO    0.0900
   2596 HB2       -92.2310   -8.7600  -42.1860 H       164 PRO   -0.1800
   2597 HG1       -94.0580   -7.7590  -43.1810 H       164 PRO    0.0900
   2598 HG2       -93.0780   -6.4000  -43.8590 H       164 PRO    0.0900
   2599 HD1       -93.4530   -9.2380  -44.9320 H       164 PRO    0.5100
   2600 HD2       -93.3890   -7.6580  -45.8290 H       164 PRO   -0.5100
   2601 N         -90.4980  -10.7290  -44.2300 N.am    165 GLY   -0.4700
   2602 CA        -89.8800  -12.0330  -44.0500 C.3     165 GLY    0.3100
   2603 C         -88.5900  -12.2440  -44.8310 C.2     165 GLY   -0.0200
   2604 O         -87.8480  -13.1850  -44.5460 O.2     165 GLY    0.0900
   2605 HN        -91.1280  -10.6510  -44.9990 H       165 GLY    0.0900
   2606 HA1       -90.5980  -12.7770  -44.3630 H       165 GLY    0.5100
   2607 HA2       -89.6650  -12.1450  -42.9970 H       165 GLY   -0.5100
   2608 N         -88.3220  -11.4090  -45.8380 N.am    166 CYS   -0.4700
   2609 CA        -87.0260  -11.4420  -46.5140 C.3     166 CYS    0.3100
   2610 C         -86.0630  -10.5320  -45.7790 C.2     166 CYS    0.0700
   2611 O         -86.3890   -9.3840  -45.4430 O.2     166 CYS    0.0900
   2612 CB        -87.1200  -11.0090  -47.9770 C.3     166 CYS   -0.1000
   2613 SG        -85.5740  -11.2780  -48.9270 S.3     166 CYS    0.0900
   2614 HN        -88.9800  -10.7380  -46.1680 H       166 CYS    0.0900
   2615 HA        -86.6510  -12.4530  -46.4540 H       166 CYS   -0.0800
   2616 HB1       -87.3770   -9.9290  -48.0050 H       166 CYS    0.5100
   2617 HB2       -87.9420  -11.5790  -48.4570 H       166 CYS   -0.5100
   2618 N         -84.8780  -11.0720  -45.5010 N.am    167 CYS   -0.4700
   2619 CA        -83.7770  -10.3000  -44.9650 C.3     167 CYS    0.3100
   2620 C         -82.5250  -10.7430  -45.6880 C.2     167 CYS    0.0700
   2621 O         -81.4830  -10.9760  -45.0730 O.2     167 CYS    0.0900
   2622 CB        -83.6430  -10.4970  -43.4510 C.3     167 CYS   -0.1000
   2623 SG        -82.5760   -9.2670  -42.5990 S.3     167 CYS    0.0900
   2624 HN        -84.6970  -12.0400  -45.6510 H       167 CYS    0.0900
   2625 HA        -83.9620   -9.2600  -45.1900 H       167 CYS   -0.0800
   2626 HB1       -83.2250  -11.5110  -43.2750 H       167 CYS    0.5100
   2627 HB2       -84.6590  -10.4540  -43.0090 H       167 CYS   -0.5100
   2628 N         -82.6500  -10.8930  -47.0030 N.am    168 ASP   -0.4700
   2629 CA        -81.4900  -10.9920  -47.8590 C.3     168 ASP    0.3100
   2630 C         -80.8970   -9.6020  -47.9520 C.2     168 ASP    0.0700
   2631 O         -81.6210   -8.6020  -48.0180 O.2     168 ASP    0.0900
   2632 CB        -81.8430  -11.4590  -49.2760 C.3     168 ASP   -0.2800
   2633 CG        -82.3280  -12.8850  -49.3280 C.2     168 ASP    0.0900
   2634 OD1       -82.6860  -13.4470  -48.2700 O.co2   168 ASP    0.0900
   2635 OD2       -82.3580  -13.4350  -50.4500 O.co2   168 ASP    0.6200
   2636 HN        -83.5380  -10.9440  -47.4520 H       168 ASP   -0.7600
   2637 HA        -80.8060  -11.6920  -47.4030 H       168 ASP   -0.7600
   2638 HB1       -80.9410  -11.3720  -49.9180 H       168 ASP    0.5100
   2639 HB2       -82.6430  -10.8020  -49.6800 H       168 ASP   -0.5100
   2640 N         -79.5720   -9.5450  -47.9610 N.am    169 PHE   -0.4700
   2641 CA        -78.8710   -8.3080  -48.1530 C.3     169 PHE    0.3100
   2642 C         -78.6090   -8.1810  -49.6490 C.2     169 PHE    0.0700
   2643 O         -77.4910   -8.3810  -50.1350 O.2     169 PHE    0.0900
   2644 CB        -77.5820   -8.3160  -47.3300 C.3     169 PHE   -0.1800
   2645 CG        -77.0000   -6.9540  -47.1010 C.ar    169 PHE    0.0900
   2646 CD1       -77.7970   -5.9060  -46.6580 C.ar    169 PHE    0.0900
   2647 CD2       -75.6460   -6.7220  -47.3070 C.ar    169 PHE    0.0000
   2648 CE1       -77.2700   -4.6580  -46.4430 C.ar    169 PHE   -0.1150
   2649 CE2       -75.1130   -5.4630  -47.0920 C.ar    169 PHE    0.1150
   2650 CZ        -75.9330   -4.4350  -46.6550 C.ar    169 PHE   -0.1150
   2651 HN        -79.0060  -10.3560  -47.8360 H       169 PHE    0.1150
   2652 HA        -79.5170   -7.5010  -47.8390 H       169 PHE   -0.1150
   2653 HB1       -76.8120   -8.9160  -47.8620 H       169 PHE    0.1150
   2654 HB2       -77.7870   -8.7570  -46.3320 H       169 PHE   -0.1150
   2655 HD1       -78.8490   -6.0770  -46.4790 H       169 PHE    0.1150
   2656 HD2       -75.0070   -7.5270  -47.6370 H       169 PHE   -0.1150
   2657 HE1       -77.9070   -3.8520  -46.1080 H       169 PHE    0.1150
   2658 HE2       -74.0630   -5.2840  -47.2640 H       169 PHE    0.5100
   2659 HZ        -75.5170   -3.4540  -46.4810 H       169 PHE   -0.5100
   2660 N         -79.6730   -7.8670  -50.3830 N.am    170 VAL   -0.4700
   2661 CA        -79.5640   -7.5790  -51.8080 C.3     170 VAL    0.3100
   2662 C         -79.1760   -6.1090  -51.9430 C.2     170 VAL    0.0700
   2663 O         -79.9590   -5.2220  -51.5620 O.2     170 VAL    0.0900
   2664 CB        -80.8920   -7.8070  -52.5660 C.3     170 VAL   -0.0900
   2665 CG1       -80.6040   -8.0610  -54.0480 C.3     170 VAL    0.0900
   2666 CG2       -81.6850   -8.9620  -51.9560 C.3     170 VAL   -0.2700
   2667 HN        -80.5880   -7.8150  -49.9930 H       170 VAL    0.0900
   2668 HA        -78.7980   -8.2220  -52.2120 H       170 VAL    0.0900
   2669 HB        -81.5410   -6.9110  -52.4600 H       170 VAL    0.0900
   2670 HG11      -79.9610   -8.9600  -54.1640 H       170 VAL   -0.2700
   2671 HG12      -80.0740   -7.1880  -54.4850 H       170 VAL    0.0900
   2672 HG13      -81.5550   -8.2330  -54.5960 H       170 VAL    0.0900
   2673 HG21      -82.0780   -8.6700  -50.9580 H       170 VAL    0.0900
   2674 HG22      -81.0270   -9.8490  -51.8330 H       170 VAL    0.5100
   2675 HG23      -82.5420   -9.2210  -52.6130 H       170 VAL   -0.5100
   2676 N         -77.9670   -5.8580  -52.4610 N.am    171 THR   -0.4700
   2677 CA        -77.4380   -4.4910  -52.5620 C.3     171 THR    0.3100
   2678 C         -77.0930   -4.1330  -54.0110 C.2     171 THR    0.0700
   2679 O         -76.5560   -4.9530  -54.7630 O.2     171 THR    0.0900
   2680 CB        -76.1810   -4.2650  -51.6600 C.3     171 THR    0.1400
   2681 CG2       -76.3380   -4.9610  -50.3160 C.3     171 THR    0.0900
   2682 OG1       -74.9960   -4.7470  -52.3110 O.3     171 THR   -0.6600
   2683 HN        -77.3740   -6.5840  -52.8000 H       171 THR    0.4300
   2684 HA        -78.2270   -3.8150  -52.2680 H       171 THR   -0.2700
   2685 HB        -76.0590   -3.1800  -51.4550 H       171 THR    0.0900
   2686 HG1       -75.0060   -4.3670  -53.1930 H       171 THR    0.0900
   2687 HG21      -76.2880   -6.0620  -50.4480 H       171 THR    0.0900
   2688 HG22      -77.3210   -4.7010  -49.8680 H       171 THR    0.5100
   2689 HG23      -75.5210   -4.6480  -49.6310 H       171 THR   -0.5100
   2690 N         -77.3990   -2.8990  -54.4060 N.am    172 ASN   -0.4700
   2691 CA        -77.0230   -2.4260  -55.7310 C.3     172 ASN    0.3100
   2692 C         -75.5320   -2.5570  -55.9610 C.2     172 ASN    0.0700
   2693 O         -74.7510   -2.5690  -55.0240 O.2     172 ASN    0.0900
   2694 CB        -77.4810   -0.9790  -55.9540 C.3     172 ASN   -0.1800
   2695 CG        -76.8760   -0.0040  -54.9620 C.2     172 ASN    0.0900
   2696 ND2       -77.7050    0.5410  -54.0910 N.am    172 ASN    0.0900
   2697 OD1       -75.6870    0.2760  -54.9970 O.2     172 ASN    0.5500
   2698 HN        -77.8880   -2.2540  -53.8230 H       172 ASN   -0.5500
   2699 HA        -77.4830   -3.0780  -56.4590 H       172 ASN   -0.6200
   2700 HB1       -78.5870   -0.9340  -55.8600 H       172 ASN    0.3200
   2701 HB2       -77.1880   -0.6650  -56.9790 H       172 ASN    0.3000
   2702 HD21      -78.6760    0.3040  -54.1090 H       172 ASN    0.5100
   2703 HD22      -77.3630    1.1910  -53.4130 H       172 ASN   -0.5100
   2704 N         -75.1290   -2.6640  -57.2170 N.am    173 ARG   -0.4700
   2705 CA        -73.7330   -2.9420  -57.5120 C.3     173 ARG    0.3100
   2706 C         -72.7820   -1.9130  -56.8730 C.2     173 ARG    0.0700
   2707 O         -71.7000   -2.2620  -56.4010 O.2     173 ARG    0.0900
   2708 CB        -73.5090   -3.0320  -59.0300 C.3     173 ARG   -0.1800
   2709 CG        -74.3380   -4.1250  -59.7370 C.3     173 ARG    0.0900
   2710 CD        -73.9210   -4.2980  -61.2020 C.3     173 ARG    0.0900
   2711 NE        -74.6640   -5.3480  -61.9080 N.pl3   173 ARG   -0.1800
   2712 CZ        -74.4900   -5.6550  -63.1960 C.cat   173 ARG    0.0900
   2713 NH1       -73.5950   -5.0060  -63.9440 N.pl3   173 ARG    0.0900
   2714 NH2       -75.2150   -6.6200  -63.7510 N.pl3   173 ARG    0.2000
   2715 HN        -75.7450   -2.5630  -57.9950 H       173 ARG    0.0900
   2716 HA        -73.4690   -3.8750  -57.0370 H       173 ARG    0.0900
   2717 HB1       -72.4330   -3.2370  -59.2130 H       173 ARG   -0.7000
   2718 HB2       -73.7720   -2.0510  -59.4800 H       173 ARG    0.4400
   2719 HG1       -75.4130   -3.8480  -59.6970 H       173 ARG    0.6400
   2720 HG2       -74.1960   -5.0900  -59.2040 H       173 ARG   -0.8000
   2721 HD1       -72.8450   -4.5700  -61.2460 H       173 ARG    0.4600
   2722 HD2       -74.0970   -3.3470  -61.7470 H       173 ARG    0.4600
   2723 HE        -75.3450   -5.8670  -61.3930 H       173 ARG   -0.8000
   2724 HH11      -73.0420   -4.2770  -63.5420 H       173 ARG    0.4600
   2725 HH12      -73.4790   -5.2490  -64.9070 H       173 ARG    0.4600
   2726 HH21      -75.8900   -7.1150  -63.2030 H       173 ARG    0.5100
   2727 HH22      -75.0860   -6.8510  -64.7150 H       173 ARG   -0.5100
   2728 N         -73.1900   -0.6450  -56.8420 N.am    174 ALA   -0.4700
   2729 CA        -72.3150    0.4330  -56.3750 C.3     174 ALA    0.3100
   2730 C         -71.9590    0.2740  -54.9160 C.2     174 ALA    0.0700
   2731 O         -70.7900    0.2390  -54.5770 O.2     174 ALA    0.0900
   2732 CB        -72.9650    1.7930  -56.5960 C.3     174 ALA   -0.2700
   2733 HN        -74.1040   -0.3760  -57.1330 H       174 ALA    0.0900
   2734 HA        -71.3870    0.3690  -56.9230 H       174 ALA    0.0900
   2735 HB1       -73.9250    1.8530  -56.0390 H       174 ALA    0.0900
   2736 HB2       -73.1740    1.9420  -57.6770 H       174 ALA    0.5100
   2737 HB3       -72.2930    2.5980  -56.2310 H       174 ALA   -0.5100
   2738 N         -72.9660    0.1750  -54.0530 N.am    175 TYR   -0.4700
   2739 CA        -72.7440   -0.0970  -52.6400 C.3     175 TYR    0.3100
   2740 C         -71.9230   -1.3460  -52.4510 C.2     175 TYR    0.0700
   2741 O         -71.0410   -1.3720  -51.6230 O.2     175 TYR    0.0900
   2742 CB        -74.0650   -0.2820  -51.8970 C.3     175 TYR   -0.1800
   2743 CG        -73.8840   -0.6020  -50.4220 C.ar    175 TYR    0.0900
   2744 CD1       -73.4810   -1.8690  -49.9940 C.ar    175 TYR    0.0900
   2745 CD2       -74.1020    0.3660  -49.4570 C.ar    175 TYR    0.0000
   2746 CE1       -73.3070   -2.1510  -48.6410 C.ar    175 TYR   -0.1150
   2747 CE2       -73.9410    0.0840  -48.1060 C.ar    175 TYR    0.1150
   2748 CZ        -73.5450   -1.1720  -47.7050 C.ar    175 TYR   -0.1150
   2749 OH        -73.3820   -1.4310  -46.3630 O.3     175 TYR    0.1150
   2750 HN        -73.9160    0.2830  -54.3340 H       175 TYR    0.1100
   2751 HA        -72.1970    0.7340  -52.2230 H       175 TYR   -0.5400
   2752 HB1       -74.6290   -1.1240  -52.3520 H       175 TYR    0.4300
   2753 HB2       -74.6590    0.6540  -51.9630 H       175 TYR   -0.1150
   2754 HD1       -73.2990   -2.6430  -50.7260 H       175 TYR    0.1150
   2755 HD2       -74.4030    1.3580  -49.7590 H       175 TYR   -0.1150
   2756 HE1       -72.9870   -3.1350  -48.3290 H       175 TYR    0.1150
   2757 HE2       -74.1250    0.8530  -47.3700 H       175 TYR    0.5100
   2758 HH        -73.5950   -0.6300  -45.8790 H       175 TYR   -0.5100
   2759 N         -72.2250   -2.4020  -53.1920 N.am    176 ALA   -0.4700
   2760 CA        -71.3990   -3.6000  -53.1320 C.3     176 ALA    0.3100
   2761 C         -69.9240   -3.2060  -53.2370 C.2     176 ALA    0.0700
   2762 O         -69.1730   -3.3350  -52.2740 O.2     176 ALA    0.0900
   2763 CB        -71.7830   -4.5990  -54.2340 C.3     176 ALA   -0.2700
   2764 HN        -73.0090   -2.4250  -53.8070 H       176 ALA    0.0900
   2765 HA        -71.5370   -4.0490  -52.1600 H       176 ALA    0.0900
   2766 HB1       -71.4800   -4.2050  -55.2280 H       176 ALA    0.0900
   2767 HB2       -72.8830   -4.7580  -54.2350 H       176 ALA    0.5100
   2768 HB3       -71.2650   -5.5670  -54.0640 H       176 ALA   -0.5100
   2769 N         -69.5300   -2.6780  -54.3920 N.am    177 ILE   -0.4700
   2770 CA        -68.1310   -2.3620  -54.6420 C.3     177 ILE    0.3100
   2771 C         -67.5700   -1.3250  -53.6670 C.2     177 ILE    0.0700
   2772 O         -66.4750   -1.4870  -53.1280 O.2     177 ILE    0.0900
   2773 CB        -67.9120   -1.8550  -56.0820 C.3     177 ILE   -0.0900
   2774 CG1       -68.1660   -2.9800  -57.0930 C.3     177 ILE    0.0900
   2775 CG2       -66.4900   -1.2950  -56.2510 C.3     177 ILE   -0.2700
   2776 CD        -67.7400   -2.6390  -58.5270 C.3     177 ILE    0.0900
   2777 HN        -70.1670   -2.4790  -55.1310 H       177 ILE    0.0900
   2778 HA        -67.5540   -3.2580  -54.4720 H       177 ILE    0.0900
   2779 HB        -68.6510   -1.0570  -56.3070 H       177 ILE   -0.1800
   2780 HG11      -69.2520   -3.2130  -57.0960 H       177 ILE    0.0900
   2781 HG12      -67.6070   -3.8810  -56.7650 H       177 ILE    0.0900
   2782 HG21      -65.7400   -2.0870  -56.0380 H       177 ILE   -0.2700
   2783 HG22      -66.3280   -0.4530  -55.5450 H       177 ILE    0.0900
   2784 HG23      -66.3440   -0.9410  -57.2940 H       177 ILE    0.0900
   2785 HD1       -66.6320   -2.5950  -58.5950 H       177 ILE    0.0900
   2786 HD2       -68.1530   -1.6500  -58.8190 H       177 ILE    0.5100
   2787 HD3       -68.1080   -3.4200  -59.2260 H       177 ILE   -0.5100
   2788 N         -68.3000   -0.2470  -53.4420 N.am    178 ALA   -0.4700
   2789 CA        -67.7850    0.8060  -52.5970 C.3     178 ALA    0.3100
   2790 C         -67.5790    0.2840  -51.1820 C.2     178 ALA    0.0700
   2791 O         -66.4850    0.4030  -50.6210 O.2     178 ALA    0.0900
   2792 CB        -68.7160    1.9920  -52.5960 C.3     178 ALA   -0.2700
   2793 HN        -69.2080   -0.1150  -53.8310 H       178 ALA    0.0900
   2794 HA        -66.8140    1.0930  -52.9720 H       178 ALA    0.0900
   2795 HB1       -69.7170    1.6920  -52.2160 H       178 ALA    0.0900
   2796 HB2       -68.8320    2.3830  -53.6290 H       178 ALA    0.5100
   2797 HB3       -68.3120    2.7900  -51.9370 H       178 ALA   -0.5100
   2798 N         -68.6180   -0.3270  -50.6180 N.am    179 SER   -0.4700
   2799 CA        -68.5940   -0.7340  -49.2170 C.3     179 SER    0.3100
   2800 C         -67.6330   -1.8710  -48.9480 C.2     179 SER    0.0700
   2801 O         -67.0320   -1.9360  -47.8790 O.2     179 SER    0.0900
   2802 CB        -69.9830   -1.1170  -48.7110 C.3     179 SER    0.0500
   2803 OG        -69.9490   -1.2600  -47.2940 O.3     179 SER    0.0900
   2804 HN        -69.4520   -0.5340  -51.1220 H       179 SER    0.0900
   2805 HA        -68.2060    0.0940  -48.6400 H       179 SER   -0.6600
   2806 HB1       -70.2990   -2.0810  -49.1650 H       179 SER    0.4300
   2807 HB2       -70.7160   -0.3260  -48.9770 H       179 SER    0.5100
   2808 HG1       -70.8410   -1.4990  -47.0310 H       179 SER   -0.5100
   2809 N         -67.4720   -2.7680  -49.9090 N.am    180 SER   -0.4700
   2810 CA        -66.4980   -3.8190  -49.7380 C.3     180 SER    0.3100
   2811 C         -65.0890   -3.2490  -49.8640 C.2     180 SER    0.0700
   2812 O         -64.1610   -3.7560  -49.2430 O.2     180 SER    0.0900
   2813 CB        -66.7320   -4.9820  -50.7120 C.3     180 SER    0.0500
   2814 OG        -66.8040   -4.5280  -52.0470 O.3     180 SER    0.0900
   2815 HN        -67.9910   -2.7590  -50.7600 H       180 SER    0.0900
   2816 HA        -66.5700   -4.1710  -48.7190 H       180 SER   -0.6600
   2817 HB1       -67.6860   -5.4910  -50.4600 H       180 SER    0.4300
   2818 HB2       -65.8940   -5.7080  -50.6310 H       180 SER    0.5100
   2819 HG1       -67.6310   -4.0430  -52.1170 H       180 SER   -0.5100
   2820 N         -64.9080   -2.1870  -50.6430 N.am    181 ILE   -0.4700
   2821 CA        -63.5730   -1.5970  -50.7490 C.3     181 ILE    0.3100
   2822 C         -63.2390   -0.7970  -49.4920 C.2     181 ILE    0.0700
   2823 O         -62.1630   -0.9410  -48.9230 O.2     181 ILE    0.0900
   2824 CB        -63.3810   -0.7720  -52.0440 C.3     181 ILE   -0.0900
   2825 CG1       -63.1530   -1.7320  -53.2220 C.3     181 ILE    0.0900
   2826 CG2       -62.1950    0.1800  -51.9100 C.3     181 ILE   -0.2700
   2827 CD        -62.6430   -1.0740  -54.5080 C.3     181 ILE    0.0900
   2828 HN        -65.6410   -1.7600  -51.1680 H       181 ILE    0.0900
   2829 HA        -62.8600   -2.4060  -50.7230 H       181 ILE    0.0900
   2830 HB        -64.3020   -0.1830  -52.2440 H       181 ILE   -0.1800
   2831 HG11      -64.1160   -2.2360  -53.4490 H       181 ILE    0.0900
   2832 HG12      -62.4120   -2.4960  -52.9070 H       181 ILE    0.0900
   2833 HG21      -61.2630   -0.3950  -51.7180 H       181 ILE   -0.2700
   2834 HG22      -62.3620    0.8770  -51.0610 H       181 ILE    0.0900
   2835 HG23      -62.0670    0.7600  -52.8490 H       181 ILE    0.0900
   2836 HD1       -61.5940   -0.7330  -54.3730 H       181 ILE    0.0900
   2837 HD2       -63.2730   -0.1930  -54.7570 H       181 ILE    0.5100
   2838 HD3       -62.6730   -1.8040  -55.3440 H       181 ILE   -0.5100
   2839 N         -64.1700    0.0250  -49.0400 N.am    182 ILE   -0.4700
   2840 CA        -63.9430    0.8020  -47.8360 C.3     182 ILE    0.3100
   2841 C         -63.7900   -0.0640  -46.5990 C.2     182 ILE    0.0700
   2842 O         -62.8220    0.0840  -45.8460 O.2     182 ILE    0.0900
   2843 CB        -65.0920    1.7720  -47.5560 C.3     182 ILE   -0.0900
   2844 CG1       -65.0810    2.9180  -48.5580 C.3     182 ILE    0.0900
   2845 CG2       -64.9890    2.3230  -46.1230 C.3     182 ILE   -0.2700
   2846 CD        -66.2860    3.8540  -48.4120 C.3     182 ILE    0.0900
   2847 HN        -65.0490    0.1470  -49.4940 H       182 ILE    0.0900
   2848 HA        -63.0220    1.3490  -47.9670 H       182 ILE    0.0900
   2849 HB        -66.0600    1.2420  -47.6790 H       182 ILE   -0.1800
   2850 HG11      -65.0810    2.4950  -49.5850 H       182 ILE    0.0900
   2851 HG12      -64.1520    3.5090  -48.4130 H       182 ILE    0.0900
   2852 HG21      -63.9630    2.7020  -45.9330 H       182 ILE   -0.2700
   2853 HG22      -65.2120    1.5180  -45.3910 H       182 ILE    0.0900
   2854 HG23      -65.7070    3.1600  -45.9880 H       182 ILE    0.0900
   2855 HD1       -66.2050    4.4370  -47.4700 H       182 ILE    0.0900
   2856 HD2       -67.2240    3.2600  -48.3810 H       182 ILE    0.5100
   2857 HD3       -66.3210    4.5620  -49.2670 H       182 ILE   -0.5100
   2858 N         -64.7670   -0.9480  -46.3750 N.am    183 SER   -0.4700
   2859 CA        -64.8060   -1.7510  -45.1480 C.3     183 SER    0.3100
   2860 C         -63.7850   -2.8560  -45.1050 C.2     183 SER    0.0700
   2861 O         -63.2860   -3.1870  -44.0370 O.2     183 SER    0.0900
   2862 CB        -66.1740   -2.3780  -44.9450 C.3     183 SER    0.0500
   2863 OG        -67.0760   -1.4220  -44.4320 O.3     183 SER    0.0900
   2864 HN        -65.5060   -1.1000  -47.0260 H       183 SER    0.0900
   2865 HA        -64.5680   -1.1020  -44.3190 H       183 SER   -0.6600
   2866 HB1       -66.0970   -3.2220  -44.2270 H       183 SER    0.4300
   2867 HB2       -66.5630   -2.7540  -45.9160 H       183 SER    0.5100
   2868 HG1       -67.4810   -1.0030  -45.1950 H       183 SER   -0.5100
   2869 N         -63.4740   -3.4360  -46.2560 N.am    184 PHE   -0.4700
   2870 CA        -62.6210   -4.6020  -46.2710 C.3     184 PHE    0.3100
   2871 C         -61.3200   -4.3670  -47.0360 C.2     184 PHE    0.0700
   2872 O         -60.2660   -4.2630  -46.4140 O.2     184 PHE    0.0900
   2873 CB        -63.4070   -5.8350  -46.7700 C.3     184 PHE   -0.1800
   2874 CG        -62.5960   -7.0910  -46.8220 C.ar    184 PHE    0.0900
   2875 CD1       -62.4650   -7.8930  -45.6970 C.ar    184 PHE    0.0900
   2876 CD2       -61.9470   -7.4640  -48.0030 C.ar    184 PHE    0.0000
   2877 CE1       -61.7030   -9.0550  -45.7440 C.ar    184 PHE   -0.1150
   2878 CE2       -61.1870   -8.6240  -48.0590 C.ar    184 PHE    0.1150
   2879 CZ        -61.0650   -9.4270  -46.9220 C.ar    184 PHE   -0.1150
   2880 HN        -63.8050   -3.1060  -47.1370 H       184 PHE    0.1150
   2881 HA        -62.2600   -4.7680  -45.2670 H       184 PHE   -0.1150
   2882 HB1       -63.7770   -5.6410  -47.7990 H       184 PHE    0.1150
   2883 HB2       -64.2620   -6.0250  -46.0870 H       184 PHE   -0.1150
   2884 HD1       -62.9580   -7.6130  -44.7790 H       184 PHE    0.1150
   2885 HD2       -62.0390   -6.8430  -48.8830 H       184 PHE   -0.1150
   2886 HE1       -61.6060   -9.6710  -44.8610 H       184 PHE    0.1150
   2887 HE2       -60.6920   -8.9060  -48.9770 H       184 PHE    0.5100
   2888 HZ        -60.4780  -10.3320  -46.9580 H       184 PHE   -0.5100
   2889 N         -61.3800   -4.2640  -48.3630 N.am    185 TYR   -0.4700
   2890 CA        -60.1660   -4.3930  -49.2060 C.3     185 TYR    0.3100
   2891 C         -58.9990   -3.4380  -48.9040 C.2     185 TYR    0.0700
   2892 O         -57.8310   -3.8490  -48.9160 O.2     185 TYR    0.0900
   2893 CB        -60.5230   -4.3070  -50.6910 C.3     185 TYR   -0.1800
   2894 CG        -61.1550   -5.5670  -51.2180 C.ar    185 TYR    0.0900
   2895 CD1       -60.3790   -6.6870  -51.5040 C.ar    185 TYR    0.0900
   2896 CD2       -62.5280   -5.6450  -51.4230 C.ar    185 TYR    0.0000
   2897 CE1       -60.9500   -7.8460  -51.9930 C.ar    185 TYR   -0.1150
   2898 CE2       -63.1080   -6.8020  -51.9130 C.ar    185 TYR    0.1150
   2899 CZ        -62.3130   -7.8970  -52.1940 C.ar    185 TYR   -0.1150
   2900 OH        -62.9050   -9.0430  -52.6800 O.3     185 TYR    0.1150
   2901 HN        -62.2350   -4.0970  -48.8460 H       185 TYR    0.1100
   2902 HA        -59.7070   -5.3460  -48.9850 H       185 TYR   -0.5400
   2903 HB1       -59.6010   -4.1240  -51.2830 H       185 TYR    0.4300
   2904 HB2       -61.2480   -3.4800  -50.8490 H       185 TYR   -0.1150
   2905 HD1       -59.3120   -6.6500  -51.3420 H       185 TYR    0.1150
   2906 HD2       -63.1490   -4.7910  -51.1960 H       185 TYR   -0.1150
   2907 HE1       -60.3340   -8.7040  -52.2140 H       185 TYR    0.1150
   2908 HE2       -64.1750   -6.8470  -52.0750 H       185 TYR    0.5100
   2909 HH        -63.8490   -8.8830  -52.7500 H       185 TYR   -0.5100
   2910 N         -59.3100   -2.1670  -48.6540 N.am    186 ILE   -0.4700
   2911 CA        -58.2810   -1.1970  -48.2890 C.3     186 ILE    0.3100
   2912 C         -57.6430   -1.5770  -46.9570 C.2     186 ILE    0.0700
   2913 O         -56.4590   -1.9230  -46.9220 O.2     186 ILE    0.0900
   2914 CB        -58.8080    0.2400  -48.2660 C.3     186 ILE   -0.0900
   2915 CG1       -58.7810    0.8320  -49.6770 C.3     186 ILE    0.0900
   2916 CG2       -57.9760    1.0890  -47.3290 C.3     186 ILE   -0.2700
   2917 CD        -59.6780    2.0450  -49.8430 C.3     186 ILE    0.0900
   2918 HN        -60.2450   -1.8240  -48.7050 H       186 ILE    0.0900
   2919 HA        -57.4830   -1.2830  -49.0100 H       186 ILE    0.0900
   2920 HB        -59.8660    0.2400  -47.9230 H       186 ILE   -0.1800
   2921 HG11      -59.1070    0.0500  -50.3950 H       186 ILE    0.0900
   2922 HG12      -57.7370    1.1270  -49.9160 H       186 ILE    0.0900
   2923 HG21      -56.8970    0.9600  -47.5540 H       186 ILE   -0.2700
   2924 HG22      -58.1580    0.7810  -46.2770 H       186 ILE    0.0900
   2925 HG23      -58.2400    2.1610  -47.4560 H       186 ILE    0.0900
   2926 HD1       -59.3640    2.8510  -49.1450 H       186 ILE    0.0900
   2927 HD2       -60.7300    1.7710  -49.6170 H       186 ILE    0.5100
   2928 HD3       -59.6060    2.4290  -50.8830 H       186 ILE   -0.5100
   2929 N         -58.4150   -1.5840  -45.8630 N.am    187 PRO   -0.2900
   2930 CA        -57.8470   -2.0700  -44.6080 C.3     187 PRO    0.0000
   2931 C         -57.0150   -3.3420  -44.7570 C.2     187 PRO    0.0900
   2932 O         -55.9550   -3.4480  -44.1550 O.2     187 PRO    0.0900
   2933 CB        -59.0770   -2.3570  -43.7530 C.3     187 PRO    0.0200
   2934 CG        -60.0940   -1.4160  -44.2260 C.3     187 PRO    0.0900
   2935 CD        -59.8300   -1.2090  -45.7050 C.3     187 PRO   -0.1800
   2936 HA        -57.1710   -1.3400  -44.1940 H       187 PRO    0.0900
   2937 HB1       -58.8570   -2.1900  -42.6770 H       187 PRO    0.0900
   2938 HB2       -59.4170   -3.4060  -43.8910 H       187 PRO   -0.1800
   2939 HG1       -61.1110   -1.8350  -44.0690 H       187 PRO    0.0900
   2940 HG2       -60.0150   -0.4530  -43.6790 H       187 PRO    0.0900
   2941 HD1       -60.4690   -1.8690  -46.3290 H       187 PRO    0.5100
   2942 HD2       -59.9770   -0.1490  -46.0000 H       187 PRO   -0.5100
   2943 N         -57.4730   -4.2870  -45.5660 N.am    188 LEU   -0.4700
   2944 CA        -56.7550   -5.5330  -45.7310 C.3     188 LEU    0.3100
   2945 C         -55.4460   -5.3220  -46.4730 C.2     188 LEU    0.0700
   2946 O         -54.4320   -5.8970  -46.0880 O.2     188 LEU    0.0900
   2947 CB        -57.5980   -6.5630  -46.4880 C.3     188 LEU   -0.1800
   2948 CG        -56.9770   -7.9660  -46.6130 C.3     188 LEU    0.0900
   2949 CD1       -57.6150   -8.9180  -45.6180 C.3     188 LEU    0.0900
   2950 CD2       -57.1100   -8.5090  -48.0280 C.3     188 LEU   -0.0900
   2951 HN        -58.3170   -4.1870  -46.0870 H       188 LEU    0.0900
   2952 HA        -56.5060   -5.9050  -44.7490 H       188 LEU   -0.2700
   2953 HB1       -57.7780   -6.1740  -47.5120 H       188 LEU    0.0900
   2954 HB2       -58.5710   -6.6640  -45.9640 H       188 LEU    0.0900
   2955 HG        -55.8860   -7.9040  -46.4160 H       188 LEU    0.0900
   2956 HD11      -58.7070   -8.9950  -45.8090 H       188 LEU   -0.2700
   2957 HD12      -57.4610   -8.5430  -44.5840 H       188 LEU    0.0900
   2958 HD13      -57.1650   -9.9290  -45.7200 H       188 LEU    0.0900
   2959 HD21      -56.5940   -7.8370  -48.7460 H       188 LEU    0.0900
   2960 HD22      -58.1830   -8.5710  -48.3100 H       188 LEU    0.5100
   2961 HD23      -56.6480   -9.5170  -48.0920 H       188 LEU   -0.5100
   2962 N         -55.4450   -4.5370  -47.5470 N.am    189 LEU   -0.4700
   2963 CA        -54.1940   -4.3300  -48.2840 C.3     189 LEU    0.3100
   2964 C         -53.2060   -3.5240  -47.4300 C.2     189 LEU    0.0700
   2965 O         -51.9960   -3.7800  -47.4610 O.2     189 LEU    0.0900
   2966 CB        -54.4190   -3.6780  -49.6540 C.3     189 LEU   -0.1800
   2967 CG        -55.0450   -4.6000  -50.7090 C.3     189 LEU    0.0900
   2968 CD1       -55.3260   -3.8540  -52.0120 C.3     189 LEU    0.0900
   2969 CD2       -54.1820   -5.8220  -50.9800 C.3     189 LEU   -0.0900
   2970 HN        -56.2600   -4.0730  -47.8870 H       189 LEU    0.0900
   2971 HA        -53.7280   -5.2960  -48.4100 H       189 LEU   -0.2700
   2972 HB1       -53.4380   -3.3260  -50.0380 H       189 LEU    0.0900
   2973 HB2       -55.0870   -2.8010  -49.5170 H       189 LEU    0.0900
   2974 HG        -55.9980   -5.0100  -50.3130 H       189 LEU    0.0900
   2975 HD11      -54.3800   -3.4450  -52.4290 H       189 LEU   -0.2700
   2976 HD12      -56.0240   -3.0100  -51.8230 H       189 LEU    0.0900
   2977 HD13      -55.7710   -4.5480  -52.7570 H       189 LEU    0.0900
   2978 HD21      -54.0500   -6.4120  -50.0470 H       189 LEU    0.0900
   2979 HD22      -53.1810   -5.5060  -51.3440 H       189 LEU    0.5100
   2980 HD23      -54.6690   -6.4680  -51.7420 H       189 LEU   -0.5100
   2981 N         -53.7160   -2.5670  -46.6530 N.am    190 ILE   -0.4700
   2982 CA        -52.8680   -1.8530  -45.7280 C.3     190 ILE    0.3100
   2983 C         -52.2710   -2.8670  -44.7820 C.2     190 ILE    0.0700
   2984 O         -51.0570   -3.0120  -44.7310 O.2     190 ILE    0.0900
   2985 CB        -53.6210   -0.7740  -44.9490 C.3     190 ILE   -0.0900
   2986 CG1       -53.9650    0.3870  -45.8870 C.3     190 ILE    0.0900
   2987 CG2       -52.7770   -0.2600  -43.7870 C.3     190 ILE   -0.2700
   2988 CD        -54.9790    1.3810  -45.3100 C.3     190 ILE    0.0900
   2989 HN        -54.6790   -2.3090  -46.6720 H       190 ILE    0.0900
   2990 HA        -52.0720   -1.4030  -46.3010 H       190 ILE    0.0900
   2991 HB        -54.5680   -1.2000  -44.5550 H       190 ILE   -0.1800
   2992 HG11      -54.3830   -0.0320  -46.8260 H       190 ILE    0.0900
   2993 HG12      -53.0300    0.9380  -46.1220 H       190 ILE    0.0900
   2994 HG21      -51.7600    0.0100  -44.1440 H       190 ILE   -0.2700
   2995 HG22      -52.6830   -1.0480  -43.0090 H       190 ILE    0.0900
   2996 HG23      -53.2500    0.6440  -43.3470 H       190 ILE    0.0900
   2997 HD1       -54.5160    1.9620  -44.4850 H       190 ILE    0.0900
   2998 HD2       -55.8590    0.8340  -44.9090 H       190 ILE    0.5100
   2999 HD3       -55.3080    2.0890  -46.1020 H       190 ILE   -0.5100
   3000 N         -53.1240   -3.6010  -44.0680 N.am    191 MET   -0.4700
   3001 CA        -52.6760   -4.6040  -43.0940 C.3     191 MET    0.3100
   3002 C         -51.6650   -5.5970  -43.6670 C.2     191 MET    0.0700
   3003 O         -50.7070   -5.9460  -43.0000 O.2     191 MET    0.0900
   3004 CB        -53.8770   -5.3750  -42.5330 C.3     191 MET   -0.1800
   3005 CG        -53.5790   -6.3200  -41.3500 C.3     191 MET    0.0900
   3006 SD        -54.6660   -7.7780  -41.3350 S.3     191 MET    0.0900
   3007 CE        -53.9480   -8.7130  -42.6930 C.3     191 MET   -0.1400
   3008 HN        -54.1110   -3.5000  -44.1660 H       191 MET    0.0900
   3009 HA        -52.1530   -4.0930  -42.3010 H       191 MET    0.0900
   3010 HB1       -54.3080   -5.9830  -43.3550 H       191 MET   -0.0900
   3011 HB2       -54.6320   -4.6340  -42.1970 H       191 MET   -0.2200
   3012 HG1       -53.7080   -5.7520  -40.4050 H       191 MET    0.0900
   3013 HG2       -52.5210   -6.6480  -41.4190 H       191 MET    0.0900
   3014 HE1       -52.8460   -8.8020  -42.5840 H       191 MET    0.0900
   3015 HE2       -54.1580   -8.2080  -43.6600 H       191 MET    0.5100
   3016 HE3       -54.3740   -9.7390  -42.7200 H       191 MET   -0.5100
   3017 N         -51.8670   -6.0510  -44.8950 N.am    192 ILE   -0.4700
   3018 CA        -50.9450   -7.0070  -45.4970 C.3     192 ILE    0.3100
   3019 C         -49.5980   -6.3790  -45.8000 C.2     192 ILE    0.0700
   3020 O         -48.5570   -6.9940  -45.5510 O.2     192 ILE    0.0900
   3021 CB        -51.5080   -7.6100  -46.7760 C.3     192 ILE   -0.0900
   3022 CG1       -52.5570   -8.6560  -46.4270 C.3     192 ILE    0.0900
   3023 CG2       -50.4030   -8.2420  -47.6010 C.3     192 ILE   -0.2700
   3024 CD        -53.6010   -8.7940  -47.4810 C.3     192 ILE    0.0900
   3025 HN        -52.6430   -5.7640  -45.4530 H       192 ILE    0.0900
   3026 HA        -50.7610   -7.7860  -44.7720 H       192 ILE    0.0900
   3027 HB        -52.0020   -6.8130  -47.3730 H       192 ILE   -0.1800
   3028 HG11      -53.0470   -8.3660  -45.4730 H       192 ILE    0.0900
   3029 HG12      -52.0540   -9.6360  -46.2890 H       192 ILE    0.0900
   3030 HG21      -49.7910   -8.9170  -46.9650 H       192 ILE   -0.2700
   3031 HG22      -49.7430   -7.4510  -48.0170 H       192 ILE    0.0900
   3032 HG23      -50.8420   -8.8370  -48.4300 H       192 ILE    0.0900
   3033 HD1       -53.1340   -9.0970  -48.4430 H       192 ILE    0.0900
   3034 HD2       -54.1210   -7.8240  -47.6290 H       192 ILE    0.5100
   3035 HD3       -54.3380   -9.5720  -47.1840 H       192 ILE   -0.5100
   3036 N         -49.6220   -5.1630  -46.3430 N.am    193 PHE   -0.4700
   3037 CA        -48.3970   -4.4100  -46.6260 C.3     193 PHE    0.3100
   3038 C         -47.5940   -4.1600  -45.3450 C.2     193 PHE    0.0700
   3039 O         -46.4120   -4.4880  -45.2770 O.2     193 PHE    0.0900
   3040 CB        -48.7510   -3.0860  -47.3100 C.3     193 PHE   -0.1800
   3041 CG        -47.5720   -2.1950  -47.5710 C.ar    193 PHE    0.0900
   3042 CD1       -46.5260   -2.6290  -48.3780 C.ar    193 PHE    0.0900
   3043 CD2       -47.5130   -0.9110  -47.0310 C.ar    193 PHE    0.0000
   3044 CE1       -45.4330   -1.8050  -48.6310 C.ar    193 PHE   -0.1150
   3045 CE2       -46.4250   -0.0810  -47.2810 C.ar    193 PHE    0.1150
   3046 CZ        -45.3850   -0.5290  -48.0820 C.ar    193 PHE   -0.1150
   3047 HN        -50.4760   -4.7090  -46.5820 H       193 PHE    0.1150
   3048 HA        -47.7700   -5.0120  -47.2680 H       193 PHE   -0.1150
   3049 HB1       -49.4530   -2.5180  -46.6630 H       193 PHE    0.1150
   3050 HB2       -49.2250   -3.2980  -48.2930 H       193 PHE   -0.1150
   3051 HD1       -46.5620   -3.6180  -48.8130 H       193 PHE    0.1150
   3052 HD2       -48.3230   -0.5560  -46.4110 H       193 PHE   -0.1150
   3053 HE1       -44.6230   -2.1570  -49.2540 H       193 PHE    0.1150
   3054 HE2       -46.3910    0.9110  -46.8520 H       193 PHE    0.5100
   3055 HZ        -44.5370    0.1130  -48.2780 H       193 PHE   -0.5100
   3056 N         -48.2540   -3.6040  -44.3290 N.am    194 VAL   -0.4700
   3057 CA        -47.6390   -3.3640  -43.0240 C.3     194 VAL    0.3100
   3058 C         -47.1190   -4.6620  -42.4140 C.2     194 VAL    0.0700
   3059 O         -46.0080   -4.7040  -41.8940 O.2     194 VAL    0.0900
   3060 CB        -48.6270   -2.7080  -42.0470 C.3     194 VAL   -0.0900
   3061 CG1       -48.1090   -2.7750  -40.6330 C.3     194 VAL    0.0900
   3062 CG2       -48.8850   -1.2710  -42.4360 C.3     194 VAL   -0.2700
   3063 HN        -49.2060   -3.3230  -44.4140 H       194 VAL    0.0900
   3064 HA        -46.7840   -2.7230  -43.1740 H       194 VAL    0.0900
   3065 HB        -49.6040   -3.2340  -42.1040 H       194 VAL    0.0900
   3066 HG11      -47.0610   -2.4070  -40.5930 H       194 VAL   -0.2700
   3067 HG12      -48.1290   -3.8250  -40.2710 H       194 VAL    0.0900
   3068 HG13      -48.7340   -2.1390  -39.9710 H       194 VAL    0.0900
   3069 HG21      -49.3150   -1.2230  -43.4600 H       194 VAL    0.0900
   3070 HG22      -47.9320   -0.7000  -42.4260 H       194 VAL    0.5100
   3071 HG23      -49.6060   -0.8100  -41.7270 H       194 VAL   -0.5100
   3072 N         -47.9230   -5.7250  -42.4800 N.am    195 ALA   -0.4700
   3073 CA        -47.5440   -7.0230  -41.9090 C.3     195 ALA    0.3100
   3074 C         -46.3500   -7.6580  -42.6090 C.2     195 ALA    0.0700
   3075 O         -45.5310   -8.3050  -41.9680 O.2     195 ALA    0.0900
   3076 CB        -48.7250   -7.9840  -41.9080 C.3     195 ALA   -0.2700
   3077 HN        -48.8160   -5.6850  -42.9190 H       195 ALA    0.0900
   3078 HA        -47.1990   -6.8560  -40.9000 H       195 ALA    0.0900
   3079 HB1       -49.0840   -8.1490  -42.9470 H       195 ALA    0.0900
   3080 HB2       -49.5580   -7.5590  -41.3080 H       195 ALA    0.5100
   3081 HB3       -48.4170   -8.9620  -41.4800 H       195 ALA   -0.5100
   3082 N         -46.2320   -7.4890  -43.9180 N.am    196 LEU   -0.4700
   3083 CA        -45.0270   -7.9600  -44.5980 C.3     196 LEU    0.3100
   3084 C         -43.7860   -7.1490  -44.1960 C.2     196 LEU    0.0700
   3085 O         -42.6980   -7.7080  -44.0910 O.2     196 LEU    0.0900
   3086 CB        -45.1960   -7.9630  -46.1240 C.3     196 LEU   -0.1800
   3087 CG        -46.0790   -9.0500  -46.7610 C.3     196 LEU    0.0900
   3088 CD1       -45.8370   -9.0940  -48.2700 C.3     196 LEU    0.0900
   3089 CD2       -45.8360  -10.4170  -46.1430 C.3     196 LEU   -0.0900
   3090 HN        -46.9310   -7.0510  -44.4790 H       196 LEU    0.0900
   3091 HA        -44.8210   -8.9590  -44.2470 H       196 LEU   -0.2700
   3092 HB1       -44.1830   -8.0580  -46.5680 H       196 LEU    0.0900
   3093 HB2       -45.6260   -6.9800  -46.4100 H       196 LEU    0.0900
   3094 HG        -47.1490   -8.8240  -46.5610 H       196 LEU    0.0900
   3095 HD11      -44.7710   -9.3250  -48.4790 H       196 LEU   -0.2700
   3096 HD12      -46.0820   -8.1090  -48.7210 H       196 LEU    0.0900
   3097 HD13      -46.4680   -9.8840  -48.7310 H       196 LEU    0.0900
   3098 HD21      -46.0600  -10.3910  -45.0550 H       196 LEU    0.0900
   3099 HD22      -44.7720  -10.7090  -46.2780 H       196 LEU    0.5100
   3100 HD23      -46.4960  -11.1720  -46.6220 H       196 LEU   -0.5100
   3101 N         -43.9420   -5.8440  -43.9590 N.am    197 ARG   -0.4700
   3102 CA        -42.8340   -5.0300  -43.4620 C.3     197 ARG    0.3100
   3103 C         -42.4430   -5.4660  -42.0550 C.2     197 ARG    0.0700
   3104 O         -41.2670   -5.7090  -41.7920 O.2     197 ARG    0.0900
   3105 CB        -43.1760   -3.5330  -43.4690 C.3     197 ARG   -0.1800
   3106 CG        -43.1660   -2.8930  -44.8450 C.3     197 ARG    0.0900
   3107 CD        -41.7530   -2.6100  -45.3210 C.3     197 ARG    0.0900
   3108 NE        -41.7360   -2.1280  -46.7030 N.pl3   197 ARG   -0.1800
   3109 CZ        -40.6340   -1.8360  -47.3890 C.cat   197 ARG    0.0900
   3110 NH1       -39.4330   -1.9690  -46.8360 N.pl3   197 ARG    0.0900
   3111 NH2       -40.7360   -1.4060  -48.6420 N.pl3   197 ARG    0.2000
   3112 HN        -44.8070   -5.3730  -44.1100 H       197 ARG    0.0900
   3113 HA        -41.9790   -5.2170  -44.0940 H       197 ARG    0.0900
   3114 HB1       -42.4370   -3.0040  -42.8310 H       197 ARG   -0.7000
   3115 HB2       -44.1880   -3.4050  -43.0300 H       197 ARG    0.4400
   3116 HG1       -43.7340   -1.9380  -44.8050 H       197 ARG    0.6400
   3117 HG2       -43.6640   -3.5750  -45.5670 H       197 ARG   -0.8000
   3118 HD1       -41.1490   -3.5410  -45.2800 H       197 ARG    0.4600
   3119 HD2       -41.2900   -1.8270  -44.6840 H       197 ARG    0.4600
   3120 HE        -42.6150   -2.0120  -47.1650 H       197 ARG   -0.8000
   3121 HH11      -39.3500   -2.2920  -45.8940 H       197 ARG    0.4600
   3122 HH12      -38.6140   -1.7450  -47.3620 H       197 ARG    0.4600
   3123 HH21      -41.6370   -1.3060  -49.0650 H       197 ARG    0.5100
   3124 HH22      -39.9110   -1.1850  -49.1630 H       197 ARG   -0.5100
   3125 N         -43.4250   -5.5800  -41.1580 N.am    198 VAL   -0.4700
   3126 CA        -43.1680   -6.0340  -39.7880 C.3     198 VAL    0.3100
   3127 C         -42.4750   -7.3900  -39.7500 C.2     198 VAL    0.0700
   3128 O         -41.7270   -7.6760  -38.8260 O.2     198 VAL    0.0900
   3129 CB        -44.4540   -6.1250  -38.9510 C.3     198 VAL   -0.0900
   3130 CG1       -44.2030   -6.9050  -37.6740 C.3     198 VAL    0.0900
   3131 CG2       -44.9760   -4.7450  -38.6200 C.3     198 VAL   -0.2700
   3132 HN        -44.3730   -5.3630  -41.3780 H       198 VAL    0.0900
   3133 HA        -42.4830   -5.3320  -39.3340 H       198 VAL    0.0900
   3134 HB        -45.2440   -6.6320  -39.5440 H       198 VAL    0.0900
   3135 HG11      -43.3030   -6.5110  -37.1560 H       198 VAL   -0.2700
   3136 HG12      -44.0340   -7.9770  -37.9120 H       198 VAL    0.0900
   3137 HG13      -45.0750   -6.8070  -36.9920 H       198 VAL    0.0900
   3138 HG21      -45.2020   -4.1880  -39.5550 H       198 VAL    0.0900
   3139 HG22      -44.2110   -4.1790  -38.0460 H       198 VAL    0.5100
   3140 HG23      -45.9080   -4.8270  -38.0210 H       198 VAL   -0.5100
   3141 N         -42.7370   -8.2300  -40.7510 N.am    199 TYR   -0.4700
   3142 CA        -42.0640   -9.5220  -40.8880 C.3     199 TYR    0.3100
   3143 C         -40.6200   -9.3450  -41.3360 C.2     199 TYR    0.0700
   3144 O         -39.7180   -9.9660  -40.7710 O.2     199 TYR    0.0900
   3145 CB        -42.8210  -10.4170  -41.8830 C.3     199 TYR   -0.1800
   3146 CG        -42.0940  -11.6910  -42.2900 C.ar    199 TYR    0.0900
   3147 CD1       -42.1630  -12.8360  -41.5030 C.ar    199 TYR    0.0900
   3148 CD2       -41.3550  -11.7470  -43.4720 C.ar    199 TYR    0.0000
   3149 CE1       -41.5070  -14.0000  -41.8710 C.ar    199 TYR   -0.1150
   3150 CE2       -40.6930  -12.9060  -43.8490 C.ar    199 TYR    0.1150
   3151 CZ        -40.7720  -14.0290  -43.0450 C.ar    199 TYR   -0.1150
   3152 OH        -40.1140  -15.1800  -43.4190 O.3     199 TYR    0.1150
   3153 HN        -43.4080   -8.0130  -41.4560 H       199 TYR    0.1100
   3154 HA        -42.0290   -9.9880  -39.9150 H       199 TYR   -0.5400
   3155 HB1       -43.0060   -9.8420  -42.8150 H       199 TYR    0.4300
   3156 HB2       -43.7840  -10.7280  -41.4270 H       199 TYR   -0.1150
   3157 HD1       -42.7390  -12.8190  -40.5890 H       199 TYR    0.1150
   3158 HD2       -41.2990  -10.8750  -44.1040 H       199 TYR   -0.1150
   3159 HE1       -41.5680  -14.8800  -41.2460 H       199 TYR    0.1150
   3160 HE2       -40.1180  -12.9300  -44.7630 H       199 TYR    0.5100
   3161 HH        -40.5160  -15.9160  -42.9500 H       199 TYR   -0.5100
   3162 N         -40.4020   -8.5060  -42.3550 N.am    200 ARG   -0.4700
   3163 CA        -39.0560   -8.2800  -42.8850 C.3     200 ARG    0.3100
   3164 C         -38.1510   -7.6590  -41.8350 C.2     200 ARG    0.0700
   3165 O         -37.0560   -8.1580  -41.5910 O.2     200 ARG    0.0900
   3166 CB        -39.0760   -7.3890  -44.1270 C.3     200 ARG   -0.1800
   3167 CG        -39.5870   -8.0700  -45.3860 C.3     200 ARG    0.0900
   3168 CD        -39.7770   -7.0540  -46.5170 C.3     200 ARG    0.0900
   3169 NE        -40.7800   -7.4790  -47.4970 N.pl3   200 ARG   -0.1800
   3170 CZ        -41.2370   -6.7180  -48.4910 C.cat   200 ARG    0.0900
   3171 NH1       -40.7920   -5.4740  -48.6630 N.pl3   200 ARG    0.0900
   3172 NH2       -42.1500   -7.2060  -49.3250 N.pl3   200 ARG    0.2000
   3173 HN        -41.1400   -8.0020  -42.7950 H       200 ARG    0.0900
   3174 HA        -38.6320   -9.2430  -43.1280 H       200 ARG    0.0900
   3175 HB1       -38.0420   -7.0340  -44.3190 H       200 ARG   -0.7000
   3176 HB2       -39.7250   -6.5130  -43.9170 H       200 ARG    0.4400
   3177 HG1       -40.5590   -8.5630  -45.1680 H       200 ARG    0.6400
   3178 HG2       -38.8570   -8.8440  -45.7070 H       200 ARG   -0.8000
   3179 HD1       -38.8170   -6.9170  -47.0590 H       200 ARG    0.4600
   3180 HD2       -40.1160   -6.0850  -46.0900 H       200 ARG    0.4600
   3181 HE        -41.1460   -8.4050  -47.4150 H       200 ARG   -0.8000
   3182 HH11      -40.1060   -5.0970  -48.0410 H       200 ARG    0.4600
   3183 HH12      -41.1460   -4.9160  -49.4140 H       200 ARG    0.4600
   3184 HH21      -42.4890   -8.1380  -49.2040 H       200 ARG    0.5100
   3185 HH22      -42.4970   -6.6400  -50.0730 H       200 ARG   -0.5100
   3186 N         -38.6000   -6.5810  -41.2000 N.am    201 GLU   -0.4700
   3187 CA        -37.7840   -5.9410  -40.1800 C.3     201 GLU    0.3100
   3188 C         -37.5130   -6.8920  -39.0240 C.2     201 GLU    0.0700
   3189 O         -36.4200   -6.8780  -38.4580 O.2     201 GLU    0.0900
   3190 CB        -38.4060   -4.6310  -39.6650 C.3     201 GLU   -0.1800
   3191 CG        -38.0260   -3.3720  -40.4840 C.3     201 GLU    0.0900
   3192 CD        -36.5630   -2.9110  -40.3010 C.2     201 GLU    0.0900
   3193 OE1       -35.7610   -3.6260  -39.6480 O.co2   201 GLU   -0.2800
   3194 OE2       -36.2200   -1.8200  -40.8200 O.co2   201 GLU    0.0900
   3195 HN        -39.4910   -6.1750  -41.3870 H       201 GLU    0.0900
   3196 HA        -36.8160   -5.7400  -40.6150 H       201 GLU    0.6200
   3197 HB1       -38.0770   -4.4760  -38.6160 H       201 GLU   -0.7600
   3198 HB2       -39.5110   -4.7380  -39.6840 H       201 GLU   -0.7600
   3199 HG1       -38.6910   -2.5360  -40.1780 H       201 GLU    0.5100
   3200 HG2       -38.1870   -3.5900  -41.5620 H       201 GLU   -0.5100
   3201 N         -38.4990   -7.7220  -38.6810 N.am    202 ALA   -0.4700
   3202 CA        -38.3310   -8.6990  -37.6120 C.3     202 ALA    0.3100
   3203 C         -37.2410   -9.7090  -37.9480 C.2     202 ALA    0.0700
   3204 O         -36.5680  -10.2270  -37.0630 O.2     202 ALA    0.0900
   3205 CB        -39.6340   -9.4140  -37.3360 C.3     202 ALA   -0.2700
   3206 HN        -39.3860   -7.7130  -39.1370 H       202 ALA    0.0900
   3207 HA        -37.9970   -8.1730  -36.7290 H       202 ALA    0.0900
   3208 HB1       -39.9790   -9.9460  -38.2490 H       202 ALA    0.0900
   3209 HB2       -40.4130   -8.6810  -37.0370 H       202 ALA    0.5100
   3210 HB3       -39.4910  -10.1600  -36.5240 H       202 ALA   -0.5100
   3211 N         -37.0720   -9.9880  -39.2380 N.am    203 LYS   -0.4700
   3212 CA        -36.0480  -10.9140  -39.6970 C.3     203 LYS    0.3100
   3213 C         -34.6660  -10.2660  -39.6290 C.2     203 LYS    0.0700
   3214 O         -33.7370  -10.8430  -39.0740 O.2     203 LYS    0.0900
   3215 CB        -36.3500  -11.3880  -41.1230 C.3     203 LYS   -0.1800
   3216 CG        -35.7580  -12.7450  -41.4610 C.3     203 LYS    0.0900
   3217 CD        -36.2480  -13.2460  -42.8140 C.3     203 LYS    0.0900
   3218 CE        -35.9900  -14.7380  -42.9910 C.3     203 LYS   -0.1800
   3219 NZ        -34.5430  -15.0780  -42.9710 N.4     203 LYS    0.0900
   3220 HN        -37.6380   -9.5760  -39.9470 H       203 LYS    0.0900
   3221 HA        -36.0280  -11.7550  -39.0190 H       203 LYS   -0.1800
   3222 HB1       -35.9440  -10.6380  -41.8350 H       203 LYS    0.0900
   3223 HB2       -37.4510  -11.4430  -41.2480 H       203 LYS    0.0900
   3224 HG1       -36.0480  -13.4740  -40.6760 H       203 LYS    0.2100
   3225 HG2       -34.6500  -12.6620  -41.4830 H       203 LYS    0.0500
   3226 HD1       -35.7210  -12.6900  -43.6190 H       203 LYS    0.0500
   3227 HD2       -37.3380  -13.0550  -42.8980 H       203 LYS   -0.3000
   3228 HE1       -36.3970  -15.0710  -43.9710 H       203 LYS    0.3300
   3229 HE2       -36.4760  -15.3000  -42.1650 H       203 LYS    0.3300
   3230 HZ1       -34.1330  -14.7900  -42.0600 H       203 LYS    0.3300
   3231 HZ2       -34.0580  -14.5770  -43.7440 H       203 LYS    0.5100
   3232 HZ3       -34.4250  -16.1040  -43.0960 H       203 LYS   -0.5100
   3233 N         -34.5360   -9.0580  -40.1810 N.am    204 GLU   -0.4700
   3234 CA        -33.2670   -8.3220  -40.1450 C.3     204 GLU    0.3100
   3235 C         -32.7430   -8.1370  -38.7200 C.2     204 GLU    0.0700
   3236 O         -31.5330   -8.1390  -38.5080 O.2     204 GLU    0.0900
   3237 CB        -33.3740   -6.9600  -40.8580 C.3     204 GLU   -0.1800
   3238 CG        -32.7020   -6.9230  -42.2350 C.3     204 GLU    0.0900
   3239 CD        -33.0000   -5.6430  -43.0200 C.2     204 GLU    0.0900
   3240 OE1       -33.4910   -4.6560  -42.4270 O.co2   204 GLU   -0.2800
   3241 OE2       -32.7480   -5.6310  -44.2450 O.co2   204 GLU    0.0900
   3242 HN        -35.2930   -8.6030  -40.6440 H       204 GLU    0.0900
   3243 HA        -32.5180   -8.9340  -40.6250 H       204 GLU    0.6200
   3244 HB1       -32.9010   -6.1890  -40.2150 H       204 GLU   -0.7600
   3245 HB2       -34.4490   -6.7130  -40.9840 H       204 GLU   -0.7600
   3246 HG1       -33.0590   -7.7900  -42.8310 H       204 GLU    0.5100
   3247 HG2       -31.6020   -7.0010  -42.0990 H       204 GLU   -0.5100
   3248 N         -33.6420   -7.9830  -37.7470 N.am    205 GLN   -0.4700
   3249 CA        -33.2310   -7.8540  -36.3480 C.3     205 GLN    0.3100
   3250 C         -32.5890   -9.1380  -35.8300 C.2     205 GLN    0.0700
   3251 O         -31.4830   -9.1050  -35.2850 O.2     205 GLN    0.0900
   3252 CB        -34.4090   -7.4660  -35.4600 C.3     205 GLN   -0.1800
   3253 CG        -34.8220   -6.0230  -35.6060 C.3     205 GLN    0.0900
   3254 CD        -36.0110   -5.6870  -34.7490 C.2     205 GLN    0.0900
   3255 NE2       -35.9220   -4.8550  -33.8310 N.am    205 GLN   -0.1800
   3256 OE1       -37.1170   -6.3170  -35.0210 O.2     205 GLN    0.0900
   3257 HN        -34.6230   -7.9480  -37.9250 H       205 GLN    0.0900
   3258 HA        -32.4610   -7.0990  -36.2980 H       205 GLN    0.5500
   3259 HB1       -34.1300   -7.6480  -34.4010 H       205 GLN   -0.5500
   3260 HB2       -35.2760   -8.1100  -35.7190 H       205 GLN   -0.6200
   3261 HG1       -35.0810   -5.8240  -36.6680 H       205 GLN    0.3200
   3262 HG2       -33.9730   -5.3700  -35.3100 H       205 GLN    0.3000
   3263 HE21      -36.7220   -4.6430  -33.2690 H       205 GLN    0.5100
   3264 HE22      -35.0500   -4.3980  -33.6530 H       205 GLN   -0.5100
   3265 N         -33.2700  -10.2710  -36.0060 N.am    206 ILE   -0.4700
   3266 CA        -32.7090  -11.5590  -35.6000 C.3     206 ILE    0.3100
   3267 C         -31.4650  -11.9030  -36.4340 C.2     206 ILE    0.0700
   3268 O         -30.5480  -12.5500  -35.9450 O.2     206 ILE    0.0900
   3269 CB        -33.7660  -12.7060  -35.6450 C.3     206 ILE   -0.0900
   3270 CG1       -33.3200  -13.8750  -34.7600 C.3     206 ILE    0.0900
   3271 CG2       -34.0200  -13.1790  -37.0760 C.3     206 ILE   -0.2700
   3272 CD        -34.3350  -14.9930  -34.6480 C.3     206 ILE    0.0900
   3273 HN        -34.1780  -10.2900  -36.4180 H       206 ILE    0.0900
   3274 HA        -32.3310  -11.4470  -34.5940 H       206 ILE    0.0900
   3275 HB        -34.7200  -12.3400  -35.2080 H       206 ILE   -0.1800
   3276 HG11      -33.1150  -13.4850  -33.7410 H       206 ILE    0.0900
   3277 HG12      -32.3810  -14.2950  -35.1800 H       206 ILE    0.0900
   3278 HG21      -33.0770  -13.5590  -37.5250 H       206 ILE   -0.2700
   3279 HG22      -34.3900  -12.3320  -37.6930 H       206 ILE    0.0900
   3280 HG23      -34.7690  -13.9990  -37.0770 H       206 ILE    0.0900
   3281 HD1       -34.4150  -15.5340  -35.6150 H       206 ILE    0.0900
   3282 HD2       -35.3320  -14.5750  -34.3930 H       206 ILE    0.5100
   3283 HD3       -34.0200  -15.7140  -33.8630 H       206 ILE   -0.5100
   3284 N         -31.4250  -11.4520  -37.6880 N.am    207 ARG   -0.4700
   3285 CA        -30.2500  -11.6430  -38.5300 C.3     207 ARG    0.3100
   3286 C         -29.0780  -10.8740  -37.9310 C.2     207 ARG    0.0700
   3287 O         -27.9700  -11.3930  -37.8610 O.2     207 ARG    0.0900
   3288 CB        -30.5190  -11.1840  -39.9710 C.3     207 ARG   -0.1800
   3289 CG        -29.7380  -11.9410  -41.0480 C.3     207 ARG    0.0900
   3290 CD        -29.7700  -11.1870  -42.3870 C.3     207 ARG    0.0900
   3291 NE        -29.7960  -12.0770  -43.5570 N.pl3   207 ARG   -0.1800
   3292 CZ        -29.8280  -11.6680  -44.8290 C.cat   207 ARG    0.0900
   3293 NH1       -29.8340  -10.3700  -45.1310 N.pl3   207 ARG    0.0900
   3294 NH2       -29.8520  -12.5660  -45.8120 N.pl3   207 ARG    0.2000
   3295 HN        -32.1910  -10.9660  -38.1030 H       207 ARG    0.0900
   3296 HA        -29.9990  -12.6940  -38.5150 H       207 ARG    0.0900
   3297 HB1       -30.2590  -10.1070  -40.0460 H       207 ARG   -0.7000
   3298 HB2       -31.6030  -11.3080  -40.1780 H       207 ARG    0.4400
   3299 HG1       -30.1850  -12.9480  -41.1840 H       207 ARG    0.6400
   3300 HG2       -28.6830  -12.0580  -40.7190 H       207 ARG   -0.8000
   3301 HD1       -28.8630  -10.5520  -42.4740 H       207 ARG    0.4600
   3302 HD2       -30.6840  -10.5560  -42.4330 H       207 ARG    0.4600
   3303 HE        -29.7890  -13.0620  -43.3890 H       207 ARG   -0.8000
   3304 HH11      -29.8150   -9.6870  -44.4010 H       207 ARG    0.4600
   3305 HH12      -29.8580  -10.0800  -46.0870 H       207 ARG    0.4600
   3306 HH21      -29.8460  -13.5430  -45.5960 H       207 ARG    0.5100
   3307 HH22      -29.8760  -12.2650  -46.7650 H       207 ARG   -0.5100
   3308 N         -29.3350   -9.6400  -37.4840 N.am    208 LYS   -0.4700
   3309 CA        -28.3310   -8.8050  -36.8180 C.3     208 LYS    0.3100
   3310 C         -28.4120   -8.9570  -35.2970 C.2     208 LYS    0.0700
   3311 O         -28.6420   -7.9820  -34.5810 O.2     208 LYS    0.0900
   3312 CB        -28.5100   -7.3280  -37.2090 C.3     208 LYS   -0.1800
   3313 CG        -28.2970   -7.0310  -38.6890 C.3     208 LYS    0.0900
   3314 CD        -28.2280   -5.5270  -38.9640 C.3     208 LYS    0.0900
   3315 CE        -27.8590   -5.2340  -40.4190 C.3     208 LYS   -0.1800
   3316 NZ        -27.2580   -3.8800  -40.5890 N.4     208 LYS    0.0900
   3317 HN        -30.2370   -9.2260  -37.5850 H       208 LYS    0.0900
   3318 HA        -27.3530   -9.1560  -37.1150 H       208 LYS   -0.1800
   3319 HB1       -27.7850   -6.7220  -36.6240 H       208 LYS    0.0900
   3320 HB2       -29.5410   -7.0180  -36.9360 H       208 LYS    0.0900
   3321 HG1       -29.1370   -7.4670  -39.2700 H       208 LYS    0.2100
   3322 HG2       -27.3480   -7.5040  -39.0210 H       208 LYS    0.0500
   3323 HD1       -27.4630   -5.0710  -38.2980 H       208 LYS    0.0500
   3324 HD2       -29.2160   -5.0710  -38.7420 H       208 LYS   -0.3000
   3325 HE1       -28.7730   -5.2770  -41.0510 H       208 LYS    0.3300
   3326 HE2       -27.1150   -5.9790  -40.7730 H       208 LYS    0.3300
   3327 HZ1       -26.4930   -3.7510  -39.8950 H       208 LYS    0.3300
   3328 HZ2       -27.9880   -3.1550  -40.4400 H       208 LYS    0.5100
   3329 HZ3       -26.8720   -3.7910  -41.5510 H       208 LYS   -0.5100
   3330 N         -28.2210  -10.1850  -34.8050 N.am    209 ILE   -0.4700
   3331 CA        -28.3230  -10.4700  -33.3600 C.3     209 ILE    0.3100
   3332 C         -27.0610  -10.6250  -32.5180 C.2     209 ILE    0.0700
   3333 O         -25.9390  -10.7200  -33.0010 O.2     209 ILE    0.0900
   3334 CB        -29.3150  -11.6320  -33.0600 C.3     209 ILE   -0.0900
   3335 CG1       -30.5900  -11.0500  -32.4510 C.3     209 ILE    0.0900
   3336 CG2       -28.7160  -12.6750  -32.1150 C.3     209 ILE   -0.2700
   3337 CD        -31.5500  -12.0840  -31.9170 C.3     209 ILE    0.0900
   3338 HN        -28.0020  -10.9620  -35.3900 H       209 ILE    0.0900
   3339 HA        -28.6540   -9.5660  -32.8700 H       209 ILE    0.0900
   3340 HB        -29.5900  -12.1260  -34.0160 H       209 ILE   -0.1800
   3341 HG11      -31.1120  -10.4560  -33.2310 H       209 ILE    0.0900
   3342 HG12      -30.3030  -10.3750  -31.6170 H       209 ILE    0.0900
   3343 HG21      -28.7790  -12.3180  -31.0640 H       209 ILE   -0.2700
   3344 HG22      -27.6480  -12.8450  -32.3690 H       209 ILE    0.0900
   3345 HG23      -29.2770  -13.6290  -32.2000 H       209 ILE    0.0900
   3346 HD1       -31.2190  -12.4310  -30.9140 H       209 ILE    0.0900
   3347 HD2       -31.5830  -12.9580  -32.6010 H       209 ILE    0.5100
   3348 HD3       -32.5670  -11.6450  -31.8220 H       209 ILE   -0.5100
   3349 N         -27.2960  -10.5500  -31.2000 N.am    210 ASP   -0.4700
   3350 CA        -26.2820  -10.2610  -30.1840 C.3     210 ASP    0.3100
   3351 C         -25.2190   -9.2550  -30.6550 C.2     210 ASP    0.0700
   3352 O         -24.0990   -9.2380  -30.1590 O.2     210 ASP    0.0900
   3353 CB        -25.6770  -11.5360  -29.5600 C.3     210 ASP   -0.2800
   3354 CG        -24.9510  -12.4070  -30.5650 C.2     210 ASP    0.0900
   3355 OD1       -25.6210  -12.9870  -31.4480 O.co2   210 ASP    0.0900
   3356 OD2       -23.7110  -12.5320  -30.4500 O.co2   210 ASP    0.6200
   3357 HN        -28.2130  -10.6970  -30.8400 H       210 ASP   -0.7600
   3358 HA        -26.7540   -9.6680  -29.4150 H       210 ASP   -0.7600
   3359 HB1       -26.4940  -12.1350  -29.1060 H       210 ASP    0.5100
   3360 HB2       -24.9560  -11.2420  -28.7680 H       210 ASP   -0.5100
   3361 N         -25.6050   -8.4020  -31.6090 N.am    211 ARG   -0.4700
   3362 CA        -24.8490   -7.2200  -31.9610 C.3     211 ARG    0.3100
   3363 C         -25.4030   -6.0280  -31.1730 C.2     211 ARG    0.0700
   3364 O         -24.7890   -4.9640  -31.1470 O.2     211 ARG    0.0900
   3365 CB        -24.9300   -6.9550  -33.4720 C.3     211 ARG   -0.1800
   3366 CG        -24.1600   -7.9580  -34.3270 C.3     211 ARG    0.0900
   3367 CD        -24.3540   -7.6970  -35.8170 C.3     211 ARG    0.0900
   3368 NE        -23.8540   -6.3760  -36.2160 N.pl3   211 ARG   -0.1800
   3369 CZ        -24.1470   -5.7600  -37.3630 C.cat   211 ARG    0.0900
   3370 NH1       -24.9470   -6.3220  -38.2630 N.pl3   211 ARG    0.0900
   3371 NH2       -23.6360   -4.5600  -37.6100 N.pl3   211 ARG    0.2000
   3372 HN        -26.4440   -8.5460  -32.1270 H       211 ARG    0.0900
   3373 HA        -23.8240   -7.3770  -31.6630 H       211 ARG    0.0900
   3374 HB1       -24.5230   -5.9400  -33.6710 H       211 ARG   -0.7000
   3375 HB2       -25.9970   -6.9810  -33.7760 H       211 ARG    0.4400
   3376 HG1       -24.5160   -8.9830  -34.0900 H       211 ARG    0.6400
   3377 HG2       -23.0800   -7.8870  -34.0840 H       211 ARG   -0.8000
   3378 HD1       -25.4360   -7.7380  -36.0650 H       211 ARG    0.4600
   3379 HD2       -23.7990   -8.4590  -36.4040 H       211 ARG    0.4600
   3380 HE        -23.2480   -5.9010  -35.5800 H       211 ARG   -0.8000
   3381 HH11      -25.4600   -7.1480  -38.0300 H       211 ARG    0.4600
   3382 HH12      -25.0360   -5.9180  -39.1730 H       211 ARG    0.4600
   3383 HH21      -23.0370   -4.1240  -36.9400 H       211 ARG    0.5100
   3384 HH22      -23.8510   -4.0930  -38.4690 H       211 ARG   -0.5100
   3385 N         -26.5630   -6.2080  -30.5330 N.am    212 ALA   -0.4700
   3386 CA        -27.1560   -5.1920  -29.6660 C.3     212 ALA    0.3100
   3387 C         -26.9610   -5.5670  -28.2030 C.2     212 ALA    0.0700
   3388 O         -26.6250   -6.7070  -27.8840 O.2     212 ALA    0.0900
   3389 CB        -28.6280   -5.0290  -29.9730 C.3     212 ALA   -0.2700
   3390 HN        -27.0810   -7.0540  -30.6200 H       212 ALA    0.0900
   3391 HA        -26.6320   -4.2620  -29.8310 H       212 ALA    0.0900
   3392 HB1       -29.1610   -5.9910  -29.8100 H       212 ALA    0.0900
   3393 HB2       -28.7630   -4.7250  -31.0330 H       212 ALA    0.5100
   3394 HB3       -29.0720   -4.2600  -29.3050 H       212 ALA   -0.5100
   3395 N         -27.1850   -4.5990  -27.3140 N.am    213 SER   -0.4700
   3396 CA        -26.9590   -4.7810  -25.8790 C.3     213 SER    0.3100
   3397 C         -28.0350   -5.6510  -25.2580 C.2     213 SER    0.0700
   3398 O         -28.9140   -6.1290  -25.9540 O.2     213 SER    0.0900
   3399 CB        -26.9360   -3.4250  -25.1630 C.3     213 SER    0.0500
   3400 OG        -28.2290   -2.8600  -25.0660 O.3     213 SER    0.0900
   3401 HN        -27.5170   -3.7000  -27.5910 H       213 SER    0.0900
   3402 HA        -26.0170   -5.2900  -25.7500 H       213 SER   -0.6600
   3403 HB1       -26.2860   -2.7220  -25.7270 H       213 SER    0.4300
   3404 HB2       -26.5330   -3.5590  -24.1350 H       213 SER    0.5100
   3405 HG1       -28.1020   -1.9600  -24.7570 H       213 SER   -0.5100
   3406 N         -27.9680   -5.8620  -23.9480 N.am    214 LYS   -0.4700
   3407 CA        -29.0510   -6.5300  -23.2440 C.3     214 LYS    0.3100
   3408 C         -30.2130   -5.5690  -22.9590 C.2     214 LYS    0.0700
   3409 O         -31.3390   -6.0040  -22.7260 O.2     214 LYS    0.0900
   3410 CB        -28.5510   -7.2010  -21.9520 C.3     214 LYS   -0.1800
   3411 CG        -28.1160   -8.6670  -22.1290 C.3     214 LYS    0.0900
   3412 CD        -29.3200   -9.6200  -22.2540 C.3     214 LYS    0.0900
   3413 CE        -28.9040  -11.0490  -22.5910 C.3     214 LYS   -0.1800
   3414 NZ        -30.0770  -11.8840  -22.9820 N.4     214 LYS    0.0900
   3415 HN        -27.1870   -5.5760  -23.3970 H       214 LYS    0.0900
   3416 HA        -29.4700   -7.2710  -23.9090 H       214 LYS   -0.1800
   3417 HB1       -29.3680   -7.1670  -21.2000 H       214 LYS    0.0900
   3418 HB2       -27.6840   -6.6220  -21.5680 H       214 LYS    0.0900
   3419 HG1       -27.5060   -8.9710  -21.2530 H       214 LYS    0.2100
   3420 HG2       -27.4950   -8.7500  -23.0460 H       214 LYS    0.0500
   3421 HD1       -29.9920   -9.2450  -23.0550 H       214 LYS    0.0500
   3422 HD2       -29.8740   -9.6260  -21.2920 H       214 LYS   -0.3000
   3423 HE1       -28.4310  -11.5230  -21.7040 H       214 LYS    0.3300
   3424 HE2       -28.1930  -11.0430  -23.4440 H       214 LYS    0.3300
   3425 HZ1       -30.5350  -11.4700  -23.8190 H       214 LYS    0.3300
   3426 HZ2       -30.7570  -11.9170  -22.1960 H       214 LYS    0.5100
   3427 HZ3       -29.7580  -12.8490  -23.2040 H       214 LYS   -0.5100
   3428 N         -29.9520   -4.2640  -22.9900 N.am    215 ARG   -0.4700
   3429 CA        -31.0210   -3.2880  -22.8040 C.3     215 ARG    0.3100
   3430 C         -31.7560   -3.0220  -24.1140 C.2     215 ARG    0.0700
   3431 O         -32.9800   -2.9380  -24.1340 O.2     215 ARG    0.0900
   3432 CB        -30.4740   -1.9790  -22.2270 C.3     215 ARG   -0.1800
   3433 CG        -31.5580   -0.9810  -21.8180 C.3     215 ARG    0.0900
   3434 CD        -31.1250   -0.1090  -20.6510 C.3     215 ARG    0.0900
   3435 NE        -31.1380   -0.8310  -19.3670 N.pl3   215 ARG   -0.1800
   3436 CZ        -30.0710   -1.1020  -18.6020 C.cat   215 ARG    0.0900
   3437 NH1       -28.8400   -0.7110  -18.9360 N.pl3   215 ARG    0.0900
   3438 NH2       -30.2350   -1.7670  -17.4610 N.pl3   215 ARG    0.2000
   3439 HN        -29.0350   -3.9020  -23.1390 H       215 ARG    0.0900
   3440 HA        -31.7490   -3.7160  -22.1310 H       215 ARG    0.0900
   3441 HB1       -29.8260   -1.5000  -22.9920 H       215 ARG   -0.7000
   3442 HB2       -29.8580   -2.2180  -21.3340 H       215 ARG    0.4400
   3443 HG1       -32.4730   -1.5420  -21.5280 H       215 ARG    0.6400
   3444 HG2       -31.7960   -0.3310  -22.6850 H       215 ARG   -0.8000
   3445 HD1       -31.8190    0.7540  -20.5560 H       215 ARG    0.4600
   3446 HD2       -30.0880    0.2530  -20.8220 H       215 ARG    0.4600
   3447 HE        -32.0240   -1.1500  -19.0350 H       215 ARG   -0.8000
   3448 HH11      -28.6910   -0.1990  -19.7820 H       215 ARG    0.4600
   3449 HH12      -28.0670   -0.9310  -18.3420 H       215 ARG    0.4600
   3450 HH21      -31.1480   -2.0600  -17.1810 H       215 ARG    0.5100
   3451 HH22      -29.4430   -1.9720  -16.8850 H       215 ARG   -0.5100
   3452 N         -31.0020   -2.9130  -25.2090 N.am    216 LYS   -0.4700
   3453 CA        -31.5720   -2.7310  -26.5460 C.3     216 LYS    0.3100
   3454 C         -32.2750   -4.0000  -27.0370 C.2     216 LYS    0.0700
   3455 O         -32.9700   -3.9690  -28.0510 O.2     216 LYS    0.0900
   3456 CB        -30.4730   -2.3490  -27.5600 C.3     216 LYS   -0.1800
   3457 CG        -29.7040   -1.0360  -27.2590 C.3     216 LYS    0.0900
   3458 CD        -28.2470   -1.0460  -27.8040 C.3     216 LYS    0.0900
   3459 CE        -27.9540    0.0670  -28.8250 C.3     216 LYS   -0.1800
   3460 NZ        -28.4480   -0.2120  -30.2090 N.4     216 LYS    0.0900
   3461 HN        -30.0060   -2.9500  -25.1650 H       216 LYS    0.0900
   3462 HA        -32.3170   -1.9520  -26.4890 H       216 LYS   -0.1800
   3463 HB1       -30.9490   -2.2460  -28.5570 H       216 LYS    0.0900
   3464 HB2       -29.7360   -3.1770  -27.5960 H       216 LYS    0.0900
   3465 HG1       -29.6720   -0.8870  -26.1580 H       216 LYS    0.2100
   3466 HG2       -30.2530   -0.1880  -27.7210 H       216 LYS    0.0500
   3467 HD1       -28.0590   -2.0270  -28.2900 H       216 LYS    0.0500
   3468 HD2       -27.5500   -0.9290  -26.9480 H       216 LYS   -0.3000
   3469 HE1       -26.8540    0.2130  -28.8960 H       216 LYS    0.3300
   3470 HE2       -28.4430    1.0060  -28.4890 H       216 LYS    0.3300
   3471 HZ1       -29.4810   -0.3390  -30.1890 H       216 LYS    0.3300
   3472 HZ2       -27.9990   -1.0790  -30.5690 H       216 LYS    0.5100
   3473 HZ3       -28.2090    0.5860  -30.8300 H       216 LYS   -0.5100
   3474 N         -32.0900   -5.1110  -26.3160 N.am    217 ARG   -0.4700
   3475 CA        -32.5850   -6.4200  -26.7300 C.3     217 ARG    0.3100
   3476 C         -33.7540   -6.8990  -25.8870 C.2     217 ARG    0.0700
   3477 O         -34.7520   -7.3410  -26.4370 O.2     217 ARG    0.0900
   3478 CB        -31.4520   -7.4420  -26.6560 C.3     217 ARG   -0.1800
   3479 CG        -31.7920   -8.8470  -27.1170 C.3     217 ARG    0.0900
   3480 CD        -30.5370   -9.7040  -27.0880 C.3     217 ARG    0.0900
   3481 NE        -30.7810  -11.0630  -27.5740 N.pl3   217 ARG   -0.1800
   3482 CZ        -29.8480  -12.0130  -27.6590 C.cat   217 ARG    0.0900
   3483 NH1       -28.5910  -11.7690  -27.2880 N.pl3   217 ARG    0.0900
   3484 NH2       -30.1740  -13.2190  -28.1170 N.pl3   217 ARG    0.2000
   3485 HN        -31.5980   -5.0930  -25.4500 H       217 ARG    0.0900
   3486 HA        -32.9570   -6.3390  -27.7400 H       217 ARG    0.0900
   3487 HB1       -31.1130   -7.5000  -25.6010 H       217 ARG   -0.7000
   3488 HB2       -30.6150   -7.0690  -27.2830 H       217 ARG    0.4400
   3489 HG1       -32.1970   -8.8130  -28.1510 H       217 ARG    0.6400
   3490 HG2       -32.5590   -9.2850  -26.4440 H       217 ARG   -0.8000
   3491 HD1       -30.1640   -9.7810  -26.0450 H       217 ARG    0.4600
   3492 HD2       -29.7600   -9.2480  -27.7390 H       217 ARG    0.4600
   3493 HE        -31.7080  -11.2950  -27.8630 H       217 ARG   -0.8000
   3494 HH11      -28.3380  -10.8660  -26.9410 H       217 ARG    0.4600
   3495 HH12      -27.9000  -12.4890  -27.3550 H       217 ARG    0.4600
   3496 HH21      -31.1140  -13.4100  -28.3980 H       217 ARG    0.5100
   3497 HH22      -29.4780  -13.9340  -28.1830 H       217 ARG   -0.5100
   3498 N         -33.6510   -6.8180  -24.5620 N.am    218 VAL   -0.4700
   3499 CA        -34.7270   -7.3000  -23.6840 C.3     218 VAL    0.3100
   3500 C         -35.9840   -6.4180  -23.7830 C.2     218 VAL    0.0700
   3501 O         -37.0040   -6.7030  -23.1480 O.2     218 VAL    0.0900
   3502 CB        -34.2470   -7.4720  -22.2140 C.3     218 VAL   -0.0900
   3503 CG1       -35.3880   -7.8900  -21.2910 C.3     218 VAL    0.0900
   3504 CG2       -33.1420   -8.5170  -22.1530 C.3     218 VAL   -0.2700
   3505 HN        -32.8500   -6.4310  -24.1110 H       218 VAL    0.0900
   3506 HA        -35.0690   -8.2470  -24.0730 H       218 VAL    0.0900
   3507 HB        -33.8250   -6.5080  -21.8550 H       218 VAL    0.0900
   3508 HG11      -36.0380   -8.6320  -21.8000 H       218 VAL   -0.2700
   3509 HG12      -36.0020   -7.0050  -21.0230 H       218 VAL    0.0900
   3510 HG13      -34.9770   -8.3530  -20.3680 H       218 VAL    0.0900
   3511 HG21      -32.2820   -8.2000  -22.7790 H       218 VAL    0.0900
   3512 HG22      -33.5190   -9.4890  -22.5340 H       218 VAL    0.5100
   3513 HG23      -32.7920   -8.6360  -21.1040 H       218 VAL   -0.5100
   3514 N         -35.9150   -5.3550  -24.5870 N.am    219 MET   -0.4700
   3515 CA        -37.1080   -4.6010  -24.9600 C.3     219 MET    0.3100
   3516 C         -37.5740   -4.8890  -26.3880 C.2     219 MET    0.0700
   3517 O         -38.7190   -4.6160  -26.7080 O.2     219 MET    0.0900
   3518 CB        -36.9100   -3.0950  -24.7730 C.3     219 MET   -0.1800
   3519 CG        -35.8450   -2.4720  -25.6640 C.3     219 MET    0.0900
   3520 SD        -36.5000   -1.1680  -26.7120 S.3     219 MET    0.0900
   3521 CE        -37.4450   -0.2030  -25.5280 C.3     219 MET   -0.1400
   3522 HN        -35.0510   -5.0300  -24.9670 H       219 MET    0.0900
   3523 HA        -37.9230   -4.9480  -24.3430 H       219 MET    0.0900
   3524 HB1       -36.6290   -2.9110  -23.7150 H       219 MET   -0.0900
   3525 HB2       -37.8760   -2.5890  -24.9820 H       219 MET   -0.2200
   3526 HG1       -35.4050   -3.2700  -26.2990 H       219 MET    0.0900
   3527 HG2       -35.0420   -2.0580  -25.0170 H       219 MET    0.0900
   3528 HE1       -36.9090   -0.1160  -24.5590 H       219 MET    0.0900
   3529 HE2       -38.4270   -0.6870  -25.3340 H       219 MET    0.5100
   3530 HE3       -37.6170    0.8220  -25.9180 H       219 MET   -0.5100
   3531 N         -36.6990   -5.4100  -27.2480 N.am    220 LEU   -0.4700
   3532 CA        -37.1220   -5.9190  -28.5590 C.3     220 LEU    0.3100
   3533 C         -37.5930   -7.3700  -28.4440 C.2     220 LEU    0.0700
   3534 O         -38.6650   -7.7330  -28.9390 O.2     220 LEU    0.0900
   3535 CB        -35.9960   -5.8070  -29.5890 C.3     220 LEU   -0.1800
   3536 CG        -35.7070   -4.3860  -30.0750 C.3     220 LEU    0.0900
   3537 CD1       -34.4160   -4.3570  -30.8620 C.3     220 LEU    0.0900
   3538 CD2       -36.8550   -3.8500  -30.9120 C.3     220 LEU   -0.0900
   3539 HN        -35.7260   -5.4780  -27.0420 H       220 LEU    0.0900
   3540 HA        -37.9770   -5.3420  -28.8780 H       220 LEU   -0.2700
   3541 HB1       -36.2680   -6.4260  -30.4690 H       220 LEU    0.0900
   3542 HB2       -35.0680   -6.2140  -29.1350 H       220 LEU    0.0900
   3543 HG        -35.6230   -3.7070  -29.2000 H       220 LEU    0.0900
   3544 HD11      -34.4910   -5.0280  -31.7450 H       220 LEU   -0.2700
   3545 HD12      -33.5750   -4.7030  -30.2240 H       220 LEU    0.0900
   3546 HD13      -34.2150   -3.3240  -31.2190 H       220 LEU    0.0900
   3547 HD21      -37.6740   -3.4920  -30.2530 H       220 LEU    0.0900
   3548 HD22      -37.2530   -4.6540  -31.5670 H       220 LEU    0.5100
   3549 HD23      -36.5040   -2.9990  -31.5350 H       220 LEU   -0.5100
   3550 N         -36.7870   -8.1940  -27.7750 N.am    221 MET   -0.4700
   3551 CA        -37.1470   -9.5680  -27.4130 C.3     221 MET    0.3100
   3552 C         -38.6130   -9.6810  -26.9990 C.2     221 MET    0.0700
   3553 O         -39.3050  -10.6080  -27.4140 O.2     221 MET    0.0900
   3554 CB        -36.2660  -10.0450  -26.2420 C.3     221 MET   -0.1800
   3555 CG        -36.1290  -11.5640  -26.0790 C.3     221 MET    0.0900
   3556 SD        -34.4090  -12.1490  -26.2140 S.3     221 MET    0.0900
   3557 CE        -33.6960  -11.6010  -24.6530 C.3     221 MET   -0.1400
   3558 HN        -35.8790   -7.9040  -27.4850 H       221 MET    0.0900
   3559 HA        -36.9980  -10.1970  -28.2780 H       221 MET    0.0900
   3560 HB1       -36.6970   -9.6380  -25.3030 H       221 MET   -0.0900
   3561 HB2       -35.2500   -9.6230  -26.3850 H       221 MET   -0.2200
   3562 HG1       -36.7440  -12.0560  -26.8610 H       221 MET    0.0900
   3563 HG2       -36.5350  -11.8460  -25.0860 H       221 MET    0.0900
   3564 HE1       -34.2270  -12.0500  -23.7860 H       221 MET    0.0900
   3565 HE2       -33.7690  -10.4950  -24.5640 H       221 MET    0.5100
   3566 HE3       -32.6270  -11.8990  -24.5930 H       221 MET   -0.5100
   3567 N         -39.0760   -8.7320  -26.1780 N.am    222 ARG   -0.4700
   3568 CA        -40.4300   -8.7790  -25.6170 C.3     222 ARG    0.3100
   3569 C         -41.5280   -8.5290  -26.6410 C.2     222 ARG    0.0700
   3570 O         -42.6100   -9.1200  -26.5660 O.2     222 ARG    0.0900
   3571 CB        -40.5980   -7.7790  -24.4630 C.3     222 ARG   -0.1800
   3572 CG        -40.3920   -6.3040  -24.8320 C.3     222 ARG    0.0900
   3573 CD        -41.4970   -5.3820  -24.3080 C.3     222 ARG    0.0900
   3574 NE        -41.9470   -5.7680  -22.9650 N.pl3   222 ARG   -0.1800
   3575 CZ        -41.3030   -5.4940  -21.8330 C.cat   222 ARG    0.0900
   3576 NH1       -40.1610   -4.8060  -21.8420 N.pl3   222 ARG    0.0900
   3577 NH2       -41.8150   -5.9100  -20.6750 N.pl3   222 ARG    0.2000
   3578 HN        -38.5200   -7.9500  -25.9090 H       222 ARG    0.0900
   3579 HA        -40.6070   -9.7840  -25.2660 H       222 ARG    0.0900
   3580 HB1       -39.8660   -8.0420  -23.6710 H       222 ARG   -0.7000
   3581 HB2       -41.6250   -7.8930  -24.0570 H       222 ARG    0.4400
   3582 HG1       -40.3550   -6.2170  -25.9380 H       222 ARG    0.6400
   3583 HG2       -39.4220   -5.9670  -24.4110 H       222 ARG   -0.8000
   3584 HD1       -42.3770   -5.4320  -24.9840 H       222 ARG    0.4600
   3585 HD2       -41.1170   -4.3400  -24.2500 H       222 ARG    0.4600
   3586 HE        -42.8040   -6.2750  -22.8950 H       222 ARG   -0.8000
   3587 HH11      -39.7770   -4.4880  -22.7090 H       222 ARG    0.4600
   3588 HH12      -39.6890   -4.6100  -20.9830 H       222 ARG    0.4600
   3589 HH21      -42.6740   -6.4210  -20.6630 H       222 ARG    0.5100
   3590 HH22      -41.3390   -5.7100  -19.8190 H       222 ARG   -0.5100
   3591 N         -41.2530   -7.6560  -27.6020 N.am    223 GLU   -0.4700
   3592 CA        -42.2720   -7.2360  -28.5400 C.3     223 GLU    0.3100
   3593 C         -42.3260   -8.1610  -29.7360 C.2     223 GLU    0.0700
   3594 O         -43.3950   -8.3580  -30.3150 O.2     223 GLU    0.0900
   3595 CB        -42.0350   -5.7840  -28.9330 C.3     223 GLU   -0.1800
   3596 CG        -42.0910   -4.8820  -27.7030 C.3     223 GLU    0.0900
   3597 CD        -42.4420   -3.4550  -28.0220 C.2     223 GLU    0.0900
   3598 OE1       -41.7950   -2.8840  -28.9260 O.co2   223 GLU   -0.2800
   3599 OE2       -43.3590   -2.9110  -27.3610 O.co2   223 GLU    0.0900
   3600 HN        -40.3470   -7.2570  -27.7210 H       223 GLU    0.0900
   3601 HA        -43.2370   -7.3490  -28.0670 H       223 GLU    0.6200
   3602 HB1       -42.8150   -5.4660  -29.6580 H       223 GLU   -0.7600
   3603 HB2       -41.0380   -5.6890  -29.4140 H       223 GLU   -0.7600
   3604 HG1       -41.0970   -4.8940  -27.2060 H       223 GLU    0.5100
   3605 HG2       -42.8540   -5.2810  -27.0020 H       223 GLU   -0.5100
   3606 N         -41.1780   -8.7420  -30.0890 N.am    224 HSE   -0.4700
   3607 CA        -41.1210   -9.8360  -31.0610 C.3     224 HSE    0.3100
   3608 C         -41.9050  -11.0520  -30.6000 C.2     224 HSE    0.0700
   3609 O         -42.5440  -11.7290  -31.4030 O.2     224 HSE    0.0900
   3610 CB        -39.6860  -10.2870  -31.3060 C.3     224 HSE   -0.0800
   3611 CG        -38.9480   -9.4490  -32.2940 C.ar    224 HSE    0.0900
   3612 CD2       -38.6330   -8.1340  -32.2850 C.ar    224 HSE    0.0900
   3613 ND1       -38.4320   -9.9690  -33.4600 N.ar    224 HSE   -0.7000
   3614 CE1       -37.8280   -9.0050  -34.1300 C.ar    224 HSE    0.2200
   3615 NE2       -37.9330   -7.8850  -33.4360 N.ar    224 HSE    0.2500
   3616 HN        -40.3030   -8.4560  -29.7040 H       224 HSE    0.1300
   3617 HA        -41.5620   -9.4840  -31.9820 H       224 HSE   -0.3600
   3618 HB1       -39.7010  -11.3320  -31.6820 H       224 HSE    0.3200
   3619 HB2       -39.1340  -10.2540  -30.3430 H       224 HSE   -0.0500
   3620 HD2       -38.8590   -7.3760  -31.5460 H       224 HSE    0.0900
   3621 HE1       -37.3220   -9.0910  -35.0900 H       224 HSE    0.5100
   3622 HE2       -37.5650   -6.9930  -33.6970 H       224 HSE   -0.5100
   3623 N         -41.8230  -11.3510  -29.3060 N.am    225 LYS   -0.4700
   3624 CA        -42.5060  -12.5090  -28.7510 C.3     225 LYS    0.3100
   3625 C         -44.0000  -12.2120  -28.7350 C.2     225 LYS    0.0700
   3626 O         -44.4420  -11.3540  -27.9660 O.2     225 LYS    0.0900
   3627 CB        -41.9790  -12.8180  -27.3360 C.3     225 LYS   -0.1800
   3628 CG        -42.4370  -14.1750  -26.7720 C.3     225 LYS    0.0900
   3629 CD        -41.4350  -14.7600  -25.7620 C.3     225 LYS    0.0900
   3630 CE        -41.7460  -16.2300  -25.4400 C.3     225 LYS   -0.1800
   3631 NZ        -40.5100  -17.0620  -25.2430 N.4     225 LYS    0.0900
   3632 HN        -41.2940  -10.8000  -28.6650 H       225 LYS    0.0900
   3633 HA        -42.3310  -13.3480  -29.4080 H       225 LYS   -0.1800
   3634 HB1       -42.3290  -12.0190  -26.6490 H       225 LYS    0.0900
   3635 HB2       -40.8690  -12.8070  -27.3650 H       225 LYS    0.0900
   3636 HG1       -42.5580  -14.8900  -27.6120 H       225 LYS    0.2100
   3637 HG2       -43.4180  -14.0420  -26.2680 H       225 LYS    0.0500
   3638 HD1       -41.4760  -14.1670  -24.8240 H       225 LYS    0.0500
   3639 HD2       -40.4110  -14.6910  -26.1860 H       225 LYS   -0.3000
   3640 HE1       -42.3200  -16.6780  -26.2800 H       225 LYS    0.3300
   3641 HE2       -42.3390  -16.2840  -24.5020 H       225 LYS    0.3300
   3642 HZ1       -39.9550  -16.6760  -24.4530 H       225 LYS    0.3300
   3643 HZ2       -39.9380  -17.0440  -26.1110 H       225 LYS    0.5100
   3644 HZ3       -40.7840  -18.0430  -25.0290 H       225 LYS   -0.5100
   3645 N         -44.7570  -12.9150  -29.5910 N.am    226 ALA   -0.4700
   3646 CA        -46.1840  -12.6270  -29.8040 C.3     226 ALA    0.3100
   3647 C         -46.4810  -12.0870  -31.1950 C.2     226 ALA    0.0700
   3648 O         -47.6350  -11.9410  -31.5710 O.2     226 ALA    0.0900
   3649 CB        -46.6750  -11.6430  -28.7760 C.3     226 ALA   -0.2700
   3650 HN        -44.3840  -13.6700  -30.1250 H       226 ALA    0.0900
   3651 HA        -46.7300  -13.5560  -29.7280 H       226 ALA    0.0900
   3652 HB1       -46.2350  -10.6400  -28.9650 H       226 ALA    0.0900
   3653 HB2       -46.3740  -11.9760  -27.7600 H       226 ALA    0.5100
   3654 HB3       -47.7820  -11.5610  -28.8280 H       226 ALA   -0.5100
   3655 N         -45.4480  -11.7760  -31.9690 N.am    227 LEU   -0.4700
   3656 CA        -45.6510  -11.3620  -33.3550 C.3     227 LEU    0.3100
   3657 C         -46.2900  -12.4870  -34.1570 C.2     227 LEU    0.0700
   3658 O         -47.3040  -12.2740  -34.8090 O.2     227 LEU    0.0900
   3659 CB        -44.3350  -10.9270  -34.0160 C.3     227 LEU   -0.1800
   3660 CG        -43.7910   -9.5560  -33.6170 C.3     227 LEU    0.0900
   3661 CD1       -42.5120   -9.2660  -34.3820 C.3     227 LEU    0.0900
   3662 CD2       -44.8180   -8.4700  -33.8680 C.3     227 LEU   -0.0900
   3663 HN        -44.5040  -11.8110  -31.6460 H       227 LEU    0.0900
   3664 HA        -46.3530  -10.5410  -33.3540 H       227 LEU   -0.2700
   3665 HB1       -44.4930  -10.9230  -35.1150 H       227 LEU    0.0900
   3666 HB2       -43.5620  -11.6840  -33.7650 H       227 LEU    0.0900
   3667 HG        -43.5830   -9.5430  -32.5260 H       227 LEU    0.0900
   3668 HD11      -42.7110   -9.2710  -35.4750 H       227 LEU   -0.2700
   3669 HD12      -41.7510  -10.0430  -34.1570 H       227 LEU    0.0900
   3670 HD13      -42.1190   -8.2660  -34.0980 H       227 LEU    0.0900
   3671 HD21      -45.6590   -8.5650  -33.1470 H       227 LEU    0.0900
   3672 HD22      -45.2210   -8.5610  -34.8980 H       227 LEU    0.5100
   3673 HD23      -44.3500   -7.4710  -33.7370 H       227 LEU   -0.5100
   3674 N         -45.7270  -13.6920  -34.0870 N.am    228 LYS   -0.4700
   3675 CA        -46.2610  -14.8070  -34.8640 C.3     228 LYS    0.3100
   3676 C         -47.7050  -15.0810  -34.4790 C.2     228 LYS    0.0700
   3677 O         -48.5560  -15.2670  -35.3420 O.2     228 LYS    0.0900
   3678 CB        -45.4110  -16.0770  -34.7030 C.3     228 LYS   -0.1800
   3679 CG        -45.7600  -17.1590  -35.7300 C.3     228 LYS    0.0900
   3680 CD        -44.8170  -18.3500  -35.6710 C.3     228 LYS    0.0900
   3681 CE        -45.4620  -19.5950  -36.2770 C.3     228 LYS   -0.1800
   3682 NZ        -44.6000  -20.8020  -36.1190 N.4     228 LYS    0.0900
   3683 HN        -44.9340  -13.8840  -33.5150 H       228 LYS    0.0900
   3684 HA        -46.2810  -14.5050  -35.9000 H       228 LYS   -0.1800
   3685 HB1       -45.5710  -16.4870  -33.6840 H       228 LYS    0.0900
   3686 HB2       -44.3400  -15.8080  -34.8170 H       228 LYS    0.0900
   3687 HG1       -45.7120  -16.7150  -36.7470 H       228 LYS    0.2100
   3688 HG2       -46.7950  -17.5120  -35.5400 H       228 LYS    0.0500
   3689 HD1       -44.5540  -18.5550  -34.6110 H       228 LYS    0.0500
   3690 HD2       -43.8890  -18.1100  -36.2310 H       228 LYS   -0.3000
   3691 HE1       -45.6260  -19.4390  -37.3650 H       228 LYS    0.3300
   3692 HE2       -46.4280  -19.8020  -35.7700 H       228 LYS    0.3300
   3693 HZ1       -44.2970  -20.8830  -35.1280 H       228 LYS    0.3300
   3694 HZ2       -43.7640  -20.7140  -36.7310 H       228 LYS    0.5100
   3695 HZ3       -45.1380  -21.6500  -36.3880 H       228 LYS   -0.5100
   3696 N         -47.9960  -15.0760  -33.1850 N.am    229 THR   -0.4700
   3697 CA        -49.3790  -15.2130  -32.7530 C.3     229 THR    0.3100
   3698 C         -50.2870  -14.2190  -33.4840 C.2     229 THR    0.0700
   3699 O         -51.3620  -14.5780  -33.9390 O.2     229 THR    0.0900
   3700 CB        -49.5150  -15.0020  -31.2430 C.3     229 THR    0.1400
   3701 CG2       -50.9690  -15.1710  -30.7970 C.3     229 THR    0.0900
   3702 OG1       -48.6780  -15.9390  -30.5530 O.3     229 THR   -0.6600
   3703 HN        -47.3060  -14.9810  -32.4720 H       229 THR    0.4300
   3704 HA        -49.7140  -16.2030  -33.0230 H       229 THR   -0.2700
   3705 HB        -49.2020  -13.9710  -30.9750 H       229 THR    0.0900
   3706 HG1       -48.8010  -15.7650  -29.6180 H       229 THR    0.0900
   3707 HG21      -51.3830  -16.1200  -31.2000 H       229 THR    0.0900
   3708 HG22      -51.5810  -14.3270  -31.1770 H       229 THR    0.5100
   3709 HG23      -51.0230  -15.2030  -29.6880 H       229 THR   -0.5100
   3710 N         -49.8410  -12.9690  -33.6040 N.am    230 LEU   -0.4700
   3711 CA        -50.6070  -11.9300  -34.2960 C.3     230 LEU    0.3100
   3712 C         -50.6420  -12.1720  -35.7900 C.2     230 LEU    0.0700
   3713 O         -51.6650  -11.9990  -36.4230 O.2     230 LEU    0.0900
   3714 CB        -50.0370  -10.5330  -34.0230 C.3     230 LEU   -0.1800
   3715 CG        -50.0810  -10.0070  -32.5870 C.3     230 LEU    0.0900
   3716 CD1       -49.5100   -8.5950  -32.5740 C.3     230 LEU    0.0900
   3717 CD2       -51.4800  -10.0410  -31.9670 C.3     230 LEU   -0.0900
   3718 HN        -48.9630  -12.6840  -33.2270 H       230 LEU    0.0900
   3719 HA        -51.6280  -11.9870  -33.9510 H       230 LEU   -0.2700
   3720 HB1       -50.5990   -9.8160  -34.6560 H       230 LEU    0.0900
   3721 HB2       -48.9740  -10.5400  -34.3410 H       230 LEU    0.0900
   3722 HG        -49.4780  -10.6650  -31.9250 H       230 LEU    0.0900
   3723 HD11      -50.1110   -7.9330  -33.2330 H       230 LEU   -0.2700
   3724 HD12      -48.4620   -8.6070  -32.9440 H       230 LEU    0.0900
   3725 HD13      -49.5360   -8.1860  -31.5410 H       230 LEU    0.0900
   3726 HD21      -51.8620  -11.0840  -31.9440 H       230 LEU    0.0900
   3727 HD22      -52.1770   -9.4210  -32.5710 H       230 LEU    0.5100
   3728 HD23      -51.4420   -9.6540  -30.9260 H       230 LEU   -0.5100
   3729 N         -49.5160  -12.5700  -36.3600 N.am    231 GLY   -0.4700
   3730 CA        -49.4590  -12.8880  -37.7810 C.3     231 GLY    0.3100
   3731 C         -50.3880  -14.0300  -38.1730 C.2     231 GLY   -0.0200
   3732 O         -50.9010  -14.0610  -39.2860 O.2     231 GLY    0.0900
   3733 HN        -48.6670  -12.6690  -35.8480 H       231 GLY    0.0900
   3734 HA1       -48.4420  -13.1650  -38.0170 H       231 GLY    0.5100
   3735 HA2       -49.7400  -12.0020  -38.3300 H       231 GLY   -0.5100
   3736 N         -50.5850  -14.9890  -37.2710 N.am    232 ILE   -0.4700
   3737 CA        -51.6080  -16.0110  -37.4580 C.3     232 ILE    0.3100
   3738 C         -52.9870  -15.3490  -37.4280 C.2     232 ILE    0.0700
   3739 O         -53.7070  -15.3750  -38.4210 O.2     232 ILE    0.0900
   3740 CB        -51.5270  -17.1130  -36.3800 C.3     232 ILE   -0.0900
   3741 CG1       -50.3040  -17.9910  -36.6110 C.3     232 ILE    0.0900
   3742 CG2       -52.7700  -17.9840  -36.4080 C.3     232 ILE   -0.2700
   3743 CD        -50.3270  -19.2540  -35.7880 C.3     232 ILE    0.0900
   3744 HN        -50.0470  -15.0520  -36.4330 H       232 ILE    0.0900
   3745 HA        -51.4650  -16.4420  -38.4380 H       232 ILE    0.0900
   3746 HB        -51.4320  -16.6410  -35.3790 H       232 ILE   -0.1800
   3747 HG11      -49.3940  -17.4120  -36.3510 H       232 ILE    0.0900
   3748 HG12      -50.2600  -18.2670  -37.6860 H       232 ILE    0.0900
   3749 HG21      -52.8740  -18.4700  -37.4030 H       232 ILE   -0.2700
   3750 HG22      -53.6720  -17.3630  -36.2210 H       232 ILE    0.0900
   3751 HG23      -52.6940  -18.7770  -35.6330 H       232 ILE    0.0900
   3752 HD1       -50.9840  -20.0100  -36.2670 H       232 ILE    0.0900
   3753 HD2       -50.7200  -19.0350  -34.7720 H       232 ILE    0.5100
   3754 HD3       -49.3010  -19.6740  -35.7110 H       232 ILE   -0.5100
   3755 N         -53.3360  -14.7440  -36.2920 N.am    233 ILE   -0.4700
   3756 CA        -54.5950  -14.0080  -36.1280 C.3     233 ILE    0.3100
   3757 C         -55.0450  -13.2400  -37.3840 C.2     233 ILE    0.0700
   3758 O         -56.2260  -13.2430  -37.7310 O.2     233 ILE    0.0900
   3759 CB        -54.4900  -13.0240  -34.9450 C.3     233 ILE   -0.0900
   3760 CG1       -54.9370  -13.6950  -33.6580 C.3     233 ILE    0.0900
   3761 CG2       -55.3360  -11.8000  -35.1700 C.3     233 ILE   -0.2700
   3762 CD        -56.3950  -14.0980  -33.6550 C.3     233 ILE    0.0900
   3763 HN        -52.7460  -14.7660  -35.4880 H       233 ILE    0.0900
   3764 HA        -55.3840  -14.7250  -35.9530 H       233 ILE    0.0900
   3765 HB        -53.4300  -12.7160  -34.8210 H       233 ILE   -0.1800
   3766 HG11      -54.7640  -12.9930  -32.8150 H       233 ILE    0.0900
   3767 HG12      -54.3190  -14.6040  -33.5010 H       233 ILE    0.0900
   3768 HG21      -56.3650  -12.0950  -35.4650 H       233 ILE   -0.2700
   3769 HG22      -54.8980  -11.1830  -35.9840 H       233 ILE    0.0900
   3770 HG23      -55.3910  -11.2020  -34.2360 H       233 ILE    0.0900
   3771 HD1       -56.5950  -14.8150  -34.4810 H       233 ILE    0.0900
   3772 HD2       -57.0360  -13.2020  -33.8020 H       233 ILE    0.5100
   3773 HD3       -56.6510  -14.5870  -32.6910 H       233 ILE   -0.5100
   3774 N         -54.0890  -12.5880  -38.0550 N.am    234 MET   -0.4700
   3775 CA        -54.3510  -11.8330  -39.2780 C.3     234 MET    0.3100
   3776 C         -54.5610  -12.7630  -40.4480 C.2     234 MET    0.0700
   3777 O         -55.5520  -12.6520  -41.1590 O.2     234 MET    0.0900
   3778 CB        -53.1700  -10.9190  -39.6160 C.3     234 MET   -0.1800
   3779 CG        -52.9120   -9.7960  -38.6110 C.3     234 MET    0.0900
   3780 SD        -51.3260   -8.9720  -38.8880 S.3     234 MET    0.0900
   3781 CE        -51.2570   -7.8810  -37.4700 C.3     234 MET   -0.1400
   3782 HN        -53.1420  -12.5880  -37.7460 H       234 MET    0.0900
   3783 HA        -55.2450  -11.2470  -39.1250 H       234 MET    0.0900
   3784 HB1       -53.3610  -10.4590  -40.6090 H       234 MET   -0.0900
   3785 HB2       -52.2550  -11.5440  -39.6800 H       234 MET   -0.2200
   3786 HG1       -52.9320  -10.2260  -37.5880 H       234 MET    0.0900
   3787 HG2       -53.7340   -9.0530  -38.6920 H       234 MET    0.0900
   3788 HE1       -51.2850   -8.4530  -36.5170 H       234 MET    0.0900
   3789 HE2       -52.1230   -7.1850  -37.4770 H       234 MET    0.5100
   3790 HE3       -50.3170   -7.2890  -37.4860 H       234 MET   -0.5100
   3791 N         -53.6050  -13.6700  -40.6520 N.am    235 GLY   -0.4700
   3792 CA        -53.6550  -14.6560  -41.7310 C.3     235 GLY    0.3100
   3793 C         -54.9230  -15.4940  -41.7530 C.2     235 GLY   -0.0200
   3794 O         -55.4090  -15.8530  -42.8250 O.2     235 GLY    0.0900
   3795 HN        -52.7990  -13.7170  -40.0670 H       235 GLY    0.0900
   3796 HA1       -52.8070  -15.3140  -41.6100 H       235 GLY    0.5100
   3797 HA2       -53.5790  -14.1190  -42.6650 H       235 GLY   -0.5100
   3798 N         -55.4690  -15.8110  -40.5720 N.am    236 VAL   -0.4700
   3799 CA        -56.7190  -16.5600  -40.4950 C.3     236 VAL    0.3100
   3800 C         -57.8780  -15.6750  -40.9080 C.2     236 VAL    0.0700
   3801 O         -58.6250  -16.0240  -41.8150 O.2     236 VAL    0.0900
   3802 CB        -56.9640  -17.1840  -39.1030 C.3     236 VAL   -0.0900
   3803 CG1       -58.4480  -17.3140  -38.8200 C.3     236 VAL    0.0900
   3804 CG2       -56.3070  -18.5470  -39.0380 C.3     236 VAL   -0.2700
   3805 HN        -55.0510  -15.5550  -39.7050 H       236 VAL    0.0900
   3806 HA        -56.6760  -17.3380  -41.2420 H       236 VAL    0.0900
   3807 HB        -56.4980  -16.5420  -38.3260 H       236 VAL    0.0900
   3808 HG11      -58.9590  -17.8070  -39.6740 H       236 VAL   -0.2700
   3809 HG12      -58.8950  -16.3070  -38.6730 H       236 VAL    0.0900
   3810 HG13      -58.6060  -17.9290  -37.9080 H       236 VAL    0.0900
   3811 HG21      -55.2130  -18.4530  -39.2070 H       236 VAL    0.0900
   3812 HG22      -56.7300  -19.2100  -39.8230 H       236 VAL    0.5100
   3813 HG23      -56.4730  -19.0000  -38.0370 H       236 VAL   -0.5100
   3814 N         -58.0080  -14.5190  -40.2710 N.am    237 PHE   -0.4700
   3815 CA        -59.0460  -13.5500  -40.6470 C.3     237 PHE    0.3100
   3816 C         -59.0960  -13.3170  -42.1630 C.2     237 PHE    0.0700
   3817 O         -60.1740  -13.2610  -42.7580 O.2     237 PHE    0.0900
   3818 CB        -58.8170  -12.2220  -39.9150 C.3     237 PHE   -0.1800
   3819 CG        -59.8130  -11.1630  -40.2580 C.ar    237 PHE    0.0900
   3820 CD1       -59.7140  -10.4510  -41.4580 C.ar    237 PHE    0.0900
   3821 CD2       -60.8440  -10.8660  -39.3870 C.ar    237 PHE    0.0000
   3822 CE1       -60.6410   -9.4740  -41.7860 C.ar    237 PHE   -0.1150
   3823 CE2       -61.7710   -9.8850  -39.6990 C.ar    237 PHE    0.1150
   3824 CZ        -61.6690   -9.1850  -40.9030 C.ar    237 PHE   -0.1150
   3825 HN        -57.4130  -14.2580  -39.5150 H       237 PHE    0.1150
   3826 HA        -60.0060  -13.9660  -40.3820 H       237 PHE   -0.1150
   3827 HB1       -57.8130  -11.8260  -40.1790 H       237 PHE    0.1150
   3828 HB2       -58.8840  -12.3920  -38.8190 H       237 PHE   -0.1150
   3829 HD1       -58.9040  -10.6660  -42.1390 H       237 PHE    0.1150
   3830 HD2       -60.9290  -11.4040  -38.4540 H       237 PHE   -0.1150
   3831 HE1       -60.5640   -8.9420  -42.7240 H       237 PHE    0.1150
   3832 HE2       -62.5720   -9.6620  -39.0100 H       237 PHE    0.5100
   3833 HZ        -62.3910   -8.4180  -41.1450 H       237 PHE   -0.5100
   3834 N         -57.9310  -13.1800  -42.7870 N.am    238 THR   -0.4700
   3835 CA        -57.8590  -12.9770  -44.2250 C.3     238 THR    0.3100
   3836 C         -58.4800  -14.1440  -44.9760 C.2     238 THR    0.0700
   3837 O         -59.3490  -13.9460  -45.8190 O.2     238 THR    0.0900
   3838 CB        -56.4060  -12.7840  -44.6910 C.3     238 THR    0.1400
   3839 CG2       -56.3220  -12.6520  -46.2130 C.3     238 THR    0.0900
   3840 OG1       -55.8780  -11.6000  -44.0820 O.3     238 THR   -0.6600
   3841 HN        -57.0610  -13.2100  -42.3010 H       238 THR    0.4300
   3842 HA        -58.4460  -12.1040  -44.4670 H       238 THR   -0.2700
   3843 HB        -55.7880  -13.6570  -44.3900 H       238 THR    0.0900
   3844 HG1       -55.7770  -11.8050  -43.1490 H       238 THR    0.0900
   3845 HG21      -57.0530  -11.8950  -46.5710 H       238 THR    0.0900
   3846 HG22      -56.5600  -13.6270  -46.6900 H       238 THR    0.5100
   3847 HG23      -55.3020  -12.3280  -46.5090 H       238 THR   -0.5100
   3848 N         -58.0400  -15.3630  -44.6620 N.am    239 LEU   -0.4700
   3849 CA        -58.5520  -16.5640  -45.3150 C.3     239 LEU    0.3100
   3850 C         -60.0280  -16.8060  -45.0080 C.2     239 LEU    0.0700
   3851 O         -60.7730  -17.2660  -45.8750 O.2     239 LEU    0.0900
   3852 CB        -57.7330  -17.8000  -44.9120 C.3     239 LEU   -0.1800
   3853 CG        -56.2800  -17.8610  -45.4220 C.3     239 LEU    0.0900
   3854 CD1       -55.5440  -19.0950  -44.8850 C.3     239 LEU    0.0900
   3855 CD2       -56.2300  -17.8180  -46.9520 C.3     239 LEU   -0.0900
   3856 HN        -57.3420  -15.5090  -43.9660 H       239 LEU    0.0900
   3857 HA        -58.4970  -16.4100  -46.3830 H       239 LEU   -0.2700
   3858 HB1       -58.2630  -18.6980  -45.2940 H       239 LEU    0.0900
   3859 HB2       -57.7050  -17.8420  -43.8040 H       239 LEU    0.0900
   3860 HG        -55.7420  -16.9460  -45.0950 H       239 LEU    0.0900
   3861 HD11      -56.0630  -20.0210  -45.2130 H       239 LEU   -0.2700
   3862 HD12      -55.5270  -19.0720  -43.7750 H       239 LEU    0.0900
   3863 HD13      -54.5030  -19.1140  -45.2760 H       239 LEU    0.0900
   3864 HD21      -56.6930  -16.8780  -47.3230 H       239 LEU    0.0900
   3865 HD22      -56.7920  -18.6800  -47.3730 H       239 LEU    0.5100
   3866 HD23      -55.1750  -17.8550  -47.2970 H       239 LEU   -0.5100
   3867 N         -60.4590  -16.4970  -43.7890 N.am    240 CYS   -0.4700
   3868 CA        -61.8630  -16.6960  -43.4160 C.3     240 CYS    0.3100
   3869 C         -62.8400  -15.7530  -44.1140 C.2     240 CYS    0.0700
   3870 O         -64.0310  -16.0710  -44.2140 O.2     240 CYS    0.0900
   3871 CB        -62.0620  -16.5720  -41.9000 C.3     240 CYS   -0.1100
   3872 SG        -61.5500  -18.0170  -40.9480 S.3     240 CYS    0.0900
   3873 HN        -59.8590  -16.1240  -43.0860 H       240 CYS    0.0900
   3874 HA        -62.1580  -17.6780  -43.7500 H       240 CYS   -0.2300
   3875 HB1       -63.1390  -16.3820  -41.7120 H       240 CYS    0.1600
   3876 HB2       -61.4850  -15.6910  -41.5510 H       240 CYS    0.5100
   3877 HG1       -60.2540  -17.8410  -41.1570 H       240 CYS   -0.5100
   3878 N         -62.3550  -14.5970  -44.5840 N.am    241 TRP   -0.4700
   3879 CA        -63.2260  -13.5930  -45.2170 C.3     241 TRP    0.3100
   3880 C         -62.9040  -13.2720  -46.6700 C.2     241 TRP    0.0700
   3881 O         -63.7810  -12.8630  -47.4140 O.2     241 TRP    0.0900
   3882 CB        -63.1810  -12.3030  -44.4290 C.3     241 TRP   -0.1800
   3883 CG        -64.0390  -12.2530  -43.2150 C.ar    241 TRP    0.0900
   3884 CD1       -63.6140  -12.1990  -41.9150 C.ar    241 TRP    0.0900
   3885 CD2       -65.4670  -12.1820  -43.1670 C.ar    241 TRP   -0.0300
   3886 CE2       -65.8400  -12.0990  -41.8100 C.ar    241 TRP   -0.1500
   3887 CE3       -66.4710  -12.1890  -44.1380 C.ar    241 TRP    0.2200
   3888 NE1       -64.6890  -12.1160  -41.0670 N.ar    241 TRP   -0.5100
   3889 CZ2       -67.1760  -12.0280  -41.4000 C.ar    241 TRP    0.3700
   3890 CZ3       -67.8140  -12.1120  -43.7180 C.ar    241 TRP    0.2400
   3891 CH2       -68.1430  -12.0380  -42.3660 C.ar    241 TRP    0.1100
   3892 HN        -61.3870  -14.3660  -44.5280 H       241 TRP   -0.2500
   3893 HA        -64.2320  -13.9860  -45.2420 H       241 TRP    0.1700
   3894 HB1       -63.4990  -11.4780  -45.1000 H       241 TRP   -0.2000
   3895 HB2       -62.1320  -12.1310  -44.1080 H       241 TRP    0.1400
   3896 HD1       -62.5810  -12.2200  -41.6020 H       241 TRP   -0.2700
   3897 HE1       -64.6410  -12.0770  -40.0930 H       241 TRP    0.1600
   3898 HE3       -66.2420  -12.2510  -45.1910 H       241 TRP   -0.1400
   3899 HZ2       -67.4530  -11.9670  -40.3570 H       241 TRP    0.1400
   3900 HZ3       -68.6000  -12.1090  -44.4580 H       241 TRP    0.5100
   3901 HH2       -69.1820  -11.9890  -42.0760 H       241 TRP   -0.5100
   3902 N         -61.6630  -13.4440  -47.1000 N.am    242 LEU   -0.4700
   3903 CA        -61.3340  -13.1060  -48.4790 C.3     242 LEU    0.3100
   3904 C         -62.3060  -13.7710  -49.4640 C.2     242 LEU    0.0700
   3905 O         -62.7780  -13.0940  -50.3890 O.2     242 LEU    0.0900
   3906 CB        -59.8680  -13.4350  -48.8330 C.3     242 LEU   -0.1800
   3907 CG        -59.3620  -12.8380  -50.1580 C.3     242 LEU    0.0900
   3908 CD1       -59.6270  -11.3290  -50.2750 C.3     242 LEU    0.0900
   3909 CD2       -57.8770  -13.1300  -50.3380 C.3     242 LEU   -0.0900
   3910 HN        -60.9280  -13.7980  -46.5270 H       242 LEU    0.0900
   3911 HA        -61.5130  -12.0490  -48.6070 H       242 LEU   -0.2700
   3912 HB1       -59.7670  -14.5390  -48.8920 H       242 LEU    0.0900
   3913 HB2       -59.2220  -13.0570  -48.0140 H       242 LEU    0.0900
   3914 HG        -59.8690  -13.3560  -51.0000 H       242 LEU    0.0900
   3915 HD11      -59.2730  -10.8070  -49.3590 H       242 LEU   -0.2700
   3916 HD12      -60.7160  -11.1440  -50.3900 H       242 LEU    0.0900
   3917 HD13      -59.0820  -10.9160  -51.1510 H       242 LEU    0.0900
   3918 HD21      -57.7020  -14.2280  -50.3520 H       242 LEU    0.0900
   3919 HD22      -57.2990  -12.6900  -49.4960 H       242 LEU    0.5100
   3920 HD23      -57.5200  -12.7030  -51.3000 H       242 LEU   -0.5100
   3921 N         -62.6460  -15.0760  -49.2540 N.am    243 PRO   -0.2900
   3922 CA        -63.5370  -15.7660  -50.1990 C.3     243 PRO    0.0000
   3923 C         -64.8950  -15.0890  -50.3120 C.2     243 PRO    0.0900
   3924 O         -65.3810  -14.8620  -51.4220 O.2     243 PRO    0.0900
   3925 CB        -63.6830  -17.1710  -49.6010 C.3     243 PRO    0.0200
   3926 CG        -62.5190  -17.3310  -48.7220 C.3     243 PRO    0.0900
   3927 CD        -62.2850  -15.9760  -48.1410 C.3     243 PRO   -0.1800
   3928 HA        -63.1190  -15.7420  -51.1930 H       243 PRO    0.0900
   3929 HB1       -63.6800  -17.9420  -50.4020 H       243 PRO    0.0900
   3930 HB2       -64.6280  -17.2570  -49.0230 H       243 PRO   -0.1800
   3931 HG1       -62.7310  -18.0710  -47.9200 H       243 PRO    0.0900
   3932 HG2       -61.6340  -17.6700  -49.2990 H       243 PRO    0.0900
   3933 HD1       -62.9410  -15.7840  -47.2660 H       243 PRO    0.5100
   3934 HD2       -61.2220  -15.8280  -47.8590 H       243 PRO   -0.5100
   3935 N         -65.4820  -14.7480  -49.1680 N.am    244 PHE   -0.4700
   3936 CA        -66.7630  -14.0740  -49.1510 C.3     244 PHE    0.3100
   3937 C         -66.7340  -12.7890  -49.9480 C.2     244 PHE    0.0700
   3938 O         -67.6790  -12.5000  -50.6720 O.2     244 PHE    0.0900
   3939 CB        -67.1790  -13.7520  -47.7320 C.3     244 PHE   -0.1800
   3940 CG        -68.4230  -12.9530  -47.6570 C.ar    244 PHE    0.0900
   3941 CD1       -69.6550  -13.5770  -47.5920 C.ar    244 PHE    0.0900
   3942 CD2       -68.3770  -11.5710  -47.6700 C.ar    244 PHE    0.0000
   3943 CE1       -70.8360  -12.8330  -47.5270 C.ar    244 PHE   -0.1150
   3944 CE2       -69.5480  -10.8110  -47.6120 C.ar    244 PHE    0.1150
   3945 CZ        -70.7810  -11.4450  -47.5410 C.ar    244 PHE   -0.1150
   3946 HN        -65.0710  -14.9390  -48.2800 H       244 PHE    0.1150
   3947 HA        -67.4890  -14.7230  -49.6170 H       244 PHE   -0.1150
   3948 HB1       -66.3770  -13.1640  -47.2370 H       244 PHE    0.1150
   3949 HB2       -67.3580  -14.6980  -47.1770 H       244 PHE   -0.1150
   3950 HD1       -69.7060  -14.6560  -47.5920 H       244 PHE    0.1150
   3951 HD2       -67.4220  -11.0720  -47.7270 H       244 PHE   -0.1150
   3952 HE1       -71.7900  -13.3370  -47.4660 H       244 PHE    0.1150
   3953 HE2       -69.4940   -9.7320  -47.6210 H       244 PHE    0.5100
   3954 HZ        -71.6910  -10.8640  -47.4970 H       244 PHE   -0.5100
   3955 N         -65.6620  -12.0060  -49.8040 N.am    245 PHE   -0.4700
   3956 CA        -65.5660  -10.7230  -50.5010 C.3     245 PHE    0.3100
   3957 C         -65.0890  -10.8730  -51.9280 C.2     245 PHE    0.0700
   3958 O         -65.4440  -10.0460  -52.7580 O.2     245 PHE    0.0900
   3959 CB        -64.6700   -9.7300  -49.7510 C.3     245 PHE   -0.1800
   3960 CG        -65.3410   -9.1060  -48.5820 C.ar    245 PHE    0.0900
   3961 CD1       -66.3030   -8.1350  -48.7740 C.ar    245 PHE    0.0900
   3962 CD2       -65.0430   -9.5080  -47.2920 C.ar    245 PHE    0.0000
   3963 CE1       -66.9640   -7.5530  -47.6920 C.ar    245 PHE   -0.1150
   3964 CE2       -65.6940   -8.9490  -46.2040 C.ar    245 PHE    0.1150
   3965 CZ        -66.6620   -7.9640  -46.4040 C.ar    245 PHE   -0.1150
   3966 HN        -64.8910  -12.2550  -49.2250 H       245 PHE    0.1150
   3967 HA        -66.5650  -10.3230  -50.5920 H       245 PHE   -0.1150
   3968 HB1       -64.3710   -8.9110  -50.4390 H       245 PHE    0.1150
   3969 HB2       -63.7690  -10.2600  -49.3730 H       245 PHE   -0.1150
   3970 HD1       -66.5480   -7.8210  -49.7780 H       245 PHE    0.1150
   3971 HD2       -64.2940  -10.2690  -47.1310 H       245 PHE   -0.1150
   3972 HE1       -67.7060   -6.7870  -47.8580 H       245 PHE    0.1150
   3973 HE2       -65.4520   -9.2740  -45.2030 H       245 PHE    0.5100
   3974 HZ        -67.1740   -7.5260  -45.5600 H       245 PHE   -0.5100
   3975 N         -64.2670  -11.8850  -52.2210 N.am    246 LEU   -0.4700
   3976 CA        -63.9400  -12.2160  -53.6120 C.3     246 LEU    0.3100
   3977 C         -65.2250  -12.5650  -54.3460 C.2     246 LEU    0.0700
   3978 O         -65.4470  -12.1700  -55.4860 O.2     246 LEU    0.0900
   3979 CB        -62.9610  -13.4030  -53.7210 C.3     246 LEU   -0.1800
   3980 CG        -61.4440  -13.1770  -53.5950 C.3     246 LEU    0.0900
   3981 CD1       -60.6840  -14.3550  -54.1940 C.3     246 LEU    0.0900
   3982 CD2       -60.9740  -11.9040  -54.2600 C.3     246 LEU   -0.0900
   3983 HN        -63.8440  -12.4530  -51.5190 H       246 LEU    0.0900
   3984 HA        -63.5030  -11.3370  -54.0620 H       246 LEU   -0.2700
   3985 HB1       -63.1340  -13.8700  -54.7120 H       246 LEU    0.0900
   3986 HB2       -63.2430  -14.1240  -52.9260 H       246 LEU    0.0900
   3987 HG        -61.1740  -13.0680  -52.5230 H       246 LEU    0.0900
   3988 HD11      -60.9410  -14.4690  -55.2690 H       246 LEU   -0.2700
   3989 HD12      -60.9590  -15.2910  -53.6620 H       246 LEU    0.0900
   3990 HD13      -59.5900  -14.1820  -54.1070 H       246 LEU    0.0900
   3991 HD21      -61.4770  -11.0250  -53.8020 H       246 LEU    0.0900
   3992 HD22      -61.2210  -11.9290  -55.3430 H       246 LEU    0.5100
   3993 HD23      -59.8770  -11.7920  -54.1310 H       246 LEU   -0.5100
   3994 N         -66.0800  -13.3250  -53.6780 N.am    247 VAL   -0.4700
   3995 CA        -67.3140  -13.7670  -54.2930 C.3     247 VAL    0.3100
   3996 C         -68.2480  -12.5810  -54.4620 C.2     247 VAL    0.0700
   3997 O         -68.9580  -12.4890  -55.4630 O.2     247 VAL    0.0900
   3998 CB        -67.9670  -14.9370  -53.5050 C.3     247 VAL   -0.0900
   3999 CG1       -69.4690  -14.8680  -53.5720 C.3     247 VAL    0.0900
   4000 CG2       -67.4560  -16.2730  -54.0480 C.3     247 VAL   -0.2700
   4001 HN        -65.9170  -13.6210  -52.7400 H       247 VAL    0.0900
   4002 HA        -67.0850  -14.0820  -55.3000 H       247 VAL    0.0900
   4003 HB        -67.6460  -14.8860  -52.4430 H       247 VAL    0.0900
   4004 HG11      -69.8000  -14.7470  -54.6250 H       247 VAL   -0.2700
   4005 HG12      -69.8350  -14.0000  -52.9830 H       247 VAL    0.0900
   4006 HG13      -69.9090  -15.8050  -53.1690 H       247 VAL    0.0900
   4007 HG21      -66.3520  -16.3330  -53.9370 H       247 VAL    0.0900
   4008 HG22      -67.7100  -16.3660  -55.1260 H       247 VAL    0.5100
   4009 HG23      -67.9160  -17.1120  -53.4830 H       247 VAL   -0.5100
   4010 N         -68.2280  -11.6570  -53.5030 N.am    248 ASN   -0.4700
   4011 CA        -69.0760  -10.4700  -53.5790 C.3     248 ASN    0.3100
   4012 C         -68.7530   -9.6030  -54.8050 C.2     248 ASN    0.0700
   4013 O         -69.6440   -9.1100  -55.4820 O.2     248 ASN    0.0900
   4014 CB        -68.9420   -9.6460  -52.2980 C.3     248 ASN   -0.1800
   4015 CG        -70.2370   -9.0120  -51.8950 C.2     248 ASN    0.0900
   4016 ND2       -70.5910   -9.1400  -50.6280 N.am    248 ASN    0.0900
   4017 OD1       -70.9210   -8.4210  -52.7090 O.2     248 ASN    0.5500
   4018 HN        -67.6420  -11.7320  -52.7010 H       248 ASN   -0.5500
   4019 HA        -70.0980  -10.7930  -53.7140 H       248 ASN   -0.6200
   4020 HB1       -68.1890   -8.8450  -52.4590 H       248 ASN    0.3200
   4021 HB2       -68.6000  -10.3090  -51.4750 H       248 ASN    0.3000
   4022 HD21      -71.4470   -8.7350  -50.3060 H       248 ASN    0.5100
   4023 HD22      -70.0040   -9.6410  -49.9930 H       248 ASN   -0.5100
   4024 N         -67.4670   -9.4300  -55.0920 N.am    249 ILE   -0.4700
   4025 CA        -67.0340   -8.6910  -56.2760 C.3     249 ILE    0.3100
   4026 C         -67.4160   -9.4530  -57.5380 C.2     249 ILE    0.0700
   4027 O         -67.8630   -8.8460  -58.5160 O.2     249 ILE    0.0900
   4028 CB        -65.4980   -8.4060  -56.2930 C.3     249 ILE   -0.0900
   4029 CG1       -65.1580   -7.1450  -55.4900 C.3     249 ILE    0.0900
   4030 CG2       -64.9860   -8.2130  -57.7370 C.3     249 ILE   -0.2700
   4031 CD        -63.6590   -6.7050  -55.6010 C.3     249 ILE    0.0900
   4032 HN        -66.7410   -9.7950  -54.5140 H       249 ILE    0.0900
   4033 HA        -67.5780   -7.7580  -56.2920 H       249 ILE    0.0900
   4034 HB        -64.9630   -9.2590  -55.8250 H       249 ILE   -0.1800
   4035 HG11      -65.3910   -7.3360  -54.4210 H       249 ILE    0.0900
   4036 HG12      -65.7980   -6.3130  -55.8550 H       249 ILE    0.0900
   4037 HG21      -65.5060   -7.3560  -58.2160 H       249 ILE   -0.2700
   4038 HG22      -65.1860   -9.1280  -58.3340 H       249 ILE    0.0900
   4039 HG23      -63.8940   -8.0050  -57.7260 H       249 ILE    0.0900
   4040 HD1       -63.4490   -6.3190  -56.6210 H       249 ILE    0.0900
   4041 HD2       -62.9940   -7.5730  -55.4060 H       249 ILE    0.5100
   4042 HD3       -63.4460   -5.8980  -54.8660 H       249 ILE   -0.5100
   4043 N         -67.2330  -10.7790  -57.5200 N.am    250 VAL   -0.4700
   4044 CA        -67.6150  -11.6260  -58.6510 C.3     250 VAL    0.3100
   4045 C         -69.1130  -11.5030  -58.9250 C.2     250 VAL    0.0700
   4046 O         -69.5370  -11.3200  -60.0550 O.2     250 VAL    0.0900
   4047 CB        -67.2340  -13.0910  -58.4080 C.3     250 VAL   -0.0900
   4048 CG1       -68.1170  -14.0030  -59.2170 C.3     250 VAL    0.0900
   4049 CG2       -65.7770  -13.3200  -58.7510 C.3     250 VAL   -0.2700
   4050 HN        -66.8290  -11.2470  -56.7380 H       250 VAL    0.0900
   4051 HA        -67.1110  -11.2520  -59.5300 H       250 VAL    0.0900
   4052 HB        -67.3490  -13.3290  -57.3290 H       250 VAL    0.0900
   4053 HG11      -68.1450  -13.6660  -60.2750 H       250 VAL   -0.2700
   4054 HG12      -69.1520  -13.9840  -58.8120 H       250 VAL    0.0900
   4055 HG13      -67.7210  -15.0400  -59.1850 H       250 VAL    0.0900
   4056 HG21      -65.1300  -12.6750  -58.1200 H       250 VAL    0.0900
   4057 HG22      -65.5950  -13.0700  -59.8190 H       250 VAL    0.5100
   4058 HG23      -65.5070  -14.3820  -58.5660 H       250 VAL   -0.5100
   4059 N         -69.9080  -11.5330  -57.8680 N.am    251 ASN   -0.4700
   4060 CA        -71.3580  -11.4520  -57.9720 C.3     251 ASN    0.3100
   4061 C         -71.8620  -10.1480  -58.5800 C.2     251 ASN    0.0700
   4062 O         -73.0340  -10.0240  -58.9100 O.2     251 ASN    0.0900
   4063 CB        -71.9810  -11.6320  -56.5790 C.3     251 ASN   -0.1800
   4064 CG        -73.4660  -11.9620  -56.6300 C.2     251 ASN    0.0900
   4065 ND2       -74.2320  -11.3500  -55.7340 N.am    251 ASN    0.0900
   4066 OD1       -73.9200  -12.7620  -57.4550 O.2     251 ASN    0.5500
   4067 HN        -69.5460  -11.6150  -56.9430 H       251 ASN   -0.5500
   4068 HA        -71.6950  -12.2290  -58.6430 H       251 ASN   -0.6200
   4069 HB1       -71.8490  -10.6920  -56.0030 H       251 ASN    0.3200
   4070 HB2       -71.4550  -12.4580  -56.0540 H       251 ASN    0.3000
   4071 HD21      -75.2170  -11.5230  -55.7160 H       251 ASN    0.5100
   4072 HD22      -73.8240  -10.7160  -55.0770 H       251 ASN   -0.5100
   4073 N         -70.9820   -9.1640  -58.7060 N.am    252 VAL   -0.4700
   4074 CA        -71.3410   -7.8820  -59.2910 C.3     252 VAL    0.3100
   4075 C         -71.3470   -7.9790  -60.8080 C.2     252 VAL    0.0700
   4076 O         -72.3540   -7.6830  -61.4410 O.2     252 VAL    0.0900
   4077 CB        -70.3710   -6.7890  -58.8330 C.3     252 VAL   -0.0900
   4078 CG1       -70.6480   -5.4820  -59.5530 C.3     252 VAL    0.0900
   4079 CG2       -70.4840   -6.6160  -57.3380 C.3     252 VAL   -0.2700
   4080 HN        -70.0360   -9.2580  -58.4040 H       252 VAL    0.0900
   4081 HA        -72.3480   -7.6440  -58.9820 H       252 VAL    0.0900
   4082 HB        -69.3290   -7.1110  -59.0440 H       252 VAL    0.0900
   4083 HG11      -71.7290   -5.2350  -59.4930 H       252 VAL   -0.2700
   4084 HG12      -70.3630   -5.5730  -60.6220 H       252 VAL    0.0900
   4085 HG13      -70.0690   -4.6600  -59.0800 H       252 VAL    0.0900
   4086 HG21      -70.4110   -7.6020  -56.8330 H       252 VAL    0.0900
   4087 HG22      -71.4650   -6.1590  -57.0830 H       252 VAL    0.5100
   4088 HG23      -69.6610   -5.9660  -56.9690 H       252 VAL   -0.5100
   4089 N         -70.2250   -8.4120  -61.3830 N.am    253 PHE   -0.4700
   4090 CA        -70.1140   -8.6010  -62.8290 C.3     253 PHE    0.3100
   4091 C         -71.0210   -9.7150  -63.3350 C.2     253 PHE    0.0700
   4092 O         -71.5560   -9.6250  -64.4400 O.2     253 PHE    0.0900
   4093 CB        -68.6720   -8.9270  -63.2500 C.3     253 PHE   -0.1800
   4094 CG        -67.6520   -7.9250  -62.7760 C.ar    253 PHE    0.0900
   4095 CD1       -67.8930   -6.5540  -62.8790 C.ar    253 PHE    0.0900
   4096 CD2       -66.4390   -8.3560  -62.2420 C.ar    253 PHE    0.0000
   4097 CE1       -66.9510   -5.6380  -62.4470 C.ar    253 PHE   -0.1150
   4098 CE2       -65.4870   -7.4440  -61.8100 C.ar    253 PHE    0.1150
   4099 CZ        -65.7430   -6.0830  -61.9120 C.ar    253 PHE   -0.1150
   4100 HN        -69.4090   -8.6260  -60.8520 H       253 PHE    0.1150
   4101 HA        -70.4420   -7.6900  -63.3070 H       253 PHE   -0.1150
   4102 HB1       -68.6130   -8.9540  -64.3590 H       253 PHE    0.1150
   4103 HB2       -68.3830   -9.9120  -62.8270 H       253 PHE   -0.1150
   4104 HD1       -68.8240   -6.2060  -63.3000 H       253 PHE    0.1150
   4105 HD2       -66.2370   -9.4150  -62.1640 H       253 PHE   -0.1150
   4106 HE1       -67.1520   -4.5800  -62.5240 H       253 PHE    0.1150
   4107 HE2       -64.5510   -7.7910  -61.3960 H       253 PHE    0.5100
   4108 HZ        -65.0050   -5.3670  -61.5780 H       253 PHE   -0.5100
   4109 N         -71.1960  -10.7620  -62.5350 N.am    254 ASN   -0.4700
   4110 CA        -71.8950  -11.9570  -62.9900 C.3     254 ASN    0.3100
   4111 C         -72.7740  -12.5820  -61.9100 C.2     254 ASN    0.0700
   4112 O         -72.3820  -13.5450  -61.2500 O.2     254 ASN    0.0900
   4113 CB        -70.8660  -12.9750  -63.5100 C.3     254 ASN   -0.1800
   4114 CG        -71.4740  -14.0120  -64.4500 C.2     254 ASN    0.0900
   4115 ND2       -70.6210  -14.6530  -65.2410 N.am    254 ASN    0.0900
   4116 OD1       -72.6830  -14.2380  -64.4640 O.2     254 ASN    0.5500
   4117 HN        -70.8620  -10.7760  -61.5960 H       254 ASN   -0.5500
   4118 HA        -72.5810  -11.6740  -63.7740 H       254 ASN   -0.6200
   4119 HB1       -70.4170  -13.5070  -62.6450 H       254 ASN    0.3200
   4120 HB2       -70.0660  -12.4320  -64.0590 H       254 ASN    0.3000
   4121 HD21      -70.9570  -15.3460  -65.8800 H       254 ASN    0.5100
   4122 HD22      -69.6440  -14.4440  -65.1970 H       254 ASN   -0.5100
   4123 N         -73.9750  -12.0320  -61.7330 N.am    255 ARG   -0.4700
   4124 CA        -74.9880  -12.6920  -60.9130 C.3     255 ARG    0.3100
   4125 C         -75.2590  -14.0330  -61.5810 C.2     255 ARG    0.0700
   4126 O         -75.1270  -14.1600  -62.8020 O.2     255 ARG    0.0900
   4127 CB        -76.2850  -11.8650  -60.8030 C.3     255 ARG   -0.1800
   4128 CG        -76.0650  -10.4140  -60.3600 C.3     255 ARG    0.0900
   4129 CD        -77.2370   -9.8050  -59.5850 C.3     255 ARG    0.0900
   4130 NE        -76.8370   -8.5450  -58.9370 N.pl3   255 ARG   -0.1800
   4131 CZ        -77.6020   -7.8220  -58.1120 C.cat   255 ARG    0.0900
   4132 NH1       -78.8430   -8.2050  -57.8050 N.pl3   255 ARG    0.0900
   4133 NH2       -77.1220   -6.6970  -57.5840 N.pl3   255 ARG    0.2000
   4134 HN        -74.2330  -11.1600  -62.1430 H       255 ARG    0.0900
   4135 HA        -74.5650  -12.8430  -59.9310 H       255 ARG    0.0900
   4136 HB1       -76.9560  -12.3600  -60.0690 H       255 ARG   -0.7000
   4137 HB2       -76.7810  -11.8570  -61.7970 H       255 ARG    0.4400
   4138 HG1       -75.8860   -9.7960  -61.2640 H       255 ARG    0.6400
   4139 HG2       -75.1640  -10.3790  -59.7130 H       255 ARG   -0.8000
   4140 HD1       -77.5740  -10.5070  -58.7940 H       255 ARG    0.4600
   4141 HD2       -78.0750   -9.5810  -60.2790 H       255 ARG    0.4600
   4142 HE        -75.9180   -8.2030  -59.1280 H       255 ARG   -0.8000
   4143 HH11      -79.2180   -9.0470  -58.1930 H       255 ARG    0.4600
   4144 HH12      -79.3990   -7.6490  -57.1860 H       255 ARG    0.4600
   4145 HH21      -77.7310   -6.0760  -57.0910 H       255 ARG    0.5100
   4146 HH22      -76.1520   -6.4740  -57.6810 H       255 ARG   -0.5100
   4147 N         -75.6090  -15.0410  -60.7880 N.am    256 ASP   -0.4700
   4148 CA        -75.8180  -16.3850  -61.3140 C.3     256 ASP    0.3100
   4149 C         -74.5410  -16.9390  -61.9700 C.2     256 ASP    0.0700
   4150 O         -74.5800  -17.4620  -63.0850 O.2     256 ASP    0.0900
   4151 CB        -77.0070  -16.4170  -62.2970 C.3     256 ASP   -0.2800
   4152 CG        -78.2940  -15.8520  -61.6920 C.2     256 ASP    0.0900
   4153 OD1       -78.6700  -16.2720  -60.5710 O.co2   256 ASP    0.0900
   4154 OD2       -78.9320  -14.9930  -62.3470 O.co2   256 ASP    0.6200
   4155 HN        -75.7420  -14.9240  -59.8070 H       256 ASP   -0.7600
   4156 HA        -76.0070  -17.0430  -60.4780 H       256 ASP   -0.7600
   4157 HB1       -77.1960  -17.4690  -62.6010 H       256 ASP    0.5100
   4158 HB2       -76.7490  -15.8190  -63.1960 H       256 ASP   -0.5100
   4159 N         -73.4080  -16.7940  -61.2780 N.am    257 LEU   -0.4700
   4160 CA        -72.1610  -17.4790  -61.6530 C.3     257 LEU    0.3100
   4161 C         -71.6110  -18.3290  -60.5180 C.2     257 LEU    0.0700
   4162 O         -71.0020  -19.3710  -60.7620 O.2     257 LEU    0.0900
   4163 CB        -71.0930  -16.4800  -62.1010 C.3     257 LEU   -0.1800
   4164 CG        -69.6520  -16.9820  -62.2750 C.3     257 LEU    0.0900
   4165 CD1       -69.5720  -18.2750  -63.0650 C.3     257 LEU    0.0900
   4166 CD2       -68.8220  -15.9060  -62.9590 C.3     257 LEU   -0.0900
   4167 HN        -73.3560  -16.2100  -60.4730 H       257 LEU    0.0900
   4168 HA        -72.3880  -18.1660  -62.4530 H       257 LEU   -0.2700
   4169 HB1       -71.0690  -15.6630  -61.3520 H       257 LEU    0.0900
   4170 HB2       -71.4170  -16.0660  -63.0780 H       257 LEU    0.0900
   4171 HG        -69.2080  -17.1480  -61.2710 H       257 LEU    0.0900
   4172 HD11      -70.4990  -18.4170  -63.6600 H       257 LEU   -0.2700
   4173 HD12      -69.4610  -19.1350  -62.3710 H       257 LEU    0.0900
   4174 HD13      -68.7060  -18.2400  -63.7590 H       257 LEU    0.0900
   4175 HD21      -69.0930  -14.9040  -62.5630 H       257 LEU    0.0900
   4176 HD22      -69.0140  -15.9190  -64.0530 H       257 LEU    0.5100
   4177 HD23      -67.7410  -16.0830  -62.7660 H       257 LEU   -0.5100
   4178 N         -71.7990  -17.8780  -59.2790 N.am    258 VAL   -0.4700
   4179 CA        -71.3700  -18.6400  -58.1150 C.3     258 VAL    0.3100
   4180 C         -72.5900  -18.9650  -57.2470 C.2     258 VAL    0.0700
   4181 O         -73.3150  -18.0530  -56.8420 O.2     258 VAL    0.0900
   4182 CB        -70.2990  -17.8770  -57.3150 C.3     258 VAL   -0.0900
   4183 CG1       -69.8690  -18.6780  -56.0910 C.3     258 VAL    0.0900
   4184 CG2       -69.0910  -17.5890  -58.2050 C.3     258 VAL   -0.2700
   4185 HN        -72.2390  -17.0040  -59.0940 H       258 VAL    0.0900
   4186 HA        -70.9740  -19.5820  -58.4630 H       258 VAL    0.0900
   4187 HB        -70.7130  -16.8990  -56.9880 H       258 VAL    0.0900
   4188 HG11      -69.4460  -19.6560  -56.4040 H       258 VAL   -0.2700
   4189 HG12      -70.7460  -18.8660  -55.4340 H       258 VAL    0.0900
   4190 HG13      -69.0920  -18.1200  -55.5270 H       258 VAL    0.0900
   4191 HG21      -69.3540  -16.8290  -58.9720 H       258 VAL    0.0900
   4192 HG22      -68.7730  -18.5200  -58.7230 H       258 VAL    0.5100
   4193 HG23      -68.2530  -17.1970  -57.5910 H       258 VAL   -0.5100
   4194 N         -72.8210  -20.2660  -56.9720 N.am    259 PRO   -0.2900
   4195 CA        -74.0250  -20.7450  -56.2770 C.3     259 PRO    0.0000
   4196 C         -74.3490  -20.0240  -54.9680 C.2     259 PRO    0.0900
   4197 O         -73.4610  -19.7540  -54.1620 O.2     259 PRO    0.0900
   4198 CB        -73.7040  -22.2140  -55.9890 C.3     259 PRO    0.0200
   4199 CG        -72.6790  -22.5980  -56.9960 C.3     259 PRO    0.0900
   4200 CD        -71.8850  -21.3680  -57.2670 C.3     259 PRO   -0.1800
   4201 HA        -74.9000  -20.5870  -56.8880 H       259 PRO    0.0900
   4202 HB1       -74.6130  -22.8430  -56.0960 H       259 PRO    0.0900
   4203 HB2       -73.3040  -22.3320  -54.9590 H       259 PRO   -0.1800
   4204 HG1       -72.0250  -23.4030  -56.5980 H       259 PRO    0.0900
   4205 HG2       -73.1660  -22.9580  -57.9280 H       259 PRO    0.0900
   4206 HD1       -70.9990  -21.3020  -56.6000 H       259 PRO    0.5100
   4207 HD2       -71.5630  -21.3190  -58.3280 H       259 PRO   -0.5100
   4208 N         -75.6300  -19.7630  -54.7500 N.am    260 ASP   -0.4700
   4209 CA        -76.1140  -19.0620  -53.5630 C.3     260 ASP    0.3100
   4210 C         -75.7750  -19.7320  -52.2200 C.2     260 ASP    0.0700
   4211 O         -75.6680  -19.0620  -51.1970 O.2     260 ASP    0.0900
   4212 CB        -77.6300  -18.9040  -53.6610 C.3     260 ASP   -0.2800
   4213 CG        -78.1400  -17.7060  -52.8940 C.2     260 ASP    0.0900
   4214 OD1       -78.0720  -17.7190  -51.6440 O.co2   260 ASP    0.0900
   4215 OD2       -78.6170  -16.7500  -53.5490 O.co2   260 ASP    0.6200
   4216 HN        -76.3330  -20.0380  -55.4000 H       260 ASP   -0.7600
   4217 HA        -75.6320  -18.0960  -53.5150 H       260 ASP   -0.7600
   4218 HB1       -78.1150  -19.8160  -53.2530 H       260 ASP    0.5100
   4219 HB2       -77.9120  -18.7850  -54.7290 H       260 ASP   -0.5100
   4220 N         -75.6410  -21.0550  -52.2010 N.am    261 TRP   -0.4700
   4221 CA        -75.2350  -21.7550  -50.9800 C.3     261 TRP    0.3100
   4222 C         -73.7530  -21.4930  -50.7010 C.2     261 TRP    0.0700
   4223 O         -73.3560  -21.3570  -49.5420 O.2     261 TRP    0.0900
   4224 CB        -75.5110  -23.2730  -51.0790 C.3     261 TRP   -0.1800
   4225 CG        -74.7460  -23.9360  -52.1760 C.ar    261 TRP    0.0900
   4226 CD1       -75.1240  -24.0490  -53.4710 C.ar    261 TRP    0.0900
   4227 CD2       -73.4470  -24.5400  -52.0780 C.ar    261 TRP   -0.0300
   4228 CE2       -73.1070  -25.0040  -53.3630 C.ar    261 TRP   -0.1500
   4229 CE3       -72.5390  -24.7310  -51.0310 C.ar    261 TRP    0.2200
   4230 NE1       -74.1500  -24.6940  -54.1930 N.ar    261 TRP   -0.5100
   4231 CZ2       -71.9050  -25.6560  -53.6330 C.ar    261 TRP    0.3700
   4232 CZ3       -71.3340  -25.3810  -51.3000 C.ar    261 TRP    0.2400
   4233 CH2       -71.0340  -25.8380  -52.5890 C.ar    261 TRP    0.1100
   4234 HN        -75.8090  -21.6220  -53.0040 H       261 TRP   -0.2500
   4235 HA        -75.7880  -21.3300  -50.1570 H       261 TRP    0.1700
   4236 HB1       -76.5950  -23.4300  -51.2640 H       261 TRP   -0.2000
   4237 HB2       -75.2320  -23.7520  -50.1170 H       261 TRP    0.1400
   4238 HD1       -76.0560  -23.6840  -53.8770 H       261 TRP   -0.2700
   4239 HE1       -74.1950  -24.8990  -55.1460 H       261 TRP    0.1600
   4240 HE3       -72.7500  -24.3900  -50.0280 H       261 TRP   -0.1400
   4241 HZ2       -71.6520  -26.0120  -54.6210 H       261 TRP    0.1400
   4242 HZ3       -70.6220  -25.5330  -50.5040 H       261 TRP    0.5100
   4243 HH2       -70.0970  -26.3450  -52.7660 H       261 TRP   -0.5100
   4244 N         -72.9390  -21.4320  -51.7630 N.am    262 LEU   -0.4700
   4245 CA        -71.5070  -21.1630  -51.6210 C.3     262 LEU    0.3100
   4246 C         -71.3250  -19.7670  -51.0360 C.2     262 LEU    0.0700
   4247 O         -70.4300  -19.5210  -50.2210 O.2     262 LEU    0.0900
   4248 CB        -70.7810  -21.3010  -52.9670 C.3     262 LEU   -0.1800
   4249 CG        -69.2470  -21.1980  -52.9320 C.3     262 LEU    0.0900
   4250 CD1       -68.6380  -22.2560  -52.0240 C.3     262 LEU    0.0900
   4251 CD2       -68.6530  -21.2880  -54.3440 C.3     262 LEU   -0.0900
   4252 HN        -73.2700  -21.5670  -52.6940 H       262 LEU    0.0900
   4253 HA        -71.1060  -21.8670  -50.9080 H       262 LEU   -0.2700
   4254 HB1       -71.1600  -20.5040  -53.6400 H       262 LEU    0.0900
   4255 HB2       -71.0450  -22.2900  -53.3960 H       262 LEU    0.0900
   4256 HG        -68.9580  -20.1910  -52.5620 H       262 LEU    0.0900
   4257 HD11      -69.0510  -23.2570  -52.2730 H       262 LEU   -0.2700
   4258 HD12      -68.8790  -22.0270  -50.9640 H       262 LEU    0.0900
   4259 HD13      -67.5350  -22.2830  -52.1600 H       262 LEU    0.0900
   4260 HD21      -68.4040  -20.2720  -54.7200 H       262 LEU    0.0900
   4261 HD22      -69.3890  -21.7520  -55.0350 H       262 LEU    0.5100
   4262 HD23      -67.7230  -21.8950  -54.3250 H       262 LEU   -0.5100
   4263 N         -72.2030  -18.8590  -51.4460 N.am    263 PHE   -0.4700
   4264 CA        -72.2540  -17.5470  -50.8560 C.3     263 PHE    0.3100
   4265 C         -72.5340  -17.6330  -49.3620 C.2     263 PHE    0.0700
   4266 O         -71.7430  -17.1650  -48.5590 O.2     263 PHE    0.0900
   4267 CB        -73.3130  -16.6900  -51.5470 C.3     263 PHE   -0.1800
   4268 CG        -73.0580  -15.2170  -51.4280 C.ar    263 PHE    0.0900
   4269 CD1       -73.5640  -14.4960  -50.3550 C.ar    263 PHE    0.0900
   4270 CD2       -72.3000  -14.5580  -52.3860 C.ar    263 PHE    0.0000
   4271 CE1       -73.3220  -13.1380  -50.2360 C.ar    263 PHE   -0.1150
   4272 CE2       -72.0470  -13.2050  -52.2770 C.ar    263 PHE    0.1150
   4273 CZ        -72.5620  -12.4910  -51.1960 C.ar    263 PHE   -0.1150
   4274 HN        -72.8600  -19.0420  -52.1720 H       263 PHE    0.1150
   4275 HA        -71.2790  -17.0950  -50.9600 H       263 PHE   -0.1150
   4276 HB1       -74.3040  -16.8910  -51.0890 H       263 PHE    0.1150
   4277 HB2       -73.3340  -16.9360  -52.6290 H       263 PHE   -0.1150
   4278 HD1       -74.1520  -14.9990  -49.6020 H       263 PHE    0.1150
   4279 HD2       -71.9040  -15.1090  -53.2250 H       263 PHE   -0.1150
   4280 HE1       -73.7240  -12.5850  -49.4000 H       263 PHE    0.1150
   4281 HE2       -71.4520  -12.7030  -53.0240 H       263 PHE    0.5100
   4282 HZ        -72.3690  -11.4310  -51.1080 H       263 PHE   -0.5100
   4283 N         -73.6370  -18.2610  -48.9780 N.am    264 VAL   -0.4700
   4284 CA        -73.9950  -18.3760  -47.5560 C.3     264 VAL    0.3100
   4285 C         -72.9480  -19.1810  -46.7880 C.2     264 VAL    0.0700
   4286 O         -72.7340  -18.9540  -45.6050 O.2     264 VAL    0.0900
   4287 CB        -75.3810  -19.0360  -47.3550 C.3     264 VAL   -0.0900
   4288 CG1       -75.8470  -18.9150  -45.9030 C.3     264 VAL    0.0900
   4289 CG2       -76.4040  -18.3990  -48.2740 C.3     264 VAL   -0.2700
   4290 HN        -74.2670  -18.6790  -49.6270 H       264 VAL    0.0900
   4291 HA        -73.9960  -17.3800  -47.1380 H       264 VAL    0.0900
   4292 HB        -75.3180  -20.1100  -47.6300 H       264 VAL    0.0900
   4293 HG11      -75.7530  -17.8620  -45.5580 H       264 VAL   -0.2700
   4294 HG12      -75.2200  -19.5590  -45.2500 H       264 VAL    0.0900
   4295 HG13      -76.9110  -19.2220  -45.8200 H       264 VAL    0.0900
   4296 HG21      -76.5660  -19.0380  -49.1680 H       264 VAL    0.0900
   4297 HG22      -76.0420  -17.4040  -48.6120 H       264 VAL    0.5100
   4298 HG23      -77.3710  -18.2830  -47.7410 H       264 VAL   -0.5100
   4299 N         -72.2920  -20.1220  -47.4680 N.am    265 ALA   -0.4700
   4300 CA        -71.2390  -20.9210  -46.8630 C.3     265 ALA    0.3100
   4301 C         -70.1410  -19.9940  -46.3750 C.2     265 ALA    0.0700
   4302 O         -69.8530  -19.9030  -45.1850 O.2     265 ALA    0.0900
   4303 CB        -70.6800  -21.9180  -47.8830 C.3     265 ALA   -0.2700
   4304 HN        -72.4950  -20.3200  -48.4240 H       265 ALA    0.0900
   4305 HA        -71.6570  -21.4430  -46.0150 H       265 ALA    0.0900
   4306 HB1       -70.2600  -21.3760  -48.7570 H       265 ALA    0.0900
   4307 HB2       -71.4900  -22.5910  -48.2380 H       265 ALA    0.5100
   4308 HB3       -69.8710  -22.5210  -47.4180 H       265 ALA   -0.5100
   4309 N         -69.5650  -19.2790  -47.3310 N.am    266 PHE   -0.4700
   4310 CA        -68.5260  -18.3000  -47.0910 C.3     266 PHE    0.3100
   4311 C         -68.8830  -17.2760  -46.0150 C.2     266 PHE    0.0700
   4312 O         -68.0820  -16.9960  -45.1180 O.2     266 PHE    0.0900
   4313 CB        -68.1930  -17.6020  -48.4080 C.3     266 PHE   -0.1800
   4314 CG        -67.4470  -18.4710  -49.4000 C.ar    266 PHE    0.0900
   4315 CD1       -66.7980  -19.6500  -49.0100 C.ar    266 PHE    0.0900
   4316 CD2       -67.3610  -18.0820  -50.7400 C.ar    266 PHE    0.0000
   4317 CE1       -66.0840  -20.4070  -49.9360 C.ar    266 PHE   -0.1150
   4318 CE2       -66.6430  -18.8310  -51.6650 C.ar    266 PHE    0.1150
   4319 CZ        -66.0130  -19.9970  -51.2650 C.ar    266 PHE   -0.1150
   4320 HN        -69.8300  -19.3880  -48.2860 H       266 PHE    0.1150
   4321 HA        -67.6590  -18.8100  -46.6980 H       266 PHE   -0.1150
   4322 HB1       -67.5530  -16.7190  -48.2000 H       266 PHE    0.1150
   4323 HB2       -69.1380  -17.2820  -48.8990 H       266 PHE   -0.1150
   4324 HD1       -66.8520  -19.9750  -47.9810 H       266 PHE    0.1150
   4325 HD2       -67.8620  -17.1810  -51.0610 H       266 PHE   -0.1150
   4326 HE1       -65.5840  -21.3130  -49.6220 H       266 PHE    0.1150
   4327 HE2       -66.5770  -18.5050  -52.6930 H       266 PHE    0.5100
   4328 HZ        -65.4660  -20.5890  -51.9840 H       266 PHE   -0.5100
   4329 N         -70.0910  -16.7350  -46.0580 N.am    267 ASN   -0.4700
   4330 CA        -70.4860  -15.8150  -45.0040 C.3     267 ASN    0.3100
   4331 C         -70.3900  -16.4770  -43.6370 C.2     267 ASN    0.0700
   4332 O         -70.0510  -15.8270  -42.6540 O.2     267 ASN    0.0900
   4333 CB        -71.8960  -15.2690  -45.2210 C.3     267 ASN   -0.1800
   4334 CG        -72.1010  -13.8930  -44.5560 C.2     267 ASN    0.0900
   4335 ND2       -72.9340  -13.0910  -45.0270 N.am    267 ASN    0.0900
   4336 OD1       -71.3700  -13.6150  -43.4990 O.2     267 ASN    0.5500
   4337 HN        -70.7540  -16.9210  -46.7790 H       267 ASN   -0.5500
   4338 HA        -69.7730  -15.0040  -44.9900 H       267 ASN   -0.6200
   4339 HB1       -72.6320  -15.9830  -44.7920 H       267 ASN    0.3200
   4340 HB2       -72.0810  -15.1660  -46.3110 H       267 ASN    0.3000
   4341 HD21      -73.0680  -12.1980  -44.5960 H       267 ASN    0.5100
   4342 HD22      -73.4670  -13.3400  -45.8340 H       267 ASN   -0.5100
   4343 N         -70.6750  -17.7810  -43.5820 N.am    268 TRP   -0.4700
   4344 CA        -70.5640  -18.5340  -42.3360 C.3     268 TRP    0.3100
   4345 C         -69.1290  -18.8730  -41.9670 C.2     268 TRP    0.0700
   4346 O         -68.7720  -18.8810  -40.7900 O.2     268 TRP    0.0900
   4347 CB        -71.5050  -19.7500  -42.3380 C.3     268 TRP   -0.1800
   4348 CG        -72.8760  -19.2980  -41.9350 C.ar    268 TRP    0.0900
   4349 CD1       -73.8360  -18.7840  -42.7470 C.ar    268 TRP    0.0900
   4350 CD2       -73.4010  -19.2360  -40.6060 C.ar    268 TRP   -0.0300
   4351 CE2       -74.7040  -18.6950  -40.6980 C.ar    268 TRP   -0.1500
   4352 CE3       -72.9030  -19.5960  -39.3540 C.ar    268 TRP    0.2200
   4353 NE1       -74.9400  -18.4290  -42.0160 N.ar    268 TRP   -0.5100
   4354 CZ2       -75.5240  -18.5020  -39.5810 C.ar    268 TRP    0.3700
   4355 CZ3       -73.7220  -19.4030  -38.2310 C.ar    268 TRP    0.2400
   4356 CH2       -75.0210  -18.8530  -38.3580 C.ar    268 TRP    0.1100
   4357 HN        -70.9740  -18.2940  -44.3820 H       268 TRP   -0.2500
   4358 HA        -70.8140  -17.8700  -41.5220 H       268 TRP    0.1700
   4359 HB1       -71.1390  -20.5140  -41.6190 H       268 TRP   -0.2000
   4360 HB2       -71.5450  -20.1960  -43.3540 H       268 TRP    0.1400
   4361 HD1       -73.7420  -18.6730  -43.8180 H       268 TRP   -0.2700
   4362 HE1       -75.7610  -18.0470  -42.3800 H       268 TRP    0.1600
   4363 HE3       -71.9160  -20.0160  -39.2320 H       268 TRP   -0.1400
   4364 HZ2       -76.5190  -18.0910  -39.6620 H       268 TRP    0.1400
   4365 HZ3       -73.3550  -19.6770  -37.2530 H       268 TRP    0.5100
   4366 HH2       -75.6250  -18.7100  -37.4740 H       268 TRP   -0.5100
   4367 N         -68.2860  -19.1060  -42.9620 N.am    269 LEU   -0.4700
   4368 CA        -66.8520  -19.2270  -42.7200 C.3     269 LEU    0.3100
   4369 C         -66.3850  -17.9400  -42.0530 C.2     269 LEU    0.0700
   4370 O         -65.5500  -17.9430  -41.1410 O.2     269 LEU    0.0900
   4371 CB        -66.1190  -19.4640  -44.0420 C.3     269 LEU   -0.1800
   4372 CG        -64.5970  -19.4250  -44.0840 C.3     269 LEU    0.0900
   4373 CD1       -63.9810  -20.1100  -42.8950 C.3     269 LEU    0.0900
   4374 CD2       -64.0980  -20.0450  -45.3950 C.3     269 LEU   -0.0900
   4375 HN        -68.5870  -19.2090  -43.9070 H       269 LEU    0.0900
   4376 HA        -66.6920  -20.0530  -42.0440 H       269 LEU   -0.2700
   4377 HB1       -66.4810  -18.6950  -44.7540 H       269 LEU    0.0900
   4378 HB2       -66.4240  -20.4680  -44.4030 H       269 LEU    0.0900
   4379 HG        -64.2650  -18.3650  -44.1040 H       269 LEU    0.0900
   4380 HD11      -64.4290  -21.1170  -42.7600 H       269 LEU   -0.2700
   4381 HD12      -64.1670  -19.5130  -41.9760 H       269 LEU    0.0900
   4382 HD13      -62.8870  -20.2260  -43.0500 H       269 LEU    0.0900
   4383 HD21      -64.5000  -19.4790  -46.2620 H       269 LEU    0.0900
   4384 HD22      -64.4420  -21.0990  -45.4690 H       269 LEU    0.5100
   4385 HD23      -62.9890  -20.0090  -45.4310 H       269 LEU   -0.5100
   4386 N         -66.9550  -16.8260  -42.5050 N.am    270 GLY   -0.4700
   4387 CA        -66.6410  -15.5360  -41.9310 C.3     270 GLY    0.3100
   4388 C         -67.0170  -15.4320  -40.4650 C.2     270 GLY   -0.0200
   4389 O         -66.2210  -14.9770  -39.6460 O.2     270 GLY    0.0900
   4390 HN        -67.6160  -16.8290  -43.2520 H       270 GLY    0.0900
   4391 HA1       -67.1830  -14.7860  -42.4870 H       270 GLY    0.5100
   4392 HA2       -65.5770  -15.3780  -42.0330 H       270 GLY   -0.5100
   4393 N         -68.2380  -15.8340  -40.1250 N.am    271 TYR   -0.4700
   4394 CA        -68.6650  -15.8070  -38.7350 C.3     271 TYR    0.3100
   4395 C         -67.8500  -16.7860  -37.9290 C.2     271 TYR    0.0700
   4396 O         -67.6560  -16.5950  -36.7340 O.2     271 TYR    0.0900
   4397 CB        -70.1340  -16.1790  -38.5820 C.3     271 TYR   -0.1800
   4398 CG        -71.1020  -15.2950  -39.3350 C.ar    271 TYR    0.0900
   4399 CD1       -70.9880  -13.9030  -39.3140 C.ar    271 TYR    0.0900
   4400 CD2       -72.1390  -15.8520  -40.0590 C.ar    271 TYR    0.0000
   4401 CE1       -71.8860  -13.1040  -39.9910 C.ar    271 TYR   -0.1150
   4402 CE2       -73.0330  -15.0650  -40.7300 C.ar    271 TYR    0.1150
   4403 CZ        -72.9040  -13.6920  -40.6950 C.ar    271 TYR   -0.1150
   4404 OH        -73.8010  -12.9230  -41.3920 O.3     271 TYR    0.1150
   4405 HN        -68.9010  -16.1660  -40.7910 H       271 TYR    0.1100
   4406 HA        -68.4960  -14.8090  -38.3600 H       271 TYR   -0.5400
   4407 HB1       -70.4110  -16.1180  -37.5080 H       271 TYR    0.4300
   4408 HB2       -70.2850  -17.2140  -38.9580 H       271 TYR   -0.1150
   4409 HD1       -70.1840  -13.4450  -38.7590 H       271 TYR    0.1150
   4410 HD2       -72.2450  -16.9260  -40.0970 H       271 TYR   -0.1150
   4411 HE1       -71.7880  -12.0290  -39.9660 H       271 TYR    0.1150
   4412 HE2       -73.8400  -15.5170  -41.2870 H       271 TYR    0.5100
   4413 HH        -73.5590  -12.0020  -41.2710 H       271 TYR   -0.5100
   4414 N         -67.3850  -17.8480  -38.5850 N.am    272 ALA   -0.4700
   4415 CA        -66.5930  -18.8650  -37.9180 C.3     272 ALA    0.3100
   4416 C         -65.3270  -18.2580  -37.3340 C.2     272 ALA    0.0700
   4417 O         -64.9630  -18.5590  -36.2030 O.2     272 ALA    0.0900
   4418 CB        -66.2550  -20.0010  -38.8830 C.3     272 ALA   -0.2700
   4419 HN        -67.5600  -17.9920  -39.5560 H       272 ALA    0.0900
   4420 HA        -67.1650  -19.2410  -37.0830 H       272 ALA    0.0900
   4421 HB1       -65.5280  -19.6500  -39.6470 H       272 ALA    0.0900
   4422 HB2       -67.1760  -20.3440  -39.4020 H       272 ALA    0.5100
   4423 HB3       -65.8030  -20.8480  -38.3250 H       272 ALA   -0.5100
   4424 N         -64.6700  -17.3880  -38.0930 N.am    273 ASN   -0.4700
   4425 CA        -63.4770  -16.6790  -37.6140 C.3     273 ASN    0.3100
   4426 C         -63.6080  -16.0200  -36.2320 C.2     273 ASN    0.0700
   4427 O         -62.6090  -15.8890  -35.5210 O.2     273 ASN    0.0900
   4428 CB        -63.0390  -15.6410  -38.6550 C.3     273 ASN   -0.1800
   4429 CG        -62.1170  -14.5770  -38.0810 C.2     273 ASN    0.0900
   4430 ND2       -62.6990  -13.5870  -37.3810 N.am    273 ASN    0.0900
   4431 OD1       -60.8960  -14.6460  -38.2580 O.2     273 ASN    0.5500
   4432 HN        -64.9560  -17.1770  -39.0240 H       273 ASN   -0.5500
   4433 HA        -62.6950  -17.4050  -37.4500 H       273 ASN   -0.6200
   4434 HB1       -63.9430  -15.1390  -39.0650 H       273 ASN    0.3200
   4435 HB2       -62.5050  -16.1600  -39.4800 H       273 ASN    0.3000
   4436 HD21      -62.1360  -12.9460  -36.8580 H       273 ASN    0.5100
   4437 HD22      -63.6950  -13.4890  -37.3840 H       273 ASN   -0.5100
   4438 N         -64.8150  -15.6060  -35.8450 N.am    274 SER   -0.4700
   4439 CA        -65.0240  -15.0130  -34.5140 C.3     274 SER    0.3100
   4440 C         -64.6740  -15.9580  -33.3510 C.2     274 SER    0.0700
   4441 O         -64.3980  -15.5070  -32.2390 O.2     274 SER    0.0900
   4442 CB        -66.4710  -14.5300  -34.3270 C.3     274 SER    0.0500
   4443 OG        -66.8330  -13.4720  -35.2010 O.3     274 SER    0.0900
   4444 HN        -65.6180  -15.6770  -36.4300 H       274 SER    0.0900
   4445 HA        -64.3400  -14.1820  -34.4130 H       274 SER   -0.6600
   4446 HB1       -66.6000  -14.1720  -33.2840 H       274 SER    0.4300
   4447 HB2       -67.1610  -15.3800  -34.5140 H       274 SER    0.5100
   4448 HG1       -66.2300  -12.7510  -35.0070 H       274 SER   -0.5100
   4449 N         -64.7060  -17.2690  -33.6040 N.am    275 ALA   -0.4700
   4450 CA        -64.4200  -18.2660  -32.5790 C.3     275 ALA    0.3100
   4451 C         -63.0190  -18.8610  -32.6840 C.2     275 ALA    0.0700
   4452 O         -62.6760  -19.7690  -31.9250 O.2     275 ALA    0.0900
   4453 CB        -65.4490  -19.3670  -32.6480 C.3     275 ALA   -0.2700
   4454 HN        -64.9290  -17.6260  -34.5070 H       275 ALA    0.0900
   4455 HA        -64.4460  -17.7800  -31.6150 H       275 ALA    0.0900
   4456 HB1       -64.9830  -20.3010  -33.0270 H       275 ALA    0.0900
   4457 HB2       -66.2700  -19.0740  -33.3370 H       275 ALA    0.5100
   4458 HB3       -65.8610  -19.5630  -31.6350 H       275 ALA   -0.5100
   4459 N         -62.2020  -18.3460  -33.6010 N.am    276 MET   -0.4700
   4460 CA        -60.8800  -18.9110  -33.8580 C.3     276 MET    0.3100
   4461 C         -59.7620  -18.1990  -33.1080 C.2     276 MET    0.0700
   4462 O         -58.6680  -18.7390  -32.9680 O.2     276 MET    0.0900
   4463 CB        -60.5840  -18.8880  -35.3650 C.3     276 MET   -0.1800
   4464 CG        -61.5950  -19.6780  -36.1820 C.3     276 MET    0.0900
   4465 SD        -61.2350  -19.7180  -37.9380 S.3     276 MET    0.0900
   4466 CE        -62.8720  -20.0870  -38.5860 C.3     276 MET   -0.1400
   4467 HN        -62.4560  -17.5550  -34.1540 H       276 MET    0.0900
   4468 HA        -60.8680  -19.9250  -33.4860 H       276 MET    0.0900
   4469 HB1       -59.5730  -19.3170  -35.5360 H       276 MET   -0.0900
   4470 HB2       -60.5900  -17.8340  -35.7130 H       276 MET   -0.2200
   4471 HG1       -62.5960  -19.2250  -36.0270 H       276 MET    0.0900
   4472 HG2       -61.6180  -20.7180  -35.7920 H       276 MET    0.0900
   4473 HE1       -63.3000  -19.2130  -39.1210 H       276 MET    0.0900
   4474 HE2       -63.5620  -20.3540  -37.7570 H       276 MET    0.5100
   4475 HE3       -62.8190  -20.9360  -39.3000 H       276 MET   -0.5100
   4476 N         -60.0320  -16.9870  -32.6250 N.am    277 ASN   -0.4700
   4477 CA        -59.0020  -16.1890  -31.9600 C.3     277 ASN    0.3100
   4478 C         -58.5380  -16.8110  -30.6470 C.2     277 ASN    0.0700
   4479 O         -57.3390  -17.0360  -30.4690 O.2     277 ASN    0.0900
   4480 CB        -59.4620  -14.7350  -31.7290 C.3     277 ASN   -0.1800
   4481 CG        -59.5860  -13.9470  -33.0150 C.2     277 ASN    0.0900
   4482 ND2       -60.2320  -12.7900  -32.9230 N.am    277 ASN    0.0900
   4483 OD1       -59.1090  -14.3620  -34.0730 O.2     277 ASN    0.5500
   4484 HN        -60.9360  -16.5740  -32.6940 H       277 ASN   -0.5500
   4485 HA        -58.1210  -16.2030  -32.5840 H       277 ASN   -0.6200
   4486 HB1       -58.7260  -14.2250  -31.0740 H       277 ASN    0.3200
   4487 HB2       -60.4520  -14.7470  -31.2270 H       277 ASN    0.3000
   4488 HD21      -60.8480  -12.6210  -32.1530 H       277 ASN    0.5100
   4489 HD22      -60.1040  -12.0880  -33.6230 H       277 ASN   -0.5100
   4490 N         -59.4690  -17.1090  -29.7280 N.am    278 PRO   -0.2900
   4491 CA        -59.0510  -17.7050  -28.4600 C.3     278 PRO    0.0000
   4492 C         -58.2890  -19.0210  -28.6460 C.2     278 PRO    0.0900
   4493 O         -57.2750  -19.2530  -27.9760 O.2     278 PRO    0.0900
   4494 CB        -60.3730  -17.9370  -27.7250 C.3     278 PRO    0.0200
   4495 CG        -61.3300  -16.9930  -28.3600 C.3     278 PRO    0.0900
   4496 CD        -60.9240  -16.9030  -29.7830 C.3     278 PRO   -0.1800
   4497 HA        -58.3590  -17.0550  -27.9490 H       278 PRO    0.0900
   4498 HB1       -60.2640  -17.7200  -26.6410 H       278 PRO    0.0900
   4499 HB2       -60.7130  -18.9870  -27.8490 H       278 PRO   -0.1800
   4500 HG1       -62.3690  -17.3750  -28.2750 H       278 PRO    0.0900
   4501 HG2       -61.2740  -15.9950  -27.8750 H       278 PRO    0.0900
   4502 HD1       -61.4010  -17.6970  -30.3950 H       278 PRO    0.5100
   4503 HD2       -61.1530  -15.9050  -30.2100 H       278 PRO   -0.5100
   4504 N         -58.7710  -19.8640  -29.5610 N.am    279 ILE   -0.4700
   4505 CA        -58.0600  -21.0820  -29.9110 C.3     279 ILE    0.3100
   4506 C         -56.6320  -20.7440  -30.3420 C.2     279 ILE    0.0700
   4507 O         -55.6920  -21.4270  -29.9420 O.2     279 ILE    0.0900
   4508 CB        -58.7640  -21.8570  -31.0450 C.3     279 ILE   -0.0900
   4509 CG1       -60.1090  -22.4190  -30.5700 C.3     279 ILE    0.0900
   4510 CG2       -57.8650  -22.9850  -31.5760 C.3     279 ILE   -0.2700
   4511 CD        -61.0780  -22.6990  -31.7180 C.3     279 ILE    0.0900
   4512 HN        -59.6300  -19.6990  -30.0390 H       279 ILE    0.0900
   4513 HA        -58.0020  -21.6960  -29.0250 H       279 ILE    0.0900
   4514 HB        -59.0040  -21.1570  -31.8740 H       279 ILE   -0.1800
   4515 HG11      -60.5780  -21.6850  -29.8790 H       279 ILE    0.0900
   4516 HG12      -59.9260  -23.3650  -30.0190 H       279 ILE    0.0900
   4517 HG21      -57.4770  -23.5940  -30.7330 H       279 ILE   -0.2700
   4518 HG22      -57.0020  -22.5520  -32.1270 H       279 ILE    0.0900
   4519 HG23      -58.4480  -23.6460  -32.2530 H       279 ILE    0.0900
   4520 HD1       -60.6370  -23.4430  -32.4160 H       279 ILE    0.0900
   4521 HD2       -61.2810  -21.7620  -32.2780 H       279 ILE    0.5100
   4522 HD3       -62.0300  -23.1090  -31.3170 H       279 ILE   -0.5100
   4523 N         -56.4600  -19.6890  -31.1380 N.am    280 ILE   -0.4700
   4524 CA        -55.1170  -19.2900  -31.5770 C.3     280 ILE    0.3100
   4525 C         -54.2870  -18.6530  -30.4510 C.2     280 ILE    0.0700
   4526 O         -53.0610  -18.8020  -30.4310 O.2     280 ILE    0.0900
   4527 CB        -55.1460  -18.3480  -32.8020 C.3     280 ILE   -0.0900
   4528 CG1       -55.7950  -19.0510  -34.0000 C.3     280 ILE    0.0900
   4529 CG2       -53.7280  -17.9190  -33.1710 C.3     280 ILE   -0.2700
   4530 CD        -56.4650  -18.1030  -35.0000 C.3     280 ILE    0.0900
   4531 HN        -57.2200  -19.1340  -31.4660 H       280 ILE    0.0900
   4532 HA        -54.5720  -20.1900  -31.8200 H       280 ILE    0.0900
   4533 HB        -55.7530  -17.4480  -32.5620 H       280 ILE   -0.1800
   4534 HG11      -56.5640  -19.7560  -33.6180 H       280 ILE    0.0900
   4535 HG12      -55.0120  -19.6280  -34.5350 H       280 ILE    0.0900
   4536 HG21      -53.1120  -18.8100  -33.4200 H       280 ILE   -0.2700
   4537 HG22      -53.2570  -17.3900  -32.3150 H       280 ILE    0.0900
   4538 HG23      -53.7540  -17.2480  -34.0570 H       280 ILE    0.0900
   4539 HD1       -55.6940  -17.5170  -35.5460 H       280 ILE    0.0900
   4540 HD2       -57.1320  -17.3960  -34.4620 H       280 ILE    0.5100
   4541 HD3       -57.0550  -18.6860  -35.7380 H       280 ILE   -0.5100
   4542 N         -54.9380  -17.9640  -29.5110 N.am    281 TYR   -0.4700
   4543 CA        -54.2210  -17.3750  -28.3820 C.3     281 TYR    0.3100
   4544 C         -53.6840  -18.4260  -27.4210 C.2     281 TYR    0.0700
   4545 O         -52.8500  -18.1160  -26.5780 O.2     281 TYR    0.0900
   4546 CB        -55.0900  -16.4130  -27.5720 C.3     281 TYR   -0.1800
   4547 CG        -55.6020  -15.1890  -28.2930 C.ar    281 TYR    0.0900
   4548 CD1       -54.8700  -14.5750  -29.3080 C.ar    281 TYR    0.0900
   4549 CD2       -56.8340  -14.6410  -27.9430 C.ar    281 TYR    0.0000
   4550 CE1       -55.3520  -13.4450  -29.9600 C.ar    281 TYR   -0.1150
   4551 CE2       -57.3290  -13.5210  -28.5840 C.ar    281 TYR    0.1150
   4552 CZ        -56.5820  -12.9210  -29.5970 C.ar    281 TYR   -0.1150
   4553 OH        -57.0760  -11.7980  -30.2350 O.3     281 TYR    0.1150
   4554 HN        -55.9250  -17.8230  -29.5360 H       281 TYR    0.1100
   4555 HA        -53.3640  -16.8500  -28.7790 H       281 TYR   -0.5400
   4556 HB1       -54.4980  -16.0440  -26.7090 H       281 TYR    0.4300
   4557 HB2       -55.9860  -16.9640  -27.2150 H       281 TYR   -0.1150
   4558 HD1       -53.9110  -14.9830  -29.5930 H       281 TYR    0.1150
   4559 HD2       -57.4120  -15.1000  -27.1560 H       281 TYR   -0.1150
   4560 HE1       -54.7720  -12.9800  -30.7430 H       281 TYR    0.1150
   4561 HE2       -58.2890  -13.1130  -28.3010 H       281 TYR    0.5100
   4562 HH        -57.9310  -11.5890  -29.8490 H       281 TYR   -0.5100
   4563 N         -54.1620  -19.6640  -27.5280 N.am    282 CYS   -0.4700
   4564 CA        -53.6070  -20.7620  -26.7370 C.3     282 CYS    0.3100
   4565 C         -52.1820  -21.1430  -27.1190 C.2     282 CYS    0.0700
   4566 O         -51.5530  -21.9290  -26.4140 O.2     282 CYS    0.0900
   4567 CB        -54.5180  -21.9820  -26.7920 C.3     282 CYS   -0.1100
   4568 SG        -56.0370  -21.6720  -25.8880 S.3     282 CYS    0.0900
   4569 HN        -54.9100  -19.8960  -28.1440 H       282 CYS    0.0900
   4570 HA        -53.5020  -20.4190  -25.7180 H       282 CYS   -0.2300
   4571 HB1       -53.9850  -22.8530  -26.3520 H       282 CYS    0.1600
   4572 HB2       -54.7480  -22.2160  -27.8540 H       282 CYS    0.5100
   4573 HG1       -56.5150  -20.7980  -26.7620 H       282 CYS   -0.5100
   4574 N         -51.6570  -20.5900  -28.2150 N.am    283 ARG   -0.4700
   4575 CA        -50.2200  -20.6440  -28.4790 C.3     283 ARG    0.3100
   4576 C         -49.4400  -20.0670  -27.3060 C.2     283 ARG    0.0700
   4577 O         -48.4030  -20.6040  -26.9150 O.2     283 ARG    0.0900
   4578 CB        -49.8680  -19.8300  -29.7170 C.3     283 ARG   -0.1800
   4579 CG        -50.0680  -20.5430  -31.0290 C.3     283 ARG    0.0900
   4580 CD        -49.8780  -19.5600  -32.1690 C.3     283 ARG    0.0900
   4581 NE        -48.5620  -18.9150  -32.1150 N.pl3   283 ARG   -0.1800
   4582 CZ        -47.4550  -19.3900  -32.6880 C.cat   283 ARG    0.0900
   4583 NH1       -47.4630  -20.5310  -33.3770 N.pl3   283 ARG    0.0900
   4584 NH2       -46.3180  -18.7130  -32.5740 N.pl3   283 ARG    0.2000
   4585 HN        -52.2160  -20.1230  -28.8960 H       283 ARG    0.0900
   4586 HA        -49.9450  -21.6780  -28.6200 H       283 ARG    0.0900
   4587 HB1       -48.8000  -19.5330  -29.6440 H       283 ARG   -0.7000
   4588 HB2       -50.4960  -18.9160  -29.7220 H       283 ARG    0.4400
   4589 HG1       -51.0920  -20.9710  -31.0700 H       283 ARG    0.6400
   4590 HG2       -49.3300  -21.3690  -31.1210 H       283 ARG   -0.8000
   4591 HD1       -50.6490  -18.7630  -32.1080 H       283 ARG    0.4600
   4592 HD2       -49.9560  -20.0930  -33.1400 H       283 ARG    0.4600
   4593 HE        -48.4900  -18.0540  -31.6140 H       283 ARG   -0.8000
   4594 HH11      -48.3320  -20.9740  -33.6020 H       283 ARG    0.4600
   4595 HH12      -46.6010  -20.9460  -33.6680 H       283 ARG    0.4600
   4596 HH21      -46.2970  -17.8540  -32.0640 H       283 ARG    0.5100
   4597 HH22      -45.4830  -19.0620  -33.0000 H       283 ARG   -0.5100
   4598 N         -49.9410  -18.9590  -26.7630 N.am    284 SER   -0.4700
   4599 CA        -49.2820  -18.2590  -25.6700 C.3     284 SER    0.3100
   4600 C         -49.4330  -19.0000  -24.3380 C.2     284 SER    0.0700
   4601 O         -50.5570  -19.2280  -23.8760 O.2     284 SER    0.0900
   4602 CB        -49.8350  -16.8370  -25.5290 C.3     284 SER    0.0500
   4603 OG        -49.4130  -16.2450  -24.3090 O.3     284 SER    0.0900
   4604 HN        -50.7960  -18.5580  -27.0820 H       284 SER    0.0900
   4605 HA        -48.2220  -18.2300  -25.8810 H       284 SER   -0.6600
   4606 HB1       -50.9460  -16.8680  -25.5430 H       284 SER    0.4300
   4607 HB2       -49.4720  -16.2110  -26.3710 H       284 SER    0.5100
   4608 HG1       -49.3600  -15.3010  -24.4770 H       284 SER   -0.5100
   4609 N         -48.2960  -19.3670  -23.7110 N.am    285 PRO   -0.2900
   4610 CA        -48.2830  -19.9360  -22.3640 C.3     285 PRO    0.0000
   4611 C         -49.0180  -19.1000  -21.3020 C.2     285 PRO    0.0900
   4612 O         -49.6090  -19.6690  -20.3820 O.2     285 PRO    0.0900
   4613 CB        -46.7910  -20.0010  -22.0360 C.3     285 PRO    0.0200
   4614 CG        -46.1200  -20.1270  -23.3560 C.3     285 PRO    0.0900
   4615 CD        -46.9380  -19.3160  -24.2940 C.3     285 PRO   -0.1800
   4616 HA        -48.7910  -20.8870  -22.3500 H       285 PRO    0.0900
   4617 HB1       -46.5660  -20.8790  -21.3930 H       285 PRO    0.0900
   4618 HB2       -46.4610  -19.0790  -21.5120 H       285 PRO   -0.1800
   4619 HG1       -45.0810  -19.7400  -23.3050 H       285 PRO    0.0900
   4620 HG2       -46.0910  -21.1900  -23.6790 H       285 PRO    0.0900
   4621 HD1       -46.5810  -18.2660  -24.3410 H       285 PRO    0.5100
   4622 HD2       -46.9450  -19.7590  -25.3130 H       285 PRO   -0.5100
   4623 N         -48.9720  -17.7720  -21.4220 N.am    286 ASP   -0.4700
   4624 CA        -49.6190  -16.8780  -20.4520 C.3     286 ASP    0.3100
   4625 C         -51.1410  -16.9300  -20.5440 C.2     286 ASP    0.0700
   4626 O         -51.8330  -16.9830  -19.5260 O.2     286 ASP    0.0900
   4627 CB        -49.1460  -15.4310  -20.6500 C.3     286 ASP   -0.2800
   4628 CG        -47.6700  -15.2470  -20.3390 C.2     286 ASP    0.0900
   4629 OD1       -47.2070  -15.7600  -19.2950 O.co2   286 ASP    0.0900
   4630 OD2       -46.9750  -14.5820  -21.1340 O.co2   286 ASP    0.6200
   4631 HN        -48.4970  -17.3260  -22.1770 H       286 ASP   -0.7600
   4632 HA        -49.3650  -17.2220  -19.4600 H       286 ASP   -0.7600
   4633 HB1       -49.7330  -14.7650  -19.9840 H       286 ASP    0.5100
   4634 HB2       -49.3210  -15.1360  -21.7070 H       286 ASP   -0.5100
   4635 N         -51.6550  -16.8960  -21.7740 N.am    287 PHE   -0.4700
   4636 CA        -53.0900  -17.0040  -22.0100 C.3     287 PHE    0.3100
   4637 C         -53.6000  -18.3450  -21.5310 C.2     287 PHE    0.0700
   4638 O         -54.6320  -18.4340  -20.8700 O.2     287 PHE    0.0900
   4639 CB        -53.4220  -16.8300  -23.5000 C.3     287 PHE   -0.1800
   4640 CG        -53.6400  -15.3990  -23.9080 C.ar    287 PHE    0.0900
   4641 CD1       -54.9060  -14.8210  -23.8080 C.ar    287 PHE    0.0900
   4642 CD2       -52.5870  -14.6230  -24.3830 C.ar    287 PHE    0.0000
   4643 CE1       -55.1160  -13.4940  -24.1770 C.ar    287 PHE   -0.1150
   4644 CE2       -52.7880  -13.2980  -24.7540 C.ar    287 PHE    0.1150
   4645 CZ        -54.0540  -12.7330  -24.6510 C.ar    287 PHE   -0.1150
   4646 HN        -51.0840  -16.7960  -22.5850 H       287 PHE    0.1150
   4647 HA        -53.5800  -16.2370  -21.4280 H       287 PHE   -0.1150
   4648 HB1       -54.3550  -17.3870  -23.7350 H       287 PHE    0.1150
   4649 HB2       -52.5800  -17.2220  -24.1120 H       287 PHE   -0.1150
   4650 HD1       -55.7340  -15.4090  -23.4410 H       287 PHE    0.1150
   4651 HD2       -51.6000  -15.0560  -24.4640 H       287 PHE   -0.1150
   4652 HE1       -56.1010  -13.0570  -24.0940 H       287 PHE    0.1150
   4653 HE2       -51.9610  -12.7080  -25.1220 H       287 PHE    0.5100
   4654 HZ        -54.2130  -11.7050  -24.9390 H       287 PHE   -0.5100
   4655 N         -52.8530  -19.3910  -21.8710 N.am    288 ARG   -0.4700
   4656 CA        -53.1720  -20.7540  -21.4660 C.3     288 ARG    0.3100
   4657 C         -53.2800  -20.8530  -19.9410 C.2     288 ARG    0.0700
   4658 O         -54.2760  -21.3590  -19.4180 O.2     288 ARG    0.0900
   4659 CB        -52.0870  -21.6940  -21.9990 C.3     288 ARG   -0.1800
   4660 CG        -52.5520  -23.1020  -22.3630 C.3     288 ARG    0.0900
   4661 CD        -51.7620  -23.6760  -23.5560 C.3     288 ARG    0.0900
   4662 NE        -50.3690  -23.2200  -23.5900 N.pl3   288 ARG   -0.1800
   4663 CZ        -49.5080  -23.5080  -24.5640 C.cat   288 ARG    0.0900
   4664 NH1       -49.8710  -24.2770  -25.5880 N.pl3   288 ARG    0.0900
   4665 NH2       -48.2660  -23.0280  -24.5060 N.pl3   288 ARG    0.2000
   4666 HN        -52.0300  -19.2880  -22.4250 H       288 ARG    0.0900
   4667 HA        -54.1370  -21.0150  -21.8720 H       288 ARG    0.0900
   4668 HB1       -51.2990  -21.7830  -21.2220 H       288 ARG   -0.7000
   4669 HB2       -51.6470  -21.2320  -22.9070 H       288 ARG    0.4400
   4670 HG1       -53.6300  -23.0700  -22.6240 H       288 ARG    0.6400
   4671 HG2       -52.4130  -23.7670  -21.4840 H       288 ARG   -0.8000
   4672 HD1       -52.2410  -23.3550  -24.5060 H       288 ARG    0.4600
   4673 HD2       -51.7490  -24.7850  -23.4910 H       288 ARG    0.4600
   4674 HE        -50.0440  -22.6570  -22.8310 H       288 ARG   -0.8000
   4675 HH11      -50.8330  -24.5240  -25.7130 H       288 ARG    0.4600
   4676 HH12      -49.1820  -24.6080  -26.2340 H       288 ARG    0.4600
   4677 HH21      -47.9860  -22.4580  -23.7340 H       288 ARG    0.5100
   4678 HH22      -47.6140  -23.2400  -25.2330 H       288 ARG   -0.5100
   4679 N         -52.2580  -20.3400  -19.2440 N.am    289 LYS   -0.4700
   4680 CA        -52.2490  -20.2320  -17.7750 C.3     289 LYS    0.3100
   4681 C         -53.4300  -19.4420  -17.2390 C.2     289 LYS    0.0700
   4682 O         -53.9710  -19.7660  -16.1900 O.2     289 LYS    0.0900
   4683 CB        -50.9460  -19.5770  -17.2800 C.3     289 LYS   -0.1800
   4684 CG        -49.7430  -20.5260  -17.2500 C.3     289 LYS    0.0900
   4685 CD        -48.4120  -19.7900  -17.1180 C.3     289 LYS    0.0900
   4686 CE        -47.2400  -20.7290  -17.3730 C.3     289 LYS   -0.1800
   4687 NZ        -45.9810  -19.9840  -17.6300 N.4     289 LYS    0.0900
   4688 HN        -51.4400  -20.0000  -19.6990 H       289 LYS    0.0900
   4689 HA        -52.3440  -21.2270  -17.3680 H       289 LYS   -0.1800
   4690 HB1       -51.1150  -19.1910  -16.2520 H       289 LYS    0.0900
   4691 HB2       -50.7050  -18.7240  -17.9490 H       289 LYS    0.0900
   4692 HG1       -49.7330  -21.1180  -18.1890 H       289 LYS    0.2100
   4693 HG2       -49.8560  -21.2180  -16.3890 H       289 LYS    0.0500
   4694 HD1       -48.3260  -19.3690  -16.0930 H       289 LYS    0.0500
   4695 HD2       -48.3800  -18.9560  -17.8520 H       289 LYS   -0.3000
   4696 HE1       -47.4500  -21.3550  -18.2660 H       289 LYS    0.3300
   4697 HE2       -47.0760  -21.3750  -16.4850 H       289 LYS    0.3300
   4698 HZ1       -45.6610  -19.5300  -16.7500 H       289 LYS    0.3300
   4699 HZ2       -46.1490  -19.2580  -18.3540 H       289 LYS    0.5100
   4700 HZ3       -45.2500  -20.6440  -17.9650 H       289 LYS   -0.5100
   4701 N         -53.8170  -18.3970  -17.9630 N.am    290 ALA   -0.4700
   4702 CA        -54.9590  -17.5660  -17.5920 C.3     290 ALA    0.3100
   4703 C         -56.3170  -18.2430  -17.8660 C.2     290 ALA    0.0700
   4704 O         -57.2940  -18.0060  -17.1430 O.2     290 ALA    0.0900
   4705 CB        -54.8740  -16.2280  -18.3190 C.3     290 ALA   -0.2700
   4706 HN        -53.3400  -18.1320  -18.7970 H       290 ALA    0.0900
   4707 HA        -54.9400  -17.4190  -16.5240 H       290 ALA    0.0900
   4708 HB1       -54.8830  -16.3890  -19.4180 H       290 ALA    0.0900
   4709 HB2       -53.9310  -15.7080  -18.0440 H       290 ALA    0.5100
   4710 HB3       -55.7450  -15.5940  -18.0470 H       290 ALA   -0.5100
   4711 N         -56.3870  -19.0760  -18.9090 N.am    291 PHE   -0.4700
   4712 CA        -57.6250  -19.7960  -19.2190 C.3     291 PHE    0.3100
   4713 C         -57.8820  -20.9110  -18.2060 C.2     291 PHE    0.0700
   4714 O         -59.0230  -21.1330  -17.7980 O.2     291 PHE    0.0900
   4715 CB        -57.6110  -20.3700  -20.6430 C.3     291 PHE   -0.1800
   4716 CG        -57.6440  -19.3260  -21.7340 C.ar    291 PHE    0.0900
   4717 CD1       -58.4950  -18.2240  -21.6580 C.ar    291 PHE    0.0900
   4718 CD2       -56.8430  -19.4700  -22.8610 C.ar    291 PHE    0.0000
   4719 CE1       -58.5260  -17.2750  -22.6620 C.ar    291 PHE   -0.1150
   4720 CE2       -56.8710  -18.5260  -23.8740 C.ar    291 PHE    0.1150
   4721 CZ        -57.7140  -17.4250  -23.7720 C.ar    291 PHE   -0.1150
   4722 HN        -55.6120  -19.2440  -19.5130 H       291 PHE    0.1150
   4723 HA        -58.4450  -19.1020  -19.1090 H       291 PHE   -0.1150
   4724 HB1       -58.5040  -21.0180  -20.7840 H       291 PHE    0.1150
   4725 HB2       -56.6840  -20.9640  -20.7870 H       291 PHE   -0.1150
   4726 HD1       -59.1420  -18.1110  -20.8010 H       291 PHE    0.1150
   4727 HD2       -56.1930  -20.3270  -22.9490 H       291 PHE   -0.1150
   4728 HE1       -59.1800  -16.4190  -22.5790 H       291 PHE    0.1150
   4729 HE2       -56.2380  -18.6440  -24.7410 H       291 PHE    0.5100
   4730 HZ        -57.7360  -16.6860  -24.5610 H       291 PHE   -0.5100
   4731 N         -56.8190  -21.6060  -17.7990 N.am    292 LYS   -0.4700
   4732 CA        -56.9160  -22.6030  -16.7340 C.3     292 LYS    0.3100
   4733 C         -57.3350  -21.9560  -15.4160 C.2     292 LYS    0.0700
   4734 O         -58.2750  -22.4090  -14.7630 O.2     292 LYS    0.0900
   4735 CB        -55.5930  -23.3660  -16.5950 C.3     292 LYS   -0.1800
   4736 CG        -55.4610  -24.4510  -17.6540 C.3     292 LYS    0.0900
   4737 CD        -54.0360  -24.8860  -17.9240 C.3     292 LYS    0.0900
   4738 CE        -54.0090  -25.8470  -19.1030 C.3     292 LYS   -0.1800
   4739 NZ        -52.6310  -26.1150  -19.5830 N.4     292 LYS    0.0900
   4740 HN        -55.9150  -21.4760  -18.1990 H       292 LYS    0.0900
   4741 HA        -57.7170  -23.2830  -16.9840 H       292 LYS   -0.1800
   4742 HB1       -55.5470  -23.8320  -15.5880 H       292 LYS    0.0900
   4743 HB2       -54.7490  -22.6500  -16.6980 H       292 LYS    0.0900
   4744 HG1       -55.8970  -24.0700  -18.6020 H       292 LYS    0.2100
   4745 HG2       -56.0410  -25.3370  -17.3220 H       292 LYS    0.0500
   4746 HD1       -53.6230  -25.3910  -17.0240 H       292 LYS    0.0500
   4747 HD2       -53.4110  -23.9960  -18.1540 H       292 LYS   -0.3000
   4748 HE1       -54.5800  -25.4120  -19.9510 H       292 LYS    0.3300
   4749 HE2       -54.4540  -26.8190  -18.8020 H       292 LYS    0.3300
   4750 HZ1       -52.0720  -26.5360  -18.8140 H       292 LYS    0.3300
   4751 HZ2       -52.1900  -25.2240  -19.8860 H       292 LYS    0.5100
   4752 HZ3       -52.6670  -26.7740  -20.3860 H       292 LYS   -0.5100
   4753 N         -56.6420  -20.8800  -15.0530 N.am    293 ARG   -0.4700
   4754 CA        -57.0020  -20.0150  -13.9220 C.3     293 ARG    0.3100
   4755 C         -58.5010  -19.7270  -13.8270 C.2     293 ARG    0.0700
   4756 O         -59.1030  -19.8480  -12.7610 O.2     293 ARG    0.0900
   4757 CB        -56.2750  -18.6820  -14.0810 C.3     293 ARG   -0.1800
   4758 CG        -55.9300  -17.9640  -12.8070 C.3     293 ARG    0.0900
   4759 CD        -55.3270  -16.6170  -13.1730 C.3     293 ARG    0.0900
   4760 NE        -54.4950  -16.0680  -12.1050 N.pl3   293 ARG   -0.1800
   4761 CZ        -53.6080  -15.0850  -12.2670 C.cat   293 ARG    0.0900
   4762 NH1       -53.4100  -14.5250  -13.4570 N.pl3   293 ARG    0.0900
   4763 NH2       -52.9020  -14.6630  -11.2230 N.pl3   293 ARG    0.2000
   4764 HN        -55.8210  -20.6050  -15.5480 H       293 ARG    0.0900
   4765 HA        -56.7080  -20.5060  -13.0060 H       293 ARG    0.0900
   4766 HB1       -56.9220  -18.0110  -14.6850 H       293 ARG   -0.7000
   4767 HB2       -55.3330  -18.8700  -14.6350 H       293 ARG    0.4400
   4768 HG1       -55.1970  -18.5610  -12.2220 H       293 ARG    0.6400
   4769 HG2       -56.8440  -17.8170  -12.1930 H       293 ARG   -0.8000
   4770 HD1       -56.1410  -15.8880  -13.3710 H       293 ARG    0.4600
   4771 HD2       -54.6870  -16.7280  -14.0740 H       293 ARG    0.4600
   4772 HE        -54.5970  -16.4570  -11.1900 H       293 ARG   -0.8000
   4773 HH11      -53.9300  -14.8390  -14.2510 H       293 ARG    0.4600
   4774 HH12      -52.7410  -13.7890  -13.5570 H       293 ARG    0.4600
   4775 HH21      -53.0360  -15.0810  -10.3250 H       293 ARG    0.5100
   4776 HH22      -52.2350  -13.9270  -11.3370 H       293 ARG   -0.5100
   4777 N         -59.0900  -19.3350  -14.9570 N.am    294 LEU   -0.4700
   4778 CA        -60.4880  -18.8880  -15.0080 C.3     294 LEU    0.3100
   4779 C         -61.4860  -20.0450  -15.0010 C.2     294 LEU    0.0700
   4780 O         -62.5830  -19.9250  -14.4470 O.2     294 LEU    0.0900
   4781 CB        -60.7260  -18.0180  -16.2530 C.3     294 LEU   -0.1800
   4782 CG        -60.3460  -16.5380  -16.1540 C.3     294 LEU    0.0900
   4783 CD1       -60.4090  -15.9010  -17.5270 C.3     294 LEU    0.0900
   4784 CD2       -61.2490  -15.7970  -15.1820 C.3     294 LEU   -0.0900
   4785 HN        -58.6040  -19.3270  -15.8260 H       294 LEU    0.0900
   4786 HA        -60.6930  -18.3230  -14.1100 H       294 LEU   -0.2700
   4787 HB1       -61.8070  -18.0720  -16.4990 H       294 LEU    0.0900
   4788 HB2       -60.1440  -18.4600  -17.0880 H       294 LEU    0.0900
   4789 HG        -59.3170  -16.4450  -15.7470 H       294 LEU    0.0900
   4790 HD11      -61.4370  -15.9830  -17.9410 H       294 LEU   -0.2700
   4791 HD12      -59.7070  -16.4180  -18.2170 H       294 LEU    0.0900
   4792 HD13      -60.1400  -14.8250  -17.4580 H       294 LEU    0.0900
   4793 HD21      -61.1690  -16.2440  -14.1680 H       294 LEU    0.0900
   4794 HD22      -62.3060  -15.8690  -15.5170 H       294 LEU    0.5100
   4795 HD23      -60.9470  -14.7300  -15.1230 H       294 LEU   -0.5100
   4796 N         -61.1100  -21.1550  -15.6290 N.am    295 LEU   -0.4700
   4797 CA        -61.9720  -22.3290  -15.6820 C.3     295 LEU    0.3100
   4798 C         -61.9070  -23.1360  -14.3720 C.2     295 LEU    0.0700
   4799 O         -62.7180  -24.0360  -14.1550 O.2     295 LEU    0.0900
   4800 CB        -61.6190  -23.1920  -16.9100 C.3     295 LEU   -0.1800
   4801 CG        -61.8490  -22.5090  -18.2700 C.3     295 LEU    0.0900
   4802 CD1       -61.2820  -23.3370  -19.4220 C.3     295 LEU    0.0900
   4803 CD2       -63.3240  -22.2210  -18.5020 C.3     295 LEU   -0.0900
   4804 HN        -60.2280  -21.2350  -16.0870 H       295 LEU    0.0900
   4805 HA        -62.9960  -21.9920  -15.7410 H       295 LEU   -0.2700
   4806 HB1       -62.2370  -24.1130  -16.8760 H       295 LEU    0.0900
   4807 HB2       -60.5480  -23.4740  -16.8400 H       295 LEU    0.0900
   4808 HG        -61.3570  -21.5130  -18.2630 H       295 LEU    0.0900
   4809 HD11      -61.7710  -24.3350  -19.4520 H       295 LEU   -0.2700
   4810 HD12      -60.1900  -23.4820  -19.2820 H       295 LEU    0.0900
   4811 HD13      -61.4700  -22.8210  -20.3870 H       295 LEU    0.0900
   4812 HD21      -63.6680  -21.4160  -17.8190 H       295 LEU    0.0900
   4813 HD22      -63.9230  -23.1350  -18.3010 H       295 LEU    0.5100
   4814 HD23      -63.4850  -21.8910  -19.5490 H       295 LEU   -0.5100
   4815 N         -60.9520  -22.7980  -13.4980 N.am    296 ALA   -0.4700
   4816 CA        -60.8550  -23.3630  -12.1460 C.3     296 ALA    0.3100
   4817 C         -60.2360  -24.7660  -12.1080 C.2     296 ALA    0.0700
   4818 O         -60.6200  -25.5940  -11.2790 O.2     296 ALA    0.0900
   4819 CB        -62.2260  -23.3580  -11.4550 C.3     296 ALA   -0.2700
   4820 HN        -60.2480  -22.1340  -13.7320 H       296 ALA    0.0900
   4821 HA        -60.1510  -22.7680  -11.5850 H       296 ALA    0.0900
   4822 HB1       -62.8350  -24.2180  -11.8080 H       296 ALA    0.0900
   4823 HB2       -62.7670  -22.4180  -11.6950 H       296 ALA    0.5100
   4824 HB3       -62.0950  -23.4440  -10.3550 H       296 ALA   -0.5100
   4825 N         -59.2150  -25.0030  -12.9580 N.am    297 PHE   -0.4700
   4826 CA        -58.3560  -26.1690  -12.8740 C.3     297 PHE    0.3100
   4827 CAT       -57.1270  -27.0640   -9.3740 C.3     297 PHE    0.0700
   4828 C         -57.4870  -26.1730  -11.6180 C.2     297 PHE    0.0900
   4829 O         -56.4470  -25.5200  -11.5610 O.2     297 PHE   -0.1800
   4830 CB        -57.4240  -26.3010  -14.1140 C.3     297 PHE    0.0900
   4831 CG        -58.1810  -26.7500  -15.3350 C.ar    297 PHE    0.0900
   4832 CD1       -58.1350  -28.0980  -15.7360 C.ar    297 PHE    0.0000
   4833 CD2       -58.8890  -25.8350  -16.1290 C.ar    297 PHE   -0.1150
   4834 CE1       -58.7950  -28.5240  -16.8960 C.ar    297 PHE    0.1150
   4835 CE2       -59.5490  -26.2550  -17.2910 C.ar    297 PHE   -0.1150
   4836 CZ        -59.5030  -27.6000  -17.6740 C.ar    297 PHE    0.1150
   4837 NT        -57.8910  -26.9470  -10.5920 N.am    297 PHE   -0.1150
   4838 HN        -59.0020  -24.3720  -13.6990 H       297 PHE    0.1150
   4839 HNT       -58.7370  -27.4730  -10.6300 H       297 PHE   -0.1150
   4840 HA        -58.9900  -27.0390  -12.7970 H       297 PHE    0.1150
   4841 HB1       -56.6320  -27.0530  -13.9100 H       297 PHE   -0.1150
   4842 HB2       -56.9630  -25.3160  -14.3440 H       297 PHE    0.1150
   4843 HD1       -57.5840  -28.8140  -15.1420 H       297 PHE    0.5100
   4844 HD2       -58.9250  -24.7940  -15.8410 H       297 PHE   -0.5100
   4845 HE1       -58.7570  -29.5630  -17.1890 H       297 PHE   -0.4700
   4846 HE2       -60.0940  -25.5410  -17.8900 H       297 PHE    0.3100
   4847 HZ        -60.0120  -27.9260  -18.5680 H       297 PHE   -0.1100
   4848 HT1       -57.0250  -26.0630   -8.9020 H       297 PHE    0.0900
   4849 HT2       -56.1150  -27.4610   -9.6020 H       297 PHE    0.0900
   4850 HT3       -57.6520  -27.7430   -8.6670 H       297 PHE    0.0900
@<TRIPOS>BOND
     1    1    2 1
     2    2   10 1
     3    2    4 1
     4    2    6 1
     5    4    5 2
     6    6   11 1
     7    6   12 1
     8    6   13 1
     9    3    7 1
    10    3   14 1
    11    3   15 1
    12    3   16 1
    13    7    1 1
    14    7    8 2
    15    9    1 1
    16   17   18 1
    17   18   19 1
    18   18   27 1
    19   18   21 1
    20   19   20 2
    21   21   29 1
    22   21   22 1
    23   22   31 1
    24   22   23 1
    25   23   24 2
    26   23   25 2
    27   26   17 1
    28   28   21 1
    29   30   22 1
    30    4   17 am
    31   32   33 1
    32   33   41 1
    33   33   34 1
    34   33   36 1
    35   34   35 2
    36   36   37 1
    37   36   43 1
    38   37   39 1
    39   37   44 1
    40   37   38 1
    41   38   45 1
    42   38   47 1
    43   38   46 1
    44   39   48 1
    45   39   49 1
    46   39   50 1
    47   40   32 1
    48   42   36 1
    49   19   32 am
    50   51   52 1
    51   52   60 1
    52   52   53 1
    53   52   55 1
    54   53   54 2
    55   55   56 1
    56   55   62 1
    57   56   58 1
    58   56   63 1
    59   56   57 1
    60   57   64 1
    61   57   66 1
    62   57   65 1
    63   58   67 1
    64   58   68 1
    65   58   69 1
    66   59   51 1
    67   61   55 1
    68   34   51 am
    69   70   71 1
    70   71   74 1
    71   71   72 1
    72   71   77 1
    73   72   73 2
    74   74   79 1
    75   74   75 1
    76   76   70 1
    77   78   74 1
    78   80   75 1
    79   53   70 am
    80   81   82 1
    81   82   91 1
    82   82   85 1
    83   82   83 1
    84   83   84 2
    85   85   93 1
    86   85   86 1
    87   86   95 1
    88   86   87 1
    89   87   89 2
    90   87   88 am
    91   88   96 1
    92   88   97 1
    93   90   81 1
    94   92   85 1
    95   94   86 1
    96   72   81 am
    97   98   99 1
    98   99  108 1
    99   99  102 1
   100   99  100 1
   101  100  101 2
   102  102  110 1
   103  102  103 1
   104  103  112 1
   105  103  104 1
   106  104  106 2
   107  104  105 am
   108  105  113 1
   109  105  114 1
   110  107   98 1
   111  109  102 1
   112  111  103 1
   113   83   98 am
   114  115  116 1
   115  116  119 1
   116  116  130 1
   117  116  117 1
   118  117  118 2
   119  119  132 1
   120  119  120 1
   121  120  121 ar
   122  120  122 ar
   123  121  133 1
   124  121  125 ar
   125  122  123 ar
   126  122  124 ar
   127  123  125 ar
   128  123  126 ar
   129  124  127 ar
   130  124  135 1
   131  125  134 1
   132  126  136 1
   133  126  128 ar
   134  127  128 ar
   135  127  137 1
   136  128  138 1
   137  129  115 1
   138  131  119 1
   139  100  115 am
   140  139  140 1
   141  140  141 1
   142  140  149 1
   143  140  143 1
   144  141  142 2
   145  143  151 1
   146  143  144 1
   147  144  153 1
   148  144  145 1
   149  145  146 2
   150  145  147 2
   151  148  139 1
   152  150  143 1
   153  152  144 1
   154  117  139 am
   155  154  155 1
   156  155  160 1
   157  155  158 1
   158  155  156 1
   159  156  157 2
   160  158  161 1
   161  158  162 1
   162  158  163 1
   163  159  154 1
   164  141  154 am
   165  164  165 1
   166  165  170 1
   167  165  166 1
   168  166  167 2
   169  168  164 1
   170  169  165 1
   171  156  164 am
   172  171  172 1
   173  172  180 1
   174  172  175 1
   175  172  173 1
   176  173  174 2
   177  175  182 1
   178  175  176 1
   179  176  184 1
   180  176  177 1
   181  177  178 1
   182  178  185 1
   183  178  186 1
   184  178  187 1
   185  179  171 1
   186  181  175 1
   187  183  176 1
   188  166  171 am
   189  188  189 1
   190  189  192 1
   191  189  190 1
   192  189  195 1
   193  190  191 2
   194  192  197 1
   195  192  193 1
   196  194  188 1
   197  196  192 1
   198  198  193 1
   199  173  188 am
   200  199  200 1
   201  200  208 1
   202  200  201 1
   203  200  203 1
   204  201  202 2
   205  203  204 1
   206  203  210 1
   207  204  206 1
   208  204  211 1
   209  204  205 1
   210  205  212 1
   211  205  214 1
   212  205  213 1
   213  206  215 1
   214  206  216 1
   215  206  217 1
   216  207  199 1
   217  209  203 1
   218  190  199 am
   219  218  219 1
   220  219  227 1
   221  219  220 1
   222  219  222 1
   223  220  221 2
   224  222  223 1
   225  222  229 1
   226  223  225 1
   227  223  230 1
   228  223  224 1
   229  224  231 1
   230  224  233 1
   231  224  232 1
   232  225  234 1
   233  225  235 1
   234  225  236 1
   235  226  218 1
   236  228  222 1
   237  201  218 am
   238  237  238 1
   239  238  246 1
   240  238  241 1
   241  238  239 1
   242  239  240 2
   243  241  248 1
   244  241  242 1
   245  242  250 1
   246  242  243 1
   247  243  244 1
   248  244  251 1
   249  244  252 1
   250  244  253 1
   251  245  237 1
   252  247  241 1
   253  249  242 1
   254  220  237 am
   255  254  255 1
   256  255  260 1
   257  255  258 1
   258  255  256 1
   259  256  257 2
   260  258  261 1
   261  258  262 1
   262  258  263 1
   263  259  254 1
   264  239  254 am
   265  264  265 1
   266  265  273 1
   267  265  266 1
   268  265  268 1
   269  266  267 2
   270  268  269 1
   271  268  275 1
   272  269  271 1
   273  269  276 1
   274  269  270 1
   275  270  277 1
   276  270  279 1
   277  270  278 1
   278  271  280 1
   279  271  281 1
   280  271  282 1
   281  272  264 1
   282  274  268 1
   283  256  264 am
   284  283  284 1
   285  284  285 1
   286  284  291 1
   287  284  287 1
   288  285  286 2
   289  287  289 1
   290  287  292 1
   291  287  288 1
   292  288  293 1
   293  288  294 1
   294  288  295 1
   295  289  297 1
   296  289  298 1
   297  289  296 1
   298  290  283 1
   299  266  283 am
   300  299  300 1
   301  300  301 1
   302  300  307 1
   303  300  303 1
   304  301  302 2
   305  303  305 1
   306  303  308 1
   307  303  304 1
   308  304  309 1
   309  304  310 1
   310  304  311 1
   311  305  313 1
   312  305  314 1
   313  305  312 1
   314  306  299 1
   315  285  299 am
   316  315  316 1
   317  316  324 1
   318  316  317 1
   319  316  319 1
   320  317  318 2
   321  319  320 1
   322  319  326 1
   323  320  322 1
   324  320  327 1
   325  320  321 1
   326  321  328 1
   327  321  330 1
   328  321  329 1
   329  322  331 1
   330  322  332 1
   331  322  333 1
   332  323  315 1
   333  325  319 1
   334  301  315 am
   335  334  335 1
   336  335  343 1
   337  335  336 1
   338  335  338 1
   339  336  337 2
   340  338  339 1
   341  338  345 1
   342  339  341 1
   343  339  346 1
   344  339  340 1
   345  340  347 1
   346  340  349 1
   347  340  348 1
   348  341  350 1
   349  341  351 1
   350  341  352 1
   351  342  334 1
   352  344  338 1
   353  317  334 am
   354  353  354 1
   355  354  362 1
   356  354  357 1
   357  354  355 1
   358  355  356 2
   359  357  363 1
   360  357  359 1
   361  357  358 1
   362  358  365 1
   363  359  366 1
   364  359  367 1
   365  359  368 1
   366  360  358 1
   367  360  369 1
   368  360  370 1
   369  360  371 1
   370  361  353 1
   371  364  358 1
   372  336  353 am
   373  372  373 1
   374  373  374 1
   375  373  380 1
   376  373  376 1
   377  374  375 2
   378  376  378 1
   379  376  381 1
   380  376  377 1
   381  377  382 1
   382  377  383 1
   383  377  384 1
   384  378  386 1
   385  378  387 1
   386  378  385 1
   387  379  372 1
   388  355  372 am
   389  388  389 1
   390  389  394 1
   391  389  392 1
   392  389  390 1
   393  390  391 2
   394  392  395 1
   395  392  396 1
   396  392  397 1
   397  393  388 1
   398  374  388 am
   399  398  399 1
   400  399  404 1
   401  399  400 1
   402  400  401 2
   403  402  398 1
   404  403  399 1
   405  390  398 am
   406  405  406 1
   407  406  414 1
   408  406  409 1
   409  406  407 1
   410  407  408 2
   411  409  416 1
   412  409  410 1
   413  410  412 2
   414  410  411 am
   415  411  417 1
   416  411  418 1
   417  413  405 1
   418  415  409 1
   419  400  405 am
   420  419  420 1
   421  420  421 1
   422  420  427 1
   423  420  423 1
   424  421  422 2
   425  423  425 1
   426  423  428 1
   427  423  424 1
   428  424  429 1
   429  424  430 1
   430  424  431 1
   431  425  433 1
   432  425  434 1
   433  425  432 1
   434  426  419 1
   435  407  419 am
   436  435  436 1
   437  436  444 1
   438  436  437 1
   439  436  439 1
   440  437  438 2
   441  439  440 1
   442  439  446 1
   443  440  442 1
   444  440  447 1
   445  440  441 1
   446  441  448 1
   447  441  450 1
   448  441  449 1
   449  442  451 1
   450  442  452 1
   451  442  453 1
   452  443  435 1
   453  445  439 1
   454  421  435 am
   455  454  455 1
   456  455  456 1
   457  455  462 1
   458  455  458 1
   459  456  457 2
   460  458  460 1
   461  458  463 1
   462  458  459 1
   463  459  464 1
   464  459  465 1
   465  459  466 1
   466  460  468 1
   467  460  469 1
   468  460  467 1
   469  461  454 1
   470  437  454 am
   471  470  471 1
   472  471  479 1
   473  471  474 1
   474  471  472 1
   475  472  473 2
   476  474  480 1
   477  474  476 1
   478  474  475 1
   479  475  482 1
   480  476  483 1
   481  476  484 1
   482  476  485 1
   483  477  475 1
   484  477  486 1
   485  477  487 1
   486  477  488 1
   487  478  470 1
   488  481  475 1
   489  456  470 am
   490  489  490 1
   491  490  495 1
   492  490  493 1
   493  490  491 1
   494  491  492 2
   495  493  496 1
   496  493  497 1
   497  493  498 1
   498  494  489 1
   499  472  489 am
   500  499  500 1
   501  500  505 1
   502  500  503 1
   503  500  501 1
   504  501  502 2
   505  503  506 1
   506  503  507 1
   507  503  508 1
   508  504  499 1
   509  491  499 am
   510  509  510 1
   511  510  518 1
   512  510  513 1
   513  510  511 1
   514  511  512 2
   515  513  519 1
   516  513  515 1
   517  513  514 1
   518  514  521 1
   519  515  522 1
   520  515  523 1
   521  515  524 1
   522  516  514 1
   523  516  525 1
   524  516  526 1
   525  516  527 1
   526  517  509 1
   527  520  514 1
   528  501  509 am
   529  528  529 1
   530  529  534 1
   531  529  530 1
   532  530  531 2
   533  532  528 1
   534  533  529 1
   535  511  528 am
   536  535  536 1
   537  536  539 1
   538  536  537 1
   539  536  542 1
   540  537  538 2
   541  539  544 1
   542  539  540 1
   543  541  535 1
   544  543  539 1
   545  545  540 1
   546  530  535 am
   547  546  547 1
   548  547  554 1
   549  547  550 1
   550  547  548 1
   551  548  549 2
   552  550  555 1
   553  550  551 1
   554  550  552 1
   555  551  557 1
   556  551  558 1
   557  551  559 1
   558  552  556 1
   559  553  546 1
   560  537  546 am
   561  560  561 1
   562  561  570 1
   563  561  564 1
   564  561  562 1
   565  562  563 2
   566  564  572 1
   567  564  565 1
   568  565  574 1
   569  565  566 1
   570  566  568 2
   571  566  567 am
   572  567  575 1
   573  567  576 1
   574  569  560 1
   575  571  564 1
   576  573  565 1
   577  548  560 am
   578  577  578 1
   579  578  579 1
   580  578  589 1
   581  578  581 1
   582  579  580 2
   583  581  591 1
   584  581  582 1
   585  582  593 1
   586  582  583 1
   587  583  595 1
   588  583  584 1
   589  584  596 1
   590  584  585 2
   591  585  586 2
   592  585  587 2
   593  586  597 1
   594  586  598 1
   595  587  600 1
   596  587  599 1
   597  588  577 1
   598  590  581 1
   599  592  582 1
   600  594  583 1
   601  562  577 am
   602  601  602 1
   603  602  610 1
   604  602  603 1
   605  602  605 1
   606  603  604 2
   607  605  606 1
   608  605  612 1
   609  606  608 1
   610  606  613 1
   611  606  607 1
   612  607  614 1
   613  607  616 1
   614  607  615 1
   615  608  617 1
   616  608  618 1
   617  608  619 1
   618  609  601 1
   619  611  605 1
   620  579  601 am
   621  620  621 1
   622  621  630 1
   623  621  624 1
   624  621  622 1
   625  622  623 2
   626  624  632 1
   627  624  625 1
   628  625  634 1
   629  625  626 1
   630  626  628 2
   631  626  627 am
   632  627  635 1
   633  627  636 1
   634  629  620 1
   635  631  624 1
   636  633  625 1
   637  603  620 am
   638  637  638 1
   639  638  645 1
   640  638  641 1
   641  638  639 1
   642  639  640 2
   643  641  646 1
   644  641  642 1
   645  641  643 1
   646  642  648 1
   647  642  649 1
   648  642  650 1
   649  643  647 1
   650  644  637 1
   651  622  637 am
   652  651  652 1
   653  652  660 1
   654  652  653 1
   655  652  655 1
   656  653  654 2
   657  655  656 1
   658  655  662 1
   659  656  658 1
   660  656  663 1
   661  656  657 1
   662  657  664 1
   663  657  666 1
   664  657  665 1
   665  658  667 1
   666  658  668 1
   667  658  669 1
   668  659  651 1
   669  661  655 1
   670  639  651 am
   671  670  671 1
   672  671  678 1
   673  671  674 1
   674  671  672 1
   675  672  673 2
   676  674  679 1
   677  674  675 1
   678  674  676 1
   679  675  681 1
   680  675  682 1
   681  675  683 1
   682  676  680 1
   683  677  670 1
   684  653  670 am
   685  684  685 1
   686  685  693 1
   687  685  688 1
   688  685  686 1
   689  686  687 2
   690  688  695 1
   691  688  689 1
   692  689  691 2
   693  689  690 am
   694  690  696 1
   695  690  697 1
   696  692  684 1
   697  694  688 1
   698  672  684 am
   699  698  699 1
   700  699  707 1
   701  699  700 1
   702  699  702 1
   703  700  701 2
   704  702  703 1
   705  702  709 1
   706  703  705 1
   707  703  710 1
   708  703  704 1
   709  704  711 1
   710  704  713 1
   711  704  712 1
   712  705  714 1
   713  705  715 1
   714  705  716 1
   715  706  698 1
   716  708  702 1
   717  686  698 am
   718  717  718 1
   719  718  729 1
   720  718  721 1
   721  718  719 1
   722  719  720 2
   723  721  731 1
   724  721  722 1
   725  722  723 ar
   726  722  724 ar
   727  723  732 1
   728  723  725 ar
   729  724  726 ar
   730  724  733 1
   731  725  734 1
   732  725  727 ar
   733  726  727 ar
   734  726  735 1
   735  727  736 1
   736  728  717 1
   737  730  721 1
   738  700  717 am
   739  737  738 1
   740  738  746 1
   741  738  741 1
   742  738  739 1
   743  739  740 2
   744  741  747 1
   745  741  743 1
   746  741  742 1
   747  742  749 1
   748  743  750 1
   749  743  751 1
   750  743  752 1
   751  744  742 1
   752  744  753 1
   753  744  754 1
   754  744  755 1
   755  745  737 1
   756  748  742 1
   757  719  737 am
   758  756  757 1
   759  757  764 1
   760  757  760 1
   761  757  758 1
   762  758  759 2
   763  760  765 1
   764  760  761 1
   765  760  762 1
   766  761  767 1
   767  761  768 1
   768  761  769 1
   769  762  766 1
   770  763  756 1
   771  739  756 am
   772  770  771 1
   773  771  774 1
   774  771  772 1
   775  771  777 1
   776  772  773 2
   777  774  779 1
   778  774  775 1
   779  776  770 1
   780  778  774 1
   781  780  775 1
   782  758  770 am
   783  781  782 1
   784  782  790 1
   785  782  783 1
   786  782  785 1
   787  783  784 2
   788  785  786 1
   789  785  792 1
   790  786  788 1
   791  786  793 1
   792  786  787 1
   793  787  794 1
   794  787  796 1
   795  787  795 1
   796  788  797 1
   797  788  798 1
   798  788  799 1
   799  789  781 1
   800  791  785 1
   801  772  781 am
   802  800  801 1
   803  801  806 1
   804  801  804 1
   805  801  802 1
   806  802  803 2
   807  804  807 1
   808  804  808 1
   809  804  809 1
   810  805  800 1
   811  783  800 am
   812  810  811 1
   813  811  817 1
   814  811  814 1
   815  811  812 1
   816  812  813 2
   817  814  819 1
   818  814  815 1
   819  816  810 1
   820  818  814 1
   821  820  815 1
   822  802  810 am
   823  821  822 1
   824  822  827 1
   825  822  825 1
   826  822  823 1
   827  823  824 2
   828  825  828 1
   829  825  829 1
   830  825  830 1
   831  826  821 1
   832  812  821 am
   833  831  832 1
   834  832  840 1
   835  832  835 1
   836  832  833 1
   837  833  834 2
   838  835  842 1
   839  835  836 1
   840  836  837 2
   841  836  838 2
   842  839  831 1
   843  841  835 1
   844  823  831 am
   845  843  844 1
   846  844  852 1
   847  844  845 1
   848  844  847 1
   849  845  846 2
   850  847  848 1
   851  847  854 1
   852  848  850 1
   853  848  855 1
   854  848  849 1
   855  849  856 1
   856  849  858 1
   857  849  857 1
   858  850  859 1
   859  850  860 1
   860  850  861 1
   861  851  843 1
   862  853  847 1
   863  833  843 am
   864  862  863 1
   865  863  864 1
   866  863  870 1
   867  863  866 1
   868  864  865 2
   869  866  868 1
   870  866  871 1
   871  866  867 1
   872  867  872 1
   873  867  873 1
   874  867  874 1
   875  868  876 1
   876  868  877 1
   877  868  875 1
   878  869  862 1
   879  845  862 am
   880  878  879 1
   881  879  880 1
   882  879  886 1
   883  879  882 1
   884  880  881 2
   885  882  884 1
   886  882  887 1
   887  882  883 1
   888  883  888 1
   889  883  889 1
   890  883  890 1
   891  884  892 1
   892  884  893 1
   893  884  891 1
   894  885  878 1
   895  864  878 am
   896  894  895 1
   897  895  900 1
   898  895  896 1
   899  896  897 2
   900  898  894 1
   901  899  895 1
   902  880  894 am
   903  901  902 1
   904  902  910 1
   905  902  903 1
   906  902  905 1
   907  903  904 2
   908  905  906 1
   909  905  912 1
   910  906  908 1
   911  906  913 1
   912  906  907 1
   913  907  914 1
   914  907  916 1
   915  907  915 1
   916  908  917 1
   917  908  918 1
   918  908  919 1
   919  909  901 1
   920  911  905 1
   921  896  901 am
   922  920  921 1
   923  921  929 1
   924  921  922 1
   925  921  924 1
   926  922  923 2
   927  924  925 1
   928  924  931 1
   929  925  927 1
   930  925  932 1
   931  925  926 1
   932  926  933 1
   933  926  935 1
   934  926  934 1
   935  927  936 1
   936  927  937 1
   937  927  938 1
   938  928  920 1
   939  930  924 1
   940  903  920 am
   941  939  940 1
   942  940  941 1
   943  940  947 1
   944  940  943 1
   945  941  942 2
   946  943  945 1
   947  943  948 1
   948  943  944 1
   949  944  949 1
   950  944  950 1
   951  944  951 1
   952  945  953 1
   953  945  954 1
   954  945  952 1
   955  946  939 1
   956  922  939 am
   957  955  956 1
   958  956  957 1
   959  956  963 1
   960  956  959 1
   961  957  958 2
   962  959  961 1
   963  959  964 1
   964  959  960 1
   965  960  965 1
   966  960  966 1
   967  960  967 1
   968  961  969 1
   969  961  970 1
   970  961  968 1
   971  962  955 1
   972  941  955 am
   973  971  972 1
   974  971  977 1
   975  972  978 1
   976  972  973 1
   977  972  975 1
   978  973  974 2
   979  975  980 1
   980  975  976 1
   981  976  977 1
   982  976  982 1
   983  977  984 1
   984  979  975 1
   985  981  976 1
   986  983  977 1
   987  957  971 am
   988  985  986 1
   989  986  997 1
   990  986  989 1
   991  986  987 1
   992  987  988 2
   993  989  999 1
   994  989  990 1
   995  990  991 ar
   996  990  992 ar
   997  991 1000 1
   998  991  993 ar
   999  992  994 ar
  1000  992 1001 1
  1001  993 1002 1
  1002  993  995 ar
  1003  994  995 ar
  1004  994 1003 1
  1005  995 1004 1
  1006  996  985 1
  1007  998  989 1
  1008  973  985 am
  1009 1005 1006 1
  1010 1006 1011 1
  1011 1006 1007 1
  1012 1007 1008 2
  1013 1009 1005 1
  1014 1010 1006 1
  1015  987 1005 am
  1016 1012 1013 1
  1017 1013 1018 1
  1018 1013 1016 1
  1019 1013 1014 1
  1020 1014 1015 2
  1021 1016 1019 1
  1022 1016 1020 1
  1023 1016 1021 1
  1024 1017 1012 1
  1025 1007 1012 am
  1026 1022 1023 1
  1027 1023 1030 1
  1028 1023 1026 1
  1029 1023 1024 1
  1030 1024 1025 2
  1031 1026 1031 1
  1032 1026 1027 1
  1033 1026 1028 1
  1034 1027 1033 1
  1035 1027 1034 1
  1036 1027 1035 1
  1037 1028 1032 1
  1038 1029 1022 1
  1039 1014 1022 am
  1040 1036 1037 1
  1041 1037 1045 1
  1042 1037 1038 1
  1043 1037 1040 1
  1044 1038 1039 2
  1045 1040 1041 1
  1046 1040 1047 1
  1047 1041 1043 1
  1048 1041 1048 1
  1049 1041 1042 1
  1050 1042 1049 1
  1051 1042 1051 1
  1052 1042 1050 1
  1053 1043 1052 1
  1054 1043 1053 1
  1055 1043 1054 1
  1056 1044 1036 1
  1057 1046 1040 1
  1058 1024 1036 am
  1059 1055 1056 1
  1060 1056 1057 1
  1061 1056 1063 1
  1062 1056 1059 1
  1063 1057 1058 2
  1064 1059 1061 1
  1065 1059 1064 1
  1066 1059 1060 1
  1067 1060 1065 1
  1068 1060 1066 1
  1069 1060 1067 1
  1070 1061 1069 1
  1071 1061 1070 1
  1072 1061 1068 1
  1073 1062 1055 1
  1074 1038 1055 am
  1075 1071 1072 1
  1076 1072 1073 1
  1077 1072 1079 1
  1078 1072 1075 1
  1079 1073 1074 2
  1080 1075 1077 1
  1081 1075 1080 1
  1082 1075 1076 1
  1083 1076 1081 1
  1084 1076 1082 1
  1085 1076 1083 1
  1086 1077 1085 1
  1087 1077 1086 1
  1088 1077 1084 1
  1089 1078 1071 1
  1090 1057 1071 am
  1091 1087 1088 1
  1092 1088 1089 1
  1093 1088 1099 1
  1094 1088 1091 1
  1095 1089 1090 2
  1096 1091 1101 1
  1097 1091 1092 1
  1098 1092 1103 1
  1099 1092 1093 1
  1100 1093 1105 1
  1101 1093 1094 1
  1102 1094 1106 1
  1103 1094 1095 2
  1104 1095 1096 2
  1105 1095 1097 2
  1106 1096 1107 1
  1107 1096 1108 1
  1108 1097 1110 1
  1109 1097 1109 1
  1110 1098 1087 1
  1111 1100 1091 1
  1112 1102 1092 1
  1113 1104 1093 1
  1114 1073 1087 am
  1115 1111 1112 1
  1116 1112 1117 1
  1117 1112 1113 1
  1118 1113 1114 2
  1119 1115 1111 1
  1120 1116 1112 1
  1121 1089 1111 am
  1122 1118 1119 1
  1123 1119 1126 1
  1124 1119 1122 1
  1125 1119 1120 1
  1126 1120 1121 2
  1127 1122 1127 1
  1128 1122 1123 1
  1129 1122 1124 1
  1130 1123 1129 1
  1131 1123 1130 1
  1132 1123 1131 1
  1133 1124 1128 1
  1134 1125 1118 1
  1135 1113 1118 am
  1136 1132 1133 1
  1137 1133 1136 1
  1138 1133 1147 1
  1139 1133 1134 1
  1140 1134 1135 2
  1141 1136 1149 1
  1142 1136 1137 1
  1143 1137 1138 ar
  1144 1137 1139 ar
  1145 1138 1150 1
  1146 1138 1142 ar
  1147 1139 1140 ar
  1148 1139 1141 ar
  1149 1140 1142 ar
  1150 1140 1143 ar
  1151 1141 1144 ar
  1152 1141 1152 1
  1153 1142 1151 1
  1154 1143 1153 1
  1155 1143 1145 ar
  1156 1144 1145 ar
  1157 1144 1154 1
  1158 1145 1155 1
  1159 1146 1132 1
  1160 1148 1136 1
  1161 1120 1132 am
  1162 1156 1157 1
  1163 1157 1165 1
  1164 1157 1158 1
  1165 1157 1160 1
  1166 1158 1159 2
  1167 1160 1161 1
  1168 1160 1167 1
  1169 1161 1163 1
  1170 1161 1168 1
  1171 1161 1162 1
  1172 1162 1169 1
  1173 1162 1171 1
  1174 1162 1170 1
  1175 1163 1172 1
  1176 1163 1173 1
  1177 1163 1174 1
  1178 1164 1156 1
  1179 1166 1160 1
  1180 1134 1156 am
  1181 1175 1176 1
  1182 1176 1179 1
  1183 1176 1190 1
  1184 1176 1177 1
  1185 1177 1178 2
  1186 1179 1192 1
  1187 1179 1180 1
  1188 1180 1181 ar
  1189 1180 1182 ar
  1190 1181 1193 1
  1191 1181 1185 ar
  1192 1182 1183 ar
  1193 1182 1184 ar
  1194 1183 1185 ar
  1195 1183 1186 ar
  1196 1184 1187 ar
  1197 1184 1195 1
  1198 1185 1194 1
  1199 1186 1196 1
  1200 1186 1188 ar
  1201 1187 1188 ar
  1202 1187 1197 1
  1203 1188 1198 1
  1204 1189 1175 1
  1205 1191 1179 1
  1206 1158 1175 am
  1207 1199 1200 1
  1208 1200 1205 1
  1209 1200 1201 1
  1210 1201 1202 2
  1211 1203 1199 1
  1212 1204 1200 1
  1213 1177 1199 am
  1214 1206 1207 1
  1215 1207 1210 1
  1216 1207 1208 1
  1217 1207 1213 1
  1218 1208 1209 2
  1219 1210 1215 1
  1220 1210 1211 1
  1221 1212 1206 1
  1222 1214 1210 1
  1223 1216 1211 1
  1224 1201 1206 am
  1225 1217 1218 1
  1226 1218 1229 1
  1227 1218 1221 1
  1228 1218 1219 1
  1229 1219 1220 2
  1230 1221 1231 1
  1231 1221 1222 1
  1232 1222 1223 ar
  1233 1222 1224 ar
  1234 1223 1232 1
  1235 1223 1225 ar
  1236 1224 1226 ar
  1237 1224 1233 1
  1238 1225 1234 1
  1239 1225 1227 ar
  1240 1226 1227 ar
  1241 1226 1235 1
  1242 1227 1236 1
  1243 1228 1217 1
  1244 1230 1221 1
  1245 1208 1217 am
  1246 1237 1238 1
  1247 1238 1246 1
  1248 1238 1239 1
  1249 1238 1241 1
  1250 1239 1240 2
  1251 1241 1242 1
  1252 1241 1248 1
  1253 1242 1244 1
  1254 1242 1249 1
  1255 1242 1243 1
  1256 1243 1250 1
  1257 1243 1252 1
  1258 1243 1251 1
  1259 1244 1253 1
  1260 1244 1254 1
  1261 1244 1255 1
  1262 1245 1237 1
  1263 1247 1241 1
  1264 1219 1237 am
  1265 1256 1257 1
  1266 1257 1263 1
  1267 1257 1260 1
  1268 1257 1258 1
  1269 1258 1259 2
  1270 1260 1265 1
  1271 1260 1261 1
  1272 1262 1256 1
  1273 1264 1260 1
  1274 1239 1256 am
  1275 1266 1267 1
  1276 1267 1268 1
  1277 1267 1276 1
  1278 1267 1270 1
  1279 1268 1269 2
  1280 1270 1278 1
  1281 1270 1271 1
  1282 1271 1280 1
  1283 1271 1272 1
  1284 1272 1273 2
  1285 1272 1274 2
  1286 1275 1266 1
  1287 1277 1270 1
  1288 1279 1271 1
  1289 1258 1266 am
  1290 1281 1282 1
  1291 1282 1290 1
  1292 1282 1283 1
  1293 1282 1285 1
  1294 1283 1284 2
  1295 1285 1286 1
  1296 1285 1292 1
  1297 1286 1288 1
  1298 1286 1293 1
  1299 1286 1287 1
  1300 1287 1294 1
  1301 1287 1296 1
  1302 1287 1295 1
  1303 1288 1297 1
  1304 1288 1298 1
  1305 1288 1299 1
  1306 1289 1281 1
  1307 1291 1285 1
  1308 1268 1281 am
  1309 1300 1301 1
  1310 1301 1304 1
  1311 1301 1315 1
  1312 1301 1302 1
  1313 1302 1303 2
  1314 1304 1317 1
  1315 1304 1305 1
  1316 1305 1306 ar
  1317 1305 1307 ar
  1318 1306 1318 1
  1319 1306 1310 ar
  1320 1307 1308 ar
  1321 1307 1309 ar
  1322 1308 1310 ar
  1323 1308 1311 ar
  1324 1309 1312 ar
  1325 1309 1320 1
  1326 1310 1319 1
  1327 1311 1321 1
  1328 1311 1313 ar
  1329 1312 1313 ar
  1330 1312 1322 1
  1331 1313 1323 1
  1332 1314 1300 1
  1333 1316 1304 1
  1334 1283 1300 am
  1335 1324 1325 1
  1336 1325 1332 1
  1337 1325 1328 1
  1338 1325 1326 1
  1339 1326 1327 2
  1340 1328 1333 1
  1341 1328 1329 1
  1342 1328 1330 1
  1343 1329 1335 1
  1344 1329 1336 1
  1345 1329 1337 1
  1346 1330 1334 1
  1347 1331 1324 1
  1348 1302 1324 am
  1349 1338 1339 1
  1350 1339 1342 1
  1351 1339 1340 1
  1352 1339 1345 1
  1353 1340 1341 2
  1354 1342 1347 1
  1355 1342 1343 1
  1356 1344 1338 1
  1357 1346 1342 1
  1358 1348 1343 1
  1359 1326 1338 am
  1360 1349 1350 1
  1361 1350 1358 1
  1362 1350 1351 1
  1363 1350 1353 1
  1364 1351 1352 2
  1365 1353 1354 1
  1366 1353 1360 1
  1367 1354 1356 1
  1368 1354 1361 1
  1369 1354 1355 1
  1370 1355 1362 1
  1371 1355 1364 1
  1372 1355 1363 1
  1373 1356 1365 1
  1374 1356 1366 1
  1375 1356 1367 1
  1376 1357 1349 1
  1377 1359 1353 1
  1378 1340 1349 am
  1379 1368 1369 1
  1380 1369 1377 1
  1381 1369 1372 1
  1382 1369 1370 1
  1383 1370 1371 2
  1384 1372 1379 1
  1385 1372 1373 1
  1386 1373 1374 2
  1387 1373 1375 2
  1388 1376 1368 1
  1389 1378 1372 1
  1390 1351 1368 am
  1391 1380 1381 1
  1392 1381 1382 1
  1393 1381 1388 1
  1394 1381 1384 1
  1395 1382 1383 2
  1396 1384 1386 1
  1397 1384 1389 1
  1398 1384 1385 1
  1399 1385 1390 1
  1400 1385 1391 1
  1401 1385 1392 1
  1402 1386 1394 1
  1403 1386 1395 1
  1404 1386 1393 1
  1405 1387 1380 1
  1406 1370 1380 am
  1407 1396 1397 1
  1408 1397 1405 1
  1409 1397 1398 1
  1410 1397 1400 1
  1411 1398 1399 2
  1412 1400 1401 1
  1413 1400 1407 1
  1414 1401 1403 1
  1415 1401 1408 1
  1416 1401 1402 1
  1417 1402 1409 1
  1418 1402 1411 1
  1419 1402 1410 1
  1420 1403 1412 1
  1421 1403 1413 1
  1422 1403 1414 1
  1423 1404 1396 1
  1424 1406 1400 1
  1425 1382 1396 am
  1426 1415 1416 1
  1427 1416 1422 1
  1428 1416 1419 1
  1429 1416 1417 1
  1430 1417 1418 2
  1431 1419 1424 1
  1432 1419 1420 1
  1433 1421 1415 1
  1434 1423 1419 1
  1435 1425 1420 1
  1436 1398 1415 am
  1437 1426 1427 1
  1438 1427 1428 1
  1439 1427 1434 1
  1440 1427 1430 1
  1441 1428 1429 2
  1442 1430 1432 1
  1443 1430 1435 1
  1444 1430 1431 1
  1445 1431 1436 1
  1446 1431 1437 1
  1447 1431 1438 1
  1448 1432 1440 1
  1449 1432 1441 1
  1450 1432 1439 1
  1451 1433 1426 1
  1452 1417 1426 am
  1453 1442 1443 1
  1454 1443 1450 1
  1455 1443 1446 1
  1456 1443 1444 1
  1457 1444 1445 2
  1458 1446 1451 1
  1459 1446 1447 1
  1460 1446 1448 1
  1461 1447 1453 1
  1462 1447 1454 1
  1463 1447 1455 1
  1464 1448 1452 1
  1465 1449 1442 1
  1466 1428 1442 am
  1467 1456 1457 1
  1468 1457 1462 1
  1469 1457 1460 1
  1470 1457 1458 1
  1471 1458 1459 2
  1472 1460 1463 1
  1473 1460 1464 1
  1474 1460 1465 1
  1475 1461 1456 1
  1476 1444 1456 am
  1477 1466 1467 1
  1478 1467 1470 1
  1479 1467 1468 1
  1480 1467 1473 1
  1481 1468 1469 2
  1482 1470 1475 1
  1483 1470 1471 1
  1484 1472 1466 1
  1485 1474 1470 1
  1486 1476 1471 1
  1487 1458 1466 am
  1488 1477 1478 1
  1489 1478 1486 1
  1490 1478 1481 1
  1491 1478 1479 1
  1492 1479 1480 2
  1493 1481 1487 1
  1494 1481 1483 1
  1495 1481 1482 1
  1496 1482 1489 1
  1497 1483 1490 1
  1498 1483 1491 1
  1499 1483 1492 1
  1500 1484 1482 1
  1501 1484 1493 1
  1502 1484 1494 1
  1503 1484 1495 1
  1504 1485 1477 1
  1505 1488 1482 1
  1506 1468 1477 am
  1507 1496 1497 1
  1508 1497 1498 1
  1509 1497 1506 1
  1510 1497 1500 1
  1511 1498 1499 2
  1512 1500 1508 1
  1513 1500 1501 1
  1514 1501 1510 1
  1515 1501 1502 1
  1516 1502 1503 2
  1517 1502 1504 2
  1518 1505 1496 1
  1519 1507 1500 1
  1520 1509 1501 1
  1521 1479 1496 am
  1522 1511 1512 1
  1523 1512 1519 1
  1524 1512 1515 1
  1525 1512 1513 1
  1526 1513 1514 2
  1527 1515 1520 1
  1528 1515 1516 1
  1529 1515 1517 1
  1530 1516 1522 1
  1531 1516 1523 1
  1532 1516 1524 1
  1533 1517 1521 1
  1534 1518 1511 1
  1535 1498 1511 am
  1536 1525 1526 1
  1537 1526 1534 1
  1538 1526 1527 1
  1539 1526 1529 1
  1540 1527 1528 2
  1541 1529 1530 1
  1542 1529 1536 1
  1543 1530 1532 1
  1544 1530 1537 1
  1545 1530 1531 1
  1546 1531 1538 1
  1547 1531 1540 1
  1548 1531 1539 1
  1549 1532 1541 1
  1550 1532 1542 1
  1551 1532 1543 1
  1552 1533 1525 1
  1553 1535 1529 1
  1554 1513 1525 am
  1555 1544 1545 1
  1556 1545 1551 1
  1557 1545 1548 1
  1558 1545 1546 1
  1559 1546 1547 2
  1560 1548 1553 1
  1561 1548 1549 1
  1562 1550 1544 1
  1563 1552 1548 1
  1564 1554 1549 1
  1565 1527 1544 am
  1566 1555 1556 1
  1567 1556 1557 1
  1568 1556 1563 1
  1569 1556 1559 1
  1570 1557 1558 2
  1571 1559 1561 1
  1572 1559 1564 1
  1573 1559 1560 1
  1574 1560 1565 1
  1575 1560 1566 1
  1576 1560 1567 1
  1577 1561 1569 1
  1578 1561 1570 1
  1579 1561 1568 1
  1580 1562 1555 1
  1581 1546 1555 am
  1582 1571 1572 1
  1583 1572 1580 1
  1584 1572 1575 1
  1585 1572 1573 1
  1586 1573 1574 2
  1587 1575 1581 1
  1588 1575 1577 1
  1589 1575 1576 1
  1590 1576 1583 1
  1591 1577 1584 1
  1592 1577 1585 1
  1593 1577 1586 1
  1594 1578 1576 1
  1595 1578 1587 1
  1596 1578 1588 1
  1597 1578 1589 1
  1598 1579 1571 1
  1599 1582 1576 1
  1600 1557 1571 am
  1601 1590 1591 1
  1602 1591 1596 1
  1603 1591 1594 1
  1604 1591 1592 1
  1605 1592 1593 2
  1606 1594 1597 1
  1607 1594 1598 1
  1608 1594 1599 1
  1609 1595 1590 1
  1610 1573 1590 am
  1611 1600 1601 1
  1612 1601 1609 1
  1613 1601 1604 1
  1614 1601 1602 1
  1615 1602 1603 2
  1616 1604 1610 1
  1617 1604 1606 1
  1618 1604 1605 1
  1619 1605 1612 1
  1620 1606 1613 1
  1621 1606 1614 1
  1622 1606 1615 1
  1623 1607 1605 1
  1624 1607 1616 1
  1625 1607 1617 1
  1626 1607 1618 1
  1627 1608 1600 1
  1628 1611 1605 1
  1629 1592 1600 am
  1630 1619 1620 1
  1631 1620 1628 1
  1632 1620 1623 1
  1633 1620 1621 1
  1634 1621 1622 2
  1635 1623 1630 1
  1636 1623 1624 1
  1637 1624 1625 2
  1638 1624 1626 2
  1639 1627 1619 1
  1640 1629 1623 1
  1641 1602 1619 am
  1642 1631 1632 1
  1643 1632 1633 1
  1644 1632 1643 1
  1645 1632 1635 1
  1646 1633 1634 2
  1647 1635 1645 1
  1648 1635 1636 1
  1649 1636 1647 1
  1650 1636 1637 1
  1651 1637 1649 1
  1652 1637 1638 1
  1653 1638 1650 1
  1654 1638 1639 2
  1655 1639 1640 2
  1656 1639 1641 2
  1657 1640 1651 1
  1658 1640 1652 1
  1659 1641 1654 1
  1660 1641 1653 1
  1661 1642 1631 1
  1662 1644 1635 1
  1663 1646 1636 1
  1664 1648 1637 1
  1665 1621 1631 am
  1666 1655 1656 1
  1667 1656 1668 1
  1668 1656 1659 1
  1669 1656 1657 1
  1670 1657 1658 2
  1671 1659 1670 1
  1672 1659 1660 1
  1673 1660 1661 ar
  1674 1660 1662 ar
  1675 1661 1671 1
  1676 1661 1663 ar
  1677 1662 1664 ar
  1678 1662 1672 1
  1679 1663 1673 1
  1680 1663 1665 ar
  1681 1664 1665 ar
  1682 1664 1674 1
  1683 1665 1666 1
  1684 1666 1675 1
  1685 1667 1655 1
  1686 1669 1659 1
  1687 1633 1655 am
  1688 1676 1677 1
  1689 1677 1685 1
  1690 1677 1678 1
  1691 1677 1680 1
  1692 1678 1679 2
  1693 1680 1681 1
  1694 1680 1687 1
  1695 1681 1683 1
  1696 1681 1688 1
  1697 1681 1682 1
  1698 1682 1689 1
  1699 1682 1691 1
  1700 1682 1690 1
  1701 1683 1692 1
  1702 1683 1693 1
  1703 1683 1694 1
  1704 1684 1676 1
  1705 1686 1680 1
  1706 1657 1676 am
  1707 1695 1696 1
  1708 1696 1701 1
  1709 1696 1699 1
  1710 1696 1697 1
  1711 1697 1698 2
  1712 1699 1702 1
  1713 1699 1703 1
  1714 1699 1704 1
  1715 1700 1695 1
  1716 1678 1695 am
  1717 1705 1706 1
  1718 1706 1714 1
  1719 1706 1709 1
  1720 1706 1707 1
  1721 1707 1708 2
  1722 1709 1715 1
  1723 1709 1711 1
  1724 1709 1710 1
  1725 1710 1717 1
  1726 1711 1718 1
  1727 1711 1719 1
  1728 1711 1720 1
  1729 1712 1710 1
  1730 1712 1721 1
  1731 1712 1722 1
  1732 1712 1723 1
  1733 1713 1705 1
  1734 1716 1710 1
  1735 1697 1705 am
  1736 1724 1725 1
  1737 1725 1732 1
  1738 1725 1728 1
  1739 1725 1726 1
  1740 1726 1727 2
  1741 1728 1733 1
  1742 1728 1729 1
  1743 1728 1730 1
  1744 1729 1735 1
  1745 1729 1736 1
  1746 1729 1737 1
  1747 1730 1734 1
  1748 1731 1724 1
  1749 1707 1724 am
  1750 1738 1739 1
  1751 1739 1742 1
  1752 1739 1740 1
  1753 1739 1745 1
  1754 1740 1741 2
  1755 1742 1747 1
  1756 1742 1743 1
  1757 1744 1738 1
  1758 1746 1742 1
  1759 1748 1743 1
  1760 1726 1738 am
  1761 1749 1750 1
  1762 1749 1755 1
  1763 1750 1756 1
  1764 1750 1751 1
  1765 1750 1753 1
  1766 1751 1752 2
  1767 1753 1758 1
  1768 1753 1754 1
  1769 1754 1755 1
  1770 1754 1760 1
  1771 1755 1762 1
  1772 1757 1753 1
  1773 1759 1754 1
  1774 1761 1755 1
  1775 1740 1749 am
  1776 1763 1764 1
  1777 1764 1775 1
  1778 1764 1767 1
  1779 1764 1765 1
  1780 1765 1766 2
  1781 1767 1777 1
  1782 1767 1768 1
  1783 1768 1769 ar
  1784 1768 1770 ar
  1785 1769 1778 1
  1786 1769 1771 ar
  1787 1770 1772 ar
  1788 1770 1779 1
  1789 1771 1780 1
  1790 1771 1773 ar
  1791 1772 1773 ar
  1792 1772 1781 1
  1793 1773 1782 1
  1794 1774 1763 1
  1795 1776 1767 1
  1796 1751 1763 am
  1797 1783 1784 1
  1798 1784 1785 1
  1799 1784 1795 1
  1800 1784 1787 1
  1801 1785 1786 2
  1802 1787 1797 1
  1803 1787 1788 1
  1804 1788 1799 1
  1805 1788 1789 1
  1806 1789 1801 1
  1807 1789 1790 1
  1808 1790 1802 1
  1809 1790 1791 2
  1810 1791 1792 2
  1811 1791 1793 2
  1812 1792 1803 1
  1813 1792 1804 1
  1814 1793 1806 1
  1815 1793 1805 1
  1816 1794 1783 1
  1817 1796 1787 1
  1818 1798 1788 1
  1819 1800 1789 1
  1820 1765 1783 am
  1821 1807 1808 1
  1822 1808 1820 1
  1823 1808 1811 1
  1824 1808 1809 1
  1825 1809 1810 2
  1826 1811 1822 1
  1827 1811 1812 1
  1828 1812 1813 ar
  1829 1812 1814 ar
  1830 1813 1823 1
  1831 1813 1815 ar
  1832 1814 1816 ar
  1833 1814 1824 1
  1834 1815 1825 1
  1835 1815 1817 ar
  1836 1816 1817 ar
  1837 1816 1826 1
  1838 1817 1818 1
  1839 1818 1827 1
  1840 1819 1807 1
  1841 1821 1811 1
  1842 1785 1807 am
  1843 1828 1829 1
  1844 1829 1838 1
  1845 1829 1832 1
  1846 1829 1830 1
  1847 1830 1831 2
  1848 1832 1840 1
  1849 1832 1833 1
  1850 1833 1842 1
  1851 1833 1834 1
  1852 1834 1836 2
  1853 1834 1835 am
  1854 1835 1843 1
  1855 1835 1844 1
  1856 1837 1828 1
  1857 1839 1832 1
  1858 1841 1833 1
  1859 1809 1828 am
  1860 1845 1846 1
  1861 1846 1849 1
  1862 1846 1847 1
  1863 1846 1852 1
  1864 1847 1848 2
  1865 1849 1854 1
  1866 1849 1850 1
  1867 1851 1845 1
  1868 1853 1849 1
  1869 1855 1850 1
  1870 1830 1845 am
  1871 1856 1857 1
  1872 1857 1865 1
  1873 1857 1858 1
  1874 1857 1860 1
  1875 1858 1859 2
  1876 1860 1861 1
  1877 1860 1867 1
  1878 1861 1863 1
  1879 1861 1868 1
  1880 1861 1862 1
  1881 1862 1869 1
  1882 1862 1871 1
  1883 1862 1870 1
  1884 1863 1872 1
  1885 1863 1873 1
  1886 1863 1874 1
  1887 1864 1856 1
  1888 1866 1860 1
  1889 1847 1856 am
  1890 1875 1876 1
  1891 1876 1884 1
  1892 1876 1879 1
  1893 1876 1877 1
  1894 1877 1878 2
  1895 1879 1886 1
  1896 1879 1880 1
  1897 1880 1888 1
  1898 1880 1881 1
  1899 1881 1882 1
  1900 1882 1889 1
  1901 1882 1890 1
  1902 1882 1891 1
  1903 1883 1875 1
  1904 1885 1879 1
  1905 1887 1880 1
  1906 1858 1875 am
  1907 1892 1893 1
  1908 1893 1900 1
  1909 1893 1896 1
  1910 1893 1894 1
  1911 1894 1895 2
  1912 1896 1901 1
  1913 1896 1897 1
  1914 1896 1898 1
  1915 1897 1903 1
  1916 1897 1904 1
  1917 1897 1905 1
  1918 1898 1902 1
  1919 1899 1892 1
  1920 1877 1892 am
  1921 1906 1907 1
  1922 1907 1908 1
  1923 1907 1918 1
  1924 1907 1910 1
  1925 1908 1909 2
  1926 1910 1920 1
  1927 1910 1911 1
  1928 1911 1922 1
  1929 1911 1912 1
  1930 1912 1924 1
  1931 1912 1913 1
  1932 1913 1925 1
  1933 1913 1914 2
  1934 1914 1915 2
  1935 1914 1916 2
  1936 1915 1926 1
  1937 1915 1927 1
  1938 1916 1929 1
  1939 1916 1928 1
  1940 1917 1906 1
  1941 1919 1910 1
  1942 1921 1911 1
  1943 1923 1912 1
  1944 1894 1906 am
  1945 1930 1931 1
  1946 1931 1936 1
  1947 1931 1934 1
  1948 1931 1932 1
  1949 1932 1933 2
  1950 1934 1937 1
  1951 1934 1938 1
  1952 1934 1939 1
  1953 1935 1930 1
  1954 1908 1930 am
  1955 1940 1941 1
  1956 1941 1942 1
  1957 1941 1952 1
  1958 1941 1944 1
  1959 1942 1943 2
  1960 1944 1954 1
  1961 1944 1945 1
  1962 1945 1956 1
  1963 1945 1946 1
  1964 1946 1958 1
  1965 1946 1947 1
  1966 1947 1959 1
  1967 1947 1948 2
  1968 1948 1949 2
  1969 1948 1950 2
  1970 1949 1960 1
  1971 1949 1961 1
  1972 1950 1963 1
  1973 1950 1962 1
  1974 1951 1940 1
  1975 1953 1944 1
  1976 1955 1945 1
  1977 1957 1946 1
  1978 1932 1940 am
  1979 1964 1965 1
  1980 1965 1970 1
  1981 1965 1968 1
  1982 1965 1966 1
  1983 1966 1967 2
  1984 1968 1971 1
  1985 1968 1972 1
  1986 1968 1973 1
  1987 1969 1964 1
  1988 1942 1964 am
  1989 1974 1975 1
  1990 1975 1984 1
  1991 1975 1978 1
  1992 1975 1976 1
  1993 1976 1977 2
  1994 1978 1986 1
  1995 1978 1979 1
  1996 1979 1988 1
  1997 1979 1980 1
  1998 1980 1990 1
  1999 1980 1981 1
  2000 1981 1992 1
  2001 1981 1982 1
  2002 1982 1993 1
  2003 1982 1994 1
  2004 1982 1995 1
  2005 1983 1974 1
  2006 1985 1978 1
  2007 1987 1979 1
  2008 1989 1980 1
  2009 1991 1981 1
  2010 1966 1974 am
  2011 1996 1997 1
  2012 1997 1998 1
  2013 1997 2004 1
  2014 1997 2000 1
  2015 1998 1999 2
  2016 2000 2002 1
  2017 2000 2005 1
  2018 2000 2001 1
  2019 2001 2006 1
  2020 2001 2007 1
  2021 2001 2008 1
  2022 2002 2010 1
  2023 2002 2011 1
  2024 2002 2009 1
  2025 2003 1996 1
  2026 1976 1996 am
  2027 2012 2013 1
  2028 2013 2021 1
  2029 2013 2016 1
  2030 2013 2014 1
  2031 2014 2015 2
  2032 2016 2022 1
  2033 2016 2018 1
  2034 2016 2017 1
  2035 2017 2024 1
  2036 2018 2025 1
  2037 2018 2026 1
  2038 2018 2027 1
  2039 2019 2017 1
  2040 2019 2028 1
  2041 2019 2029 1
  2042 2019 2030 1
  2043 2020 2012 1
  2044 2023 2017 1
  2045 1998 2012 am
  2046 2031 2032 1
  2047 2032 2040 1
  2048 2032 2035 1
  2049 2032 2033 1
  2050 2033 2034 2
  2051 2035 2041 1
  2052 2035 2037 1
  2053 2035 2036 1
  2054 2036 2043 1
  2055 2037 2044 1
  2056 2037 2045 1
  2057 2037 2046 1
  2058 2038 2036 1
  2059 2038 2047 1
  2060 2038 2048 1
  2061 2038 2049 1
  2062 2039 2031 1
  2063 2042 2036 1
  2064 2014 2031 am
  2065 2050 2051 1
  2066 2051 2057 1
  2067 2051 2054 1
  2068 2051 2052 1
  2069 2052 2053 2
  2070 2054 2059 1
  2071 2054 2055 1
  2072 2056 2050 1
  2073 2058 2054 1
  2074 2060 2055 1
  2075 2033 2050 am
  2076 2061 2062 1
  2077 2062 2069 1
  2078 2062 2065 1
  2079 2062 2063 1
  2080 2063 2064 2
  2081 2065 2070 1
  2082 2065 2066 1
  2083 2065 2067 1
  2084 2066 2072 1
  2085 2066 2073 1
  2086 2066 2074 1
  2087 2067 2071 1
  2088 2068 2061 1
  2089 2052 2061 am
  2090 2075 2076 1
  2091 2076 2077 1
  2092 2076 2083 1
  2093 2076 2079 1
  2094 2077 2078 2
  2095 2079 2081 1
  2096 2079 2084 1
  2097 2079 2080 1
  2098 2080 2085 1
  2099 2080 2086 1
  2100 2080 2087 1
  2101 2081 2089 1
  2102 2081 2090 1
  2103 2081 2088 1
  2104 2082 2075 1
  2105 2063 2075 am
  2106 2091 2092 1
  2107 2092 2095 1
  2108 2092 2106 1
  2109 2092 2093 1
  2110 2093 2094 2
  2111 2095 2108 1
  2112 2095 2096 1
  2113 2096 2097 ar
  2114 2096 2098 ar
  2115 2097 2109 1
  2116 2097 2101 ar
  2117 2098 2099 ar
  2118 2098 2100 ar
  2119 2099 2101 ar
  2120 2099 2102 ar
  2121 2100 2103 ar
  2122 2100 2111 1
  2123 2101 2110 1
  2124 2102 2112 1
  2125 2102 2104 ar
  2126 2103 2104 ar
  2127 2103 2113 1
  2128 2104 2114 1
  2129 2105 2091 1
  2130 2107 2095 1
  2131 2077 2091 am
  2132 2115 2116 1
  2133 2116 2121 1
  2134 2116 2119 1
  2135 2116 2117 1
  2136 2117 2118 2
  2137 2119 2122 1
  2138 2119 2123 1
  2139 2119 2124 1
  2140 2120 2115 1
  2141 2093 2115 am
  2142 2125 2126 1
  2143 2126 2134 1
  2144 2126 2129 1
  2145 2126 2127 1
  2146 2127 2128 2
  2147 2129 2135 1
  2148 2129 2131 1
  2149 2129 2130 1
  2150 2130 2137 1
  2151 2131 2138 1
  2152 2131 2139 1
  2153 2131 2140 1
  2154 2132 2130 1
  2155 2132 2141 1
  2156 2132 2142 1
  2157 2132 2143 1
  2158 2133 2125 1
  2159 2136 2130 1
  2160 2117 2125 am
  2161 2144 2145 1
  2162 2145 2148 1
  2163 2145 2146 1
  2164 2145 2151 1
  2165 2146 2147 2
  2166 2148 2153 1
  2167 2148 2149 1
  2168 2150 2144 1
  2169 2152 2148 1
  2170 2154 2149 1
  2171 2127 2144 am
  2172 2155 2156 1
  2173 2156 2161 1
  2174 2156 2159 1
  2175 2156 2157 1
  2176 2157 2158 2
  2177 2159 2162 1
  2178 2159 2163 1
  2179 2159 2164 1
  2180 2160 2155 1
  2181 2146 2155 am
  2182 2165 2166 1
  2183 2166 2174 1
  2184 2166 2167 1
  2185 2166 2169 1
  2186 2167 2168 2
  2187 2169 2170 1
  2188 2169 2176 1
  2189 2170 2172 1
  2190 2170 2177 1
  2191 2170 2171 1
  2192 2171 2178 1
  2193 2171 2180 1
  2194 2171 2179 1
  2195 2172 2181 1
  2196 2172 2182 1
  2197 2172 2183 1
  2198 2173 2165 1
  2199 2175 2169 1
  2200 2157 2165 am
  2201 2184 2185 1
  2202 2185 2186 1
  2203 2185 2192 1
  2204 2185 2188 1
  2205 2186 2187 2
  2206 2188 2190 1
  2207 2188 2193 1
  2208 2188 2189 1
  2209 2189 2194 1
  2210 2189 2195 1
  2211 2189 2196 1
  2212 2190 2198 1
  2213 2190 2199 1
  2214 2190 2197 1
  2215 2191 2184 1
  2216 2167 2184 am
  2217 2200 2201 1
  2218 2201 2204 1
  2219 2201 2202 1
  2220 2201 2207 1
  2221 2202 2203 2
  2222 2204 2209 1
  2223 2204 2205 1
  2224 2206 2200 1
  2225 2208 2204 1
  2226 2210 2205 1
  2227 2186 2200 am
  2228 2211 2212 1
  2229 2212 2223 1
  2230 2212 2215 1
  2231 2212 2213 1
  2232 2213 2214 2
  2233 2215 2225 1
  2234 2215 2216 1
  2235 2216 2217 ar
  2236 2216 2218 ar
  2237 2217 2226 1
  2238 2217 2219 ar
  2239 2218 2220 ar
  2240 2218 2227 1
  2241 2219 2228 1
  2242 2219 2221 ar
  2243 2220 2221 ar
  2244 2220 2229 1
  2245 2221 2230 1
  2246 2222 2211 1
  2247 2224 2215 1
  2248 2202 2211 am
  2249 2231 2232 1
  2250 2232 2240 1
  2251 2232 2233 1
  2252 2232 2235 1
  2253 2233 2234 2
  2254 2235 2236 1
  2255 2235 2242 1
  2256 2236 2238 1
  2257 2236 2243 1
  2258 2236 2237 1
  2259 2237 2244 1
  2260 2237 2246 1
  2261 2237 2245 1
  2262 2238 2247 1
  2263 2238 2248 1
  2264 2238 2249 1
  2265 2239 2231 1
  2266 2241 2235 1
  2267 2213 2231 am
  2268 2250 2251 1
  2269 2250 2256 1
  2270 2251 2257 1
  2271 2251 2252 1
  2272 2251 2254 1
  2273 2252 2253 2
  2274 2254 2259 1
  2275 2254 2255 1
  2276 2255 2256 1
  2277 2255 2261 1
  2278 2256 2263 1
  2279 2258 2254 1
  2280 2260 2255 1
  2281 2262 2256 1
  2282 2233 2250 am
  2283 2264 2265 1
  2284 2265 2273 1
  2285 2265 2268 1
  2286 2265 2266 1
  2287 2266 2267 2
  2288 2268 2274 1
  2289 2268 2270 1
  2290 2268 2269 1
  2291 2269 2276 1
  2292 2270 2277 1
  2293 2270 2278 1
  2294 2270 2279 1
  2295 2271 2269 1
  2296 2271 2280 1
  2297 2271 2281 1
  2298 2271 2282 1
  2299 2272 2264 1
  2300 2275 2269 1
  2301 2252 2264 am
  2302 2283 2284 1
  2303 2284 2292 1
  2304 2284 2287 1
  2305 2284 2285 1
  2306 2285 2286 2
  2307 2287 2294 1
  2308 2287 2288 1
  2309 2288 2296 1
  2310 2288 2289 1
  2311 2289 2290 1
  2312 2290 2297 1
  2313 2290 2298 1
  2314 2290 2299 1
  2315 2291 2283 1
  2316 2293 2287 1
  2317 2295 2288 1
  2318 2266 2283 am
  2319 2300 2301 1
  2320 2301 2309 1
  2321 2301 2304 1
  2322 2301 2302 1
  2323 2302 2303 2
  2324 2304 2311 1
  2325 2304 2305 1
  2326 2305 2313 1
  2327 2305 2306 1
  2328 2306 2307 1
  2329 2307 2314 1
  2330 2307 2315 1
  2331 2307 2316 1
  2332 2308 2300 1
  2333 2310 2304 1
  2334 2312 2305 1
  2335 2285 2300 am
  2336 2317 2318 1
  2337 2317 2327 1
  2338 2318 2319 1
  2339 2318 2321 1
  2340 2318 2328 1
  2341 2319 2320 2
  2342 2321 2322 1
  2343 2321 2329 1
  2344 2321 2330 1
  2345 2322 2323 ar
  2346 2322 2324 ar
  2347 2323 2326 ar
  2348 2323 2331 1
  2349 2324 2325 ar
  2350 2325 2326 ar
  2351 2325 2332 1
  2352 2326 2333 1
  2353 2302 2317 am
  2354 2334 2335 1
  2355 2335 2338 1
  2356 2335 2349 1
  2357 2335 2336 1
  2358 2336 2337 2
  2359 2338 2351 1
  2360 2338 2339 1
  2361 2339 2340 ar
  2362 2339 2341 ar
  2363 2340 2352 1
  2364 2340 2344 ar
  2365 2341 2342 ar
  2366 2341 2343 ar
  2367 2342 2344 ar
  2368 2342 2345 ar
  2369 2343 2346 ar
  2370 2343 2354 1
  2371 2344 2353 1
  2372 2345 2355 1
  2373 2345 2347 ar
  2374 2346 2347 ar
  2375 2346 2356 1
  2376 2347 2357 1
  2377 2348 2334 1
  2378 2350 2338 1
  2379 2334 2319 am
  2380 2358 2359 1
  2381 2359 2362 1
  2382 2359 2373 1
  2383 2359 2360 1
  2384 2360 2361 2
  2385 2362 2375 1
  2386 2362 2363 1
  2387 2363 2364 ar
  2388 2363 2365 ar
  2389 2364 2376 1
  2390 2364 2368 ar
  2391 2365 2366 ar
  2392 2365 2367 ar
  2393 2366 2368 ar
  2394 2366 2369 ar
  2395 2367 2370 ar
  2396 2367 2378 1
  2397 2368 2377 1
  2398 2369 2379 1
[truncated: 103,705 more chars]
