# Supplementary material for: The pocketome of G-protein-coupled receptors reveals previously untargeted allosteric sites
Source: Nat Commun. 2022 May 10;13:2567. doi: 10.1038/s41467-022-29609-6 (PMC9091257; doi:10.1038/s41467-022-29609-6)
Supplement: Supplementary file 4 — Supplementary Data 1 [file 41467_2022_29609_MOESM4_ESM.zip › docking_files/2ycx/mols.mol2]

# TRIPOS MOL2 file generated by SEED

@<TRIPOS>MOLECULE
methanamine
 8 7 0 0 0
****
USER_CHARGES
INVALID_CHARGES
Pose:   1 Cluster:   1 Fr_nu: 281662 TotEn:   -61.89
@<TRIPOS>ATOM
      1 C1        -80.1381  -22.6012  -55.1881 C.3    1 LIG       0.04000
      2 N1        -79.2282  -21.6530  -55.8591 N.4    1 LIG      -0.30000
      3 H1        -80.4110  -23.3712  -55.9120 H      1 LIG       0.09000
      4 H2        -79.6047  -23.0322  -54.3388 H      1 LIG       0.09000
      5 H3        -81.0170  -22.0440  -54.8580 H      1 LIG       0.09000
      6 H4        -78.9353  -20.9002  -55.2225 H      1 LIG       0.33000
      7 H5        -79.6793  -21.2128  -56.6720 H      1 LIG       0.33000
      8 H6        -78.3772  -22.1235  -56.1943 H      1 LIG       0.33000
@<TRIPOS>BOND
      1       1       2 1
      2       1       3 1
      3       1       4 1
      4       1       5 1
      5       2       6 1
      6       2       7 1
      7       2       8 1
@<TRIPOS>ALT_TYPE
CGenFF_4.0_ALT_TYPE_SET
CGenFF_4.0 1 CG334 2 NG3P3 3 HGA3 4 HGA3 5 HGA3 6 HGP2 7 HGP2 8 HGP2
@<TRIPOS>MOLECULE
methanamine
 8 7 0 0 0
****
USER_CHARGES
INVALID_CHARGES
Pose:   2 Cluster:   2 Fr_nu: 1548590 TotEn:   -61.74
@<TRIPOS>ATOM
      1 C1        -77.1598  -18.0932  -58.1764 C.3    1 LIG       0.04000
      2 N1        -77.8056  -19.2097  -57.4597 N.4    1 LIG      -0.30000
      3 H1        -77.0873  -17.2507  -57.4862 H      1 LIG       0.09000
      4 H2        -76.1701  -18.4274  -58.4933 H      1 LIG       0.09000
      5 H3        -77.7838  -17.8431  -59.0366 H      1 LIG       0.09000
      6 H4        -77.9018  -20.0369  -58.0630 H      1 LIG       0.33000
      7 H5        -78.7471  -18.9518  -57.1356 H      1 LIG       0.33000
      8 H6        -77.2601  -19.4905  -56.6340 H      1 LIG       0.33000
@<TRIPOS>BOND
      1       1       2 1
      2       1       3 1
      3       1       4 1
      4       1       5 1
      5       2       6 1
      6       2       7 1
      7       2       8 1
@<TRIPOS>ALT_TYPE
CGenFF_4.0_ALT_TYPE_SET
CGenFF_4.0 1 CG334 2 NG3P3 3 HGA3 4 HGA3 5 HGA3 6 HGP2 7 HGP2 8 HGP2
@<TRIPOS>MOLECULE
methanamine
 8 7 0 0 0
****
USER_CHARGES
INVALID_CHARGES
Pose:   3 Cluster:   3 Fr_nu: 281513 TotEn:   -59.33
@<TRIPOS>ATOM
      1 C1        -80.5064  -22.4118  -53.2814 C.3    1 LIG       0.04000
      2 N1        -79.5573  -22.1452  -54.3793 N.4    1 LIG      -0.30000
      3 H1        -80.9109  -23.4152  -53.4259 H      1 LIG       0.09000
      4 H2        -79.9574  -22.3414  -52.3405 H      1 LIG       0.09000
      5 H3        -81.2959  -21.6594  -53.3324 H      1 LIG       0.09000
      6 H4        -79.1413  -21.2083  -54.2962 H      1 LIG       0.33000
      7 H5        -80.0209  -22.1976  -55.2960 H      1 LIG       0.33000
      8 H6        -78.7869  -22.8267  -54.3825 H      1 LIG       0.33000
@<TRIPOS>BOND
      1       1       2 1
      2       1       3 1
      3       1       4 1
      4       1       5 1
      5       2       6 1
      6       2       7 1
      7       2       8 1
@<TRIPOS>ALT_TYPE
CGenFF_4.0_ALT_TYPE_SET
CGenFF_4.0 1 CG334 2 NG3P3 3 HGA3 4 HGA3 5 HGA3 6 HGP2 7 HGP2 8 HGP2
@<TRIPOS>MOLECULE
methanamine
 8 7 0 0 0
****
USER_CHARGES
INVALID_CHARGES
Pose:   4 Cluster:   4 Fr_nu: 1541091 TotEn:   -58.63
@<TRIPOS>ATOM
      1 C1        -77.7793  -22.2576  -57.7852 C.3    1 LIG       0.04000
      2 N1        -78.7150  -22.0362  -56.6659 N.4    1 LIG      -0.30000
      3 H1        -78.2548  -22.9452  -58.4870 H      1 LIG       0.09000
      4 H2        -77.5840  -21.2911  -58.2537 H      1 LIG       0.09000
      5 H3        -76.8634  -22.6871  -57.3747 H      1 LIG       0.09000
      6 H4        -78.3194  -21.3925  -55.9682 H      1 LIG       0.33000
      7 H5        -78.9368  -22.9172  -56.1835 H      1 LIG       0.33000
      8 H6        -79.6018  -21.6308  -56.9934 H      1 LIG       0.33000
@<TRIPOS>BOND
      1       1       2 1
      2       1       3 1
      3       1       4 1
      4       1       5 1
      5       2       6 1
      6       2       7 1
      7       2       8 1
@<TRIPOS>ALT_TYPE
CGenFF_4.0_ALT_TYPE_SET
CGenFF_4.0 1 CG334 2 NG3P3 3 HGA3 4 HGA3 5 HGA3 6 HGP2 7 HGP2 8 HGP2
@<TRIPOS>MOLECULE
methanamine
 8 7 0 0 0
****
USER_CHARGES
INVALID_CHARGES
Pose:   5 Cluster:   5 Fr_nu: 1540212 TotEn:   -54.17
@<TRIPOS>ATOM
      1 C1        -77.6204  -22.9331  -57.7382 C.3    1 LIG       0.04000
      2 N1        -77.5945  -21.4586  -57.7890 N.4    1 LIG      -0.30000
      3 H1        -76.6946  -23.2673  -57.2663 H      1 LIG       0.09000
      4 H2        -78.4906  -23.2321  -57.1509 H      1 LIG       0.09000
      5 H3        -77.6932  -23.3013  -58.7634 H      1 LIG       0.09000
      6 H4        -78.4464  -21.0835  -58.2262 H      1 LIG       0.33000
      7 H5        -76.7913  -21.1168  -58.3330 H      1 LIG       0.33000
      8 H6        -77.5256  -21.0523  -56.8466 H      1 LIG       0.33000
@<TRIPOS>BOND
      1       1       2 1
      2       1       3 1
      3       1       4 1
      4       1       5 1
      5       2       6 1
      6       2       7 1
      7       2       8 1
@<TRIPOS>ALT_TYPE
CGenFF_4.0_ALT_TYPE_SET
CGenFF_4.0 1 CG334 2 NG3P3 3 HGA3 4 HGA3 5 HGA3 6 HGP2 7 HGP2 8 HGP2
@<TRIPOS>MOLECULE
methanamine
 8 7 0 0 0
****
USER_CHARGES
INVALID_CHARGES
Pose:   6 Cluster:   6 Fr_nu: 1522300 TotEn:   -49.31
@<TRIPOS>ATOM
      1 C1        -88.4257  -28.3444  -40.0325 C.3    1 LIG       0.04000
      2 N1        -88.6657  -28.5481  -38.5909 N.4    1 LIG      -0.30000
      3 H1        -89.3966  -28.2653  -40.5248 H      1 LIG       0.09000
      4 H2        -87.8503  -27.4239  -40.1487 H      1 LIG       0.09000
      5 H3        -87.8670  -29.2059  -40.4030 H      1 LIG       0.09000
      6 H4        -87.7818  -28.6303  -38.0715 H      1 LIG       0.33000
      7 H5        -89.2065  -29.4060  -38.4190 H      1 LIG       0.33000
      8 H6        -89.1920  -27.7636  -38.1840 H      1 LIG       0.33000
@<TRIPOS>BOND
      1       1       2 1
      2       1       3 1
      3       1       4 1
      4       1       5 1
      5       2       6 1
      6       2       7 1
      7       2       8 1
@<TRIPOS>ALT_TYPE
CGenFF_4.0_ALT_TYPE_SET
CGenFF_4.0 1 CG334 2 NG3P3 3 HGA3 4 HGA3 5 HGA3 6 HGP2 7 HGP2 8 HGP2
@<TRIPOS>MOLECULE
methanamine
 8 7 0 0 0
****
USER_CHARGES
INVALID_CHARGES
Pose:   7 Cluster:   7 Fr_nu: 1585018 TotEn:   -45.07
@<TRIPOS>ATOM
      1 C1        -89.2620  -28.9729  -38.8564 C.3    1 LIG       0.04000
      2 N1        -87.9743  -28.8157  -39.5595 N.4    1 LIG      -0.30000
      3 H1        -89.7125  -27.9834  -38.7593 H      1 LIG       0.09000
      4 H2        -89.8914  -29.6338  -39.4555 H      1 LIG       0.09000
      5 H3        -89.0566  -29.4083  -37.8766 H      1 LIG       0.09000
      6 H4        -87.5006  -29.7204  -39.6810 H      1 LIG       0.33000
      7 H5        -87.3361  -28.1997  -39.0386 H      1 LIG       0.33000
      8 H6        -88.1051  -28.4068  -40.4942 H      1 LIG       0.33000
@<TRIPOS>BOND
      1       1       2 1
      2       1       3 1
      3       1       4 1
      4       1       5 1
      5       2       6 1
      6       2       7 1
      7       2       8 1
@<TRIPOS>ALT_TYPE
CGenFF_4.0_ALT_TYPE_SET
CGenFF_4.0 1 CG334 2 NG3P3 3 HGA3 4 HGA3 5 HGA3 6 HGP2 7 HGP2 8 HGP2
@<TRIPOS>MOLECULE
methanamine
 8 7 0 0 0
****
USER_CHARGES
INVALID_CHARGES
Pose:   8 Cluster:   8 Fr_nu: 871136 TotEn:   -14.29
@<TRIPOS>ATOM
      1 C1        -51.2845    3.7372  -34.2682 C.3    1 LIG       0.04000
      2 N1        -50.7628    2.3740  -34.0521 N.4    1 LIG      -0.30000
      3 H1        -50.5156    4.4435  -33.9497 H      1 LIG       0.09000
      4 H2        -51.5020    3.8470  -35.3323 H      1 LIG       0.09000
      5 H3        -52.1904    3.8470  -33.6690 H      1 LIG       0.09000
      6 H4        -51.4476    1.6611  -34.3358 H      1 LIG       0.33000
      7 H5        -50.5392    2.2114  -33.0614 H      1 LIG       0.33000
      8 H6        -49.9039    2.2111  -34.5942 H      1 LIG       0.33000
@<TRIPOS>BOND
      1       1       2 1
      2       1       3 1
      3       1       4 1
      4       1       5 1
      5       2       6 1
      6       2       7 1
      7       2       8 1
@<TRIPOS>ALT_TYPE
CGenFF_4.0_ALT_TYPE_SET
CGenFF_4.0 1 CG334 2 NG3P3 3 HGA3 4 HGA3 5 HGA3 6 HGP2 7 HGP2 8 HGP2
@<TRIPOS>MOLECULE
methanamine
 8 7 0 0 0
****
USER_CHARGES
INVALID_CHARGES
Pose:   9 Cluster:   9 Fr_nu: 1463355 TotEn:    -3.27
@<TRIPOS>ATOM
      1 C1        -50.5718    3.7572  -34.1383 C.3    1 LIG       0.04000
      2 N1        -50.0298    2.8276  -33.1287 N.4    1 LIG      -0.30000
      3 H1        -50.5400    4.7636  -33.7169 H      1 LIG       0.09000
      4 H2        -49.9457    3.6846  -35.0296 H      1 LIG       0.09000
      5 H3        -51.5983    3.4545  -34.3540 H      1 LIG       0.09000
      6 H4        -50.0345    1.8578  -33.4710 H      1 LIG       0.33000
      7 H5        -50.5829    2.8524  -32.2618 H      1 LIG       0.33000
      8 H6        -49.0593    3.0647  -32.8836 H      1 LIG       0.33000
@<TRIPOS>BOND
      1       1       2 1
      2       1       3 1
      3       1       4 1
      4       1       5 1
      5       2       6 1
      6       2       7 1
      7       2       8 1
@<TRIPOS>ALT_TYPE
CGenFF_4.0_ALT_TYPE_SET
CGenFF_4.0 1 CG334 2 NG3P3 3 HGA3 4 HGA3 5 HGA3 6 HGP2 7 HGP2 8 HGP2
@<TRIPOS>MOLECULE
methanol
 6 5 0 0 0
****
USER_CHARGES
INVALID_CHARGES
Pose:   1 Cluster:   1 Fr_nu: 10670490 TotEn:   -15.78
@<TRIPOS>ATOM
      1 C1        -46.8319   -7.7603  -30.5254 C.3    1 LIG      -0.04000
      2 O1        -45.6048   -7.2411  -31.0042 O.3    1 LIG      -0.65000
      3 H1        -47.6257   -7.0263  -30.6842 H      1 LIG       0.09000
      4 H2        -46.7408   -7.9896  -29.4606 H      1 LIG       0.09000
      5 H3        -47.0692   -8.6748  -31.0740 H      1 LIG       0.09000
      6 H4        -44.9264   -7.9197  -30.8458 H      1 LIG       0.42000
@<TRIPOS>BOND
      1       1       2 1
      2       1       3 1
      3       1       4 1
      4       1       5 1
      5       2       6 1
@<TRIPOS>ALT_TYPE
CGenFF_4.0_ALT_TYPE_SET
CGenFF_4.0 1 CG331 2 OG311 3 HGA3 4 HGA3 5 HGA3 6 HGP1
@<TRIPOS>MOLECULE
methanol
 6 5 0 0 0
****
USER_CHARGES
INVALID_CHARGES
Pose:   2 Cluster:   2 Fr_nu: 10653941 TotEn:   -14.81
@<TRIPOS>ATOM
      1 C1        -42.2716   -5.1383  -49.2300 C.3    1 LIG      -0.04000
      2 O1        -41.6984   -4.8645  -47.9647 O.3    1 LIG      -0.65000
      3 H1        -41.4989   -5.5080  -49.9086 H      1 LIG       0.09000
      4 H2        -42.7196   -4.2265  -49.6331 H      1 LIG       0.09000
      5 H3        -43.0452   -5.9008  -49.1124 H      1 LIG       0.09000
      6 H4        -42.4136   -4.5392  -47.3916 H      1 LIG       0.42000
@<TRIPOS>BOND
      1       1       2 1
      2       1       3 1
      3       1       4 1
      4       1       5 1
      5       2       6 1
@<TRIPOS>ALT_TYPE
CGenFF_4.0_ALT_TYPE_SET
CGenFF_4.0 1 CG331 2 OG311 3 HGA3 4 HGA3 5 HGA3 6 HGP1
@<TRIPOS>MOLECULE
methanol
 6 5 0 0 0
****
USER_CHARGES
INVALID_CHARGES
Pose:   3 Cluster:   3 Fr_nu: 8116348 TotEn:   -13.18
@<TRIPOS>ATOM
      1 C1        -76.2430  -15.2925  -43.5818 C.3    1 LIG      -0.04000
      2 O1        -74.8741  -15.6538  -43.5791 O.3    1 LIG      -0.65000
      3 H1        -76.3344  -14.2086  -43.6870 H      1 LIG       0.09000
      4 H2        -76.7088  -15.6191  -42.6485 H      1 LIG       0.09000
      5 H3        -76.7380  -15.7810  -44.4243 H      1 LIG       0.09000
      6 H4        -74.8342  -16.6208  -43.4841 H      1 LIG       0.42000
@<TRIPOS>BOND
      1       1       2 1
      2       1       3 1
      3       1       4 1
      4       1       5 1
      5       2       6 1
@<TRIPOS>ALT_TYPE
CGenFF_4.0_ALT_TYPE_SET
CGenFF_4.0 1 CG331 2 OG311 3 HGA3 4 HGA3 5 HGA3 6 HGP1
@<TRIPOS>MOLECULE
methanol
 6 5 0 0 0
****
USER_CHARGES
INVALID_CHARGES
Pose:   4 Cluster:   4 Fr_nu: 1027456 TotEn:   -12.61
@<TRIPOS>ATOM
      1 C1        -70.6704   -6.3684  -47.0098 C.3    1 LIG      -0.04000
      2 O1        -70.6970   -5.3398  -47.9822 O.3    1 LIG      -0.65000
      3 H1        -70.4056   -7.3152  -47.4870 H      1 LIG       0.09000
      4 H2        -71.6521   -6.4490  -46.5363 H      1 LIG       0.09000
      5 H3        -69.9219   -6.1227  -46.2528 H      1 LIG       0.09000
      6 H4        -70.9353   -4.5172  -47.5214 H      1 LIG       0.42000
@<TRIPOS>BOND
      1       1       2 1
      2       1       3 1
      3       1       4 1
      4       1       5 1
      5       2       6 1
@<TRIPOS>ALT_TYPE
CGenFF_4.0_ALT_TYPE_SET
CGenFF_4.0 1 CG331 2 OG311 3 HGA3 4 HGA3 5 HGA3 6 HGP1
@<TRIPOS>MOLECULE
methanol
 6 5 0 0 0
****
USER_CHARGES
INVALID_CHARGES
Pose:   5 Cluster:   5 Fr_nu:   7858 TotEn:   -12.60
@<TRIPOS>ATOM
      1 C1        -88.2038  -28.7446  -40.1055 C.3    1 LIG      -0.04000
      2 O1        -87.5872  -27.4701  -40.1037 O.3    1 LIG      -0.65000
      3 H1        -88.8744  -28.8245  -40.9646 H      1 LIG       0.09000
      4 H2        -88.7653  -28.8800  -39.1777 H      1 LIG       0.09000
      5 H3        -87.4308  -29.5133  -40.1768 H      1 LIG       0.09000
      6 H4        -87.0011  -27.4375  -39.3283 H      1 LIG       0.42000
@<TRIPOS>BOND
      1       1       2 1
      2       1       3 1
      3       1       4 1
      4       1       5 1
      5       2       6 1
@<TRIPOS>ALT_TYPE
CGenFF_4.0_ALT_TYPE_SET
CGenFF_4.0 1 CG331 2 OG311 3 HGA3 4 HGA3 5 HGA3 6 HGP1
@<TRIPOS>MOLECULE
methanol
 6 5 0 0 0
****
USER_CHARGES
INVALID_CHARGES
Pose:   6 Cluster:   6 Fr_nu:   7064 TotEn:   -12.49
@<TRIPOS>ATOM
      1 C1        -88.3170  -26.1267  -40.0534 C.3    1 LIG      -0.04000
      2 O1        -87.2387  -25.4767  -39.4059 O.3    1 LIG      -0.65000
      3 H1        -88.8670  -25.4041  -40.6613 H      1 LIG       0.09000
      4 H2        -88.9798  -26.5685  -39.3050 H      1 LIG       0.09000
      5 H3        -87.9214  -26.9153  -40.6978 H      1 LIG       0.09000
      6 H4        -86.7759  -26.1491  -38.8773 H      1 LIG       0.42000
@<TRIPOS>BOND
      1       1       2 1
      2       1       3 1
      3       1       4 1
      4       1       5 1
      5       2       6 1
@<TRIPOS>ALT_TYPE
CGenFF_4.0_ALT_TYPE_SET
CGenFF_4.0 1 CG331 2 OG311 3 HGA3 4 HGA3 5 HGA3 6 HGP1
@<TRIPOS>MOLECULE
methanol
 6 5 0 0 0
****
USER_CHARGES
INVALID_CHARGES
Pose:   7 Cluster:   7 Fr_nu: 7565162 TotEn:   -12.41
@<TRIPOS>ATOM
      1 C1        -75.6118   -7.6025  -54.1486 C.3    1 LIG      -0.04000
      2 O1        -76.8341   -8.1689  -54.5842 O.3    1 LIG      -0.65000
      3 H1        -75.4690   -6.6303  -54.6265 H      1 LIG       0.09000
      4 H2        -74.7869   -8.2717  -54.4061 H      1 LIG       0.09000
      5 H3        -75.6472   -7.4714  -53.0645 H      1 LIG       0.09000
      6 H4        -76.9249   -9.0289  -54.1394 H      1 LIG       0.42000
@<TRIPOS>BOND
      1       1       2 1
      2       1       3 1
      3       1       4 1
      4       1       5 1
      5       2       6 1
@<TRIPOS>ALT_TYPE
CGenFF_4.0_ALT_TYPE_SET
CGenFF_4.0 1 CG331 2 OG311 3 HGA3 4 HGA3 5 HGA3 6 HGP1
@<TRIPOS>MOLECULE
methanol
 6 5 0 0 0
****
USER_CHARGES
INVALID_CHARGES
Pose:   8 Cluster:   8 Fr_nu: 10584641 TotEn:   -12.41
@<TRIPOS>ATOM
      1 C1        -46.4820   -7.0620  -28.4350 C.3    1 LIG      -0.04000
      2 O1        -45.9559   -7.4995  -29.6744 O.3    1 LIG      -0.65000
      3 H1        -46.4933   -5.9696  -28.4083 H      1 LIG       0.09000
      4 H2        -45.8668   -7.4506  -27.6195 H      1 LIG       0.09000
      5 H3        -47.5026   -7.4373  -28.3297 H      1 LIG       0.09000
      6 H4        -45.9619   -8.4719  -29.6600 H      1 LIG       0.42000
@<TRIPOS>BOND
      1       1       2 1
      2       1       3 1
      3       1       4 1
      4       1       5 1
      5       2       6 1
@<TRIPOS>ALT_TYPE
CGenFF_4.0_ALT_TYPE_SET
CGenFF_4.0 1 CG331 2 OG311 3 HGA3 4 HGA3 5 HGA3 6 HGP1
@<TRIPOS>MOLECULE
methanol
 6 5 0 0 0
****
USER_CHARGES
INVALID_CHARGES
Pose:   9 Cluster:   9 Fr_nu: 1450134 TotEn:   -12.14
@<TRIPOS>ATOM
      1 C1        -56.7845    1.4860  -40.9452 C.3    1 LIG      -0.04000
      2 O1        -57.1932    0.7114  -39.8329 O.3    1 LIG      -0.65000
      3 H1        -55.7999    1.1515  -41.2811 H      1 LIG       0.09000
      4 H2        -56.7455    2.5407  -40.6613 H      1 LIG       0.09000
      5 H3        -57.5068    1.3550  -41.7543 H      1 LIG       0.09000
      6 H4        -58.0692    1.0374  -39.5642 H      1 LIG       0.42000
@<TRIPOS>BOND
      1       1       2 1
      2       1       3 1
      3       1       4 1
      4       1       5 1
      5       2       6 1
@<TRIPOS>ALT_TYPE
CGenFF_4.0_ALT_TYPE_SET
CGenFF_4.0 1 CG331 2 OG311 3 HGA3 4 HGA3 5 HGA3 6 HGP1
@<TRIPOS>MOLECULE
methanol
 6 5 0 0 0
****
USER_CHARGES
INVALID_CHARGES
Pose:  10 Cluster:  10 Fr_nu: 10670421 TotEn:   -11.90
@<TRIPOS>ATOM
      1 C1        -46.8094   -7.3372  -29.7323 C.3    1 LIG      -0.04000
      2 O1        -46.6357   -7.6513  -31.1018 O.3    1 LIG      -0.65000
      3 H1        -47.2451   -6.3394  -29.6389 H      1 LIG       0.09000
      4 H2        -45.8426   -7.3732  -29.2238 H      1 LIG       0.09000
      5 H3        -47.4831   -8.0700  -29.2822 H      1 LIG       0.09000
      6 H4        -46.2478   -8.5421  -31.1436 H      1 LIG       0.42000
@<TRIPOS>BOND
      1       1       2 1
      2       1       3 1
      3       1       4 1
      4       1       5 1
      5       2       6 1
@<TRIPOS>ALT_TYPE
CGenFF_4.0_ALT_TYPE_SET
CGenFF_4.0 1 CG331 2 OG311 3 HGA3 4 HGA3 5 HGA3 6 HGP1
@<TRIPOS>MOLECULE
methanol
 6 5 0 0 0
****
USER_CHARGES
INVALID_CHARGES
Pose:  11 Cluster:  11 Fr_nu: 3805578 TotEn:   -11.84
@<TRIPOS>ATOM
      1 C1        -76.0069  -15.3078  -43.1348 C.3    1 LIG      -0.04000
      2 O1        -75.7675  -13.9330  -42.8963 O.3    1 LIG      -0.65000
      3 H1        -75.0686  -15.8617  -43.0516 H      1 LIG       0.09000
      4 H2        -76.4310  -15.4368  -44.1339 H      1 LIG       0.09000
      5 H3        -76.7143  -15.6800  -42.3900 H      1 LIG       0.09000
      6 H4        -76.6219  -13.4758  -42.9789 H      1 LIG       0.42000
@<TRIPOS>BOND
      1       1       2 1
      2       1       3 1
      3       1       4 1
      4       1       5 1
      5       2       6 1
@<TRIPOS>ALT_TYPE
CGenFF_4.0_ALT_TYPE_SET
CGenFF_4.0 1 CG331 2 OG311 3 HGA3 4 HGA3 5 HGA3 6 HGP1
@<TRIPOS>MOLECULE
methanol
 6 5 0 0 0
****
USER_CHARGES
INVALID_CHARGES
Pose:  12 Cluster:  12 Fr_nu: 684500 TotEn:   -11.32
@<TRIPOS>ATOM
      1 C1        -70.6570   -8.8253  -44.1816 C.3    1 LIG      -0.04000
      2 O1        -70.4567   -9.9072  -43.2907 O.3    1 LIG      -0.65000
      3 H1        -71.5330   -9.0226  -44.8045 H      1 LIG       0.09000
      4 H2        -69.7711   -8.7002  -44.8094 H      1 LIG       0.09000
      5 H3        -70.8225   -7.9138  -43.6025 H      1 LIG       0.09000
      6 H4        -69.6723   -9.6955  -42.7562 H      1 LIG       0.42000
@<TRIPOS>BOND
      1       1       2 1
      2       1       3 1
      3       1       4 1
      4       1       5 1
      5       2       6 1
@<TRIPOS>ALT_TYPE
CGenFF_4.0_ALT_TYPE_SET
CGenFF_4.0 1 CG331 2 OG311 3 HGA3 4 HGA3 5 HGA3 6 HGP1
@<TRIPOS>MOLECULE
methanol
 6 5 0 0 0
****
USER_CHARGES
INVALID_CHARGES
Pose:  13 Cluster:  13 Fr_nu: 429425 TotEn:   -11.31
@<TRIPOS>ATOM
      1 C1        -47.8335   -9.1477  -37.7428 C.3    1 LIG      -0.04000
      2 O1        -48.5413   -8.8510  -36.5531 O.3    1 LIG      -0.65000
      3 H1        -47.1530   -9.9839  -37.5639 H      1 LIG       0.09000
      4 H2        -47.2699   -8.2673  -38.0618 H      1 LIG       0.09000
      5 H3        -48.5479   -9.4228  -38.5223 H      1 LIG       0.09000
      6 H4        -49.1334   -8.1055  -36.7515 H      1 LIG       0.42000
@<TRIPOS>BOND
      1       1       2 1
      2       1       3 1
      3       1       4 1
      4       1       5 1
      5       2       6 1
@<TRIPOS>ALT_TYPE
CGenFF_4.0_ALT_TYPE_SET
CGenFF_4.0 1 CG331 2 OG311 3 HGA3 4 HGA3 5 HGA3 6 HGP1
@<TRIPOS>MOLECULE
methanol
 6 5 0 0 0
****
USER_CHARGES
INVALID_CHARGES
Pose:  14 Cluster:  14 Fr_nu: 510179 TotEn:   -11.29
@<TRIPOS>ATOM
      1 C1        -61.9383    2.0105  -43.4307 C.3    1 LIG      -0.04000
      2 O1        -62.6459    0.8264  -43.1117 O.3    1 LIG      -0.65000
      3 H1        -60.8637    1.8224  -43.3656 H      1 LIG       0.09000
      4 H2        -62.2226    2.8045  -42.7355 H      1 LIG       0.09000
      5 H3        -62.1919    2.3127  -44.4494 H      1 LIG       0.09000
      6 H4        -63.5937    1.0330  -43.1803 H      1 LIG       0.42000
@<TRIPOS>BOND
      1       1       2 1
      2       1       3 1
      3       1       4 1
      4       1       5 1
      5       2       6 1
@<TRIPOS>ALT_TYPE
CGenFF_4.0_ALT_TYPE_SET
CGenFF_4.0 1 CG331 2 OG311 3 HGA3 4 HGA3 5 HGA3 6 HGP1
@<TRIPOS>MOLECULE
methanol
 6 5 0 0 0
****
USER_CHARGES
INVALID_CHARGES
Pose:  15 Cluster:  15 Fr_nu:   8205 TotEn:   -11.26
@<TRIPOS>ATOM
      1 C1        -89.1026  -28.5628  -38.5312 C.3    1 LIG      -0.04000
      2 O1        -88.0405  -28.2823  -39.4244 O.3    1 LIG      -0.65000
      3 H1        -89.9661  -28.9266  -39.0935 H      1 LIG       0.09000
      4 H2        -89.3677  -27.6554  -37.9825 H      1 LIG       0.09000
      5 H3        -88.7798  -29.3318  -37.8255 H      1 LIG       0.09000
      6 H4        -87.2942  -27.9625  -38.8892 H      1 LIG       0.42000
@<TRIPOS>BOND
      1       1       2 1
      2       1       3 1
      3       1       4 1
      4       1       5 1
      5       2       6 1
@<TRIPOS>ALT_TYPE
CGenFF_4.0_ALT_TYPE_SET
CGenFF_4.0 1 CG331 2 OG311 3 HGA3 4 HGA3 5 HGA3 6 HGP1
@<TRIPOS>MOLECULE
methanol
 6 5 0 0 0
****
USER_CHARGES
INVALID_CHARGES
Pose:  16 Cluster:  16 Fr_nu: 8907815 TotEn:   -11.10
@<TRIPOS>ATOM
      1 C1        -46.8094   -7.3372  -27.1377 C.3    1 LIG      -0.04000
      2 O1        -46.7071   -6.6840  -28.3896 O.3    1 LIG      -0.65000
      3 H1        -45.8315   -7.7316  -26.8507 H      1 LIG       0.09000
      4 H2        -47.5357   -8.1509  -27.2085 H      1 LIG       0.09000
      5 H3        -47.1438   -6.6171  -26.3873 H      1 LIG       0.09000
      6 H4        -47.5929   -6.3485  -28.6098 H      1 LIG       0.42000
@<TRIPOS>BOND
      1       1       2 1
      2       1       3 1
      3       1       4 1
      4       1       5 1
      5       2       6 1
@<TRIPOS>ALT_TYPE
CGenFF_4.0_ALT_TYPE_SET
CGenFF_4.0 1 CG331 2 OG311 3 HGA3 4 HGA3 5 HGA3 6 HGP1
@<TRIPOS>MOLECULE
methanol
 6 5 0 0 0
****
USER_CHARGES
INVALID_CHARGES
Pose:  17 Cluster:  17 Fr_nu: 10040594 TotEn:   -11.07
@<TRIPOS>ATOM
      1 C1        -50.8596    3.5550  -34.2921 C.3    1 LIG      -0.04000
      2 O1        -49.9684    3.0491  -33.3152 O.3    1 LIG      -0.65000
      3 H1        -51.2718    4.5081  -33.9516 H      1 LIG       0.09000
      4 H2        -51.6657    2.8359  -34.4584 H      1 LIG       0.09000
      5 H3        -50.3134    3.7095  -35.2255 H      1 LIG       0.09000
      6 H4        -49.6241    2.2046  -33.6527 H      1 LIG       0.42000
@<TRIPOS>BOND
      1       1       2 1
      2       1       3 1
      3       1       4 1
      4       1       5 1
      5       2       6 1
@<TRIPOS>ALT_TYPE
CGenFF_4.0_ALT_TYPE_SET
CGenFF_4.0 1 CG331 2 OG311 3 HGA3 4 HGA3 5 HGA3 6 HGP1
@<TRIPOS>MOLECULE
methanol
 6 5 0 0 0
****
USER_CHARGES
INVALID_CHARGES
Pose:  18 Cluster:  18 Fr_nu:   7422 TotEn:   -11.04
@<TRIPOS>ATOM
      1 C1        -88.5124  -27.3306  -40.1875 C.3    1 LIG      -0.04000
      2 O1        -87.3220  -26.5656  -40.1392 O.3    1 LIG      -0.65000
      3 H1        -89.0988  -27.0385  -41.0621 H      1 LIG       0.09000
      4 H2        -89.0910  -27.1637  -39.2754 H      1 LIG       0.09000
      5 H3        -88.2521  -28.3889  -40.2631 H      1 LIG       0.09000
      6 H4        -86.8298  -26.8529  -39.3512 H      1 LIG       0.42000
@<TRIPOS>BOND
      1       1       2 1
      2       1       3 1
      3       1       4 1
      4       1       5 1
      5       2       6 1
@<TRIPOS>ALT_TYPE
CGenFF_4.0_ALT_TYPE_SET
CGenFF_4.0 1 CG331 2 OG311 3 HGA3 4 HGA3 5 HGA3 6 HGP1
@<TRIPOS>MOLECULE
methanol
 6 5 0 0 0
****
USER_CHARGES
INVALID_CHARGES
Pose:  19 Cluster:  19 Fr_nu: 248566 TotEn:   -10.99
@<TRIPOS>ATOM
      1 C1        -47.2597   -8.4071  -38.0802 C.3    1 LIG      -0.04000
      2 O1        -48.0506   -9.5011  -37.6534 O.3    1 LIG      -0.65000
      3 H1        -46.8005   -7.9279  -37.2120 H      1 LIG       0.09000
      4 H2        -47.8868   -7.6901  -38.6161 H      1 LIG       0.09000
      5 H3        -46.4765   -8.7737  -38.7479 H      1 LIG       0.09000
      6 H4        -48.4406   -9.8995  -38.4502 H      1 LIG       0.42000
@<TRIPOS>BOND
      1       1       2 1
      2       1       3 1
      3       1       4 1
      4       1       5 1
      5       2       6 1
@<TRIPOS>ALT_TYPE
CGenFF_4.0_ALT_TYPE_SET
CGenFF_4.0 1 CG331 2 OG311 3 HGA3 4 HGA3 5 HGA3 6 HGP1
@<TRIPOS>MOLECULE
methanol
 6 5 0 0 0
****
USER_CHARGES
INVALID_CHARGES
Pose:  20 Cluster:  20 Fr_nu: 315420 TotEn:   -10.77
@<TRIPOS>ATOM
      1 C1        -47.7976   -8.3163  -38.0069 C.3    1 LIG      -0.04000
      2 O1        -46.9186   -9.2122  -38.6620 O.3    1 LIG      -0.65000
      3 H1        -47.4449   -8.1382  -36.9881 H      1 LIG       0.09000
      4 H2        -48.8042   -8.7417  -37.9862 H      1 LIG       0.09000
      5 H3        -47.8148   -7.3711  -38.5545 H      1 LIG       0.09000
      6 H4        -47.2644   -9.3452  -39.5612 H      1 LIG       0.42000
@<TRIPOS>BOND
      1       1       2 1
      2       1       3 1
      3       1       4 1
      4       1       5 1
      5       2       6 1
@<TRIPOS>ALT_TYPE
CGenFF_4.0_ALT_TYPE_SET
CGenFF_4.0 1 CG331 2 OG311 3 HGA3 4 HGA3 5 HGA3 6 HGP1
@<TRIPOS>MOLECULE
methanol
 6 5 0 0 0
****
USER_CHARGES
INVALID_CHARGES
Pose:  21 Cluster:  21 Fr_nu: 984380 TotEn:   -10.59
@<TRIPOS>ATOM
      1 C1        -71.0694   -7.1866  -47.2631 C.3    1 LIG      -0.04000
      2 O1        -71.7310   -7.8928  -48.2965 O.3    1 LIG      -0.65000
      3 H1        -70.9454   -6.1413  -47.5566 H      1 LIG       0.09000
      4 H2        -70.0935   -7.6419  -47.0763 H      1 LIG       0.09000
      5 H3        -71.6734   -7.2382  -46.3541 H      1 LIG       0.09000
      6 H4        -71.8223   -8.8143  -47.9995 H      1 LIG       0.42000
@<TRIPOS>BOND
      1       1       2 1
      2       1       3 1
      3       1       4 1
      4       1       5 1
      5       2       6 1
@<TRIPOS>ALT_TYPE
CGenFF_4.0_ALT_TYPE_SET
CGenFF_4.0 1 CG331 2 OG311 3 HGA3 4 HGA3 5 HGA3 6 HGP1
@<TRIPOS>MOLECULE
methanol
 6 5 0 0 0
****
USER_CHARGES
INVALID_CHARGES
Pose:  22 Cluster:  22 Fr_nu: 10615687 TotEn:   -10.53
@<TRIPOS>ATOM
      1 C1        -86.8529  -22.3271  -34.6628 C.3    1 LIG      -0.04000
      2 O1        -87.8000  -22.6589  -35.6614 O.3    1 LIG      -0.65000
      3 H1        -86.1745  -21.5597  -35.0435 H      1 LIG       0.09000
      4 H2        -86.2891  -23.2206  -34.3828 H      1 LIG       0.09000
      5 H3        -87.3801  -21.9420  -33.7868 H      1 LIG       0.09000
      6 H4        -88.3829  -23.3413  -35.2868 H      1 LIG       0.42000
@<TRIPOS>BOND
      1       1       2 1
      2       1       3 1
      3       1       4 1
      4       1       5 1
      5       2       6 1
@<TRIPOS>ALT_TYPE
CGenFF_4.0_ALT_TYPE_SET
CGenFF_4.0 1 CG331 2 OG311 3 HGA3 4 HGA3 5 HGA3 6 HGP1
@<TRIPOS>MOLECULE
methanol
 6 5 0 0 0
****
USER_CHARGES
INVALID_CHARGES
Pose:  23 Cluster:  23 Fr_nu: 10671332 TotEn:   -10.40
@<TRIPOS>ATOM
      1 C1        -48.3397  -23.5422  -33.4259 C.3    1 LIG      -0.04000
      2 O1        -48.7896  -22.2458  -33.7744 O.3    1 LIG      -0.65000
      3 H1        -48.2202  -23.6079  -32.3417 H      1 LIG       0.09000
      4 H2        -47.3864  -23.7434  -33.9211 H      1 LIG       0.09000
      5 H3        -49.0803  -24.2755  -33.7537 H      1 LIG       0.09000
      6 H4        -48.8834  -22.2266  -34.7422 H      1 LIG       0.42000
@<TRIPOS>BOND
      1       1       2 1
      2       1       3 1
      3       1       4 1
      4       1       5 1
      5       2       6 1
@<TRIPOS>ALT_TYPE
CGenFF_4.0_ALT_TYPE_SET
CGenFF_4.0 1 CG331 2 OG311 3 HGA3 4 HGA3 5 HGA3 6 HGP1
@<TRIPOS>MOLECULE
methanol
 6 5 0 0 0
****
USER_CHARGES
INVALID_CHARGES
Pose:  24 Cluster:  24 Fr_nu: 255452 TotEn:   -10.30
@<TRIPOS>ATOM
      1 C1        -73.6700    7.9307  -44.7330 C.3    1 LIG      -0.04000
      2 O1        -72.6984    7.1821  -45.4400 O.3    1 LIG      -0.65000
      3 H1        -73.9947    8.7767  -45.3438 H      1 LIG       0.09000
      4 H2        -73.2424    8.2891  -43.7932 H      1 LIG       0.09000
      5 H3        -74.5275    7.2882  -44.5194 H      1 LIG       0.09000
      6 H4        -72.4355    6.4419  -44.8667 H      1 LIG       0.42000
@<TRIPOS>BOND
      1       1       2 1
      2       1       3 1
      3       1       4 1
      4       1       5 1
      5       2       6 1
@<TRIPOS>ALT_TYPE
CGenFF_4.0_ALT_TYPE_SET
CGenFF_4.0 1 CG331 2 OG311 3 HGA3 4 HGA3 5 HGA3 6 HGP1
@<TRIPOS>MOLECULE
methanol
 6 5 0 0 0
****
USER_CHARGES
INVALID_CHARGES
Pose:  25 Cluster:  25 Fr_nu: 345663 TotEn:   -10.13
@<TRIPOS>ATOM
      1 C1        -34.9153   -9.1250  -31.7770 C.3    1 LIG      -0.04000
      2 O1        -35.9546   -9.7982  -31.0908 O.3    1 LIG      -0.65000
      3 H1        -34.0168   -9.1105  -31.1552 H      1 LIG       0.09000
      4 H2        -35.2300   -8.1034  -32.0050 H      1 LIG       0.09000
      5 H3        -34.7026   -9.6551  -32.7083 H      1 LIG       0.09000
      6 H4        -36.7333   -9.7903  -31.6733 H      1 LIG       0.42000
@<TRIPOS>BOND
      1       1       2 1
      2       1       3 1
      3       1       4 1
      4       1       5 1
      5       2       6 1
@<TRIPOS>ALT_TYPE
CGenFF_4.0_ALT_TYPE_SET
CGenFF_4.0 1 CG331 2 OG311 3 HGA3 4 HGA3 5 HGA3 6 HGP1
@<TRIPOS>MOLECULE
methanol
 6 5 0 0 0
****
USER_CHARGES
INVALID_CHARGES
Pose:  26 Cluster:  26 Fr_nu: 430030 TotEn:   -10.09
@<TRIPOS>ATOM
      1 C1        -47.8335   -9.1477  -37.7428 C.3    1 LIG      -0.04000
      2 O1        -46.8840  -10.1960  -37.8063 O.3    1 LIG      -0.65000
      3 H1        -48.1762   -9.0275  -36.7121 H      1 LIG       0.09000
      4 H2        -48.6794   -9.3812  -38.3943 H      1 LIG       0.09000
      5 H3        -47.3626   -8.2208  -38.0783 H      1 LIG       0.09000
      6 H4        -46.6043  -10.2721  -38.7346 H      1 LIG       0.42000
@<TRIPOS>BOND
      1       1       2 1
      2       1       3 1
      3       1       4 1
      4       1       5 1
      5       2       6 1
@<TRIPOS>ALT_TYPE
CGenFF_4.0_ALT_TYPE_SET
CGenFF_4.0 1 CG331 2 OG311 3 HGA3 4 HGA3 5 HGA3 6 HGP1
@<TRIPOS>MOLECULE
methanol
 6 5 0 0 0
****
USER_CHARGES
INVALID_CHARGES
Pose:  27 Cluster:  27 Fr_nu: 1106896 TotEn:   -10.02
@<TRIPOS>ATOM
      1 C1        -70.6989    3.3445  -49.3106 C.3    1 LIG      -0.04000
      2 O1        -70.2289    3.1296  -47.9926 O.3    1 LIG      -0.65000
      3 H1        -71.3914    4.1898  -49.3181 H      1 LIG       0.09000
      4 H2        -71.2030    2.4437  -49.6700 H      1 LIG       0.09000
      5 H3        -69.8486    3.5673  -49.9594 H      1 LIG       0.09000
      6 H4        -69.6186    2.3733  -48.0267 H      1 LIG       0.42000
@<TRIPOS>BOND
      1       1       2 1
      2       1       3 1
      3       1       4 1
      4       1       5 1
      5       2       6 1
@<TRIPOS>ALT_TYPE
CGenFF_4.0_ALT_TYPE_SET
CGenFF_4.0 1 CG331 2 OG311 3 HGA3 4 HGA3 5 HGA3 6 HGP1
@<TRIPOS>MOLECULE
methanol
 6 5 0 0 0
****
USER_CHARGES
INVALID_CHARGES
Pose:  28 Cluster:  28 Fr_nu: 3847874 TotEn:    -9.94
@<TRIPOS>ATOM
      1 C1        -56.3597   -0.7181  -18.4918 C.3    1 LIG      -0.04000
      2 O1        -55.0529   -0.9068  -19.0027 O.3    1 LIG      -0.65000
      3 H1        -56.6346    0.3364  -18.5728 H      1 LIG       0.09000
      4 H2        -56.3924   -1.0348  -17.4463 H      1 LIG       0.09000
      5 H3        -57.0599   -1.3206  -19.0751 H      1 LIG       0.09000
      6 H4        -54.8453   -1.8527  -18.9137 H      1 LIG       0.42000
@<TRIPOS>BOND
      1       1       2 1
      2       1       3 1
      3       1       4 1
      4       1       5 1
      5       2       6 1
@<TRIPOS>ALT_TYPE
CGenFF_4.0_ALT_TYPE_SET
CGenFF_4.0 1 CG331 2 OG311 3 HGA3 4 HGA3 5 HGA3 6 HGP1
@<TRIPOS>MOLECULE
methanol
 6 5 0 0 0
****
USER_CHARGES
INVALID_CHARGES
Pose:  29 Cluster:  29 Fr_nu: 10727520 TotEn:    -9.94
@<TRIPOS>ATOM
      1 C1        -87.5634  -22.0549  -34.5697 C.3    1 LIG      -0.04000
      2 O1        -88.7513  -21.4428  -35.0374 O.3    1 LIG      -0.65000
      3 H1        -87.1719  -22.7265  -35.3378 H      1 LIG       0.09000
      4 H2        -87.7765  -22.6147  -33.6555 H      1 LIG       0.09000
      5 H3        -86.8243  -21.2793  -34.3559 H      1 LIG       0.09000
      6 H4        -89.0678  -20.8558  -34.3297 H      1 LIG       0.42000
@<TRIPOS>BOND
      1       1       2 1
      2       1       3 1
      3       1       4 1
      4       1       5 1
      5       2       6 1
@<TRIPOS>ALT_TYPE
CGenFF_4.0_ALT_TYPE_SET
CGenFF_4.0 1 CG331 2 OG311 3 HGA3 4 HGA3 5 HGA3 6 HGP1
@<TRIPOS>MOLECULE
methanol
 6 5 0 0 0
****
USER_CHARGES
INVALID_CHARGES
Pose:  30 Cluster:  30 Fr_nu: 457212 TotEn:    -9.83
@<TRIPOS>ATOM
      1 C1        -61.8923    2.5350  -43.5340 C.3    1 LIG      -0.04000
      2 O1        -61.1809    2.3793  -44.7481 O.3    1 LIG      -0.65000
      3 H1        -61.8354    3.5766  -43.2085 H      1 LIG       0.09000
      4 H2        -61.4621    1.8800  -42.7720 H      1 LIG       0.09000
      5 H3        -62.9378    2.2632  -43.6973 H      1 LIG       0.09000
      6 H4        -61.2542    1.4440  -45.0041 H      1 LIG       0.42000
@<TRIPOS>BOND
      1       1       2 1
      2       1       3 1
      3       1       4 1
      4       1       5 1
      5       2       6 1
@<TRIPOS>ALT_TYPE
CGenFF_4.0_ALT_TYPE_SET
CGenFF_4.0 1 CG331 2 OG311 3 HGA3 4 HGA3 5 HGA3 6 HGP1
@<TRIPOS>MOLECULE
methanol
 6 5 0 0 0
****
USER_CHARGES
INVALID_CHARGES
Pose:  31 Cluster:  31 Fr_nu: 282184 TotEn:    -9.83
@<TRIPOS>ATOM
      1 C1        -35.1904   -9.0749  -31.3280 C.3    1 LIG      -0.04000
      2 O1        -35.0187  -10.3061  -32.0056 O.3    1 LIG      -0.65000
      3 H1        -36.1186   -9.1015  -30.7520 H      1 LIG       0.09000
      4 H2        -35.2235   -8.2595  -32.0550 H      1 LIG       0.09000
      5 H3        -34.3476   -8.9219  -30.6498 H      1 LIG       0.09000
      6 H4        -34.1863  -10.2439  -32.5046 H      1 LIG       0.42000
@<TRIPOS>BOND
      1       1       2 1
      2       1       3 1
      3       1       4 1
      4       1       5 1
      5       2       6 1
@<TRIPOS>ALT_TYPE
CGenFF_4.0_ALT_TYPE_SET
CGenFF_4.0 1 CG331 2 OG311 3 HGA3 4 HGA3 5 HGA3 6 HGP1
@<TRIPOS>MOLECULE
methanol
 6 5 0 0 0
****
USER_CHARGES
INVALID_CHARGES
Pose:  32 Cluster:  32 Fr_nu: 327523 TotEn:    -9.74
@<TRIPOS>ATOM
      1 C1        -34.9907   -9.1921  -31.5142 C.3    1 LIG      -0.04000
      2 O1        -35.4590   -7.8929  -31.8261 O.3    1 LIG      -0.65000
      3 H1        -35.1860   -9.4075  -30.4608 H      1 LIG       0.09000
      4 H2        -33.9182   -9.2522  -31.7165 H      1 LIG       0.09000
      5 H3        -35.5181   -9.9190  -32.1362 H      1 LIG       0.09000
      6 H4        -35.2680   -7.7388  -32.7671 H      1 LIG       0.42000
@<TRIPOS>BOND
      1       1       2 1
      2       1       3 1
      3       1       4 1
      4       1       5 1
      5       2       6 1
@<TRIPOS>ALT_TYPE
CGenFF_4.0_ALT_TYPE_SET
CGenFF_4.0 1 CG331 2 OG311 3 HGA3 4 HGA3 5 HGA3 6 HGP1
@<TRIPOS>MOLECULE
methanol
 6 5 0 0 0
****
USER_CHARGES
INVALID_CHARGES
Pose:  33 Cluster:  33 Fr_nu: 513076 TotEn:    -9.65
@<TRIPOS>ATOM
      1 C1        -70.3194   -9.2677  -43.6423 C.3    1 LIG      -0.04000
      2 O1        -71.2540  -10.1157  -44.2840 O.3    1 LIG      -0.65000
      3 H1        -70.1694   -9.6023  -42.6129 H      1 LIG       0.09000
      4 H2        -70.6918   -8.2401  -43.6520 H      1 LIG       0.09000
      5 H3        -69.3696   -9.3140  -44.1801 H      1 LIG       0.09000
      6 H4        -71.3605   -9.7872  -45.1931 H      1 LIG       0.42000
@<TRIPOS>BOND
      1       1       2 1
      2       1       3 1
      3       1       4 1
      4       1       5 1
      5       2       6 1
@<TRIPOS>ALT_TYPE
CGenFF_4.0_ALT_TYPE_SET
CGenFF_4.0 1 CG331 2 OG311 3 HGA3 4 HGA3 5 HGA3 6 HGP1
@<TRIPOS>MOLECULE
methanol
 6 5 0 0 0
****
USER_CHARGES
INVALID_CHARGES
Pose:  34 Cluster:  34 Fr_nu: 638367 TotEn:    -9.60
@<TRIPOS>ATOM
      1 C1        -74.8002   -7.8495  -54.6560 C.3    1 LIG      -0.04000
      2 O1        -75.7536   -8.6860  -55.2852 O.3    1 LIG      -0.65000
      3 H1        -75.0537   -6.8029  -54.8416 H      1 LIG       0.09000
      4 H2        -73.8047   -8.0697  -55.0498 H      1 LIG       0.09000
      5 H3        -74.8148   -8.0404  -53.5804 H      1 LIG       0.09000
      6 H4        -75.4951   -9.6046  -55.0982 H      1 LIG       0.42000
@<TRIPOS>BOND
      1       1       2 1
      2       1       3 1
      3       1       4 1
      4       1       5 1
      5       2       6 1
@<TRIPOS>ALT_TYPE
CGenFF_4.0_ALT_TYPE_SET
CGenFF_4.0 1 CG331 2 OG311 3 HGA3 4 HGA3 5 HGA3 6 HGP1
@<TRIPOS>MOLECULE
methanol
 6 5 0 0 0
****
USER_CHARGES
INVALID_CHARGES
Pose:  35 Cluster:  35 Fr_nu: 10653732 TotEn:    -9.45
@<TRIPOS>ATOM
      1 C1        -79.0100  -11.7387  -55.9962 C.3    1 LIG      -0.04000
      2 O1        -78.8253  -10.7092  -56.9504 O.3    1 LIG      -0.65000
      3 H1        -78.1965  -11.7109  -55.2670 H      1 LIG       0.09000
      4 H2        -79.0268  -12.7072  -56.5024 H      1 LIG       0.09000
      5 H3        -79.9616  -11.5813  -55.4832 H      1 LIG       0.09000
      6 H4        -79.5651  -10.7663  -57.5789 H      1 LIG       0.42000
@<TRIPOS>BOND
      1       1       2 1
      2       1       3 1
      3       1       4 1
      4       1       5 1
      5       2       6 1
@<TRIPOS>ALT_TYPE
CGenFF_4.0_ALT_TYPE_SET
CGenFF_4.0 1 CG331 2 OG311 3 HGA3 4 HGA3 5 HGA3 6 HGP1
@<TRIPOS>MOLECULE
methanol
 6 5 0 0 0
****
USER_CHARGES
INVALID_CHARGES
Pose:  36 Cluster:  36 Fr_nu: 1449568 TotEn:    -8.93
@<TRIPOS>ATOM
      1 C1        -56.7845    1.4860  -40.9452 C.3    1 LIG      -0.04000
      2 O1        -57.7979    0.8618  -41.7120 O.3    1 LIG      -0.65000
      3 H1        -55.8089    1.2784  -41.3915 H      1 LIG       0.09000
      4 H2        -56.8162    1.1072  -39.9205 H      1 LIG       0.09000
      5 H3        -56.9575    2.5647  -40.9384 H      1 LIG       0.09000
      6 H4        -58.6470    1.0685  -41.2853 H      1 LIG       0.42000
@<TRIPOS>BOND
      1       1       2 1
      2       1       3 1
      3       1       4 1
      4       1       5 1
      5       2       6 1
@<TRIPOS>ALT_TYPE
CGenFF_4.0_ALT_TYPE_SET
CGenFF_4.0 1 CG331 2 OG311 3 HGA3 4 HGA3 5 HGA3 6 HGP1
@<TRIPOS>MOLECULE
methanol
 6 5 0 0 0
****
USER_CHARGES
INVALID_CHARGES
Pose:  37 Cluster:  37 Fr_nu: 244290 TotEn:    -8.72
@<TRIPOS>ATOM
      1 C1        -48.1081   -9.4771  -37.7625 C.3    1 LIG      -0.04000
      2 O1        -47.8216   -8.1092  -37.5360 O.3    1 LIG      -0.65000
      3 H1        -47.2251  -10.0781  -37.5317 H      1 LIG       0.09000
      4 H2        -48.3976   -9.6217  -38.8065 H      1 LIG       0.09000
      5 H3        -48.9323   -9.7801  -37.1125 H      1 LIG       0.09000
      6 H4        -48.6275   -7.6092  -37.7514 H      1 LIG       0.42000
@<TRIPOS>BOND
      1       1       2 1
      2       1       3 1
      3       1       4 1
      4       1       5 1
      5       2       6 1
@<TRIPOS>ALT_TYPE
CGenFF_4.0_ALT_TYPE_SET
CGenFF_4.0 1 CG331 2 OG311 3 HGA3 4 HGA3 5 HGA3 6 HGP1
@<TRIPOS>MOLECULE
methanol
 6 5 0 0 0
****
USER_CHARGES
INVALID_CHARGES
Pose:  38 Cluster:  38 Fr_nu: 8010162 TotEn:    -8.60
@<TRIPOS>ATOM
      1 C1        -75.0832   -7.7401  -53.1688 C.3    1 LIG      -0.04000
      2 O1        -76.0466   -6.9215  -53.8061 O.3    1 LIG      -0.65000
      3 H1        -75.2745   -8.7877  -53.4140 H      1 LIG       0.09000
      4 H2        -75.1365   -7.5925  -52.0871 H      1 LIG       0.09000
      5 H3        -74.0885   -7.4609  -53.5241 H      1 LIG       0.09000
      6 H4        -75.8440   -6.0014  -53.5649 H      1 LIG       0.42000
@<TRIPOS>BOND
      1       1       2 1
      2       1       3 1
      3       1       4 1
      4       1       5 1
      5       2       6 1
@<TRIPOS>ALT_TYPE
CGenFF_4.0_ALT_TYPE_SET
CGenFF_4.0 1 CG331 2 OG311 3 HGA3 4 HGA3 5 HGA3 6 HGP1
@<TRIPOS>MOLECULE
methanol
 6 5 0 0 0
****
USER_CHARGES
INVALID_CHARGES
Pose:  39 Cluster:  39 Fr_nu: 688564 TotEn:    -8.55
@<TRIPOS>ATOM
      1 C1        -70.0466   -8.5994  -43.7136 C.3    1 LIG      -0.04000
      2 O1        -69.8293   -7.7373  -44.8154 O.3    1 LIG      -0.65000
      3 H1        -71.1204   -8.7161  -43.5476 H      1 LIG       0.09000
      4 H2        -69.5729   -8.1798  -42.8225 H      1 LIG       0.09000
      5 H3        -69.6061   -9.5748  -43.9331 H      1 LIG       0.09000
      6 H4        -68.8669   -7.6587  -44.9310 H      1 LIG       0.42000
@<TRIPOS>BOND
      1       1       2 1
      2       1       3 1
      3       1       4 1
      4       1       5 1
      5       2       6 1
@<TRIPOS>ALT_TYPE
CGenFF_4.0_ALT_TYPE_SET
CGenFF_4.0 1 CG331 2 OG311 3 HGA3 4 HGA3 5 HGA3 6 HGP1
@<TRIPOS>MOLECULE
methanol
 6 5 0 0 0
****
USER_CHARGES
INVALID_CHARGES
Pose:  40 Cluster:  40 Fr_nu: 10335352 TotEn:    -8.48
@<TRIPOS>ATOM
      1 C1        -55.4225    1.6611  -17.6186 C.3    1 LIG      -0.04000
      2 O1        -54.1991    0.9498  -17.6581 O.3    1 LIG      -0.65000
      3 H1        -55.2970    2.6309  -18.1065 H      1 LIG       0.09000
      4 H2        -55.7301    1.8014  -16.5792 H      1 LIG       0.09000
      5 H3        -56.1856    1.0856  -18.1479 H      1 LIG       0.09000
      6 H4        -54.3503    0.0967  -17.2164 H      1 LIG       0.42000
@<TRIPOS>BOND
      1       1       2 1
      2       1       3 1
      3       1       4 1
      4       1       5 1
      5       2       6 1
@<TRIPOS>ALT_TYPE
CGenFF_4.0_ALT_TYPE_SET
CGenFF_4.0 1 CG331 2 OG311 3 HGA3 4 HGA3 5 HGA3 6 HGP1
@<TRIPOS>MOLECULE
methanol
 6 5 0 0 0
****
USER_CHARGES
INVALID_CHARGES
Pose:  41 Cluster:  41 Fr_nu: 310438 TotEn:    -8.39
@<TRIPOS>ATOM
      1 C1        -73.3562    8.7412  -44.3948 C.3    1 LIG      -0.04000
      2 O1        -73.7003    7.7214  -45.3145 O.3    1 LIG      -0.65000
      3 H1        -73.3628    9.7086  -44.9031 H      1 LIG       0.09000
      4 H2        -72.3641    8.5413  -43.9821 H      1 LIG       0.09000
      5 H3        -74.0899    8.7525  -43.5855 H      1 LIG       0.09000
      6 H4        -73.6836    6.8799  -44.8272 H      1 LIG       0.42000
@<TRIPOS>BOND
      1       1       2 1
      2       1       3 1
      3       1       4 1
      4       1       5 1
      5       2       6 1
@<TRIPOS>ALT_TYPE
CGenFF_4.0_ALT_TYPE_SET
CGenFF_4.0 1 CG331 2 OG311 3 HGA3 4 HGA3 5 HGA3 6 HGP1
@<TRIPOS>MOLECULE
methanol
 6 5 0 0 0
****
USER_CHARGES
INVALID_CHARGES
Pose:  42 Cluster:  42 Fr_nu: 8306024 TotEn:    -8.32
@<TRIPOS>ATOM
      1 C1        -55.7904   -0.4319  -18.3482 C.3    1 LIG      -0.04000
      2 O1        -54.6363    0.3092  -17.9971 O.3    1 LIG      -0.65000
      3 H1        -55.7463   -0.6963  -19.4075 H      1 LIG       0.09000
      4 H2        -56.6833    0.1659  -18.1479 H      1 LIG       0.09000
      5 H3        -55.8231   -1.3443  -17.7482 H      1 LIG       0.09000
      6 H4        -54.7121    0.5250  -17.0519 H      1 LIG       0.42000
@<TRIPOS>BOND
      1       1       2 1
      2       1       3 1
      3       1       4 1
      4       1       5 1
      5       2       6 1
@<TRIPOS>ALT_TYPE
CGenFF_4.0_ALT_TYPE_SET
CGenFF_4.0 1 CG331 2 OG311 3 HGA3 4 HGA3 5 HGA3 6 HGP1
@<TRIPOS>MOLECULE
methanol
 6 5 0 0 0
****
USER_CHARGES
INVALID_CHARGES
Pose:  43 Cluster:  43 Fr_nu: 346505 TotEn:    -8.22
@<TRIPOS>ATOM
      1 C1        -34.4583   -8.2455  -31.0738 C.3    1 LIG      -0.04000
      2 O1        -35.1459   -9.1250  -31.9445 O.3    1 LIG      -0.65000
      3 H1        -34.6497   -8.5342  -30.0374 H      1 LIG       0.09000
      4 H2        -34.7978   -7.2211  -31.2465 H      1 LIG       0.09000
      5 H3        -33.3866   -8.3111  -31.2759 H      1 LIG       0.09000
      6 H4        -34.9518   -8.8371  -32.8529 H      1 LIG       0.42000
@<TRIPOS>BOND
      1       1       2 1
      2       1       3 1
      3       1       4 1
      4       1       5 1
      5       2       6 1
@<TRIPOS>ALT_TYPE
CGenFF_4.0_ALT_TYPE_SET
CGenFF_4.0 1 CG331 2 OG311 3 HGA3 4 HGA3 5 HGA3 6 HGP1
@<TRIPOS>MOLECULE
methanol
 6 5 0 0 0
****
USER_CHARGES
INVALID_CHARGES
Pose:  44 Cluster:  44 Fr_nu: 10728754 TotEn:    -7.96
@<TRIPOS>ATOM
      1 C1        -38.9099   -2.6060  -44.5332 C.3    1 LIG      -0.04000
      2 O1        -39.6651   -3.3861  -45.4418 O.3    1 LIG      -0.65000
      3 H1        -38.8995   -1.5653  -44.8664 H      1 LIG       0.09000
      4 H2        -37.8891   -2.9929  -44.4803 H      1 LIG       0.09000
      5 H3        -39.3715   -2.6651  -43.5447 H      1 LIG       0.09000
      6 H4        -39.6509   -4.3012  -45.1129 H      1 LIG       0.42000
@<TRIPOS>BOND
      1       1       2 1
      2       1       3 1
      3       1       4 1
      4       1       5 1
      5       2       6 1
@<TRIPOS>ALT_TYPE
CGenFF_4.0_ALT_TYPE_SET
CGenFF_4.0 1 CG331 2 OG311 3 HGA3 4 HGA3 5 HGA3 6 HGP1
@<TRIPOS>MOLECULE
methanol
 6 5 0 0 0
****
USER_CHARGES
INVALID_CHARGES
Pose:  45 Cluster:  45 Fr_nu: 10725986 TotEn:    -7.45
@<TRIPOS>ATOM
      1 C1        -48.8426  -23.1708  -34.3793 C.3    1 LIG      -0.04000
      2 O1        -49.8532  -22.2114  -34.1287 O.3    1 LIG      -0.65000
      3 H1        -47.9063  -22.8429  -33.9211 H      1 LIG       0.09000
      4 H2        -48.7109  -23.2893  -35.4578 H      1 LIG       0.09000
      5 H3        -49.1438  -24.1264  -33.9437 H      1 LIG       0.09000
      6 H4        -50.6669  -22.5371  -34.5501 H      1 LIG       0.42000
@<TRIPOS>BOND
      1       1       2 1
      2       1       3 1
      3       1       4 1
      4       1       5 1
      5       2       6 1
@<TRIPOS>ALT_TYPE
CGenFF_4.0_ALT_TYPE_SET
CGenFF_4.0 1 CG331 2 OG311 3 HGA3 4 HGA3 5 HGA3 6 HGP1
@<TRIPOS>MOLECULE
methanol
 6 5 0 0 0
****
USER_CHARGES
INVALID_CHARGES
Pose:  46 Cluster:  46 Fr_nu: 260092 TotEn:    -7.31
@<TRIPOS>ATOM
      1 C1        -35.4381   -8.6678  -31.4066 C.3    1 LIG      -0.04000
      2 O1        -34.4647   -8.1356  -30.5271 O.3    1 LIG      -0.65000
      3 H1        -36.1283   -7.8764  -31.7094 H      1 LIG       0.09000
      4 H2        -35.9847   -9.4700  -30.9043 H      1 LIG       0.09000
      5 H3        -34.9370   -9.0690  -32.2907 H      1 LIG       0.09000
      6 H4        -33.8721   -8.8664  -30.2811 H      1 LIG       0.42000
@<TRIPOS>BOND
      1       1       2 1
      2       1       3 1
      3       1       4 1
      4       1       5 1
      5       2       6 1
@<TRIPOS>ALT_TYPE
CGenFF_4.0_ALT_TYPE_SET
CGenFF_4.0 1 CG331 2 OG311 3 HGA3 4 HGA3 5 HGA3 6 HGP1
@<TRIPOS>MOLECULE
methanol
 6 5 0 0 0
****
USER_CHARGES
INVALID_CHARGES
Pose:  47 Cluster:  47 Fr_nu: 10697576 TotEn:    -7.11
@<TRIPOS>ATOM
      1 C1        -51.9532  -22.4444  -34.7786 C.3    1 LIG      -0.04000
      2 O1        -50.6743  -22.4783  -34.1722 O.3    1 LIG      -0.65000
      3 H1        -52.6809  -22.0352  -34.0735 H      1 LIG       0.09000
      4 H2        -52.2446  -23.4557  -35.0735 H      1 LIG       0.09000
      5 H3        -51.9096  -21.8069  -35.6647 H      1 LIG       0.09000
      6 H4        -50.0573  -22.8467  -34.8274 H      1 LIG       0.42000
@<TRIPOS>BOND
      1       1       2 1
      2       1       3 1
      3       1       4 1
      4       1       5 1
      5       2       6 1
@<TRIPOS>ALT_TYPE
CGenFF_4.0_ALT_TYPE_SET
CGenFF_4.0 1 CG331 2 OG311 3 HGA3 4 HGA3 5 HGA3 6 HGP1
@<TRIPOS>MOLECULE
methanol
 6 5 0 0 0
****
USER_CHARGES
INVALID_CHARGES
Pose:  48 Cluster:  48 Fr_nu: 10728524 TotEn:    -6.86
@<TRIPOS>ATOM
      1 C1        -72.4999   -3.8734  -63.3438 C.3    1 LIG      -0.04000
      2 O1        -73.8686   -3.6502  -63.0586 O.3    1 LIG      -0.65000
      3 H1        -72.2233   -4.8851  -63.0369 H      1 LIG       0.09000
      4 H2        -71.8911   -3.1398  -62.8094 H      1 LIG       0.09000
      5 H3        -72.3384   -3.7644  -64.4188 H      1 LIG       0.09000
      6 H4        -74.0757   -2.7440  -63.3444 H      1 LIG       0.42000
@<TRIPOS>BOND
      1       1       2 1
      2       1       3 1
      3       1       4 1
      4       1       5 1
      5       2       6 1
@<TRIPOS>ALT_TYPE
CGenFF_4.0_ALT_TYPE_SET
CGenFF_4.0 1 CG331 2 OG311 3 HGA3 4 HGA3 5 HGA3 6 HGP1
@<TRIPOS>MOLECULE
methanol
 6 5 0 0 0
****
USER_CHARGES
INVALID_CHARGES
Pose:  49 Cluster:  49 Fr_nu: 916613 TotEn:    -6.83
@<TRIPOS>ATOM
      1 C1        -69.9914   -8.5507  -44.2242 C.3    1 LIG      -0.04000
      2 O1        -70.1810   -8.6939  -42.8285 O.3    1 LIG      -0.65000
      3 H1        -70.9176   -8.1973  -44.6841 H      1 LIG       0.09000
      4 H2        -69.7028   -9.5132  -44.6543 H      1 LIG       0.09000
      5 H3        -69.1976   -7.8215  -44.4022 H      1 LIG       0.09000
      6 H4        -69.3392   -9.0086  -42.4568 H      1 LIG       0.42000
@<TRIPOS>BOND
      1       1       2 1
      2       1       3 1
      3       1       4 1
      4       1       5 1
      5       2       6 1
@<TRIPOS>ALT_TYPE
CGenFF_4.0_ALT_TYPE_SET
CGenFF_4.0 1 CG331 2 OG311 3 HGA3 4 HGA3 5 HGA3 6 HGP1
@<TRIPOS>MOLECULE
methanol
 6 5 0 0 0
****
USER_CHARGES
INVALID_CHARGES
Pose:  50 Cluster:  50 Fr_nu: 10729702 TotEn:    -6.09
@<TRIPOS>ATOM
      1 C1        -48.9600  -22.9716  -33.8820 C.3    1 LIG      -0.04000
      2 O1        -47.8755  -22.5166  -33.0939 O.3    1 LIG      -0.65000
      3 H1        -49.7753  -22.2455  -33.8352 H      1 LIG       0.09000
      4 H2        -49.3000  -23.9416  -33.5103 H      1 LIG       0.09000
      5 H3        -48.6276  -23.0765  -34.9174 H      1 LIG       0.09000
      6 H4        -47.1733  -23.1861  -33.1606 H      1 LIG       0.42000
@<TRIPOS>BOND
      1       1       2 1
      2       1       3 1
      3       1       4 1
      4       1       5 1
      5       2       6 1
@<TRIPOS>ALT_TYPE
CGenFF_4.0_ALT_TYPE_SET
CGenFF_4.0 1 CG331 2 OG311 3 HGA3 4 HGA3 5 HGA3 6 HGP1
@<TRIPOS>MOLECULE
methanol
 6 5 0 0 0
****
USER_CHARGES
INVALID_CHARGES
Pose:  51 Cluster:  51 Fr_nu: 284988 TotEn:    -4.95
@<TRIPOS>ATOM
      1 C1        -34.7737   -8.5565  -31.2904 C.3    1 LIG      -0.04000
      2 O1        -34.3655   -7.3199  -31.8457 O.3    1 LIG      -0.65000
      3 H1        -34.9092   -8.4454  -30.2117 H      1 LIG       0.09000
      4 H2        -34.0166   -9.3173  -31.4968 H      1 LIG       0.09000
      5 H3        -35.7211   -8.8551  -31.7454 H      1 LIG       0.09000
      6 H4        -34.2559   -7.4586  -32.8020 H      1 LIG       0.42000
@<TRIPOS>BOND
      1       1       2 1
      2       1       3 1
      3       1       4 1
      4       1       5 1
      5       2       6 1
@<TRIPOS>ALT_TYPE
CGenFF_4.0_ALT_TYPE_SET
CGenFF_4.0 1 CG331 2 OG311 3 HGA3 4 HGA3 5 HGA3 6 HGP1
@<TRIPOS>MOLECULE
furan
 9 9 0 0 0
****
USER_CHARGES
INVALID_CHARGES
Pose:   1 Cluster:   1 Fr_nu: 1223743 TotEn:   -10.43
@<TRIPOS>ATOM
      1 C1        -55.8848    3.1070  -40.3298 C.2    1 LIG      -0.26000
      2 C2        -57.1011    2.9380  -39.6260 C.2    1 LIG      -0.26000
      3 C3        -55.6220    1.8995  -40.9338 C.2    1 LIG       0.09300
      4 C4        -57.4948    1.6392  -39.8502 C.2    1 LIG       0.09300
      5 O1        -56.5987    0.9995  -40.6465 O.3    1 LIG      -0.29200
      6 H1        -55.2757    3.9974  -40.3890 H      1 LIG       0.17500
      7 H2        -57.6252    3.6711  -39.0300 H      1 LIG       0.17500
      8 H3        -54.8253    1.5383  -41.5677 H      1 LIG       0.13800
      9 H4        -58.3420    1.0494  -39.5317 H      1 LIG       0.13800
@<TRIPOS>BOND
      1       1       2 1
      2       1       3 2
      3       2       4 2
      4       3       5 1
      5       4       5 1
      6       1       6 1
      7       2       7 1
      8       3       8 1
      9       4       9 1
@<TRIPOS>ALT_TYPE
CGenFF_4.0_ALT_TYPE_SET
CGenFF_4.0 1 CG2R51 2 CG2R51 3 CG2R51 4 CG2R51 5 OG2R50 6 HGR51 7 HGR51 8 HGR52 9 HGR52
@<TRIPOS>MOLECULE
furan
 9 9 0 0 0
****
USER_CHARGES
INVALID_CHARGES
Pose:   2 Cluster:   2 Fr_nu:  30068 TotEn:   -10.36
@<TRIPOS>ATOM
      1 C1        -74.4574   -9.2652  -44.4152 C.2    1 LIG      -0.26000
      2 C2        -75.3767  -10.1530  -43.8070 C.2    1 LIG      -0.26000
      3 C3        -74.1184   -9.8334  -45.6211 C.2    1 LIG       0.09300
      4 C4        -75.5341  -11.2004  -44.6846 C.2    1 LIG       0.09300
      5 O1        -74.7705  -11.0131  -45.7930 O.3    1 LIG      -0.29200
      6 H1        -74.0877   -8.3287  -44.0234 H      1 LIG       0.17500
      7 H2        -75.8638  -10.0431  -42.8488 H      1 LIG       0.17500
      8 H3        -73.4633   -9.5395  -46.4283 H      1 LIG       0.13800
      9 H4        -76.1212  -12.1070  -44.6689 H      1 LIG       0.13800
@<TRIPOS>BOND
      1       1       2 1
      2       1       3 2
      3       2       4 2
      4       3       5 1
      5       4       5 1
      6       1       6 1
      7       2       7 1
      8       3       8 1
      9       4       9 1
@<TRIPOS>ALT_TYPE
CGenFF_4.0_ALT_TYPE_SET
CGenFF_4.0 1 CG2R51 2 CG2R51 3 CG2R51 4 CG2R51 5 OG2R50 6 HGR51 7 HGR51 8 HGR52 9 HGR52
@<TRIPOS>MOLECULE
furan
 9 9 0 0 0
****
USER_CHARGES
INVALID_CHARGES
Pose:   3 Cluster:   3 Fr_nu: 630546 TotEn:    -9.96
@<TRIPOS>ATOM
      1 C1        -74.6139   -7.7951  -53.2773 C.2    1 LIG      -0.26000
      2 C2        -75.2231   -8.9432  -52.7170 C.2    1 LIG      -0.26000
      3 C3        -75.5032   -7.3052  -54.2052 C.2    1 LIG       0.09300
      4 C4        -76.4414   -9.0728  -53.3423 C.2    1 LIG       0.09300
      5 O1        -76.6198   -8.0782  -54.2509 O.3    1 LIG      -0.29200
      6 H1        -73.6473   -7.3774  -53.0356 H      1 LIG       0.17500
      7 H2        -74.8243   -9.5945  -51.9527 H      1 LIG       0.17500
      8 H3        -75.4919   -6.4601  -54.8781 H      1 LIG       0.13800
      9 H4        -77.2534   -9.7804  -53.2580 H      1 LIG       0.13800
@<TRIPOS>BOND
      1       1       2 1
      2       1       3 2
      3       2       4 2
      4       3       5 1
      5       4       5 1
      6       1       6 1
      7       2       7 1
      8       3       8 1
      9       4       9 1
@<TRIPOS>ALT_TYPE
CGenFF_4.0_ALT_TYPE_SET
CGenFF_4.0 1 CG2R51 2 CG2R51 3 CG2R51 4 CG2R51 5 OG2R50 6 HGR51 7 HGR51 8 HGR52 9 HGR52
@<TRIPOS>MOLECULE
furan
 9 9 0 0 0
****
USER_CHARGES
INVALID_CHARGES
Pose:   4 Cluster:   4 Fr_nu: 1287302 TotEn:    -9.95
@<TRIPOS>ATOM
      1 C1        -51.5992    3.8910  -34.0298 C.2    1 LIG      -0.26000
      2 C2        -52.4808    4.9587  -34.3234 C.2    1 LIG      -0.26000
      3 C3        -51.3214    3.2834  -35.2321 C.2    1 LIG       0.09300
      4 C4        -52.6788    4.9273  -35.6842 C.2    1 LIG       0.09300
      5 O1        -51.9755    3.9091  -36.2456 O.3    1 LIG      -0.29200
      6 H1        -51.2148    3.6005  -33.0628 H      1 LIG       0.17500
      7 H2        -52.9171    5.6630  -33.6299 H      1 LIG       0.17500
      8 H3        -50.7095    2.4410  -35.5203 H      1 LIG       0.13800
      9 H4        -53.2594    5.5280  -36.3691 H      1 LIG       0.13800
@<TRIPOS>BOND
      1       1       2 1
      2       1       3 2
      3       2       4 2
      4       3       5 1
      5       4       5 1
      6       1       6 1
      7       2       7 1
      8       3       8 1
      9       4       9 1
@<TRIPOS>ALT_TYPE
CGenFF_4.0_ALT_TYPE_SET
CGenFF_4.0 1 CG2R51 2 CG2R51 3 CG2R51 4 CG2R51 5 OG2R50 6 HGR51 7 HGR51 8 HGR52 9 HGR52
@<TRIPOS>MOLECULE
furan
 9 9 0 0 0
****
USER_CHARGES
INVALID_CHARGES
Pose:   5 Cluster:   5 Fr_nu: 1008622 TotEn:    -9.70
@<TRIPOS>ATOM
      1 C1        -75.7973   -9.5638  -43.7485 C.2    1 LIG      -0.26000
      2 C2        -74.8063   -8.7972  -44.4069 C.2    1 LIG      -0.26000
      3 C3        -75.2503  -10.8111  -43.5563 C.2    1 LIG       0.09300
      4 C4        -73.7243   -9.6307  -44.5700 C.2    1 LIG       0.09300
      5 O1        -73.9869  -10.8602  -44.0541 O.3    1 LIG      -0.29200
      6 H1        -76.7867   -9.2470  -43.4516 H      1 LIG       0.17500
      7 H2        -74.8724   -7.7661  -44.7228 H      1 LIG       0.17500
      8 H3        -75.6106  -11.7240  -43.1048 H      1 LIG       0.13800
      9 H4        -72.7452   -9.5073  -45.0094 H      1 LIG       0.13800
@<TRIPOS>BOND
      1       1       2 1
      2       1       3 2
      3       2       4 2
      4       3       5 1
      5       4       5 1
      6       1       6 1
      7       2       7 1
      8       3       8 1
      9       4       9 1
@<TRIPOS>ALT_TYPE
CGenFF_4.0_ALT_TYPE_SET
CGenFF_4.0 1 CG2R51 2 CG2R51 3 CG2R51 4 CG2R51 5 OG2R50 6 HGR51 7 HGR51 8 HGR52 9 HGR52
@<TRIPOS>MOLECULE
furan
 9 9 0 0 0
****
USER_CHARGES
INVALID_CHARGES
Pose:   6 Cluster:   6 Fr_nu: 116978 TotEn:    -9.54
@<TRIPOS>ATOM
      1 C1        -69.9792   -8.3340  -44.1073 C.2    1 LIG      -0.26000
      2 C2        -70.9743   -7.9600  -45.0417 C.2    1 LIG      -0.26000
      3 C3        -70.4238   -9.4958  -43.5204 C.2    1 LIG       0.09300
      4 C4        -71.9560   -8.9200  -44.9592 C.2    1 LIG       0.09300
      5 O1        -71.6279   -9.8598  -44.0342 O.3    1 LIG      -0.29200
      6 H1        -69.0540   -7.8207  -43.8887 H      1 LIG       0.17500
      7 H2        -70.9758   -7.0985  -45.6938 H      1 LIG       0.17500
      8 H3        -70.0213  -10.1520  -42.7624 H      1 LIG       0.13800
      9 H4        -72.8992   -9.0699  -45.4640 H      1 LIG       0.13800
@<TRIPOS>BOND
      1       1       2 1
      2       1       3 2
      3       2       4 2
      4       3       5 1
      5       4       5 1
      6       1       6 1
      7       2       7 1
      8       3       8 1
      9       4       9 1
@<TRIPOS>ALT_TYPE
CGenFF_4.0_ALT_TYPE_SET
CGenFF_4.0 1 CG2R51 2 CG2R51 3 CG2R51 4 CG2R51 5 OG2R50 6 HGR51 7 HGR51 8 HGR52 9 HGR52
@<TRIPOS>MOLECULE
furan
 9 9 0 0 0
****
USER_CHARGES
INVALID_CHARGES
Pose:   7 Cluster:   7 Fr_nu: 361245 TotEn:    -9.46
@<TRIPOS>ATOM
      1 C1        -56.5538    2.7645  -41.5242 C.2    1 LIG      -0.26000
      2 C2        -57.4342    2.3759  -40.4865 C.2    1 LIG      -0.26000
      3 C3        -55.3473    2.1654  -41.2458 C.2    1 LIG       0.09300
      4 C4        -56.7031    1.5670  -39.6480 C.2    1 LIG       0.09300
      5 O1        -55.4299    1.4336  -40.1039 O.3    1 LIG      -0.29200
      6 H1        -56.7711    3.4019  -42.3691 H      1 LIG       0.17500
      7 H2        -58.4721    2.6509  -40.3650 H      1 LIG       0.17500
      8 H3        -54.3845    2.1600  -41.7359 H      1 LIG       0.13800
      9 H4        -56.9307    1.0369  -38.7347 H      1 LIG       0.13800
@<TRIPOS>BOND
      1       1       2 1
      2       1       3 2
      3       2       4 2
      4       3       5 1
      5       4       5 1
      6       1       6 1
      7       2       7 1
      8       3       8 1
      9       4       9 1
@<TRIPOS>ALT_TYPE
CGenFF_4.0_ALT_TYPE_SET
CGenFF_4.0 1 CG2R51 2 CG2R51 3 CG2R51 4 CG2R51 5 OG2R50 6 HGR51 7 HGR51 8 HGR52 9 HGR52
@<TRIPOS>MOLECULE
furan
 9 9 0 0 0
****
USER_CHARGES
INVALID_CHARGES
Pose:   8 Cluster:   8 Fr_nu: 2125615 TotEn:    -9.19
@<TRIPOS>ATOM
      1 C1        -62.1300   -2.5355  -25.6042 C.2    1 LIG      -0.26000
      2 C2        -62.6188   -1.2433  -25.9116 C.2    1 LIG      -0.26000
      3 C3        -61.1363   -2.3557  -24.6702 C.2    1 LIG       0.09300
      4 C4        -61.8892   -0.3661  -25.1434 C.2    1 LIG       0.09300
      5 O1        -60.9834   -1.0362  -24.3838 O.3    1 LIG      -0.29200
      6 H1        -62.4601   -3.4796  -26.0127 H      1 LIG       0.17500
      7 H2        -63.4048   -0.9838  -26.6061 H      1 LIG       0.17500
      8 H3        -60.4794   -3.0287  -24.1385 H      1 LIG       0.13800
      9 H4        -61.8928    0.7080  -25.0280 H      1 LIG       0.13800
@<TRIPOS>BOND
      1       1       2 1
      2       1       3 2
      3       2       4 2
      4       3       5 1
      5       4       5 1
      6       1       6 1
      7       2       7 1
      8       3       8 1
      9       4       9 1
@<TRIPOS>ALT_TYPE
CGenFF_4.0_ALT_TYPE_SET
CGenFF_4.0 1 CG2R51 2 CG2R51 3 CG2R51 4 CG2R51 5 OG2R50 6 HGR51 7 HGR51 8 HGR52 9 HGR52
@<TRIPOS>MOLECULE
furan
 9 9 0 0 0
****
USER_CHARGES
INVALID_CHARGES
Pose:   9 Cluster:   9 Fr_nu: 805596 TotEn:    -9.07
@<TRIPOS>ATOM
      1 C1        -80.9745  -19.9353  -31.3341 C.2    1 LIG      -0.26000
      2 C2        -80.9044  -21.0511  -32.2020 C.2    1 LIG      -0.26000
      3 C3        -80.9379  -18.8214  -32.1404 C.2    1 LIG       0.09300
      4 C4        -80.8301  -20.5396  -33.4767 C.2    1 LIG       0.09300
      5 O1        -80.8501  -19.1811  -33.4478 O.3    1 LIG      -0.29200
      6 H1        -81.0425  -19.9421  -30.2559 H      1 LIG       0.17500
      7 H2        -80.9078  -22.0973  -31.9322 H      1 LIG       0.17500
      8 H3        -80.9654  -17.7586  -31.9487 H      1 LIG       0.13800
      9 H4        -80.7620  -20.9854  -34.4583 H      1 LIG       0.13800
@<TRIPOS>BOND
      1       1       2 1
      2       1       3 2
      3       2       4 2
      4       3       5 1
      5       4       5 1
      6       1       6 1
      7       2       7 1
      8       3       8 1
      9       4       9 1
@<TRIPOS>ALT_TYPE
CGenFF_4.0_ALT_TYPE_SET
CGenFF_4.0 1 CG2R51 2 CG2R51 3 CG2R51 4 CG2R51 5 OG2R50 6 HGR51 7 HGR51 8 HGR52 9 HGR52
@<TRIPOS>MOLECULE
furan
 9 9 0 0 0
****
USER_CHARGES
INVALID_CHARGES
Pose:  10 Cluster:  10 Fr_nu:  24386 TotEn:    -9.04
@<TRIPOS>ATOM
      1 C1        -50.8168  -11.4003  -43.4155 C.2    1 LIG      -0.26000
      2 C2        -49.5556  -11.2771  -44.0458 C.2    1 LIG      -0.26000
      3 C3        -51.5603  -12.2418  -44.2100 C.2    1 LIG       0.09300
      4 C4        -49.6182  -12.0521  -45.1804 C.2    1 LIG       0.09300
      5 O1        -50.8369  -12.6437  -45.2878 O.3    1 LIG      -0.29200
      6 H1        -51.1433  -10.9338  -42.4973 H      1 LIG       0.17500
      7 H2        -48.7070  -10.6962  -43.7144 H      1 LIG       0.17500
      8 H3        -52.5656  -12.6328  -44.1495 H      1 LIG       0.13800
      9 H4        -48.9185  -12.2758  -45.9725 H      1 LIG       0.13800
@<TRIPOS>BOND
      1       1       2 1
      2       1       3 2
      3       2       4 2
      4       3       5 1
      5       4       5 1
      6       1       6 1
      7       2       7 1
      8       3       8 1
      9       4       9 1
@<TRIPOS>ALT_TYPE
CGenFF_4.0_ALT_TYPE_SET
CGenFF_4.0 1 CG2R51 2 CG2R51 3 CG2R51 4 CG2R51 5 OG2R50 6 HGR51 7 HGR51 8 HGR52 9 HGR52
@<TRIPOS>MOLECULE
furan
 9 9 0 0 0
****
USER_CHARGES
INVALID_CHARGES
Pose:  11 Cluster:  11 Fr_nu: 1296467 TotEn:    -8.91
@<TRIPOS>ATOM
      1 C1        -72.3082    8.0923  -44.6419 C.2    1 LIG      -0.26000
      2 C2        -72.1441    9.4384  -44.2365 C.2    1 LIG      -0.26000
      3 C3        -73.6490    7.9332  -44.9045 C.2    1 LIG       0.09300
      4 C4        -73.3963   10.0059  -44.2804 C.2    1 LIG       0.09300
      5 O1        -74.3192    9.0950  -44.6867 O.3    1 LIG      -0.29200
      6 H1        -71.5449    7.3330  -44.7310 H      1 LIG       0.17500
      7 H2        -71.2278    9.9331  -43.9486 H      1 LIG       0.17500
      8 H3        -74.2520    7.1011  -45.2377 H      1 LIG       0.13800
      9 H4        -73.7774   10.9935  -44.0647 H      1 LIG       0.13800
@<TRIPOS>BOND
      1       1       2 1
      2       1       3 2
      3       2       4 2
      4       3       5 1
      5       4       5 1
      6       1       6 1
      7       2       7 1
      8       3       8 1
      9       4       9 1
@<TRIPOS>ALT_TYPE
CGenFF_4.0_ALT_TYPE_SET
CGenFF_4.0 1 CG2R51 2 CG2R51 3 CG2R51 4 CG2R51 5 OG2R50 6 HGR51 7 HGR51 8 HGR52 9 HGR52
@<TRIPOS>MOLECULE
furan
 9 9 0 0 0
****
USER_CHARGES
INVALID_CHARGES
Pose:  12 Cluster:  12 Fr_nu:  85343 TotEn:    -8.91
@<TRIPOS>ATOM
      1 C1        -77.4167  -14.7181  -44.4602 C.2    1 LIG      -0.26000
      2 C2        -77.1980  -15.7780  -43.5480 C.2    1 LIG      -0.26000
      3 C3        -76.2189  -14.0496  -44.5632 C.2    1 LIG       0.09300
      4 C4        -75.8822  -15.6817  -43.1588 C.2    1 LIG       0.09300
      5 O1        -75.2784  -14.6308  -43.7732 O.3    1 LIG      -0.29200
      6 H1        -78.3328  -14.4719  -44.9773 H      1 LIG       0.17500
      7 H2        -77.9103  -16.5195  -43.2160 H      1 LIG       0.17500
      8 H3        -75.8894  -13.1886  -45.1263 H      1 LIG       0.13800
      9 H4        -75.2573  -16.2533  -42.4881 H      1 LIG       0.13800
@<TRIPOS>BOND
      1       1       2 1
      2       1       3 2
      3       2       4 2
      4       3       5 1
      5       4       5 1
      6       1       6 1
      7       2       7 1
      8       3       8 1
      9       4       9 1
@<TRIPOS>ALT_TYPE
CGenFF_4.0_ALT_TYPE_SET
CGenFF_4.0 1 CG2R51 2 CG2R51 3 CG2R51 4 CG2R51 5 OG2R50 6 HGR51 7 HGR51 8 HGR52 9 HGR52
@<TRIPOS>MOLECULE
furan
 9 9 0 0 0
****
USER_CHARGES
INVALID_CHARGES
Pose:  13 Cluster:  13 Fr_nu: 328767 TotEn:    -8.75
@<TRIPOS>ATOM
      1 C1        -70.8107   -9.1789  -43.8653 C.2    1 LIG      -0.26000
      2 C2        -72.1111   -9.3293  -44.4037 C.2    1 LIG      -0.26000
      3 C3        -70.1335   -8.3495  -44.7287 C.2    1 LIG       0.09300
      4 C4        -72.1357   -8.5810  -45.5575 C.2    1 LIG       0.09300
      5 O1        -70.9341   -7.9805  -45.7628 O.3    1 LIG      -0.29200
      6 H1        -70.4164   -9.6202  -42.9615 H      1 LIG       0.17500
      7 H2        -72.9281   -9.9103  -44.0008 H      1 LIG       0.17500
      8 H3        -69.1309   -7.9475  -44.7472 H      1 LIG       0.13800
      9 H4        -72.8910   -8.3831  -46.3041 H      1 LIG       0.13800
@<TRIPOS>BOND
      1       1       2 1
      2       1       3 2
      3       2       4 2
      4       3       5 1
      5       4       5 1
      6       1       6 1
      7       2       7 1
      8       3       8 1
      9       4       9 1
@<TRIPOS>ALT_TYPE
CGenFF_4.0_ALT_TYPE_SET
CGenFF_4.0 1 CG2R51 2 CG2R51 3 CG2R51 4 CG2R51 5 OG2R50 6 HGR51 7 HGR51 8 HGR52 9 HGR52
@<TRIPOS>MOLECULE
furan
 9 9 0 0 0
****
USER_CHARGES
INVALID_CHARGES
Pose:  14 Cluster:  14 Fr_nu: 718880 TotEn:    -8.49
@<TRIPOS>ATOM
      1 C1        -69.2889    3.0191  -46.9865 C.2    1 LIG      -0.26000
      2 C2        -69.9052    3.3333  -48.2213 C.2    1 LIG      -0.26000
      3 C3        -68.9045    4.2193  -46.4352 C.2    1 LIG       0.09300
      4 C4        -69.8536    4.7030  -48.3364 C.2    1 LIG       0.09300
      5 O1        -69.2452    5.2506  -47.2517 O.3    1 LIG      -0.29200
      6 H1        -69.1427    2.0404  -46.5529 H      1 LIG       0.17500
      7 H2        -70.3336    2.6472  -48.9376 H      1 LIG       0.17500
      8 H3        -68.4061    4.4948  -45.5172 H      1 LIG       0.13800
      9 H4        -70.1877    5.4031  -49.0883 H      1 LIG       0.13800
@<TRIPOS>BOND
      1       1       2 1
      2       1       3 2
      3       2       4 2
      4       3       5 1
      5       4       5 1
      6       1       6 1
      7       2       7 1
      8       3       8 1
      9       4       9 1
@<TRIPOS>ALT_TYPE
CGenFF_4.0_ALT_TYPE_SET
CGenFF_4.0 1 CG2R51 2 CG2R51 3 CG2R51 4 CG2R51 5 OG2R50 6 HGR51 7 HGR51 8 HGR52 9 HGR52
@<TRIPOS>MOLECULE
furan
 9 9 0 0 0
****
USER_CHARGES
INVALID_CHARGES
Pose:  15 Cluster:  15 Fr_nu: 540757 TotEn:    -8.48
@<TRIPOS>ATOM
      1 C1        -73.1048    8.3826  -44.4895 C.2    1 LIG      -0.26000
      2 C2        -73.3861    9.7694  -44.4607 C.2    1 LIG      -0.26000
      3 C3        -71.8064    8.2472  -44.0561 C.2    1 LIG       0.09300
      4 C4        -72.2397   10.3825  -44.0117 C.2    1 LIG       0.09300
      5 O1        -71.2720    9.4616  -43.7627 O.3    1 LIG      -0.29200
      6 H1        -73.7655    7.5820  -44.7891 H      1 LIG       0.17500
      7 H2        -74.3092   10.2606  -44.7330 H      1 LIG       0.17500
      8 H3        -71.1525    7.4003  -43.9070 H      1 LIG       0.13800
      9 H4        -71.9660   11.4107  -43.8245 H      1 LIG       0.13800
@<TRIPOS>BOND
      1       1       2 1
      2       1       3 2
      3       2       4 2
      4       3       5 1
      5       4       5 1
      6       1       6 1
      7       2       7 1
      8       3       8 1
      9       4       9 1
@<TRIPOS>ALT_TYPE
CGenFF_4.0_ALT_TYPE_SET
CGenFF_4.0 1 CG2R51 2 CG2R51 3 CG2R51 4 CG2R51 5 OG2R50 6 HGR51 7 HGR51 8 HGR52 9 HGR52
@<TRIPOS>MOLECULE
furan
 9 9 0 0 0
****
USER_CHARGES
INVALID_CHARGES
Pose:  16 Cluster:  16 Fr_nu: 648638 TotEn:    -8.41
@<TRIPOS>ATOM
      1 C1        -69.4438   -2.8433  -29.0031 C.2    1 LIG      -0.26000
      2 C2        -68.5363   -1.7622  -28.8989 C.2    1 LIG      -0.26000
      3 C3        -68.7293   -3.9740  -28.6821 C.2    1 LIG       0.09300
      4 C4        -67.3320   -2.3093  -28.5215 C.2    1 LIG       0.09300
      5 O1        -67.4413   -3.6571  -28.3871 O.3    1 LIG      -0.29200
      6 H1        -70.4878   -2.8035  -29.2783 H      1 LIG       0.17500
      7 H2        -68.7352   -0.7152  -29.0764 H      1 LIG       0.17500
      8 H3        -68.9787   -5.0232  -28.6189 H      1 LIG       0.13800
      9 H4        -66.3545   -1.8967  -28.3183 H      1 LIG       0.13800
@<TRIPOS>BOND
      1       1       2 1
      2       1       3 2
      3       2       4 2
      4       3       5 1
      5       4       5 1
      6       1       6 1
      7       2       7 1
      8       3       8 1
      9       4       9 1
@<TRIPOS>ALT_TYPE
CGenFF_4.0_ALT_TYPE_SET
CGenFF_4.0 1 CG2R51 2 CG2R51 3 CG2R51 4 CG2R51 5 OG2R50 6 HGR51 7 HGR51 8 HGR52 9 HGR52
@<TRIPOS>MOLECULE
furan
 9 9 0 0 0
****
USER_CHARGES
INVALID_CHARGES
Pose:  17 Cluster:  17 Fr_nu: 106330 TotEn:    -8.34
@<TRIPOS>ATOM
      1 C1        -51.1875  -12.0397  -43.4954 C.2    1 LIG      -0.26000
      2 C2        -49.9630  -11.3304  -43.5207 C.2    1 LIG      -0.26000
      3 C3        -50.9693  -13.2037  -44.1951 C.2    1 LIG       0.09300
      4 C4        -49.0837  -12.1115  -44.2339 C.2    1 LIG       0.09300
      5 O1        -49.6893  -13.2552  -44.6485 O.3    1 LIG      -0.29200
      6 H1        -52.1135  -11.7399  -43.0263 H      1 LIG       0.17500
      7 H2        -49.7481  -10.3701  -43.0746 H      1 LIG       0.17500
      8 H3        -51.5884  -14.0528  -44.4454 H      1 LIG       0.13800
      9 H4        -48.0476  -12.0013  -44.5189 H      1 LIG       0.13800
@<TRIPOS>BOND
      1       1       2 1
      2       1       3 2
      3       2       4 2
      4       3       5 1
      5       4       5 1
      6       1       6 1
      7       2       7 1
      8       3       8 1
      9       4       9 1
@<TRIPOS>ALT_TYPE
CGenFF_4.0_ALT_TYPE_SET
CGenFF_4.0 1 CG2R51 2 CG2R51 3 CG2R51 4 CG2R51 5 OG2R50 6 HGR51 7 HGR51 8 HGR52 9 HGR52
@<TRIPOS>MOLECULE
furan
 9 9 0 0 0
****
USER_CHARGES
INVALID_CHARGES
Pose:  18 Cluster:  18 Fr_nu: 891884 TotEn:    -8.31
@<TRIPOS>ATOM
      1 C1        -50.7109  -11.8346  -43.3077 C.2    1 LIG      -0.26000
      2 C2        -49.9630  -12.2463  -44.4366 C.2    1 LIG      -0.26000
      3 C3        -49.8076  -11.7020  -42.2788 C.2    1 LIG       0.09300
      4 C4        -48.6561  -12.3359  -44.0171 C.2    1 LIG       0.09300
      5 O1        -48.5529  -12.0056  -42.7030 O.3    1 LIG      -0.29200
      6 H1        -51.7751  -11.6572  -43.2509 H      1 LIG       0.17500
      7 H2        -50.3306  -12.4519  -45.4316 H      1 LIG       0.17500
      8 H3        -49.8935  -11.4145  -41.2410 H      1 LIG       0.13800
      9 H4        -47.7311  -12.6058  -44.5054 H      1 LIG       0.13800
@<TRIPOS>BOND
      1       1       2 1
      2       1       3 2
      3       2       4 2
      4       3       5 1
      5       4       5 1
      6       1       6 1
      7       2       7 1
      8       3       8 1
      9       4       9 1
@<TRIPOS>ALT_TYPE
CGenFF_4.0_ALT_TYPE_SET
CGenFF_4.0 1 CG2R51 2 CG2R51 3 CG2R51 4 CG2R51 5 OG2R50 6 HGR51 7 HGR51 8 HGR52 9 HGR52
@<TRIPOS>MOLECULE
furan
 9 9 0 0 0
****
USER_CHARGES
INVALID_CHARGES
Pose:  19 Cluster:  19 Fr_nu:  49799 TotEn:    -8.29
@<TRIPOS>ATOM
      1 C1        -50.7146  -11.7291  -43.9664 C.2    1 LIG      -0.26000
      2 C2        -49.3542  -11.3527  -44.0704 C.2    1 LIG      -0.26000
      3 C3        -50.8466  -12.3516  -42.7469 C.2    1 LIG       0.09300
      4 C4        -48.7518  -11.7719  -42.9071 C.2    1 LIG       0.09300
      5 O1        -49.6548  -12.3817  -42.0949 O.3    1 LIG      -0.29200
      6 H1        -51.5005  -11.5674  -44.6900 H      1 LIG       0.17500
      7 H2        -48.8730  -10.8399  -44.8907 H      1 LIG       0.17500
      8 H3        -51.6771  -12.8028  -42.2239 H      1 LIG       0.13800
      9 H4        -47.7430  -11.7150  -42.5251 H      1 LIG       0.13800
@<TRIPOS>BOND
      1       1       2 1
      2       1       3 2
      3       2       4 2
      4       3       5 1
      5       4       5 1
      6       1       6 1
      7       2       7 1
      8       3       8 1
      9       4       9 1
@<TRIPOS>ALT_TYPE
CGenFF_4.0_ALT_TYPE_SET
CGenFF_4.0 1 CG2R51 2 CG2R51 3 CG2R51 4 CG2R51 5 OG2R50 6 HGR51 7 HGR51 8 HGR52 9 HGR52
@<TRIPOS>MOLECULE
furan
 9 9 0 0 0
****
USER_CHARGES
INVALID_CHARGES
Pose:  20 Cluster:  20 Fr_nu:   5251 TotEn:    -7.91
@<TRIPOS>ATOM
      1 C1        -49.1016  -12.5712  -44.1180 C.2    1 LIG      -0.26000
      2 C2        -50.2391  -12.9991  -43.3924 C.2    1 LIG      -0.26000
      3 C3        -49.2081  -11.2039  -44.2236 C.2    1 LIG       0.09300
      4 C4        -50.9594  -11.8628  -43.1063 C.2    1 LIG       0.09300
      5 O1        -50.3376  -10.7642  -43.6094 O.3    1 LIG      -0.29200
      6 H1        -48.3043  -13.1829  -44.5148 H      1 LIG       0.17500
      7 H2        -50.5009  -14.0094  -43.1128 H      1 LIG       0.17500
      8 H3        -48.5956  -10.4393  -44.6789 H      1 LIG       0.13800
      9 H4        -51.8851  -11.6769  -42.5813 H      1 LIG       0.13800
@<TRIPOS>BOND
      1       1       2 1
      2       1       3 2
      3       2       4 2
      4       3       5 1
      5       4       5 1
      6       1       6 1
      7       2       7 1
      8       3       8 1
      9       4       9 1
@<TRIPOS>ALT_TYPE
CGenFF_4.0_ALT_TYPE_SET
CGenFF_4.0 1 CG2R51 2 CG2R51 3 CG2R51 4 CG2R51 5 OG2R50 6 HGR51 7 HGR51 8 HGR52 9 HGR52
@<TRIPOS>MOLECULE
furan
 9 9 0 0 0
****
USER_CHARGES
INVALID_CHARGES
Pose:  21 Cluster:  21 Fr_nu: 1170080 TotEn:    -7.91
@<TRIPOS>ATOM
      1 C1        -73.1457  -25.5439  -37.6506 C.2    1 LIG      -0.26000
      2 C2        -73.2915  -25.2666  -39.0309 C.2    1 LIG      -0.26000
      3 C3        -73.0241  -24.3240  -37.0267 C.2    1 LIG       0.09300
      4 C4        -73.2486  -23.8971  -39.1520 C.2    1 LIG       0.09300
      5 O1        -73.0859  -23.3151  -37.9349 O.3    1 LIG      -0.29200
      6 H1        -73.1307  -26.5117  -37.1706 H      1 LIG       0.17500
      7 H2        -73.4128  -25.9762  -39.8366 H      1 LIG       0.17500
      8 H3        -72.8954  -24.0199  -35.9981 H      1 LIG       0.13800
      9 H4        -73.3162  -23.2183  -39.9896 H      1 LIG       0.13800
@<TRIPOS>BOND
      1       1       2 1
      2       1       3 2
      3       2       4 2
      4       3       5 1
      5       4       5 1
      6       1       6 1
      7       2       7 1
      8       3       8 1
      9       4       9 1
@<TRIPOS>ALT_TYPE
CGenFF_4.0_ALT_TYPE_SET
CGenFF_4.0 1 CG2R51 2 CG2R51 3 CG2R51 4 CG2R51 5 OG2R50 6 HGR51 7 HGR51 8 HGR52 9 HGR52
@<TRIPOS>MOLECULE
furan
 9 9 0 0 0
****
USER_CHARGES
INVALID_CHARGES
Pose:  22 Cluster:  22 Fr_nu: 166532 TotEn:    -7.90
@<TRIPOS>ATOM
      1 C1        -51.1242  -11.9059  -43.1052 C.2    1 LIG      -0.26000
      2 C2        -49.9520  -11.5293  -42.4071 C.2    1 LIG      -0.26000
      3 C3        -50.8515  -11.7158  -44.4400 C.2    1 LIG       0.09300
      4 C4        -49.0466  -11.1360  -43.3650 C.2    1 LIG       0.09300
      5 O1        -49.5872  -11.2468  -44.6068 O.3    1 LIG      -0.29200
      6 H1        -52.0518  -12.2699  -42.6878 H      1 LIG       0.17500
      7 H2        -49.7876  -11.5430  -41.3393 H      1 LIG       0.17500
      8 H3        -51.4199  -11.8606  -45.3472 H      1 LIG       0.13800
      9 H4        -48.0305  -10.7709  -43.3282 H      1 LIG       0.13800
@<TRIPOS>BOND
      1       1       2 1
      2       1       3 2
      3       2       4 2
      4       3       5 1
      5       4       5 1
      6       1       6 1
      7       2       7 1
      8       3       8 1
      9       4       9 1
@<TRIPOS>ALT_TYPE
CGenFF_4.0_ALT_TYPE_SET
CGenFF_4.0 1 CG2R51 2 CG2R51 3 CG2R51 4 CG2R51 5 OG2R50 6 HGR51 7 HGR51 8 HGR52 9 HGR52
@<TRIPOS>MOLECULE
furan
 9 9 0 0 0
****
USER_CHARGES
INVALID_CHARGES
Pose:  23 Cluster:  23 Fr_nu: 1622355 TotEn:    -7.83
@<TRIPOS>ATOM
      1 C1        -61.6630  -22.8022  -27.0694 C.2    1 LIG      -0.26000
      2 C2        -62.7900  -22.4644  -26.2827 C.2    1 LIG      -0.26000
      3 C3        -60.6651  -21.9298  -26.7017 C.2    1 LIG       0.09300
      4 C4        -62.4004  -21.4097  -25.4902 C.2    1 LIG       0.09300
      5 O1        -61.1065  -21.0778  -25.7395 O.3    1 LIG      -0.29200
      6 H1        -61.5876  -23.5834  -27.8119 H      1 LIG       0.17500
      7 H2        -63.7642  -22.9314  -26.2919 H      1 LIG       0.17500
      8 H3        -59.6396  -21.7930  -27.0126 H      1 LIG       0.13800
      9 H4        -62.8989  -20.8158  -24.7380 H      1 LIG       0.13800
@<TRIPOS>BOND
      1       1       2 1
      2       1       3 2
      3       2       4 2
      4       3       5 1
      5       4       5 1
      6       1       6 1
      7       2       7 1
      8       3       8 1
      9       4       9 1
@<TRIPOS>ALT_TYPE
CGenFF_4.0_ALT_TYPE_SET
CGenFF_4.0 1 CG2R51 2 CG2R51 3 CG2R51 4 CG2R51 5 OG2R50 6 HGR51 7 HGR51 8 HGR52 9 HGR52
@<TRIPOS>MOLECULE
furan
 9 9 0 0 0
****
USER_CHARGES
INVALID_CHARGES
Pose:  24 Cluster:  24 Fr_nu: 398608 TotEn:    -7.69
@<TRIPOS>ATOM
      1 C1        -68.4065   -3.6181  -27.1536 C.2    1 LIG      -0.26000
      2 C2        -67.5746   -2.4730  -27.1536 C.2    1 LIG      -0.26000
      3 C3        -68.6310   -3.9271  -28.4750 C.2    1 LIG       0.09300
      4 C4        -67.3499   -2.1640  -28.4750 C.2    1 LIG       0.09300
      5 O1        -67.9904   -3.0457  -29.2869 O.3    1 LIG      -0.29200
      6 H1        -68.7944   -4.1511  -26.2976 H      1 LIG       0.17500
      7 H2        -67.1870   -1.9398  -26.2975 H      1 LIG       0.17500
      8 H3        -69.1925   -4.7017  -28.9767 H      1 LIG       0.13800
      9 H4        -66.7873   -1.3901  -28.9765 H      1 LIG       0.13800
@<TRIPOS>BOND
      1       1       2 1
      2       1       3 2
      3       2       4 2
      4       3       5 1
      5       4       5 1
      6       1       6 1
      7       2       7 1
      8       3       8 1
      9       4       9 1
@<TRIPOS>ALT_TYPE
CGenFF_4.0_ALT_TYPE_SET
CGenFF_4.0 1 CG2R51 2 CG2R51 3 CG2R51 4 CG2R51 5 OG2R50 6 HGR51 7 HGR51 8 HGR52 9 HGR52
@<TRIPOS>MOLECULE
furan
 9 9 0 0 0
****
USER_CHARGES
INVALID_CHARGES
Pose:  25 Cluster:  25 Fr_nu:  11198 TotEn:    -7.69
@<TRIPOS>ATOM
      1 C1        -74.8145  -10.8542  -45.5525 C.2    1 LIG      -0.26000
      2 C2        -75.8185  -10.9124  -44.5566 C.2    1 LIG      -0.26000
      3 C3        -73.7996  -10.0884  -45.0275 C.2    1 LIG       0.09300
      4 C4        -75.3456  -10.1781  -43.4940 C.2    1 LIG       0.09300
      5 O1        -74.1155   -9.6725  -43.7730 O.3    1 LIG      -0.29200
      6 H1        -74.8289  -11.3126  -46.5308 H      1 LIG       0.17500
      7 H2        -76.7680  -11.4256  -44.6070 H      1 LIG       0.17500
      8 H3        -72.8381   -9.7651  -45.3989 H      1 LIG       0.13800
      9 H4        -75.7419   -9.9331  -42.5194 H      1 LIG       0.13800
@<TRIPOS>BOND
      1       1       2 1
      2       1       3 2
      3       2       4 2
      4       3       5 1
      5       4       5 1
      6       1       6 1
      7       2       7 1
      8       3       8 1
      9       4       9 1
@<TRIPOS>ALT_TYPE
CGenFF_4.0_ALT_TYPE_SET
CGenFF_4.0 1 CG2R51 2 CG2R51 3 CG2R51 4 CG2R51 5 OG2R50 6 HGR51 7 HGR51 8 HGR52 9 HGR52
@<TRIPOS>MOLECULE
furan
 9 9 0 0 0
****
USER_CHARGES
INVALID_CHARGES
Pose:  26 Cluster:  26 Fr_nu:  94368 TotEn:    -7.66
@<TRIPOS>ATOM
      1 C1        -60.5506    2.8844  -42.5725 C.2    1 LIG      -0.26000
      2 C2        -61.8209    2.5936  -43.1250 C.2    1 LIG      -0.26000
      3 C3        -59.7098    3.0983  -43.6399 C.2    1 LIG       0.09300
      4 C4        -61.6657    2.6507  -44.4905 C.2    1 LIG       0.09300
      5 O1        -60.3817    2.9578  -44.8126 O.3    1 LIG      -0.29200
      6 H1        -60.2815    2.9316  -41.5272 H      1 LIG       0.17500
      7 H2        -62.7352    2.3705  -42.5942 H      1 LIG       0.17500
      8 H3        -58.6623    3.3473  -43.7282 H      1 LIG       0.13800
      9 H4        -62.3354    2.5058  -45.3257 H      1 LIG       0.13800
@<TRIPOS>BOND
      1       1       2 1
      2       1       3 2
      3       2       4 2
      4       3       5 1
      5       4       5 1
      6       1       6 1
      7       2       7 1
      8       3       8 1
      9       4       9 1
@<TRIPOS>ALT_TYPE
CGenFF_4.0_ALT_TYPE_SET
CGenFF_4.0 1 CG2R51 2 CG2R51 3 CG2R51 4 CG2R51 5 OG2R50 6 HGR51 7 HGR51 8 HGR52 9 HGR52
@<TRIPOS>MOLECULE
furan
 9 9 0 0 0
****
USER_CHARGES
INVALID_CHARGES
Pose:  27 Cluster:  27 Fr_nu:  47109 TotEn:    -7.61
@<TRIPOS>ATOM
      1 C1        -61.3655    3.2807  -44.6366 C.2    1 LIG      -0.26000
      2 C2        -61.9114    2.5811  -43.5340 C.2    1 LIG      -0.26000
      3 C3        -60.2181    3.8837  -44.1763 C.2    1 LIG       0.09300
      4 C4        -61.0587    2.8064  -42.4785 C.2    1 LIG       0.09300
      5 O1        -60.0239    3.5995  -42.8618 O.3    1 LIG      -0.29200
      6 H1        -61.7593    3.3386  -45.6411 H      1 LIG       0.17500
      7 H2        -62.8135    1.9869  -43.5115 H      1 LIG       0.17500
      8 H3        -59.4688    4.5130  -44.6342 H      1 LIG       0.13800
      9 H4        -61.0481    2.4905  -41.4455 H      1 LIG       0.13800
@<TRIPOS>BOND
      1       1       2 1
      2       1       3 2
      3       2       4 2
      4       3       5 1
      5       4       5 1
      6       1       6 1
      7       2       7 1
      8       3       8 1
      9       4       9 1
@<TRIPOS>ALT_TYPE
CGenFF_4.0_ALT_TYPE_SET
CGenFF_4.0 1 CG2R51 2 CG2R51 3 CG2R51 4 CG2R51 5 OG2R50 6 HGR51 7 HGR51 8 HGR52 9 HGR52
@<TRIPOS>MOLECULE
furan
 9 9 0 0 0
****
USER_CHARGES
INVALID_CHARGES
Pose:  28 Cluster:  28 Fr_nu:  13331 TotEn:    -7.60
@<TRIPOS>ATOM
      1 C1        -70.2992    3.0128  -47.7378 C.2    1 LIG      -0.26000
      2 C2        -70.6356    3.1470  -49.1060 C.2    1 LIG      -0.26000
      3 C3        -70.0898    4.2889  -47.2690 C.2    1 LIG       0.09300
      4 C4        -70.6079    4.4955  -49.3758 C.2    1 LIG       0.09300
      5 O1        -70.2761    5.1985  -48.2612 O.3    1 LIG      -0.29200
      6 H1        -70.2189    2.1002  -47.1651 H      1 LIG       0.17500
      7 H2        -70.8692    2.3593  -49.8077 H      1 LIG       0.17500
      8 H3        -69.8184    4.6965  -46.3060 H      1 LIG       0.13800
      9 H4        -70.7905    5.0843  -50.2629 H      1 LIG       0.13800
@<TRIPOS>BOND
      1       1       2 1
      2       1       3 2
      3       2       4 2
      4       3       5 1
      5       4       5 1
      6       1       6 1
      7       2       7 1
      8       3       8 1
      9       4       9 1
@<TRIPOS>ALT_TYPE
CGenFF_4.0_ALT_TYPE_SET
CGenFF_4.0 1 CG2R51 2 CG2R51 3 CG2R51 4 CG2R51 5 OG2R50 6 HGR51 7 HGR51 8 HGR52 9 HGR52
@<TRIPOS>MOLECULE
furan
 9 9 0 0 0
****
USER_CHARGES
INVALID_CHARGES
Pose:  29 Cluster:  29 Fr_nu:   8374 TotEn:    -7.55
@<TRIPOS>ATOM
      1 C1        -51.3840  -12.4132  -45.3986 C.2    1 LIG      -0.26000
      2 C2        -50.0063  -12.1531  -45.2055 C.2    1 LIG      -0.26000
      3 C3        -52.0086  -12.0529  -44.2273 C.2    1 LIG       0.09300
      4 C4        -49.8872  -11.6523  -43.9299 C.2    1 LIG       0.09300
      5 O1        -51.1033  -11.5880  -43.3270 O.3    1 LIG      -0.29200
      6 H1        -51.8619  -12.8137  -46.2810 H      1 LIG       0.17500
      7 H2        -49.2008  -12.3108  -45.9082 H      1 LIG       0.17500
      8 H3        -53.0361  -12.0643  -43.8937 H      1 LIG       0.13800
      9 H4        -49.0518  -11.3129  -43.3351 H      1 LIG       0.13800
@<TRIPOS>BOND
      1       1       2 1
      2       1       3 2
      3       2       4 2
      4       3       5 1
      5       4       5 1
      6       1       6 1
      7       2       7 1
      8       3       8 1
      9       4       9 1
@<TRIPOS>ALT_TYPE
CGenFF_4.0_ALT_TYPE_SET
CGenFF_4.0 1 CG2R51 2 CG2R51 3 CG2R51 4 CG2R51 5 OG2R50 6 HGR51 7 HGR51 8 HGR52 9 HGR52
@<TRIPOS>MOLECULE
furan
 9 9 0 0 0
****
USER_CHARGES
INVALID_CHARGES
Pose:  30 Cluster:  30 Fr_nu:   7262 TotEn:    -7.55
@<TRIPOS>ATOM
      1 C1        -62.1259  -21.4363  -25.1176 C.2    1 LIG      -0.26000
      2 C2        -60.8091  -20.9814  -25.3674 C.2    1 LIG      -0.26000
      3 C3        -62.4895  -22.1766  -26.2184 C.2    1 LIG       0.09300
      4 C4        -60.4619  -21.4762  -26.6030 C.2    1 LIG       0.09300
      5 O1        -61.4807  -22.2060  -27.1284 O.3    1 LIG      -0.29200
      6 H1        -62.7340  -21.2477  -24.2448 H      1 LIG       0.17500
      7 H2        -60.1904  -20.3695  -24.7269 H      1 LIG       0.17500
      8 H3        -63.3823  -22.7195  -26.4926 H      1 LIG       0.13800
      9 H4        -59.5748  -21.4033  -27.2151 H      1 LIG       0.13800
@<TRIPOS>BOND
      1       1       2 1
      2       1       3 2
      3       2       4 2
      4       3       5 1
      5       4       5 1
      6       1       6 1
      7       2       7 1
      8       3       8 1
      9       4       9 1
@<TRIPOS>ALT_TYPE
CGenFF_4.0_ALT_TYPE_SET
CGenFF_4.0 1 CG2R51 2 CG2R51 3 CG2R51 4 CG2R51 5 OG2R50 6 HGR51 7 HGR51 8 HGR52 9 HGR52
@<TRIPOS>MOLECULE
furan
 9 9 0 0 0
****
USER_CHARGES
INVALID_CHARGES
Pose:  31 Cluster:  31 Fr_nu: 2031824 TotEn:    -7.54
@<TRIPOS>ATOM
      1 C1        -52.2031  -12.2987  -44.8248 C.2    1 LIG      -0.26000
      2 C2        -50.8438  -12.0830  -44.4945 C.2    1 LIG      -0.26000
      3 C3        -52.2135  -12.7479  -46.1249 C.2    1 LIG       0.09300
      4 C4        -50.1206  -12.4159  -45.6161 C.2    1 LIG       0.09300
      5 O1        -50.9481  -12.8223  -46.6145 O.3    1 LIG      -0.29200
      6 H1        -53.0670  -12.1454  -44.1945 H      1 LIG       0.17500
      7 H2        -50.4416  -11.7294  -43.5561 H      1 LIG       0.17500
      8 H3        -52.9970  -13.0431  -46.8076 H      1 LIG       0.13800
      9 H4        -49.0664  -12.4188  -45.8523 H      1 LIG       0.13800
@<TRIPOS>BOND
      1       1       2 1
      2       1       3 2
      3       2       4 2
      4       3       5 1
      5       4       5 1
      6       1       6 1
      7       2       7 1
      8       3       8 1
      9       4       9 1
@<TRIPOS>ALT_TYPE
CGenFF_4.0_ALT_TYPE_SET
CGenFF_4.0 1 CG2R51 2 CG2R51 3 CG2R51 4 CG2R51 5 OG2R50 6 HGR51 7 HGR51 8 HGR52 9 HGR52
@<TRIPOS>MOLECULE
furan
 9 9 0 0 0
****
USER_CHARGES
INVALID_CHARGES
Pose:  32 Cluster:  32 Fr_nu:   7912 TotEn:    -7.51
@<TRIPOS>ATOM
      1 C1        -50.6583  -12.9422  -45.4508 C.2    1 LIG      -0.26000
      2 C2        -51.6522  -12.3217  -44.6568 C.2    1 LIG      -0.26000
      3 C3        -49.4493  -12.5433  -44.9300 C.2    1 LIG       0.09300
      4 C4        -50.9797  -11.5880  -43.7074 C.2    1 LIG       0.09300
      5 O1        -49.6364  -11.7178  -43.8670 O.3    1 LIG      -0.29200
      6 H1        -50.8048  -13.5977  -46.2970 H      1 LIG       0.17500
      7 H2        -52.7246  -12.3997  -44.7631 H      1 LIG       0.17500
      8 H3        -48.4203  -12.7486  -45.1870 H      1 LIG       0.13800
      9 H4        -51.2945  -10.9538  -42.8915 H      1 LIG       0.13800
@<TRIPOS>BOND
      1       1       2 1
      2       1       3 2
      3       2       4 2
      4       3       5 1
      5       4       5 1
      6       1       6 1
      7       2       7 1
      8       3       8 1
      9       4       9 1
@<TRIPOS>ALT_TYPE
CGenFF_4.0_ALT_TYPE_SET
CGenFF_4.0 1 CG2R51 2 CG2R51 3 CG2R51 4 CG2R51 5 OG2R50 6 HGR51 7 HGR51 8 HGR52 9 HGR52
@<TRIPOS>MOLECULE
furan
 9 9 0 0 0
****
USER_CHARGES
INVALID_CHARGES
Pose:  33 Cluster:  33 Fr_nu:   4359 TotEn:    -7.47
@<TRIPOS>ATOM
      1 C1        -71.5870   -8.5019  -44.8141 C.2    1 LIG      -0.26000
      2 C2        -70.5051   -8.0311  -44.0324 C.2    1 LIG      -0.26000
      3 C3        -71.5134   -7.8301  -46.0122 C.2    1 LIG       0.09300
      4 C4        -69.8474   -7.1053  -44.8085 C.2    1 LIG       0.09300
      5 O1        -70.4557   -6.9770  -46.0169 O.3    1 LIG      -0.29200
      6 H1        -72.3280   -9.2383  -44.5386 H      1 LIG       0.17500
      7 H2        -70.2380   -8.3295  -43.0289 H      1 LIG       0.17500
      8 H3        -72.1053   -7.8459  -46.9157 H      1 LIG       0.13800
      9 H4        -68.9771   -6.4841  -44.6548 H      1 LIG       0.13800
@<TRIPOS>BOND
      1       1       2 1
      2       1       3 2
      3       2       4 2
      4       3       5 1
      5       4       5 1
      6       1       6 1
      7       2       7 1
      8       3       8 1
      9       4       9 1
@<TRIPOS>ALT_TYPE
CGenFF_4.0_ALT_TYPE_SET
CGenFF_4.0 1 CG2R51 2 CG2R51 3 CG2R51 4 CG2R51 5 OG2R50 6 HGR51 7 HGR51 8 HGR52 9 HGR52
@<TRIPOS>MOLECULE
furan
 9 9 0 0 0
****
USER_CHARGES
INVALID_CHARGES
Pose:  34 Cluster:  34 Fr_nu: 142397 TotEn:    -7.40
@<TRIPOS>ATOM
      1 C1        -71.0737   -7.9215  -45.3306 C.2    1 LIG      -0.26000
      2 C2        -71.0479   -8.9310  -44.3390 C.2    1 LIG      -0.26000
      3 C3        -70.1549   -6.9764  -44.9375 C.2    1 LIG       0.09300
      4 C4        -70.1150   -8.5310  -43.4107 C.2    1 LIG       0.09300
      5 O1        -69.5660   -7.3404  -43.7683 O.3    1 LIG      -0.29200
      6 H1        -71.6858   -7.8867  -46.2202 H      1 LIG       0.17500
      7 H2        -71.6356   -9.8371  -44.3053 H      1 LIG       0.17500
      8 H3        -69.8201   -6.0391  -45.3576 H      1 LIG       0.13800
      9 H4        -69.7460   -8.9583  -42.4897 H      1 LIG       0.13800
@<TRIPOS>BOND
      1       1       2 1
      2       1       3 2
      3       2       4 2
      4       3       5 1
      5       4       5 1
      6       1       6 1
      7       2       7 1
      8       3       8 1
      9       4       9 1
@<TRIPOS>ALT_TYPE
CGenFF_4.0_ALT_TYPE_SET
CGenFF_4.0 1 CG2R51 2 CG2R51 3 CG2R51 4 CG2R51 5 OG2R50 6 HGR51 7 HGR51 8 HGR52 9 HGR52
@<TRIPOS>MOLECULE
furan
 9 9 0 0 0
****
USER_CHARGES
INVALID_CHARGES
Pose:  35 Cluster:  35 Fr_nu: 758647 TotEn:    -7.25
@<TRIPOS>ATOM
      1 C1        -72.8295  -23.8766  -38.3881 C.2    1 LIG      -0.26000
      2 C2        -73.4058  -24.9917  -39.0419 C.2    1 LIG      -0.26000
      3 C3        -73.0799  -24.0489  -37.0466 C.2    1 LIG       0.09300
      4 C4        -73.9671  -25.7661  -38.0533 C.2    1 LIG       0.09300
      5 O1        -73.7728  -25.1983  -36.8341 O.3    1 LIG      -0.29200
      6 H1        -72.2985  -23.0503  -38.8383 H      1 LIG       0.17500
      7 H2        -73.4110  -25.2046  -40.1012 H      1 LIG       0.17500
      8 H3        -72.8436  -23.4753  -36.1622 H      1 LIG       0.13800
      9 H4        -74.5106  -26.6997  -38.0531 H      1 LIG       0.13800
@<TRIPOS>BOND
      1       1       2 1
      2       1       3 2
      3       2       4 2
      4       3       5 1
      5       4       5 1
      6       1       6 1
      7       2       7 1
      8       3       8 1
      9       4       9 1
@<TRIPOS>ALT_TYPE
CGenFF_4.0_ALT_TYPE_SET
CGenFF_4.0 1 CG2R51 2 CG2R51 3 CG2R51 4 CG2R51 5 OG2R50 6 HGR51 7 HGR51 8 HGR52 9 HGR52
@<TRIPOS>MOLECULE
furan
 9 9 0 0 0
****
USER_CHARGES
INVALID_CHARGES
Pose:  36 Cluster:  36 Fr_nu: 136933 TotEn:    -7.22
@<TRIPOS>ATOM
      1 C1        -73.9208   -8.9369  -44.8868 C.2    1 LIG      -0.26000
      2 C2        -72.5214   -8.8106  -45.0569 C.2    1 LIG      -0.26000
      3 C3        -74.1097  -10.0327  -44.0772 C.2    1 LIG       0.09300
      4 C4        -71.9550   -9.8381  -44.3390 C.2    1 LIG       0.09300
      5 O1        -72.9164  -10.5876  -43.7387 O.3    1 LIG      -0.29200
      6 H1        -74.6948   -8.3083  -45.3027 H      1 LIG       0.17500
      7 H2        -71.9919   -8.0638  -45.6308 H      1 LIG       0.17500
      8 H3        -74.9840  -10.5206  -43.6714 H      1 LIG       0.13800
      9 H4        -70.9373  -10.1554  -44.1639 H      1 LIG       0.13800
@<TRIPOS>BOND
      1       1       2 1
      2       1       3 2
      3       2       4 2
      4       3       5 1
      5       4       5 1
      6       1       6 1
      7       2       7 1
      8       3       8 1
      9       4       9 1
@<TRIPOS>ALT_TYPE
CGenFF_4.0_ALT_TYPE_SET
CGenFF_4.0 1 CG2R51 2 CG2R51 3 CG2R51 4 CG2R51 5 OG2R50 6 HGR51 7 HGR51 8 HGR52 9 HGR52
@<TRIPOS>MOLECULE
furan
 9 9 0 0 0
****
USER_CHARGES
INVALID_CHARGES
Pose:  37 Cluster:  37 Fr_nu: 150007 TotEn:    -7.21
@<TRIPOS>ATOM
      1 C1        -71.6651   -8.2506  -45.4572 C.2    1 LIG      -0.26000
      2 C2        -70.9152   -8.7984  -44.3892 C.2    1 LIG      -0.26000
      3 C3        -72.9205   -8.8055  -45.3666 C.2    1 LIG       0.09300
      4 C4        -71.7658   -9.6490  -43.7220 C.2    1 LIG       0.09300
      5 O1        -72.9901   -9.6589  -44.3115 O.3    1 LIG      -0.29200
      6 H1        -71.3322   -7.5405  -46.2004 H      1 LIG       0.17500
      7 H2        -69.8838   -8.5982  -44.1371 H      1 LIG       0.17500
      8 H3        -73.8275   -8.7011  -45.9441 H      1 LIG       0.13800
      9 H4        -71.6585  -10.2859  -42.8561 H      1 LIG       0.13800
@<TRIPOS>BOND
      1       1       2 1
      2       1       3 2
      3       2       4 2
      4       3       5 1
      5       4       5 1
      6       1       6 1
      7       2       7 1
      8       3       8 1
      9       4       9 1
@<TRIPOS>ALT_TYPE
CGenFF_4.0_ALT_TYPE_SET
CGenFF_4.0 1 CG2R51 2 CG2R51 3 CG2R51 4 CG2R51 5 OG2R50 6 HGR51 7 HGR51 8 HGR52 9 HGR52
@<TRIPOS>MOLECULE
furan
 9 9 0 0 0
****
USER_CHARGES
INVALID_CHARGES
Pose:  38 Cluster:  38 Fr_nu:  74999 TotEn:    -7.18
@<TRIPOS>ATOM
      1 C1        -80.8605  -21.7920  -32.0418 C.2    1 LIG      -0.26000
      2 C2        -79.9978  -21.3287  -31.0198 C.2    1 LIG      -0.26000
      3 C3        -80.5770  -21.0335  -33.1537 C.2    1 LIG       0.09300
      4 C4        -79.2487  -20.3204  -31.5801 C.2    1 LIG       0.09300
      5 O1        -79.5956  -20.1343  -32.8807 O.3    1 LIG      -0.29200
      6 H1        -81.5970  -22.5796  -31.9760 H      1 LIG       0.17500
      7 H2        -79.9304  -21.6854  -30.0021 H      1 LIG       0.17500
      8 H3        -80.9635  -21.0120  -34.1623 H      1 LIG       0.13800
      9 H4        -78.4694  -19.6721  -31.2066 H      1 LIG       0.13800
@<TRIPOS>BOND
      1       1       2 1
      2       1       3 2
      3       2       4 2
      4       3       5 1
      5       4       5 1
      6       1       6 1
      7       2       7 1
      8       3       8 1
      9       4       9 1
@<TRIPOS>ALT_TYPE
CGenFF_4.0_ALT_TYPE_SET
CGenFF_4.0 1 CG2R51 2 CG2R51 3 CG2R51 4 CG2R51 5 OG2R50 6 HGR51 7 HGR51 8 HGR52 9 HGR52
@<TRIPOS>MOLECULE
furan
 9 9 0 0 0
****
USER_CHARGES
INVALID_CHARGES
Pose:  39 Cluster:  39 Fr_nu: 878964 TotEn:    -7.11
@<TRIPOS>ATOM
      1 C1        -55.9399    2.6233  -40.3215 C.2    1 LIG      -0.26000
      2 C2        -57.0841    1.7908  -40.2880 C.2    1 LIG      -0.26000
      3 C3        -56.0870    3.5166  -39.2859 C.2    1 LIG       0.09300
      4 C4        -57.8487    2.2346  -39.2342 C.2    1 LIG       0.09300
      5 O1        -57.2478    3.2863  -38.6181 O.3    1 LIG      -0.29200
      6 H1        -55.1120    2.5783  -41.0141 H      1 LIG       0.17500
      7 H2        -57.3215    0.9699  -40.9491 H      1 LIG       0.17500
      8 H3        -55.4862    4.3325  -38.9112 H      1 LIG       0.13800
      9 H4        -58.7950    1.9254  -38.8149 H      1 LIG       0.13800
@<TRIPOS>BOND
      1       1       2 1
      2       1       3 2
      3       2       4 2
      4       3       5 1
      5       4       5 1
      6       1       6 1
      7       2       7 1
      8       3       8 1
      9       4       9 1
@<TRIPOS>ALT_TYPE
CGenFF_4.0_ALT_TYPE_SET
CGenFF_4.0 1 CG2R51 2 CG2R51 3 CG2R51 4 CG2R51 5 OG2R50 6 HGR51 7 HGR51 8 HGR52 9 HGR52
@<TRIPOS>MOLECULE
furan
 9 9 0 0 0
****
USER_CHARGES
INVALID_CHARGES
Pose:  40 Cluster:  40 Fr_nu: 114607 TotEn:    -7.07
@<TRIPOS>ATOM
      1 C1        -60.8160  -21.6995  -26.1467 C.2    1 LIG      -0.26000
      2 C2        -60.6685  -22.5314  -25.0112 C.2    1 LIG      -0.26000
      3 C3        -60.0858  -20.5635  -25.8853 C.2    1 LIG       0.09300
      4 C4        -59.8587  -21.8445  -24.1369 C.2    1 LIG       0.09300
      5 O1        -59.4991  -20.6440  -24.6623 O.3    1 LIG      -0.29200
      6 H1        -61.3838  -21.9023  -27.0432 H      1 LIG       0.17500
      7 H2        -61.0985  -23.5095  -24.8502 H      1 LIG       0.17500
      8 H3        -59.8923  -19.6555  -26.4378 H      1 LIG       0.13800
      9 H4        -59.4665  -22.0610  -23.1539 H      1 LIG       0.13800
@<TRIPOS>BOND
      1       1       2 1
      2       1       3 2
      3       2       4 2
      4       3       5 1
      5       4       5 1
      6       1       6 1
      7       2       7 1
      8       3       8 1
      9       4       9 1
@<TRIPOS>ALT_TYPE
CGenFF_4.0_ALT_TYPE_SET
CGenFF_4.0 1 CG2R51 2 CG2R51 3 CG2R51 4 CG2R51 5 OG2R50 6 HGR51 7 HGR51 8 HGR52 9 HGR52
@<TRIPOS>MOLECULE
furan
 9 9 0 0 0
****
USER_CHARGES
INVALID_CHARGES
Pose:  41 Cluster:  41 Fr_nu: 729003 TotEn:    -6.99
@<TRIPOS>ATOM
      1 C1        -60.1390    2.3725  -43.7140 C.2    1 LIG      -0.26000
      2 C2        -61.4868    2.4370  -43.2867 C.2    1 LIG      -0.26000
      3 C3        -59.7304    3.6745  -43.8867 C.2    1 LIG       0.09300
      4 C4        -61.8056    3.7737  -43.2286 C.2    1 LIG       0.09300
      5 O1        -60.7403    4.5348  -43.5927 O.3    1 LIG      -0.29200
      6 H1        -59.5406    1.4878  -43.8763 H      1 LIG       0.17500
      7 H2        -62.1436    1.6122  -43.0504 H      1 LIG       0.17500
      8 H3        -58.8020    4.1318  -44.1963 H      1 LIG       0.13800
      9 H4        -62.6996    4.3181  -42.9612 H      1 LIG       0.13800
@<TRIPOS>BOND
      1       1       2 1
      2       1       3 2
      3       2       4 2
      4       3       5 1
      5       4       5 1
      6       1       6 1
      7       2       7 1
      8       3       8 1
      9       4       9 1
@<TRIPOS>ALT_TYPE
CGenFF_4.0_ALT_TYPE_SET
CGenFF_4.0 1 CG2R51 2 CG2R51 3 CG2R51 4 CG2R51 5 OG2R50 6 HGR51 7 HGR51 8 HGR52 9 HGR52
@<TRIPOS>MOLECULE
furan
 9 9 0 0 0
****
USER_CHARGES
INVALID_CHARGES
Pose:  42 Cluster:  42 Fr_nu: 3232641 TotEn:    -6.89
@<TRIPOS>ATOM
      1 C1        -52.1430    4.4238  -33.5934 C.2    1 LIG      -0.26000
      2 C2        -51.6264    3.1725  -33.1806 C.2    1 LIG      -0.26000
      3 C3        -51.3745    4.8202  -34.6631 C.2    1 LIG       0.09300
      4 C4        -50.5792    2.8933  -34.0276 C.2    1 LIG       0.09300
      5 O1        -50.4192    3.8928  -34.9343 O.3    1 LIG      -0.29200
      6 H1        -52.9714    4.9689  -33.1645 H      1 LIG       0.17500
      7 H2        -51.9740    2.5516  -32.3676 H      1 LIG       0.17500
      8 H3        -51.3798    5.6879  -35.3067 H      1 LIG       0.13800
      9 H4        -49.8855    2.0695  -34.1124 H      1 LIG       0.13800
@<TRIPOS>BOND
      1       1       2 1
      2       1       3 2
      3       2       4 2
      4       3       5 1
      5       4       5 1
      6       1       6 1
      7       2       7 1
      8       3       8 1
      9       4       9 1
@<TRIPOS>ALT_TYPE
CGenFF_4.0_ALT_TYPE_SET
CGenFF_4.0 1 CG2R51 2 CG2R51 3 CG2R51 4 CG2R51 5 OG2R50 6 HGR51 7 HGR51 8 HGR52 9 HGR52
@<TRIPOS>MOLECULE
furan
 9 9 0 0 0
****
USER_CHARGES
INVALID_CHARGES
Pose:  43 Cluster:  43 Fr_nu:  16252 TotEn:    -6.72
@<TRIPOS>ATOM
      1 C1        -60.5951  -21.8629  -26.3217 C.2    1 LIG      -0.26000
      2 C2        -60.4463  -20.7635  -25.4429 C.2    1 LIG      -0.26000
      3 C3        -60.5548  -22.9898  -25.5340 C.2    1 LIG       0.09300
      4 C4        -60.3257  -21.2969  -24.1808 C.2    1 LIG       0.09300
      5 O1        -60.3909  -22.6535  -24.2277 O.3    1 LIG      -0.29200
      6 H1        -60.7161  -21.8372  -27.3950 H      1 LIG       0.17500
      7 H2        -60.4292  -19.7136  -25.6975 H      1 LIG       0.17500
      8 H3        -60.6259  -24.0481  -25.7389 H      1 LIG       0.13800
      9 H4        -60.1947  -20.8688  -23.1976 H      1 LIG       0.13800
@<TRIPOS>BOND
      1       1       2 1
      2       1       3 2
      3       2       4 2
      4       3       5 1
      5       4       5 1
      6       1       6 1
      7       2       7 1
      8       3       8 1
      9       4       9 1
@<TRIPOS>ALT_TYPE
CGenFF_4.0_ALT_TYPE_SET
CGenFF_4.0 1 CG2R51 2 CG2R51 3 CG2R51 4 CG2R51 5 OG2R50 6 HGR51 7 HGR51 8 HGR52 9 HGR52
@<TRIPOS>MOLECULE
furan
 9 9 0 0 0
****
USER_CHARGES
INVALID_CHARGES
Pose:  44 Cluster:  44 Fr_nu:  71921 TotEn:    -6.71
@<TRIPOS>ATOM
      1 C1        -71.3078    8.1580  -36.4084 C.2    1 LIG      -0.26000
      2 C2        -70.1929    8.9884  -36.1425 C.2    1 LIG      -0.26000
      3 C3        -70.9364    6.8880  -36.0324 C.2    1 LIG       0.09300
      4 C4        -69.2199    8.1668  -35.6228 C.2    1 LIG       0.09300
      5 O1        -69.6652    6.8849  -35.5524 O.3    1 LIG      -0.29200
      6 H1        -72.2623    8.4486  -36.8228 H      1 LIG       0.17500
      7 H2        -70.1092   10.0527  -36.3086 H      1 LIG       0.17500
      8 H3        -71.4352    5.9298  -36.0412 H      1 LIG       0.13800
      9 H4        -68.2112    8.3313  -35.2728 H      1 LIG       0.13800
@<TRIPOS>BOND
      1       1       2 1
      2       1       3 2
      3       2       4 2
      4       3       5 1
      5       4       5 1
      6       1       6 1
      7       2       7 1
      8       3       8 1
      9       4       9 1
@<TRIPOS>ALT_TYPE
CGenFF_4.0_ALT_TYPE_SET
CGenFF_4.0 1 CG2R51 2 CG2R51 3 CG2R51 4 CG2R51 5 OG2R50 6 HGR51 7 HGR51 8 HGR52 9 HGR52
@<TRIPOS>MOLECULE
furan
 9 9 0 0 0
****
USER_CHARGES
INVALID_CHARGES
Pose:  45 Cluster:  45 Fr_nu: 1212340 TotEn:    -6.70
@<TRIPOS>ATOM
      1 C1        -65.1897   -0.1135  -28.0889 C.2    1 LIG      -0.26000
      2 C2        -66.5856    0.1202  -28.0826 C.2    1 LIG      -0.26000
      3 C3        -65.0312   -1.4780  -28.1615 C.2    1 LIG       0.09300
      4 C4        -67.1806   -1.1180  -28.1519 C.2    1 LIG       0.09300
      5 O1        -66.2400   -2.0975  -28.2004 O.3    1 LIG      -0.29200
      6 H1        -64.3982    0.6205  -28.0454 H      1 LIG       0.17500
      7 H2        -67.0944    1.0722  -28.0338 H      1 LIG       0.17500
      8 H3        -64.1705   -2.1300  -28.1937 H      1 LIG       0.13800
      9 H4        -68.2071   -1.4539  -28.1748 H      1 LIG       0.13800
@<TRIPOS>BOND
      1       1       2 1
      2       1       3 2
      3       2       4 2
      4       3       5 1
      5       4       5 1
      6       1       6 1
      7       2       7 1
      8       3       8 1
      9       4       9 1
@<TRIPOS>ALT_TYPE
CGenFF_4.0_ALT_TYPE_SET
CGenFF_4.0 1 CG2R51 2 CG2R51 3 CG2R51 4 CG2R51 5 OG2R50 6 HGR51 7 HGR51 8 HGR52 9 HGR52
@<TRIPOS>MOLECULE
furan
 9 9 0 0 0
****
USER_CHARGES
INVALID_CHARGES
Pose:  46 Cluster:  46 Fr_nu: 192880 TotEn:    -6.64
@<TRIPOS>ATOM
      1 C1        -61.7684    4.4569  -43.6997 C.2    1 LIG      -0.26000
      2 C2        -61.4469    3.1460  -43.2737 C.2    1 LIG      -0.26000
      3 C3        -61.4575    4.5105  -45.0385 C.2    1 LIG       0.09300
      4 C4        -60.9626    2.4920  -44.3827 C.2    1 LIG       0.09300
      5 O1        -60.9659    3.3168  -45.4626 O.3    1 LIG      -0.29200
      6 H1        -62.1753    5.2621  -43.1051 H      1 LIG       0.17500
      7 H2        -61.5549    2.7299  -42.2825 H      1 LIG       0.17500
      8 H3        -61.5248    5.2824  -45.7913 H      1 LIG       0.13800
      9 H4        -60.5946    1.4918  -44.5593 H      1 LIG       0.13800
@<TRIPOS>BOND
      1       1       2 1
      2       1       3 2
      3       2       4 2
      4       3       5 1
      5       4       5 1
      6       1       6 1
      7       2       7 1
      8       3       8 1
      9       4       9 1
@<TRIPOS>ALT_TYPE
CGenFF_4.0_ALT_TYPE_SET
CGenFF_4.0 1 CG2R51 2 CG2R51 3 CG2R51 4 CG2R51 5 OG2R50 6 HGR51 7 HGR51 8 HGR52 9 HGR52
@<TRIPOS>MOLECULE
furan
 9 9 0 0 0
****
USER_CHARGES
INVALID_CHARGES
Pose:  47 Cluster:  47 Fr_nu: 308415 TotEn:    -6.46
@<TRIPOS>ATOM
      1 C1        -74.5620  -22.8065  -41.9084 C.2    1 LIG      -0.26000
      2 C2        -73.3548  -23.4790  -42.2143 C.2    1 LIG      -0.26000
      3 C3        -74.9717  -22.2067  -43.0765 C.2    1 LIG       0.09300
      4 C4        -73.1129  -23.2423  -43.5476 C.2    1 LIG       0.09300
      5 O1        -74.0940  -22.4676  -44.0805 O.3    1 LIG      -0.29200
      6 H1        -75.0697  -22.7639  -40.9557 H      1 LIG       0.17500
      7 H2        -72.7383  -24.0633  -41.5466 H      1 LIG       0.17500
      8 H3        -75.8202  -21.5942  -43.3448 H      1 LIG       0.13800
      9 H4        -72.3288  -23.5384  -44.2291 H      1 LIG       0.13800
@<TRIPOS>BOND
      1       1       2 1
      2       1       3 2
      3       2       4 2
      4       3       5 1
      5       4       5 1
      6       1       6 1
      7       2       7 1
      8       3       8 1
      9       4       9 1
@<TRIPOS>ALT_TYPE
CGenFF_4.0_ALT_TYPE_SET
CGenFF_4.0 1 CG2R51 2 CG2R51 3 CG2R51 4 CG2R51 5 OG2R50 6 HGR51 7 HGR51 8 HGR52 9 HGR52
@<TRIPOS>MOLECULE
furan
 9 9 0 0 0
****
USER_CHARGES
INVALID_CHARGES
Pose:  48 Cluster:  48 Fr_nu: 504230 TotEn:    -6.26
@<TRIPOS>ATOM
      1 C1        -75.0817   -8.8540  -51.6592 C.2    1 LIG      -0.26000
      2 C2        -75.9118   -9.9965  -51.7530 C.2    1 LIG      -0.26000
      3 C3        -75.4444   -8.0318  -52.7006 C.2    1 LIG       0.09300
      4 C4        -76.7227   -9.7910  -52.8449 C.2    1 LIG       0.09300
      5 O1        -76.4441   -8.5956  -53.4280 O.3    1 LIG      -0.29200
      6 H1        -74.3147   -8.6550  -50.9248 H      1 LIG       0.17500
      7 H2        -75.9184  -10.8615  -51.1056 H      1 LIG       0.17500
      8 H3        -75.1068   -7.0639  -53.0415 H      1 LIG       0.13800
      9 H4        -77.5067  -10.3682  -53.3130 H      1 LIG       0.13800
@<TRIPOS>BOND
      1       1       2 1
      2       1       3 2
      3       2       4 2
      4       3       5 1
      5       4       5 1
      6       1       6 1
      7       2       7 1
      8       3       8 1
      9       4       9 1
@<TRIPOS>ALT_TYPE
CGenFF_4.0_ALT_TYPE_SET
CGenFF_4.0 1 CG2R51 2 CG2R51 3 CG2R51 4 CG2R51 5 OG2R50 6 HGR51 7 HGR51 8 HGR52 9 HGR52
@<TRIPOS>MOLECULE
furan
 9 9 0 0 0
****
USER_CHARGES
INVALID_CHARGES
Pose:  49 Cluster:  49 Fr_nu: 361649 TotEn:    -5.96
@<TRIPOS>ATOM
      1 C1        -57.1842    2.7408  -41.3060 C.2    1 LIG      -0.26000
      2 C2        -57.8569    3.2295  -40.1606 C.2    1 LIG      -0.26000
      3 C3        -56.6418    1.5300  -40.9428 C.2    1 LIG       0.09300
      4 C4        -57.6777    2.2825  -39.1792 C.2    1 LIG       0.09300
      5 O1        -56.9382    1.2434  -39.6480 O.3    1 LIG      -0.29200
      6 H1        -57.1042    3.2123  -42.2748 H      1 LIG       0.17500
      7 H2        -58.4041    4.1560  -40.0627 H      1 LIG       0.17500
      8 H3        -56.0510    0.7896  -41.4621 H      1 LIG       0.13800
      9 H4        -57.9958    2.2034  -38.1499 H      1 LIG       0.13800
@<TRIPOS>BOND
      1       1       2 1
      2       1       3 2
      3       2       4 2
      4       3       5 1
      5       4       5 1
      6       1       6 1
      7       2       7 1
      8       3       8 1
      9       4       9 1
@<TRIPOS>ALT_TYPE
CGenFF_4.0_ALT_TYPE_SET
CGenFF_4.0 1 CG2R51 2 CG2R51 3 CG2R51 4 CG2R51 5 OG2R50 6 HGR51 7 HGR51 8 HGR52 9 HGR52
@<TRIPOS>MOLECULE
furan
 9 9 0 0 0
****
USER_CHARGES
INVALID_CHARGES
Pose:  50 Cluster:  50 Fr_nu:  16694 TotEn:    -5.89
@<TRIPOS>ATOM
      1 C1        -59.6772  -22.7789  -24.8741 C.2    1 LIG      -0.26000
      2 C2        -59.8683  -21.4572  -24.4052 C.2    1 LIG      -0.26000
      3 C3        -60.1521  -22.7986  -26.1649 C.2    1 LIG       0.09300
      4 C4        -60.4463  -20.7635  -25.4429 C.2    1 LIG       0.09300
      5 O1        -60.6226  -21.5740  -26.5192 O.3    1 LIG      -0.29200
      6 H1        -59.2476  -23.6128  -24.3382 H      1 LIG       0.17500
      7 H2        -59.6161  -21.0599  -23.4326 H      1 LIG       0.17500
      8 H3        -60.2219  -23.5638  -26.9242 H      1 LIG       0.13800
      9 H4        -60.7750  -19.7421  -25.5678 H      1 LIG       0.13800
@<TRIPOS>BOND
      1       1       2 1
      2       1       3 2
      3       2       4 2
      4       3       5 1
      5       4       5 1
      6       1       6 1
      7       2       7 1
      8       3       8 1
      9       4       9 1
@<TRIPOS>ALT_TYPE
CGenFF_4.0_ALT_TYPE_SET
CGenFF_4.0 1 CG2R51 2 CG2R51 3 CG2R51 4 CG2R51 5 OG2R50 6 HGR51 7 HGR51 8 HGR52 9 HGR52
@<TRIPOS>MOLECULE
furan
 9 9 0 0 0
****
USER_CHARGES
INVALID_CHARGES
Pose:  51 Cluster:  51 Fr_nu:  28576 TotEn:    -5.74
@<TRIPOS>ATOM
      1 C1        -70.1620   -7.5575  -45.4840 C.2    1 LIG      -0.26000
      2 C2        -69.9050   -8.3487  -44.3390 C.2    1 LIG      -0.26000
      3 C3        -71.4882   -7.7523  -45.7930 C.2    1 LIG       0.09300
      4 C4        -71.0923   -8.9704  -44.0299 C.2    1 LIG       0.09300
      5 O1        -72.0624   -8.6121  -44.9114 O.3    1 LIG      -0.29200
      6 H1        -69.4676   -6.9248  -46.0177 H      1 LIG       0.17500
      7 H2        -68.9711   -8.4525  -43.8056 H      1 LIG       0.17500
      8 H3        -72.1393   -7.3716  -46.5665 H      1 LIG       0.13800
      9 H4        -71.3956   -9.6601  -43.2556 H      1 LIG       0.13800
@<TRIPOS>BOND
      1       1       2 1
      2       1       3 2
      3       2       4 2
      4       3       5 1
      5       4       5 1
      6       1       6 1
      7       2       7 1
      8       3       8 1
      9       4       9 1
@<TRIPOS>ALT_TYPE
CGenFF_4.0_ALT_TYPE_SET
CGenFF_4.0 1 CG2R51 2 CG2R51 3 CG2R51 4 CG2R51 5 OG2R50 6 HGR51 7 HGR51 8 HGR52 9 HGR52
@<TRIPOS>MOLECULE
furan
 9 9 0 0 0
****
USER_CHARGES
INVALID_CHARGES
Pose:  52 Cluster:  52 Fr_nu: 1795204 TotEn:    -5.26
@<TRIPOS>ATOM
      1 C1        -60.2680    3.7706  -44.0620 C.2    1 LIG      -0.26000
      2 C2        -61.6596    4.0213  -44.0003 C.2    1 LIG      -0.26000
      3 C3        -60.1056    2.4399  -43.7539 C.2    1 LIG       0.09300
      4 C4        -62.2484    2.8259  -43.6591 C.2    1 LIG       0.09300
      5 O1        -61.3079    1.8568  -43.5072 O.3    1 LIG      -0.29200
      6 H1        -59.4817    4.4721  -44.3005 H      1 LIG       0.17500
      7 H2        -62.1696    4.9563  -44.1821 H      1 LIG       0.17500
      8 H3        -59.2459    1.7906  -43.6733 H      1 LIG       0.13800
      9 H4        -63.2701    2.5160  -43.4945 H      1 LIG       0.13800
@<TRIPOS>BOND
      1       1       2 1
      2       1       3 2
      3       2       4 2
      4       3       5 1
      5       4       5 1
      6       1       6 1
      7       2       7 1
      8       3       8 1
      9       4       9 1
@<TRIPOS>ALT_TYPE
CGenFF_4.0_ALT_TYPE_SET
CGenFF_4.0 1 CG2R51 2 CG2R51 3 CG2R51 4 CG2R51 5 OG2R50 6 HGR51 7 HGR51 8 HGR52 9 HGR52
@<TRIPOS>MOLECULE
furan
 9 9 0 0 0
****
USER_CHARGES
INVALID_CHARGES
Pose:  53 Cluster:  53 Fr_nu:   6890 TotEn:    -5.19
@<TRIPOS>ATOM
      1 C1        -61.1948  -22.0804  -23.8513 C.2    1 LIG      -0.26000
      2 C2        -59.8687  -21.7500  -24.2194 C.2    1 LIG      -0.26000
      3 C3        -62.0144  -21.3552  -24.6845 C.2    1 LIG       0.09300
      4 C4        -59.9725  -20.8466  -25.2514 C.2    1 LIG       0.09300
      5 O1        -61.2772  -20.6007  -25.5411 O.3    1 LIG      -0.29200
      6 H1        -61.5133  -22.7614  -23.0753 H      1 LIG       0.17500
      7 H2        -58.9519  -22.1239  -23.7868 H      1 LIG       0.17500
      8 H3        -63.0862  -21.2701  -24.7904 H      1 LIG       0.13800
      9 H4        -59.2513  -20.3145  -25.8545 H      1 LIG       0.13800
@<TRIPOS>BOND
      1       1       2 1
      2       1       3 2
      3       2       4 2
      4       3       5 1
      5       4       5 1
      6       1       6 1
      7       2       7 1
      8       3       8 1
      9       4       9 1
@<TRIPOS>ALT_TYPE
CGenFF_4.0_ALT_TYPE_SET
CGenFF_4.0 1 CG2R51 2 CG2R51 3 CG2R51 4 CG2R51 5 OG2R50 6 HGR51 7 HGR51 8 HGR52 9 HGR52
@<TRIPOS>MOLECULE
furan
 9 9 0 0 0
****
USER_CHARGES
INVALID_CHARGES
Pose:  54 Cluster:  54 Fr_nu: 1741901 TotEn:    -4.73
@<TRIPOS>ATOM
      1 C1        -46.2693   -6.6433  -25.7039 C.2    1 LIG      -0.26000
      2 C2        -46.7463   -7.6638  -26.5608 C.2    1 LIG      -0.26000
      3 C3        -46.1728   -5.5096  -26.4770 C.2    1 LIG       0.09300
      4 C4        -46.9075   -7.0810  -27.7963 C.2    1 LIG       0.09300
      5 O1        -46.5601   -5.7679  -27.7535 O.3    1 LIG      -0.29200
      6 H1        -46.0257   -6.7240  -24.6545 H      1 LIG       0.17500
      7 H2        -46.9477   -8.6951  -26.3093 H      1 LIG       0.17500
      8 H3        -45.8636   -4.4937  -26.2787 H      1 LIG       0.13800
      9 H4        -47.2425   -7.4450  -28.7566 H      1 LIG       0.13800
@<TRIPOS>BOND
      1       1       2 1
      2       1       3 2
      3       2       4 2
      4       3       5 1
      5       4       5 1
      6       1       6 1
      7       2       7 1
      8       3       8 1
      9       4       9 1
@<TRIPOS>ALT_TYPE
CGenFF_4.0_ALT_TYPE_SET
CGenFF_4.0 1 CG2R51 2 CG2R51 3 CG2R51 4 CG2R51 5 OG2R50 6 HGR51 7 HGR51 8 HGR52 9 HGR52
@<TRIPOS>MOLECULE
pyrimidine
 10 10 0 0 0
****
USER_CHARGES
INVALID_CHARGES
Pose:   1 Cluster:   1 Fr_nu:  46773 TotEn:   -15.97
@<TRIPOS>ATOM
      1 C1        -61.8703    2.4817  -43.5340 C.ar   1 LIG      -0.13100
      2 C2        -61.0239    2.9496  -42.5494 C.ar   1 LIG       0.28900
      3 C3        -61.6211    2.9503  -44.8077 C.ar   1 LIG       0.28900
      4 C4        -59.8690    4.1921  -44.0625 C.ar   1 LIG       0.50700
      5 N1        -60.0093    3.8087  -42.7793 N.ar   1 LIG      -0.71900
      6 N2        -60.6254    3.8095  -45.1090 N.ar   1 LIG      -0.71900
      7 H1        -62.6766    1.7928  -43.3211 H      1 LIG       0.11500
      8 H2        -61.1422    2.6371  -41.5176 H      1 LIG       0.11400
      9 H3        -62.2341    2.6389  -45.6465 H      1 LIG       0.11400
     10 H4        -59.0624    4.8828  -44.2758 H      1 LIG       0.14100
@<TRIPOS>BOND
      1       1       2 ar
      2       1       3 ar
      3       2       5 ar
      4       3       6 ar
      5       4       5 ar
      6       4       6 ar
      7       1       7 1
      8       2       8 1
      9       3       9 1
     10       4      10 1
@<TRIPOS>ALT_TYPE
CGenFF_4.0_ALT_TYPE_SET
CGenFF_4.0 1 CG2R61 2 CG2R61 3 CG2R61 4 CG2R64 5 NG2R62 6 NG2R62 7 HGR61 8 HGR62 9 HGR62 10 HGR62
@<TRIPOS>MOLECULE
pyrimidine
 10 10 0 0 0
****
USER_CHARGES
INVALID_CHARGES
Pose:   2 Cluster:   2 Fr_nu: 2691632 TotEn:   -15.10
@<TRIPOS>ATOM
      1 C1        -81.0800  -21.7317  -34.0504 C.ar   1 LIG      -0.13100
      2 C2        -80.6191  -21.1637  -32.8802 C.ar   1 LIG       0.28900
      3 C3        -82.4486  -21.7119  -34.2252 C.ar   1 LIG       0.28900
      4 C4        -82.7384  -20.6578  -32.2322 C.ar   1 LIG       0.50700
      5 N1        -81.4233  -20.6157  -31.9457 N.ar   1 LIG      -0.71900
      6 N2        -83.3106  -21.1814  -33.3332 N.ar   1 LIG      -0.71900
      7 H1        -80.4118  -22.1645  -34.7829 H      1 LIG       0.11500
      8 H2        -79.5586  -21.1330  -32.6550 H      1 LIG       0.11400
      9 H3        -82.9036  -22.1356  -35.1139 H      1 LIG       0.11400
     10 H4        -83.4077  -20.2256  -31.4985 H      1 LIG       0.14100
@<TRIPOS>BOND
      1       1       2 ar
      2       1       3 ar
      3       2       5 ar
      4       3       6 ar
      5       4       5 ar
      6       4       6 ar
      7       1       7 1
      8       2       8 1
      9       3       9 1
     10       4      10 1
@<TRIPOS>ALT_TYPE
CGenFF_4.0_ALT_TYPE_SET
CGenFF_4.0 1 CG2R61 2 CG2R61 3 CG2R61 4 CG2R64 5 NG2R62 6 NG2R62 7 HGR61 8 HGR62 9 HGR62 10 HGR62
@<TRIPOS>MOLECULE
pyrimidine
 10 10 0 0 0
****
USER_CHARGES
INVALID_CHARGES
Pose:   3 Cluster:   3 Fr_nu: 2246989 TotEn:   -14.85
@<TRIPOS>ATOM
      1 C1        -52.5899  -12.2348  -44.5773 C.ar   1 LIG      -0.13100
      2 C2        -51.4626  -11.8979  -43.8561 C.ar   1 LIG       0.28900
      3 C3        -52.3654  -12.6707  -45.8671 C.ar   1 LIG       0.28900
      4 C4        -50.1206  -12.4159  -45.6161 C.ar   1 LIG       0.50700
      5 N1        -50.2080  -11.9767  -44.3462 N.ar   1 LIG      -0.71900
      6 N2        -51.1394  -12.7738  -46.4209 N.ar   1 LIG      -0.71900
      7 H1        -53.5848  -12.1617  -44.1589 H      1 LIG       0.11500
      8 H2        -51.5397  -11.5446  -42.8336 H      1 LIG       0.11400
      9 H3        -53.1901  -12.9571  -46.5107 H      1 LIG       0.11400
     10 H4        -49.1246  -12.4881  -46.0357 H      1 LIG       0.14100
@<TRIPOS>BOND
      1       1       2 ar
      2       1       3 ar
      3       2       5 ar
      4       3       6 ar
      5       4       5 ar
      6       4       6 ar
      7       1       7 1
      8       2       8 1
      9       3       9 1
     10       4      10 1
@<TRIPOS>ALT_TYPE
CGenFF_4.0_ALT_TYPE_SET
CGenFF_4.0 1 CG2R61 2 CG2R61 3 CG2R61 4 CG2R64 5 NG2R62 6 NG2R62 7 HGR61 8 HGR62 9 HGR62 10 HGR62
@<TRIPOS>MOLECULE
pyrimidine
 10 10 0 0 0
****
USER_CHARGES
INVALID_CHARGES
Pose:   4 Cluster:   4 Fr_nu: 146403 TotEn:   -14.52
@<TRIPOS>ATOM
      1 C1        -69.6008   -7.0528  -43.9980 C.ar   1 LIG      -0.13100
      2 C2        -69.9331   -6.6425  -45.2731 C.ar   1 LIG       0.28900
      3 C3        -70.1822   -8.2323  -43.5798 C.ar   1 LIG       0.28900
      4 C4        -71.2695   -8.4583  -45.5631 C.ar   1 LIG       0.50700
      5 N1        -70.7674   -7.3234  -46.0859 N.ar   1 LIG      -0.71900
      6 N2        -71.0244   -8.9634  -44.3390 N.ar   1 LIG      -0.71900
      7 H1        -68.9286   -6.4865  -43.3674 H      1 LIG       0.11500
      8 H2        -69.5254   -5.7274  -45.6885 H      1 LIG       0.11400
      9 H3        -69.9812   -8.6339  -42.5925 H      1 LIG       0.11400
     10 H4        -71.9435   -9.0249  -46.1939 H      1 LIG       0.14100
@<TRIPOS>BOND
      1       1       2 ar
      2       1       3 ar
      3       2       5 ar
      4       3       6 ar
      5       4       5 ar
      6       4       6 ar
      7       1       7 1
      8       2       8 1
      9       3       9 1
     10       4      10 1
@<TRIPOS>ALT_TYPE
CGenFF_4.0_ALT_TYPE_SET
CGenFF_4.0 1 CG2R61 2 CG2R61 3 CG2R61 4 CG2R64 5 NG2R62 6 NG2R62 7 HGR61 8 HGR62 9 HGR62 10 HGR62
@<TRIPOS>MOLECULE
pyrimidine
 10 10 0 0 0
****
USER_CHARGES
INVALID_CHARGES
Pose:   5 Cluster:   5 Fr_nu: 2737300 TotEn:   -14.43
@<TRIPOS>ATOM
      1 C1        -57.7584    3.1054  -39.4939 C.ar   1 LIG      -0.13100
      2 C2        -56.9795    3.9560  -40.2517 C.ar   1 LIG       0.28900
      3 C3        -57.3829    1.7777  -39.5111 C.ar   1 LIG       0.28900
      4 C4        -55.6496    2.2338  -40.9092 C.ar   1 LIG       0.50700
      5 N1        -55.9139    3.5526  -40.9743 N.ar   1 LIG      -0.71900
      6 N2        -56.3302    1.3053  -40.2104 N.ar   1 LIG      -0.71900
      7 H1        -58.6080    3.4564  -38.9238 H      1 LIG       0.11500
      8 H2        -57.1977    5.0173  -40.3002 H      1 LIG       0.11400
      9 H3        -57.9353    1.0344  -38.9465 H      1 LIG       0.11400
     10 H4        -54.7996    1.8818  -41.4809 H      1 LIG       0.14100
@<TRIPOS>BOND
      1       1       2 ar
      2       1       3 ar
      3       2       5 ar
      4       3       6 ar
      5       4       5 ar
      6       4       6 ar
      7       1       7 1
      8       2       8 1
      9       3       9 1
     10       4      10 1
@<TRIPOS>ALT_TYPE
CGenFF_4.0_ALT_TYPE_SET
CGenFF_4.0 1 CG2R61 2 CG2R61 3 CG2R61 4 CG2R64 5 NG2R62 6 NG2R62 7 HGR61 8 HGR62 9 HGR62 10 HGR62
@<TRIPOS>MOLECULE
pyrimidine
 10 10 0 0 0
****
USER_CHARGES
INVALID_CHARGES
Pose:   6 Cluster:   6 Fr_nu: 606318 TotEn:   -14.34
@<TRIPOS>ATOM
      1 C1        -62.3647    3.0283  -43.1304 C.ar   1 LIG      -0.13100
      2 C2        -62.4093    4.1145  -43.9805 C.ar   1 LIG       0.28900
      3 C3        -61.1154    2.4776  -42.9303 C.ar   1 LIG       0.28900
      4 C4        -60.1638    4.0066  -44.3173 C.ar   1 LIG       0.50700
      5 N1        -61.3242    4.6317  -44.5932 N.ar   1 LIG      -0.71900
      6 N2        -59.9894    2.9429  -43.5098 N.ar   1 LIG      -0.71900
      7 H1        -63.2514    2.6340  -42.6524 H      1 LIG       0.11500
      8 H2        -63.3471    4.6136  -44.1989 H      1 LIG       0.11400
      9 H3        -60.9813    1.6207  -42.2791 H      1 LIG       0.11400
     10 H4        -59.2760    4.4005  -44.7967 H      1 LIG       0.14100
@<TRIPOS>BOND
      1       1       2 ar
      2       1       3 ar
      3       2       5 ar
      4       3       6 ar
      5       4       5 ar
      6       4       6 ar
      7       1       7 1
      8       2       8 1
      9       3       9 1
     10       4      10 1
@<TRIPOS>ALT_TYPE
CGenFF_4.0_ALT_TYPE_SET
CGenFF_4.0 1 CG2R61 2 CG2R61 3 CG2R61 4 CG2R64 5 NG2R62 6 NG2R62 7 HGR61 8 HGR62 9 HGR62 10 HGR62
@<TRIPOS>MOLECULE
pyrimidine
 10 10 0 0 0
****
USER_CHARGES
INVALID_CHARGES
Pose:   7 Cluster:   7 Fr_nu: 3617007 TotEn:   -14.26
@<TRIPOS>ATOM
      1 C1        -50.5492    3.2668  -34.1091 C.ar   1 LIG      -0.13100
      2 C2        -49.7329    4.3275  -33.7730 C.ar   1 LIG       0.28900
      3 C3        -51.4431    3.5026  -35.1336 C.ar   1 LIG       0.28900
      4 C4        -50.6907    5.6348  -35.3669 C.ar   1 LIG       0.50700
      5 N1        -49.7769    5.5299  -34.3833 N.ar   1 LIG      -0.71900
      6 N2        -51.5414    4.6789  -35.7868 N.ar   1 LIG      -0.71900
      7 H1        -50.4924    2.3128  -33.6023 H      1 LIG       0.11500
      8 H2        -48.9989    4.2367  -32.9797 H      1 LIG       0.11400
      9 H3        -52.1261    2.7288  -35.4671 H      1 LIG       0.11400
     10 H4        -50.7486    6.5903  -35.8737 H      1 LIG       0.14100
@<TRIPOS>BOND
      1       1       2 ar
      2       1       3 ar
      3       2       5 ar
      4       3       6 ar
      5       4       5 ar
      6       4       6 ar
      7       1       7 1
      8       2       8 1
      9       3       9 1
     10       4      10 1
@<TRIPOS>ALT_TYPE
CGenFF_4.0_ALT_TYPE_SET
CGenFF_4.0 1 CG2R61 2 CG2R61 3 CG2R61 4 CG2R64 5 NG2R62 6 NG2R62 7 HGR61 8 HGR62 9 HGR62 10 HGR62
@<TRIPOS>MOLECULE
pyrimidine
 10 10 0 0 0
****
USER_CHARGES
INVALID_CHARGES
Pose:   8 Cluster:   8 Fr_nu: 299917 TotEn:   -14.11
@<TRIPOS>ATOM
      1 C1        -77.6541  -13.1578  -45.1096 C.ar   1 LIG      -0.13100
      2 C2        -78.3445  -14.3437  -44.9632 C.ar   1 LIG       0.28900
      3 C3        -76.3823  -13.1375  -44.5747 C.ar   1 LIG       0.28900
      4 C4        -76.5917  -15.2869  -43.8655 C.ar   1 LIG       0.50700
      5 N1        -77.8419  -15.4322  -44.3445 N.ar   1 LIG      -0.71900
      6 N2        -75.8176  -14.1877  -43.9435 N.ar   1 LIG      -0.71900
      7 H1        -78.0821  -12.2999  -45.6106 H      1 LIG       0.11500
      8 H2        -79.3513  -14.4544  -45.3512 H      1 LIG       0.11400
      9 H3        -75.7637  -12.2490  -44.6403 H      1 LIG       0.11400
     10 H4        -76.1634  -16.1454  -43.3627 H      1 LIG       0.14100
@<TRIPOS>BOND
      1       1       2 ar
      2       1       3 ar
      3       2       5 ar
      4       3       6 ar
      5       4       5 ar
      6       4       6 ar
      7       1       7 1
      8       2       8 1
      9       3       9 1
     10       4      10 1
@<TRIPOS>ALT_TYPE
CGenFF_4.0_ALT_TYPE_SET
CGenFF_4.0 1 CG2R61 2 CG2R61 3 CG2R61 4 CG2R64 5 NG2R62 6 NG2R62 7 HGR61 8 HGR62 9 HGR62 10 HGR62
@<TRIPOS>MOLECULE
pyrimidine
 10 10 0 0 0
****
USER_CHARGES
INVALID_CHARGES
Pose:   9 Cluster:   9 Fr_nu: 1214249 TotEn:   -14.10
@<TRIPOS>ATOM
      1 C1        -51.6853    3.7388  -34.0784 C.ar   1 LIG      -0.13100
      2 C2        -50.5174    3.5509  -34.7890 C.ar   1 LIG       0.28900
      3 C3        -52.4647    4.8038  -34.4815 C.ar   1 LIG       0.28900
      4 C4        -50.9758    5.3408  -36.1130 C.ar   1 LIG       0.50700
      5 N1        -50.1303    4.3358  -35.8159 N.ar   1 LIG      -0.71900
      6 N2        -52.1392    5.6284  -35.4985 N.ar   1 LIG      -0.71900
      7 H1        -51.9711    3.0935  -33.2586 H      1 LIG       0.11500
      8 H2        -49.8403    2.7395  -34.5447 H      1 LIG       0.11400
      9 H3        -53.4005    5.0307  -33.9823 H      1 LIG       0.11400
     10 H4        -50.6893    5.9878  -36.9331 H      1 LIG       0.14100
@<TRIPOS>BOND
      1       1       2 ar
      2       1       3 ar
      3       2       5 ar
      4       3       6 ar
      5       4       5 ar
      6       4       6 ar
      7       1       7 1
      8       2       8 1
      9       3       9 1
     10       4      10 1
@<TRIPOS>ALT_TYPE
CGenFF_4.0_ALT_TYPE_SET
CGenFF_4.0 1 CG2R61 2 CG2R61 3 CG2R61 4 CG2R64 5 NG2R62 6 NG2R62 7 HGR61 8 HGR62 9 HGR62 10 HGR62
@<TRIPOS>MOLECULE
pyrimidine
 10 10 0 0 0
****
USER_CHARGES
INVALID_CHARGES
Pose:  10 Cluster:  10 Fr_nu: 599018 TotEn:   -14.00
@<TRIPOS>ATOM
      1 C1        -62.6542   -0.9565  -24.4887 C.ar   1 LIG      -0.13100
      2 C2        -62.2280   -0.3728  -23.3130 C.ar   1 LIG       0.28900
      3 C3        -61.8036   -1.8984  -25.0303 C.ar   1 LIG       0.28900
      4 C4        -60.3220   -1.6113  -23.3305 C.ar   1 LIG       0.50700
      5 N1        -61.0632   -0.6777  -22.7042 N.ar   1 LIG      -0.71900
      6 N2        -60.6254   -2.2514  -24.4759 N.ar   1 LIG      -0.71900
      7 H1        -63.5937   -0.6926  -24.9554 H      1 LIG       0.11500
      8 H2        -62.8295    0.3788  -22.8135 H      1 LIG       0.11400
      9 H3        -62.0533   -2.4103  -25.9533 H      1 LIG       0.11400
     10 H4        -59.3807   -1.8749  -22.8640 H      1 LIG       0.14100
@<TRIPOS>BOND
      1       1       2 ar
      2       1       3 ar
      3       2       5 ar
      4       3       6 ar
      5       4       5 ar
      6       4       6 ar
      7       1       7 1
      8       2       8 1
      9       3       9 1
     10       4      10 1
@<TRIPOS>ALT_TYPE
CGenFF_4.0_ALT_TYPE_SET
CGenFF_4.0 1 CG2R61 2 CG2R61 3 CG2R61 4 CG2R64 5 NG2R62 6 NG2R62 7 HGR61 8 HGR62 9 HGR62 10 HGR62
@<TRIPOS>MOLECULE
pyrimidine
 10 10 0 0 0
****
USER_CHARGES
INVALID_CHARGES
Pose:  11 Cluster:  11 Fr_nu: 4037442 TotEn:   -13.92
@<TRIPOS>ATOM
      1 C1        -54.7230   -0.5854  -15.5082 C.ar   1 LIG      -0.13100
      2 C2        -53.6599   -0.0969  -16.2401 C.ar   1 LIG       0.28900
      3 C3        -55.9596   -0.0656  -15.8318 C.ar   1 LIG       0.28900
      4 C4        -55.0402    1.2563  -17.4362 C.ar   1 LIG       0.50700
      5 N1        -53.7829    0.8277  -17.2149 N.ar   1 LIG      -0.71900
      6 N2        -56.1554    0.8600  -16.7936 N.ar   1 LIG      -0.71900
      7 H1        -54.5953   -1.3273  -14.7314 H      1 LIG       0.11500
      8 H2        -52.6495   -0.4460  -16.0569 H      1 LIG       0.11400
      9 H3        -56.8542   -0.3884  -15.3103 H      1 LIG       0.11400
     10 H4        -55.1682    1.9999  -18.2132 H      1 LIG       0.14100
@<TRIPOS>BOND
      1       1       2 ar
      2       1       3 ar
      3       2       5 ar
      4       3       6 ar
      5       4       5 ar
      6       4       6 ar
      7       1       7 1
      8       2       8 1
      9       3       9 1
     10       4      10 1
@<TRIPOS>ALT_TYPE
CGenFF_4.0_ALT_TYPE_SET
CGenFF_4.0 1 CG2R61 2 CG2R61 3 CG2R61 4 CG2R64 5 NG2R62 6 NG2R62 7 HGR61 8 HGR62 9 HGR62 10 HGR62
@<TRIPOS>MOLECULE
pyrimidine
 10 10 0 0 0
****
USER_CHARGES
INVALID_CHARGES
Pose:  12 Cluster:  12 Fr_nu: 1397133 TotEn:   -13.81
@<TRIPOS>ATOM
      1 C1        -62.6456   -0.4273  -25.6872 C.ar   1 LIG      -0.13100
      2 C2        -62.7099   -1.8012  -25.5751 C.ar   1 LIG       0.28900
      3 C3        -61.8474    0.2107  -24.7600 C.ar   1 LIG       0.28900
      4 C4        -61.3046   -1.7714  -23.7887 C.ar   1 LIG       0.50700
      5 N1        -62.0499   -2.5081  -24.6344 N.ar   1 LIG      -0.71900
      6 N2        -61.1602   -0.4325  -23.7934 N.ar   1 LIG      -0.71900
      7 H1        -63.1860    0.1143  -26.4520 H      1 LIG       0.11500
      8 H2        -63.3122   -2.3890  -26.2593 H      1 LIG       0.11400
      9 H3        -61.7354    1.2895  -24.7685 H      1 LIG       0.11400
     10 H4        -60.7643   -2.3134  -23.0222 H      1 LIG       0.14100
@<TRIPOS>BOND
      1       1       2 ar
      2       1       3 ar
      3       2       5 ar
      4       3       6 ar
      5       4       5 ar
      6       4       6 ar
      7       1       7 1
      8       2       8 1
      9       3       9 1
     10       4      10 1
@<TRIPOS>ALT_TYPE
CGenFF_4.0_ALT_TYPE_SET
CGenFF_4.0 1 CG2R61 2 CG2R61 3 CG2R61 4 CG2R64 5 NG2R62 6 NG2R62 7 HGR61 8 HGR62 9 HGR62 10 HGR62
@<TRIPOS>MOLECULE
pyrimidine
 10 10 0 0 0
****
USER_CHARGES
INVALID_CHARGES
Pose:  13 Cluster:  13 Fr_nu: 769457 TotEn:   -13.74
@<TRIPOS>ATOM
      1 C1        -61.3199    2.4834  -43.3494 C.ar   1 LIG      -0.13100
      2 C2        -59.9556    2.4518  -43.5552 C.ar   1 LIG       0.28900
      3 C3        -61.8860    3.7404  -43.2918 C.ar   1 LIG       0.28900
      4 C4        -59.8624    4.7221  -43.6204 C.ar   1 LIG       0.50700
      5 N1        -59.1931    3.5560  -43.6955 N.ar   1 LIG      -0.71900
      6 N2        -61.1846    4.8854  -43.4236 N.ar   1 LIG      -0.71900
      7 H1        -61.9071    1.5815  -43.2401 H      1 LIG       0.11500
      8 H2        -59.4223    1.5093  -43.6146 H      1 LIG       0.11400
      9 H3        -62.9516    3.8655  -43.1326 H      1 LIG       0.11400
     10 H4        -59.2744    5.6253  -43.7287 H      1 LIG       0.14100
@<TRIPOS>BOND
      1       1       2 ar
      2       1       3 ar
      3       2       5 ar
      4       3       6 ar
      5       4       5 ar
      6       4       6 ar
      7       1       7 1
      8       2       8 1
      9       3       9 1
     10       4      10 1
@<TRIPOS>ALT_TYPE
CGenFF_4.0_ALT_TYPE_SET
CGenFF_4.0 1 CG2R61 2 CG2R61 3 CG2R61 4 CG2R64 5 NG2R62 6 NG2R62 7 HGR61 8 HGR62 9 HGR62 10 HGR62
@<TRIPOS>MOLECULE
pyrimidine
 10 10 0 0 0
****
USER_CHARGES
INVALID_CHARGES
Pose:  14 Cluster:  14 Fr_nu: 2160718 TotEn:   -13.64
@<TRIPOS>ATOM
      1 C1        -51.6593  -12.0685  -43.7608 C.ar   1 LIG      -0.13100
      2 C2        -50.5030  -11.9234  -43.0217 C.ar   1 LIG       0.28900
      3 C3        -51.4877  -12.5057  -45.0582 C.ar   1 LIG       0.28900
      4 C4        -49.2337  -12.6024  -44.7809 C.ar   1 LIG       0.50700
      5 N1        -49.2691  -12.1824  -43.5020 N.ar   1 LIG      -0.71900
      6 N2        -50.2850  -12.7830  -45.6030 N.ar   1 LIG      -0.71900
      7 H1        -52.6366  -11.8533  -43.3498 H      1 LIG       0.11500
      8 H2        -50.5381  -11.5844  -41.9920 H      1 LIG       0.11400
      9 H3        -52.3384  -12.6489  -45.7158 H      1 LIG       0.11400
     10 H4        -48.2552  -12.8169  -45.1930 H      1 LIG       0.14100
@<TRIPOS>BOND
      1       1       2 ar
      2       1       3 ar
      3       2       5 ar
      4       3       6 ar
      5       4       5 ar
      6       4       6 ar
      7       1       7 1
      8       2       8 1
      9       3       9 1
     10       4      10 1
@<TRIPOS>ALT_TYPE
CGenFF_4.0_ALT_TYPE_SET
CGenFF_4.0 1 CG2R61 2 CG2R61 3 CG2R61 4 CG2R64 5 NG2R62 6 NG2R62 7 HGR61 8 HGR62 9 HGR62 10 HGR62
@<TRIPOS>MOLECULE
pyrimidine
 10 10 0 0 0
****
USER_CHARGES
INVALID_CHARGES
Pose:  15 Cluster:  15 Fr_nu: 2704572 TotEn:   -13.48
@<TRIPOS>ATOM
      1 C1        -49.1407  -11.9814  -42.1542 C.ar   1 LIG      -0.13100
      2 C2        -49.5690  -13.2914  -42.0835 C.ar   1 LIG       0.28900
      3 C3        -47.7746  -11.7960  -42.0971 C.ar   1 LIG       0.28900
      4 C4        -47.4273  -14.0355  -41.9210 C.ar   1 LIG       0.50700
      5 N1        -48.7367  -14.3467  -41.9662 N.ar   1 LIG      -0.71900
      6 N2        -46.8855  -12.8039  -41.9800 N.ar   1 LIG      -0.71900
      7 H1        -49.8310  -11.1538  -42.2480 H      1 LIG       0.11500
      8 H2        -50.6251  -13.5356  -42.1203 H      1 LIG       0.11400
      9 H3        -47.3441  -10.8016  -42.1446 H      1 LIG       0.11400
     10 H4        -46.7360  -14.8639  -41.8259 H      1 LIG       0.14100
@<TRIPOS>BOND
      1       1       2 ar
      2       1       3 ar
      3       2       5 ar
      4       3       6 ar
      5       4       5 ar
      6       4       6 ar
      7       1       7 1
      8       2       8 1
      9       3       9 1
     10       4      10 1
@<TRIPOS>ALT_TYPE
CGenFF_4.0_ALT_TYPE_SET
CGenFF_4.0 1 CG2R61 2 CG2R61 3 CG2R61 4 CG2R64 5 NG2R62 6 NG2R62 7 HGR61 8 HGR62 9 HGR62 10 HGR62
@<TRIPOS>MOLECULE
pyrimidine
 10 10 0 0 0
****
USER_CHARGES
INVALID_CHARGES
Pose:  16 Cluster:  16 Fr_nu: 1213477 TotEn:   -13.28
@<TRIPOS>ATOM
      1 C1        -51.2363    3.3309  -34.6202 C.ar   1 LIG      -0.13100
      2 C2        -50.2709    4.1225  -35.2082 C.ar   1 LIG       0.28900
      3 C3        -52.3592    3.9942  -34.1695 C.ar   1 LIG       0.28900
      4 C4        -51.5243    5.9886  -34.8712 C.ar   1 LIG       0.50700
      5 N1        -50.3826    5.4595  -35.3507 N.ar   1 LIG      -0.71900
      6 N2        -52.5369    5.3271  -34.2790 N.ar   1 LIG      -0.71900
      7 H1        -51.1202    2.2601  -34.5189 H      1 LIG       0.11500
      8 H2        -49.3533    3.6903  -35.5924 H      1 LIG       0.11400
      9 H3        -53.1713    3.4560  -33.6929 H      1 LIG       0.11400
     10 H4        -51.6403    7.0608  -34.9715 H      1 LIG       0.14100
@<TRIPOS>BOND
      1       1       2 ar
      2       1       3 ar
      3       2       5 ar
      4       3       6 ar
      5       4       5 ar
      6       4       6 ar
      7       1       7 1
      8       2       8 1
      9       3       9 1
     10       4      10 1
@<TRIPOS>ALT_TYPE
CGenFF_4.0_ALT_TYPE_SET
CGenFF_4.0 1 CG2R61 2 CG2R61 3 CG2R61 4 CG2R64 5 NG2R62 6 NG2R62 7 HGR61 8 HGR62 9 HGR62 10 HGR62
@<TRIPOS>MOLECULE
pyrimidine
 10 10 0 0 0
****
USER_CHARGES
INVALID_CHARGES
Pose:  17 Cluster:  17 Fr_nu: 566662 TotEn:   -13.28
@<TRIPOS>ATOM
      1 C1        -58.4440    2.9619  -41.0940 C.ar   1 LIG      -0.13100
      2 C2        -57.6862    2.1535  -40.2714 C.ar   1 LIG       0.28900
      3 C3        -57.7537    3.6017  -42.1030 C.ar   1 LIG       0.28900
      4 C4        -55.7986    2.6539  -41.4349 C.ar   1 LIG       0.50700
      5 N1        -56.3563    1.9760  -40.4137 N.ar   1 LIG      -0.71900
      6 N2        -56.4259    3.4701  -42.3032 N.ar   1 LIG      -0.71900
      7 H1        -59.5098    3.0861  -40.9566 H      1 LIG       0.11500
      8 H2        -58.1413    1.6102  -39.4505 H      1 LIG       0.11400
      9 H3        -58.2644    4.2582  -42.7990 H      1 LIG       0.11400
     10 H4        -54.7313    2.5306  -41.5719 H      1 LIG       0.14100
@<TRIPOS>BOND
      1       1       2 ar
      2       1       3 ar
      3       2       5 ar
      4       3       6 ar
      5       4       5 ar
      6       4       6 ar
      7       1       7 1
      8       2       8 1
      9       3       9 1
     10       4      10 1
@<TRIPOS>ALT_TYPE
CGenFF_4.0_ALT_TYPE_SET
CGenFF_4.0 1 CG2R61 2 CG2R61 3 CG2R61 4 CG2R64 5 NG2R62 6 NG2R62 7 HGR61 8 HGR62 9 HGR62 10 HGR62
@<TRIPOS>MOLECULE
pyrimidine
 10 10 0 0 0
****
USER_CHARGES
INVALID_CHARGES
Pose:  18 Cluster:  18 Fr_nu: 3650437 TotEn:   -13.22
@<TRIPOS>ATOM
      1 C1        -81.4800  -21.6154  -33.5939 C.ar   1 LIG      -0.13100
      2 C2        -80.4958  -20.7265  -33.2122 C.ar   1 LIG       0.28900
      3 C3        -82.6190  -21.6156  -32.8150 C.ar   1 LIG       0.28900
      4 C4        -81.7631  -19.9918  -31.4741 C.ar   1 LIG       0.50700
      5 N1        -80.6045  -19.8970  -32.1538 N.ar   1 LIG      -0.71900
      6 N2        -82.7949  -20.8143  -31.7439 N.ar   1 LIG      -0.71900
      7 H1        -81.3659  -22.2697  -34.4478 H      1 LIG       0.11500
      8 H2        -79.5646  -20.6550  -33.7638 H      1 LIG       0.11400
      9 H3        -83.4465  -22.2807  -33.0370 H      1 LIG       0.11400
     10 H4        -81.8772  -19.3377  -30.6184 H      1 LIG       0.14100
@<TRIPOS>BOND
      1       1       2 ar
      2       1       3 ar
      3       2       5 ar
      4       3       6 ar
      5       4       5 ar
      6       4       6 ar
      7       1       7 1
      8       2       8 1
      9       3       9 1
     10       4      10 1
@<TRIPOS>ALT_TYPE
CGenFF_4.0_ALT_TYPE_SET
CGenFF_4.0 1 CG2R61 2 CG2R61 3 CG2R61 4 CG2R64 5 NG2R62 6 NG2R62 7 HGR61 8 HGR62 9 HGR62 10 HGR62
@<TRIPOS>MOLECULE
pyrimidine
 10 10 0 0 0
****
USER_CHARGES
INVALID_CHARGES
Pose:  19 Cluster:  19 Fr_nu: 145540 TotEn:   -13.19
@<TRIPOS>ATOM
      1 C1        -61.0971    3.0660  -43.2648 C.ar   1 LIG      -0.13100
      2 C2        -60.5785    4.3003  -42.9301 C.ar   1 LIG       0.28900
      3 C3        -61.4397    2.9021  -44.5914 C.ar   1 LIG       0.28900
      4 C4        -60.7754    5.0211  -45.0770 C.ar   1 LIG       0.50700
      5 N1        -60.4033    5.3044  -43.8142 N.ar   1 LIG      -0.71900
      6 N2        -61.2919    3.8620  -45.5279 N.ar   1 LIG      -0.71900
      7 H1        -61.2269    2.2784  -42.5347 H      1 LIG       0.11500
      8 H2        -60.2808    4.5225  -41.9111 H      1 LIG       0.11400
      9 H3        -61.8557    1.9663  -44.9486 H      1 LIG       0.11400
     10 H4        -60.6466    5.8099  -45.8079 H      1 LIG       0.14100
@<TRIPOS>BOND
      1       1       2 ar
      2       1       3 ar
      3       2       5 ar
      4       3       6 ar
      5       4       5 ar
      6       4       6 ar
      7       1       7 1
      8       2       8 1
      9       3       9 1
     10       4      10 1
@<TRIPOS>ALT_TYPE
CGenFF_4.0_ALT_TYPE_SET
CGenFF_4.0 1 CG2R61 2 CG2R61 3 CG2R61 4 CG2R64 5 NG2R62 6 NG2R62 7 HGR61 8 HGR62 9 HGR62 10 HGR62
@<TRIPOS>MOLECULE
pyrimidine
 10 10 0 0 0
****
USER_CHARGES
INVALID_CHARGES
Pose:  20 Cluster:  20 Fr_nu: 514105 TotEn:   -13.02
@<TRIPOS>ATOM
      1 C1        -75.7901  -10.3784  -51.8894 C.ar   1 LIG      -0.13100
      2 C2        -76.6992   -9.8529  -52.7849 C.ar   1 LIG       0.28900
      3 C3        -74.8245   -9.5032  -51.4360 C.ar   1 LIG       0.28900
      4 C4        -75.6868   -7.8196  -52.6965 C.ar   1 LIG       0.50700
      5 N1        -76.6769   -8.5731  -53.2115 N.ar   1 LIG      -0.71900
      6 N2        -74.7428   -8.2124  -51.8200 N.ar   1 LIG      -0.71900
      7 H1        -75.8315  -11.4093  -51.5644 H      1 LIG       0.11500
      8 H2        -77.4943  -10.4651  -53.1964 H      1 LIG       0.11400
      9 H3        -74.0664   -9.8256  -50.7304 H      1 LIG       0.11400
     10 H4        -75.6444   -6.7876  -53.0226 H      1 LIG       0.14100
@<TRIPOS>BOND
      1       1       2 ar
      2       1       3 ar
      3       2       5 ar
      4       3       6 ar
      5       4       5 ar
      6       4       6 ar
      7       1       7 1
      8       2       8 1
      9       3       9 1
     10       4      10 1
@<TRIPOS>ALT_TYPE
CGenFF_4.0_ALT_TYPE_SET
CGenFF_4.0 1 CG2R61 2 CG2R61 3 CG2R61 4 CG2R64 5 NG2R62 6 NG2R62 7 HGR61 8 HGR62 9 HGR62 10 HGR62
@<TRIPOS>MOLECULE
pyrimidine
 10 10 0 0 0
****
USER_CHARGES
INVALID_CHARGES
Pose:  21 Cluster:  21 Fr_nu:  86309 TotEn:   -12.90
@<TRIPOS>ATOM
      1 C1        -70.0171    3.3061  -48.3893 C.ar   1 LIG      -0.13100
      2 C2        -69.9761    4.5194  -49.0455 C.ar   1 LIG       0.28900
      3 C3        -69.7968    3.3558  -47.0280 C.ar   1 LIG       0.28900
      4 C4        -69.5401    5.6132  -47.1012 C.ar   1 LIG       0.50700
      5 N1        -69.7393    5.6966  -48.4303 N.ar   1 LIG      -0.71900
      6 N2        -69.5542    4.4961  -46.3490 N.ar   1 LIG      -0.71900
      7 H1        -70.2091    2.3765  -48.9082 H      1 LIG       0.11500
      8 H2        -70.1373    4.5799  -50.1164 H      1 LIG       0.11400
      9 H3        -69.8090    2.4526  -46.4276 H      1 LIG       0.11400
     10 H4        -69.3466    6.5436  -46.5815 H      1 LIG       0.14100
@<TRIPOS>BOND
      1       1       2 ar
      2       1       3 ar
      3       2       5 ar
      4       3       6 ar
      5       4       5 ar
      6       4       6 ar
      7       1       7 1
      8       2       8 1
      9       3       9 1
     10       4      10 1
@<TRIPOS>ALT_TYPE
CGenFF_4.0_ALT_TYPE_SET
CGenFF_4.0 1 CG2R61 2 CG2R61 3 CG2R61 4 CG2R64 5 NG2R62 6 NG2R62 7 HGR61 8 HGR62 9 HGR62 10 HGR62
@<TRIPOS>MOLECULE
pyrimidine
 10 10 0 0 0
****
USER_CHARGES
INVALID_CHARGES
Pose:  22 Cluster:  22 Fr_nu: 137759 TotEn:   -12.89
@<TRIPOS>ATOM
      1 C1        -60.9892    2.5387  -42.7036 C.ar   1 LIG      -0.13100
      2 C2        -60.3287    3.2702  -41.7376 C.ar   1 LIG       0.28900
      3 C3        -60.5530    2.7287  -43.9988 C.ar   1 LIG       0.28900
      4 C4        -58.9856    4.2218  -43.3053 C.ar   1 LIG       0.50700
      5 N1        -59.3187    4.1241  -42.0042 N.ar   1 LIG      -0.71900
      6 N2        -59.5502    3.5656  -44.3370 N.ar   1 LIG      -0.71900
      7 H1        -61.7966    1.8607  -42.4612 H      1 LIG       0.11500
      8 H2        -60.6018    3.1872  -40.6913 H      1 LIG       0.11400
      9 H3        -61.0121    2.1977  -44.8256 H      1 LIG       0.11400
     10 H4        -58.1780    4.9014  -43.5483 H      1 LIG       0.14100
@<TRIPOS>BOND
      1       1       2 ar
      2       1       3 ar
      3       2       5 ar
      4       3       6 ar
      5       4       5 ar
      6       4       6 ar
      7       1       7 1
      8       2       8 1
      9       3       9 1
     10       4      10 1
@<TRIPOS>ALT_TYPE
CGenFF_4.0_ALT_TYPE_SET
CGenFF_4.0 1 CG2R61 2 CG2R61 3 CG2R61 4 CG2R64 5 NG2R62 6 NG2R62 7 HGR61 8 HGR62 9 HGR62 10 HGR62
@<TRIPOS>MOLECULE
pyrimidine
 10 10 0 0 0
****
USER_CHARGES
INVALID_CHARGES
Pose:  23 Cluster:  23 Fr_nu:   3491 TotEn:   -12.85
@<TRIPOS>ATOM
      1 C1        -50.0699  -11.3369  -43.1636 C.ar   1 LIG      -0.13100
      2 C2        -48.6917  -11.3004  -43.2230 C.ar   1 LIG       0.28900
      3 C3        -50.6109  -12.4270  -42.5132 C.ar   1 LIG       0.28900
      4 C4        -48.5406  -13.2616  -42.0837 C.ar   1 LIG       0.50700
      5 N1        -47.8932  -12.2494  -42.6918 N.ar   1 LIG      -0.71900
      6 N2        -49.8732  -13.4117  -41.9596 N.ar   1 LIG      -0.71900
      7 H1        -50.6861  -10.5615  -43.5988 H      1 LIG       0.11500
      8 H2        -48.1761  -10.4825  -43.7144 H      1 LIG       0.11400
      9 H3        -51.6850  -12.5426  -42.4169 H      1 LIG       0.11400
     10 H4        -47.9239  -14.0386  -41.6488 H      1 LIG       0.14100
@<TRIPOS>BOND
      1       1       2 ar
      2       1       3 ar
      3       2       5 ar
      4       3       6 ar
      5       4       5 ar
      6       4       6 ar
      7       1       7 1
      8       2       8 1
      9       3       9 1
     10       4      10 1
@<TRIPOS>ALT_TYPE
CGenFF_4.0_ALT_TYPE_SET
CGenFF_4.0 1 CG2R61 2 CG2R61 3 CG2R61 4 CG2R64 5 NG2R62 6 NG2R62 7 HGR61 8 HGR62 9 HGR62 10 HGR62
@<TRIPOS>MOLECULE
pyrimidine
 10 10 0 0 0
****
USER_CHARGES
INVALID_CHARGES
Pose:  24 Cluster:  24 Fr_nu: 3406660 TotEn:   -12.73
@<TRIPOS>ATOM
      1 C1        -49.6498  -12.0212  -42.4166 C.ar   1 LIG      -0.13100
      2 C2        -50.1622  -13.2354  -42.0071 C.ar   1 LIG       0.28900
      3 C3        -48.4605  -12.0798  -43.1140 C.ar   1 LIG       0.28900
      4 C4        -48.4135  -14.3459  -42.9427 C.ar   1 LIG       0.50700
      5 N1        -49.5681  -14.4213  -42.2539 N.ar   1 LIG      -0.71900
      6 N2        -47.8124  -13.2291  -43.3957 N.ar   1 LIG      -0.71900
      7 H1        -50.1478  -11.0846  -42.2046 H      1 LIG       0.11500
      8 H2        -51.0927  -13.2894  -41.4524 H      1 LIG       0.11400
      9 H3        -47.9810  -11.1767  -43.4758 H      1 LIG       0.11400
     10 H4        -47.9141  -15.2835  -43.1542 H      1 LIG       0.14100
@<TRIPOS>BOND
      1       1       2 ar
      2       1       3 ar
      3       2       5 ar
      4       3       6 ar
      5       4       5 ar
      6       4       6 ar
      7       1       7 1
      8       2       8 1
      9       3       9 1
     10       4      10 1
@<TRIPOS>ALT_TYPE
CGenFF_4.0_ALT_TYPE_SET
CGenFF_4.0 1 CG2R61 2 CG2R61 3 CG2R61 4 CG2R64 5 NG2R62 6 NG2R62 7 HGR61 8 HGR62 9 HGR62 10 HGR62
@<TRIPOS>MOLECULE
pyrimidine
 10 10 0 0 0
****
USER_CHARGES
INVALID_CHARGES
Pose:  25 Cluster:  25 Fr_nu: 1337814 TotEn:   -12.70
@<TRIPOS>ATOM
      1 C1        -80.9354  -21.8287  -33.1543 C.ar   1 LIG      -0.13100
      2 C2        -80.9479  -20.4798  -33.4459 C.ar   1 LIG       0.28900
      3 C3        -80.5358  -22.1594  -31.8757 C.ar   1 LIG       0.28900
      4 C4        -80.2284  -19.9691  -31.3510 C.ar   1 LIG       0.50700
      5 N1        -80.5993  -19.5193  -32.5649 N.ar   1 LIG      -0.71900
      6 N2        -80.1740  -21.2521  -30.9450 N.ar   1 LIG      -0.71900
      7 H1        -81.2201  -22.5779  -33.8808 H      1 LIG       0.11500
      8 H2        -81.2475  -20.1238  -34.4256 H      1 LIG       0.11400
      9 H3        -80.4936  -23.1946  -31.5546 H      1 LIG       0.11400
     10 H4        -79.9422  -19.2192  -30.6237 H      1 LIG       0.14100
@<TRIPOS>BOND
      1       1       2 ar
      2       1       3 ar
      3       2       5 ar
      4       3       6 ar
      5       4       5 ar
      6       4       6 ar
      7       1       7 1
      8       2       8 1
      9       3       9 1
     10       4      10 1
@<TRIPOS>ALT_TYPE
CGenFF_4.0_ALT_TYPE_SET
CGenFF_4.0 1 CG2R61 2 CG2R61 3 CG2R61 4 CG2R64 5 NG2R62 6 NG2R62 7 HGR61 8 HGR62 9 HGR62 10 HGR62
@<TRIPOS>MOLECULE
pyrimidine
 10 10 0 0 0
****
USER_CHARGES
INVALID_CHARGES
Pose:  26 Cluster:  26 Fr_nu: 748153 TotEn:   -12.35
@<TRIPOS>ATOM
      1 C1        -52.2143  -12.3626  -45.4385 C.ar   1 LIG      -0.13100
      2 C2        -50.9522  -12.3248  -44.8816 C.ar   1 LIG       0.28900
      3 C3        -52.2573  -12.4257  -46.8163 C.ar   1 LIG       0.28900
      4 C4        -49.9875  -12.4094  -46.9381 C.ar   1 LIG       0.50700
      5 N1        -49.8131  -12.3468  -45.6043 N.ar   1 LIG      -0.71900
      6 N2        -51.1595  -12.4507  -47.6002 N.ar   1 LIG      -0.71900
      7 H1        -53.1114  -12.3436  -44.8344 H      1 LIG       0.11500
      8 H2        -50.8183  -12.2743  -43.8065 H      1 LIG       0.11400
      9 H3        -53.2043  -12.4584  -47.3439 H      1 LIG       0.11400
     10 H4        -49.0894  -12.4273  -47.5433 H      1 LIG       0.14100
@<TRIPOS>BOND
      1       1       2 ar
      2       1       3 ar
      3       2       5 ar
      4       3       6 ar
      5       4       5 ar
      6       4       6 ar
      7       1       7 1
      8       2       8 1
      9       3       9 1
     10       4      10 1
@<TRIPOS>ALT_TYPE
CGenFF_4.0_ALT_TYPE_SET
CGenFF_4.0 1 CG2R61 2 CG2R61 3 CG2R61 4 CG2R64 5 NG2R62 6 NG2R62 7 HGR61 8 HGR62 9 HGR62 10 HGR62
@<TRIPOS>MOLECULE
pyrimidine
 10 10 0 0 0
****
USER_CHARGES
INVALID_CHARGES
Pose:  27 Cluster:  27 Fr_nu:  20358 TotEn:   -12.29
@<TRIPOS>ATOM
      1 C1        -60.7496    2.5380  -43.1565 C.ar   1 LIG      -0.13100
      2 C2        -60.9945    3.3373  -44.2545 C.ar   1 LIG       0.28900
      3 C3        -59.4295    2.4496  -42.7648 C.ar   1 LIG       0.28900
      4 C4        -58.7853    3.8369  -44.4463 C.ar   1 LIG       0.50700
      5 N1        -60.0325    4.0038  -44.9258 N.ar   1 LIG      -0.71900
      6 N2        -58.4179    3.0879  -43.3891 N.ar   1 LIG      -0.71900
      7 H1        -61.5410    2.0145  -42.6369 H      1 LIG       0.11500
      8 H2        -62.0014    3.4676  -44.6360 H      1 LIG       0.11400
      9 H3        -59.1397    1.8443  -41.9127 H      1 LIG       0.11400
     10 H4        -57.9926    4.3601  -44.9671 H      1 LIG       0.14100
@<TRIPOS>BOND
      1       1       2 ar
      2       1       3 ar
      3       2       5 ar
      4       3       6 ar
      5       4       5 ar
      6       4       6 ar
      7       1       7 1
      8       2       8 1
      9       3       9 1
     10       4      10 1
@<TRIPOS>ALT_TYPE
CGenFF_4.0_ALT_TYPE_SET
CGenFF_4.0 1 CG2R61 2 CG2R61 3 CG2R61 4 CG2R64 5 NG2R62 6 NG2R62 7 HGR61 8 HGR62 9 HGR62 10 HGR62
@<TRIPOS>MOLECULE
pyrimidine
 10 10 0 0 0
****
USER_CHARGES
INVALID_CHARGES
Pose:  28 Cluster:  28 Fr_nu: 1872808 TotEn:   -12.11
@<TRIPOS>ATOM
      1 C1        -65.5628    0.2731  -28.6585 C.ar   1 LIG      -0.13100
      2 C2        -66.8109    0.4359  -28.0926 C.ar   1 LIG       0.28900
      3 C3        -64.8236   -0.7887  -28.1786 C.ar   1 LIG       0.28900
      4 C4        -66.4923   -1.3692  -26.7484 C.ar   1 LIG       0.50700
      5 N1        -67.3091   -0.3697  -27.1319 N.ar   1 LIG      -0.71900
      6 N2        -65.2589   -1.6329  -27.2204 N.ar   1 LIG      -0.71900
      7 H1        -65.1883    0.9348  -29.4280 H      1 LIG       0.11500
      8 H2        -67.4642    1.2431  -28.4057 H      1 LIG       0.11400
      9 H3        -63.8305   -0.9957  -28.5624 H      1 LIG       0.11400
     10 H4        -66.8667   -2.0312  -25.9771 H      1 LIG       0.14100
@<TRIPOS>BOND
      1       1       2 ar
      2       1       3 ar
      3       2       5 ar
      4       3       6 ar
      5       4       5 ar
      6       4       6 ar
      7       1       7 1
      8       2       8 1
      9       3       9 1
     10       4      10 1
@<TRIPOS>ALT_TYPE
CGenFF_4.0_ALT_TYPE_SET
CGenFF_4.0 1 CG2R61 2 CG2R61 3 CG2R61 4 CG2R64 5 NG2R62 6 NG2R62 7 HGR61 8 HGR62 9 HGR62 10 HGR62
@<TRIPOS>MOLECULE
pyrimidine
 10 10 0 0 0
****
USER_CHARGES
INVALID_CHARGES
Pose:  29 Cluster:  29 Fr_nu: 3297389 TotEn:   -12.07
@<TRIPOS>ATOM
      1 C1        -59.8335   -2.1783  -54.1839 C.ar   1 LIG      -0.13100
      2 C2        -59.0468   -2.3294  -53.0602 C.ar   1 LIG       0.28900
      3 C3        -60.0282   -3.3198  -54.9343 C.ar   1 LIG       0.28900
      4 C4        -58.7524   -4.5396  -53.5020 C.ar   1 LIG       0.50700
      5 N1        -58.4883   -3.4998  -52.6881 N.ar   1 LIG      -0.71900
      6 N2        -59.5006   -4.5216  -54.6216 N.ar   1 LIG      -0.71900
      7 H1        -60.2690   -1.2270  -54.4588 H      1 LIG       0.11500
      8 H2        -58.8376   -1.4879  -52.4087 H      1 LIG       0.11400
      9 H3        -60.6315   -3.2989  -55.8354 H      1 LIG       0.11400
     10 H4        -58.3156   -5.4920  -53.2276 H      1 LIG       0.14100
@<TRIPOS>BOND
      1       1       2 ar
      2       1       3 ar
      3       2       5 ar
      4       3       6 ar
      5       4       5 ar
      6       4       6 ar
      7       1       7 1
      8       2       8 1
      9       3       9 1
     10       4      10 1
@<TRIPOS>ALT_TYPE
CGenFF_4.0_ALT_TYPE_SET
CGenFF_4.0 1 CG2R61 2 CG2R61 3 CG2R61 4 CG2R64 5 NG2R62 6 NG2R62 7 HGR61 8 HGR62 9 HGR62 10 HGR62
@<TRIPOS>MOLECULE
pyrimidine
 10 10 0 0 0
****
USER_CHARGES
INVALID_CHARGES
Pose:  30 Cluster:  30 Fr_nu: 4156341 TotEn:   -11.97
@<TRIPOS>ATOM
      1 C1        -45.3699  -18.4072  -28.9892 C.ar   1 LIG      -0.13100
      2 C2        -45.8423  -19.3988  -29.8247 C.ar   1 LIG       0.28900
      3 C3        -44.0985  -17.9483  -29.2666 C.ar   1 LIG       0.28900
      4 C4        -43.9103  -19.3799  -31.0222 C.ar   1 LIG       0.50700
      5 N1        -45.1367  -19.9103  -30.8546 N.ar   1 LIG      -0.71900
      6 N2        -43.3376  -18.4140  -30.2788 N.ar   1 LIG      -0.71900
      7 H1        -45.9578  -18.0153  -28.1701 H      1 LIG       0.11500
      8 H2        -46.8310  -19.8220  -29.6844 H      1 LIG       0.11400
      9 H3        -43.6423  -17.1703  -28.6640 H      1 LIG       0.11400
     10 H4        -43.3210  -19.7729  -31.8416 H      1 LIG       0.14100
@<TRIPOS>BOND
      1       1       2 ar
      2       1       3 ar
      3       2       5 ar
      4       3       6 ar
      5       4       5 ar
      6       4       6 ar
      7       1       7 1
      8       2       8 1
      9       3       9 1
     10       4      10 1
@<TRIPOS>ALT_TYPE
CGenFF_4.0_ALT_TYPE_SET
CGenFF_4.0 1 CG2R61 2 CG2R61 3 CG2R61 4 CG2R64 5 NG2R62 6 NG2R62 7 HGR61 8 HGR62 9 HGR62 10 HGR62
@<TRIPOS>MOLECULE
pyrimidine
 10 10 0 0 0
****
USER_CHARGES
INVALID_CHARGES
Pose:  31 Cluster:  31 Fr_nu: 3764192 TotEn:   -11.92
@<TRIPOS>ATOM
      1 C1        -58.1878    3.0816  -40.2072 C.ar   1 LIG      -0.13100
      2 C2        -57.9936    2.6069  -41.4884 C.ar   1 LIG       0.28900
      3 C3        -57.1877    2.7872  -39.3034 C.ar   1 LIG       0.28900
      4 C4        -56.0058    1.6768  -40.8962 C.ar   1 LIG       0.50700
      5 N1        -56.9103    1.8984  -41.8689 N.ar   1 LIG      -0.71900
      6 N2        -56.0789    2.0843  -39.6147 N.ar   1 LIG      -0.71900
      7 H1        -59.0670    3.6475  -39.9296 H      1 LIG       0.11500
      8 H2        -58.7260    2.7886  -42.2675 H      1 LIG       0.11400
      9 H3        -57.2524    3.1177  -38.2724 H      1 LIG       0.11400
     10 H4        -55.1260    1.1093  -41.1737 H      1 LIG       0.14100
@<TRIPOS>BOND
      1       1       2 ar
      2       1       3 ar
      3       2       5 ar
      4       3       6 ar
      5       4       5 ar
      6       4       6 ar
      7       1       7 1
      8       2       8 1
      9       3       9 1
     10       4      10 1
@<TRIPOS>ALT_TYPE
CGenFF_4.0_ALT_TYPE_SET
CGenFF_4.0 1 CG2R61 2 CG2R61 3 CG2R61 4 CG2R64 5 NG2R62 6 NG2R62 7 HGR61 8 HGR62 9 HGR62 10 HGR62
@<TRIPOS>MOLECULE
pyrimidine
 10 10 0 0 0
****
USER_CHARGES
INVALID_CHARGES
Pose:  32 Cluster:  32 Fr_nu: 1611668 TotEn:   -11.77
@<TRIPOS>ATOM
      1 C1        -81.9933  -22.1285  -33.5605 C.ar   1 LIG      -0.13100
      2 C2        -82.1341  -22.3204  -32.2012 C.ar   1 LIG       0.28900
      3 C3        -81.2359  -21.0373  -33.9342 C.ar   1 LIG       0.28900
      4 C4        -80.8667  -20.4857  -31.7602 C.ar   1 LIG       0.50700
      5 N1        -81.5824  -21.5155  -31.2695 N.ar   1 LIG      -0.71900
      6 N2        -80.6559  -20.1917  -33.0574 N.ar   1 LIG      -0.71900
      7 H1        -82.4473  -22.7903  -34.2859 H      1 LIG       0.11500
      8 H2        -82.7120  -23.1517  -31.8122 H      1 LIG       0.11400
      9 H3        -81.0700  -20.8054  -34.9806 H      1 LIG       0.11400
     10 H4        -80.4130  -19.8223  -31.0341 H      1 LIG       0.14100
@<TRIPOS>BOND
      1       1       2 ar
      2       1       3 ar
      3       2       5 ar
      4       3       6 ar
      5       4       5 ar
      6       4       6 ar
      7       1       7 1
      8       2       8 1
      9       3       9 1
     10       4      10 1
@<TRIPOS>ALT_TYPE
CGenFF_4.0_ALT_TYPE_SET
CGenFF_4.0 1 CG2R61 2 CG2R61 3 CG2R61 4 CG2R64 5 NG2R62 6 NG2R62 7 HGR61 8 HGR62 9 HGR62 10 HGR62
@<TRIPOS>MOLECULE
pyrimidine
 10 10 0 0 0
****
USER_CHARGES
INVALID_CHARGES
Pose:  33 Cluster:  33 Fr_nu: 1365497 TotEn:   -11.64
@<TRIPOS>ATOM
      1 C1        -81.8412  -21.6261  -32.5906 C.ar   1 LIG      -0.13100
      2 C2        -82.1702  -20.8961  -31.4667 C.ar   1 LIG       0.28900
      3 C3        -81.1224  -20.9481  -33.5537 C.ar   1 LIG       0.28900
      4 C4        -81.1288  -19.0540  -32.2969 C.ar   1 LIG       0.50700
      5 N1        -81.8289  -19.6033  -31.2863 N.ar   1 LIG      -0.71900
      6 N2        -80.7480  -19.6569  -33.4394 N.ar   1 LIG      -0.71900
      7 H1        -82.1283  -22.6624  -32.7091 H      1 LIG       0.11500
      8 H2        -82.7345  -21.3442  -30.6561 H      1 LIG       0.11400
      9 H3        -80.8189  -21.4390  -34.4721 H      1 LIG       0.11400
     10 H4        -80.8422  -18.0162  -32.1791 H      1 LIG       0.14100
@<TRIPOS>BOND
      1       1       2 ar
      2       1       3 ar
      3       2       5 ar
      4       3       6 ar
      5       4       5 ar
      6       4       6 ar
      7       1       7 1
      8       2       8 1
      9       3       9 1
     10       4      10 1
@<TRIPOS>ALT_TYPE
CGenFF_4.0_ALT_TYPE_SET
CGenFF_4.0 1 CG2R61 2 CG2R61 3 CG2R61 4 CG2R64 5 NG2R62 6 NG2R62 7 HGR61 8 HGR62 9 HGR62 10 HGR62
@<TRIPOS>MOLECULE
pyrimidine
 10 10 0 0 0
****
USER_CHARGES
INVALID_CHARGES
Pose:  34 Cluster:  34 Fr_nu: 565590 TotEn:   -11.62
@<TRIPOS>ATOM
      1 C1        -55.6990    2.6177  -41.4162 C.ar   1 LIG      -0.13100
      2 C2        -56.2750    1.3637  -41.4032 C.ar   1 LIG       0.28900
      3 C3        -55.9785    3.4144  -40.3248 C.ar   1 LIG       0.28900
      4 C4        -57.2615    1.7825  -39.3986 C.ar   1 LIG       0.50700
      5 N1        -57.0645    0.9118  -40.4068 N.ar   1 LIG      -0.71900
      6 N2        -56.7588    3.0276  -39.2943 N.ar   1 LIG      -0.71900
      7 H1        -55.0696    2.9542  -42.2291 H      1 LIG       0.11500
      8 H2        -56.1126    0.6669  -42.2184 H      1 LIG       0.11400
      9 H3        -55.5710    4.4166  -40.2467 H      1 LIG       0.11400
     10 H4        -57.8926    1.4462  -38.5851 H      1 LIG       0.14100
@<TRIPOS>BOND
      1       1       2 ar
      2       1       3 ar
      3       2       5 ar
      4       3       6 ar
      5       4       5 ar
      6       4       6 ar
      7       1       7 1
      8       2       8 1
      9       3       9 1
     10       4      10 1
@<TRIPOS>ALT_TYPE
CGenFF_4.0_ALT_TYPE_SET
CGenFF_4.0 1 CG2R61 2 CG2R61 3 CG2R61 4 CG2R64 5 NG2R62 6 NG2R62 7 HGR61 8 HGR62 9 HGR62 10 HGR62
@<TRIPOS>MOLECULE
pyrimidine
 10 10 0 0 0
****
USER_CHARGES
INVALID_CHARGES
Pose:  35 Cluster:  35 Fr_nu: 299990 TotEn:   -11.26
@<TRIPOS>ATOM
      1 C1        -74.2187   -7.7360  -53.9700 C.ar   1 LIG      -0.13100
      2 C2        -75.1060   -8.0914  -54.9654 C.ar   1 LIG       0.28900
      3 C3        -74.7164   -7.7778  -52.6837 C.ar   1 LIG       0.28900
      4 C4        -76.7485   -8.4618  -53.4383 C.ar   1 LIG       0.50700
      5 N1        -76.3829   -8.4609  -54.7343 N.ar   1 LIG      -0.71900
      6 N2        -75.9809   -8.1373  -52.3804 N.ar   1 LIG      -0.71900
      7 H1        -73.1995   -7.4435  -54.1842 H      1 LIG       0.11500
      8 H2        -74.8055   -8.0885  -56.0075 H      1 LIG       0.11400
      9 H3        -74.0933   -7.5148  -51.8357 H      1 LIG       0.11400
     10 H4        -77.7693   -8.7536  -53.2237 H      1 LIG       0.14100
@<TRIPOS>BOND
      1       1       2 ar
      2       1       3 ar
      3       2       5 ar
      4       3       6 ar
      5       4       5 ar
      6       4       6 ar
      7       1       7 1
      8       2       8 1
      9       3       9 1
     10       4      10 1
@<TRIPOS>ALT_TYPE
CGenFF_4.0_ALT_TYPE_SET
CGenFF_4.0 1 CG2R61 2 CG2R61 3 CG2R61 4 CG2R64 5 NG2R62 6 NG2R62 7 HGR61 8 HGR62 9 HGR62 10 HGR62
@<TRIPOS>MOLECULE
pyrimidine
 10 10 0 0 0
****
USER_CHARGES
INVALID_CHARGES
Pose:  36 Cluster:  36 Fr_nu: 1388173 TotEn:   -11.12
@<TRIPOS>ATOM
      1 C1        -76.2718   -9.9168  -52.4280 C.ar   1 LIG      -0.13100
      2 C2        -75.0623   -9.2612  -52.3198 C.ar   1 LIG       0.28900
      3 C3        -77.0712   -9.5247  -53.4821 C.ar   1 LIG       0.28900
      4 C4        -75.5229   -8.0030  -54.1560 C.ar   1 LIG       0.50700
      5 N1        -74.6545   -8.2957  -53.1694 N.ar   1 LIG      -0.71900
      6 N2        -76.7271   -8.5674  -54.3684 N.ar   1 LIG      -0.71900
      7 H1        -76.5736  -10.6878  -51.7318 H      1 LIG       0.11500
      8 H2        -74.3671   -9.5014  -51.5227 H      1 LIG       0.11400
      9 H3        -78.0403   -9.9827  -53.6478 H      1 LIG       0.11400
     10 H4        -75.2215   -7.2303  -54.8526 H      1 LIG       0.14100
@<TRIPOS>BOND
      1       1       2 ar
      2       1       3 ar
      3       2       5 ar
      4       3       6 ar
      5       4       5 ar
      6       4       6 ar
      7       1       7 1
      8       2       8 1
      9       3       9 1
     10       4      10 1
@<TRIPOS>ALT_TYPE
CGenFF_4.0_ALT_TYPE_SET
CGenFF_4.0 1 CG2R61 2 CG2R61 3 CG2R61 4 CG2R64 5 NG2R62 6 NG2R62 7 HGR61 8 HGR62 9 HGR62 10 HGR62
@<TRIPOS>MOLECULE
pyrimidine
 10 10 0 0 0
****
USER_CHARGES
INVALID_CHARGES
Pose:  37 Cluster:  37 Fr_nu: 932384 TotEn:   -11.11
@<TRIPOS>ATOM
      1 C1        -57.5803    2.3250  -39.1842 C.ar   1 LIG      -0.13100
      2 C2        -56.9255    3.4725  -38.7853 C.ar   1 LIG       0.28900
      3 C3        -57.0508    1.6885  -40.2880 C.ar   1 LIG       0.28900
      4 C4        -55.4168    3.2579  -40.4719 C.ar   1 LIG       0.50700
      5 N1        -55.8368    3.9692  -39.4084 N.ar   1 LIG      -0.71900
      6 N2        -55.9662    2.1288  -40.9588 N.ar   1 LIG      -0.71900
      7 H1        -58.4521    1.9492  -38.6655 H      1 LIG       0.11500
      8 H2        -57.2689    4.0410  -37.9279 H      1 LIG       0.11400
      9 H3        -57.4980    0.7796  -40.6758 H      1 LIG       0.11400
     10 H4        -54.5446    3.6346  -40.9921 H      1 LIG       0.14100
@<TRIPOS>BOND
      1       1       2 ar
      2       1       3 ar
      3       2       5 ar
      4       3       6 ar
      5       4       5 ar
      6       4       6 ar
      7       1       7 1
      8       2       8 1
      9       3       9 1
     10       4      10 1
@<TRIPOS>ALT_TYPE
CGenFF_4.0_ALT_TYPE_SET
CGenFF_4.0 1 CG2R61 2 CG2R61 3 CG2R61 4 CG2R64 5 NG2R62 6 NG2R62 7 HGR61 8 HGR62 9 HGR62 10 HGR62
@<TRIPOS>MOLECULE
pyrimidine
 10 10 0 0 0
****
USER_CHARGES
INVALID_CHARGES
Pose:  38 Cluster:  38 Fr_nu:   4098 TotEn:   -10.80
@<TRIPOS>ATOM
      1 C1        -51.0651  -11.9203  -43.4300 C.ar   1 LIG      -0.13100
      2 C2        -50.5455  -13.1484  -43.7855 C.ar   1 LIG       0.28900
      3 C3        -50.1637  -10.8759  -43.4026 C.ar   1 LIG       0.28900
      4 C4        -48.4694  -12.2555  -44.0295 C.ar   1 LIG       0.50700
      5 N1        -49.2477  -13.3526  -44.0927 N.ar   1 LIG      -0.71900
      6 N2        -48.8538  -11.0083  -43.6975 N.ar   1 LIG      -0.71900
      7 H1        -52.1108  -11.7853  -43.1884 H      1 LIG       0.11500
      8 H2        -51.1776  -14.0284  -43.8344 H      1 LIG       0.11400
      9 H3        -50.4792   -9.8736  -43.1340 H      1 LIG       0.11400
     10 H4        -47.4221  -12.3908  -44.2704 H      1 LIG       0.14100
@<TRIPOS>BOND
      1       1       2 ar
      2       1       3 ar
      3       2       5 ar
      4       3       6 ar
      5       4       5 ar
      6       4       6 ar
      7       1       7 1
      8       2       8 1
      9       3       9 1
     10       4      10 1
@<TRIPOS>ALT_TYPE
CGenFF_4.0_ALT_TYPE_SET
CGenFF_4.0 1 CG2R61 2 CG2R61 3 CG2R61 4 CG2R64 5 NG2R62 6 NG2R62 7 HGR61 8 HGR62 9 HGR62 10 HGR62
@<TRIPOS>MOLECULE
pyrimidine
 10 10 0 0 0
****
USER_CHARGES
INVALID_CHARGES
Pose:  39 Cluster:  39 Fr_nu: 943959 TotEn:   -10.63
@<TRIPOS>ATOM
      1 C1        -62.9087  -21.3636  -25.4558 C.ar   1 LIG      -0.13100
      2 C2        -61.6139  -20.9475  -25.2213 C.ar   1 LIG       0.28900
      3 C3        -63.0731  -22.2381  -26.5103 C.ar   1 LIG       0.28900
      4 C4        -60.8440  -22.2015  -26.9539 C.ar   1 LIG       0.50700
      5 N1        -60.5538  -21.3481  -25.9535 N.ar   1 LIG      -0.71900
      6 N2        -62.0592  -22.6794  -27.2834 N.ar   1 LIG      -0.71900
      7 H1        -63.7405  -21.0258  -24.8523 H      1 LIG       0.11500
      8 H2        -61.3866  -20.2598  -24.4140 H      1 LIG       0.11400
      9 H3        -64.0545  -22.6192  -26.7712 H      1 LIG       0.11400
     10 H4        -60.0114  -22.5389  -27.5590 H      1 LIG       0.14100
@<TRIPOS>BOND
      1       1       2 ar
      2       1       3 ar
      3       2       5 ar
      4       3       6 ar
      5       4       5 ar
      6       4       6 ar
      7       1       7 1
      8       2       8 1
      9       3       9 1
     10       4      10 1
@<TRIPOS>ALT_TYPE
CGenFF_4.0_ALT_TYPE_SET
CGenFF_4.0 1 CG2R61 2 CG2R61 3 CG2R61 4 CG2R64 5 NG2R62 6 NG2R62 7 HGR61 8 HGR62 9 HGR62 10 HGR62
@<TRIPOS>MOLECULE
pyrimidine
 10 10 0 0 0
****
USER_CHARGES
INVALID_CHARGES
Pose:  40 Cluster:  40 Fr_nu: 110904 TotEn:   -10.60
@<TRIPOS>ATOM
      1 C1        -70.6401   -8.8546  -44.2282 C.ar   1 LIG      -0.13100
      2 C2        -71.4802   -8.0916  -45.0135 C.ar   1 LIG       0.28900
      3 C3        -71.1934  -10.0054  -43.7052 C.ar   1 LIG       0.28900
      4 C4        -73.1852   -9.5633  -44.7072 C.ar   1 LIG       0.50700
      5 N1        -72.7631   -8.4174  -45.2747 N.ar   1 LIG      -0.71900
      6 N2        -72.4673  -10.3917  -43.9248 N.ar   1 LIG      -0.71900
      7 H1        -69.6147   -8.5690  -44.0351 H      1 LIG       0.11500
      8 H2        -71.1342   -7.1695  -45.4677 H      1 LIG       0.11400
      9 H3        -70.6102  -10.6683  -43.0753 H      1 LIG       0.11400
     10 H4        -74.2122   -9.8489  -44.8995 H      1 LIG       0.14100
@<TRIPOS>BOND
      1       1       2 ar
      2       1       3 ar
      3       2       5 ar
      4       3       6 ar
      5       4       5 ar
      6       4       6 ar
      7       1       7 1
      8       2       8 1
      9       3       9 1
     10       4      10 1
@<TRIPOS>ALT_TYPE
CGenFF_4.0_ALT_TYPE_SET
CGenFF_4.0 1 CG2R61 2 CG2R61 3 CG2R61 4 CG2R64 5 NG2R62 6 NG2R62 7 HGR61 8 HGR62 9 HGR62 10 HGR62
@<TRIPOS>MOLECULE
pyrimidine
 10 10 0 0 0
****
USER_CHARGES
INVALID_CHARGES
Pose:  41 Cluster:  41 Fr_nu: 2368505 TotEn:   -10.58
@<TRIPOS>ATOM
      1 C1        -50.7964    3.4092  -34.4585 C.ar   1 LIG      -0.13100
      2 C2        -50.9515    3.9922  -35.6997 C.ar   1 LIG       0.28900
      3 C3        -51.7825    3.6958  -33.5369 C.ar   1 LIG       0.28900
      4 C4        -52.8813    4.9974  -35.0420 C.ar   1 LIG       0.50700
      5 N1        -51.9856    4.7946  -36.0269 N.ar   1 LIG      -0.71900
      6 N2        -52.8429    4.4889  -33.7956 N.ar   1 LIG      -0.71900
      7 H1        -49.9564    2.7694  -34.2233 H      1 LIG       0.11500
      8 H2        -50.2264    3.8251  -36.4888 H      1 LIG       0.11400
      9 H3        -51.7459    3.2836  -32.5343 H      1 LIG       0.11400
     10 H4        -53.7218    5.6388  -35.2769 H      1 LIG       0.14100
@<TRIPOS>BOND
      1       1       2 ar
      2       1       3 ar
      3       2       5 ar
      4       3       6 ar
      5       4       5 ar
      6       4       6 ar
      7       1       7 1
      8       2       8 1
      9       3       9 1
     10       4      10 1
@<TRIPOS>ALT_TYPE
CGenFF_4.0_ALT_TYPE_SET
CGenFF_4.0 1 CG2R61 2 CG2R61 3 CG2R61 4 CG2R64 5 NG2R62 6 NG2R62 7 HGR61 8 HGR62 9 HGR62 10 HGR62
@<TRIPOS>MOLECULE
pyrimidine
 10 10 0 0 0
****
USER_CHARGES
INVALID_CHARGES
Pose:  42 Cluster:  42 Fr_nu: 352477 TotEn:   -10.57
@<TRIPOS>ATOM
      1 C1        -65.0185   -0.3603  -28.2133 C.ar   1 LIG      -0.13100
      2 C2        -65.2725   -1.6990  -27.9944 C.ar   1 LIG       0.28900
      3 C3        -66.1263    0.4256  -28.4562 C.ar   1 LIG       0.28900
      4 C4        -67.5062   -1.3697  -28.2569 C.ar   1 LIG       0.50700
      5 N1        -66.5086   -2.2395  -28.0090 N.ar   1 LIG      -0.71900
      6 N2        -67.3894   -0.0477  -28.4856 N.ar   1 LIG      -0.71900
      7 H1        -64.0162    0.0463  -28.1959 H      1 LIG       0.11500
      8 H2        -64.4645   -2.3947  -27.7954 H      1 LIG       0.11400
      9 H3        -66.0258    1.4898  -28.6402 H      1 LIG       0.11400
     10 H4        -68.5097   -1.7768  -28.2755 H      1 LIG       0.14100
@<TRIPOS>BOND
      1       1       2 ar
      2       1       3 ar
      3       2       5 ar
      4       3       6 ar
      5       4       5 ar
      6       4       6 ar
      7       1       7 1
      8       2       8 1
      9       3       9 1
     10       4      10 1
@<TRIPOS>ALT_TYPE
CGenFF_4.0_ALT_TYPE_SET
CGenFF_4.0 1 CG2R61 2 CG2R61 3 CG2R61 4 CG2R64 5 NG2R62 6 NG2R62 7 HGR61 8 HGR62 9 HGR62 10 HGR62
@<TRIPOS>MOLECULE
pyrimidine
 10 10 0 0 0
****
USER_CHARGES
INVALID_CHARGES
Pose:  43 Cluster:  43 Fr_nu: 803067 TotEn:   -10.43
@<TRIPOS>ATOM
      1 C1        -74.0430  -25.3599  -39.3002 C.ar   1 LIG      -0.13100
      2 C2        -73.4000  -24.1567  -39.5086 C.ar   1 LIG       0.28900
      3 C3        -73.9587  -25.8681  -38.0201 C.ar   1 LIG       0.28900
      4 C4        -72.7149  -24.0903  -37.3422 C.ar   1 LIG       0.50700
      5 N1        -72.7241  -23.4920  -38.5486 N.ar   1 LIG      -0.71900
      6 N2        -73.3004  -25.2576  -37.0130 N.ar   1 LIG      -0.71900
      7 H1        -74.5779  -25.8715  -40.0891 H      1 LIG       0.11500
      8 H2        -73.4110  -23.6799  -40.4827 H      1 LIG       0.11400
      9 H3        -74.4320  -26.8090  -37.7611 H      1 LIG       0.11400
     10 H4        -72.1783  -23.5788  -36.5525 H      1 LIG       0.14100
@<TRIPOS>BOND
      1       1       2 ar
      2       1       3 ar
      3       2       5 ar
      4       3       6 ar
      5       4       5 ar
      6       4       6 ar
      7       1       7 1
      8       2       8 1
      9       3       9 1
     10       4      10 1
@<TRIPOS>ALT_TYPE
CGenFF_4.0_ALT_TYPE_SET
CGenFF_4.0 1 CG2R61 2 CG2R61 3 CG2R61 4 CG2R64 5 NG2R62 6 NG2R62 7 HGR61 8 HGR62 9 HGR62 10 HGR62
@<TRIPOS>MOLECULE
pyrimidine
 10 10 0 0 0
****
USER_CHARGES
INVALID_CHARGES
Pose:  44 Cluster:  44 Fr_nu:  95387 TotEn:   -10.32
@<TRIPOS>ATOM
      1 C1        -74.1779   -8.4429  -54.6663 C.ar   1 LIG      -0.13100
      2 C2        -75.5406   -8.4121  -54.4503 C.ar   1 LIG       0.28900
      3 C3        -73.3936   -8.1113  -53.5805 C.ar   1 LIG       0.28900
      4 C4        -75.2342   -7.7812  -52.2881 C.ar   1 LIG       0.50700
      5 N1        -76.1050   -8.0845  -53.2694 N.ar   1 LIG      -0.71900
      6 N2        -73.8901   -7.7740  -52.3722 N.ar   1 LIG      -0.71900
      7 H1        -73.7523   -8.7094  -55.6245 H      1 LIG       0.11500
      8 H2        -76.2369   -8.6574  -55.2449 H      1 LIG       0.11400
      9 H3        -72.3115   -8.1068  -53.6546 H      1 LIG       0.11400
     10 H4        -75.6601   -7.5133  -51.3289 H      1 LIG       0.14100
@<TRIPOS>BOND
      1       1       2 ar
      2       1       3 ar
      3       2       5 ar
      4       3       6 ar
      5       4       5 ar
      6       4       6 ar
      7       1       7 1
      8       2       8 1
      9       3       9 1
     10       4      10 1
@<TRIPOS>ALT_TYPE
CGenFF_4.0_ALT_TYPE_SET
CGenFF_4.0 1 CG2R61 2 CG2R61 3 CG2R61 4 CG2R64 5 NG2R62 6 NG2R62 7 HGR61 8 HGR62 9 HGR62 10 HGR62
@<TRIPOS>MOLECULE
pyrimidine
 10 10 0 0 0
****
USER_CHARGES
INVALID_CHARGES
Pose:  45 Cluster:  45 Fr_nu:   8701 TotEn:   -10.20
@<TRIPOS>ATOM
      1 C1        -74.7554  -22.5238  -41.4628 C.ar   1 LIG      -0.13100
      2 C2        -73.8526  -23.3766  -40.8611 C.ar   1 LIG       0.28900
      3 C3        -74.6694  -22.4364  -42.8372 C.ar   1 LIG       0.28900
      4 C4        -72.9495  -23.9222  -42.8745 C.ar   1 LIG       0.50700
      5 N1        -72.9327  -24.0939  -41.5390 N.ar   1 LIG      -0.71900
      6 N2        -73.7752  -23.1237  -43.5776 N.ar   1 LIG      -0.71900
      7 H1        -75.4829  -21.9603  -40.8940 H      1 LIG       0.11500
      8 H2        -73.8440  -23.5105  -39.7848 H      1 LIG       0.11400
      9 H3        -75.3370  -21.7912  -43.3980 H      1 LIG       0.11400
     10 H4        -72.2205  -24.4854  -43.4441 H      1 LIG       0.14100
@<TRIPOS>BOND
      1       1       2 ar
      2       1       3 ar
      3       2       5 ar
      4       3       6 ar
      5       4       5 ar
      6       4       6 ar
      7       1       7 1
      8       2       8 1
      9       3       9 1
     10       4      10 1
@<TRIPOS>ALT_TYPE
CGenFF_4.0_ALT_TYPE_SET
CGenFF_4.0 1 CG2R61 2 CG2R61 3 CG2R61 4 CG2R64 5 NG2R62 6 NG2R62 7 HGR61 8 HGR62 9 HGR62 10 HGR62
@<TRIPOS>MOLECULE
pyrimidine
 10 10 0 0 0
****
USER_CHARGES
INVALID_CHARGES
Pose:  46 Cluster:  46 Fr_nu: 1908087 TotEn:   -10.16
@<TRIPOS>ATOM
      1 C1        -46.7027   -7.6436  -26.3776 C.ar   1 LIG      -0.13100
      2 C2        -46.6816   -6.9706  -27.5821 C.ar   1 LIG       0.28900
      3 C3        -46.3904   -6.8881  -25.2659 C.ar   1 LIG       0.28900
      4 C4        -46.0941   -5.0340  -26.5470 C.ar   1 LIG       0.50700
      5 N1        -46.3805   -5.6610  -27.7038 N.ar   1 LIG      -0.71900
      6 N2        -46.0800   -5.5761  -25.3143 N.ar   1 LIG      -0.71900
      7 H1        -46.9477   -8.6951  -26.3093 H      1 LIG       0.11500
      8 H2        -46.9131   -7.4813  -28.5105 H      1 LIG       0.11400
      9 H3        -46.3803   -7.3305  -24.2757 H      1 LIG       0.11400
     10 H4        -45.8475   -3.9815  -26.6153 H      1 LIG       0.14100
@<TRIPOS>BOND
      1       1       2 ar
      2       1       3 ar
      3       2       5 ar
      4       3       6 ar
      5       4       5 ar
      6       4       6 ar
      7       1       7 1
      8       2       8 1
      9       3       9 1
     10       4      10 1
@<TRIPOS>ALT_TYPE
CGenFF_4.0_ALT_TYPE_SET
CGenFF_4.0 1 CG2R61 2 CG2R61 3 CG2R61 4 CG2R64 5 NG2R62 6 NG2R62 7 HGR61 8 HGR62 9 HGR62 10 HGR62
@<TRIPOS>MOLECULE
pyrimidine
 10 10 0 0 0
****
USER_CHARGES
INVALID_CHARGES
Pose:  47 Cluster:  47 Fr_nu: 2669800 TotEn:   -10.08
@<TRIPOS>ATOM
      1 C1        -50.9598    4.3651  -34.2041 C.ar   1 LIG      -0.13100
      2 C2        -51.4749    3.7885  -35.3472 C.ar   1 LIG       0.28900
      3 C3        -51.6330    5.4769  -33.7407 C.ar   1 LIG       0.28900
      4 C4        -53.1306    5.3427  -35.4454 C.ar   1 LIG       0.50700
      5 N1        -52.5628    4.2529  -35.9960 N.ar   1 LIG      -0.71900
      6 N2        -52.7258    5.9948  -34.3388 N.ar   1 LIG      -0.71900
      7 H1        -50.0851    3.9713  -33.7040 H      1 LIG       0.11500
      8 H2        -51.0128    2.9108  -35.7859 H      1 LIG       0.11400
      9 H3        -51.3018    5.9981  -32.8491 H      1 LIG       0.11400
     10 H4        -54.0058    5.7379  -35.9466 H      1 LIG       0.14100
@<TRIPOS>BOND
      1       1       2 ar
      2       1       3 ar
      3       2       5 ar
      4       3       6 ar
      5       4       5 ar
      6       4       6 ar
      7       1       7 1
      8       2       8 1
      9       3       9 1
     10       4      10 1
@<TRIPOS>ALT_TYPE
CGenFF_4.0_ALT_TYPE_SET
CGenFF_4.0 1 CG2R61 2 CG2R61 3 CG2R61 4 CG2R64 5 NG2R62 6 NG2R62 7 HGR61 8 HGR62 9 HGR62 10 HGR62
@<TRIPOS>MOLECULE
pyrimidine
 10 10 0 0 0
****
USER_CHARGES
INVALID_CHARGES
Pose:  48 Cluster:  48 Fr_nu: 3200178 TotEn:    -9.94
@<TRIPOS>ATOM
      1 C1        -50.3441  -11.2025  -43.1071 C.ar   1 LIG      -0.13100
      2 C2        -49.5184  -11.8925  -42.2431 C.ar   1 LIG       0.28900
      3 C3        -50.7542  -11.8993  -44.2252 C.ar   1 LIG       0.28900
      4 C4        -49.5853  -13.7359  -43.5714 C.ar   1 LIG       0.50700
      5 N1        -49.1178  -13.1649  -42.4450 N.ar   1 LIG      -0.71900
      6 N2        -50.3926  -13.1719  -44.4900 N.ar   1 LIG      -0.71900
      7 H1        -50.6497  -10.1818  -42.9201 H      1 LIG       0.11500
      8 H2        -49.1449  -11.4270  -41.3374 H      1 LIG       0.11400
      9 H3        -51.4042  -11.4395  -44.9618 H      1 LIG       0.11400
     10 H4        -49.2785  -14.7575  -43.7594 H      1 LIG       0.14100
@<TRIPOS>BOND
      1       1       2 ar
      2       1       3 ar
      3       2       5 ar
      4       3       6 ar
      5       4       5 ar
      6       4       6 ar
      7       1       7 1
      8       2       8 1
      9       3       9 1
     10       4      10 1
@<TRIPOS>ALT_TYPE
CGenFF_4.0_ALT_TYPE_SET
CGenFF_4.0 1 CG2R61 2 CG2R61 3 CG2R61 4 CG2R64 5 NG2R62 6 NG2R62 7 HGR61 8 HGR62 9 HGR62 10 HGR62
@<TRIPOS>MOLECULE
pyrimidine
 10 10 0 0 0
****
USER_CHARGES
INVALID_CHARGES
Pose:  49 Cluster:  49 Fr_nu: 262236 TotEn:    -9.80
@<TRIPOS>ATOM
      1 C1        -75.1653   -8.3445  -53.3186 C.ar   1 LIG      -0.13100
      2 C2        -75.5696   -9.2629  -52.3712 C.ar   1 LIG       0.28900
      3 C3        -75.8060   -8.4233  -54.5381 C.ar   1 LIG       0.28900
      4 C4        -77.0745  -10.1657  -53.8159 C.ar   1 LIG       0.50700
      5 N1        -76.5249  -10.1909  -52.5868 N.ar   1 LIG      -0.71900
      6 N2        -76.7686   -9.3248  -54.8224 N.ar   1 LIG      -0.71900
      7 H1        -74.3960   -7.6108  -53.1183 H      1 LIG       0.11500
      8 H2        -75.1229   -9.2782  -51.3830 H      1 LIG       0.11400
      9 H3        -75.5549   -7.7434  -55.3451 H      1 LIG       0.11400
     10 H4        -77.8440  -10.9010  -54.0170 H      1 LIG       0.14100
@<TRIPOS>BOND
      1       1       2 ar
      2       1       3 ar
      3       2       5 ar
      4       3       6 ar
      5       4       5 ar
      6       4       6 ar
      7       1       7 1
      8       2       8 1
      9       3       9 1
     10       4      10 1
@<TRIPOS>ALT_TYPE
CGenFF_4.0_ALT_TYPE_SET
CGenFF_4.0 1 CG2R61 2 CG2R61 3 CG2R61 4 CG2R64 5 NG2R62 6 NG2R62 7 HGR61 8 HGR62 9 HGR62 10 HGR62
@<TRIPOS>MOLECULE
pyrimidine
 10 10 0 0 0
****
USER_CHARGES
INVALID_CHARGES
Pose:  50 Cluster:  50 Fr_nu:  99775 TotEn:    -9.78
@<TRIPOS>ATOM
      1 C1        -66.2017   -0.6751  -28.7132 C.ar   1 LIG      -0.13100
      2 C2        -67.4196   -0.1295  -29.0646 C.ar   1 LIG       0.28900
      3 C3        -66.2274   -2.0043  -28.3433 C.ar   1 LIG       0.28900
      4 C4        -68.4732   -2.1066  -28.6797 C.ar   1 LIG       0.50700
      5 N1        -68.5793   -0.8189  -29.0591 N.ar   1 LIG      -0.71900
      6 N2        -67.3494   -2.7530  -28.3149 N.ar   1 LIG      -0.71900
      7 H1        -65.2866   -0.0984  -28.7265 H      1 LIG       0.11500
      8 H2        -67.4986    0.9085  -29.3692 H      1 LIG       0.11400
      9 H3        -65.3191   -2.5193  -28.0501 H      1 LIG       0.11400
     10 H4        -69.3895   -2.6839  -28.6652 H      1 LIG       0.14100
@<TRIPOS>BOND
      1       1       2 ar
      2       1       3 ar
      3       2       5 ar
      4       3       6 ar
      5       4       5 ar
      6       4       6 ar
      7       1       7 1
      8       2       8 1
      9       3       9 1
     10       4      10 1
@<TRIPOS>ALT_TYPE
CGenFF_4.0_ALT_TYPE_SET
CGenFF_4.0 1 CG2R61 2 CG2R61 3 CG2R61 4 CG2R64 5 NG2R62 6 NG2R62 7 HGR61 8 HGR62 9 HGR62 10 HGR62
@<TRIPOS>MOLECULE
pyrimidine
 10 10 0 0 0
****
USER_CHARGES
INVALID_CHARGES
Pose:  51 Cluster:  51 Fr_nu: 1355358 TotEn:    -9.77
@<TRIPOS>ATOM
      1 C1        -65.0052    0.1256  -28.3038 C.ar   1 LIG      -0.13100
      2 C2        -65.1974    0.8976  -27.1762 C.ar   1 LIG       0.28900
      3 C3        -64.7010   -1.2007  -28.0746 C.ar   1 LIG       0.28900
      4 C4        -64.8009   -0.8871  -25.8254 C.ar   1 LIG       0.50700
      5 N1        -65.1027    0.4221  -25.9172 N.ar   1 LIG      -0.71900
      6 N2        -64.5904   -1.7426  -26.8440 N.ar   1 LIG      -0.71900
      7 H1        -65.0873    0.5336  -29.3023 H      1 LIG       0.11500
      8 H2        -65.4401    1.9517  -27.2568 H      1 LIG       0.11400
      9 H3        -64.5321   -1.8848  -28.8991 H      1 LIG       0.11400
     10 H4        -64.7175   -1.2955  -24.8258 H      1 LIG       0.14100
@<TRIPOS>BOND
      1       1       2 ar
      2       1       3 ar
      3       2       5 ar
      4       3       6 ar
      5       4       5 ar
      6       4       6 ar
      7       1       7 1
      8       2       8 1
      9       3       9 1
     10       4      10 1
@<TRIPOS>ALT_TYPE
CGenFF_4.0_ALT_TYPE_SET
CGenFF_4.0 1 CG2R61 2 CG2R61 3 CG2R61 4 CG2R64 5 NG2R62 6 NG2R62 7 HGR61 8 HGR62 9 HGR62 10 HGR62
@<TRIPOS>MOLECULE
pyrimidine
 10 10 0 0 0
****
USER_CHARGES
INVALID_CHARGES
Pose:  52 Cluster:  52 Fr_nu:  51240 TotEn:    -9.64
@<TRIPOS>ATOM
      1 C1        -75.8419  -10.3349  -43.6706 C.ar   1 LIG      -0.13100
      2 C2        -75.8125  -11.2696  -44.6854 C.ar   1 LIG       0.28900
      3 C3        -75.0096   -9.2469  -43.8366 C.ar   1 LIG       0.28900
      4 C4        -74.2678  -10.0546  -45.8277 C.ar   1 LIG       0.50700
      5 N1        -75.0345  -11.1607  -45.7823 N.ar   1 LIG      -0.71900
      6 N2        -74.2061   -9.0741  -44.9066 N.ar   1 LIG      -0.71900
      7 H1        -76.4759  -10.4478  -42.8014 H      1 LIG       0.11500
      8 H2        -76.4323  -12.1586  -44.6429 H      1 LIG       0.11400
      9 H3        -74.9638   -8.4605  -43.0910 H      1 LIG       0.11400
     10 H4        -73.6321   -9.9418  -46.6974 H      1 LIG       0.14100
@<TRIPOS>BOND
      1       1       2 ar
      2       1       3 ar
      3       2       5 ar
      4       3       6 ar
      5       4       5 ar
      6       4       6 ar
      7       1       7 1
      8       2       8 1
      9       3       9 1
     10       4      10 1
@<TRIPOS>ALT_TYPE
CGenFF_4.0_ALT_TYPE_SET
CGenFF_4.0 1 CG2R61 2 CG2R61 3 CG2R61 4 CG2R64 5 NG2R62 6 NG2R62 7 HGR61 8 HGR62 9 HGR62 10 HGR62
@<TRIPOS>MOLECULE
pyrimidine
 10 10 0 0 0
****
USER_CHARGES
INVALID_CHARGES
Pose:  53 Cluster:  53 Fr_nu:  15816 TotEn:    -9.60
@<TRIPOS>ATOM
      1 C1        -60.5274  -20.6954  -25.4242 C.ar   1 LIG      -0.13100
      2 C2        -60.9929  -21.6985  -26.2497 C.ar   1 LIG       0.28900
      3 C3        -59.8911  -21.1156  -24.2742 C.ar   1 LIG       0.28900
      4 C4        -60.2149  -23.2955  -24.8314 C.ar   1 LIG       0.50700
      5 N1        -60.8532  -23.0137  -25.9831 N.ar   1 LIG      -0.71900
      6 N2        -59.7168  -22.4123  -23.9450 N.ar   1 LIG      -0.71900
      7 H1        -60.6534  -19.6478  -25.6629 H      1 LIG       0.11500
      8 H2        -61.5064  -21.4651  -27.1761 H      1 LIG       0.11400
      9 H3        -59.4924  -20.3995  -23.5638 H      1 LIG       0.11400
     10 H4        -60.0896  -24.3442  -24.5916 H      1 LIG       0.14100
@<TRIPOS>BOND
      1       1       2 ar
      2       1       3 ar
      3       2       5 ar
      4       3       6 ar
      5       4       5 ar
      6       4       6 ar
      7       1       7 1
      8       2       8 1
      9       3       9 1
     10       4      10 1
@<TRIPOS>ALT_TYPE
CGenFF_4.0_ALT_TYPE_SET
CGenFF_4.0 1 CG2R61 2 CG2R61 3 CG2R61 4 CG2R64 5 NG2R62 6 NG2R62 7 HGR61 8 HGR62 9 HGR62 10 HGR62
@<TRIPOS>MOLECULE
pyrimidine
 10 10 0 0 0
****
USER_CHARGES
INVALID_CHARGES
Pose:  54 Cluster:  54 Fr_nu:  23968 TotEn:    -9.55
@<TRIPOS>ATOM
      1 C1        -75.0203  -22.8436  -41.8094 C.ar   1 LIG      -0.13100
      2 C2        -74.5474  -24.1297  -41.6459 C.ar   1 LIG       0.28900
      3 C3        -75.0390  -22.3748  -43.1070 C.ar   1 LIG       0.28900
      4 C4        -74.1909  -24.3364  -43.8813 C.ar   1 LIG       0.50700
      5 N1        -74.1230  -24.9072  -42.6635 N.ar   1 LIG      -0.71900
      6 N2        -74.6301  -23.0967  -44.1709 N.ar   1 LIG      -0.71900
      7 H1        -75.3544  -22.2420  -40.9746 H      1 LIG       0.11500
      8 H2        -74.4950  -24.5838  -40.6623 H      1 LIG       0.11400
      9 H3        -75.3935  -21.3751  -43.3340 H      1 LIG       0.11400
     10 H4        -73.8554  -24.9381  -44.7171 H      1 LIG       0.14100
@<TRIPOS>BOND
      1       1       2 ar
      2       1       3 ar
      3       2       5 ar
      4       3       6 ar
      5       4       5 ar
      6       4       6 ar
      7       1       7 1
      8       2       8 1
      9       3       9 1
     10       4      10 1
@<TRIPOS>ALT_TYPE
CGenFF_4.0_ALT_TYPE_SET
CGenFF_4.0 1 CG2R61 2 CG2R61 3 CG2R61 4 CG2R64 5 NG2R62 6 NG2R62 7 HGR61 8 HGR62 9 HGR62 10 HGR62
@<TRIPOS>MOLECULE
pyrimidine
 10 10 0 0 0
****
USER_CHARGES
INVALID_CHARGES
Pose:  55 Cluster:  55 Fr_nu: 1173681 TotEn:    -9.50
@<TRIPOS>ATOM
      1 C1        -64.9355    0.6667  -27.9199 C.ar   1 LIG      -0.13100
      2 C2        -65.3974   -0.5698  -28.3224 C.ar   1 LIG       0.28900
      3 C3        -64.0445    0.6572  -26.8662 C.ar   1 LIG       0.28900
      4 C4        -64.1515   -1.6093  -26.7305 C.ar   1 LIG       0.50700
      5 N1        -65.0250   -1.7324  -27.7480 N.ar   1 LIG      -0.71900
      6 N2        -63.6294   -0.4665  -26.2456 N.ar   1 LIG      -0.71900
      7 H1        -65.2514    1.5837  -28.3990 H      1 LIG       0.11500
      8 H2        -66.1011   -0.6623  -29.1426 H      1 LIG       0.11400
      9 H3        -63.6277    1.5810  -26.4798 H      1 LIG       0.11400
     10 H4        -63.8359   -2.5273  -26.2499 H      1 LIG       0.14100
@<TRIPOS>BOND
      1       1       2 ar
      2       1       3 ar
      3       2       5 ar
      4       3       6 ar
      5       4       5 ar
      6       4       6 ar
      7       1       7 1
      8       2       8 1
      9       3       9 1
     10       4      10 1
@<TRIPOS>ALT_TYPE
CGenFF_4.0_ALT_TYPE_SET
CGenFF_4.0 1 CG2R61 2 CG2R61 3 CG2R61 4 CG2R64 5 NG2R62 6 NG2R62 7 HGR61 8 HGR62 9 HGR62 10 HGR62
@<TRIPOS>MOLECULE
pyrimidine
 10 10 0 0 0
****
USER_CHARGES
INVALID_CHARGES
Pose:  56 Cluster:  56 Fr_nu:  27667 TotEn:    -9.37
@<TRIPOS>ATOM
      1 C1        -72.3737   -8.5308  -45.3790 C.ar   1 LIG      -0.13100
      2 C2        -71.2998   -8.0679  -46.1118 C.ar   1 LIG       0.28900
      3 C3        -72.0961   -8.8941  -44.0771 C.ar   1 LIG       0.28900
      4 C4        -69.9050   -8.3487  -44.3390 C.ar   1 LIG       0.50700
      5 N1        -70.0472   -7.9634  -45.6214 N.ar   1 LIG      -0.71900
      6 N2        -70.8687   -8.8159  -43.5225 N.ar   1 LIG      -0.71900
      7 H1        -73.3683   -8.6043  -45.7980 H      1 LIG       0.11500
      8 H2        -71.4208   -7.7592  -47.1444 H      1 LIG       0.11400
      9 H3        -72.8764   -9.2702  -43.4244 H      1 LIG       0.11400
     10 H4        -68.9090   -8.2762  -43.9196 H      1 LIG       0.14100
@<TRIPOS>BOND
      1       1       2 ar
      2       1       3 ar
      3       2       5 ar
      4       3       6 ar
      5       4       5 ar
      6       4       6 ar
      7       1       7 1
      8       2       8 1
      9       3       9 1
     10       4      10 1
@<TRIPOS>ALT_TYPE
CGenFF_4.0_ALT_TYPE_SET
CGenFF_4.0 1 CG2R61 2 CG2R61 3 CG2R61 4 CG2R64 5 NG2R62 6 NG2R62 7 HGR61 8 HGR62 9 HGR62 10 HGR62
@<TRIPOS>MOLECULE
pyrimidine
 10 10 0 0 0
****
USER_CHARGES
INVALID_CHARGES
Pose:  57 Cluster:  57 Fr_nu: 153801 TotEn:    -9.25
@<TRIPOS>ATOM
      1 C1        -69.6905   -8.5486  -44.1273 C.ar   1 LIG      -0.13100
      2 C2        -70.2529   -8.0224  -45.2724 C.ar   1 LIG       0.28900
      3 C3        -70.5064   -9.3822  -43.3901 C.ar   1 LIG       0.28900
      4 C4        -72.2082   -9.1104  -44.8724 C.ar   1 LIG       0.50700
      5 N1        -71.5135   -8.2832  -45.6764 N.ar   1 LIG      -0.71900
      6 N2        -71.7751   -9.6859  -43.7344 N.ar   1 LIG      -0.71900
      7 H1        -68.6762   -8.3222  -43.8270 H      1 LIG       0.11500
      8 H2        -69.6882   -7.3564  -45.9158 H      1 LIG       0.11400
      9 H3        -70.1521   -9.8424  -42.4741 H      1 LIG       0.11400
     10 H4        -73.2242   -9.3364  -45.1722 H      1 LIG       0.14100
@<TRIPOS>BOND
      1       1       2 ar
      2       1       3 ar
      3       2       5 ar
      4       3       6 ar
      5       4       5 ar
      6       4       6 ar
      7       1       7 1
      8       2       8 1
      9       3       9 1
     10       4      10 1
@<TRIPOS>ALT_TYPE
CGenFF_4.0_ALT_TYPE_SET
CGenFF_4.0 1 CG2R61 2 CG2R61 3 CG2R61 4 CG2R64 5 NG2R62 6 NG2R62 7 HGR61 8 HGR62 9 HGR62 10 HGR62
@<TRIPOS>MOLECULE
pyrimidine
 10 10 0 0 0
****
USER_CHARGES
INVALID_CHARGES
Pose:  58 Cluster:  58 Fr_nu:  68026 TotEn:    -9.15
@<TRIPOS>ATOM
      1 C1        -79.2030  -20.5557  -31.4112 C.ar   1 LIG      -0.13100
      2 C2        -79.6981  -20.1332  -32.6281 C.ar   1 LIG       0.28900
      3 C3        -79.7879  -19.9865  -30.2985 C.ar   1 LIG       0.28900
      4 C4        -81.1760  -18.7445  -31.6014 C.ar   1 LIG       0.50700
      5 N1        -80.6878  -19.2258  -32.7604 N.ar   1 LIG      -0.71900
      6 N2        -80.7802  -19.0743  -30.3571 N.ar   1 LIG      -0.71900
      7 H1        -78.4080  -21.2853  -31.3345 H      1 LIG       0.11500
      8 H2        -79.3005  -20.5246  -33.5582 H      1 LIG       0.11400
      9 H3        -79.4645  -20.2559  -29.2989 H      1 LIG       0.11400
     10 H4        -81.9713  -18.0131  -31.6779 H      1 LIG       0.14100
@<TRIPOS>BOND
      1       1       2 ar
      2       1       3 ar
      3       2       5 ar
      4       3       6 ar
      5       4       5 ar
      6       4       6 ar
      7       1       7 1
      8       2       8 1
      9       3       9 1
     10       4      10 1
@<TRIPOS>ALT_TYPE
CGenFF_4.0_ALT_TYPE_SET
CGenFF_4.0 1 CG2R61 2 CG2R61 3 CG2R61 4 CG2R64 5 NG2R62 6 NG2R62 7 HGR61 8 HGR62 9 HGR62 10 HGR62
@<TRIPOS>MOLECULE
pyrimidine
 10 10 0 0 0
****
USER_CHARGES
INVALID_CHARGES
Pose:  59 Cluster:  59 Fr_nu: 1079546 TotEn:    -9.15
@<TRIPOS>ATOM
      1 C1        -65.3138   -1.1110  -27.9317 C.ar   1 LIG      -0.13100
      2 C2        -65.5557   -2.2343  -27.1673 C.ar   1 LIG       0.28900
      3 C3        -66.3080   -0.7722  -28.8265 C.ar   1 LIG       0.28900
      4 C4        -67.5722   -2.5435  -28.1699 C.ar   1 LIG       0.50700
      5 N1        -66.6783   -2.9768  -27.2608 N.ar   1 LIG      -0.71900
      6 N2        -67.4543   -1.4686  -28.9726 N.ar   1 LIG      -0.71900
      7 H1        -64.4038   -0.5340  -27.8359 H      1 LIG       0.11500
      8 H2        -64.8316   -2.5783  -26.4368 H      1 LIG       0.11400
      9 H3        -66.2071    0.0945  -29.4707 H      1 LIG       0.11400
     10 H4        -68.4829   -3.1218  -28.2668 H      1 LIG       0.14100
@<TRIPOS>BOND
      1       1       2 ar
      2       1       3 ar
      3       2       5 ar
      4       3       6 ar
      5       4       5 ar
      6       4       6 ar
      7       1       7 1
      8       2       8 1
      9       3       9 1
     10       4      10 1
@<TRIPOS>ALT_TYPE
CGenFF_4.0_ALT_TYPE_SET
CGenFF_4.0 1 CG2R61 2 CG2R61 3 CG2R61 4 CG2R64 5 NG2R62 6 NG2R62 7 HGR61 8 HGR62 9 HGR62 10 HGR62
@<TRIPOS>MOLECULE
pyrimidine
 10 10 0 0 0
****
USER_CHARGES
INVALID_CHARGES
Pose:  60 Cluster:  60 Fr_nu: 616707 TotEn:    -8.75
@<TRIPOS>ATOM
      1 C1        -66.5777   -1.6622  -27.4293 C.ar   1 LIG      -0.13100
      2 C2        -67.0155   -2.7705  -26.7332 C.ar   1 LIG       0.28900
      3 C3        -67.0437   -1.5471  -28.7229 C.ar   1 LIG       0.28900
      4 C4        -68.2290   -3.4762  -28.5211 C.ar   1 LIG       0.50700
      5 N1        -67.8445   -3.7009  -27.2502 N.ar   1 LIG      -0.71900
      6 N2        -67.8735   -2.4389  -29.3030 N.ar   1 LIG      -0.71900
      7 H1        -65.9123   -0.9314  -26.9895 H      1 LIG       0.11500
      8 H2        -66.7021   -2.9460  -25.7098 H      1 LIG       0.11400
      9 H3        -66.7534   -0.7096  -29.3480 H      1 LIG       0.11400
     10 H4        -68.8944   -4.2084  -28.9620 H      1 LIG       0.14100
@<TRIPOS>BOND
      1       1       2 ar
      2       1       3 ar
      3       2       5 ar
      4       3       6 ar
      5       4       5 ar
      6       4       6 ar
      7       1       7 1
      8       2       8 1
      9       3       9 1
     10       4      10 1
@<TRIPOS>ALT_TYPE
CGenFF_4.0_ALT_TYPE_SET
CGenFF_4.0 1 CG2R61 2 CG2R61 3 CG2R61 4 CG2R64 5 NG2R62 6 NG2R62 7 HGR61 8 HGR62 9 HGR62 10 HGR62
@<TRIPOS>MOLECULE
pyrimidine
 10 10 0 0 0
****
USER_CHARGES
INVALID_CHARGES
Pose:  61 Cluster:  61 Fr_nu: 932264 TotEn:    -8.51
@<TRIPOS>ATOM
      1 C1        -57.0508    1.6885  -40.2880 C.ar   1 LIG      -0.13100
      2 C2        -55.7614    2.1074  -40.5459 C.ar   1 LIG       0.28900
      3 C3        -57.7896    2.5067  -39.4581 C.ar   1 LIG       0.28900
      4 C4        -56.0455    3.9485  -39.2433 C.ar   1 LIG       0.50700
      5 N1        -55.2245    3.2363  -40.0384 N.ar   1 LIG      -0.71900
      6 N2        -57.3169    3.6481  -38.9159 N.ar   1 LIG      -0.71900
      7 H1        -57.4558    0.7779  -40.7088 H      1 LIG       0.11500
      8 H2        -55.1050    1.5293  -41.1871 H      1 LIG       0.11400
      9 H3        -58.8130    2.2592  -39.1977 H      1 LIG       0.11400
     10 H4        -55.6399    4.8597  -38.8210 H      1 LIG       0.14100
@<TRIPOS>BOND
      1       1       2 ar
      2       1       3 ar
      3       2       5 ar
      4       3       6 ar
      5       4       5 ar
      6       4       6 ar
      7       1       7 1
      8       2       8 1
      9       3       9 1
     10       4      10 1
@<TRIPOS>ALT_TYPE
CGenFF_4.0_ALT_TYPE_SET
CGenFF_4.0 1 CG2R61 2 CG2R61 3 CG2R61 4 CG2R64 5 NG2R62 6 NG2R62 7 HGR61 8 HGR62 9 HGR62 10 HGR62
@<TRIPOS>MOLECULE
pyrimidine
 10 10 0 0 0
****
USER_CHARGES
INVALID_CHARGES
Pose:  62 Cluster:  62 Fr_nu: 909568 TotEn:    -7.68
@<TRIPOS>ATOM
      1 C1        -71.9427    8.1083  -44.5466 C.ar   1 LIG      -0.13100
      2 C2        -73.2104    7.7342  -44.9433 C.ar   1 LIG       0.28900
      3 C3        -71.8244    9.3944  -44.0607 C.ar   1 LIG       0.28900
      4 C4        -74.0422    9.7742  -44.3835 C.ar   1 LIG       0.50700
      5 N1        -74.2868    8.5447  -44.8753 N.ar   1 LIG      -0.71900
      6 N2        -72.8569   10.2576  -43.9649 N.ar   1 LIG      -0.71900
      7 H1        -71.0968    7.4373  -44.6124 H      1 LIG       0.11500
      8 H2        -73.4009    6.7424  -45.3389 H      1 LIG       0.11400
      9 H3        -70.8669    9.7782  -43.7255 H      1 LIG       0.11400
     10 H4        -74.8888   10.4467  -44.3186 H      1 LIG       0.14100
@<TRIPOS>BOND
      1       1       2 ar
      2       1       3 ar
      3       2       5 ar
      4       3       6 ar
      5       4       5 ar
      6       4       6 ar
      7       1       7 1
      8       2       8 1
      9       3       9 1
     10       4      10 1
@<TRIPOS>ALT_TYPE
CGenFF_4.0_ALT_TYPE_SET
CGenFF_4.0 1 CG2R61 2 CG2R61 3 CG2R61 4 CG2R64 5 NG2R62 6 NG2R62 7 HGR61 8 HGR62 9 HGR62 10 HGR62
@<TRIPOS>MOLECULE
pyrimidine
 10 10 0 0 0
****
USER_CHARGES
INVALID_CHARGES
Pose:  63 Cluster:  63 Fr_nu: 1930435 TotEn:    -7.67
@<TRIPOS>ATOM
      1 C1        -75.1701   -9.1788  -51.9061 C.ar   1 LIG      -0.13100
      2 C2        -75.8460   -8.7143  -53.0160 C.ar   1 LIG       0.28900
      3 C3        -75.6960  -10.3102  -51.3168 C.ar   1 LIG       0.28900
      4 C4        -77.3655  -10.3975  -52.8571 C.ar   1 LIG       0.50700
      5 N1        -76.9511   -9.3014  -53.5205 N.ar   1 LIG      -0.71900
      6 N2        -76.7964  -10.9476  -51.7674 N.ar   1 LIG      -0.71900
      7 H1        -74.2857   -8.6877  -51.5229 H      1 LIG       0.11500
      8 H2        -75.5074   -7.8307  -53.5459 H      1 LIG       0.11400
      9 H3        -75.2335  -10.7484  -50.4391 H      1 LIG       0.11400
     10 H4        -78.2516  -10.8888  -53.2400 H      1 LIG       0.14100
@<TRIPOS>BOND
      1       1       2 ar
      2       1       3 ar
      3       2       5 ar
      4       3       6 ar
      5       4       5 ar
      6       4       6 ar
      7       1       7 1
      8       2       8 1
      9       3       9 1
     10       4      10 1
@<TRIPOS>ALT_TYPE
CGenFF_4.0_ALT_TYPE_SET
CGenFF_4.0 1 CG2R61 2 CG2R61 3 CG2R61 4 CG2R64 5 NG2R62 6 NG2R62 7 HGR61 8 HGR62 9 HGR62 10 HGR62
@<TRIPOS>MOLECULE
pyrimidine
 10 10 0 0 0
****
USER_CHARGES
INVALID_CHARGES
Pose:  64 Cluster:  64 Fr_nu:   3189 TotEn:    -7.65
@<TRIPOS>ATOM
      1 C1        -48.0180  -11.8792  -43.1961 C.ar   1 LIG      -0.13100
      2 C2        -48.6847  -12.9888  -42.7177 C.ar   1 LIG       0.28900
      3 C3        -48.8147  -10.8923  -43.7396 C.ar   1 LIG       0.28900
      4 C4        -50.6911  -12.1030  -43.3149 C.ar   1 LIG       0.50700
      5 N1        -50.0253  -13.1342  -42.7612 N.ar   1 LIG      -0.71900
      6 N2        -50.1594  -10.9715  -43.8157 N.ar   1 LIG      -0.71900
      7 H1        -46.9411  -11.7890  -43.1483 H      1 LIG       0.11500
      8 H2        -48.1426  -13.8162  -42.2729 H      1 LIG       0.11400
      9 H3        -48.3806   -9.9834  -44.1418 H      1 LIG       0.11400
     10 H4        -51.7693  -12.1935  -43.3639 H      1 LIG       0.14100
@<TRIPOS>BOND
      1       1       2 ar
      2       1       3 ar
      3       2       5 ar
      4       3       6 ar
      5       4       5 ar
      6       4       6 ar
      7       1       7 1
      8       2       8 1
      9       3       9 1
     10       4      10 1
@<TRIPOS>ALT_TYPE
CGenFF_4.0_ALT_TYPE_SET
CGenFF_4.0 1 CG2R61 2 CG2R61 3 CG2R61 4 CG2R64 5 NG2R62 6 NG2R62 7 HGR61 8 HGR62 9 HGR62 10 HGR62
@<TRIPOS>MOLECULE
pyrimidine
 10 10 0 0 0
****
USER_CHARGES
INVALID_CHARGES
Pose:  65 Cluster:  65 Fr_nu: 3998488 TotEn:    -6.25
@<TRIPOS>ATOM
      1 C1        -53.2317  -22.5379  -35.8639 C.ar   1 LIG      -0.13100
      2 C2        -52.3054  -23.2905  -36.5568 C.ar   1 LIG       0.28900
      3 C3        -52.7895  -21.9926  -34.6760 C.ar   1 LIG       0.28900
      4 C4        -50.7319  -22.9162  -34.9597 C.ar   1 LIG       0.50700
      5 N1        -51.0422  -23.5010  -36.1323 N.ar   1 LIG      -0.71900
      6 N2        -51.5416  -22.1621  -34.1919 N.ar   1 LIG      -0.71900
      7 H1        -54.2389  -22.3856  -36.2281 H      1 LIG       0.11500
      8 H2        -52.5615  -23.7592  -37.5008 H      1 LIG       0.11400
      9 H3        -53.4465  -21.3865  -34.0617 H      1 LIG       0.11400
     10 H4        -49.7239  -23.0695  -34.5942 H      1 LIG       0.14100
@<TRIPOS>BOND
      1       1       2 ar
      2       1       3 ar
      3       2       5 ar
      4       3       6 ar
      5       4       5 ar
      6       4       6 ar
      7       1       7 1
      8       2       8 1
      9       3       9 1
     10       4      10 1
@<TRIPOS>ALT_TYPE
CGenFF_4.0_ALT_TYPE_SET
CGenFF_4.0 1 CG2R61 2 CG2R61 3 CG2R61 4 CG2R64 5 NG2R62 6 NG2R62 7 HGR61 8 HGR62 9 HGR62 10 HGR62
@<TRIPOS>MOLECULE
pyrimidine
 10 10 0 0 0
****
USER_CHARGES
INVALID_CHARGES
Pose:  66 Cluster:  66 Fr_nu: 2048240 TotEn:    -3.88
@<TRIPOS>ATOM
      1 C1        -45.8785   -5.8296  -25.4151 C.ar   1 LIG      -0.13100
      2 C2        -46.2729   -5.5293  -26.7030 C.ar   1 LIG       0.28900
      3 C3        -45.6210   -7.1619  -25.1648 C.ar   1 LIG       0.28900
      4 C4        -46.1281   -7.7150  -27.3105 C.ar   1 LIG       0.50700
      5 N1        -46.4085   -6.4506  -27.6793 N.ar   1 LIG      -0.71900
      6 N2        -45.7361   -8.1349  -26.0924 N.ar   1 LIG      -0.71900
      7 H1        -45.7781   -5.0701  -24.6514 H      1 LIG       0.11500
      8 H2        -46.4975   -4.5089  -26.9939 H      1 LIG       0.11400
      9 H3        -45.3060   -7.4941  -24.1815 H      1 LIG       0.11400
     10 H4        -46.2297   -8.4758  -28.0747 H      1 LIG       0.14100
@<TRIPOS>BOND
      1       1       2 ar
      2       1       3 ar
      3       2       5 ar
      4       3       6 ar
      5       4       5 ar
      6       4       6 ar
      7       1       7 1
      8       2       8 1
      9       3       9 1
     10       4      10 1
@<TRIPOS>ALT_TYPE
CGenFF_4.0_ALT_TYPE_SET
CGenFF_4.0 1 CG2R61 2 CG2R61 3 CG2R61 4 CG2R64 5 NG2R62 6 NG2R62 7 HGR61 8 HGR62 9 HGR62 10 HGR62
@<TRIPOS>MOLECULE
naphtalene
 18 19 0 0 0
****
USER_CHARGES
INVALID_CHARGES
Pose:   1 Cluster:   1 Fr_nu:  52192 TotEn:   -14.16
@<TRIPOS>ATOM
      1 C1        -70.2623    4.8271  -50.4785 C.ar   1 LIG      -0.11500
      2 C2        -70.5626    3.8249  -49.5608 C.ar   1 LIG      -0.11500
      3 C3        -68.2045    7.4533  -46.9371 C.ar   1 LIG      -0.11500
      4 C4        -68.5049    6.4510  -46.0194 C.ar   1 LIG      -0.11500
      5 C5        -69.6008    5.9820  -50.0601 C.ar   1 LIG      -0.11700
      6 C6        -70.2026    3.9736  -48.2212 C.ar   1 LIG      -0.11700
      7 C7        -68.5646    7.3045  -48.2768 C.ar   1 LIG      -0.11700
      8 C8        -69.1665    5.2961  -46.4377 C.ar   1 LIG      -0.11700
      9 C9        -69.2309    6.1487  -48.7155 C.ar   1 LIG       0.00400
     10 C10       -69.5363    5.1295  -47.7823 C.ar   1 LIG       0.00400
     11 H1        -70.5433    4.7110  -51.5212 H      1 LIG       0.11500
     12 H2        -71.0774    2.9261  -49.8876 H      1 LIG       0.11500
     13 H3        -67.6895    8.3525  -46.6109 H      1 LIG       0.11500
     14 H4        -68.2249    6.5683  -44.9767 H      1 LIG       0.11500
     15 H5        -69.3766    6.7526  -50.7948 H      1 LIG       0.11500
     16 H6        -70.4469    3.1772  -47.5213 H      1 LIG       0.11500
     17 H7        -68.3195    8.1006  -48.9767 H      1 LIG       0.11500
     18 H8        -69.3914    4.5257  -45.7030 H      1 LIG       0.11500
@<TRIPOS>BOND
      1       1       2 ar
      2       1       5 ar
      3       2       6 ar
      4       3       4 ar
      5       3       7 ar
      6       4       8 ar
      7       5       9 ar
      8       6      10 ar
      9       7       9 ar
     10       8      10 ar
     11       9      10 ar
     12       1      11 1
     13       2      12 1
     14       3      13 1
     15       4      14 1
     16       5      15 1
     17       6      16 1
     18       7      17 1
     19       8      18 1
@<TRIPOS>ALT_TYPE
CGenFF_4.0_ALT_TYPE_SET
CGenFF_4.0 1 CG2R61 2 CG2R61 3 CG2R61 4 CG2R61 5 CG2R61 6 CG2R61 7 CG2R61 8 CG2R61 9 CG2R61 10 CG2R61 11 HGR61 12 HGR61 13 HGR61 14 HGR61 15 HGR61 16 HGR61 17 HGR61 18 HGR61
@<TRIPOS>MOLECULE
naphtalene
 18 19 0 0 0
****
USER_CHARGES
INVALID_CHARGES
Pose:   2 Cluster:   2 Fr_nu:  55925 TotEn:   -13.71
@<TRIPOS>ATOM
      1 C1        -73.5119   10.0511  -44.2936 C.ar   1 LIG      -0.11500
      2 C2        -73.8349    8.7400  -44.6307 C.ar   1 LIG      -0.11500
      3 C3        -68.7857    8.8959  -44.3303 C.ar   1 LIG      -0.11500
      4 C4        -69.1088    7.5849  -44.6673 C.ar   1 LIG      -0.11500
      5 C5        -72.1766   10.4224  -44.1336 C.ar   1 LIG      -0.11700
      6 C6        -72.8241    7.7952  -44.8089 C.ar   1 LIG      -0.11700
      7 C7        -69.7967    9.8408  -44.1520 C.ar   1 LIG      -0.11700
      8 C8        -70.4441    7.2134  -44.8273 C.ar   1 LIG      -0.11700
      9 C9        -71.1461    9.4845  -44.3091 C.ar   1 LIG       0.00400
     10 C10       -71.4746    8.1513  -44.6518 C.ar   1 LIG       0.00400
     11 H1        -74.2994   10.7860  -44.1544 H      1 LIG       0.11500
     12 H2        -74.8747    8.4520  -44.7553 H      1 LIG       0.11500
     13 H3        -67.7459    9.1847  -44.2056 H      1 LIG       0.11500
     14 H4        -68.3211    6.8500  -44.8049 H      1 LIG       0.11500
     15 H5        -71.9475   11.4528  -43.8696 H      1 LIG       0.11500
     16 H6        -73.0996    6.7762  -45.0727 H      1 LIG       0.11500
     17 H7        -69.5209   10.8598  -43.8891 H      1 LIG       0.11500
     18 H8        -70.6735    6.1829  -45.0906 H      1 LIG       0.11500
@<TRIPOS>BOND
      1       1       2 ar
      2       1       5 ar
      3       2       6 ar
      4       3       4 ar
      5       3       7 ar
      6       4       8 ar
      7       5       9 ar
      8       6      10 ar
      9       7       9 ar
     10       8      10 ar
     11       9      10 ar
     12       1      11 1
     13       2      12 1
     14       3      13 1
     15       4      14 1
     16       5      15 1
     17       6      16 1
     18       7      17 1
     19       8      18 1
@<TRIPOS>ALT_TYPE
CGenFF_4.0_ALT_TYPE_SET
CGenFF_4.0 1 CG2R61 2 CG2R61 3 CG2R61 4 CG2R61 5 CG2R61 6 CG2R61 7 CG2R61 8 CG2R61 9 CG2R61 10 CG2R61 11 HGR61 12 HGR61 13 HGR61 14 HGR61 15 HGR61 16 HGR61 17 HGR61 18 HGR61
@<TRIPOS>MOLECULE
naphtalene
 18 19 0 0 0
****
USER_CHARGES
INVALID_CHARGES
Pose:   3 Cluster:   3 Fr_nu: 403426 TotEn:   -12.79
@<TRIPOS>ATOM
      1 C1        -45.0643  -12.7615  -38.3580 C.ar   1 LIG      -0.11500
      2 C2        -45.4337  -11.4619  -38.6917 C.ar   1 LIG      -0.11500
      3 C3        -46.7472  -14.3397  -42.6417 C.ar   1 LIG      -0.11500
      4 C4        -47.1167  -13.0400  -42.9753 C.ar   1 LIG      -0.11500
      5 C5        -45.2966  -13.8056  -39.2539 C.ar   1 LIG      -0.11700
      6 C6        -46.0368  -11.2013  -39.9224 C.ar   1 LIG      -0.11700
      7 C7        -46.1440  -14.6003  -41.4110 C.ar   1 LIG      -0.11700
      8 C8        -46.8845  -11.9959  -42.0795 C.ar   1 LIG      -0.11700
      9 C9        -45.9027  -13.5615  -40.4971 C.ar   1 LIG       0.00400
     10 C10       -46.2784  -12.2399  -40.8363 C.ar   1 LIG       0.00400
     11 H1        -44.5953  -12.9640  -37.3996 H      1 LIG       0.11500
     12 H2        -45.2522  -10.6498  -37.9937 H      1 LIG       0.11500
     13 H3        -46.9284  -15.1524  -43.3395 H      1 LIG       0.11500
     14 H4        -47.5869  -12.8384  -43.9333 H      1 LIG       0.11500
     15 H5        -44.9999  -14.8137  -38.9718 H      1 LIG       0.11500
     16 H6        -46.3169  -10.1777  -40.1625 H      1 LIG       0.11500
     17 H7        -45.8633  -15.6238  -41.1714 H      1 LIG       0.11500
     18 H8        -47.1818  -10.9878  -42.3611 H      1 LIG       0.11500
@<TRIPOS>BOND
      1       1       2 ar
      2       1       5 ar
      3       2       6 ar
      4       3       4 ar
      5       3       7 ar
      6       4       8 ar
      7       5       9 ar
      8       6      10 ar
      9       7       9 ar
     10       8      10 ar
     11       9      10 ar
     12       1      11 1
     13       2      12 1
     14       3      13 1
     15       4      14 1
     16       5      15 1
     17       6      16 1
     18       7      17 1
     19       8      18 1
@<TRIPOS>ALT_TYPE
CGenFF_4.0_ALT_TYPE_SET
CGenFF_4.0 1 CG2R61 2 CG2R61 3 CG2R61 4 CG2R61 5 CG2R61 6 CG2R61 7 CG2R61 8 CG2R61 9 CG2R61 10 CG2R61 11 HGR61 12 HGR61 13 HGR61 14 HGR61 15 HGR61 16 HGR61 17 HGR61 18 HGR61
@<TRIPOS>MOLECULE
naphtalene
 18 19 0 0 0
****
USER_CHARGES
INVALID_CHARGES
Pose:   4 Cluster:   4 Fr_nu:  20633 TotEn:   -11.66
@<TRIPOS>ATOM
      1 C1        -64.9323  -23.9886  -25.0971 C.ar   1 LIG      -0.11500
      2 C2        -64.9816  -22.7552  -24.4543 C.ar   1 LIG      -0.11500
      3 C3        -60.3647  -23.0737  -26.5018 C.ar   1 LIG      -0.11500
      4 C4        -60.4141  -21.8403  -25.8589 C.ar   1 LIG      -0.11500
      5 C5        -63.7738  -24.3805  -25.7684 C.ar   1 LIG      -0.11700
      6 C6        -63.8727  -21.9091  -24.4802 C.ar   1 LIG      -0.11700
      7 C7        -61.4737  -23.9199  -26.4757 C.ar   1 LIG      -0.11700
      8 C8        -61.5726  -21.4482  -25.1877 C.ar   1 LIG      -0.11700
      9 C9        -62.6481  -23.5415  -25.8049 C.ar   1 LIG       0.00400
     10 C10       -62.6983  -22.2873  -25.1512 C.ar   1 LIG       0.00400
     11 H1        -65.7961  -24.6466  -25.0771 H      1 LIG       0.11500
     12 H2        -65.8839  -22.4511  -23.9318 H      1 LIG       0.11500
     13 H3        -59.4625  -23.3785  -27.0245 H      1 LIG       0.11500
     14 H4        -59.5506  -21.1821  -25.8805 H      1 LIG       0.11500
     15 H5        -63.7579  -25.3489  -26.2643 H      1 LIG       0.11500
     16 H6        -63.9334  -20.9497  -23.9705 H      1 LIG       0.11500
     17 H7        -61.4125  -24.8795  -26.9848 H      1 LIG       0.11500
     18 H8        -61.5890  -20.4795  -24.6923 H      1 LIG       0.11500
@<TRIPOS>BOND
      1       1       2 ar
      2       1       5 ar
      3       2       6 ar
      4       3       4 ar
      5       3       7 ar
      6       4       8 ar
      7       5       9 ar
      8       6      10 ar
      9       7       9 ar
     10       8      10 ar
     11       9      10 ar
     12       1      11 1
     13       2      12 1
     14       3      13 1
     15       4      14 1
     16       5      15 1
     17       6      16 1
     18       7      17 1
     19       8      18 1
@<TRIPOS>ALT_TYPE
CGenFF_4.0_ALT_TYPE_SET
CGenFF_4.0 1 CG2R61 2 CG2R61 3 CG2R61 4 CG2R61 5 CG2R61 6 CG2R61 7 CG2R61 8 CG2R61 9 CG2R61 10 CG2R61 11 HGR61 12 HGR61 13 HGR61 14 HGR61 15 HGR61 16 HGR61 17 HGR61 18 HGR61
@<TRIPOS>MOLECULE
naphtalene
 18 19 0 0 0
****
USER_CHARGES
INVALID_CHARGES
Pose:   5 Cluster:   5 Fr_nu: 203300 TotEn:   -11.65
@<TRIPOS>ATOM
      1 C1        -66.8978   -5.1753  -23.8719 C.ar   1 LIG      -0.11500
      2 C2        -67.1310   -5.7546  -22.6282 C.ar   1 LIG      -0.11500
      3 C3        -70.9818   -7.1957  -25.5783 C.ar   1 LIG      -0.11500
      4 C4        -71.2149   -7.7748  -24.3345 C.ar   1 LIG      -0.11500
      5 C5        -67.7945   -5.3861  -24.9198 C.ar   1 LIG      -0.11700
      6 C6        -68.2617   -6.5467  -22.4274 C.ar   1 LIG      -0.11700
      7 C7        -69.8511   -6.4034  -25.7791 C.ar   1 LIG      -0.11700
      8 C8        -70.3182   -7.5642  -23.2866 C.ar   1 LIG      -0.11700
      9 C9        -68.9378   -6.1807  -24.7356 C.ar   1 LIG       0.00400
     10 C10       -69.1749   -6.7696  -23.4708 C.ar   1 LIG       0.00400
     11 H1        -66.0171   -4.5592  -24.0278 H      1 LIG       0.11500
     12 H2        -66.4324   -5.5896  -21.8130 H      1 LIG       0.11500
     13 H3        -71.6802   -7.3601  -26.3940 H      1 LIG       0.11500
     14 H4        -72.0950   -8.3920  -24.1796 H      1 LIG       0.11500
     15 H5        -67.5919   -4.9238  -25.8837 H      1 LIG       0.11500
     16 H6        -68.4243   -6.9891  -21.4467 H      1 LIG       0.11500
     17 H7        -69.6891   -5.9605  -26.7595 H      1 LIG       0.11500
     18 H8        -70.5203   -8.0271  -22.3228 H      1 LIG       0.11500
@<TRIPOS>BOND
      1       1       2 ar
      2       1       5 ar
      3       2       6 ar
      4       3       4 ar
      5       3       7 ar
      6       4       8 ar
      7       5       9 ar
      8       6      10 ar
      9       7       9 ar
     10       8      10 ar
     11       9      10 ar
     12       1      11 1
     13       2      12 1
     14       3      13 1
     15       4      14 1
     16       5      15 1
     17       6      16 1
     18       7      17 1
     19       8      18 1
@<TRIPOS>ALT_TYPE
CGenFF_4.0_ALT_TYPE_SET
CGenFF_4.0 1 CG2R61 2 CG2R61 3 CG2R61 4 CG2R61 5 CG2R61 6 CG2R61 7 CG2R61 8 CG2R61 9 CG2R61 10 CG2R61 11 HGR61 12 HGR61 13 HGR61 14 HGR61 15 HGR61 16 HGR61 17 HGR61 18 HGR61
@<TRIPOS>MOLECULE
naphtalene
 18 19 0 0 0
****
USER_CHARGES
INVALID_CHARGES
Pose:   6 Cluster:   6 Fr_nu: 331381 TotEn:   -11.56
@<TRIPOS>ATOM
      1 C1        -50.2192  -12.2835  -42.7148 C.ar   1 LIG      -0.11500
      2 C2        -49.0196  -12.7135  -43.2741 C.ar   1 LIG      -0.11500
      3 C3        -52.2752  -12.2836  -47.1245 C.ar   1 LIG      -0.11500
      4 C4        -51.0755  -12.7136  -47.6838 C.ar   1 LIG      -0.11500
      5 C5        -51.3317  -12.0676  -43.5286 C.ar   1 LIG      -0.11700
      6 C6        -48.9278  -12.9294  -44.6493 C.ar   1 LIG      -0.11700
      7 C7        -52.3670  -12.0677  -45.7492 C.ar   1 LIG      -0.11700
      8 C8        -49.9630  -12.9294  -46.8700 C.ar   1 LIG      -0.11700
      9 C9        -51.2573  -12.2799  -44.9150 C.ar   1 LIG       0.00400
     10 C10       -50.0374  -12.7172  -45.4837 C.ar   1 LIG       0.00400
     11 H1        -50.2900  -12.1150  -41.6442 H      1 LIG       0.11500
     12 H2        -48.1543  -12.8815  -42.6396 H      1 LIG       0.11500
     13 H3        -53.1412  -12.1155  -47.7586 H      1 LIG       0.11500
     14 H4        -51.0050  -12.8805  -48.7546 H      1 LIG       0.11500
     15 H5        -52.2591  -11.7311  -43.0698 H      1 LIG       0.11500
     16 H6        -47.9803  -13.2661  -45.0649 H      1 LIG       0.11500
     17 H7        -53.3148  -11.7319  -45.3337 H      1 LIG       0.11500
     18 H8        -49.0352  -13.2653  -47.3288 H      1 LIG       0.11500
@<TRIPOS>BOND
      1       1       2 ar
      2       1       5 ar
      3       2       6 ar
      4       3       4 ar
      5       3       7 ar
      6       4       8 ar
      7       5       9 ar
      8       6      10 ar
      9       7       9 ar
     10       8      10 ar
     11       9      10 ar
     12       1      11 1
     13       2      12 1
     14       3      13 1
     15       4      14 1
     16       5      15 1
     17       6      16 1
     18       7      17 1
     19       8      18 1
@<TRIPOS>ALT_TYPE
CGenFF_4.0_ALT_TYPE_SET
CGenFF_4.0 1 CG2R61 2 CG2R61 3 CG2R61 4 CG2R61 5 CG2R61 6 CG2R61 7 CG2R61 8 CG2R61 9 CG2R61 10 CG2R61 11 HGR61 12 HGR61 13 HGR61 14 HGR61 15 HGR61 16 HGR61 17 HGR61 18 HGR61
@<TRIPOS>MOLECULE
naphtalene
 18 19 0 0 0
****
USER_CHARGES
INVALID_CHARGES
Pose:   7 Cluster:   7 Fr_nu: 210278 TotEn:   -11.53
@<TRIPOS>ATOM
      1 C1        -73.9110  -22.7634  -42.8525 C.ar   1 LIG      -0.11500
      2 C2        -72.8522  -23.5006  -43.3744 C.ar   1 LIG      -0.11500
      3 C3        -76.6420  -23.9658  -46.6955 C.ar   1 LIG      -0.11500
      4 C4        -75.5832  -24.7030  -47.2172 C.ar   1 LIG      -0.11500
      5 C5        -75.1203  -22.6918  -43.5445 C.ar   1 LIG      -0.11700
      6 C6        -72.9986  -24.1691  -44.5900 C.ar   1 LIG      -0.11700
      7 C7        -76.4956  -23.2973  -45.4797 C.ar   1 LIG      -0.11700
      8 C8        -74.3738  -24.7746  -46.5253 C.ar   1 LIG      -0.11700
      9 C9        -75.2854  -23.3584  -44.7697 C.ar   1 LIG       0.00400
     10 C10       -74.2087  -24.1080  -45.3002 C.ar   1 LIG       0.00400
     11 H1        -73.7963  -22.2427  -41.9063 H      1 LIG       0.11500
     12 H2        -71.9113  -23.5559  -42.8347 H      1 LIG       0.11500
     13 H3        -77.5835  -23.9102  -47.2347 H      1 LIG       0.11500
     14 H4        -75.6980  -25.2223  -48.1641 H      1 LIG       0.11500
     15 H5        -75.9343  -22.1092  -43.1179 H      1 LIG       0.11500
     16 H6        -72.1579  -24.7400  -44.9789 H      1 LIG       0.11500
     17 H7        -77.3367  -22.7272  -45.0906 H      1 LIG       0.11500
     18 H8        -73.5594  -25.3565  -46.9521 H      1 LIG       0.11500
@<TRIPOS>BOND
      1       1       2 ar
      2       1       5 ar
      3       2       6 ar
      4       3       4 ar
      5       3       7 ar
      6       4       8 ar
      7       5       9 ar
      8       6      10 ar
      9       7       9 ar
     10       8      10 ar
     11       9      10 ar
     12       1      11 1
     13       2      12 1
     14       3      13 1
     15       4      14 1
     16       5      15 1
     17       6      16 1
     18       7      17 1
     19       8      18 1
@<TRIPOS>ALT_TYPE
CGenFF_4.0_ALT_TYPE_SET
CGenFF_4.0 1 CG2R61 2 CG2R61 3 CG2R61 4 CG2R61 5 CG2R61 6 CG2R61 7 CG2R61 8 CG2R61 9 CG2R61 10 CG2R61 11 HGR61 12 HGR61 13 HGR61 14 HGR61 15 HGR61 16 HGR61 17 HGR61 18 HGR61
@<TRIPOS>MOLECULE
naphtalene
 18 19 0 0 0
****
USER_CHARGES
INVALID_CHARGES
Pose:   8 Cluster:   8 Fr_nu: 203784 TotEn:   -11.47
@<TRIPOS>ATOM
      1 C1        -80.9092  -18.9378  -30.9274 C.ar   1 LIG      -0.11500
      2 C2        -79.9294  -19.4972  -31.7423 C.ar   1 LIG      -0.11500
      3 C3        -84.3319  -21.4070  -33.3484 C.ar   1 LIG      -0.11500
      4 C4        -83.3520  -21.9663  -34.1632 C.ar   1 LIG      -0.11500
      5 C5        -82.2506  -19.2700  -31.1194 C.ar   1 LIG      -0.11700
      6 C6        -80.2871  -20.3908  -32.7521 C.ar   1 LIG      -0.11700
      7 C7        -83.9742  -20.5134  -32.3384 C.ar   1 LIG      -0.11700
      8 C8        -82.0106  -21.6342  -33.9713 C.ar   1 LIG      -0.11700
      9 C9        -82.6288  -20.1677  -32.1311 C.ar   1 LIG       0.00400
     10 C10       -81.6324  -20.7364  -32.9596 C.ar   1 LIG       0.00400
     11 H1        -80.6302  -18.2417  -30.1418 H      1 LIG       0.11500
     12 H2        -78.8854  -19.2381  -31.5918 H      1 LIG       0.11500
     13 H3        -85.3763  -21.6658  -33.4982 H      1 LIG       0.11500
     14 H4        -83.6317  -22.6612  -34.9495 H      1 LIG       0.11500
     15 H5        -82.9996  -18.8203  -30.4708 H      1 LIG       0.11500
     16 H6        -79.5045  -20.8163  -33.3768 H      1 LIG       0.11500
     17 H7        -84.7568  -20.0886  -31.7133 H      1 LIG       0.11500
     18 H8        -81.2615  -22.0832  -34.6203 H      1 LIG       0.11500
@<TRIPOS>BOND
      1       1       2 ar
      2       1       5 ar
      3       2       6 ar
      4       3       4 ar
      5       3       7 ar
      6       4       8 ar
      7       5       9 ar
      8       6      10 ar
      9       7       9 ar
     10       8      10 ar
     11       9      10 ar
     12       1      11 1
     13       2      12 1
     14       3      13 1
     15       4      14 1
     16       5      15 1
     17       6      16 1
     18       7      17 1
     19       8      18 1
@<TRIPOS>ALT_TYPE
CGenFF_4.0_ALT_TYPE_SET
CGenFF_4.0 1 CG2R61 2 CG2R61 3 CG2R61 4 CG2R61 5 CG2R61 6 CG2R61 7 CG2R61 8 CG2R61 9 CG2R61 10 CG2R61 11 HGR61 12 HGR61 13 HGR61 14 HGR61 15 HGR61 16 HGR61 17 HGR61 18 HGR61
@<TRIPOS>MOLECULE
naphtalene
 18 19 0 0 0
****
USER_CHARGES
INVALID_CHARGES
Pose:   9 Cluster:   9 Fr_nu: 135787 TotEn:   -11.42
@<TRIPOS>ATOM
      1 C1        -70.1161    2.0297  -30.9813 C.ar   1 LIG      -0.11500
      2 C2        -70.4530    0.8842  -30.2664 C.ar   1 LIG      -0.11500
      3 C3        -74.2518    1.6626  -33.5178 C.ar   1 LIG      -0.11500
      4 C4        -74.5886    0.5171  -32.8028 C.ar   1 LIG      -0.11500
      5 C5        -70.9737    2.5136  -31.9697 C.ar   1 LIG      -0.11700
      6 C6        -71.6485    0.2181  -30.5370 C.ar   1 LIG      -0.11700
      7 C7        -73.0562    2.3288  -33.2470 C.ar   1 LIG      -0.11700
      8 C8        -73.7311    0.0331  -31.8144 C.ar   1 LIG      -0.11700
      9 C9        -72.1812    1.8558  -32.2556 C.ar   1 LIG       0.00400
     10 C10       -72.5236    0.6909  -31.5286 C.ar   1 LIG       0.00400
     11 H1        -69.1850    2.5476  -30.7705 H      1 LIG       0.11500
     12 H2        -69.7848    0.5085  -29.4969 H      1 LIG       0.11500
     13 H3        -74.9198    2.0390  -34.2874 H      1 LIG       0.11500
     14 H4        -75.5191   -0.0012  -33.0150 H      1 LIG       0.11500
     15 H5        -70.6898    3.4106  -32.5163 H      1 LIG       0.11500
     16 H6        -71.8918   -0.6752  -29.9655 H      1 LIG       0.11500
     17 H7        -72.8135    3.2225  -33.8180 H      1 LIG       0.11500
     18 H8        -74.0144   -0.8644  -31.2682 H      1 LIG       0.11500
@<TRIPOS>BOND
      1       1       2 ar
      2       1       5 ar
      3       2       6 ar
      4       3       4 ar
      5       3       7 ar
      6       4       8 ar
      7       5       9 ar
      8       6      10 ar
      9       7       9 ar
     10       8      10 ar
     11       9      10 ar
     12       1      11 1
     13       2      12 1
     14       3      13 1
     15       4      14 1
     16       5      15 1
     17       6      16 1
     18       7      17 1
     19       8      18 1
@<TRIPOS>ALT_TYPE
CGenFF_4.0_ALT_TYPE_SET
CGenFF_4.0 1 CG2R61 2 CG2R61 3 CG2R61 4 CG2R61 5 CG2R61 6 CG2R61 7 CG2R61 8 CG2R61 9 CG2R61 10 CG2R61 11 HGR61 12 HGR61 13 HGR61 14 HGR61 15 HGR61 16 HGR61 17 HGR61 18 HGR61
@<TRIPOS>MOLECULE
naphtalene
 18 19 0 0 0
****
USER_CHARGES
INVALID_CHARGES
Pose:  10 Cluster:  10 Fr_nu: 235354 TotEn:   -11.36
@<TRIPOS>ATOM
      1 C1        -73.3796  -25.2214  -37.0165 C.ar   1 LIG      -0.11500
      2 C2        -72.7102  -24.1184  -37.5383 C.ar   1 LIG      -0.11500
      3 C3        -75.2035  -26.1974  -41.4204 C.ar   1 LIG      -0.11500
      4 C4        -74.5341  -25.0943  -41.9420 C.ar   1 LIG      -0.11500
      5 C5        -74.1682  -26.0173  -37.8478 C.ar   1 LIG      -0.11700
      6 C6        -72.8269  -23.8070  -38.8931 C.ar   1 LIG      -0.11700
      7 C7        -75.0867  -26.5088  -40.0654 C.ar   1 LIG      -0.11700
      8 C8        -73.7455  -24.2983  -41.1108 C.ar   1 LIG      -0.11700
      9 C9        -74.2972  -25.7187  -39.2141 C.ar   1 LIG       0.00400
     10 C10       -73.6165  -24.5970  -39.7445 C.ar   1 LIG       0.00400
     11 H1        -73.2888  -25.4631  -35.9616 H      1 LIG       0.11500
     12 H2        -72.0963  -23.4996  -36.8903 H      1 LIG       0.11500
     13 H3        -75.8176  -26.8168  -42.0679 H      1 LIG       0.11500
     14 H4        -74.6264  -24.8524  -42.9967 H      1 LIG       0.11500
     15 H5        -74.6828  -26.8744  -37.4182 H      1 LIG       0.11500
     16 H6        -72.2945  -22.9404  -39.2795 H      1 LIG       0.11500
     17 H7        -75.6186  -27.3759  -39.6794 H      1 LIG       0.11500
     18 H8        -73.2314  -23.4407  -41.5400 H      1 LIG       0.11500
@<TRIPOS>BOND
      1       1       2 ar
      2       1       5 ar
      3       2       6 ar
      4       3       4 ar
      5       3       7 ar
      6       4       8 ar
      7       5       9 ar
      8       6      10 ar
      9       7       9 ar
     10       8      10 ar
     11       9      10 ar
     12       1      11 1
     13       2      12 1
     14       3      13 1
     15       4      14 1
     16       5      15 1
     17       6      16 1
     18       7      17 1
     19       8      18 1
@<TRIPOS>ALT_TYPE
CGenFF_4.0_ALT_TYPE_SET
CGenFF_4.0 1 CG2R61 2 CG2R61 3 CG2R61 4 CG2R61 5 CG2R61 6 CG2R61 7 CG2R61 8 CG2R61 9 CG2R61 10 CG2R61 11 HGR61 12 HGR61 13 HGR61 14 HGR61 15 HGR61 16 HGR61 17 HGR61 18 HGR61
@<TRIPOS>MOLECULE
naphtalene
 18 19 0 0 0
****
USER_CHARGES
INVALID_CHARGES
Pose:  11 Cluster:  11 Fr_nu: 387616 TotEn:   -11.31
@<TRIPOS>ATOM
      1 C1        -60.0030   -8.4879  -55.6897 C.ar   1 LIG      -0.11500
      2 C2        -58.9025   -8.4286  -54.8398 C.ar   1 LIG      -0.11500
      3 C3        -60.8869   -3.7735  -54.8736 C.ar   1 LIG      -0.11500
      4 C4        -59.7864   -3.7143  -54.0238 C.ar   1 LIG      -0.11500
      5 C5        -60.7748   -7.3474  -55.9137 C.ar   1 LIG      -0.11700
      6 C6        -58.5694   -7.2288  -54.2107 C.ar   1 LIG      -0.11700
      7 C7        -61.2199   -4.9734  -55.5028 C.ar   1 LIG      -0.11700
      8 C8        -59.0146   -4.8547  -53.7996 C.ar   1 LIG      -0.11700
      9 C9        -60.4542   -6.1312  -55.2888 C.ar   1 LIG       0.00400
     10 C10       -59.3351   -6.0710  -54.4245 C.ar   1 LIG       0.00400
     11 H1        -60.2621   -9.4224  -56.1787 H      1 LIG       0.11500
     12 H2        -58.3021   -9.3169  -54.6663 H      1 LIG       0.11500
     13 H3        -61.4877   -2.8853  -55.0477 H      1 LIG       0.11500
     14 H4        -59.5286   -2.7799  -53.5339 H      1 LIG       0.11500
     15 H5        -61.6308   -7.4171  -56.5816 H      1 LIG       0.11500
     16 H6        -57.7047   -7.2053  -53.5509 H      1 LIG       0.11500
     17 H7        -62.0842   -4.9964  -56.1632 H      1 LIG       0.11500
     18 H8        -58.1589   -4.7855  -53.1311 H      1 LIG       0.11500
@<TRIPOS>BOND
      1       1       2 ar
      2       1       5 ar
      3       2       6 ar
      4       3       4 ar
      5       3       7 ar
      6       4       8 ar
      7       5       9 ar
      8       6      10 ar
      9       7       9 ar
     10       8      10 ar
     11       9      10 ar
     12       1      11 1
     13       2      12 1
     14       3      13 1
     15       4      14 1
     16       5      15 1
     17       6      16 1
     18       7      17 1
     19       8      18 1
@<TRIPOS>ALT_TYPE
CGenFF_4.0_ALT_TYPE_SET
CGenFF_4.0 1 CG2R61 2 CG2R61 3 CG2R61 4 CG2R61 5 CG2R61 6 CG2R61 7 CG2R61 8 CG2R61 9 CG2R61 10 CG2R61 11 HGR61 12 HGR61 13 HGR61 14 HGR61 15 HGR61 16 HGR61 17 HGR61 18 HGR61
@<TRIPOS>MOLECULE
naphtalene
 18 19 0 0 0
****
USER_CHARGES
INVALID_CHARGES
Pose:  12 Cluster:  12 Fr_nu:  29301 TotEn:   -11.04
@<TRIPOS>ATOM
      1 C1        -67.5552   -2.9164  -28.1330 C.ar   1 LIG      -0.11500
      2 C2        -68.3921   -3.9766  -28.4684 C.ar   1 LIG      -0.11500
      3 C3        -67.2182   -4.6209  -23.5883 C.ar   1 LIG      -0.11500
      4 C4        -68.0551   -5.6810  -23.9239 C.ar   1 LIG      -0.11500
      5 C5        -67.0515   -2.8074  -26.8365 C.ar   1 LIG      -0.11700
      6 C6        -68.7285   -4.9318  -27.5089 C.ar   1 LIG      -0.11700
      7 C7        -66.8817   -3.6657  -24.5480 C.ar   1 LIG      -0.11700
      8 C8        -68.5589   -5.7901  -25.2203 C.ar   1 LIG      -0.11700
      9 C9        -67.3797   -3.7597  -25.8578 C.ar   1 LIG       0.00400
     10 C10       -68.2307   -4.8378  -26.1990 C.ar   1 LIG       0.00400
     11 H1        -67.2941   -2.1728  -28.8803 H      1 LIG       0.11500
     12 H2        -68.7835   -4.0607  -29.4781 H      1 LIG       0.11500
     13 H3        -66.8263   -4.5363  -22.5786 H      1 LIG       0.11500
     14 H4        -68.3170   -6.4235  -23.1758 H      1 LIG       0.11500
     15 H5        -66.3994   -1.9701  -26.5965 H      1 LIG       0.11500
     16 H6        -69.3838   -5.7524  -27.7935 H      1 LIG       0.11500
     17 H7        -66.2258   -2.8457  -24.2634 H      1 LIG       0.11500
     18 H8        -69.2117   -6.6269  -25.4603 H      1 LIG       0.11500
@<TRIPOS>BOND
      1       1       2 ar
      2       1       5 ar
      3       2       6 ar
      4       3       4 ar
      5       3       7 ar
      6       4       8 ar
      7       5       9 ar
      8       6      10 ar
      9       7       9 ar
     10       8      10 ar
     11       9      10 ar
     12       1      11 1
     13       2      12 1
     14       3      13 1
     15       4      14 1
     16       5      15 1
     17       6      16 1
     18       7      17 1
     19       8      18 1
@<TRIPOS>ALT_TYPE
CGenFF_4.0_ALT_TYPE_SET
CGenFF_4.0 1 CG2R61 2 CG2R61 3 CG2R61 4 CG2R61 5 CG2R61 6 CG2R61 7 CG2R61 8 CG2R61 9 CG2R61 10 CG2R61 11 HGR61 12 HGR61 13 HGR61 14 HGR61 15 HGR61 16 HGR61 17 HGR61 18 HGR61
@<TRIPOS>MOLECULE
naphtalene
 18 19 0 0 0
****
USER_CHARGES
INVALID_CHARGES
Pose:  13 Cluster:  13 Fr_nu:  39661 TotEn:   -11.03
@<TRIPOS>ATOM
      1 C1        -78.5475  -13.9900  -46.8708 C.ar   1 LIG      -0.11500
      2 C2        -77.9285  -12.7517  -47.0133 C.ar   1 LIG      -0.11500
      3 C3        -77.1860  -15.1896  -51.3853 C.ar   1 LIG      -0.11500
      4 C4        -76.5671  -13.9512  -51.5276 C.ar   1 LIG      -0.11500
      5 C5        -78.5202  -14.9093  -47.9200 C.ar   1 LIG      -0.11700
      6 C6        -77.2798  -12.4279  -48.2052 C.ar   1 LIG      -0.11700
      7 C7        -77.8347  -15.5134  -50.1933 C.ar   1 LIG      -0.11700
      8 C8        -76.5943  -13.0318  -50.4786 C.ar   1 LIG      -0.11700
      9 C9        -77.8720  -14.6002  -49.1269 C.ar   1 LIG       0.00400
     10 C10       -77.2426  -13.3410  -49.2717 C.ar   1 LIG       0.00400
     11 H1        -79.0527  -14.2414  -45.9429 H      1 LIG       0.11500
     12 H2        -77.9500  -12.0369  -46.1958 H      1 LIG       0.11500
     13 H3        -77.1647  -15.9051  -52.2025 H      1 LIG       0.11500
     14 H4        -76.0632  -13.6999  -52.4563 H      1 LIG       0.11500
     15 H5        -79.0111  -15.8711  -47.7866 H      1 LIG       0.11500
     16 H6        -76.8022  -11.4544  -48.2942 H      1 LIG       0.11500
     17 H7        -78.3115  -16.4873  -50.1041 H      1 LIG       0.11500
     18 H8        -76.1041  -12.0696  -50.6120 H      1 LIG       0.11500
@<TRIPOS>BOND
      1       1       2 ar
      2       1       5 ar
      3       2       6 ar
      4       3       4 ar
      5       3       7 ar
      6       4       8 ar
      7       5       9 ar
      8       6      10 ar
      9       7       9 ar
     10       8      10 ar
     11       9      10 ar
     12       1      11 1
     13       2      12 1
     14       3      13 1
     15       4      14 1
     16       5      15 1
     17       6      16 1
     18       7      17 1
     19       8      18 1
@<TRIPOS>ALT_TYPE
CGenFF_4.0_ALT_TYPE_SET
CGenFF_4.0 1 CG2R61 2 CG2R61 3 CG2R61 4 CG2R61 5 CG2R61 6 CG2R61 7 CG2R61 8 CG2R61 9 CG2R61 10 CG2R61 11 HGR61 12 HGR61 13 HGR61 14 HGR61 15 HGR61 16 HGR61 17 HGR61 18 HGR61
@<TRIPOS>MOLECULE
naphtalene
 18 19 0 0 0
****
USER_CHARGES
INVALID_CHARGES
Pose:  14 Cluster:  14 Fr_nu: 125738 TotEn:   -10.86
@<TRIPOS>ATOM
      1 C1        -66.8519   -1.7179  -28.3666 C.ar   1 LIG      -0.11500
      2 C2        -67.8583   -2.3823  -27.6719 C.ar   1 LIG      -0.11500
      3 C3        -63.6300   -3.0510  -24.9731 C.ar   1 LIG      -0.11500
      4 C4        -64.6365   -3.7152  -24.2785 C.ar   1 LIG      -0.11500
      5 C5        -65.5469   -1.7154  -27.8729 C.ar   1 LIG      -0.11700
      6 C6        -67.5638   -3.0466  -26.4810 C.ar   1 LIG      -0.11700
      7 C7        -63.9245   -2.3866  -26.1642 C.ar   1 LIG      -0.11700
      8 C8        -65.9414   -3.7178  -24.7720 C.ar   1 LIG      -0.11700
      9 C9        -65.2324   -2.3788  -26.6757 C.ar   1 LIG       0.00400
     10 C10       -66.2559   -3.0543  -25.9693 C.ar   1 LIG       0.00400
     11 H1        -67.0818   -1.2005  -29.2933 H      1 LIG       0.11500
     12 H2        -68.8738   -2.3839  -28.0572 H      1 LIG       0.11500
     13 H3        -62.6140   -3.0491  -24.5884 H      1 LIG       0.11500
     14 H4        -64.4062   -4.2313  -23.3511 H      1 LIG       0.11500
     15 H5        -64.7762   -1.1892  -28.4324 H      1 LIG       0.11500
     16 H6        -68.3661   -3.5598  -25.9549 H      1 LIG       0.11500
     17 H7        -63.1219   -1.8742  -26.6905 H      1 LIG       0.11500
     18 H8        -66.7125   -4.2433  -24.2123 H      1 LIG       0.11500
@<TRIPOS>BOND
      1       1       2 ar
      2       1       5 ar
      3       2       6 ar
      4       3       4 ar
      5       3       7 ar
      6       4       8 ar
      7       5       9 ar
      8       6      10 ar
      9       7       9 ar
     10       8      10 ar
     11       9      10 ar
     12       1      11 1
     13       2      12 1
     14       3      13 1
     15       4      14 1
     16       5      15 1
     17       6      16 1
     18       7      17 1
     19       8      18 1
@<TRIPOS>ALT_TYPE
CGenFF_4.0_ALT_TYPE_SET
CGenFF_4.0 1 CG2R61 2 CG2R61 3 CG2R61 4 CG2R61 5 CG2R61 6 CG2R61 7 CG2R61 8 CG2R61 9 CG2R61 10 CG2R61 11 HGR61 12 HGR61 13 HGR61 14 HGR61 15 HGR61 16 HGR61 17 HGR61 18 HGR61
@<TRIPOS>MOLECULE
naphtalene
 18 19 0 0 0
****
USER_CHARGES
INVALID_CHARGES
Pose:  15 Cluster:  15 Fr_nu:  69995 TotEn:   -10.81
@<TRIPOS>ATOM
      1 C1        -69.9462   -1.1932  -29.6905 C.ar   1 LIG      -0.11500
      2 C2        -69.7533   -2.4717  -29.1756 C.ar   1 LIG      -0.11500
      3 C3        -65.4765    0.0658  -28.2381 C.ar   1 LIG      -0.11500
      4 C4        -65.2837   -1.2127  -27.7232 C.ar   1 LIG      -0.11500
      5 C5        -68.9335   -0.2389  -29.5884 C.ar   1 LIG      -0.11700
      6 C6        -68.5472   -2.8010  -28.5568 C.ar   1 LIG      -0.11700
      7 C7        -66.6827    0.3951  -28.8571 C.ar   1 LIG      -0.11700
      8 C8        -66.2964   -2.1670  -27.8252 C.ar   1 LIG      -0.11700
      9 C9        -67.7130   -0.5529  -28.9686 C.ar   1 LIG       0.00400
     10 C10       -67.5169   -1.8530  -28.4450 C.ar   1 LIG       0.00400
     11 H1        -70.8856   -0.9372  -30.1717 H      1 LIG       0.11500
     12 H2        -70.5422   -3.2139  -29.2559 H      1 LIG       0.11500
     13 H3        -64.6878    0.8086  -28.1583 H      1 LIG       0.11500
     14 H4        -64.3447   -1.4677  -27.2409 H      1 LIG       0.11500
     15 H5        -69.1065    0.7543  -29.9976 H      1 LIG       0.11500
     16 H6        -68.4180   -3.8066  -28.1619 H      1 LIG       0.11500
     17 H7        -66.8113    1.4004  -29.2526 H      1 LIG       0.11500
     18 H8        -66.1239   -3.1601  -27.4154 H      1 LIG       0.11500
@<TRIPOS>BOND
      1       1       2 ar
      2       1       5 ar
      3       2       6 ar
      4       3       4 ar
      5       3       7 ar
      6       4       8 ar
      7       5       9 ar
      8       6      10 ar
      9       7       9 ar
     10       8      10 ar
     11       9      10 ar
     12       1      11 1
     13       2      12 1
     14       3      13 1
     15       4      14 1
     16       5      15 1
     17       6      16 1
     18       7      17 1
     19       8      18 1
@<TRIPOS>ALT_TYPE
CGenFF_4.0_ALT_TYPE_SET
CGenFF_4.0 1 CG2R61 2 CG2R61 3 CG2R61 4 CG2R61 5 CG2R61 6 CG2R61 7 CG2R61 8 CG2R61 9 CG2R61 10 CG2R61 11 HGR61 12 HGR61 13 HGR61 14 HGR61 15 HGR61 16 HGR61 17 HGR61 18 HGR61
@<TRIPOS>MOLECULE
naphtalene
 18 19 0 0 0
****
USER_CHARGES
INVALID_CHARGES
Pose:  16 Cluster:  16 Fr_nu: 248441 TotEn:   -10.76
@<TRIPOS>ATOM
      1 C1        -80.8766  -12.4385  -28.7541 C.ar   1 LIG      -0.11500
      2 C2        -81.4465  -13.5704  -29.3292 C.ar   1 LIG      -0.11500
      3 C3        -77.3121  -15.1786  -26.8942 C.ar   1 LIG      -0.11500
      4 C4        -77.8821  -16.3105  -27.4694 C.ar   1 LIG      -0.11500
      5 C5        -79.7057  -12.5505  -28.0037 C.ar   1 LIG      -0.11700
      6 C6        -80.8480  -14.8186  -29.1564 C.ar   1 LIG      -0.11700
      7 C7        -77.9108  -13.9303  -27.0672 C.ar   1 LIG      -0.11700
      8 C8        -79.0530  -16.1985  -28.2197 C.ar   1 LIG      -0.11700
      9 C9        -79.0896  -13.7991  -27.8193 C.ar   1 LIG       0.00400
     10 C10       -79.6692  -14.9500  -28.4042 C.ar   1 LIG       0.00400
     11 H1        -81.3434  -11.4671  -28.8885 H      1 LIG       0.11500
     12 H2        -82.3579  -13.4821  -29.9134 H      1 LIG       0.11500
     13 H3        -76.4004  -15.2663  -26.3100 H      1 LIG       0.11500
     14 H4        -77.4157  -17.2818  -27.3334 H      1 LIG       0.11500
     15 H5        -79.2780  -11.6524  -27.5630 H      1 LIG       0.11500
     16 H6        -81.3105  -15.6899  -29.6154 H      1 LIG       0.11500
     17 H7        -77.4476  -13.0591  -26.6088 H      1 LIG       0.11500
     18 H8        -79.4814  -17.0967  -28.6600 H      1 LIG       0.11500
@<TRIPOS>BOND
      1       1       2 ar
      2       1       5 ar
      3       2       6 ar
      4       3       4 ar
      5       3       7 ar
      6       4       8 ar
      7       5       9 ar
      8       6      10 ar
      9       7       9 ar
     10       8      10 ar
     11       9      10 ar
     12       1      11 1
     13       2      12 1
     14       3      13 1
     15       4      14 1
     16       5      15 1
     17       6      16 1
     18       7      17 1
     19       8      18 1
@<TRIPOS>ALT_TYPE
CGenFF_4.0_ALT_TYPE_SET
CGenFF_4.0 1 CG2R61 2 CG2R61 3 CG2R61 4 CG2R61 5 CG2R61 6 CG2R61 7 CG2R61 8 CG2R61 9 CG2R61 10 CG2R61 11 HGR61 12 HGR61 13 HGR61 14 HGR61 15 HGR61 16 HGR61 17 HGR61 18 HGR61
@<TRIPOS>MOLECULE
naphtalene
 18 19 0 0 0
****
USER_CHARGES
INVALID_CHARGES
Pose:  17 Cluster:  17 Fr_nu: 116907 TotEn:   -10.73
@<TRIPOS>ATOM
      1 C1        -75.0294  -10.7383  -45.0684 C.ar   1 LIG      -0.11500
      2 C2        -74.4766  -10.4607  -46.3151 C.ar   1 LIG      -0.11500
      3 C3        -78.2078  -13.7747  -47.1542 C.ar   1 LIG      -0.11500
      4 C4        -77.6549  -13.4971  -48.4008 C.ar   1 LIG      -0.11500
      5 C5        -76.0958  -11.6313  -44.9604 C.ar   1 LIG      -0.11700
      6 C6        -74.9879  -11.0749  -47.4585 C.ar   1 LIG      -0.11700
      7 C7        -77.6963  -13.1604  -46.0107 C.ar   1 LIG      -0.11700
      8 C8        -76.5885  -12.6039  -48.5089 C.ar   1 LIG      -0.11700
      9 C9        -76.6233  -12.2588  -46.1008 C.ar   1 LIG       0.00400
     10 C10       -76.0611  -11.9765  -47.3685 C.ar   1 LIG       0.00400
     11 H1        -74.6313  -10.2593  -44.1787 H      1 LIG       0.11500
     12 H2        -73.6463   -9.7655  -46.3980 H      1 LIG       0.11500
     13 H3        -79.0382  -14.4701  -47.0705 H      1 LIG       0.11500
     14 H4        -78.0544  -13.9752  -49.2903 H      1 LIG       0.11500
     15 H5        -76.5125  -11.8330  -43.9757 H      1 LIG       0.11500
     16 H6        -74.5400  -10.8435  -48.4227 H      1 LIG       0.11500
     17 H7        -78.1439  -13.3926  -45.0466 H      1 LIG       0.11500
     18 H8        -76.1721  -12.4015  -49.4936 H      1 LIG       0.11500
@<TRIPOS>BOND
      1       1       2 ar
      2       1       5 ar
      3       2       6 ar
      4       3       4 ar
      5       3       7 ar
      6       4       8 ar
      7       5       9 ar
      8       6      10 ar
      9       7       9 ar
     10       8      10 ar
     11       9      10 ar
     12       1      11 1
     13       2      12 1
     14       3      13 1
     15       4      14 1
     16       5      15 1
     17       6      16 1
     18       7      17 1
     19       8      18 1
@<TRIPOS>ALT_TYPE
CGenFF_4.0_ALT_TYPE_SET
CGenFF_4.0 1 CG2R61 2 CG2R61 3 CG2R61 4 CG2R61 5 CG2R61 6 CG2R61 7 CG2R61 8 CG2R61 9 CG2R61 10 CG2R61 11 HGR61 12 HGR61 13 HGR61 14 HGR61 15 HGR61 16 HGR61 17 HGR61 18 HGR61
@<TRIPOS>MOLECULE
naphtalene
 18 19 0 0 0
****
USER_CHARGES
INVALID_CHARGES
Pose:  18 Cluster:  18 Fr_nu:   2743 TotEn:   -10.69
@<TRIPOS>ATOM
      1 C1        -70.3790  -24.4441  -43.0364 C.ar   1 LIG      -0.11500
      2 C2        -70.5783  -24.8262  -41.7131 C.ar   1 LIG      -0.11500
      3 C3        -74.8211  -22.4614  -43.1327 C.ar   1 LIG      -0.11500
      4 C4        -75.0203  -22.8436  -41.8094 C.ar   1 LIG      -0.11500
      5 C5        -71.3816  -23.7601  -43.7245 C.ar   1 LIG      -0.11700
      6 C6        -71.7808  -24.5259  -41.0728 C.ar   1 LIG      -0.11700
      7 C7        -73.6185  -22.7617  -43.7730 C.ar   1 LIG      -0.11700
      8 C8        -74.0178  -23.5276  -41.1212 C.ar   1 LIG      -0.11700
      9 C9        -72.5984  -23.4495  -43.0957 C.ar   1 LIG       0.00400
     10 C10       -72.8010  -23.8382  -41.7500 C.ar   1 LIG       0.00400
     11 H1        -69.4429  -24.6786  -43.5346 H      1 LIG       0.11500
     12 H2        -69.7970  -25.3583  -41.1782 H      1 LIG       0.11500
     13 H3        -75.6021  -21.9290  -43.6682 H      1 LIG       0.11500
     14 H4        -75.9572  -22.6100  -41.3122 H      1 LIG       0.11500
     15 H5        -71.2042  -23.4716  -44.7585 H      1 LIG       0.11500
     16 H6        -71.9147  -24.8337  -40.0378 H      1 LIG       0.11500
     17 H7        -73.4845  -22.4530  -44.8076 H      1 LIG       0.11500
     18 H8        -74.1954  -23.8169  -40.0874 H      1 LIG       0.11500
@<TRIPOS>BOND
      1       1       2 ar
      2       1       5 ar
      3       2       6 ar
      4       3       4 ar
      5       3       7 ar
      6       4       8 ar
      7       5       9 ar
      8       6      10 ar
      9       7       9 ar
     10       8      10 ar
     11       9      10 ar
     12       1      11 1
     13       2      12 1
     14       3      13 1
     15       4      14 1
     16       5      15 1
     17       6      16 1
     18       7      17 1
     19       8      18 1
@<TRIPOS>ALT_TYPE
CGenFF_4.0_ALT_TYPE_SET
CGenFF_4.0 1 CG2R61 2 CG2R61 3 CG2R61 4 CG2R61 5 CG2R61 6 CG2R61 7 CG2R61 8 CG2R61 9 CG2R61 10 CG2R61 11 HGR61 12 HGR61 13 HGR61 14 HGR61 15 HGR61 16 HGR61 17 HGR61 18 HGR61
@<TRIPOS>MOLECULE
naphtalene
 18 19 0 0 0
****
USER_CHARGES
INVALID_CHARGES
Pose:  19 Cluster:  19 Fr_nu:  27484 TotEn:   -10.54
@<TRIPOS>ATOM
      1 C1        -45.7280  -13.1996  -42.5658 C.ar   1 LIG      -0.11500
      2 C2        -46.1067  -12.4448  -41.4596 C.ar   1 LIG      -0.11500
      3 C3        -50.2368  -12.8354  -44.3575 C.ar   1 LIG      -0.11500
      4 C4        -50.6154  -12.0806  -43.2512 C.ar   1 LIG      -0.11500
      5 C5        -46.6571  -13.4880  -43.5658 C.ar   1 LIG      -0.11700
      6 C6        -47.4157  -11.9755  -41.3490 C.ar   1 LIG      -0.11700
      7 C7        -48.9276  -13.3046  -44.4681 C.ar   1 LIG      -0.11700
      8 C8        -49.6864  -11.7922  -42.2511 C.ar   1 LIG      -0.11700
      9 C9        -47.9793  -13.0239  -43.4709 C.ar   1 LIG       0.00400
     10 C10       -48.3642  -12.2564  -42.3460 C.ar   1 LIG       0.00400
     11 H1        -44.7088  -13.5651  -42.6511 H      1 LIG       0.11500
     12 H2        -45.3825  -12.2206  -40.6818 H      1 LIG       0.11500
     13 H3        -50.9607  -13.0599  -45.1359 H      1 LIG       0.11500
     14 H4        -51.6351  -11.7166  -43.1657 H      1 LIG       0.11500
     15 H5        -46.3390  -14.0801  -44.4214 H      1 LIG       0.11500
     16 H6        -47.6896  -11.3869  -40.4758 H      1 LIG       0.11500
     17 H7        -48.6538  -13.8925  -45.3416 H      1 LIG       0.11500
     18 H8        -50.0044  -11.2007  -41.3950 H      1 LIG       0.11500
@<TRIPOS>BOND
      1       1       2 ar
      2       1       5 ar
      3       2       6 ar
      4       3       4 ar
      5       3       7 ar
      6       4       8 ar
      7       5       9 ar
      8       6      10 ar
      9       7       9 ar
     10       8      10 ar
     11       9      10 ar
     12       1      11 1
     13       2      12 1
     14       3      13 1
     15       4      14 1
     16       5      15 1
     17       6      16 1
     18       7      17 1
     19       8      18 1
@<TRIPOS>ALT_TYPE
CGenFF_4.0_ALT_TYPE_SET
CGenFF_4.0 1 CG2R61 2 CG2R61 3 CG2R61 4 CG2R61 5 CG2R61 6 CG2R61 7 CG2R61 8 CG2R61 9 CG2R61 10 CG2R61 11 HGR61 12 HGR61 13 HGR61 14 HGR61 15 HGR61 16 HGR61 17 HGR61 18 HGR61
@<TRIPOS>MOLECULE
naphtalene
 18 19 0 0 0
****
USER_CHARGES
INVALID_CHARGES
Pose:  20 Cluster:  20 Fr_nu: 284298 TotEn:   -10.40
@<TRIPOS>ATOM
      1 C1        -46.0603   -3.2713  -25.0404 C.ar   1 LIG      -0.11500
      2 C2        -45.3032   -3.7201  -23.9624 C.ar   1 LIG      -0.11500
      3 C3        -46.5942   -7.8576  -26.5745 C.ar   1 LIG      -0.11500
      4 C4        -45.8371   -8.3063  -25.4965 C.ar   1 LIG      -0.11500
      5 C5        -46.5729   -4.1845  -25.9623 C.ar   1 LIG      -0.11700
      6 C6        -45.0557   -5.0836  -23.8020 C.ar   1 LIG      -0.11700
      7 C7        -46.8418   -6.4940  -26.7349 C.ar   1 LIG      -0.11700
      8 C8        -45.3244   -7.3932  -24.5745 C.ar   1 LIG      -0.11700
      9 C9        -46.3336   -5.5607  -25.8166 C.ar   1 LIG       0.00400
     10 C10       -45.5637   -6.0170  -24.7203 C.ar   1 LIG       0.00400
     11 H1        -46.2522   -2.2096  -25.1651 H      1 LIG       0.11500
     12 H2        -44.9049   -3.0084  -23.2451 H      1 LIG       0.11500
     13 H3        -46.9931   -8.5690  -27.2922 H      1 LIG       0.11500
     14 H4        -45.6443   -9.3680  -25.3731 H      1 LIG       0.11500
     15 H5        -47.1617   -3.8111  -26.7976 H      1 LIG       0.11500
     16 H6        -44.4618   -5.4121  -22.9516 H      1 LIG       0.11500
     17 H7        -47.4364   -6.1658  -27.5848 H      1 LIG       0.11500
     18 H8        -44.7349   -7.7664  -23.7395 H      1 LIG       0.11500
@<TRIPOS>BOND
      1       1       2 ar
      2       1       5 ar
      3       2       6 ar
      4       3       4 ar
      5       3       7 ar
      6       4       8 ar
      7       5       9 ar
      8       6      10 ar
      9       7       9 ar
     10       8      10 ar
     11       9      10 ar
     12       1      11 1
     13       2      12 1
     14       3      13 1
     15       4      14 1
     16       5      15 1
     17       6      16 1
     18       7      17 1
     19       8      18 1
@<TRIPOS>ALT_TYPE
CGenFF_4.0_ALT_TYPE_SET
CGenFF_4.0 1 CG2R61 2 CG2R61 3 CG2R61 4 CG2R61 5 CG2R61 6 CG2R61 7 CG2R61 8 CG2R61 9 CG2R61 10 CG2R61 11 HGR61 12 HGR61 13 HGR61 14 HGR61 15 HGR61 16 HGR61 17 HGR61 18 HGR61
@<TRIPOS>MOLECULE
naphtalene
 18 19 0 0 0
****
USER_CHARGES
INVALID_CHARGES
Pose:  21 Cluster:  21 Fr_nu: 138929 TotEn:   -10.27
@<TRIPOS>ATOM
      1 C1        -57.7068    3.7649  -41.6288 C.ar   1 LIG      -0.11500
      2 C2        -57.2333    4.3300  -42.8092 C.ar   1 LIG      -0.11500
      3 C3        -62.0444    3.0472  -43.7127 C.ar   1 LIG      -0.11500
      4 C4        -61.5709    3.6124  -44.8930 C.ar   1 LIG      -0.11500
      5 C5        -59.0212    3.3030  -41.5536 C.ar   1 LIG      -0.11700
      6 C6        -58.0722    4.4356  -43.9188 C.ar   1 LIG      -0.11700
      7 C7        -61.2054    2.9416  -42.6030 C.ar   1 LIG      -0.11700
      8 C8        -60.2565    4.0743  -44.9683 C.ar   1 LIG      -0.11700
      9 C9        -59.8796    3.4013  -42.6608 C.ar   1 LIG       0.00400
     10 C10       -59.3981    3.9761  -43.8611 C.ar   1 LIG       0.00400
     11 H1        -57.0534    3.6835  -40.7651 H      1 LIG       0.11500
     12 H2        -56.2098    4.6890  -42.8667 H      1 LIG       0.11500
     13 H3        -63.0680    2.6878  -43.6545 H      1 LIG       0.11500
     14 H4        -62.2251    3.6949  -45.7559 H      1 LIG       0.11500
     15 H5        -59.3700    2.8652  -40.6206 H      1 LIG       0.11500
     16 H6        -57.6808    4.8804  -44.8314 H      1 LIG       0.11500
     17 H7        -61.5968    2.4961  -41.6908 H      1 LIG       0.11500
     18 H8        -59.9077    4.5129  -45.9010 H      1 LIG       0.11500
@<TRIPOS>BOND
      1       1       2 ar
      2       1       5 ar
      3       2       6 ar
      4       3       4 ar
      5       3       7 ar
      6       4       8 ar
      7       5       9 ar
      8       6      10 ar
      9       7       9 ar
     10       8      10 ar
     11       9      10 ar
     12       1      11 1
     13       2      12 1
     14       3      13 1
     15       4      14 1
     16       5      15 1
     17       6      16 1
     18       7      17 1
     19       8      18 1
@<TRIPOS>ALT_TYPE
CGenFF_4.0_ALT_TYPE_SET
CGenFF_4.0 1 CG2R61 2 CG2R61 3 CG2R61 4 CG2R61 5 CG2R61 6 CG2R61 7 CG2R61 8 CG2R61 9 CG2R61 10 CG2R61 11 HGR61 12 HGR61 13 HGR61 14 HGR61 15 HGR61 16 HGR61 17 HGR61 18 HGR61
@<TRIPOS>MOLECULE
naphtalene
 18 19 0 0 0
****
USER_CHARGES
INVALID_CHARGES
Pose:  22 Cluster:  22 Fr_nu: 266364 TotEn:   -10.14
@<TRIPOS>ATOM
      1 C1        -50.4740  -12.1877  -42.7364 C.ar   1 LIG      -0.11500
      2 C2        -49.5567  -11.3003  -43.2913 C.ar   1 LIG      -0.11500
      3 C3        -46.8195  -15.0368  -41.2530 C.ar   1 LIG      -0.11500
      4 C4        -45.9024  -14.1493  -41.8080 C.ar   1 LIG      -0.11500
      5 C5        -50.0272  -13.3404  -42.0896 C.ar   1 LIG      -0.11700
      6 C6        -48.1894  -11.5619  -43.2017 C.ar   1 LIG      -0.11700
      7 C7        -48.1870  -14.7751  -41.3425 C.ar   1 LIG      -0.11700
      8 C8        -46.3490  -12.9967  -42.4549 C.ar   1 LIG      -0.11700
      9 C9        -48.6544  -13.6198  -41.9900 C.ar   1 LIG       0.00400
     10 C10       -47.7218  -12.7173  -42.5544 C.ar   1 LIG       0.00400
     11 H1        -51.5384  -11.9838  -42.8069 H      1 LIG       0.11500
     12 H2        -49.9056  -10.4031  -43.7944 H      1 LIG       0.11500
     13 H3        -46.4712  -15.9343  -40.7495 H      1 LIG       0.11500
     14 H4        -44.8381  -14.3545  -41.7384 H      1 LIG       0.11500
     15 H5        -50.7621  -14.0202  -41.6634 H      1 LIG       0.11500
     16 H6        -47.4903  -10.8541  -43.6423 H      1 LIG       0.11500
     17 H7        -48.8858  -15.4826  -40.9012 H      1 LIG       0.11500
     18 H8        -45.6142  -12.3171  -42.8818 H      1 LIG       0.11500
@<TRIPOS>BOND
      1       1       2 ar
      2       1       5 ar
      3       2       6 ar
      4       3       4 ar
      5       3       7 ar
      6       4       8 ar
      7       5       9 ar
      8       6      10 ar
      9       7       9 ar
     10       8      10 ar
     11       9      10 ar
     12       1      11 1
     13       2      12 1
     14       3      13 1
     15       4      14 1
     16       5      15 1
     17       6      16 1
     18       7      17 1
     19       8      18 1
@<TRIPOS>ALT_TYPE
CGenFF_4.0_ALT_TYPE_SET
CGenFF_4.0 1 CG2R61 2 CG2R61 3 CG2R61 4 CG2R61 5 CG2R61 6 CG2R61 7 CG2R61 8 CG2R61 9 CG2R61 10 CG2R61 11 HGR61 12 HGR61 13 HGR61 14 HGR61 15 HGR61 16 HGR61 17 HGR61 18 HGR61
@<TRIPOS>MOLECULE
naphtalene
 18 19 0 0 0
****
USER_CHARGES
INVALID_CHARGES
Pose:  23 Cluster:  23 Fr_nu: 307593 TotEn:   -10.02
@<TRIPOS>ATOM
      1 C1        -60.9316    2.0371  -43.1622 C.ar   1 LIG      -0.11500
      2 C2        -59.5473    2.1565  -43.0834 C.ar   1 LIG      -0.11500
      3 C3        -61.0337    5.4870  -46.5916 C.ar   1 LIG      -0.11500
      4 C4        -59.6493    5.6064  -46.5126 C.ar   1 LIG      -0.11500
      5 C5        -61.6518    2.8336  -44.0530 C.ar   1 LIG      -0.11700
      6 C6        -58.8777    3.0726  -43.8950 C.ar   1 LIG      -0.11700
      7 C7        -61.7032    4.5708  -45.7799 C.ar   1 LIG      -0.11700
      8 C8        -58.9291    4.8100  -45.6218 C.ar   1 LIG      -0.11700
      9 C9        -60.9943    3.7611  -44.8776 C.ar   1 LIG       0.00400
     10 C10       -59.5866    3.8825  -44.7973 C.ar   1 LIG       0.00400
     11 H1        -61.4523    1.3241  -42.5298 H      1 LIG       0.11500
     12 H2        -58.9875    1.5358  -42.3898 H      1 LIG       0.11500
     13 H3        -61.5941    6.1075  -47.2852 H      1 LIG       0.11500
     14 H4        -59.1293    6.3205  -47.1443 H      1 LIG       0.11500
     15 H5        -62.7334    2.7235  -44.0975 H      1 LIG       0.11500
     16 H6        -57.7952    3.1488  -43.8170 H      1 LIG       0.11500
     17 H7        -62.7856    4.4943  -45.8587 H      1 LIG       0.11500
     18 H8        -57.8475    4.9204  -45.5767 H      1 LIG       0.11500
@<TRIPOS>BOND
      1       1       2 ar
      2       1       5 ar
      3       2       6 ar
      4       3       4 ar
      5       3       7 ar
      6       4       8 ar
      7       5       9 ar
      8       6      10 ar
      9       7       9 ar
     10       8      10 ar
     11       9      10 ar
     12       1      11 1
     13       2      12 1
     14       3      13 1
     15       4      14 1
     16       5      15 1
     17       6      16 1
     18       7      17 1
     19       8      18 1
@<TRIPOS>ALT_TYPE
CGenFF_4.0_ALT_TYPE_SET
CGenFF_4.0 1 CG2R61 2 CG2R61 3 CG2R61 4 CG2R61 5 CG2R61 6 CG2R61 7 CG2R61 8 CG2R61 9 CG2R61 10 CG2R61 11 HGR61 12 HGR61 13 HGR61 14 HGR61 15 HGR61 16 HGR61 17 HGR61 18 HGR61
@<TRIPOS>MOLECULE
naphtalene
 18 19 0 0 0
****
USER_CHARGES
INVALID_CHARGES
Pose:  24 Cluster:  24 Fr_nu: 442443 TotEn:    -9.99
@<TRIPOS>ATOM
      1 C1        -79.0387  -19.7871  -29.7414 C.ar   1 LIG      -0.11500
      2 C2        -80.1164  -20.1120  -28.9230 C.ar   1 LIG      -0.11500
      3 C3        -81.5414  -21.2907  -33.6335 C.ar   1 LIG      -0.11500
      4 C4        -82.6190  -21.6156  -32.8150 C.ar   1 LIG      -0.11500
      5 C5        -79.1190  -19.9973  -31.1183 C.ar   1 LIG      -0.11700
      6 C6        -81.2785  -20.6483  -29.4782 C.ar   1 LIG      -0.11700
      7 C7        -80.3792  -20.7544  -33.0783 C.ar   1 LIG      -0.11700
      8 C8        -82.5388  -21.4056  -31.4381 C.ar   1 LIG      -0.11700
      9 C9        -80.2810  -20.5362  -31.6944 C.ar   1 LIG       0.00400
     10 C10       -81.3768  -20.8666  -30.8620 C.ar   1 LIG       0.00400
     11 H1        -78.1340  -19.3702  -29.3086 H      1 LIG       0.11500
     12 H2        -80.0529  -19.9478  -27.8512 H      1 LIG       0.11500
     13 H3        -81.6042  -21.4546  -34.7056 H      1 LIG       0.11500
     14 H4        -83.5228  -22.0338  -33.2482 H      1 LIG       0.11500
     15 H5        -78.2641  -19.7363  -31.7388 H      1 LIG       0.11500
     16 H6        -82.1088  -20.8944  -28.8195 H      1 LIG       0.11500
     17 H7        -79.5494  -20.5076  -33.7372 H      1 LIG       0.11500
     18 H8        -83.3933  -21.6672  -30.8173 H      1 LIG       0.11500
@<TRIPOS>BOND
      1       1       2 ar
      2       1       5 ar
      3       2       6 ar
      4       3       4 ar
      5       3       7 ar
      6       4       8 ar
      7       5       9 ar
      8       6      10 ar
      9       7       9 ar
     10       8      10 ar
     11       9      10 ar
     12       1      11 1
     13       2      12 1
     14       3      13 1
     15       4      14 1
     16       5      15 1
     17       6      16 1
     18       7      17 1
     19       8      18 1
@<TRIPOS>ALT_TYPE
CGenFF_4.0_ALT_TYPE_SET
CGenFF_4.0 1 CG2R61 2 CG2R61 3 CG2R61 4 CG2R61 5 CG2R61 6 CG2R61 7 CG2R61 8 CG2R61 9 CG2R61 10 CG2R61 11 HGR61 12 HGR61 13 HGR61 14 HGR61 15 HGR61 16 HGR61 17 HGR61 18 HGR61
@<TRIPOS>MOLECULE
naphtalene
 18 19 0 0 0
****
USER_CHARGES
INVALID_CHARGES
Pose:  25 Cluster:  25 Fr_nu:  11536 TotEn:    -9.94
@<TRIPOS>ATOM
      1 C1        -51.1901  -15.2391  -46.4934 C.ar   1 LIG      -0.11500
      2 C2        -52.3954  -14.6761  -46.0844 C.ar   1 LIG      -0.11500
      3 C3        -48.7577  -11.8301  -44.0166 C.ar   1 LIG      -0.11500
      4 C4        -49.9630  -11.2672  -43.6077 C.ar   1 LIG      -0.11500
      5 C5        -49.9814  -14.6754  -46.0839 C.ar   1 LIG      -0.11700
      6 C6        -52.3967  -13.5475  -45.2644 C.ar   1 LIG      -0.11700
      7 C7        -48.7564  -12.9588  -44.8367 C.ar   1 LIG      -0.11700
      8 C8        -51.1718  -11.8307  -44.0172 C.ar   1 LIG      -0.11700
      9 C9        -49.9637  -13.5393  -45.2585 C.ar   1 LIG       0.00400
     10 C10       -51.1894  -12.9669  -44.8427 C.ar   1 LIG       0.00400
     11 H1        -51.1898  -16.1174  -47.1323 H      1 LIG       0.11500
     12 H2        -53.3358  -15.1159  -46.4036 H      1 LIG       0.11500
     13 H3        -47.8167  -11.3908  -43.6977 H      1 LIG       0.11500
     14 H4        -49.9628  -10.3881  -42.9701 H      1 LIG       0.11500
     15 H5        -49.0513  -15.1320  -46.4162 H      1 LIG       0.11500
     16 H6        -53.3506  -13.1245  -44.9564 H      1 LIG       0.11500
     17 H7        -47.8024  -13.3821  -45.1439 H      1 LIG       0.11500
     18 H8        -52.1021  -11.3739  -43.6857 H      1 LIG       0.11500
@<TRIPOS>BOND
      1       1       2 ar
      2       1       5 ar
      3       2       6 ar
      4       3       4 ar
      5       3       7 ar
      6       4       8 ar
      7       5       9 ar
      8       6      10 ar
      9       7       9 ar
     10       8      10 ar
     11       9      10 ar
     12       1      11 1
     13       2      12 1
     14       3      13 1
     15       4      14 1
     16       5      15 1
     17       6      16 1
     18       7      17 1
     19       8      18 1
@<TRIPOS>ALT_TYPE
CGenFF_4.0_ALT_TYPE_SET
CGenFF_4.0 1 CG2R61 2 CG2R61 3 CG2R61 4 CG2R61 5 CG2R61 6 CG2R61 7 CG2R61 8 CG2R61 9 CG2R61 10 CG2R61 11 HGR61 12 HGR61 13 HGR61 14 HGR61 15 HGR61 16 HGR61 17 HGR61 18 HGR61
@<TRIPOS>MOLECULE
naphtalene
 18 19 0 0 0
****
USER_CHARGES
INVALID_CHARGES
Pose:  26 Cluster:  26 Fr_nu:   1158 TotEn:    -9.86
@<TRIPOS>ATOM
      1 C1        -71.2731  -24.8050  -38.8844 C.ar   1 LIG      -0.11500
      2 C2        -72.1453  -24.0179  -38.1383 C.ar   1 LIG      -0.11500
      3 C3        -73.5038  -23.3999  -42.9737 C.ar   1 LIG      -0.11500
      4 C4        -74.3759  -22.6129  -42.2275 C.ar   1 LIG      -0.11500
      5 C5        -71.3891  -24.8513  -40.2740 C.ar   1 LIG      -0.11700
      6 C6        -73.1366  -23.2741  -38.7787 C.ar   1 LIG      -0.11700
      7 C7        -72.5124  -24.1437  -42.3332 C.ar   1 LIG      -0.11700
      8 C8        -74.2601  -22.5666  -40.8379 C.ar   1 LIG      -0.11700
      9 C9        -72.3812  -24.1091  -40.9354 C.ar   1 LIG       0.00400
     10 C10       -73.2680  -23.3088  -40.1765 C.ar   1 LIG       0.00400
     11 H1        -70.5019  -25.3843  -38.3853 H      1 LIG       0.11500
     12 H2        -72.0540  -23.9824  -37.0566 H      1 LIG       0.11500
     13 H3        -73.5945  -23.4358  -44.0557 H      1 LIG       0.11500
     14 H4        -75.1479  -22.0349  -42.7271 H      1 LIG       0.11500
     15 H5        -70.6967  -25.4738  -40.8370 H      1 LIG       0.11500
     16 H6        -73.8071  -22.6653  -38.1756 H      1 LIG       0.11500
     17 H7        -71.8415  -24.7518  -42.9366 H      1 LIG       0.11500
     18 H8        -74.9529  -21.9447  -40.2746 H      1 LIG       0.11500
@<TRIPOS>BOND
      1       1       2 ar
      2       1       5 ar
      3       2       6 ar
      4       3       4 ar
      5       3       7 ar
      6       4       8 ar
      7       5       9 ar
      8       6      10 ar
      9       7       9 ar
     10       8      10 ar
     11       9      10 ar
     12       1      11 1
     13       2      12 1
     14       3      13 1
     15       4      14 1
     16       5      15 1
     17       6      16 1
     18       7      17 1
     19       8      18 1
@<TRIPOS>ALT_TYPE
CGenFF_4.0_ALT_TYPE_SET
CGenFF_4.0 1 CG2R61 2 CG2R61 3 CG2R61 4 CG2R61 5 CG2R61 6 CG2R61 7 CG2R61 8 CG2R61 9 CG2R61 10 CG2R61 11 HGR61 12 HGR61 13 HGR61 14 HGR61 15 HGR61 16 HGR61 17 HGR61 18 HGR61
@<TRIPOS>MOLECULE
naphtalene
 18 19 0 0 0
****
USER_CHARGES
INVALID_CHARGES
Pose:  27 Cluster:  27 Fr_nu: 119833 TotEn:    -9.79
@<TRIPOS>ATOM
      1 C1        -51.4718  -13.9081  -46.0353 C.ar   1 LIG      -0.11500
      2 C2        -52.1563  -12.7969  -45.5520 C.ar   1 LIG      -0.11500
      3 C3        -48.3228  -13.5742  -42.3413 C.ar   1 LIG      -0.11500
      4 C4        -49.0074  -12.4631  -41.8582 C.ar   1 LIG      -0.11500
      5 C5        -50.3465  -14.3829  -45.3609 C.ar   1 LIG      -0.11700
      6 C6        -51.7185  -12.1564  -44.3927 C.ar   1 LIG      -0.11700
      7 C7        -48.7608  -14.2149  -43.5008 C.ar   1 LIG      -0.11700
      8 C8        -50.1327  -11.9881  -42.5325 C.ar   1 LIG      -0.11700
      9 C9        -49.8915  -13.7505  -44.1924 C.ar   1 LIG       0.00400
     10 C10       -50.5877  -12.6205  -43.7011 C.ar   1 LIG       0.00400
     11 H1        -51.8128  -14.4060  -46.9382 H      1 LIG       0.11500
     12 H2        -53.0324  -12.4282  -46.0777 H      1 LIG       0.11500
     13 H3        -47.4466  -13.9436  -41.8160 H      1 LIG       0.11500
     14 H4        -48.6651  -11.9647  -40.9560 H      1 LIG       0.11500
     15 H5        -49.8266  -15.2528  -45.7570 H      1 LIG       0.11500
     16 H6        -52.2692  -11.2898  -44.0327 H      1 LIG       0.11500
     17 H7        -48.2104  -15.0818  -43.8601 H      1 LIG       0.11500
     18 H8        -50.6523  -11.1177  -42.1370 H      1 LIG       0.11500
@<TRIPOS>BOND
      1       1       2 ar
      2       1       5 ar
      3       2       6 ar
      4       3       4 ar
      5       3       7 ar
      6       4       8 ar
      7       5       9 ar
      8       6      10 ar
      9       7       9 ar
     10       8      10 ar
     11       9      10 ar
     12       1      11 1
     13       2      12 1
     14       3      13 1
     15       4      14 1
     16       5      15 1
     17       6      16 1
     18       7      17 1
     19       8      18 1
@<TRIPOS>ALT_TYPE
CGenFF_4.0_ALT_TYPE_SET
CGenFF_4.0 1 CG2R61 2 CG2R61 3 CG2R61 4 CG2R61 5 CG2R61 6 CG2R61 7 CG2R61 8 CG2R61 9 CG2R61 10 CG2R61 11 HGR61 12 HGR61 13 HGR61 14 HGR61 15 HGR61 16 HGR61 17 HGR61 18 HGR61
@<TRIPOS>MOLECULE
naphtalene
 18 19 0 0 0
****
USER_CHARGES
INVALID_CHARGES
Pose:  28 Cluster:  28 Fr_nu: 494345 TotEn:    -9.55
@<TRIPOS>ATOM
      1 C1        -60.6716  -20.9547  -25.1678 C.ar   1 LIG      -0.11500
      2 C2        -61.3125  -21.6073  -26.2167 C.ar   1 LIG      -0.11500
      3 C3        -58.0442  -24.9536  -24.2855 C.ar   1 LIG      -0.11500
      4 C4        -58.6851  -25.6061  -25.3344 C.ar   1 LIG      -0.11500
      5 C5        -59.6978  -21.6198  -24.4223 C.ar   1 LIG      -0.11700
      6 C6        -60.9820  -22.9273  -26.5243 C.ar   1 LIG      -0.11700
      7 C7        -58.3746  -23.6334  -23.9780 C.ar   1 LIG      -0.11700
      8 C8        -59.6590  -24.9411  -26.0800 C.ar   1 LIG      -0.11700
      9 C9        -59.3525  -22.9487  -24.7178 C.ar   1 LIG       0.00400
     10 C10       -60.0043  -23.6122  -25.7845 C.ar   1 LIG       0.00400
     11 H1        -60.9297  -19.9273  -24.9285 H      1 LIG       0.11500
     12 H2        -62.0703  -21.0886  -26.7967 H      1 LIG       0.11500
     13 H3        -57.2860  -25.4718  -23.7051 H      1 LIG       0.11500
     14 H4        -58.4277  -26.6340  -25.5724 H      1 LIG       0.11500
     15 H5        -59.2101  -21.0902  -23.6065 H      1 LIG       0.11500
     16 H6        -61.4954  -23.4177  -27.3488 H      1 LIG       0.11500
     17 H7        -57.8606  -23.1430  -23.1540 H      1 LIG       0.11500
     18 H8        -60.1474  -25.4708  -26.8954 H      1 LIG       0.11500
@<TRIPOS>BOND
      1       1       2 ar
      2       1       5 ar
      3       2       6 ar
      4       3       4 ar
      5       3       7 ar
      6       4       8 ar
      7       5       9 ar
      8       6      10 ar
      9       7       9 ar
     10       8      10 ar
     11       9      10 ar
     12       1      11 1
     13       2      12 1
     14       3      13 1
     15       4      14 1
     16       5      15 1
     17       6      16 1
     18       7      17 1
     19       8      18 1
@<TRIPOS>ALT_TYPE
CGenFF_4.0_ALT_TYPE_SET
CGenFF_4.0 1 CG2R61 2 CG2R61 3 CG2R61 4 CG2R61 5 CG2R61 6 CG2R61 7 CG2R61 8 CG2R61 9 CG2R61 10 CG2R61 11 HGR61 12 HGR61 13 HGR61 14 HGR61 15 HGR61 16 HGR61 17 HGR61 18 HGR61
@<TRIPOS>MOLECULE
naphtalene
 18 19 0 0 0
****
USER_CHARGES
INVALID_CHARGES
Pose:  29 Cluster:  29 Fr_nu: 405985 TotEn:    -9.51
@<TRIPOS>ATOM
      1 C1        -76.3162  -11.4907  -49.7272 C.ar   1 LIG      -0.11500
      2 C2        -77.3042  -11.6963  -50.6855 C.ar   1 LIG      -0.11500
      3 C3        -74.6241   -7.7120  -52.2828 C.ar   1 LIG      -0.11500
      4 C4        -75.6122   -7.9177  -53.2410 C.ar   1 LIG      -0.11500
      5 C5        -75.4002  -10.4495  -49.8806 C.ar   1 LIG      -0.11700
      6 C6        -77.3802  -10.8617  -51.8007 C.ar   1 LIG      -0.11700
      7 C7        -74.5482   -8.5467  -51.1674 C.ar   1 LIG      -0.11700
      8 C8        -76.5281   -8.9589  -53.0878 C.ar   1 LIG      -0.11700
      9 C9        -75.4618   -9.5996  -50.9969 C.ar   1 LIG       0.00400
     10 C10       -76.4666   -9.8088  -51.9714 C.ar   1 LIG       0.00400
     11 H1        -76.2572  -12.1412  -48.8594 H      1 LIG       0.11500
     12 H2        -78.0169  -12.5070  -50.5650 H      1 LIG       0.11500
     13 H3        -73.9110   -6.9013  -52.4026 H      1 LIG       0.11500
     14 H4        -75.6698   -7.2678  -54.1093 H      1 LIG       0.11500
     15 H5        -74.6360  -10.3077  -49.1191 H      1 LIG       0.11500
     16 H6        -78.1611  -11.0405  -52.5370 H      1 LIG       0.11500
     17 H7        -73.7678   -8.3672  -50.4309 H      1 LIG       0.11500
     18 H8        -77.2920   -9.1014  -53.8495 H      1 LIG       0.11500
@<TRIPOS>BOND
      1       1       2 ar
      2       1       5 ar
      3       2       6 ar
      4       3       4 ar
      5       3       7 ar
      6       4       8 ar
      7       5       9 ar
      8       6      10 ar
      9       7       9 ar
     10       8      10 ar
     11       9      10 ar
     12       1      11 1
     13       2      12 1
     14       3      13 1
     15       4      14 1
     16       5      15 1
     17       6      16 1
     18       7      17 1
     19       8      18 1
@<TRIPOS>ALT_TYPE
CGenFF_4.0_ALT_TYPE_SET
CGenFF_4.0 1 CG2R61 2 CG2R61 3 CG2R61 4 CG2R61 5 CG2R61 6 CG2R61 7 CG2R61 8 CG2R61 9 CG2R61 10 CG2R61 11 HGR61 12 HGR61 13 HGR61 14 HGR61 15 HGR61 16 HGR61 17 HGR61 18 HGR61
@<TRIPOS>MOLECULE
naphtalene
 18 19 0 0 0
****
USER_CHARGES
INVALID_CHARGES
Pose:  30 Cluster:  30 Fr_nu:   9368 TotEn:    -9.46
@<TRIPOS>ATOM
      1 C1        -80.3641  -18.8493  -27.6472 C.ar   1 LIG      -0.11500
      2 C2        -79.1230  -19.4758  -27.7100 C.ar   1 LIG      -0.11500
      3 C3        -80.9178  -19.4662  -32.4415 C.ar   1 LIG      -0.11500
      4 C4        -79.6766  -20.0926  -32.5042 C.ar   1 LIG      -0.11500
      5 C5        -81.1245  -18.6879  -28.8058 C.ar   1 LIG      -0.11700
      6 C6        -78.6375  -19.9434  -28.9313 C.ar   1 LIG      -0.11700
      7 C7        -81.4034  -18.9986  -31.2200 C.ar   1 LIG      -0.11700
      8 C8        -78.9161  -20.2540  -31.3457 C.ar   1 LIG      -0.11700
      9 C9        -80.6514  -19.1524  -30.0439 C.ar   1 LIG       0.00400
     10 C10       -79.3893  -19.7895  -30.1076 C.ar   1 LIG       0.00400
     11 H1        -80.7414  -18.4849  -26.6961 H      1 LIG       0.11500
     12 H2        -78.5320  -19.6011  -26.8074 H      1 LIG       0.11500
     13 H3        -81.5095  -19.3406  -33.3439 H      1 LIG       0.11500
     14 H4        -79.2993  -20.4555  -33.4557 H      1 LIG       0.11500
     15 H5        -82.0917  -18.1948  -28.7332 H      1 LIG       0.11500
     16 H6        -77.6649  -20.4305  -28.9569 H      1 LIG       0.11500
     17 H7        -82.3762  -18.5122  -31.1945 H      1 LIG       0.11500
     18 H8        -77.9485  -20.7464  -31.4182 H      1 LIG       0.11500
@<TRIPOS>BOND
      1       1       2 ar
      2       1       5 ar
      3       2       6 ar
      4       3       4 ar
      5       3       7 ar
      6       4       8 ar
      7       5       9 ar
      8       6      10 ar
      9       7       9 ar
     10       8      10 ar
     11       9      10 ar
     12       1      11 1
     13       2      12 1
     14       3      13 1
     15       4      14 1
     16       5      15 1
     17       6      16 1
     18       7      17 1
     19       8      18 1
@<TRIPOS>ALT_TYPE
CGenFF_4.0_ALT_TYPE_SET
CGenFF_4.0 1 CG2R61 2 CG2R61 3 CG2R61 4 CG2R61 5 CG2R61 6 CG2R61 7 CG2R61 8 CG2R61 9 CG2R61 10 CG2R61 11 HGR61 12 HGR61 13 HGR61 14 HGR61 15 HGR61 16 HGR61 17 HGR61 18 HGR61
@<TRIPOS>MOLECULE
naphtalene
 18 19 0 0 0
****
USER_CHARGES
INVALID_CHARGES
Pose:  31 Cluster:  31 Fr_nu: 246119 TotEn:    -9.44
@<TRIPOS>ATOM
      1 C1        -66.2614    0.1701  -28.7144 C.ar   1 LIG      -0.11500
      2 C2        -67.4768   -0.0980  -28.0916 C.ar   1 LIG      -0.11500
      3 C3        -63.9694   -2.5931  -25.4304 C.ar   1 LIG      -0.11500
      4 C4        -65.1848   -2.8611  -24.8077 C.ar   1 LIG      -0.11500
      5 C5        -65.0824   -0.3812  -28.2118 C.ar   1 LIG      -0.11700
      6 C6        -67.5180   -0.9184  -26.9640 C.ar   1 LIG      -0.11700
      7 C7        -63.9282   -1.7726  -26.5582 C.ar   1 LIG      -0.11700
      8 C8        -66.3638   -2.3098  -25.3102 C.ar   1 LIG      -0.11700
      9 C9        -65.1052   -1.2092  -27.0776 C.ar   1 LIG       0.00400
     10 C10       -66.3411   -1.4818  -26.4444 C.ar   1 LIG       0.00400
     11 H1        -66.2299    0.8093  -29.5919 H      1 LIG       0.11500
     12 H2        -68.3941    0.3314  -28.4838 H      1 LIG       0.11500
     13 H3        -63.0516   -3.0224  -25.0387 H      1 LIG       0.11500
     14 H4        -65.2156   -3.4992  -23.9295 H      1 LIG       0.11500
     15 H5        -64.1437   -0.1577  -28.7145 H      1 LIG       0.11500
     16 H6        -68.4792   -1.1150  -26.4936 H      1 LIG       0.11500
     17 H7        -62.9671   -1.5769  -27.0288 H      1 LIG       0.11500
     18 H8        -67.3026   -2.5326  -24.8072 H      1 LIG       0.11500
@<TRIPOS>BOND
      1       1       2 ar
      2       1       5 ar
      3       2       6 ar
      4       3       4 ar
      5       3       7 ar
      6       4       8 ar
      7       5       9 ar
      8       6      10 ar
      9       7       9 ar
     10       8      10 ar
     11       9      10 ar
     12       1      11 1
     13       2      12 1
     14       3      13 1
     15       4      14 1
     16       5      15 1
     17       6      16 1
     18       7      17 1
     19       8      18 1
@<TRIPOS>ALT_TYPE
CGenFF_4.0_ALT_TYPE_SET
CGenFF_4.0 1 CG2R61 2 CG2R61 3 CG2R61 4 CG2R61 5 CG2R61 6 CG2R61 7 CG2R61 8 CG2R61 9 CG2R61 10 CG2R61 11 HGR61 12 HGR61 13 HGR61 14 HGR61 15 HGR61 16 HGR61 17 HGR61 18 HGR61
@<TRIPOS>MOLECULE
naphtalene
 18 19 0 0 0
****
USER_CHARGES
INVALID_CHARGES
Pose:  32 Cluster:  32 Fr_nu:   9918 TotEn:    -9.33
@<TRIPOS>ATOM
      1 C1        -65.8328    1.8887  -27.1035 C.ar   1 LIG      -0.11500
      2 C2        -64.6820    1.2055  -27.4855 C.ar   1 LIG      -0.11500
      3 C3        -68.4898   -2.0881  -27.9972 C.ar   1 LIG      -0.11500
      4 C4        -67.3390   -2.7711  -28.3792 C.ar   1 LIG      -0.11500
      5 C5        -67.0699    1.2444  -27.1336 C.ar   1 LIG      -0.11700
      6 C6        -64.7638   -0.1243  -27.8990 C.ar   1 LIG      -0.11700
      7 C7        -68.4079   -0.7581  -27.5836 C.ar   1 LIG      -0.11700
      8 C8        -66.1018   -2.1269  -28.3492 C.ar   1 LIG      -0.11700
      9 C9        -67.1710   -0.0940  -27.5472 C.ar   1 LIG       0.00400
     10 C10       -66.0007   -0.7885  -27.9356 C.ar   1 LIG       0.00400
     11 H1        -65.7686    2.9241  -26.7822 H      1 LIG       0.11500
     12 H2        -63.7194    1.7079  -27.4615 H      1 LIG       0.11500
     13 H3        -69.4530   -2.5901  -28.0209 H      1 LIG       0.11500
     14 H4        -67.4040   -3.8061  -28.7018 H      1 LIG       0.11500
     15 H5        -67.9564    1.7980  -26.8310 H      1 LIG       0.11500
     16 H6        -63.8513   -0.6390  -28.1928 H      1 LIG       0.11500
     17 H7        -69.3204   -0.2439  -27.2892 H      1 LIG       0.11500
     18 H8        -65.2152   -2.6802  -28.6525 H      1 LIG       0.11500
@<TRIPOS>BOND
      1       1       2 ar
      2       1       5 ar
      3       2       6 ar
      4       3       4 ar
      5       3       7 ar
      6       4       8 ar
      7       5       9 ar
      8       6      10 ar
      9       7       9 ar
     10       8      10 ar
     11       9      10 ar
     12       1      11 1
     13       2      12 1
     14       3      13 1
     15       4      14 1
     16       5      15 1
     17       6      16 1
     18       7      17 1
     19       8      18 1
@<TRIPOS>ALT_TYPE
CGenFF_4.0_ALT_TYPE_SET
CGenFF_4.0 1 CG2R61 2 CG2R61 3 CG2R61 4 CG2R61 5 CG2R61 6 CG2R61 7 CG2R61 8 CG2R61 9 CG2R61 10 CG2R61 11 HGR61 12 HGR61 13 HGR61 14 HGR61 15 HGR61 16 HGR61 17 HGR61 18 HGR61
@<TRIPOS>MOLECULE
naphtalene
 18 19 0 0 0
****
USER_CHARGES
INVALID_CHARGES
Pose:  33 Cluster:  33 Fr_nu:  99351 TotEn:    -9.28
@<TRIPOS>ATOM
      1 C1        -65.4387    1.3314  -26.9431 C.ar   1 LIG      -0.11500
      2 C2        -65.0916    0.4875  -27.9939 C.ar   1 LIG      -0.11500
      3 C3        -64.2587   -2.1511  -23.7569 C.ar   1 LIG      -0.11500
      4 C4        -63.9116   -2.9949  -24.8077 C.ar   1 LIG      -0.11500
      5 C5        -65.3201    0.8905  -25.6248 C.ar   1 LIG      -0.11700
      6 C6        -64.6244   -0.8004  -27.7306 C.ar   1 LIG      -0.11700
      7 C7        -64.7259   -0.8631  -24.0203 C.ar   1 LIG      -0.11700
      8 C8        -64.0303   -2.5542  -26.1261 C.ar   1 LIG      -0.11700
      9 C9        -64.8517   -0.4028  -25.3411 C.ar   1 LIG       0.00400
     10 C10       -64.4987   -1.2609  -26.4098 C.ar   1 LIG       0.00400
     11 H1        -65.8029    2.3337  -27.1488 H      1 LIG       0.11500
     12 H2        -65.1841    0.8318  -29.0199 H      1 LIG       0.11500
     13 H3        -64.1663   -2.4949  -22.7304 H      1 LIG       0.11500
     14 H4        -63.5489   -3.9976  -24.6015 H      1 LIG       0.11500
     15 H5        -65.5977    1.5671  -24.8191 H      1 LIG       0.11500
     16 H6        -64.3583   -1.4428  -28.5675 H      1 LIG       0.11500
     17 H7        -64.9911   -0.2207  -23.1833 H      1 LIG       0.11500
     18 H8        -63.7535   -3.2309  -26.9320 H      1 LIG       0.11500
@<TRIPOS>BOND
      1       1       2 ar
      2       1       5 ar
      3       2       6 ar
      4       3       4 ar
      5       3       7 ar
      6       4       8 ar
      7       5       9 ar
      8       6      10 ar
      9       7       9 ar
     10       8      10 ar
     11       9      10 ar
     12       1      11 1
     13       2      12 1
     14       3      13 1
     15       4      14 1
     16       5      15 1
     17       6      16 1
     18       7      17 1
     19       8      18 1
@<TRIPOS>ALT_TYPE
CGenFF_4.0_ALT_TYPE_SET
CGenFF_4.0 1 CG2R61 2 CG2R61 3 CG2R61 4 CG2R61 5 CG2R61 6 CG2R61 7 CG2R61 8 CG2R61 9 CG2R61 10 CG2R61 11 HGR61 12 HGR61 13 HGR61 14 HGR61 15 HGR61 16 HGR61 17 HGR61 18 HGR61
@<TRIPOS>MOLECULE
naphtalene
 18 19 0 0 0
****
USER_CHARGES
INVALID_CHARGES
Pose:  34 Cluster:  34 Fr_nu: 121231 TotEn:    -9.18
@<TRIPOS>ATOM
      1 C1        -68.8145   -4.1641  -27.7882 C.ar   1 LIG      -0.11500
      2 C2        -69.0028   -3.3156  -28.8752 C.ar   1 LIG      -0.11500
      3 C3        -64.9770   -1.5202  -26.3895 C.ar   1 LIG      -0.11500
      4 C4        -65.1654   -0.6718  -27.4765 C.ar   1 LIG      -0.11500
      5 C5        -67.7674   -3.9337  -26.8954 C.ar   1 LIG      -0.11700
      6 C6        -68.1449   -2.2335  -29.0736 C.ar   1 LIG      -0.11700
      7 C7        -65.8350   -2.6024  -26.1910 C.ar   1 LIG      -0.11700
      8 C8        -66.2124   -0.9022  -28.3694 C.ar   1 LIG      -0.11700
      9 C9        -66.8941   -2.8493  -27.0797 C.ar   1 LIG       0.00400
     10 C10       -67.0856   -1.9865  -28.1851 C.ar   1 LIG       0.00400
     11 H1        -69.4824   -5.0066  -27.6346 H      1 LIG       0.11500
     12 H2        -69.8184   -3.4957  -29.5694 H      1 LIG       0.11500
     13 H3        -64.1615   -1.3406  -25.6946 H      1 LIG       0.11500
     14 H4        -64.4963    0.1697  -27.6304 H      1 LIG       0.11500
     15 H5        -67.6389   -4.6101  -26.0530 H      1 LIG       0.11500
     16 H6        -68.3111   -1.5829  -29.9297 H      1 LIG       0.11500
     17 H7        -65.6691   -3.2523  -25.3344 H      1 LIG       0.11500
     18 H8        -66.3406   -0.2262  -29.2124 H      1 LIG       0.11500
@<TRIPOS>BOND
      1       1       2 ar
      2       1       5 ar
      3       2       6 ar
      4       3       4 ar
      5       3       7 ar
      6       4       8 ar
      7       5       9 ar
      8       6      10 ar
      9       7       9 ar
     10       8      10 ar
     11       9      10 ar
     12       1      11 1
     13       2      12 1
     14       3      13 1
     15       4      14 1
     16       5      15 1
     17       6      16 1
     18       7      17 1
     19       8      18 1
@<TRIPOS>ALT_TYPE
CGenFF_4.0_ALT_TYPE_SET
CGenFF_4.0 1 CG2R61 2 CG2R61 3 CG2R61 4 CG2R61 5 CG2R61 6 CG2R61 7 CG2R61 8 CG2R61 9 CG2R61 10 CG2R61 11 HGR61 12 HGR61 13 HGR61 14 HGR61 15 HGR61 16 HGR61 17 HGR61 18 HGR61
@<TRIPOS>MOLECULE
naphtalene
 18 19 0 0 0
****
USER_CHARGES
INVALID_CHARGES
Pose:  35 Cluster:  35 Fr_nu: 116468 TotEn:    -9.10
@<TRIPOS>ATOM
      1 C1        -74.9545  -23.3568  -43.5669 C.ar   1 LIG      -0.11500
      2 C2        -74.4648  -22.6498  -42.4727 C.ar   1 LIG      -0.11500
      3 C3        -75.3073  -27.3589  -40.8226 C.ar   1 LIG      -0.11500
      4 C4        -74.8176  -26.6518  -39.7285 C.ar   1 LIG      -0.11500
      5 C5        -75.2878  -24.7051  -43.4348 C.ar   1 LIG      -0.11700
      6 C6        -74.3067  -23.2881  -41.2424 C.ar   1 LIG      -0.11700
      7 C7        -75.4655  -26.7204  -42.0530 C.ar   1 LIG      -0.11700
      8 C8        -74.4842  -25.3035  -39.8604 C.ar   1 LIG      -0.11700
      9 C9        -75.1350  -25.3638  -42.2039 C.ar   1 LIG       0.00400
     10 C10       -74.6370  -24.6448  -41.0913 C.ar   1 LIG       0.00400
     11 H1        -75.0769  -22.8594  -44.5245 H      1 LIG       0.11500
     12 H2        -74.2059  -21.6001  -42.5764 H      1 LIG       0.11500
     13 H3        -75.5666  -28.4089  -40.7194 H      1 LIG       0.11500
     14 H4        -74.6941  -27.1501  -38.7714 H      1 LIG       0.11500
     15 H5        -75.6684  -25.2381  -44.3037 H      1 LIG       0.11500
     16 H6        -73.9227  -22.7158  -40.4004 H      1 LIG       0.11500
     17 H7        -75.8502  -27.2927  -42.8945 H      1 LIG       0.11500
     18 H8        -74.1029  -24.7704  -38.9918 H      1 LIG       0.11500
@<TRIPOS>BOND
      1       1       2 ar
      2       1       5 ar
      3       2       6 ar
      4       3       4 ar
      5       3       7 ar
      6       4       8 ar
      7       5       9 ar
      8       6      10 ar
      9       7       9 ar
     10       8      10 ar
     11       9      10 ar
     12       1      11 1
     13       2      12 1
     14       3      13 1
     15       4      14 1
     16       5      15 1
     17       6      16 1
     18       7      17 1
     19       8      18 1
@<TRIPOS>ALT_TYPE
CGenFF_4.0_ALT_TYPE_SET
CGenFF_4.0 1 CG2R61 2 CG2R61 3 CG2R61 4 CG2R61 5 CG2R61 6 CG2R61 7 CG2R61 8 CG2R61 9 CG2R61 10 CG2R61 11 HGR61 12 HGR61 13 HGR61 14 HGR61 15 HGR61 16 HGR61 17 HGR61 18 HGR61
@<TRIPOS>MOLECULE
naphtalene
 18 19 0 0 0
****
USER_CHARGES
INVALID_CHARGES
Pose:  36 Cluster:  36 Fr_nu:  41755 TotEn:    -8.89
@<TRIPOS>ATOM
      1 C1        -64.0935  -23.4972  -22.7717 C.ar   1 LIG      -0.11500
      2 C2        -64.6184  -22.7392  -23.8142 C.ar   1 LIG      -0.11500
      3 C3        -59.5879  -22.3644  -24.2172 C.ar   1 LIG      -0.11500
      4 C4        -60.1130  -21.6064  -25.2596 C.ar   1 LIG      -0.11500
      5 C5        -62.7116  -23.5965  -22.6073 C.ar   1 LIG      -0.11700
      6 C6        -63.7637  -22.0776  -24.6962 C.ar   1 LIG      -0.11700
      7 C7        -60.4428  -23.0260  -23.3351 C.ar   1 LIG      -0.11700
      8 C8        -61.4948  -21.5071  -25.4242 C.ar   1 LIG      -0.11700
      9 C9        -61.8363  -22.9372  -23.4857 C.ar   1 LIG       0.00400
     10 C10       -62.3702  -22.1664  -24.5458 C.ar   1 LIG       0.00400
     11 H1        -64.7594  -24.0126  -22.0858 H      1 LIG       0.11500
     12 H2        -65.6944  -22.6624  -23.9412 H      1 LIG       0.11500
     13 H3        -58.5118  -22.4415  -24.0895 H      1 LIG       0.11500
     14 H4        -59.4466  -21.0924  -25.9461 H      1 LIG       0.11500
     15 H5        -62.3234  -24.1949  -21.7856 H      1 LIG       0.11500
     16 H6        -64.1960  -21.4902  -25.5036 H      1 LIG       0.11500
     17 H7        -60.0102  -23.6126  -22.5273 H      1 LIG       0.11500
     18 H8        -61.8832  -20.9094  -26.2463 H      1 LIG       0.11500
@<TRIPOS>BOND
      1       1       2 ar
      2       1       5 ar
      3       2       6 ar
      4       3       4 ar
      5       3       7 ar
      6       4       8 ar
      7       5       9 ar
      8       6      10 ar
      9       7       9 ar
     10       8      10 ar
     11       9      10 ar
     12       1      11 1
     13       2      12 1
     14       3      13 1
     15       4      14 1
     16       5      15 1
     17       6      16 1
     18       7      17 1
     19       8      18 1
@<TRIPOS>ALT_TYPE
CGenFF_4.0_ALT_TYPE_SET
CGenFF_4.0 1 CG2R61 2 CG2R61 3 CG2R61 4 CG2R61 5 CG2R61 6 CG2R61 7 CG2R61 8 CG2R61 9 CG2R61 10 CG2R61 11 HGR61 12 HGR61 13 HGR61 14 HGR61 15 HGR61 16 HGR61 17 HGR61 18 HGR61
@<TRIPOS>MOLECULE
naphtalene
 18 19 0 0 0
****
USER_CHARGES
INVALID_CHARGES
Pose:  37 Cluster:  37 Fr_nu:  14566 TotEn:    -8.59
@<TRIPOS>ATOM
      1 C1        -56.8749    2.1068  -41.1346 C.ar   1 LIG      -0.11500
      2 C2        -57.2991    1.1543  -42.0563 C.ar   1 LIG      -0.11500
      3 C3        -60.4559    5.0776  -42.5570 C.ar   1 LIG      -0.11500
      4 C4        -60.8800    4.1250  -43.4786 C.ar   1 LIG      -0.11500
      5 C5        -57.5508    3.3224  -41.0250 C.ar   1 LIG      -0.11700
      6 C6        -58.4008    1.4134  -42.8719 C.ar   1 LIG      -0.11700
      7 C7        -59.3541    4.8184  -41.7412 C.ar   1 LIG      -0.11700
      8 C8        -60.2041    2.9095  -43.5883 C.ar   1 LIG      -0.11700
      9 C9        -58.6618    3.6003  -41.8380 C.ar   1 LIG       0.00400
     10 C10       -59.0931    2.6316  -42.7753 C.ar   1 LIG       0.00400
     11 H1        -56.0168    1.9047  -40.5003 H      1 LIG       0.11500
     12 H2        -56.7723    0.2082  -42.1406 H      1 LIG       0.11500
     13 H3        -60.9824    6.0241  -42.4720 H      1 LIG       0.11500
     14 H4        -61.7373    4.3282  -44.1136 H      1 LIG       0.11500
     15 H5        -57.2013    4.0525  -40.2979 H      1 LIG       0.11500
     16 H6        -58.7153    0.6542  -43.5850 H      1 LIG       0.11500
     17 H7        -59.0404    5.5774  -41.0277 H      1 LIG       0.11500
     18 H8        -60.5530    2.1795  -44.3159 H      1 LIG       0.11500
@<TRIPOS>BOND
      1       1       2 ar
      2       1       5 ar
      3       2       6 ar
      4       3       4 ar
      5       3       7 ar
      6       4       8 ar
      7       5       9 ar
      8       6      10 ar
      9       7       9 ar
     10       8      10 ar
     11       9      10 ar
     12       1      11 1
     13       2      12 1
     14       3      13 1
     15       4      14 1
     16       5      15 1
     17       6      16 1
     18       7      17 1
     19       8      18 1
@<TRIPOS>ALT_TYPE
CGenFF_4.0_ALT_TYPE_SET
CGenFF_4.0 1 CG2R61 2 CG2R61 3 CG2R61 4 CG2R61 5 CG2R61 6 CG2R61 7 CG2R61 8 CG2R61 9 CG2R61 10 CG2R61 11 HGR61 12 HGR61 13 HGR61 14 HGR61 15 HGR61 16 HGR61 17 HGR61 18 HGR61
@<TRIPOS>MOLECULE
naphtalene
 18 19 0 0 0
****
USER_CHARGES
INVALID_CHARGES
Pose:  38 Cluster:  38 Fr_nu: 369447 TotEn:    -8.54
@<TRIPOS>ATOM
      1 C1        -55.8000    1.7612  -40.3124 C.ar   1 LIG      -0.11500
      2 C2        -57.0858    1.7612  -39.7798 C.ar   1 LIG      -0.11500
      3 C3        -56.9971    5.4884  -43.2017 C.ar   1 LIG      -0.11500
      4 C4        -58.2829    5.4883  -42.6690 C.ar   1 LIG      -0.11500
      5 C5        -55.4518    2.6864  -41.2969 C.ar   1 LIG      -0.11700
      6 C6        -58.0283    2.6862  -40.2295 C.ar   1 LIG      -0.11700
      7 C7        -56.0546    4.5633  -42.7518 C.ar   1 LIG      -0.11700
      8 C8        -58.6312    4.5631  -41.6846 C.ar   1 LIG      -0.11700
      9 C9        -56.3878    3.6248  -41.7616 C.ar   1 LIG       0.00400
     10 C10       -57.6952    3.6247  -41.2199 C.ar   1 LIG       0.00400
     11 H1        -55.0669    1.0405  -39.9623 H      1 LIG       0.11500
     12 H2        -57.3557    1.0407  -39.0132 H      1 LIG       0.11500
     13 H3        -56.7264    6.2089  -43.9684 H      1 LIG       0.11500
     14 H4        -59.0160    6.2083  -43.0205 H      1 LIG       0.11500
     15 H5        -54.4411    2.6678  -41.6993 H      1 LIG       0.11500
     16 H6        -59.0272    2.6683  -39.7988 H      1 LIG       0.11500
     17 H7        -55.0555    4.5819  -43.1822 H      1 LIG       0.11500
     18 H8        -59.6422    4.5810  -41.2826 H      1 LIG       0.11500
@<TRIPOS>BOND
      1       1       2 ar
      2       1       5 ar
      3       2       6 ar
      4       3       4 ar
      5       3       7 ar
      6       4       8 ar
      7       5       9 ar
      8       6      10 ar
      9       7       9 ar
     10       8      10 ar
     11       9      10 ar
     12       1      11 1
     13       2      12 1
     14       3      13 1
     15       4      14 1
     16       5      15 1
     17       6      16 1
     18       7      17 1
     19       8      18 1
@<TRIPOS>ALT_TYPE
CGenFF_4.0_ALT_TYPE_SET
CGenFF_4.0 1 CG2R61 2 CG2R61 3 CG2R61 4 CG2R61 5 CG2R61 6 CG2R61 7 CG2R61 8 CG2R61 9 CG2R61 10 CG2R61 11 HGR61 12 HGR61 13 HGR61 14 HGR61 15 HGR61 16 HGR61 17 HGR61 18 HGR61
@<TRIPOS>MOLECULE
naphtalene
 18 19 0 0 0
****
USER_CHARGES
INVALID_CHARGES
Pose:  39 Cluster:  39 Fr_nu: 143321 TotEn:    -8.53
@<TRIPOS>ATOM
      1 C1        -56.6833    5.8190  -38.3920 C.ar   1 LIG      -0.11500
      2 C2        -55.7603    6.2319  -39.3483 C.ar   1 LIG      -0.11500
      3 C3        -56.8696    1.4237  -40.4703 C.ar   1 LIG      -0.11500
      4 C4        -55.9466    1.8367  -41.4265 C.ar   1 LIG      -0.11500
      5 C5        -57.1929    4.5207  -38.4280 C.ar   1 LIG      -0.11700
      6 C6        -55.3432    5.3484  -40.3440 C.ar   1 LIG      -0.11700
      7 C7        -57.2867    2.3074  -39.4744 C.ar   1 LIG      -0.11700
      8 C8        -55.4371    3.1350  -41.3907 C.ar   1 LIG      -0.11700
      9 C9        -56.7843    3.6179  -39.4231 C.ar   1 LIG       0.00400
     10 C10       -55.8457    4.0379  -40.3955 C.ar   1 LIG       0.00400
     11 H1        -57.0081    6.5075  -37.6174 H      1 LIG       0.11500
     12 H2        -55.3641    7.2428  -39.3192 H      1 LIG       0.11500
     13 H3        -57.2662    0.4127  -40.4987 H      1 LIG       0.11500
     14 H4        -55.6233    1.1483  -42.2017 H      1 LIG       0.11500
     15 H5        -57.9137    4.2197  -37.6706 H      1 LIG       0.11500
     16 H6        -54.6205    5.6924  -41.0809 H      1 LIG       0.11500
     17 H7        -58.0088    1.9628  -38.7372 H      1 LIG       0.11500
     18 H8        -54.7167    3.4365  -42.1484 H      1 LIG       0.11500
@<TRIPOS>BOND
      1       1       2 ar
      2       1       5 ar
      3       2       6 ar
      4       3       4 ar
      5       3       7 ar
      6       4       8 ar
      7       5       9 ar
      8       6      10 ar
      9       7       9 ar
     10       8      10 ar
     11       9      10 ar
     12       1      11 1
     13       2      12 1
     14       3      13 1
     15       4      14 1
     16       5      15 1
     17       6      16 1
     18       7      17 1
     19       8      18 1
@<TRIPOS>ALT_TYPE
CGenFF_4.0_ALT_TYPE_SET
CGenFF_4.0 1 CG2R61 2 CG2R61 3 CG2R61 4 CG2R61 5 CG2R61 6 CG2R61 7 CG2R61 8 CG2R61 9 CG2R61 10 CG2R61 11 HGR61 12 HGR61 13 HGR61 14 HGR61 15 HGR61 16 HGR61 17 HGR61 18 HGR61
@<TRIPOS>MOLECULE
naphtalene
 18 19 0 0 0
****
USER_CHARGES
INVALID_CHARGES
Pose:  40 Cluster:  40 Fr_nu: 407610 TotEn:    -8.30
@<TRIPOS>ATOM
      1 C1        -61.4754    2.9662  -44.3572 C.ar   1 LIG      -0.11500
      2 C2        -61.8082    4.2376  -44.8151 C.ar   1 LIG      -0.11500
      3 C3        -58.8629    4.9455  -40.7613 C.ar   1 LIG      -0.11500
      4 C4        -59.1957    6.2168  -41.2194 C.ar   1 LIG      -0.11500
      5 C5        -60.6599    2.8194  -43.2347 C.ar   1 LIG      -0.11700
      6 C6        -61.3268    5.3670  -44.1526 C.ar   1 LIG      -0.11700
      7 C7        -59.3444    3.8160  -41.4240 C.ar   1 LIG      -0.11700
      8 C8        -60.0111    6.3638  -42.3419 C.ar   1 LIG      -0.11700
      9 C9        -60.1663    3.9452  -42.5554 C.ar   1 LIG       0.00400
     10 C10       -60.5047    5.2380  -43.0212 C.ar   1 LIG       0.00400
     11 H1        -61.8500    2.0874  -44.8737 H      1 LIG       0.11500
     12 H2        -62.4433    4.3508  -45.6889 H      1 LIG       0.11500
     13 H3        -58.2278    4.8316  -39.8873 H      1 LIG       0.11500
     14 H4        -58.8197    7.0953  -40.7033 H      1 LIG       0.11500
     15 H5        -60.4124    1.8159  -42.8947 H      1 LIG       0.11500
     16 H6        -61.6001    6.3511  -44.5278 H      1 LIG       0.11500
     17 H7        -59.0717    2.8321  -41.0481 H      1 LIG       0.11500
     18 H8        -60.2582    7.3672  -42.6825 H      1 LIG       0.11500
@<TRIPOS>BOND
      1       1       2 ar
      2       1       5 ar
      3       2       6 ar
      4       3       4 ar
      5       3       7 ar
      6       4       8 ar
      7       5       9 ar
      8       6      10 ar
      9       7       9 ar
     10       8      10 ar
     11       9      10 ar
     12       1      11 1
     13       2      12 1
     14       3      13 1
     15       4      14 1
     16       5      15 1
     17       6      16 1
     18       7      17 1
     19       8      18 1
@<TRIPOS>ALT_TYPE
CGenFF_4.0_ALT_TYPE_SET
CGenFF_4.0 1 CG2R61 2 CG2R61 3 CG2R61 4 CG2R61 5 CG2R61 6 CG2R61 7 CG2R61 8 CG2R61 9 CG2R61 10 CG2R61 11 HGR61 12 HGR61 13 HGR61 14 HGR61 15 HGR61 16 HGR61 17 HGR61 18 HGR61
@<TRIPOS>MOLECULE
naphtalene
 18 19 0 0 0
****
USER_CHARGES
INVALID_CHARGES
Pose:  41 Cluster:  41 Fr_nu:  84032 TotEn:    -8.28
@<TRIPOS>ATOM
      1 C1        -61.9534   -0.7074  -24.9147 C.ar   1 LIG      -0.11500
      2 C2        -62.1562   -2.0226  -25.3222 C.ar   1 LIG      -0.11500
      3 C3        -65.6718    0.7302  -27.7038 C.ar   1 LIG      -0.11500
      4 C4        -65.8745   -0.5850  -28.1113 C.ar   1 LIG      -0.11500
      5 C5        -62.7746    0.3095  -25.4025 C.ar   1 LIG      -0.11700
      6 C6        -63.1809   -2.3259  -26.2190 C.ar   1 LIG      -0.11700
      7 C7        -64.6470    1.0335  -26.8069 C.ar   1 LIG      -0.11700
      8 C8        -65.0534   -1.6020  -27.6237 C.ar   1 LIG      -0.11700
      9 C9        -63.8109    0.0225  -26.3059 C.ar   1 LIG       0.00400
     10 C10       -64.0171   -1.3149  -26.7203 C.ar   1 LIG       0.00400
     11 H1        -61.1551   -0.4718  -24.2169 H      1 LIG       0.11500
     12 H2        -61.5165   -2.8136  -24.9417 H      1 LIG       0.11500
     13 H3        -66.3114    1.5218  -28.0840 H      1 LIG       0.11500
     14 H4        -66.6720   -0.8198  -28.8102 H      1 LIG       0.11500
     15 H5        -62.5974    1.3305  -25.0705 H      1 LIG       0.11500
     16 H6        -63.3217   -3.3609  -26.5235 H      1 LIG       0.11500
     17 H7        -64.5070    2.0684  -26.5019 H      1 LIG       0.11500
     18 H8        -65.2299   -2.6230  -27.9561 H      1 LIG       0.11500
@<TRIPOS>BOND
      1       1       2 ar
      2       1       5 ar
      3       2       6 ar
      4       3       4 ar
      5       3       7 ar
      6       4       8 ar
      7       5       9 ar
      8       6      10 ar
      9       7       9 ar
     10       8      10 ar
     11       9      10 ar
     12       1      11 1
     13       2      12 1
     14       3      13 1
     15       4      14 1
     16       5      15 1
     17       6      16 1
     18       7      17 1
     19       8      18 1
@<TRIPOS>ALT_TYPE
CGenFF_4.0_ALT_TYPE_SET
CGenFF_4.0 1 CG2R61 2 CG2R61 3 CG2R61 4 CG2R61 5 CG2R61 6 CG2R61 7 CG2R61 8 CG2R61 9 CG2R61 10 CG2R61 11 HGR61 12 HGR61 13 HGR61 14 HGR61 15 HGR61 16 HGR61 17 HGR61 18 HGR61
@<TRIPOS>MOLECULE
naphtalene
 18 19 0 0 0
****
USER_CHARGES
INVALID_CHARGES
Pose:  42 Cluster:  42 Fr_nu:  99256 TotEn:    -8.20
@<TRIPOS>ATOM
      1 C1        -60.0780   -1.8440  -21.7113 C.ar   1 LIG      -0.11500
      2 C2        -61.0835   -2.3610  -20.8998 C.ar   1 LIG      -0.11500
      3 C3        -62.9062   -2.4779  -25.6193 C.ar   1 LIG      -0.11500
      4 C4        -63.9116   -2.9949  -24.8077 C.ar   1 LIG      -0.11500
      5 C5        -60.2754   -1.7418  -23.0887 C.ar   1 LIG      -0.11700
      6 C6        -62.2902   -2.7779  -21.4624 C.ar   1 LIG      -0.11700
      7 C7        -61.6995   -2.0610  -25.0566 C.ar   1 LIG      -0.11700
      8 C8        -63.7144   -3.0972  -23.4304 C.ar   1 LIG      -0.11700
      9 C9        -61.4837   -2.1566  -23.6721 C.ar   1 LIG       0.00400
     10 C10       -62.5061   -2.6824  -22.8469 C.ar   1 LIG       0.00400
     11 H1        -59.1387   -1.5201  -21.2728 H      1 LIG       0.11500
     12 H2        -60.9290   -2.4399  -19.8277 H      1 LIG       0.11500
     13 H3        -63.0602   -2.3986  -26.6918 H      1 LIG       0.11500
     14 H4        -64.8502   -3.3199  -25.2470 H      1 LIG       0.11500
     15 H5        -59.4753   -1.3349  -23.7037 H      1 LIG       0.11500
     16 H6        -63.0625   -3.1784  -20.8090 H      1 LIG       0.11500
     17 H7        -60.9277   -1.6597  -25.7100 H      1 LIG       0.11500
     18 H8        -64.5140   -3.5048  -22.8152 H      1 LIG       0.11500
@<TRIPOS>BOND
      1       1       2 ar
      2       1       5 ar
      3       2       6 ar
      4       3       4 ar
      5       3       7 ar
      6       4       8 ar
      7       5       9 ar
      8       6      10 ar
      9       7       9 ar
     10       8      10 ar
     11       9      10 ar
     12       1      11 1
     13       2      12 1
     14       3      13 1
     15       4      14 1
     16       5      15 1
     17       6      16 1
     18       7      17 1
     19       8      18 1
@<TRIPOS>ALT_TYPE
CGenFF_4.0_ALT_TYPE_SET
CGenFF_4.0 1 CG2R61 2 CG2R61 3 CG2R61 4 CG2R61 5 CG2R61 6 CG2R61 7 CG2R61 8 CG2R61 9 CG2R61 10 CG2R61 11 HGR61 12 HGR61 13 HGR61 14 HGR61 15 HGR61 16 HGR61 17 HGR61 18 HGR61
@<TRIPOS>MOLECULE
naphtalene
 18 19 0 0 0
****
USER_CHARGES
INVALID_CHARGES
Pose:  43 Cluster:  43 Fr_nu: 487842 TotEn:    -8.04
@<TRIPOS>ATOM
      1 C1        -50.5588  -11.5458  -43.8869 C.ar   1 LIG      -0.11500
      2 C2        -50.8357  -12.3343  -44.9997 C.ar   1 LIG      -0.11500
      3 C3        -48.8551  -15.4538  -41.5422 C.ar   1 LIG      -0.11500
      4 C4        -49.1321  -16.2422  -42.6551 C.ar   1 LIG      -0.11500
      5 C5        -49.9969  -12.1201  -42.7463 C.ar   1 LIG      -0.11700
      6 C6        -50.5519  -13.6999  -44.9764 C.ar   1 LIG      -0.11700
      7 C7        -49.1389  -14.0880  -41.5656 C.ar   1 LIG      -0.11700
      8 C8        -49.6941  -15.6680  -43.7957 C.ar   1 LIG      -0.11700
      9 C9        -49.7046  -13.4932  -42.7051 C.ar   1 LIG       0.00400
     10 C10       -49.9863  -14.2949  -43.8368 C.ar   1 LIG       0.00400
     11 H1        -50.7805  -10.4827  -43.9054 H      1 LIG       0.11500
     12 H2        -51.2729  -11.8861  -45.8872 H      1 LIG       0.11500
     13 H3        -48.4177  -15.9014  -40.6542 H      1 LIG       0.11500
     14 H4        -48.9115  -17.3054  -42.6354 H      1 LIG       0.11500
     15 H5        -49.7892  -11.4846  -41.8878 H      1 LIG       0.11500
     16 H6        -50.7762  -14.2971  -45.8579 H      1 LIG       0.11500
     17 H7        -48.9138  -13.4909  -40.6843 H      1 LIG       0.11500
     18 H8        -49.9026  -16.3035  -44.6540 H      1 LIG       0.11500
@<TRIPOS>BOND
      1       1       2 ar
      2       1       5 ar
      3       2       6 ar
      4       3       4 ar
      5       3       7 ar
      6       4       8 ar
      7       5       9 ar
      8       6      10 ar
      9       7       9 ar
     10       8      10 ar
     11       9      10 ar
     12       1      11 1
     13       2      12 1
     14       3      13 1
     15       4      14 1
     16       5      15 1
     17       6      16 1
     18       7      17 1
     19       8      18 1
@<TRIPOS>ALT_TYPE
CGenFF_4.0_ALT_TYPE_SET
CGenFF_4.0 1 CG2R61 2 CG2R61 3 CG2R61 4 CG2R61 5 CG2R61 6 CG2R61 7 CG2R61 8 CG2R61 9 CG2R61 10 CG2R61 11 HGR61 12 HGR61 13 HGR61 14 HGR61 15 HGR61 16 HGR61 17 HGR61 18 HGR61
@<TRIPOS>MOLECULE
naphtalene
 18 19 0 0 0
****
USER_CHARGES
INVALID_CHARGES
Pose:  44 Cluster:  44 Fr_nu:  96848 TotEn:    -6.11
@<TRIPOS>ATOM
      1 C1        -64.0953   -0.1472  -27.1193 C.ar   1 LIG      -0.11500
      2 C2        -64.7426   -1.3180  -27.5029 C.ar   1 LIG      -0.11500
      3 C3        -67.9222    2.4584  -28.6154 C.ar   1 LIG      -0.11500
      4 C4        -68.5694    1.2876  -28.9990 C.ar   1 LIG      -0.11500
      5 C5        -64.7204    1.0873  -27.2981 C.ar   1 LIG      -0.11700
      6 C6        -66.0173   -1.2590  -28.0667 C.ar   1 LIG      -0.11700
      7 C7        -66.6474    2.3994  -28.0514 C.ar   1 LIG      -0.11700
      8 C8        -67.9444    0.0531  -28.8202 C.ar   1 LIG      -0.11700
      9 C9        -66.0033    1.1655  -27.8641 C.ar   1 LIG       0.00400
     10 C10       -66.6615   -0.0251  -28.2542 C.ar   1 LIG       0.00400
     11 H1        -63.1027   -0.1937  -26.6809 H      1 LIG       0.11500
     12 H2        -64.2552   -2.2785  -27.3630 H      1 LIG       0.11500
     13 H3        -68.4092    3.4195  -28.7549 H      1 LIG       0.11500
     14 H4        -69.5614    1.3348  -29.4386 H      1 LIG       0.11500
     15 H5        -64.1954    1.9896  -26.9913 H      1 LIG       0.11500
     16 H6        -66.5047   -2.1868  -28.3587 H      1 LIG       0.11500
     17 H7        -66.1606    3.3273  -27.7588 H      1 LIG       0.11500
     18 H8        -68.4689   -0.8493  -29.1277 H      1 LIG       0.11500
@<TRIPOS>BOND
      1       1       2 ar
      2       1       5 ar
      3       2       6 ar
      4       3       4 ar
      5       3       7 ar
      6       4       8 ar
      7       5       9 ar
      8       6      10 ar
      9       7       9 ar
     10       8      10 ar
     11       9      10 ar
     12       1      11 1
     13       2      12 1
     14       3      13 1
     15       4      14 1
     16       5      15 1
     17       6      16 1
     18       7      17 1
     19       8      18 1
@<TRIPOS>ALT_TYPE
CGenFF_4.0_ALT_TYPE_SET
CGenFF_4.0 1 CG2R61 2 CG2R61 3 CG2R61 4 CG2R61 5 CG2R61 6 CG2R61 7 CG2R61 8 CG2R61 9 CG2R61 10 CG2R61 11 HGR61 12 HGR61 13 HGR61 14 HGR61 15 HGR61 16 HGR61 17 HGR61 18 HGR61
# TRIPOS MOL2 file generated by SEED

@<TRIPOS>MOLECULE
pyrazole
 9 9 0 0 0
****
USER_CHARGES
INVALID_CHARGES
Pose:   1 Cluster:   1 Fr_nu: 10503419 TotEn:   -18.17
@<TRIPOS>ATOM
      1 C1        -45.5772   -8.2024  -28.1835 C.2    1 LIG      -0.25100
      2 C2        -45.6469   -8.4030  -29.5752 C.2    1 LIG       0.13200
      3 C3        -46.5864   -7.3106  -27.9142 C.2    1 LIG      -0.03800
      4 N1        -46.6234   -7.6958  -30.1498 N.2    1 LIG      -0.57800
      5 N2        -47.1767   -7.0420  -29.1142 N.pl3  1 LIG      -0.05900
      6 H1        -44.8921   -8.6427  -27.4742 H      1 LIG       0.15700
      7 H2        -45.0265   -9.0348  -30.1947 H      1 LIG       0.15600
      8 H3        -46.9286   -6.8515  -26.9980 H      1 LIG       0.15900
      9 H4        -47.9566   -6.4238  -29.2990 H      1 LIG       0.32200
@<TRIPOS>BOND
      1       1       2 1
      2       1       3 2
      3       2       4 2
      4       3       5 1
      5       4       5 1
      6       1       6 1
      7       2       7 1
      8       3       8 1
      9       5       9 1
@<TRIPOS>ALT_TYPE
CGenFF_4.0_ALT_TYPE_SET
CGenFF_4.0 1 CG2R51 2 CG2R52 3 CG2R51 4 NG2R50 5 NG2R51 6 HGR51 7 HGR52 8 HGR52 9 HGP1
@<TRIPOS>MOLECULE
pyrazole
 9 9 0 0 0
****
USER_CHARGES
INVALID_CHARGES
Pose:   2 Cluster:   2 Fr_nu: 3379285 TotEn:   -17.79
@<TRIPOS>ATOM
      1 C1        -55.9083    2.8047  -40.2938 C.2    1 LIG      -0.25100
      2 C2        -55.7101    1.4140  -40.3859 C.2    1 LIG       0.13200
      3 C3        -57.1011    2.9380  -39.6260 C.2    1 LIG      -0.03800
      4 N1        -56.6977    0.7139  -39.8217 N.2    1 LIG      -0.57800
      5 N2        -57.5280    1.6684  -39.3684 N.pl3  1 LIG      -0.05900
      6 H1        -55.2753    3.5998  -40.6592 H      1 LIG       0.15700
      7 H2        -54.8873    0.8814  -40.8413 H      1 LIG       0.15600
      8 H3        -57.6727    3.8022  -39.3198 H      1 LIG       0.15900
      9 H4        -58.3736    1.3814  -38.8916 H      1 LIG       0.32200
@<TRIPOS>BOND
      1       1       2 1
      2       1       3 2
      3       2       4 2
      4       3       5 1
      5       4       5 1
      6       1       6 1
      7       2       7 1
      8       3       8 1
      9       5       9 1
@<TRIPOS>ALT_TYPE
CGenFF_4.0_ALT_TYPE_SET
CGenFF_4.0 1 CG2R51 2 CG2R52 3 CG2R51 4 NG2R50 5 NG2R51 6 HGR51 7 HGR52 8 HGR52 9 HGP1
@<TRIPOS>MOLECULE
pyrazole
 9 9 0 0 0
****
USER_CHARGES
INVALID_CHARGES
Pose:   3 Cluster:   3 Fr_nu: 142043 TotEn:   -16.48
@<TRIPOS>ATOM
      1 C1        -71.2745   -8.3324  -44.9787 C.2    1 LIG      -0.25100
      2 C2        -71.8319   -9.4807  -44.3851 C.2    1 LIG       0.13200
      3 C3        -70.0670   -8.1699  -44.3445 C.2    1 LIG      -0.03800
      4 N1        -71.0434  -10.0104  -43.4461 N.2    1 LIG      -0.57800
      5 N2        -69.9780   -9.1913  -43.4449 N.pl3  1 LIG      -0.05900
      6 H1        -71.6888   -7.7096  -45.7577 H      1 LIG       0.15700
      7 H2        -72.7803   -9.9535  -44.5972 H      1 LIG       0.15600
      8 H3        -69.2820   -7.4348  -44.4483 H      1 LIG       0.15900
      9 H4        -69.2230   -9.3877  -42.7999 H      1 LIG       0.32200
@<TRIPOS>BOND
      1       1       2 1
      2       1       3 2
      3       2       4 2
      4       3       5 1
      5       4       5 1
      6       1       6 1
      7       2       7 1
      8       3       8 1
      9       5       9 1
@<TRIPOS>ALT_TYPE
CGenFF_4.0_ALT_TYPE_SET
CGenFF_4.0 1 CG2R51 2 CG2R52 3 CG2R51 4 NG2R50 5 NG2R51 6 HGR51 7 HGR52 8 HGR52 9 HGP1
@<TRIPOS>MOLECULE
pyrazole
 9 9 0 0 0
****
USER_CHARGES
INVALID_CHARGES
Pose:   4 Cluster:   4 Fr_nu:  11715 TotEn:   -16.23
@<TRIPOS>ATOM
      1 C1        -89.0439  -28.9784  -41.3295 C.2    1 LIG      -0.25100
      2 C2        -88.4953  -27.8071  -41.8852 C.2    1 LIG       0.13200
      3 C3        -88.4364  -29.0938  -40.1031 C.2    1 LIG      -0.03800
      4 N1        -87.6076  -27.2202  -41.0780 N.2    1 LIG      -0.57800
      5 N2        -87.5939  -28.0259  -40.0025 N.pl3  1 LIG      -0.05900
      6 H1        -89.7776  -29.6458  -41.7570 H      1 LIG       0.15700
      7 H2        -88.7049  -27.3570  -42.8450 H      1 LIG       0.15600
      8 H3        -88.5240  -29.8243  -39.3118 H      1 LIG       0.15900
      9 H4        -86.9814  -27.7874  -39.2326 H      1 LIG       0.32200
@<TRIPOS>BOND
      1       1       2 1
      2       1       3 2
      3       2       4 2
      4       3       5 1
      5       4       5 1
      6       1       6 1
      7       2       7 1
      8       3       8 1
      9       5       9 1
@<TRIPOS>ALT_TYPE
CGenFF_4.0_ALT_TYPE_SET
CGenFF_4.0 1 CG2R51 2 CG2R52 3 CG2R51 4 NG2R50 5 NG2R51 6 HGR51 7 HGR52 8 HGR52 9 HGP1
@<TRIPOS>MOLECULE
pyrazole
 9 9 0 0 0
****
USER_CHARGES
INVALID_CHARGES
Pose:   5 Cluster:   5 Fr_nu:  10833 TotEn:   -16.20
@<TRIPOS>ATOM
      1 C1        -88.5664  -26.4684  -41.9317 C.2    1 LIG      -0.25100
      2 C2        -88.0280  -25.2154  -41.5825 C.2    1 LIG       0.13200
      3 C3        -88.0878  -27.3270  -40.9724 C.2    1 LIG      -0.03800
      4 N1        -87.2659  -25.2687  -40.4869 N.2    1 LIG      -0.57800
      5 N2        -87.3220  -26.5656  -40.1392 N.pl3  1 LIG      -0.05900
      6 H1        -89.2116  -26.7153  -42.7618 H      1 LIG       0.15700
      7 H2        -88.1588  -24.2656  -42.0811 H      1 LIG       0.15600
      8 H3        -88.2183  -28.3876  -40.8126 H      1 LIG       0.15900
      9 H4        -86.8096  -26.8647  -39.3190 H      1 LIG       0.32200
@<TRIPOS>BOND
      1       1       2 1
      2       1       3 2
      3       2       4 2
      4       3       5 1
      5       4       5 1
      6       1       6 1
      7       2       7 1
      8       3       8 1
      9       5       9 1
@<TRIPOS>ALT_TYPE
CGenFF_4.0_ALT_TYPE_SET
CGenFF_4.0 1 CG2R51 2 CG2R52 3 CG2R51 4 NG2R50 5 NG2R51 6 HGR51 7 HGR52 8 HGR52 9 HGP1
@<TRIPOS>MOLECULE
pyrazole
 9 9 0 0 0
****
USER_CHARGES
INVALID_CHARGES
Pose:   6 Cluster:   6 Fr_nu:  11432 TotEn:   -15.82
@<TRIPOS>ATOM
      1 C1        -90.4701  -28.6611  -39.2092 C.2    1 LIG      -0.25100
      2 C2        -90.1075  -27.6793  -40.1507 C.2    1 LIG       0.13200
      3 C3        -89.3728  -28.7738  -38.3909 C.2    1 LIG      -0.03800
      4 N1        -88.8762  -27.2022  -39.9501 N.2    1 LIG      -0.57800
      5 N2        -88.4555  -27.8870  -38.8730 N.pl3  1 LIG      -0.05900
      6 H1        -91.3970  -29.2100  -39.1331 H      1 LIG       0.15700
      7 H2        -90.6890  -27.2920  -40.9751 H      1 LIG       0.15600
      8 H3        -89.1658  -29.3928  -37.5299 H      1 LIG       0.15900
      9 H4        -87.5258  -27.6996  -38.5189 H      1 LIG       0.32200
@<TRIPOS>BOND
      1       1       2 1
      2       1       3 2
      3       2       4 2
      4       3       5 1
      5       4       5 1
      6       1       6 1
      7       2       7 1
      8       3       8 1
      9       5       9 1
@<TRIPOS>ALT_TYPE
CGenFF_4.0_ALT_TYPE_SET
CGenFF_4.0 1 CG2R51 2 CG2R52 3 CG2R51 4 NG2R50 5 NG2R51 6 HGR51 7 HGR52 8 HGR52 9 HGP1
@<TRIPOS>MOLECULE
pyrazole
 9 9 0 0 0
****
USER_CHARGES
INVALID_CHARGES
Pose:   7 Cluster:   7 Fr_nu: 999146 TotEn:   -15.64
@<TRIPOS>ATOM
      1 C1        -75.0971   -8.2882  -53.0228 C.2    1 LIG      -0.25100
      2 C2        -75.5966   -7.6856  -54.1929 C.2    1 LIG       0.13200
      3 C3        -76.0330   -9.2403  -52.7005 C.2    1 LIG      -0.03800
      4 N1        -76.7596   -8.2109  -54.5873 N.2    1 LIG      -0.57800
      5 N2        -76.9986   -9.1538  -53.6600 N.pl3  1 LIG      -0.05900
      6 H1        -74.1859   -8.0649  -52.4877 H      1 LIG       0.15700
      7 H2        -75.1620   -6.8851  -54.7743 H      1 LIG       0.15600
      8 H3        -76.0987   -9.9539  -51.8918 H      1 LIG       0.15900
      9 H4        -77.8449   -9.7032  -53.7419 H      1 LIG       0.32200
@<TRIPOS>BOND
      1       1       2 1
      2       1       3 2
      3       2       4 2
      4       3       5 1
      5       4       5 1
      6       1       6 1
      7       2       7 1
      8       3       8 1
      9       5       9 1
@<TRIPOS>ALT_TYPE
CGenFF_4.0_ALT_TYPE_SET
CGenFF_4.0 1 CG2R51 2 CG2R52 3 CG2R51 4 NG2R50 5 NG2R51 6 HGR51 7 HGR52 8 HGR52 9 HGP1
@<TRIPOS>MOLECULE
pyrazole
 9 9 0 0 0
****
USER_CHARGES
INVALID_CHARGES
Pose:   8 Cluster:   8 Fr_nu: 9784184 TotEn:   -15.48
@<TRIPOS>ATOM
      1 C1        -49.8351    9.2739  -31.5778 C.2    1 LIG      -0.25100
      2 C2        -48.9481    9.4660  -30.5016 C.2    1 LIG       0.13200
      3 C3        -50.9139    8.6299  -31.0229 C.2    1 LIG      -0.03800
      4 N1        -49.4224    8.9834  -29.3501 N.2    1 LIG      -0.57800
      5 N2        -50.6191    8.4816  -29.6994 N.pl3  1 LIG      -0.05900
      6 H1        -49.7110    9.5621  -32.6112 H      1 LIG       0.15700
      7 H2        -47.9757    9.9372  -30.5086 H      1 LIG       0.15600
      8 H3        -51.8426    8.2699  -31.4414 H      1 LIG       0.15900
      9 H4        -51.1853    8.0478  -28.9811 H      1 LIG       0.32200
@<TRIPOS>BOND
      1       1       2 1
      2       1       3 2
      3       2       4 2
      4       3       5 1
      5       4       5 1
      6       1       6 1
      7       2       7 1
      8       3       8 1
      9       5       9 1
@<TRIPOS>ALT_TYPE
CGenFF_4.0_ALT_TYPE_SET
CGenFF_4.0 1 CG2R51 2 CG2R52 3 CG2R51 4 NG2R50 5 NG2R51 6 HGR51 7 HGR52 8 HGR52 9 HGP1
@<TRIPOS>MOLECULE
pyrazole
 9 9 0 0 0
****
USER_CHARGES
INVALID_CHARGES
Pose:   9 Cluster:   9 Fr_nu: 3539143 TotEn:   -15.19
@<TRIPOS>ATOM
      1 C1        -52.3841    4.9705  -34.2646 C.2    1 LIG      -0.25100
      2 C2        -52.3013    4.9551  -35.6698 C.2    1 LIG       0.13200
      3 C3        -51.6270    3.8968  -33.8643 C.2    1 LIG      -0.03800
      4 N1        -51.5506    3.9514  -36.1312 N.2    1 LIG      -0.57800
      5 N2        -51.1547    3.3260  -35.0095 N.pl3  1 LIG      -0.05900
      6 H1        -52.9171    5.6630  -33.6299 H      1 LIG       0.15700
      7 H2        -52.7571    5.6333  -36.3770 H      1 LIG       0.15600
      8 H3        -51.3890    3.4951  -32.8899 H      1 LIG       0.15900
      9 H4        -50.5616    2.5105  -35.0991 H      1 LIG       0.32200
@<TRIPOS>BOND
      1       1       2 1
      2       1       3 2
      3       2       4 2
      4       3       5 1
      5       4       5 1
      6       1       6 1
      7       2       7 1
      8       3       8 1
      9       5       9 1
@<TRIPOS>ALT_TYPE
CGenFF_4.0_ALT_TYPE_SET
CGenFF_4.0 1 CG2R51 2 CG2R52 3 CG2R51 4 NG2R50 5 NG2R51 6 HGR51 7 HGR52 8 HGR52 9 HGP1
@<TRIPOS>MOLECULE
pyrazole
 9 9 0 0 0
****
USER_CHARGES
INVALID_CHARGES
Pose:  10 Cluster:  10 Fr_nu: 478289 TotEn:   -14.74
@<TRIPOS>ATOM
      1 C1        -61.5015    2.9895  -44.4956 C.2    1 LIG      -0.25100
      2 C2        -60.1581    3.2784  -44.1894 C.2    1 LIG       0.13200
      3 C3        -61.9993    2.4176  -43.3503 C.2    1 LIG      -0.03800
      4 N1        -59.8238    2.9199  -42.9470 N.2    1 LIG      -0.57800
      5 N2        -60.9642    2.3998  -42.4622 N.pl3  1 LIG      -0.05900
      6 H1        -62.0352    3.1707  -45.4168 H      1 LIG       0.15700
      7 H2        -59.4086    3.7349  -44.8200 H      1 LIG       0.15600
      8 H3        -62.9740    2.0284  -43.0939 H      1 LIG       0.15900
      9 H4        -60.9651    2.0473  -41.5132 H      1 LIG       0.32200
@<TRIPOS>BOND
      1       1       2 1
      2       1       3 2
      3       2       4 2
      4       3       5 1
      5       4       5 1
      6       1       6 1
      7       2       7 1
      8       3       8 1
      9       5       9 1
@<TRIPOS>ALT_TYPE
CGenFF_4.0_ALT_TYPE_SET
CGenFF_4.0 1 CG2R51 2 CG2R52 3 CG2R51 4 NG2R50 5 NG2R51 6 HGR51 7 HGR52 8 HGR52 9 HGP1
@<TRIPOS>MOLECULE
pyrazole
 9 9 0 0 0
****
USER_CHARGES
INVALID_CHARGES
Pose:  11 Cluster:  11 Fr_nu: 2417261 TotEn:   -14.69
@<TRIPOS>ATOM
      1 C1        -51.8996    3.8470  -34.3711 C.2    1 LIG      -0.25100
      2 C2        -50.9088    4.8452  -34.4316 C.2    1 LIG       0.13200
      3 C3        -51.2251    2.7173  -33.9769 C.2    1 LIG      -0.03800
      4 N1        -49.6972    4.3899  -34.1021 N.2    1 LIG      -0.57800
      5 N2        -49.9221    3.0931  -33.8306 N.pl3  1 LIG      -0.05900
      6 H1        -52.9551    3.9335  -34.5828 H      1 LIG       0.15700
      7 H2        -51.0191    5.8855  -34.7026 H      1 LIG       0.15600
      8 H3        -51.5472    1.7024  -33.7938 H      1 LIG       0.15900
      9 H4        -49.1368    2.5184  -33.5515 H      1 LIG       0.32200
@<TRIPOS>BOND
      1       1       2 1
      2       1       3 2
      3       2       4 2
      4       3       5 1
      5       4       5 1
      6       1       6 1
      7       2       7 1
      8       3       8 1
      9       5       9 1
@<TRIPOS>ALT_TYPE
CGenFF_4.0_ALT_TYPE_SET
CGenFF_4.0 1 CG2R51 2 CG2R52 3 CG2R51 4 NG2R50 5 NG2R51 6 HGR51 7 HGR52 8 HGR52 9 HGP1
@<TRIPOS>MOLECULE
pyrazole
 9 9 0 0 0
****
USER_CHARGES
INVALID_CHARGES
Pose:  12 Cluster:  12 Fr_nu: 9463272 TotEn:   -14.58
@<TRIPOS>ATOM
      1 C1        -52.5858  -23.4724  -35.7181 C.2    1 LIG      -0.25100
      2 C2        -51.5152  -23.3284  -34.8154 C.2    1 LIG       0.13200
      3 C3        -53.3494  -22.3468  -35.5274 C.2    1 LIG      -0.03800
      4 N1        -51.5885  -22.2002  -34.1043 N.2    1 LIG      -0.57800
      5 N2        -52.7143  -21.6249  -34.5601 N.pl3  1 LIG      -0.05900
      6 H1        -52.7775  -24.2785  -36.4108 H      1 LIG       0.15700
      7 H2        -50.6848  -23.9988  -34.6457 H      1 LIG       0.15600
      8 H3        -54.2679  -22.0034  -35.9810 H      1 LIG       0.15900
      9 H4        -52.9930  -20.7362  -34.1635 H      1 LIG       0.32200
@<TRIPOS>BOND
      1       1       2 1
      2       1       3 2
      3       2       4 2
      4       3       5 1
      5       4       5 1
      6       1       6 1
      7       2       7 1
      8       3       8 1
      9       5       9 1
@<TRIPOS>ALT_TYPE
CGenFF_4.0_ALT_TYPE_SET
CGenFF_4.0 1 CG2R51 2 CG2R52 3 CG2R51 4 NG2R50 5 NG2R51 6 HGR51 7 HGR52 8 HGR52 9 HGP1
@<TRIPOS>MOLECULE
pyrazole
 9 9 0 0 0
****
USER_CHARGES
INVALID_CHARGES
Pose:  13 Cluster:  13 Fr_nu: 2785116 TotEn:   -14.30
@<TRIPOS>ATOM
      1 C1        -50.9590  -12.2468  -44.8901 C.2    1 LIG      -0.25100
      2 C2        -51.0550  -12.5052  -46.2706 C.2    1 LIG       0.13200
      3 C3        -52.2612  -12.1125  -44.4746 C.2    1 LIG      -0.03800
      4 N1        -52.3183  -12.5339  -46.7032 N.2    1 LIG      -0.57800
      5 N2        -53.0282  -12.2920  -45.5881 N.pl3  1 LIG      -0.05900
      6 H1        -50.0708  -12.1693  -44.2806 H      1 LIG       0.15700
      7 H2        -50.2569  -12.6732  -46.9796 H      1 LIG       0.15600
      8 H3        -52.7012  -11.9076  -43.5093 H      1 LIG       0.15900
      9 H4        -54.0375  -12.2611  -45.6596 H      1 LIG       0.32200
@<TRIPOS>BOND
      1       1       2 1
      2       1       3 2
      3       2       4 2
      4       3       5 1
      5       4       5 1
      6       1       6 1
      7       2       7 1
      8       3       8 1
      9       5       9 1
@<TRIPOS>ALT_TYPE
CGenFF_4.0_ALT_TYPE_SET
CGenFF_4.0 1 CG2R51 2 CG2R52 3 CG2R51 4 NG2R50 5 NG2R51 6 HGR51 7 HGR52 8 HGR52 9 HGP1
@<TRIPOS>MOLECULE
pyrazole
 9 9 0 0 0
****
USER_CHARGES
INVALID_CHARGES
Pose:  14 Cluster:  14 Fr_nu: 355409 TotEn:   -14.27
@<TRIPOS>ATOM
      1 C1        -49.6818  -11.1446  -43.6335 C.2    1 LIG      -0.25100
      2 C2        -48.9754  -12.2179  -43.0584 C.2    1 LIG       0.13200
      3 C3        -50.9797  -11.5880  -43.7074 C.2    1 LIG      -0.03800
      4 N1        -49.7595  -13.2643  -42.7861 N.2    1 LIG      -0.57800
      5 N2        -50.9721  -12.8507  -43.1917 N.pl3  1 LIG      -0.05900
      6 H1        -49.3041  -10.1835  -43.9498 H      1 LIG       0.15700
      7 H2        -47.9218  -12.2814  -42.8268 H      1 LIG       0.15600
      8 H3        -51.8869  -11.1301  -44.0742 H      1 LIG       0.15900
      9 H4        -51.7543  -13.4850  -43.0886 H      1 LIG       0.32200
@<TRIPOS>BOND
      1       1       2 1
      2       1       3 2
      3       2       4 2
      4       3       5 1
      5       4       5 1
      6       1       6 1
      7       2       7 1
      8       3       8 1
      9       5       9 1
@<TRIPOS>ALT_TYPE
CGenFF_4.0_ALT_TYPE_SET
CGenFF_4.0 1 CG2R51 2 CG2R52 3 CG2R51 4 NG2R50 5 NG2R51 6 HGR51 7 HGR52 8 HGR52 9 HGP1
@<TRIPOS>MOLECULE
pyrazole
 9 9 0 0 0
****
USER_CHARGES
INVALID_CHARGES
Pose:  15 Cluster:  15 Fr_nu: 10087574 TotEn:   -14.26
@<TRIPOS>ATOM
      1 C1        -55.8071    0.7686  -16.5175 C.2    1 LIG      -0.25100
      2 C2        -54.5040    0.4015  -16.9033 C.2    1 LIG       0.13200
      3 C3        -55.8730    2.1170  -16.7701 C.2    1 LIG      -0.03800
      4 N1        -53.7933    1.4334  -17.3661 N.2    1 LIG      -0.57800
      5 N2        -54.6529    2.4622  -17.2727 N.pl3  1 LIG      -0.05900
      6 H1        -56.5899    0.1437  -16.1134 H      1 LIG       0.15700
      7 H2        -54.0423   -0.5748  -16.8661 H      1 LIG       0.15600
      8 H3        -56.6596    2.8460  -16.6383 H      1 LIG       0.15900
      9 H4        -54.3390    3.3777  -17.5694 H      1 LIG       0.32200
@<TRIPOS>BOND
      1       1       2 1
      2       1       3 2
      3       2       4 2
      4       3       5 1
      5       4       5 1
      6       1       6 1
      7       2       7 1
      8       3       8 1
      9       5       9 1
@<TRIPOS>ALT_TYPE
CGenFF_4.0_ALT_TYPE_SET
CGenFF_4.0 1 CG2R51 2 CG2R52 3 CG2R51 4 NG2R50 5 NG2R51 6 HGR51 7 HGR52 8 HGR52 9 HGP1
@<TRIPOS>MOLECULE
pyrazole
 9 9 0 0 0
****
USER_CHARGES
INVALID_CHARGES
Pose:  16 Cluster:  16 Fr_nu: 10482400 TotEn:   -14.03
@<TRIPOS>ATOM
      1 C1        -90.0271  -29.3214  -39.8167 C.2    1 LIG      -0.25100
      2 C2        -89.1775  -29.3443  -40.9390 C.2    1 LIG       0.13200
      3 C3        -89.2264  -28.8870  -38.7888 C.2    1 LIG      -0.03800
      4 N1        -87.9326  -28.9552  -40.6513 N.2    1 LIG      -0.57800
      5 N2        -87.9940  -28.6836  -39.3366 N.pl3  1 LIG      -0.05900
      6 H1        -91.0736  -29.5823  -39.7601 H      1 LIG       0.15700
      7 H2        -89.4135  -29.6288  -41.9544 H      1 LIG       0.15600
      8 H3        -89.4177  -28.7105  -37.7401 H      1 LIG       0.15900
      9 H4        -87.1527  -28.3636  -38.8734 H      1 LIG       0.32200
@<TRIPOS>BOND
      1       1       2 1
      2       1       3 2
      3       2       4 2
      4       3       5 1
      5       4       5 1
      6       1       6 1
      7       2       7 1
      8       3       8 1
      9       5       9 1
@<TRIPOS>ALT_TYPE
CGenFF_4.0_ALT_TYPE_SET
CGenFF_4.0 1 CG2R51 2 CG2R52 3 CG2R51 4 NG2R50 5 NG2R51 6 HGR51 7 HGR52 8 HGR52 9 HGP1
@<TRIPOS>MOLECULE
pyrazole
 9 9 0 0 0
****
USER_CHARGES
INVALID_CHARGES
Pose:  17 Cluster:  17 Fr_nu: 7719486 TotEn:   -13.83
@<TRIPOS>ATOM
      1 C1        -82.5111  -21.1748  -32.4193 C.2    1 LIG      -0.25100
      2 C2        -81.7598  -19.9863  -32.3506 C.2    1 LIG       0.13200
      3 C3        -81.9583  -21.8704  -33.4667 C.2    1 LIG      -0.03800
      4 N1        -80.8026  -19.9269  -33.2802 N.2    1 LIG      -0.57800
      5 N2        -80.9485  -21.0869  -33.9429 N.pl3  1 LIG      -0.05900
      6 H1        -83.3373  -21.4850  -31.7967 H      1 LIG       0.15700
      7 H2        -81.8702  -19.1606  -31.6623 H      1 LIG       0.15600
      8 H3        -82.1888  -22.8295  -33.9075 H      1 LIG       0.15900
      9 H4        -80.3230  -21.2799  -34.7151 H      1 LIG       0.32200
@<TRIPOS>BOND
      1       1       2 1
      2       1       3 2
      3       2       4 2
      4       3       5 1
      5       4       5 1
      6       1       6 1
      7       2       7 1
      8       3       8 1
      9       5       9 1
@<TRIPOS>ALT_TYPE
CGenFF_4.0_ALT_TYPE_SET
CGenFF_4.0 1 CG2R51 2 CG2R52 3 CG2R51 4 NG2R50 5 NG2R51 6 HGR51 7 HGR52 8 HGR52 9 HGP1
@<TRIPOS>MOLECULE
pyrazole
 9 9 0 0 0
****
USER_CHARGES
INVALID_CHARGES
Pose:  18 Cluster:  18 Fr_nu: 7720325 TotEn:   -13.72
@<TRIPOS>ATOM
      1 C1        -80.5181  -20.6605  -32.5254 C.2    1 LIG      -0.25100
      2 C2        -81.8272  -20.2564  -32.2018 C.2    1 LIG       0.13200
      3 C3        -80.6852  -21.6302  -33.4837 C.2    1 LIG      -0.03800
      4 N1        -82.7572  -20.9152  -32.8981 N.2    1 LIG      -0.57800
      5 N2        -82.0318  -21.7432  -33.6689 N.pl3  1 LIG      -0.05900
      6 H1        -79.5837  -20.2996  -32.1216 H      1 LIG       0.15700
      7 H2        -82.1423  -19.5095  -31.4872 H      1 LIG       0.15600
      8 H3        -79.9832  -22.2379  -34.0363 H      1 LIG       0.15900
      9 H4        -82.5227  -22.3633  -34.3007 H      1 LIG       0.32200
@<TRIPOS>BOND
      1       1       2 1
      2       1       3 2
      3       2       4 2
      4       3       5 1
      5       4       5 1
      6       1       6 1
      7       2       7 1
      8       3       8 1
      9       5       9 1
@<TRIPOS>ALT_TYPE
CGenFF_4.0_ALT_TYPE_SET
CGenFF_4.0 1 CG2R51 2 CG2R52 3 CG2R51 4 NG2R50 5 NG2R51 6 HGR51 7 HGR52 8 HGR52 9 HGP1
@<TRIPOS>MOLECULE
pyrazole
 9 9 0 0 0
****
USER_CHARGES
INVALID_CHARGES
Pose:  19 Cluster:  19 Fr_nu: 1534124 TotEn:   -13.70
@<TRIPOS>ATOM
      1 C1        -42.1032  -13.5589  -35.4540 C.2    1 LIG      -0.25100
      2 C2        -41.9860  -13.9196  -34.0983 C.2    1 LIG       0.13200
      3 C3        -41.3411  -12.4226  -35.5741 C.2    1 LIG      -0.03800
      4 N1        -41.2104  -13.0805  -33.4066 N.2    1 LIG      -0.57800
      5 N2        -40.8332  -12.1813  -34.3314 N.pl3  1 LIG      -0.05900
      6 H1        -42.6610  -14.0533  -36.2356 H      1 LIG       0.15700
      7 H2        -42.4338  -14.7587  -33.5853 H      1 LIG       0.15600
      8 H3        -41.1214  -11.7772  -36.4122 H      1 LIG       0.15900
      9 H4        -40.2268  -11.4234  -34.0438 H      1 LIG       0.32200
@<TRIPOS>BOND
      1       1       2 1
      2       1       3 2
      3       2       4 2
      4       3       5 1
      5       4       5 1
      6       1       6 1
      7       2       7 1
      8       3       8 1
      9       5       9 1
@<TRIPOS>ALT_TYPE
CGenFF_4.0_ALT_TYPE_SET
CGenFF_4.0 1 CG2R51 2 CG2R52 3 CG2R51 4 NG2R50 5 NG2R51 6 HGR51 7 HGR52 8 HGR52 9 HGP1
@<TRIPOS>MOLECULE
pyrazole
 9 9 0 0 0
****
USER_CHARGES
INVALID_CHARGES
Pose:  20 Cluster:  20 Fr_nu: 1990497 TotEn:   -13.31
@<TRIPOS>ATOM
      1 C1        -75.2117   -8.9505  -52.4919 C.2    1 LIG      -0.25100
      2 C2        -76.4641   -8.7506  -53.1029 C.2    1 LIG       0.13200
      3 C3        -74.4192   -7.9492  -52.9976 C.2    1 LIG      -0.03800
      4 N1        -76.4717   -7.7044  -53.9331 N.2    1 LIG      -0.57800
      5 N2        -75.2143   -7.2378  -53.8474 N.pl3  1 LIG      -0.05900
      6 H1        -74.9232   -9.7129  -51.7834 H      1 LIG       0.15700
      7 H2        -77.3716   -9.3239  -52.9781 H      1 LIG       0.15600
      8 H3        -73.3840   -7.6862  -52.8348 H      1 LIG       0.15900
      9 H4        -74.9648   -6.4274  -54.4005 H      1 LIG       0.32200
@<TRIPOS>BOND
      1       1       2 1
      2       1       3 2
      3       2       4 2
      4       3       5 1
      5       4       5 1
      6       1       6 1
      7       2       7 1
      8       3       8 1
      9       5       9 1
@<TRIPOS>ALT_TYPE
CGenFF_4.0_ALT_TYPE_SET
CGenFF_4.0 1 CG2R51 2 CG2R52 3 CG2R51 4 NG2R50 5 NG2R51 6 HGR51 7 HGR52 8 HGR52 9 HGP1
@<TRIPOS>MOLECULE
pyrazole
 9 9 0 0 0
****
USER_CHARGES
INVALID_CHARGES
Pose:  21 Cluster:  21 Fr_nu: 2679456 TotEn:   -13.27
@<TRIPOS>ATOM
      1 C1        -58.4806  -23.4922  -36.8031 C.2    1 LIG      -0.25100
      2 C2        -57.7898  -23.5123  -35.5767 C.2    1 LIG       0.13200
      3 C3        -58.1217  -22.2984  -37.3798 C.2    1 LIG      -0.03800
      4 N1        -57.0480  -22.4183  -35.3847 N.2    1 LIG      -0.57800
      5 N2        -57.2705  -21.6996  -36.4982 N.pl3  1 LIG      -0.05900
      6 H1        -59.1452  -24.2384  -37.2128 H      1 LIG       0.15700
      7 H2        -57.7963  -24.2784  -34.8145 H      1 LIG       0.15600
      8 H3        -58.3910  -21.8307  -38.3158 H      1 LIG       0.15900
      9 H4        -56.8084  -20.8036  -36.5909 H      1 LIG       0.32200
@<TRIPOS>BOND
      1       1       2 1
      2       1       3 2
      3       2       4 2
      4       3       5 1
      5       4       5 1
      6       1       6 1
      7       2       7 1
      8       3       8 1
      9       5       9 1
@<TRIPOS>ALT_TYPE
CGenFF_4.0_ALT_TYPE_SET
CGenFF_4.0 1 CG2R51 2 CG2R52 3 CG2R51 4 NG2R50 5 NG2R51 6 HGR51 7 HGR52 8 HGR52 9 HGP1
@<TRIPOS>MOLECULE
pyrazole
 9 9 0 0 0
****
USER_CHARGES
INVALID_CHARGES
Pose:  22 Cluster:  22 Fr_nu: 2021668 TotEn:   -13.23
@<TRIPOS>ATOM
      1 C1        -51.0556  -12.5695  -46.2637 C.2    1 LIG      -0.25100
      2 C2        -49.9911  -12.0965  -45.4733 C.2    1 LIG       0.13200
      3 C3        -52.1797  -12.3027  -45.5210 C.2    1 LIG      -0.03800
      4 N1        -50.4020  -11.5689  -44.3172 N.2    1 LIG      -0.57800
      5 N2        -51.7373  -11.7087  -44.3756 N.pl3  1 LIG      -0.05900
      6 H1        -51.0149  -13.0378  -47.2361 H      1 LIG       0.15700
      7 H2        -48.9328  -12.1147  -45.6914 H      1 LIG       0.15600
      8 H3        -53.2305  -12.4800  -45.6992 H      1 LIG       0.15900
      9 H4        -52.2888  -11.3769  -43.5941 H      1 LIG       0.32200
@<TRIPOS>BOND
      1       1       2 1
      2       1       3 2
      3       2       4 2
      4       3       5 1
      5       4       5 1
      6       1       6 1
      7       2       7 1
      8       3       8 1
      9       5       9 1
@<TRIPOS>ALT_TYPE
CGenFF_4.0_ALT_TYPE_SET
CGenFF_4.0 1 CG2R51 2 CG2R52 3 CG2R51 4 NG2R50 5 NG2R51 6 HGR51 7 HGR52 8 HGR52 9 HGP1
@<TRIPOS>MOLECULE
pyrazole
 9 9 0 0 0
****
USER_CHARGES
INVALID_CHARGES
Pose:  23 Cluster:  23 Fr_nu: 5808580 TotEn:   -12.97
@<TRIPOS>ATOM
      1 C1        -56.2026    3.2859  -39.7903 C.2    1 LIG      -0.25100
      2 C2        -55.8359    2.4471  -40.8598 C.2    1 LIG       0.13200
      3 C3        -57.5079    2.9520  -39.5240 C.2    1 LIG      -0.03800
      4 N1        -56.8281    1.6408  -41.2463 N.2    1 LIG      -0.57800
      5 N2        -57.8311    1.9713  -40.4152 N.pl3  1 LIG      -0.05900
      6 H1        -55.6048    4.0283  -39.2825 H      1 LIG       0.15700
      7 H2        -54.8872    2.3901  -41.3740 H      1 LIG       0.15600
      8 H3        -58.2206    3.3171  -38.7986 H      1 LIG       0.15900
      9 H4        -58.7145    1.4867  -40.5133 H      1 LIG       0.32200
@<TRIPOS>BOND
      1       1       2 1
      2       1       3 2
      3       2       4 2
      4       3       5 1
      5       4       5 1
      6       1       6 1
      7       2       7 1
      8       3       8 1
      9       5       9 1
@<TRIPOS>ALT_TYPE
CGenFF_4.0_ALT_TYPE_SET
CGenFF_4.0 1 CG2R51 2 CG2R52 3 CG2R51 4 NG2R50 5 NG2R51 6 HGR51 7 HGR52 8 HGR52 9 HGP1
@<TRIPOS>MOLECULE
pyrazole
 9 9 0 0 0
****
USER_CHARGES
INVALID_CHARGES
Pose:  24 Cluster:  24 Fr_nu: 1868887 TotEn:   -12.84
@<TRIPOS>ATOM
      1 C1        -68.5363   -1.7622  -28.8989 C.2    1 LIG      -0.25100
      2 C2        -67.4855   -2.6148  -28.5107 C.2    1 LIG       0.13200
      3 C3        -69.4948   -2.6065  -29.4037 C.2    1 LIG      -0.03800
      4 N1        -67.7513   -3.9020  -28.7483 N.2    1 LIG      -0.57800
      5 N2        -68.9801   -3.8646  -29.2912 N.pl3  1 LIG      -0.05900
      6 H1        -68.5922   -0.6863  -28.8231 H      1 LIG       0.15700
      7 H2        -66.5369   -2.3518  -28.0650 H      1 LIG       0.15600
      8 H3        -70.4736   -2.4293  -29.8255 H      1 LIG       0.15900
      9 H4        -69.4099   -4.7391  -29.5655 H      1 LIG       0.32200
@<TRIPOS>BOND
      1       1       2 1
      2       1       3 2
      3       2       4 2
      4       3       5 1
      5       4       5 1
      6       1       6 1
      7       2       7 1
      8       3       8 1
      9       5       9 1
@<TRIPOS>ALT_TYPE
CGenFF_4.0_ALT_TYPE_SET
CGenFF_4.0 1 CG2R51 2 CG2R52 3 CG2R51 4 NG2R50 5 NG2R51 6 HGR51 7 HGR52 8 HGR52 9 HGP1
@<TRIPOS>MOLECULE
pyrazole
 9 9 0 0 0
****
USER_CHARGES
INVALID_CHARGES
Pose:  25 Cluster:  25 Fr_nu: 755019 TotEn:   -12.73
@<TRIPOS>ATOM
      1 C1        -75.8702   -9.4926  -51.8426 C.2    1 LIG      -0.25100
      2 C2        -76.6265   -9.1425  -52.9772 C.2    1 LIG       0.13200
      3 C3        -75.2763   -8.3180  -51.4500 C.2    1 LIG      -0.03800
      4 N1        -76.5243   -7.8469  -53.2853 N.2    1 LIG      -0.57800
      5 N2        -75.6970   -7.3725  -52.3385 N.pl3  1 LIG      -0.05900
      6 H1        -75.7696  -10.4604  -51.3739 H      1 LIG       0.15700
      7 H2        -77.2474   -9.7776  -53.5927 H      1 LIG       0.15600
      8 H3        -74.6057   -8.0758  -50.6383 H      1 LIG       0.15900
      9 H4        -75.4584   -6.3889  -52.3593 H      1 LIG       0.32200
@<TRIPOS>BOND
      1       1       2 1
      2       1       3 2
      3       2       4 2
      4       3       5 1
      5       4       5 1
      6       1       6 1
      7       2       7 1
      8       3       8 1
      9       5       9 1
@<TRIPOS>ALT_TYPE
CGenFF_4.0_ALT_TYPE_SET
CGenFF_4.0 1 CG2R51 2 CG2R52 3 CG2R51 4 NG2R50 5 NG2R51 6 HGR51 7 HGR52 8 HGR52 9 HGP1
@<TRIPOS>MOLECULE
pyrazole
 9 9 0 0 0
****
USER_CHARGES
INVALID_CHARGES
Pose:  26 Cluster:  26 Fr_nu: 223696 TotEn:   -12.55
@<TRIPOS>ATOM
      1 C1        -59.8082   -4.7061  -54.3317 C.2    1 LIG      -0.25100
      2 C2        -59.6049   -3.5540  -53.5487 C.2    1 LIG       0.13200
      3 C3        -58.7930   -5.5549  -53.9638 C.2    1 LIG      -0.03800
      4 N1        -58.5440   -3.6581  -52.7439 N.2    1 LIG      -0.57800
      5 N2        -58.0716   -4.8858  -53.0192 N.pl3  1 LIG      -0.05900
      6 H1        -60.5823   -4.8959  -55.0605 H      1 LIG       0.15700
      7 H2        -60.1853   -2.6427  -53.5312 H      1 LIG       0.15600
      8 H3        -58.5235   -6.5511  -54.2835 H      1 LIG       0.15900
      9 H4        -57.2479   -5.2045  -52.5245 H      1 LIG       0.32200
@<TRIPOS>BOND
      1       1       2 1
      2       1       3 2
      3       2       4 2
      4       3       5 1
      5       4       5 1
      6       1       6 1
      7       2       7 1
      8       3       8 1
      9       5       9 1
@<TRIPOS>ALT_TYPE
CGenFF_4.0_ALT_TYPE_SET
CGenFF_4.0 1 CG2R51 2 CG2R52 3 CG2R51 4 NG2R50 5 NG2R51 6 HGR51 7 HGR52 8 HGR52 9 HGP1
@<TRIPOS>MOLECULE
pyrazole
 9 9 0 0 0
****
USER_CHARGES
INVALID_CHARGES
Pose:  27 Cluster:  27 Fr_nu: 1156928 TotEn:   -12.48
@<TRIPOS>ATOM
      1 C1        -50.7679  -11.7369  -44.9259 C.2    1 LIG      -0.25100
      2 C2        -49.4943  -11.7239  -44.3264 C.2    1 LIG       0.13200
      3 C3        -51.6449  -11.7437  -43.8689 C.2    1 LIG      -0.03800
      4 N1        -49.5525  -11.7224  -42.9920 N.2    1 LIG      -0.57800
      5 N2        -50.8733  -11.7344  -42.7442 N.pl3  1 LIG      -0.05900
      6 H1        -51.0164  -11.7401  -45.9770 H      1 LIG       0.15700
      7 H2        -48.5260  -11.7160  -44.8062 H      1 LIG       0.15600
      8 H3        -52.7241  -11.7565  -43.8169 H      1 LIG       0.15900
      9 H4        -51.1802  -11.7375  -41.7796 H      1 LIG       0.32200
@<TRIPOS>BOND
      1       1       2 1
      2       1       3 2
      3       2       4 2
      4       3       5 1
      5       4       5 1
      6       1       6 1
      7       2       7 1
      8       3       8 1
      9       5       9 1
@<TRIPOS>ALT_TYPE
CGenFF_4.0_ALT_TYPE_SET
CGenFF_4.0 1 CG2R51 2 CG2R52 3 CG2R51 4 NG2R50 5 NG2R51 6 HGR51 7 HGR52 8 HGR52 9 HGP1
@<TRIPOS>MOLECULE
pyrazole
 9 9 0 0 0
****
USER_CHARGES
INVALID_CHARGES
Pose:  28 Cluster:  28 Fr_nu: 10130594 TotEn:   -12.40
@<TRIPOS>ATOM
      1 C1        -56.1255    0.8477  -16.7701 C.2    1 LIG      -0.25100
      2 C2        -55.2013    1.5223  -17.5900 C.2    1 LIG       0.13200
      3 C3        -55.4675   -0.2919  -16.3766 C.2    1 LIG      -0.03800
      4 N1        -54.0442    0.8662  -17.7109 N.2    1 LIG      -0.57800
      5 N2        -54.2368   -0.2327  -16.9617 N.pl3  1 LIG      -0.05900
      6 H1        -57.1282    1.1453  -16.5008 H      1 LIG       0.15700
      7 H2        -55.3228    2.4646  -18.1049 H      1 LIG       0.15600
      8 H3        -55.7583   -1.1221  -15.7491 H      1 LIG       0.15900
      9 H4        -53.4833   -0.9053  -16.8946 H      1 LIG       0.32200
@<TRIPOS>BOND
      1       1       2 1
      2       1       3 2
      3       2       4 2
      4       3       5 1
      5       4       5 1
      6       1       6 1
      7       2       7 1
      8       3       8 1
      9       5       9 1
@<TRIPOS>ALT_TYPE
CGenFF_4.0_ALT_TYPE_SET
CGenFF_4.0 1 CG2R51 2 CG2R52 3 CG2R51 4 NG2R50 5 NG2R51 6 HGR51 7 HGR52 8 HGR52 9 HGP1
@<TRIPOS>MOLECULE
pyrazole
 9 9 0 0 0
****
USER_CHARGES
INVALID_CHARGES
Pose:  29 Cluster:  29 Fr_nu: 10393543 TotEn:   -12.39
@<TRIPOS>ATOM
      1 C1        -43.3508  -19.4897  -29.8594 C.2    1 LIG      -0.25100
      2 C2        -43.8103  -19.8364  -31.1440 C.2    1 LIG       0.13200
      3 C3        -44.4914  -19.3987  -29.0997 C.2    1 LIG      -0.03800
      4 N1        -45.1392  -19.9577  -31.2010 N.2    1 LIG      -0.57800
      5 N2        -45.5246  -19.6858  -29.9426 N.pl3  1 LIG      -0.05900
      6 H1        -42.3351  -19.3288  -29.5293 H      1 LIG       0.15700
      7 H2        -43.2323  -20.0054  -32.0413 H      1 LIG       0.15600
      8 H3        -44.6574  -19.1588  -28.0594 H      1 LIG       0.15900
      9 H4        -46.5135  -19.7122  -29.7277 H      1 LIG       0.32200
@<TRIPOS>BOND
      1       1       2 1
      2       1       3 2
      3       2       4 2
      4       3       5 1
      5       4       5 1
      6       1       6 1
      7       2       7 1
      8       3       8 1
      9       5       9 1
@<TRIPOS>ALT_TYPE
CGenFF_4.0_ALT_TYPE_SET
CGenFF_4.0 1 CG2R51 2 CG2R52 3 CG2R51 4 NG2R50 5 NG2R51 6 HGR51 7 HGR52 8 HGR52 9 HGP1
@<TRIPOS>MOLECULE
pyrazole
 9 9 0 0 0
****
USER_CHARGES
INVALID_CHARGES
Pose:  30 Cluster:  30 Fr_nu: 10361563 TotEn:   -12.26
@<TRIPOS>ATOM
      1 C1        -87.6926  -23.1241  -33.3890 C.2    1 LIG      -0.25100
      2 C2        -88.6123  -23.1067  -34.4547 C.2    1 LIG       0.13200
      3 C3        -86.5243  -22.6525  -33.9361 C.2    1 LIG      -0.03800
      4 N1        -88.0747  -22.6594  -35.5926 N.2    1 LIG      -0.57800
      5 N2        -86.8045  -22.3912  -35.2451 N.pl3  1 LIG      -0.05900
      6 H1        -87.8533  -23.4341  -32.3670 H      1 LIG       0.15700
      7 H2        -89.6519  -23.4019  -34.4497 H      1 LIG       0.15600
      8 H3        -85.5406  -22.4854  -33.5218 H      1 LIG       0.15900
      9 H4        -86.1789  -22.0320  -35.9553 H      1 LIG       0.32200
@<TRIPOS>BOND
      1       1       2 1
      2       1       3 2
      3       2       4 2
      4       3       5 1
      5       4       5 1
      6       1       6 1
      7       2       7 1
      8       3       8 1
      9       5       9 1
@<TRIPOS>ALT_TYPE
CGenFF_4.0_ALT_TYPE_SET
CGenFF_4.0 1 CG2R51 2 CG2R52 3 CG2R51 4 NG2R50 5 NG2R51 6 HGR51 7 HGR52 8 HGR52 9 HGP1
@<TRIPOS>MOLECULE
pyrazole
 9 9 0 0 0
****
USER_CHARGES
INVALID_CHARGES
Pose:  31 Cluster:  31 Fr_nu: 392722 TotEn:   -12.12
@<TRIPOS>ATOM
      1 C1        -49.5196  -11.3768  -43.9217 C.2    1 LIG      -0.25100
      2 C2        -49.5196  -12.5157  -44.7492 C.2    1 LIG       0.13200
      3 C3        -50.7979  -11.3145  -43.4234 C.2    1 LIG      -0.03800
      4 N1        -50.7038  -13.1326  -44.7774 N.2    1 LIG      -0.57800
      5 N2        -51.4600  -12.3787  -43.9614 N.pl3  1 LIG      -0.05900
      6 H1        -48.7070  -10.6962  -43.7144 H      1 LIG       0.15700
      7 H2        -48.7060  -12.9216  -45.3333 H      1 LIG       0.15600
      8 H3        -51.2857  -10.6231  -42.7515 H      1 LIG       0.15900
      9 H4        -52.4251  -12.6482  -43.8171 H      1 LIG       0.32200
@<TRIPOS>BOND
      1       1       2 1
      2       1       3 2
      3       2       4 2
      4       3       5 1
      5       4       5 1
      6       1       6 1
      7       2       7 1
      8       3       8 1
      9       5       9 1
@<TRIPOS>ALT_TYPE
CGenFF_4.0_ALT_TYPE_SET
CGenFF_4.0 1 CG2R51 2 CG2R52 3 CG2R51 4 NG2R50 5 NG2R51 6 HGR51 7 HGR52 8 HGR52 9 HGP1
@<TRIPOS>MOLECULE
pyrazole
 9 9 0 0 0
****
USER_CHARGES
INVALID_CHARGES
Pose:  32 Cluster:  32 Fr_nu: 5725540 TotEn:   -11.88
@<TRIPOS>ATOM
      1 C1        -58.1294   -4.9111  -11.5722 C.2    1 LIG      -0.25100
      2 C2        -56.7959   -5.3622  -11.5595 C.2    1 LIG       0.13200
      3 C3        -58.2505   -4.2314  -12.7596 C.2    1 LIG      -0.03800
      4 N1        -56.1185   -4.9998  -12.6520 N.2    1 LIG      -0.57800
      5 N2        -57.0299   -4.3138  -13.3625 N.pl3  1 LIG      -0.05900
      6 H1        -58.8962   -5.0583  -10.8261 H      1 LIG       0.15700
      7 H2        -56.2893   -5.9396  -10.7993 H      1 LIG       0.15600
      8 H3        -59.0760   -3.7063  -13.2182 H      1 LIG       0.15900
      9 H4        -56.7492   -3.9252  -14.2542 H      1 LIG       0.32200
@<TRIPOS>BOND
      1       1       2 1
      2       1       3 2
      3       2       4 2
      4       3       5 1
      5       4       5 1
      6       1       6 1
      7       2       7 1
      8       3       8 1
      9       5       9 1
@<TRIPOS>ALT_TYPE
CGenFF_4.0_ALT_TYPE_SET
CGenFF_4.0 1 CG2R51 2 CG2R52 3 CG2R51 4 NG2R50 5 NG2R51 6 HGR51 7 HGR52 8 HGR52 9 HGP1
@<TRIPOS>MOLECULE
pyrazole
 9 9 0 0 0
****
USER_CHARGES
INVALID_CHARGES
Pose:  33 Cluster:  33 Fr_nu: 10358640 TotEn:   -11.86
@<TRIPOS>ATOM
      1 C1        -47.7641  -24.6447  -33.8159 C.2    1 LIG      -0.25100
      2 C2        -48.2554  -23.5890  -33.0247 C.2    1 LIG       0.13200
      3 C3        -47.9597  -24.2245  -35.1089 C.2    1 LIG      -0.03800
      4 N1        -48.7274  -22.5745  -33.7540 N.2    1 LIG      -0.57800
      5 N2        -48.5336  -22.9905  -35.0170 N.pl3  1 LIG      -0.05900
      6 H1        -47.3284  -25.5793  -33.4949 H      1 LIG       0.15700
      7 H2        -48.2896  -23.5169  -31.9470 H      1 LIG       0.15600
      8 H3        -47.7492  -24.6829  -36.0643 H      1 LIG       0.15900
      9 H4        -48.8196  -22.3800  -35.7722 H      1 LIG       0.32200
@<TRIPOS>BOND
      1       1       2 1
      2       1       3 2
      3       2       4 2
      4       3       5 1
      5       4       5 1
      6       1       6 1
      7       2       7 1
      8       3       8 1
      9       5       9 1
@<TRIPOS>ALT_TYPE
CGenFF_4.0_ALT_TYPE_SET
CGenFF_4.0 1 CG2R51 2 CG2R52 3 CG2R51 4 NG2R50 5 NG2R51 6 HGR51 7 HGR52 8 HGR52 9 HGP1
@<TRIPOS>MOLECULE
pyrazole
 9 9 0 0 0
****
USER_CHARGES
INVALID_CHARGES
Pose:  34 Cluster:  34 Fr_nu: 679093 TotEn:   -11.43
@<TRIPOS>ATOM
      1 C1        -69.9366   -8.6929  -44.2962 C.2    1 LIG      -0.25100
      2 C2        -70.5655   -9.6153  -43.4386 C.2    1 LIG       0.13200
      3 C3        -70.8931   -8.3885  -45.2337 C.2    1 LIG      -0.03800
      4 N1        -71.8241   -9.8795  -43.7993 N.2    1 LIG      -0.57800
      5 N2        -71.9940   -9.1184  -44.8938 N.pl3  1 LIG      -0.05900
      6 H1        -68.9312   -8.3023  -44.2425 H      1 LIG       0.15700
      7 H2        -70.1590  -10.1065  -42.5662 H      1 LIG       0.15600
      8 H3        -70.8888   -7.7348  -46.0941 H      1 LIG       0.15900
      9 H4        -72.8904   -9.1469  -45.3632 H      1 LIG       0.32200
@<TRIPOS>BOND
      1       1       2 1
      2       1       3 2
      3       2       4 2
      4       3       5 1
      5       4       5 1
      6       1       6 1
      7       2       7 1
      8       3       8 1
      9       5       9 1
@<TRIPOS>ALT_TYPE
CGenFF_4.0_ALT_TYPE_SET
CGenFF_4.0 1 CG2R51 2 CG2R52 3 CG2R51 4 NG2R50 5 NG2R51 6 HGR51 7 HGR52 8 HGR52 9 HGP1
@<TRIPOS>MOLECULE
pyrazole
 9 9 0 0 0
****
USER_CHARGES
INVALID_CHARGES
Pose:  35 Cluster:  35 Fr_nu: 451828 TotEn:   -11.32
@<TRIPOS>ATOM
      1 C1        -49.3124  -12.7041  -43.4821 C.2    1 LIG      -0.25100
      2 C2        -49.3639  -11.4446  -44.1087 C.2    1 LIG       0.13200
      3 C3        -50.5497  -12.8510  -42.9042 C.2    1 LIG      -0.03800
      4 N1        -50.5408  -10.8348  -43.9446 N.2    1 LIG      -0.57800
      5 N2        -51.2404  -11.7149  -43.2084 N.pl3  1 LIG      -0.05900
      6 H1        -48.4937  -13.4080  -43.4534 H      1 LIG       0.15700
      7 H2        -48.5926  -10.9454  -44.6777 H      1 LIG       0.15600
      8 H3        -50.9901  -13.6426  -42.3153 H      1 LIG       0.15900
      9 H4        -52.1879  -11.4740  -42.9457 H      1 LIG       0.32200
@<TRIPOS>BOND
      1       1       2 1
      2       1       3 2
      3       2       4 2
      4       3       5 1
      5       4       5 1
      6       1       6 1
      7       2       7 1
      8       3       8 1
      9       5       9 1
@<TRIPOS>ALT_TYPE
CGenFF_4.0_ALT_TYPE_SET
CGenFF_4.0 1 CG2R51 2 CG2R52 3 CG2R51 4 NG2R50 5 NG2R51 6 HGR51 7 HGR52 8 HGR52 9 HGP1
@<TRIPOS>MOLECULE
pyrazole
 9 9 0 0 0
****
USER_CHARGES
INVALID_CHARGES
Pose:  36 Cluster:  36 Fr_nu: 1990404 TotEn:   -11.04
@<TRIPOS>ATOM
      1 C1        -75.2117   -8.9505  -52.4919 C.2    1 LIG      -0.25100
      2 C2        -76.3423   -9.2096  -53.2896 C.2    1 LIG       0.13200
      3 C3        -74.2938   -8.4138  -53.3612 C.2    1 LIG      -0.03800
      4 N1        -76.1616   -8.8657  -54.5675 N.2    1 LIG      -0.57800
      5 N2        -74.9067   -8.3848  -54.5794 N.pl3  1 LIG      -0.05900
      6 H1        -75.0800   -9.1270  -51.4346 H      1 LIG       0.15700
      7 H2        -77.2904   -9.6352  -52.9931 H      1 LIG       0.15600
      8 H3        -73.2818   -8.0602  -53.2264 H      1 LIG       0.15900
      9 H4        -74.5286   -8.0535  -55.4581 H      1 LIG       0.32200
@<TRIPOS>BOND
      1       1       2 1
      2       1       3 2
      3       2       4 2
      4       3       5 1
      5       4       5 1
      6       1       6 1
      7       2       7 1
      8       3       8 1
      9       5       9 1
@<TRIPOS>ALT_TYPE
CGenFF_4.0_ALT_TYPE_SET
CGenFF_4.0 1 CG2R51 2 CG2R52 3 CG2R51 4 NG2R50 5 NG2R51 6 HGR51 7 HGR52 8 HGR52 9 HGP1
@<TRIPOS>MOLECULE
pyrazole
 9 9 0 0 0
****
USER_CHARGES
INVALID_CHARGES
Pose:  37 Cluster:  37 Fr_nu: 5661162 TotEn:   -11.00
@<TRIPOS>ATOM
      1 C1        -50.0135  -11.7795  -44.3769 C.2    1 LIG      -0.25100
      2 C2        -50.2131  -12.4496  -45.5988 C.2    1 LIG       0.13200
      3 C3        -51.2676  -11.6933  -43.8237 C.2    1 LIG      -0.03800
      4 N1        -51.4933  -12.7667  -45.8098 N.2    1 LIG      -0.57800
      5 N2        -52.1095  -12.2939  -44.7130 N.pl3  1 LIG      -0.05900
      6 H1        -49.0900  -11.4110  -43.9552 H      1 LIG       0.15700
      7 H2        -49.4792  -12.7197  -46.3445 H      1 LIG       0.15600
      8 H3        -51.6291  -11.2662  -42.8994 H      1 LIG       0.15900
      9 H4        -53.1117  -12.4142  -44.6368 H      1 LIG       0.32200
@<TRIPOS>BOND
      1       1       2 1
      2       1       3 2
      3       2       4 2
      4       3       5 1
      5       4       5 1
      6       1       6 1
      7       2       7 1
      8       3       8 1
      9       5       9 1
@<TRIPOS>ALT_TYPE
CGenFF_4.0_ALT_TYPE_SET
CGenFF_4.0 1 CG2R51 2 CG2R52 3 CG2R51 4 NG2R50 5 NG2R51 6 HGR51 7 HGR52 8 HGR52 9 HGP1
@<TRIPOS>MOLECULE
pyrazole
 9 9 0 0 0
****
USER_CHARGES
INVALID_CHARGES
Pose:  38 Cluster:  38 Fr_nu: 662142 TotEn:   -10.63
@<TRIPOS>ATOM
      1 C1        -70.0268   -7.1009  -44.9071 C.2    1 LIG      -0.25100
      2 C2        -70.0689   -8.1543  -43.9741 C.2    1 LIG       0.13200
      3 C3        -70.8978   -7.4843  -45.8974 C.2    1 LIG      -0.03800
      4 N1        -70.9010   -9.1333  -44.3390 N.2    1 LIG      -0.57800
      5 N2        -71.3899   -8.6967  -45.5122 N.pl3  1 LIG      -0.05900
      6 H1        -69.4471   -6.1905  -44.8676 H      1 LIG       0.15700
      7 H2        -69.5275   -8.2496  -43.0437 H      1 LIG       0.15600
      8 H3        -71.2032   -7.0154  -46.8216 H      1 LIG       0.15900
      9 H4        -72.0577   -9.2803  -46.0003 H      1 LIG       0.32200
@<TRIPOS>BOND
      1       1       2 1
      2       1       3 2
      3       2       4 2
      4       3       5 1
      5       4       5 1
      6       1       6 1
      7       2       7 1
      8       3       8 1
      9       5       9 1
@<TRIPOS>ALT_TYPE
CGenFF_4.0_ALT_TYPE_SET
CGenFF_4.0 1 CG2R51 2 CG2R52 3 CG2R51 4 NG2R50 5 NG2R51 6 HGR51 7 HGR52 8 HGR52 9 HGP1
@<TRIPOS>MOLECULE
pyrazole
 9 9 0 0 0
****
USER_CHARGES
INVALID_CHARGES
Pose:  39 Cluster:  39 Fr_nu: 3430022 TotEn:   -10.60
@<TRIPOS>ATOM
      1 C1        -80.8306  -21.3362  -31.1534 C.2    1 LIG      -0.25100
      2 C2        -80.2667  -20.0615  -31.3510 C.2    1 LIG       0.13200
      3 C3        -80.8392  -21.9053  -32.4034 C.2    1 LIG      -0.03800
      4 N1        -79.9406  -19.8339  -32.6261 N.2    1 LIG      -0.57800
      5 N2        -80.3006  -20.9733  -33.2411 N.pl3  1 LIG      -0.05900
      6 H1        -81.1812  -21.7812  -30.2340 H      1 LIG       0.15700
      7 H2        -80.0803  -19.2887  -30.6190 H      1 LIG       0.15600
      8 H3        -81.1747  -22.8668  -32.7646 H      1 LIG       0.15900
      9 H4        -80.1514  -21.0470  -34.2396 H      1 LIG       0.32200
@<TRIPOS>BOND
      1       1       2 1
      2       1       3 2
      3       2       4 2
      4       3       5 1
      5       4       5 1
      6       1       6 1
      7       2       7 1
      8       3       8 1
      9       5       9 1
@<TRIPOS>ALT_TYPE
CGenFF_4.0_ALT_TYPE_SET
CGenFF_4.0 1 CG2R51 2 CG2R52 3 CG2R51 4 NG2R50 5 NG2R51 6 HGR51 7 HGR52 8 HGR52 9 HGP1
@<TRIPOS>MOLECULE
pyrazole
 9 9 0 0 0
****
USER_CHARGES
INVALID_CHARGES
Pose:  40 Cluster:  40 Fr_nu: 10358732 TotEn:   -10.54
@<TRIPOS>ATOM
      1 C1        -71.4675   -2.8537  -63.4275 C.2    1 LIG      -0.25100
      2 C2        -72.7461   -2.9782  -62.8516 C.2    1 LIG       0.13200
      3 C3        -71.0502   -4.1479  -63.6201 C.2    1 LIG      -0.03800
      4 N1        -73.1167   -4.2510  -62.6892 N.2    1 LIG      -0.57800
      5 N2        -72.0649   -4.9383  -63.1660 N.pl3  1 LIG      -0.05900
      6 H1        -70.9241   -1.9524  -63.6700 H      1 LIG       0.15700
      7 H2        -73.4230   -2.1944  -62.5430 H      1 LIG       0.15600
      8 H3        -70.1423   -4.5683  -64.0281 H      1 LIG       0.15900
      9 H4        -72.1056   -5.9496  -63.1495 H      1 LIG       0.32200
@<TRIPOS>BOND
      1       1       2 1
      2       1       3 2
      3       2       4 2
      4       3       5 1
      5       4       5 1
      6       1       6 1
      7       2       7 1
      8       3       8 1
      9       5       9 1
@<TRIPOS>ALT_TYPE
CGenFF_4.0_ALT_TYPE_SET
CGenFF_4.0 1 CG2R51 2 CG2R52 3 CG2R51 4 NG2R50 5 NG2R51 6 HGR51 7 HGR52 8 HGR52 9 HGP1
@<TRIPOS>MOLECULE
pyrazole
 9 9 0 0 0
****
USER_CHARGES
INVALID_CHARGES
Pose:  41 Cluster:  41 Fr_nu: 7924450 TotEn:   -10.23
@<TRIPOS>ATOM
      1 C1        -46.6818   -7.0470  -25.6881 C.2    1 LIG      -0.25100
      2 C2        -46.8239   -7.1994  -27.0803 C.2    1 LIG       0.13200
      3 C3        -46.4539   -5.7041  -25.5112 C.2    1 LIG      -0.03800
      4 N1        -46.6971   -6.0455  -27.7410 N.2    1 LIG      -0.57800
      5 N2        -46.4730   -5.1551  -26.7596 N.pl3  1 LIG      -0.05900
      6 H1        -46.7373   -7.8038  -24.9196 H      1 LIG       0.15700
      7 H2        -47.0140   -8.1033  -27.6411 H      1 LIG       0.15600
      8 H3        -46.2814   -5.1037  -24.6296 H      1 LIG       0.15900
      9 H4        -46.3391   -4.1846  -27.0143 H      1 LIG       0.32200
@<TRIPOS>BOND
      1       1       2 1
      2       1       3 2
      3       2       4 2
      4       3       5 1
      5       4       5 1
      6       1       6 1
      7       2       7 1
      8       3       8 1
      9       5       9 1
@<TRIPOS>ALT_TYPE
CGenFF_4.0_ALT_TYPE_SET
CGenFF_4.0 1 CG2R51 2 CG2R52 3 CG2R51 4 NG2R50 5 NG2R51 6 HGR51 7 HGR52 8 HGR52 9 HGP1
@<TRIPOS>MOLECULE
pyrazole
 9 9 0 0 0
****
USER_CHARGES
INVALID_CHARGES
Pose:  42 Cluster:  42 Fr_nu: 772608 TotEn:   -10.09
@<TRIPOS>ATOM
      1 C1        -61.6280    3.8613  -43.3026 C.2    1 LIG      -0.25100
      2 C2        -61.2137    4.1668  -44.6129 C.2    1 LIG       0.13200
      3 C3        -61.5507    2.4920  -43.2286 C.2    1 LIG      -0.03800
      4 N1        -60.8966    3.0791  -45.3202 N.2    1 LIG      -0.57800
      5 N2        -61.1115    2.0767  -44.4513 N.pl3  1 LIG      -0.05900
      6 H1        -61.9386    4.5382  -42.5205 H      1 LIG       0.15700
      7 H2        -61.1302    5.1367  -45.0821 H      1 LIG       0.15600
      8 H3        -61.7659    1.7914  -42.4347 H      1 LIG       0.15900
      9 H4        -60.9392    1.1285  -44.7611 H      1 LIG       0.32200
@<TRIPOS>BOND
      1       1       2 1
      2       1       3 2
      3       2       4 2
      4       3       5 1
      5       4       5 1
      6       1       6 1
      7       2       7 1
      8       3       8 1
      9       5       9 1
@<TRIPOS>ALT_TYPE
CGenFF_4.0_ALT_TYPE_SET
CGenFF_4.0 1 CG2R51 2 CG2R52 3 CG2R51 4 NG2R50 5 NG2R51 6 HGR51 7 HGR52 8 HGR52 9 HGP1
@<TRIPOS>MOLECULE
pyrazole
 9 9 0 0 0
****
USER_CHARGES
INVALID_CHARGES
Pose:  43 Cluster:  43 Fr_nu: 10505791 TotEn:    -9.99
@<TRIPOS>ATOM
      1 C1        -48.9126  -24.4784  -33.5180 C.2    1 LIG      -0.25100
      2 C2        -48.9600  -23.1015  -33.8070 C.2    1 LIG       0.13200
      3 C3        -47.7851  -24.6291  -32.7483 C.2    1 LIG      -0.03800
      4 N1        -47.9435  -22.4256  -33.2650 N.2    1 LIG      -0.57800
      5 N2        -47.2468  -23.3817  -32.6275 N.pl3  1 LIG      -0.05900
      6 H1        -49.5996  -25.2537  -33.8237 H      1 LIG       0.15700
      7 H2        -49.6926  -22.5624  -34.3905 H      1 LIG       0.15600
      8 H3        -47.3264  -25.4924  -32.2881 H      1 LIG       0.15900
      9 H4        -46.4083  -23.1120  -32.1286 H      1 LIG       0.32200
@<TRIPOS>BOND
      1       1       2 1
      2       1       3 2
      3       2       4 2
      4       3       5 1
      5       4       5 1
      6       1       6 1
      7       2       7 1
      8       3       8 1
      9       5       9 1
@<TRIPOS>ALT_TYPE
CGenFF_4.0_ALT_TYPE_SET
CGenFF_4.0 1 CG2R51 2 CG2R52 3 CG2R51 4 NG2R50 5 NG2R51 6 HGR51 7 HGR52 8 HGR52 9 HGP1
@<TRIPOS>MOLECULE
pyrazole
 9 9 0 0 0
****
USER_CHARGES
INVALID_CHARGES
Pose:  44 Cluster:  44 Fr_nu: 395524 TotEn:    -9.78
@<TRIPOS>ATOM
      1 C1        -74.3190  -23.9972  -42.3027 C.2    1 LIG      -0.25100
      2 C2        -74.0113  -23.6597  -43.6343 C.2    1 LIG       0.13200
      3 C3        -75.0614  -22.9373  -41.8426 C.2    1 LIG      -0.03800
      4 N1        -74.5172  -22.4779  -43.9968 N.2    1 LIG      -0.57800
      5 N2        -75.1503  -22.0635  -42.8862 N.pl3  1 LIG      -0.05900
      6 H1        -74.0423  -24.8846  -41.7529 H      1 LIG       0.15700
      7 H2        -73.4391  -24.2254  -44.3557 H      1 LIG       0.15600
      8 H3        -75.5221  -22.7297  -40.8876 H      1 LIG       0.15900
      9 H4        -75.6235  -21.1689  -42.9096 H      1 LIG       0.32200
@<TRIPOS>BOND
      1       1       2 1
      2       1       3 2
      3       2       4 2
      4       3       5 1
      5       4       5 1
      6       1       6 1
      7       2       7 1
      8       3       8 1
      9       5       9 1
@<TRIPOS>ALT_TYPE
CGenFF_4.0_ALT_TYPE_SET
CGenFF_4.0 1 CG2R51 2 CG2R52 3 CG2R51 4 NG2R50 5 NG2R51 6 HGR51 7 HGR52 8 HGR52 9 HGP1
@<TRIPOS>MOLECULE
pyrazole
 9 9 0 0 0
****
USER_CHARGES
INVALID_CHARGES
Pose:  45 Cluster:  45 Fr_nu: 4808164 TotEn:    -9.63
@<TRIPOS>ATOM
      1 C1        -46.4329   -6.9001  -25.4752 C.2    1 LIG      -0.25100
      2 C2        -46.0221   -6.0811  -26.5440 C.2    1 LIG       0.13200
      3 C3        -47.0060   -7.9920  -26.0800 C.2    1 LIG      -0.03800
      4 N1        -46.3096   -6.6077  -27.7373 N.2    1 LIG      -0.57800
      5 N2        -46.9071   -7.7695  -27.4221 N.pl3  1 LIG      -0.05900
      6 H1        -46.3281   -6.7247  -24.4147 H      1 LIG       0.15700
      7 H2        -45.5256   -5.1221  -26.5030 H      1 LIG       0.15600
      8 H3        -47.4669   -8.8859  -25.6853 H      1 LIG       0.15900
      9 H4        -47.2264   -8.3644  -28.1763 H      1 LIG       0.32200
@<TRIPOS>BOND
      1       1       2 1
      2       1       3 2
      3       2       4 2
      4       3       5 1
      5       4       5 1
      6       1       6 1
      7       2       7 1
      8       3       8 1
      9       5       9 1
@<TRIPOS>ALT_TYPE
CGenFF_4.0_ALT_TYPE_SET
CGenFF_4.0 1 CG2R51 2 CG2R52 3 CG2R51 4 NG2R50 5 NG2R51 6 HGR51 7 HGR52 8 HGR52 9 HGP1
@<TRIPOS>MOLECULE
pyrazole
 9 9 0 0 0
****
USER_CHARGES
INVALID_CHARGES
Pose:  46 Cluster:  46 Fr_nu: 381787 TotEn:    -9.35
@<TRIPOS>ATOM
      1 C1        -34.1073   -7.5226  -30.7709 C.2    1 LIG      -0.25100
      2 C2        -35.1652   -8.1160  -30.0563 C.2    1 LIG       0.13200
      3 C3        -34.0752   -8.2021  -31.9641 C.2    1 LIG      -0.03800
      4 N1        -35.7620   -9.0969  -30.7387 N.2    1 LIG      -0.57800
      5 N2        -35.0771   -9.1250  -31.8946 N.pl3  1 LIG      -0.05900
      6 H1        -33.4589   -6.7150  -30.4649 H      1 LIG       0.15700
      7 H2        -35.5257   -7.8750  -29.0665 H      1 LIG       0.15600
      8 H3        -33.4426   -8.1155  -32.8357 H      1 LIG       0.15900
      9 H4        -35.3466   -9.8041  -32.5952 H      1 LIG       0.32200
@<TRIPOS>BOND
      1       1       2 1
      2       1       3 2
      3       2       4 2
      4       3       5 1
      5       4       5 1
      6       1       6 1
      7       2       7 1
      8       3       8 1
      9       5       9 1
@<TRIPOS>ALT_TYPE
CGenFF_4.0_ALT_TYPE_SET
CGenFF_4.0 1 CG2R51 2 CG2R52 3 CG2R51 4 NG2R50 5 NG2R51 6 HGR51 7 HGR52 8 HGR52 9 HGP1
@<TRIPOS>MOLECULE
pyrazole
 9 9 0 0 0
****
USER_CHARGES
INVALID_CHARGES
Pose:  47 Cluster:  47 Fr_nu: 534262 TotEn:    -9.31
@<TRIPOS>ATOM
      1 C1        -72.5444    9.3954  -44.0349 C.2    1 LIG      -0.25100
      2 C2        -73.8632    9.4610  -44.5232 C.2    1 LIG       0.13200
      3 C3        -72.1550    8.0995  -44.2707 C.2    1 LIG      -0.03800
      4 N1        -74.2834    8.2992  -45.0309 N.2    1 LIG      -0.57800
      5 N2        -73.2226    7.4914  -44.8631 N.pl3  1 LIG      -0.05900
      6 H1        -71.9573   10.1776  -43.5769 H      1 LIG       0.15700
      7 H2        -74.5358   10.3067  -44.5297 H      1 LIG       0.15600
      8 H3        -71.2362    7.5668  -44.0726 H      1 LIG       0.15900
      9 H4        -73.2968    6.5314  -45.1756 H      1 LIG       0.32200
@<TRIPOS>BOND
      1       1       2 1
      2       1       3 2
      3       2       4 2
      4       3       5 1
      5       4       5 1
      6       1       6 1
      7       2       7 1
      8       3       8 1
      9       5       9 1
@<TRIPOS>ALT_TYPE
CGenFF_4.0_ALT_TYPE_SET
CGenFF_4.0 1 CG2R51 2 CG2R52 3 CG2R51 4 NG2R50 5 NG2R51 6 HGR51 7 HGR52 8 HGR52 9 HGP1
@<TRIPOS>MOLECULE
pyrazole
 9 9 0 0 0
****
USER_CHARGES
INVALID_CHARGES
Pose:  48 Cluster:  48 Fr_nu: 583342 TotEn:    -8.75
@<TRIPOS>ATOM
      1 C1        -71.9447   -8.9686  -44.6286 C.2    1 LIG      -0.25100
      2 C2        -72.0150   -8.1029  -45.7365 C.2    1 LIG       0.13200
      3 C3        -70.6717   -8.7998  -44.1412 C.2    1 LIG      -0.03800
      4 N1        -70.8773   -7.4338  -45.9410 N.2    1 LIG      -0.57800
      5 N2        -70.0801   -7.8788  -44.9549 N.pl3  1 LIG      -0.05900
      6 H1        -72.7094   -9.6230  -44.2370 H      1 LIG       0.15700
      7 H2        -72.8476   -7.9322  -46.4038 H      1 LIG       0.15600
      8 H3        -70.1448   -9.2437  -43.3089 H      1 LIG       0.15900
      9 H4        -69.1386   -7.5114  -44.8968 H      1 LIG       0.32200
@<TRIPOS>BOND
      1       1       2 1
      2       1       3 2
      3       2       4 2
      4       3       5 1
      5       4       5 1
      6       1       6 1
      7       2       7 1
      8       3       8 1
      9       5       9 1
@<TRIPOS>ALT_TYPE
CGenFF_4.0_ALT_TYPE_SET
CGenFF_4.0 1 CG2R51 2 CG2R52 3 CG2R51 4 NG2R50 5 NG2R51 6 HGR51 7 HGR52 8 HGR52 9 HGP1
@<TRIPOS>MOLECULE
pyrazole
 9 9 0 0 0
****
USER_CHARGES
INVALID_CHARGES
Pose:  49 Cluster:  49 Fr_nu: 10503039 TotEn:    -8.14
@<TRIPOS>ATOM
      1 C1        -49.1154  -24.4563  -34.0142 C.2    1 LIG      -0.25100
      2 C2        -48.7021  -23.1326  -33.7718 C.2    1 LIG       0.13200
      3 C3        -50.3977  -24.3338  -34.4908 C.2    1 LIG      -0.03800
      4 N1        -49.6453  -22.2351  -34.0699 N.2    1 LIG      -0.57800
      5 N2        -50.6640  -22.9962  -34.5047 N.pl3  1 LIG      -0.05900
      6 H1        -48.5618  -25.3716  -33.8653 H      1 LIG       0.15700
      7 H2        -47.7531  -22.7845  -33.3898 H      1 LIG       0.15600
      8 H3        -51.1290  -25.0616  -34.8118 H      1 LIG       0.15900
      9 H4        -51.5170  -22.5349  -34.7953 H      1 LIG       0.32200
@<TRIPOS>BOND
      1       1       2 1
      2       1       3 2
      3       2       4 2
      4       3       5 1
      5       4       5 1
      6       1       6 1
      7       2       7 1
      8       3       8 1
      9       5       9 1
@<TRIPOS>ALT_TYPE
CGenFF_4.0_ALT_TYPE_SET
CGenFF_4.0 1 CG2R51 2 CG2R52 3 CG2R51 4 NG2R50 5 NG2R51 6 HGR51 7 HGR52 8 HGR52 9 HGP1
@<TRIPOS>MOLECULE
4_lactone
 9 9 0 0 0
****
USER_CHARGES
INVALID_CHARGES
Pose:   1 Cluster:   1 Fr_nu: 7305591 TotEn:   -26.22
@<TRIPOS>ATOM
      1 C1        -41.5346   -5.1887  -47.9977 C.2    1 LIG       0.04000
      2 C2        -42.9516   -5.4519  -48.5382 C.3    1 LIG       0.11000
      3 C3        -42.2969   -5.1580  -49.8846 C.3    1 LIG       0.08100
      4 O1        -40.9760   -5.1772  -46.9243 O.2    1 LIG      -0.32000
      5 O2        -41.0170   -4.9370  -49.2300 O.3    1 LIG      -0.27100
      6 H1        -43.3001   -6.4758  -48.3944 H      1 LIG       0.09000
      7 H2        -43.6969   -4.7279  -48.2049 H      1 LIG       0.09000
      8 H3        -42.2527   -5.9980  -50.5832 H      1 LIG       0.09000
      9 H4        -42.6489   -4.2564  -50.3934 H      1 LIG       0.09000
@<TRIPOS>BOND
      1       1       2 1
      2       1       4 2
      3       1       5 1
      4       2       3 1
      5       3       5 1
      6       2       6 1
      7       2       7 1
      8       3       8 1
      9       3       9 1
@<TRIPOS>ALT_TYPE
CGenFF_4.0_ALT_TYPE_SET
CGenFF_4.0 1 CG2O4 2 CG3C41 3 CG3C41 4 OG2D1 5 OG3C51 6 HGA2 7 HGA2 8 HGA2 9 HGA2
@<TRIPOS>MOLECULE
4_lactone
 9 9 0 0 0
****
USER_CHARGES
INVALID_CHARGES
Pose:   2 Cluster:   2 Fr_nu: 7036089 TotEn:   -24.81
@<TRIPOS>ATOM
      1 C1        -49.7503    9.6236  -29.0518 C.2    1 LIG       0.04000
      2 C2        -51.0037    9.5162  -29.9387 C.3    1 LIG       0.11000
      3 C3        -50.0213    9.8562  -31.0556 C.3    1 LIG       0.08100
      4 O1        -49.4735    9.5100  -27.8793 O.2    1 LIG      -0.32000
      5 O2        -48.9311    9.9241  -30.0951 O.3    1 LIG      -0.27100
      6 H1        -51.4375    8.5158  -29.9778 H      1 LIG       0.09000
      7 H2        -51.7635   10.2709  -29.7292 H      1 LIG       0.09000
      8 H3        -49.8567    9.0698  -31.7973 H      1 LIG       0.09000
      9 H4        -50.1826   10.8186  -31.5489 H      1 LIG       0.09000
@<TRIPOS>BOND
      1       1       2 1
      2       1       4 2
      3       1       5 1
      4       2       3 1
      5       3       5 1
      6       2       6 1
      7       2       7 1
      8       3       8 1
      9       3       9 1
@<TRIPOS>ALT_TYPE
CGenFF_4.0_ALT_TYPE_SET
CGenFF_4.0 1 CG2O4 2 CG3C41 3 CG3C41 4 OG2D1 5 OG3C51 6 HGA2 7 HGA2 8 HGA2 9 HGA2
@<TRIPOS>MOLECULE
4_lactone
 9 9 0 0 0
****
USER_CHARGES
INVALID_CHARGES
Pose:   3 Cluster:   3 Fr_nu: 3019234 TotEn:   -22.11
@<TRIPOS>ATOM
      1 C1        -41.7039   -5.0208  -48.4029 C.2    1 LIG       0.04000
      2 C2        -42.5481   -4.5667  -49.6072 C.3    1 LIG       0.11000
      3 C3        -43.6347   -5.3942  -48.9272 C.3    1 LIG       0.08100
      4 O1        -40.5750   -4.8674  -47.9949 O.2    1 LIG      -0.32000
      5 O2        -42.7178   -5.7411  -47.8526 O.3    1 LIG      -0.27100
      6 H1        -42.7265   -3.4910  -49.6460 H      1 LIG       0.09000
      7 H2        -42.1941   -4.9457  -50.5673 H      1 LIG       0.09000
      8 H3        -44.4960   -4.8319  -48.5565 H      1 LIG       0.09000
      9 H4        -43.9648   -6.2809  -49.4755 H      1 LIG       0.09000
@<TRIPOS>BOND
      1       1       2 1
      2       1       4 2
      3       1       5 1
      4       2       3 1
      5       3       5 1
      6       2       6 1
      7       2       7 1
      8       3       8 1
      9       3       9 1
@<TRIPOS>ALT_TYPE
CGenFF_4.0_ALT_TYPE_SET
CGenFF_4.0 1 CG2O4 2 CG3C41 3 CG3C41 4 OG2D1 5 OG3C51 6 HGA2 7 HGA2 8 HGA2 9 HGA2
@<TRIPOS>MOLECULE
4_lactone
 9 9 0 0 0
****
USER_CHARGES
INVALID_CHARGES
Pose:   4 Cluster:   4 Fr_nu: 7035348 TotEn:   -21.70
@<TRIPOS>ATOM
      1 C1        -50.2863    9.8635  -29.0331 C.2    1 LIG       0.04000
      2 C2        -51.5379   10.2019  -29.8627 C.3    1 LIG       0.11000
      3 C3        -51.2376    8.8620  -30.5279 C.3    1 LIG       0.08100
      4 O1        -49.6427   10.3682  -28.1413 O.2    1 LIG      -0.32000
      5 O2        -50.0773    8.6801  -29.6700 O.3    1 LIG      -0.27100
      6 H1        -52.4597   10.2457  -29.2807 H      1 LIG       0.09000
      7 H2        -51.4266   11.0823  -30.4977 H      1 LIG       0.09000
      8 H3        -51.9827    8.0774  -30.3702 H      1 LIG       0.09000
      9 H4        -50.9535    8.9122  -31.5826 H      1 LIG       0.09000
@<TRIPOS>BOND
      1       1       2 1
      2       1       4 2
      3       1       5 1
      4       2       3 1
      5       3       5 1
      6       2       6 1
      7       2       7 1
      8       3       8 1
      9       3       9 1
@<TRIPOS>ALT_TYPE
CGenFF_4.0_ALT_TYPE_SET
CGenFF_4.0 1 CG2O4 2 CG3C41 3 CG3C41 4 OG2D1 5 OG3C51 6 HGA2 7 HGA2 8 HGA2 9 HGA2
@<TRIPOS>MOLECULE
4_lactone
 9 9 0 0 0
****
USER_CHARGES
INVALID_CHARGES
Pose:   5 Cluster:   5 Fr_nu:   9835 TotEn:   -20.46
@<TRIPOS>ATOM
      1 C1        -46.5898  -10.9707  -37.6311 C.2    1 LIG       0.04000
      2 C2        -46.8242  -10.1477  -38.9105 C.3    1 LIG       0.11000
      3 C3        -47.9236   -9.4988  -38.0750 C.3    1 LIG       0.08100
      4 O1        -45.8469  -11.8503  -37.2586 O.2    1 LIG      -0.32000
      5 O2        -47.5869  -10.3504  -36.9449 O.3    1 LIG      -0.27100
      6 H1        -45.9901   -9.4988  -39.1819 H      1 LIG       0.09000
      7 H2        -47.1625  -10.7378  -39.7639 H      1 LIG       0.09000
      8 H3        -47.7780   -8.4409  -37.8401 H      1 LIG       0.09000
      9 H4        -48.9456   -9.6760  -38.4210 H      1 LIG       0.09000
@<TRIPOS>BOND
      1       1       2 1
      2       1       4 2
      3       1       5 1
      4       2       3 1
      5       3       5 1
      6       2       6 1
      7       2       7 1
      8       3       8 1
      9       3       9 1
@<TRIPOS>ALT_TYPE
CGenFF_4.0_ALT_TYPE_SET
CGenFF_4.0 1 CG2O4 2 CG3C41 3 CG3C41 4 OG2D1 5 OG3C51 6 HGA2 7 HGA2 8 HGA2 9 HGA2
@<TRIPOS>MOLECULE
4_lactone
 9 9 0 0 0
****
USER_CHARGES
INVALID_CHARGES
Pose:   6 Cluster:   6 Fr_nu: 404767 TotEn:   -20.05
@<TRIPOS>ATOM
      1 C1        -53.3370  -22.3425  -33.5529 C.2    1 LIG       0.04000
      2 C2        -54.3799  -22.9803  -34.4881 C.3    1 LIG       0.11000
      3 C3        -55.1427  -23.2071  -33.1863 C.3    1 LIG       0.08100
      4 O1        -52.2547  -21.8105  -33.6527 O.2    1 LIG      -0.32000
      5 O2        -54.0703  -22.5776  -32.4318 O.3    1 LIG      -0.27100
      6 H1        -54.8369  -22.2802  -35.1891 H      1 LIG       0.09000
      7 H2        -54.0306  -23.8806  -34.9964 H      1 LIG       0.09000
      8 H3        -56.0826  -22.6575  -33.0862 H      1 LIG       0.09000
      9 H4        -55.2787  -24.2523  -32.8954 H      1 LIG       0.09000
@<TRIPOS>BOND
      1       1       2 1
      2       1       4 2
      3       1       5 1
      4       2       3 1
      5       3       5 1
      6       2       6 1
      7       2       7 1
      8       3       8 1
      9       3       9 1
@<TRIPOS>ALT_TYPE
CGenFF_4.0_ALT_TYPE_SET
CGenFF_4.0 1 CG2O4 2 CG3C41 3 CG3C41 4 OG2D1 5 OG3C51 6 HGA2 7 HGA2 8 HGA2 9 HGA2
@<TRIPOS>MOLECULE
4_lactone
 9 9 0 0 0
****
USER_CHARGES
INVALID_CHARGES
Pose:   7 Cluster:   7 Fr_nu: 7316708 TotEn:   -18.91
@<TRIPOS>ATOM
      1 C1        -48.9600  -22.7551  -34.0070 C.2    1 LIG       0.04000
      2 C2        -48.8623  -23.8973  -35.0341 C.3    1 LIG       0.11000
      3 C3        -50.3855  -23.8142  -35.0014 C.3    1 LIG       0.08100
      4 O1        -48.2019  -22.0655  -33.3634 O.2    1 LIG      -0.32000
      5 O2        -50.3198  -22.7367  -34.0266 O.3    1 LIG      -0.27100
      6 H1        -48.3924  -23.6104  -35.9761 H      1 LIG       0.09000
      7 H2        -48.4287  -24.8169  -34.6376 H      1 LIG       0.09000
      8 H3        -50.8621  -23.4890  -35.9302 H      1 LIG       0.09000
      9 H4        -50.8971  -24.6916  -34.5965 H      1 LIG       0.09000
@<TRIPOS>BOND
      1       1       2 1
      2       1       4 2
      3       1       5 1
      4       2       3 1
      5       3       5 1
      6       2       6 1
      7       2       7 1
      8       3       8 1
      9       3       9 1
@<TRIPOS>ALT_TYPE
CGenFF_4.0_ALT_TYPE_SET
CGenFF_4.0 1 CG2O4 2 CG3C41 3 CG3C41 4 OG2D1 5 OG3C51 6 HGA2 7 HGA2 8 HGA2 9 HGA2
@<TRIPOS>MOLECULE
4_lactone
 9 9 0 0 0
****
USER_CHARGES
INVALID_CHARGES
Pose:   8 Cluster:   8 Fr_nu: 7280049 TotEn:   -18.78
@<TRIPOS>ATOM
      1 C1        -52.5735  -22.4593  -34.2156 C.2    1 LIG       0.04000
      2 C2        -53.4640  -22.3957  -35.4695 C.3    1 LIG       0.11000
      3 C3        -54.3320  -23.3721  -34.6813 C.3    1 LIG       0.08100
      4 O1        -51.5325  -21.9745  -33.8340 O.2    1 LIG      -0.32000
      5 O2        -53.3936  -23.3319  -33.5708 O.3    1 LIG      -0.27100
      6 H1        -53.9034  -21.4143  -35.6545 H      1 LIG       0.09000
      7 H2        -52.9953  -22.7973  -36.3694 H      1 LIG       0.09000
      8 H3        -55.3180  -23.0003  -34.3897 H      1 LIG       0.09000
      9 H4        -54.4125  -24.3778  -35.1030 H      1 LIG       0.09000
@<TRIPOS>BOND
      1       1       2 1
      2       1       4 2
      3       1       5 1
      4       2       3 1
      5       3       5 1
      6       2       6 1
      7       2       7 1
      8       3       8 1
      9       3       9 1
@<TRIPOS>ALT_TYPE
CGenFF_4.0_ALT_TYPE_SET
CGenFF_4.0 1 CG2O4 2 CG3C41 3 CG3C41 4 OG2D1 5 OG3C51 6 HGA2 7 HGA2 8 HGA2 9 HGA2
@<TRIPOS>MOLECULE
4_lactone
 9 9 0 0 0
****
USER_CHARGES
INVALID_CHARGES
Pose:   9 Cluster:   9 Fr_nu: 1191884 TotEn:   -18.55
@<TRIPOS>ATOM
      1 C1        -45.5107  -11.6737  -37.9951 C.2    1 LIG       0.04000
      2 C2        -45.4739  -10.5890  -39.0866 C.3    1 LIG       0.11000
      3 C3        -46.7204  -10.0801  -38.3687 C.3    1 LIG       0.08100
      4 O1        -44.8630  -12.6461  -37.6802 O.2    1 LIG      -0.32000
      5 O2        -46.6263  -11.1660  -37.4056 O.3    1 LIG      -0.27100
      6 H1        -44.6001   -9.9375  -39.0379 H      1 LIG       0.09000
      7 H2        -45.6304  -10.9690  -40.0975 H      1 LIG       0.09000
      8 H3        -46.6237   -9.1037  -37.8862 H      1 LIG       0.09000
      9 H4        -47.6495  -10.1319  -38.9430 H      1 LIG       0.09000
@<TRIPOS>BOND
      1       1       2 1
      2       1       4 2
      3       1       5 1
      4       2       3 1
      5       3       5 1
      6       2       6 1
      7       2       7 1
      8       3       8 1
      9       3       9 1
@<TRIPOS>ALT_TYPE
CGenFF_4.0_ALT_TYPE_SET
CGenFF_4.0 1 CG2O4 2 CG3C41 3 CG3C41 4 OG2D1 5 OG3C51 6 HGA2 7 HGA2 8 HGA2 9 HGA2
@<TRIPOS>MOLECULE
4_lactone
 9 9 0 0 0
****
USER_CHARGES
INVALID_CHARGES
Pose:  10 Cluster:  10 Fr_nu: 6106024 TotEn:   -18.19
@<TRIPOS>ATOM
      1 C1        -76.5922  -13.8704  -46.5711 C.2    1 LIG       0.04000
      2 C2        -77.7330  -12.8419  -46.6708 C.3    1 LIG       0.11000
      3 C3        -78.4253  -13.7844  -45.6909 C.3    1 LIG       0.08100
      4 O1        -75.4855  -14.0244  -47.0356 O.2    1 LIG      -0.32000
      5 O2        -77.2681  -14.6656  -45.6990 O.3    1 LIG      -0.27100
      6 H1        -77.4789  -11.8554  -46.2799 H      1 LIG       0.09000
      7 H2        -78.1846  -12.7724  -47.6618 H      1 LIG       0.09000
      8 H3        -78.6143  -13.3762  -44.6943 H      1 LIG       0.09000
      9 H4        -79.3173  -14.2891  -46.0722 H      1 LIG       0.09000
@<TRIPOS>BOND
      1       1       2 1
      2       1       4 2
      3       1       5 1
      4       2       3 1
      5       3       5 1
      6       2       6 1
      7       2       7 1
      8       3       8 1
      9       3       9 1
@<TRIPOS>ALT_TYPE
CGenFF_4.0_ALT_TYPE_SET
CGenFF_4.0 1 CG2O4 2 CG3C41 3 CG3C41 4 OG2D1 5 OG3C51 6 HGA2 7 HGA2 8 HGA2 9 HGA2
@<TRIPOS>MOLECULE
4_lactone
 9 9 0 0 0
****
USER_CHARGES
INVALID_CHARGES
Pose:  11 Cluster:  11 Fr_nu: 880712 TotEn:   -18.12
@<TRIPOS>ATOM
      1 C1        -70.0044   -5.6336  -48.5162 C.2    1 LIG       0.04000
      2 C2        -70.3510   -5.2251  -47.0732 C.3    1 LIG       0.11000
      3 C3        -70.6087   -6.7194  -46.9042 C.3    1 LIG       0.08100
      4 O1        -69.6432   -5.0909  -49.5356 O.2    1 LIG      -0.32000
      5 O2        -70.2532   -6.9523  -48.2953 O.3    1 LIG      -0.27100
      6 H1        -69.5079   -4.8231  -46.5092 H      1 LIG       0.09000
      7 H2        -71.2275   -4.5803  -46.9913 H      1 LIG       0.09000
      8 H3        -69.9327   -7.2425  -46.2223 H      1 LIG       0.09000
      9 H4        -71.6463   -6.9993  -46.7025 H      1 LIG       0.09000
@<TRIPOS>BOND
      1       1       2 1
      2       1       4 2
      3       1       5 1
      4       2       3 1
      5       3       5 1
      6       2       6 1
      7       2       7 1
      8       3       8 1
      9       3       9 1
@<TRIPOS>ALT_TYPE
CGenFF_4.0_ALT_TYPE_SET
CGenFF_4.0 1 CG2O4 2 CG3C41 3 CG3C41 4 OG2D1 5 OG3C51 6 HGA2 7 HGA2 8 HGA2 9 HGA2
@<TRIPOS>MOLECULE
4_lactone
 9 9 0 0 0
****
USER_CHARGES
INVALID_CHARGES
Pose:  12 Cluster:  12 Fr_nu: 4942399 TotEn:   -18.07
@<TRIPOS>ATOM
      1 C1        -52.4398  -22.0631  -34.7818 C.2    1 LIG       0.04000
      2 C2        -53.6715  -22.4896  -35.6005 C.3    1 LIG       0.11000
      3 C3        -52.6272  -23.1784  -36.4740 C.3    1 LIG       0.08100
      4 O1        -52.2103  -21.4169  -33.7848 O.2    1 LIG      -0.32000
      5 O2        -51.5638  -22.6998  -35.6046 O.3    1 LIG      -0.27100
      6 H1        -54.3538  -23.1525  -35.0663 H      1 LIG       0.09000
      7 H2        -54.2063  -21.6598  -36.0655 H      1 LIG       0.09000
      8 H3        -52.6715  -24.2708  -36.4929 H      1 LIG       0.09000
      9 H4        -52.5255  -22.7828  -37.4883 H      1 LIG       0.09000
@<TRIPOS>BOND
      1       1       2 1
      2       1       4 2
      3       1       5 1
      4       2       3 1
      5       3       5 1
      6       2       6 1
      7       2       7 1
      8       3       8 1
      9       3       9 1
@<TRIPOS>ALT_TYPE
CGenFF_4.0_ALT_TYPE_SET
CGenFF_4.0 1 CG2O4 2 CG3C41 3 CG3C41 4 OG2D1 5 OG3C51 6 HGA2 7 HGA2 8 HGA2 9 HGA2
@<TRIPOS>MOLECULE
4_lactone
 9 9 0 0 0
****
USER_CHARGES
INVALID_CHARGES
Pose:  13 Cluster:  13 Fr_nu: 6421540 TotEn:   -17.91
@<TRIPOS>ATOM
      1 C1        -81.0446  -20.2099  -33.1091 C.2    1 LIG       0.04000
      2 C2        -80.9647  -21.5350  -33.8881 C.3    1 LIG       0.11000
      3 C3        -82.3737  -21.7342  -33.3377 C.3    1 LIG       0.08100
      4 O1        -80.3363  -19.2503  -32.9041 O.2    1 LIG      -0.32000
      5 O2        -82.3025  -20.4530  -32.6528 O.3    1 LIG      -0.27100
      6 H1        -80.8918  -21.4122  -34.9698 H      1 LIG       0.09000
      7 H2        -80.2073  -22.2261  -33.5147 H      1 LIG       0.09000
      8 H3        -83.1750  -21.7497  -34.0815 H      1 LIG       0.09000
      9 H4        -82.4918  -22.5610  -32.6320 H      1 LIG       0.09000
@<TRIPOS>BOND
      1       1       2 1
      2       1       4 2
      3       1       5 1
      4       2       3 1
      5       3       5 1
      6       2       6 1
      7       2       7 1
      8       3       8 1
      9       3       9 1
@<TRIPOS>ALT_TYPE
CGenFF_4.0_ALT_TYPE_SET
CGenFF_4.0 1 CG2O4 2 CG3C41 3 CG3C41 4 OG2D1 5 OG3C51 6 HGA2 7 HGA2 8 HGA2 9 HGA2
@<TRIPOS>MOLECULE
4_lactone
 9 9 0 0 0
****
USER_CHARGES
INVALID_CHARGES
Pose:  14 Cluster:  14 Fr_nu: 3225435 TotEn:   -17.58
@<TRIPOS>ATOM
      1 C1        -49.0815  -13.3827  -41.6829 C.2    1 LIG       0.04000
      2 C2        -49.3926  -12.0080  -42.3015 C.3    1 LIG       0.11000
      3 C3        -50.6527  -12.7152  -42.7911 C.3    1 LIG       0.08100
      4 O1        -48.2019  -13.8860  -41.0217 O.2    1 LIG      -0.32000
      5 O2        -50.2249  -13.9500  -42.1525 O.3    1 LIG      -0.27100
      6 H1        -49.5489  -11.2148  -41.5687 H      1 LIG       0.09000
      7 H2        -48.6899  -11.6994  -43.0772 H      1 LIG       0.09000
      8 H3        -51.5942  -12.3497  -42.3719 H      1 LIG       0.09000
      9 H4        -50.7372  -12.8319  -43.8750 H      1 LIG       0.09000
@<TRIPOS>BOND
      1       1       2 1
      2       1       4 2
      3       1       5 1
      4       2       3 1
      5       3       5 1
      6       2       6 1
      7       2       7 1
      8       3       8 1
      9       3       9 1
@<TRIPOS>ALT_TYPE
CGenFF_4.0_ALT_TYPE_SET
CGenFF_4.0 1 CG2O4 2 CG3C41 3 CG3C41 4 OG2D1 5 OG3C51 6 HGA2 7 HGA2 8 HGA2 9 HGA2
@<TRIPOS>MOLECULE
4_lactone
 9 9 0 0 0
****
USER_CHARGES
INVALID_CHARGES
Pose:  15 Cluster:  15 Fr_nu: 1183821 TotEn:   -17.50
@<TRIPOS>ATOM
      1 C1        -76.4473   -8.1762  -54.0513 C.2    1 LIG       0.04000
      2 C2        -74.9098   -8.1706  -53.9786 C.3    1 LIG       0.11000
      3 C3        -75.1481   -8.9557  -52.6922 C.3    1 LIG       0.08100
      4 O1        -77.3079   -7.7561  -54.7910 O.2    1 LIG      -0.32000
      5 O2        -76.5863   -8.8782  -52.8948 O.3    1 LIG      -0.27100
      6 H1        -74.4236   -8.7204  -54.7859 H      1 LIG       0.09000
      7 H2        -74.4734   -7.1781  -53.8548 H      1 LIG       0.09000
      8 H3        -74.7955   -9.9907  -52.6968 H      1 LIG       0.09000
      9 H4        -74.8447   -8.4530  -51.7698 H      1 LIG       0.09000
@<TRIPOS>BOND
      1       1       2 1
      2       1       4 2
      3       1       5 1
      4       2       3 1
      5       3       5 1
      6       2       6 1
      7       2       7 1
      8       3       8 1
      9       3       9 1
@<TRIPOS>ALT_TYPE
CGenFF_4.0_ALT_TYPE_SET
CGenFF_4.0 1 CG2O4 2 CG3C41 3 CG3C41 4 OG2D1 5 OG3C51 6 HGA2 7 HGA2 8 HGA2 9 HGA2
@<TRIPOS>MOLECULE
4_lactone
 9 9 0 0 0
****
USER_CHARGES
INVALID_CHARGES
Pose:  16 Cluster:  16 Fr_nu: 7241409 TotEn:   -17.48
@<TRIPOS>ATOM
      1 C1        -42.6087   -5.3530  -48.0972 C.2    1 LIG       0.04000
      2 C2        -44.0608   -5.4176  -48.6036 C.3    1 LIG       0.11000
      3 C3        -43.4678   -4.7510  -49.8413 C.3    1 LIG       0.08100
      4 O1        -41.9943   -5.6702  -47.1041 O.2    1 LIG      -0.32000
      5 O2        -42.1480   -4.7579  -49.2300 O.3    1 LIG      -0.27100
      6 H1        -44.4381   -6.4313  -48.7466 H      1 LIG       0.09000
      7 H2        -44.7609   -4.8106  -48.0272 H      1 LIG       0.09000
      8 H3        -43.4909   -5.3473  -50.7575 H      1 LIG       0.09000
      9 H4        -43.8133   -3.7327  -50.0398 H      1 LIG       0.09000
@<TRIPOS>BOND
      1       1       2 1
      2       1       4 2
      3       1       5 1
      4       2       3 1
      5       3       5 1
      6       2       6 1
      7       2       7 1
      8       3       8 1
      9       3       9 1
@<TRIPOS>ALT_TYPE
CGenFF_4.0_ALT_TYPE_SET
CGenFF_4.0 1 CG2O4 2 CG3C41 3 CG3C41 4 OG2D1 5 OG3C51 6 HGA2 7 HGA2 8 HGA2 9 HGA2
@<TRIPOS>MOLECULE
4_lactone
 9 9 0 0 0
****
USER_CHARGES
INVALID_CHARGES
Pose:  17 Cluster:  17 Fr_nu: 858397 TotEn:   -17.26
@<TRIPOS>ATOM
      1 C1        -45.7685  -12.1369  -39.3468 C.2    1 LIG       0.04000
      2 C2        -46.6446  -11.0579  -40.0082 C.3    1 LIG       0.11000
      3 C3        -46.5761  -10.4128  -38.6272 C.3    1 LIG       0.08100
      4 O1        -45.2423  -13.1789  -39.6655 O.2    1 LIG      -0.32000
      5 O2        -45.7505  -11.5073  -38.1414 O.3    1 LIG      -0.27100
      6 H1        -46.1480  -10.5114  -40.8114 H      1 LIG       0.09000
      7 H2        -47.6291  -11.4121  -40.3182 H      1 LIG       0.09000
      8 H3        -46.0484   -9.4565  -38.5768 H      1 LIG       0.09000
      9 H4        -47.5247  -10.3544  -38.0864 H      1 LIG       0.09000
@<TRIPOS>BOND
      1       1       2 1
      2       1       4 2
      3       1       5 1
      4       2       3 1
      5       3       5 1
      6       2       6 1
      7       2       7 1
      8       3       8 1
      9       3       9 1
@<TRIPOS>ALT_TYPE
CGenFF_4.0_ALT_TYPE_SET
CGenFF_4.0 1 CG2O4 2 CG3C41 3 CG3C41 4 OG2D1 5 OG3C51 6 HGA2 7 HGA2 8 HGA2 9 HGA2
@<TRIPOS>MOLECULE
4_lactone
 9 9 0 0 0
****
USER_CHARGES
INVALID_CHARGES
Pose:  18 Cluster:  18 Fr_nu: 609405 TotEn:   -16.74
@<TRIPOS>ATOM
      1 C1        -81.0184  -19.7205  -33.1007 C.2    1 LIG       0.04000
      2 C2        -80.2239  -20.9737  -32.6914 C.3    1 LIG       0.11000
      3 C3        -81.1089  -21.6533  -33.7321 C.3    1 LIG       0.08100
      4 O1        -81.0529  -18.5482  -32.8027 O.2    1 LIG      -0.32000
      5 O2        -81.7735  -20.3903  -34.0122 O.3    1 LIG      -0.27100
      6 H1        -79.1608  -20.9257  -32.9325 H      1 LIG       0.09000
      7 H2        -80.3833  -21.2841  -31.6575 H      1 LIG       0.09000
      8 H3        -80.5912  -22.0408  -34.6138 H      1 LIG       0.09000
      9 H4        -81.8086  -22.3977  -33.3423 H      1 LIG       0.09000
@<TRIPOS>BOND
      1       1       2 1
      2       1       4 2
      3       1       5 1
      4       2       3 1
      5       3       5 1
      6       2       6 1
      7       2       7 1
      8       3       8 1
      9       3       9 1
@<TRIPOS>ALT_TYPE
CGenFF_4.0_ALT_TYPE_SET
CGenFF_4.0 1 CG2O4 2 CG3C41 3 CG3C41 4 OG2D1 5 OG3C51 6 HGA2 7 HGA2 8 HGA2 9 HGA2
@<TRIPOS>MOLECULE
4_lactone
 9 9 0 0 0
****
USER_CHARGES
INVALID_CHARGES
Pose:  19 Cluster:  19 Fr_nu: 6856130 TotEn:   -16.65
@<TRIPOS>ATOM
      1 C1        -87.3960  -21.7474  -34.9737 C.2    1 LIG       0.04000
      2 C2        -86.1867  -21.4498  -34.0691 C.3    1 LIG       0.11000
      3 C3        -85.6236  -22.7133  -34.7129 C.3    1 LIG       0.08100
      4 O1        -88.4777  -21.2582  -35.2081 O.2    1 LIG      -0.32000
      5 O2        -86.8335  -22.8655  -35.5057 O.3    1 LIG      -0.27100
      6 H1        -85.6662  -20.5221  -34.3120 H      1 LIG       0.09000
      7 H2        -86.4020  -21.5168  -33.0014 H      1 LIG       0.09000
      8 H3        -84.7427  -22.5707  -35.3449 H      1 LIG       0.09000
      9 H4        -85.4761  -23.5610  -34.0382 H      1 LIG       0.09000
@<TRIPOS>BOND
      1       1       2 1
      2       1       4 2
      3       1       5 1
      4       2       3 1
      5       3       5 1
      6       2       6 1
      7       2       7 1
      8       3       8 1
      9       3       9 1
@<TRIPOS>ALT_TYPE
CGenFF_4.0_ALT_TYPE_SET
CGenFF_4.0 1 CG2O4 2 CG3C41 3 CG3C41 4 OG2D1 5 OG3C51 6 HGA2 7 HGA2 8 HGA2 9 HGA2
@<TRIPOS>MOLECULE
4_lactone
 9 9 0 0 0
****
USER_CHARGES
INVALID_CHARGES
Pose:  20 Cluster:  20 Fr_nu: 430243 TotEn:   -16.62
@<TRIPOS>ATOM
      1 C1        -60.5950    2.5430  -43.5340 C.2    1 LIG       0.04000
      2 C2        -61.8848    2.6639  -44.3653 C.3    1 LIG       0.11000
      3 C3        -62.5452    2.1816  -43.0772 C.3    1 LIG       0.08100
      4 O1        -59.4093    2.7246  -43.6936 O.2    1 LIG      -0.32000
      5 O2        -61.2490    2.1156  -42.4207 O.3    1 LIG      -0.27100
      6 H1        -62.1258    3.6841  -44.6679 H      1 LIG       0.09000
      7 H2        -61.9356    1.9761  -45.2110 H      1 LIG       0.09000
      8 H3        -63.2090    2.8994  -42.5877 H      1 LIG       0.09000
      9 H4        -63.0192    1.1976  -43.1301 H      1 LIG       0.09000
@<TRIPOS>BOND
      1       1       2 1
      2       1       4 2
      3       1       5 1
      4       2       3 1
      5       3       5 1
      6       2       6 1
      7       2       7 1
      8       3       8 1
      9       3       9 1
@<TRIPOS>ALT_TYPE
CGenFF_4.0_ALT_TYPE_SET
CGenFF_4.0 1 CG2O4 2 CG3C41 3 CG3C41 4 OG2D1 5 OG3C51 6 HGA2 7 HGA2 8 HGA2 9 HGA2
@<TRIPOS>MOLECULE
4_lactone
 9 9 0 0 0
****
USER_CHARGES
INVALID_CHARGES
Pose:  21 Cluster:  21 Fr_nu: 3941005 TotEn:   -16.29
@<TRIPOS>ATOM
      1 C1        -46.1765   -7.4166  -27.5045 C.2    1 LIG       0.04000
      2 C2        -47.3698   -7.3947  -26.5326 C.3    1 LIG       0.11000
      3 C3        -46.4061   -8.1445  -25.6178 C.3    1 LIG       0.08100
      4 O1        -45.9284   -7.0271  -28.6230 O.2    1 LIG      -0.32000
      5 O2        -45.3713   -8.0883  -26.6384 O.3    1 LIG      -0.27100
      6 H1        -47.6564   -6.3953  -26.2014 H      1 LIG       0.09000
      7 H2        -48.2355   -7.9625  -26.8774 H      1 LIG       0.09000
      8 H3        -46.1059   -7.6146  -24.7097 H      1 LIG       0.09000
      9 H4        -46.6840   -9.1759  -25.3838 H      1 LIG       0.09000
@<TRIPOS>BOND
      1       1       2 1
      2       1       4 2
      3       1       5 1
      4       2       3 1
      5       3       5 1
      6       2       6 1
      7       2       7 1
      8       3       8 1
      9       3       9 1
@<TRIPOS>ALT_TYPE
CGenFF_4.0_ALT_TYPE_SET
CGenFF_4.0 1 CG2O4 2 CG3C41 3 CG3C41 4 OG2D1 5 OG3C51 6 HGA2 7 HGA2 8 HGA2 9 HGA2
@<TRIPOS>MOLECULE
4_lactone
 9 9 0 0 0
****
USER_CHARGES
INVALID_CHARGES
Pose:  22 Cluster:  22 Fr_nu: 7225369 TotEn:   -16.27
@<TRIPOS>ATOM
      1 C1        -88.1113  -22.5682  -34.6610 C.2    1 LIG       0.04000
      2 C2        -88.3040  -23.1658  -33.2557 C.3    1 LIG       0.11000
      3 C3        -86.7829  -23.0608  -33.1998 C.3    1 LIG       0.08100
      4 O1        -88.8070  -22.2410  -35.5954 O.2    1 LIG      -0.32000
      5 O2        -86.7578  -22.5041  -34.5433 O.3    1 LIG      -0.27100
      6 H1        -88.8491  -22.5184  -32.5672 H      1 LIG       0.09000
      7 H2        -88.7100  -24.1787  -33.2544 H      1 LIG       0.09000
      8 H3        -86.3834  -22.3571  -32.4644 H      1 LIG       0.09000
      9 H4        -86.2460  -24.0120  -33.1490 H      1 LIG       0.09000
@<TRIPOS>BOND
      1       1       2 1
      2       1       4 2
      3       1       5 1
      4       2       3 1
      5       3       5 1
      6       2       6 1
      7       2       7 1
      8       3       8 1
      9       3       9 1
@<TRIPOS>ALT_TYPE
CGenFF_4.0_ALT_TYPE_SET
CGenFF_4.0 1 CG2O4 2 CG3C41 3 CG3C41 4 OG2D1 5 OG3C51 6 HGA2 7 HGA2 8 HGA2 9 HGA2
@<TRIPOS>MOLECULE
4_lactone
 9 9 0 0 0
****
USER_CHARGES
INVALID_CHARGES
Pose:  23 Cluster:  23 Fr_nu: 6448758 TotEn:   -16.24
@<TRIPOS>ATOM
      1 C1        -52.2825  -22.0021  -35.1570 C.2    1 LIG       0.04000
      2 C2        -51.9579  -22.2560  -36.6400 C.3    1 LIG       0.11000
      3 C3        -53.4768  -22.2809  -36.7813 C.3    1 LIG       0.08100
      4 O1        -51.6727  -21.8259  -34.1268 O.2    1 LIG      -0.32000
      5 O2        -53.6276  -22.0379  -35.3552 O.3    1 LIG      -0.27100
      6 H1        -51.4498  -21.4259  -37.1333 H      1 LIG       0.09000
      7 H2        -51.4482  -23.2023  -36.8286 H      1 LIG       0.09000
      8 H3        -53.9105  -21.4724  -37.3762 H      1 LIG       0.09000
      9 H4        -53.9077  -23.2427  -37.0727 H      1 LIG       0.09000
@<TRIPOS>BOND
      1       1       2 1
      2       1       4 2
      3       1       5 1
      4       2       3 1
      5       3       5 1
      6       2       6 1
      7       2       7 1
      8       3       8 1
      9       3       9 1
@<TRIPOS>ALT_TYPE
CGenFF_4.0_ALT_TYPE_SET
CGenFF_4.0 1 CG2O4 2 CG3C41 3 CG3C41 4 OG2D1 5 OG3C51 6 HGA2 7 HGA2 8 HGA2 9 HGA2
@<TRIPOS>MOLECULE
4_lactone
 9 9 0 0 0
****
USER_CHARGES
INVALID_CHARGES
Pose:  24 Cluster:  24 Fr_nu: 443384 TotEn:   -15.99
@<TRIPOS>ATOM
      1 C1        -82.9391  -21.4223  -33.2517 C.2    1 LIG       0.04000
      2 C2        -81.8594  -21.9739  -34.2000 C.3    1 LIG       0.11000
      3 C3        -80.9156  -21.5538  -33.0772 C.3    1 LIG       0.08100
      4 O1        -84.1423  -21.2933  -33.2471 O.2    1 LIG      -0.32000
      5 O2        -82.0412  -21.0716  -32.2923 O.3    1 LIG      -0.27100
      6 H1        -81.9318  -23.0474  -34.3812 H      1 LIG       0.09000
      7 H2        -81.7617  -21.4189  -35.1345 H      1 LIG       0.09000
      8 H3        -80.3901  -22.3680  -32.5706 H      1 LIG       0.09000
      9 H4        -80.2212  -20.7455  -33.3224 H      1 LIG       0.09000
@<TRIPOS>BOND
      1       1       2 1
      2       1       4 2
      3       1       5 1
      4       2       3 1
      5       3       5 1
      6       2       6 1
      7       2       7 1
      8       3       8 1
      9       3       9 1
@<TRIPOS>ALT_TYPE
CGenFF_4.0_ALT_TYPE_SET
CGenFF_4.0 1 CG2O4 2 CG3C41 3 CG3C41 4 OG2D1 5 OG3C51 6 HGA2 7 HGA2 8 HGA2 9 HGA2
@<TRIPOS>MOLECULE
4_lactone
 9 9 0 0 0
****
USER_CHARGES
INVALID_CHARGES
Pose:  25 Cluster:  25 Fr_nu: 328582 TotEn:   -15.97
@<TRIPOS>ATOM
      1 C1        -61.0738   -1.5820  -24.3464 C.2    1 LIG       0.04000
      2 C2        -62.4295   -2.2650  -24.0922 C.3    1 LIG       0.11000
      3 C3        -62.4569   -2.3711  -25.6140 C.3    1 LIG       0.08100
      4 O1        -60.1872   -1.0848  -23.6898 O.2    1 LIG      -0.32000
      5 O2        -61.1645   -1.7090  -25.6974 O.3    1 LIG      -0.27100
      6 H1        -62.3577   -3.2107  -23.5527 H      1 LIG       0.09000
      7 H2        -63.1817   -1.6106  -23.6486 H      1 LIG       0.09000
      8 H3        -62.4168   -3.3860  -26.0189 H      1 LIG       0.09000
      9 H4        -63.2382   -1.7915  -26.1132 H      1 LIG       0.09000
@<TRIPOS>BOND
      1       1       2 1
      2       1       4 2
      3       1       5 1
      4       2       3 1
      5       3       5 1
      6       2       6 1
      7       2       7 1
      8       3       8 1
      9       3       9 1
@<TRIPOS>ALT_TYPE
CGenFF_4.0_ALT_TYPE_SET
CGenFF_4.0 1 CG2O4 2 CG3C41 3 CG3C41 4 OG2D1 5 OG3C51 6 HGA2 7 HGA2 8 HGA2 9 HGA2
@<TRIPOS>MOLECULE
4_lactone
 9 9 0 0 0
****
USER_CHARGES
INVALID_CHARGES
Pose:  26 Cluster:  26 Fr_nu:   4992 TotEn:   -15.87
@<TRIPOS>ATOM
      1 C1        -46.5641  -10.2969  -37.9780 C.2    1 LIG       0.04000
      2 C2        -47.9863   -9.7483  -38.1914 C.3    1 LIG       0.11000
      3 C3        -47.2875   -8.3970  -38.0750 C.3    1 LIG       0.08100
      4 O1        -46.0259  -11.3782  -37.9029 O.2    1 LIG      -0.32000
      5 O2        -46.0071   -9.0598  -37.8829 O.3    1 LIG      -0.27100
      6 H1        -48.4108   -9.9793  -39.1696 H      1 LIG       0.09000
      7 H2        -48.6831   -9.9929  -37.3880 H      1 LIG       0.09000
      8 H3        -47.2915   -7.7822  -38.9792 H      1 LIG       0.09000
      9 H4        -47.5637   -7.7966  -37.2038 H      1 LIG       0.09000
@<TRIPOS>BOND
      1       1       2 1
      2       1       4 2
      3       1       5 1
      4       2       3 1
      5       3       5 1
      6       2       6 1
      7       2       7 1
      8       3       8 1
      9       3       9 1
@<TRIPOS>ALT_TYPE
CGenFF_4.0_ALT_TYPE_SET
CGenFF_4.0 1 CG2O4 2 CG3C41 3 CG3C41 4 OG2D1 5 OG3C51 6 HGA2 7 HGA2 8 HGA2 9 HGA2
@<TRIPOS>MOLECULE
4_lactone
 9 9 0 0 0
****
USER_CHARGES
INVALID_CHARGES
Pose:  27 Cluster:  27 Fr_nu: 6935269 TotEn:   -15.79
@<TRIPOS>ATOM
      1 C1        -50.8416  -22.3793  -34.5911 C.2    1 LIG       0.04000
      2 C2        -51.5796  -23.3683  -35.5111 C.3    1 LIG       0.11000
      3 C3        -52.7776  -22.4720  -35.2122 C.3    1 LIG       0.08100
      4 O1        -49.7214  -22.2264  -34.1598 O.2    1 LIG      -0.32000
      5 O2        -51.9509  -21.6249  -34.3669 O.3    1 LIG      -0.27100
      6 H1        -51.2293  -23.3617  -36.5444 H      1 LIG       0.09000
      7 H2        -51.6373  -24.3844  -35.1175 H      1 LIG       0.09000
      8 H3        -53.1805  -21.9196  -36.0655 H      1 LIG       0.09000
      9 H4        -53.5863  -22.9397  -34.6439 H      1 LIG       0.09000
@<TRIPOS>BOND
      1       1       2 1
      2       1       4 2
      3       1       5 1
      4       2       3 1
      5       3       5 1
      6       2       6 1
      7       2       7 1
      8       3       8 1
      9       3       9 1
@<TRIPOS>ALT_TYPE
CGenFF_4.0_ALT_TYPE_SET
CGenFF_4.0 1 CG2O4 2 CG3C41 3 CG3C41 4 OG2D1 5 OG3C51 6 HGA2 7 HGA2 8 HGA2 9 HGA2
@<TRIPOS>MOLECULE
4_lactone
 9 9 0 0 0
****
USER_CHARGES
INVALID_CHARGES
Pose:  28 Cluster:  28 Fr_nu: 552762 TotEn:   -15.74
@<TRIPOS>ATOM
      1 C1        -76.2310  -15.5022  -43.6306 C.2    1 LIG       0.04000
      2 C2        -77.7017  -15.6962  -44.0411 C.3    1 LIG       0.11000
      3 C3        -77.9432  -15.6198  -42.5365 C.3    1 LIG       0.08100
      4 O1        -75.1547  -15.4192  -44.1774 O.2    1 LIG      -0.32000
      5 O2        -76.5184  -15.4444  -42.3025 O.3    1 LIG      -0.27100
      6 H1        -78.1124  -14.8738  -44.6290 H      1 LIG       0.09000
      7 H2        -77.9106  -16.6607  -44.5068 H      1 LIG       0.09000
      8 H3        -78.5177  -14.7556  -42.1922 H      1 LIG       0.09000
      9 H4        -78.3168  -16.5364  -42.0717 H      1 LIG       0.09000
@<TRIPOS>BOND
      1       1       2 1
      2       1       4 2
      3       1       5 1
      4       2       3 1
      5       3       5 1
      6       2       6 1
      7       2       7 1
      8       3       8 1
      9       3       9 1
@<TRIPOS>ALT_TYPE
CGenFF_4.0_ALT_TYPE_SET
CGenFF_4.0 1 CG2O4 2 CG3C41 3 CG3C41 4 OG2D1 5 OG3C51 6 HGA2 7 HGA2 8 HGA2 9 HGA2
@<TRIPOS>MOLECULE
4_lactone
 9 9 0 0 0
****
USER_CHARGES
INVALID_CHARGES
Pose:  29 Cluster:  29 Fr_nu: 5626038 TotEn:   -15.68
@<TRIPOS>ATOM
      1 C1        -61.3405    4.0311  -44.7790 C.2    1 LIG       0.04000
      2 C2        -61.2134    2.5656  -44.3258 C.3    1 LIG       0.11000
      3 C3        -62.0812    3.0391  -43.1636 C.3    1 LIG       0.08100
      4 O1        -60.9540    4.7188  -45.6966 O.2    1 LIG      -0.32000
      5 O2        -62.1107    4.3845  -43.7153 O.3    1 LIG      -0.27100
      6 H1        -61.6791    1.8479  -45.0029 H      1 LIG       0.09000
      7 H2        -60.1965    2.2660  -44.0673 H      1 LIG       0.09000
      8 H3        -63.0824    2.6026  -43.1115 H      1 LIG       0.09000
      9 H4        -61.6042    3.0186  -42.1799 H      1 LIG       0.09000
@<TRIPOS>BOND
      1       1       2 1
      2       1       4 2
      3       1       5 1
      4       2       3 1
      5       3       5 1
      6       2       6 1
      7       2       7 1
      8       3       8 1
      9       3       9 1
@<TRIPOS>ALT_TYPE
CGenFF_4.0_ALT_TYPE_SET
CGenFF_4.0 1 CG2O4 2 CG3C41 3 CG3C41 4 OG2D1 5 OG3C51 6 HGA2 7 HGA2 8 HGA2 9 HGA2
@<TRIPOS>MOLECULE
4_lactone
 9 9 0 0 0
****
USER_CHARGES
INVALID_CHARGES
Pose:  30 Cluster:  30 Fr_nu: 5948562 TotEn:   -15.65
@<TRIPOS>ATOM
      1 C1        -53.1984    2.8312  -17.6641 C.2    1 LIG       0.04000
      2 C2        -53.6260    4.2992  -17.4870 C.3    1 LIG       0.11000
      3 C3        -52.2410    4.5830  -18.0607 C.3    1 LIG       0.08100
      4 O1        -53.6695    1.7340  -17.4683 O.2    1 LIG      -0.32000
      5 O2        -51.9779    3.1565  -18.1684 O.3    1 LIG      -0.27100
      6 H1        -54.4683    4.5966  -18.1136 H      1 LIG       0.09000
      7 H2        -53.7792    4.5962  -16.4482 H      1 LIG       0.09000
      8 H3        -52.2244    5.0710  -19.0390 H      1 LIG       0.09000
      9 H4        -51.5389    5.0706  -17.3788 H      1 LIG       0.09000
@<TRIPOS>BOND
      1       1       2 1
      2       1       4 2
      3       1       5 1
      4       2       3 1
      5       3       5 1
      6       2       6 1
      7       2       7 1
      8       3       8 1
      9       3       9 1
@<TRIPOS>ALT_TYPE
CGenFF_4.0_ALT_TYPE_SET
CGenFF_4.0 1 CG2O4 2 CG3C41 3 CG3C41 4 OG2D1 5 OG3C51 6 HGA2 7 HGA2 8 HGA2 9 HGA2
@<TRIPOS>MOLECULE
4_lactone
 9 9 0 0 0
****
USER_CHARGES
INVALID_CHARGES
Pose:  31 Cluster:  31 Fr_nu: 3356534 TotEn:   -15.55
@<TRIPOS>ATOM
      1 C1        -40.6869  -12.8439  -33.1336 C.2    1 LIG       0.04000
      2 C2        -40.2809  -12.3889  -34.5469 C.3    1 LIG       0.11000
      3 C3        -41.3284  -13.4101  -34.9803 C.3    1 LIG       0.08100
      4 O1        -40.3831  -12.5866  -31.9909 O.2    1 LIG      -0.32000
      5 O2        -41.6048  -13.7376  -33.5904 O.3    1 LIG      -0.27100
      6 H1        -40.5176  -11.3462  -34.7644 H      1 LIG       0.09000
      7 H2        -39.2492  -12.6259  -34.8118 H      1 LIG       0.09000
      8 H3        -42.2101  -13.0009  -35.4811 H      1 LIG       0.09000
      9 H4        -40.9452  -14.2753  -35.5283 H      1 LIG       0.09000
@<TRIPOS>BOND
      1       1       2 1
      2       1       4 2
      3       1       5 1
      4       2       3 1
      5       3       5 1
      6       2       6 1
      7       2       7 1
      8       3       8 1
      9       3       9 1
@<TRIPOS>ALT_TYPE
CGenFF_4.0_ALT_TYPE_SET
CGenFF_4.0 1 CG2O4 2 CG3C41 3 CG3C41 4 OG2D1 5 OG3C51 6 HGA2 7 HGA2 8 HGA2 9 HGA2
@<TRIPOS>MOLECULE
4_lactone
 9 9 0 0 0
****
USER_CHARGES
INVALID_CHARGES
Pose:  32 Cluster:  32 Fr_nu:  91884 TotEn:   -15.51
@<TRIPOS>ATOM
      1 C1        -76.0619  -15.1272  -43.6132 C.2    1 LIG       0.04000
      2 C2        -77.4865  -15.7011  -43.7148 C.3    1 LIG       0.11000
      3 C3        -77.7094  -14.5023  -44.6319 C.3    1 LIG       0.08100
      4 O1        -75.0255  -15.4039  -43.0531 O.2    1 LIG      -0.32000
      5 O2        -76.3309  -14.0804  -44.4388 O.3    1 LIG      -0.27100
      6 H1        -77.5394  -16.6801  -44.1936 H      1 LIG       0.09000
      7 H2        -78.0398  -15.6884  -42.7743 H      1 LIG       0.09000
      8 H3        -77.9156  -14.7390  -45.6792 H      1 LIG       0.09000
      9 H4        -78.4144  -13.7517  -44.2641 H      1 LIG       0.09000
@<TRIPOS>BOND
      1       1       2 1
      2       1       4 2
      3       1       5 1
      4       2       3 1
      5       3       5 1
      6       2       6 1
      7       2       7 1
      8       3       8 1
      9       3       9 1
@<TRIPOS>ALT_TYPE
CGenFF_4.0_ALT_TYPE_SET
CGenFF_4.0 1 CG2O4 2 CG3C41 3 CG3C41 4 OG2D1 5 OG3C51 6 HGA2 7 HGA2 8 HGA2 9 HGA2
@<TRIPOS>MOLECULE
4_lactone
 9 9 0 0 0
****
USER_CHARGES
INVALID_CHARGES
Pose:  33 Cluster:  33 Fr_nu: 4031426 TotEn:   -15.39
@<TRIPOS>ATOM
      1 C1        -59.7808    2.1614  -43.3349 C.2    1 LIG       0.04000
      2 C2        -61.2258    2.3502  -42.8394 C.3    1 LIG       0.11000
      3 C3        -61.1884    3.5701  -43.7550 C.3    1 LIG       0.08100
      4 O1        -58.8712    1.3828  -43.1597 O.2    1 LIG      -0.32000
      5 O2        -59.8169    3.2641  -44.1302 O.3    1 LIG      -0.27100
      6 H1        -61.9076    1.5532  -43.1400 H      1 LIG       0.09000
      7 H2        -61.3065    2.5606  -41.7717 H      1 LIG       0.09000
      8 H3        -61.8596    3.5358  -44.6175 H      1 LIG       0.09000
      9 H4        -61.2610    4.5389  -43.2532 H      1 LIG       0.09000
@<TRIPOS>BOND
      1       1       2 1
      2       1       4 2
      3       1       5 1
      4       2       3 1
      5       3       5 1
      6       2       6 1
      7       2       7 1
      8       3       8 1
      9       3       9 1
@<TRIPOS>ALT_TYPE
CGenFF_4.0_ALT_TYPE_SET
CGenFF_4.0 1 CG2O4 2 CG3C41 3 CG3C41 4 OG2D1 5 OG3C51 6 HGA2 7 HGA2 8 HGA2 9 HGA2
@<TRIPOS>MOLECULE
4_lactone
 9 9 0 0 0
****
USER_CHARGES
INVALID_CHARGES
Pose:  34 Cluster:  34 Fr_nu:  37924 TotEn:   -15.38
@<TRIPOS>ATOM
      1 C1        -36.1488  -10.4584  -30.8448 C.2    1 LIG       0.04000
      2 C2        -35.7875   -8.9951  -30.5329 C.3    1 LIG       0.11000
      3 C3        -34.9396   -9.1250  -31.7947 C.3    1 LIG       0.08100
      4 O1        -36.8377  -11.3300  -30.3651 O.2    1 LIG      -0.32000
      5 O2        -35.3707  -10.5043  -31.9594 O.3    1 LIG      -0.27100
      6 H1        -36.6299   -8.3047  -30.5974 H      1 LIG       0.09000
      7 H2        -35.2348   -8.8617  -29.6015 H      1 LIG       0.09000
      8 H3        -35.2482   -8.5025  -32.6389 H      1 LIG       0.09000
      9 H4        -33.8585   -9.0572  -31.6454 H      1 LIG       0.09000
@<TRIPOS>BOND
      1       1       2 1
      2       1       4 2
      3       1       5 1
      4       2       3 1
      5       3       5 1
      6       2       6 1
      7       2       7 1
      8       3       8 1
      9       3       9 1
@<TRIPOS>ALT_TYPE
CGenFF_4.0_ALT_TYPE_SET
CGenFF_4.0 1 CG2O4 2 CG3C41 3 CG3C41 4 OG2D1 5 OG3C51 6 HGA2 7 HGA2 8 HGA2 9 HGA2
@<TRIPOS>MOLECULE
4_lactone
 9 9 0 0 0
****
USER_CHARGES
INVALID_CHARGES
Pose:  35 Cluster:  35 Fr_nu: 1934857 TotEn:   -15.32
@<TRIPOS>ATOM
      1 C1        -54.6933    0.7195  -17.6073 C.2    1 LIG       0.04000
      2 C2        -56.1532    1.0924  -17.2930 C.3    1 LIG       0.11000
      3 C3        -56.4212   -0.3515  -17.7069 C.3    1 LIG       0.08100
      4 O1        -53.6098    1.2579  -17.5870 O.2    1 LIG      -0.32000
      5 O2        -55.0042   -0.5556  -17.9641 O.3    1 LIG      -0.27100
      6 H1        -56.3372    1.3261  -16.2432 H      1 LIG       0.09000
      7 H2        -56.5682    1.8590  -17.9494 H      1 LIG       0.09000
      8 H3        -56.7864   -1.0112  -16.9152 H      1 LIG       0.09000
      9 H4        -57.0167   -0.4789  -18.6151 H      1 LIG       0.09000
@<TRIPOS>BOND
      1       1       2 1
      2       1       4 2
      3       1       5 1
      4       2       3 1
      5       3       5 1
      6       2       6 1
      7       2       7 1
      8       3       8 1
      9       3       9 1
@<TRIPOS>ALT_TYPE
CGenFF_4.0_ALT_TYPE_SET
CGenFF_4.0 1 CG2O4 2 CG3C41 3 CG3C41 4 OG2D1 5 OG3C51 6 HGA2 7 HGA2 8 HGA2 9 HGA2
@<TRIPOS>MOLECULE
4_lactone
 9 9 0 0 0
****
USER_CHARGES
INVALID_CHARGES
Pose:  36 Cluster:  36 Fr_nu: 944270 TotEn:   -15.19
@<TRIPOS>ATOM
      1 C1        -73.3953   -9.8806  -44.1800 C.2    1 LIG       0.04000
      2 C2        -74.5850   -8.9327  -44.4152 C.3    1 LIG       0.11000
      3 C3        -75.4008  -10.1308  -43.9388 C.3    1 LIG       0.08100
      4 O1        -72.1904   -9.8449  -44.2860 O.2    1 LIG      -0.32000
      5 O2        -74.1839  -10.9084  -43.7658 O.3    1 LIG      -0.27100
      6 H1        -74.5964   -8.0609  -43.7592 H      1 LIG       0.09000
      7 H2        -74.7269   -8.6467  -45.4587 H      1 LIG       0.09000
      8 H3        -75.9313   -9.9963  -42.9923 H      1 LIG       0.09000
      9 H4        -76.0611  -10.5790  -44.6863 H      1 LIG       0.09000
@<TRIPOS>BOND
      1       1       2 1
      2       1       4 2
      3       1       5 1
      4       2       3 1
      5       3       5 1
      6       2       6 1
      7       2       7 1
      8       3       8 1
      9       3       9 1
@<TRIPOS>ALT_TYPE
CGenFF_4.0_ALT_TYPE_SET
CGenFF_4.0 1 CG2O4 2 CG3C41 3 CG3C41 4 OG2D1 5 OG3C51 6 HGA2 7 HGA2 8 HGA2 9 HGA2
@<TRIPOS>MOLECULE
4_lactone
 9 9 0 0 0
****
USER_CHARGES
INVALID_CHARGES
Pose:  37 Cluster:  37 Fr_nu: 3104255 TotEn:   -15.02
@<TRIPOS>ATOM
      1 C1        -50.9775    5.1962  -35.3006 C.2    1 LIG       0.04000
      2 C2        -51.5735    4.3894  -34.1331 C.3    1 LIG       0.11000
      3 C3        -50.3546    3.5008  -34.3625 C.3    1 LIG       0.08100
      4 O1        -51.2513    6.1938  -35.9284 O.2    1 LIG      -0.32000
      5 O2        -49.9150    4.3605  -35.4503 O.3    1 LIG      -0.27100
      6 H1        -51.5952    4.9280  -33.1845 H      1 LIG       0.09000
      7 H2        -52.5405    3.9346  -34.3540 H      1 LIG       0.09000
      8 H3        -49.6257    3.4769  -33.5478 H      1 LIG       0.09000
      9 H4        -50.5689    2.4874  -34.7128 H      1 LIG       0.09000
@<TRIPOS>BOND
      1       1       2 1
      2       1       4 2
      3       1       5 1
      4       2       3 1
      5       3       5 1
      6       2       6 1
      7       2       7 1
      8       3       8 1
      9       3       9 1
@<TRIPOS>ALT_TYPE
[truncated: 4,841,987 more chars]
