# Supplementary material for: The pocketome of G-protein-coupled receptors reveals previously untargeted allosteric sites
Source: Nat Commun. 2022 May 10;13:2567. doi: 10.1038/s41467-022-29609-6 (PMC9091257; doi:10.1038/s41467-022-29609-6)
Supplement: Supplementary file 4 — Supplementary Data 1 [file 41467_2022_29609_MOESM4_ESM.zip › docking_files/2ycx/rec.mol2]

@<TRIPOS>MOLECULE
2ycx_align.pdb
4667 4722 286 0 0
PROTEIN
NO_CHARGES


@<TRIPOS>ATOM
      1 N         -87.8580  -33.5780  -39.0970 N.4       1 GLN   -0.2700
      2 CA        -87.3850  -32.8570  -37.9270 C.3       1 GLN    0.0900
      3 CAY       -88.3440  -33.9590  -41.4190 C.3       1 GLN    0.0900
      4 C         -85.8550  -32.8520  -37.8220 C.2       1 GLN    0.0900
      5 O         -85.2410  -33.5290  -37.0000 O.2       1 GLN    0.5100
      6 CB        -88.1000  -33.3890  -36.6480 C.3       1 GLN   -0.5100
      7 CG        -87.7620  -32.7260  -35.2820 C.3       1 GLN   -0.4700
      8 CD        -87.4950  -31.2220  -35.3660 C.2       1 GLN    0.3100
      9 NE2       -88.4640  -30.3650  -34.9760 N.am      1 GLN    0.0700
     10 OE1       -86.4050  -30.8240  -35.7730 O.2       1 GLN    0.0900
     11 CY        -87.7990  -33.0950  -40.3480 C.2       1 GLN   -0.1800
     12 OY        -87.3140  -31.9990  -40.6000 O.2       1 GLN    0.0900
     13 HN        -88.2410  -34.4790  -38.9120 H         1 GLN    0.0900
     14 HA        -87.5970  -31.8070  -38.0690 H         1 GLN   -0.1800
     15 HB1       -87.8570  -34.4690  -36.5590 H         1 GLN    0.0900
     16 HB2       -89.1920  -33.2750  -36.8080 H         1 GLN    0.0900
     17 HG1       -86.8550  -33.2150  -34.8670 H         1 GLN    0.5500
     18 HG2       -88.6140  -32.8880  -34.5890 H         1 GLN   -0.5500
     19 HE21      -88.3090  -29.3790  -35.0230 H         1 GLN   -0.6200
     20 HE22      -89.3370  -30.7190  -34.6400 H         1 GLN    0.3200
     21 HY1       -88.2290  -33.4510  -42.4000 H         1 GLN    0.3000
     22 HY2       -89.4230  -34.1490  -41.2350 H         1 GLN    0.5100
     23 HY3       -87.7880  -34.9220  -41.4440 H         1 GLN   -0.5100
     24 N         -85.2090  -32.0540  -38.6940 N.am      2 TRP   -0.4700
     25 CA        -83.7630  -31.8540  -38.7570 C.3       2 TRP    0.3100
     26 C         -83.3730  -30.5190  -38.0750 C.2       2 TRP    0.0700
     27 O         -82.1880  -30.2420  -37.8330 O.2       2 TRP    0.0900
     28 CB        -83.3210  -31.9420  -40.2230 C.3       2 TRP   -0.1800
     29 CG        -82.2470  -31.0000  -40.6600 C.ar      2 TRP    0.0900
     30 CD1       -80.9430  -31.3110  -40.9050 C.ar      2 TRP    0.0900
     31 CD2       -82.3860  -29.5920  -40.9350 C.ar      2 TRP   -0.0300
     32 CE2       -81.1130  -29.1190  -41.3330 C.ar      2 TRP   -0.1500
     33 CE3       -83.4590  -28.6820  -40.8720 C.ar      2 TRP    0.2200
     34 NE1       -80.2550  -30.1900  -41.3080 N.ar      2 TRP   -0.5100
     35 CZ2       -80.8800  -27.7720  -41.6740 C.ar      2 TRP    0.3700
     36 CZ3       -83.2260  -27.3390  -41.2110 C.ar      2 TRP    0.2400
     37 CH2       -81.9470  -26.9010  -41.6080 C.ar      2 TRP    0.1100
     38 HN        -85.7220  -31.5360  -39.3740 H         2 TRP   -0.2500
     39 HA        -83.2850  -32.6200  -38.1650 H         2 TRP    0.1700
     40 HB1       -84.2090  -31.7510  -40.8600 H         2 TRP   -0.2000
     41 HB2       -82.9530  -32.9730  -40.4080 H         2 TRP    0.1400
     42 HD1       -80.5120  -32.2960  -40.7990 H         2 TRP   -0.2700
     43 HE1       -79.3080  -30.1610  -41.5410 H         2 TRP    0.1600
     44 HE3       -84.4480  -28.9920  -40.5720 H         2 TRP   -0.1400
     45 HZ2       -79.9070  -27.4150  -41.9810 H         2 TRP    0.1400
     46 HZ3       -84.0390  -26.6320  -41.1670 H         2 TRP    0.5100
     47 HH2       -81.7990  -25.8640  -41.8660 H         2 TRP   -0.5100
     48 N         -84.4000  -29.7170  -37.7570 N.am      3 GLU   -0.4700
     49 CA        -84.2860  -28.4580  -37.0060 C.3       3 GLU    0.3100
     50 C         -83.6900  -28.6220  -35.5990 C.2       3 GLU    0.0700
     51 O         -83.0100  -27.7150  -35.1100 O.2       3 GLU    0.0900
     52 CB        -85.6650  -27.7730  -36.9080 C.3       3 GLU   -0.1800
     53 CG        -85.7380  -26.6100  -35.8960 C.3       3 GLU    0.0900
     54 CD        -87.1600  -26.2280  -35.4910 C.2       3 GLU    0.0900
     55 OE1       -87.9540  -25.8150  -36.3730 O.co2     3 GLU   -0.2800
     56 OE2       -87.4720  -26.3230  -34.2800 O.co2     3 GLU    0.0900
     57 HN        -85.3290  -29.9520  -38.0310 H         3 GLU    0.0900
     58 HA        -83.5840  -27.8210  -37.5240 H         3 GLU    0.6200
     59 HB1       -86.4130  -28.5390  -36.6120 H         3 GLU   -0.7600
     60 HB2       -85.9300  -27.3780  -37.9110 H         3 GLU   -0.7600
     61 HG1       -85.2550  -25.7170  -36.3460 H         3 GLU    0.5100
     62 HG2       -85.1830  -26.9010  -34.9780 H         3 GLU   -0.5100
     63 N         -83.9650  -29.7580  -34.9490 N.am      4 ALA   -0.4700
     64 CA        -83.4870  -30.0350  -33.5860 C.3       4 ALA    0.3100
     65 C         -81.9530  -30.1860  -33.4930 C.2       4 ALA    0.0700
     66 O         -81.3040  -29.5420  -32.6420 O.2       4 ALA    0.0900
     67 CB        -84.2060  -31.2670  -33.0020 C.3       4 ALA   -0.2700
     68 HN        -84.5130  -30.4780  -35.3660 H         4 ALA    0.0900
     69 HA        -83.6830  -29.1630  -32.9790 H         4 ALA    0.0900
     70 HB1       -84.0090  -32.1600  -33.6340 H         4 ALA    0.0900
     71 HB2       -85.3010  -31.0880  -32.9730 H         4 ALA    0.5100
     72 HB3       -83.8320  -31.4720  -31.9760 H         4 ALA   -0.5100
     73 N         -81.3800  -31.0190  -34.3760 N.am      5 GLY   -0.4700
     74 CA        -79.9230  -31.2160  -34.4620 C.3       5 GLY    0.3100
     75 C         -79.1790  -29.9510  -34.8740 C.2       5 GLY   -0.0200
     76 O         -78.0470  -29.6760  -34.4230 O.2       5 GLY    0.0900
     77 HN        -81.9240  -31.5490  -35.0200 H         5 GLY    0.0900
     78 HA1       -79.7360  -31.9890  -35.1930 H         5 GLY    0.5100
     79 HA2       -79.5740  -31.5300  -33.4900 H         5 GLY   -0.5100
     80 N         -79.8350  -29.1650  -35.7260 N.am      6 MET   -0.4700
     81 CA        -79.2920  -27.8890  -36.1570 C.3       6 MET    0.3100
     82 C         -79.2060  -26.8560  -35.0240 C.2       6 MET    0.0700
     83 O         -78.1370  -26.2680  -34.8040 O.2       6 MET    0.0900
     84 CB        -80.0820  -27.3600  -37.3580 C.3       6 MET   -0.1800
     85 CG        -79.1840  -26.7500  -38.4290 C.3       6 MET    0.0900
     86 SD        -77.5680  -27.5700  -38.5300 S.3       6 MET    0.0900
     87 CE        -78.0240  -29.2460  -39.0130 C.3       6 MET   -0.1400
     88 HN        -80.7220  -29.4170  -36.1040 H         6 MET    0.0900
     89 HA        -78.2550  -28.0350  -36.4220 H         6 MET    0.0900
     90 HB1       -80.7960  -26.5860  -37.0040 H         6 MET   -0.0900
     91 HB2       -80.6550  -28.1990  -37.8060 H         6 MET   -0.2200
     92 HG1       -79.0390  -25.6740  -38.1960 H         6 MET    0.0900
     93 HG2       -79.7010  -26.8280  -39.4090 H         6 MET    0.0900
     94 HE1       -78.2270  -29.3110  -40.1040 H         6 MET    0.0900
     95 HE2       -78.9410  -29.5650  -38.4730 H         6 MET    0.5100
     96 HE3       -77.1990  -29.9520  -38.7760 H         6 MET   -0.5100
     97 N         -80.3230  -26.6580  -34.3100 N.am      7 SER   -0.4700
     98 CA        -80.3700  -25.8720  -33.0670 C.3       7 SER    0.3100
     99 C         -79.2710  -26.2970  -32.0870 C.2       7 SER    0.0700
    100 O         -78.5950  -25.4420  -31.5010 O.2       7 SER    0.0900
    101 CB        -81.7450  -25.9800  -32.3890 C.3       7 SER    0.0500
    102 OG        -82.6190  -24.9480  -32.8150 O.3       7 SER    0.0900
    103 HN        -81.1960  -27.0450  -34.5980 H         7 SER    0.0900
    104 HA        -80.1580  -24.8430  -33.3180 H         7 SER   -0.6600
    105 HB1       -81.6200  -25.9030  -31.2870 H         7 SER    0.4300
    106 HB2       -82.2050  -26.9590  -32.6410 H         7 SER    0.5100
    107 HG1       -83.0800  -25.2930  -33.5840 H         7 SER   -0.5100
    108 N         -79.0950  -27.6160  -31.9200 N.am      8 LEU   -0.4700
    109 CA        -77.9730  -28.1670  -31.1450 C.3       8 LEU    0.3100
    110 C         -76.6190  -27.5880  -31.5900 C.2       8 LEU    0.0700
    111 O         -75.9830  -26.8410  -30.8280 O.2       8 LEU    0.0900
    112 CB        -77.9530  -29.7060  -31.2170 C.3       8 LEU   -0.1800
    113 CG        -76.7390  -30.4720  -30.6720 C.3       8 LEU    0.0900
    114 CD1       -76.9440  -30.8190  -29.2020 C.3       8 LEU    0.0900
    115 CD2       -76.4970  -31.7250  -31.4930 C.3       8 LEU   -0.0900
    116 HN        -79.7190  -28.2850  -32.3170 H         8 LEU    0.0900
    117 HA        -78.0850  -27.8420  -30.1210 H         8 LEU   -0.2700
    118 HB1       -78.0580  -29.9830  -32.2850 H         8 LEU    0.0900
    119 HB2       -78.8410  -30.0680  -30.6600 H         8 LEU    0.0900
    120 HG        -75.8290  -29.8430  -30.7780 H         8 LEU    0.0900
    121 HD11      -77.8470  -31.4550  -29.0830 H         8 LEU   -0.2700
    122 HD12      -77.0830  -29.8890  -28.6100 H         8 LEU    0.0900
    123 HD13      -76.0630  -31.3780  -28.8200 H         8 LEU    0.0900
    124 HD21      -76.3040  -31.4560  -32.5540 H         8 LEU    0.0900
    125 HD22      -77.3920  -32.3830  -31.4510 H         8 LEU    0.5100
    126 HD23      -75.6130  -32.2710  -31.0990 H         8 LEU   -0.5100
    127 N         -76.1950  -27.9120  -32.8200 N.am      9 LEU   -0.4700
    128 CA        -74.8490  -27.5320  -33.2880 C.3       9 LEU    0.3100
    129 C         -74.5790  -26.0170  -33.2260 C.2       9 LEU    0.0700
    130 O         -73.4830  -25.5710  -32.8400 O.2       9 LEU    0.0900
    131 CB        -74.5820  -28.0910  -34.6940 C.3       9 LEU   -0.1800
    132 CG        -74.7030  -29.6150  -34.8740 C.3       9 LEU    0.0900
    133 CD1       -74.6170  -30.0110  -36.3500 C.3       9 LEU    0.0900
    134 CD2       -73.6770  -30.3910  -34.0380 C.3       9 LEU   -0.0900
    135 HN        -76.7620  -28.4180  -33.4650 H         9 LEU    0.0900
    136 HA        -74.1290  -27.9240  -32.5860 H         9 LEU   -0.2700
    137 HB1       -73.5500  -27.7990  -34.9820 H         9 LEU    0.0900
    138 HB2       -75.3000  -27.6110  -35.3900 H         9 LEU    0.0900
    139 HG        -75.6790  -29.9530  -34.4620 H         9 LEU    0.0900
    140 HD11      -73.6420  -29.6900  -36.7740 H         9 LEU   -0.2700
    141 HD12      -75.4320  -29.5200  -36.9220 H         9 LEU    0.0900
    142 HD13      -74.7010  -31.1140  -36.4500 H         9 LEU    0.0900
    143 HD21      -73.8160  -30.1690  -32.9580 H         9 LEU    0.0900
    144 HD22      -72.6480  -30.0930  -34.3310 H         9 LEU    0.5100
    145 HD23      -73.8090  -31.4830  -34.1950 H         9 LEU   -0.5100
    146 N         -75.6010  -25.2360  -33.5710 N.am     10 MET   -0.4700
    147 CA        -75.5080  -23.7840  -33.5360 C.3      10 MET    0.3100
    148 C         -75.3820  -23.2320  -32.1180 C.2      10 MET    0.0700
    149 O         -74.6780  -22.2440  -31.8940 O.2      10 MET    0.0900
    150 CB        -76.7110  -23.1590  -34.2360 C.3      10 MET   -0.1800
    151 CG        -76.3700  -21.9000  -35.0150 C.3      10 MET    0.0900
    152 SD        -75.5250  -22.1800  -36.6030 S.3      10 MET    0.0900
    153 CE        -76.8430  -22.8440  -37.6340 C.3      10 MET   -0.1400
    154 HN        -76.4750  -25.6100  -33.8680 H        10 MET    0.0900
    155 HA        -74.5920  -23.4930  -34.0310 H        10 MET    0.0900
    156 HB1       -77.4750  -22.9070  -33.4690 H        10 MET   -0.0900
    157 HB2       -77.1400  -23.9060  -34.9380 H        10 MET   -0.2200
    158 HG1       -75.7220  -21.2680  -34.3720 H        10 MET    0.0900
    159 HG2       -77.3150  -21.3510  -35.2050 H        10 MET    0.0900
    160 HE1       -77.6840  -22.1230  -37.7290 H        10 MET    0.0900
    161 HE2       -77.2440  -23.7800  -37.1890 H        10 MET    0.5100
    162 HE3       -76.4610  -23.0610  -38.6540 H        10 MET   -0.5100
    163 N         -76.0620  -23.8660  -31.1580 N.am     11 ALA   -0.4700
    164 CA        -75.9070  -23.5180  -29.7390 C.3      11 ALA    0.3100
    165 C         -74.5080  -23.8610  -29.2460 C.2      11 ALA    0.0700
    166 O         -73.9800  -23.2020  -28.3470 O.2      11 ALA    0.0900
    167 CB        -76.9660  -24.2110  -28.8750 C.3      11 ALA   -0.2700
    168 HN        -76.7020  -24.6020  -31.3610 H        11 ALA    0.0900
    169 HA        -75.9980  -22.4460  -29.6500 H        11 ALA    0.0900
    170 HB1       -76.8760  -25.3140  -28.9730 H        11 ALA    0.0900
    171 HB2       -77.9830  -23.9070  -29.2050 H        11 ALA    0.5100
    172 HB3       -76.8220  -23.9370  -27.8070 H        11 ALA   -0.5100
    173 N         -73.9090  -24.8970  -29.8390 N.am     12 LEU   -0.4700
    174 CA        -72.5240  -25.2570  -29.5460 C.3      12 LEU    0.3100
    175 C         -71.5210  -24.2050  -30.0150 C.2      12 LEU    0.0700
    176 O         -70.7030  -23.7370  -29.2250 O.2      12 LEU    0.0900
    177 CB        -72.1770  -26.6440  -30.0990 C.3      12 LEU   -0.1800
    178 CG        -72.1760  -27.8460  -29.1330 C.3      12 LEU    0.0900
    179 CD1       -72.9050  -27.6000  -27.7890 C.3      12 LEU    0.0900
    180 CD2       -72.7240  -29.0940  -29.8390 C.3      12 LEU   -0.0900
    181 HN        -74.3780  -25.4690  -30.5060 H        12 LEU    0.0900
    182 HA        -72.3980  -25.2430  -28.4730 H        12 LEU   -0.2700
    183 HB1       -71.1620  -26.5770  -30.5410 H        12 LEU    0.0900
    184 HB2       -72.9090  -26.8690  -30.9020 H        12 LEU    0.0900
    185 HG        -71.1210  -28.1140  -28.9120 H        12 LEU    0.0900
    186 HD11      -73.9140  -27.1740  -27.9750 H        12 LEU   -0.2700
    187 HD12      -72.3260  -26.8810  -27.1710 H        12 LEU    0.0900
    188 HD13      -73.0190  -28.5590  -27.2390 H        12 LEU    0.0900
    189 HD21      -72.2100  -29.2380  -30.8130 H        12 LEU    0.0900
    190 HD22      -73.8120  -28.9750  -30.0260 H        12 LEU    0.5100
    191 HD23      -72.5490  -29.9920  -29.2100 H        12 LEU   -0.5100
    192 N         -71.5860  -23.8130  -31.2890 N.am     13 VAL   -0.4700
    193 CA        -70.6780  -22.7620  -31.7840 C.3      13 VAL    0.3100
    194 C         -70.8970  -21.4130  -31.0790 C.2      13 VAL    0.0700
    195 O         -69.9420  -20.6570  -30.8580 O.2      13 VAL    0.0900
    196 CB        -70.7080  -22.6020  -33.3240 C.3      13 VAL   -0.0900
    197 CG1       -70.4640  -23.9380  -33.9940 C.3      13 VAL    0.0900
    198 CG2       -72.0210  -22.0150  -33.8020 C.3      13 VAL   -0.2700
    199 HN        -72.2300  -24.2000  -31.9450 H        13 VAL    0.0900
    200 HA        -69.6800  -23.0220  -31.4650 H        13 VAL    0.0900
    201 HB        -69.9200  -21.8830  -33.6360 H        13 VAL    0.0900
    202 HG11      -71.3390  -24.6070  -33.8430 H        13 VAL   -0.2700
    203 HG12      -69.5670  -24.4240  -33.5540 H        13 VAL    0.0900
    204 HG13      -70.3130  -23.7930  -35.0850 H        13 VAL    0.0900
    205 HG21      -72.1800  -21.0130  -33.3500 H        13 VAL    0.0900
    206 HG22      -72.8630  -22.6770  -33.5010 H        13 VAL    0.5100
    207 HG23      -72.0080  -21.9070  -34.9080 H        13 VAL   -0.5100
    208 N         -72.1500  -21.1340  -30.7120 N.am     14 VAL   -0.4700
    209 CA        -72.4850  -19.9810  -29.8720 C.3      14 VAL    0.3100
    210 C         -71.7480  -20.0840  -28.5390 C.2      14 VAL    0.0700
    211 O         -71.2230  -19.0860  -28.0350 O.2      14 VAL    0.0900
    212 CB        -74.0140  -19.8380  -29.6400 C.3      14 VAL   -0.0900
    213 CG1       -74.3150  -18.9910  -28.4030 C.3      14 VAL    0.0900
    214 CG2       -74.6810  -19.2390  -30.8660 C.3      14 VAL   -0.2700
    215 HN        -72.9190  -21.7020  -30.9940 H        14 VAL    0.0900
    216 HA        -72.1040  -19.0990  -30.3640 H        14 VAL    0.0900
    217 HB        -74.4580  -20.8470  -29.5060 H        14 VAL    0.0900
    218 HG11      -73.7410  -18.0410  -28.4420 H        14 VAL   -0.2700
    219 HG12      -74.0250  -19.5440  -27.4860 H        14 VAL    0.0900
    220 HG13      -75.3990  -18.7470  -28.3660 H        14 VAL    0.0900
    221 HG21      -74.3680  -19.7900  -31.7790 H        14 VAL    0.0900
    222 HG22      -74.3850  -18.1730  -30.9750 H        14 VAL    0.5100
    223 HG23      -75.7860  -19.3120  -30.7700 H        14 VAL   -0.5100
    224 N         -71.6950  -21.2920  -27.9780 N.am     15 LEU   -0.4700
    225 CA        -70.9250  -21.5230  -26.7690 C.3      15 LEU    0.3100
    226 C         -69.4640  -21.1460  -26.9960 C.2      15 LEU    0.0700
    227 O         -68.9540  -20.2410  -26.3510 O.2      15 LEU    0.0900
    228 CB        -71.0680  -22.9750  -26.2770 C.3      15 LEU   -0.1800
    229 CG        -70.0460  -23.5210  -25.2630 C.3      15 LEU    0.0900
    230 CD1       -70.1170  -22.7960  -23.9070 C.3      15 LEU    0.0900
    231 CD2       -70.2050  -25.0290  -25.0830 C.3      15 LEU   -0.0900
    232 HN        -72.1740  -22.0800  -28.3570 H        15 LEU    0.0900
    233 HA        -71.2830  -20.8390  -26.0140 H        15 LEU   -0.2700
    234 HB1       -71.0230  -23.6290  -27.1720 H        15 LEU    0.0900
    235 HB2       -72.0710  -23.0650  -25.8120 H        15 LEU    0.0900
    236 HG        -69.0240  -23.3990  -25.6810 H        15 LEU    0.0900
    237 HD11      -71.1280  -22.9160  -23.4630 H        15 LEU   -0.2700
    238 HD12      -69.9170  -21.7130  -24.0470 H        15 LEU    0.0900
    239 HD13      -69.3690  -23.2270  -23.2090 H        15 LEU    0.0900
    240 HD21      -70.0480  -25.5480  -26.0530 H        15 LEU    0.0900
    241 HD22      -71.2290  -25.2600  -24.7190 H        15 LEU    0.5100
    242 HD23      -69.4550  -25.4050  -24.3550 H        15 LEU   -0.5100
    243 N         -68.7990  -21.8090  -27.9380 N.am     16 LEU   -0.4700
    244 CA        -67.3850  -21.5480  -28.2000 C.3      16 LEU    0.3100
    245 C         -67.0850  -20.0540  -28.3020 C.2      16 LEU    0.0700
    246 O         -66.1580  -19.5620  -27.6450 O.2      16 LEU    0.0900
    247 CB        -66.9120  -22.2820  -29.4630 C.3      16 LEU   -0.1800
    248 CG        -67.2660  -23.7700  -29.5800 C.3      16 LEU    0.0900
    249 CD1       -67.1180  -24.2460  -31.0150 C.3      16 LEU    0.0900
    250 CD2       -66.4390  -24.6390  -28.6310 C.3      16 LEU   -0.0900
    251 HN        -69.2320  -22.5080  -28.5010 H        16 LEU    0.0900
    252 HA        -66.8210  -21.8820  -27.3420 H        16 LEU   -0.2700
    253 HB1       -65.8060  -22.1950  -29.5090 H        16 LEU    0.0900
    254 HB2       -67.3510  -21.7610  -30.3390 H        16 LEU    0.0900
    255 HG        -68.3140  -23.9260  -29.2480 H        16 LEU    0.0900
    256 HD11      -66.0440  -24.2740  -31.3000 H        16 LEU   -0.2700
    257 HD12      -67.6480  -23.5510  -31.7010 H        16 LEU    0.0900
    258 HD13      -67.5400  -25.2680  -31.1210 H        16 LEU    0.0900
    259 HD21      -66.6160  -24.3300  -27.5780 H        16 LEU    0.0900
    260 HD22      -65.3570  -24.5220  -28.8570 H        16 LEU    0.5100
    261 HD23      -66.7310  -25.7050  -28.7410 H        16 LEU   -0.5100
    262 N         -67.8850  -19.3290  -29.0940 N.am     17 ILE   -0.4700
    263 CA        -67.6400  -17.8970  -29.3040 C.3      17 ILE    0.3100
    264 C         -67.8300  -17.0460  -28.0410 C.2      17 ILE    0.0700
    265 O         -66.9490  -16.2550  -27.6720 O.2      17 ILE    0.0900
    266 CB        -68.4940  -17.3180  -30.4530 C.3      17 ILE   -0.0900
    267 CG1       -68.1300  -17.9810  -31.7820 C.3      17 ILE    0.0900
    268 CG2       -68.3070  -15.8060  -30.5450 C.3      17 ILE   -0.2700
    269 CD        -68.9150  -17.4710  -32.9730 C.3      17 ILE    0.0900
    270 HN        -68.6680  -19.7220  -29.5680 H        17 ILE    0.0900
    271 HA        -66.5900  -17.7750  -29.5280 H        17 ILE    0.0900
    272 HB        -69.5660  -17.5470  -30.2670 H        17 ILE   -0.1800
    273 HG11      -68.3060  -19.0740  -31.6870 H        17 ILE    0.0900
    274 HG12      -67.0500  -17.8070  -31.9740 H        17 ILE    0.0900
    275 HG21      -67.2250  -15.5560  -30.5570 H        17 ILE   -0.2700
    276 HG22      -68.7750  -15.3120  -29.6660 H        17 ILE    0.0900
    277 HG23      -68.7700  -15.4230  -31.4790 H        17 ILE    0.0900
    278 HD1       -68.6090  -16.4320  -33.2170 H        17 ILE    0.0900
    279 HD2       -70.0010  -17.4760  -32.7400 H        17 ILE    0.5100
    280 HD3       -68.7200  -18.1140  -33.8580 H        17 ILE   -0.5100
    281 N         -68.9730  -17.2080  -27.3800 N.am     18 VAL   -0.4700
    282 CA        -69.3340  -16.3500  -26.2520 C.3      18 VAL    0.3100
    283 C         -68.4080  -16.5800  -25.0600 C.2      18 VAL    0.0700
    284 O         -67.8860  -15.6290  -24.4710 O.2      18 VAL    0.0900
    285 CB        -70.8180  -16.5340  -25.8470 C.3      18 VAL   -0.0900
    286 CG1       -71.1260  -15.8010  -24.5540 C.3      18 VAL    0.0900
    287 CG2       -71.7310  -16.0320  -26.9510 C.3      18 VAL   -0.2700
    288 HN        -69.6320  -17.9150  -27.6230 H        18 VAL    0.0900
    289 HA        -69.1530  -15.3270  -26.5440 H        18 VAL    0.0900
    290 HB        -71.0300  -17.6150  -25.7130 H        18 VAL    0.0900
    291 HG11      -70.7610  -14.7530  -24.6130 H        18 VAL   -0.2700
    292 HG12      -70.6190  -16.3050  -23.7040 H        18 VAL    0.0900
    293 HG13      -72.2230  -15.7860  -24.3800 H        18 VAL    0.0900
    294 HG21      -71.5440  -16.5990  -27.8880 H        18 VAL    0.0900
    295 HG22      -71.5350  -14.9550  -27.1440 H        18 VAL    0.5100
    296 HG23      -72.7930  -16.1720  -26.6580 H        18 VAL   -0.5100
    297 N         -68.2020  -17.8520  -24.7260 N.am     19 ALA   -0.4700
    298 CA        -67.3180  -18.2660  -23.6480 C.3      19 ALA    0.3100
    299 C         -65.8850  -17.8370  -23.9190 C.2      19 ALA    0.0700
    300 O         -65.2790  -17.1790  -23.0850 O.2      19 ALA    0.0900
    301 CB        -67.4050  -19.7790  -23.4310 C.3      19 ALA   -0.2700
    302 HN        -68.6560  -18.5950  -25.2110 H        19 ALA    0.0900
    303 HA        -67.6150  -17.7410  -22.7520 H        19 ALA    0.0900
    304 HB1       -67.1090  -20.3160  -24.3580 H        19 ALA    0.0900
    305 HB2       -68.4480  -20.0650  -23.1750 H        19 ALA    0.5100
    306 HB3       -66.7200  -20.0840  -22.6110 H        19 ALA   -0.5100
    307 N         -65.3530  -18.1830  -25.0950 N.am     20 GLY   -0.4700
    308 CA        -63.9760  -17.8250  -25.4470 C.3      20 GLY    0.3100
    309 C         -63.7170  -16.3350  -25.3190 C.2      20 GLY   -0.0200
    310 O         -62.7670  -15.9040  -24.6550 O.2      20 GLY    0.0900
    311 HN        -65.8630  -18.6960  -25.7790 H        20 GLY    0.0900
    312 HA1       -63.8040  -18.1290  -26.4690 H        20 GLY    0.5100
    313 HA2       -63.3130  -18.3580  -24.7830 H        20 GLY   -0.5100
    314 N         -64.5950  -15.5460  -25.9360 N.am     21 ASN   -0.4700
    315 CA        -64.4110  -14.1020  -26.0060 C.3      21 ASN    0.3100
    316 C         -64.6220  -13.3720  -24.6910 C.2      21 ASN    0.0700
    317 O         -63.9410  -12.3850  -24.4270 O.2      21 ASN    0.0900
    318 CB        -65.2670  -13.5030  -27.1220 C.3      21 ASN   -0.1800
    319 CG        -64.7220  -13.8260  -28.5110 C.2      21 ASN    0.0900
    320 ND2       -65.4770  -14.6140  -29.2740 N.am     21 ASN    0.0900
    321 OD1       -63.6400  -13.3710  -28.8960 O.2      21 ASN    0.5500
    322 HN        -65.4140  -15.9060  -26.3770 H        21 ASN   -0.5500
    323 HA        -63.3650  -13.9070  -26.1910 H        21 ASN   -0.6200
    324 HB1       -65.2990  -12.3990  -27.0010 H        21 ASN    0.3200
    325 HB2       -66.2990  -13.9070  -27.0430 H        21 ASN    0.3000
    326 HD21      -65.2510  -14.7400  -30.2400 H        21 ASN    0.5100
    327 HD22      -66.2700  -15.0790  -28.8810 H        21 ASN   -0.5100
    328 N         -65.5410  -13.8610  -23.8600 N.am     22 VAL   -0.4700
    329 CA        -65.7600  -13.2840  -22.5280 C.3      22 VAL    0.3100
    330 C         -64.5840  -13.6150  -21.6250 C.2      22 VAL    0.0700
    331 O         -64.2380  -12.8470  -20.7300 O.2      22 VAL    0.0900
    332 CB        -67.0810  -13.7700  -21.8810 C.3      22 VAL   -0.0900
    333 CG1       -67.1090  -13.4550  -20.3900 C.3      22 VAL    0.0900
    334 CG2       -68.2860  -13.1280  -22.5640 C.3      22 VAL   -0.2700
    335 HN        -66.1190  -14.6370  -24.1040 H        22 VAL    0.0900
    336 HA        -65.7790  -12.2090  -22.6380 H        22 VAL    0.0900
    337 HB        -67.1770  -14.8670  -22.0250 H        22 VAL    0.0900
    338 HG11      -66.8440  -12.3890  -20.2190 H        22 VAL   -0.2700
    339 HG12      -66.3740  -14.0920  -19.8540 H        22 VAL    0.0900
    340 HG13      -68.1270  -13.6370  -19.9840 H        22 VAL    0.0900
    341 HG21      -68.3020  -13.3980  -23.6420 H        22 VAL    0.0900
    342 HG22      -68.2260  -12.0220  -22.4770 H        22 VAL    0.5100
    343 HG23      -69.2250  -13.4910  -22.0950 H        22 VAL   -0.5100
    344 N         -63.9770  -14.7720  -21.8850 N.am     23 LEU   -0.4700
    345 CA        -62.7900  -15.2420  -21.1870 C.3      23 LEU    0.3100
    346 C         -61.6200  -14.3320  -21.4900 C.2      23 LEU    0.0700
    347 O         -60.8710  -13.9770  -20.5870 O.2      23 LEU    0.0900
    348 CB        -62.4660  -16.6780  -21.6070 C.3      23 LEU   -0.1800
    349 CG        -61.2590  -17.4300  -21.0310 C.3      23 LEU    0.0900
    350 CD1       -61.3610  -17.6190  -19.5160 C.3      23 LEU    0.0900
    351 CD2       -61.1280  -18.7800  -21.7270 C.3      23 LEU   -0.0900
    352 HN        -64.3220  -15.3850  -22.5900 H        23 LEU    0.0900
    353 HA        -62.9820  -15.1930  -20.1260 H        23 LEU   -0.2700
    354 HB1       -62.3280  -16.6600  -22.7060 H        23 LEU    0.0900
    355 HB2       -63.3590  -17.2860  -21.3610 H        23 LEU    0.0900
    356 HG        -60.3360  -16.8560  -21.2610 H        23 LEU    0.0900
    357 HD11      -62.2730  -18.2030  -19.2650 H        23 LEU   -0.2700
    358 HD12      -61.4230  -16.6300  -19.0150 H        23 LEU    0.0900
    359 HD13      -60.4720  -18.1720  -19.1430 H        23 LEU    0.0900
    360 HD21      -60.9830  -18.6340  -22.8190 H        23 LEU    0.0900
    361 HD22      -62.0510  -19.3780  -21.5690 H        23 LEU    0.5100
    362 HD23      -60.2520  -19.3310  -21.3230 H        23 LEU   -0.5100
    363 N         -61.4790  -13.9520  -22.7630 N.am     24 VAL   -0.4700
    364 CA        -60.4560  -12.9940  -23.1860 C.3      24 VAL    0.3100
    365 C         -60.6760  -11.5900  -22.5940 C.2      24 VAL    0.0700
    366 O         -59.7360  -10.9660  -22.1050 O.2      24 VAL    0.0900
    367 CB        -60.3320  -12.9390  -24.7310 C.3      24 VAL   -0.0900
    368 CG1       -59.3780  -11.8290  -25.1860 C.3      24 VAL    0.0900
    369 CG2       -59.8680  -14.2830  -25.2660 C.3      24 VAL   -0.2700
    370 HN        -62.0670  -14.3070  -23.4850 H        24 VAL    0.0900
    371 HA        -59.5180  -13.2980  -22.7490 H        24 VAL    0.0900
    372 HB        -61.3350  -12.7560  -25.1700 H        24 VAL    0.0900
    373 HG11      -58.4200  -11.8970  -24.6280 H        24 VAL   -0.2700
    374 HG12      -59.8340  -10.8350  -24.9890 H        24 VAL    0.0900
    375 HG13      -59.1660  -11.9350  -26.2710 H        24 VAL    0.0900
    376 HG21      -60.4940  -15.0990  -24.8450 H        24 VAL    0.0900
    377 HG22      -58.8100  -14.4620  -24.9740 H        24 VAL    0.5100
    378 HG23      -59.9580  -14.3020  -26.3730 H        24 VAL   -0.5100
    379 N         -61.9150  -11.1030  -22.6190 N.am     25 ILE   -0.4700
    380 CA        -62.2200   -9.7480  -22.1430 C.3      25 ILE    0.3100
    381 C         -62.0960   -9.6310  -20.6190 C.2      25 ILE    0.0700
    382 O         -61.8590   -8.5420  -20.0790 O.2      25 ILE    0.0900
    383 CB        -63.6270   -9.2870  -22.6040 C.3      25 ILE   -0.0900
    384 CG1       -63.7190   -9.3010  -24.1330 C.3      25 ILE    0.0900
    385 CG2       -63.9480   -7.8840  -22.0780 C.3      25 ILE   -0.2700
    386 CD        -65.1340   -9.4290  -24.6760 C.3      25 ILE    0.0900
    387 HN        -62.6870  -11.6320  -22.9600 H        25 ILE    0.0900
    388 HA        -61.4650   -9.0820  -22.5320 H        25 ILE    0.0900
    389 HB        -64.3890  -10.0010  -22.2280 H        25 ILE   -0.1800
    390 HG11      -63.1200  -10.1560  -24.5120 H        25 ILE    0.0900
    391 HG12      -63.2800   -8.3560  -24.5190 H        25 ILE    0.0900
    392 HG21      -63.1080   -7.1910  -22.3010 H        25 ILE   -0.2700
    393 HG22      -64.0960   -7.9180  -20.9770 H        25 ILE    0.0900
    394 HG23      -64.8670   -7.4970  -22.5670 H        25 ILE    0.0900
    395 HD1       -65.7550   -8.5750  -24.3290 H        25 ILE    0.0900
    396 HD2       -65.5940  -10.3720  -24.3130 H        25 ILE    0.5100
    397 HD3       -65.1150   -9.4240  -25.7870 H        25 ILE   -0.5100
    398 N         -62.2450  -10.7610  -19.9310 N.am     26 ALA   -0.4700
    399 CA        -62.2100  -10.7920  -18.4700 C.3      26 ALA    0.3100
    400 C         -60.8080  -11.0760  -17.9260 C.2      26 ALA    0.0700
    401 O         -60.4660  -10.6330  -16.8220 O.2      26 ALA    0.0900
    402 CB        -63.2070  -11.8100  -17.9400 C.3      26 ALA   -0.2700
    403 HN        -62.3880  -11.6380  -20.3820 H        26 ALA    0.0900
    404 HA        -62.4520   -9.8030  -18.1080 H        26 ALA    0.0900
    405 HB1       -62.9590  -12.8230  -18.3250 H        26 ALA    0.0900
    406 HB2       -64.2330  -11.5450  -18.2750 H        26 ALA    0.5100
    407 HB3       -63.1700  -11.8330  -16.8300 H        26 ALA   -0.5100
    408 N         -60.0060  -11.8170  -18.7010 N.am     27 ALA   -0.4700
    409 CA        -58.6140  -12.1010  -18.3550 C.3      27 ALA    0.3100
    410 C         -57.7970  -10.8200  -18.4220 C.2      27 ALA    0.0700
    411 O         -57.0800  -10.4760  -17.4810 O.2      27 ALA    0.0900
    412 CB        -58.0290  -13.1620  -19.2810 C.3      27 ALA   -0.2700
    413 HN        -60.3250  -12.2120  -19.5580 H        27 ALA    0.0900
    414 HA        -58.5890  -12.4440  -17.3310 H        27 ALA    0.0900
    415 HB1       -58.0640  -12.8110  -20.3340 H        27 ALA    0.0900
    416 HB2       -58.6170  -14.1010  -19.2010 H        27 ALA    0.5100
    417 HB3       -56.9700  -13.3600  -19.0080 H        27 ALA   -0.5100
    418 N         -57.9280  -10.0990  -19.5340 N.am     28 ILE   -0.4700
    419 CA        -57.2890   -8.7970  -19.6830 C.3      28 ILE    0.3100
    420 C         -57.9480   -7.7960  -18.7290 C.2      28 ILE    0.0700
    421 O         -57.3240   -6.8290  -18.3040 O.2      28 ILE    0.0900
    422 CB        -57.2870   -8.3350  -21.1680 C.3      28 ILE   -0.0900
    423 CG1       -56.4150   -9.2830  -21.9990 C.3      28 ILE    0.0900
    424 CG2       -56.7540   -6.9210  -21.3070 C.3      28 ILE   -0.2700
    425 CD        -56.6040   -9.1780  -23.4880 C.3      28 ILE    0.0900
    426 HN        -58.4660  -10.4170  -20.3110 H        28 ILE    0.0900
    427 HA        -56.2770   -8.8810  -19.3180 H        28 ILE    0.0900
    428 HB        -58.3240   -8.3730  -21.5620 H        28 ILE   -0.1800
    429 HG11      -56.6480  -10.3250  -21.6930 H        28 ILE    0.0900
    430 HG12      -55.3510   -9.0680  -21.7680 H        28 ILE    0.0900
    431 HG21      -55.7110   -6.8650  -20.9260 H        28 ILE   -0.2700
    432 HG22      -57.3840   -6.2190  -20.7190 H        28 ILE    0.0900
    433 HG23      -56.7560   -6.6190  -22.3760 H        28 ILE    0.0900
    434 HD1       -56.5380   -8.1150  -23.8080 H        28 ILE    0.0900
    435 HD2       -57.6030   -9.5710  -23.7720 H        28 ILE    0.5100
    436 HD3       -55.8120   -9.7550  -24.0120 H        28 ILE   -0.5100
    437 N         -59.2010   -8.0630  -18.3650 N.am     29 GLY   -0.4700
    438 CA        -59.9000   -7.2880  -17.3420 C.3      29 GLY    0.3100
    439 C         -59.2960   -7.4170  -15.9480 C.2      29 GLY   -0.0200
    440 O         -59.2610   -6.4440  -15.1920 O.2      29 GLY    0.0900
    441 HN        -59.7200   -8.8090  -18.7760 H        29 GLY    0.0900
    442 HA1       -60.9220   -7.6350  -17.3110 H        29 GLY    0.5100
    443 HA2       -59.8680   -6.2500  -17.6400 H        29 GLY   -0.5100
    444 N         -58.8200   -8.6180  -15.6060 N.am     30 SER   -0.4700
    445 CA        -58.1930   -8.8770  -14.3060 C.3      30 SER    0.3100
    446 C         -56.6970   -8.5530  -14.3030 C.2      30 SER    0.0700
    447 O         -56.2990   -7.4740  -13.8550 O.2      30 SER    0.0900
    448 CB        -58.4310  -10.3260  -13.8550 C.3      30 SER    0.0500
    449 OG        -59.8130  -10.5820  -13.6830 O.3      30 SER    0.0900
    450 HN        -58.8700   -9.3960  -16.2260 H        30 SER    0.0900
    451 HA        -58.6190   -8.1890  -13.5910 H        30 SER   -0.6600
    452 HB1       -57.9130  -10.5040  -12.8890 H        30 SER    0.4300
    453 HB2       -58.0330  -11.0250  -14.6220 H        30 SER    0.5100
    454 HG1       -60.2210  -10.4250  -14.5380 H        30 SER   -0.5100
    455 N         -55.8760   -9.4800  -14.8080 N.am     31 THR   -0.4700
    456 CA        -54.4140   -9.3170  -14.8420 C.3      31 THR    0.3100
    457 C         -53.9720   -8.0110  -15.5410 C.2      31 THR    0.0700
    458 O         -54.1030   -7.8510  -16.7640 O.2      31 THR    0.0900
    459 CB        -53.6830  -10.5570  -15.4740 C.3      31 THR    0.1400
    460 CG2       -52.3110  -10.7760  -14.8240 C.3      31 THR    0.0900
    461 OG1       -54.4680  -11.7410  -15.3000 O.3      31 THR   -0.6600
    462 HN        -56.2240  -10.3330  -15.1890 H        31 THR    0.4300
    463 HA        -54.0790   -9.1730  -13.8260 H        31 THR   -0.2700
    464 HB        -53.5270  -10.3860  -16.5610 H        31 THR    0.0900
    465 HG1       -55.0350  -11.7980  -16.0730 H        31 THR    0.0900
    466 HG21      -52.4080  -11.4520  -13.9480 H        31 THR    0.0900
    467 HG22      -51.8980   -9.8050  -14.4780 H        31 THR    0.5100
    468 HG23      -51.6160  -11.2400  -15.5560 H        31 THR   -0.5100
    469 N         -53.4690   -7.0770  -14.7280 N.am     32 GLN   -0.4700
    470 CA        -52.8830   -5.8170  -15.1920 C.3      32 GLN    0.3100
    471 C         -51.5050   -6.0940  -15.7870 C.2      32 GLN    0.0700
    472 O         -51.0260   -5.3520  -16.6500 O.2      32 GLN    0.0900
    473 CB        -52.7410   -4.8200  -14.0340 C.3      32 GLN   -0.1800
    474 CG        -53.4180   -5.2450  -12.7220 C.3      32 GLN    0.0900
    475 CD        -52.6980   -6.3990  -11.9960 C.2      32 GLN    0.0900
    476 NE2       -51.4510   -6.3920  -11.8610 N.am     32 GLN   -0.1800
    477 OE1       -53.4600   -7.3750  -11.5300 O.2      32 GLN    0.0900
    478 HN        -53.4700   -7.2010  -13.7390 H        32 GLN    0.0900
    479 HA        -53.5270   -5.4120  -15.9570 H        32 GLN    0.5500
    480 HB1       -53.1820   -3.8530  -14.3540 H        32 GLN   -0.5500
    481 HB2       -51.6590   -4.6730  -13.8340 H        32 GLN   -0.6200
    482 HG1       -54.4560   -5.5690  -12.9460 H        32 GLN    0.3200
    483 HG2       -53.4480   -4.3700  -12.0380 H        32 GLN    0.3000
    484 HE21      -50.9950   -7.1470  -11.3890 H        32 GLN    0.5100
    485 HE22      -50.9130   -5.6330  -12.2280 H        32 GLN   -0.5100
    486 N         -50.8720   -7.1640  -15.2900 N.am     33 ARG   -0.4700
    487 CA        -49.6680   -7.7470  -15.8780 C.3      33 ARG    0.3100
    488 C         -49.9150   -8.0630  -17.3570 C.2      33 ARG    0.0700
    489 O         -48.9880   -8.0000  -18.1660 O.2      33 ARG    0.0900
    490 CB        -49.2750   -9.0240  -15.1160 C.3      33 ARG   -0.1800
    491 CG        -47.9610   -9.6270  -15.5380 C.3      33 ARG    0.0900
    492 CD        -47.9590  -11.1230  -15.3340 C.3      33 ARG    0.0900
    493 NE        -46.9080  -11.7340  -16.1500 N.pl3    33 ARG   -0.1800
    494 CZ        -46.6200  -13.0310  -16.1790 C.cat    33 ARG    0.0900
    495 NH1       -47.2950  -13.8890  -15.4240 N.pl3    33 ARG    0.0900
    496 NH2       -45.6450  -13.4690  -16.9650 N.pl3    33 ARG    0.2000
    497 HN        -51.2050   -7.6230  -14.4710 H        33 ARG    0.0900
    498 HA        -48.8760   -7.0150  -15.8210 H        33 ARG    0.0900
    499 HB1       -50.0720   -9.7820  -15.2720 H        33 ARG   -0.7000
    500 HB2       -49.2170   -8.7810  -14.0340 H        33 ARG    0.4400
    501 HG1       -47.1430   -9.1750  -14.9370 H        33 ARG    0.6400
    502 HG2       -47.7840   -9.4030  -16.6110 H        33 ARG   -0.8000
    503 HD1       -48.9340  -11.5540  -15.6450 H        33 ARG    0.4600
    504 HD2       -47.7550  -11.3650  -14.2690 H        33 ARG    0.4600
    505 HE        -46.3650  -11.1280  -16.7310 H        33 ARG   -0.8000
    506 HH11      -48.0290  -13.5610  -14.8280 H        33 ARG    0.4600
    507 HH12      -47.0730  -14.8630  -15.4530 H        33 ARG    0.4600
    508 HH21      -45.1310  -12.8230  -17.5310 H        33 ARG    0.5100
    509 HH22      -45.4230  -14.4440  -16.9910 H        33 ARG   -0.5100
    510 N         -51.1740   -8.3820  -17.6910 N.am     34 LEU   -0.4700
    511 CA        -51.6020   -8.7170  -19.0530 C.3      34 LEU    0.3100
    512 C         -52.0570   -7.5220  -19.8960 C.2      34 LEU    0.0700
    513 O         -52.0610   -7.5930  -21.1250 O.2      34 LEU    0.0900
    514 CB        -52.7050   -9.7890  -19.0250 C.3      34 LEU   -0.1800
    515 CG        -52.2410  -11.2520  -18.9650 C.3      34 LEU    0.0900
    516 CD1       -53.4520  -12.1930  -18.9040 C.3      34 LEU    0.0900
    517 CD2       -51.3060  -11.6320  -20.1410 C.3      34 LEU   -0.0900
    518 HN        -51.8970   -8.4050  -17.0050 H        34 LEU    0.0900
    519 HA        -50.7410   -9.0770  -19.5960 H        34 LEU   -0.2700
    520 HB1       -53.3190   -9.6670  -19.9410 H        34 LEU    0.0900
    521 HB2       -53.3400   -9.5990  -18.1350 H        34 LEU    0.0900
    522 HG        -51.6110  -11.4030  -18.0620 H        34 LEU    0.0900
    523 HD11      -54.0860  -12.0570  -19.8060 H        34 LEU   -0.2700
    524 HD12      -54.0610  -11.9660  -18.0030 H        34 LEU    0.0900
    525 HD13      -53.1080  -13.2490  -18.8680 H        34 LEU    0.0900
    526 HD21      -50.3970  -10.9940  -20.1300 H        34 LEU    0.0900
    527 HD22      -51.8330  -11.4820  -21.1070 H        34 LEU    0.5100
    528 HD23      -50.9930  -12.6950  -20.0480 H        34 LEU   -0.5100
    529 N         -52.4240   -6.4240  -19.2390 N.am     35 GLN   -0.4700
    530 CA        -52.9330   -5.2310  -19.9220 C.3      35 GLN    0.3100
    531 C         -51.9090   -4.4990  -20.7990 C.2      35 GLN    0.0700
    532 O         -51.8070   -3.2650  -20.7540 O.2      35 GLN    0.0900
    533 CB        -53.5380   -4.2570  -18.9080 C.3      35 GLN   -0.1800
    534 CG        -54.8390   -4.7430  -18.2950 C.3      35 GLN    0.0900
    535 CD        -55.2730   -3.9070  -17.1130 C.2      35 GLN    0.0900
    536 NE2       -56.5790   -3.9000  -16.8430 N.am     35 GLN   -0.1800
    537 OE1       -54.4500   -3.2810  -16.4430 O.2      35 GLN    0.0900
    538 HN        -52.3680   -6.3650  -18.2450 H        35 GLN    0.0900
    539 HA        -53.6810   -5.5450  -20.6350 H        35 GLN    0.5500
    540 HB1       -53.7290   -3.2890  -19.4170 H        35 GLN   -0.5500
    541 HB2       -52.8040   -4.0950  -18.0910 H        35 GLN   -0.6200
    542 HG1       -54.7080   -5.7930  -17.9570 H        35 GLN    0.3200
    543 HG2       -55.6370   -4.7040  -19.0670 H        35 GLN    0.3000
    544 HE21      -57.2100   -4.4280  -17.4110 H        35 GLN    0.5100
    545 HE22      -56.9270   -3.3650  -16.0730 H        35 GLN   -0.5100
    546 N         -51.1620   -5.2640  -21.6030 N.am     36 THR   -0.4700
    547 CA        -50.2650   -4.7130  -22.6300 C.3      36 THR    0.3100
    548 C         -51.1020   -4.0110  -23.7040 C.2      36 THR    0.0700
    549 O         -52.3040   -4.2640  -23.8210 O.2      36 THR    0.0900
    550 CB        -49.3650   -5.8120  -23.2990 C.3      36 THR    0.1400
    551 CG2       -49.1290   -7.0020  -22.3580 C.3      36 THR    0.0900
    552 OG1       -49.9640   -6.2820  -24.5170 O.3      36 THR   -0.6600
    553 HN        -51.1810   -6.2580  -21.5420 H        36 THR    0.4300
    554 HA        -49.6420   -3.9720  -22.1520 H        36 THR   -0.2700
    555 HB        -48.3670   -5.3860  -23.5330 H        36 THR    0.0900
    556 HG1       -49.4540   -7.0500  -24.7850 H        36 THR    0.0900
    557 HG21      -50.0700   -7.5780  -22.2280 H        36 THR    0.0900
    558 HG22      -48.7960   -6.6370  -21.3630 H        36 THR    0.5100
    559 HG23      -48.3570   -7.6760  -22.7880 H        36 THR   -0.5100
    560 N         -50.4740   -3.1410  -24.4920 N.am     37 LEU   -0.4700
    561 CA        -51.1670   -2.4410  -25.5800 C.3      37 LEU    0.3100
    562 C         -51.8720   -3.3790  -26.5840 C.2      37 LEU    0.0700
    563 O         -53.1120   -3.3310  -26.7990 O.2      37 LEU    0.0900
    564 CB        -50.1620   -1.5450  -26.3140 C.3      37 LEU   -0.1800
    565 CG        -49.7520   -0.2690  -25.5730 C.3      37 LEU    0.0900
    566 CD1       -48.3370    0.1580  -25.9400 C.3      37 LEU    0.0900
    567 CD2       -50.7350    0.8530  -25.8480 C.3      37 LEU   -0.0900
    568 HN        -49.5060   -2.9280  -24.3810 H        37 LEU    0.0900
    569 HA        -51.9650   -1.8500  -25.1520 H        37 LEU   -0.2700
    570 HB1       -50.6100   -1.2510  -27.2860 H        37 LEU    0.0900
    571 HB2       -49.2460   -2.1420  -26.5070 H        37 LEU    0.0900
    572 HG        -49.8060   -0.4510  -24.4780 H        37 LEU    0.0900
    573 HD11      -48.3400    0.6900  -26.9150 H        37 LEU   -0.2700
    574 HD12      -47.6830   -0.7360  -26.0250 H        37 LEU    0.0900
    575 HD13      -47.9360    0.8420  -25.1620 H        37 LEU    0.0900
    576 HD21      -51.7070    0.6400  -25.3530 H        37 LEU    0.0900
    577 HD22      -50.9070    0.9450  -26.9410 H        37 LEU    0.5100
    578 HD23      -50.3370    1.8100  -25.4500 H        37 LEU   -0.5100
    579 N         -51.0530   -4.2420  -27.1900 N.am     38 THR   -0.4700
    580 CA        -51.5050   -5.2220  -28.1600 C.3      38 THR    0.3100
    581 C         -52.6000   -6.1000  -27.5650 C.2      38 THR    0.0700
    582 O         -53.5370   -6.4800  -28.2620 O.2      38 THR    0.0900
    583 CB        -50.3260   -6.0550  -28.6910 C.3      38 THR    0.1400
    584 CG2       -50.8200   -7.2320  -29.5040 C.3      38 THR    0.0900
    585 OG1       -49.4960   -5.2330  -29.5190 O.3      38 THR   -0.6600
    586 HN        -50.0740   -4.2500  -26.9990 H        38 THR    0.4300
    587 HA        -51.9840   -4.6930  -28.9700 H        38 THR   -0.2700
    588 HB        -49.7210   -6.4420  -27.8430 H        38 THR    0.0900
    589 HG1       -50.0950   -4.6840  -30.0320 H        38 THR    0.0900
    590 HG21      -51.4160   -6.8740  -30.3710 H        38 THR    0.0900
    591 HG22      -51.4640   -7.8830  -28.8750 H        38 THR    0.5100
    592 HG23      -49.9560   -7.8190  -29.8860 H        38 THR   -0.5100
    593 N         -52.5110   -6.3920  -26.2710 N.am     39 ASN   -0.4700
    594 CA        -53.6050   -7.0840  -25.5930 C.3      39 ASN    0.3100
    595 C         -54.9230   -6.2990  -25.5370 C.2      39 ASN    0.0700
    596 O         -56.0000   -6.8850  -25.5900 O.2      39 ASN    0.0900
    597 CB        -53.1770   -7.5580  -24.2020 C.3      39 ASN   -0.1800
    598 CG        -52.3730   -8.8430  -24.2530 C.2      39 ASN    0.0900
    599 ND2       -51.7120   -9.1720  -23.1450 N.am     39 ASN    0.0900
    600 OD1       -52.3440   -9.5350  -25.2730 O.2      39 ASN    0.5500
    601 HN        -51.7150   -6.1590  -25.7170 H        39 ASN   -0.5500
    602 HA        -53.8920   -7.9290  -26.2020 H        39 ASN   -0.6200
    603 HB1       -54.0830   -7.7300  -23.5840 H        39 ASN    0.3200
    604 HB2       -52.5550   -6.7690  -23.7270 H        39 ASN    0.3000
    605 HD21      -51.7620   -8.5830  -22.3380 H        39 ASN    0.5100
    606 HD22      -51.1650  -10.0090  -23.1190 H        39 ASN   -0.5100
    607 N         -54.8410   -4.9740  -25.4510 N.am     40 LEU   -0.4700
    608 CA        -56.0330   -4.1360  -25.4340 C.3      40 LEU    0.3100
    609 C         -56.7030   -4.0860  -26.8070 C.2      40 LEU    0.0700
    610 O         -57.9530   -4.0890  -26.9340 O.2      40 LEU    0.0900
    611 CB        -55.7070   -2.7280  -24.9250 C.3      40 LEU   -0.1800
    612 CG        -55.1860   -2.5470  -23.4910 C.3      40 LEU    0.0900
    613 CD1       -55.5000   -1.1340  -22.9870 C.3      40 LEU    0.0900
    614 CD2       -55.7540   -3.5880  -22.5260 C.3      40 LEU   -0.0900
    615 HN        -53.9660   -4.4980  -25.3940 H        40 LEU    0.0900
    616 HA        -56.7610   -4.6060  -24.7900 H        40 LEU   -0.2700
    617 HB1       -56.6350   -2.1280  -25.0110 H        40 LEU    0.0900
    618 HB2       -54.9380   -2.3070  -25.6050 H        40 LEU    0.0900
    619 HG        -54.0870   -2.7100  -23.4730 H        40 LEU    0.0900
    620 HD11      -56.5980   -0.9610  -22.9940 H        40 LEU   -0.2700
    621 HD12      -55.0190   -0.3810  -23.6480 H        40 LEU    0.0900
    622 HD13      -55.1280   -1.0120  -21.9470 H        40 LEU    0.0900
    623 HD21      -55.4740   -4.6090  -22.8580 H        40 LEU    0.0900
    624 HD22      -56.8620   -3.5140  -22.5010 H        40 LEU    0.5100
    625 HD23      -55.3450   -3.4210  -21.5060 H        40 LEU   -0.5100
    626 N         -55.8670   -4.0600  -27.8480 N.am     41 PHE   -0.4700
    627 CA        -56.4070   -4.2110  -29.2050 C.3      41 PHE    0.3100
    628 C         -57.1010   -5.5710  -29.4130 C.2      41 PHE    0.0700
    629 O         -58.2060   -5.6570  -29.9800 O.2      41 PHE    0.0900
    630 CB        -55.3310   -3.9640  -30.2570 C.3      41 PHE   -0.1800
    631 CG        -54.7380   -2.5920  -30.1960 C.ar     41 PHE    0.0900
    632 CD1       -55.5520   -1.4660  -30.1680 C.ar     41 PHE    0.0900
    633 CD2       -53.3590   -2.4240  -30.1730 C.ar     41 PHE    0.0000
    634 CE1       -55.0080   -0.1910  -30.1120 C.ar     41 PHE   -0.1150
    635 CE2       -52.7950   -1.1510  -30.1160 C.ar     41 PHE    0.1150
    636 CZ        -53.6250   -0.0280  -30.0830 C.ar     41 PHE   -0.1150
    637 HN        -54.8810   -3.9420  -27.7570 H        41 PHE    0.1150
    638 HA        -57.2130   -3.5020  -29.3220 H        41 PHE   -0.1150
    639 HB1       -55.7720   -4.0870  -31.2690 H        41 PHE    0.1150
    640 HB2       -54.5010   -4.6880  -30.1110 H        41 PHE   -0.1150
    641 HD1       -56.6250   -1.5860  -30.1900 H        41 PHE    0.1150
    642 HD2       -52.7150   -3.2910  -30.2010 H        41 PHE   -0.1150
    643 HE1       -55.6560    0.6740  -30.0900 H        41 PHE    0.1150
    644 HE2       -51.7220   -1.0340  -30.0960 H        41 PHE    0.5100
    645 HZ        -53.1970    0.9620  -30.0360 H        41 PHE   -0.5100
    646 N         -56.4650   -6.6260  -28.9150 N.am     42 ILE   -0.4700
    647 CA        -57.0950   -7.9330  -28.8440 C.3      42 ILE    0.3100
    648 C         -58.4080   -7.8600  -28.0520 C.2      42 ILE    0.0700
    649 O         -59.3110   -8.6780  -28.2430 O.2      42 ILE    0.0900
    650 CB        -56.1180   -9.0060  -28.2760 C.3      42 ILE   -0.0900
    651 CG1       -55.0300   -9.3500  -29.2990 C.3      42 ILE    0.0900
    652 CG2       -56.8480  -10.2790  -27.8140 C.3      42 ILE   -0.2700
    653 CD        -55.5350   -9.8930  -30.6110 C.3      42 ILE    0.0900
    654 HN        -55.5310   -6.5680  -28.5700 H        42 ILE    0.0900
    655 HA        -57.4070   -8.2040  -29.8410 H        42 ILE    0.0900
    656 HB        -55.5710   -8.5720  -27.4120 H        42 ILE   -0.1800
    657 HG11      -54.3560  -10.1090  -28.8470 H        42 ILE    0.0900
    658 HG12      -54.4460   -8.4290  -29.5070 H        42 ILE    0.0900
    659 HG21      -57.5330  -10.6370  -28.6110 H        42 ILE   -0.2700
    660 HG22      -57.4460  -10.0620  -26.9030 H        42 ILE    0.0900
    661 HG23      -56.1100  -11.0790  -27.5950 H        42 ILE    0.0900
    662 HD1       -55.8840   -9.0620  -31.2600 H        42 ILE    0.0900
    663 HD2       -56.3860  -10.5850  -30.4320 H        42 ILE    0.5100
    664 HD3       -54.7190  -10.4340  -31.1370 H        42 ILE   -0.5100
    665 N         -58.5440   -6.8710  -27.1790 N.am     43 THR   -0.4700
    666 CA        -59.8300   -6.7050  -26.5170 C.3      43 THR    0.3100
    667 C         -60.8420   -6.1820  -27.5070 C.2      43 THR    0.0700
    668 O         -61.9020   -6.7700  -27.6530 O.2      43 THR    0.0900
    669 CB        -59.8030   -5.7770  -25.3080 C.3      43 THR    0.1400
    670 CG2       -60.8090   -6.2630  -24.2540 C.3      43 THR    0.0900
    671 OG1       -58.4870   -5.7610  -24.7540 O.3      43 THR   -0.6600
    672 HN        -57.8160   -6.2320  -26.9470 H        43 THR    0.4300
    673 HA        -60.1560   -7.6870  -26.2080 H        43 THR   -0.2700
    674 HB        -60.0810   -4.7470  -25.6140 H        43 THR    0.0900
    675 HG1       -58.1100   -6.6240  -24.9410 H        43 THR    0.0900
    676 HG21      -60.5500   -7.2920  -23.9240 H        43 THR    0.0900
    677 HG22      -61.8330   -6.2760  -24.6860 H        43 THR    0.5100
    678 HG23      -60.7840   -5.5920  -23.3700 H        43 THR   -0.5100
    679 N         -60.5150   -5.0850  -28.1940 N.am     44 SER   -0.4700
    680 CA        -61.4050   -4.5680  -29.2390 C.3      44 SER    0.3100
    681 C         -61.9570   -5.7150  -30.0900 C.2      44 SER    0.0700
    682 O         -63.1780   -5.8770  -30.2530 O.2      44 SER    0.0900
    683 CB        -60.6550   -3.5720  -30.1210 C.3      44 SER    0.0500
    684 OG        -61.4410   -3.1650  -31.2180 O.3      44 SER    0.0900
    685 HN        -59.6710   -4.5790  -28.0320 H        44 SER    0.0900
    686 HA        -62.2450   -4.0880  -28.7590 H        44 SER   -0.6600
    687 HB1       -59.7270   -4.0450  -30.5080 H        44 SER    0.4300
    688 HB2       -60.3910   -2.6730  -29.5240 H        44 SER    0.5100
    689 HG1       -60.8450   -3.1230  -31.9690 H        44 SER   -0.5100
    690 N         -61.0260   -6.5290  -30.5890 N.am     45 LEU   -0.4700
    691 CA        -61.3180   -7.7050  -31.4080 C.3      45 LEU    0.3100
    692 C         -62.2600   -8.7280  -30.7450 C.2      45 LEU    0.0700
    693 O         -63.1630   -9.2860  -31.3840 O.2      45 LEU    0.0900
    694 CB        -59.9880   -8.3840  -31.7290 C.3      45 LEU   -0.1800
    695 CG        -59.6700   -8.9400  -33.1100 C.3      45 LEU    0.0900
    696 CD1       -60.2250   -8.0520  -34.2040 C.3      45 LEU    0.0900
    697 CD2       -58.1650   -9.0480  -33.2290 C.3      45 LEU   -0.0900
    698 HN        -60.0580   -6.3660  -30.4180 H        45 LEU    0.0900
    699 HA        -61.8200   -7.3870  -32.3090 H        45 LEU   -0.2700
    700 HB1       -59.8980   -9.2350  -31.0250 H        45 LEU    0.0900
    701 HB2       -59.1990   -7.6390  -31.5060 H        45 LEU    0.0900
    702 HG        -60.1120   -9.9540  -33.2040 H        45 LEU    0.0900
    703 HD11      -59.9290   -6.9960  -34.0260 H        45 LEU   -0.2700
    704 HD12      -61.3350   -8.1120  -34.2150 H        45 LEU    0.0900
    705 HD13      -59.8250   -8.3720  -35.1900 H        45 LEU    0.0900
    706 HD21      -57.7670   -9.7280  -32.4450 H        45 LEU    0.0900
    707 HD22      -57.7010   -8.0480  -33.0970 H        45 LEU    0.5100
    708 HD23      -57.8920   -9.4590  -34.2250 H        45 LEU   -0.5100
    709 N         -62.0350   -8.9760  -29.4590 N.am     46 ALA   -0.4700
    710 CA        -62.8230   -9.9360  -28.7160 C.3      46 ALA    0.3100
    711 C         -64.2400   -9.4270  -28.4560 C.2      46 ALA    0.0700
    712 O         -65.1390  -10.2250  -28.2090 O.2      46 ALA    0.0900
    713 CB        -62.1390  -10.2660  -27.4160 C.3      46 ALA   -0.2700
    714 HN        -61.3140   -8.5130  -28.9490 H        46 ALA    0.0900
    715 HA        -62.9330  -10.8240  -29.3220 H        46 ALA    0.0900
    716 HB1       -62.0180   -9.3470  -26.8030 H        46 ALA    0.0900
    717 HB2       -61.1330  -10.6930  -27.6160 H        46 ALA    0.5100
    718 HB3       -62.7480  -10.9970  -26.8430 H        46 ALA   -0.5100
    719 N         -64.4320   -8.1050  -28.5000 N.am     47 CYS   -0.4700
    720 CA        -65.7320   -7.4740  -28.2840 C.3      47 CYS    0.3100
    721 C         -66.5220   -7.4930  -29.5740 C.2      47 CYS    0.0700
    722 O         -67.7160   -7.7980  -29.5650 O.2      47 CYS    0.0900
    723 CB        -65.5850   -6.0400  -27.7650 C.3      47 CYS   -0.1100
    724 SG        -64.8630   -5.9230  -26.0830 S.3      47 CYS    0.0900
    725 HN        -63.6800   -7.4790  -28.6870 H        47 CYS    0.0900
    726 HA        -66.2750   -8.0740  -27.5670 H        47 CYS   -0.2300
    727 HB1       -66.5900   -5.5690  -27.7610 H        47 CYS    0.1600
    728 HB2       -64.9400   -5.4810  -28.4750 H        47 CYS    0.5100
    729 HG1       -63.6490   -6.3050  -26.4510 H        47 CYS   -0.5100
    730 N         -65.8560   -7.1890  -30.6910 N.am     48 ALA   -0.4700
    731 CA        -66.4620   -7.4470  -31.9880 C.3      48 ALA    0.3100
    732 C         -66.9640   -8.8890  -32.0520 C.2      48 ALA    0.0700
    733 O         -68.1740   -9.1170  -32.1180 O.2      48 ALA    0.0900
    734 CB        -65.4950   -7.1620  -33.1090 C.3      48 ALA   -0.2700
    735 HN        -64.9440   -6.7860  -30.6870 H        48 ALA    0.0900
    736 HA        -67.3340   -6.8150  -32.0790 H        48 ALA    0.0900
    737 HB1       -64.5960   -7.8070  -33.0100 H        48 ALA    0.0900
    738 HB2       -65.1740   -6.0990  -33.0710 H        48 ALA    0.5100
    739 HB3       -65.9770   -7.3720  -34.0870 H        48 ALA   -0.5100
    740 N         -66.0560   -9.8660  -31.9700 N.am     49 ASP   -0.4700
    741 CA        -66.4490  -11.2780  -32.1130 C.3      49 ASP    0.3100
    742 C         -67.4440  -11.7490  -31.0700 C.2      49 ASP    0.0700
    743 O         -68.2340  -12.6660  -31.3130 O.2      49 ASP    0.0900
    744 CB        -65.2320  -12.1940  -32.1530 C.3      49 ASP   -0.2800
    745 CG        -64.4300  -12.0210  -33.4270 C.2      49 ASP    0.0900
    746 OD1       -64.8600  -11.2270  -34.3030 O.co2    49 ASP    0.0900
    747 OD2       -63.3730  -12.6810  -33.5510 O.co2    49 ASP    0.6200
    748 HN        -65.0880   -9.6870  -31.8090 H        49 ASP   -0.7600
    749 HA        -67.0150  -11.3720  -33.0270 H        49 ASP   -0.7600
    750 HB1       -65.5690  -13.2500  -32.0860 H        49 ASP    0.5100
    751 HB2       -64.5760  -11.9650  -31.2860 H        49 ASP   -0.5100
    752 N         -67.4330  -11.0960  -29.9190 N.am     50 LEU   -0.4700
    753 CA        -68.4220  -11.3920  -28.9200 C.3      50 LEU    0.3100
    754 C         -69.7760  -11.0220  -29.4660 C.2      50 LEU    0.0700
    755 O         -70.6720  -11.8520  -29.4750 O.2      50 LEU    0.0900
    756 CB        -68.1670  -10.6650  -27.5970 C.3      50 LEU   -0.1800
    757 CG        -69.0520  -11.1580  -26.4330 C.3      50 LEU    0.0900
    758 CD1       -68.8660  -12.6620  -26.1520 C.3      50 LEU    0.0900
    759 CD2       -68.8310  -10.3430  -25.1610 C.3      50 LEU   -0.0900
    760 HN        -66.7620  -10.3930  -29.6990 H        50 LEU    0.0900
    761 HA        -68.4100  -12.4600  -28.7590 H        50 LEU   -0.2700
    762 HB1       -68.3550   -9.5810  -27.7480 H        50 LEU    0.0900
    763 HB2       -67.1030  -10.8090  -27.3150 H        50 LEU    0.0900
    764 HG        -70.1170  -10.9690  -26.6860 H        50 LEU    0.0900
    765 HD11      -67.8090  -12.8720  -25.8850 H        50 LEU   -0.2700
    766 HD12      -69.1260  -13.2500  -27.0580 H        50 LEU    0.0900
    767 HD13      -69.5150  -12.9720  -25.3050 H        50 LEU    0.0900
    768 HD21      -68.8960   -9.2570  -25.3870 H        50 LEU    0.0900
    769 HD22      -67.8230  -10.5570  -24.7460 H        50 LEU    0.5100
    770 HD23      -69.6080  -10.5980  -24.4090 H        50 LEU   -0.5100
    771 N         -69.9230   -9.7880  -29.9480 N.am     51 VAL   -0.4700
    772 CA        -71.1810   -9.3480  -30.5530 C.3      51 VAL    0.3100
    773 C         -71.6180  -10.3040  -31.6600 C.2      51 VAL    0.0700
    774 O         -72.7840  -10.6780  -31.7100 O.2      51 VAL    0.0900
    775 CB        -71.0960   -7.8970  -31.0880 C.3      51 VAL   -0.0900
    776 CG1       -72.3680   -7.5070  -31.8210 C.3      51 VAL    0.0900
    777 CG2       -70.8540   -6.9270  -29.9540 C.3      51 VAL   -0.2700
    778 HN        -69.1900   -9.1140  -29.9170 H        51 VAL    0.0900
    779 HA        -71.9490   -9.4190  -29.7980 H        51 VAL    0.0900
    780 HB        -70.2350   -7.8150  -31.7840 H        51 VAL    0.0900
    781 HG11      -73.2570   -7.7460  -31.1980 H        51 VAL   -0.2700
    782 HG12      -72.4430   -8.0710  -32.7760 H        51 VAL    0.0900
    783 HG13      -72.3650   -6.4160  -32.0310 H        51 VAL    0.0900
    784 HG21      -70.0010   -7.2740  -29.3310 H        51 VAL    0.0900
    785 HG22      -71.7580   -6.8610  -29.3130 H        51 VAL    0.5100
    786 HG23      -70.6090   -5.9230  -30.3620 H        51 VAL   -0.5100
    787 N         -70.6910  -10.7200  -32.5300 N.am     52 VAL   -0.4700
    788 CA        -71.0270  -11.6850  -33.5840 C.3      52 VAL    0.3100
    789 C         -71.6930  -12.9290  -33.0110 C.2      52 VAL    0.0700
    790 O         -72.8170  -13.2760  -33.3910 O.2      52 VAL    0.0900
    791 CB        -69.8110  -12.0900  -34.4260 C.3      52 VAL   -0.0900
    792 CG1       -70.0850  -13.3870  -35.1790 C.3      52 VAL    0.0900
    793 CG2       -69.4680  -10.9880  -35.3880 C.3      52 VAL   -0.2700
    794 HN        -69.7470  -10.3990  -32.5040 H        52 VAL    0.0900
    795 HA        -71.7740  -11.2290  -34.2170 H        52 VAL    0.0900
    796 HB        -68.9330  -12.2320  -33.7600 H        52 VAL    0.0900
    797 HG11      -71.0560  -13.3190  -35.7160 H        52 VAL   -0.2700
    798 HG12      -70.1350  -14.2360  -34.4640 H        52 VAL    0.0900
    799 HG13      -69.2800  -13.5710  -35.9230 H        52 VAL    0.0900
    800 HG21      -69.2280  -10.0570  -34.8310 H        52 VAL    0.0900
    801 HG22      -70.3310  -10.7890  -36.0580 H        52 VAL    0.5100
    802 HG23      -68.5820  -11.2770  -35.9930 H        52 VAL   -0.5100
    803 N         -71.0150  -13.5720  -32.0640 N.am     53 GLY   -0.4700
    804 CA        -71.5140  -14.8160  -31.4940 C.3      53 GLY    0.3100
    805 C         -72.7020  -14.6770  -30.5670 C.2      53 GLY   -0.0200
    806 O         -73.2760  -15.6750  -30.1460 O.2      53 GLY    0.0900
    807 HN        -70.1470  -13.2370  -31.7060 H        53 GLY    0.0900
    808 HA1       -70.7010  -15.2620  -30.9410 H        53 GLY    0.5100
    809 HA2       -71.7980  -15.4530  -32.3180 H        53 GLY   -0.5100
    810 N         -73.0760  -13.4390  -30.2560 N.am     54 LEU   -0.4700
    811 CA        -74.1710  -13.1360  -29.3240 C.3      54 LEU    0.3100
    812 C         -75.4770  -12.8010  -30.0570 C.2      54 LEU    0.0700
    813 O         -76.5710  -13.1170  -29.5800 O.2      54 LEU    0.0900
    814 CB        -73.8100  -11.9520  -28.4040 C.3      54 LEU   -0.1800
    815 CG        -73.0560  -12.0790  -27.0610 C.3      54 LEU    0.0900
    816 CD1       -73.0080  -10.7030  -26.3700 C.3      54 LEU    0.0900
    817 CD2       -73.6420  -13.1320  -26.1050 C.3      54 LEU   -0.0900
    818 HN        -72.6190  -12.6460  -30.6490 H        54 LEU    0.0900
    819 HA        -74.3600  -14.0210  -28.7340 H        54 LEU   -0.2700
    820 HB1       -74.7710  -11.4610  -28.1600 H        54 LEU    0.0900
    821 HB2       -73.1960  -11.2710  -29.0250 H        54 LEU    0.0900
    822 HG        -72.0220  -12.4390  -27.2450 H        54 LEU    0.0900
    823 HD11      -74.0390  -10.3360  -26.1770 H        54 LEU   -0.2700
    824 HD12      -72.4870   -9.9700  -27.0220 H        54 LEU    0.0900
    825 HD13      -72.4740  -10.7860  -25.3990 H        54 LEU    0.0900
    826 HD21      -73.7840  -14.0960  -26.6390 H        54 LEU    0.0900
    827 HD22      -74.6290  -12.7900  -25.7230 H        54 LEU    0.5100
    828 HD23      -72.9490  -13.2980  -25.2530 H        54 LEU   -0.5100
    829 N         -75.3510  -12.1350  -31.2060 N.am     55 LEU   -0.4700
    830 CA        -76.4990  -11.6950  -31.9730 C.3      55 LEU    0.3100
    831 C         -76.3650  -12.1680  -33.4090 C.2      55 LEU    0.0700
    832 O         -77.1970  -12.9460  -33.9030 O.2      55 LEU    0.0900
    833 CB        -76.6380  -10.1660  -31.9430 C.3      55 LEU   -0.1800
    834 CG        -76.3280   -9.3760  -30.6650 C.3      55 LEU    0.0900
    835 CD1       -76.4570   -7.8900  -30.9450 C.3      55 LEU    0.0900
    836 CD2       -77.2090   -9.7600  -29.4800 C.3      55 LEU   -0.0900
    837 HN        -74.4590  -11.9090  -31.5890 H        55 LEU    0.0900
    838 HA        -77.3780  -12.1570  -31.5490 H        55 LEU   -0.2700
    839 HB1       -77.6880   -9.9370  -32.2120 H        55 LEU    0.0900
    840 HB2       -75.9650   -9.7710  -32.7310 H        55 LEU    0.0900
    841 HG        -75.2950   -9.6040  -30.3260 H        55 LEU    0.0900
    842 HD11      -77.4900   -7.6530  -31.2800 H        55 LEU   -0.2700
    843 HD12      -75.7470   -7.5940  -31.7480 H        55 LEU    0.0900
    844 HD13      -76.2420   -7.3110  -30.0230 H        55 LEU    0.0900
    845 HD21      -77.0740  -10.8360  -29.2370 H        55 LEU    0.0900
    846 HD22      -78.2770   -9.5840  -29.7290 H        55 LEU    0.5100
    847 HD23      -76.9290   -9.1580  -28.5890 H        55 LEU   -0.5100
    848 N         -75.3050  -11.7240  -34.0800 N.am     56 VAL   -0.4700
    849 CA        -75.2230  -11.9230  -35.5210 C.3      56 VAL    0.3100
    850 C         -75.4570  -13.3960  -35.8320 C.2      56 VAL    0.0700
    851 O         -76.2650  -13.7250  -36.6860 O.2      56 VAL    0.0900
    852 CB        -73.9070  -11.3650  -36.1270 C.3      56 VAL   -0.0900
    853 CG1       -73.8120  -11.6740  -37.6160 C.3      56 VAL    0.0900
    854 CG2       -73.8150   -9.8540  -35.8890 C.3      56 VAL   -0.2700
    855 HN        -74.5430  -11.2520  -33.6430 H        56 VAL    0.0900
    856 HA        -76.0720  -11.4260  -35.9660 H        56 VAL    0.0900
    857 HB        -73.0400  -11.8220  -35.6040 H        56 VAL    0.0900
    858 HG11      -74.6660  -11.2140  -38.1560 H        56 VAL   -0.2700
    859 HG12      -73.8400  -12.7730  -37.7760 H        56 VAL    0.0900
    860 HG13      -72.8670  -11.2600  -38.0290 H        56 VAL    0.0900
    861 HG21      -73.8280   -9.6380  -34.7980 H        56 VAL    0.0900
    862 HG22      -74.6820   -9.3430  -36.3610 H        56 VAL    0.5100
    863 HG23      -72.8700   -9.4590  -36.3170 H        56 VAL   -0.5100
    864 N         -74.8150  -14.2780  -35.0750 N.am     57 VAL   -0.4700
    865 CA        -74.9030  -15.7080  -35.3330 C.3      57 VAL    0.3100
    866 C         -76.1850  -16.3990  -34.8660 C.2      57 VAL    0.0700
    867 O         -76.6580  -17.2960  -35.5490 O.2      57 VAL    0.0900
    868 CB        -73.6500  -16.4650  -34.8370 C.3      57 VAL   -0.0900
    869 CG1       -73.9840  -17.9280  -34.4820 C.3      57 VAL    0.0900
    870 CG2       -72.5480  -16.3800  -35.8870 C.3      57 VAL   -0.2700
    871 HN        -74.2470  -14.0040  -34.3030 H        57 VAL    0.0900
    872 HA        -75.0170  -15.8420  -36.3980 H        57 VAL    0.0900
    873 HB        -73.2490  -15.9530  -33.9360 H        57 VAL    0.0900
    874 HG11      -74.5410  -18.4060  -35.3160 H        57 VAL   -0.2700
    875 HG12      -74.6150  -17.9620  -33.5690 H        57 VAL    0.0900
    876 HG13      -73.0460  -18.4990  -34.3100 H        57 VAL    0.0900
    877 HG21      -72.2790  -15.3180  -36.0740 H        57 VAL    0.0900
    878 HG22      -72.8970  -16.8300  -36.8400 H        57 VAL    0.5100
    879 HG23      -71.6430  -16.9170  -35.5300 H        57 VAL   -0.5100
    880 N         -76.7380  -16.0320  -33.7000 N.am     58 PRO   -0.2900
    881 CA        -78.0470  -16.6220  -33.3560 C.3      58 PRO    0.0000
    882 C         -79.1920  -16.2390  -34.3110 C.2      58 PRO    0.0900
    883 O         -79.8940  -17.1190  -34.8610 O.2      58 PRO    0.0900
    884 CB        -78.3150  -16.0730  -31.9530 C.3      58 PRO    0.0200
    885 CG        -76.9460  -15.8980  -31.3760 C.3      58 PRO    0.0900
    886 CD        -76.0680  -15.4600  -32.5160 C.3      58 PRO   -0.1800
    887 HA        -78.0050  -17.6970  -33.4200 H        58 PRO    0.0900
    888 HB1       -78.9120  -16.7910  -31.3510 H        58 PRO    0.0900
    889 HB2       -78.8560  -15.1050  -31.9990 H        58 PRO   -0.1800
    890 HG1       -76.9570  -15.1260  -30.5770 H        58 PRO    0.0900
    891 HG2       -76.5790  -16.8550  -30.9470 H        58 PRO    0.0900
    892 HD1       -76.0270  -14.3540  -32.5980 H        58 PRO    0.5100
    893 HD2       -75.0430  -15.8730  -32.4220 H        58 PRO   -0.5100
    894 N         -79.3740  -14.9310  -34.5100 N.am     59 PHE   -0.4700
    895 CA        -80.3960  -14.4440  -35.4350 C.3      59 PHE    0.3100
    896 C         -80.1840  -14.9500  -36.8610 C.2      59 PHE    0.0700
    897 O         -81.1400  -15.3400  -37.5270 O.2      59 PHE    0.0900
    898 CB        -80.4870  -12.9160  -35.4020 C.3      59 PHE   -0.1800
    899 CG        -81.2570  -12.3790  -34.2250 C.ar     59 PHE    0.0900
    900 CD1       -82.5490  -12.8430  -33.9440 C.ar     59 PHE    0.0900
    901 CD2       -80.7050  -11.3950  -33.4040 C.ar     59 PHE    0.0000
    902 CE1       -83.2810  -12.3450  -32.8520 C.ar     59 PHE   -0.1150
    903 CE2       -81.4280  -10.8860  -32.3070 C.ar     59 PHE    0.1150
    904 CZ        -82.7200  -11.3640  -32.0320 C.ar     59 PHE   -0.1150
    905 HN        -78.8290  -14.2380  -34.0450 H        59 PHE    0.1150
    906 HA        -81.3410  -14.8800  -35.1460 H        59 PHE   -0.1150
    907 HB1       -81.0010  -12.5590  -36.3200 H        59 PHE    0.1150
    908 HB2       -79.4630  -12.4890  -35.3460 H        59 PHE   -0.1150
    909 HD1       -82.9910  -13.5970  -34.5780 H        59 PHE    0.1150
    910 HD2       -79.7140  -11.0180  -33.6110 H        59 PHE   -0.1150
    911 HE1       -84.2730  -12.7200  -32.6490 H        59 PHE    0.1150
    912 HE2       -80.9890  -10.1280  -31.6760 H        59 PHE    0.5100
    913 HZ        -83.2760  -10.9760  -31.1910 H        59 PHE   -0.5100
    914 N         -78.9270  -14.9630  -37.3110 N.am     60 GLY   -0.4700
    915 CA        -78.5590  -15.5260  -38.6080 C.3      60 GLY    0.3100
    916 C         -78.7460  -17.0330  -38.6950 C.2      60 GLY   -0.0200
    917 O         -78.7910  -17.6010  -39.7930 O.2      60 GLY    0.0900
    918 HN        -78.1760  -14.5850  -36.7750 H        60 GLY    0.0900
    919 HA1       -77.5190  -15.2930  -38.7840 H        60 GLY    0.5100
    920 HA2       -79.1780  -15.0550  -39.3580 H        60 GLY   -0.5100
    921 N         -78.8590  -17.6830  -37.5350 N.am     61 ALA   -0.4700
    922 CA        -79.0940  -19.1230  -37.4680 C.3      61 ALA    0.3100
    923 C         -80.5820  -19.4530  -37.6000 C.2      61 ALA    0.0700
    924 O         -80.9460  -20.4340  -38.2710 O.2      61 ALA    0.0900
    925 CB        -78.5370  -19.6930  -36.1890 C.3      61 ALA   -0.2700
    926 HN        -78.7880  -17.2130  -36.6590 H        61 ALA    0.0900
    927 HA        -78.6160  -19.5800  -38.3210 H        61 ALA    0.0900
    928 HB1       -78.8880  -19.0950  -35.3210 H        61 ALA    0.0900
    929 HB2       -77.4260  -19.6640  -36.2140 H        61 ALA    0.5100
    930 HB3       -78.8830  -20.7410  -36.0600 H        61 ALA   -0.5100
    931 N         -81.4440  -18.6370  -36.9730 N.am     62 THR   -0.4700
    932 CA        -82.8950  -18.7900  -37.1900 C.3      62 THR    0.3100
    933 C         -83.2030  -18.8160  -38.7000 C.2      62 THR    0.0700
    934 O         -83.8220  -19.7540  -39.1970 O.2      62 THR    0.0900
    935 CB        -83.7490  -17.6900  -36.4820 C.3      62 THR    0.1400
    936 CG2       -83.1570  -17.3000  -35.1280 C.3      62 THR    0.0900
    937 OG1       -83.8610  -16.5310  -37.3210 O.3      62 THR   -0.6600
    938 HN        -81.1530  -17.9130  -36.3530 H        62 THR    0.4300
    939 HA        -83.1750  -19.7630  -36.8160 H        62 THR   -0.2700
    940 HB        -84.7680  -18.0820  -36.2750 H        62 THR    0.0900
    941 HG1       -82.9630  -16.2240  -37.4680 H        62 THR    0.0900
    942 HG21      -82.0860  -17.5920  -35.0810 H        62 THR    0.0900
    943 HG22      -83.7030  -17.8200  -34.3120 H        62 THR    0.5100
    944 HG23      -83.2310  -16.2000  -34.9850 H        62 THR   -0.5100
    945 N         -82.7120  -17.8010  -39.4170 N.am     63 LEU   -0.4700
    946 CA        -82.9420  -17.6090  -40.8490 C.3      63 LEU    0.3100
    947 C         -82.5150  -18.7930  -41.7160 C.2      63 LEU    0.0700
    948 O         -83.1850  -19.1250  -42.6990 O.2      63 LEU    0.0900
    949 CB        -82.2010  -16.3560  -41.3170 C.3      63 LEU   -0.1800
    950 CG        -82.6120  -15.7030  -42.6360 C.3      63 LEU    0.0900
    951 CD1       -83.6870  -14.6890  -42.3700 C.3      63 LEU    0.0900
    952 CD2       -81.4300  -15.0290  -43.3280 C.3      63 LEU   -0.0900
    953 HN        -82.1450  -17.1020  -38.9890 H        63 LEU    0.0900
    954 HA        -84.0050  -17.5060  -41.0120 H        63 LEU   -0.2700
    955 HB1       -81.1290  -16.6250  -41.4040 H        63 LEU    0.0900
    956 HB2       -82.3200  -15.5900  -40.5240 H        63 LEU    0.0900
    957 HG        -82.9920  -16.4790  -43.3350 H        63 LEU    0.0900
    958 HD11      -83.2320  -13.6960  -42.1660 H        63 LEU   -0.2700
    959 HD12      -84.2850  -14.9940  -41.4850 H        63 LEU    0.0900
    960 HD13      -84.3490  -14.6000  -43.2570 H        63 LEU    0.0900
    961 HD21      -80.6380  -15.7780  -43.5480 H        63 LEU    0.0900
    962 HD22      -81.0030  -14.2440  -42.6680 H        63 LEU    0.5100
    963 HD23      -81.7630  -14.5730  -44.2850 H        63 LEU   -0.5100
    964 N         -81.3860  -19.4160  -41.3740 N.am     64 VAL   -0.4700
    965 CA        -80.9170  -20.5910  -42.1180 C.3      64 VAL    0.3100
    966 C         -81.8180  -21.7910  -41.8230 C.2      64 VAL    0.0700
    967 O         -82.2080  -22.5260  -42.7380 O.2      64 VAL    0.0900
    968 CB        -79.4270  -20.9290  -41.8320 C.3      64 VAL   -0.0900
    969 CG1       -79.0520  -22.2950  -42.4080 C.3      64 VAL    0.0900
    970 CG2       -78.5170  -19.8530  -42.4110 C.3      64 VAL   -0.2700
    971 HN        -80.8180  -19.1160  -40.6110 H        64 VAL    0.0900
    972 HA        -81.0490  -20.3840  -43.1700 H        64 VAL    0.0900
    973 HB        -79.2580  -20.9370  -40.7340 H        64 VAL    0.0900
    974 HG11      -79.3720  -22.3630  -43.4690 H        64 VAL   -0.2700
    975 HG12      -79.5580  -23.1000  -41.8330 H        64 VAL    0.0900
    976 HG13      -77.9510  -22.4370  -42.3600 H        64 VAL    0.0900
    977 HG21      -78.7530  -18.8680  -41.9540 H        64 VAL    0.0900
    978 HG22      -78.6680  -19.7800  -43.5100 H        64 VAL    0.5100
    979 HG23      -77.4550  -20.0990  -42.1960 H        64 VAL   -0.5100
    980 N         -82.1650  -21.9620  -40.5420 N.am     65 VAL   -0.4700
    981 CA        -83.0460  -23.0500  -40.1070 C.3      65 VAL    0.3100
    982 C         -84.4770  -22.9110  -40.6670 C.2      65 VAL    0.0700
    983 O         -85.0240  -23.8670  -41.2380 O.2      65 VAL    0.0900
    984 CB        -83.0680  -23.1920  -38.5510 C.3      65 VAL   -0.0900
    985 CG1       -84.1840  -24.1350  -38.0910 C.3      65 VAL    0.0900
    986 CG2       -81.7170  -23.6840  -38.0290 C.3      65 VAL   -0.2700
    987 HN        -81.8380  -21.3560  -39.8220 H        65 VAL    0.0900
    988 HA        -82.6900  -23.9630  -40.5580 H        65 VAL    0.0900
    989 HB        -83.2250  -22.1910  -38.0960 H        65 VAL    0.0900
    990 HG11      -84.1420  -25.0850  -38.6640 H        65 VAL   -0.2700
    991 HG12      -85.1740  -23.6600  -38.2630 H        65 VAL    0.0900
    992 HG13      -84.0630  -24.3660  -37.0110 H        65 VAL    0.0900
    993 HG21      -80.9160  -22.9640  -38.3050 H        65 VAL    0.0900
    994 HG22      -81.4760  -24.6720  -38.4760 H        65 VAL    0.5100
    995 HG23      -81.7480  -23.7720  -36.9210 H        65 VAL   -0.5100
    996 N         -85.0660  -21.7200  -40.5270 N.am     66 ARG   -0.4700
    997 CA        -86.4840  -21.5000  -40.8570 C.3      66 ARG    0.3100
    998 C         -86.7650  -20.9640  -42.2650 C.2      66 ARG    0.0700
    999 O         -87.9040  -20.5850  -42.5550 O.2      66 ARG    0.0900
   1000 CB        -87.1350  -20.5620  -39.8260 C.3      66 ARG   -0.1800
   1001 CG        -87.0780  -21.0570  -38.3660 C.3      66 ARG    0.0900
   1002 CD        -87.9430  -22.3020  -38.1300 C.3      66 ARG    0.0900
   1003 NE        -89.2400  -22.1800  -38.8030 N.pl3    66 ARG   -0.1800
   1004 CZ        -90.3130  -21.5820  -38.2860 C.cat    66 ARG    0.0900
   1005 NH1       -90.2660  -21.0500  -37.0660 N.pl3    66 ARG    0.0900
   1006 NH2       -91.4410  -21.5200  -38.9920 N.pl3    66 ARG    0.2000
   1007 HN        -84.5690  -20.9230  -40.1910 H        66 ARG    0.0900
   1008 HA        -86.9820  -22.4580  -40.8600 H        66 ARG    0.0900
   1009 HB1       -88.2000  -20.4260  -40.1050 H        66 ARG   -0.7000
   1010 HB2       -86.6190  -19.5800  -39.8790 H        66 ARG    0.4400
   1011 HG1       -87.4330  -20.2430  -37.7000 H        66 ARG    0.6400
   1012 HG2       -86.0250  -21.2990  -38.1110 H        66 ARG   -0.8000
   1013 HD1       -88.1330  -22.4280  -37.0430 H        66 ARG    0.4600
   1014 HD2       -87.4300  -23.2000  -38.5350 H        66 ARG    0.4600
   1015 HE        -89.3260  -22.5730  -39.7180 H        66 ARG   -0.8000
   1016 HH11      -89.4210  -21.0990  -36.5320 H        66 ARG    0.4600
   1017 HH12      -91.0750  -20.6040  -36.6850 H        66 ARG    0.4600
   1018 HH21      -91.4810  -21.9210  -39.9070 H        66 ARG    0.5100
   1019 HH22      -92.2480  -21.0720  -38.6060 H        66 ARG   -0.5100
   1020 N         -85.7390  -20.9160  -43.1280 N.am     67 GLY   -0.4700
   1021 CA        -85.8430  -20.2900  -44.4580 C.3      67 GLY    0.3100
   1022 C         -86.3630  -18.8470  -44.5410 C.2      67 GLY   -0.0200
   1023 O         -86.4040  -18.2760  -45.6300 O.2      67 GLY    0.0900
   1024 HN        -84.8500  -21.3070  -42.9050 H        67 GLY    0.0900
   1025 HA1       -86.5070  -20.9130  -45.0380 H        67 GLY    0.5100
   1026 HA2       -84.8510  -20.3060  -44.8820 H        67 GLY   -0.5100
   1027 N         -86.7510  -18.2450  -43.4080 N.am     68 THR   -0.4700
   1028 CA        -87.3520  -16.9050  -43.3900 C.3      68 THR    0.3100
   1029 C         -87.1060  -16.0910  -42.0950 C.2      68 THR    0.0700
   1030 O         -86.6660  -16.6380  -41.0720 O.2      68 THR    0.0900
   1031 CB        -88.8740  -16.9780  -43.7180 C.3      68 THR    0.1400
   1032 CG2       -89.6030  -17.9080  -42.7400 C.3      68 THR    0.0900
   1033 OG1       -89.4590  -15.6660  -43.6710 O.3      68 THR   -0.6600
   1034 HN        -86.6470  -18.6860  -42.5190 H        68 THR    0.4300
   1035 HA        -86.8400  -16.2990  -44.1220 H        68 THR   -0.2700
   1036 HB        -89.0180  -17.3980  -44.7360 H        68 THR    0.0900
   1037 HG1       -89.1100  -15.1940  -44.4310 H        68 THR    0.0900
   1038 HG21      -89.2080  -17.7650  -41.7110 H        68 THR    0.0900
   1039 HG22      -89.4470  -18.9660  -43.0370 H        68 THR    0.5100
   1040 HG23      -90.6900  -17.6760  -42.7360 H        68 THR   -0.5100
   1041 N         -87.3970  -14.7810  -42.1510 N.am     69 TRP   -0.4700
   1042 CA        -87.1060  -13.8380  -41.0600 C.3      69 TRP    0.3100
   1043 C         -88.3170  -13.5950  -40.1750 C.2      69 TRP    0.0700
   1044 O         -89.3380  -13.0650  -40.6180 O.2      69 TRP    0.0900
   1045 CB        -86.5650  -12.5060  -41.6120 C.3      69 TRP   -0.1800
   1046 CG        -86.1030  -11.5080  -40.5510 C.ar     69 TRP    0.0900
   1047 CD1       -86.7540  -10.3700  -40.1530 C.ar     69 TRP    0.0900
   1048 CD2       -84.8940  -11.5620  -39.7720 C.ar     69 TRP   -0.0300
   1049 CE2       -84.8850  -10.4230  -38.9310 C.ar     69 TRP   -0.1500
   1050 CE3       -83.8180  -12.4610  -39.7050 C.ar     69 TRP    0.2200
   1051 NE1       -86.0320   -9.7190  -39.1840 N.ar     69 TRP   -0.5100
   1052 CZ2       -83.8470  -10.1580  -38.0320 C.ar     69 TRP    0.3700
   1053 CZ3       -82.7810  -12.1970  -38.8130 C.ar     69 TRP    0.2400
   1054 CH2       -82.8050  -11.0520  -37.9870 C.ar     69 TRP    0.1100
   1055 HN        -87.8330  -14.3810  -42.9530 H        69 TRP   -0.2500
   1056 HA        -86.3760  -14.2970  -40.4090 H        69 TRP    0.1700
   1057 HB1       -87.3680  -12.0230  -42.2080 H        69 TRP   -0.2000
   1058 HB2       -85.7010  -12.7260  -42.2730 H        69 TRP    0.1400
   1059 HD1       -87.7020  -10.0330  -40.5460 H        69 TRP   -0.2700
   1060 HE1       -86.2930   -8.8860  -38.7470 H        69 TRP    0.1600
   1061 HE3       -83.7790  -13.3440  -40.3250 H        69 TRP   -0.1400
   1062 HZ2       -83.8470   -9.2900  -37.3910 H        69 TRP    0.1400
   1063 HZ3       -81.9440  -12.8780  -38.7530 H        69 TRP    0.5100
   1064 HH2       -81.9880  -10.8760  -37.3040 H        69 TRP   -0.5100
   1065 N         -88.1760  -13.9640  -38.9070 N.am     70 LEU   -0.4700
   1066 CA        -89.3010  -14.0340  -37.9840 C.3      70 LEU    0.3100
   1067 C         -89.2750  -12.8790  -37.0030 C.2      70 LEU    0.0700
   1068 O         -89.8980  -12.9520  -35.9420 O.2      70 LEU    0.0900
   1069 CB        -89.2760  -15.3630  -37.2040 C.3      70 LEU   -0.1800
   1070 CG        -88.5450  -16.5840  -37.8000 C.3      70 LEU    0.0900
   1071 CD1       -88.5560  -17.7360  -36.8110 C.3      70 LEU    0.0900
   1072 CD2       -89.1120  -17.0430  -39.1440 C.3      70 LEU   -0.0900
   1073 HN        -87.2880  -14.2110  -38.5270 H        70 LEU    0.0900
   1074 HA        -90.2110  -13.9520  -38.5580 H        70 LEU   -0.2700
   1075 HB1       -90.3310  -15.6640  -37.0460 H        70 LEU    0.0900
   1076 HB2       -88.8070  -15.1530  -36.2210 H        70 LEU    0.0900
   1077 HG        -87.4940  -16.3080  -38.0330 H        70 LEU    0.0900
   1078 HD11      -89.5350  -18.2590  -36.8440 H        70 LEU   -0.2700
   1079 HD12      -88.3940  -17.3520  -35.7810 H        70 LEU    0.0900
   1080 HD13      -87.7570  -18.4640  -37.0680 H        70 LEU    0.0900
   1081 HD21      -89.0380  -16.2240  -39.8900 H        70 LEU    0.0900
   1082 HD22      -90.1830  -17.3210  -39.0270 H        70 LEU    0.5100
   1083 HD23      -88.5390  -17.9170  -39.5180 H        70 LEU   -0.5100
   1084 N         -88.5470  -11.8160  -37.3410 N.am     71 TRP   -0.4700
   1085 CA        -88.3510  -10.7140  -36.3940 C.3      71 TRP    0.3100
   1086 C         -88.6650   -9.3590  -37.0350 C.2      71 TRP    0.0700
   1087 O         -88.4460   -8.3050  -36.4250 O.2      71 TRP    0.0900
   1088 CB        -86.9260  -10.7270  -35.7790 C.3      71 TRP   -0.1800
   1089 CG        -86.3010  -12.1130  -35.6290 C.ar     71 TRP    0.0900
   1090 CD1       -85.4050  -12.7180  -36.4840 C.ar     71 TRP    0.0900
   1091 CD2       -86.5450  -13.0610  -34.5800 C.ar     71 TRP   -0.0300
   1092 CE2       -85.7600  -14.2090  -34.8590 C.ar     71 TRP   -0.1500
   1093 CE3       -87.3490  -13.0560  -33.4360 C.ar     71 TRP    0.2200
   1094 NE1       -85.0750  -13.9700  -36.0220 N.ar     71 TRP   -0.5100
   1095 CZ2       -85.7580  -15.3370  -34.0330 C.ar     71 TRP    0.3700
   1096 CZ3       -87.3440  -14.1790  -32.6130 C.ar     71 TRP    0.2400
   1097 CH2       -86.5510  -15.3000  -32.9150 C.ar     71 TRP    0.1100
   1098 HN        -88.1130  -11.7220  -38.2340 H        71 TRP   -0.2500
   1099 HA        -89.0910  -10.8140  -35.6140 H        71 TRP    0.1700
   1100 HB1       -86.9760  -10.2640  -34.7710 H        71 TRP   -0.2000
   1101 HB2       -86.2590  -10.1200  -36.4270 H        71 TRP    0.1400
   1102 HD1       -85.0190  -12.2720  -37.3880 H        71 TRP   -0.2700
   1103 HE1       -84.4530  -14.5890  -36.4520 H        71 TRP    0.1600
   1104 HE3       -87.9680  -12.2080  -33.1810 H        71 TRP   -0.1400
   1105 HZ2       -85.1640  -16.2120  -34.2500 H        71 TRP    0.1400
   1106 HZ3       -87.9590  -14.1890  -31.7260 H        71 TRP    0.5100
   1107 HH2       -86.5670  -16.1520  -32.2510 H        71 TRP   -0.5100
   1108 N         -89.1670   -9.3920  -38.2730 N.am     72 GLY   -0.4700
   1109 CA        -89.6470   -8.1810  -38.9510 C.3      72 GLY    0.3100
   1110 C         -88.6180   -7.1940  -39.4880 C.2      72 GLY   -0.0200
   1111 O         -87.4390   -7.2170  -39.1140 O.2      72 GLY    0.0900
   1112 HN        -89.2380  -10.2400  -38.7920 H        72 GLY    0.0900
   1113 HA1       -90.2630   -7.6560  -38.2370 H        72 GLY    0.5100
   1114 HA2       -90.2440   -8.5150  -39.7860 H        72 GLY   -0.5100
   1115 N         -89.1070   -6.2960  -40.3470 N.am     73 SER   -0.4700
   1116 CA        -88.2980   -5.3980  -41.2020 C.3      73 SER    0.3100
   1117 C         -87.2020   -4.5790  -40.5110 C.2      73 SER    0.0700
   1118 O         -86.0600   -4.4840  -41.0190 O.2      73 SER    0.0900
   1119 CB        -89.2240   -4.4450  -41.9730 C.3      73 SER    0.0500
   1120 OG        -90.1230   -5.1730  -42.7910 O.3      73 SER    0.0900
   1121 HN        -90.0910   -6.1860  -40.4540 H        73 SER    0.0900
   1122 HA        -87.7260   -6.0070  -41.8860 H        73 SER   -0.6600
   1123 HB1       -88.6160   -3.7750  -42.6200 H        73 SER    0.4300
   1124 HB2       -89.8110   -3.8320  -41.2550 H        73 SER    0.5100
   1125 HG1       -89.6270   -5.4180  -43.5760 H        73 SER   -0.5100
   1126 N         -87.5430   -3.9790  -39.3660 N.am     74 PHE   -0.4700
   1127 CA        -86.5780   -3.1350  -38.6880 C.3      74 PHE    0.3100
   1128 C         -85.4670   -3.9240  -38.0320 C.2      74 PHE    0.0700
   1129 O         -84.3030   -3.6310  -38.2480 O.2      74 PHE    0.0900
   1130 CB        -87.1930   -2.2060  -37.6580 C.3      74 PHE   -0.1800
   1131 CG        -86.1570   -1.5270  -36.8290 C.ar     74 PHE    0.0900
   1132 CD1       -85.3240   -0.5600  -37.3970 C.ar     74 PHE    0.0900
   1133 CD2       -85.9560   -1.8970  -35.5040 C.ar     74 PHE    0.0000
   1134 CE1       -84.3330    0.0610  -36.6460 C.ar     74 PHE   -0.1150
   1135 CE2       -84.9680   -1.2850  -34.7370 C.ar     74 PHE    0.1150
   1136 CZ        -84.1530   -0.3000  -35.3120 C.ar     74 PHE   -0.1150
   1137 HN        -88.4400   -4.0800  -38.9430 H        74 PHE    0.1150
   1138 HA        -86.0760   -2.5510  -39.4450 H        74 PHE   -0.1150
   1139 HB1       -87.8450   -2.7880  -36.9710 H        74 PHE    0.1150
   1140 HB2       -87.7850   -1.4190  -38.1710 H        74 PHE   -0.1150
   1141 HD1       -85.4510   -0.2910  -38.4360 H        74 PHE    0.1150
   1142 HD2       -86.5730   -2.6670  -35.0640 H        74 PHE   -0.1150
   1143 HE1       -83.7050    0.8190  -37.0920 H        74 PHE    0.1150
   1144 HE2       -84.8300   -1.5680  -33.7030 H        74 PHE    0.5100
   1145 HZ        -83.3860    0.1800  -34.7210 H        74 PHE   -0.5100
   1146 N         -85.8150   -4.9080  -37.2090 N.am     75 LEU   -0.4700
   1147 CA        -84.7860   -5.7460  -36.6160 C.3      75 LEU    0.3100
   1148 C         -83.9200   -6.4080  -37.6830 C.2      75 LEU    0.0700
   1149 O         -82.7550   -6.6630  -37.4460 O.2      75 LEU    0.0900
   1150 CB        -85.3810   -6.7890  -35.6620 C.3      75 LEU   -0.1800
   1151 CG        -85.7340   -6.3170  -34.2450 C.3      75 LEU    0.0900
   1152 CD1       -85.9220   -7.5110  -33.3100 C.3      75 LEU    0.0900
   1153 CD2       -84.6760   -5.3650  -33.6830 C.3      75 LEU   -0.0900
   1154 HN        -86.7620   -5.1120  -36.9710 H        75 LEU    0.0900
   1155 HA        -84.1060   -5.1000  -36.0820 H        75 LEU   -0.2700
   1156 HB1       -84.6470   -7.6160  -35.5690 H        75 LEU    0.0900
   1157 HB2       -86.3080   -7.1810  -36.1280 H        75 LEU    0.0900
   1158 HG        -86.6740   -5.7250  -34.2790 H        75 LEU    0.0900
   1159 HD11      -84.9860   -8.1080  -33.2620 H        75 LEU   -0.2700
   1160 HD12      -86.7380   -8.1630  -33.6880 H        75 LEU    0.0900
   1161 HD13      -86.1690   -7.1560  -32.2880 H        75 LEU    0.0900
   1162 HD21      -84.7120   -4.3940  -34.2220 H        75 LEU    0.0900
   1163 HD22      -83.6640   -5.8050  -33.8130 H        75 LEU    0.5100
   1164 HD23      -84.8680   -5.1810  -32.6050 H        75 LEU   -0.5100
   1165 N         -84.4910   -6.6910  -38.8520 N.am     76 CYS   -0.4700
   1166 CA        -83.7170   -7.2100  -39.9740 C.3      76 CYS    0.3100
   1167 C         -82.6570   -6.2030  -40.3850 C.2      76 CYS    0.0700
   1168 O         -81.4590   -6.5220  -40.4470 O.2      76 CYS    0.0900
   1169 CB        -84.6360   -7.5080  -41.1630 C.3      76 CYS   -0.1000
   1170 SG        -83.7730   -7.8560  -42.7180 S.3      76 CYS    0.0900
   1171 HN        -85.4660   -6.5620  -39.0120 H        76 CYS    0.0900
   1172 HA        -83.2180   -8.1100  -39.6490 H        76 CYS   -0.0800
   1173 HB1       -85.2990   -6.6300  -41.3130 H        76 CYS    0.5100
   1174 HB2       -85.2650   -8.3830  -40.9010 H        76 CYS   -0.5100
   1175 N         -83.1100   -4.9800  -40.6510 N.am     77 GLU   -0.4700
   1176 CA        -82.2260   -3.9210  -41.0990 C.3      77 GLU    0.3100
   1177 C         -81.0440   -3.7100  -40.1160 C.2      77 GLU    0.0700
   1178 O         -79.8660   -3.6740  -40.5150 O.2      77 GLU    0.0900
   1179 CB        -83.0460   -2.6430  -41.3060 C.3      77 GLU   -0.1800
   1180 CG        -82.6320   -1.8450  -42.5360 C.3      77 GLU    0.0900
   1181 CD        -83.6880   -0.8490  -42.9940 C.2      77 GLU    0.0900
   1182 OE1       -84.8850   -1.2250  -43.0470 O.co2    77 GLU   -0.2800
   1183 OE2       -83.3140    0.3090  -43.3060 O.co2    77 GLU    0.0900
   1184 HN        -84.0720   -4.7380  -40.5540 H        77 GLU    0.0900
   1185 HA        -81.7610   -4.2310  -42.0240 H        77 GLU    0.6200
   1186 HB1       -82.9280   -1.9990  -40.4090 H        77 GLU   -0.7600
   1187 HB2       -84.1160   -2.9230  -41.4100 H        77 GLU   -0.7600
   1188 HG1       -82.4330   -2.5500  -43.3700 H        77 GLU    0.5100
   1189 HG2       -81.7020   -1.2840  -42.3030 H        77 GLU   -0.5100
   1190 N         -81.3870   -3.6180  -38.8300 N.am     78 LEU   -0.4700
   1191 CA        -80.4690   -3.4180  -37.7270 C.3      78 LEU    0.3100
   1192 C         -79.4470   -4.5310  -37.6220 C.2      78 LEU    0.0700
   1193 O         -78.2720   -4.2640  -37.6380 O.2      78 LEU    0.0900
   1194 CB        -81.2590   -3.3270  -36.4220 C.3      78 LEU   -0.1800
   1195 CG        -80.4770   -3.0400  -35.1430 C.3      78 LEU    0.0900
   1196 CD1       -80.0330   -1.5870  -35.1250 C.3      78 LEU    0.0900
   1197 CD2       -81.3260   -3.3590  -33.9300 C.3      78 LEU   -0.0900
   1198 HN        -82.3430   -3.6870  -38.5600 H        78 LEU    0.0900
   1199 HA        -79.9180   -2.5060  -37.9020 H        78 LEU   -0.2700
   1200 HB1       -81.7870   -4.2930  -36.2830 H        78 LEU    0.0900
   1201 HB2       -82.0110   -2.5190  -36.5420 H        78 LEU    0.0900
   1202 HG        -79.5850   -3.7020  -35.0970 H        78 LEU    0.0900
   1203 HD11      -80.9180   -0.9170  -35.1650 H        78 LEU   -0.2700
   1204 HD12      -79.3890   -1.3770  -36.0060 H        78 LEU    0.0900
   1205 HD13      -79.4690   -1.3750  -34.1910 H        78 LEU    0.0900
   1206 HD21      -81.6180   -4.4310  -33.9390 H        78 LEU    0.0900
   1207 HD22      -82.2490   -2.7400  -33.9420 H        78 LEU    0.5100
   1208 HD23      -80.7510   -3.1570  -33.0010 H        78 LEU   -0.5100
   1209 N         -79.9110   -5.7720  -37.4970 N.am     79 TRP   -0.4700
   1210 CA        -79.0900   -6.9760  -37.4840 C.3      79 TRP    0.3100
   1211 C         -78.0700   -7.0310  -38.6310 C.2      79 TRP    0.0700
   1212 O         -76.8870   -7.3470  -38.4260 O.2      79 TRP    0.0900
   1213 CB        -80.0130   -8.2020  -37.5190 C.3      79 TRP   -0.1800
   1214 CG        -79.3590   -9.5340  -37.8500 C.ar     79 TRP    0.0900
   1215 CD1       -78.8780  -10.4600  -36.9600 C.ar     79 TRP    0.0900
   1216 CD2       -79.1470  -10.0930  -39.1560 C.ar     79 TRP   -0.0300
   1217 CE2       -78.5290  -11.3560  -38.9750 C.ar     79 TRP   -0.1500
   1218 CE3       -79.4210   -9.6530  -40.4550 C.ar     79 TRP    0.2200
   1219 NE1       -78.3750  -11.5520  -37.6300 N.ar     79 TRP   -0.5100
   1220 CZ2       -78.1800  -12.1860  -40.0500 C.ar     79 TRP    0.3700
   1221 CZ3       -79.0710  -10.4790  -41.5310 C.ar     79 TRP    0.2400
   1222 CH2       -78.4550  -11.7330  -41.3170 C.ar     79 TRP    0.1100
   1223 HN        -80.8890   -5.9370  -37.4040 H        79 TRP   -0.2500
   1224 HA        -78.4890   -6.9730  -36.5860 H        79 TRP    0.1700
   1225 HB1       -80.7990   -8.0170  -38.2800 H        79 TRP   -0.2000
   1226 HB2       -80.4860   -8.3010  -36.5200 H        79 TRP    0.1400
   1227 HD1       -78.8920  -10.3480  -35.8860 H        79 TRP   -0.2700
   1228 HE1       -77.9730  -12.3370  -37.2120 H        79 TRP    0.1600
   1229 HE3       -79.8920   -8.6990  -40.6450 H        79 TRP   -0.1400
   1230 HZ2       -77.7100  -13.1490  -39.9060 H        79 TRP    0.1400
   1231 HZ3       -79.2760  -10.1530  -42.5400 H        79 TRP    0.5100
   1232 HH2       -78.1960  -12.3470  -42.1670 H        79 TRP   -0.5100
   1233 N         -78.5140   -6.7250  -39.8450 N.am     80 THR   -0.4700
   1234 CA        -77.5610   -6.5650  -40.9260 C.3      80 THR    0.3100
   1235 C         -76.5110   -5.5140  -40.5590 C.2      80 THR    0.0700
   1236 O         -75.3130   -5.7860  -40.6480 O.2      80 THR    0.0900
   1237 CB        -78.2490   -6.2000  -42.2400 C.3      80 THR    0.1400
   1238 CG2       -77.2170   -6.0480  -43.3540 C.3      80 THR    0.0900
   1239 OG1       -79.1750   -7.2380  -42.5800 O.3      80 THR   -0.6600
   1240 HN        -79.4790   -6.5970  -40.0600 H        80 THR    0.4300
   1241 HA        -77.0260   -7.4970  -41.0340 H        80 THR   -0.2700
   1242 HB        -78.8000   -5.2420  -42.1280 H        80 THR    0.0900
   1243 HG1       -79.9590   -7.0780  -42.0480 H        80 THR    0.0900
   1244 HG21      -76.6620   -7.0000  -43.4940 H        80 THR    0.0900
   1245 HG22      -76.4900   -5.2500  -43.0890 H        80 THR    0.5100
   1246 HG23      -77.7250   -5.7910  -44.3070 H        80 THR   -0.5100
   1247 N         -76.9530   -4.3360  -40.1100 N.am     81 SER   -0.4700
   1248 CA        -76.0250   -3.2530  -39.7480 C.3      81 SER    0.3100
   1249 C         -74.9580   -3.6680  -38.7400 C.2      81 SER    0.0700
   1250 O         -73.8310   -3.1600  -38.7860 O.2      81 SER    0.0900
   1251 CB        -76.7740   -2.0420  -39.2000 C.3      81 SER    0.0500
   1252 OG        -77.7110   -1.5690  -40.1440 O.3      81 SER    0.0900
   1253 HN        -77.9240   -4.1390  -40.0010 H        81 SER    0.0900
   1254 HA        -75.4730   -2.9790  -40.6340 H        81 SER   -0.6600
   1255 HB1       -76.0520   -1.2270  -38.9740 H        81 SER    0.4300
   1256 HB2       -77.3140   -2.3250  -38.2710 H        81 SER    0.5100
   1257 HG1       -78.4030   -2.2330  -40.1850 H        81 SER   -0.5100
   1258 N         -75.3220   -4.5920  -37.8430 N.am     82 LEU   -0.4700
   1259 CA        -74.4560   -5.0720  -36.7860 C.3      82 LEU    0.3100
   1260 C         -73.4840   -6.1060  -37.2900 C.2      82 LEU    0.0700
   1261 O         -72.3620   -6.1380  -36.8290 O.2      82 LEU    0.0900
   1262 CB        -75.2620   -5.6480  -35.6240 C.3      82 LEU   -0.1800
   1263 CG        -76.0040   -4.6620  -34.7090 C.3      82 LEU    0.0900
   1264 CD1       -76.2650   -5.3200  -33.3510 C.3      82 LEU    0.0900
   1265 CD2       -75.2840   -3.3140  -34.5250 C.3      82 LEU   -0.0900
   1266 HN        -76.2310   -5.0000  -37.8650 H        82 LEU    0.0900
   1267 HA        -73.8560   -4.2420  -36.4460 H        82 LEU   -0.2700
   1268 HB1       -74.5600   -6.2280  -34.9880 H        82 LEU    0.0900
   1269 HB2       -76.0180   -6.3380  -36.0520 H        82 LEU    0.0900
   1270 HG        -76.9710   -4.3750  -35.1770 H        82 LEU    0.0900
   1271 HD11      -75.3030   -5.6050  -32.8740 H        82 LEU   -0.2700
   1272 HD12      -76.8800   -6.2360  -33.4860 H        82 LEU    0.0900
   1273 HD13      -76.7960   -4.6090  -32.6820 H        82 LEU    0.0900
   1274 HD21      -75.8460   -2.5070  -35.0420 H        82 LEU    0.0900
   1275 HD22      -74.2630   -3.3690  -34.9570 H        82 LEU    0.5100
   1276 HD23      -75.2200   -3.0640  -33.4440 H        82 LEU   -0.5100
   1277 N         -73.9050   -6.9560  -38.2250 N.am     83 ASP   -0.4700
   1278 CA        -72.9900   -7.8590  -38.9130 C.3      83 ASP    0.3100
   1279 C         -71.8840   -7.0690  -39.6230 C.2      83 ASP    0.0700
   1280 O         -70.6560   -7.2660  -39.3930 O.2      83 ASP    0.0900
   1281 CB        -73.7900   -8.6570  -39.9300 C.3      83 ASP   -0.2800
   1282 CG        -72.9600   -9.6780  -40.6610 C.2      83 ASP    0.0900
   1283 OD1       -71.8430   -9.3610  -41.1210 O.co2    83 ASP    0.0900
   1284 OD2       -73.4470  -10.8090  -40.8070 O.co2    83 ASP    0.6200
   1285 HN        -74.8630   -7.0130  -38.4960 H        83 ASP   -0.7600
   1286 HA        -72.5330   -8.5120  -38.1830 H        83 ASP   -0.7600
   1287 HB1       -74.2230   -7.9560  -40.6750 H        83 ASP    0.5100
   1288 HB2       -74.6130   -9.1850  -39.4050 H        83 ASP   -0.5100
   1289 N         -72.3370   -6.1550  -40.4850 N.am     84 VAL   -0.4700
   1290 CA        -71.4460   -5.2680  -41.2270 C.3      84 VAL    0.3100
   1291 C         -70.4460   -4.5730  -40.2990 C.2      84 VAL    0.0700
   1292 O         -69.2230   -4.6380  -40.5280 O.2      84 VAL    0.0900
   1293 CB        -72.2360   -4.2110  -42.0160 C.3      84 VAL   -0.0900
   1294 CG1       -71.2930   -3.3600  -42.8310 C.3      84 VAL    0.0900
   1295 CG2       -73.2030   -4.8820  -42.9420 C.3      84 VAL   -0.2700
   1296 HN        -73.3120   -6.0360  -40.6600 H        84 VAL    0.0900
   1297 HA        -70.8620   -5.8760  -41.9010 H        84 VAL    0.0900
   1298 HB        -72.8000   -3.5660  -41.3090 H        84 VAL    0.0900
   1299 HG11      -71.0040   -3.8930  -43.7610 H        84 VAL   -0.2700
   1300 HG12      -70.3750   -3.1450  -42.2440 H        84 VAL    0.0900
   1301 HG13      -71.7910   -2.4060  -43.1100 H        84 VAL    0.0900
   1302 HG21      -73.9170   -5.5050  -42.3620 H        84 VAL    0.0900
   1303 HG22      -72.6550   -5.5380  -43.6520 H        84 VAL    0.5100
   1304 HG23      -73.7790   -4.1180  -43.5070 H        84 VAL   -0.5100
   1305 N         -70.9790   -3.9310  -39.2510 N.am     85 LEU   -0.4700
   1306 CA        -70.1690   -3.2300  -38.2630 C.3      85 LEU    0.3100
   1307 C         -69.1270   -4.1350  -37.6370 C.2      85 LEU    0.0700
   1308 O         -67.9870   -3.7380  -37.5140 O.2      85 LEU    0.0900
   1309 CB        -71.0030   -2.5970  -37.1390 C.3      85 LEU   -0.1800
   1310 CG        -70.1510   -1.9080  -36.0450 C.3      85 LEU    0.0900
   1311 CD1       -69.3220   -0.7650  -36.6030 C.3      85 LEU    0.0900
   1312 CD2       -70.9700   -1.4080  -34.8830 C.3      85 LEU   -0.0900
   1313 HN        -71.9630   -3.9040  -39.0990 H        85 LEU    0.0900
   1314 HA        -69.6170   -2.4610  -38.7840 H        85 LEU   -0.2700
   1315 HB1       -71.6140   -3.3920  -36.6620 H        85 LEU    0.0900
   1316 HB2       -71.6820   -1.8420  -37.5860 H        85 LEU    0.0900
   1317 HG        -69.4710   -2.6590  -35.5900 H        85 LEU    0.0900
   1318 HD11      -69.9860    0.0050  -37.0530 H        85 LEU   -0.2700
   1319 HD12      -68.6360   -1.1450  -37.3900 H        85 LEU    0.0900
   1320 HD13      -68.7320   -0.2930  -35.7880 H        85 LEU    0.0900
   1321 HD21      -71.5050   -2.2540  -34.4010 H        85 LEU    0.0900
   1322 HD22      -71.7220   -0.6710  -35.2400 H        85 LEU    0.5100
   1323 HD23      -70.3070   -0.9320  -34.1300 H        85 LEU   -0.5100
   1324 N         -69.5140   -5.3360  -37.2250 N.am     86 CYS   -0.4700
   1325 CA        -68.5870   -6.2630  -36.6050 C.3      86 CYS    0.3100
   1326 C         -67.4290   -6.5730  -37.5180 C.2      86 CYS    0.0700
   1327 O         -66.2840   -6.5390  -37.0820 O.2      86 CYS    0.0900
   1328 CB        -69.2740   -7.5580  -36.1980 C.3      86 CYS   -0.1100
   1329 SG        -70.1110   -7.4230  -34.6260 S.3      86 CYS    0.0900
   1330 HN        -70.4540   -5.6540  -37.3220 H        86 CYS    0.0900
   1331 HA        -68.1660   -5.7780  -35.7380 H        86 CYS   -0.2300
   1332 HB1       -68.5090   -8.3610  -36.1420 H        86 CYS    0.1600
   1333 HB2       -70.0070   -7.8310  -36.9860 H        86 CYS    0.5100
   1334 HG1       -71.1800   -6.8130  -35.1180 H        86 CYS   -0.5100
   1335 N         -67.7000   -6.8700  -38.7890 N.am     87 VAL   -0.4700
   1336 CA        -66.5620   -7.1720  -39.6730 C.3      87 VAL    0.3100
   1337 C         -65.6420   -5.9670  -39.9140 C.2      87 VAL    0.0700
   1338 O         -64.4240   -6.1040  -39.8290 O.2      87 VAL    0.0900
   1339 CB        -67.0020   -7.8420  -40.9750 C.3      87 VAL   -0.0900
   1340 CG1       -65.8720   -7.8500  -42.0120 C.3      87 VAL    0.0900
   1341 CG2       -67.4840   -9.2520  -40.6630 C.3      87 VAL   -0.2700
   1342 HN        -68.6180   -6.9010  -39.1750 H        87 VAL    0.0900
   1343 HA        -65.8910   -7.8240  -39.1330 H        87 VAL    0.0900
   1344 HB        -67.8730   -7.2920  -41.3900 H        87 VAL    0.0900
   1345 HG11      -64.9380   -8.2430  -41.5560 H        87 VAL   -0.2700
   1346 HG12      -65.6820   -6.8160  -42.3730 H        87 VAL    0.0900
   1347 HG13      -66.1500   -8.5000  -42.8700 H        87 VAL    0.0900
   1348 HG21      -68.3400   -9.2160  -39.9570 H        87 VAL    0.0900
   1349 HG22      -66.6620   -9.8370  -40.1960 H        87 VAL    0.5100
   1350 HG23      -67.8150   -9.7540  -41.5970 H        87 VAL   -0.5100
   1351 N         -66.2330   -4.7980  -40.1870 N.am     88 THR   -0.4700
   1352 CA        -65.4930   -3.5390  -40.3940 C.3      88 THR    0.3100
   1353 C         -64.5610   -3.2120  -39.2200 C.2      88 THR    0.0700
   1354 O         -63.4140   -2.7990  -39.4080 O.2      88 THR    0.0900
   1355 CB        -66.4760   -2.3600  -40.6520 C.3      88 THR    0.1400
   1356 CG2       -65.7380   -1.0310  -40.8340 C.3      88 THR    0.0900
   1357 OG1       -67.2530   -2.6340  -41.8260 O.3      88 THR   -0.6600
   1358 HN        -67.2240   -4.7260  -40.2650 H        88 THR    0.4300
   1359 HA        -64.8360   -3.6710  -41.2410 H        88 THR   -0.2700
   1360 HB        -67.1610   -2.2400  -39.7850 H        88 THR    0.0900
   1361 HG1       -67.8440   -3.3520  -41.5890 H        88 THR    0.0900
   1362 HG21      -65.0470   -1.0940  -41.6990 H        88 THR    0.0900
   1363 HG22      -65.1480   -0.8000  -39.9220 H        88 THR    0.5100
   1364 HG23      -66.4700   -0.2160  -41.0220 H        88 THR   -0.5100
   1365 N         -65.0690   -3.4280  -38.0120 N.am     89 ALA   -0.4700
   1366 CA        -64.3430   -3.2290  -36.7660 C.3      89 ALA    0.3100
   1367 C         -63.1980   -4.2240  -36.6560 C.2      89 ALA    0.0700
   1368 O         -62.0670   -3.8120  -36.4930 O.2      89 ALA    0.0900
   1369 CB        -65.2830   -3.3370  -35.5620 C.3      89 ALA   -0.2700
   1370 HN        -66.0060   -3.7480  -37.9020 H        89 ALA    0.0900
   1371 HA        -63.8880   -2.2490  -36.7990 H        89 ALA    0.0900
   1372 HB1       -65.7550   -4.3420  -35.5350 H        89 ALA    0.0900
   1373 HB2       -66.0830   -2.5710  -35.6360 H        89 ALA    0.5100
   1374 HB3       -64.7090   -3.1900  -34.6210 H        89 ALA   -0.5100
   1375 N         -63.4840   -5.5260  -36.7630 N.am     90 SER   -0.4700
   1376 CA        -62.4480   -6.5620  -36.7970 C.3      90 SER    0.3100
   1377 C         -61.2770   -6.1660  -37.6890 C.2      90 SER    0.0700
   1378 O         -60.1360   -6.0910  -37.2330 O.2      90 SER    0.0900
   1379 CB        -63.0210   -7.9090  -37.2630 C.3      90 SER    0.0500
   1380 OG        -63.4550   -8.7090  -36.1790 O.3      90 SER    0.0900
   1381 HN        -64.4230   -5.8520  -36.8260 H        90 SER    0.0900
   1382 HA        -62.0420   -6.6570  -35.8000 H        90 SER   -0.6600
   1383 HB1       -62.2370   -8.4670  -37.8180 H        90 SER    0.4300
   1384 HB2       -63.8880   -7.7260  -37.9320 H        90 SER    0.5100
   1385 HG1       -64.3760   -8.4810  -36.0340 H        90 SER   -0.5100
   1386 N         -61.5600   -5.8830  -38.9570 N.am     91 ILE   -0.4700
   1387 CA        -60.4860   -5.5940  -39.9020 C.3      91 ILE    0.3100
   1388 C         -59.7450   -4.2640  -39.6380 C.2      91 ILE    0.0700
   1389 O         -58.5280   -4.1730  -39.8750 O.2      91 ILE    0.0900
   1390 CB        -60.9180   -5.7720  -41.3980 C.3      91 ILE   -0.0900
   1391 CG1       -59.7110   -5.6710  -42.3580 C.3      91 ILE    0.0900
   1392 CG2       -61.9890   -4.7670  -41.7800 C.3      91 ILE   -0.2700
   1393 CD        -58.6340   -6.7420  -42.2100 C.3      91 ILE    0.0900
   1394 HN        -62.4920   -5.8570  -39.3110 H        91 ILE    0.0900
   1395 HA        -59.6700   -6.2640  -39.6770 H        91 ILE    0.0900
   1396 HB        -61.3130   -6.8000  -41.5450 H        91 ILE   -0.1800
   1397 HG11      -59.2320   -4.6830  -42.1980 H        91 ILE    0.0900
   1398 HG12      -60.0990   -5.7210  -43.3970 H        91 ILE    0.0900
   1399 HG21      -61.6060   -3.7320  -41.6470 H        91 ILE   -0.2700
   1400 HG22      -62.8810   -4.9010  -41.1310 H        91 ILE    0.0900
   1401 HG23      -62.2750   -4.9050  -42.8440 H        91 ILE    0.0900
   1402 HD1       -58.9510   -7.6760  -42.7200 H        91 ILE    0.0900
   1403 HD2       -58.4670   -6.9640  -41.1340 H        91 ILE    0.5100
   1404 HD3       -57.6860   -6.3900  -42.6710 H        91 ILE   -0.5100
   1405 N         -60.4520   -3.2450  -39.1390 N.am     92 GLU   -0.4700
   1406 CA        -59.7810   -1.9780  -38.8290 C.3      92 GLU    0.3100
   1407 C         -58.8300   -2.1070  -37.6280 C.2      92 GLU    0.0700
   1408 O         -57.7500   -1.5240  -37.6090 O.2      92 GLU    0.0900
   1409 CB        -60.7870   -0.8360  -38.6370 C.3      92 GLU   -0.1800
   1410 CG        -61.1170   -0.0560  -39.9200 C.3      92 GLU    0.0900
   1411 CD        -62.3470    0.8530  -39.7650 C.2      92 GLU    0.0900
   1412 OE1       -62.5160    1.4420  -38.6730 O.co2    92 GLU   -0.2800
   1413 OE2       -63.1460    0.9830  -40.7290 O.co2    92 GLU    0.0900
   1414 HN        -61.4310   -3.2960  -38.9620 H        92 GLU    0.0900
   1415 HA        -59.1130   -1.7500  -39.6480 H        92 GLU    0.6200
   1416 HB1       -60.3710   -0.1240  -37.8930 H        92 GLU   -0.7600
   1417 HB2       -61.7300   -1.2630  -38.2370 H        92 GLU   -0.7600
   1418 HG1       -61.3140   -0.7780  -40.7400 H        92 GLU    0.5100
   1419 HG2       -60.2440    0.5760  -40.1920 H        92 GLU   -0.5100
   1420 N         -59.2470   -2.8940  -36.6400 N.am     93 THR   -0.4700
   1421 CA        -58.4690   -3.2030  -35.4480 C.3      93 THR    0.3100
   1422 C         -57.2410   -4.0420  -35.7950 C.2      93 THR    0.0700
   1423 O         -56.1800   -3.8030  -35.2460 O.2      93 THR    0.0900
   1424 CB        -59.3580   -3.8800  -34.3560 C.3      93 THR    0.1400
   1425 CG2       -58.5580   -4.7780  -33.4100 C.3      93 THR    0.0900
   1426 OG1       -60.0180   -2.8740  -33.5800 O.3      93 THR   -0.6600
   1427 HN        -60.1460   -3.3220  -36.6750 H        93 THR    0.4300
   1428 HA        -58.0550   -2.2790  -35.0730 H        93 THR   -0.2700
   1429 HB        -60.1250   -4.5240  -34.8390 H        93 THR    0.0900
   1430 HG1       -60.5530   -2.3700  -34.1970 H        93 THR    0.0900
   1431 HG21      -57.6730   -4.2290  -33.0210 H        93 THR    0.0900
   1432 HG22      -58.2050   -5.6800  -33.9520 H        93 THR    0.5100
   1433 HG23      -59.1920   -5.0820  -32.5490 H        93 THR   -0.5100
   1434 N         -57.3800   -5.0130  -36.7090 N.am     94 LEU   -0.4700
   1435 CA        -56.2190   -5.7800  -37.2060 C.3      94 LEU    0.3100
   1436 C         -55.2160   -4.9060  -37.9320 C.2      94 LEU    0.0700
   1437 O         -54.0250   -4.9870  -37.6760 O.2      94 LEU    0.0900
   1438 CB        -56.6390   -6.9430  -38.1020 C.3      94 LEU   -0.1800
   1439 CG        -57.2430   -8.1210  -37.3520 C.3      94 LEU    0.0900
   1440 CD1       -57.4560   -9.2750  -38.3010 C.3      94 LEU    0.0900
   1441 CD2       -56.3250   -8.5210  -36.2420 C.3      94 LEU   -0.0900
   1442 HN        -58.2670   -5.2580  -37.0920 H        94 LEU    0.0900
   1443 HA        -55.6820   -6.1530  -36.3460 H        94 LEU   -0.2700
   1444 HB1       -55.7440   -7.3000  -38.6530 H        94 LEU    0.0900
   1445 HB2       -57.3870   -6.5700  -38.8320 H        94 LEU    0.0900
   1446 HG        -58.2160   -7.8190  -36.9090 H        94 LEU    0.0900
   1447 HD11      -56.4870   -9.5890  -38.7460 H        94 LEU   -0.2700
   1448 HD12      -58.1400   -8.9700  -39.1220 H        94 LEU    0.0900
   1449 HD13      -57.8910  -10.1390  -37.7540 H        94 LEU    0.0900
   1450 HD21      -56.4580   -7.8420  -35.3730 H        94 LEU    0.0900
   1451 HD22      -55.2700   -8.4600  -36.5820 H        94 LEU    0.5100
   1452 HD23      -56.5540   -9.5590  -35.9190 H        94 LEU   -0.5100
   1453 N         -55.7140   -4.0580  -38.8280 N.am     95 CYS   -0.4700
   1454 CA        -54.9030   -3.0490  -39.4860 C.3      95 CYS    0.3100
   1455 C         -54.0870   -2.2330  -38.4790 C.2      95 CYS    0.0700
   1456 O         -52.8570   -2.0980  -38.5950 O.2      95 CYS    0.0900
   1457 CB        -55.8140   -2.1180  -40.2880 C.3      95 CYS   -0.1100
   1458 SG        -54.9400   -1.0520  -41.4770 S.3      95 CYS    0.0900
   1459 HN        -56.6760   -4.0780  -39.0890 H        95 CYS    0.0900
   1460 HA        -54.1990   -3.5470  -40.1350 H        95 CYS   -0.2300
   1461 HB1       -56.3680   -1.4770  -39.5710 H        95 CYS    0.1600
   1462 HB2       -56.5470   -2.7440  -40.8370 H        95 CYS    0.5100
   1463 HG1       -54.8140   -1.9910  -42.4030 H        95 CYS   -0.5100
   1464 N         -54.7780   -1.7030  -37.4750 N.am     96 VAL   -0.4700
   1465 CA        -54.1460   -0.8700  -36.4710 C.3      96 VAL    0.3100
   1466 C         -53.0820   -1.6530  -35.7240 C.2      96 VAL    0.0700
   1467 O         -52.0520   -1.0960  -35.4030 O.2      96 VAL    0.0900
   1468 CB        -55.1660   -0.2500  -35.4790 C.3      96 VAL   -0.0900
   1469 CG1       -54.5020    0.1220  -34.1630 C.3      96 VAL    0.0900
   1470 CG2       -55.7990    0.9810  -36.0770 C.3      96 VAL   -0.2700
   1471 HN        -55.7570   -1.8540  -37.3670 H        96 VAL    0.0900
   1472 HA        -53.6150   -0.0850  -36.9870 H        96 VAL    0.0900
   1473 HB        -55.9770   -0.9850  -35.2840 H        96 VAL    0.0900
   1474 HG11      -53.5850    0.7200  -34.3540 H        96 VAL   -0.2700
   1475 HG12      -54.2170   -0.7990  -33.6100 H        96 VAL    0.0900
   1476 HG13      -55.1990    0.7280  -33.5460 H        96 VAL    0.0900
   1477 HG21      -56.3280    0.7190  -37.0180 H        96 VAL    0.0900
   1478 HG22      -55.0140    1.7330  -36.3090 H        96 VAL    0.5100
   1479 HG23      -56.5320    1.4130  -35.3640 H        96 VAL   -0.5100
   1480 N         -53.3320   -2.9390  -35.4630 N.am     97 ILE   -0.4700
   1481 CA        -52.4090   -3.8050  -34.7280 C.3      97 ILE    0.3100
   1482 C         -51.1220   -3.9960  -35.5100 C.2      97 ILE    0.0700
   1483 O         -50.0300   -3.9050  -34.9560 O.2      97 ILE    0.0900
   1484 CB        -53.0460   -5.1580  -34.3810 C.3      97 ILE   -0.0900
   1485 CG1       -54.0070   -4.9800  -33.2060 C.3      97 ILE    0.0900
   1486 CG2       -51.9800   -6.1690  -34.0300 C.3      97 ILE   -0.2700
   1487 CD        -54.8220   -6.2050  -32.8480 C.3      97 ILE    0.0900
   1488 HN        -54.1770   -3.3750  -35.7640 H        97 ILE    0.0900
   1489 HA        -52.1240   -3.2870  -33.8230 H        97 ILE    0.0900
   1490 HB        -53.6290   -5.5250  -35.2530 H        97 ILE   -0.1800
   1491 HG11      -54.7100   -4.1580  -33.4570 H        97 ILE    0.0900
   1492 HG12      -53.4130   -4.6870  -32.3150 H        97 ILE    0.0900
   1493 HG21      -51.2830   -5.7430  -33.2770 H        97 ILE   -0.2700
   1494 HG22      -51.4010   -6.4380  -34.9390 H        97 ILE    0.0900
   1495 HG23      -52.4510   -7.0810  -33.6030 H        97 ILE    0.0900
   1496 HD1       -54.1660   -6.9830  -32.4020 H        97 ILE    0.0900
   1497 HD2       -55.2970   -6.6230  -33.7610 H        97 ILE    0.5100
   1498 HD3       -55.6060   -5.9360  -32.1080 H        97 ILE   -0.5100
   1499 N         -51.2560   -4.2270  -36.8070 N.am     98 ALA   -0.4700
   1500 CA        -50.1060   -4.2760  -37.6730 C.3      98 ALA    0.3100
   1501 C         -49.3080   -2.9720  -37.6190 C.2      98 ALA    0.0700
   1502 O         -48.0870   -3.0140  -37.4300 O.2      98 ALA    0.0900
   1503 CB        -50.5180   -4.6000  -39.0890 C.3      98 ALA   -0.2700
   1504 HN        -52.1430   -4.3730  -37.2360 H        98 ALA    0.0900
   1505 HA        -49.4360   -5.0330  -37.2950 H        98 ALA    0.0900
   1506 HB1       -51.0650   -3.7420  -39.5340 H        98 ALA    0.0900
   1507 HB2       -51.1860   -5.4880  -39.0960 H        98 ALA    0.5100
   1508 HB3       -49.6180   -4.8060  -39.7070 H        98 ALA   -0.5100
   1509 N         -49.9770   -1.8180  -37.7470 N.am     99 ILE   -0.4700
   1510 CA        -49.2490   -0.5310  -37.7220 C.3      99 ILE    0.3100
   1511 C         -48.4690   -0.3080  -36.4190 C.2      99 ILE    0.0700
   1512 O         -47.2630   -0.0600  -36.4440 O.2      99 ILE    0.0900
   1513 CB        -50.1470    0.6910  -38.0340 C.3      99 ILE   -0.0900
   1514 CG1       -50.8050    0.5280  -39.4170 C.3      99 ILE    0.0900
   1515 CG2       -49.3200    1.9890  -37.9600 C.3      99 ILE   -0.2700
   1516 CD        -51.7310    1.6660  -39.8550 C.3      99 ILE    0.0900
   1517 HN        -50.9660   -1.7760  -37.8630 H        99 ILE    0.0900
   1518 HA        -48.4580   -0.5950  -38.4540 H        99 ILE    0.0900
   1519 HB        -50.9770    0.7370  -37.2970 H        99 ILE   -0.1800
   1520 HG11      -51.3980   -0.4110  -39.4060 H        99 ILE    0.0900
   1521 HG12      -49.9970    0.4350  -40.1720 H        99 ILE    0.0900
   1522 HG21      -48.4910    1.9560  -38.6980 H        99 ILE   -0.2700
   1523 HG22      -48.8860    2.1040  -36.9440 H        99 ILE    0.0900
   1524 HG23      -49.9670    2.8620  -38.1910 H        99 ILE    0.0900
   1525 HD1       -51.1360    2.5800  -40.0730 H        99 ILE    0.0900
   1526 HD2       -52.4530    1.8990  -39.0440 H        99 ILE    0.5100
   1527 HD3       -52.2820    1.3740  -40.7750 H        99 ILE   -0.5100
   1528 N         -49.1720   -0.3920  -35.2930 N.am    100 ASP   -0.4700
   1529 CA        -48.6220   -0.4250  -33.9400 C.3     100 ASP    0.3100
   1530 C         -47.3630   -1.2820  -33.8430 C.2     100 ASP    0.0700
   1531 O         -46.3490   -0.8250  -33.3200 O.2     100 ASP    0.0900
   1532 CB        -49.7150   -0.9160  -32.9570 C.3     100 ASP   -0.2800
   1533 CG        -49.1500   -1.6260  -31.7210 C.2     100 ASP    0.0900
   1534 OD1       -48.3380   -1.0190  -30.9860 O.co2   100 ASP    0.0900
   1535 OD2       -49.5350   -2.7910  -31.4710 O.co2   100 ASP    0.6200
   1536 HN        -50.1650   -0.4410  -35.3290 H       100 ASP   -0.7600
   1537 HA        -48.2960    0.5710  -33.6800 H       100 ASP   -0.7600
   1538 HB1       -50.3830   -1.6240  -33.4900 H       100 ASP    0.5100
   1539 HB2       -50.3070   -0.0400  -32.6150 H       100 ASP   -0.5100
   1540 N         -47.4280   -2.5120  -34.3590 N.am    101 ARG   -0.4700
   1541 CA        -46.2570   -3.3850  -34.3810 C.3     101 ARG    0.3100
   1542 C         -45.0950   -2.7940  -35.1490 C.2     101 ARG    0.0700
   1543 O         -43.9880   -2.7100  -34.6210 O.2     101 ARG    0.0900
   1544 CB        -46.5890   -4.7760  -34.9180 C.3     101 ARG   -0.1800
   1545 CG        -47.3780   -5.6280  -33.9440 C.3     101 ARG    0.0900
   1546 CD        -46.7110   -5.6850  -32.5860 C.3     101 ARG    0.0900
   1547 NE        -46.9730   -4.4960  -31.7690 N.pl3   101 ARG   -0.1800
   1548 CZ        -46.4290   -4.2770  -30.5700 C.cat   101 ARG    0.0900
   1549 NH1       -45.5830   -5.1650  -30.0390 N.pl3   101 ARG    0.0900
   1550 NH2       -46.7280   -3.1710  -29.8890 N.pl3   101 ARG    0.2000
   1551 HN        -48.2660   -2.8860  -34.7460 H       101 ARG    0.0900
   1552 HA        -45.8840   -3.4600  -33.3700 H       101 ARG    0.0900
   1553 HB1       -45.6390   -5.3000  -35.1590 H       101 ARG   -0.7000
   1554 HB2       -47.1820   -4.6630  -35.8510 H       101 ARG    0.4400
   1555 HG1       -47.4650   -6.6580  -34.3510 H       101 ARG    0.6400
   1556 HG2       -48.3970   -5.2000  -33.8300 H       101 ARG   -0.8000
   1557 HD1       -45.6100   -5.7620  -32.7180 H       101 ARG    0.4600
   1558 HD2       -47.0900   -6.5660  -32.0240 H       101 ARG    0.4600
   1559 HE        -47.5980   -3.8060  -32.1330 H       101 ARG   -0.8000
   1560 HH11      -45.3540   -5.9990  -30.5410 H       101 ARG    0.4600
   1561 HH12      -45.1790   -4.9950  -29.1400 H       101 ARG    0.4600
   1562 HH21      -47.4690   -2.5760  -30.2010 H       101 ARG    0.5100
   1563 HH22      -46.2120   -2.9360  -29.0650 H       101 ARG   -0.5100
   1564 N         -45.3470   -2.3660  -36.3860 N.am    102 TYR   -0.4700
   1565 CA        -44.3030   -1.7430  -37.2000 C.3     102 TYR    0.3100
   1566 C         -43.5770   -0.6000  -36.4890 C.2     102 TYR    0.0700
   1567 O         -42.3440   -0.5400  -36.5180 O.2     102 TYR    0.0900
   1568 CB        -44.8690   -1.2300  -38.5190 C.3     102 TYR   -0.1800
   1569 CG        -43.8450   -0.5480  -39.3880 C.ar    102 TYR    0.0900
   1570 CD1       -43.0820   -1.2770  -40.2890 C.ar    102 TYR    0.0900
   1571 CD2       -43.6500    0.8340  -39.3160 C.ar    102 TYR    0.0000
   1572 CE1       -42.1490   -0.6440  -41.1040 C.ar    102 TYR   -0.1150
   1573 CE2       -42.7170    1.4750  -40.1150 C.ar    102 TYR    0.1150
   1574 CZ        -41.9700    0.7380  -41.0080 C.ar    102 TYR   -0.1150
   1575 OH        -41.0410    1.3830  -41.7970 O.3     102 TYR    0.1150
   1576 HN        -46.2460   -2.4500  -36.8080 H       102 TYR    0.1100
   1577 HA        -43.5380   -2.4830  -37.3850 H       102 TYR   -0.5400
   1578 HB1       -45.6700   -0.4900  -38.3110 H       102 TYR    0.4300
   1579 HB2       -45.2780   -2.0840  -39.0990 H       102 TYR   -0.1150
   1580 HD1       -43.2150   -2.3470  -40.3570 H       102 TYR    0.1150
   1581 HD2       -44.2400    1.4140  -38.6230 H       102 TYR   -0.1150
   1582 HE1       -41.5650   -1.2180  -41.8090 H       102 TYR    0.1150
   1583 HE2       -42.5760    2.5430  -40.0370 H       102 TYR    0.5100
   1584 HH        -40.2570    0.8290  -41.8470 H       102 TYR   -0.5100
   1585 N         -44.3410    0.3050  -35.8700 N.am    103 LEU   -0.4700
   1586 CA        -43.7780    1.4300  -35.1260 C.3     103 LEU    0.3100
   1587 C         -42.9970    0.9700  -33.9000 C.2     103 LEU    0.0700
   1588 O         -41.8680    1.4200  -33.6750 O.2     103 LEU    0.0900
   1589 CB        -44.8790    2.4070  -34.7140 C.3     103 LEU   -0.1800
   1590 CG        -45.6670    3.0310  -35.8630 C.3     103 LEU    0.0900
   1591 CD1       -46.8330    3.8170  -35.2770 C.3     103 LEU    0.0900
   1592 CD2       -44.7850    3.9050  -36.7720 C.3     103 LEU   -0.0900
   1593 HN        -45.3360    0.2540  -35.8900 H       103 LEU    0.0900
   1594 HA        -43.0570    1.9230  -35.7590 H       103 LEU   -0.2700
   1595 HB1       -44.4090    3.2280  -34.1330 H       103 LEU    0.0900
   1596 HB2       -45.5940    1.8650  -34.0610 H       103 LEU    0.0900
   1597 HG        -46.0490    2.2340  -36.5350 H       103 LEU    0.0900
   1598 HD11      -46.4550    4.6170  -34.6050 H       103 LEU   -0.2700
   1599 HD12      -47.4880    3.1400  -34.6900 H       103 LEU    0.0900
   1600 HD13      -47.4200    4.2880  -36.0950 H       103 LEU    0.0900
   1601 HD21      -43.9700    3.2940  -37.2150 H       103 LEU    0.0900
   1602 HD22      -44.3290    4.7270  -36.1790 H       103 LEU    0.5100
   1603 HD23      -45.3970    4.3320  -37.5950 H       103 LEU   -0.5100
   1604 N         -43.5930    0.0490  -33.1350 N.am    104 ALA   -0.4700
   1605 CA        -42.9800   -0.5100  -31.9230 C.3     104 ALA    0.3100
   1606 C         -41.7630   -1.4100  -32.2080 C.2     104 ALA    0.0700
   1607 O         -41.2290   -2.0850  -31.3150 O.2     104 ALA    0.0900
   1608 CB        -44.0180   -1.2730  -31.1190 C.3     104 ALA   -0.2700
   1609 HN        -44.4970   -0.3040  -33.3570 H       104 ALA    0.0900
   1610 HA        -42.5770    0.3050  -31.3410 H       104 ALA    0.0900
   1611 HB1       -44.1730   -2.2820  -31.5550 H       104 ALA    0.0900
   1612 HB2       -44.9860   -0.7270  -31.1370 H       104 ALA    0.5100
   1613 HB3       -43.6740   -1.3890  -30.0690 H       104 ALA   -0.5100
   1614 N         -41.3370   -1.4120  -33.4650 N.am    105 ILE   -0.4700
   1615 CA        -40.1500   -2.1250  -33.8830 C.3     105 ILE    0.3100
   1616 C         -39.1710   -1.1110  -34.4740 C.2     105 ILE    0.0700
   1617 O         -38.0080   -1.0830  -34.0920 O.2     105 ILE    0.0900
   1618 CB        -40.5150   -3.3100  -34.8400 C.3     105 ILE   -0.0900
   1619 CG1       -40.5900   -4.6220  -34.0430 C.3     105 ILE    0.0900
   1620 CG2       -39.5550   -3.4070  -36.0390 C.3     105 ILE   -0.2700
   1621 CD        -41.2010   -5.7950  -34.8000 C.3     105 ILE    0.0900
   1622 HN        -41.8200   -0.9170  -34.1840 H       105 ILE    0.0900
   1623 HA        -39.6580   -2.4990  -32.9980 H       105 ILE    0.0900
   1624 HB        -41.5490   -3.1620  -35.2190 H       105 ILE   -0.1800
   1625 HG11      -41.1970   -4.4410  -33.1310 H       105 ILE    0.0900
   1626 HG12      -39.5590   -4.9030  -33.7380 H       105 ILE    0.0900
   1627 HG21      -38.5010   -3.3870  -35.6860 H       105 ILE   -0.2700
   1628 HG22      -39.7170   -2.5480  -36.7230 H       105 ILE    0.0900
   1629 HG23      -39.7280   -4.3590  -36.5840 H       105 ILE    0.0900
   1630 HD1       -40.6040   -6.0150  -35.7110 H       105 ILE    0.0900
   1631 HD2       -42.2390   -5.5460  -35.1090 H       105 ILE    0.5100
   1632 HD3       -41.2090   -6.6990  -34.1550 H       105 ILE   -0.5100
   1633 N         -39.6580   -0.2540  -35.3680 N.am    106 THR   -0.4700
   1634 CA        -38.7990    0.6820  -36.0760 C.3     106 THR    0.3100
   1635 C         -38.3780    1.8550  -35.2100 C.2     106 THR    0.0700
   1636 O         -37.2380    2.3100  -35.3010 O.2     106 THR    0.0900
   1637 CB        -39.4580    1.2260  -37.3530 C.3     106 THR    0.1400
   1638 CG2       -39.6930    0.0970  -38.3510 C.3     106 THR    0.0900
   1639 OG1       -40.6970    1.8760  -37.0240 O.3     106 THR   -0.6600
   1640 HN        -40.6290   -0.2150  -35.5920 H       106 THR    0.4300
   1641 HA        -37.8860    0.1630  -36.3250 H       106 THR   -0.2700
   1642 HB        -38.7830    1.9630  -37.8410 H       106 THR    0.0900
   1643 HG1       -41.3740    1.1970  -37.0730 H       106 THR    0.0900
   1644 HG21      -40.4970   -0.5770  -37.9820 H       106 THR    0.0900
   1645 HG22      -38.7630   -0.4960  -38.4780 H       106 THR    0.5100
   1646 HG23      -40.0060    0.5170  -39.3310 H       106 THR   -0.5100
   1647 N         -39.2870    2.3550  -34.3710 N.am    107 SER   -0.4700
   1648 CA        -38.9640    3.4880  -33.4930 C.3     107 SER    0.3100
   1649 C         -39.1930    3.1590  -32.0130 C.2     107 SER    0.0700
   1650 O         -39.9790    3.8430  -31.3490 O.2     107 SER    0.0900
   1651 CB        -39.7700    4.7430  -33.8880 C.3     107 SER    0.0500
   1652 OG        -39.4320    5.2040  -35.1880 O.3     107 SER    0.0900
   1653 HN        -40.2110    1.9880  -34.3020 H       107 SER    0.0900
   1654 HA        -37.9050    3.6840  -33.5770 H       107 SER   -0.6600
   1655 HB1       -39.5600    5.5580  -33.1620 H       107 SER    0.4300
   1656 HB2       -40.8540    4.5030  -33.8710 H       107 SER    0.5100
   1657 HG1       -39.4830    4.4360  -35.7620 H       107 SER   -0.5100
   1658 N         -38.5060    2.1180  -31.4880 N.am    108 PRO   -0.2900
   1659 CA        -38.7750    1.6560  -30.1240 C.3     108 PRO    0.0000
   1660 C         -38.6530    2.7770  -29.0990 C.2     108 PRO    0.0900
   1661 O         -39.5160    2.8960  -28.2330 O.2     108 PRO    0.0900
   1662 CB        -37.7060    0.5820  -29.8860 C.3     108 PRO    0.0200
   1663 CG        -37.3180    0.1390  -31.2420 C.3     108 PRO    0.0900
   1664 CD        -37.3880    1.3700  -32.0880 C.3     108 PRO   -0.1800
   1665 HA        -39.7920    1.3040  -30.0430 H       108 PRO    0.0900
   1666 HB1       -38.1200   -0.2640  -29.2980 H       108 PRO    0.0900
   1667 HB2       -36.8350    1.0040  -29.3430 H       108 PRO   -0.1800
   1668 HG1       -36.2880   -0.2760  -31.2400 H       108 PRO    0.0900
   1669 HG2       -38.0180   -0.6370  -31.6190 H       108 PRO    0.0900
   1670 HD1       -36.4530    1.9650  -32.0260 H       108 PRO    0.5100
   1671 HD2       -37.6150    1.1290  -33.1470 H       108 PRO   -0.5100
   1672 N         -37.6070    3.6050  -29.2130 N.am    109 PHE   -0.4700
   1673 CA        -37.4220    4.7350  -28.2970 C.3     109 PHE    0.3100
   1674 C         -38.6720    5.6300  -28.2410 C.2     109 PHE    0.0700
   1675 O         -39.3660    5.6710  -27.2160 O.2     109 PHE    0.0900
   1676 CB        -36.1530    5.5510  -28.6390 C.3     109 PHE   -0.1800
   1677 CG        -35.9750    6.7940  -27.7780 C.ar    109 PHE    0.0900
   1678 CD1       -35.5480    6.6890  -26.4460 C.ar    109 PHE    0.0900
   1679 CD2       -36.2620    8.0670  -28.2870 C.ar    109 PHE    0.0000
   1680 CE1       -35.4020    7.8290  -25.6420 C.ar    109 PHE   -0.1150
   1681 CE2       -36.1230    9.2080  -27.4890 C.ar    109 PHE    0.1150
   1682 CZ        -35.6860    9.0890  -26.1710 C.ar    109 PHE   -0.1150
   1683 HN        -36.9120    3.4920  -29.9200 H       109 PHE    0.1150
   1684 HA        -37.3470    4.3370  -27.2950 H       109 PHE   -0.1150
   1685 HB1       -36.2080    5.8880  -29.6970 H       109 PHE    0.1150
   1686 HB2       -35.2550    4.9150  -28.4890 H       109 PHE   -0.1150
   1687 HD1       -35.3290    5.7150  -26.0330 H       109 PHE    0.1150
   1688 HD2       -36.5950    8.1680  -29.3100 H       109 PHE   -0.1150
   1689 HE1       -35.0700    7.7310  -24.6190 H       109 PHE    0.1150
   1690 HE2       -36.3540   10.1820  -27.8950 H       109 PHE    0.5100
   1691 HZ        -35.5670    9.9710  -25.5580 H       109 PHE   -0.5100
   1692 N         -38.9620    6.3170  -29.3540 N.am    110 ARG   -0.4700
   1693 CA        -40.1500    7.1760  -29.4810 C.3     110 ARG    0.3100
   1694 C         -41.4230    6.4950  -28.9730 C.2     110 ARG    0.0700
   1695 O         -42.2440    7.1270  -28.3130 O.2     110 ARG    0.0900
   1696 CB        -40.3530    7.6280  -30.9380 C.3     110 ARG   -0.1800
   1697 CG        -39.4980    8.8100  -31.3720 C.3     110 ARG    0.0900
   1698 CD        -40.0010    9.3680  -32.7010 C.3     110 ARG    0.0900
   1699 NE        -39.1810   10.4860  -33.1890 N.pl3   110 ARG   -0.1800
   1700 CZ        -39.3610   11.1070  -34.3580 C.cat   110 ARG    0.0900
   1701 NH1       -40.3350   10.7350  -35.1830 N.pl3   110 ARG    0.0900
   1702 NH2       -38.5590   12.1090  -34.7030 N.pl3   110 ARG    0.2000
   1703 HN        -38.3760    6.2760  -30.1600 H       110 ARG    0.0900
   1704 HA        -40.0100    8.0330  -28.8400 H       110 ARG    0.0900
   1705 HB1       -41.4200    7.9050  -31.0690 H       110 ARG   -0.7000
   1706 HB2       -40.1190    6.7690  -31.6030 H       110 ARG    0.4400
   1707 HG1       -38.4440    8.4810  -31.4850 H       110 ARG    0.6400
   1708 HG2       -39.5460    9.6040  -30.5960 H       110 ARG   -0.8000
   1709 HD1       -41.0390    9.7440  -32.5780 H       110 ARG    0.4600
   1710 HD2       -39.9740    8.5710  -33.4740 H       110 ARG    0.4600
   1711 HE        -38.4340   10.8030  -32.6050 H       110 ARG   -0.8000
   1712 HH11      -40.9430    9.9810  -34.9320 H       110 ARG    0.4600
   1713 HH12      -40.4600   11.2090  -36.0550 H       110 ARG    0.4600
   1714 HH21      -37.8240   12.3960  -34.0880 H       110 ARG    0.5100
   1715 HH22      -38.6920   12.5770  -35.5760 H       110 ARG   -0.5100
   1716 N         -41.5640    5.2010  -29.2730 N.am    111 TYR   -0.4700
   1717 CA        -42.7610    4.4190  -28.9470 C.3     111 TYR    0.3100
   1718 C         -43.1820    4.4780  -27.4770 C.2     111 TYR    0.0700
   1719 O         -44.3410    4.8000  -27.1960 O.2     111 TYR    0.0900
   1720 CB        -42.6090    2.9550  -29.4160 C.3     111 TYR   -0.1800
   1721 CG        -43.8440    2.0820  -29.2210 C.ar    111 TYR    0.0900
   1722 CD1       -44.9510    2.1970  -30.0730 C.ar    111 TYR    0.0900
   1723 CD2       -43.8990    1.1340  -28.1910 C.ar    111 TYR    0.0000
   1724 CE1       -46.0890    1.3970  -29.8970 C.ar    111 TYR   -0.1150
   1725 CE2       -45.0290    0.3240  -28.0110 C.ar    111 TYR    0.1150
   1726 CZ        -46.1200    0.4620  -28.8680 C.ar    111 TYR   -0.1150
   1727 OH        -47.2360   -0.3370  -28.6990 O.3     111 TYR    0.1150
   1728 HN        -40.8440    4.6990  -29.7440 H       111 TYR    0.1100
   1729 HA        -43.6060    4.8810  -29.4360 H       111 TYR   -0.5400
   1730 HB1       -41.7830    2.4790  -28.8460 H       111 TYR    0.4300
   1731 HB2       -42.3770    2.9470  -30.5020 H       111 TYR   -0.1150
   1732 HD1       -44.9260    2.9140  -30.8810 H       111 TYR    0.1150
   1733 HD2       -43.0560    1.0250  -27.5250 H       111 TYR   -0.1150
   1734 HE1       -46.9380    1.5070  -30.5570 H       111 TYR    0.1150
   1735 HE2       -45.0540   -0.4030  -27.2130 H       111 TYR    0.5100
   1736 HH        -47.6390   -0.4690  -29.5600 H       111 TYR   -0.5100
   1737 N         -42.2620    4.1890  -26.5490 N.am    112 GLN   -0.4700
   1738 CA        -42.6130    4.1330  -25.1160 C.3     112 GLN    0.3100
   1739 C         -42.9160    5.4990  -24.4950 C.2     112 GLN    0.0700
   1740 O         -43.6240    5.5840  -23.4850 O.2     112 GLN    0.0900
   1741 CB        -41.5480    3.4110  -24.2790 C.3     112 GLN   -0.1800
   1742 CG        -41.1970    2.0040  -24.7570 C.3     112 GLN    0.0900
   1743 CD        -39.9720    1.9760  -25.6640 C.2     112 GLN    0.0900
   1744 NE2       -39.7230    0.8170  -26.2750 N.am    112 GLN   -0.1800
   1745 OE1       -39.2560    2.9750  -25.8110 O.2     112 GLN    0.0900
   1746 HN        -41.3100    4.0000  -26.7800 H       112 GLN    0.0900
   1747 HA        -43.5580    3.6180  -25.0320 H       112 GLN    0.5500
   1748 HB1       -41.9170    3.3390  -23.2340 H       112 GLN   -0.5500
   1749 HB2       -40.6220    4.0230  -24.2930 H       112 GLN   -0.6200
   1750 HG1       -42.0610    1.5890  -25.3190 H       112 GLN    0.3200
   1751 HG2       -40.9950    1.3640  -23.8730 H       112 GLN    0.3000
   1752 HE21      -38.9340    0.7320  -26.8840 H       112 GLN    0.5100
   1753 HE22      -40.3250    0.0330  -26.1240 H       112 GLN   -0.5100
   1754 N         -42.3830    6.5620  -25.0990 N.am    113 SER   -0.4700
   1755 CA        -42.6780    7.9270  -24.6590 C.3     113 SER    0.3100
   1756 C         -44.1000    8.3950  -25.0170 C.2     113 SER    0.0700
   1757 O         -44.7850    9.0110  -24.1970 O.2     113 SER    0.0900
   1758 CB        -41.6300    8.9150  -25.1930 C.3     113 SER    0.0500
   1759 OG        -41.3100    8.6450  -26.5450 O.3     113 SER    0.0900
   1760 HN        -41.7620    6.4750  -25.8740 H       113 SER    0.0900
   1761 HA        -42.6830    7.9350  -23.5790 H       113 SER   -0.6600
   1762 HB1       -40.7030    8.8350  -24.5870 H       113 SER    0.4300
   1763 HB2       -42.0290    9.9500  -25.1250 H       113 SER    0.5100
   1764 HG1       -42.1010    8.2660  -26.9350 H       113 SER   -0.5100
   1765 N         -44.5430    8.0850  -26.2380 N.am    114 LEU   -0.4700
   1766 CA        -45.8410    8.5530  -26.7510 C.3     114 LEU    0.3100
   1767 C         -47.0180    7.6160  -26.4290 C.2     114 LEU    0.0700
   1768 O         -47.9930    8.0380  -25.7760 O.2     114 LEU    0.0900
   1769 CB        -45.7720    8.8350  -28.2670 C.3     114 LEU   -0.1800
   1770 CG        -44.8810    9.9990  -28.7250 C.3     114 LEU    0.0900
   1771 CD1       -44.6340    9.9270  -30.2260 C.3     114 LEU    0.0900
   1772 CD2       -45.4700   11.3460  -28.3350 C.3     114 LEU   -0.0900
   1773 HN        -44.0100    7.5180  -26.8620 H       114 LEU    0.0900
   1774 HA        -46.1050    9.4530  -26.2160 H       114 LEU   -0.2700
   1775 HB1       -46.8040    9.0430  -28.6170 H       114 LEU    0.0900
   1776 HB2       -45.4010    7.9140  -28.7640 H       114 LEU    0.0900
   1777 HG        -43.9090    9.9510  -28.1890 H       114 LEU    0.0900
   1778 HD11      -45.5990    9.9820  -30.7750 H       114 LEU   -0.2700
   1779 HD12      -44.1350    8.9680  -30.4820 H       114 LEU    0.0900
   1780 HD13      -43.9950   10.7780  -30.5450 H       114 LEU    0.0900
   1781 HD21      -45.5780   11.4100  -27.2310 H       114 LEU    0.0900
   1782 HD22      -46.4730   11.4690  -28.7970 H       114 LEU    0.5100
   1783 HD23      -44.8000   12.1640  -28.6730 H       114 LEU   -0.5100
   1784 N         -46.9170    6.3590  -26.8850 N.am    115 MET   -0.4700
   1785 CA        -47.9720    5.3540  -26.7030 C.3     115 MET    0.3100
   1786 C         -48.1280    4.9110  -25.2410 C.2     115 MET    0.0700
   1787 O         -47.1660    4.4600  -24.6100 O.2     115 MET    0.0900
   1788 CB        -47.7160    4.1430  -27.6110 C.3     115 MET   -0.1800
   1789 CG        -48.9580    3.2990  -27.9330 C.3     115 MET    0.0900
   1790 SD        -50.2990    4.1810  -28.7830 S.3     115 MET    0.0900
   1791 CE        -49.5230    4.6900  -30.3280 C.3     115 MET   -0.1400
   1792 HN        -46.1080    6.0470  -27.3760 H       115 MET    0.0900
   1793 HA        -48.9190    5.8130  -26.9450 H       115 MET    0.0900
   1794 HB1       -46.9710    3.4870  -27.1130 H       115 MET   -0.0900
   1795 HB2       -47.2890    4.5110  -28.5680 H       115 MET   -0.2200
   1796 HG1       -49.3480    2.8940  -26.9770 H       115 MET    0.0900
   1797 HG2       -48.6340    2.4490  -28.5680 H       115 MET    0.0900
   1798 HE1       -49.0120    3.8370  -30.8220 H       115 MET    0.0900
   1799 HE2       -48.7650    5.4790  -30.1350 H       115 MET    0.5100
   1800 HE3       -50.2890    5.0860  -31.0290 H       115 MET   -0.5100
   1801 N         -49.3480    5.0670  -24.7140 N.am    116 THR   -0.4700
   1802 CA        -49.7140    4.6530  -23.3520 C.3     116 THR    0.3100
   1803 C         -51.0080    3.8200  -23.4120 C.2     116 THR    0.0700
   1804 O         -51.5400    3.5960  -24.4950 O.2     116 THR    0.0900
   1805 CB        -49.8840    5.8790  -22.3910 C.3     116 THR    0.1400
   1806 CG2       -48.7350    6.8940  -22.5500 C.3     116 THR    0.0900
   1807 OG1       -51.1490    6.5280  -22.6070 O.3     116 THR   -0.6600
   1808 HN        -50.0840    5.4850  -25.2400 H       116 THR    0.4300
   1809 HA        -48.9350    4.0020  -22.9870 H       116 THR   -0.2700
   1810 HB        -49.8360    5.5350  -21.3360 H       116 THR    0.0900
   1811 HG1       -51.1780    7.2620  -21.9890 H       116 THR    0.0900
   1812 HG21      -48.8150    7.4100  -23.5310 H       116 THR    0.0900
   1813 HG22      -47.7580    6.3690  -22.5040 H       116 THR    0.5100
   1814 HG23      -48.7900    7.6560  -21.7440 H       116 THR   -0.5100
   1815 N         -51.5140    3.3550  -22.2650 N.am    117 ARG   -0.4700
   1816 CA        -52.7870    2.6280  -22.2400 C.3     117 ARG    0.3100
   1817 C         -53.9780    3.5020  -22.6050 C.2     117 ARG    0.0700
   1818 O         -54.8770    3.0730  -23.3350 O.2     117 ARG    0.0900
   1819 CB        -53.0290    1.9420  -20.8920 C.3     117 ARG   -0.1800
   1820 CG        -52.5390    0.5130  -20.8680 C.3     117 ARG    0.0900
   1821 CD        -52.8260   -0.1730  -19.5480 C.3     117 ARG    0.0900
   1822 NE        -51.5790   -0.7060  -18.9940 N.pl3   117 ARG   -0.1800
   1823 CZ        -50.8890   -0.1340  -18.0050 C.cat   117 ARG    0.0900
   1824 NH1       -51.3300    0.9810  -17.4180 N.pl3   117 ARG    0.0900
   1825 NH2       -49.7550   -0.6900  -17.5850 N.pl3   117 ARG    0.2000
   1826 HN        -51.0560    3.4800  -21.3890 H       117 ARG    0.0900
   1827 HA        -52.7590    1.8900  -23.0290 H       117 ARG    0.0900
   1828 HB1       -54.1180    1.9500  -20.6770 H       117 ARG   -0.7000
   1829 HB2       -52.5020    2.5150  -20.1000 H       117 ARG    0.4400
   1830 HG1       -51.4430    0.5060  -21.0460 H       117 ARG    0.6400
   1831 HG2       -53.0390   -0.0520  -21.6830 H       117 ARG   -0.8000
   1832 HD1       -53.5310   -1.0190  -19.6990 H       117 ARG    0.4600
   1833 HD2       -53.2490    0.5530  -18.8210 H       117 ARG    0.4600
   1834 HE        -51.2220   -1.5560  -19.3810 H       117 ARG   -0.8000
   1835 HH11      -52.1880    1.3990  -17.7190 H       117 ARG    0.4600
   1836 HH12      -50.8030    1.4000  -16.6790 H       117 ARG    0.4600
   1837 HH21      -49.4250   -1.5320  -18.0100 H       117 ARG    0.5100
   1838 HH22      -49.2340   -0.2650  -16.8450 H       117 ARG   -0.5100
   1839 N         -53.9850    4.7340  -22.0980 N.am    118 ALA   -0.4700
   1840 CA        -55.0750    5.6690  -22.3660 C.3     118 ALA    0.3100
   1841 C         -55.1370    6.0580  -23.8430 C.2     118 ALA    0.0700
   1842 O         -56.2270    6.1960  -24.4120 O.2     118 ALA    0.0900
   1843 CB        -54.9340    6.8990  -21.4970 C.3     118 ALA   -0.2700
   1844 HN        -53.2500    5.0710  -21.5150 H       118 ALA    0.0900
   1845 HA        -56.0080    5.1660  -22.1590 H       118 ALA    0.0900
   1846 HB1       -53.9680    7.4060  -21.7070 H       118 ALA    0.0900
   1847 HB2       -54.9560    6.6090  -20.4240 H       118 ALA    0.5100
   1848 HB3       -55.7610    7.6090  -21.7100 H       118 ALA   -0.5100
   1849 N         -53.9680    6.2240  -24.4640 N.am    119 ARG   -0.4700
   1850 CA        -53.8880    6.4900  -25.9040 C.3     119 ARG    0.3100
   1851 C         -54.3360    5.2780  -26.7390 C.2     119 ARG    0.0700
   1852 O         -54.9230    5.4360  -27.8130 O.2     119 ARG    0.0900
   1853 CB        -52.4920    6.9890  -26.2970 C.3     119 ARG   -0.1800
   1854 CG        -52.2480    8.4410  -25.9050 C.3     119 ARG    0.0900
   1855 CD        -50.9970    8.6180  -25.0440 C.3     119 ARG    0.0900
   1856 NE        -51.0530    9.8700  -24.2850 N.pl3   119 ARG   -0.1800
   1857 CZ        -50.5280   11.0260  -24.6930 C.cat   119 ARG    0.0900
   1858 NH1       -49.8820   11.1050  -25.8560 N.pl3   119 ARG    0.0900
   1859 NH2       -50.6440   12.1090  -23.9300 N.pl3   119 ARG    0.2000
   1860 HN        -53.0980    6.1750  -23.9790 H       119 ARG    0.0900
   1861 HA        -54.6330    7.2340  -26.1460 H       119 ARG    0.0900
   1862 HB1       -52.3750    6.8920  -27.3970 H       119 ARG   -0.7000
   1863 HB2       -51.7310    6.3530  -25.7960 H       119 ARG    0.4400
   1864 HG1       -53.1280    8.8110  -25.3370 H       119 ARG    0.6400
   1865 HG2       -52.1360    9.0480  -26.8290 H       119 ARG   -0.8000
   1866 HD1       -50.0930    8.6500  -25.6900 H       119 ARG    0.4600
   1867 HD2       -50.9160    7.7810  -24.3170 H       119 ARG    0.4600
   1868 HE        -51.5170    9.8580  -23.4000 H       119 ARG   -0.8000
   1869 HH11      -49.7890   10.2940  -26.4330 H       119 ARG    0.4600
   1870 HH12      -49.4930   11.9780  -26.1520 H       119 ARG    0.4600
   1871 HH21      -51.1230   12.0550  -23.0550 H       119 ARG    0.5100
   1872 HH22      -50.2510   12.9780  -24.2330 H       119 ARG   -0.5100
   1873 N         -54.0890    4.0710  -26.2220 N.am    120 ALA   -0.4700
   1874 CA        -54.5880    2.8460  -26.8410 C.3     120 ALA    0.3100
   1875 C         -56.1080    2.8310  -26.8410 C.2     120 ALA    0.0700
   1876 O         -56.7140    2.5070  -27.8530 O.2     120 ALA    0.0900
   1877 CB        -54.0470    1.6080  -26.1340 C.3     120 ALA   -0.2700
   1878 HN        -53.5530    3.9520  -25.3890 H       120 ALA    0.0900
   1879 HA        -54.2790    2.8480  -27.8760 H       120 ALA    0.0900
   1880 HB1       -53.8670    1.8300  -25.0600 H       120 ALA    0.0900
   1881 HB2       -53.0870    1.2970  -26.5970 H       120 ALA    0.5100
   1882 HB3       -54.7830    0.7800  -26.2050 H       120 ALA   -0.5100
   1883 N         -56.7170    3.1880  -25.7070 N.am    121 LYS   -0.4700
   1884 CA        -58.1770    3.2790  -25.6050 C.3     121 LYS    0.3100
   1885 C         -58.7810    4.3270  -26.5500 C.2     121 LYS    0.0700
   1886 O         -59.7370    4.0310  -27.2710 O.2     121 LYS    0.0900
   1887 CB        -58.6360    3.5280  -24.1530 C.3     121 LYS   -0.1800
   1888 CG        -58.7210    2.2670  -23.2870 C.3     121 LYS    0.0900
   1889 CD        -59.3740    2.5290  -21.9130 C.3     121 LYS    0.0900
   1890 CE        -59.4020    1.2440  -21.0580 C.3     121 LYS   -0.1800
   1891 NZ        -59.8390    1.4540  -19.6480 N.4     121 LYS    0.0900
   1892 HN        -56.2060    3.4070  -24.8800 H       121 LYS    0.0900
   1893 HA        -58.5910    2.3510  -25.9690 H       121 LYS   -0.1800
   1894 HB1       -59.6400    4.0000  -24.1810 H       121 LYS    0.0900
   1895 HB2       -57.9200    4.2300  -23.6770 H       121 LYS    0.0900
   1896 HG1       -57.6950    1.8740  -23.1260 H       121 LYS    0.2100
   1897 HG2       -59.3180    1.5020  -23.8270 H       121 LYS    0.0500
   1898 HD1       -60.4130    2.8900  -22.0660 H       121 LYS    0.0500
   1899 HD2       -58.7970    3.3130  -21.3770 H       121 LYS   -0.3000
   1900 HE1       -58.3800    0.8090  -21.0210 H       121 LYS    0.3300
   1901 HE2       -60.1090    0.5180  -21.5140 H       121 LYS    0.3300
   1902 HZ1       -60.8030    1.8460  -19.6390 H       121 LYS    0.3300
   1903 HZ2       -59.1900    2.1170  -19.1800 H       121 LYS    0.5100
   1904 HZ3       -59.8300    0.5450  -19.1430 H       121 LYS   -0.5100
   1905 N         -58.2330    5.5470  -26.5630 N.am    122 VAL   -0.4700
   1906 CA        -58.6960    6.5430  -27.5370 C.3     122 VAL    0.3100
   1907 C         -58.6620    5.9280  -28.9320 C.2     122 VAL    0.0700
   1908 O         -59.6680    5.9520  -29.6250 O.2     122 VAL    0.0900
   1909 CB        -57.8930    7.8640  -27.5080 C.3     122 VAL   -0.0900
   1910 CG1       -58.2540    8.7420  -28.6980 C.3     122 VAL    0.0900
   1911 CG2       -58.1790    8.6060  -26.2410 C.3     122 VAL   -0.2700
   1912 HN        -57.5120    5.8280  -25.9340 H       122 VAL    0.0900
   1913 HA        -59.7330    6.7440  -27.3190 H       122 VAL    0.0900
   1914 HB        -56.8070    7.6350  -27.5380 H       122 VAL    0.0900
   1915 HG11      -59.3570    8.8380  -28.7810 H       122 VAL   -0.2700
   1916 HG12      -57.8670    8.2860  -29.6350 H       122 VAL    0.0900
   1917 HG13      -57.8180    9.7550  -28.5670 H       122 VAL    0.0900
   1918 HG21      -57.8880    7.9890  -25.3640 H       122 VAL    0.0900
   1919 HG22      -59.2640    8.8320  -26.1720 H       122 VAL    0.5100
   1920 HG23      -57.5980    9.5520  -26.2170 H       122 VAL   -0.5100
   1921 N         -57.5260    5.3420  -29.3190 N.am    123 ILE   -0.4700
   1922 CA        -57.3910    4.7020  -30.6380 C.3     123 ILE    0.3100
   1923 C         -58.5050    3.6740  -30.9390 C.2     123 ILE    0.0700
   1924 O         -59.1150    3.7470  -32.0000 O.2     123 ILE    0.0900
   1925 CB        -55.9800    4.0700  -30.8450 C.3     123 ILE   -0.0900
   1926 CG1       -54.8920    5.1340  -30.7480 C.3     123 ILE    0.0900
   1927 CG2       -55.8760    3.3780  -32.2090 C.3     123 ILE   -0.2700
   1928 CD        -53.5340    4.5700  -30.4120 C.3     123 ILE    0.0900
   1929 HN        -56.7200    5.3110  -28.7340 H       123 ILE    0.0900
   1930 HA        -57.5690    5.4590  -31.3880 H       123 ILE    0.0900
   1931 HB        -55.7940    3.3250  -30.0420 H       123 ILE   -0.1800
   1932 HG11      -55.1770    5.8640  -29.9610 H       123 ILE    0.0900
   1933 HG12      -54.8250    5.6630  -31.7220 H       123 ILE    0.0900
   1934 HG21      -56.2250    4.0610  -33.0120 H       123 ILE   -0.2700
   1935 HG22      -56.5100    2.4660  -32.2200 H       123 ILE    0.0900
   1936 HG23      -54.8190    3.1010  -32.4140 H       123 ILE    0.0900
   1937 HD1       -53.2160    3.8470  -31.1930 H       123 ILE    0.0900
   1938 HD2       -53.5740    4.0410  -29.4360 H       123 ILE    0.5100
   1939 HD3       -52.7850    5.3890  -30.3630 H       123 ILE   -0.5100
   1940 N         -58.7650    2.7350  -30.0170 N.am    124 ILE   -0.4700
   1941 CA        -59.8240    1.7170  -30.1590 C.3     124 ILE    0.3100
   1942 C         -61.1830    2.3600  -30.4000 C.2     124 ILE    0.0700
   1943 O         -61.9410    1.9320  -31.2820 O.2     124 ILE    0.0900
   1944 CB        -59.8970    0.7780  -28.9230 C.3     124 ILE   -0.0900
   1945 CG1       -58.7040   -0.1750  -28.9230 C.3     124 ILE    0.0900
   1946 CG2       -61.2160   -0.0020  -28.8860 C.3     124 ILE   -0.2700
   1947 CD        -58.4900   -0.9450  -27.6260 C.3     124 ILE    0.0900
   1948 HN        -58.2400    2.6830  -29.1710 H       124 ILE    0.0900
   1949 HA        -59.6090    1.1420  -31.0470 H       124 ILE    0.0900
   1950 HB        -59.8100    1.3870  -27.9980 H       124 ILE   -0.1800
   1951 HG11      -57.7880    0.4180  -29.1290 H       124 ILE    0.0900
   1952 HG12      -58.8480   -0.9110  -29.7430 H       124 ILE    0.0900
   1953 HG21      -61.4030   -0.4820  -29.8700 H       124 ILE   -0.2700
   1954 HG22      -62.0580    0.6880  -28.6630 H       124 ILE    0.0900
   1955 HG23      -61.1660   -0.7940  -28.1090 H       124 ILE    0.0900
   1956 HD1       -59.2960   -1.6970  -27.4910 H       124 ILE    0.0900
   1957 HD2       -58.5100   -0.2450  -26.7630 H       124 ILE    0.5100
   1958 HD3       -57.5140   -1.4730  -27.6570 H       124 ILE   -0.5100
   1959 N         -61.4790    3.4020  -29.6260 N.am    125 CYS   -0.4700
   1960 CA        -62.6910    4.1600  -29.8160 C.3     125 CYS    0.3100
   1961 C         -62.7830    4.7050  -31.2180 C.2     125 CYS    0.0700
   1962 O         -63.6370    4.2710  -31.9650 O.2     125 CYS    0.0900
   1963 CB        -62.8160    5.2690  -28.7910 C.3     125 CYS   -0.1100
   1964 SG        -63.3770    4.6120  -27.2320 S.3     125 CYS    0.0900
   1965 HN        -60.8800    3.7040  -28.8880 H       125 CYS    0.0900
   1966 HA        -63.5240    3.4790  -29.7280 H       125 CYS   -0.2300
   1967 HB1       -63.5350    6.0300  -29.1640 H       125 CYS    0.1600
   1968 HB2       -61.8270    5.7600  -28.6640 H       125 CYS    0.5100
   1969 HG1       -62.2490    3.9690  -26.9660 H       125 CYS   -0.5100
   1970 N         -61.8870    5.6140  -31.5910 N.am    126 THR   -0.4700
   1971 CA        -61.8640    6.2000  -32.9260 C.3     126 THR    0.3100
   1972 C         -62.0420    5.1540  -34.0250 C.2     126 THR    0.0700
   1973 O         -62.7190    5.4100  -35.0030 O.2     126 THR    0.0900
   1974 CB        -60.5750    7.0000  -33.1560 C.3     126 THR    0.1400
   1975 CG2       -60.7470    7.9970  -34.2880 C.3     126 THR    0.0900
   1976 OG1       -60.2320    7.7100  -31.9570 O.3     126 THR   -0.6600
   1977 HN        -61.1830    5.9390  -30.9660 H       126 THR    0.4300
   1978 HA        -62.7260    6.8440  -33.0220 H       126 THR   -0.2700
   1979 HB        -59.7430    6.3120  -33.4200 H       126 THR    0.0900
   1980 HG1       -59.8080    7.0690  -31.3820 H       126 THR    0.0900
   1981 HG21      -61.5640    8.7110  -34.0470 H       126 THR    0.0900
   1982 HG22      -61.0090    7.4620  -35.2260 H       126 THR    0.5100
   1983 HG23      -59.8070    8.5710  -34.4340 H       126 THR   -0.5100
   1984 N         -61.4460    3.9720  -33.8540 N.am    127 VAL   -0.4700
   1985 CA        -61.6390    2.8280  -34.7550 C.3     127 VAL    0.3100
   1986 C         -63.0990    2.4100  -34.8340 C.2     127 VAL    0.0700
   1987 O         -63.6390    2.3120  -35.9280 O.2     127 VAL    0.0900
   1988 CB        -60.7330    1.6340  -34.3710 C.3     127 VAL   -0.0900
   1989 CG1       -61.4130    0.2880  -34.6610 C.3     127 VAL    0.0900
   1990 CG2       -59.4150    1.7490  -35.1100 C.3     127 VAL   -0.2700
   1991 HN        -60.8280    3.8100  -33.0900 H       127 VAL    0.0900
   1992 HA        -61.4130    3.1580  -35.7580 H       127 VAL    0.0900
   1993 HB        -60.4930    1.6930  -33.2890 H       127 VAL    0.0900
   1994 HG11      -61.8110    0.2760  -35.6970 H       127 VAL   -0.2700
   1995 HG12      -62.2560    0.1310  -33.9540 H       127 VAL    0.0900
   1996 HG13      -60.6770   -0.5380  -34.5540 H       127 VAL    0.0900
   1997 HG21      -58.9060    2.6980  -34.8370 H       127 VAL    0.0900
   1998 HG22      -59.5950    1.7470  -36.2070 H       127 VAL    0.5100
   1999 HG23      -58.7520    0.9000  -34.8380 H       127 VAL   -0.5100
   2000 N         -63.7460    2.1940  -33.6850 N.am    128 TRP   -0.4700
   2001 CA        -65.1700    1.8700  -33.6800 C.3     128 TRP    0.3100
   2002 C         -66.0650    2.9650  -34.2520 C.2     128 TRP    0.0700
   2003 O         -67.1340    2.6800  -34.7730 O.2     128 TRP    0.0900
   2004 CB        -65.6320    1.4670  -32.2870 C.3     128 TRP   -0.1800
   2005 CG        -65.1710    0.1040  -31.9340 C.ar    128 TRP    0.0900
   2006 CD1       -63.9400   -0.2440  -31.4750 C.ar    128 TRP    0.0900
   2007 CD2       -65.9160   -1.1180  -32.0440 C.ar    128 TRP   -0.0300
   2008 CE2       -65.0650   -2.1670  -31.6150 C.ar    128 TRP   -0.1500
   2009 CE3       -67.2170   -1.4280  -32.4550 C.ar    128 TRP    0.2200
   2010 NE1       -63.8660   -1.6020  -31.2780 N.ar    128 TRP   -0.5100
   2011 CZ2       -65.4750   -3.5070  -31.5780 C.ar    128 TRP    0.3700
   2012 CZ3       -67.6250   -2.7670  -32.4240 C.ar    128 TRP    0.2400
   2013 CH2       -66.7530   -3.7860  -31.9860 C.ar    128 TRP    0.1100
   2014 HN        -63.2950    2.2420  -32.7980 H       128 TRP   -0.2500
   2015 HA        -65.3310    1.0590  -34.3750 H       128 TRP    0.1700
   2016 HB1       -66.7420    1.4920  -32.2460 H       128 TRP   -0.2000
   2017 HB2       -65.2240    2.1860  -31.5440 H       128 TRP    0.1400
   2018 HD1       -63.1330    0.4510  -31.2900 H       128 TRP   -0.2700
   2019 HE1       -63.0840   -2.0850  -30.9490 H       128 TRP    0.1600
   2020 HE3       -67.9040   -0.6670  -32.7910 H       128 TRP   -0.1400
   2021 HZ2       -64.8240   -4.3010  -31.2430 H       128 TRP    0.1400
   2022 HZ3       -68.6250   -3.0240  -32.7430 H       128 TRP    0.5100
   2023 HH2       -67.1010   -4.8080  -31.9710 H       128 TRP   -0.5100
   2024 N         -65.6140    4.2130  -34.1810 N.am    129 ALA   -0.4700
   2025 CA        -66.3610    5.3590  -34.6750 C.3     129 ALA    0.3100
   2026 C         -66.3210    5.3890  -36.1890 C.2     129 ALA    0.0700
   2027 O         -67.3520    5.5180  -36.8240 O.2     129 ALA    0.0900
   2028 CB        -65.8000    6.6600  -34.0880 C.3     129 ALA   -0.2700
   2029 HN        -64.7270    4.4210  -33.7780 H       129 ALA    0.0900
   2030 HA        -67.3930    5.2340  -34.3890 H       129 ALA    0.0900
   2031 HB1       -64.7340    6.7810  -34.3760 H       129 ALA    0.0900
   2032 HB2       -65.8670    6.6350  -32.9800 H       129 ALA    0.5100
   2033 HB3       -66.3730    7.5280  -34.4780 H       129 ALA   -0.5100
   2034 N         -65.1270    5.2630  -36.7580 N.am    130 ILE   -0.4700
   2035 CA        -64.9320    5.0750  -38.1870 C.3     130 ILE    0.3100
   2036 C         -65.7110    3.8540  -38.6660 C.2     130 ILE    0.0700
   2037 O         -66.4860    3.9340  -39.6070 O.2     130 ILE    0.0900
   2038 CB        -63.4320    4.8860  -38.5150 C.3     130 ILE   -0.0900
   2039 CG1       -62.6530    6.1420  -38.1390 C.3     130 ILE    0.0900
   2040 CG2       -63.2160    4.5250  -40.0010 C.3     130 ILE   -0.2700
   2041 CD        -61.1760    5.8910  -37.9550 C.3     130 ILE    0.0900
   2042 HN        -64.2910    5.2940  -36.2160 H       130 ILE    0.0900
   2043 HA        -65.3200    5.9460  -38.6940 H       130 ILE    0.0900
   2044 HB        -63.0210    4.0730  -37.8810 H       130 ILE   -0.1800
   2045 HG11      -63.0670    6.5450  -37.1890 H       130 ILE    0.0900
   2046 HG12      -62.7880    6.8990  -38.9400 H       130 ILE    0.0900
   2047 HG21      -63.7670    5.2380  -40.6510 H       130 ILE   -0.2700
   2048 HG22      -63.5940    3.5000  -40.2000 H       130 ILE    0.0900
   2049 HG23      -62.1350    4.5810  -40.2500 H       130 ILE    0.0900
   2050 HD1       -60.7350    5.5000  -38.8970 H       130 ILE    0.0900
   2051 HD2       -61.0160    5.1410  -37.1510 H       130 ILE    0.5100
   2052 HD3       -60.6610    6.8390  -37.6890 H       130 ILE   -0.5100
   2053 N         -65.5120    2.7240  -38.0020 N.am    131 SER   -0.4700
   2054 CA        -66.2130    1.5090  -38.3460 C.3     131 SER    0.3100
   2055 C         -67.7070    1.7770  -38.4540 C.2     131 SER    0.0700
   2056 O         -68.3140    1.4480  -39.4690 O.2     131 SER    0.0900
   2057 CB        -65.9120    0.3980  -37.3340 C.3     131 SER    0.0500
   2058 OG        -64.6280   -0.1690  -37.5620 O.3     131 SER    0.0900
   2059 HN        -64.8750    2.6630  -37.2380 H       131 SER    0.0900
   2060 HA        -65.8950    1.2100  -39.3340 H       131 SER   -0.6600
   2061 HB1       -66.6750   -0.4040  -37.4250 H       131 SER    0.4300
   2062 HB2       -65.9380    0.8160  -36.3050 H       131 SER    0.5100
   2063 HG1       -64.0500    0.5650  -37.7820 H       131 SER   -0.5100
   2064 N         -68.2970    2.4100  -37.4370 N.am    132 ALA   -0.4700
   2065 CA        -69.7220    2.7460  -37.4490 C.3     132 ALA    0.3100
   2066 C         -70.1100    3.8870  -38.4120 C.2     132 ALA    0.0700
   2067 O         -71.2050    3.8840  -38.9600 O.2     132 ALA    0.0900
   2068 CB        -70.1990    3.0300  -36.0610 C.3     132 ALA   -0.2700
   2069 HN        -67.7920    2.6830  -36.6220 H       132 ALA    0.0900
   2070 HA        -70.2610    1.9100  -37.8680 H       132 ALA    0.0900
   2071 HB1       -69.6340    3.8850  -35.6320 H       132 ALA    0.0900
   2072 HB2       -70.0380    2.1400  -35.4160 H       132 ALA    0.5100
   2073 HB3       -71.2790    3.2900  -36.0770 H       132 ALA   -0.5100
   2074 N         -69.2280    4.8610  -38.6330 N.am    133 LEU   -0.4700
   2075 CA        -69.4790    5.8650  -39.6650 C.3     133 LEU    0.3100
   2076 C         -69.5800    5.1760  -41.0270 C.2     133 LEU    0.0700
   2077 O         -70.5590    5.3760  -41.7560 O.2     133 LEU    0.0900
   2078 CB        -68.3860    6.9400  -39.6820 C.3     133 LEU   -0.1800
   2079 CG        -68.3570    7.9450  -40.8430 C.3     133 LEU    0.0900
   2080 CD1       -69.5320    8.8760  -40.7870 C.3     133 LEU    0.0900
   2081 CD2       -67.0860    8.7610  -40.8410 C.3     133 LEU   -0.0900
   2082 HN        -68.3770    4.9490  -38.1200 H       133 LEU    0.0900
   2083 HA        -70.4390    6.3140  -39.4610 H       133 LEU   -0.2700
   2084 HB1       -67.4090    6.4150  -39.6780 H       133 LEU    0.0900
   2085 HB2       -68.4860    7.5250  -38.7450 H       133 LEU    0.0900
   2086 HG        -68.3780    7.3890  -41.8060 H       133 LEU    0.0900
   2087 HD11      -69.5210    9.4460  -39.8330 H       133 LEU   -0.2700
   2088 HD12      -70.4780    8.2950  -40.8420 H       133 LEU    0.0900
   2089 HD13      -69.4860    9.5950  -41.6310 H       133 LEU    0.0900
   2090 HD21      -66.2030    8.0940  -40.9400 H       133 LEU    0.0900
   2091 HD22      -66.9980    9.3230  -39.8870 H       133 LEU    0.5100
   2092 HD23      -67.0910    9.4710  -41.6950 H       133 LEU   -0.5100
   2093 N         -68.5830    4.3390  -41.3550 N.am    134 VAL   -0.4700
   2094 CA        -68.4870    3.7560  -42.6940 C.3     134 VAL    0.3100
   2095 C         -69.5020    2.6620  -42.9270 C.2     134 VAL    0.0700
   2096 O         -70.0190    2.5360  -44.0380 O.2     134 VAL    0.0900
   2097 CB        -67.0660    3.2310  -43.0820 C.3     134 VAL   -0.0900
   2098 CG1       -66.0000    4.3040  -42.8500 C.3     134 VAL    0.0900
   2099 CG2       -66.7310    1.8640  -42.4210 C.3     134 VAL   -0.2700
   2100 HN        -67.8700    4.0800  -40.7070 H       134 VAL    0.0900
   2101 HA        -68.7870    4.5230  -43.3920 H       134 VAL    0.0900
   2102 HB        -67.0650    2.9400  -44.1550 H       134 VAL    0.0900
   2103 HG11      -65.9830    4.6000  -41.7790 H       134 VAL   -0.2700
   2104 HG12      -66.2300    5.2030  -43.4620 H       134 VAL    0.0900
   2105 HG13      -64.9990    3.9100  -43.1250 H       134 VAL    0.0900
   2106 HG21      -67.4700    1.0970  -42.7350 H       134 VAL    0.0900
   2107 HG22      -66.7690    1.9600  -41.3140 H       134 VAL    0.5100
   2108 HG23      -65.7180    1.5310  -42.7320 H       134 VAL   -0.5100
   2109 N         -69.7890    1.8710  -41.8970 N.am    135 SER   -0.4700
   2110 CA        -70.6730    0.7400  -42.0900 C.3     135 SER    0.3100
   2111 C         -72.1270    1.1020  -41.8200 C.2     135 SER    0.0700
   2112 O         -72.9900    0.9470  -42.6880 O.2     135 SER    0.0900
   2113 CB        -70.2090   -0.4820  -41.2900 C.3     135 SER    0.0500
   2114 OG        -70.3790   -0.3070  -39.9080 O.3     135 SER    0.0900
   2115 HN        -69.4240    2.0130  -40.9800 H       135 SER    0.0900
   2116 HA        -70.6870    0.5090  -43.1450 H       135 SER   -0.6600
   2117 HB1       -69.1310   -0.6640  -41.4900 H       135 SER    0.4300
   2118 HB2       -70.7980   -1.3710  -41.6050 H       135 SER    0.5100
   2119 HG1       -69.6370    0.2260  -39.6150 H       135 SER   -0.5100
   2120 N         -72.3740    1.6520  -40.6360 N.am    136 PHE   -0.4700
   2121 CA        -73.7280    1.8150  -40.0900 C.3     136 PHE    0.3100
   2122 C         -74.6520    2.8310  -40.7660 C.2     136 PHE    0.0700
   2123 O         -75.8540    2.6120  -40.8160 O.2     136 PHE    0.0900
   2124 CB        -73.6390    2.1690  -38.6080 C.3     136 PHE   -0.1800
   2125 CG        -74.5630    1.3870  -37.7570 C.ar    136 PHE    0.0900
   2126 CD1       -74.1580    0.1680  -37.2170 C.ar    136 PHE    0.0900
   2127 CD2       -75.8430    1.8540  -37.4910 C.ar    136 PHE    0.0000
   2128 CE1       -75.0130   -0.5810  -36.4090 C.ar    136 PHE   -0.1150
   2129 CE2       -76.7230    1.1130  -36.6820 C.ar    136 PHE    0.1150
   2130 CZ        -76.3010   -0.1120  -36.1390 C.ar    136 PHE   -0.1150
   2131 HN        -71.6380    1.9830  -40.0530 H       136 PHE    0.1150
   2132 HA        -74.2650    0.8890  -40.2280 H       136 PHE   -0.1150
   2133 HB1       -73.8930    3.2420  -38.4700 H       136 PHE    0.1150
   2134 HB2       -72.6080    1.9700  -38.2440 H       136 PHE   -0.1150
   2135 HD1       -73.1650   -0.2030  -37.4270 H       136 PHE    0.1150
   2136 HD2       -76.1670    2.7960  -37.9080 H       136 PHE   -0.1150
   2137 HE1       -74.6800   -1.5200  -35.9940 H       136 PHE    0.1150
   2138 HE2       -77.7170    1.4830  -36.4800 H       136 PHE    0.5100
   2139 HZ        -76.9690   -0.6890  -35.5160 H       136 PHE   -0.5100
   2140 N         -74.0990    3.9380  -41.2610 N.am    137 LEU   -0.4700
   2141 CA        -74.9060    5.0350  -41.8250 C.3     137 LEU    0.3100
   2142 C         -75.3540    4.8400  -43.2670 C.2     137 LEU    0.0700
   2143 O         -76.4760    5.2020  -43.6040 O.2     137 LEU    0.0900
   2144 CB        -74.2080    6.3960  -41.6600 C.3     137 LEU   -0.1800
   2145 CG        -73.7810    6.7560  -40.2330 C.3     137 LEU    0.0900
   2146 CD1       -73.2230    8.1570  -40.1840 C.3     137 LEU    0.0900
   2147 CD2       -74.9290    6.5970  -39.2350 C.3     137 LEU   -0.0900
   2148 HN        -73.1110    4.0730  -41.2720 H       137 LEU    0.0900
   2149 HA        -75.8560    5.0410  -41.3130 H       137 LEU   -0.2700
   2150 HB1       -74.9030    7.1840  -42.0200 H       137 LEU    0.0900
   2151 HB2       -73.3010    6.3960  -42.3000 H       137 LEU    0.0900
   2152 HG        -73.0060    6.0380  -39.8890 H       137 LEU    0.0900
   2153 HD11      -74.0360    8.8980  -40.3430 H       137 LEU   -0.2700
   2154 HD12      -72.4620    8.2900  -40.9820 H       137 LEU    0.0900
   2155 HD13      -72.7600    8.3460  -39.1920 H       137 LEU    0.0900
   2156 HD21      -75.2870    5.5450  -39.2280 H       137 LEU    0.0900
   2157 HD22      -75.7750    7.2590  -39.5220 H       137 LEU    0.5100
   2158 HD23      -74.5820    6.8600  -38.2130 H       137 LEU   -0.5100
   2159 N         -74.4960    4.2720  -44.1330 N.am    138 PRO   -0.2900
   2160 CA        -74.9530    3.9650  -45.4830 C.3     138 PRO    0.0000
   2161 C         -76.2200    3.1150  -45.5060 C.2     138 PRO    0.0900
   2162 O         -77.0540    3.2900  -46.3880 O.2     138 PRO    0.0900
   2163 CB        -73.7790    3.1840  -46.0660 C.3     138 PRO    0.0200
   2164 CG        -72.6010    3.7650  -45.3980 C.3     138 PRO    0.0900
   2165 CD        -73.0430    4.0430  -43.9940 C.3     138 PRO   -0.1800
   2166 HA        -75.2030    4.8710  -46.0130 H       138 PRO    0.0900
   2167 HB1       -73.7190    3.3180  -47.1680 H       138 PRO    0.0900
   2168 HB2       -73.8700    2.1010  -45.8420 H       138 PRO   -0.1800
   2169 HG1       -71.7510    3.0500  -45.4090 H       138 PRO    0.0900
   2170 HG2       -72.2860    4.7030  -45.9040 H       138 PRO    0.0900
   2171 HD1       -72.8560    3.1740  -43.3280 H       138 PRO    0.5100
   2172 HD2       -72.5520    4.9490  -43.5820 H       138 PRO   -0.5100
   2173 N         -76.3590    2.2060  -44.5430 N.am    139 ILE   -0.4700
   2174 CA        -77.5060    1.3040  -44.4490 C.3     139 ILE    0.3100
   2175 C         -78.7730    2.0590  -44.0570 C.2     139 ILE    0.0700
   2176 O         -79.8680    1.8290  -44.5990 O.2     139 ILE    0.0900
   2177 CB        -77.2300    0.1770  -43.4320 C.3     139 ILE   -0.0900
   2178 CG1       -76.3370   -0.8870  -44.0590 C.3     139 ILE    0.0900
   2179 CG2       -78.5200   -0.4610  -42.9340 C.3     139 ILE   -0.2700
   2180 CD        -75.6700   -1.7850  -43.0440 C.3     139 ILE    0.0900
   2181 HN        -75.6720    2.0990  -43.8280 H       139 ILE    0.0900
   2182 HA        -77.6850    0.8890  -45.4300 H       139 ILE    0.0900
   2183 HB        -76.6750    0.5970  -42.5660 H       139 ILE   -0.1800
   2184 HG11      -75.5490   -0.3800  -44.6560 H       139 ILE    0.0900
   2185 HG12      -76.9550   -1.5140  -44.7360 H       139 ILE    0.0900
   2186 HG21      -79.2410   -0.5710  -43.7730 H       139 ILE   -0.2700
   2187 HG22      -78.9820    0.1800  -42.1520 H       139 ILE    0.0900
   2188 HG23      -78.3080   -1.4680  -42.5150 H       139 ILE    0.0900
   2189 HD1       -76.4230   -2.4480  -42.5670 H       139 ILE    0.0900
   2190 HD2       -75.1870   -1.1720  -42.2540 H       139 ILE    0.5100
   2191 HD3       -74.9060   -2.4190  -43.5440 H       139 ILE   -0.5100
   2192 N         -78.6040    2.9760  -43.1090 N.am    140 MET   -0.4700
   2193 CA        -79.7260    3.6850  -42.5080 C.3     140 MET    0.3100
   2194 C         -80.2000    4.8630  -43.3520 C.2     140 MET    0.0700
   2195 O         -81.3490    5.2950  -43.2200 O.2     140 MET    0.0900
   2196 CB        -79.4100    4.1010  -41.0570 C.3     140 MET   -0.1800
   2197 CG        -78.8760    2.9330  -40.2080 C.3     140 MET    0.0900
   2198 SD        -79.3250    2.8710  -38.4480 S.3     140 MET    0.0900
   2199 CE        -80.4000    1.4190  -38.4120 C.3     140 MET   -0.1400
   2200 HN        -77.7000    3.2210  -42.7670 H       140 MET    0.0900
   2201 HA        -80.5830    3.0270  -42.5280 H       140 MET    0.0900
   2202 HB1       -80.3360    4.4920  -40.5860 H       140 MET   -0.0900
   2203 HB2       -78.6470    4.9080  -41.0750 H       140 MET   -0.2200
   2204 HG1       -77.7700    2.9620  -40.2780 H       140 MET    0.0900
   2205 HG2       -79.2350    1.9980  -40.6830 H       140 MET    0.0900
   2206 HE1       -79.8610    0.5090  -38.7500 H       140 MET    0.0900
   2207 HE2       -81.2710    1.5710  -39.0840 H       140 MET    0.5100
   2208 HE3       -80.7650    1.2370  -37.3790 H       140 MET   -0.5100
   2209 N         -79.3360    5.3610  -44.2380 N.am    141 MET   -0.4700
   2210 CA        -79.7370    6.3530  -45.2440 C.3     141 MET    0.3100
   2211 C         -80.1810    5.6820  -46.5480 C.2     141 MET    0.0700
   2212 O         -80.4640    6.3450  -47.5520 O.2     141 MET    0.0900
   2213 CB        -78.6060    7.3260  -45.5200 C.3     141 MET   -0.1800
   2214 CG        -78.1390    8.0980  -44.3090 C.3     141 MET    0.0900
   2215 SD        -76.8020    9.2280  -44.7330 S.3     141 MET    0.0900
   2216 CE        -77.6470   10.4320  -45.7670 C.3     141 MET   -0.1400
   2217 HN        -78.3790    5.0840  -44.2570 H       141 MET    0.0900
   2218 HA        -80.6010    6.8800  -44.8670 H       141 MET    0.0900
   2219 HB1       -78.9490    8.0520  -46.2870 H       141 MET   -0.0900
   2220 HB2       -77.7440    6.7560  -45.9240 H       141 MET   -0.2200
   2221 HG1       -77.7940    7.3810  -43.5360 H       141 MET    0.0900
   2222 HG2       -78.9970    8.6700  -43.8950 H       141 MET    0.0900
   2223 HE1       -78.5720   10.8050  -45.2790 H       141 MET    0.0900
   2224 HE2       -77.9340    9.9710  -46.7370 H       141 MET    0.5100
   2225 HE3       -76.9860   11.3030  -45.9610 H       141 MET   -0.5100
   2226 N         -80.2260    4.3500  -46.5100 N.am    142 HSE   -0.4700
   2227 CA        -80.7930    3.5220  -47.5660 C.3     142 HSE    0.3100
   2228 C         -79.9820    3.5470  -48.8520 C.2     142 HSE    0.0700
   2229 O         -80.4770    3.1540  -49.9100 O.2     142 HSE    0.0900
   2230 CB        -82.2660    3.8830  -47.8320 C.3     142 HSE   -0.0800
   2231 CG        -83.1450    3.7670  -46.6260 C.ar    142 HSE    0.0900
   2232 CD2       -83.9020    4.6880  -45.9840 C.ar    142 HSE    0.0900
   2233 ND1       -83.3090    2.5820  -45.9380 N.ar    142 HSE   -0.7000
   2234 CE1       -84.1290    2.7810  -44.9210 C.ar    142 HSE    0.2200
   2235 NE2       -84.5040    4.0480  -44.9250 N.ar    142 HSE    0.2500
   2236 HN        -79.8610    3.8450  -45.7320 H       142 HSE    0.1300
   2237 HA        -80.7120    2.4910  -47.2580 H       142 HSE   -0.3600
   2238 HB1       -82.6620    3.2040  -48.6170 H       142 HSE    0.3200
   2239 HB2       -82.3150    4.9310  -48.1990 H       142 HSE   -0.0500
   2240 HD2       -84.0470    5.7360  -46.2090 H       142 HSE    0.0900
   2241 HE1       -84.4560    2.0430  -44.1900 H       142 HSE    0.5100
   2242 HE2       -85.1220    4.4850  -44.2710 H       142 HSE   -0.5100
   2243 N         -78.7240    3.9730  -48.7580 N.am    143 TRP   -0.4700
   2244 CA        -77.8380    4.0580  -49.9210 C.3     143 TRP    0.3100
   2245 C         -77.6200    2.7050  -50.5850 C.2     143 TRP    0.0700
   2246 O         -77.0660    2.6100  -51.6760 O.2     143 TRP    0.0900
   2247 CB        -76.4980    4.6610  -49.5150 C.3     143 TRP   -0.1800
   2248 CG        -76.5750    6.1080  -49.1680 C.ar    143 TRP    0.0900
   2249 CD1       -77.7040    6.8710  -49.0460 C.ar    143 TRP    0.0900
   2250 CD2       -75.4740    6.9700  -48.8580 C.ar    143 TRP   -0.0300
   2251 CE2       -76.0080    8.2440  -48.5790 C.ar    143 TRP   -0.1500
   2252 CE3       -74.0860    6.7900  -48.7960 C.ar    143 TRP    0.2200
   2253 NE1       -77.3710    8.1550  -48.7010 N.ar    143 TRP   -0.5100
   2254 CZ2       -75.2010    9.3340  -48.2410 C.ar    143 TRP    0.3700
   2255 CZ3       -73.2860    7.8730  -48.4630 C.ar    143 TRP    0.2400
   2256 CH2       -73.8460    9.1270  -48.1890 C.ar    143 TRP    0.1100
   2257 HN        -78.3270    4.2530  -47.8880 H       143 TRP   -0.2500
   2258 HA        -78.3190    4.6750  -50.6660 H       143 TRP    0.1700
   2259 HB1       -75.7840    4.5420  -50.3570 H       143 TRP   -0.2000
   2260 HB2       -76.1130    4.1110  -48.6300 H       143 TRP    0.1400
   2261 HD1       -78.7120    6.5140  -49.2000 H       143 TRP   -0.2700
   2262 HE1       -78.0010    8.8880  -48.5650 H       143 TRP    0.1600
   2263 HE3       -73.6300    5.8330  -49.0000 H       143 TRP   -0.1400
   2264 HZ2       -75.6100   10.3100  -48.0250 H       143 TRP    0.1400
   2265 HZ3       -72.2150    7.7470  -48.4130 H       143 TRP    0.5100
   2266 HH2       -73.1950    9.9500  -47.9330 H       143 TRP   -0.5100
   2267 N         -78.0980    1.6630  -49.9230 N.am    144 TRP   -0.4700
   2268 CA        -77.8670    0.3110  -50.3470 C.3     144 TRP    0.3100
   2269 C         -79.0090   -0.3100  -51.1390 C.2     144 TRP    0.0700
   2270 O         -78.8860   -1.4390  -51.6070 O.2     144 TRP    0.0900
   2271 CB        -77.6380   -0.5280  -49.1130 C.3     144 TRP   -0.1800
   2272 CG        -78.8170   -0.5560  -48.2260 C.ar    144 TRP    0.0900
   2273 CD1       -79.2540    0.4460  -47.4130 C.ar    144 TRP    0.0900
   2274 CD2       -79.7220   -1.6460  -48.0480 C.ar    144 TRP   -0.0300
   2275 CE2       -80.6840   -1.2360  -47.1030 C.ar    144 TRP   -0.1500
   2276 CE3       -79.8120   -2.9310  -48.5940 C.ar    144 TRP    0.2200
   2277 NE1       -80.3780    0.0470  -46.7320 N.ar    144 TRP   -0.5100
   2278 CZ2       -81.7240   -2.0680  -46.6930 C.ar    144 TRP    0.3700
   2279 CZ3       -80.8450   -3.7610  -48.1800 C.ar    144 TRP    0.2400
   2280 CH2       -81.7880   -3.3270  -47.2430 C.ar    144 TRP    0.1100
   2281 HN        -78.6420    1.7720  -49.0960 H       144 TRP   -0.2500
   2282 HA        -77.0010    0.2930  -50.9930 H       144 TRP    0.1700
   2283 HB1       -76.7770   -0.1120  -48.5460 H       144 TRP   -0.2000
   2284 HB2       -77.4010   -1.5690  -49.4210 H       144 TRP    0.1400
   2285 HD1       -78.7850    1.4140  -47.3170 H       144 TRP   -0.2700
   2286 HE1       -80.8760    0.5870  -46.0910 H       144 TRP    0.1600
   2287 HE3       -79.1010   -3.2870  -49.3250 H       144 TRP   -0.1400
   2288 HZ2       -82.4620   -1.7530  -45.9710 H       144 TRP    0.1400
   2289 HZ3       -80.9220   -4.7580  -48.5890 H       144 TRP    0.5100
   2290 HH2       -82.5830   -3.9950  -46.9440 H       144 TRP   -0.5100
   2291 N         -80.1240    0.4040  -51.2880 N.am    145 ARG   -0.4700
   2292 CA        -81.3140   -0.1840  -51.9070 C.3     145 ARG    0.3100
   2293 C         -81.2480   -0.2380  -53.4330 C.2     145 ARG    0.0700
   2294 O         -80.7750    0.7030  -54.0780 O.2     145 ARG    0.0900
   2295 CB        -82.5840    0.5080  -51.4030 C.3     145 ARG   -0.1800
   2296 CG        -82.8120    0.2650  -49.9190 C.3     145 ARG    0.0900
   2297 CD        -84.1630    0.7170  -49.4490 C.3     145 ARG    0.0900
   2298 NE        -84.2710    0.6110  -47.9940 N.pl3   145 ARG   -0.1800
   2299 CZ        -84.7950   -0.4250  -47.3430 C.cat   145 ARG    0.0900
   2300 NH1       -85.2740   -1.4720  -48.0040 N.pl3   145 ARG    0.0900
   2301 NH2       -84.8440   -0.4130  -46.0180 N.pl3   145 ARG    0.2000
   2302 HN        -80.1960    1.3530  -50.9920 H       145 ARG    0.0900
   2303 HA        -81.3350   -1.2350  -51.6570 H       145 ARG    0.0900
   2304 HB1       -83.4560    0.1200  -51.9720 H       145 ARG   -0.7000
   2305 HB2       -82.4960    1.6000  -51.5830 H       145 ARG    0.4400
   2306 HG1       -82.0350    0.8130  -49.3460 H       145 ARG    0.6400
   2307 HG2       -82.7100   -0.8220  -49.7160 H       145 ARG   -0.8000
   2308 HD1       -84.9540    0.0790  -49.8980 H       145 ARG    0.4600
   2309 HD2       -84.3270    1.7800  -49.7280 H       145 ARG    0.4600
   2310 HE        -83.9250    1.3740  -47.4490 H       145 ARG   -0.8000
   2311 HH11      -85.2450   -1.4890  -49.0030 H       145 ARG    0.4600
   2312 HH12      -85.6650   -2.2440  -47.5010 H       145 ARG    0.4600
   2313 HH21      -85.3660   -1.1130  -45.5310 H       145 ARG    0.5100
   2314 HH22      -84.3580    0.2960  -45.5060 H       145 ARG   -0.5100
   2315 N         -81.7140   -1.3620  -53.9910 N.am    146 ASP   -0.4700
   2316 CA        -81.6350   -1.6440  -55.4360 C.3     146 ASP    0.3100
   2317 C         -82.9500   -1.3990  -56.1790 C.2     146 ASP    0.0700
   2318 O         -84.0380   -1.6960  -55.6690 O.2     146 ASP    0.0900
   2319 CB        -81.1540   -3.0850  -55.6880 C.3     146 ASP   -0.2800
   2320 CG        -80.5700   -3.2880  -57.0960 C.2     146 ASP    0.0900
   2321 OD1       -80.1580   -2.2880  -57.7370 O.co2   146 ASP    0.0900
   2322 OD2       -80.5130   -4.4580  -57.5560 O.co2   146 ASP    0.6200
   2323 HN        -82.1450   -2.0730  -53.4410 H       146 ASP   -0.7600
   2324 HA        -80.9470   -0.9380  -55.8770 H       146 ASP   -0.7600
   2325 HB1       -82.0120   -3.7790  -55.5610 H       146 ASP    0.5100
   2326 HB2       -80.3690   -3.3380  -54.9430 H       146 ASP   -0.5100
   2327 N         -82.8130   -0.8720  -57.3970 N.am    147 GLU   -0.4700
   2328 CA        -83.9280   -0.4510  -58.2550 C.3     147 GLU    0.3100
   2329 C         -84.8220   -1.5950  -58.7610 C.2     147 GLU    0.0700
   2330 O         -86.0500   -1.4970  -58.7200 O.2     147 GLU    0.0900
   2331 CB        -83.3690    0.3530  -59.4370 C.3     147 GLU   -0.1800
   2332 CG        -84.2120    1.5500  -59.8120 C.3     147 GLU    0.0900
   2333 CD        -84.3890    2.5390  -58.6640 C.2     147 GLU    0.0900
   2334 OE1       -83.6900    2.4070  -57.6280 O.co2   147 GLU   -0.2800
   2335 OE2       -85.2350    3.4530  -58.8040 O.co2   147 GLU    0.0900
   2336 HN        -81.9100   -0.7370  -57.7950 H       147 GLU    0.0900
   2337 HA        -84.6030    0.1520  -57.6670 H       147 GLU    0.6200
   2338 HB1       -83.3010   -0.3190  -60.3190 H       147 GLU   -0.7600
   2339 HB2       -82.3510    0.7060  -59.1730 H       147 GLU   -0.7600
   2340 HG1       -85.2160    1.1980  -60.1300 H       147 GLU    0.5100
   2341 HG2       -83.7250    2.0800  -60.6580 H       147 GLU   -0.5100
   2342 N         -84.1850   -2.6650  -59.2460 N.am    148 ASP   -0.4700
   2343 CA        -84.8190   -3.9150  -59.6780 C.3     148 ASP    0.3100
   2344 C         -86.0400   -4.3470  -58.8470 C.2     148 ASP    0.0700
   2345 O         -86.0390   -4.2020  -57.6230 O.2     148 ASP    0.0900
   2346 CB        -83.7500   -5.0310  -59.6980 C.3     148 ASP   -0.2800
   2347 CG        -84.3370   -6.4340  -59.9060 C.2     148 ASP    0.0900
   2348 OD1       -85.0040   -6.9550  -58.9820 O.co2   148 ASP    0.0900
   2349 OD2       -84.1290   -7.0160  -60.9980 O.co2   148 ASP    0.6200
   2350 HN        -83.1930   -2.6570  -59.3400 H       148 ASP   -0.7600
   2351 HA        -85.2370   -3.7670  -60.6620 H       148 ASP   -0.7600
   2352 HB1       -83.2050   -5.0210  -58.7300 H       148 ASP    0.5100
   2353 HB2       -83.0350   -4.8250  -60.5230 H       148 ASP   -0.5100
   2354 N         -87.0780   -4.8940  -59.5280 N.am    149 PRO   -0.2900
   2355 CA        -88.3140   -5.4060  -58.9350 C.3     149 PRO    0.0000
   2356 C         -88.1320   -6.3640  -57.7550 C.2     149 PRO    0.0900
   2357 O         -88.5100   -6.0260  -56.6310 O.2     149 PRO    0.0900
   2358 CB        -88.9720   -6.1360  -60.1040 C.3     149 PRO    0.0200
   2359 CG        -88.5440   -5.3770  -61.2780 C.3     149 PRO    0.0900
   2360 CD        -87.1350   -4.9690  -61.0010 C.3     149 PRO   -0.1800
   2361 HA        -88.8960   -4.6000  -58.5180 H       149 PRO    0.0900
   2362 HB1       -90.0780   -6.1280  -60.0050 H       149 PRO    0.0900
   2363 HB2       -88.6250   -7.1890  -60.1620 H       149 PRO   -0.1800
   2364 HG1       -88.5970   -6.0060  -62.1920 H       149 PRO    0.0900
   2365 HG2       -89.1870   -4.4820  -61.4210 H       149 PRO    0.0900
   2366 HD1       -86.4120   -5.7270  -61.3710 H       149 PRO    0.5100
   2367 HD2       -86.9030   -3.9770  -61.4420 H       149 PRO   -0.5100
   2368 N         -87.5630   -7.5430  -57.9950 N.am    150 GLN   -0.4700
   2369 CA        -87.4530   -8.5690  -56.9500 C.3     150 GLN    0.3100
   2370 C         -86.8240   -8.0290  -55.6740 C.2     150 GLN    0.0700
   2371 O         -87.1440   -8.4820  -54.5720 O.2     150 GLN    0.0900
   2372 CB        -86.6490   -9.7660  -57.4430 C.3     150 GLN   -0.1800
   2373 CG        -87.0200  -10.2110  -58.8300 C.3     150 GLN    0.0900
   2374 CD        -85.8670  -10.8850  -59.5020 C.2     150 GLN    0.0900
   2375 NE2       -85.3450  -10.2540  -60.5490 N.am    150 GLN   -0.1800
   2376 OE1       -85.4320  -11.9560  -59.0840 O.2     150 GLN    0.0900
   2377 HN        -87.1880   -7.7820  -58.8880 H       150 GLN    0.0900
   2378 HA        -88.4520   -8.8760  -56.6790 H       150 GLN    0.5500
   2379 HB1       -86.8120  -10.6130  -56.7450 H       150 GLN   -0.5500
   2380 HB2       -85.5720   -9.4950  -57.4360 H       150 GLN   -0.6200
   2381 HG1       -87.3220   -9.3270  -59.4320 H       150 GLN    0.3200
   2382 HG2       -87.8710  -10.9220  -58.7740 H       150 GLN    0.3000
   2383 HE21      -85.6210   -9.3160  -60.7570 H       150 GLN    0.5100
   2384 HE22      -84.6750  -10.7180  -61.1300 H       150 GLN   -0.5100
   2385 N         -85.9300   -7.0560  -55.8310 N.am    151 ALA   -0.4700
   2386 CA        -85.3150   -6.3960  -54.6970 C.3     151 ALA    0.3100
   2387 C         -86.3900   -5.7790  -53.8140 C.2     151 ALA    0.0700
   2388 O         -86.4800   -6.1030  -52.6300 O.2     151 ALA    0.0900
   2389 CB        -84.3280   -5.3330  -55.1680 C.3     151 ALA   -0.2700
   2390 HN        -85.6420   -6.7410  -56.7310 H       151 ALA    0.0900
   2391 HA        -84.8080   -7.1450  -54.1070 H       151 ALA    0.0900
   2392 HB1       -84.8740   -4.4810  -55.6250 H       151 ALA    0.0900
   2393 HB2       -83.6430   -5.7640  -55.9290 H       151 ALA    0.5100
   2394 HB3       -83.7390   -4.9550  -54.3050 H       151 ALA   -0.5100
   2395 N         -87.2230   -4.9230  -54.4140 N.am    152 LEU   -0.4700
   2396 CA        -88.2970   -4.2010  -53.7220 C.3     152 LEU    0.3100
   2397 C         -89.2730   -5.1530  -53.0550 C.2     152 LEU    0.0700
   2398 O         -89.7600   -4.8910  -51.9520 O.2     152 LEU    0.0900
   2399 CB        -89.0420   -3.3000  -54.7070 C.3     152 LEU   -0.1800
   2400 CG        -88.1760   -2.3790  -55.5640 C.3     152 LEU    0.0900
   2401 CD1       -88.8910   -2.0080  -56.8370 C.3     152 LEU    0.0900
   2402 CD2       -87.7910   -1.1330  -54.7890 C.3     152 LEU   -0.0900
   2403 HN        -87.1470   -4.7310  -55.3890 H       152 LEU    0.0900
   2404 HA        -87.8540   -3.6120  -52.9330 H       152 LEU   -0.2700
   2405 HB1       -89.7430   -2.6660  -54.1250 H       152 LEU    0.0900
   2406 HB2       -89.6270   -3.9510  -55.3900 H       152 LEU    0.0900
   2407 HG        -87.2250   -2.8960  -55.8140 H       152 LEU    0.0900
   2408 HD11      -89.8410   -1.4820  -56.6020 H       152 LEU   -0.2700
   2409 HD12      -89.1270   -2.9250  -57.4190 H       152 LEU    0.0900
   2410 HD13      -88.2510   -1.3330  -57.4460 H       152 LEU    0.0900
   2411 HD21      -87.2170   -1.4110  -53.8800 H       152 LEU    0.0900
   2412 HD22      -88.7050   -0.5840  -54.4780 H       152 LEU    0.5100
   2413 HD23      -87.1560   -0.4770  -55.4220 H       152 LEU   -0.5100
   2414 N         -89.5370   -6.2640  -53.7430 N.am    153 LYS   -0.4700
   2415 CA        -90.3360   -7.3800  -53.2490 C.3     153 LYS    0.3100
   2416 C         -89.8120   -7.8630  -51.8970 C.2     153 LYS    0.0700
   2417 O         -90.5860   -8.2250  -51.0060 O.2     153 LYS    0.0900
   2418 CB        -90.2670   -8.5130  -54.2790 C.3     153 LYS   -0.1800
   2419 CG        -91.4190   -9.4960  -54.2740 C.3     153 LYS    0.0900
   2420 CD        -91.3220  -10.4060  -55.5010 C.3     153 LYS    0.0900
   2421 CE        -92.5600  -11.2880  -55.6660 C.3     153 LYS   -0.1800
   2422 NZ        -92.6370  -11.9000  -57.0280 N.4     153 LYS    0.0900
   2423 HN        -89.1830   -6.3850  -54.6670 H       153 LYS    0.0900
   2424 HA        -91.3530   -7.0430  -53.1140 H       153 LYS   -0.1800
   2425 HB1       -89.3330   -9.0840  -54.0940 H       153 LYS    0.0900
   2426 HB2       -90.2160   -8.0540  -55.2880 H       153 LYS    0.0900
   2427 HG1       -92.3810   -8.9410  -54.2960 H       153 LYS    0.2100
   2428 HG2       -91.3810  -10.1110  -53.3500 H       153 LYS    0.0500
   2429 HD1       -90.4270  -11.0560  -55.3980 H       153 LYS    0.0500
   2430 HD2       -91.2040   -9.7750  -56.4080 H       153 LYS   -0.3000
   2431 HE1       -93.4760  -10.6770  -55.5200 H       153 LYS    0.3300
   2432 HE2       -92.5310  -12.1160  -54.9260 H       153 LYS    0.3300
   2433 HZ1       -91.7960  -12.4880  -57.1920 H       153 LYS    0.3300
   2434 HZ2       -92.6780  -11.1470  -57.7440 H       153 LYS    0.5100
   2435 HZ3       -93.4910  -12.4880  -57.0960 H       153 LYS   -0.5100
   2436 N         -88.4860   -7.8480  -51.7550 N.am    154 CYS   -0.4700
   2437 CA        -87.8230   -8.2500  -50.5240 C.3     154 CYS    0.3100
   2438 C         -87.8880   -7.1750  -49.4240 C.2     154 CYS    0.0700
   2439 O         -87.9260   -7.4800  -48.2230 O.2     154 CYS    0.0900
   2440 CB        -86.3750   -8.6300  -50.8290 C.3     154 CYS   -0.1000
   2441 SG        -85.4570   -9.2440  -49.4030 S.3     154 CYS    0.0900
   2442 HN        -87.8840   -7.5570  -52.4940 H       154 CYS    0.0900
   2443 HA        -88.3580   -9.0920  -50.1080 H       154 CYS   -0.0800
   2444 HB1       -85.8590   -7.7320  -51.2290 H       154 CYS    0.5100
   2445 HB2       -86.3810   -9.4130  -51.6160 H       154 CYS   -0.5100
   2446 N         -87.8990   -5.9090  -49.8380 N.am    155 TYR   -0.4700
   2447 CA        -88.0100   -4.8080  -48.9000 C.3     155 TYR    0.3100
   2448 C         -89.4220   -4.7890  -48.3560 C.2     155 TYR    0.0700
   2449 O         -89.6150   -4.6350  -47.1560 O.2     155 TYR    0.0900
   2450 CB        -87.6280   -3.4720  -49.5500 C.3     155 TYR   -0.1800
   2451 CG        -86.2970   -3.4930  -50.2890 C.ar    155 TYR    0.0900
   2452 CD1       -85.2590   -4.3490  -49.8940 C.ar    155 TYR    0.0900
   2453 CD2       -86.0650   -2.6390  -51.3680 C.ar    155 TYR    0.0000
   2454 CE1       -84.0420   -4.3740  -50.5730 C.ar    155 TYR   -0.1150
   2455 CE2       -84.8470   -2.6490  -52.0510 C.ar    155 TYR    0.1150
   2456 CZ        -83.8370   -3.5180  -51.6490 C.ar    155 TYR   -0.1150
   2457 OH        -82.6280   -3.5330  -52.3170 O.3     155 TYR    0.1150
   2458 HN        -87.8310   -5.6640  -50.8020 H       155 TYR    0.1100
   2459 HA        -87.3530   -5.0160  -48.0680 H       155 TYR   -0.5400
   2460 HB1       -87.5530   -2.6930  -48.7630 H       155 TYR    0.4300
   2461 HB2       -88.4080   -3.1920  -50.2910 H       155 TYR   -0.1150
   2462 HD1       -85.4050   -5.0010  -49.0460 H       155 TYR    0.1150
   2463 HD2       -86.8420   -1.9570  -51.6810 H       155 TYR   -0.1150
   2464 HE1       -83.2610   -5.0550  -50.2670 H       155 TYR    0.1150
   2465 HE2       -84.6880   -1.9840  -52.8880 H       155 TYR    0.5100
   2466 HH        -82.0660   -4.1910  -51.8990 H       155 TYR   -0.5100
   2467 N         -90.3950   -4.9930  -49.2450 N.am    156 GLN   -0.4700
   2468 CA        -91.8100   -5.1210  -48.8860 C.3     156 GLN    0.3100
   2469 C         -92.1080   -6.3060  -47.9580 C.2     156 GLN    0.0700
   2470 O         -93.0830   -6.2760  -47.2090 O.2     156 GLN    0.0900
   2471 CB        -92.6670   -5.2500  -50.1530 C.3     156 GLN   -0.1800
   2472 CG        -92.8960   -3.9410  -50.9360 C.3     156 GLN    0.0900
   2473 CD        -94.2460   -3.2450  -50.6360 C.2     156 GLN    0.0900
   2474 NE2       -94.4180   -2.0250  -51.1690 N.am    156 GLN   -0.1800
   2475 OE1       -95.1150   -3.7940  -49.9460 O.2     156 GLN    0.0900
   2476 HN        -90.1960   -5.0680  -50.2180 H       156 GLN    0.0900
   2477 HA        -92.0950   -4.2440  -48.3250 H       156 GLN    0.5500
   2478 HB1       -93.6590   -5.6530  -49.8580 H       156 GLN   -0.5500
   2479 HB2       -92.1720   -5.9750  -50.8320 H       156 GLN   -0.6200
   2480 HG1       -92.8600   -4.1680  -52.0230 H       156 GLN    0.3200
   2481 HG2       -92.0790   -3.2310  -50.6850 H       156 GLN    0.3000
   2482 HE21      -95.2690   -1.5260  -51.0100 H       156 GLN    0.5100
   2483 HE22      -93.6950   -1.6170  -51.7250 H       156 GLN   -0.5100
   2484 N         -91.2750   -7.3460  -48.0150 N.am    157 ASP   -0.4700
   2485 CA        -91.4770   -8.5590  -47.2220 C.3     157 ASP    0.3100
   2486 C         -90.6850   -8.4860  -45.9130 C.2     157 ASP    0.0700
   2487 O         -89.4550   -8.3410  -45.9370 O.2     157 ASP    0.0900
   2488 CB        -91.0710   -9.7900  -48.0470 C.3     157 ASP   -0.2800
   2489 CG        -91.6260  -11.1040  -47.4950 C.2     157 ASP    0.0900
   2490 OD1       -92.3150  -11.1120  -46.4520 O.co2   157 ASP    0.0900
   2491 OD2       -91.3630  -12.1490  -48.1260 O.co2   157 ASP    0.6200
   2492 HN        -90.4720   -7.3430  -48.6050 H       157 ASP   -0.7600
   2493 HA        -92.5200   -8.6140  -46.9470 H       157 ASP   -0.7600
   2494 HB1       -89.9620   -9.8600  -48.0640 H       157 ASP    0.5100
   2495 HB2       -91.4440   -9.6630  -49.0850 H       157 ASP   -0.5100
   2496 N         -91.3920   -8.5580  -44.7630 N.am    158 PRO   -0.2900
   2497 CA        -90.7660   -8.5710  -43.4250 C.3     158 PRO    0.0000
   2498 C         -90.0300   -9.8780  -43.1290 C.2     158 PRO    0.0900
   2499 O         -89.1330   -9.9010  -42.2840 O.2     158 PRO    0.0900
   2500 CB        -91.9560   -8.4140  -42.4610 C.3     158 PRO    0.0200
   2501 CG        -93.0900   -7.9190  -43.3000 C.3     158 PRO    0.0900
   2502 CD        -92.8600   -8.5070  -44.6680 C.3     158 PRO   -0.1800
   2503 HA        -90.0240   -7.7940  -43.3520 H       158 PRO    0.0900
   2504 HB1       -91.7140   -7.6840  -41.6590 H       158 PRO    0.0900
   2505 HB2       -92.2120   -9.3890  -41.9930 H       158 PRO   -0.1800
   2506 HG1       -94.0630   -8.2600  -42.8860 H       158 PRO    0.0900
   2507 HG2       -93.0880   -6.8090  -43.3470 H       158 PRO    0.0900
   2508 HD1       -93.2830   -9.5300  -44.7490 H       158 PRO    0.5100
   2509 HD2       -93.2740   -7.8590  -45.4680 H       158 PRO   -0.5100
   2510 N         -90.4260  -10.9540  -43.8080 N.am    159 GLY   -0.4700
   2511 CA        -89.7350  -12.2290  -43.7130 C.3     159 GLY    0.3100
   2512 C         -88.5710  -12.3070  -44.6820 C.2     159 GLY   -0.0200
   2513 O         -87.7840  -13.2630  -44.6500 O.2     159 GLY    0.0900
   2514 HN        -91.2170  -10.9320  -44.4150 H       159 GLY    0.0900
   2515 HA1       -90.4420  -13.0140  -43.9400 H       159 GLY    0.5100
   2516 HA2       -89.3680  -12.3390  -42.7040 H       159 GLY   -0.5100
   2517 N         -88.4650  -11.3110  -45.5650 N.am    160 CYS   -0.4700
   2518 CA        -87.2980  -11.2110  -46.4270 C.3     160 CYS    0.3100
   2519 C         -86.2500  -10.2810  -45.8280 C.2     160 CYS    0.0700
   2520 O         -86.4970   -9.0720  -45.6090 O.2     160 CYS    0.0900
   2521 CB        -87.6450  -10.7680  -47.8380 C.3     160 CYS   -0.1000
   2522 SG        -86.2690  -11.0840  -48.9770 S.3     160 CYS    0.0900
   2523 HN        -89.1640  -10.6090  -45.6720 H       160 CYS    0.0900
   2524 HA        -86.8300  -12.1840  -46.4540 H       160 CYS   -0.0800
   2525 HB1       -87.8800   -9.6820  -47.8290 H       160 CYS    0.5100
   2526 HB2       -88.5470  -11.3190  -48.1790 H       160 CYS   -0.5100
   2527 N         -85.0790  -10.8830  -45.5840 N.am    161 CYS   -0.4700
   2528 CA        -83.9590  -10.2520  -44.8850 C.3     161 CYS    0.3100
   2529 C         -82.6270  -10.4640  -45.6040 C.2     161 CYS    0.0700
   2530 O         -81.5630  -10.3560  -44.9980 O.2     161 CYS    0.0900
   2531 CB        -83.8610  -10.7850  -43.4510 C.3     161 CYS   -0.1000
   2532 SG        -82.9490   -9.6820  -42.3520 S.3     161 CYS    0.0900
   2533 HN        -84.9150  -11.8200  -45.8790 H       161 CYS    0.0900
   2534 HA        -84.1230   -9.1850  -44.8810 H       161 CYS   -0.0800
   2535 HB1       -83.3570  -11.7740  -43.4750 H       161 CYS    0.5100
   2536 HB2       -84.8900  -10.9250  -43.0560 H       161 CYS   -0.5100
   2537 N         -82.7020  -10.7660  -46.8980 N.am    162 ASP   -0.4700
   2538 CA        -81.5240  -10.9630  -47.7400 C.3     162 ASP    0.3100
   2539 C         -80.8830   -9.6310  -48.1190 C.2     162 ASP    0.0700
   2540 O         -81.5670   -8.6990  -48.5480 O.2     162 ASP    0.0900
   2541 CB        -81.9000  -11.7350  -49.0070 C.3     162 ASP   -0.2800
   2542 CG        -82.5430  -13.0810  -48.7100 C.2     162 ASP    0.0900
   2543 OD1       -82.5900  -13.4920  -47.5310 O.co2   162 ASP    0.0900
   2544 OD2       -83.0040  -13.7320  -49.6680 O.co2   162 ASP    0.6200
   2545 HN        -83.5800  -10.8720  -47.3570 H       162 ASP   -0.7600
   2546 HA        -80.7910  -11.5120  -47.1680 H       162 ASP   -0.7600
   2547 HB1       -80.9820  -11.9090  -49.6090 H       162 ASP    0.5100
   2548 HB2       -82.6150  -11.1270  -49.6000 H       162 ASP   -0.5100
   2549 N         -79.5670   -9.5420  -47.9610 N.am    163 PHE   -0.4700
   2550 CA        -78.8640   -8.2840  -48.2030 C.3     163 PHE    0.3100
   2551 C         -78.7420   -8.0210  -49.7150 C.2     163 PHE    0.0700
   2552 O         -77.7030   -8.2770  -50.3430 O.2     163 PHE    0.0900
   2553 CB        -77.4980   -8.2890  -47.4880 C.3     163 PHE   -0.1800
   2554 CG        -76.8870   -6.9230  -47.3120 C.ar    163 PHE    0.0900
   2555 CD1       -77.5820   -5.9020  -46.6680 C.ar    163 PHE    0.0900
   2556 CD2       -75.6030   -6.6640  -47.7700 C.ar    163 PHE    0.0000
   2557 CE1       -77.0110   -4.6340  -46.4950 C.ar    163 PHE   -0.1150
   2558 CE2       -75.0250   -5.3990  -47.6040 C.ar    163 PHE    0.1150
   2559 CZ        -75.7320   -4.3830  -46.9640 C.ar    163 PHE   -0.1150
   2560 HN        -79.0070  -10.3150  -47.6740 H       163 PHE    0.1150
   2561 HA        -79.4810   -7.4780  -47.8320 H       163 PHE   -0.1150
   2562 HB1       -76.7790   -8.8940  -48.0810 H       163 PHE    0.1150
   2563 HB2       -77.6190   -8.7250  -46.4740 H       163 PHE   -0.1150
   2564 HD1       -78.5780   -6.0930  -46.2950 H       163 PHE    0.1150
   2565 HD2       -75.0420   -7.4470  -48.2590 H       163 PHE   -0.1150
   2566 HE1       -77.5680   -3.8540  -45.9970 H       163 PHE    0.1150
   2567 HE2       -74.0280   -5.2100  -47.9740 H       163 PHE    0.5100
   2568 HZ        -75.2870   -3.4080  -46.8350 H       163 PHE   -0.5100
   2569 N         -79.8260   -7.5160  -50.2990 N.am    164 VAL   -0.4700
   2570 CA        -79.8570   -7.2880  -51.7290 C.3     164 VAL    0.3100
   2571 C         -79.5930   -5.8150  -51.9830 C.2     164 VAL    0.0700
   2572 O         -80.4440   -4.9630  -51.6970 O.2     164 VAL    0.0900
   2573 CB        -81.1940   -7.7120  -52.3480 C.3     164 VAL   -0.0900
   2574 CG1       -81.0130   -7.9790  -53.8460 C.3     164 VAL    0.0900
   2575 CG2       -81.7600   -8.9470  -51.6310 C.3     164 VAL   -0.2700
   2576 HN        -80.6480   -7.2760  -49.7900 H       164 VAL    0.0900
   2577 HA        -79.0500   -7.8550  -52.1690 H       164 VAL    0.0900
   2578 HB        -81.9430   -6.9040  -52.2030 H       164 VAL    0.0900
   2579 HG11      -80.2700   -8.7900  -54.0020 H       164 VAL   -0.2700
   2580 HG12      -80.6470   -7.0600  -54.3520 H       164 VAL    0.0900
   2581 HG13      -81.9800   -8.2920  -54.2940 H       164 VAL    0.0900
   2582 HG21      -82.2550   -8.6460  -50.6830 H       164 VAL    0.0900
   2583 HG22      -80.9380   -9.6550  -51.3920 H       164 VAL    0.5100
   2584 HG23      -82.5100   -9.4500  -52.2790 H       164 VAL   -0.5100
   2585 N         -78.4010   -5.5200  -52.5080 N.am    165 THR   -0.4700
   2586 CA        -77.9290   -4.1370  -52.6380 C.3     165 THR    0.3100
   2587 C         -77.5680   -3.7480  -54.0570 C.2     165 THR    0.0700
   2588 O         -77.2070   -4.6080  -54.8650 O.2     165 THR    0.0900
   2589 CB        -76.6920   -3.8700  -51.7610 C.3     165 THR    0.1400
   2590 CG2       -76.8830   -4.4360  -50.3520 C.3     165 THR    0.0900
   2591 OG1       -75.5290   -4.4440  -52.3690 O.3     165 THR   -0.6600
   2592 HN        -77.7790   -6.2270  -52.8360 H       165 THR    0.4300
   2593 HA        -78.7380   -3.4850  -52.3440 H       165 THR   -0.2700
   2594 HB        -76.5380   -2.7740  -51.6520 H       165 THR    0.0900
   2595 HG1       -75.4410   -4.0190  -53.2260 H       165 THR    0.0900
   2596 HG21      -76.3580   -5.4110  -50.2590 H       165 THR    0.0900
   2597 HG22      -77.9650   -4.5960  -50.1530 H       165 THR    0.5100
   2598 HG23      -76.4630   -3.7330  -49.6020 H       165 THR   -0.5100
   2599 N         -77.6470   -2.4500  -54.3500 N.am    166 ASN   -0.4700
   2600 CA        -77.2420   -1.9380  -55.6520 C.3     166 ASN    0.3100
   2601 C         -75.7340   -2.0800  -55.8220 C.2     166 ASN    0.0700
   2602 O         -75.0220   -2.2110  -54.8360 O.2     166 ASN    0.0900
   2603 CB        -77.7100   -0.4970  -55.8480 C.3     166 ASN   -0.1800
   2604 CG        -77.0360    0.4690  -54.9040 C.2     166 ASN    0.0900
   2605 ND2       -77.7190    0.8000  -53.8190 N.am    166 ASN    0.0900
   2606 OD1       -75.9320    0.9410  -55.1570 O.2     166 ASN    0.5500
   2607 HN        -77.9830   -1.7760  -53.6950 H       166 ASN   -0.5500
   2608 HA        -77.6760   -2.5770  -56.4080 H       166 ASN   -0.6200
   2609 HB1       -78.8060   -0.4480  -55.6790 H       166 ASN    0.3200
   2610 HB2       -77.4870   -0.1850  -56.8900 H       166 ASN    0.3000
   2611 HD21      -77.3260    1.4360  -53.1550 H       166 ASN    0.5100
   2612 HD22      -78.6270    0.4120  -53.6630 H       166 ASN   -0.5100
   2613 N         -75.2560   -2.0750  -57.0660 N.am    167 ARG   -0.4700
   2614 CA        -73.8700   -2.4400  -57.3630 C.3     167 ARG    0.3100
   2615 C         -72.8160   -1.3930  -56.9680 C.2     167 ARG    0.0700
   2616 O         -71.6950   -1.7460  -56.5640 O.2     167 ARG    0.0900
   2617 CB        -73.7340   -2.8720  -58.8260 C.3     167 ARG   -0.1800
   2618 CG        -74.4420   -4.1990  -59.0960 C.3     167 ARG    0.0900
   2619 CD        -74.6790   -4.4960  -60.5920 C.3     167 ARG    0.0900
   2620 NE        -75.3120   -5.8160  -60.7770 N.pl3   167 ARG   -0.1800
   2621 CZ        -75.3280   -6.5020  -61.9220 C.cat   167 ARG    0.0900
   2622 NH1       -74.7530   -6.0090  -63.0200 N.pl3   167 ARG    0.0900
   2623 NH2       -75.9240   -7.6910  -61.9650 N.pl3   167 ARG    0.2000
   2624 HN        -75.8200   -1.8210  -57.8480 H       167 ARG    0.0900
   2625 HA        -73.5890   -3.2490  -56.7040 H       167 ARG    0.0900
   2626 HB1       -72.6570   -2.9800  -59.0730 H       167 ARG   -0.7000
   2627 HB2       -74.1750   -2.0870  -59.4780 H       167 ARG    0.4400
   2628 HG1       -75.4260   -4.1810  -58.5810 H       167 ARG    0.6400
   2629 HG2       -73.8260   -5.0170  -58.6680 H       167 ARG   -0.8000
   2630 HD1       -73.7090   -4.5030  -61.1350 H       167 ARG    0.4600
   2631 HD2       -75.3550   -3.7300  -61.0270 H       167 ARG    0.4600
   2632 HE        -75.7590   -6.2280  -59.9850 H       167 ARG   -0.8000
   2633 HH11      -74.3020   -5.1170  -62.9910 H       167 ARG    0.4600
   2634 HH12      -74.7730   -6.5320  -63.8720 H       167 ARG    0.4600
   2635 HH21      -76.5970   -7.9390  -61.2670 H       167 ARG    0.5100
   2636 HH22      -75.6990   -8.3370  -62.6940 H       167 ARG   -0.5100
   2637 N         -73.1670   -0.1100  -57.0670 N.am    168 ALA   -0.4700
   2638 CA        -72.2800    0.9440  -56.5880 C.3     168 ALA    0.3100
   2639 C         -72.0130    0.7960  -55.0880 C.2     168 ALA    0.0700
   2640 O         -70.8990    1.0430  -54.6330 O.2     168 ALA    0.0900
   2641 CB        -72.8370    2.3170  -56.9040 C.3     168 ALA   -0.2700
   2642 HN        -74.0340    0.1810  -57.4640 H       168 ALA    0.0900
   2643 HA        -71.3210    0.8130  -57.0650 H       168 ALA    0.0900
   2644 HB1       -73.8270    2.4480  -56.4190 H       168 ALA    0.0900
   2645 HB2       -72.9630    2.4300  -58.0030 H       168 ALA    0.5100
   2646 HB3       -72.1490    3.1010  -56.5240 H       168 ALA   -0.5100
   2647 N         -73.0290    0.3770  -54.3260 N.am    169 TYR   -0.4700
   2648 CA        -72.8620    0.1310  -52.8970 C.3     169 TYR    0.3100
   2649 C         -72.1450   -1.1730  -52.6210 C.2     169 TYR    0.0700
   2650 O         -71.3760   -1.2570  -51.7040 O.2     169 TYR    0.0900
   2651 CB        -74.1890    0.1230  -52.1570 C.3     169 TYR   -0.1800
   2652 CG        -74.0570   -0.2400  -50.6920 C.ar    169 TYR    0.0900
   2653 CD1       -74.1220   -1.5780  -50.2650 C.ar    169 TYR    0.0900
   2654 CD2       -73.8640    0.7530  -49.7280 C.ar    169 TYR    0.0000
   2655 CE1       -73.9990   -1.9090  -48.9030 C.ar    169 TYR   -0.1150
   2656 CE2       -73.7400    0.4360  -48.3730 C.ar    169 TYR    0.1150
   2657 CZ        -73.8080   -0.8900  -47.9650 C.ar    169 TYR   -0.1150
   2658 OH        -73.6870   -1.1830  -46.6210 O.3     169 TYR    0.1150
   2659 HN        -73.9400    0.2140  -54.6960 H       169 TYR    0.1100
   2660 HA        -72.2250    0.9090  -52.5030 H       169 TYR   -0.5400
   2661 HB1       -74.8660   -0.6260  -52.6240 H       169 TYR    0.4300
   2662 HB2       -74.6460    1.1340  -52.2090 H       169 TYR   -0.1150
   2663 HD1       -74.2710   -2.3630  -50.9920 H       169 TYR    0.1150
   2664 HD2       -73.8090    1.7870  -50.0360 H       169 TYR   -0.1150
   2665 HE1       -74.0500   -2.9400  -48.5860 H       169 TYR    0.1150
   2666 HE2       -73.5910    1.2190  -47.6440 H       169 TYR    0.5100
   2667 HH        -73.4090   -0.3840  -46.1680 H       169 TYR   -0.5100
   2668 N         -72.4000   -2.2090  -53.3990 N.am    170 ALA   -0.4700
   2669 CA        -71.6350   -3.4270  -53.2320 C.3     170 ALA    0.3100
   2670 C         -70.1380   -3.1150  -53.3080 C.2     170 ALA    0.0700
   2671 O         -69.3770   -3.4690  -52.3970 O.2     170 ALA    0.0900
   2672 CB        -72.0320   -4.4500  -54.2580 C.3     170 ALA   -0.2700
   2673 HN        -73.1010   -2.2020  -54.1080 H       170 ALA    0.0900
   2674 HA        -71.8200   -3.8030  -52.2360 H       170 ALA    0.0900
   2675 HB1       -71.8490   -4.0560  -55.2800 H       170 ALA    0.0900
   2676 HB2       -73.1130   -4.6860  -54.1560 H       170 ALA    0.5100
   2677 HB3       -71.4320   -5.3750  -54.1210 H       170 ALA   -0.5100
   2678 N         -69.7440   -2.4010  -54.3680 N.am    171 ILE   -0.4700
   2679 CA        -68.3470   -2.0470  -54.6190 C.3     171 ILE    0.3100
   2680 C         -67.7340   -1.1060  -53.5840 C.2     171 ILE    0.0700
   2681 O         -66.6790   -1.4150  -53.0120 O.2     171 ILE    0.0900
   2682 CB        -68.1660   -1.4670  -56.0420 C.3     171 ILE   -0.0900
   2683 CG1       -67.9650   -2.6100  -57.0330 C.3     171 ILE    0.0900
   2684 CG2       -66.9820   -0.4860  -56.1120 C.3     171 ILE   -0.2700
   2685 CD        -68.2670   -2.2510  -58.4640 C.3     171 ILE    0.0900
   2686 HN        -70.3980   -2.0730  -55.0450 H       171 ILE    0.0900
   2687 HA        -67.7520   -2.9410  -54.5030 H       171 ILE    0.0900
   2688 HB        -69.0960   -0.9350  -56.3360 H       171 ILE   -0.1800
   2689 HG11      -68.6260   -3.4510  -56.7360 H       171 ILE    0.0900
   2690 HG12      -66.9080   -2.9450  -56.9720 H       171 ILE    0.0900
   2691 HG21      -66.0770   -0.9460  -55.6620 H       171 ILE   -0.2700
   2692 HG22      -67.2250    0.4410  -55.5500 H       171 ILE    0.0900
   2693 HG23      -66.7630   -0.2340  -57.1720 H       171 ILE    0.0900
   2694 HD1       -67.6070   -1.4220  -58.7980 H       171 ILE    0.0900
   2695 HD2       -69.3250   -1.9210  -58.5570 H       171 ILE    0.5100
   2696 HD3       -68.0910   -3.1300  -59.1210 H       171 ILE   -0.5100
   2697 N         -68.3900    0.0320  -53.3380 N.am    172 ALA   -0.4700
   2698 CA        -67.8280    1.0870  -52.5020 C.3     172 ALA    0.3100
   2699 C         -67.8040    0.6570  -51.0590 C.2     172 ALA    0.0700
   2700 O         -66.8410    0.8870  -50.3340 O.2     172 ALA    0.0900
   2701 CB        -68.6200    2.3490  -52.6620 C.3     172 ALA   -0.2700
   2702 HN        -69.2950    0.2100  -53.7160 H       172 ALA    0.0900
   2703 HA        -66.8030    1.2450  -52.8010 H       172 ALA    0.0900
   2704 HB1       -69.6760    2.1780  -52.3610 H       172 ALA    0.0900
   2705 HB2       -68.6020    2.6750  -53.7240 H       172 ALA    0.5100
   2706 HB3       -68.1930    3.1470  -52.0170 H       172 ALA   -0.5100
   2707 N         -68.8840    0.0100  -50.6600 N.am    173 SER   -0.4700
   2708 CA        -69.0090   -0.5770  -49.3470 C.3     173 SER    0.3100
   2709 C         -67.9750   -1.6550  -49.0760 C.2     173 SER    0.0700
   2710 O         -67.3930   -1.6630  -48.0030 O.2     173 SER    0.0900
   2711 CB        -70.4020   -1.1660  -49.1470 C.3     173 SER    0.0500
   2712 OG        -70.3840   -2.1510  -48.1330 O.3     173 SER    0.0900
   2713 HN        -69.6730   -0.1050  -51.2580 H       173 SER    0.0900
   2714 HA        -68.8220    0.1950  -48.6160 H       173 SER   -0.6600
   2715 HB1       -70.7480   -1.6350  -50.0940 H       173 SER    0.4300
   2716 HB2       -71.1090   -0.3620  -48.8520 H       173 SER    0.5100
   2717 HG1       -71.3040   -2.3610  -47.9520 H       173 SER   -0.5100
   2718 N         -67.7530   -2.5820  -50.0080 N.am    174 SER   -0.4700
   2719 CA        -66.7960   -3.6560  -49.7180 C.3     174 SER    0.3100
   2720 C         -65.3550   -3.1610  -49.7390 C.2     174 SER    0.0700
   2721 O         -64.5400   -3.6400  -48.9510 O.2     174 SER    0.0900
   2722 CB        -66.9960   -4.8750  -50.6170 C.3     174 SER    0.0500
   2723 OG        -66.8490   -4.5230  -51.9790 O.3     174 SER    0.0900
   2724 HN        -68.2030   -2.5900  -50.8980 H       174 SER    0.0900
   2725 HA        -66.9260   -3.9370  -48.6840 H       174 SER   -0.6600
   2726 HB1       -68.0150   -5.2890  -50.4640 H       174 SER    0.4300
   2727 HB2       -66.2400   -5.6510  -50.3660 H       174 SER    0.5100
   2728 HG1       -67.6810   -4.1240  -52.2400 H       174 SER   -0.5100
   2729 N         -65.0560   -2.1960  -50.6130 N.am    175 ILE   -0.4700
   2730 CA        -63.7480   -1.5230  -50.6220 C.3     175 ILE    0.3100
   2731 C         -63.4560   -0.8480  -49.2780 C.2     175 ILE    0.0700
   2732 O         -62.4250   -1.0940  -48.6500 O.2     175 ILE    0.0900
   2733 CB        -63.6560   -0.4590  -51.7460 C.3     175 ILE   -0.0900
   2734 CG1       -63.4090   -1.1270  -53.1020 C.3     175 ILE    0.0900
   2735 CG2       -62.5640    0.5950  -51.4430 C.3     175 ILE   -0.2700
   2736 CD        -63.5090   -0.1650  -54.2960 C.3     175 ILE    0.0900
   2737 HN        -65.7070   -1.8870  -51.3010 H       175 ILE    0.0900
   2738 HA        -62.9900   -2.2780  -50.7640 H       175 ILE    0.0900
   2739 HB        -64.6370    0.0520  -51.8430 H       175 ILE   -0.1800
   2740 HG11      -64.1570   -1.9360  -53.2380 H       175 ILE    0.0900
   2741 HG12      -62.3930   -1.5740  -53.0950 H       175 ILE    0.0900
   2742 HG21      -61.6110    0.0910  -51.1760 H       175 ILE   -0.2700
   2743 HG22      -62.8800    1.2330  -50.5900 H       175 ILE    0.0900
   2744 HG23      -62.3920    1.2270  -52.3400 H       175 ILE    0.0900
   2745 HD1       -62.6500    0.5390  -54.2910 H       175 ILE    0.0900
   2746 HD2       -64.4490    0.4230  -54.2300 H       175 ILE    0.5100
   2747 HD3       -63.4920   -0.7390  -55.2470 H       175 ILE   -0.5100
   2748 N         -64.4030   -0.0250  -48.8330 N.am    176 ILE   -0.4700
   2749 CA        -64.2380    0.8460  -47.6820 C.3     176 ILE    0.3100
   2750 C         -64.2540    0.1080  -46.3610 C.2     176 ILE    0.0700
   2751 O         -63.5220    0.4550  -45.4360 O.2     176 ILE    0.0900
   2752 CB        -65.3170    1.9300  -47.7000 C.3     176 ILE   -0.0900
   2753 CG1       -64.7700    3.1630  -48.3940 C.3     176 ILE    0.0900
   2754 CG2       -65.7760    2.2860  -46.3140 C.3     176 ILE   -0.2700
   2755 CD        -65.8200    4.1920  -48.6650 C.3     176 ILE    0.0900
   2756 HN        -65.2900    0.0310  -49.2830 H       176 ILE    0.0900
   2757 HA        -63.2550    1.2880  -47.7290 H       176 ILE    0.0900
   2758 HB        -66.1870    1.5650  -48.2860 H       176 ILE   -0.1800
   2759 HG11      -64.3140    2.8570  -49.3600 H       176 ILE    0.0900
   2760 HG12      -63.9840    3.6150  -47.7530 H       176 ILE    0.0900
   2761 HG21      -64.9000    2.4920  -45.6620 H       176 ILE   -0.2700
   2762 HG22      -66.3530    1.4420  -45.8780 H       176 ILE    0.0900
   2763 HG23      -66.4130    3.1950  -46.3490 H       176 ILE    0.0900
   2764 HD1       -66.1550    4.6560  -47.7130 H       176 ILE    0.0900
   2765 HD2       -66.6970    3.7190  -49.1560 H       176 ILE    0.5100
   2766 HD3       -65.4090    4.9880  -49.3220 H       176 ILE   -0.5100
   2767 N         -65.0920   -0.9080  -46.2670 N.am    177 SER   -0.4700
   2768 CA        -65.2260   -1.6410  -45.0360 C.3     177 SER    0.3100
   2769 C         -64.1830   -2.7110  -44.9440 C.2     177 SER    0.0700
   2770 O         -63.8450   -3.1300  -43.8350 O.2     177 SER    0.0900
   2771 CB        -66.5860   -2.3060  -44.9490 C.3     177 SER    0.0500
   2772 OG        -67.6090   -1.3400  -44.9400 O.3     177 SER    0.0900
   2773 HN        -65.6570   -1.2100  -47.0310 H       177 SER    0.0900
   2774 HA        -65.0970   -0.9470  -44.2190 H       177 SER   -0.6600
   2775 HB1       -66.6500   -2.9050  -44.0150 H       177 SER    0.4300
   2776 HB2       -66.7330   -2.9740  -45.8260 H       177 SER    0.5100
   2777 HG1       -67.7330   -1.0770  -45.8540 H       177 SER   -0.5100
   2778 N         -63.6830   -3.1660  -46.1000 N.am    178 PHE   -0.4700
   2779 CA        -62.8440   -4.3590  -46.1170 C.3     178 PHE    0.3100
   2780 C         -61.5740   -4.2750  -46.9310 C.2     178 PHE    0.0700
   2781 O         -60.5170   -4.5260  -46.4040 O.2     178 PHE    0.0900
   2782 CB        -63.6520   -5.5870  -46.5330 C.3     178 PHE   -0.1800
   2783 CG        -62.8520   -6.8680  -46.5520 C.ar    178 PHE    0.0900
   2784 CD1       -62.7670   -7.6540  -45.4160 C.ar    178 PHE    0.0900
   2785 CD2       -62.2050   -7.3000  -47.7210 C.ar    178 PHE    0.0000
   2786 CE1       -62.0520   -8.8520  -45.4300 C.ar    178 PHE   -0.1150
   2787 CE2       -61.4840   -8.4970  -47.7430 C.ar    178 PHE    0.1150
   2788 CZ        -61.4110   -9.2730  -46.5910 C.ar    178 PHE   -0.1150
   2789 HN        -63.8560   -2.7230  -46.9760 H       178 PHE    0.1150
   2790 HA        -62.4400   -4.4970  -45.1250 H       178 PHE   -0.1150
   2791 HB1       -64.0480   -5.4320  -47.5590 H       178 PHE    0.1150
   2792 HB2       -64.4890   -5.7330  -45.8180 H       178 PHE   -0.1150
   2793 HD1       -63.2590   -7.3360  -44.5090 H       178 PHE    0.1150
   2794 HD2       -62.2650   -6.6990  -48.6160 H       178 PHE   -0.1150
   2795 HE1       -61.9960   -9.4550  -44.5350 H       178 PHE    0.1150
   2796 HE2       -60.9890   -8.8170  -48.6480 H       178 PHE    0.5100
   2797 HZ        -60.8580  -10.2010  -46.5980 H       178 PHE   -0.5100
   2798 N         -61.6590   -3.9780  -48.2220 N.am    179 TYR   -0.4700
   2799 CA        -60.4650   -4.1090  -49.0450 C.3     179 TYR    0.3100
   2800 C         -59.3470   -3.1260  -48.6640 C.2     179 TYR    0.0700
   2801 O         -58.1950   -3.5130  -48.6220 O.2     179 TYR    0.0900
   2802 CB        -60.8000   -4.0810  -50.5380 C.3     179 TYR   -0.1800
   2803 CG        -61.4050   -5.3800  -51.0110 C.ar    179 TYR    0.0900
   2804 CD1       -60.6020   -6.4810  -51.3150 C.ar    179 TYR    0.0900
   2805 CD2       -62.7880   -5.5180  -51.1390 C.ar    179 TYR    0.0000
   2806 CE1       -61.1680   -7.6930  -51.7430 C.ar    179 TYR   -0.1150
   2807 CE2       -63.3650   -6.7290  -51.5630 C.ar    179 TYR    0.1150
   2808 CZ        -62.5510   -7.8050  -51.8610 C.ar    179 TYR   -0.1150
   2809 OH        -63.1370   -8.9800  -52.2770 O.3     179 TYR    0.1150
   2810 HN        -62.4960   -3.6670  -48.6650 H       179 TYR    0.1100
   2811 HA        -59.9910   -5.0450  -48.7890 H       179 TYR   -0.5400
   2812 HB1       -59.8720   -3.9100  -51.1260 H       179 TYR    0.4300
   2813 HB2       -61.5350   -3.2730  -50.7420 H       179 TYR   -0.1150
   2814 HD1       -59.5290   -6.4000  -51.2200 H       179 TYR    0.1150
   2815 HD2       -63.4270   -4.6790  -50.9090 H       179 TYR   -0.1150
   2816 HE1       -60.5330   -8.5340  -51.9780 H       179 TYR    0.1150
   2817 HE2       -64.4380   -6.8160  -51.6540 H       179 TYR    0.5100
   2818 HH        -64.0660   -8.8070  -52.4420 H       179 TYR   -0.5100
   2819 N         -59.6830   -1.8710  -48.3630 N.am    180 ILE   -0.4700
   2820 CA        -58.6850   -0.8930  -47.9180 C.3     180 ILE    0.3100
   2821 C         -57.9940   -1.3520  -46.6260 C.2     180 ILE    0.0700
   2822 O         -56.7650   -1.5300  -46.6300 O.2     180 ILE    0.0900
   2823 CB        -59.2560    0.5520  -47.8250 C.3     180 ILE   -0.0900
   2824 CG1       -59.3990    1.1400  -49.2290 C.3     180 ILE    0.0900
   2825 CG2       -58.3580    1.4370  -46.9790 C.3     180 ILE   -0.2700
   2826 CD        -60.0180    2.5230  -49.2870 C.3     180 ILE    0.0900
   2827 HN        -60.6230   -1.5410  -48.4280 H       180 ILE    0.0900
   2828 HA        -57.8690   -0.9190  -48.6240 H       180 ILE    0.0900
   2829 HB        -60.2690    0.5180  -47.3710 H       180 ILE   -0.1800
   2830 HG11      -60.0310    0.4520  -49.8290 H       180 ILE    0.0900
   2831 HG12      -58.3900    1.1930  -49.6870 H       180 ILE    0.0900
   2832 HG21      -57.3040    1.3480  -47.3180 H       180 ILE   -0.2700
   2833 HG22      -58.4150    1.1260  -45.9140 H       180 ILE    0.0900
   2834 HG23      -58.6730    2.4980  -47.0750 H       180 ILE    0.0900
   2835 HD1       -59.3140    3.2740  -48.8690 H       180 ILE    0.0900
   2836 HD2       -60.9540    2.5440  -48.6900 H       180 ILE    0.5100
   2837 HD3       -60.2410    2.7930  -50.3410 H       180 ILE   -0.5100
   2838 N         -58.7690   -1.5870  -45.5380 N.am    181 PRO   -0.2900
   2839 CA        -58.1940   -2.0490  -44.2650 C.3     181 PRO    0.0000
   2840 C         -57.3320   -3.3090  -44.4100 C.2     181 PRO    0.0900
   2841 O         -56.2790   -3.4260  -43.7760 O.2     181 PRO    0.0900
   2842 CB        -59.4230   -2.3680  -43.4140 C.3     181 PRO    0.0200
   2843 CG        -60.5260   -1.6000  -44.0090 C.3     181 PRO    0.0900
   2844 CD        -60.2360   -1.4610  -45.4600 C.3     181 PRO   -0.1800
   2845 HA        -57.5440   -1.2950  -43.8500 H       181 PRO    0.0900
   2846 HB1       -59.2580   -2.0620  -42.3580 H       181 PRO    0.0900
   2847 HB2       -59.6460   -3.4570  -43.4410 H       181 PRO   -0.1800
   2848 HG1       -61.4890   -2.1330  -43.8600 H       181 PRO    0.0900
   2849 HG2       -60.5950   -0.5970  -43.5340 H       181 PRO    0.0900
   2850 HD1       -60.7170   -2.2680  -46.0500 H       181 PRO    0.5100
   2851 HD2       -60.5530   -0.4690  -45.8450 H       181 PRO   -0.5100
   2852 N         -57.7800   -4.2380  -45.2570 N.am    182 LEU   -0.4700
   2853 CA        -57.0570   -5.4630  -45.5200 C.3     182 LEU    0.3100
   2854 C         -55.7270   -5.1050  -46.1220 C.2     182 LEU    0.0700
   2855 O         -54.7320   -5.2810  -45.4740 O.2     182 LEU    0.0900
   2856 CB        -57.8330   -6.3980  -46.4470 C.3     182 LEU   -0.1800
   2857 CG        -57.2140   -7.7890  -46.6290 C.3     182 LEU    0.0900
   2858 CD1       -57.4290   -8.6640  -45.4040 C.3     182 LEU    0.0900
   2859 CD2       -57.7740   -8.4740  -47.8470 C.3     182 LEU   -0.0900
   2860 HN        -58.6380   -4.1280  -45.7490 H       182 LEU    0.0900
   2861 HA        -56.8790   -5.9480  -44.5710 H       182 LEU   -0.2700
   2862 HB1       -57.9030   -5.9160  -47.4450 H       182 LEU    0.0900
   2863 HB2       -58.8560   -6.5250  -46.0350 H       182 LEU    0.0900
   2864 HG        -56.1230   -7.6790  -46.8080 H       182 LEU    0.0900
   2865 HD11      -58.5160   -8.7940  -45.2150 H       182 LEU   -0.2700
   2866 HD12      -56.9690   -8.1880  -44.5130 H       182 LEU    0.0900
   2867 HD13      -56.9760   -9.6650  -45.5700 H       182 LEU    0.0900
   2868 HD21      -57.5590   -7.8740  -48.7560 H       182 LEU    0.0900
   2869 HD22      -58.8750   -8.5830  -47.7450 H       182 LEU    0.5100
   2870 HD23      -57.3080   -9.4760  -47.9640 H       182 LEU   -0.5100
   2871 N         -55.7130   -4.5560  -47.3340 N.am    183 LEU   -0.4700
   2872 CA        -54.4770   -4.1810  -48.0270 C.3     183 LEU    0.3100
   2873 C         -53.4710   -3.4730  -47.1380 C.2     183 LEU    0.0700
   2874 O         -52.3230   -3.9060  -47.0380 O.2     183 LEU    0.0900
   2875 CB        -54.7480   -3.3250  -49.2770 C.3     183 LEU   -0.1800
   2876 CG        -55.4780   -3.9440  -50.4830 C.3     183 LEU    0.0900
   2877 CD1       -55.1870   -3.1250  -51.7360 C.3     183 LEU    0.0900
   2878 CD2       -55.1460   -5.4220  -50.7240 C.3     183 LEU   -0.0900
   2879 HN        -56.5570   -4.3730  -47.8330 H       183 LEU    0.0900
   2880 HA        -53.9700   -5.0910  -48.3070 H       183 LEU   -0.2700
   2881 HB1       -53.7640   -2.9680  -49.6440 H       183 LEU    0.0900
   2882 HB2       -55.3510   -2.4540  -48.9480 H       183 LEU    0.0900
   2883 HG        -56.5710   -3.9550  -50.2910 H       183 LEU    0.0900
   2884 HD11      -54.0950   -3.1130  -51.9410 H       183 LEU   -0.2700
   2885 HD12      -55.5330   -2.0780  -51.5920 H       183 LEU    0.0900
   2886 HD13      -55.7070   -3.5730  -52.6100 H       183 LEU    0.0900
   2887 HD21      -55.4260   -6.0260  -49.8350 H       183 LEU    0.0900
   2888 HD22      -54.0550   -5.5410  -50.9030 H       183 LEU    0.5100
   2889 HD23      -55.7120   -5.7990  -51.6020 H       183 LEU   -0.5100
   2890 N         -53.8870   -2.3940  -46.4790 N.am    184 ILE   -0.4700
   2891 CA        -52.9740   -1.7250  -45.5650 C.3     184 ILE    0.3100
   2892 C         -52.4170   -2.7300  -44.5400 C.2     184 ILE    0.0700
   2893 O         -51.2110   -2.7540  -44.3080 O.2     184 ILE    0.0900
   2894 CB        -53.6000   -0.4590  -44.9050 C.3     184 ILE   -0.0900
   2895 CG1       -53.9890    0.5590  -45.9790 C.3     184 ILE    0.0900
   2896 CG2       -52.6190    0.1820  -43.9130 C.3     184 ILE   -0.2700
   2897 CD        -54.6970    1.7840  -45.4650 C.3     184 ILE    0.0900
   2898 HN        -54.8030   -2.0110  -46.5760 H       184 ILE    0.0900
   2899 HA        -52.0960   -1.4480  -46.1280 H       184 ILE    0.0900
   2900 HB        -54.5290   -0.7470  -44.3670 H       184 ILE   -0.1800
   2901 HG11      -54.6550    0.0540  -46.7100 H       184 ILE    0.0900
   2902 HG12      -53.0630    0.8850  -46.4990 H       184 ILE    0.0900
   2903 HG21      -51.6880    0.4840  -44.4380 H       184 ILE   -0.2700
   2904 HG22      -52.3570   -0.5470  -43.1160 H       184 ILE    0.0900
   2905 HG23      -53.0780    1.0850  -43.4570 H       184 ILE    0.0900
   2906 HD1       -53.9920    2.4190  -44.8870 H       184 ILE    0.0900
   2907 HD2       -55.5330    1.4860  -44.7970 H       184 ILE    0.5100
   2908 HD3       -55.0920    2.3790  -46.3160 H       184 ILE   -0.5100
   2909 N         -53.2770   -3.5820  -43.9720 N.am    185 MET   -0.4700
   2910 CA        -52.8530   -4.5540  -42.9590 C.3     185 MET    0.3100
   2911 C         -51.8350   -5.5830  -43.4480 C.2     185 MET    0.0700
   2912 O         -50.9700   -6.0140  -42.6900 O.2     185 MET    0.0900
   2913 CB        -54.0530   -5.2950  -42.4040 C.3     185 MET   -0.1800
   2914 CG        -53.7320   -6.2280  -41.2570 C.3     185 MET    0.0900
   2915 SD        -54.4570   -7.8660  -41.5080 S.3     185 MET    0.0900
   2916 CE        -53.2140   -8.5940  -42.5580 C.3     185 MET   -0.1400
   2917 HN        -54.2430   -3.5950  -44.2130 H       185 MET    0.0900
   2918 HA        -52.3450   -4.0180  -42.1700 H       185 MET    0.0900
   2919 HB1       -54.5060   -5.8910  -43.2250 H       185 MET   -0.0900
   2920 HB2       -54.7940   -4.5480  -42.0510 H       185 MET   -0.2200
   2921 HG1       -54.1240   -5.7860  -40.3170 H       185 MET    0.0900
   2922 HG2       -52.6290   -6.3180  -41.1670 H       185 MET    0.0900
   2923 HE1       -52.2750   -8.7880  -41.9970 H       185 MET    0.0900
   2924 HE2       -52.9760   -7.9120  -43.4010 H       185 MET    0.5100
   2925 HE3       -53.5750   -9.5620  -42.9650 H       185 MET   -0.5100
   2926 N         -51.9480   -5.9890  -44.7110 N.am    186 ILE   -0.4700
   2927 CA        -51.0630   -6.9680  -45.3220 C.3     186 ILE    0.3100
   2928 C         -49.7140   -6.3450  -45.6730 C.2     186 ILE    0.0700
   2929 O         -48.6850   -6.8430  -45.2250 O.2     186 ILE    0.0900
   2930 CB        -51.7170   -7.6430  -46.5490 C.3     186 ILE   -0.0900
   2931 CG1       -52.7170   -8.7060  -46.0810 C.3     186 ILE    0.0900
   2932 CG2       -50.6580   -8.2640  -47.4640 C.3     186 ILE   -0.2700
   2933 CD        -53.7310   -9.1410  -47.1280 C.3     186 ILE    0.0900
   2934 HN        -52.6620   -5.6320  -45.3070 H       186 ILE    0.0900
   2935 HA        -50.8270   -7.7100  -44.5740 H       186 ILE    0.0900
   2936 HB        -52.2930   -6.8850  -47.1200 H       186 ILE   -0.1800
   2937 HG11      -53.2710   -8.3010  -45.2090 H       186 ILE    0.0900
   2938 HG12      -52.1460   -9.6020  -45.7590 H       186 ILE    0.0900
   2939 HG21      -49.9630   -8.8970  -46.8700 H       186 ILE   -0.2700
   2940 HG22      -50.0700   -7.4620  -47.9600 H       186 ILE    0.0900
   2941 HG23      -51.1470   -8.8990  -48.2330 H       186 ILE    0.0900
   2942 HD1       -53.2290   -9.7310  -47.9240 H       186 ILE    0.0900
   2943 HD2       -54.2030   -8.2480  -47.5920 H       186 ILE    0.5100
   2944 HD3       -54.5130   -9.7750  -46.6570 H       186 ILE   -0.5100
   2945 N         -49.7070   -5.2620  -46.4560 N.am    187 PHE   -0.4700
   2946 CA        -48.4630   -4.5360  -46.7300 C.3     187 PHE    0.3100
   2947 C         -47.6810   -4.2070  -45.4400 C.2     187 PHE    0.0700
   2948 O         -46.4620   -4.3960  -45.3750 O.2     187 PHE    0.0900
   2949 CB        -48.7230   -3.2720  -47.5720 C.3     187 PHE   -0.1800
   2950 CG        -47.5760   -2.2900  -47.5710 C.ar    187 PHE    0.0900
   2951 CD1       -46.4460   -2.5130  -48.3580 C.ar    187 PHE    0.0900
   2952 CD2       -47.6190   -1.1460  -46.7750 C.ar    187 PHE    0.0000
   2953 CE1       -45.3660   -1.6090  -48.3530 C.ar    187 PHE   -0.1150
   2954 CE2       -46.5500   -0.2330  -46.7660 C.ar    187 PHE    0.1150
   2955 CZ        -45.4190   -0.4690  -47.5580 C.ar    187 PHE   -0.1150
   2956 HN        -50.5330   -4.9050  -46.8830 H       187 PHE    0.1150
   2957 HA        -47.8000   -5.2050  -47.2580 H       187 PHE   -0.1150
   2958 HB1       -49.6100   -2.7390  -47.1680 H       187 PHE    0.1150
   2959 HB2       -48.9010   -3.5670  -48.6280 H       187 PHE   -0.1150
   2960 HD1       -46.3980   -3.3930  -48.9810 H       187 PHE    0.1150
   2961 HD2       -48.4850   -0.9580  -46.1580 H       187 PHE   -0.1150
   2962 HE1       -44.4970   -1.8020  -48.9650 H       187 PHE    0.1150
   2963 HE2       -46.6010    0.6510  -46.1470 H       187 PHE    0.5100
   2964 HZ        -44.5950    0.2300  -47.5520 H       187 PHE   -0.5100
   2965 N         -48.3790   -3.7380  -44.4110 N.am    188 VAL   -0.4700
   2966 CA        -47.7290   -3.3970  -43.1490 C.3     188 VAL    0.3100
   2967 C         -47.2460   -4.6180  -42.3660 C.2     188 VAL    0.0700
   2968 O         -46.1900   -4.5710  -41.7490 O.2     188 VAL    0.0900
   2969 CB        -48.6060   -2.4770  -42.2780 C.3     188 VAL   -0.0900
   2970 CG1       -48.0330   -2.3340  -40.8680 C.3     188 VAL    0.0900
   2971 CG2       -48.7250   -1.1170  -42.9500 C.3     188 VAL   -0.2700
   2972 HN        -49.3660   -3.6010  -44.4540 H       188 VAL    0.0900
   2973 HA        -46.7970   -2.9050  -43.3830 H       188 VAL    0.0900
   2974 HB        -49.6300   -2.9040  -42.2130 H       188 VAL    0.0900
   2975 HG11      -46.9540   -2.0710  -40.9180 H       188 VAL   -0.2700
   2976 HG12      -48.1380   -3.2920  -40.3160 H       188 VAL    0.0900
   2977 HG13      -48.5680   -1.5280  -40.3220 H       188 VAL    0.0900
   2978 HG21      -49.1900   -1.2260  -43.9540 H       188 VAL    0.0900
   2979 HG22      -47.7160   -0.6670  -43.0740 H       188 VAL    0.5100
   2980 HG23      -49.3610   -0.4450  -42.3350 H       188 VAL   -0.5100
   2981 N         -47.9990   -5.7160  -42.4030 N.am    189 ALA   -0.4700
   2982 CA        -47.5760   -6.9460  -41.7400 C.3     189 ALA    0.3100
   2983 C         -46.3360   -7.5540  -42.3960 C.2     189 ALA    0.0700
   2984 O         -45.5650   -8.2700  -41.7570 O.2     189 ALA    0.0900
   2985 CB        -48.7070   -7.9470  -41.7170 C.3     189 ALA   -0.2700
   2986 HN        -48.8740   -5.7470  -42.8790 H       189 ALA    0.0900
   2987 HA        -47.2730   -6.6980  -40.7340 H       189 ALA    0.0900
   2988 HB1       -49.0220   -8.1920  -42.7540 H       189 ALA    0.0900
   2989 HB2       -49.5780   -7.5220  -41.1730 H       189 ALA    0.5100
   2990 HB3       -48.3760   -8.8820  -41.2170 H       189 ALA   -0.5100
   2991 N         -46.1460   -7.2580  -43.6810 N.am    190 LEU   -0.4700
   2992 CA        -45.0010   -7.7600  -44.4270 C.3     190 LEU    0.3100
   2993 C         -43.7700   -6.9020  -44.1970 C.2     190 LEU    0.0700
   2994 O         -42.6750   -7.4290  -43.9640 O.2     190 LEU    0.0900
   2995 CB        -45.3120   -7.8760  -45.9240 C.3     190 LEU   -0.1800
   2996 CG        -46.3160   -8.9640  -46.3350 C.3     190 LEU    0.0900
   2997 CD1       -46.6460   -8.8500  -47.8250 C.3     190 LEU    0.0900
   2998 CD2       -45.8410  -10.3910  -45.9650 C.3     190 LEU   -0.0900
   2999 HN        -46.7780   -6.6780  -44.1890 H       190 LEU    0.0900
   3000 HA        -44.7450   -8.7310  -44.0260 H       190 LEU   -0.2700
   3001 HB1       -44.3570   -8.0780  -46.4540 H       190 LEU    0.0900
   3002 HB2       -45.7120   -6.8980  -46.2630 H       190 LEU    0.0900
   3003 HG        -47.2480   -8.8480  -45.7400 H       190 LEU    0.0900
   3004 HD11      -45.7230   -8.9720  -48.4310 H       190 LEU   -0.2700
   3005 HD12      -47.0830   -7.8520  -48.0410 H       190 LEU    0.0900
   3006 HD13      -47.3680   -9.6440  -48.1140 H       190 LEU    0.0900
   3007 HD21      -45.6940  -10.4720  -44.8670 H       190 LEU    0.0900
   3008 HD22      -44.8770  -10.6100  -46.4700 H       190 LEU    0.5100
   3009 HD23      -46.6040  -11.1360  -46.2760 H       190 LEU   -0.5100
   3010 N         -43.9430   -5.5790  -44.2470 N.am    191 ARG   -0.4700
   3011 CA        -42.8620   -4.6710  -43.8810 C.3     191 ARG    0.3100
   3012 C         -42.3940   -4.9740  -42.4700 C.2     191 ARG    0.0700
   3013 O         -41.2220   -4.7960  -42.1550 O.2     191 ARG    0.0900
   3014 CB        -43.2990   -3.2100  -43.9660 C.3     191 ARG   -0.1800
   3015 CG        -43.2850   -2.6240  -45.3650 C.3     191 ARG    0.0900
   3016 CD        -41.8910   -2.1850  -45.7780 C.3     191 ARG    0.0900
   3017 NE        -41.9050   -1.6600  -47.1430 N.pl3   191 ARG   -0.1800
   3018 CZ        -40.9030   -1.7890  -48.0090 C.cat   191 ARG    0.0900
   3019 NH1       -39.7910   -2.4380  -47.6670 N.pl3   191 ARG    0.0900
   3020 NH2       -41.0170   -1.2770  -49.2300 N.pl3   191 ARG    0.2000
   3021 HN        -44.8010   -5.1600  -44.5320 H       191 ARG    0.0900
   3022 HA        -42.0370   -4.8510  -44.5550 H       191 ARG    0.0900
   3023 HB1       -42.6190   -2.6060  -43.3280 H       191 ARG   -0.7000
   3024 HB2       -44.3320   -3.1330  -43.5650 H       191 ARG    0.4400
   3025 HG1       -43.9660   -1.7460  -45.3970 H       191 ARG    0.6400
   3026 HG2       -43.6520   -3.3880  -46.0820 H       191 ARG   -0.8000
   3027 HD1       -41.1940   -3.0490  -45.7460 H       191 ARG    0.4600
   3028 HD2       -41.5300   -1.3800  -45.1020 H       191 ARG    0.4600
   3029 HE        -42.7230   -1.1720  -47.4470 H       191 ARG   -0.8000
   3030 HH11      -39.7050   -2.8330  -46.7530 H       191 ARG    0.4600
   3031 HH12      -39.0440   -2.5300  -48.3240 H       191 ARG    0.4600
   3032 HH21      -41.8540   -0.7970  -49.4950 H       191 ARG    0.5100
   3033 HH22      -40.2670   -1.3720  -49.8840 H       191 ARG   -0.5100
   3034 N         -43.3250   -5.4320  -41.6260 N.am    192 VAL   -0.4700
   3035 CA        -43.0220   -5.8710  -40.2600 C.3     192 VAL    0.3100
   3036 C         -42.2550   -7.1780  -40.2580 C.2     192 VAL    0.0700
   3037 O         -41.3180   -7.3240  -39.4850 O.2     192 VAL    0.0900
   3038 CB        -44.2930   -5.9930  -39.3820 C.3     192 VAL   -0.0900
   3039 CG1       -44.1050   -6.9930  -38.2510 C.3     192 VAL    0.0900
   3040 CG2       -44.6520   -4.6520  -38.8150 C.3     192 VAL   -0.2700
   3041 HN        -44.2820   -5.4950  -41.8930 H       192 VAL    0.0900
   3042 HA        -42.3450   -5.1490  -39.8280 H       192 VAL    0.0900
   3043 HB        -45.1420   -6.3210  -40.0180 H       192 VAL    0.0900
   3044 HG11      -43.1620   -6.7790  -37.7050 H       192 VAL   -0.2700
   3045 HG12      -44.0500   -8.0240  -38.6620 H       192 VAL    0.0900
   3046 HG13      -44.9530   -6.9210  -37.5360 H       192 VAL    0.0900
   3047 HG21      -44.8500   -3.9310  -39.6360 H       192 VAL    0.0900
   3048 HG22      -43.8140   -4.2660  -38.1970 H       192 VAL    0.5100
   3049 HG23      -45.5680   -4.7390  -38.1910 H       192 VAL   -0.5100
   3050 N         -42.6310   -8.1310  -41.1120 N.am    193 TYR   -0.4700
   3051 CA        -41.8800   -9.3850  -41.1790 C.3     193 TYR    0.3100
   3052 C         -40.4110   -9.1510  -41.5360 C.2     193 TYR    0.0700
   3053 O         -39.5130   -9.6970  -40.8880 O.2     193 TYR    0.0900
   3054 CB        -42.5120  -10.3780  -42.1580 C.3     193 TYR   -0.1800
   3055 CG        -41.9750  -11.7930  -42.0210 C.ar    193 TYR    0.0900
   3056 CD1       -42.1760  -12.5260  -40.8410 C.ar    193 TYR    0.0900
   3057 CD2       -41.2800  -12.4030  -43.0690 C.ar    193 TYR    0.0000
   3058 CE1       -41.6950  -13.8300  -40.7030 C.ar    193 TYR   -0.1150
   3059 CE2       -40.7970  -13.7070  -42.9470 C.ar    193 TYR    0.1150
   3060 CZ        -41.0050  -14.4140  -41.7610 C.ar    193 TYR   -0.1150
   3061 OH        -40.5210  -15.7010  -41.6390 O.3     193 TYR    0.1150
   3062 HN        -43.4130   -8.0360  -41.7240 H       193 TYR    0.1100
   3063 HA        -41.8600   -9.8090  -40.1860 H       193 TYR   -0.5400
   3064 HB1       -42.3060  -10.0470  -43.1990 H       193 TYR    0.4300
   3065 HB2       -43.6070  -10.4220  -41.9800 H       193 TYR   -0.1150
   3066 HD1       -42.7150  -12.0710  -40.0220 H       193 TYR    0.1150
   3067 HD2       -41.1140  -11.8580  -43.9870 H       193 TYR   -0.1150
   3068 HE1       -41.8570  -14.3780  -39.7870 H       193 TYR    0.1150
   3069 HE2       -40.2650  -14.1680  -43.7670 H       193 TYR    0.5100
   3070 HH        -40.8880  -16.0800  -40.8360 H       193 TYR   -0.5100
   3071 N         -40.1760   -8.3220  -42.5540 N.am    194 ARG   -0.4700
   3072 CA        -38.8200   -8.0300  -43.0280 C.3     194 ARG    0.3100
   3073 C         -37.9570   -7.2780  -42.0170 C.2     194 ARG    0.0700
   3074 O         -36.7420   -7.4830  -41.9650 O.2     194 ARG    0.0900
   3075 CB        -38.8620   -7.2850  -44.3630 C.3     194 ARG   -0.1800
   3076 CG        -39.5520   -8.0860  -45.4420 C.3     194 ARG    0.0900
   3077 CD        -39.3860   -7.4580  -46.8010 C.3     194 ARG    0.0900
   3078 NE        -40.2790   -8.0920  -47.7710 N.pl3   194 ARG   -0.1800
   3079 CZ        -40.1360   -8.0040  -49.0900 C.cat   194 ARG    0.0900
   3080 NH1       -39.1210   -7.3140  -49.6050 N.pl3   194 ARG    0.0900
   3081 NH2       -41.0070   -8.6100  -49.8980 N.pl3   194 ARG    0.2000
   3082 HN        -40.9150   -7.8610  -43.0390 H       194 ARG    0.0900
   3083 HA        -38.2970   -8.9680  -43.1400 H       194 ARG    0.0900
   3084 HB1       -37.8230   -7.0640  -44.6860 H       194 ARG   -0.7000
   3085 HB2       -39.4050   -6.3250  -44.2220 H       194 ARG    0.4400
   3086 HG1       -40.6350   -8.1540  -45.2060 H       194 ARG    0.6400
   3087 HG2       -39.1230   -9.1100  -45.4620 H       194 ARG   -0.8000
   3088 HD1       -38.3410   -7.5900  -47.1560 H       194 ARG    0.4600
   3089 HD2       -39.6400   -6.3770  -46.7540 H       194 ARG    0.4600
   3090 HE        -41.0460   -8.6270  -47.4190 H       194 ARG   -0.8000
   3091 HH11      -38.4660   -6.8620  -49.0000 H       194 ARG    0.4600
   3092 HH12      -39.0130   -7.2470  -50.5970 H       194 ARG    0.4600
   3093 HH21      -41.7670   -9.1320  -49.5120 H       194 ARG    0.5100
   3094 HH22      -40.8990   -8.5430  -50.8890 H       194 ARG   -0.5100
   3095 N         -38.5830   -6.4140  -41.2190 N.am    195 GLU   -0.4700
   3096 CA        -37.8910   -5.7290  -40.1340 C.3     195 GLU    0.3100
   3097 C         -37.4970   -6.7300  -39.0630 C.2     195 GLU    0.0700
   3098 O         -36.3810   -6.6760  -38.5550 O.2     195 GLU    0.0900
   3099 CB        -38.7580   -4.6200  -39.5220 C.3     195 GLU   -0.1800
   3100 CG        -38.9390   -3.3780  -40.4020 C.3     195 GLU    0.0900
   3101 CD        -37.7230   -2.4500  -40.4170 C.2     195 GLU    0.0900
   3102 OE1       -36.8470   -2.5660  -39.5270 O.co2   195 GLU   -0.2800
   3103 OE2       -37.6520   -1.5890  -41.3250 O.co2   195 GLU    0.0900
   3104 HN        -39.5510   -6.1980  -41.3280 H       195 GLU    0.0900
   3105 HA        -36.9810   -5.3090  -40.5350 H       195 GLU    0.6200
   3106 HB1       -38.2900   -4.3030  -38.5670 H       195 GLU   -0.7600
   3107 HB2       -39.7620   -5.0430  -39.3090 H       195 GLU   -0.7600
   3108 HG1       -39.8110   -2.8010  -40.0290 H       195 GLU    0.5100
   3109 HG2       -39.1380   -3.7060  -41.4450 H       195 GLU   -0.5100
   3110 N         -38.4120   -7.6550  -38.7460 N.am    196 ALA   -0.4700
   3111 CA        -38.1900   -8.7050  -37.7460 C.3     196 ALA    0.3100
   3112 C         -37.3060   -9.8500  -38.2510 C.2     196 ALA    0.0700
   3113 O         -37.0480  -10.8130  -37.5230 O.2     196 ALA    0.0900
   3114 CB        -39.5180   -9.2460  -37.2400 C.3     196 ALA   -0.2700
   3115 HN        -39.3040   -7.6710  -39.1880 H       196 ALA    0.0900
   3116 HA        -37.6240   -8.2780  -36.9310 H       196 ALA    0.0900
   3117 HB1       -40.1010   -9.6760  -38.0830 H       196 ALA    0.0900
   3118 HB2       -40.1100   -8.4260  -36.7810 H       196 ALA    0.5100
   3119 HB3       -39.3390  -10.0450  -36.4890 H       196 ALA   -0.5100
   3120 N         -36.8540   -9.7470  -39.5030 N.am    197 LYS   -0.4700
   3121 CA        -35.7930  -10.6030  -40.0180 C.3     197 LYS    0.3100
   3122 C         -34.4360   -9.9270  -39.8300 C.2     197 LYS    0.0700
   3123 O         -33.6120  -10.4100  -39.0530 O.2     197 LYS    0.0900
   3124 CB        -36.0320  -10.9700  -41.4820 C.3     197 LYS   -0.1800
   3125 CG        -36.7970  -12.2790  -41.6720 C.3     197 LYS    0.0900
   3126 CD        -36.8870  -12.6500  -43.1570 C.3     197 LYS    0.0900
   3127 CE        -37.3340  -14.0970  -43.3510 C.3     197 LYS   -0.1800
   3128 NZ        -37.2720  -14.5080  -44.7850 N.4     197 LYS    0.0900
   3129 HN        -37.2240   -9.0780  -40.1440 H       197 LYS    0.0900
   3130 HA        -35.7650  -11.4950  -39.4110 H       197 LYS   -0.1800
   3131 HB1       -35.0480  -11.0600  -41.9880 H       197 LYS    0.0900
   3132 HB2       -36.6100  -10.1520  -41.9610 H       197 LYS    0.0900
   3133 HG1       -37.8210  -12.1670  -41.2600 H       197 LYS    0.2100
   3134 HG2       -36.2750  -13.0910  -41.1230 H       197 LYS    0.0500
   3135 HD1       -35.8890  -12.5140  -43.6270 H       197 LYS    0.0500
   3136 HD2       -37.6150  -11.9760  -43.6560 H       197 LYS   -0.3000
   3137 HE1       -38.3840  -14.2140  -43.0100 H       197 LYS    0.3300
   3138 HE2       -36.6680  -14.7750  -42.7760 H       197 LYS    0.3300
   3139 HZ1       -36.2960  -14.4190  -45.1310 H       197 LYS    0.3300
   3140 HZ2       -37.8960  -13.8960  -45.3480 H       197 LYS    0.5100
   3141 HZ3       -37.5840  -15.4960  -44.8770 H       197 LYS   -0.5100
   3142 N         -34.2230   -8.7960  -40.5150 N.am    198 GLU   -0.4700
   3143 CA        -33.0040   -7.9940  -40.3700 C.3     198 GLU    0.3100
   3144 C         -32.6270   -7.7540  -38.9200 C.2     198 GLU    0.0700
   3145 O         -31.4560   -7.5470  -38.6080 O.2     198 GLU    0.0900
   3146 CB        -33.1580   -6.6370  -41.0310 C.3     198 GLU   -0.1800
   3147 CG        -33.3980   -6.6920  -42.5160 C.3     198 GLU    0.0900
   3148 CD        -34.0110   -5.4010  -43.0410 C.2     198 GLU    0.0900
   3149 OE1       -33.6070   -4.3160  -42.5570 O.co2   198 GLU   -0.2800
   3150 OE2       -34.8920   -5.4750  -43.9300 O.co2   198 GLU    0.0900
   3151 HN        -34.8940   -8.4450  -41.1630 H       198 GLU    0.0900
   3152 HA        -32.1910   -8.5410  -40.8250 H       198 GLU    0.6200
   3153 HB1       -32.2320   -6.0530  -40.8480 H       198 GLU   -0.7600
   3154 HB2       -34.0140   -6.1130  -40.5570 H       198 GLU   -0.7600
   3155 HG1       -34.0890   -7.5310  -42.7430 H       198 GLU    0.5100
   3156 HG2       -32.4310   -6.8640  -43.0360 H       198 GLU   -0.5100
   3157 N         -33.6270   -7.7640  -38.0380 N.am    199 GLN   -0.4700
   3158 CA        -33.3860   -7.6450  -36.6080 C.3     199 GLN    0.3100
   3159 C         -32.8930   -8.9530  -36.0060 C.2     199 GLN    0.0700
   3160 O         -31.9070   -8.9600  -35.2770 O.2     199 GLN    0.0900
   3161 CB        -34.6260   -7.1380  -35.8720 C.3     199 GLN   -0.1800
   3162 CG        -34.8820   -5.6410  -36.0650 C.3     199 GLN    0.0900
   3163 CD        -36.0200   -5.1080  -35.2050 C.2     199 GLN    0.0900
   3164 NE2       -36.3130   -3.8220  -35.3580 N.am    199 GLN   -0.1800
   3165 OE1       -36.6200   -5.8320  -34.4120 O.2     199 GLN    0.0900
   3166 HN        -34.5800   -7.8540  -38.3170 H       199 GLN    0.0900
   3167 HA        -32.5640   -6.9590  -36.4670 H       199 GLN    0.5500
   3168 HB1       -34.5010   -7.3380  -34.7870 H       199 GLN   -0.5500
   3169 HB2       -35.5110   -7.6990  -36.2410 H       199 GLN   -0.6200
   3170 HG1       -35.1340   -5.4570  -37.1310 H       199 GLN    0.3200
   3171 HG2       -33.9570   -5.0840  -35.8060 H       199 GLN    0.3000
   3172 HE21      -36.9430   -3.3740  -34.7230 H       199 GLN    0.5100
   3173 HE22      -35.9050   -3.3020  -36.1080 H       199 GLN   -0.5100
   3174 N         -33.5490  -10.0670  -36.3160 N.am    200 ILE   -0.4700
   3175 CA        -33.0800  -11.3400  -35.7760 C.3     200 ILE    0.3100
   3176 C         -31.8430  -11.8970  -36.5100 C.2     200 ILE    0.0700
   3177 O         -31.2730  -12.9150  -36.1050 O.2     200 ILE    0.0900
   3178 CB        -34.2210  -12.3800  -35.5810 C.3     200 ILE   -0.0900
   3179 CG1       -33.8850  -13.3190  -34.4050 C.3     200 ILE    0.0900
   3180 CG2       -34.5370  -13.1150  -36.8980 C.3     200 ILE   -0.2700
   3181 CD        -35.0440  -14.1650  -33.8900 C.3     200 ILE    0.0900
   3182 HN        -34.3540  -10.0850  -36.9040 H       200 ILE    0.0900
   3183 HA        -32.6100  -11.1330  -34.8260 H       200 ILE    0.0900
   3184 HB        -35.1350  -11.8590  -35.2250 H       200 ILE   -0.1800
   3185 HG11      -33.5100  -12.6990  -33.5650 H       200 ILE    0.0900
   3186 HG12      -33.0770  -14.0070  -34.7330 H       200 ILE    0.0900
   3187 HG21      -33.6990  -13.7930  -37.1670 H       200 ILE   -0.2700
   3188 HG22      -34.6750  -12.3770  -37.7180 H       200 ILE    0.0900
   3189 HG23      -35.4600  -13.7210  -36.7810 H       200 ILE    0.0900
   3190 HD1       -35.4330  -14.8170  -34.7020 H       200 ILE    0.0900
   3191 HD2       -35.8670  -13.5050  -33.5400 H       200 ILE    0.5100
   3192 HD3       -34.7000  -14.8090  -33.0520 H       200 ILE   -0.5100
   3193 N         -31.4260  -11.2290  -37.5890 N.am    201 ARG   -0.4700
   3194 CA        -30.1130  -11.4780  -38.1870 C.3     201 ARG    0.3100
   3195 C         -29.0550  -10.8170  -37.3190 C.2     201 ARG    0.0700
   3196 O         -28.0840  -11.4510  -36.9160 O.2     201 ARG    0.0900
   3197 CB        -30.0180  -10.9230  -39.6130 C.3     201 ARG   -0.1800
   3198 CG        -30.7210  -11.7590  -40.6540 C.3     201 ARG    0.0900
   3199 CD        -30.4100  -11.2650  -42.0530 C.3     201 ARG    0.0900
   3200 NE        -30.9500  -12.1830  -43.0610 N.pl3   201 ARG   -0.1800
   3201 CZ        -30.4590  -12.3450  -44.2910 C.cat   201 ARG    0.0900
   3202 NH1       -29.3950  -11.6530  -44.6950 N.pl3   201 ARG    0.0900
   3203 NH2       -31.0290  -13.2160  -45.1230 N.pl3   201 ARG    0.2000
   3204 HN        -31.9870  -10.5340  -38.0320 H       201 ARG    0.0900
   3205 HA        -29.9530  -12.5460  -38.1950 H       201 ARG    0.0900
   3206 HB1       -28.9460  -10.8500  -39.8890 H       201 ARG   -0.7000
   3207 HB2       -30.4630   -9.9060  -39.6220 H       201 ARG    0.4400
   3208 HG1       -31.8170  -11.7080  -40.4840 H       201 ARG    0.6400
   3209 HG2       -30.3900  -12.8150  -40.5580 H       201 ARG   -0.8000
   3210 HD1       -29.3100  -11.2040  -42.1990 H       201 ARG    0.4600
   3211 HD2       -30.8710  -10.2670  -42.2140 H       201 ARG    0.4600
   3212 HE        -31.7480  -12.7280  -42.8070 H       201 ARG   -0.8000
   3213 HH11      -28.9560  -11.0030  -44.0760 H       201 ARG    0.4600
   3214 HH12      -29.0370  -11.7830  -45.6200 H       201 ARG    0.4600
   3215 HH21      -31.8230  -13.7450  -44.8240 H       201 ARG    0.5100
   3216 HH22      -30.6620  -13.3400  -46.0450 H       201 ARG   -0.5100
   3217 N         -29.2730   -9.5380  -37.0170 N.am    202 LYS   -0.4700
   3218 CA        -28.3210   -8.7370  -36.2610 C.3     202 LYS    0.3100
   3219 C         -28.7130   -8.6140  -34.7880 C.2     202 LYS    0.0700
   3220 O         -28.6630   -7.5190  -34.2230 O.2     202 LYS    0.0900
   3221 CB        -28.1740   -7.3390  -36.8880 C.3     202 LYS   -0.1800
   3222 CG        -28.0410   -7.3320  -38.3970 C.3     202 LYS    0.0900
   3223 CD        -28.3430   -5.9610  -38.9550 C.3     202 LYS    0.0900
   3224 CE        -28.7200   -6.0410  -40.4230 C.3     202 LYS   -0.1800
   3225 NZ        -29.2190   -4.7280  -40.9140 N.4     202 LYS    0.0900
   3226 HN        -30.1060   -9.0680  -37.2990 H       202 LYS    0.0900
   3227 HA        -27.3710   -9.2520  -36.2650 H       202 LYS   -0.1800
   3228 HB1       -27.2720   -6.8580  -36.4560 H       202 LYS    0.0900
   3229 HB2       -29.0680   -6.7400  -36.6150 H       202 LYS    0.0900
   3230 HG1       -28.7470   -8.0700  -38.8320 H       202 LYS    0.2100
   3231 HG2       -27.0040   -7.6210  -38.6750 H       202 LYS    0.0500
   3232 HD1       -27.4480   -5.3130  -38.8410 H       202 LYS    0.0500
   3233 HD2       -29.1860   -5.5130  -38.3860 H       202 LYS   -0.3000
   3234 HE1       -29.5270   -6.7900  -40.5670 H       202 LYS    0.3300
   3235 HE2       -27.8290   -6.3170  -41.0280 H       202 LYS    0.3300
   3236 HZ1       -28.4770   -4.0090  -40.7980 H       202 LYS    0.3300
   3237 HZ2       -30.0590   -4.4500  -40.3690 H       202 LYS    0.5100
   3238 HZ3       -29.4690   -4.8070  -41.9210 H       202 LYS   -0.5100
   3239 N         -29.1020   -9.7290  -34.1650 N.am    203 ILE   -0.4700
   3240 CA        -29.3150   -9.7580  -32.7070 C.3     203 ILE    0.3100
   3241 C         -27.9920   -9.6040  -31.9510 C.2     203 ILE    0.0700
   3242 O         -27.9540   -9.1420  -30.7990 O.2     203 ILE    0.0900
   3243 CB        -30.0580  -11.0340  -32.2140 C.3     203 ILE   -0.0900
   3244 CG1       -29.7430  -12.2480  -33.1060 C.3     203 ILE    0.0900
   3245 CG2       -31.5610  -10.7620  -32.1000 C.3     203 ILE   -0.2700
   3246 CD        -30.3420  -13.5790  -32.6130 C.3     203 ILE    0.0900
   3247 HN        -29.2640  -10.5840  -34.6510 H       203 ILE    0.0900
   3248 HA        -29.8900   -8.8820  -32.4490 H       203 ILE    0.0900
   3249 HB        -29.6610  -11.3330  -31.2200 H       203 ILE   -0.1800
   3250 HG11      -28.6400  -12.3630  -33.1630 H       203 ILE    0.0900
   3251 HG12      -30.1370  -12.0450  -34.1240 H       203 ILE    0.0900
   3252 HG21      -31.9720  -10.4690  -33.0900 H       203 ILE   -0.2700
   3253 HG22      -31.7420   -9.9350  -31.3820 H       203 ILE    0.0900
   3254 HG23      -32.0860  -11.6780  -31.7550 H       203 ILE    0.0900
   3255 HD1       -31.4470  -13.5670  -32.7310 H       203 ILE    0.0900
   3256 HD2       -30.1030  -13.7260  -31.5370 H       203 ILE    0.5100
   3257 HD3       -29.9310  -14.4230  -33.2060 H       203 ILE   -0.5100
   3258 N         -26.9130   -9.9920  -32.6350 N.am    204 ASP   -0.4700
   3259 CA        -25.5350   -9.8420  -32.1740 C.3     204 ASP    0.3100
   3260 C         -25.1650   -8.3860  -31.9520 C.2     204 ASP    0.0700
   3261 O         -24.3550   -8.0710  -31.0880 O.2     204 ASP    0.0900
   3262 CB        -24.5700  -10.4040  -33.2190 C.3     204 ASP   -0.2800
   3263 CG        -25.0170  -11.7380  -33.7690 C.2     204 ASP    0.0900
   3264 OD1       -25.6920  -12.4960  -33.0310 O.co2   204 ASP    0.0900
   3265 OD2       -24.6880  -12.0260  -34.9440 O.co2   204 ASP    0.6200
   3266 HN        -27.0050  -10.4210  -33.5290 H       204 ASP   -0.7600
   3267 HA        -25.4310  -10.3730  -31.2390 H       204 ASP   -0.7600
   3268 HB1       -23.5700  -10.5320  -32.7540 H       204 ASP    0.5100
   3269 HB2       -24.4930   -9.6850  -34.0610 H       204 ASP   -0.5100
   3270 N         -25.7610   -7.5060  -32.7530 N.am    205 ARG   -0.4700
   3271 CA        -25.3900   -6.1090  -32.7960 C.3     205 ARG    0.3100
   3272 C         -26.4050   -5.2700  -32.0150 C.2     205 ARG    0.0700
   3273 O         -27.0190   -4.3480  -32.5680 O.2     205 ARG    0.0900
   3274 CB        -25.3510   -5.6860  -34.2660 C.3     205 ARG   -0.1800
   3275 CG        -24.2420   -4.7480  -34.6590 C.3     205 ARG    0.0900
   3276 CD        -24.3280   -4.5320  -36.1570 C.3     205 ARG    0.0900
   3277 NE        -23.3270   -3.5880  -36.6580 N.pl3   205 ARG   -0.1800
   3278 CZ        -23.2560   -3.1570  -37.9180 C.cat   205 ARG    0.0900
   3279 NH1       -24.1320   -3.5680  -38.8320 N.pl3   205 ARG    0.0900
   3280 NH2       -22.3030   -2.3040  -38.2660 N.pl3   205 ARG    0.2000
   3281 HN        -26.4990   -7.7750  -33.3660 H       205 ARG    0.0900
   3282 HA        -24.4220   -5.9910  -32.3330 H       205 ARG    0.0900
   3283 HB1       -26.3160   -5.1900  -34.5030 H       205 ARG   -0.7000
   3284 HB2       -25.2550   -6.6030  -34.8820 H       205 ARG    0.4400
   3285 HG1       -23.2580   -5.1900  -34.3940 H       205 ARG    0.6400
   3286 HG2       -24.3550   -3.7800  -34.1270 H       205 ARG   -0.8000
   3287 HD1       -25.3280   -4.1230  -36.4140 H       205 ARG    0.4600
   3288 HD2       -24.1650   -5.4990  -36.6790 H       205 ARG    0.4600
   3289 HE        -22.6490   -3.2440  -36.0100 H       205 ARG   -0.8000
   3290 HH11      -24.8560   -4.2100  -38.5780 H       205 ARG    0.4600
   3291 HH12      -24.0660   -3.2360  -39.7730 H       205 ARG    0.4600
   3292 HH21      -21.6420   -1.9890  -37.5850 H       205 ARG    0.5100
   3293 HH22      -22.2440   -1.9760  -39.2090 H       205 ARG   -0.5100
   3294 N         -26.5940   -5.5860  -30.7290 N.am    206 ALA   -0.4700
   3295 CA        -27.5820   -4.8760  -29.9130 C.3     206 ALA    0.3100
   3296 C         -27.3080   -4.9430  -28.4220 C.2     206 ALA    0.0700
   3297 O         -27.2020   -6.0290  -27.8510 O.2     206 ALA    0.0900
   3298 CB        -28.9940   -5.3940  -30.2120 C.3     206 ALA   -0.2700
   3299 HN        -26.0800   -6.3090  -30.2740 H       206 ALA    0.0900
   3300 HA        -27.5110   -3.8230  -30.1410 H       206 ALA    0.0900
   3301 HB1       -29.0590   -6.4790  -29.9830 H       206 ALA    0.0900
   3302 HB2       -29.2330   -5.2420  -31.2850 H       206 ALA    0.5100
   3303 HB3       -29.7350   -4.8540  -29.5830 H       206 ALA   -0.5100
   3304 N         -27.2250   -3.7680  -27.7940 N.am    207 SER   -0.4700
   3305 CA        -27.0730   -3.6730  -26.3430 C.3     207 SER    0.3100
   3306 C         -28.1620   -4.4790  -25.6390 C.2     207 SER    0.0700
   3307 O         -29.3030   -4.5160  -26.1000 O.2     207 SER    0.0900
   3308 CB        -27.0810   -2.2070  -25.8690 C.3     207 SER    0.0500
   3309 OG        -28.2920   -1.5380  -26.1770 O.3     207 SER    0.0900
   3310 HN        -27.2620   -2.9020  -28.2870 H       207 SER    0.0900
   3311 HA        -26.1390   -4.1440  -26.0770 H       207 SER   -0.6600
   3312 HB1       -26.2480   -1.6610  -26.3620 H       207 SER    0.4300
   3313 HB2       -26.9400   -2.1800  -24.7670 H       207 SER    0.5100
   3314 HG1       -28.5410   -1.8330  -27.0550 H       207 SER   -0.5100
   3315 N         -27.8130   -5.1380  -24.5340 N.am    208 LYS   -0.4700
   3316 CA        -28.7940   -5.8660  -23.7250 C.3     208 LYS    0.3100
   3317 C         -29.9320   -4.9610  -23.2230 C.2     208 LYS    0.0700
   3318 O         -30.7720   -5.3910  -22.4300 O.2     208 LYS    0.0900
   3319 CB        -28.1140   -6.5830  -22.5500 C.3     208 LYS   -0.1800
   3320 CG        -27.6160   -7.9690  -22.8630 C.3     208 LYS    0.0900
   3321 CD        -28.6500   -9.0250  -22.5110 C.3     208 LYS    0.0900
   3322 CE        -28.1010  -10.4070  -22.8190 C.3     208 LYS   -0.1800
   3323 NZ        -28.9090  -11.5130  -22.2320 N.4     208 LYS    0.0900
   3324 HN        -26.8700   -5.1640  -24.2080 H       208 LYS    0.0900
   3325 HA        -29.2870   -6.5830  -24.3650 H       208 LYS   -0.1800
   3326 HB1       -28.8450   -6.6560  -21.7160 H       208 LYS    0.0900
   3327 HB2       -27.2510   -5.9680  -22.2190 H       208 LYS    0.0900
   3328 HG1       -26.6870   -8.1610  -22.2850 H       208 LYS    0.2100
   3329 HG2       -27.3820   -8.0350  -23.9480 H       208 LYS    0.0500
   3330 HD1       -29.5730   -8.8510  -23.1030 H       208 LYS    0.0500
   3331 HD2       -28.8980   -8.9550  -21.4310 H       208 LYS   -0.3000
   3332 HE1       -27.0730  -10.4940  -22.4050 H       208 LYS    0.3300
   3333 HE2       -28.0840  -10.5590  -23.9190 H       208 LYS    0.3300
   3334 HZ1       -29.8780  -11.4720  -22.6080 H       208 LYS    0.3300
   3335 HZ2       -28.9350  -11.4110  -21.1970 H       208 LYS    0.5100
   3336 HZ3       -28.4780  -12.4260  -22.4790 H       208 LYS   -0.5100
   3337 N         -29.9480   -3.7050  -23.6830 N.am    209 ARG   -0.4700
   3338 CA        -31.0840   -2.8130  -23.4760 C.3     209 ARG    0.3100
   3339 C         -32.1100   -2.9510  -24.6090 C.2     209 ARG    0.0700
   3340 O         -33.2370   -3.4050  -24.3710 O.2     209 ARG    0.0900
   3341 CB        -30.6270   -1.3570  -23.2650 C.3     209 ARG   -0.1800
   3342 CG        -30.0830   -1.0990  -21.8600 C.3     209 ARG    0.0900
   3343 CD        -29.9600    0.3860  -21.5370 C.3     209 ARG    0.0900
   3344 NE        -29.7880    0.6060  -20.0950 N.pl3   209 ARG   -0.1800
   3345 CZ        -29.7810    1.8000  -19.5010 C.cat   209 ARG    0.0900
   3346 NH1       -29.9350    2.9140  -20.2120 N.pl3   209 ARG    0.0900
   3347 NH2       -29.6220    1.8810  -18.1840 N.pl3   209 ARG    0.2000
   3348 HN        -29.1810   -3.3200  -24.1910 H       209 ARG    0.0900
   3349 HA        -31.6220   -3.1620  -22.6070 H       209 ARG    0.0900
   3350 HB1       -31.4920   -0.6830  -23.4430 H       209 ARG   -0.7000
   3351 HB2       -29.8320   -1.1230  -24.0050 H       209 ARG    0.4400
   3352 HG1       -29.0790   -1.5670  -21.7730 H       209 ARG    0.6400
   3353 HG2       -30.7640   -1.5700  -21.1200 H       209 ARG   -0.8000
   3354 HD1       -30.8820    0.9170  -21.8550 H       209 ARG    0.4600
   3355 HD2       -29.0750    0.8120  -22.0550 H       209 ARG    0.4600
   3356 HE        -29.6660   -0.2000  -19.5160 H       209 ARG   -0.8000
   3357 HH11      -30.0570    2.8630  -21.2030 H       209 ARG    0.4600
   3358 HH12      -29.9280    3.8040  -19.7550 H       209 ARG    0.4600
   3359 HH21      -29.5070    1.0480  -17.6430 H       209 ARG    0.5100
   3360 HH22      -29.6160    2.7740  -17.7350 H       209 ARG   -0.5100
   3361 N         -31.7130   -2.5920  -25.8380 N.am    210 LYS   -0.4700
   3362 CA        -32.5830   -2.7250  -27.0200 C.3     210 LYS    0.3100
   3363 C         -32.9350   -4.1880  -27.2890 C.2     210 LYS    0.0700
   3364 O         -34.0830   -4.5140  -27.6050 O.2     210 LYS    0.0900
   3365 CB        -31.9720   -2.0660  -28.2760 C.3     210 LYS   -0.1800
   3366 CG        -31.9980   -0.5300  -28.2750 C.3     210 LYS    0.0900
   3367 CD        -30.6940    0.0460  -27.7150 C.3     210 LYS    0.0900
   3368 CE        -30.8040    1.5130  -27.2820 C.3     210 LYS   -0.1800
   3369 NZ        -29.4820    2.0310  -26.7980 N.4     210 LYS    0.0900
   3370 HN        -30.8050   -2.2170  -26.0080 H       210 LYS    0.0900
   3371 HA        -33.5280   -2.2590  -26.7820 H       210 LYS   -0.1800
   3372 HB1       -32.5350   -2.4220  -29.1640 H       210 LYS    0.0900
   3373 HB2       -30.9150   -2.3950  -28.3630 H       210 LYS    0.0900
   3374 HG1       -32.8480   -0.1800  -27.6510 H       210 LYS    0.2100
   3375 HG2       -32.1420   -0.1670  -29.3140 H       210 LYS    0.0500
   3376 HD1       -29.9090   -0.0330  -28.4970 H       210 LYS    0.0500
   3377 HD2       -30.3880   -0.5580  -26.8360 H       210 LYS   -0.3000
   3378 HE1       -31.5340    1.6090  -26.4510 H       210 LYS    0.3300
   3379 HE2       -31.1210    2.1400  -28.1430 H       210 LYS    0.3300
   3380 HZ1       -28.8290    2.1200  -27.6020 H       210 LYS    0.3300
   3381 HZ2       -29.0860    1.3690  -26.1010 H       210 LYS    0.5100
   3382 HZ3       -29.6160    2.9620  -26.3560 H       210 LYS   -0.5100
   3383 N         -31.9480   -5.0660  -27.1180 N.am    211 ARG   -0.4700
   3384 CA        -32.1230   -6.4950  -27.3330 C.3     211 ARG    0.3100
   3385 C         -33.0540   -7.1420  -26.3010 C.2     211 ARG    0.0700
   3386 O         -33.3340   -8.3370  -26.3790 O.2     211 ARG    0.0900
   3387 CB        -30.7570   -7.1980  -27.3260 C.3     211 ARG   -0.1800
   3388 CG        -30.7360   -8.5580  -28.0220 C.3     211 ARG    0.0900
   3389 CD        -29.7840   -9.5180  -27.3240 C.3     211 ARG    0.0900
   3390 NE        -30.4510  -10.7980  -27.0510 N.pl3   211 ARG   -0.1800
   3391 CZ        -29.9210  -11.8090  -26.3640 C.cat   211 ARG    0.0900
   3392 NH1       -28.6890  -11.7280  -25.8640 N.pl3   211 ARG    0.0900
   3393 NH2       -30.6330  -12.9180  -26.1790 N.pl3   211 ARG    0.2000
   3394 HN        -31.0360   -4.7800  -26.8340 H       211 ARG    0.0900
   3395 HA        -32.6150   -6.6370  -28.2830 H       211 ARG    0.0900
   3396 HB1       -30.4440   -7.3420  -26.2710 H       211 ARG   -0.7000
   3397 HB2       -30.0230   -6.5370  -27.8330 H       211 ARG    0.4400
   3398 HG1       -30.4130   -8.4250  -29.0760 H       211 ARG    0.6400
   3399 HG2       -31.7600   -8.9880  -28.0110 H       211 ARG   -0.8000
   3400 HD1       -29.4520   -9.0880  -26.3560 H       211 ARG    0.4600
   3401 HD2       -28.9050   -9.7200  -27.9740 H       211 ARG    0.4600
   3402 HE        -31.3760  -10.9180  -27.4060 H       211 ARG   -0.8000
   3403 HH11      -28.1480  -10.8990  -26.0010 H       211 ARG    0.4600
   3404 HH12      -28.3060  -12.4960  -25.3510 H       211 ARG    0.4600
   3405 HH21      -31.5570  -12.9860  -26.5530 H       211 ARG    0.5100
   3406 HH22      -30.2430  -13.6820  -25.6660 H       211 ARG   -0.5100
   3407 N         -33.5400   -6.3570  -25.3400 N.am    212 VAL   -0.4700
   3408 CA        -34.4250   -6.8920  -24.3040 C.3     212 VAL    0.3100
   3409 C         -35.8360   -6.2820  -24.3000 C.2     212 VAL    0.0700
   3410 O         -36.8090   -6.9750  -23.9840 O.2     212 VAL    0.0900
   3411 CB        -33.7440   -6.9100  -22.9000 C.3     212 VAL   -0.0900
   3412 CG1       -34.7340   -6.6280  -21.7630 C.3     212 VAL    0.0900
   3413 CG2       -33.0250   -8.2430  -22.6870 C.3     212 VAL   -0.2700
   3414 HN        -33.3250   -5.3850  -25.2830 H       212 VAL    0.0900
   3415 HA        -34.7000   -7.8950  -24.5930 H       212 VAL    0.0900
   3416 HB        -32.9440   -6.1390  -22.8800 H       212 VAL    0.0900
   3417 HG11      -35.5360   -7.3970  -21.7560 H       212 VAL   -0.2700
   3418 HG12      -35.2000   -5.6290  -21.9060 H       212 VAL    0.0900
   3419 HG13      -34.2060   -6.6580  -20.7860 H       212 VAL    0.0900
   3420 HG21      -32.2470   -8.3880  -23.4680 H       212 VAL    0.0900
   3421 HG22      -33.7530   -9.0800  -22.7530 H       212 VAL    0.5100
   3422 HG23      -32.5330   -8.2540  -21.6910 H       212 VAL   -0.5100
   3423 N         -35.9600   -5.0050  -24.6660 N.am    213 MET   -0.4700
   3424 CA        -37.2860   -4.4110  -24.8550 C.3     213 MET    0.3100
   3425 C         -37.9070   -4.8790  -26.1700 C.2     213 MET    0.0700
   3426 O         -39.1060   -5.1590  -26.2260 O.2     213 MET    0.0900
   3427 CB        -37.2630   -2.8810  -24.7430 C.3     213 MET   -0.1800
   3428 CG        -36.2280   -2.1800  -25.6050 C.3     213 MET    0.0900
   3429 SD        -36.0040   -0.4590  -25.1170 S.3     213 MET    0.0900
   3430 CE        -35.0080   -0.6240  -23.6320 C.3     213 MET   -0.1400
   3431 HN        -35.1760   -4.4100  -24.8230 H       213 MET    0.0900
   3432 HA        -37.9400   -4.8250  -24.1020 H       213 MET    0.0900
   3433 HB1       -37.0660   -2.6170  -23.6830 H       213 MET   -0.0900
   3434 HB2       -38.2660   -2.5000  -25.0290 H       213 MET   -0.2200
   3435 HG1       -36.5560   -2.2270  -26.6650 H       213 MET    0.0900
   3436 HG2       -35.2630   -2.7220  -25.5150 H       213 MET    0.0900
   3437 HE1       -33.9790   -0.9670  -23.8720 H       213 MET    0.0900
   3438 HE2       -35.4650   -1.3660  -22.9440 H       213 MET    0.5100
   3439 HE3       -34.9310    0.3530  -23.1100 H       213 MET   -0.5100
   3440 N         -37.0800   -4.9860  -27.2150 N.am    214 LEU   -0.4700
   3441 CA        -37.4830   -5.6240  -28.4710 C.3     214 LEU    0.3100
   3442 C         -37.6360   -7.1380  -28.3350 C.2     214 LEU    0.0700
   3443 O         -38.3050   -7.7640  -29.1420 O.2     214 LEU    0.0900
   3444 CB        -36.4930   -5.3260  -29.6020 C.3     214 LEU   -0.1800
   3445 CG        -36.3630   -3.9110  -30.1630 C.3     214 LEU    0.0900
   3446 CD1       -35.8500   -3.9860  -31.5940 C.3     214 LEU    0.0900
   3447 CD2       -37.6840   -3.1690  -30.1240 C.3     214 LEU   -0.0900
   3448 HN        -36.1470   -4.6340  -27.1860 H       214 LEU    0.0900
   3449 HA        -38.4640   -5.2530  -28.7290 H       214 LEU   -0.2700
   3450 HB1       -36.7730   -5.9820  -30.4520 H       214 LEU    0.0900
   3451 HB2       -35.4900   -5.6170  -29.2320 H       214 LEU    0.0900
   3452 HG        -35.6530   -3.3250  -29.5420 H       214 LEU    0.0900
   3453 HD11      -36.5570   -4.5670  -32.2240 H       214 LEU   -0.2700
   3454 HD12      -34.8600   -4.4900  -31.6150 H       214 LEU    0.0900
   3455 HD13      -35.7570   -2.9620  -32.0180 H       214 LEU    0.0900
   3456 HD21      -37.8700   -2.7750  -29.1020 H       214 LEU    0.0900
   3457 HD22      -38.5130   -3.8560  -30.3950 H       214 LEU    0.5100
   3458 HD23      -37.6600   -2.3150  -30.8340 H       214 LEU   -0.5100
   3459 N         -37.0000   -7.7210  -27.3190 N.am    215 MET   -0.4700
   3460 CA        -37.1900   -9.1300  -26.9840 C.3     215 MET    0.3100
   3461 C         -38.5890   -9.3560  -26.4230 C.2     215 MET    0.0700
   3462 O         -39.1180  -10.4700  -26.4850 O.2     215 MET    0.0900
   3463 CB        -36.1380   -9.5950  -25.9630 C.3     215 MET   -0.1800
   3464 CG        -36.1010  -11.1070  -25.6930 C.3     215 MET    0.0900
   3465 SD        -35.9640  -12.1050  -27.2010 S.3     215 MET    0.0900
   3466 CE        -34.2960  -11.6920  -27.7430 C.3     215 MET   -0.1400
   3467 HN        -36.3630   -7.2180  -26.7400 H       215 MET    0.0900
   3468 HA        -37.1060   -9.7040  -27.8950 H       215 MET    0.0900
   3469 HB1       -36.3410   -9.0790  -25.0010 H       215 MET   -0.0900
   3470 HB2       -35.1390   -9.2860  -26.3330 H       215 MET   -0.2200
   3471 HG1       -37.0300  -11.3880  -25.1540 H       215 MET    0.0900
   3472 HG2       -35.2350  -11.3210  -25.0330 H       215 MET    0.0900
   3473 HE1       -33.5630  -11.7990  -26.9140 H       215 MET    0.0900
   3474 HE2       -34.2570  -10.6410  -28.1000 H       215 MET    0.5100
   3475 HE3       -33.9820  -12.3670  -28.5680 H       215 MET   -0.5100
   3476 N         -39.1790   -8.2910  -25.8760 N.am    216 ARG   -0.4700
   3477 CA        -40.5320   -8.3380  -25.3170 C.3     216 ARG    0.3100
   3478 C         -41.6170   -7.9230  -26.3300 C.2     216 ARG    0.0700
   3479 O         -42.6830   -8.5440  -26.3950 O.2     216 ARG    0.0900
   3480 CB        -40.5960   -7.5290  -24.0100 C.3     216 ARG   -0.1800
   3481 CG        -39.7950   -8.1970  -22.8770 C.3     216 ARG    0.0900
   3482 CD        -39.6190   -7.3260  -21.6320 C.3     216 ARG    0.0900
   3483 NE        -38.6300   -7.9110  -20.7110 N.pl3   216 ARG   -0.1800
   3484 CZ        -38.2540   -7.3710  -19.5510 C.cat   216 ARG    0.0900
   3485 NH1       -38.7820   -6.2220  -19.1400 N.pl3   216 ARG    0.0900
   3486 NH2       -37.3440   -7.9860  -18.7920 N.pl3   216 ARG    0.2000
   3487 HN        -38.7200   -7.4070  -25.8230 H       216 ARG    0.0900
   3488 HA        -40.7840   -9.3720  -25.1340 H       216 ARG    0.0900
   3489 HB1       -41.6570   -7.4340  -23.6950 H       216 ARG   -0.7000
   3490 HB2       -40.1840   -6.5140  -24.1930 H       216 ARG    0.4400
   3491 HG1       -38.7880   -8.4570  -23.2670 H       216 ARG    0.6400
   3492 HG2       -40.3180   -9.1300  -22.5810 H       216 ARG   -0.8000
   3493 HD1       -40.5850   -7.2440  -21.0880 H       216 ARG    0.4600
   3494 HD2       -39.2580   -6.3170  -21.9240 H       216 ARG    0.4600
   3495 HE        -38.2100   -8.7780  -20.9760 H       216 ARG   -0.8000
   3496 HH11      -39.4660   -5.7570  -19.7010 H       216 ARG    0.4600
   3497 HH12      -38.4950   -5.8230  -18.2690 H       216 ARG    0.4600
   3498 HH21      -36.9440   -8.8520  -19.0930 H       216 ARG    0.5100
   3499 HH22      -37.0620   -7.5810  -17.9220 H       216 ARG   -0.5100
   3500 N         -41.3180   -6.8990  -27.1340 N.am    217 GLU   -0.4700
   3501 CA        -42.1620   -6.4870  -28.2640 C.3     217 GLU    0.3100
   3502 C         -42.1950   -7.5090  -29.4120 C.2     217 GLU    0.0700
   3503 O         -43.1630   -7.5480  -30.1710 O.2     217 GLU    0.0900
   3504 CB        -41.7000   -5.1290  -28.8080 C.3     217 GLU   -0.1800
   3505 CG        -41.5880   -4.0480  -27.7530 C.3     217 GLU    0.0900
   3506 CD        -42.9120   -3.3940  -27.4450 C.2     217 GLU    0.0900
   3507 OE1       -43.3430   -2.5370  -28.2450 O.co2   217 GLU   -0.2800
   3508 OE2       -43.5130   -3.7250  -26.3990 O.co2   217 GLU    0.0900
   3509 HN        -40.4910   -6.3590  -26.9990 H       217 GLU    0.0900
   3510 HA        -43.1830   -6.4260  -27.9170 H       217 GLU    0.6200
   3511 HB1       -42.4260   -4.7940  -29.5780 H       217 GLU   -0.7600
   3512 HB2       -40.7060   -5.2600  -29.2830 H       217 GLU   -0.7600
   3513 HG1       -40.8840   -3.2660  -28.1110 H       217 GLU    0.5100
   3514 HG2       -41.1910   -4.4970  -26.8180 H       217 GLU   -0.5100
   3515 N         -41.1390   -8.3180  -29.5390 N.am    218 HSE   -0.4700
   3516 CA        -41.0270   -9.3440  -30.5890 C.3     218 HSE    0.3100
   3517 C         -41.8630  -10.5860  -30.3290 C.2     218 HSE    0.0700
   3518 O         -42.6320  -11.0040  -31.1900 O.2     218 HSE    0.0900
   3519 CB        -39.5720   -9.7700  -30.8180 C.3     218 HSE   -0.0800
   3520 CG        -38.9450   -9.1630  -32.0380 C.ar    218 HSE    0.0900
   3521 CD2       -38.6380   -7.8800  -32.3400 C.ar    218 HSE    0.0900
   3522 ND1       -38.5520   -9.9190  -33.1220 N.ar    218 HSE   -0.7000
   3523 CE1       -38.0300   -9.1250  -34.0400 C.ar    218 HSE    0.2200
   3524 NE2       -38.0680   -7.8830  -33.5910 N.ar    218 HSE    0.2500
   3525 HN        -40.3650   -8.2620  -28.9140 H       218 HSE    0.1300
   3526 HA        -41.4380   -8.9310  -31.4980 H       218 HSE   -0.3600
   3527 HB1       -39.5390  -10.8750  -30.9250 H       218 HSE    0.3200
   3528 HB2       -38.9710   -9.4700  -29.9340 H       218 HSE   -0.0500
   3529 HD2       -38.7860   -6.9800  -31.7540 H       218 HSE    0.0900
   3530 HE1       -37.6300   -9.4190  -35.0090 H       218 HSE    0.5100
   3531 HE2       -37.7400   -7.0690  -34.0710 H       218 HSE   -0.5100
   3532 N         -41.6920  -11.2020  -29.1580 N.am    219 LYS   -0.4700
   3533 CA        -42.5130  -12.3650  -28.8110 C.3     219 LYS    0.3100
   3534 C         -43.9620  -11.8970  -28.6770 C.2     219 LYS    0.0700
   3535 O         -44.2160  -10.8160  -28.1320 O.2     219 LYS    0.0900
   3536 CB        -42.0070  -13.0970  -27.5430 C.3     219 LYS   -0.1800
   3537 CG        -40.6900  -13.9290  -27.6970 C.3     219 LYS    0.0900
   3538 CD        -40.8400  -15.1910  -28.5740 C.3     219 LYS    0.0900
   3539 CE        -40.2540  -14.9770  -29.9820 C.3     219 LYS   -0.1800
   3540 NZ        -40.5640  -16.0890  -30.9350 N.4     219 LYS    0.0900
   3541 HN        -41.0190  -10.9090  -28.4840 H       219 LYS    0.0900
   3542 HA        -42.4950  -13.0380  -29.6540 H       219 LYS   -0.1800
   3543 HB1       -42.8070  -13.7900  -27.2100 H       219 LYS    0.0900
   3544 HB2       -41.8360  -12.3350  -26.7560 H       219 LYS    0.0900
   3545 HG1       -40.3530  -14.2420  -26.6860 H       219 LYS    0.2100
   3546 HG2       -39.9140  -13.2770  -28.1490 H       219 LYS    0.0500
   3547 HD1       -41.9170  -15.4450  -28.6640 H       219 LYS    0.0500
   3548 HD2       -40.3110  -16.0370  -28.0850 H       219 LYS   -0.3000
   3549 HE1       -39.1480  -14.9020  -29.9110 H       219 LYS    0.3300
   3550 HE2       -40.6740  -14.0440  -30.4160 H       219 LYS    0.3300
   3551 HZ1       -41.5940  -16.1800  -31.0380 H       219 LYS    0.3300
   3552 HZ2       -40.1720  -16.9790  -30.5670 H       219 LYS    0.5100
   3553 HZ3       -40.1400  -15.8790  -31.8610 H       219 LYS   -0.5100
   3554 N         -44.8780  -12.7190  -29.2040 N.am    220 ALA   -0.4700
   3555 CA        -46.3000  -12.3950  -29.4450 C.3     220 ALA    0.3100
   3556 C         -46.5270  -11.8280  -30.8430 C.2     220 ALA    0.0700
   3557 O         -47.6230  -11.3840  -31.1610 O.2     220 ALA    0.0900
   3558 CB        -46.9120  -11.4740  -28.3560 C.3     220 ALA   -0.2700
   3559 HN        -44.6210  -13.6440  -29.4730 H       220 ALA    0.0900
   3560 HA        -46.8420  -13.3280  -29.4770 H       220 ALA    0.0900
   3561 HB1       -46.4820  -10.4520  -28.4350 H       220 ALA    0.0900
   3562 HB2       -46.6840  -11.8780  -27.3470 H       220 ALA    0.5100
   3563 HB3       -48.0120  -11.4060  -28.4930 H       220 ALA   -0.5100
   3564 N         -45.4960  -11.8480  -31.6830 N.am    221 LEU   -0.4700
   3565 CA        -45.6650  -11.5120  -33.0950 C.3     221 LEU    0.3100
   3566 C         -46.2200  -12.6700  -33.9010 C.2     221 LEU    0.0700
   3567 O         -47.0900  -12.4700  -34.7510 O.2     221 LEU    0.0900
   3568 CB        -44.3530  -11.0560  -33.7350 C.3     221 LEU   -0.1800
   3569 CG        -44.0960   -9.5540  -33.7150 C.3     221 LEU    0.0900
   3570 CD1       -43.0080   -9.1840  -34.7100 C.3     221 LEU    0.0900
   3571 CD2       -45.3840   -8.8070  -34.0110 C.3     221 LEU   -0.0900
   3572 HN        -44.5740  -12.0900  -31.3930 H       221 LEU    0.0900
   3573 HA        -46.4000  -10.7240  -33.1590 H       221 LEU   -0.2700
   3574 HB1       -44.3540  -11.3890  -34.7930 H       221 LEU    0.0900
   3575 HB2       -43.5180  -11.5540  -33.1990 H       221 LEU    0.0900
   3576 HG        -43.7810   -9.2490  -32.6940 H       221 LEU    0.0900
   3577 HD11      -43.3140   -9.4770  -35.7380 H       221 LEU   -0.2700
   3578 HD12      -42.0660   -9.7160  -34.4560 H       221 LEU    0.0900
   3579 HD13      -42.8350   -8.0870  -34.6910 H       221 LEU    0.0900
   3580 HD21      -46.0130   -8.7530  -33.0970 H       221 LEU    0.0900
   3581 HD22      -45.9550   -9.3370  -34.8040 H       221 LEU    0.5100
   3582 HD23      -45.1530   -7.7730  -34.3440 H       221 LEU   -0.5100
   3583 N         -45.7120  -13.8810  -33.6510 N.am    222 LYS   -0.4700
   3584 CA        -46.1570  -15.0470  -34.4060 C.3     222 LYS    0.3100
   3585 C         -47.6610  -15.2250  -34.2530 C.2     222 LYS    0.0700
   3586 O         -48.3590  -15.4310  -35.2480 O.2     222 LYS    0.0900
   3587 CB        -45.3910  -16.3250  -34.0300 C.3     222 LYS   -0.1800
   3588 CG        -45.3150  -17.3120  -35.1990 C.3     222 LYS    0.0900
   3589 CD        -44.4250  -18.5200  -34.9370 C.3     222 LYS    0.0900
   3590 CE        -45.2290  -19.7320  -34.4650 C.3     222 LYS   -0.1800
   3591 NZ        -44.5210  -21.0160  -34.7810 N.4     222 LYS    0.0900
   3592 HN        -45.0200  -14.0400  -32.9510 H       222 LYS    0.0900
   3593 HA        -46.0120  -14.8290  -35.4540 H       222 LYS   -0.1800
   3594 HB1       -45.9040  -16.8150  -33.1750 H       222 LYS    0.0900
   3595 HB2       -44.3600  -16.0500  -33.7200 H       222 LYS    0.0900
   3596 HG1       -44.9230  -16.7740  -36.0870 H       222 LYS    0.2100
   3597 HG2       -46.3410  -17.6740  -35.4190 H       222 LYS    0.0500
   3598 HD1       -43.6780  -18.2570  -34.1580 H       222 LYS    0.0500
   3599 HD2       -43.8900  -18.7840  -35.8740 H       222 LYS   -0.3000
   3600 HE1       -46.2150  -19.7530  -34.9770 H       222 LYS    0.3300
   3601 HE2       -45.3700  -19.6860  -33.3640 H       222 LYS    0.3300
   3602 HZ1       -43.5960  -21.0290  -34.3060 H       222 LYS    0.3300
   3603 HZ2       -44.3840  -21.0920  -35.8090 H       222 LYS    0.5100
   3604 HZ3       -45.0930  -21.8190  -34.4490 H       222 LYS   -0.5100
   3605 N         -48.1590  -15.0950  -33.0180 N.am    223 THR   -0.4700
   3606 CA        -49.6030  -15.1260  -32.7890 C.3     223 THR    0.3100
   3607 C         -50.3260  -14.1340  -33.6990 C.2     223 THR    0.0700
   3608 O         -51.1000  -14.5570  -34.5480 O.2     223 THR    0.0900
   3609 CB        -49.9950  -14.9570  -31.2990 C.3     223 THR    0.1400
   3610 CG2       -51.4890  -14.6360  -31.1500 C.3     223 THR    0.0900
   3611 OG1       -49.7190  -16.1800  -30.6030 O.3     223 THR   -0.6600
   3612 HN        -47.5810  -14.9740  -32.2150 H       223 THR    0.4300
   3613 HA        -49.9660  -16.0760  -33.1530 H       223 THR   -0.2700
   3614 HB        -49.4050  -14.1350  -30.8400 H       223 THR    0.0900
   3615 HG1       -50.1190  -16.0870  -29.7360 H       223 THR    0.0900
   3616 HG21      -52.0950  -15.3620  -31.7330 H       223 THR    0.0900
   3617 HG22      -51.6950  -13.6140  -31.5300 H       223 THR    0.5100
   3618 HG23      -51.7850  -14.7050  -30.0810 H       223 THR   -0.5100
   3619 N         -50.0370  -12.8390  -33.5690 N.am    224 LEU   -0.4700
   3620 CA        -50.6860  -11.8230  -34.4010 C.3     224 LEU    0.3100
   3621 C         -50.6900  -12.1530  -35.8960 C.2     224 LEU    0.0700
   3622 O         -51.6750  -11.8930  -36.5950 O.2     224 LEU    0.0900
   3623 CB        -50.0570  -10.4460  -34.1700 C.3     224 LEU   -0.1800
   3624 CG        -50.0780   -9.8420  -32.7590 C.3     224 LEU    0.0900
   3625 CD1       -49.5320   -8.4270  -32.8250 C.3     224 LEU    0.0900
   3626 CD2       -51.4540   -9.8630  -32.0880 C.3     224 LEU   -0.0900
   3627 HN        -49.3720  -12.5070  -32.9050 H       224 LEU    0.0900
   3628 HA        -51.7350  -11.8020  -34.1450 H       224 LEU   -0.2700
   3629 HB1       -50.5800   -9.7320  -34.8390 H       224 LEU    0.0900
   3630 HB2       -48.9930  -10.5190  -34.4790 H       224 LEU    0.0900
   3631 HG        -49.4500  -10.4550  -32.0780 H       224 LEU    0.0900
   3632 HD11      -50.0410   -7.8580  -33.6330 H       224 LEU   -0.2700
   3633 HD12      -48.4430   -8.4510  -33.0410 H       224 LEU    0.0900
   3634 HD13      -49.7110   -7.9070  -31.8590 H       224 LEU    0.0900
   3635 HD21      -51.8160  -10.9090  -31.9940 H       224 LEU    0.0900
   3636 HD22      -52.1820   -9.2900  -32.7010 H       224 LEU    0.5100
   3637 HD23      -51.3870   -9.4180  -31.0730 H       224 LEU   -0.5100
   3638 N         -49.5950  -12.7460  -36.3720 N.am    225 GLY   -0.4700
   3639 CA        -49.4870  -13.1930  -37.7530 C.3     225 GLY    0.3100
   3640 C         -50.4730  -14.2980  -38.0770 C.2     225 GLY   -0.0200
   3641 O         -51.0140  -14.3590  -39.1850 O.2     225 GLY    0.0900
   3642 HN        -48.7950  -12.9100  -35.7990 H       225 GLY    0.0900
   3643 HA1       -48.4820  -13.5580  -37.9090 H       225 GLY    0.5100
   3644 HA2       -49.6800  -12.3460  -38.3940 H       225 GLY   -0.5100
   3645 N         -50.7090  -15.1740  -37.1030 N.am    226 ILE   -0.4700
   3646 CA        -51.6910  -16.2400  -37.2590 C.3     226 ILE    0.3100
   3647 C         -53.1240  -15.6850  -37.3020 C.2     226 ILE    0.0700
   3648 O         -53.8680  -15.9500  -38.2450 O.2     226 ILE    0.0900
   3649 CB        -51.5130  -17.3410  -36.1930 C.3     226 ILE   -0.0900
   3650 CG1       -50.2810  -18.1910  -36.5300 C.3     226 ILE    0.0900
   3651 CG2       -52.7410  -18.2290  -36.1260 C.3     226 ILE   -0.2700
   3652 CD        -49.8510  -19.1450  -35.4290 C.3     226 ILE    0.0900
   3653 HN        -50.2300  -15.1410  -36.2310 H       226 ILE    0.0900
   3654 HA        -51.5680  -16.6580  -38.2470 H       226 ILE    0.0900
   3655 HB        -51.3460  -16.8690  -35.2020 H       226 ILE   -0.1800
   3656 HG11      -49.4350  -17.5060  -36.7480 H       226 ILE    0.0900
   3657 HG12      -50.5060  -18.7870  -37.4390 H       226 ILE    0.0900
   3658 HG21      -52.9150  -18.7160  -37.1100 H       226 ILE   -0.2700
   3659 HG22      -53.6340  -17.6200  -35.8690 H       226 ILE    0.0900
   3660 HG23      -52.5950  -19.0200  -35.3600 H       226 ILE    0.0900
   3661 HD1       -50.6710  -19.8570  -35.1980 H       226 ILE    0.0900
   3662 HD2       -49.6070  -18.5740  -34.5080 H       226 ILE    0.5100
   3663 HD3       -48.9600  -19.7240  -35.7570 H       226 ILE   -0.5100
   3664 N         -53.5010  -14.9110  -36.2840 N.am    227 ILE   -0.4700
   3665 CA        -54.7350  -14.1100  -36.2650 C.3     227 ILE    0.3100
   3666 C         -55.0630  -13.5050  -37.6280 C.2     227 ILE    0.0700
   3667 O         -56.0670  -13.8880  -38.2580 O.2     227 ILE    0.0900
   3668 CB        -54.6430  -12.9750  -35.2040 C.3     227 ILE   -0.0900
   3669 CG1       -54.3730  -13.5540  -33.8140 C.3     227 ILE    0.0900
   3670 CG2       -55.9090  -12.1450  -35.1710 C.3     227 ILE   -0.2700
   3671 CD        -55.2550  -14.7430  -33.4420 C.3     227 ILE    0.0900
   3672 HN        -52.9420  -14.8400  -35.4620 H       227 ILE    0.0900
   3673 HA        -55.5580  -14.7700  -36.0360 H       227 ILE    0.0900
   3674 HB        -53.7830  -12.3160  -35.4490 H       227 ILE   -0.1800
   3675 HG11      -54.5330  -12.7520  -33.0630 H       227 ILE    0.0900
   3676 HG12      -53.3120  -13.8790  -33.7720 H       227 ILE    0.0900
   3677 HG21      -56.7800  -12.7870  -34.9180 H       227 ILE   -0.2700
   3678 HG22      -56.0860  -11.6840  -36.1670 H       227 ILE    0.0900
   3679 HG23      -55.8190  -11.3490  -34.4020 H       227 ILE    0.0900
   3680 HD1       -55.1030  -15.5710  -34.1660 H       227 ILE    0.0900
   3681 HD2       -56.3240  -14.4420  -33.4660 H       227 ILE    0.5100
   3682 HD3       -54.9910  -15.1070  -32.4260 H       227 ILE   -0.5100
   3683 N         -54.2020  -12.5850  -38.0780 N.am    228 MET   -0.4700
   3684 CA        -54.3540  -11.9360  -39.3800 C.3     228 MET    0.3100
   3685 C         -54.5190  -12.9330  -40.5470 C.2     228 MET    0.0700
   3686 O         -55.4700  -12.8260  -41.3540 O.2     228 MET    0.0900
   3687 CB        -53.1820  -10.9830  -39.6470 C.3     228 MET   -0.1800
   3688 CG        -52.9420   -9.9630  -38.5440 C.3     228 MET    0.0900
   3689 SD        -51.8330   -8.6090  -39.0020 S.3     228 MET    0.0900
   3690 CE        -51.5460   -7.8960  -37.3800 C.3     228 MET   -0.1400
   3691 HN        -53.4110  -12.3000  -37.5410 H       228 MET    0.0900
   3692 HA        -55.2880  -11.3910  -39.3750 H       228 MET    0.0900
   3693 HB1       -53.3830  -10.4360  -40.5910 H       228 MET   -0.0900
   3694 HB2       -52.2590  -11.5880  -39.7700 H       228 MET   -0.2200
   3695 HG1       -52.5140  -10.4980  -37.6710 H       228 MET    0.0900
   3696 HG2       -53.9240   -9.5400  -38.2490 H       228 MET    0.0900
   3697 HE1       -51.2530   -8.6740  -36.6430 H       228 MET    0.0900
   3698 HE2       -52.4700   -7.4030  -37.0090 H       228 MET    0.5100
   3699 HE3       -50.7300   -7.1440  -37.4290 H       228 MET   -0.5100
   3700 N         -53.6130  -13.9110  -40.6230 N.am    229 GLY   -0.4700
   3701 CA        -53.6570  -14.9110  -41.6830 C.3     229 GLY    0.3100
   3702 C         -55.0150  -15.5730  -41.8390 C.2     229 GLY   -0.0200
   3703 O         -55.5900  -15.5740  -42.9260 O.2     229 GLY    0.0900
   3704 HN        -52.8720  -14.0020  -39.9640 H       229 GLY    0.0900
   3705 HA1       -52.9240  -15.6680  -41.4490 H       229 GLY    0.5100
   3706 HA2       -53.4010  -14.4180  -42.6100 H       229 GLY   -0.5100
   3707 N         -55.5130  -16.1250  -40.7320 N.am    230 VAL   -0.4700
   3708 CA        -56.7890  -16.8290  -40.6100 C.3     230 VAL    0.3100
   3709 C         -58.0010  -15.9490  -40.9680 C.2     230 VAL    0.0700
   3710 O         -58.8910  -16.3340  -41.7810 O.2     230 VAL    0.0900
   3711 CB        -56.8890  -17.4350  -39.1710 C.3     230 VAL   -0.0900
   3712 CG1       -58.3180  -17.4130  -38.6050 C.3     230 VAL    0.0900
   3713 CG2       -56.2790  -18.8460  -39.1420 C.3     230 VAL   -0.2700
   3714 HN        -54.9980  -16.0770  -39.8810 H       230 VAL    0.0900
   3715 HA        -56.8260  -17.6070  -41.3580 H       230 VAL    0.0900
   3716 HB        -56.2290  -16.8530  -38.4920 H       230 VAL    0.0900
   3717 HG11      -59.0270  -17.8450  -39.3430 H       230 VAL   -0.2700
   3718 HG12      -58.6230  -16.3680  -38.3880 H       230 VAL    0.0900
   3719 HG13      -58.3650  -18.0180  -37.6730 H       230 VAL    0.0900
   3720 HG21      -55.2090  -18.8050  -39.4390 H       230 VAL    0.0900
   3721 HG22      -56.8200  -19.5060  -39.8540 H       230 VAL    0.5100
   3722 HG23      -56.3460  -19.2670  -38.1160 H       230 VAL   -0.5100
   3723 N         -58.0240  -14.7500  -40.3820 N.am    231 PHE   -0.4700
   3724 CA        -59.0550  -13.7820  -40.7250 C.3     231 PHE    0.3100
   3725 C         -59.1490  -13.6660  -42.2430 C.2     231 PHE    0.0700
   3726 O         -60.2100  -13.9410  -42.8300 O.2     231 PHE    0.0900
   3727 CB        -58.7640  -12.4270  -40.0880 C.3     231 PHE   -0.1800
   3728 CG        -59.8480  -11.4130  -40.2990 C.ar    231 PHE    0.0900
   3729 CD1       -60.9610  -11.3770  -39.4620 C.ar    231 PHE    0.0900
   3730 CD2       -59.7550  -10.4810  -41.3290 C.ar    231 PHE    0.0000
   3731 CE1       -61.9610  -10.4300  -39.6520 C.ar    231 PHE   -0.1150
   3732 CE2       -60.7480   -9.5320  -41.5270 C.ar    231 PHE    0.1150
   3733 CZ        -61.8540   -9.5050  -40.6890 C.ar    231 PHE   -0.1150
   3734 HN        -57.3530  -14.4680  -39.7000 H       231 PHE    0.1150
   3735 HA        -60.0020  -14.1660  -40.3740 H       231 PHE   -0.1150
   3736 HB1       -57.8330  -12.0100  -40.5250 H       231 PHE    0.1150
   3737 HB2       -58.6460  -12.5580  -38.9910 H       231 PHE   -0.1150
   3738 HD1       -61.0480  -12.0930  -38.6570 H       231 PHE    0.1150
   3739 HD2       -58.8950  -10.4960  -41.9840 H       231 PHE   -0.1150
   3740 HE1       -62.8190  -10.4100  -38.9960 H       231 PHE    0.1150
   3741 HE2       -60.6610   -8.8160  -42.3320 H       231 PHE    0.5100
   3742 HZ        -62.6300   -8.7690  -40.8400 H       231 PHE   -0.5100
   3743 N         -58.0280  -13.3150  -42.8800 N.am    232 THR   -0.4700
   3744 CA        -57.9800  -13.2810  -44.3440 C.3     232 THR    0.3100
   3745 C         -58.5320  -14.5440  -44.9800 C.2     232 THR    0.0700
   3746 O         -59.2690  -14.4800  -45.9650 O.2     232 THR    0.0900
   3747 CB        -56.5760  -13.0550  -44.8630 C.3     232 THR    0.1400
   3748 CG2       -56.5810  -12.9920  -46.3790 C.3     232 THR    0.0900
   3749 OG1       -56.0890  -11.8150  -44.3430 O.3     232 THR   -0.6600
   3750 HN        -57.1900  -13.0670  -42.3980 H       232 THR    0.4300
   3751 HA        -58.6280  -12.4820  -44.6730 H       232 THR   -0.2700
   3752 HB        -55.9090  -13.8790  -44.5310 H       232 THR    0.0900
   3753 HG1       -55.8010  -12.0000  -43.4470 H       232 THR    0.0900
   3754 HG21      -57.3610  -12.2820  -46.7300 H       232 THR    0.0900
   3755 HG22      -56.8010  -13.9970  -46.7990 H       232 THR    0.5100
   3756 HG23      -55.5920  -12.6430  -46.7460 H       232 THR   -0.5100
   3757 N         -58.1990  -15.6890  -44.3940 N.am    233 LEU   -0.4700
   3758 CA        -58.6440  -16.9830  -44.9000 C.3     233 LEU    0.3100
   3759 C         -60.1420  -17.1900  -44.8660 C.2     233 LEU    0.0700
   3760 O         -60.6380  -18.0710  -45.5590 O.2     233 LEU    0.0900
   3761 CB        -57.9520  -18.1490  -44.1790 C.3     233 LEU   -0.1800
   3762 CG        -56.5400  -18.4800  -44.6590 C.3     233 LEU    0.0900
   3763 CD1       -56.0060  -19.6900  -43.8980 C.3     233 LEU    0.0900
   3764 CD2       -56.5260  -18.7120  -46.1690 C.3     233 LEU   -0.0900
   3765 HN        -57.6270  -15.7140  -43.5780 H       233 LEU    0.0900
   3766 HA        -58.4210  -17.0180  -45.9560 H       233 LEU   -0.2700
   3767 HB1       -58.5810  -19.0550  -44.3100 H       233 LEU    0.0900
   3768 HB2       -57.8970  -17.9000  -43.0990 H       233 LEU    0.0900
   3769 HG        -55.8740  -17.6070  -44.4870 H       233 LEU    0.0900
   3770 HD11      -56.6620  -20.5700  -44.0700 H       233 LEU   -0.2700
   3771 HD12      -55.9840  -19.4710  -42.8080 H       233 LEU    0.0900
   3772 HD13      -54.9810  -19.9370  -44.2510 H       233 LEU    0.0900
   3773 HD21      -56.7000  -17.7540  -46.7050 H       233 LEU    0.0900
   3774 HD22      -57.3310  -19.4250  -46.4490 H       233 LEU    0.5100
   3775 HD23      -55.5400  -19.1190  -46.4800 H       233 LEU   -0.5100
   3776 N         -60.8730  -16.3980  -44.0860 N.am    234 CYS   -0.4700
   3777 CA        -62.3460  -16.5200  -44.1310 C.3     234 CYS    0.3100
   3778 C         -63.0500  -15.3950  -44.9440 C.2     234 CYS    0.0700
   3779 O         -63.8770  -15.5860  -45.9300 O.2     234 CYS    0.0900
   3780 CB        -62.8840  -16.5830  -42.6920 C.3     234 CYS   -0.1100
   3781 SG        -61.7500  -17.4050  -41.4700 S.3     234 CYS    0.0900
   3782 HN        -60.4840  -15.7220  -43.4650 H       234 CYS    0.0900
   3783 HA        -62.6000  -17.4180  -44.6740 H       234 CYS   -0.2300
   3784 HB1       -63.8470  -17.1330  -42.7120 H       234 CYS    0.1600
   3785 HB2       -63.0780  -15.5440  -42.3560 H       234 CYS    0.5100
   3786 HG1       -60.7510  -16.5540  -41.6480 H       234 CYS   -0.5100
   3787 N         -62.6810  -14.1890  -44.5390 N.am    235 TRP   -0.4700
   3788 CA        -63.3200  -13.0380  -45.1020 C.3     235 TRP    0.3100
   3789 C         -62.9020  -12.7270  -46.5300 C.2     235 TRP    0.0700
   3790 O         -63.7210  -12.2690  -47.3040 O.2     235 TRP    0.0900
   3791 CB        -63.2360  -11.8520  -44.1520 C.3     235 TRP   -0.1800
   3792 CG        -64.1110  -12.0900  -42.9660 C.ar    235 TRP    0.0900
   3793 CD1       -63.7110  -12.2780  -41.6810 C.ar    235 TRP    0.0900
   3794 CD2       -65.5430  -12.2210  -42.9640 C.ar    235 TRP   -0.0300
   3795 CE2       -65.9400  -12.4600  -41.6280 C.ar    235 TRP   -0.1500
   3796 CE3       -66.5300  -12.1410  -43.9570 C.ar    235 TRP    0.2200
   3797 NE1       -64.8010  -12.4940  -40.8670 N.ar    235 TRP   -0.5100
   3798 CZ2       -67.2800  -12.6250  -41.2580 C.ar    235 TRP    0.3700
   3799 CZ3       -67.8670  -12.3070  -43.5860 C.ar    235 TRP    0.2400
   3800 CH2       -68.2250  -12.5480  -42.2500 C.ar    235 TRP    0.1100
   3801 HN        -61.9720  -14.0330  -43.8550 H       235 TRP   -0.2500
   3802 HA        -64.3530  -13.2910  -45.2940 H       235 TRP    0.1700
   3803 HB1       -63.5700  -10.9290  -44.6730 H       235 TRP   -0.2000
   3804 HB2       -62.1870  -11.7180  -43.8110 H       235 TRP    0.1400
   3805 HD1       -62.6840  -12.2600  -41.3450 H       235 TRP   -0.2700
   3806 HE1       -64.7670  -12.6460  -39.9040 H       235 TRP    0.1600
   3807 HE3       -66.2810  -11.9570  -44.9920 H       235 TRP   -0.1400
   3808 HZ2       -67.5790  -12.8070  -40.2370 H       235 TRP    0.1400
   3809 HZ3       -68.6380  -12.2480  -44.3390 H       235 TRP    0.5100
   3810 HH2       -69.2670  -12.6750  -41.9970 H       235 TRP   -0.5100
   3811 N         -61.6740  -13.0280  -46.9310 N.am    236 LEU   -0.4700
   3812 CA        -61.3670  -12.8510  -48.3480 C.3     236 LEU    0.3100
   3813 C         -62.2270  -13.7670  -49.2390 C.2     236 LEU    0.0700
   3814 O         -62.7580  -13.3020  -50.2570 O.2     236 LEU    0.0900
   3815 CB        -59.8720  -12.9890  -48.6720 C.3     236 LEU   -0.1800
   3816 CG        -59.5290  -12.4790  -50.0820 C.3     236 LEU    0.0900
   3817 CD1       -59.9530  -11.0200  -50.2700 C.3     236 LEU    0.0900
   3818 CD2       -58.0680  -12.6590  -50.4180 C.3     236 LEU   -0.0900
   3819 HN        -60.9530  -13.3660  -46.3300 H       236 LEU    0.0900
   3820 HA        -61.7090  -11.8650  -48.6290 H       236 LEU   -0.2700
   3821 HB1       -59.5860  -14.0600  -48.5980 H       236 LEU    0.0900
   3822 HB2       -59.2870  -12.4090  -47.9280 H       236 LEU    0.0900
   3823 HG        -60.0510  -13.1090  -50.8330 H       236 LEU    0.0900
   3824 HD11      -59.5770  -10.4020  -49.4270 H       236 LEU   -0.2700
   3825 HD12      -61.0610  -10.9480  -50.2960 H       236 LEU    0.0900
   3826 HD13      -59.5300  -10.6230  -51.2170 H       236 LEU    0.0900
   3827 HD21      -57.7950  -13.7340  -50.3730 H       236 LEU    0.0900
   3828 HD22      -57.4410  -12.1020  -49.6880 H       236 LEU    0.5100
   3829 HD23      -57.8670  -12.2840  -51.4450 H       236 LEU   -0.5100
   3830 N         -62.3720  -15.0650  -48.8680 N.am    237 PRO   -0.2900
   3831 CA        -63.3010  -15.8880  -49.6370 C.3     237 PRO    0.0000
   3832 C         -64.6560  -15.2030  -49.7530 C.2     237 PRO    0.0900
   3833 O         -65.1220  -14.9150  -50.8920 O.2     237 PRO    0.0900
   3834 CB        -63.4140  -17.1730  -48.8000 C.3     237 PRO    0.0200
   3835 CG        -62.1120  -17.2980  -48.1350 C.3     237 PRO    0.0900
   3836 CD        -61.5850  -15.8870  -47.9210 C.3     237 PRO   -0.1800
   3837 HA        -62.9330  -16.0350  -50.6400 H       237 PRO    0.0900
   3838 HB1       -63.6100  -18.0510  -49.4500 H       237 PRO    0.0900
   3839 HB2       -64.2310  -17.0880  -48.0540 H       237 PRO   -0.1800
   3840 HG1       -62.2270  -17.8180  -47.1600 H       237 PRO    0.0900
   3841 HG2       -61.4090  -17.8770  -48.7710 H       237 PRO    0.0900
   3842 HD1       -61.7640  -15.5420  -46.8800 H       237 PRO    0.5100
   3843 HD2       -60.5050  -15.8160  -48.1630 H       237 PRO   -0.5100
   3844 N         -65.2680  -14.8970  -48.5930 N.am    238 PHE   -0.4700
   3845 CA        -66.6090  -14.2660  -48.6890 C.3     238 PHE    0.3100
   3846 C         -66.6970  -13.0230  -49.6020 C.2     238 PHE    0.0700
   3847 O         -67.6470  -12.8690  -50.3480 O.2     238 PHE    0.0900
   3848 CB        -67.1910  -13.9410  -47.3130 C.3     238 PHE   -0.1800
   3849 CG        -68.4260  -13.0770  -47.3640 C.ar    238 PHE    0.0900
   3850 CD1       -68.3260  -11.6880  -47.4050 C.ar    238 PHE    0.0900
   3851 CD2       -69.6880  -13.6500  -47.3720 C.ar    238 PHE    0.0000
   3852 CE1       -69.4690  -10.8830  -47.4520 C.ar    238 PHE   -0.1150
   3853 CE2       -70.8330  -12.8540  -47.4170 C.ar    238 PHE    0.1150
   3854 CZ        -70.7210  -11.4690  -47.4520 C.ar    238 PHE   -0.1150
   3855 HN        -64.8830  -15.0640  -47.6890 H       238 PHE    0.1150
   3856 HA        -67.2580  -14.9540  -49.2120 H       238 PHE   -0.1150
   3857 HB1       -66.4320  -13.3940  -46.7140 H       238 PHE    0.1150
   3858 HB2       -67.4720  -14.8860  -46.8020 H       238 PHE   -0.1150
   3859 HD1       -67.3500  -11.2250  -47.4000 H       238 PHE    0.1150
   3860 HD2       -69.7860  -14.7250  -47.3450 H       238 PHE   -0.1150
   3861 HE1       -69.3730   -9.8080  -47.4870 H       238 PHE    0.1150
   3862 HE2       -71.8100  -13.3160  -47.4230 H       238 PHE    0.5100
   3863 HZ        -71.6090  -10.8520  -47.4810 H       238 PHE   -0.5100
   3864 N         -65.7090  -12.1410  -49.5360 N.am    239 PHE   -0.4700
   3865 CA        -65.7570  -10.8440  -50.2050 C.3     239 PHE    0.3100
   3866 C         -65.4510  -10.8990  -51.6840 C.2     239 PHE    0.0700
   3867 O         -65.8780  -10.0240  -52.4450 O.2     239 PHE    0.0900
   3868 CB        -64.7950   -9.8630  -49.5270 C.3     239 PHE   -0.1800
   3869 CG        -65.3730   -9.2130  -48.3140 C.ar    239 PHE    0.0900
   3870 CD1       -65.2790   -9.8210  -47.0620 C.ar    239 PHE    0.0900
   3871 CD2       -66.0360   -7.9940  -48.4260 C.ar    239 PHE    0.0000
   3872 CE1       -65.8250   -9.2240  -45.9360 C.ar    239 PHE   -0.1150
   3873 CE2       -66.5960   -7.3840  -47.3110 C.ar    239 PHE    0.1150
   3874 CZ        -66.4850   -7.9990  -46.0540 C.ar    239 PHE   -0.1150
   3875 HN        -64.8770  -12.3270  -49.0190 H       239 PHE    0.1150
   3876 HA        -66.7710  -10.4760  -50.1510 H       239 PHE   -0.1150
   3877 HB1       -64.5300   -9.0550  -50.2410 H       239 PHE    0.1150
   3878 HB2       -63.8810  -10.4070  -49.2070 H       239 PHE   -0.1150
   3879 HD1       -64.7730  -10.7710  -46.9690 H       239 PHE    0.1150
   3880 HD2       -66.1150   -7.5160  -49.3920 H       239 PHE   -0.1150
   3881 HE1       -65.7410   -9.7030  -44.9720 H       239 PHE    0.1150
   3882 HE2       -67.1150   -6.4410  -47.4100 H       239 PHE    0.5100
   3883 HZ        -66.9090   -7.5250  -45.1810 H       239 PHE   -0.5100
   3884 N         -64.6830  -11.9110  -52.0810 N.am    240 LEU   -0.4700
   3885 CA        -64.4070  -12.1710  -53.4850 C.3     240 LEU    0.3100
   3886 C         -65.6720  -12.7210  -54.1120 C.2     240 LEU    0.0700
   3887 O         -66.1280  -12.2380  -55.1600 O.2     240 LEU    0.0900
   3888 CB        -63.2670  -13.1760  -53.6430 C.3     240 LEU   -0.1800
   3889 CG        -61.8540  -12.6860  -53.3450 C.3     240 LEU    0.0900
   3890 CD1       -60.9640  -13.8950  -53.1090 C.3     240 LEU    0.0900
   3891 CD2       -61.3260  -11.7960  -54.4690 C.3     240 LEU   -0.0900
   3892 HN        -64.2620  -12.5390  -51.4320 H       240 LEU    0.0900
   3893 HA        -64.1460  -11.2330  -53.9520 H       240 LEU   -0.2700
   3894 HB1       -63.2810  -13.5360  -54.6930 H       240 LEU    0.0900
   3895 HB2       -63.4760  -14.0280  -52.9640 H       240 LEU    0.0900
   3896 HG        -61.8610  -12.0400  -52.4410 H       240 LEU    0.0900
   3897 HD11      -60.9520  -14.5430  -54.0130 H       240 LEU   -0.2700
   3898 HD12      -61.3500  -14.4880  -52.2530 H       240 LEU    0.0900
   3899 HD13      -59.9240  -13.5650  -52.8960 H       240 LEU    0.0900
   3900 HD21      -61.9810  -10.9080  -54.5940 H       240 LEU    0.0900
   3901 HD22      -61.3110  -12.3630  -55.4240 H       240 LEU    0.5100
   3902 HD23      -60.3000  -11.4470  -54.2240 H       240 LEU   -0.5100
   3903 N         -66.2440  -13.7310  -53.4450 N.am    241 VAL   -0.4700
   3904 CA        -67.5460  -14.2470  -53.8410 C.3     241 VAL    0.3100
   3905 C         -68.4750  -13.0480  -54.0940 C.2     241 VAL    0.0700
   3906 O         -69.0940  -12.9280  -55.1480 O.2     241 VAL    0.0900
   3907 CB        -68.0860  -15.2470  -52.7680 C.3     241 VAL   -0.0900
   3908 CG1       -69.5890  -15.2060  -52.6470 C.3     241 VAL    0.0900
   3909 CG2       -67.6310  -16.6450  -53.0770 C.3     241 VAL   -0.2700
   3910 HN        -65.8110  -14.1670  -52.6600 H       241 VAL    0.0900
   3911 HA        -67.4350  -14.7420  -54.7930 H       241 VAL    0.0900
   3912 HB        -67.6390  -14.9920  -51.7830 H       241 VAL    0.0900
   3913 HG11      -70.0510  -15.1100  -53.6540 H       241 VAL   -0.2700
   3914 HG12      -69.8960  -14.3330  -52.0320 H       241 VAL    0.0900
   3915 HG13      -69.9570  -16.1430  -52.1770 H       241 VAL    0.0900
   3916 HG21      -66.5210  -16.6940  -53.0810 H       241 VAL    0.0900
   3917 HG22      -68.0030  -16.9520  -54.0770 H       241 VAL    0.5100
   3918 HG23      -68.0150  -17.3460  -52.3050 H       241 VAL   -0.5100
   3919 N         -68.4950  -12.1330  -53.1340 N.am    242 ASN   -0.4700
   3920 CA        -69.3130  -10.9350  -53.1730 C.3     242 ASN    0.3100
   3921 C         -69.0490   -9.9940  -54.3540 C.2     242 ASN    0.0700
   3922 O         -69.9790   -9.3990  -54.8820 O.2     242 ASN    0.0900
   3923 CB        -69.1110  -10.1810  -51.8610 C.3     242 ASN   -0.1800
   3924 CG        -70.2130   -9.2100  -51.5700 C.2     242 ASN    0.0900
   3925 ND2       -69.8480   -7.9320  -51.4210 N.am    242 ASN    0.0900
   3926 OD1       -71.3770   -9.5850  -51.4500 O.2     242 ASN    0.5500
   3927 HN        -67.9310  -12.2310  -52.3190 H       242 ASN   -0.5500
   3928 HA        -70.3470  -11.2240  -53.2970 H       242 ASN   -0.6200
   3929 HB1       -68.1530   -9.6200  -51.9130 H       242 ASN    0.3200
   3930 HB2       -69.0600  -10.9150  -51.0290 H       242 ASN    0.3000
   3931 HD21      -70.5360   -7.2340  -51.2260 H       242 ASN    0.5100
   3932 HD22      -68.8840   -7.6750  -51.5060 H       242 ASN   -0.5100
   3933 N         -67.7890   -9.8380  -54.7600 N.am    243 ILE   -0.4700
   3934 CA        -67.4720   -8.9340  -55.8740 C.3     243 ILE    0.3100
   3935 C         -67.7230   -9.5430  -57.2560 C.2     243 ILE    0.0700
   3936 O         -67.9830   -8.8210  -58.2220 O.2     243 ILE    0.0900
   3937 CB        -66.0470   -8.3180  -55.7660 C.3     243 ILE   -0.0900
   3938 CG1       -66.1190   -7.0230  -54.9540 C.3     243 ILE    0.0900
   3939 CG2       -65.4400   -8.0410  -57.1550 C.3     243 ILE   -0.2700
   3940 CD        -64.8430   -6.1950  -54.9620 C.3     243 ILE    0.0900
   3941 HN        -67.0230  -10.3170  -54.3370 H       243 ILE    0.0900
   3942 HA        -68.2120   -8.1470  -55.8740 H       243 ILE    0.0900
   3943 HB        -65.3880   -9.0210  -55.2140 H       243 ILE   -0.1800
   3944 HG11      -66.3570   -7.2850  -53.9010 H       243 ILE    0.0900
   3945 HG12      -66.9410   -6.4000  -55.3640 H       243 ILE    0.0900
   3946 HG21      -66.0800   -7.3290  -57.7170 H       243 ILE   -0.2700
   3947 HG22      -65.3700   -8.9880  -57.7310 H       243 ILE    0.0900
   3948 HG23      -64.4280   -7.5960  -57.0430 H       243 ILE    0.0900
   3949 HD1       -64.6830   -5.7500  -55.9670 H       243 ILE    0.0900
   3950 HD2       -63.9720   -6.8400  -54.7170 H       243 ILE    0.5100
   3951 HD3       -64.9200   -5.3730  -54.2180 H       243 ILE   -0.5100
   3952 N         -67.6490  -10.8670  -57.3580 N.am    244 VAL   -0.4700
   3953 CA        -67.9700  -11.5480  -58.6160 C.3     244 VAL    0.3100
   3954 C         -69.4590  -11.3690  -58.9130 C.2     244 VAL    0.0700
   3955 O         -69.8530  -11.1430  -60.0650 O.2     244 VAL    0.0900
   3956 CB        -67.5600  -13.0560  -58.5910 C.3     244 VAL   -0.0900
   3957 CG1       -67.9970  -13.7770  -59.8660 C.3     244 VAL    0.0900
   3958 CG2       -66.0440  -13.2020  -58.4000 C.3     244 VAL   -0.2700
   3959 HN        -67.3770  -11.4480  -56.5950 H       244 VAL    0.0900
   3960 HA        -67.4430  -11.0350  -59.4080 H       244 VAL    0.0900
   3961 HB        -68.0330  -13.5470  -57.7150 H       244 VAL    0.0900
   3962 HG11      -67.5240  -13.3050  -60.7540 H       244 VAL   -0.2700
   3963 HG12      -69.1010  -13.7130  -59.9770 H       244 VAL    0.0900
   3964 HG13      -67.6870  -14.8430  -59.8240 H       244 VAL    0.0900
   3965 HG21      -65.7340  -12.7360  -57.4410 H       244 VAL    0.0900
   3966 HG22      -65.5080  -12.6940  -59.2300 H       244 VAL    0.5100
   3967 HG23      -65.7670  -14.2770  -58.3780 H       244 VAL   -0.5100
   3968 N         -70.2710  -11.4260  -57.8550 N.am    245 ASN   -0.4700
   3969 CA        -71.7250  -11.2510  -57.9200 C.3     245 ASN    0.3100
   3970 C         -72.1940   -9.9550  -58.5820 C.2     245 ASN    0.0700
   3971 O         -73.3540   -9.8310  -58.9570 O.2     245 ASN    0.0900
   3972 CB        -72.2820  -11.2970  -56.5060 C.3     245 ASN   -0.1800
   3973 CG        -73.3420  -12.3570  -56.3260 C.2     245 ASN    0.0900
   3974 ND2       -74.2870  -12.0840  -55.4350 N.am    245 ASN    0.0900
   3975 OD1       -73.3060  -13.4200  -56.9500 O.2     245 ASN    0.5500
   3976 HN        -69.9100  -11.5950  -56.9420 H       245 ASN   -0.5500
   3977 HA        -72.1400  -12.0450  -58.5220 H       245 ASN   -0.6200
   3978 HB1       -72.7280  -10.3100  -56.2620 H       245 ASN    0.3200
   3979 HB2       -71.4510  -11.5070  -55.7990 H       245 ASN    0.3000
   3980 HD21      -75.0200  -12.7430  -55.2670 H       245 ASN    0.5100
   3981 HD22      -74.2670  -11.2200  -54.9340 H       245 ASN   -0.5100
   3982 N         -71.2860   -8.9880  -58.6950 N.am    246 VAL   -0.4700
   3983 CA        -71.5510   -7.6850  -59.3060 C.3     246 VAL    0.3100
   3984 C         -71.3800   -7.7700  -60.8250 C.2     246 VAL    0.0700
   3985 O         -72.0800   -7.0840  -61.5810 O.2     246 VAL    0.0900
   3986 CB        -70.6120   -6.5840  -58.7090 C.3     246 VAL   -0.0900
   3987 CG1       -70.7900   -5.2340  -59.4060 C.3     246 VAL    0.0900
   3988 CG2       -70.8370   -6.4390  -57.2110 C.3     246 VAL   -0.2700
   3989 HN        -70.3560   -9.1150  -58.3590 H       246 VAL    0.0900
   3990 HA        -72.5850   -7.4350  -59.1200 H       246 VAL    0.0900
   3991 HB        -69.5570   -6.9120  -58.8200 H       246 VAL    0.0900
   3992 HG11      -71.8680   -4.9680  -59.4540 H       246 VAL   -0.2700
   3993 HG12      -70.3920   -5.2880  -60.4420 H       246 VAL    0.0900
   3994 HG13      -70.2540   -4.4430  -58.8410 H       246 VAL    0.0900
   3995 HG21      -70.6240   -7.4020  -56.6980 H       246 VAL    0.0900
   3996 HG22      -71.8940   -6.1590  -57.0130 H       246 VAL    0.5100
   3997 HG23      -70.1600   -5.6610  -56.8000 H       246 VAL   -0.5100
   3998 N         -70.4510   -8.6200  -61.2590 N.am    247 PHE   -0.4700
   3999 CA        -70.1480   -8.8110  -62.6740 C.3     247 PHE    0.3100
   4000 C         -71.2160   -9.6850  -63.3240 C.2     247 PHE    0.0700
   4001 O         -71.5450   -9.5180  -64.5040 O.2     247 PHE    0.0900
   4002 CB        -68.7610   -9.4600  -62.8420 C.3     247 PHE   -0.1800
   4003 CG        -67.5850   -8.5290  -62.5520 C.ar    247 PHE    0.0900
   4004 CD1       -67.5790   -7.6800  -61.4280 C.ar    247 PHE    0.0900
   4005 CD2       -66.4560   -8.5330  -63.3890 C.ar    247 PHE    0.0000
   4006 CE1       -66.4880   -6.8310  -61.1610 C.ar    247 PHE   -0.1150
   4007 CE2       -65.3550   -7.6910  -63.1290 C.ar    247 PHE    0.1150
   4008 CZ        -65.3750   -6.8380  -62.0150 C.ar    247 PHE   -0.1150
   4009 HN        -69.9140   -9.1720  -60.6270 H       247 PHE    0.1150
   4010 HA        -70.1720   -7.8450  -63.1560 H       247 PHE   -0.1150
   4011 HB1       -68.6480   -9.8080  -63.8900 H       247 PHE    0.1150
   4012 HB2       -68.6750  -10.3190  -62.1430 H       247 PHE   -0.1150
   4013 HD1       -68.4270   -7.6800  -60.7590 H       247 PHE    0.1150
   4014 HD2       -66.4320   -9.1900  -64.2460 H       247 PHE   -0.1150
   4015 HE1       -66.5080   -6.1770  -60.3010 H       247 PHE    0.1150
   4016 HE2       -64.4980   -7.7040  -63.7850 H       247 PHE    0.5100
   4017 HZ        -64.5360   -6.1880  -61.8160 H       247 PHE   -0.5100
   4018 N         -71.7610  -10.6080  -62.5280 N.am    248 ASN   -0.4700
   4019 CA        -72.6760  -11.6300  -63.0060 C.3     248 ASN    0.3100
   4020 C         -73.2410  -12.4020  -61.8330 C.2     248 ASN    0.0700
   4021 O         -72.5270  -13.1500  -61.1680 O.2     248 ASN    0.0900
   4022 CB        -71.9510  -12.5900  -63.9550 C.3     248 ASN   -0.1800
   4023 CG        -72.8950  -13.5460  -64.6510 C.2     248 ASN    0.0900
   4024 ND2       -72.3420  -14.3590  -65.5540 N.am    248 ASN    0.0900
   4025 OD1       -74.1030  -13.5610  -64.3900 O.2     248 ASN    0.5500
   4026 HN        -71.5590  -10.6380  -61.5520 H       248 ASN   -0.5500
   4027 HA        -73.4920  -11.1380  -63.5170 H       248 ASN   -0.6200
   4028 HB1       -71.2120  -13.1820  -63.3750 H       248 ASN    0.3200
   4029 HB2       -71.4160  -11.9980  -64.7280 H       248 ASN    0.3000
   4030 HD21      -72.9100  -15.0160  -66.0500 H       248 ASN    0.5100
   4031 HD22      -71.3590  -14.3130  -65.7340 H       248 ASN   -0.5100
   4032 N         -74.5350  -12.2310  -61.5950 N.am    249 ARG   -0.4700
   4033 CA        -75.2070  -12.8520  -60.4560 C.3     249 ARG    0.3100
   4034 C         -75.3430  -14.3730  -60.5860 C.2     249 ARG    0.0700
   4035 O         -75.5450  -15.0680  -59.5850 O.2     249 ARG    0.0900
   4036 CB        -76.5810  -12.2080  -60.2240 C.3     249 ARG   -0.1800
   4037 CG        -76.5880  -10.6850  -60.3620 C.3     249 ARG    0.0900
   4038 CD        -77.3480   -9.9950  -59.2160 C.3     249 ARG    0.0900
   4039 NE        -76.8370   -8.6350  -58.9490 N.pl3   249 ARG   -0.1800
   4040 CZ        -77.0940   -7.9160  -57.8510 C.cat   249 ARG    0.0900
   4041 NH1       -77.8680   -8.4050  -56.8830 N.pl3   249 ARG    0.0900
   4042 NH2       -76.5710   -6.6980  -57.7210 N.pl3   249 ARG    0.2000
   4043 HN        -75.1090  -11.6680  -62.1840 H       249 ARG    0.0900
   4044 HA        -74.5800  -12.7230  -59.5860 H       249 ARG    0.0900
   4045 HB1       -76.9230  -12.4690  -59.2010 H       249 ARG   -0.7000
   4046 HB2       -77.2950  -12.6300  -60.9620 H       249 ARG    0.4400
   4047 HG1       -77.0690  -10.4140  -61.3270 H       249 ARG    0.6400
   4048 HG2       -75.5390  -10.3200  -60.3700 H       249 ARG   -0.8000
   4049 HD1       -77.2330  -10.5860  -58.2820 H       249 ARG    0.4600
   4050 HD2       -78.4230   -9.9040  -59.4800 H       249 ARG    0.4600
   4051 HE        -76.2540   -8.2190  -59.6450 H       249 ARG   -0.8000
   4052 HH11      -78.2630   -9.3190  -56.9730 H       249 ARG    0.4600
   4053 HH12      -78.0530   -7.8580  -56.0670 H       249 ARG    0.4600
   4054 HH21      -76.9760   -6.0460  -57.0800 H       249 ARG    0.5100
   4055 HH22      -75.7730   -6.4360  -58.2640 H       249 ARG   -0.5100
   4056 N         -75.2130  -14.8780  -61.8170 N.am    250 ASP   -0.4700
   4057 CA        -75.3800  -16.3010  -62.1290 C.3     250 ASP    0.3100
   4058 C         -74.0710  -17.0720  -62.0960 C.2     250 ASP    0.0700
   4059 O         -73.9990  -18.2140  -62.5450 O.2     250 ASP    0.0900
   4060 CB        -76.0280  -16.4720  -63.5070 C.3     250 ASP   -0.2800
   4061 CG        -77.5110  -16.1310  -63.5080 C.2     250 ASP    0.0900
   4062 OD1       -78.2220  -16.4590  -62.5330 O.co2   250 ASP    0.0900
   4063 OD2       -77.9740  -15.5390  -64.5010 O.co2   250 ASP    0.6200
   4064 HN        -74.9910  -14.2940  -62.5940 H       250 ASP   -0.7600
   4065 HA        -76.0020  -16.7410  -61.3630 H       250 ASP   -0.7600
   4066 HB1       -75.9100  -17.5260  -63.8320 H       250 ASP    0.5100
   4067 HB2       -75.5130  -15.8060  -64.2320 H       250 ASP   -0.5100
   4068 N         -73.0310  -16.4450  -61.5600 N.am    251 LEU   -0.4700
   4069 CA        -71.7060  -17.0270  -61.5720 C.3     251 LEU    0.3100
   4070 C         -71.3900  -17.6180  -60.2050 C.2     251 LEU    0.0700
   4071 O         -70.4950  -18.4410  -60.0700 O.2     251 LEU    0.0900
   4072 CB        -70.6840  -15.9620  -61.9880 C.3     251 LEU   -0.1800
   4073 CG        -69.8060  -16.2080  -63.2230 C.3     251 LEU    0.0900
   4074 CD1       -70.5490  -16.9460  -64.3400 C.3     251 LEU    0.0900
   4075 CD2       -69.2310  -14.8880  -63.7410 C.3     251 LEU   -0.0900
   4076 HN        -73.1140  -15.5510  -61.1280 H       251 LEU    0.0900
   4077 HA        -71.7030  -17.8510  -62.2720 H       251 LEU   -0.2700
   4078 HB1       -70.0000  -15.8140  -61.1270 H       251 LEU    0.0900
   4079 HB2       -71.2470  -15.0240  -62.1700 H       251 LEU    0.0900
   4080 HG        -68.9240  -16.8110  -62.9220 H       251 LEU    0.0900
   4081 HD11      -71.5900  -16.5650  -64.4230 H       251 LEU   -0.2700
   4082 HD12      -70.5860  -18.0330  -64.1150 H       251 LEU    0.0900
   4083 HD13      -70.0340  -16.7810  -65.3100 H       251 LEU    0.0900
   4084 HD21      -68.9280  -14.2430  -62.8890 H       251 LEU    0.0900
   4085 HD22      -69.9980  -14.3490  -64.3380 H       251 LEU    0.5100
   4086 HD23      -68.3380  -15.0850  -64.3720 H       251 LEU   -0.5100
   4087 N         -72.1520  -17.2040  -59.1950 N.am    252 VAL   -0.4700
   4088 CA        -71.9780  -17.7100  -57.8390 C.3     252 VAL    0.3100
   4089 C         -73.2760  -18.3510  -57.3320 C.2     252 VAL    0.0700
   4090 O         -74.3130  -17.6830  -57.3050 O.2     252 VAL    0.0900
   4091 CB        -71.5510  -16.5860  -56.8400 C.3     252 VAL   -0.0900
   4092 CG1       -71.1150  -17.1940  -55.5000 C.3     252 VAL    0.0900
   4093 CG2       -70.4400  -15.6950  -57.4220 C.3     252 VAL   -0.2700
   4094 HN        -72.8740  -16.5300  -59.3200 H       252 VAL    0.0900
   4095 HA        -71.2230  -18.4820  -57.8700 H       252 VAL    0.0900
   4096 HB        -72.4070  -15.8990  -56.6720 H       252 VAL    0.0900
   4097 HG11      -70.1510  -17.7320  -55.6210 H       252 VAL   -0.2700
   4098 HG12      -71.8820  -17.9150  -55.1450 H       252 VAL    0.0900
   4099 HG13      -70.9800  -16.3890  -54.7460 H       252 VAL    0.0900
   4100 HG21      -70.7920  -15.2070  -58.3570 H       252 VAL    0.0900
   4101 HG22      -69.5460  -16.3110  -57.6590 H       252 VAL    0.5100
   4102 HG23      -70.1670  -14.9050  -56.6910 H       252 VAL   -0.5100
   4103 N         -73.2200  -19.6410  -56.9310 N.am    253 PRO   -0.2900
   4104 CA        -74.3240  -20.3090  -56.2230 C.3     253 PRO    0.0000
   4105 C         -74.7280  -19.5810  -54.9440 C.2     253 PRO    0.0900
   4106 O         -73.8900  -18.9410  -54.3100 O.2     253 PRO    0.0900
   4107 CB        -73.7360  -21.6710  -55.8730 C.3     253 PRO    0.0200
   4108 CG        -72.7500  -21.9310  -56.9520 C.3     253 PRO    0.0900
   4109 CD        -72.1570  -20.5930  -57.3010 C.3     253 PRO   -0.1800
   4110 HA        -75.2030  -20.3450  -56.8460 H       253 PRO    0.0900
   4111 HB1       -74.5250  -22.4530  -55.8590 H       253 PRO    0.0900
   4112 HB2       -73.2390  -21.6450  -54.8800 H       253 PRO   -0.1800
   4113 HG1       -71.9600  -22.6270  -56.5990 H       253 PRO    0.0900
   4114 HG2       -73.2520  -22.3760  -57.8380 H       253 PRO    0.0900
   4115 HD1       -71.2400  -20.3870  -56.7110 H       253 PRO    0.5100
   4116 HD2       -71.9360  -20.5140  -58.3860 H       253 PRO   -0.5100
   4117 N         -76.0020  -19.6830  -54.5690 N.am    254 ASP   -0.4700
   4118 CA        -76.5320  -18.9640  -53.4130 C.3     254 ASP    0.3100
   4119 C         -76.1360  -19.6030  -52.1030 C.2     254 ASP    0.0700
   4120 O         -76.0510  -18.9310  -51.0720 O.2     254 ASP    0.0900
   4121 CB        -78.0540  -18.8510  -53.4810 C.3     254 ASP   -0.2800
   4122 CG        -78.5180  -17.4910  -54.0020 C.2     254 ASP    0.0900
   4123 OD1       -77.8400  -16.9150  -54.8920 O.co2   254 ASP    0.0900
   4124 OD2       -79.5690  -17.0050  -53.5190 O.co2   254 ASP    0.6200
   4125 HN        -76.6520  -20.2550  -55.0630 H       254 ASP   -0.7600
   4126 HA        -76.0850  -17.9810  -53.3990 H       254 ASP   -0.7600
   4127 HB1       -78.4740  -19.0000  -52.4630 H       254 ASP    0.5100
   4128 HB2       -78.4450  -19.6400  -54.1570 H       254 ASP   -0.5100
   4129 N         -75.8900  -20.9090  -52.1530 N.am    255 TRP   -0.4700
   4130 CA        -75.4480  -21.6770  -50.9920 C.3     255 TRP    0.3100
   4131 C         -73.9250  -21.6010  -50.7670 C.2     255 TRP    0.0700
   4132 O         -73.4450  -21.8400  -49.6560 O.2     255 TRP    0.0900
   4133 CB        -75.8820  -23.1300  -51.1480 C.3     255 TRP   -0.1800
   4134 CG        -75.2950  -23.7570  -52.3660 C.ar    255 TRP    0.0900
   4135 CD1       -75.7780  -23.6780  -53.6420 C.ar    255 TRP    0.0900
   4136 CD2       -74.0930  -24.5400  -52.4370 C.ar    255 TRP   -0.0300
   4137 CE2       -73.9170  -24.9130  -53.7920 C.ar    255 TRP   -0.1500
   4138 CE3       -73.1510  -24.9660  -51.4840 C.ar    255 TRP    0.2200
   4139 NE1       -74.9590  -24.3740  -54.5010 N.ar    255 TRP   -0.5100
   4140 CZ2       -72.8420  -25.6990  -54.2230 C.ar    255 TRP    0.3700
   4141 CZ3       -72.0800  -25.7440  -51.9080 C.ar    255 TRP    0.2400
   4142 CH2       -71.9360  -26.1040  -53.2680 C.ar    255 TRP    0.1100
   4143 HN        -75.9990  -21.4290  -52.9970 H       255 TRP   -0.2500
   4144 HA        -75.8910  -21.2420  -50.1080 H       255 TRP    0.1700
   4145 HB1       -76.9890  -23.1740  -51.2220 H       255 TRP   -0.2000
   4146 HB2       -75.5540  -23.7070  -50.2570 H       255 TRP    0.1400
   4147 HD1       -76.6730  -23.1470  -53.9340 H       255 TRP   -0.2700
   4148 HE1       -75.0980  -24.4700  -55.4630 H       255 TRP    0.1600
   4149 HE3       -73.2410  -24.7030  -50.4410 H       255 TRP   -0.1400
   4150 HZ2       -72.7120  -25.9850  -55.2560 H       255 TRP    0.1400
   4151 HZ3       -71.3470  -26.0770  -51.1880 H       255 TRP    0.5100
   4152 HH2       -71.0940  -26.7120  -53.5650 H       255 TRP   -0.5100
   4153 N         -73.1680  -21.2870  -51.8240 N.am    256 LEU   -0.4700
   4154 CA        -71.7410  -21.0000  -51.6990 C.3     256 LEU    0.3100
   4155 C         -71.5680  -19.6510  -51.0280 C.2     256 LEU    0.0700
   4156 O         -70.6860  -19.4630  -50.1930 O.2     256 LEU    0.0900
   4157 CB        -71.0710  -20.9740  -53.0740 C.3     256 LEU   -0.1800
   4158 CG        -69.5390  -20.9250  -53.1290 C.3     256 LEU    0.0900
   4159 CD1       -68.9020  -22.1960  -52.5770 C.3     256 LEU    0.0900
   4160 CD2       -69.0710  -20.6880  -54.5480 C.3     256 LEU   -0.0900
   4161 HN        -73.5460  -21.2340  -52.7450 H       256 LEU    0.0900
   4162 HA        -71.3000  -21.7670  -51.0820 H       256 LEU   -0.2700
   4163 HB1       -71.4510  -20.0800  -53.6110 H       256 LEU    0.0900
   4164 HB2       -71.3930  -21.8860  -53.6170 H       256 LEU    0.0900
   4165 HG        -69.1850  -20.0570  -52.5330 H       256 LEU    0.0900
   4166 HD11      -69.2340  -23.0770  -53.1690 H       256 LEU   -0.2700
   4167 HD12      -69.2060  -22.3440  -51.5190 H       256 LEU    0.0900
   4168 HD13      -67.7950  -22.1240  -52.6410 H       256 LEU    0.0900
   4169 HD21      -69.4720  -19.7230  -54.9260 H       256 LEU    0.0900
   4170 HD22      -69.4340  -21.5050  -55.2070 H       256 LEU    0.5100
   4171 HD23      -67.9610  -20.6460  -54.5790 H       256 LEU   -0.5100
   4172 N         -72.4340  -18.7140  -51.4040 N.am    257 PHE   -0.4700
   4173 CA        -72.5040  -17.4020  -50.7810 C.3     257 PHE    0.3100
   4174 C         -72.8100  -17.5030  -49.2990 C.2     257 PHE    0.0700
   4175 O         -72.2200  -16.7890  -48.4890 O.2     257 PHE    0.0900
   4176 CB        -73.5910  -16.5640  -51.4460 C.3     257 PHE   -0.1800
   4177 CG        -73.2510  -15.1130  -51.5450 C.ar    257 PHE    0.0900
   4178 CD1       -73.3490  -14.2770  -50.4320 C.ar    257 PHE    0.0900
   4179 CD2       -72.8290  -14.5750  -52.7590 C.ar    257 PHE    0.0000
   4180 CE1       -73.0290  -12.9260  -50.5290 C.ar    257 PHE   -0.1150
   4181 CE2       -72.5030  -13.2290  -52.8680 C.ar    257 PHE    0.1150
   4182 CZ        -72.6010  -12.4020  -51.7530 C.ar    257 PHE   -0.1150
   4183 HN        -73.0830  -18.8730  -52.1420 H       257 PHE    0.1150
   4184 HA        -71.5410  -16.9250  -50.8890 H       257 PHE   -0.1150
   4185 HB1       -74.5280  -16.6440  -50.8560 H       257 PHE    0.1150
   4186 HB2       -73.7580  -16.9350  -52.4800 H       257 PHE   -0.1150
   4187 HD1       -73.6780  -14.6810  -49.4860 H       257 PHE    0.1150
   4188 HD2       -72.7540  -15.2140  -53.6270 H       257 PHE   -0.1150
   4189 HE1       -73.1110  -12.2850  -49.6630 H       257 PHE    0.1150
   4190 HE2       -72.1760  -12.8260  -53.8160 H       257 PHE    0.5100
   4191 HZ        -72.3450  -11.3560  -51.8320 H       257 PHE   -0.5100
   4192 N         -73.7420  -18.3830  -48.9460 N.am    258 VAL   -0.4700
   4193 CA        -74.0840  -18.5830  -47.5490 C.3     258 VAL    0.3100
   4194 C         -72.9830  -19.3340  -46.8060 C.2     258 VAL    0.0700
   4195 O         -72.7630  -19.0820  -45.6190 O.2     258 VAL    0.0900
   4196 CB        -75.4620  -19.2470  -47.3860 C.3     258 VAL   -0.0900
   4197 CG1       -75.6140  -19.8860  -46.0180 C.3     258 VAL    0.0900
   4198 CG2       -76.5430  -18.2130  -47.5850 C.3     258 VAL   -0.2700
   4199 HN        -74.2390  -18.9350  -49.6110 H       258 VAL    0.0900
   4200 HA        -74.0800  -17.6160  -47.0680 H       258 VAL    0.0900
   4201 HB        -75.5850  -20.0250  -48.1680 H       258 VAL    0.0900
   4202 HG11      -75.5040  -19.1190  -45.2220 H       258 VAL   -0.2700
   4203 HG12      -74.8300  -20.6620  -45.8730 H       258 VAL    0.0900
   4204 HG13      -76.6200  -20.3500  -45.9260 H       258 VAL    0.0900
   4205 HG21      -76.4680  -17.7730  -48.6020 H       258 VAL    0.0900
   4206 HG22      -76.4310  -17.4000  -46.8360 H       258 VAL    0.5100
   4207 HG23      -77.5430  -18.6860  -47.4750 H       258 VAL   -0.5100
   4208 N         -72.2740  -20.2210  -47.5080 N.am    259 ALA   -0.4700
   4209 CA        -71.1730  -20.9890  -46.9150 C.3     259 ALA    0.3100
   4210 C         -69.9880  -20.1110  -46.5290 C.2     259 ALA    0.0700
   4211 O         -69.5210  -20.1560  -45.3910 O.2     259 ALA    0.0900
   4212 CB        -70.7280  -22.1000  -47.8510 C.3     259 ALA   -0.2700
   4213 HN        -72.4610  -20.4020  -48.4700 H       259 ALA    0.0900
   4214 HA        -71.5200  -21.4040  -45.9800 H       259 ALA    0.0900
   4215 HB1       -70.3790  -21.6710  -48.8150 H       259 ALA    0.0900
   4216 HB2       -71.5780  -22.7860  -48.0560 H       259 ALA    0.5100
   4217 HB3       -69.8900  -22.6680  -47.3930 H       259 ALA   -0.5100
   4218 N         -69.5320  -19.2900  -47.4720 N.am    260 PHE   -0.4700
   4219 CA        -68.4000  -18.3890  -47.2630 C.3     260 PHE    0.3100
   4220 C         -68.6890  -17.2790  -46.2530 C.2     260 PHE    0.0700
   4221 O         -67.7720  -16.6780  -45.6930 O.2     260 PHE    0.0900
   4222 CB        -67.9580  -17.7950  -48.5980 C.3     260 PHE   -0.1800
   4223 CG        -67.2310  -18.7660  -49.4700 C.ar    260 PHE    0.0900
   4224 CD1       -67.2650  -20.1340  -49.1990 C.ar    260 PHE    0.0900
   4225 CD2       -66.4870  -18.3210  -50.5510 C.ar    260 PHE    0.0000
   4226 CE1       -66.5870  -21.0420  -49.9970 C.ar    260 PHE   -0.1150
   4227 CE2       -65.8060  -19.2250  -51.3590 C.ar    260 PHE    0.1150
   4228 CZ        -65.8580  -20.5880  -51.0790 C.ar    260 PHE   -0.1150
   4229 HN        -69.9480  -19.2540  -48.3770 H       260 PHE    0.1150
   4230 HA        -67.5950  -18.9540  -46.8160 H       260 PHE   -0.1150
   4231 HB1       -67.2730  -16.9410  -48.4120 H       260 PHE    0.1150
   4232 HB2       -68.8530  -17.4530  -49.1610 H       260 PHE   -0.1150
   4233 HD1       -67.8310  -20.4920  -48.3510 H       260 PHE    0.1150
   4234 HD2       -66.4350  -17.2630  -50.7670 H       260 PHE   -0.1150
   4235 HE1       -66.6280  -22.0980  -49.7750 H       260 PHE    0.1150
   4236 HE2       -65.2360  -18.8700  -52.2060 H       260 PHE    0.5100
   4237 HZ        -65.3300  -21.2890  -51.7070 H       260 PHE   -0.5100
   4238 N         -69.9740  -17.0110  -46.0320 N.am    261 ASN   -0.4700
   4239 CA        -70.4050  -16.1170  -44.9890 C.3     261 ASN    0.3100
   4240 C         -70.3150  -16.8030  -43.6440 C.2     261 ASN    0.0700
   4241 O         -69.8710  -16.1990  -42.6760 O.2     261 ASN    0.0900
   4242 CB        -71.8340  -15.6420  -45.2440 C.3     261 ASN   -0.1800
   4243 CG        -72.1930  -14.3940  -44.4460 C.2     261 ASN    0.0900
   4244 ND2       -71.9080  -14.4110  -43.1500 N.am    261 ASN    0.0900
   4245 OD1       -72.7230  -13.4290  -44.9890 O.2     261 ASN    0.5500
   4246 HN        -70.6980  -17.4200  -46.5810 H       261 ASN   -0.5500
   4247 HA        -69.7280  -15.2750  -44.9700 H       261 ASN   -0.6200
   4248 HB1       -72.5380  -16.4540  -44.9640 H       261 ASN    0.3200
   4249 HB2       -71.9520  -15.4150  -46.3240 H       261 ASN    0.3000
   4250 HD21      -72.2530  -13.6890  -42.5530 H       261 ASN    0.5100
   4251 HD22      -71.3480  -15.1480  -42.7720 H       261 ASN   -0.5100
   4252 N         -70.7310  -18.0640  -43.5730 N.am    262 TRP   -0.4700
   4253 CA        -70.6230  -18.8170  -42.3240 C.3     262 TRP    0.3100
   4254 C         -69.1900  -19.2600  -42.0320 C.2     262 TRP    0.0700
   4255 O         -68.8610  -19.6340  -40.8980 O.2     262 TRP    0.0900
   4256 CB        -71.6050  -19.9820  -42.2850 C.3     262 TRP   -0.1800
   4257 CG        -72.9700  -19.5120  -41.9070 C.ar    262 TRP    0.0900
   4258 CD1       -73.9660  -19.1000  -42.7580 C.ar    262 TRP    0.0900
   4259 CD2       -73.4980  -19.3730  -40.5780 C.ar    262 TRP   -0.0300
   4260 CE2       -74.8300  -18.8850  -40.7030 C.ar    262 TRP   -0.1500
   4261 CE3       -72.9840  -19.6260  -39.2990 C.ar    262 TRP    0.2200
   4262 NE1       -75.0880  -18.7270  -42.0390 N.ar    262 TRP   -0.5100
   4263 CZ2       -75.6530  -18.6370  -39.5870 C.ar    262 TRP    0.3700
   4264 CZ3       -73.8040  -19.3770  -38.1870 C.ar    262 TRP    0.2400
   4265 CH2       -75.1240  -18.8870  -38.3410 C.ar    262 TRP    0.1100
   4266 HN        -71.1280  -18.5450  -44.3520 H       262 TRP   -0.2500
   4267 HA        -70.8230  -18.1360  -41.5100 H       262 TRP    0.1700
   4268 HB1       -71.2620  -20.7300  -41.5400 H       262 TRP   -0.2000
   4269 HB2       -71.6520  -20.4590  -43.2870 H       262 TRP    0.1400
   4270 HD1       -73.8860  -19.0710  -43.8340 H       262 TRP   -0.2700
   4271 HE1       -75.9260  -18.4040  -42.4220 H       262 TRP    0.1600
   4272 HE3       -71.9840  -20.0050  -39.1520 H       262 TRP   -0.1400
   4273 HZ2       -76.6610  -18.2640  -39.6850 H       262 TRP    0.1400
   4274 HZ3       -73.4200  -19.5610  -37.1940 H       262 TRP    0.5100
   4275 HH2       -75.7270  -18.7060  -37.4630 H       262 TRP   -0.5100
   4276 N         -68.3420  -19.1980  -43.0600 N.am    263 LEU   -0.4700
   4277 CA        -66.9040  -19.3160  -42.8890 C.3     263 LEU    0.3100
   4278 C         -66.4230  -18.1840  -41.9840 C.2     263 LEU    0.0700
   4279 O         -65.9560  -18.4360  -40.8710 O.2     263 LEU    0.0900
   4280 CB        -66.1940  -19.2720  -44.2460 C.3     263 LEU   -0.1800
   4281 CG        -64.6630  -19.3220  -44.3090 C.3     263 LEU    0.0900
   4282 CD1       -64.0890  -20.4850  -43.5250 C.3     263 LEU    0.0900
   4283 CD2       -64.2040  -19.3760  -45.7560 C.3     263 LEU   -0.0900
   4284 HN        -68.6580  -19.0660  -43.9970 H       263 LEU    0.0900
   4285 HA        -66.7030  -20.2530  -42.3900 H       263 LEU   -0.2700
   4286 HB1       -66.5060  -18.3300  -44.7420 H       263 LEU    0.0900
   4287 HB2       -66.5690  -20.1330  -44.8340 H       263 LEU    0.0900
   4288 HG        -64.2560  -18.3750  -43.8960 H       263 LEU    0.0900
   4289 HD11      -64.4730  -21.4460  -43.9300 H       263 LEU   -0.2700
   4290 HD12      -64.3860  -20.4060  -42.4570 H       263 LEU    0.0900
   4291 HD13      -62.9800  -20.4850  -43.6050 H       263 LEU    0.0900
   4292 HD21      -64.5570  -18.4750  -46.3020 H       263 LEU    0.0900
   4293 HD22      -64.6220  -20.2780  -46.2520 H       263 LEU    0.5100
   4294 HD23      -63.0950  -19.4050  -45.8000 H       263 LEU   -0.5100
   4295 N         -66.5760  -16.9390  -42.4530 N.am    264 GLY   -0.4700
   4296 CA        -66.1730  -15.7430  -41.7000 C.3     264 GLY    0.3100
   4297 C         -66.8240  -15.5930  -40.3400 C.2     264 GLY   -0.0200
   4298 O         -66.2400  -15.0160  -39.4230 O.2     264 GLY    0.0900
   4299 HN        -66.9780  -16.7670  -43.3480 H       264 GLY    0.0900
   4300 HA1       -66.4300  -14.8840  -42.3000 H       264 GLY    0.5100
   4301 HA2       -65.1030  -15.7960  -41.5640 H       264 GLY   -0.5100
   4302 N         -68.0460  -16.1040  -40.2160 N.am    265 TYR   -0.4700
   4303 CA        -68.7560  -16.1250  -38.9420 C.3     265 TYR    0.3100
   4304 C         -68.0210  -17.0050  -37.9580 C.2     265 TYR    0.0700
   4305 O         -67.8700  -16.6490  -36.7930 O.2     265 TYR    0.0900
   4306 CB        -70.1760  -16.6720  -39.1130 C.3     265 TYR   -0.1800
   4307 CG        -71.2320  -15.6770  -39.5650 C.ar    265 TYR    0.0900
   4308 CD1       -70.8910  -14.3960  -40.0080 C.ar    265 TYR    0.0900
   4309 CD2       -72.5870  -16.0280  -39.5400 C.ar    265 TYR    0.0000
   4310 CE1       -71.8710  -13.4990  -40.4160 C.ar    265 TYR   -0.1150
   4311 CE2       -73.5690  -15.1410  -39.9510 C.ar    265 TYR    0.1150
   4312 CZ        -73.2050  -13.8860  -40.3870 C.ar    265 TYR   -0.1150
   4313 OH        -74.1770  -13.0130  -40.7930 O.3     265 TYR    0.1150
   4314 HN        -68.5330  -16.4970  -40.9910 H       265 TYR    0.1100
   4315 HA        -68.7880  -15.1150  -38.5630 H       265 TYR   -0.5400
   4316 HB1       -70.5190  -17.0750  -38.1370 H       265 TYR    0.4300
   4317 HB2       -70.1560  -17.4790  -39.8750 H       265 TYR   -0.1150
   4318 HD1       -69.8530  -14.0990  -40.0320 H       265 TYR    0.1150
   4319 HD2       -72.8720  -17.0100  -39.1940 H       265 TYR   -0.1150
   4320 HE1       -71.5970  -12.5110  -40.7550 H       265 TYR    0.1150
   4321 HE2       -74.6090  -15.4310  -39.9300 H       265 TYR    0.5100
   4322 HH        -73.7720  -12.1510  -40.9090 H       265 TYR   -0.5100
   4323 N         -67.5660  -18.1590  -38.4420 N.am    266 ALA   -0.4700
   4324 CA        -66.8490  -19.1190  -37.6070 C.3     266 ALA    0.3100
   4325 C         -65.4870  -18.5930  -37.1640 C.2     266 ALA    0.0700
   4326 O         -64.9580  -19.0330  -36.1340 O.2     266 ALA    0.0900
   4327 CB        -66.7010  -20.4620  -38.3200 C.3     266 ALA   -0.2700
   4328 HN        -67.6950  -18.4210  -39.3950 H       266 ALA    0.0900
   4329 HA        -67.4050  -19.2420  -36.6900 H       266 ALA    0.0900
   4330 HB1       -66.1350  -20.3310  -39.2670 H       266 ALA    0.0900
   4331 HB2       -67.7030  -20.8760  -38.5600 H       266 ALA    0.5100
   4332 HB3       -66.1470  -21.1740  -37.6720 H       266 ALA   -0.5100
   4333 N         -64.9330  -17.6460  -37.9290 N.am    267 ASN   -0.4700
   4334 CA        -63.6870  -16.9620  -37.5700 C.3     267 ASN    0.3100
   4335 C         -63.7030  -16.3600  -36.1630 C.2     267 ASN    0.0700
   4336 O         -62.6820  -16.3050  -35.4960 O.2     267 ASN    0.0900
   4337 CB        -63.3790  -15.8710  -38.5950 C.3     267 ASN   -0.1800
   4338 CG        -62.1230  -15.0990  -38.2610 C.2     267 ASN    0.0900
   4339 ND2       -62.2850  -13.8710  -37.7740 N.am    267 ASN    0.0900
   4340 OD1       -61.0200  -15.5950  -38.4440 O.2     267 ASN    0.5500
   4341 HN        -65.3480  -17.3590  -38.7880 H       267 ASN   -0.5500
   4342 HA        -62.8940  -17.6950  -37.5480 H       267 ASN   -0.6200
   4343 HB1       -64.2310  -15.1600  -38.6330 H       267 ASN    0.3200
   4344 HB2       -63.2490  -16.3400  -39.5940 H       267 ASN    0.3000
   4345 HD21      -61.4860  -13.3180  -37.5370 H       267 ASN    0.5100
   4346 HD22      -63.2060  -13.5020  -37.6450 H       267 ASN   -0.5100
   4347 N         -64.8790  -15.9170  -35.7300 N.am    268 SER   -0.4700
   4348 CA        -65.0820  -15.3320  -34.4110 C.3     268 SER    0.3100
   4349 C         -64.9600  -16.3500  -33.2890 C.2     268 SER    0.0700
   4350 O         -64.9100  -15.9750  -32.1170 O.2     268 SER    0.0900
   4351 CB        -66.4460  -14.6460  -34.3410 C.3     268 SER    0.0500
   4352 OG        -66.5400  -13.6450  -35.3350 O.3     268 SER    0.0900
   4353 HN        -65.6930  -15.9670  -36.3020 H       268 SER    0.0900
   4354 HA        -64.2910  -14.6170  -34.2340 H       268 SER   -0.6600
   4355 HB1       -66.5800  -14.1750  -33.3430 H       268 SER    0.4300
   4356 HB2       -67.2510  -15.3930  -34.5070 H       268 SER    0.5100
   4357 HG1       -65.9450  -12.9430  -35.0620 H       268 SER   -0.5100
   4358 N         -64.9290  -17.6350  -33.6470 N.am    269 ALA   -0.4700
   4359 CA        -64.6450  -18.7020  -32.6960 C.3     269 ALA    0.3100
   4360 C         -63.1650  -19.0750  -32.7290 C.2     269 ALA    0.0700
   4361 O         -62.5910  -19.4710  -31.7170 O.2     269 ALA    0.0900
   4362 CB        -65.5040  -19.9240  -32.9820 C.3     269 ALA   -0.2700
   4363 HN        -65.0990  -17.9230  -34.5860 H       269 ALA    0.0900
   4364 HA        -64.8470  -18.3260  -31.7030 H       269 ALA    0.0900
   4365 HB1       -65.1750  -20.4090  -33.9270 H       269 ALA    0.0900
   4366 HB2       -66.5680  -19.6230  -33.0890 H       269 ALA    0.5100
   4367 HB3       -65.4040  -20.6580  -32.1540 H       269 ALA   -0.5100
   4368 N         -62.5420  -18.9410  -33.8950 N.am    270 MET   -0.4700
   4369 CA        -61.1570  -19.3460  -34.0740 C.3     270 MET    0.3100
   4370 C         -60.1870  -18.5330  -33.2340 C.2     270 MET    0.0700
   4371 O         -59.2240  -19.0810  -32.6920 O.2     270 MET    0.0900
   4372 CB        -60.7590  -19.3020  -35.5510 C.3     270 MET   -0.1800
   4373 CG        -61.3100  -20.4680  -36.3470 C.3     270 MET    0.0900
   4374 SD        -61.4720  -20.0870  -38.1020 S.3     270 MET    0.0900
   4375 CE        -62.7630  -21.2420  -38.5690 C.3     270 MET   -0.1400
   4376 HN        -62.9950  -18.5570  -34.6960 H       270 MET    0.0900
   4377 HA        -61.0510  -20.3490  -33.6900 H       270 MET    0.0900
   4378 HB1       -59.6510  -19.3130  -35.6210 H       270 MET   -0.0900
   4379 HB2       -61.1370  -18.3560  -35.9940 H       270 MET   -0.2200
   4380 HG1       -62.3040  -20.7400  -35.9340 H       270 MET    0.0900
   4381 HG2       -60.6310  -21.3360  -36.2180 H       270 MET    0.0900
   4382 HE1       -63.6970  -21.0580  -37.9960 H       270 MET    0.0900
   4383 HE2       -62.4370  -22.2850  -38.3680 H       270 MET    0.5100
   4384 HE3       -62.9980  -21.1380  -39.6500 H       270 MET   -0.5100
   4385 N         -60.4330  -17.2330  -33.1090 N.am    271 ASN   -0.4700
   4386 CA        -59.5040  -16.3910  -32.3780 C.3     271 ASN    0.3100
   4387 C         -59.2460  -16.8640  -30.9430 C.2     271 ASN    0.0700
   4388 O         -58.0820  -17.0350  -30.5700 O.2     271 ASN    0.0900
   4389 CB        -59.8860  -14.9100  -32.4670 C.3     271 ASN   -0.1800
   4390 CG        -59.4450  -14.2700  -33.7880 C.2     271 ASN    0.0900
   4391 ND2       -59.7870  -13.0000  -33.9660 N.am    271 ASN    0.0900
   4392 OD1       -58.8100  -14.9050  -34.6310 O.2     271 ASN    0.5500
   4393 HN        -61.2370  -16.7910  -33.4990 H       271 ASN   -0.5500
   4394 HA        -58.5210  -16.5450  -32.7960 H       271 ASN   -0.6200
   4395 HB1       -59.4030  -14.3610  -31.6310 H       271 ASN    0.3200
   4396 HB2       -60.9880  -14.8140  -32.3780 H       271 ASN    0.3000
   4397 HD21      -60.4250  -12.5600  -33.3350 H       271 ASN    0.5100
   4398 HD22      -59.4050  -12.4830  -34.7330 H       271 ASN   -0.5100
   4399 N         -60.3080  -17.1290  -30.1470 N.am    272 PRO   -0.2900
   4400 CA        -60.0750  -17.7120  -28.8110 C.3     272 PRO    0.0000
   4401 C         -59.2290  -18.9900  -28.8130 C.2     272 PRO    0.0900
   4402 O         -58.4010  -19.1790  -27.9210 O.2     272 PRO    0.0900
   4403 CB        -61.4910  -18.0000  -28.2970 C.3     272 PRO    0.0200
   4404 CG        -62.3330  -16.9670  -28.9470 C.3     272 PRO    0.0900
   4405 CD        -61.7260  -16.7500  -30.3260 C.3     272 PRO   -0.1800
   4406 HA        -59.5040  -17.0320  -28.1990 H       272 PRO    0.0900
   4407 HB1       -61.5370  -17.9120  -27.1900 H       272 PRO    0.0900
   4408 HB2       -61.8180  -19.0210  -28.5880 H       272 PRO   -0.1800
   4409 HG1       -63.3840  -17.3170  -29.0340 H       272 PRO    0.0900
   4410 HG2       -62.3170  -16.0240  -28.3600 H       272 PRO    0.0900
   4411 HD1       -62.2000  -17.4040  -31.0880 H       272 PRO    0.5100
   4412 HD2       -61.7990  -15.6870  -30.6410 H       272 PRO   -0.5100
   4413 N         -59.4350  -19.8430  -29.8150 N.am    273 ILE   -0.4700
   4414 CA        -58.6960  -21.0990  -29.9650 C.3     273 ILE    0.3100
   4415 C         -57.2290  -20.8600  -30.3290 C.2     273 ILE    0.0700
   4416 O         -56.3500  -21.6300  -29.9370 O.2     273 ILE    0.0900
   4417 CB        -59.3340  -22.0200  -31.0420 C.3     273 ILE   -0.0900
   4418 CG1       -60.8650  -22.0020  -30.9540 C.3     273 ILE    0.0900
   4419 CG2       -58.7970  -23.4500  -30.9190 C.3     273 ILE   -0.2700
   4420 CD        -61.5590  -22.4540  -32.2260 C.3     273 ILE    0.0900
   4421 HN        -60.1130  -19.6600  -30.5210 H       273 ILE    0.0900
   4422 HA        -58.6960  -21.5970  -29.0080 H       273 ILE    0.0900
   4423 HB        -59.0960  -21.6230  -32.0510 H       273 ILE   -0.1800
   4424 HG11      -61.1920  -20.9660  -30.7230 H       273 ILE    0.0900
   4425 HG12      -61.1770  -22.6720  -30.1240 H       273 ILE    0.0900
   4426 HG21      -59.0360  -23.8620  -29.9150 H       273 ILE   -0.2700
   4427 HG22      -57.6940  -23.4520  -31.0490 H       273 ILE    0.0900
   4428 HG23      -59.2660  -24.0970  -31.6890 H       273 ILE    0.0900
   4429 HD1       -61.7250  -23.5530  -32.2000 H       273 ILE    0.0900
   4430 HD2       -60.9290  -22.2120  -33.1080 H       273 ILE    0.5100
   4431 HD3       -62.5430  -21.9490  -32.3200 H       273 ILE   -0.5100
   4432 N         -56.9640  -19.7910  -31.0760 N.am    274 ILE   -0.4700
   4433 CA        -55.5970  -19.4350  -31.4380 C.3     274 ILE    0.3100
   4434 C         -54.8270  -18.8580  -30.2370 C.2     274 ILE    0.0700
   4435 O         -53.5980  -18.8040  -30.2510 O.2     274 ILE    0.0900
   4436 CB        -55.5690  -18.4870  -32.6630 C.3     274 ILE   -0.0900
   4437 CG1       -56.1780  -19.1900  -33.8800 C.3     274 ILE    0.0900
   4438 CG2       -54.1460  -18.0390  -32.9800 C.3     274 ILE   -0.2700
   4439 CD        -56.4600  -18.2800  -35.0660 C.3     274 ILE    0.0900
   4440 HN        -57.6820  -19.1900  -31.4210 H       274 ILE    0.0900
   4441 HA        -55.0640  -20.3470  -31.6600 H       274 ILE    0.0900
   4442 HB        -56.1940  -17.5950  -32.4490 H       274 ILE   -0.1800
   4443 HG11      -57.1340  -19.6610  -33.5680 H       274 ILE    0.0900
   4444 HG12      -55.4760  -19.9850  -34.2110 H       274 ILE    0.0900
   4445 HG21      -53.4700  -18.9190  -33.0290 H       274 ILE   -0.2700
   4446 HG22      -53.7790  -17.3540  -32.1850 H       274 ILE    0.0900
   4447 HG23      -54.1230  -17.5200  -33.9620 H       274 ILE    0.0900
   4448 HD1       -55.5180  -17.8060  -35.4150 H       274 ILE    0.0900
   4449 HD2       -57.1700  -17.4800  -34.7680 H       274 ILE    0.5100
   4450 HD3       -56.8910  -18.8710  -35.9020 H       274 ILE   -0.5100
   4451 N         -55.5450  -18.4530  -29.1900 N.am    275 TYR   -0.4700
   4452 CA        -54.9070  -17.9560  -27.9700 C.3     275 TYR    0.3100
   4453 C         -54.3870  -19.0610  -27.0470 C.2     275 TYR    0.0700
   4454 O         -53.5800  -18.8010  -26.1590 O.2     275 TYR    0.0900
   4455 CB        -55.8360  -17.0140  -27.2010 C.3     275 TYR   -0.1800
   4456 CG        -56.2930  -15.8090  -27.9910 C.ar    275 TYR    0.0900
   4457 CD1       -55.4210  -15.1290  -28.8530 C.ar    275 TYR    0.0900
   4458 CD2       -57.6040  -15.3440  -27.8800 C.ar    275 TYR    0.0000
   4459 CE1       -55.8480  -14.0190  -29.5820 C.ar    275 TYR   -0.1150
   4460 CE2       -58.0390  -14.2370  -28.6030 C.ar    275 TYR    0.1150
   4461 CZ        -57.1590  -13.5830  -29.4500 C.ar    275 TYR   -0.1150
   4462 OH        -57.5990  -12.4950  -30.1640 O.3     275 TYR    0.1150
   4463 HN        -56.5420  -18.4700  -29.1900 H       275 TYR    0.1100
   4464 HA        -54.0040  -17.4380  -28.2550 H       275 TYR   -0.5400
   4465 HB1       -55.3060  -16.6330  -26.3020 H       275 TYR    0.4300
   4466 HB2       -56.7490  -17.5700  -26.8980 H       275 TYR   -0.1150
   4467 HD1       -54.4010  -15.4710  -28.9550 H       275 TYR    0.1150
   4468 HD2       -58.2930  -15.8520  -27.2220 H       275 TYR   -0.1150
   4469 HE1       -55.1660  -13.5040  -30.2420 H       275 TYR    0.1150
   4470 HE2       -59.0570  -13.8900  -28.5030 H       275 TYR    0.5100
   4471 HH        -58.5220  -12.3480  -29.9420 H       275 TYR   -0.5100
   4472 N         -54.8380  -20.2970  -27.2630 N.am    276 CYS   -0.4700
   4473 CA        -54.3430  -21.4450  -26.5020 C.3     276 CYS    0.3100
   4474 C         -52.8970  -21.7710  -26.8410 C.2     276 CYS    0.0700
   4475 O         -52.2600  -22.5780  -26.1580 O.2     276 CYS    0.0900
   4476 CB        -55.2170  -22.6720  -26.7460 C.3     276 CYS   -0.1100
   4477 SG        -56.9150  -22.4570  -26.2190 S.3     276 CYS    0.0900
   4478 HN        -55.5310  -20.4950  -27.9520 H       276 CYS    0.0900
   4479 HA        -54.3530  -21.1800  -25.4550 H       276 CYS   -0.2300
   4480 HB1       -54.7710  -23.5290  -26.1980 H       276 CYS    0.1600
   4481 HB2       -55.1970  -22.9030  -27.8310 H       276 CYS    0.5100
   4482 HG1       -57.2240  -21.5910  -27.1730 H       276 CYS   -0.5100
   4483 N         -52.3890  -21.1460  -27.9060 N.am    277 ARG   -0.4700
   4484 CA        -50.9920  -21.2700  -28.3170 C.3     277 ARG    0.3100
   4485 C         -50.0210  -20.6590  -27.3030 C.2     277 ARG    0.0700
   4486 O         -49.0860  -21.3310  -26.8460 O.2     277 ARG    0.0900
   4487 CB        -50.7760  -20.6230  -29.6900 C.3     277 ARG   -0.1800
   4488 CG        -50.3860  -21.5850  -30.8020 C.3     277 ARG    0.0900
   4489 CD        -50.1710  -20.8440  -32.1250 C.3     277 ARG    0.0900
   4490 NE        -49.6130  -19.4930  -31.9530 N.pl3   277 ARG   -0.1800
   4491 CZ        -48.3150  -19.1910  -31.9310 C.cat   277 ARG    0.0900
   4492 NH1       -47.3970  -20.1420  -32.0700 N.pl3   277 ARG    0.0900
   4493 NH2       -47.9280  -17.9340  -31.7670 N.pl3   277 ARG    0.2000
   4494 HN        -52.9530  -20.5550  -28.4780 H       277 ARG    0.0900
   4495 HA        -50.7460  -22.3200  -28.3540 H       277 ARG    0.0900
   4496 HB1       -49.9720  -19.8630  -29.5910 H       277 ARG   -0.7000
   4497 HB2       -51.7180  -20.1150  -29.9850 H       277 ARG    0.4400
   4498 HG1       -51.1920  -22.3380  -30.9320 H       277 ARG    0.6400
   4499 HG2       -49.4480  -22.1070  -30.5200 H       277 ARG   -0.8000
   4500 HD1       -51.1450  -20.7360  -32.6490 H       277 ARG    0.4600
   4501 HD2       -49.4590  -21.4170  -32.7570 H       277 ARG    0.4600
   4502 HE        -50.2610  -18.7390  -31.8430 H       277 ARG   -0.8000
   4503 HH11      -47.6700  -21.0660  -32.3410 H       277 ARG    0.4600
   4504 HH12      -46.4330  -19.9360  -31.9050 H       277 ARG    0.4600
   4505 HH21      -48.5960  -17.2340  -31.5110 H       277 ARG    0.5100
   4506 HH22      -46.9680  -17.6840  -31.8990 H       277 ARG   -0.5100
   4507 N         -50.2500  -19.3850  -26.9590 N.am    278 SER   -0.4700
   4508 CA        -49.3940  -18.6350  -26.0390 C.3     278 SER    0.3100
   4509 C         -49.5060  -19.1680  -24.5970 C.2     278 SER    0.0700
   4510 O         -50.6210  -19.3120  -24.0860 O.2     278 SER    0.0900
   4511 CB        -49.7520  -17.1450  -26.0970 C.3     278 SER    0.0500
   4512 OG        -48.6880  -16.3370  -25.6270 O.3     278 SER    0.0900
   4513 HN        -51.0300  -18.8830  -27.3220 H       278 SER    0.0900
   4514 HA        -48.3650  -18.7890  -26.3300 H       278 SER   -0.6600
   4515 HB1       -50.6460  -16.9540  -25.4650 H       278 SER    0.4300
   4516 HB2       -49.9740  -16.8580  -27.1470 H       278 SER    0.5100
   4517 HG1       -49.0800  -15.4920  -25.3950 H       278 SER   -0.5100
   4518 N         -48.3520  -19.4640  -23.9410 N.am    279 PRO   -0.2900
   4519 CA        -48.3210  -19.9930  -22.5570 C.3     279 PRO    0.0000
   4520 C         -48.8830  -19.0010  -21.5280 C.2     279 PRO    0.0900
   4521 O         -49.4090  -19.4140  -20.4870 O.2     279 PRO    0.0900
   4522 CB        -46.8250  -20.2330  -22.2940 C.3     279 PRO    0.0200
   4523 CG        -46.1570  -20.1860  -23.6460 C.3     279 PRO    0.0900
   4524 CD        -46.9900  -19.2630  -24.4750 C.3     279 PRO   -0.1800
   4525 HA        -48.9380  -20.8730  -22.4780 H       279 PRO    0.0900
   4526 HB1       -46.6670  -21.2230  -21.8160 H       279 PRO    0.0900
   4527 HB2       -46.4140  -19.4430  -21.6290 H       279 PRO   -0.1800
   4528 HG1       -45.1190  -19.8010  -23.5550 H       279 PRO    0.0900
   4529 HG2       -46.1250  -21.1980  -24.1010 H       279 PRO    0.0900
   4530 HD1       -46.6800  -18.2040  -24.3430 H       279 PRO    0.5100
   4531 HD2       -46.9560  -19.5360  -25.5500 H       279 PRO   -0.5100
   4532 N         -48.7460  -17.7090  -21.8440 N.am    280 ASP   -0.4700
   4533 CA        -49.3320  -16.5880  -21.1050 C.3     280 ASP    0.3100
   4534 C         -50.8730  -16.6890  -21.0630 C.2     280 ASP    0.0700
   4535 O         -51.4900  -16.5160  -20.0000 O.2     280 ASP    0.0900
   4536 CB        -48.9020  -15.2750  -21.7870 C.3     280 ASP   -0.2800
   4537 CG        -48.4910  -14.1920  -20.8000 C.2     280 ASP    0.0900
   4538 OD1       -48.0200  -14.5190  -19.6880 O.co2   280 ASP    0.0900
   4539 OD2       -48.6210  -13.0010  -21.1540 O.co2   280 ASP    0.6200
   4540 HN        -48.2120  -17.4400  -22.6390 H       280 ASP   -0.7600
   4541 HA        -48.9780  -16.6260  -20.0860 H       280 ASP   -0.7600
   4542 HB1       -49.7510  -14.8920  -22.3940 H       280 ASP    0.5100
   4543 HB2       -48.0400  -15.4840  -22.4560 H       280 ASP   -0.5100
   4544 N         -51.4790  -16.9710  -22.2250 N.am    281 PHE   -0.4700
   4545 CA        -52.9320  -17.1460  -22.3590 C.3     281 PHE    0.3100
   4546 C         -53.3940  -18.5680  -21.9870 C.2     281 PHE    0.0700
   4547 O         -54.4640  -18.7400  -21.3990 O.2     281 PHE    0.0900
   4548 CB        -53.4060  -16.8310  -23.7920 C.3     281 PHE   -0.1800
   4549 CG        -53.3810  -15.3550  -24.1720 C.ar    281 PHE    0.0900
   4550 CD1       -54.2590  -14.4390  -23.5770 C.ar    281 PHE    0.0900
   4551 CD2       -52.5110  -14.8980  -25.1730 C.ar    281 PHE    0.0000
   4552 CE1       -54.2440  -13.0890  -23.9520 C.ar    281 PHE   -0.1150
   4553 CE2       -52.4920  -13.5520  -25.5540 C.ar    281 PHE    0.1150
   4554 CZ        -53.3570  -12.6490  -24.9430 C.ar    281 PHE   -0.1150
   4555 HN        -50.9590  -17.0770  -23.0690 H       281 PHE    0.1150
   4556 HA        -53.4110  -16.4820  -21.6540 H       281 PHE   -0.1150
   4557 HB1       -54.4550  -17.1760  -23.9080 H       281 PHE    0.1150
   4558 HB2       -52.7480  -17.3600  -24.5140 H       281 PHE   -0.1150
   4559 HD1       -54.9530  -14.7760  -22.8220 H       281 PHE    0.1150
   4560 HD2       -51.8450  -15.5970  -25.6580 H       281 PHE   -0.1150
   4561 HE1       -54.9160  -12.3890  -23.4780 H       281 PHE    0.1150
   4562 HE2       -51.8080  -13.2140  -26.3200 H       281 PHE    0.5100
   4563 HZ        -53.3450  -11.6080  -25.2320 H       281 PHE   -0.5100
   4564 N         -52.5890  -19.5770  -22.3490 N.am    282 ARG   -0.4700
   4565 CA        -52.8960  -20.9930  -22.1040 C.3     282 ARG    0.3100
   4566 C         -53.0540  -21.3180  -20.6220 C.2     282 ARG    0.0700
   4567 O         -54.0050  -21.9980  -20.2280 O.2     282 ARG    0.0900
   4568 CB        -51.8180  -21.8820  -22.7310 C.3     282 ARG   -0.1800
   4569 CG        -51.7460  -23.3010  -22.1820 C.3     282 ARG    0.0900
   4570 CD        -50.9690  -24.2050  -23.1160 C.3     282 ARG    0.0900
   4571 NE        -49.6670  -23.6360  -23.4770 N.pl3   282 ARG   -0.1800
   4572 CZ        -48.9170  -24.0710  -24.4860 C.cat   282 ARG    0.0900
   4573 NH1       -49.3270  -25.0800  -25.2470 N.pl3   282 ARG    0.0900
   4574 NH2       -47.7490  -23.4960  -24.7380 N.pl3   282 ARG    0.2000
   4575 HN        -51.7250  -19.4060  -22.8120 H       282 ARG    0.0900
   4576 HA        -53.8620  -21.2090  -22.5370 H       282 ARG    0.0900
   4577 HB1       -50.8330  -21.3980  -22.5680 H       282 ARG   -0.7000
   4578 HB2       -52.0130  -21.9430  -23.8230 H       282 ARG    0.4400
   4579 HG1       -52.7750  -23.6990  -22.0600 H       282 ARG    0.6400
   4580 HG2       -51.2460  -23.2840  -21.1900 H       282 ARG   -0.8000
   4581 HD1       -51.5430  -24.3550  -24.0540 H       282 ARG    0.4600
   4582 HD2       -50.7830  -25.1820  -22.6200 H       282 ARG    0.4600
   4583 HE        -49.3220  -22.8740  -22.9310 H       282 ARG   -0.8000
   4584 HH11      -50.2070  -25.5200  -25.0640 H       282 ARG    0.4600
   4585 HH12      -48.7560  -25.4010  -26.0040 H       282 ARG    0.4600
   4586 HH21      -47.4330  -22.7360  -24.1700 H       282 ARG    0.5100
   4587 HH22      -47.1840  -23.8220  -25.4960 H       282 ARG   -0.5100
   4588 N         -52.1070  -20.8320  -19.8160 N.am    283 LYS   -0.4700
   4589 CA        -52.2050  -20.9130  -18.3600 C.3     283 LYS    0.3100
   4590 C         -53.4300  -20.1500  -17.8300 C.2     283 LYS    0.0700
   4591 O         -54.1310  -20.6370  -16.9350 O.2     283 LYS    0.0900
   4592 CB        -50.9200  -20.3970  -17.6930 C.3     283 LYS   -0.1800
   4593 CG        -49.7390  -21.3500  -17.7660 C.3     283 LYS    0.0900
   4594 CD        -48.5430  -20.7620  -17.0630 C.3     283 LYS    0.0900
   4595 CE        -47.3710  -21.6950  -17.1350 C.3     283 LYS   -0.1800
   4596 NZ        -46.1810  -21.0320  -16.5650 N.4     283 LYS    0.0900
   4597 HN        -51.2870  -20.3920  -20.1730 H       283 LYS    0.0900
   4598 HA        -52.3750  -21.9450  -18.0940 H       283 LYS   -0.1800
   4599 HB1       -51.1390  -20.1960  -16.6230 H       283 LYS    0.0900
   4600 HB2       -50.6300  -19.4450  -18.1860 H       283 LYS    0.0900
   4601 HG1       -49.4840  -21.5400  -18.8300 H       283 LYS    0.2100
   4602 HG2       -50.0120  -22.3140  -17.2850 H       283 LYS    0.0500
   4603 HD1       -48.7980  -20.5760  -15.9980 H       283 LYS    0.0500
   4604 HD2       -48.2740  -19.7960  -17.5420 H       283 LYS   -0.3000
   4605 HE1       -47.1520  -21.9570  -18.1930 H       283 LYS    0.3300
   4606 HE2       -47.5740  -22.6150  -16.5490 H       283 LYS    0.3300
   4607 HZ1       -46.3660  -20.7830  -15.5720 H       283 LYS    0.3300
   4608 HZ2       -45.9710  -20.1680  -17.1060 H       283 LYS    0.5100
   4609 HZ3       -45.3670  -21.6770  -16.6140 H       283 LYS   -0.5100
   4610 N         -53.6870  -18.9650  -18.3960 N.am    284 ALA   -0.4700
   4611 CA        -54.8490  -18.1360  -18.0440 C.3     284 ALA    0.3100
   4612 C         -56.1980  -18.7410  -18.4840 C.2     284 ALA    0.0700
   4613 O         -57.2610  -18.2260  -18.1330 O.2     284 ALA    0.0900
   4614 CB        -54.6780  -16.7120  -18.6050 C.3     284 ALA   -0.2700
   4615 HN        -53.0890  -18.5860  -19.0980 H       284 ALA    0.0900
   4616 HA        -54.9280  -18.1090  -16.9680 H       284 ALA    0.0900
   4617 HB1       -54.7670  -16.7260  -19.7130 H       284 ALA    0.0900
   4618 HB2       -53.6760  -16.3170  -18.3350 H       284 ALA    0.5100
   4619 HB3       -55.4660  -16.0470  -18.1930 H       284 ALA   -0.5100
   4620 N         -56.1470  -19.8380  -19.2450 N.am    285 PHE   -0.4700
   4621 CA        -57.3490  -20.5190  -19.7280 C.3     285 PHE    0.3100
   4622 C         -57.7480  -21.7190  -18.8600 C.2     285 PHE    0.0700
   4623 O         -58.7770  -22.3550  -19.1020 O.2     285 PHE    0.0900
   4624 CB        -57.1740  -20.9590  -21.1930 C.3     285 PHE   -0.1800
   4625 CG        -57.1800  -19.8170  -22.1950 C.ar    285 PHE    0.0900
   4626 CD1       -57.7880  -18.5920  -21.9030 C.ar    285 PHE    0.0900
   4627 CD2       -56.5970  -19.9820  -23.4510 C.ar    285 PHE    0.0000
   4628 CE1       -57.7990  -17.5480  -22.8360 C.ar    285 PHE   -0.1150
   4629 CE2       -56.6080  -18.9440  -24.3890 C.ar    285 PHE    0.1150
   4630 CZ        -57.2110  -17.7270  -24.0790 C.ar    285 PHE   -0.1150
   4631 HN        -55.2800  -20.2450  -19.5210 H       285 PHE    0.1150
   4632 HA        -58.1790  -19.8340  -19.6390 H       285 PHE   -0.1150
   4633 HB1       -58.0070  -21.6400  -21.4700 H       285 PHE    0.1150
   4634 HB2       -56.1990  -21.4830  -21.3010 H       285 PHE   -0.1150
   4635 HD1       -58.2570  -18.4490  -20.9400 H       285 PHE    0.1150
   4636 HD2       -56.1310  -20.9230  -23.7030 H       285 PHE   -0.1150
   4637 HE1       -58.2660  -16.6060  -22.5880 H       285 PHE    0.1150
   4638 HE2       -56.1480  -19.0870  -25.3570 H       285 PHE    0.5100
   4639 HZ        -57.2200  -16.9260  -24.8030 H       285 PHE   -0.5100
   4640 N         -56.9800  -22.0220  -17.7910 N.am    286 LYS   -0.4700
   4641 CA        -57.4020  -22.9780  -16.7870 C.3     286 LYS    0.3100
   4642 CAT       -58.1720  -21.5520  -13.3430 C.3     286 LYS    0.0700
   4643 C         -57.1800  -22.4370  -15.3870 C.2     286 LYS    0.0900
   4644 O         -56.0580  -22.3730  -14.8930 O.2     286 LYS   -0.1800
   4645 CB        -56.6990  -24.3510  -16.9440 C.3     286 LYS    0.0900
   4646 CG        -57.0810  -25.0640  -18.2530 C.3     286 LYS    0.0900
   4647 CD        -56.5990  -26.5220  -18.3030 C.3     286 LYS   -0.1800
   4648 CE        -57.0330  -27.2330  -19.5880 C.3     286 LYS    0.0900
   4649 NZ        -56.6160  -28.6540  -19.5600 N.4     286 LYS    0.0900
   4650 NT        -58.2730  -22.0690  -14.6880 N.am    286 LYS   -0.1800
   4651 HN        -56.0880  -21.6000  -17.6460 H       286 LYS    0.0900
   4652 HNT       -59.1940  -22.1360  -15.0660 H       286 LYS    0.0900
   4653 HA        -58.4710  -23.0990  -16.8810 H       286 LYS    0.2100
   4654 HB1       -56.9830  -24.9990  -16.0880 H       286 LYS    0.0500
   4655 HB2       -55.6000  -24.1960  -16.9290 H       286 LYS    0.0500
   4656 HG1       -56.6330  -24.5100  -19.1040 H       286 LYS   -0.3000
   4657 HG2       -58.1870  -25.0500  -18.3570 H       286 LYS    0.3300
   4658 HD1       -57.0140  -27.0690  -17.4300 H       286 LYS    0.3300
   4659 HD2       -55.4900  -26.5370  -18.2410 H       286 LYS    0.3300
   4660 HE1       -56.5580  -26.7520  -20.4690 H       286 LYS    0.5100
   4661 HE2       -58.1390  -27.2010  -19.6860 H       286 LYS   -0.5100
   4662 HZ1       -57.0550  -29.1280  -18.7460 H       286 LYS   -0.4700
   4663 HZ2       -55.5810  -28.7090  -19.4770 H       286 LYS    0.3100
   4664 HZ3       -56.9180  -29.1210  -20.4390 H       286 LYS   -0.1100
   4665 HT1       -57.5520  -20.6300  -13.3470 H       286 LYS    0.0900
   4666 HT2       -57.6910  -22.3080  -12.6860 H       286 LYS    0.0900
   4667 HT3       -59.1840  -21.3040  -12.9590 H       286 LYS    0.0900
@<TRIPOS>BOND
     1    1    2 1
     2    2   14 1
     3    2    6 1
     4    2    4 1
     5    4    5 2
     6    6   16 1
     7    6    7 1
     8    7   18 1
     9    7    8 1
    10    8   10 2
    11    8    9 am
    12    9   19 1
    13    9   20 1
    14    3   11 1
    15    3   21 1
    16    3   22 1
    17    3   23 1
    18   11    1 1
    19   11   12 2
    20   13    1 1
    21   15    6 1
    22   17    7 1
    23   24   25 1
    24   25   26 1
    25   25   39 1
    26   25   28 1
    27   26   27 2
    28   28   41 1
    29   28   29 1
    30   29   30 ar
    31   29   31 ar
    32   30   34 ar
    33   30   42 1
    34   31   33 ar
    35   31   32 ar
    36   32   34 ar
    37   32   35 ar
    38   33   36 ar
    39   33   44 1
    40   34   43 1
    41   35   37 ar
    42   35   45 1
    43   36   37 ar
    44   36   46 1
    45   37   47 1
    46   38   24 1
    47   40   28 1
    48    4   24 am
    49   48   49 1
    50   49   52 1
    51   49   58 1
    52   49   50 1
    53   50   51 2
    54   52   60 1
    55   52   53 1
    56   53   54 1
    57   53   62 1
    58   54   55 2
    59   54   56 2
    60   57   48 1
    61   59   52 1
    62   61   53 1
    63   26   48 am
    64   63   64 1
    65   64   65 1
    66   64   69 1
    67   64   67 1
    68   65   66 2
    69   67   71 1
    70   67   72 1
    71   67   70 1
    72   68   63 1
    73   50   63 am
    74   73   74 1
    75   74   79 1
    76   74   75 1
    77   75   76 2
    78   77   73 1
    79   78   74 1
    80   65   73 am
    81   80   81 1
    82   81   82 1
    83   81   89 1
    84   81   84 1
    85   82   83 2
    86   84   91 1
    87   84   85 1
    88   85   86 1
    89   85   93 1
    90   86   87 1
    91   87   94 1
    92   87   95 1
    93   87   96 1
    94   88   80 1
    95   90   84 1
    96   92   85 1
    97   75   80 am
    98   97   98 1
    99   98  104 1
   100   98  101 1
   101   98   99 1
   102   99  100 2
   103  101  106 1
   104  101  102 1
   105  103   97 1
   106  105  101 1
   107  107  102 1
   108   82   97 am
   109  108  109 1
   110  109  117 1
   111  109  112 1
   112  109  110 1
   113  110  111 2
   114  112  119 1
   115  112  113 1
   116  113  120 1
   117  113  114 1
   118  113  115 1
   119  114  121 1
   120  114  122 1
   121  114  123 1
   122  115  124 1
   123  115  125 1
   124  115  126 1
   125  116  108 1
   126  118  112 1
   127   99  108 am
   128  127  128 1
   129  128  136 1
   130  128  131 1
   131  128  129 1
   132  129  130 2
   133  131  138 1
   134  131  132 1
   135  132  139 1
   136  132  133 1
   137  132  134 1
   138  133  140 1
   139  133  141 1
   140  133  142 1
   141  134  143 1
   142  134  144 1
   143  134  145 1
   144  135  127 1
   145  137  131 1
   146  110  127 am
   147  146  147 1
   148  147  148 1
   149  147  155 1
   150  147  150 1
   151  148  149 2
   152  150  157 1
   153  150  151 1
   154  151  152 1
   155  151  159 1
   156  152  153 1
   157  153  160 1
   158  153  161 1
   159  153  162 1
   160  154  146 1
   161  156  150 1
   162  158  151 1
   163  129  146 am
   164  163  164 1
   165  164  165 1
   166  164  169 1
   167  164  167 1
   168  165  166 2
   169  167  171 1
   170  167  172 1
   171  167  170 1
   172  168  163 1
   173  148  163 am
   174  173  174 1
   175  174  182 1
   176  174  177 1
   177  174  175 1
   178  175  176 2
   179  177  184 1
   180  177  178 1
   181  178  185 1
   182  178  179 1
   183  178  180 1
   184  179  186 1
   185  179  187 1
   186  179  188 1
   187  180  189 1
   188  180  190 1
   189  180  191 1
   190  181  173 1
   191  183  177 1
   192  165  173 am
   193  192  193 1
   194  193  200 1
   195  193  196 1
   196  193  194 1
   197  194  195 2
   198  196  201 1
   199  196  197 1
   200  196  198 1
   201  197  202 1
   202  197  203 1
   203  197  204 1
   204  198  205 1
   205  198  206 1
   206  198  207 1
   207  199  192 1
   208  175  192 am
   209  208  209 1
   210  209  216 1
   211  209  212 1
   212  209  210 1
   213  210  211 2
   214  212  217 1
   215  212  213 1
   216  212  214 1
   217  213  218 1
   218  213  219 1
   219  213  220 1
   220  214  221 1
   221  214  222 1
   222  214  223 1
   223  215  208 1
   224  194  208 am
   225  224  225 1
   226  225  233 1
   227  225  228 1
   228  225  226 1
   229  226  227 2
   230  228  235 1
   231  228  229 1
   232  229  236 1
   233  229  230 1
   234  229  231 1
   235  230  237 1
   236  230  238 1
   237  230  239 1
   238  231  240 1
   239  231  241 1
   240  231  242 1
   241  232  224 1
   242  234  228 1
   243  210  224 am
   244  243  244 1
   245  244  252 1
   246  244  247 1
   247  244  245 1
   248  245  246 2
   249  247  254 1
   250  247  248 1
   251  248  255 1
   252  248  249 1
   253  248  250 1
   254  249  256 1
   255  249  257 1
   256  249  258 1
   257  250  259 1
   258  250  260 1
   259  250  261 1
   260  251  243 1
   261  253  247 1
   262  226  243 am
   263  262  263 1
   264  263  264 1
   265  263  271 1
   266  263  266 1
   267  264  265 2
   268  266  272 1
   269  266  268 1
   270  266  267 1
   271  267  274 1
   272  268  275 1
   273  268  276 1
   274  268  277 1
   275  269  267 1
   276  269  278 1
   277  269  279 1
   278  269  280 1
   279  270  262 1
   280  273  267 1
   281  245  262 am
   282  281  282 1
   283  282  289 1
   284  282  285 1
   285  282  283 1
   286  283  284 2
   287  285  290 1
   288  285  286 1
   289  285  287 1
   290  286  291 1
   291  286  292 1
   292  286  293 1
   293  287  294 1
   294  287  295 1
   295  287  296 1
   296  288  281 1
   297  264  281 am
   298  297  298 1
   299  298  299 1
   300  298  303 1
   301  298  301 1
   302  299  300 2
   303  301  305 1
   304  301  306 1
   305  301  304 1
   306  302  297 1
   307  283  297 am
   308  307  308 1
   309  308  313 1
   310  308  309 1
   311  309  310 2
   312  311  307 1
   313  312  308 1
   314  299  307 am
   315  314  315 1
   316  315  323 1
   317  315  318 1
   318  315  316 1
   319  316  317 2
   320  318  325 1
   321  318  319 1
   322  319  321 2
   323  319  320 am
   324  320  326 1
   325  320  327 1
   326  322  314 1
   327  324  318 1
   328  309  314 am
   329  328  329 1
   330  329  336 1
   331  329  332 1
   332  329  330 1
   333  330  331 2
   334  332  337 1
   335  332  333 1
   336  332  334 1
   337  333  338 1
   338  333  339 1
   339  333  340 1
   340  334  341 1
   341  334  342 1
   342  334  343 1
   343  335  328 1
   344  316  328 am
   345  344  345 1
   346  345  353 1
   347  345  348 1
   348  345  346 1
   349  346  347 2
   350  348  355 1
   351  348  349 1
   352  349  356 1
   353  349  350 1
   354  349  351 1
   355  350  357 1
   356  350  358 1
   357  350  359 1
   358  351  360 1
   359  351  361 1
   360  351  362 1
   361  352  344 1
   362  354  348 1
   363  330  344 am
   364  363  364 1
   365  364  371 1
   366  364  367 1
   367  364  365 1
   368  365  366 2
   369  367  372 1
   370  367  368 1
   371  367  369 1
   372  368  373 1
   373  368  374 1
   374  368  375 1
   375  369  376 1
   376  369  377 1
   377  369  378 1
   378  370  363 1
   379  346  363 am
   380  379  380 1
   381  380  381 1
   382  380  388 1
   383  380  383 1
   384  381  382 2
   385  383  389 1
   386  383  385 1
   387  383  384 1
   388  384  391 1
   389  385  392 1
   390  385  393 1
   391  385  394 1
   392  386  384 1
   393  386  395 1
   394  386  396 1
   395  386  397 1
   396  387  379 1
   397  390  384 1
   398  365  379 am
   399  398  399 1
   400  399  400 1
   401  399  404 1
   402  399  402 1
   403  400  401 2
   404  402  406 1
   405  402  407 1
   406  402  405 1
   407  403  398 1
   408  381  398 am
   409  408  409 1
   410  409  410 1
   411  409  414 1
   412  409  412 1
   413  410  411 2
   414  412  416 1
   415  412  417 1
   416  412  415 1
   417  413  408 1
   418  400  408 am
   419  418  419 1
   420  419  420 1
   421  419  427 1
   422  419  422 1
   423  420  421 2
   424  422  428 1
   425  422  424 1
   426  422  423 1
   427  423  430 1
   428  424  431 1
   429  424  432 1
   430  424  433 1
   431  425  423 1
   432  425  434 1
   433  425  435 1
   434  425  436 1
   435  426  418 1
   436  429  423 1
   437  410  418 am
   438  437  438 1
   439  438  443 1
   440  438  439 1
   441  439  440 2
   442  441  437 1
   443  442  438 1
   444  420  437 am
   445  444  445 1
   446  445  451 1
   447  445  448 1
   448  445  446 1
   449  446  447 2
   450  448  453 1
   451  448  449 1
   452  450  444 1
   453  452  448 1
   454  454  449 1
   455  439  444 am
   456  455  456 1
   457  456  463 1
   458  456  459 1
   459  456  457 1
   460  457  458 2
   461  459  464 1
   462  459  460 1
   463  459  461 1
   464  460  466 1
   465  460  467 1
   466  460  468 1
   467  461  465 1
   468  462  455 1
   469  446  455 am
   470  469  470 1
   471  470  479 1
   472  470  473 1
   473  470  471 1
   474  471  472 2
   475  473  481 1
   476  473  474 1
   477  474  483 1
   478  474  475 1
   479  475  477 2
   480  475  476 am
   481  476  484 1
   482  476  485 1
   483  478  469 1
   484  480  473 1
   485  482  474 1
   486  457  469 am
   487  486  487 1
   488  487  488 1
   489  487  498 1
   490  487  490 1
   491  488  489 2
   492  490  500 1
   493  490  491 1
   494  491  502 1
   495  491  492 1
   496  492  504 1
   497  492  493 1
   498  493  505 1
   499  493  494 2
   500  494  495 2
   501  494  496 2
   502  495  506 1
   503  495  507 1
   504  496  509 1
   505  496  508 1
   506  497  486 1
   507  499  490 1
   508  501  491 1
   509  503  492 1
   510  471  486 am
   511  510  511 1
   512  511  519 1
   513  511  514 1
   514  511  512 1
   515  512  513 2
   516  514  521 1
   517  514  515 1
   518  515  522 1
   519  515  516 1
   520  515  517 1
   521  516  523 1
   522  516  524 1
   523  516  525 1
   524  517  526 1
   525  517  527 1
   526  517  528 1
   527  518  510 1
   528  520  514 1
   529  488  510 am
   530  529  530 1
   531  530  539 1
   532  530  533 1
   533  530  531 1
   534  531  532 2
   535  533  541 1
   536  533  534 1
   537  534  543 1
   538  534  535 1
   539  535  537 2
   540  535  536 am
   541  536  544 1
   542  536  545 1
   543  538  529 1
   544  540  533 1
   545  542  534 1
   546  512  529 am
   547  546  547 1
   548  547  554 1
   549  547  550 1
   550  547  548 1
   551  548  549 2
   552  550  555 1
   553  550  551 1
   554  550  552 1
   555  551  557 1
   556  551  558 1
   557  551  559 1
   558  552  556 1
   559  553  546 1
   560  531  546 am
   561  560  561 1
   562  561  569 1
   563  561  564 1
   564  561  562 1
   565  562  563 2
   566  564  571 1
   567  564  565 1
   568  565  572 1
   569  565  566 1
   570  565  567 1
   571  566  573 1
   572  566  574 1
   573  566  575 1
   574  567  576 1
   575  567  577 1
   576  567  578 1
   577  568  560 1
   578  570  564 1
   579  548  560 am
   580  579  580 1
   581  580  587 1
   582  580  583 1
   583  580  581 1
   584  581  582 2
   585  583  588 1
   586  583  584 1
   587  583  585 1
   588  584  590 1
   589  584  591 1
   590  584  592 1
   591  585  589 1
   592  586  579 1
   593  562  579 am
   594  593  594 1
   595  594  602 1
   596  594  597 1
   597  594  595 1
   598  595  596 2
   599  597  604 1
   600  597  598 1
   601  598  600 2
   602  598  599 am
   603  599  605 1
   604  599  606 1
   605  601  593 1
   606  603  597 1
   607  581  593 am
   608  607  608 1
   609  608  616 1
   610  608  611 1
   611  608  609 1
   612  609  610 2
   613  611  618 1
   614  611  612 1
   615  612  619 1
   616  612  613 1
   617  612  614 1
   618  613  620 1
   619  613  621 1
   620  613  622 1
   621  614  623 1
   622  614  624 1
   623  614  625 1
   624  615  607 1
   625  617  611 1
   626  595  607 am
   627  626  627 1
   628  627  638 1
   629  627  630 1
   630  627  628 1
   631  628  629 2
   632  630  640 1
   633  630  631 1
   634  631  632 ar
   635  631  633 ar
   636  632  641 1
   637  632  634 ar
   638  633  635 ar
   639  633  642 1
   640  634  643 1
   641  634  636 ar
   642  635  636 ar
   643  635  644 1
   644  636  645 1
   645  637  626 1
   646  639  630 1
   647  609  626 am
   648  646  647 1
   649  647  648 1
   650  647  655 1
   651  647  650 1
   652  648  649 2
   653  650  656 1
   654  650  652 1
   655  650  651 1
   656  651  658 1
   657  652  659 1
   658  652  660 1
   659  652  661 1
   660  653  651 1
   661  653  662 1
   662  653  663 1
   663  653  664 1
   664  654  646 1
   665  657  651 1
   666  628  646 am
   667  665  666 1
   668  666  673 1
   669  666  669 1
   670  666  667 1
   671  667  668 2
   672  669  674 1
   673  669  670 1
   674  669  671 1
   675  670  676 1
   676  670  677 1
   677  670  678 1
   678  671  675 1
   679  672  665 1
   680  648  665 am
   681  679  680 1
   682  680  686 1
   683  680  683 1
   684  680  681 1
   685  681  682 2
   686  683  688 1
   687  683  684 1
   688  685  679 1
   689  687  683 1
   690  689  684 1
   691  667  679 am
   692  690  691 1
   693  691  699 1
   694  691  694 1
   695  691  692 1
   696  692  693 2
   697  694  701 1
   698  694  695 1
   699  695  702 1
   700  695  696 1
   701  695  697 1
   702  696  703 1
   703  696  704 1
   704  696  705 1
   705  697  706 1
   706  697  707 1
   707  697  708 1
   708  698  690 1
   709  700  694 1
   710  681  690 am
   711  709  710 1
   712  710  711 1
   713  710  715 1
   714  710  713 1
   715  711  712 2
   716  713  717 1
   717  713  718 1
   718  713  716 1
   719  714  709 1
   720  692  709 am
   721  719  720 1
   722  720  726 1
   723  720  723 1
   724  720  721 1
   725  721  722 2
   726  723  728 1
   727  723  724 1
   728  725  719 1
   729  727  723 1
   730  729  724 1
   731  711  719 am
   732  730  731 1
   733  731  732 1
   734  731  736 1
   735  731  734 1
   736  732  733 2
   737  734  738 1
   738  734  739 1
   739  734  737 1
   740  735  730 1
   741  721  730 am
   742  740  741 1
   743  741  749 1
   744  741  744 1
   745  741  742 1
   746  742  743 2
   747  744  751 1
   748  744  745 1
   749  745  746 2
   750  745  747 2
   751  748  740 1
   752  750  744 1
   753  732  740 am
   754  752  753 1
   755  753  761 1
   756  753  756 1
   757  753  754 1
   758  754  755 2
   759  756  763 1
   760  756  757 1
   761  757  764 1
   762  757  758 1
   763  757  759 1
   764  758  765 1
   765  758  766 1
   766  758  767 1
   767  759  768 1
   768  759  769 1
   769  759  770 1
   770  760  752 1
   771  762  756 1
   772  742  752 am
   773  771  772 1
   774  772  779 1
   775  772  775 1
   776  772  773 1
   777  773  774 2
   778  775  780 1
   779  775  776 1
   780  775  777 1
   781  776  781 1
   782  776  782 1
   783  776  783 1
   784  777  784 1
   785  777  785 1
   786  777  786 1
   787  778  771 1
   788  754  771 am
   789  787  788 1
   790  788  795 1
   791  788  791 1
   792  788  789 1
   793  789  790 2
   794  791  796 1
   795  791  792 1
   796  791  793 1
   797  792  797 1
   798  792  798 1
   799  792  799 1
   800  793  800 1
   801  793  801 1
   802  793  802 1
   803  794  787 1
   804  773  787 am
   805  803  804 1
   806  804  809 1
   807  804  805 1
   808  805  806 2
   809  807  803 1
   810  808  804 1
   811  789  803 am
   812  810  811 1
   813  811  819 1
   814  811  814 1
   815  811  812 1
   816  812  813 2
   817  814  821 1
   818  814  815 1
   819  815  822 1
   820  815  816 1
   821  815  817 1
   822  816  823 1
   823  816  824 1
   824  816  825 1
   825  817  826 1
   826  817  827 1
   827  817  828 1
   828  818  810 1
   829  820  814 1
   830  805  810 am
   831  829  830 1
   832  830  838 1
   833  830  833 1
   834  830  831 1
   835  831  832 2
   836  833  840 1
   837  833  834 1
   838  834  841 1
   839  834  835 1
   840  834  836 1
   841  835  842 1
   842  835  843 1
   843  835  844 1
   844  836  845 1
   845  836  846 1
   846  836  847 1
   847  837  829 1
   848  839  833 1
   849  812  829 am
   850  848  849 1
   851  849  856 1
   852  849  852 1
   853  849  850 1
   854  850  851 2
   855  852  857 1
   856  852  853 1
   857  852  854 1
   858  853  858 1
   859  853  859 1
   860  853  860 1
   861  854  861 1
   862  854  862 1
   863  854  863 1
   864  855  848 1
   865  831  848 am
   866  864  865 1
   867  865  872 1
   868  865  868 1
   869  865  866 1
   870  866  867 2
   871  868  873 1
   872  868  869 1
   873  868  870 1
   874  869  874 1
   875  869  875 1
   876  869  876 1
   877  870  877 1
   878  870  878 1
   879  870  879 1
   880  871  864 1
   881  850  864 am
   882  880  881 1
   883  880  886 1
   884  881  887 1
   885  881  882 1
   886  881  884 1
   887  882  883 2
   888  884  889 1
   889  884  885 1
   890  885  886 1
   891  885  891 1
   892  886  893 1
   893  888  884 1
   894  890  885 1
   895  892  886 1
   896  866  880 am
   897  894  895 1
   898  895  906 1
   899  895  898 1
   900  895  896 1
   901  896  897 2
   902  898  908 1
   903  898  899 1
   904  899  900 ar
   905  899  901 ar
   906  900  909 1
   907  900  902 ar
   908  901  903 ar
   909  901  910 1
   910  902  911 1
   911  902  904 ar
   912  903  904 ar
   913  903  912 1
   914  904  913 1
   915  905  894 1
   916  907  898 1
   917  882  894 am
   918  914  915 1
   919  915  920 1
   920  915  916 1
   921  916  917 2
   922  918  914 1
   923  919  915 1
   924  896  914 am
   925  921  922 1
   926  922  923 1
   927  922  927 1
   928  922  925 1
   929  923  924 2
   930  925  929 1
   931  925  930 1
   932  925  928 1
   933  926  921 1
   934  916  921 am
   935  931  932 1
   936  932  939 1
   937  932  935 1
   938  932  933 1
   939  933  934 2
   940  935  940 1
   941  935  936 1
   942  935  937 1
   943  936  942 1
   944  936  943 1
   945  936  944 1
   946  937  941 1
   947  938  931 1
   948  923  931 am
   949  945  946 1
   950  946  954 1
   951  946  949 1
   952  946  947 1
   953  947  948 2
   954  949  956 1
   955  949  950 1
   956  950  957 1
   957  950  951 1
   958  950  952 1
   959  951  958 1
   960  951  959 1
   961  951  960 1
   962  952  961 1
   963  952  962 1
   964  952  963 1
   965  953  945 1
   966  955  949 1
   967  933  945 am
   968  964  965 1
   969  965  972 1
   970  965  968 1
   971  965  966 1
   972  966  967 2
   973  968  973 1
   974  968  969 1
   975  968  970 1
   976  969  974 1
   977  969  975 1
   978  969  976 1
   979  970  977 1
   980  970  978 1
   981  970  979 1
   982  971  964 1
   983  947  964 am
   984  980  981 1
   985  981  988 1
   986  981  984 1
   987  981  982 1
   988  982  983 2
   989  984  989 1
   990  984  985 1
   991  984  986 1
   992  985  990 1
   993  985  991 1
   994  985  992 1
   995  986  993 1
   996  986  994 1
   997  986  995 1
   998  987  980 1
   999  966  980 am
  1000  996  997 1
  1001  997  998 1
  1002  997 1008 1
  1003  997 1000 1
  1004  998  999 2
  1005 1000 1010 1
  1006 1000 1001 1
  1007 1001 1012 1
  1008 1001 1002 1
  1009 1002 1014 1
  1010 1002 1003 1
  1011 1003 1015 1
  1012 1003 1004 2
  1013 1004 1005 2
  1014 1004 1006 2
  1015 1005 1016 1
  1016 1005 1017 1
  1017 1006 1019 1
  1018 1006 1018 1
  1019 1007  996 1
  1020 1009 1000 1
  1021 1011 1001 1
  1022 1013 1002 1
  1023  982  996 am
  1024 1020 1021 1
  1025 1021 1026 1
  1026 1021 1022 1
  1027 1022 1023 2
  1028 1024 1020 1
  1029 1025 1021 1
  1030  998 1020 am
  1031 1027 1028 1
  1032 1028 1035 1
  1033 1028 1031 1
  1034 1028 1029 1
  1035 1029 1030 2
  1036 1031 1036 1
  1037 1031 1032 1
  1038 1031 1033 1
  1039 1032 1038 1
  1040 1032 1039 1
  1041 1032 1040 1
  1042 1033 1037 1
  1043 1034 1027 1
  1044 1022 1027 am
  1045 1041 1042 1
  1046 1042 1043 1
  1047 1042 1056 1
  1048 1042 1045 1
  1049 1043 1044 2
  1050 1045 1058 1
  1051 1045 1046 1
  1052 1046 1047 ar
  1053 1046 1048 ar
  1054 1047 1051 ar
  1055 1047 1059 1
  1056 1048 1050 ar
  1057 1048 1049 ar
  1058 1049 1051 ar
  1059 1049 1052 ar
  1060 1050 1053 ar
  1061 1050 1061 1
  1062 1051 1060 1
  1063 1052 1054 ar
  1064 1052 1062 1
  1065 1053 1054 ar
  1066 1053 1063 1
  1067 1054 1064 1
  1068 1055 1041 1
  1069 1057 1045 1
  1070 1029 1041 am
  1071 1065 1066 1
  1072 1066 1074 1
  1073 1066 1069 1
  1074 1066 1067 1
  1075 1067 1068 2
  1076 1069 1076 1
  1077 1069 1070 1
  1078 1070 1077 1
  1079 1070 1071 1
  1080 1070 1072 1
  1081 1071 1078 1
  1082 1071 1079 1
  1083 1071 1080 1
  1084 1072 1081 1
  1085 1072 1082 1
  1086 1072 1083 1
  1087 1073 1065 1
  1088 1075 1069 1
  1089 1043 1065 am
  1090 1084 1085 1
  1091 1085 1086 1
  1092 1085 1099 1
  1093 1085 1088 1
  1094 1086 1087 2
  1095 1088 1101 1
  1096 1088 1089 1
  1097 1089 1090 ar
  1098 1089 1091 ar
  1099 1090 1094 ar
  1100 1090 1102 1
  1101 1091 1093 ar
  1102 1091 1092 ar
  1103 1092 1094 ar
  1104 1092 1095 ar
  1105 1093 1096 ar
  1106 1093 1104 1
  1107 1094 1103 1
  1108 1095 1097 ar
  1109 1095 1105 1
  1110 1096 1097 ar
  1111 1096 1106 1
  1112 1097 1107 1
  1113 1098 1084 1
  1114 1100 1088 1
  1115 1067 1084 am
  1116 1108 1109 1
  1117 1109 1114 1
  1118 1109 1110 1
  1119 1110 1111 2
  1120 1112 1108 1
  1121 1113 1109 1
  1122 1086 1108 am
  1123 1115 1116 1
  1124 1116 1122 1
  1125 1116 1119 1
  1126 1116 1117 1
  1127 1117 1118 2
  1128 1119 1124 1
  1129 1119 1120 1
  1130 1121 1115 1
  1131 1123 1119 1
  1132 1125 1120 1
  1133 1110 1115 am
  1134 1126 1127 1
  1135 1127 1138 1
  1136 1127 1130 1
  1137 1127 1128 1
  1138 1128 1129 2
  1139 1130 1140 1
  1140 1130 1131 1
  1141 1131 1132 ar
  1142 1131 1133 ar
  1143 1132 1141 1
  1144 1132 1134 ar
  1145 1133 1135 ar
  1146 1133 1142 1
  1147 1134 1143 1
  1148 1134 1136 ar
  1149 1135 1136 ar
  1150 1135 1144 1
  1151 1136 1145 1
  1152 1137 1126 1
  1153 1139 1130 1
  1154 1117 1126 am
  1155 1146 1147 1
  1156 1147 1155 1
  1157 1147 1150 1
  1158 1147 1148 1
  1159 1148 1149 2
  1160 1150 1157 1
  1161 1150 1151 1
  1162 1151 1158 1
  1163 1151 1152 1
  1164 1151 1153 1
  1165 1152 1159 1
  1166 1152 1160 1
  1167 1152 1161 1
  1168 1153 1162 1
  1169 1153 1163 1
  1170 1153 1164 1
  1171 1154 1146 1
  1172 1156 1150 1
  1173 1128 1146 am
  1174 1165 1166 1
  1175 1166 1172 1
  1176 1166 1169 1
  1177 1166 1167 1
  1178 1167 1168 2
  1179 1169 1174 1
  1180 1169 1170 1
  1181 1171 1165 1
  1182 1173 1169 1
  1183 1148 1165 am
  1184 1175 1176 1
  1185 1176 1179 1
  1186 1176 1185 1
  1187 1176 1177 1
  1188 1177 1178 2
  1189 1179 1187 1
  1190 1179 1180 1
  1191 1180 1181 1
  1192 1180 1189 1
  1193 1181 1182 2
  1194 1181 1183 2
  1195 1184 1175 1
  1196 1186 1179 1
  1197 1188 1180 1
  1198 1167 1175 am
  1199 1190 1191 1
  1200 1191 1199 1
  1201 1191 1194 1
  1202 1191 1192 1
  1203 1192 1193 2
  1204 1194 1201 1
  1205 1194 1195 1
  1206 1195 1202 1
  1207 1195 1196 1
  1208 1195 1197 1
  1209 1196 1203 1
  1210 1196 1204 1
  1211 1196 1205 1
  1212 1197 1206 1
  1213 1197 1207 1
  1214 1197 1208 1
  1215 1198 1190 1
  1216 1200 1194 1
  1217 1177 1190 am
  1218 1209 1210 1
  1219 1210 1211 1
  1220 1210 1224 1
  1221 1210 1213 1
  1222 1211 1212 2
  1223 1213 1226 1
  1224 1213 1214 1
  1225 1214 1215 ar
  1226 1214 1216 ar
  1227 1215 1219 ar
  1228 1215 1227 1
  1229 1216 1218 ar
  1230 1216 1217 ar
  1231 1217 1219 ar
  1232 1217 1220 ar
  1233 1218 1221 ar
  1234 1218 1229 1
  1235 1219 1228 1
  1236 1220 1222 ar
  1237 1220 1230 1
  1238 1221 1222 ar
  1239 1221 1231 1
  1240 1222 1232 1
  1241 1223 1209 1
  1242 1225 1213 1
  1243 1192 1209 am
  1244 1233 1234 1
  1245 1234 1241 1
  1246 1234 1237 1
  1247 1234 1235 1
  1248 1235 1236 2
  1249 1237 1242 1
  1250 1237 1238 1
  1251 1237 1239 1
  1252 1238 1244 1
  1253 1238 1245 1
  1254 1238 1246 1
  1255 1239 1243 1
  1256 1240 1233 1
  1257 1211 1233 am
  1258 1247 1248 1
  1259 1248 1254 1
  1260 1248 1251 1
  1261 1248 1249 1
  1262 1249 1250 2
  1263 1251 1256 1
  1264 1251 1252 1
  1265 1253 1247 1
  1266 1255 1251 1
  1267 1257 1252 1
  1268 1235 1247 am
  1269 1258 1259 1
  1270 1259 1267 1
  1271 1259 1262 1
  1272 1259 1260 1
  1273 1260 1261 2
  1274 1262 1269 1
  1275 1262 1263 1
  1276 1263 1270 1
  1277 1263 1264 1
  1278 1263 1265 1
  1279 1264 1271 1
  1280 1264 1272 1
  1281 1264 1273 1
  1282 1265 1274 1
  1283 1265 1275 1
  1284 1265 1276 1
  1285 1266 1258 1
  1286 1268 1262 1
  1287 1249 1258 am
  1288 1277 1278 1
  1289 1278 1286 1
  1290 1278 1281 1
  1291 1278 1279 1
  1292 1279 1280 2
  1293 1281 1288 1
  1294 1281 1282 1
  1295 1282 1283 2
  1296 1282 1284 2
  1297 1285 1277 1
  1298 1287 1281 1
  1299 1260 1277 am
  1300 1289 1290 1
  1301 1290 1297 1
  1302 1290 1293 1
  1303 1290 1291 1
  1304 1291 1292 2
  1305 1293 1298 1
  1306 1293 1294 1
  1307 1293 1295 1
  1308 1294 1299 1
  1309 1294 1300 1
  1310 1294 1301 1
  1311 1295 1302 1
  1312 1295 1303 1
  1313 1295 1304 1
  1314 1296 1289 1
  1315 1279 1289 am
  1316 1305 1306 1
  1317 1306 1314 1
  1318 1306 1309 1
  1319 1306 1307 1
  1320 1307 1308 2
  1321 1309 1316 1
  1322 1309 1310 1
  1323 1310 1317 1
  1324 1310 1311 1
  1325 1310 1312 1
  1326 1311 1318 1
  1327 1311 1319 1
  1328 1311 1320 1
  1329 1312 1321 1
  1330 1312 1322 1
  1331 1312 1323 1
  1332 1313 1305 1
  1333 1315 1309 1
  1334 1291 1305 am
  1335 1324 1325 1
  1336 1325 1331 1
  1337 1325 1328 1
  1338 1325 1326 1
  1339 1326 1327 2
  1340 1328 1333 1
  1341 1328 1329 1
  1342 1330 1324 1
  1343 1332 1328 1
  1344 1334 1329 1
  1345 1307 1324 am
  1346 1335 1336 1
  1347 1336 1343 1
  1348 1336 1339 1
  1349 1336 1337 1
  1350 1337 1338 2
  1351 1339 1344 1
  1352 1339 1340 1
  1353 1339 1341 1
  1354 1340 1345 1
  1355 1340 1346 1
  1356 1340 1347 1
  1357 1341 1348 1
  1358 1341 1349 1
  1359 1341 1350 1
  1360 1342 1335 1
  1361 1326 1335 am
  1362 1351 1352 1
  1363 1352 1359 1
  1364 1352 1355 1
  1365 1352 1353 1
  1366 1353 1354 2
  1367 1355 1360 1
  1368 1355 1356 1
  1369 1355 1357 1
  1370 1356 1362 1
  1371 1356 1363 1
  1372 1356 1364 1
  1373 1357 1361 1
  1374 1358 1351 1
  1375 1337 1351 am
  1376 1365 1366 1
  1377 1366 1367 1
  1378 1366 1371 1
  1379 1366 1369 1
  1380 1367 1368 2
  1381 1369 1373 1
  1382 1369 1374 1
  1383 1369 1372 1
  1384 1370 1365 1
  1385 1353 1365 am
  1386 1375 1376 1
  1387 1376 1382 1
  1388 1376 1379 1
  1389 1376 1377 1
  1390 1377 1378 2
  1391 1379 1384 1
  1392 1379 1380 1
  1393 1381 1375 1
  1394 1383 1379 1
  1395 1385 1380 1
  1396 1367 1375 am
  1397 1386 1387 1
  1398 1387 1388 1
  1399 1387 1395 1
  1400 1387 1390 1
  1401 1388 1389 2
  1402 1390 1396 1
  1403 1390 1392 1
  1404 1390 1391 1
  1405 1391 1398 1
  1406 1392 1399 1
  1407 1392 1400 1
  1408 1392 1401 1
  1409 1393 1391 1
  1410 1393 1402 1
  1411 1393 1403 1
  1412 1393 1404 1
  1413 1394 1386 1
  1414 1397 1391 1
  1415 1377 1386 am
  1416 1405 1406 1
  1417 1406 1409 1
  1418 1406 1415 1
  1419 1406 1407 1
  1420 1407 1408 2
  1421 1409 1417 1
  1422 1409 1410 1
  1423 1410 1411 1
  1424 1410 1419 1
  1425 1411 1412 2
  1426 1411 1413 2
  1427 1414 1405 1
  1428 1416 1409 1
  1429 1418 1410 1
  1430 1388 1405 am
  1431 1420 1421 1
  1432 1421 1428 1
  1433 1421 1424 1
  1434 1421 1422 1
  1435 1422 1423 2
  1436 1424 1429 1
  1437 1424 1425 1
  1438 1424 1426 1
  1439 1425 1431 1
  1440 1425 1432 1
  1441 1425 1433 1
  1442 1426 1430 1
  1443 1427 1420 1
  1444 1407 1420 am
  1445 1434 1435 1
  1446 1435 1443 1
  1447 1435 1438 1
  1448 1435 1436 1
  1449 1436 1437 2
  1450 1438 1445 1
  1451 1438 1439 1
  1452 1439 1446 1
  1453 1439 1440 1
  1454 1439 1441 1
  1455 1440 1447 1
  1456 1440 1448 1
  1457 1440 1449 1
  1458 1441 1450 1
  1459 1441 1451 1
  1460 1441 1452 1
  1461 1442 1434 1
  1462 1444 1438 1
  1463 1422 1434 am
  1464 1453 1454 1
  1465 1454 1460 1
  1466 1454 1457 1
  1467 1454 1455 1
  1468 1455 1456 2
  1469 1457 1462 1
  1470 1457 1458 1
  1471 1459 1453 1
  1472 1461 1457 1
  1473 1463 1458 1
  1474 1436 1453 am
  1475 1464 1465 1
  1476 1465 1472 1
  1477 1465 1468 1
  1478 1465 1466 1
  1479 1466 1467 2
  1480 1468 1473 1
  1481 1468 1469 1
  1482 1468 1470 1
  1483 1469 1474 1
  1484 1469 1475 1
  1485 1469 1476 1
  1486 1470 1477 1
  1487 1470 1478 1
  1488 1470 1479 1
  1489 1471 1464 1
  1490 1455 1464 am
  1491 1480 1481 1
  1492 1481 1482 1
  1493 1481 1489 1
  1494 1481 1484 1
  1495 1482 1483 2
  1496 1484 1490 1
  1497 1484 1486 1
  1498 1484 1485 1
  1499 1485 1492 1
  1500 1486 1493 1
  1501 1486 1494 1
  1502 1486 1495 1
  1503 1487 1485 1
  1504 1487 1496 1
  1505 1487 1497 1
  1506 1487 1498 1
  1507 1488 1480 1
  1508 1491 1485 1
  1509 1466 1480 am
  1510 1499 1500 1
  1511 1500 1501 1
  1512 1500 1505 1
  1513 1500 1503 1
  1514 1501 1502 2
  1515 1503 1507 1
  1516 1503 1508 1
  1517 1503 1506 1
  1518 1504 1499 1
  1519 1482 1499 am
  1520 1509 1510 1
  1521 1510 1511 1
  1522 1510 1518 1
  1523 1510 1513 1
  1524 1511 1512 2
  1525 1513 1519 1
  1526 1513 1515 1
  1527 1513 1514 1
  1528 1514 1521 1
  1529 1515 1522 1
  1530 1515 1523 1
  1531 1515 1524 1
  1532 1516 1514 1
  1533 1516 1525 1
  1534 1516 1526 1
  1535 1516 1527 1
  1536 1517 1509 1
  1537 1520 1514 1
  1538 1501 1509 am
  1539 1528 1529 1
  1540 1529 1537 1
  1541 1529 1532 1
  1542 1529 1530 1
  1543 1530 1531 2
  1544 1532 1539 1
  1545 1532 1533 1
  1546 1533 1534 2
  1547 1533 1535 2
  1548 1536 1528 1
  1549 1538 1532 1
  1550 1511 1528 am
  1551 1540 1541 1
  1552 1541 1542 1
  1553 1541 1552 1
  1554 1541 1544 1
  1555 1542 1543 2
  1556 1544 1554 1
  1557 1544 1545 1
  1558 1545 1556 1
  1559 1545 1546 1
  1560 1546 1558 1
  1561 1546 1547 1
  1562 1547 1559 1
  1563 1547 1548 2
  1564 1548 1549 2
  1565 1548 1550 2
  1566 1549 1560 1
  1567 1549 1561 1
  1568 1550 1563 1
  1569 1550 1562 1
  1570 1551 1540 1
  1571 1553 1544 1
  1572 1555 1545 1
  1573 1557 1546 1
  1574 1530 1540 am
  1575 1564 1565 1
  1576 1565 1577 1
  1577 1565 1568 1
  1578 1565 1566 1
  1579 1566 1567 2
  1580 1568 1579 1
  1581 1568 1569 1
  1582 1569 1570 ar
  1583 1569 1571 ar
  1584 1570 1580 1
  1585 1570 1572 ar
  1586 1571 1573 ar
  1587 1571 1581 1
  1588 1572 1582 1
  1589 1572 1574 ar
  1590 1573 1574 ar
  1591 1573 1583 1
  1592 1574 1575 1
  1593 1575 1584 1
  1594 1576 1564 1
  1595 1578 1568 1
  1596 1542 1564 am
  1597 1585 1586 1
  1598 1586 1594 1
  1599 1586 1589 1
  1600 1586 1587 1
  1601 1587 1588 2
  1602 1589 1596 1
  1603 1589 1590 1
  1604 1590 1597 1
  1605 1590 1591 1
  1606 1590 1592 1
  1607 1591 1598 1
  1608 1591 1599 1
  1609 1591 1600 1
  1610 1592 1601 1
  1611 1592 1602 1
  1612 1592 1603 1
  1613 1593 1585 1
  1614 1595 1589 1
  1615 1566 1585 am
  1616 1604 1605 1
  1617 1605 1606 1
  1618 1605 1610 1
  1619 1605 1608 1
  1620 1606 1607 2
  1621 1608 1612 1
  1622 1608 1613 1
  1623 1608 1611 1
  1624 1609 1604 1
  1625 1587 1604 am
  1626 1614 1615 1
  1627 1615 1616 1
  1628 1615 1623 1
  1629 1615 1618 1
  1630 1616 1617 2
  1631 1618 1624 1
  1632 1618 1620 1
  1633 1618 1619 1
  1634 1619 1626 1
  1635 1620 1627 1
  1636 1620 1628 1
  1637 1620 1629 1
  1638 1621 1619 1
  1639 1621 1630 1
  1640 1621 1631 1
  1641 1621 1632 1
  1642 1622 1614 1
  1643 1625 1619 1
  1644 1606 1614 am
  1645 1633 1634 1
  1646 1634 1641 1
  1647 1634 1637 1
  1648 1634 1635 1
  1649 1635 1636 2
  1650 1637 1642 1
  1651 1637 1638 1
  1652 1637 1639 1
  1653 1638 1644 1
  1654 1638 1645 1
  1655 1638 1646 1
  1656 1639 1643 1
  1657 1640 1633 1
  1658 1616 1633 am
  1659 1647 1648 1
  1660 1648 1654 1
  1661 1648 1651 1
  1662 1648 1649 1
  1663 1649 1650 2
  1664 1651 1656 1
  1665 1651 1652 1
  1666 1653 1647 1
  1667 1655 1651 1
  1668 1657 1652 1
  1669 1635 1647 am
  1670 1658 1659 1
  1671 1658 1664 1
  1672 1659 1665 1
  1673 1659 1660 1
  1674 1659 1662 1
  1675 1660 1661 2
  1676 1662 1667 1
  1677 1662 1663 1
  1678 1663 1664 1
  1679 1663 1669 1
  1680 1664 1671 1
  1681 1666 1662 1
  1682 1668 1663 1
  1683 1670 1664 1
  1684 1649 1658 am
  1685 1672 1673 1
  1686 1673 1684 1
  1687 1673 1676 1
  1688 1673 1674 1
  1689 1674 1675 2
  1690 1676 1686 1
  1691 1676 1677 1
  1692 1677 1678 ar
  1693 1677 1679 ar
  1694 1678 1687 1
  1695 1678 1680 ar
  1696 1679 1681 ar
  1697 1679 1688 1
  1698 1680 1689 1
  1699 1680 1682 ar
  1700 1681 1682 ar
  1701 1681 1690 1
  1702 1682 1691 1
  1703 1683 1672 1
  1704 1685 1676 1
  1705 1660 1672 am
  1706 1692 1693 1
  1707 1693 1694 1
  1708 1693 1704 1
  1709 1693 1696 1
  1710 1694 1695 2
  1711 1696 1706 1
  1712 1696 1697 1
  1713 1697 1708 1
  1714 1697 1698 1
  1715 1698 1710 1
  1716 1698 1699 1
  1717 1699 1711 1
  1718 1699 1700 2
  1719 1700 1701 2
  1720 1700 1702 2
  1721 1701 1712 1
  1722 1701 1713 1
  1723 1702 1715 1
  1724 1702 1714 1
  1725 1703 1692 1
  1726 1705 1696 1
  1727 1707 1697 1
  1728 1709 1698 1
  1729 1674 1692 am
  1730 1716 1717 1
  1731 1717 1729 1
  1732 1717 1720 1
  1733 1717 1718 1
  1734 1718 1719 2
  1735 1720 1731 1
  1736 1720 1721 1
  1737 1721 1722 ar
  1738 1721 1723 ar
  1739 1722 1732 1
  1740 1722 1724 ar
  1741 1723 1725 ar
  1742 1723 1733 1
  1743 1724 1734 1
  1744 1724 1726 ar
  1745 1725 1726 ar
  1746 1725 1735 1
  1747 1726 1727 1
  1748 1727 1736 1
  1749 1728 1716 1
  1750 1730 1720 1
  1751 1694 1716 am
  1752 1737 1738 1
  1753 1738 1747 1
  1754 1738 1741 1
  1755 1738 1739 1
  1756 1739 1740 2
  1757 1741 1749 1
  1758 1741 1742 1
  1759 1742 1751 1
  1760 1742 1743 1
  1761 1743 1745 2
  1762 1743 1744 am
  1763 1744 1752 1
  1764 1744 1753 1
  1765 1746 1737 1
  1766 1748 1741 1
  1767 1750 1742 1
  1768 1718 1737 am
  1769 1754 1755 1
  1770 1755 1761 1
  1771 1755 1758 1
  1772 1755 1756 1
  1773 1756 1757 2
  1774 1758 1763 1
  1775 1758 1759 1
  1776 1760 1754 1
  1777 1762 1758 1
  1778 1764 1759 1
  1779 1739 1754 am
  1780 1765 1766 1
  1781 1766 1774 1
  1782 1766 1769 1
  1783 1766 1767 1
  1784 1767 1768 2
  1785 1769 1776 1
  1786 1769 1770 1
  1787 1770 1777 1
  1788 1770 1771 1
  1789 1770 1772 1
  1790 1771 1778 1
  1791 1771 1779 1
  1792 1771 1780 1
  1793 1772 1781 1
  1794 1772 1782 1
  1795 1772 1783 1
  1796 1773 1765 1
  1797 1775 1769 1
  1798 1756 1765 am
  1799 1784 1785 1
  1800 1785 1786 1
  1801 1785 1793 1
  1802 1785 1788 1
  1803 1786 1787 2
  1804 1788 1795 1
  1805 1788 1789 1
  1806 1789 1790 1
  1807 1789 1797 1
  1808 1790 1791 1
  1809 1791 1798 1
  1810 1791 1799 1
  1811 1791 1800 1
  1812 1792 1784 1
  1813 1794 1788 1
  1814 1796 1789 1
  1815 1767 1784 am
  1816 1801 1802 1
  1817 1802 1809 1
  1818 1802 1805 1
  1819 1802 1803 1
  1820 1803 1804 2
  1821 1805 1810 1
  1822 1805 1806 1
  1823 1805 1807 1
  1824 1806 1812 1
  1825 1806 1813 1
  1826 1806 1814 1
  1827 1807 1811 1
  1828 1808 1801 1
  1829 1786 1801 am
  1830 1815 1816 1
  1831 1816 1817 1
  1832 1816 1827 1
  1833 1816 1819 1
  1834 1817 1818 2
  1835 1819 1829 1
  1836 1819 1820 1
  1837 1820 1831 1
  1838 1820 1821 1
  1839 1821 1833 1
  1840 1821 1822 1
  1841 1822 1834 1
  1842 1822 1823 2
  1843 1823 1824 2
  1844 1823 1825 2
  1845 1824 1835 1
  1846 1824 1836 1
  1847 1825 1838 1
  1848 1825 1837 1
  1849 1826 1815 1
  1850 1828 1819 1
  1851 1830 1820 1
  1852 1832 1821 1
  1853 1803 1815 am
  1854 1839 1840 1
  1855 1840 1841 1
  1856 1840 1845 1
  1857 1840 1843 1
  1858 1841 1842 2
  1859 1843 1847 1
  1860 1843 1848 1
  1861 1843 1846 1
  1862 1844 1839 1
  1863 1817 1839 am
  1864 1849 1850 1
  1865 1850 1851 1
  1866 1850 1861 1
  1867 1850 1853 1
  1868 1851 1852 2
  1869 1853 1863 1
  1870 1853 1854 1
  1871 1854 1865 1
  1872 1854 1855 1
  1873 1855 1867 1
  1874 1855 1856 1
  1875 1856 1868 1
  1876 1856 1857 2
  1877 1857 1858 2
  1878 1857 1859 2
  1879 1858 1869 1
  1880 1858 1870 1
  1881 1859 1872 1
  1882 1859 1871 1
  1883 1860 1849 1
  1884 1862 1853 1
  1885 1864 1854 1
  1886 1866 1855 1
  1887 1841 1849 am
  1888 1873 1874 1
  1889 1874 1875 1
  1890 1874 1879 1
  1891 1874 1877 1
  1892 1875 1876 2
  1893 1877 1881 1
  1894 1877 1882 1
  1895 1877 1880 1
  1896 1878 1873 1
  1897 1851 1873 am
  1898 1883 1884 1
  1899 1884 1893 1
  1900 1884 1887 1
  1901 1884 1885 1
  1902 1885 1886 2
  1903 1887 1895 1
  1904 1887 1888 1
  1905 1888 1897 1
  1906 1888 1889 1
  1907 1889 1899 1
  1908 1889 1890 1
  1909 1890 1901 1
  1910 1890 1891 1
  1911 1891 1902 1
  1912 1891 1903 1
  1913 1891 1904 1
  1914 1892 1883 1
  1915 1894 1887 1
  1916 1896 1888 1
  1917 1898 1889 1
  1918 1900 1890 1
  1919 1875 1883 am
  1920 1905 1906 1
  1921 1906 1913 1
  1922 1906 1909 1
  1923 1906 1907 1
  1924 1907 1908 2
  1925 1909 1914 1
  1926 1909 1910 1
  1927 1909 1911 1
  1928 1910 1915 1
  1929 1910 1916 1
  1930 1910 1917 1
  1931 1911 1918 1
  1932 1911 1919 1
  1933 1911 1920 1
  1934 1912 1905 1
  1935 1885 1905 am
  1936 1921 1922 1
  1937 1922 1923 1
  1938 1922 1930 1
  1939 1922 1925 1
  1940 1923 1924 2
  1941 1925 1931 1
  1942 1925 1927 1
  1943 1925 1926 1
  1944 1926 1933 1
  1945 1927 1934 1
  1946 1927 1935 1
  1947 1927 1936 1
  1948 1928 1926 1
  1949 1928 1937 1
  1950 1928 1938 1
  1951 1928 1939 1
  1952 1929 1921 1
  1953 1932 1926 1
  1954 1907 1921 am
  1955 1940 1941 1
  1956 1941 1942 1
  1957 1941 1949 1
  1958 1941 1944 1
  1959 1942 1943 2
  1960 1944 1950 1
  1961 1944 1946 1
  1962 1944 1945 1
  1963 1945 1952 1
  1964 1946 1953 1
  1965 1946 1954 1
  1966 1946 1955 1
  1967 1947 1945 1
  1968 1947 1956 1
  1969 1947 1957 1
  1970 1947 1958 1
  1971 1948 1940 1
  1972 1951 1945 1
  1973 1923 1940 am
  1974 1959 1960 1
  1975 1960 1966 1
  1976 1960 1963 1
  1977 1960 1961 1
  1978 1961 1962 2
  1979 1963 1968 1
  1980 1963 1964 1
  1981 1965 1959 1
  1982 1967 1963 1
  1983 1969 1964 1
  1984 1942 1959 am
  1985 1970 1971 1
  1986 1971 1978 1
  1987 1971 1974 1
  1988 1971 1972 1
  1989 1972 1973 2
  1990 1974 1979 1
  1991 1974 1975 1
  1992 1974 1976 1
  1993 1975 1981 1
  1994 1975 1982 1
  1995 1975 1983 1
  1996 1976 1980 1
  1997 1977 1970 1
  1998 1961 1970 am
  1999 1984 1985 1
  2000 1985 1992 1
  2001 1985 1988 1
  2002 1985 1986 1
  2003 1986 1987 2
  2004 1988 1993 1
  2005 1988 1989 1
  2006 1988 1990 1
  2007 1989 1994 1
  2008 1989 1995 1
  2009 1989 1996 1
  2010 1990 1997 1
  2011 1990 1998 1
  2012 1990 1999 1
  2013 1991 1984 1
  2014 1972 1984 am
  2015 2000 2001 1
  2016 2001 2002 1
  2017 2001 2015 1
  2018 2001 2004 1
  2019 2002 2003 2
  2020 2004 2017 1
  2021 2004 2005 1
  2022 2005 2006 ar
  2023 2005 2007 ar
  2024 2006 2010 ar
  2025 2006 2018 1
  2026 2007 2009 ar
  2027 2007 2008 ar
  2028 2008 2010 ar
  2029 2008 2011 ar
  2030 2009 2012 ar
  2031 2009 2020 1
  2032 2010 2019 1
  2033 2011 2013 ar
  2034 2011 2021 1
  2035 2012 2013 ar
  2036 2012 2022 1
  2037 2013 2023 1
  2038 2014 2000 1
  2039 2016 2004 1
  2040 1986 2000 am
  2041 2024 2025 1
  2042 2025 2026 1
  2043 2025 2030 1
  2044 2025 2028 1
  2045 2026 2027 2
  2046 2028 2032 1
  2047 2028 2033 1
  2048 2028 2031 1
  2049 2029 2024 1
  2050 2002 2024 am
  2051 2034 2035 1
  2052 2035 2036 1
  2053 2035 2043 1
  2054 2035 2038 1
  2055 2036 2037 2
  2056 2038 2044 1
  2057 2038 2040 1
  2058 2038 2039 1
  2059 2039 2046 1
  2060 2040 2047 1
  2061 2040 2048 1
  2062 2040 2049 1
  2063 2041 2039 1
  2064 2041 2050 1
  2065 2041 2051 1
  2066 2041 2052 1
  2067 2042 2034 1
  2068 2045 2039 1
  2069 2026 2034 am
  2070 2053 2054 1
  2071 2054 2060 1
  2072 2054 2057 1
  2073 2054 2055 1
  2074 2055 2056 2
  2075 2057 2062 1
  2076 2057 2058 1
  2077 2059 2053 1
  2078 2061 2057 1
  2079 2063 2058 1
  2080 2036 2053 am
  2081 2064 2065 1
  2082 2065 2066 1
  2083 2065 2070 1
  2084 2065 2068 1
  2085 2066 2067 2
  2086 2068 2072 1
  2087 2068 2073 1
  2088 2068 2071 1
  2089 2069 2064 1
  2090 2055 2064 am
  2091 2074 2075 1
  2092 2075 2083 1
  2093 2075 2078 1
  2094 2075 2076 1
  2095 2076 2077 2
  2096 2078 2085 1
  2097 2078 2079 1
  2098 2079 2086 1
  2099 2079 2080 1
  2100 2079 2081 1
  2101 2080 2087 1
  2102 2080 2088 1
  2103 2080 2089 1
  2104 2081 2090 1
  2105 2081 2091 1
  2106 2081 2092 1
  2107 2082 2074 1
  2108 2084 2078 1
  2109 2066 2074 am
  2110 2093 2094 1
  2111 2094 2101 1
  2112 2094 2097 1
  2113 2094 2095 1
  2114 2095 2096 2
  2115 2097 2102 1
  2116 2097 2098 1
  2117 2097 2099 1
  2118 2098 2103 1
  2119 2098 2104 1
  2120 2098 2105 1
  2121 2099 2106 1
  2122 2099 2107 1
  2123 2099 2108 1
  2124 2100 2093 1
  2125 2076 2093 am
  2126 2109 2110 1
  2127 2110 2116 1
  2128 2110 2113 1
  2129 2110 2111 1
  2130 2111 2112 2
  2131 2113 2118 1
  2132 2113 2114 1
  2133 2115 2109 1
  2134 2117 2113 1
  2135 2119 2114 1
  2136 2095 2109 am
  2137 2120 2121 1
  2138 2121 2132 1
  2139 2121 2124 1
  2140 2121 2122 1
  2141 2122 2123 2
  2142 2124 2134 1
  2143 2124 2125 1
  2144 2125 2126 ar
  2145 2125 2127 ar
  2146 2126 2135 1
  2147 2126 2128 ar
  2148 2127 2129 ar
  2149 2127 2136 1
  2150 2128 2137 1
  2151 2128 2130 ar
  2152 2129 2130 ar
  2153 2129 2138 1
  2154 2130 2139 1
  2155 2131 2120 1
  2156 2133 2124 1
  2157 2111 2120 am
  2158 2140 2141 1
  2159 2141 2149 1
  2160 2141 2144 1
  2161 2141 2142 1
  2162 2142 2143 2
  2163 2144 2151 1
  2164 2144 2145 1
  2165 2145 2152 1
  2166 2145 2146 1
  2167 2145 2147 1
  2168 2146 2153 1
  2169 2146 2154 1
  2170 2146 2155 1
  2171 2147 2156 1
  2172 2147 2157 1
  2173 2147 2158 1
  2174 2148 2140 1
  2175 2150 2144 1
  2176 2122 2140 am
  2177 2159 2160 1
  2178 2159 2165 1
  2179 2160 2166 1
  2180 2160 2161 1
  2181 2160 2163 1
  2182 2161 2162 2
  2183 2163 2168 1
  2184 2163 2164 1
  2185 2164 2165 1
  2186 2164 2170 1
  2187 2165 2172 1
  2188 2167 2163 1
  2189 2169 2164 1
  2190 2171 2165 1
  2191 2142 2159 am
  2192 2173 2174 1
  2193 2174 2175 1
  2194 2174 2182 1
  2195 2174 2177 1
  2196 2175 2176 2
  2197 2177 2183 1
  2198 2177 2179 1
  2199 2177 2178 1
  2200 2178 2185 1
  2201 2179 2186 1
  2202 2179 2187 1
  2203 2179 2188 1
  2204 2180 2178 1
  2205 2180 2189 1
  2206 2180 2190 1
  2207 2180 2191 1
  2208 2181 2173 1
  2209 2184 2178 1
  2210 2161 2173 am
  2211 2192 2193 1
  2212 2193 2194 1
  2213 2193 2201 1
  2214 2193 2196 1
  2215 2194 2195 2
  2216 2196 2203 1
  2217 2196 2197 1
  2218 2197 2198 1
  2219 2197 2205 1
  2220 2198 2199 1
  2221 2199 2206 1
  2222 2199 2207 1
  2223 2199 2208 1
  2224 2200 2192 1
  2225 2202 2196 1
  2226 2204 2197 1
  2227 2175 2192 am
  2228 2209 2210 1
  2229 2210 2211 1
  2230 2210 2218 1
  2231 2210 2213 1
  2232 2211 2212 2
  2233 2213 2220 1
  2234 2213 2214 1
  2235 2214 2215 1
  2236 2214 2222 1
  2237 2215 2216 1
  2238 2216 2223 1
  2239 2216 2224 1
  2240 2216 2225 1
  2241 2217 2209 1
  2242 2219 2213 1
  2243 2221 2214 1
  2244 2194 2209 am
  2245 2226 2227 1
  2246 2226 2236 1
  2247 2227 2228 1
  2248 2227 2230 1
  2249 2227 2237 1
  2250 2228 2229 2
  2251 2230 2231 1
  2252 2230 2238 1
  2253 2230 2239 1
  2254 2231 2232 ar
  2255 2231 2233 ar
  2256 2232 2235 ar
  2257 2232 2240 1
  2258 2233 2234 ar
  2259 2234 2235 ar
  2260 2234 2241 1
  2261 2235 2242 1
  2262 2211 2226 am
  2263 2243 2244 1
  2264 2244 2245 1
  2265 2244 2258 1
  2266 2244 2247 1
  2267 2245 2246 2
  2268 2247 2260 1
  2269 2247 2248 1
  2270 2248 2249 ar
  2271 2248 2250 ar
  2272 2249 2253 ar
  2273 2249 2261 1
  2274 2250 2252 ar
  2275 2250 2251 ar
  2276 2251 2253 ar
  2277 2251 2254 ar
  2278 2252 2255 ar
  2279 2252 2263 1
  2280 2253 2262 1
  2281 2254 2256 ar
  2282 2254 2264 1
  2283 2255 2256 ar
  2284 2255 2265 1
  2285 2256 2266 1
  2286 2257 2243 1
  2287 2259 2247 1
  2288 2243 2228 am
  2289 2267 2268 1
  2290 2268 2269 1
  2291 2268 2282 1
  2292 2268 2271 1
  2293 2269 2270 2
  2294 2271 2284 1
  2295 2271 2272 1
  2296 2272 2273 ar
  2297 2272 2274 ar
  2298 2273 2277 ar
  2299 2273 2285 1
  2300 2274 2276 ar
  2301 2274 2275 ar
  2302 2275 2277 ar
  2303 2275 2278 ar
  2304 2276 2279 ar
  2305 2276 2287 1
  2306 2277 2286 1
  2307 2278 2280 ar
  2308 2278 2288 1
  2309 2279 2280 ar
  2310 2279 2289 1
  2311 2280 2290 1
  2312 2281 2267 1
  2313 2283 2271 1
  2314 2245 2267 am
  2315 2291 2292 1
  2316 2292 2293 1
  2317 2292 2303 1
  2318 2292 2295 1
  2319 2293 2294 2
  2320 2295 2305 1
  2321 2295 2296 1
  2322 2296 2307 1
  2323 2296 2297 1
  2324 2297 2309 1
  2325 2297 2298 1
  2326 2298 2310 1
  2327 2298 2299 2
  2328 2299 2300 2
  2329 2299 2301 2
  2330 2300 2311 1
  2331 2300 2312 1
  2332 2301 2314 1
  2333 2301 2313 1
  2334 2302 2291 1
  2335 2304 2295 1
  2336 2306 2296 1
  2337 2308 2297 1
  2338 2269 2291 am
  2339 2315 2316 1
  2340 2316 2324 1
  2341 2316 2319 1
  2342 2316 2317 1
  2343 2317 2318 2
  2344 2319 2326 1
  2345 2319 2320 1
  2346 2320 2321 2
  2347 2320 2322 2
  2348 2323 2315 1
  2349 2325 2319 1
  2350 2293 2315 am
  2351 2327 2328 1
  2352 2328 2331 1
  2353 2328 2337 1
  2354 2328 2329 1
  2355 2329 2330 2
  2356 2331 2339 1
  2357 2331 2332 1
  2358 2332 2333 1
  2359 2332 2341 1
  2360 2333 2334 2
  2361 2333 2335 2
  2362 2336 2327 1
  2363 2338 2331 1
  2364 2340 2332 1
  2365 2317 2327 am
  2366 2342 2343 1
  2367 2343 2351 1
  2368 2343 2346 1
  2369 2343 2344 1
  2370 2344 2345 2
  2371 2346 2353 1
  2372 2346 2347 1
  2373 2347 2348 2
  2374 2347 2349 2
  2375 2350 2342 1
  2376 2352 2346 1
  2377 2329 2342 am
  2378 2354 2355 1
  2379 2354 2360 1
  2380 2355 2361 1
  2381 2355 2356 1
  2382 2355 2358 1
  2383 2356 2357 2
  2384 2358 2363 1
  2385 2358 2359 1
  2386 2359 2360 1
  2387 2359 2365 1
  2388 2360 2367 1
  2389 2362 2358 1
  2390 2364 2359 1
  2391 2366 2360 1
  2392 2344 2354 am
  2393 2368 2369 1
  2394 2369 2378 1
  2395 2369 2372 1
  2396 2369 2370 1
  2397 2370 2371 2
  2398 2372 2380 1
  2399 2372 2373 1
  2400 2373 2382 1
  2401 2373 2374 1
  2402 2374 2376 2
  2403 2374 2375 am
  2404 2375 2383 1
  2405 2375 2384 1
  2406 2377 2368 1
  2407 2379 2372 1
  2408 2381 2373 1
  2409 2356 2368 am
  2410 2385 2386 1
  2411 2386 2387 1
  2412 2386 2391 1
  2413 2386 2389 1
  2414 2387 2388 2
  2415 2389 2393 1
  2416 2389 2394 1
  2417 2389 2392 1
  2418 2390 2385 1
  2419 2370 2385 am
  2420 2395 2396 1
  2421 2396 2404 1
  2422 2396 2399 1
  2423 2396 2397 1
  2424 2397 2398 2
  2425 2399 2406 1
  2426 2399 2400 1
  2427 2400 2407 1
  2428 2400 2401 1
  2429 2400 2402 1
  2430 2401 2408 1
  2431 2401 2409 1
  2432 2401 2410 1
  2433 2402 2411 1
  2434 2402 2412 1
  2435 2402 2413 1
  2436 2403 2395 1
  2437 2405 2399 1
  2438 2387 2395 am
  2439 2414 2415 1
  2440 2415 2424 1
  2441 2415 2418 1
  2442 2415 2416 1
  2443 2416 2417 2
  2444 2418 2426 1
  2445 2418 2419 1
  2446 2419 2428 1
  2447 2419 2420 1
  2448 2420 2430 1
  2449 2420 2421 1
  2450 2421 2432 1
  2451 2421 2422 1
  2452 2422 2433 1
  2453 2422 2434 1
  2454 2422 2435 1
  2455 2423 2414 1
  2456 2425 2418 1
  2457 2427 2419 1
  2458 2429 2420 1
  2459 2431 2421 1
  2460 2397 2414 am
  2461 2436 2437 1
  2462 2437 2443 1
  2463 2437 2440 1
  2464 2437 2438 1
  2465 2438 2439 2
  2466 2440 2445 1
  2467 2440 2441 1
  2468 2442 2436 1
  2469 2444 2440 1
  2470 2416 2436 am
  2471 2446 2447 1
  2472 2447 2459 1
  2473 2447 2450 1
  2474 2447 2448 1
  2475 2448 2449 2
  2476 2450 2461 1
  2477 2450 2451 1
  2478 2451 2452 ar
  2479 2451 2453 ar
  2480 2452 2462 1
  2481 2452 2454 ar
  2482 2453 2455 ar
  2483 2453 2463 1
  2484 2454 2464 1
  2485 2454 2456 ar
  2486 2455 2456 ar
  2487 2455 2465 1
  2488 2456 2457 1
  2489 2457 2466 1
  2490 2458 2446 1
  2491 2460 2450 1
  2492 2438 2446 am
  2493 2467 2468 1
  2494 2468 2477 1
  2495 2468 2471 1
  2496 2468 2469 1
  2497 2469 2470 2
  2498 2471 2479 1
  2499 2471 2472 1
  2500 2472 2481 1
  2501 2472 2473 1
  2502 2473 2475 2
  2503 2473 2474 am
  2504 2474 2482 1
  2505 2474 2483 1
  2506 2476 2467 1
  2507 2478 2471 1
  2508 2480 2472 1
  2509 2448 2467 am
  2510 2484 2485 1
  2511 2485 2493 1
  2512 2485 2488 1
  2513 2485 2486 1
  2514 2486 2487 2
  2515 2488 2495 1
  2516 2488 2489 1
  2517 2489 2490 2
  2518 2489 2491 2
  2519 2492 2484 1
  2520 2494 2488 1
  2521 2469 2484 am
  2522 2496 2497 1
  2523 2496 2502 1
  2524 2497 2503 1
  2525 2497 2498 1
  2526 2497 2500 1
  2527 2498 2499 2
  2528 2500 2505 1
  2529 2500 2501 1
  2530 2501 2502 1
  2531 2501 2507 1
  2532 2502 2509 1
  2533 2504 2500 1
  2534 2506 2501 1
  2535 2508 2502 1
  2536 2486 2496 am
  2537 2510 2511 1
  2538 2511 2516 1
  2539 2511 2512 1
  2540 2512 2513 2
  2541 2514 2510 1
  2542 2515 2511 1
  2543 2498 2510 am
  2544 2517 2518 1
  2545 2518 2524 1
  2546 2518 2521 1
  2547 2518 2519 1
  2548 2519 2520 2
  2549 2521 2526 1
  2550 2521 2522 1
  2551 2523 2517 1
  2552 2525 2521 1
  2553 2512 2517 am
  2554 2527 2528 1
  2555 2528 2534 1
  2556 2528 2531 1
  2557 2528 2529 1
  2558 2529 2530 2
  2559 2531 2536 1
  2560 2531 2532 1
  2561 2533 2527 1
  2562 2535 2531 1
  2563 2519 2527 am
  2564 2537 2538 1
  2565 2538 2546 1
  2566 2538 2541 1
  2567 2538 2539 1
  2568 2539 2540 2
  2569 2541 2548 1
  2570 2541 2542 1
  2571 2542 2543 2
  2572 2542 2544 2
  2573 2545 2537 1
  2574 2547 2541 1
  2575 2529 2537 am
  2576 2549 2550 1
  2577 2550 2561 1
  2578 2550 2553 1
  2579 2550 2551 1
  2580 2551 2552 2
  2581 2553 2563 1
  2582 2553 2554 1
  2583 2554 2555 ar
  2584 2554 2556 ar
  2585 2555 2564 1
  2586 2555 2557 ar
  2587 2556 2558 ar
  2588 2556 2565 1
  2589 2557 2566 1
  2590 2557 2559 ar
  2591 2558 2559 ar
  2592 2558 2567 1
  2593 2559 2568 1
  2594 2560 2549 1
  2595 2562 2553 1
  2596 2539 2549 am
  2597 2569 2570 1
  2598 2570 2577 1
  2599 2570 2573 1
  2600 2570 2571 1
  2601 2571 2572 2
  2602 2573 2578 1
  2603 2573 2574 1
  2604 2573 2575 1
  2605 2574 2579 1
  2606 2574 2580 1
  2607 2574 2581 1
  2608 2575 2582 1
  2609 2575 2583 1
  2610 2575 2584 1
  2611 2576 2569 1
  2612 2551 2569 am
  2613 2585 2586 1
  2614 2586 2593 1
  2615 2586 2589 1
  2616 2586 2587 1
  2617 2587 2588 2
  2618 2589 2594 1
  2619 2589 2590 1
  2620 2589 2591 1
  2621 2590 2596 1
  2622 2590 2597 1
  2623 2590 2598 1
  2624 2591 2595 1
  2625 2592 2585 1
  2626 2571 2585 am
  2627 2599 2600 1
  2628 2600 2608 1
  2629 2600 2603 1
  2630 2600 2601 1
  2631 2601 2602 2
  2632 2603 2610 1
  2633 2603 2604 1
  2634 2604 2606 2
  2635 2604 2605 am
  2636 2605 2611 1
  2637 2605 2612 1
  2638 2607 2599 1
  2639 2609 2603 1
  2640 2587 2599 am
  2641 2613 2614 1
  2642 2614 2615 1
  2643 2614 2625 1
  2644 2614 2617 1
  2645 2615 2616 2
  2646 2617 2627 1
  2647 2617 2618 1
  2648 2618 2629 1
  2649 2618 2619 1
  2650 2619 2631 1
  2651 2619 2620 1
  2652 2620 2632 1
  2653 2620 2621 2
  2654 2621 2622 2
  2655 2621 2623 2
  2656 2622 2633 1
  2657 2622 2634 1
  2658 2623 2636 1
  2659 2623 2635 1
  2660 2624 2613 1
  2661 2626 2617 1
  2662 2628 2618 1
  2663 2630 2619 1
  2664 2601 2613 am
  2665 2637 2638 1
  2666 2638 2639 1
  2667 2638 2643 1
  2668 2638 2641 1
  2669 2639 2640 2
  2670 2641 2645 1
  2671 2641 2646 1
  2672 2641 2644 1
  2673 2642 2637 1
  2674 2615 2637 am
  2675 2647 2648 1
  2676 2648 2660 1
  2677 2648 2651 1
  2678 2648 2649 1
  2679 2649 2650 2
  2680 2651 2662 1
  2681 2651 2652 1
  2682 2652 2653 ar
  2683 2652 2654 ar
  2684 2653 2663 1
  2685 2653 2655 ar
  2686 2654 2656 ar
  2687 2654 2664 1
  2688 2655 2665 1
  2689 2655 2657 ar
  2690 2656 2657 ar
  2691 2656 2666 1
  2692 2657 2658 1
  2693 2658 2667 1
  2694 2659 2647 1
  2695 2661 2651 1
  2696 2639 2647 am
  2697 2668 2669 1
  2698 2669 2670 1
  2699 2669 2674 1
  2700 2669 2672 1
  2701 2670 2671 2
  2702 2672 2676 1
  2703 2672 2677 1
  2704 2672 2675 1
  2705 2673 2668 1
  2706 2649 2668 am
  2707 2678 2679 1
  2708 2679 2680 1
  2709 2679 2687 1
  2710 2679 2682 1
  2711 2680 2681 2
  2712 2682 2688 1
  2713 2682 2684 1
  2714 2682 2683 1
  2715 2683 2690 1
  2716 2684 2691 1
  2717 2684 2692 1
  2718 2684 2693 1
  2719 2685 2683 1
  2720 2685 2694 1
  2721 2685 2695 1
  2722 2685 2696 1
  2723 2686 2678 1
  2724 2689 2683 1
  2725 2670 2678 am
  2726 2697 2698 1
  2727 2698 2699 1
  2728 2698 2703 1
  2729 2698 2701 1
  2730 2699 2700 2
  2731 2701 2705 1
  2732 2701 2706 1
  2733 2701 2704 1
  2734 2702 2697 1
  2735 2680 2697 am
  2736 2707 2708 1
  2737 2708 2714 1
  2738 2708 2711 1
  2739 2708 2709 1
  2740 2709 2710 2
  2741 2711 2716 1
  2742 2711 2712 1
  2743 2713 2707 1
  2744 2715 2711 1
  2745 2717 2712 1
  2746 2699 2707 am
  2747 2718 2719 1
  2748 2719 2725 1
  2749 2719 2722 1
  2750 2719 2720 1
  2751 2720 2721 2
  2752 2722 2727 1
  2753 2722 2723 1
  2754 2724 2718 1
  2755 2726 2722 1
  2756 2728 2723 1
  2757 2709 2718 am
  2758 2729 2730 1
  2759 2730 2731 1
  2760 2730 2738 1
  2761 2730 2733 1
  2762 2731 2732 2
  2763 2733 2739 1
  2764 2733 2735 1
  2765 2733 2734 1
  2766 2734 2741 1
  2767 2735 2742 1
  2768 2735 2743 1
  2769 2735 2744 1
  2770 2736 2734 1
  2771 2736 2745 1
  2772 2736 2746 1
  2773 2736 2747 1
  2774 2737 2729 1
  2775 2740 2734 1
  2776 2720 2729 am
  2777 2748 2749 1
  2778 2749 2750 1
  2779 2749 2757 1
  2780 2749 2752 1
  2781 2750 2751 2
  2782 2752 2758 1
  2783 2752 2754 1
  2784 2752 2753 1
  2785 2753 2760 1
  2786 2754 2761 1
  2787 2754 2762 1
  2788 2754 2763 1
  2789 2755 2753 1
  2790 2755 2764 1
  2791 2755 2765 1
  2792 2755 2766 1
  2793 2756 2748 1
  2794 2759 2753 1
  2795 2731 2748 am
  2796 2767 2768 1
  2797 2768 2774 1
  2798 2768 2771 1
  2799 2768 2769 1
  2800 2769 2770 2
  2801 2771 2776 1
  2802 2771 2772 1
  2803 2773 2767 1
  2804 2775 2771 1
  2805 2777 2772 1
  2806 2750 2767 am
  2807 2778 2779 1
  2808 2779 2790 1
  2809 2779 2782 1
  2810 2779 2780 1
  2811 2780 2781 2
  2812 2782 2792 1
  2813 2782 2783 1
  2814 2783 2784 ar
  2815 2783 2785 ar
  2816 2784 2793 1
  2817 2784 2786 ar
  2818 2785 2787 ar
  2819 2785 2794 1
  2820 2786 2795 1
  2821 2786 2788 ar
  2822 2787 2788 ar
  2823 2787 2796 1
  2824 2788 2797 1
  2825 2789 2778 1
  2826 2791 2782 1
  2827 2769 2778 am
  2828 2798 2799 1
  2829 2799 2811 1
  2830 2799 2802 1
  2831 2799 2800 1
  2832 2800 2801 2
  2833 2802 2813 1
  2834 2802 2803 1
  2835 2803 2804 ar
  2836 2803 2805 ar
  2837 2804 2814 1
  2838 2804 2806 ar
  2839 2805 2807 ar
  2840 2805 2815 1
  2841 2806 2816 1
  2842 2806 2808 ar
  2843 2807 2808 ar
  2844 2807 2817 1
  2845 2808 2809 1
  2846 2809 2818 1
  2847 2810 2798 1
  2848 2812 2802 1
  2849 2780 2798 am
  2850 2819 2820 1
  2851 2820 2821 1
  2852 2820 2828 1
  2853 2820 2823 1
  2854 2821 2822 2
  2855 2823 2829 1
  2856 2823 2825 1
  2857 2823 2824 1
  2858 2824 2831 1
  2859 2825 2832 1
  2860 2825 2833 1
  2861 2825 2834 1
  2862 2826 2824 1
  2863 2826 2835 1
  2864 2826 2836 1
  2865 2826 2837 1
  2866 2827 2819 1
  2867 2830 2824 1
  2868 2800 2819 am
  2869 2838 2839 1
  2870 2838 2844 1
  2871 2839 2845 1
  2872 2839 2840 1
  2873 2839 2842 1
  2874 2840 2841 2
  2875 2842 2847 1
  2876 2842 2843 1
  2877 2843 2844 1
  2878 2843 2849 1
  2879 2844 2851 1
  2880 2846 2842 1
  2881 2848 2843 1
  2882 2850 2844 1
  2883 2821 2838 am
  2884 2852 2853 1
  2885 2853 2861 1
  2886 2853 2856 1
  2887 2853 2854 1
  2888 2854 2855 2
  2889 2856 2863 1
  2890 2856 2857 1
  2891 2857 2864 1
  2892 2857 2858 1
  2893 2857 2859 1
  2894 2858 2865 1
  2895 2858 2866 1
  2896 2858 2867 1
  2897 2859 2868 1
  2898 2859 2869 1
  2899 2859 2870 1
  2900 2860 2852 1
  2901 2862 2856 1
  2902 2840 2852 am
  2903 2871 2872 1
  2904 2872 2880 1
  2905 2872 2875 1
  2906 2872 2873 1
  2907 2873 2874 2
  2908 2875 2882 1
  2909 2875 2876 1
  2910 2876 2883 1
  2911 2876 2877 1
  2912 2876 2878 1
  2913 2877 2884 1
  2914 2877 2885 1
  2915 2877 2886 1
  2916 2878 2887 1
  2917 2878 2888 1
  2918 2878 2889 1
  2919 2879 2871 1
  2920 2881 2875 1
  2921 2854 2871 am
  2922 2890 2891 1
  2923 2891 2892 1
  2924 2891 2899 1
  2925 2891 2894 1
  2926 2892 2893 2
  2927 2894 2900 1
  2928 2894 2896 1
  2929 2894 2895 1
  2930 2895 2902 1
  2931 2896 2903 1
  2932 2896 2904 1
  2933 2896 2905 1
  2934 2897 2895 1
  2935 2897 2906 1
  2936 2897 2907 1
  2937 2897 2908 1
  2938 2898 2890 1
  2939 2901 2895 1
  2940 2873 2890 am
  2941 2909 2910 1
  2942 2910 2911 1
  2943 2910 2918 1
  2944 2910 2913 1
  2945 2911 2912 2
  2946 2913 2920 1
  2947 2913 2914 1
  2948 2914 2915 1
  2949 2914 2922 1
  2950 2915 2916 1
  2951 2916 2923 1
  2952 2916 2924 1
  2953 2916 2925 1
  2954 2917 2909 1
  2955 2919 2913 1
  2956 2921 2914 1
  2957 2892 2909 am
  2958 2926 2927 1
  2959 2927 2928 1
  2960 2927 2935 1
  2961 2927 2930 1
  2962 2928 2929 2
  2963 2930 2936 1
  2964 2930 2932 1
  2965 2930 2931 1
  2966 2931 2938 1
  2967 2932 2939 1
  2968 2932 2940 1
  2969 2932 2941 1
  2970 2933 2931 1
  2971 2933 2942 1
  2972 2933 2943 1
  2973 2933 2944 1
  2974 2934 2926 1
  2975 2937 2931 1
  2976 2911 2926 am
  2977 2945 2946 1
  2978 2946 2957 1
  2979 2946 2949 1
  2980 2946 2947 1
  2981 2947 2948 2
  2982 2949 2959 1
  2983 2949 2950 1
  2984 2950 2951 ar
  2985 2950 2952 ar
  2986 2951 2960 1
  2987 2951 2953 ar
  2988 2952 2954 ar
  2989 2952 2961 1
  2990 2953 2962 1
  2991 2953 2955 ar
  2992 2954 2955 ar
  2993 2954 2963 1
  2994 2955 2964 1
  2995 2956 2945 1
  2996 2958 2949 1
  2997 2928 2945 am
  2998 2965 2966 1
  2999 2966 2973 1
  3000 2966 2969 1
  3001 2966 2967 1
  3002 2967 2968 2
  3003 2969 2974 1
  3004 2969 2970 1
  3005 2969 2971 1
  3006 2970 2975 1
  3007 2970 2976 1
  3008 2970 2977 1
  3009 2971 2978 1
  3010 2971 2979 1
  3011 2971 2980 1
  3012 2972 2965 1
  3013 2947 2965 am
  3014 2981 2982 1
  3015 2982 2983 1
  3016 2982 2987 1
  3017 2982 2985 1
  3018 2983 2984 2
  3019 2985 2989 1
  3020 2985 2990 1
  3021 2985 2988 1
  3022 2986 2981 1
  3023 2967 2981 am
  3024 2991 2992 1
  3025 2992 3000 1
  3026 2992 2995 1
  3027 2992 2993 1
  3028 2993 2994 2
  3029 2995 3002 1
  3030 2995 2996 1
  3031 2996 3003 1
  3032 2996 2997 1
  3033 2996 2998 1
  3034 2997 3004 1
  3035 2997 3005 1
  3036 2997 3006 1
  3037 2998 3007 1
  3038 2998 3008 1
  3039 2998 3009 1
  3040 2999 2991 1
  3041 3001 2995 1
  3042 2983 2991 am
  3043 3010 3011 1
  3044 3011 3012 1
  3045 3011 3022 1
  3046 3011 3014 1
  3047 3012 3013 2
  3048 3014 3024 1
  3049 3014 3015 1
  3050 3015 3026 1
  3051 3015 3016 1
  3052 3016 3028 1
  3053 3016 3017 1
  3054 3017 3029 1
  3055 3017 3018 2
  3056 3018 3019 2
  3057 3018 3020 2
  3058 3019 3030 1
  3059 3019 3031 1
  3060 3020 3033 1
  3061 3020 3032 1
  3062 3021 3010 1
  3063 3023 3014 1
  3064 3025 3015 1
  3065 3027 3016 1
  3066 2993 3010 am
  3067 3034 3035 1
  3068 3035 3042 1
  3069 3035 3038 1
  3070 3035 3036 1
  3071 3036 3037 2
  3072 3038 3043 1
  3073 3038 3039 1
  3074 3038 3040 1
  3075 3039 3044 1
  3076 3039 3045 1
  3077 3039 3046 1
  3078 3040 3047 1
  3079 3040 3048 1
  3080 3040 3049 1
  3081 3041 3034 1
  3082 3012 3034 am
  3083 3050 3051 1
  3084 3051 3063 1
  3085 3051 3054 1
  3086 3051 3052 1
  3087 3052 3053 2
  3088 3054 3065 1
  3089 3054 3055 1
  3090 3055 3056 ar
  3091 3055 3057 ar
  3092 3056 3066 1
  3093 3056 3058 ar
  3094 3057 3059 ar
  3095 3057 3067 1
  3096 3058 3068 1
  3097 3058 3060 ar
[truncated: 84,687 more chars]
