# Supplementary material for: The pocketome of G-protein-coupled receptors reveals previously untargeted allosteric sites
Source: Nat Commun. 2022 May 10;13:2567. doi: 10.1038/s41467-022-29609-6 (PMC9091257; doi:10.1038/s41467-022-29609-6)
Supplement: Supplementary file 4 — Supplementary Data 1 [file 41467_2022_29609_MOESM4_ESM.zip › docking_files/2ycy/mols.mol2]

# TRIPOS MOL2 file generated by SEED

@<TRIPOS>MOLECULE
methanamine
 8 7 0 0 0
****
USER_CHARGES
INVALID_CHARGES
Pose:   1 Cluster:   1 Fr_nu: 281418 TotEn:   -68.81
@<TRIPOS>ATOM
      1 C1        -80.8290  -22.9445  -53.5456 C.3    1 LIG       0.04000
      2 N1        -79.6295  -22.3366  -54.1529 N.4    1 LIG      -0.30000
      3 H1        -80.9696  -23.9284  -53.9968 H      1 LIG       0.09000
      4 H2        -80.6546  -23.0266  -52.4711 H      1 LIG       0.09000
      5 H3        -81.6778  -22.2912  -53.7567 H      1 LIG       0.09000
      6 H4        -79.4453  -21.4022  -53.7647 H      1 LIG       0.33000
      7 H5        -79.7366  -22.2332  -55.1707 H      1 LIG       0.33000
      8 H6        -78.7928  -22.9113  -53.9864 H      1 LIG       0.33000
@<TRIPOS>BOND
      1       1       2 1
      2       1       3 1
      3       1       4 1
      4       1       5 1
      5       2       6 1
      6       2       7 1
      7       2       8 1
@<TRIPOS>ALT_TYPE
CGenFF_4.0_ALT_TYPE_SET
CGenFF_4.0 1 CG334 2 NG3P3 3 HGA3 4 HGA3 5 HGA3 6 HGP2 7 HGP2 8 HGP2
@<TRIPOS>MOLECULE
methanamine
 8 7 0 0 0
****
USER_CHARGES
INVALID_CHARGES
Pose:   2 Cluster:   2 Fr_nu: 1408186 TotEn:   -66.08
@<TRIPOS>ATOM
      1 C1        -82.4672    1.1622  -39.6602 C.3    1 LIG       0.04000
      2 N1        -82.4166   -0.2857  -39.3805 N.4    1 LIG      -0.30000
      3 H1        -82.6236    1.6802  -38.7123 H      1 LIG       0.09000
      4 H2        -81.5156    1.4488  -40.1120 H      1 LIG       0.09000
      5 H3        -83.2971    1.3410  -40.3465 H      1 LIG       0.09000
      6 H4        -82.2702   -0.8290  -40.2414 H      1 LIG       0.33000
      7 H5        -83.2918   -0.6150  -38.9519 H      1 LIG       0.33000
      8 H6        -81.6498   -0.5162  -38.7349 H      1 LIG       0.33000
@<TRIPOS>BOND
      1       1       2 1
      2       1       3 1
      3       1       4 1
      4       1       5 1
      5       2       6 1
      6       2       7 1
      7       2       8 1
@<TRIPOS>ALT_TYPE
CGenFF_4.0_ALT_TYPE_SET
CGenFF_4.0 1 CG334 2 NG3P3 3 HGA3 4 HGA3 5 HGA3 6 HGP2 7 HGP2 8 HGP2
@<TRIPOS>MOLECULE
methanamine
 8 7 0 0 0
****
USER_CHARGES
INVALID_CHARGES
Pose:   3 Cluster:   3 Fr_nu: 1409027 TotEn:   -62.99
@<TRIPOS>ATOM
      1 C1        -82.4672    1.1622  -39.6602 C.3    1 LIG       0.04000
      2 N1        -81.3971    0.3006  -40.1986 N.4    1 LIG      -0.30000
      3 H1        -82.9896    0.6003  -38.8839 H      1 LIG       0.09000
      4 H2        -81.9992    2.0585  -39.2487 H      1 LIG       0.09000
      5 H3        -83.1397    1.4129  -40.4829 H      1 LIG       0.09000
      6 H4        -80.8670    0.7792  -40.9386 H      1 LIG       0.33000
      7 H5        -81.7804   -0.5642  -40.6025 H      1 LIG       0.33000
      8 H6        -80.7290    0.0299  -39.4648 H      1 LIG       0.33000
@<TRIPOS>BOND
      1       1       2 1
      2       1       3 1
      3       1       4 1
      4       1       5 1
      5       2       6 1
      6       2       7 1
      7       2       8 1
@<TRIPOS>ALT_TYPE
CGenFF_4.0_ALT_TYPE_SET
CGenFF_4.0 1 CG334 2 NG3P3 3 HGA3 4 HGA3 5 HGA3 6 HGP2 7 HGP2 8 HGP2
@<TRIPOS>MOLECULE
methanamine
 8 7 0 0 0
****
USER_CHARGES
INVALID_CHARGES
Pose:   4 Cluster:   4 Fr_nu: 1405830 TotEn:   -61.04
@<TRIPOS>ATOM
      1 C1        -82.4672    1.1622  -39.6602 C.3    1 LIG       0.04000
      2 N1        -83.1334    0.4591  -40.7734 N.4    1 LIG      -0.30000
      3 H1        -81.3966    1.1841  -39.8721 H      1 LIG       0.09000
      4 H2        -82.8781    2.1723  -39.6093 H      1 LIG       0.09000
      5 H3        -82.6743    0.6074  -38.7431 H      1 LIG       0.09000
      6 H4        -84.1503    0.4069  -40.6288 H      1 LIG       0.33000
      7 H5        -82.7848   -0.5037  -40.8702 H      1 LIG       0.33000
      8 H6        -82.9723    0.9382  -41.6692 H      1 LIG       0.33000
@<TRIPOS>BOND
      1       1       2 1
      2       1       3 1
      3       1       4 1
      4       1       5 1
      5       2       6 1
      6       2       7 1
      7       2       8 1
@<TRIPOS>ALT_TYPE
CGenFF_4.0_ALT_TYPE_SET
CGenFF_4.0 1 CG334 2 NG3P3 3 HGA3 4 HGA3 5 HGA3 6 HGP2 7 HGP2 8 HGP2
@<TRIPOS>MOLECULE
methanamine
 8 7 0 0 0
****
USER_CHARGES
INVALID_CHARGES
Pose:   5 Cluster:   5 Fr_nu: 281856 TotEn:   -57.72
@<TRIPOS>ATOM
      1 C1        -81.1310  -22.5935  -52.0520 C.3    1 LIG       0.04000
      2 N1        -80.1745  -22.3845  -53.1560 N.4    1 LIG      -0.30000
      3 H1        -81.5048  -23.6166  -52.1232 H      1 LIG       0.09000
      4 H2        -80.5974  -22.4349  -51.1129 H      1 LIG       0.09000
      5 H3        -81.9407  -21.8709  -52.1703 H      1 LIG       0.09000
      6 H4        -79.7865  -21.4322  -53.1406 H      1 LIG       0.33000
      7 H5        -80.6235  -22.5209  -54.0713 H      1 LIG       0.33000
      8 H6        -79.3851  -23.0413  -53.0974 H      1 LIG       0.33000
@<TRIPOS>BOND
      1       1       2 1
      2       1       3 1
      3       1       4 1
      4       1       5 1
      5       2       6 1
      6       2       7 1
      7       2       8 1
@<TRIPOS>ALT_TYPE
CGenFF_4.0_ALT_TYPE_SET
CGenFF_4.0 1 CG334 2 NG3P3 3 HGA3 4 HGA3 5 HGA3 6 HGP2 7 HGP2 8 HGP2
@<TRIPOS>MOLECULE
methanamine
 8 7 0 0 0
****
USER_CHARGES
INVALID_CHARGES
Pose:   6 Cluster:   6 Fr_nu: 1420198 TotEn:   -57.66
@<TRIPOS>ATOM
      1 C1        -83.6556    1.3751  -40.4799 C.3    1 LIG       0.04000
      2 N1        -83.2990    0.1620  -39.7193 N.4    1 LIG      -0.30000
      3 H1        -84.5647    1.1601  -41.0445 H      1 LIG       0.09000
      4 H2        -83.8199    2.1824  -39.7637 H      1 LIG       0.09000
      5 H3        -82.8241    1.6066  -41.1484 H      1 LIG       0.09000
      6 H4        -82.4450    0.3049  -39.1644 H      1 LIG       0.33000
      7 H5        -83.1311   -0.6366  -40.3455 H      1 LIG       0.33000
      8 H6        -84.0493   -0.1068  -39.0691 H      1 LIG       0.33000
@<TRIPOS>BOND
      1       1       2 1
      2       1       3 1
      3       1       4 1
      4       1       5 1
      5       2       6 1
      6       2       7 1
      7       2       8 1
@<TRIPOS>ALT_TYPE
CGenFF_4.0_ALT_TYPE_SET
CGenFF_4.0 1 CG334 2 NG3P3 3 HGA3 4 HGA3 5 HGA3 6 HGP2 7 HGP2 8 HGP2
@<TRIPOS>MOLECULE
methanamine
 8 7 0 0 0
****
USER_CHARGES
INVALID_CHARGES
Pose:   7 Cluster:   7 Fr_nu: 283031 TotEn:   -57.38
@<TRIPOS>ATOM
      1 C1        -81.5566  -22.2456  -54.1385 C.3    1 LIG       0.04000
      2 N1        -80.3671  -21.6506  -54.7775 N.4    1 LIG      -0.30000
      3 H1        -81.9971  -22.9518  -54.8447 H      1 LIG       0.09000
      4 H2        -81.2289  -22.7527  -53.2290 H      1 LIG       0.09000
      5 H3        -82.2519  -21.4362  -53.9079 H      1 LIG       0.09000
      6 H4        -79.9071  -20.9727  -54.1558 H      1 LIG       0.33000
      7 H5        -80.6158  -21.1561  -55.6444 H      1 LIG       0.33000
      8 H6        -79.6725  -22.3696  -55.0195 H      1 LIG       0.33000
@<TRIPOS>BOND
      1       1       2 1
      2       1       3 1
      3       1       4 1
      4       1       5 1
      5       2       6 1
      6       2       7 1
      7       2       8 1
@<TRIPOS>ALT_TYPE
CGenFF_4.0_ALT_TYPE_SET
CGenFF_4.0 1 CG334 2 NG3P3 3 HGA3 4 HGA3 5 HGA3 6 HGP2 7 HGP2 8 HGP2
@<TRIPOS>MOLECULE
methanamine
 8 7 0 0 0
****
USER_CHARGES
INVALID_CHARGES
Pose:   8 Cluster:   8 Fr_nu: 1415542 TotEn:   -33.29
@<TRIPOS>ATOM
      1 C1        -66.3896  -37.6196  -45.1150 C.3    1 LIG       0.04000
      2 N1        -66.7549  -37.2544  -43.7328 N.4    1 LIG      -0.30000
      3 H1        -67.2973  -37.9483  -45.6245 H      1 LIG       0.09000
      4 H2        -65.9689  -36.7338  -45.5946 H      1 LIG       0.09000
      5 H3        -65.6545  -38.4252  -45.0644 H      1 LIG       0.09000
      6 H4        -65.9351  -36.9349  -43.2003 H      1 LIG       0.33000
      7 H5        -67.1587  -38.0547  -43.2284 H      1 LIG       0.33000
      8 H6        -67.4493  -36.4958  -43.7166 H      1 LIG       0.33000
@<TRIPOS>BOND
      1       1       2 1
      2       1       3 1
      3       1       4 1
      4       1       5 1
      5       2       6 1
      6       2       7 1
      7       2       8 1
@<TRIPOS>ALT_TYPE
CGenFF_4.0_ALT_TYPE_SET
CGenFF_4.0 1 CG334 2 NG3P3 3 HGA3 4 HGA3 5 HGA3 6 HGP2 7 HGP2 8 HGP2
@<TRIPOS>MOLECULE
methanamine
 8 7 0 0 0
****
USER_CHARGES
INVALID_CHARGES
Pose:   9 Cluster:   9 Fr_nu:  46936 TotEn:   -33.23
@<TRIPOS>ATOM
      1 C1        -65.2016  -10.5889  -36.9191 C.3    1 LIG       0.04000
      2 N1        -65.7026  -10.0018  -35.6615 N.4    1 LIG      -0.30000
      3 H1        -65.9643  -10.4381  -37.6852 H      1 LIG       0.09000
      4 H2        -64.2746  -10.0757  -37.1815 H      1 LIG       0.09000
      5 H3        -65.0258  -11.6521  -36.7445 H      1 LIG       0.09000
      6 H4        -65.0225  -10.1141  -34.8982 H      1 LIG       0.33000
      7 H5        -66.5795  -10.4488  -35.3628 H      1 LIG       0.33000
      8 H6        -65.8879   -8.9954  -35.7654 H      1 LIG       0.33000
@<TRIPOS>BOND
      1       1       2 1
      2       1       3 1
      3       1       4 1
      4       1       5 1
      5       2       6 1
      6       2       7 1
      7       2       8 1
@<TRIPOS>ALT_TYPE
CGenFF_4.0_ALT_TYPE_SET
CGenFF_4.0 1 CG334 2 NG3P3 3 HGA3 4 HGA3 5 HGA3 6 HGP2 7 HGP2 8 HGP2
@<TRIPOS>MOLECULE
methanol
 6 5 0 0 0
****
USER_CHARGES
INVALID_CHARGES
Pose:   1 Cluster:   1 Fr_nu: 573645 TotEn:   -17.60
@<TRIPOS>ATOM
      1 C1        -41.7568  -12.3526  -35.7031 C.3    1 LIG      -0.04000
      2 O1        -41.0864  -11.6008  -34.7082 O.3    1 LIG      -0.65000
      3 H1        -42.3450  -13.1424  -35.2295 H      1 LIG       0.09000
      4 H2        -41.0242  -12.7893  -36.3866 H      1 LIG       0.09000
      5 H3        -42.4228  -11.6900  -36.2608 H      1 LIG       0.09000
      6 H4        -40.5762  -10.9114  -35.1665 H      1 LIG       0.42000
@<TRIPOS>BOND
      1       1       2 1
      2       1       3 1
      3       1       4 1
      4       1       5 1
      5       2       6 1
@<TRIPOS>ALT_TYPE
CGenFF_4.0_ALT_TYPE_SET
CGenFF_4.0 1 CG331 2 OG311 3 HGA3 4 HGA3 5 HGA3 6 HGP1
@<TRIPOS>MOLECULE
methanol
 6 5 0 0 0
****
USER_CHARGES
INVALID_CHARGES
Pose:   2 Cluster:   2 Fr_nu: 11357950 TotEn:   -15.22
@<TRIPOS>ATOM
      1 C1        -81.9821    0.5869  -39.8070 C.3    1 LIG      -0.04000
      2 O1        -82.9958   -0.2776  -39.3281 O.3    1 LIG      -0.65000
      3 H1        -81.9481    1.4875  -39.1889 H      1 LIG       0.09000
      4 H2        -82.1901    0.8532  -40.8464 H      1 LIG       0.09000
      5 H3        -81.0200    0.0723  -39.7503 H      1 LIG       0.09000
      6 H4        -82.9951   -1.0635  -39.9009 H      1 LIG       0.42000
@<TRIPOS>BOND
      1       1       2 1
      2       1       3 1
      3       1       4 1
      4       1       5 1
      5       2       6 1
@<TRIPOS>ALT_TYPE
CGenFF_4.0_ALT_TYPE_SET
CGenFF_4.0 1 CG331 2 OG311 3 HGA3 4 HGA3 5 HGA3 6 HGP1
@<TRIPOS>MOLECULE
methanol
 6 5 0 0 0
****
USER_CHARGES
INVALID_CHARGES
Pose:   3 Cluster:   3 Fr_nu: 183650 TotEn:   -14.52
@<TRIPOS>ATOM
      1 C1        -47.4659   -7.7827  -37.6600 C.3    1 LIG      -0.04000
      2 O1        -48.1382   -7.6046  -36.4269 O.3    1 LIG      -0.65000
      3 H1        -46.4048   -7.9665  -37.4742 H      1 LIG       0.09000
      4 H2        -47.5891   -6.8881  -38.2757 H      1 LIG       0.09000
      5 H3        -47.8967   -8.6421  -38.1790 H      1 LIG       0.09000
      6 H4        -49.0750   -7.4441  -36.6329 H      1 LIG       0.42000
@<TRIPOS>BOND
      1       1       2 1
      2       1       3 1
      3       1       4 1
      4       1       5 1
      5       2       6 1
@<TRIPOS>ALT_TYPE
CGenFF_4.0_ALT_TYPE_SET
CGenFF_4.0 1 CG331 2 OG311 3 HGA3 4 HGA3 5 HGA3 6 HGP1
@<TRIPOS>MOLECULE
methanol
 6 5 0 0 0
****
USER_CHARGES
INVALID_CHARGES
Pose:   4 Cluster:   4 Fr_nu: 11032862 TotEn:   -14.04
@<TRIPOS>ATOM
      1 C1        -65.2553  -10.9339  -36.9162 C.3    1 LIG      -0.04000
      2 O1        -66.5409  -10.3490  -37.0134 O.3    1 LIG      -0.65000
      3 H1        -64.6559  -10.6442  -37.7827 H      1 LIG       0.09000
      4 H2        -65.3512  -12.0218  -36.8735 H      1 LIG       0.09000
      5 H3        -64.7703  -10.5768  -36.0047 H      1 LIG       0.09000
      6 H4        -67.0420  -10.6288  -36.2283 H      1 LIG       0.42000
@<TRIPOS>BOND
      1       1       2 1
      2       1       3 1
      3       1       4 1
      4       1       5 1
      5       2       6 1
@<TRIPOS>ALT_TYPE
CGenFF_4.0_ALT_TYPE_SET
CGenFF_4.0 1 CG331 2 OG311 3 HGA3 4 HGA3 5 HGA3 6 HGP1
@<TRIPOS>MOLECULE
methanol
 6 5 0 0 0
****
USER_CHARGES
INVALID_CHARGES
Pose:   5 Cluster:   5 Fr_nu: 110687 TotEn:   -13.87
@<TRIPOS>ATOM
      1 C1        -58.2266    2.3098  -40.2998 C.3    1 LIG      -0.04000
      2 O1        -57.9863    1.6836  -39.0530 O.3    1 LIG      -0.65000
      3 H1        -57.3896    2.9680  -40.5453 H      1 LIG       0.09000
      4 H2        -59.1537    2.8863  -40.2463 H      1 LIG       0.09000
      5 H3        -58.3215    1.5417  -41.0710 H      1 LIG       0.09000
      6 H4        -58.7493    1.1091  -38.8702 H      1 LIG       0.42000
@<TRIPOS>BOND
      1       1       2 1
      2       1       3 1
      3       1       4 1
      4       1       5 1
      5       2       6 1
@<TRIPOS>ALT_TYPE
CGenFF_4.0_ALT_TYPE_SET
CGenFF_4.0 1 CG331 2 OG311 3 HGA3 4 HGA3 5 HGA3 6 HGP1
@<TRIPOS>MOLECULE
methanol
 6 5 0 0 0
****
USER_CHARGES
INVALID_CHARGES
Pose:   6 Cluster:   6 Fr_nu: 2425047 TotEn:   -13.79
@<TRIPOS>ATOM
      1 C1        -57.2051   -4.5473  -20.0104 C.3    1 LIG      -0.04000
      2 O1        -56.0756   -4.5875  -19.1576 O.3    1 LIG      -0.65000
      3 H1        -56.8807   -4.6345  -21.0503 H      1 LIG       0.09000
      4 H2        -57.7411   -3.6064  -19.8625 H      1 LIG       0.09000
      5 H3        -57.8651   -5.3828  -19.7658 H      1 LIG       0.09000
      6 H4        -56.4035   -4.5075  -18.2456 H      1 LIG       0.42000
@<TRIPOS>BOND
      1       1       2 1
      2       1       3 1
      3       1       4 1
      4       1       5 1
      5       2       6 1
@<TRIPOS>ALT_TYPE
CGenFF_4.0_ALT_TYPE_SET
CGenFF_4.0 1 CG331 2 OG311 3 HGA3 4 HGA3 5 HGA3 6 HGP1
@<TRIPOS>MOLECULE
methanol
 6 5 0 0 0
****
USER_CHARGES
INVALID_CHARGES
Pose:   7 Cluster:   7 Fr_nu: 355953 TotEn:   -13.52
@<TRIPOS>ATOM
      1 C1        -76.6704  -15.7589  -42.9740 C.3    1 LIG      -0.04000
      2 O1        -76.7652  -15.0404  -41.7577 O.3    1 LIG      -0.65000
      3 H1        -75.9604  -16.5814  -42.8578 H      1 LIG       0.09000
      4 H2        -76.3392  -15.0873  -43.7701 H      1 LIG       0.09000
      5 H3        -77.6539  -16.1625  -43.2260 H      1 LIG       0.09000
      6 H4        -77.4030  -14.3203  -41.9004 H      1 LIG       0.42000
@<TRIPOS>BOND
      1       1       2 1
      2       1       3 1
      3       1       4 1
      4       1       5 1
      5       2       6 1
@<TRIPOS>ALT_TYPE
CGenFF_4.0_ALT_TYPE_SET
CGenFF_4.0 1 CG331 2 OG311 3 HGA3 4 HGA3 5 HGA3 6 HGP1
@<TRIPOS>MOLECULE
methanol
 6 5 0 0 0
****
USER_CHARGES
INVALID_CHARGES
Pose:   8 Cluster:   8 Fr_nu: 11296095 TotEn:   -13.36
@<TRIPOS>ATOM
      1 C1        -42.2506   -4.8686  -30.6790 C.3    1 LIG      -0.04000
      2 O1        -42.7564   -5.8238  -29.7646 O.3    1 LIG      -0.65000
      3 H1        -42.9138   -4.0005  -30.7043 H      1 LIG       0.09000
      4 H2        -42.1809   -5.3163  -31.6736 H      1 LIG       0.09000
      5 H3        -41.2564   -4.5553  -30.3521 H      1 LIG       0.09000
      6 H4        -42.1422   -6.5777  -29.7702 H      1 LIG       0.42000
@<TRIPOS>BOND
      1       1       2 1
      2       1       3 1
      3       1       4 1
      4       1       5 1
      5       2       6 1
@<TRIPOS>ALT_TYPE
CGenFF_4.0_ALT_TYPE_SET
CGenFF_4.0 1 CG331 2 OG311 3 HGA3 4 HGA3 5 HGA3 6 HGP1
@<TRIPOS>MOLECULE
methanol
 6 5 0 0 0
****
USER_CHARGES
INVALID_CHARGES
Pose:   9 Cluster:   9 Fr_nu: 8921512 TotEn:   -12.88
@<TRIPOS>ATOM
      1 C1        -66.2383   -9.8681  -36.9952 C.3    1 LIG      -0.04000
      2 O1        -65.6356  -11.1459  -36.9045 O.3    1 LIG      -0.65000
      3 H1        -65.7990   -9.3155  -37.8295 H      1 LIG       0.09000
      4 H2        -66.0817   -9.3232  -36.0608 H      1 LIG       0.09000
      5 H3        -67.3100   -9.9919  -37.1674 H      1 LIG       0.09000
      6 H4        -66.0508  -11.6049  -36.1544 H      1 LIG       0.42000
@<TRIPOS>BOND
      1       1       2 1
      2       1       3 1
      3       1       4 1
      4       1       5 1
      5       2       6 1
@<TRIPOS>ALT_TYPE
CGenFF_4.0_ALT_TYPE_SET
CGenFF_4.0 1 CG331 2 OG311 3 HGA3 4 HGA3 5 HGA3 6 HGP1
@<TRIPOS>MOLECULE
methanol
 6 5 0 0 0
****
USER_CHARGES
INVALID_CHARGES
Pose:  10 Cluster:  10 Fr_nu: 10872395 TotEn:   -12.85
@<TRIPOS>ATOM
      1 C1        -44.0395   -5.0920  -48.7821 C.3    1 LIG      -0.04000
      2 O1        -43.2308   -4.8393  -47.6479 O.3    1 LIG      -0.65000
      3 H1        -43.5458   -5.8232  -49.4270 H      1 LIG       0.09000
      4 H2        -44.2033   -4.1600  -49.3290 H      1 LIG       0.09000
      5 H3        -45.0009   -5.4918  -48.4513 H      1 LIG       0.09000
      6 H4        -43.7014   -4.1871  -47.1012 H      1 LIG       0.42000
@<TRIPOS>BOND
      1       1       2 1
      2       1       3 1
      3       1       4 1
      4       1       5 1
      5       2       6 1
@<TRIPOS>ALT_TYPE
CGenFF_4.0_ALT_TYPE_SET
CGenFF_4.0 1 CG331 2 OG311 3 HGA3 4 HGA3 5 HGA3 6 HGP1
@<TRIPOS>MOLECULE
methanol
 6 5 0 0 0
****
USER_CHARGES
INVALID_CHARGES
Pose:  11 Cluster:  11 Fr_nu: 7930380 TotEn:   -12.84
@<TRIPOS>ATOM
      1 C1        -65.4314  -10.8033  -36.9405 C.3    1 LIG      -0.04000
      2 O1        -66.4005  -11.8004  -37.2073 O.3    1 LIG      -0.65000
      3 H1        -65.1035  -10.3520  -37.8802 H      1 LIG       0.09000
      4 H2        -64.5796  -11.2511  -36.4224 H      1 LIG       0.09000
      5 H3        -65.8781  -10.0342  -36.3060 H      1 LIG       0.09000
      6 H4        -66.6662  -12.1767  -36.3508 H      1 LIG       0.42000
@<TRIPOS>BOND
      1       1       2 1
      2       1       3 1
      3       1       4 1
      4       1       5 1
      5       2       6 1
@<TRIPOS>ALT_TYPE
CGenFF_4.0_ALT_TYPE_SET
CGenFF_4.0 1 CG331 2 OG311 3 HGA3 4 HGA3 5 HGA3 6 HGP1
@<TRIPOS>MOLECULE
methanol
 6 5 0 0 0
****
USER_CHARGES
INVALID_CHARGES
Pose:  12 Cluster:  12 Fr_nu: 1245146 TotEn:   -12.79
@<TRIPOS>ATOM
      1 C1        -42.5154  -11.9917  -36.5981 C.3    1 LIG      -0.04000
      2 O1        -41.7991  -11.7842  -35.3947 O.3    1 LIG      -0.65000
      3 H1        -43.1891  -12.8439  -36.4797 H      1 LIG       0.09000
      4 H2        -41.8126  -12.1799  -37.4137 H      1 LIG       0.09000
      5 H3        -43.1000  -11.0965  -36.8227 H      1 LIG       0.09000
      6 H4        -41.2132  -11.0215  -35.5390 H      1 LIG       0.42000
@<TRIPOS>BOND
      1       1       2 1
      2       1       3 1
      3       1       4 1
      4       1       5 1
      5       2       6 1
@<TRIPOS>ALT_TYPE
CGenFF_4.0_ALT_TYPE_SET
CGenFF_4.0 1 CG331 2 OG311 3 HGA3 4 HGA3 5 HGA3 6 HGP1
@<TRIPOS>MOLECULE
methanol
 6 5 0 0 0
****
USER_CHARGES
INVALID_CHARGES
Pose:  13 Cluster:  13 Fr_nu: 11406737 TotEn:   -12.73
@<TRIPOS>ATOM
      1 C1        -49.5998    9.2013  -29.6062 C.3    1 LIG      -0.04000
      2 O1        -49.9405    9.9797  -28.4737 O.3    1 LIG      -0.65000
      3 H1        -50.5071    8.9419  -30.1572 H      1 LIG       0.09000
      4 H2        -49.0845    8.2931  -29.2836 H      1 LIG       0.09000
      5 H3        -48.9382    9.7837  -30.2517 H      1 LIG       0.09000
      6 H4        -49.1111   10.1896  -28.0114 H      1 LIG       0.42000
@<TRIPOS>BOND
      1       1       2 1
      2       1       3 1
      3       1       4 1
      4       1       5 1
      5       2       6 1
@<TRIPOS>ALT_TYPE
CGenFF_4.0_ALT_TYPE_SET
CGenFF_4.0 1 CG331 2 OG311 3 HGA3 4 HGA3 5 HGA3 6 HGP1
@<TRIPOS>MOLECULE
methanol
 6 5 0 0 0
****
USER_CHARGES
INVALID_CHARGES
Pose:  14 Cluster:  14 Fr_nu: 8921629 TotEn:   -12.47
@<TRIPOS>ATOM
      1 C1        -65.2275  -10.3462  -36.8477 C.3    1 LIG      -0.04000
      2 O1        -63.9033  -10.4992  -36.3706 O.3    1 LIG      -0.65000
      3 H1        -65.2548   -9.5557  -37.6017 H      1 LIG       0.09000
      4 H2        -65.8888  -10.0931  -36.0151 H      1 LIG       0.09000
      5 H3        -65.5543  -11.2868  -37.2972 H      1 LIG       0.09000
      6 H4        -63.9198  -11.2078  -35.7047 H      1 LIG       0.42000
@<TRIPOS>BOND
      1       1       2 1
      2       1       3 1
      3       1       4 1
      4       1       5 1
      5       2       6 1
@<TRIPOS>ALT_TYPE
CGenFF_4.0_ALT_TYPE_SET
CGenFF_4.0 1 CG331 2 OG311 3 HGA3 4 HGA3 5 HGA3 6 HGP1
@<TRIPOS>MOLECULE
methanol
 6 5 0 0 0
****
USER_CHARGES
INVALID_CHARGES
Pose:  15 Cluster:  15 Fr_nu: 1251264 TotEn:   -12.12
@<TRIPOS>ATOM
      1 C1        -71.3633   -9.5014  -43.2485 C.3    1 LIG      -0.04000
      2 O1        -70.1303   -9.4864  -43.9441 O.3    1 LIG      -0.65000
      3 H1        -72.1849   -9.5894  -43.9636 H      1 LIG       0.09000
      4 H2        -71.4672   -8.5802  -42.6695 H      1 LIG       0.09000
      5 H3        -71.3791  -10.3588  -42.5715 H      1 LIG       0.09000
      6 H4        -69.4270   -9.4074  -43.2771 H      1 LIG       0.42000
@<TRIPOS>BOND
      1       1       2 1
      2       1       3 1
      3       1       4 1
      4       1       5 1
      5       2       6 1
@<TRIPOS>ALT_TYPE
CGenFF_4.0_ALT_TYPE_SET
CGenFF_4.0 1 CG331 2 OG311 3 HGA3 4 HGA3 5 HGA3 6 HGP1
@<TRIPOS>MOLECULE
methanol
 6 5 0 0 0
****
USER_CHARGES
INVALID_CHARGES
Pose:  16 Cluster:  16 Fr_nu: 303691 TotEn:   -12.00
@<TRIPOS>ATOM
      1 C1        -47.5799   -8.8397  -38.0794 C.3    1 LIG      -0.04000
      2 O1        -48.3328   -8.8024  -36.8810 O.3    1 LIG      -0.65000
      3 H1        -46.7015   -9.4745  -37.9392 H      1 LIG       0.09000
      4 H2        -47.2711   -7.8264  -38.3484 H      1 LIG       0.09000
      5 H3        -48.2017   -9.2529  -38.8771 H      1 LIG       0.09000
      6 H4        -49.1022   -8.2306  -37.0447 H      1 LIG       0.42000
@<TRIPOS>BOND
      1       1       2 1
      2       1       3 1
      3       1       4 1
      4       1       5 1
      5       2       6 1
@<TRIPOS>ALT_TYPE
CGenFF_4.0_ALT_TYPE_SET
CGenFF_4.0 1 CG331 2 OG311 3 HGA3 4 HGA3 5 HGA3 6 HGP1
@<TRIPOS>MOLECULE
methanol
 6 5 0 0 0
****
USER_CHARGES
INVALID_CHARGES
Pose:  17 Cluster:  17 Fr_nu: 11355844 TotEn:   -11.99
@<TRIPOS>ATOM
      1 C1        -81.5047    0.9041  -39.9224 C.3    1 LIG      -0.04000
      2 O1        -82.5957    0.4582  -40.7069 O.3    1 LIG      -0.65000
      3 H1        -81.6605    1.9482  -39.6402 H      1 LIG       0.09000
      4 H2        -80.5787    0.8045  -40.4944 H      1 LIG       0.09000
      5 H3        -81.4413    0.2908  -39.0205 H      1 LIG       0.09000
      6 H4        -82.4211   -0.4703  -40.9373 H      1 LIG       0.42000
@<TRIPOS>BOND
      1       1       2 1
      2       1       3 1
      3       1       4 1
      4       1       5 1
      5       2       6 1
@<TRIPOS>ALT_TYPE
CGenFF_4.0_ALT_TYPE_SET
CGenFF_4.0 1 CG331 2 OG311 3 HGA3 4 HGA3 5 HGA3 6 HGP1
@<TRIPOS>MOLECULE
methanol
 6 5 0 0 0
****
USER_CHARGES
INVALID_CHARGES
Pose:  18 Cluster:  18 Fr_nu: 10503861 TotEn:   -11.84
@<TRIPOS>ATOM
      1 C1        -65.7736  -10.3398  -37.0431 C.3    1 LIG      -0.04000
      2 O1        -66.5310   -9.1771  -36.7624 O.3    1 LIG      -0.65000
      3 H1        -65.3740  -10.2790  -38.0584 H      1 LIG       0.09000
      4 H2        -66.4095  -11.2231  -36.9428 H      1 LIG       0.09000
      5 H3        -64.9468  -10.4058  -36.3320 H      1 LIG       0.09000
      6 H4        -66.8682   -9.2682  -35.8548 H      1 LIG       0.42000
@<TRIPOS>BOND
      1       1       2 1
      2       1       3 1
      3       1       4 1
      4       1       5 1
      5       2       6 1
@<TRIPOS>ALT_TYPE
CGenFF_4.0_ALT_TYPE_SET
CGenFF_4.0 1 CG331 2 OG311 3 HGA3 4 HGA3 5 HGA3 6 HGP1
@<TRIPOS>MOLECULE
methanol
 6 5 0 0 0
****
USER_CHARGES
INVALID_CHARGES
Pose:  19 Cluster:  19 Fr_nu: 10669272 TotEn:   -11.76
@<TRIPOS>ATOM
      1 C1        -51.0361    3.9157  -34.2799 C.3    1 LIG      -0.04000
      2 O1        -49.7052    3.8999  -33.7973 O.3    1 LIG      -0.65000
      3 H1        -51.4569    4.9168  -34.1577 H      1 LIG       0.09000
      4 H2        -51.6341    3.1875  -33.7262 H      1 LIG       0.09000
      5 H3        -51.0330    3.6512  -35.3399 H      1 LIG       0.09000
      6 H4        -49.3667    2.9969  -33.9225 H      1 LIG       0.42000
@<TRIPOS>BOND
      1       1       2 1
      2       1       3 1
      3       1       4 1
      4       1       5 1
      5       2       6 1
@<TRIPOS>ALT_TYPE
CGenFF_4.0_ALT_TYPE_SET
CGenFF_4.0 1 CG331 2 OG311 3 HGA3 4 HGA3 5 HGA3 6 HGP1
@<TRIPOS>MOLECULE
methanol
 6 5 0 0 0
****
USER_CHARGES
INVALID_CHARGES
Pose:  20 Cluster:  20 Fr_nu: 1751499 TotEn:   -11.72
@<TRIPOS>ATOM
      1 C1        -71.3561   -9.1332  -43.7177 C.3    1 LIG      -0.04000
      2 O1        -71.4063  -10.4540  -43.2104 O.3    1 LIG      -0.65000
      3 H1        -72.2222   -8.9555  -44.3599 H      1 LIG       0.09000
      4 H2        -70.4331   -8.9952  -44.2865 H      1 LIG       0.09000
      5 H3        -71.3751   -8.4303  -42.8815 H      1 LIG       0.09000
      6 H4        -70.6229  -10.5733  -42.6466 H      1 LIG       0.42000
@<TRIPOS>BOND
      1       1       2 1
      2       1       3 1
      3       1       4 1
      4       1       5 1
      5       2       6 1
@<TRIPOS>ALT_TYPE
CGenFF_4.0_ALT_TYPE_SET
CGenFF_4.0 1 CG331 2 OG311 3 HGA3 4 HGA3 5 HGA3 6 HGP1
@<TRIPOS>MOLECULE
methanol
 6 5 0 0 0
****
USER_CHARGES
INVALID_CHARGES
Pose:  21 Cluster:  21 Fr_nu: 8788736 TotEn:   -11.61
@<TRIPOS>ATOM
      1 C1        -65.9840  -11.2043  -37.4036 C.3    1 LIG      -0.04000
      2 O1        -64.9390  -10.6902  -36.5986 O.3    1 LIG      -0.65000
      3 H1        -65.8191  -10.9149  -38.4445 H      1 LIG       0.09000
      4 H2        -66.9420  -10.8124  -37.0528 H      1 LIG       0.09000
      5 H3        -65.9883  -12.2941  -37.3272 H      1 LIG       0.09000
      6 H4        -65.1203  -10.9673  -35.6842 H      1 LIG       0.42000
@<TRIPOS>BOND
      1       1       2 1
      2       1       3 1
      3       1       4 1
      4       1       5 1
      5       2       6 1
@<TRIPOS>ALT_TYPE
CGenFF_4.0_ALT_TYPE_SET
CGenFF_4.0 1 CG331 2 OG311 3 HGA3 4 HGA3 5 HGA3 6 HGP1
@<TRIPOS>MOLECULE
methanol
 6 5 0 0 0
****
USER_CHARGES
INVALID_CHARGES
Pose:  22 Cluster:  22 Fr_nu: 429913 TotEn:   -11.60
@<TRIPOS>ATOM
      1 C1        -47.4134   -8.4870  -37.9232 C.3    1 LIG      -0.04000
      2 O1        -47.2226   -7.3460  -37.1070 O.3    1 LIG      -0.65000
      3 H1        -47.1281   -9.3844  -37.3687 H      1 LIG       0.09000
      4 H2        -46.8055   -8.3955  -38.8268 H      1 LIG       0.09000
      5 H3        -48.4680   -8.5531  -38.2009 H      1 LIG       0.09000
      6 H4        -47.4860   -6.5715  -37.6329 H      1 LIG       0.42000
@<TRIPOS>BOND
      1       1       2 1
      2       1       3 1
      3       1       4 1
      4       1       5 1
      5       2       6 1
@<TRIPOS>ALT_TYPE
CGenFF_4.0_ALT_TYPE_SET
CGenFF_4.0 1 CG331 2 OG311 3 HGA3 4 HGA3 5 HGA3 6 HGP1
@<TRIPOS>MOLECULE
methanol
 6 5 0 0 0
****
USER_CHARGES
INVALID_CHARGES
Pose:  23 Cluster:  23 Fr_nu: 393271 TotEn:   -11.54
@<TRIPOS>ATOM
      1 C1        -46.8345   -9.1973  -37.2681 C.3    1 LIG      -0.04000
      2 O1        -47.5324   -8.3261  -36.3973 O.3    1 LIG      -0.65000
      3 H1        -46.0608   -9.7295  -36.7092 H      1 LIG       0.09000
      4 H2        -46.3815   -8.6190  -38.0775 H      1 LIG       0.09000
      5 H3        -47.5387   -9.9190  -37.6885 H      1 LIG       0.09000
      6 H4        -48.2089   -7.8727  -36.9288 H      1 LIG       0.42000
@<TRIPOS>BOND
      1       1       2 1
      2       1       3 1
      3       1       4 1
      4       1       5 1
      5       2       6 1
@<TRIPOS>ALT_TYPE
CGenFF_4.0_ALT_TYPE_SET
CGenFF_4.0 1 CG331 2 OG311 3 HGA3 4 HGA3 5 HGA3 6 HGP1
@<TRIPOS>MOLECULE
methanol
 6 5 0 0 0
****
USER_CHARGES
INVALID_CHARGES
Pose:  24 Cluster:  24 Fr_nu: 11133676 TotEn:   -11.38
@<TRIPOS>ATOM
      1 C1        -58.4843    2.2931  -40.8668 C.3    1 LIG      -0.04000
      2 O1        -59.2168    2.5551  -39.6839 O.3    1 LIG      -0.65000
      3 H1        -57.9666    3.2016  -41.1844 H      1 LIG       0.09000
      4 H2        -59.1663    1.9564  -41.6517 H      1 LIG       0.09000
      5 H3        -57.7500    1.5100  -40.6641 H      1 LIG       0.09000
      6 H4        -59.6614    1.7271  -39.4341 H      1 LIG       0.42000
@<TRIPOS>BOND
      1       1       2 1
      2       1       3 1
      3       1       4 1
      4       1       5 1
      5       2       6 1
@<TRIPOS>ALT_TYPE
CGenFF_4.0_ALT_TYPE_SET
CGenFF_4.0 1 CG331 2 OG311 3 HGA3 4 HGA3 5 HGA3 6 HGP1
@<TRIPOS>MOLECULE
methanol
 6 5 0 0 0
****
USER_CHARGES
INVALID_CHARGES
Pose:  25 Cluster:  25 Fr_nu: 110870 TotEn:   -11.21
@<TRIPOS>ATOM
      1 C1        -57.9197    2.6087  -39.1725 C.3    1 LIG      -0.04000
      2 O1        -58.3463    1.5403  -39.9977 O.3    1 LIG      -0.65000
      3 H1        -57.2006    3.2258  -39.7168 H      1 LIG       0.09000
      4 H2        -57.4596    2.2085  -38.2655 H      1 LIG       0.09000
      5 H3        -58.7862    3.2164  -38.9015 H      1 LIG       0.09000
      6 H4        -58.9820    1.0164  -39.4808 H      1 LIG       0.42000
@<TRIPOS>BOND
      1       1       2 1
      2       1       3 1
      3       1       4 1
      4       1       5 1
      5       2       6 1
@<TRIPOS>ALT_TYPE
CGenFF_4.0_ALT_TYPE_SET
CGenFF_4.0 1 CG331 2 OG311 3 HGA3 4 HGA3 5 HGA3 6 HGP1
@<TRIPOS>MOLECULE
methanol
 6 5 0 0 0
****
USER_CHARGES
INVALID_CHARGES
Pose:  26 Cluster:  26 Fr_nu: 178680 TotEn:   -11.04
@<TRIPOS>ATOM
      1 C1        -47.6117   -7.4131  -37.5716 C.3    1 LIG      -0.04000
      2 O1        -47.5545   -6.1196  -36.9987 O.3    1 LIG      -0.65000
      3 H1        -48.0499   -8.1111  -36.8541 H      1 LIG       0.09000
      4 H2        -46.6037   -7.7374  -37.8425 H      1 LIG       0.09000
      5 H3        -48.2343   -7.3774  -38.4686 H      1 LIG       0.09000
      6 H4        -47.1607   -5.5298  -37.6641 H      1 LIG       0.42000
@<TRIPOS>BOND
      1       1       2 1
      2       1       3 1
      3       1       4 1
      4       1       5 1
      5       2       6 1
@<TRIPOS>ALT_TYPE
CGenFF_4.0_ALT_TYPE_SET
CGenFF_4.0 1 CG331 2 OG311 3 HGA3 4 HGA3 5 HGA3 6 HGP1
@<TRIPOS>MOLECULE
methanol
 6 5 0 0 0
****
USER_CHARGES
INVALID_CHARGES
Pose:  27 Cluster:  27 Fr_nu: 10650571 TotEn:   -10.70
@<TRIPOS>ATOM
      1 C1        -46.6287   -7.2621  -28.0061 C.3    1 LIG      -0.04000
      2 O1        -46.1321   -7.2167  -29.3311 O.3    1 LIG      -0.65000
      3 H1        -47.1829   -6.3450  -27.7922 H      1 LIG       0.09000
      4 H2        -45.7951   -7.3681  -27.3071 H      1 LIG       0.09000
      5 H3        -47.2969   -8.1207  -27.9061 H      1 LIG       0.09000
      6 H4        -45.6472   -8.0458  -29.4830 H      1 LIG       0.42000
@<TRIPOS>BOND
      1       1       2 1
      2       1       3 1
      3       1       4 1
      4       1       5 1
      5       2       6 1
@<TRIPOS>ALT_TYPE
CGenFF_4.0_ALT_TYPE_SET
CGenFF_4.0 1 CG331 2 OG311 3 HGA3 4 HGA3 5 HGA3 6 HGP1
@<TRIPOS>MOLECULE
methanol
 6 5 0 0 0
****
USER_CHARGES
INVALID_CHARGES
Pose:  28 Cluster:  28 Fr_nu: 11194858 TotEn:   -10.66
@<TRIPOS>ATOM
      1 C1        -81.9439    0.3382  -39.0427 C.3    1 LIG      -0.04000
      2 O1        -80.7732    0.1154  -39.8070 O.3    1 LIG      -0.65000
      3 H1        -81.8485    1.2787  -38.4945 H      1 LIG       0.09000
      4 H2        -82.0872   -0.4900  -38.3441 H      1 LIG       0.09000
      5 H3        -82.8023    0.3971  -39.7160 H      1 LIG       0.09000
      6 H4        -80.8956   -0.7267  -40.2779 H      1 LIG       0.42000
@<TRIPOS>BOND
      1       1       2 1
      2       1       3 1
      3       1       4 1
      4       1       5 1
      5       2       6 1
@<TRIPOS>ALT_TYPE
CGenFF_4.0_ALT_TYPE_SET
CGenFF_4.0 1 CG331 2 OG311 3 HGA3 4 HGA3 5 HGA3 6 HGP1
@<TRIPOS>MOLECULE
methanol
 6 5 0 0 0
****
USER_CHARGES
INVALID_CHARGES
Pose:  29 Cluster:  29 Fr_nu: 256265 TotEn:   -10.61
@<TRIPOS>ATOM
      1 C1        -81.8924   -7.0540  -45.6083 C.3    1 LIG      -0.04000
      2 O1        -81.1753   -5.8337  -45.6389 O.3    1 LIG      -0.65000
      3 H1        -82.6040   -7.0803  -46.4372 H      1 LIG       0.09000
      4 H2        -82.4223   -7.1425  -44.6564 H      1 LIG       0.09000
      5 H3        -81.1880   -7.8829  -45.7094 H      1 LIG       0.09000
      6 H4        -80.5555   -5.8478  -44.8897 H      1 LIG       0.42000
@<TRIPOS>BOND
      1       1       2 1
      2       1       3 1
      3       1       4 1
      4       1       5 1
      5       2       6 1
@<TRIPOS>ALT_TYPE
CGenFF_4.0_ALT_TYPE_SET
CGenFF_4.0 1 CG331 2 OG311 3 HGA3 4 HGA3 5 HGA3 6 HGP1
@<TRIPOS>MOLECULE
methanol
 6 5 0 0 0
****
USER_CHARGES
INVALID_CHARGES
Pose:  30 Cluster:  30 Fr_nu: 10872066 TotEn:   -10.14
@<TRIPOS>ATOM
      1 C1        -43.7859   -4.7344  -49.3290 C.3    1 LIG      -0.04000
      2 O1        -42.5914   -4.4073  -48.6430 O.3    1 LIG      -0.65000
      3 H1        -43.7398   -5.7722  -49.6681 H      1 LIG       0.09000
      4 H2        -43.9107   -4.0657  -50.1845 H      1 LIG       0.09000
      5 H3        -44.6316   -4.6132  -48.6479 H      1 LIG       0.09000
      6 H4        -42.6701   -3.4807  -48.3584 H      1 LIG       0.42000
@<TRIPOS>BOND
      1       1       2 1
      2       1       3 1
      3       1       4 1
      4       1       5 1
      5       2       6 1
@<TRIPOS>ALT_TYPE
CGenFF_4.0_ALT_TYPE_SET
CGenFF_4.0 1 CG331 2 OG311 3 HGA3 4 HGA3 5 HGA3 6 HGP1
@<TRIPOS>MOLECULE
methanol
 6 5 0 0 0
****
USER_CHARGES
INVALID_CHARGES
Pose:  31 Cluster:  31 Fr_nu: 295299 TotEn:    -9.10
@<TRIPOS>ATOM
      1 C1        -50.3674  -11.5659  -28.4664 C.3    1 LIG      -0.04000
      2 O1        -51.7009  -11.3367  -28.8830 O.3    1 LIG      -0.65000
      3 H1        -50.3535  -12.3415  -27.6967 H      1 LIG       0.09000
      4 H2        -49.9434  -10.6388  -28.0721 H      1 LIG       0.09000
      5 H3        -49.7787  -11.8972  -29.3250 H      1 LIG       0.09000
      6 H4        -51.6720  -10.6437  -29.5646 H      1 LIG       0.42000
@<TRIPOS>BOND
      1       1       2 1
      2       1       3 1
      3       1       4 1
      4       1       5 1
      5       2       6 1
@<TRIPOS>ALT_TYPE
CGenFF_4.0_ALT_TYPE_SET
CGenFF_4.0 1 CG331 2 OG311 3 HGA3 4 HGA3 5 HGA3 6 HGP1
@<TRIPOS>MOLECULE
methanol
 6 5 0 0 0
****
USER_CHARGES
INVALID_CHARGES
Pose:  32 Cluster:  32 Fr_nu: 11400047 TotEn:    -9.00
@<TRIPOS>ATOM
      1 C1        -49.7599    9.3946  -29.9651 C.3    1 LIG      -0.04000
      2 O1        -49.9175   10.7709  -29.6730 O.3    1 LIG      -0.65000
      3 H1        -49.4141    8.8690  -29.0716 H      1 LIG       0.09000
      4 H2        -49.0361    9.2735  -30.7750 H      1 LIG       0.09000
      5 H3        -50.7237    8.9846  -30.2760 H      1 LIG       0.09000
      6 H4        -50.2246   11.2026  -30.4886 H      1 LIG       0.42000
@<TRIPOS>BOND
      1       1       2 1
      2       1       3 1
      3       1       4 1
      4       1       5 1
      5       2       6 1
@<TRIPOS>ALT_TYPE
CGenFF_4.0_ALT_TYPE_SET
CGenFF_4.0 1 CG331 2 OG311 3 HGA3 4 HGA3 5 HGA3 6 HGP1
@<TRIPOS>MOLECULE
methanol
 6 5 0 0 0
****
USER_CHARGES
INVALID_CHARGES
Pose:  33 Cluster:  33 Fr_nu: 7930633 TotEn:    -8.60
@<TRIPOS>ATOM
      1 C1        -65.4314  -10.8033  -36.9405 C.3    1 LIG      -0.04000
      2 O1        -65.6843   -9.9828  -35.8147 O.3    1 LIG      -0.65000
      3 H1        -64.8434  -10.2459  -37.6738 H      1 LIG       0.09000
      4 H2        -66.3797  -11.1194  -37.3825 H      1 LIG       0.09000
      5 H3        -64.8697  -11.6837  -36.6197 H      1 LIG       0.09000
      6 H4        -66.2072  -10.5113  -35.1879 H      1 LIG       0.42000
@<TRIPOS>BOND
      1       1       2 1
      2       1       3 1
      3       1       4 1
      4       1       5 1
      5       2       6 1
@<TRIPOS>ALT_TYPE
CGenFF_4.0_ALT_TYPE_SET
CGenFF_4.0 1 CG331 2 OG311 3 HGA3 4 HGA3 5 HGA3 6 HGP1
@<TRIPOS>MOLECULE
methanol
 6 5 0 0 0
****
USER_CHARGES
INVALID_CHARGES
Pose:  34 Cluster:  34 Fr_nu: 255438 TotEn:    -8.14
@<TRIPOS>ATOM
      1 C1        -81.8924   -7.0540  -45.6083 C.3    1 LIG      -0.04000
      2 O1        -82.8653   -6.0549  -45.3641 O.3    1 LIG      -0.65000
      3 H1        -81.8139   -7.7080  -44.7363 H      1 LIG       0.09000
      4 H2        -80.9276   -6.5824  -45.8114 H      1 LIG       0.09000
      5 H3        -82.1979   -7.6430  -46.4763 H      1 LIG       0.09000
      6 H4        -82.9059   -5.4956  -46.1587 H      1 LIG       0.42000
@<TRIPOS>BOND
      1       1       2 1
      2       1       3 1
      3       1       4 1
      4       1       5 1
      5       2       6 1
@<TRIPOS>ALT_TYPE
CGenFF_4.0_ALT_TYPE_SET
CGenFF_4.0 1 CG331 2 OG311 3 HGA3 4 HGA3 5 HGA3 6 HGP1
@<TRIPOS>MOLECULE
methanol
 6 5 0 0 0
****
USER_CHARGES
INVALID_CHARGES
Pose:  35 Cluster:  35 Fr_nu:  99839 TotEn:    -7.73
@<TRIPOS>ATOM
      1 C1        -81.7062   -6.7494  -45.1915 C.3    1 LIG      -0.04000
      2 O1        -80.6278   -7.6524  -45.0302 O.3    1 LIG      -0.65000
      3 H1        -82.2184   -6.9570  -46.1342 H      1 LIG       0.09000
      4 H2        -81.3276   -5.7241  -45.1884 H      1 LIG       0.09000
      5 H3        -82.4060   -6.8798  -44.3628 H      1 LIG       0.09000
      6 H4        -80.1989   -7.4369  -44.1844 H      1 LIG       0.42000
@<TRIPOS>BOND
      1       1       2 1
      2       1       3 1
      3       1       4 1
      4       1       5 1
      5       2       6 1
@<TRIPOS>ALT_TYPE
CGenFF_4.0_ALT_TYPE_SET
CGenFF_4.0 1 CG331 2 OG311 3 HGA3 4 HGA3 5 HGA3 6 HGP1
@<TRIPOS>MOLECULE
methanol
 6 5 0 0 0
****
USER_CHARGES
INVALID_CHARGES
Pose:  36 Cluster:  36 Fr_nu: 11404491 TotEn:    -7.66
@<TRIPOS>ATOM
      1 C1        -46.3606   -7.3385  -28.9570 C.3    1 LIG      -0.04000
      2 O1        -45.0048   -7.0563  -29.2510 O.3    1 LIG      -0.65000
      3 H1        -46.9843   -6.4961  -29.2663 H      1 LIG       0.09000
      4 H2        -46.4729   -7.5141  -27.8841 H      1 LIG       0.09000
      5 H3        -46.6642   -8.2339  -29.5046 H      1 LIG       0.09000
      6 H4        -44.4840   -7.8254  -28.9627 H      1 LIG       0.42000
@<TRIPOS>BOND
      1       1       2 1
      2       1       3 1
      3       1       4 1
      4       1       5 1
      5       2       6 1
@<TRIPOS>ALT_TYPE
CGenFF_4.0_ALT_TYPE_SET
CGenFF_4.0 1 CG331 2 OG311 3 HGA3 4 HGA3 5 HGA3 6 HGP1
@<TRIPOS>MOLECULE
methanol
 6 5 0 0 0
****
USER_CHARGES
INVALID_CHARGES
Pose:  37 Cluster:  37 Fr_nu: 11397728 TotEn:    -7.56
@<TRIPOS>ATOM
      1 C1        -50.1930    9.2044  -30.6934 C.3    1 LIG      -0.04000
      2 O1        -49.8600    9.5252  -29.3552 O.3    1 LIG      -0.65000
      3 H1        -51.1907    9.5867  -30.9230 H      1 LIG       0.09000
      4 H2        -50.1673    8.1199  -30.8262 H      1 LIG       0.09000
      5 H3        -49.4645    9.6689  -31.3621 H      1 LIG       0.09000
      6 H4        -48.9699    9.1702  -29.1895 H      1 LIG       0.42000
@<TRIPOS>BOND
      1       1       2 1
      2       1       3 1
      3       1       4 1
      4       1       5 1
      5       2       6 1
@<TRIPOS>ALT_TYPE
CGenFF_4.0_ALT_TYPE_SET
CGenFF_4.0 1 CG331 2 OG311 3 HGA3 4 HGA3 5 HGA3 6 HGP1
@<TRIPOS>MOLECULE
methanol
 6 5 0 0 0
****
USER_CHARGES
INVALID_CHARGES
Pose:  38 Cluster:  38 Fr_nu: 11397473 TotEn:    -7.49
@<TRIPOS>ATOM
      1 C1        -55.3733   -1.1729  -18.6753 C.3    1 LIG      -0.04000
      2 O1        -55.2982    0.1298  -18.1261 O.3    1 LIG      -0.65000
      3 H1        -54.4286   -1.4165  -19.1678 H      1 LIG       0.09000
      4 H2        -56.1943   -1.2190  -19.3953 H      1 LIG       0.09000
      5 H3        -55.5567   -1.8881  -17.8701 H      1 LIG       0.09000
      6 H4        -56.1531    0.3093  -17.6987 H      1 LIG       0.42000
@<TRIPOS>BOND
      1       1       2 1
      2       1       3 1
      3       1       4 1
      4       1       5 1
      5       2       6 1
@<TRIPOS>ALT_TYPE
CGenFF_4.0_ALT_TYPE_SET
CGenFF_4.0 1 CG331 2 OG311 3 HGA3 4 HGA3 5 HGA3 6 HGP1
@<TRIPOS>MOLECULE
methanol
 6 5 0 0 0
****
USER_CHARGES
INVALID_CHARGES
Pose:  39 Cluster:  39 Fr_nu: 110025 TotEn:    -7.45
@<TRIPOS>ATOM
      1 C1        -70.9407   -9.0813  -44.0178 C.3    1 LIG      -0.04000
      2 O1        -70.9952   -9.4037  -42.6403 O.3    1 LIG      -0.65000
      3 H1        -71.9397   -9.1660  -44.4524 H      1 LIG       0.09000
      4 H2        -70.2521   -9.7618  -44.5252 H      1 LIG       0.09000
      5 H3        -70.5833   -8.0548  -44.1288 H      1 LIG       0.09000
      6 H4        -70.0918   -9.3173  -42.2908 H      1 LIG       0.42000
@<TRIPOS>BOND
      1       1       2 1
      2       1       3 1
      3       1       4 1
      4       1       5 1
      5       2       6 1
@<TRIPOS>ALT_TYPE
CGenFF_4.0_ALT_TYPE_SET
CGenFF_4.0 1 CG331 2 OG311 3 HGA3 4 HGA3 5 HGA3 6 HGP1
@<TRIPOS>MOLECULE
methanol
 6 5 0 0 0
****
USER_CHARGES
INVALID_CHARGES
Pose:  40 Cluster:  40 Fr_nu: 11405133 TotEn:    -7.34
@<TRIPOS>ATOM
      1 C1        -71.8346   -4.5155  -63.8130 C.3    1 LIG      -0.04000
      2 O1        -73.0773   -4.0008  -63.3710 O.3    1 LIG      -0.65000
      3 H1        -71.7644   -5.5744  -63.5520 H      1 LIG       0.09000
      4 H2        -71.0204   -3.9586  -63.3423 H      1 LIG       0.09000
      5 H3        -71.7697   -4.4049  -64.8979 H      1 LIG       0.09000
      6 H4        -73.1020   -3.0611  -63.6201 H      1 LIG       0.42000
@<TRIPOS>BOND
      1       1       2 1
      2       1       3 1
      3       1       4 1
      4       1       5 1
      5       2       6 1
@<TRIPOS>ALT_TYPE
CGenFF_4.0_ALT_TYPE_SET
CGenFF_4.0 1 CG331 2 OG311 3 HGA3 4 HGA3 5 HGA3 6 HGP1
@<TRIPOS>MOLECULE
methanol
 6 5 0 0 0
****
USER_CHARGES
INVALID_CHARGES
Pose:  41 Cluster:  41 Fr_nu: 11403877 TotEn:    -6.79
@<TRIPOS>ATOM
      1 C1        -79.8122  -10.9590  -57.2125 C.3    1 LIG      -0.04000
      2 O1        -79.8841  -10.0188  -58.2686 O.3    1 LIG      -0.65000
      3 H1        -79.5443  -10.4468  -56.2852 H      1 LIG       0.09000
      4 H2        -79.0640  -11.7193  -57.4506 H      1 LIG       0.09000
      5 H3        -80.7881  -11.4356  -57.0939 H      1 LIG       0.09000
      6 H4        -80.1236  -10.5103  -59.0728 H      1 LIG       0.42000
@<TRIPOS>BOND
      1       1       2 1
      2       1       3 1
      3       1       4 1
      4       1       5 1
      5       2       6 1
@<TRIPOS>ALT_TYPE
CGenFF_4.0_ALT_TYPE_SET
CGenFF_4.0 1 CG331 2 OG311 3 HGA3 4 HGA3 5 HGA3 6 HGP1
@<TRIPOS>MOLECULE
methanol
 6 5 0 0 0
****
USER_CHARGES
INVALID_CHARGES
Pose:  42 Cluster:  42 Fr_nu: 100056 TotEn:    -6.32
@<TRIPOS>ATOM
      1 C1        -81.5941   -7.1133  -45.3055 C.3    1 LIG      -0.04000
      2 O1        -81.8106   -7.3684  -43.9298 O.3    1 LIG      -0.65000
      3 H1        -82.5339   -7.2301  -45.8508 H      1 LIG       0.09000
      4 H2        -80.8467   -7.8103  -45.6930 H      1 LIG       0.09000
      5 H3        -81.2313   -6.0897  -45.4244 H      1 LIG       0.09000
      6 H4        -80.9557   -7.2551  -43.4804 H      1 LIG       0.42000
@<TRIPOS>BOND
      1       1       2 1
      2       1       3 1
      3       1       4 1
      4       1       5 1
      5       2       6 1
@<TRIPOS>ALT_TYPE
CGenFF_4.0_ALT_TYPE_SET
CGenFF_4.0 1 CG331 2 OG311 3 HGA3 4 HGA3 5 HGA3 6 HGP1
@<TRIPOS>MOLECULE
furan
 9 9 0 0 0
****
USER_CHARGES
INVALID_CHARGES
Pose:   1 Cluster:   1 Fr_nu:  33803 TotEn:   -11.38
@<TRIPOS>ATOM
      1 C1        -45.9056   -9.0744  -38.5970 C.2    1 LIG      -0.26000
      2 C2        -47.1205   -8.4746  -38.1878 C.2    1 LIG      -0.26000
      3 C3        -45.7213  -10.1624  -37.7759 C.2    1 LIG       0.09300
      4 C4        -47.5921   -9.2390  -37.1460 C.2    1 LIG       0.09300
      5 O1        -46.7449  -10.2699  -36.8887 O.3    1 LIG      -0.29200
      6 H1        -45.2465   -8.7535  -39.3906 H      1 LIG       0.17500
      7 H2        -47.5934   -7.5953  -38.6008 H      1 LIG       0.17500
      8 H3        -44.9550  -10.9201  -37.6995 H      1 LIG       0.13800
      9 H4        -48.4680   -9.1852  -36.5160 H      1 LIG       0.13800
@<TRIPOS>BOND
      1       1       2 1
      2       1       3 2
      3       2       4 2
      4       3       5 1
      5       4       5 1
      6       1       6 1
      7       2       7 1
      8       3       8 1
      9       4       9 1
@<TRIPOS>ALT_TYPE
CGenFF_4.0_ALT_TYPE_SET
CGenFF_4.0 1 CG2R51 2 CG2R51 3 CG2R51 4 CG2R51 5 OG2R50 6 HGR51 7 HGR51 8 HGR52 9 HGR52
@<TRIPOS>MOLECULE
furan
 9 9 0 0 0
****
USER_CHARGES
INVALID_CHARGES
Pose:   2 Cluster:   2 Fr_nu:  35828 TotEn:   -11.37
@<TRIPOS>ATOM
      1 C1        -47.2420   -7.9774  -38.1677 C.2    1 LIG      -0.26000
      2 C2        -46.3746   -9.0957  -38.1617 C.2    1 LIG      -0.26000
      3 C3        -47.8200   -7.9357  -36.9202 C.2    1 LIG       0.09300
      4 C4        -46.4843   -9.6576  -36.9110 C.2    1 LIG       0.09300
      5 O1        -47.3634   -8.9563  -36.1481 O.3    1 LIG      -0.29200
      6 H1        -47.4236   -7.2883  -38.9798 H      1 LIG       0.17500
      7 H2        -45.7477   -9.4480  -38.9681 H      1 LIG       0.17500
      8 H3        -48.5362   -7.2778  -36.4497 H      1 LIG       0.13800
      9 H4        -46.0282  -10.5122  -36.4328 H      1 LIG       0.13800
@<TRIPOS>BOND
      1       1       2 1
      2       1       3 2
      3       2       4 2
      4       3       5 1
      5       4       5 1
      6       1       6 1
      7       2       7 1
      8       3       8 1
      9       4       9 1
@<TRIPOS>ALT_TYPE
CGenFF_4.0_ALT_TYPE_SET
CGenFF_4.0 1 CG2R51 2 CG2R51 3 CG2R51 4 CG2R51 5 OG2R50 6 HGR51 7 HGR51 8 HGR52 9 HGR52
@<TRIPOS>MOLECULE
furan
 9 9 0 0 0
****
USER_CHARGES
INVALID_CHARGES
Pose:   3 Cluster:   3 Fr_nu:  44884 TotEn:   -10.80
@<TRIPOS>ATOM
      1 C1        -44.8107   -9.6149  -37.8079 C.2    1 LIG      -0.26000
      2 C2        -46.1385   -9.1312  -37.7283 C.2    1 LIG      -0.26000
      3 C3        -44.8620  -10.9359  -37.4279 C.2    1 LIG       0.09300
      4 C4        -46.9064  -10.1911  -37.3055 C.2    1 LIG       0.09300
      5 O1        -46.1358  -11.2950  -37.1201 O.3    1 LIG      -0.29200
      6 H1        -43.9269   -9.0689  -38.1046 H      1 LIG       0.17500
      7 H2        -46.4916   -8.1348  -37.9515 H      1 LIG       0.17500
      8 H3        -44.1201  -11.7150  -37.3303 H      1 LIG       0.13800
      9 H4        -47.9595  -10.3161  -37.0995 H      1 LIG       0.13800
@<TRIPOS>BOND
      1       1       2 1
      2       1       3 2
      3       2       4 2
      4       3       5 1
      5       4       5 1
      6       1       6 1
      7       2       7 1
      8       3       8 1
      9       4       9 1
@<TRIPOS>ALT_TYPE
CGenFF_4.0_ALT_TYPE_SET
CGenFF_4.0 1 CG2R51 2 CG2R51 3 CG2R51 4 CG2R51 5 OG2R50 6 HGR51 7 HGR51 8 HGR52 9 HGR52
@<TRIPOS>MOLECULE
furan
 9 9 0 0 0
****
USER_CHARGES
INVALID_CHARGES
Pose:   4 Cluster:   4 Fr_nu:  90639 TotEn:   -10.56
@<TRIPOS>ATOM
      1 C1        -76.5137  -23.5909  -40.0732 C.2    1 LIG      -0.26000
      2 C2        -76.9511  -23.9393  -38.7730 C.2    1 LIG      -0.26000
      3 C3        -76.3957  -22.2205  -40.0821 C.2    1 LIG       0.09300
      4 C4        -77.0690  -22.7570  -38.0800 C.2    1 LIG       0.09300
      5 O1        -76.7322  -21.7045  -38.8709 O.3    1 LIG      -0.29200
      6 H1        -76.3105  -24.2554  -40.9005 H      1 LIG       0.17500
      7 H2        -77.1547  -24.9285  -38.3890 H      1 LIG       0.17500
      8 H3        -76.0990  -21.5005  -40.8308 H      1 LIG       0.13800
      9 H4        -77.3644  -22.5081  -37.0711 H      1 LIG       0.13800
@<TRIPOS>BOND
      1       1       2 1
      2       1       3 2
      3       2       4 2
      4       3       5 1
      5       4       5 1
      6       1       6 1
      7       2       7 1
      8       3       8 1
      9       4       9 1
@<TRIPOS>ALT_TYPE
CGenFF_4.0_ALT_TYPE_SET
CGenFF_4.0 1 CG2R51 2 CG2R51 3 CG2R51 4 CG2R51 5 OG2R50 6 HGR51 7 HGR51 8 HGR52 9 HGR52
@<TRIPOS>MOLECULE
furan
 9 9 0 0 0
****
USER_CHARGES
INVALID_CHARGES
Pose:   5 Cluster:   5 Fr_nu: 2815114 TotEn:   -10.33
@<TRIPOS>ATOM
      1 C1        -58.0898    2.0412  -40.0605 C.2    1 LIG      -0.26000
      2 C2        -57.1316    2.4186  -41.0315 C.2    1 LIG      -0.26000
      3 C3        -57.4168    1.9827  -38.8623 C.2    1 LIG       0.09300
      4 C4        -55.9415    2.5641  -40.3574 C.2    1 LIG       0.09300
      5 O1        -56.1068    2.3002  -39.0346 O.3    1 LIG      -0.29200
      6 H1        -59.1394    1.8368  -40.2148 H      1 LIG       0.17500
      7 H2        -57.2890    2.5664  -42.0902 H      1 LIG       0.17500
      8 H3        -57.7110    1.7451  -37.8504 H      1 LIG       0.13800
      9 H4        -54.9403    2.8360  -40.6584 H      1 LIG       0.13800
@<TRIPOS>BOND
      1       1       2 1
      2       1       3 2
      3       2       4 2
      4       3       5 1
      5       4       5 1
      6       1       6 1
      7       2       7 1
      8       3       8 1
      9       4       9 1
@<TRIPOS>ALT_TYPE
CGenFF_4.0_ALT_TYPE_SET
CGenFF_4.0 1 CG2R51 2 CG2R51 3 CG2R51 4 CG2R51 5 OG2R50 6 HGR51 7 HGR51 8 HGR52 9 HGR52
@<TRIPOS>MOLECULE
furan
 9 9 0 0 0
****
USER_CHARGES
INVALID_CHARGES
Pose:   6 Cluster:   6 Fr_nu:  53895 TotEn:    -9.74
@<TRIPOS>ATOM
      1 C1        -77.1869  -22.9475  -37.8471 C.2    1 LIG      -0.26000
      2 C2        -77.0654  -23.1358  -39.2446 C.2    1 LIG      -0.26000
      3 C3        -76.0049  -22.3778  -37.4343 C.2    1 LIG       0.09300
      4 C4        -75.8180  -22.6676  -39.5861 C.2    1 LIG       0.09300
      5 O1        -75.1651  -22.2038  -38.4883 O.3    1 LIG      -0.29200
      6 H1        -78.0301  -23.1964  -37.2192 H      1 LIG       0.17500
      7 H2        -77.7959  -23.5596  -39.9186 H      1 LIG       0.17500
      8 H3        -75.6262  -22.0526  -36.4762 H      1 LIG       0.13800
      9 H4        -75.2749  -22.5977  -40.5174 H      1 LIG       0.13800
@<TRIPOS>BOND
      1       1       2 1
      2       1       3 2
      3       2       4 2
      4       3       5 1
      5       4       5 1
      6       1       6 1
      7       2       7 1
      8       3       8 1
      9       4       9 1
@<TRIPOS>ALT_TYPE
CGenFF_4.0_ALT_TYPE_SET
CGenFF_4.0 1 CG2R51 2 CG2R51 3 CG2R51 4 CG2R51 5 OG2R50 6 HGR51 7 HGR51 8 HGR52 9 HGR52
@<TRIPOS>MOLECULE
furan
 9 9 0 0 0
****
USER_CHARGES
INVALID_CHARGES
Pose:   7 Cluster:   7 Fr_nu:    201 TotEn:    -9.69
@<TRIPOS>ATOM
      1 C1        -81.1967   -7.0362  -31.7915 C.2    1 LIG      -0.26000
      2 C2        -80.2268   -6.4631  -32.6482 C.2    1 LIG      -0.26000
      3 C3        -81.4950   -8.2693  -32.3230 C.2    1 LIG       0.09300
      4 C4        -80.0013   -7.3869  -33.6420 C.2    1 LIG       0.09300
      5 O1        -80.7704   -8.4908  -33.4510 O.3    1 LIG      -0.29200
      6 H1        -81.6253   -6.6043  -30.8987 H      1 LIG       0.17500
      7 H2        -79.7513   -5.4976  -32.5530 H      1 LIG       0.17500
      8 H3        -82.1637   -9.0666  -32.0329 H      1 LIG       0.13800
      9 H4        -79.3592   -7.4089  -34.5105 H      1 LIG       0.13800
@<TRIPOS>BOND
      1       1       2 1
      2       1       3 2
      3       2       4 2
      4       3       5 1
      5       4       5 1
      6       1       6 1
      7       2       7 1
      8       3       8 1
      9       4       9 1
@<TRIPOS>ALT_TYPE
CGenFF_4.0_ALT_TYPE_SET
CGenFF_4.0 1 CG2R51 2 CG2R51 3 CG2R51 4 CG2R51 5 OG2R50 6 HGR51 7 HGR51 8 HGR52 9 HGR52
@<TRIPOS>MOLECULE
furan
 9 9 0 0 0
****
USER_CHARGES
INVALID_CHARGES
Pose:   8 Cluster:   8 Fr_nu:  35810 TotEn:    -9.59
@<TRIPOS>ATOM
      1 C1        -46.5578   -9.4459  -39.1306 C.2    1 LIG      -0.26000
      2 C2        -45.7382   -9.8513  -38.0503 C.2    1 LIG      -0.26000
      3 C3        -47.7464   -9.0334  -38.5744 C.2    1 LIG       0.09300
      4 C4        -46.4843   -9.6576  -36.9110 C.2    1 LIG       0.09300
      5 O1        -47.7096   -9.1592  -37.2219 O.3    1 LIG      -0.29200
      6 H1        -46.3131   -9.4538  -40.1829 H      1 LIG       0.17500
      7 H2        -44.7297  -10.2363  -38.0963 H      1 LIG       0.17500
      8 H3        -48.6673   -8.6433  -38.9828 H      1 LIG       0.13800
      9 H4        -46.2972   -9.8164  -35.8590 H      1 LIG       0.13800
@<TRIPOS>BOND
      1       1       2 1
      2       1       3 2
      3       2       4 2
      4       3       5 1
      5       4       5 1
      6       1       6 1
      7       2       7 1
      8       3       8 1
      9       4       9 1
@<TRIPOS>ALT_TYPE
CGenFF_4.0_ALT_TYPE_SET
CGenFF_4.0 1 CG2R51 2 CG2R51 3 CG2R51 4 CG2R51 5 OG2R50 6 HGR51 7 HGR51 8 HGR52 9 HGR52
@<TRIPOS>MOLECULE
furan
 9 9 0 0 0
****
USER_CHARGES
INVALID_CHARGES
Pose:   9 Cluster:   9 Fr_nu: 602224 TotEn:    -9.48
@<TRIPOS>ATOM
      1 C1        -80.7967   -8.2457  -33.1488 C.2    1 LIG      -0.26000
      2 C2        -81.0973   -7.6161  -31.9173 C.2    1 LIG      -0.26000
      3 C3        -80.3539   -7.2503  -33.9886 C.2    1 LIG       0.09300
      4 C4        -80.8167   -6.2809  -32.0923 C.2    1 LIG       0.09300
      5 O1        -80.3630   -6.0497  -33.3522 O.3    1 LIG      -0.29200
      6 H1        -80.8914   -9.2936  -33.3938 H      1 LIG       0.17500
      7 H2        -81.4714   -8.0778  -31.0150 H      1 LIG       0.17500
      8 H3        -80.0124   -7.2336  -35.0133 H      1 LIG       0.13800
      9 H4        -80.8824   -5.4131  -31.4523 H      1 LIG       0.13800
@<TRIPOS>BOND
      1       1       2 1
      2       1       3 2
      3       2       4 2
      4       3       5 1
      5       4       5 1
      6       1       6 1
      7       2       7 1
      8       3       8 1
      9       4       9 1
@<TRIPOS>ALT_TYPE
CGenFF_4.0_ALT_TYPE_SET
CGenFF_4.0 1 CG2R51 2 CG2R51 3 CG2R51 4 CG2R51 5 OG2R50 6 HGR51 7 HGR51 8 HGR52 9 HGR52
@<TRIPOS>MOLECULE
furan
 9 9 0 0 0
****
USER_CHARGES
INVALID_CHARGES
Pose:  10 Cluster:  10 Fr_nu:  19958 TotEn:    -9.41
@<TRIPOS>ATOM
      1 C1        -48.1052   -8.8945  -37.9117 C.2    1 LIG      -0.26000
      2 C2        -47.0062   -9.4865  -38.5789 C.2    1 LIG      -0.26000
      3 C3        -47.5693   -8.0809  -36.9407 C.2    1 LIG       0.09300
      4 C4        -45.8772   -8.9923  -37.9682 C.2    1 LIG       0.09300
      5 O1        -46.2118   -8.1347  -36.9686 O.3    1 LIG      -0.29200
      6 H1        -49.1562   -9.0428  -38.1130 H      1 LIG       0.17500
      7 H2        -47.0337  -10.1857  -39.4022 H      1 LIG       0.17500
      8 H3        -47.9961   -7.4317  -36.1901 H      1 LIG       0.13800
      9 H4        -44.8183   -9.1441  -38.1192 H      1 LIG       0.13800
@<TRIPOS>BOND
      1       1       2 1
      2       1       3 2
      3       2       4 2
      4       3       5 1
      5       4       5 1
      6       1       6 1
      7       2       7 1
      8       3       8 1
      9       4       9 1
@<TRIPOS>ALT_TYPE
CGenFF_4.0_ALT_TYPE_SET
CGenFF_4.0 1 CG2R51 2 CG2R51 3 CG2R51 4 CG2R51 5 OG2R50 6 HGR51 7 HGR51 8 HGR52 9 HGR52
@<TRIPOS>MOLECULE
furan
 9 9 0 0 0
****
USER_CHARGES
INVALID_CHARGES
Pose:  11 Cluster:  11 Fr_nu: 3744485 TotEn:    -9.30
@<TRIPOS>ATOM
      1 C1        -57.6344    2.8743  -41.8113 C.2    1 LIG      -0.26000
      2 C2        -58.6705    2.7175  -40.8599 C.2    1 LIG      -0.26000
      3 C3        -56.5389    2.2231  -41.2937 C.2    1 LIG       0.09300
      4 C4        -58.1344    1.9816  -39.8289 C.2    1 LIG       0.09300
      5 O1        -56.8354    1.6762  -40.0857 O.3    1 LIG      -0.29200
      6 H1        -57.6802    3.3970  -42.7557 H      1 LIG       0.17500
      7 H2        -59.6817    3.0937  -40.9185 H      1 LIG       0.17500
      8 H3        -55.5291    2.0649  -41.6434 H      1 LIG       0.13800
      9 H4        -58.5253    1.6122  -38.8920 H      1 LIG       0.13800
@<TRIPOS>BOND
      1       1       2 1
      2       1       3 2
      3       2       4 2
      4       3       5 1
      5       4       5 1
      6       1       6 1
      7       2       7 1
      8       3       8 1
      9       4       9 1
@<TRIPOS>ALT_TYPE
CGenFF_4.0_ALT_TYPE_SET
CGenFF_4.0 1 CG2R51 2 CG2R51 3 CG2R51 4 CG2R51 5 OG2R50 6 HGR51 7 HGR51 8 HGR52 9 HGR52
@<TRIPOS>MOLECULE
furan
 9 9 0 0 0
****
USER_CHARGES
INVALID_CHARGES
Pose:  12 Cluster:  12 Fr_nu:  74193 TotEn:    -8.83
@<TRIPOS>ATOM
      1 C1        -76.3556  -22.6326  -36.9604 C.2    1 LIG      -0.26000
      2 C2        -75.6665  -22.5265  -38.1922 C.2    1 LIG      -0.26000
      3 C3        -77.6736  -22.8644  -37.2788 C.2    1 LIG       0.09300
      4 C4        -76.6124  -22.7013  -39.1754 C.2    1 LIG       0.09300
      5 O1        -77.8385  -22.9079  -38.6269 O.3    1 LIG      -0.29200
      6 H1        -75.9434  -22.5498  -35.9652 H      1 LIG       0.17500
      7 H2        -74.6122  -22.3456  -38.3442 H      1 LIG       0.17500
      8 H3        -78.5690  -23.0143  -36.6933 H      1 LIG       0.13800
      9 H4        -76.5761  -22.7070  -40.2550 H      1 LIG       0.13800
@<TRIPOS>BOND
      1       1       2 1
      2       1       3 2
      3       2       4 2
      4       3       5 1
      5       4       5 1
      6       1       6 1
      7       2       7 1
      8       3       8 1
      9       4       9 1
@<TRIPOS>ALT_TYPE
CGenFF_4.0_ALT_TYPE_SET
CGenFF_4.0 1 CG2R51 2 CG2R51 3 CG2R51 4 CG2R51 5 OG2R50 6 HGR51 7 HGR51 8 HGR52 9 HGR52
@<TRIPOS>MOLECULE
furan
 9 9 0 0 0
****
USER_CHARGES
INVALID_CHARGES
Pose:  13 Cluster:  13 Fr_nu: 2297659 TotEn:    -8.79
@<TRIPOS>ATOM
      1 C1        -72.4590    8.1393  -45.1731 C.2    1 LIG      -0.26000
      2 C2        -72.1596    9.5225  -45.1951 C.2    1 LIG      -0.26000
      3 C3        -73.8253    8.0422  -45.2983 C.2    1 LIG       0.09300
      4 C4        -73.3643   10.1719  -45.3324 C.2    1 LIG       0.09300
      5 O1        -74.3847    9.2767  -45.3961 O.3    1 LIG      -0.29200
      6 H1        -71.7657    7.3162  -45.0774 H      1 LIG       0.17500
      7 H2        -71.1873    9.9877  -45.1206 H      1 LIG       0.17500
      8 H3        -74.5157    7.2120  -45.3343 H      1 LIG       0.13800
      9 H4        -73.6498   11.2118  -45.3973 H      1 LIG       0.13800
@<TRIPOS>BOND
      1       1       2 1
      2       1       3 2
      3       2       4 2
      4       3       5 1
      5       4       5 1
      6       1       6 1
      7       2       7 1
      8       3       8 1
      9       4       9 1
@<TRIPOS>ALT_TYPE
CGenFF_4.0_ALT_TYPE_SET
CGenFF_4.0 1 CG2R51 2 CG2R51 3 CG2R51 4 CG2R51 5 OG2R50 6 HGR51 7 HGR51 8 HGR52 9 HGR52
@<TRIPOS>MOLECULE
furan
 9 9 0 0 0
****
USER_CHARGES
INVALID_CHARGES
Pose:  14 Cluster:  14 Fr_nu: 1229469 TotEn:    -8.73
@<TRIPOS>ATOM
      1 C1        -57.7116    2.5599  -39.7448 C.2    1 LIG      -0.26000
      2 C2        -56.3335    2.8492  -39.8873 C.2    1 LIG      -0.26000
      3 C3        -58.0245    1.6831  -40.7574 C.2    1 LIG       0.09300
      4 C4        -55.9025    2.1285  -40.9767 C.2    1 LIG       0.09300
      5 O1        -56.9272    1.4149  -41.5127 O.3    1 LIG      -0.29200
      6 H1        -58.3918    2.9430  -38.9980 H      1 LIG       0.17500
      7 H2        -55.7298    3.5013  -39.2727 H      1 LIG       0.17500
      8 H3        -58.9335    1.1835  -41.0595 H      1 LIG       0.13800
      9 H4        -54.9484    2.0207  -41.4717 H      1 LIG       0.13800
@<TRIPOS>BOND
      1       1       2 1
      2       1       3 2
      3       2       4 2
      4       3       5 1
      5       4       5 1
      6       1       6 1
      7       2       7 1
      8       3       8 1
      9       4       9 1
@<TRIPOS>ALT_TYPE
CGenFF_4.0_ALT_TYPE_SET
CGenFF_4.0 1 CG2R51 2 CG2R51 3 CG2R51 4 CG2R51 5 OG2R50 6 HGR51 7 HGR51 8 HGR52 9 HGR52
@<TRIPOS>MOLECULE
furan
 9 9 0 0 0
****
USER_CHARGES
INVALID_CHARGES
Pose:  15 Cluster:  15 Fr_nu:    462 TotEn:    -8.71
@<TRIPOS>ATOM
      1 C1        -60.8097    2.5620  -44.5977 C.2    1 LIG      -0.26000
      2 C2        -61.8724    2.1338  -43.7667 C.2    1 LIG      -0.26000
      3 C3        -60.9272    3.9291  -44.6940 C.2    1 LIG       0.09300
      4 C4        -62.5634    3.2697  -43.4143 C.2    1 LIG       0.09300
      5 O1        -61.9936    4.3684  -43.9754 O.3    1 LIG      -0.29200
      6 H1        -60.0532    1.9507  -45.0680 H      1 LIG       0.17500
      7 H2        -62.1053    1.1235  -43.4625 H      1 LIG       0.17500
      8 H3        -60.3617    4.6938  -45.2063 H      1 LIG       0.13800
      9 H4        -63.4351    3.4552  -42.8038 H      1 LIG       0.13800
@<TRIPOS>BOND
      1       1       2 1
      2       1       3 2
      3       2       4 2
      4       3       5 1
      5       4       5 1
      6       1       6 1
      7       2       7 1
      8       3       8 1
      9       4       9 1
@<TRIPOS>ALT_TYPE
CGenFF_4.0_ALT_TYPE_SET
CGenFF_4.0 1 CG2R51 2 CG2R51 3 CG2R51 4 CG2R51 5 OG2R50 6 HGR51 7 HGR51 8 HGR52 9 HGR52
@<TRIPOS>MOLECULE
furan
 9 9 0 0 0
****
USER_CHARGES
INVALID_CHARGES
Pose:  16 Cluster:  16 Fr_nu:  38293 TotEn:    -8.71
@<TRIPOS>ATOM
      1 C1        -45.7715  -11.0129  -38.5346 C.2    1 LIG      -0.26000
      2 C2        -46.8394  -10.1776  -38.9408 C.2    1 LIG      -0.26000
      3 C3        -45.2126  -10.4094  -37.4322 C.2    1 LIG       0.09300
      4 C4        -46.8571   -9.1234  -38.0576 C.2    1 LIG       0.09300
      5 O1        -45.8686   -9.2572  -37.1348 O.3    1 LIG      -0.29200
      6 H1        -45.4491  -11.9387  -38.9889 H      1 LIG       0.17500
      7 H2        -47.5123  -10.3257  -39.7731 H      1 LIG       0.17500
      8 H3        -44.3886  -10.6599  -36.7800 H      1 LIG       0.13800
      9 H4        -47.4765   -8.2442  -37.9552 H      1 LIG       0.13800
@<TRIPOS>BOND
      1       1       2 1
      2       1       3 2
      3       2       4 2
      4       3       5 1
      5       4       5 1
      6       1       6 1
      7       2       7 1
      8       3       8 1
      9       4       9 1
@<TRIPOS>ALT_TYPE
CGenFF_4.0_ALT_TYPE_SET
CGenFF_4.0 1 CG2R51 2 CG2R51 3 CG2R51 4 CG2R51 5 OG2R50 6 HGR51 7 HGR51 8 HGR52 9 HGR52
@<TRIPOS>MOLECULE
furan
 9 9 0 0 0
****
USER_CHARGES
INVALID_CHARGES
Pose:  17 Cluster:  17 Fr_nu:  74755 TotEn:    -8.63
@<TRIPOS>ATOM
      1 C1        -75.4541  -22.5343  -38.9932 C.2    1 LIG      -0.26000
      2 C2        -76.4707  -22.7295  -38.0279 C.2    1 LIG      -0.26000
      3 C3        -76.0678  -22.6359  -40.2201 C.2    1 LIG       0.09300
      4 C4        -77.6331  -22.9362  -38.7337 C.2    1 LIG       0.09300
      5 O1        -77.3961  -22.8807  -40.0706 O.3    1 LIG      -0.29200
      6 H1        -74.4053  -22.3440  -38.8169 H      1 LIG       0.17500
      7 H2        -76.3688  -22.7203  -36.9523 H      1 LIG       0.17500
      8 H3        -75.7180  -22.5615  -41.2394 H      1 LIG       0.13800
      9 H4        -78.6573  -23.1264  -38.4478 H      1 LIG       0.13800
@<TRIPOS>BOND
      1       1       2 1
      2       1       3 2
      3       2       4 2
      4       3       5 1
      5       4       5 1
      6       1       6 1
      7       2       7 1
      8       3       8 1
      9       4       9 1
@<TRIPOS>ALT_TYPE
CGenFF_4.0_ALT_TYPE_SET
CGenFF_4.0 1 CG2R51 2 CG2R51 3 CG2R51 4 CG2R51 5 OG2R50 6 HGR51 7 HGR51 8 HGR52 9 HGR52
@<TRIPOS>MOLECULE
furan
 9 9 0 0 0
****
USER_CHARGES
INVALID_CHARGES
Pose:  18 Cluster:  18 Fr_nu:  35648 TotEn:    -8.54
@<TRIPOS>ATOM
      1 C1        -47.5656   -8.8955  -37.4142 C.2    1 LIG      -0.26000
      2 C2        -46.4843   -9.6576  -36.9110 C.2    1 LIG      -0.26000
      3 C3        -47.1018   -8.2809  -38.5541 C.2    1 LIG       0.09300
      4 C4        -45.4370   -9.4545  -37.7793 C.2    1 LIG       0.09300
      5 O1        -45.8053   -8.6165  -38.7837 O.3    1 LIG      -0.29200
      6 H1        -48.5584   -8.8050  -36.9979 H      1 LIG       0.17500
      7 H2        -46.4702  -10.2776  -36.0263 H      1 LIG       0.17500
      8 H3        -47.5463   -7.6112  -39.2760 H      1 LIG       0.13800
      9 H4        -44.4194   -9.8147  -37.8204 H      1 LIG       0.13800
@<TRIPOS>BOND
      1       1       2 1
      2       1       3 2
      3       2       4 2
      4       3       5 1
      5       4       5 1
      6       1       6 1
      7       2       7 1
      8       3       8 1
      9       4       9 1
@<TRIPOS>ALT_TYPE
CGenFF_4.0_ALT_TYPE_SET
CGenFF_4.0 1 CG2R51 2 CG2R51 3 CG2R51 4 CG2R51 5 OG2R50 6 HGR51 7 HGR51 8 HGR52 9 HGR52
@<TRIPOS>MOLECULE
furan
 9 9 0 0 0
****
USER_CHARGES
INVALID_CHARGES
Pose:  19 Cluster:  19 Fr_nu:  24674 TotEn:    -8.38
@<TRIPOS>ATOM
      1 C1        -47.6527   -8.0240  -38.2544 C.2    1 LIG      -0.26000
      2 C2        -47.5534   -8.2804  -36.8660 C.2    1 LIG      -0.26000
      3 C3        -47.0981   -9.1136  -38.8847 C.2    1 LIG       0.09300
      4 C4        -46.9455   -9.5085  -36.7469 C.2    1 LIG       0.09300
      5 O1        -46.6648  -10.0231  -37.9728 O.3    1 LIG      -0.29200
      6 H1        -48.0750   -7.1537  -38.7355 H      1 LIG       0.17500
      7 H2        -47.8840   -7.6492  -36.0538 H      1 LIG       0.17500
      8 H3        -46.9455   -9.3807  -39.9202 H      1 LIG       0.13800
      9 H4        -46.6580  -10.1218  -35.9053 H      1 LIG       0.13800
@<TRIPOS>BOND
      1       1       2 1
      2       1       3 2
      3       2       4 2
      4       3       5 1
      5       4       5 1
      6       1       6 1
      7       2       7 1
      8       3       8 1
      9       4       9 1
@<TRIPOS>ALT_TYPE
CGenFF_4.0_ALT_TYPE_SET
CGenFF_4.0 1 CG2R51 2 CG2R51 3 CG2R51 4 CG2R51 5 OG2R50 6 HGR51 7 HGR51 8 HGR52 9 HGR52
@<TRIPOS>MOLECULE
furan
 9 9 0 0 0
****
USER_CHARGES
INVALID_CHARGES
Pose:  20 Cluster:  20 Fr_nu:  14468 TotEn:    -8.28
@<TRIPOS>ATOM
      1 C1        -49.9306  -11.7033  -44.6364 C.2    1 LIG      -0.26000
      2 C2        -51.2720  -12.1170  -44.4555 C.2    1 LIG      -0.26000
      3 C3        -49.7331  -10.6565  -43.7662 C.2    1 LIG       0.09300
      4 C4        -51.7985  -11.2936  -43.4876 C.2    1 LIG       0.09300
      5 O1        -50.8668  -10.4006  -43.0621 O.3    1 LIG      -0.29200
      6 H1        -49.1995  -12.1161  -45.3163 H      1 LIG       0.17500
      7 H2        -51.7902  -12.9156  -44.9665 H      1 LIG       0.17500
      8 H3        -48.8885  -10.0225  -43.5389 H      1 LIG       0.13800
      9 H4        -52.7677  -11.2186  -43.0163 H      1 LIG       0.13800
@<TRIPOS>BOND
      1       1       2 1
      2       1       3 2
      3       2       4 2
      4       3       5 1
      5       4       5 1
      6       1       6 1
      7       2       7 1
      8       3       8 1
      9       4       9 1
@<TRIPOS>ALT_TYPE
CGenFF_4.0_ALT_TYPE_SET
CGenFF_4.0 1 CG2R51 2 CG2R51 3 CG2R51 4 CG2R51 5 OG2R50 6 HGR51 7 HGR51 8 HGR52 9 HGR52
@<TRIPOS>MOLECULE
furan
 9 9 0 0 0
****
USER_CHARGES
INVALID_CHARGES
Pose:  21 Cluster:  21 Fr_nu: 1194216 TotEn:    -8.19
@<TRIPOS>ATOM
      1 C1        -57.7542    1.3287  -41.5288 C.2    1 LIG      -0.26000
      2 C2        -56.4671    1.9101  -41.4362 C.2    1 LIG      -0.26000
      3 C3        -58.4100    1.6655  -40.3675 C.2    1 LIG       0.09300
      4 C4        -56.4281    2.5608  -40.2250 C.2    1 LIG       0.09300
      5 O1        -57.6086    2.4166  -39.5675 O.3    1 LIG      -0.29200
      6 H1        -58.1538    0.7377  -42.3402 H      1 LIG       0.17500
      7 H2        -55.6679    1.8611  -42.1616 H      1 LIG       0.17500
      8 H3        -59.3975    1.4609  -39.9802 H      1 LIG       0.13800
      9 H4        -55.6752    3.1414  -39.7122 H      1 LIG       0.13800
@<TRIPOS>BOND
      1       1       2 1
      2       1       3 2
      3       2       4 2
      4       3       5 1
      5       4       5 1
      6       1       6 1
      7       2       7 1
      8       3       8 1
      9       4       9 1
@<TRIPOS>ALT_TYPE
CGenFF_4.0_ALT_TYPE_SET
CGenFF_4.0 1 CG2R51 2 CG2R51 3 CG2R51 4 CG2R51 5 OG2R50 6 HGR51 7 HGR51 8 HGR52 9 HGR52
@<TRIPOS>MOLECULE
furan
 9 9 0 0 0
****
USER_CHARGES
INVALID_CHARGES
Pose:  22 Cluster:  22 Fr_nu: 1541521 TotEn:    -8.14
@<TRIPOS>ATOM
      1 C1        -42.1329  -12.1483  -37.0731 C.2    1 LIG      -0.26000
      2 C2        -41.0902  -13.0434  -37.4119 C.2    1 LIG      -0.26000
      3 C3        -42.8173  -12.7349  -36.0341 C.2    1 LIG       0.09300
      4 C4        -41.2116  -14.1130  -36.5557 C.2    1 LIG       0.09300
      5 O1        -42.2620  -13.9327  -35.7125 O.3    1 LIG      -0.29200
      6 H1        -42.3579  -11.1952  -37.5295 H      1 LIG       0.17500
      7 H2        -40.3434  -12.9237  -38.1835 H      1 LIG       0.17500
      8 H3        -43.6745  -12.4437  -35.4446 H      1 LIG       0.13800
      9 H4        -40.6595  -15.0323  -36.4249 H      1 LIG       0.13800
@<TRIPOS>BOND
      1       1       2 1
      2       1       3 2
      3       2       4 2
      4       3       5 1
      5       4       5 1
      6       1       6 1
      7       2       7 1
      8       3       8 1
      9       4       9 1
@<TRIPOS>ALT_TYPE
CGenFF_4.0_ALT_TYPE_SET
CGenFF_4.0 1 CG2R51 2 CG2R51 3 CG2R51 4 CG2R51 5 OG2R50 6 HGR51 7 HGR51 8 HGR52 9 HGR52
@<TRIPOS>MOLECULE
furan
 9 9 0 0 0
****
USER_CHARGES
INVALID_CHARGES
Pose:  23 Cluster:  23 Fr_nu:   7176 TotEn:    -7.65
@<TRIPOS>ATOM
      1 C1        -76.5774  -23.6094  -39.8531 C.2    1 LIG      -0.26000
      2 C2        -77.0339  -22.3697  -39.3452 C.2    1 LIG      -0.26000
      3 C3        -76.9637  -24.5622  -38.9393 C.2    1 LIG       0.09300
      4 C4        -77.6668  -22.6533  -38.1573 C.2    1 LIG       0.09300
      5 O1        -77.6284  -23.9876  -37.9027 O.3    1 LIG      -0.29200
      6 H1        -76.0343  -23.7863  -40.7702 H      1 LIG       0.17500
      7 H2        -76.9166  -21.3919  -39.7895 H      1 LIG       0.17500
      8 H3        -76.8494  -25.6350  -38.8842 H      1 LIG       0.13800
      9 H4        -78.1690  -22.0499  -37.4152 H      1 LIG       0.13800
@<TRIPOS>BOND
      1       1       2 1
      2       1       3 2
      3       2       4 2
      4       3       5 1
      5       4       5 1
      6       1       6 1
      7       2       7 1
      8       3       8 1
      9       4       9 1
@<TRIPOS>ALT_TYPE
CGenFF_4.0_ALT_TYPE_SET
CGenFF_4.0 1 CG2R51 2 CG2R51 3 CG2R51 4 CG2R51 5 OG2R50 6 HGR51 7 HGR51 8 HGR52 9 HGR52
@<TRIPOS>MOLECULE
furan
 9 9 0 0 0
****
USER_CHARGES
INVALID_CHARGES
Pose:  24 Cluster:  24 Fr_nu:  19734 TotEn:    -7.64
@<TRIPOS>ATOM
      1 C1        -46.6508  -10.0876  -37.5154 C.2    1 LIG      -0.26000
      2 C2        -45.8772   -8.9923  -37.9682 C.2    1 LIG      -0.26000
      3 C3        -47.9381   -9.6197  -37.3891 C.2    1 LIG       0.09300
      4 C4        -46.7469   -7.9332  -38.0864 C.2    1 LIG       0.09300
      5 O1        -48.0052   -8.3075  -37.7354 O.3    1 LIG      -0.29200
      6 H1        -46.3124  -11.0922  -37.3067 H      1 LIG       0.17500
      7 H2        -44.8182   -8.9768  -38.1818 H      1 LIG       0.17500
      8 H3        -48.8707  -10.0706  -37.0825 H      1 LIG       0.13800
      9 H4        -46.6333   -6.9031  -38.3912 H      1 LIG       0.13800
@<TRIPOS>BOND
      1       1       2 1
      2       1       3 2
      3       2       4 2
      4       3       5 1
      5       4       5 1
      6       1       6 1
      7       2       7 1
      8       3       8 1
      9       4       9 1
@<TRIPOS>ALT_TYPE
CGenFF_4.0_ALT_TYPE_SET
CGenFF_4.0 1 CG2R51 2 CG2R51 3 CG2R51 4 CG2R51 5 OG2R50 6 HGR51 7 HGR51 8 HGR52 9 HGR52
@<TRIPOS>MOLECULE
furan
 9 9 0 0 0
****
USER_CHARGES
INVALID_CHARGES
Pose:  25 Cluster:  25 Fr_nu: 122748 TotEn:    -7.52
@<TRIPOS>ATOM
      1 C1        -76.7046   -8.3083  -54.0258 C.2    1 LIG      -0.26000
      2 C2        -77.2156   -9.5035  -53.4660 C.2    1 LIG      -0.26000
      3 C3        -75.6176   -7.9610  -53.2577 C.2    1 LIG       0.09300
      4 C4        -76.4045   -9.8015  -52.3959 C.2    1 LIG       0.09300
      5 O1        -75.4278   -8.8662  -52.2622 O.3    1 LIG      -0.29200
      6 H1        -77.0817   -7.7673  -54.8816 H      1 LIG       0.17500
      7 H2        -78.0684  -10.0763  -53.8009 H      1 LIG       0.17500
      8 H3        -74.9112   -7.1442  -53.2878 H      1 LIG       0.13800
      9 H4        -76.3896  -10.6004  -51.6688 H      1 LIG       0.13800
@<TRIPOS>BOND
      1       1       2 1
      2       1       3 2
      3       2       4 2
      4       3       5 1
      5       4       5 1
      6       1       6 1
      7       2       7 1
      8       3       8 1
      9       4       9 1
@<TRIPOS>ALT_TYPE
CGenFF_4.0_ALT_TYPE_SET
CGenFF_4.0 1 CG2R51 2 CG2R51 3 CG2R51 4 CG2R51 5 OG2R50 6 HGR51 7 HGR51 8 HGR52 9 HGR52
@<TRIPOS>MOLECULE
furan
 9 9 0 0 0
****
USER_CHARGES
INVALID_CHARGES
Pose:  26 Cluster:  26 Fr_nu:  29725 TotEn:    -7.41
@<TRIPOS>ATOM
      1 C1        -47.4718   -9.0870  -38.3081 C.2    1 LIG      -0.26000
      2 C2        -46.8697   -8.8439  -37.0504 C.2    1 LIG      -0.26000
      3 C3        -46.5064   -9.6845  -39.0846 C.2    1 LIG       0.09300
      4 C4        -45.5794   -9.3103  -37.1481 C.2    1 LIG       0.09300
      5 O1        -45.3500   -9.8244  -38.3850 O.3    1 LIG      -0.29200
      6 H1        -48.4827   -8.8552  -38.6108 H      1 LIG       0.17500
      7 H2        -47.3200   -8.3862  -36.1815 H      1 LIG       0.17500
      8 H3        -46.4855  -10.0517  -40.1004 H      1 LIG       0.13800
      9 H4        -44.7444   -9.3482  -36.4638 H      1 LIG       0.13800
@<TRIPOS>BOND
      1       1       2 1
      2       1       3 2
      3       2       4 2
      4       3       5 1
      5       4       5 1
      6       1       6 1
      7       2       7 1
      8       3       8 1
      9       4       9 1
@<TRIPOS>ALT_TYPE
CGenFF_4.0_ALT_TYPE_SET
CGenFF_4.0 1 CG2R51 2 CG2R51 3 CG2R51 4 CG2R51 5 OG2R50 6 HGR51 7 HGR51 8 HGR52 9 HGR52
@<TRIPOS>MOLECULE
furan
 9 9 0 0 0
****
USER_CHARGES
INVALID_CHARGES
Pose:  27 Cluster:  27 Fr_nu: 143362 TotEn:    -7.30
@<TRIPOS>ATOM
      1 C1        -76.8872  -10.3089  -52.5584 C.2    1 LIG      -0.26000
      2 C2        -75.8250   -9.4150  -52.2830 C.2    1 LIG      -0.26000
      3 C3        -77.5823   -9.7630  -53.6124 C.2    1 LIG       0.09300
      4 C4        -75.9465   -8.3868  -53.1885 C.2    1 LIG       0.09300
      5 O1        -77.0152   -8.5914  -54.0025 O.3    1 LIG      -0.29200
      6 H1        -77.1178  -11.2348  -52.0516 H      1 LIG       0.17500
      7 H2        -75.0657   -9.5086  -51.5201 H      1 LIG       0.17500
      8 H3        -78.4547  -10.0690  -54.1712 H      1 LIG       0.13800
      9 H4        -75.3832   -7.4839  -53.3744 H      1 LIG       0.13800
@<TRIPOS>BOND
      1       1       2 1
      2       1       3 2
      3       2       4 2
      4       3       5 1
      5       4       5 1
      6       1       6 1
      7       2       7 1
      8       3       8 1
      9       4       9 1
@<TRIPOS>ALT_TYPE
CGenFF_4.0_ALT_TYPE_SET
CGenFF_4.0 1 CG2R51 2 CG2R51 3 CG2R51 4 CG2R51 5 OG2R50 6 HGR51 7 HGR51 8 HGR52 9 HGR52
@<TRIPOS>MOLECULE
furan
 9 9 0 0 0
****
USER_CHARGES
INVALID_CHARGES
Pose:  28 Cluster:  28 Fr_nu: 1470572 TotEn:    -7.17
@<TRIPOS>ATOM
      1 C1        -51.1280  -11.9038  -45.0297 C.2    1 LIG      -0.26000
      2 C2        -52.5218  -11.9038  -45.2754 C.2    1 LIG      -0.26000
      3 C3        -50.9505  -11.2431  -43.8363 C.2    1 LIG       0.09300
      4 C4        -53.0968  -11.2433  -44.2147 C.2    1 LIG       0.09300
      5 O1        -52.1457  -10.8374  -43.3330 O.3    1 LIG      -0.29200
      6 H1        -50.3500  -12.3314  -45.6455 H      1 LIG       0.17500
      7 H2        -53.0423  -12.3320  -46.1199 H      1 LIG       0.17500
      8 H3        -50.0839  -10.9932  -43.2418 H      1 LIG       0.13800
      9 H4        -54.1145  -10.9928  -43.9530 H      1 LIG       0.13800
@<TRIPOS>BOND
      1       1       2 1
      2       1       3 2
      3       2       4 2
      4       3       5 1
      5       4       5 1
      6       1       6 1
      7       2       7 1
      8       3       8 1
      9       4       9 1
@<TRIPOS>ALT_TYPE
CGenFF_4.0_ALT_TYPE_SET
CGenFF_4.0 1 CG2R51 2 CG2R51 3 CG2R51 4 CG2R51 5 OG2R50 6 HGR51 7 HGR51 8 HGR52 9 HGR52
@<TRIPOS>MOLECULE
furan
 9 9 0 0 0
****
USER_CHARGES
INVALID_CHARGES
Pose:  29 Cluster:  29 Fr_nu: 933990 TotEn:    -6.45
@<TRIPOS>ATOM
      1 C1        -47.2744   -7.8694  -37.2698 C.2    1 LIG      -0.26000
      2 C2        -46.1337   -8.6981  -37.1464 C.2    1 LIG      -0.26000
      3 C3        -47.9634   -8.3289  -38.3681 C.2    1 LIG       0.09300
      4 C4        -46.2071   -9.6050  -38.1780 C.2    1 LIG       0.09300
      5 O1        -47.3195   -9.3867  -38.9273 O.3    1 LIG      -0.29200
      6 H1        -47.5586   -7.0405  -36.6377 H      1 LIG       0.17500
      7 H2        -45.3556   -8.6416  -36.3989 H      1 LIG       0.17500
      8 H3        -48.8798   -8.0287  -38.8551 H      1 LIG       0.13800
      9 H4        -45.5808  -10.4247  -38.4986 H      1 LIG       0.13800
@<TRIPOS>BOND
      1       1       2 1
      2       1       3 2
      3       2       4 2
      4       3       5 1
      5       4       5 1
      6       1       6 1
      7       2       7 1
      8       3       8 1
      9       4       9 1
@<TRIPOS>ALT_TYPE
CGenFF_4.0_ALT_TYPE_SET
CGenFF_4.0 1 CG2R51 2 CG2R51 3 CG2R51 4 CG2R51 5 OG2R50 6 HGR51 7 HGR51 8 HGR52 9 HGR52
@<TRIPOS>MOLECULE
furan
 9 9 0 0 0
****
USER_CHARGES
INVALID_CHARGES
Pose:  30 Cluster:  30 Fr_nu: 933940 TotEn:    -6.14
@<TRIPOS>ATOM
      1 C1        -46.8887   -9.2472  -36.9903 C.2    1 LIG      -0.26000
      2 C2        -46.2071   -9.6050  -38.1780 C.2    1 LIG      -0.26000
      3 C3        -47.7022   -8.1885  -37.3209 C.2    1 LIG       0.09300
      4 C4        -46.6528   -8.7396  -39.1497 C.2    1 LIG       0.09300
      5 O1        -47.5644   -7.8730  -38.6354 O.3    1 LIG      -0.29200
      6 H1        -46.7979   -9.7035  -36.0152 H      1 LIG       0.17500
      7 H2        -45.4819  -10.3951  -38.3093 H      1 LIG       0.17500
      8 H3        -48.4027   -7.5820  -36.7655 H      1 LIG       0.13800
      9 H4        -46.4312   -8.6165  -40.1999 H      1 LIG       0.13800
@<TRIPOS>BOND
      1       1       2 1
      2       1       3 2
      3       2       4 2
      4       3       5 1
      5       4       5 1
      6       1       6 1
      7       2       7 1
      8       3       8 1
      9       4       9 1
@<TRIPOS>ALT_TYPE
CGenFF_4.0_ALT_TYPE_SET
CGenFF_4.0 1 CG2R51 2 CG2R51 3 CG2R51 4 CG2R51 5 OG2R50 6 HGR51 7 HGR51 8 HGR52 9 HGR52
@<TRIPOS>MOLECULE
pyrimidine
 10 10 0 0 0
****
USER_CHARGES
INVALID_CHARGES
Pose:   1 Cluster:   1 Fr_nu: 4227195 TotEn:   -20.10
@<TRIPOS>ATOM
      1 C1        -82.5562    0.1506  -39.3224 C.ar   1 LIG      -0.13100
      2 C2        -83.7608    0.3956  -39.9497 C.ar   1 LIG       0.28900
      3 C3        -82.0757    1.1744  -38.5317 C.ar   1 LIG       0.28900
      4 C4        -83.8788    2.4682  -39.0236 C.ar   1 LIG       0.50700
      5 N1        -84.4517    1.5474  -39.8220 N.ar   1 LIG      -0.71900
      6 N2        -82.7132    2.3509  -38.3593 N.ar   1 LIG      -0.71900
      7 H1        -82.0233   -0.7830  -39.4428 H      1 LIG       0.11500
      8 H2        -84.2170   -0.3501  -40.5917 H      1 LIG       0.11400
      9 H3        -81.1361    1.0741  -37.9995 H      1 LIG       0.11400
     10 H4        -84.4117    3.4035  -38.9038 H      1 LIG       0.14100
@<TRIPOS>BOND
      1       1       2 ar
      2       1       3 ar
      3       2       5 ar
      4       3       6 ar
      5       4       5 ar
      6       4       6 ar
      7       1       7 1
      8       2       8 1
      9       3       9 1
     10       4      10 1
@<TRIPOS>ALT_TYPE
CGenFF_4.0_ALT_TYPE_SET
CGenFF_4.0 1 CG2R61 2 CG2R61 3 CG2R61 4 CG2R64 5 NG2R62 6 NG2R62 7 HGR61 8 HGR62 9 HGR62 10 HGR62
@<TRIPOS>MOLECULE
pyrimidine
 10 10 0 0 0
****
USER_CHARGES
INVALID_CHARGES
Pose:   2 Cluster:   2 Fr_nu:  33718 TotEn:   -18.66
@<TRIPOS>ATOM
      1 C1        -47.4803   -7.6774  -38.4264 C.ar   1 LIG      -0.13100
      2 C2        -47.8247   -7.8315  -37.0990 C.ar   1 LIG       0.28900
      3 C3        -46.5905   -8.6073  -38.9241 C.ar   1 LIG       0.28900
      4 C4        -46.4843   -9.6576  -36.9110 C.ar   1 LIG       0.50700
      5 N1        -47.3439   -8.8139  -36.3090 N.ar   1 LIG      -0.71900
      6 N2        -46.0705   -9.6141  -38.1919 N.ar   1 LIG      -0.71900
      7 H1        -47.8814   -6.8796  -39.0369 H      1 LIG       0.11500
      8 H2        -48.5176   -7.1484  -36.6198 H      1 LIG       0.11400
      9 H3        -46.2606   -8.5668  -39.9566 H      1 LIG       0.11400
     10 H4        -46.0816  -10.4559  -36.2996 H      1 LIG       0.14100
@<TRIPOS>BOND
      1       1       2 ar
      2       1       3 ar
      3       2       5 ar
      4       3       6 ar
      5       4       5 ar
      6       4       6 ar
      7       1       7 1
      8       2       8 1
      9       3       9 1
     10       4      10 1
@<TRIPOS>ALT_TYPE
CGenFF_4.0_ALT_TYPE_SET
CGenFF_4.0 1 CG2R61 2 CG2R61 3 CG2R61 4 CG2R64 5 NG2R62 6 NG2R62 7 HGR61 8 HGR62 9 HGR62 10 HGR62
@<TRIPOS>MOLECULE
pyrimidine
 10 10 0 0 0
****
USER_CHARGES
INVALID_CHARGES
Pose:   3 Cluster:   3 Fr_nu: 2195159 TotEn:   -18.30
@<TRIPOS>ATOM
      1 C1        -81.9331    0.3657  -39.2316 C.ar   1 LIG      -0.13100
      2 C2        -81.5256    0.9793  -38.0646 C.ar   1 LIG       0.28900
      3 C3        -82.7410    1.1238  -40.0542 C.ar   1 LIG       0.28900
      4 C4        -82.6644    2.8715  -38.6028 C.ar   1 LIG       0.50700
      5 N1        -81.8737    2.2357  -37.7174 N.ar   1 LIG      -0.71900
      6 N2        -83.1278    2.3847  -39.7698 N.ar   1 LIG      -0.71900
      7 H1        -81.6386   -0.6439  -39.4849 H      1 LIG       0.11500
      8 H2        -80.8888    0.4618  -37.3554 H      1 LIG       0.11400
      9 H3        -83.1115    0.7260  -40.9927 H      1 LIG       0.11400
     10 H4        -82.9603    3.8820  -38.3488 H      1 LIG       0.14100
@<TRIPOS>BOND
      1       1       2 ar
      2       1       3 ar
      3       2       5 ar
      4       3       6 ar
      5       4       5 ar
      6       4       6 ar
      7       1       7 1
      8       2       8 1
      9       3       9 1
     10       4      10 1
@<TRIPOS>ALT_TYPE
CGenFF_4.0_ALT_TYPE_SET
CGenFF_4.0 1 CG2R61 2 CG2R61 3 CG2R61 4 CG2R64 5 NG2R62 6 NG2R62 7 HGR61 8 HGR62 9 HGR62 10 HGR62
@<TRIPOS>MOLECULE
pyrimidine
 10 10 0 0 0
****
USER_CHARGES
INVALID_CHARGES
Pose:   4 Cluster:   4 Fr_nu: 4527281 TotEn:   -17.04
@<TRIPOS>ATOM
      1 C1        -81.9414    0.6276  -39.8070 C.ar   1 LIG      -0.13100
      2 C2        -82.5686    1.2549  -38.7498 C.ar   1 LIG       0.28900
      3 C3        -82.3438    1.0301  -41.0640 C.ar   1 LIG       0.28900
      4 C4        -83.8221    2.5088  -40.1723 C.ar   1 LIG       0.50700
      5 N1        -83.5168    2.2034  -38.8968 N.ar   1 LIG      -0.71900
      6 N2        -83.2851    1.9713  -41.2842 N.ar   1 LIG      -0.71900
      7 H1        -81.1837   -0.1304  -39.6599 H      1 LIG       0.11500
      8 H2        -82.3184    1.0043  -37.7247 H      1 LIG       0.11400
      9 H3        -81.9079    0.5932  -41.9559 H      1 LIG       0.11400
     10 H4        -84.5815    3.2669  -40.3199 H      1 LIG       0.14100
@<TRIPOS>BOND
      1       1       2 ar
      2       1       3 ar
      3       2       5 ar
      4       3       6 ar
      5       4       5 ar
      6       4       6 ar
      7       1       7 1
      8       2       8 1
      9       3       9 1
     10       4      10 1
@<TRIPOS>ALT_TYPE
CGenFF_4.0_ALT_TYPE_SET
CGenFF_4.0 1 CG2R61 2 CG2R61 3 CG2R61 4 CG2R64 5 NG2R62 6 NG2R62 7 HGR61 8 HGR62 9 HGR62 10 HGR62
@<TRIPOS>MOLECULE
pyrimidine
 10 10 0 0 0
****
USER_CHARGES
INVALID_CHARGES
Pose:   5 Cluster:   5 Fr_nu: 145876 TotEn:   -16.58
@<TRIPOS>ATOM
      1 C1        -61.6694    2.1222  -44.1593 C.ar   1 LIG      -0.13100
      2 C2        -60.4282    2.3055  -44.7341 C.ar   1 LIG       0.28900
      3 C3        -62.1351    3.1734  -43.3964 C.ar   1 LIG       0.28900
      4 C4        -60.2533    4.3775  -43.8157 C.ar   1 LIG       0.50700
      5 N1        -59.6900    3.4246  -44.5826 N.ar   1 LIG      -0.71900
      6 N2        -61.4509    4.3199  -43.2024 N.ar   1 LIG      -0.71900
      7 H1        -62.2399    1.2136  -44.2976 H      1 LIG       0.11500
      8 H2        -59.9798    1.5341  -45.3507 H      1 LIG       0.11400
      9 H3        -63.1004    3.1210  -42.9045 H      1 LIG       0.11400
     10 H4        -59.6817    5.2869  -43.6762 H      1 LIG       0.14100
@<TRIPOS>BOND
      1       1       2 ar
      2       1       3 ar
      3       2       5 ar
      4       3       6 ar
      5       4       5 ar
      6       4       6 ar
      7       1       7 1
      8       2       8 1
      9       3       9 1
     10       4      10 1
@<TRIPOS>ALT_TYPE
CGenFF_4.0_ALT_TYPE_SET
CGenFF_4.0 1 CG2R61 2 CG2R61 3 CG2R61 4 CG2R64 5 NG2R62 6 NG2R62 7 HGR61 8 HGR62 9 HGR62 10 HGR62
@<TRIPOS>MOLECULE
pyrimidine
 10 10 0 0 0
****
USER_CHARGES
INVALID_CHARGES
Pose:   6 Cluster:   6 Fr_nu: 1333752 TotEn:   -16.26
@<TRIPOS>ATOM
      1 C1        -58.6175    2.2942  -40.3510 C.ar   1 LIG      -0.13100
      2 C2        -58.1696    1.7158  -41.5212 C.ar   1 LIG       0.28900
      3 C3        -57.6419    2.8454  -39.5459 C.ar   1 LIG       0.28900
      4 C4        -56.0170    2.2450  -41.0177 C.ar   1 LIG       0.50700
      5 N1        -56.8717    1.6734  -41.8873 N.ar   1 LIG      -0.71900
      6 N2        -56.3273    2.8385  -39.8493 N.ar   1 LIG      -0.71900
      7 H1        -59.6652    2.3139  -40.0824 H      1 LIG       0.11500
      8 H2        -58.8630    1.2568  -42.2175 H      1 LIG       0.11400
      9 H3        -57.8980    3.3217  -38.6057 H      1 LIG       0.11400
     10 H4        -54.9678    2.2244  -41.2860 H      1 LIG       0.14100
@<TRIPOS>BOND
      1       1       2 ar
      2       1       3 ar
      3       2       5 ar
      4       3       6 ar
      5       4       5 ar
      6       4       6 ar
      7       1       7 1
      8       2       8 1
      9       3       9 1
     10       4      10 1
@<TRIPOS>ALT_TYPE
CGenFF_4.0_ALT_TYPE_SET
CGenFF_4.0 1 CG2R61 2 CG2R61 3 CG2R61 4 CG2R64 5 NG2R62 6 NG2R62 7 HGR61 8 HGR62 9 HGR62 10 HGR62
@<TRIPOS>MOLECULE
pyrimidine
 10 10 0 0 0
****
USER_CHARGES
INVALID_CHARGES
Pose:   7 Cluster:   7 Fr_nu: 4459661 TotEn:   -15.55
@<TRIPOS>ATOM
      1 C1        -58.7321    2.7791  -40.7967 C.ar   1 LIG      -0.13100
      2 C2        -57.9211    2.0108  -39.9865 C.ar   1 LIG       0.28900
      3 C3        -58.0855    3.4889  -41.7877 C.ar   1 LIG       0.28900
      4 C4        -56.0696    2.6721  -41.1274 C.ar   1 LIG       0.50700
      5 N1        -56.5812    1.9336  -40.1242 N.ar   1 LIG      -0.71900
      6 N2        -56.7508    3.4587  -41.9824 N.ar   1 LIG      -0.71900
      7 H1        -59.8048    2.8224  -40.6634 H      1 LIG       0.11500
      8 H2        -58.3392    1.4183  -39.1799 H      1 LIG       0.11400
      9 H3        -58.6396    4.1212  -42.4730 H      1 LIG       0.11400
     10 H4        -54.9955    2.6298  -41.2604 H      1 LIG       0.14100
@<TRIPOS>BOND
      1       1       2 ar
      2       1       3 ar
      3       2       5 ar
      4       3       6 ar
      5       4       5 ar
      6       4       6 ar
      7       1       7 1
      8       2       8 1
      9       3       9 1
     10       4      10 1
@<TRIPOS>ALT_TYPE
CGenFF_4.0_ALT_TYPE_SET
CGenFF_4.0 1 CG2R61 2 CG2R61 3 CG2R61 4 CG2R64 5 NG2R62 6 NG2R62 7 HGR61 8 HGR62 9 HGR62 10 HGR62
@<TRIPOS>MOLECULE
pyrimidine
 10 10 0 0 0
****
USER_CHARGES
INVALID_CHARGES
Pose:   8 Cluster:   8 Fr_nu: 3406581 TotEn:   -15.09
@<TRIPOS>ATOM
      1 C1        -50.6962    3.4638  -34.1961 C.ar   1 LIG      -0.13100
      2 C2        -49.8799    4.5245  -33.8600 C.ar   1 LIG       0.28900
      3 C3        -51.5901    3.6996  -35.2206 C.ar   1 LIG       0.28900
      4 C4        -50.8377    5.8318  -35.4539 C.ar   1 LIG       0.50700
      5 N1        -49.9239    5.7269  -34.4703 N.ar   1 LIG      -0.71900
      6 N2        -51.6884    4.8759  -35.8738 N.ar   1 LIG      -0.71900
      7 H1        -50.6394    2.5098  -33.6893 H      1 LIG       0.11500
      8 H2        -49.1459    4.4337  -33.0667 H      1 LIG       0.11400
      9 H3        -52.2731    2.9258  -35.5541 H      1 LIG       0.11400
     10 H4        -50.8956    6.7873  -35.9607 H      1 LIG       0.14100
@<TRIPOS>BOND
      1       1       2 ar
      2       1       3 ar
      3       2       5 ar
      4       3       6 ar
      5       4       5 ar
      6       4       6 ar
      7       1       7 1
      8       2       8 1
      9       3       9 1
     10       4      10 1
@<TRIPOS>ALT_TYPE
CGenFF_4.0_ALT_TYPE_SET
CGenFF_4.0 1 CG2R61 2 CG2R61 3 CG2R61 4 CG2R64 5 NG2R62 6 NG2R62 7 HGR61 8 HGR62 9 HGR62 10 HGR62
@<TRIPOS>MOLECULE
pyrimidine
 10 10 0 0 0
****
USER_CHARGES
INVALID_CHARGES
Pose:   9 Cluster:   9 Fr_nu:  27882 TotEn:   -15.08
@<TRIPOS>ATOM
      1 C1        -47.4554   -8.8317  -38.2507 C.ar   1 LIG      -0.13100
      2 C2        -46.9919   -9.7928  -39.1259 C.ar   1 LIG       0.28900
      3 C3        -46.9337   -8.8851  -36.9744 C.ar   1 LIG       0.28900
      4 C4        -45.6554  -10.6844  -37.5178 C.ar   1 LIG       0.50700
      5 N1        -46.0887  -10.7376  -38.7917 N.ar   1 LIG      -0.71900
      6 N2        -46.0287   -9.8013  -36.5721 N.ar   1 LIG      -0.71900
      7 H1        -48.1808   -8.0854  -38.5458 H      1 LIG       0.11500
      8 H2        -47.3449   -9.8305  -40.1507 H      1 LIG       0.11400
      9 H3        -47.2386   -8.1713  -36.2168 H      1 LIG       0.11400
     10 H4        -44.9300  -11.4323  -37.2217 H      1 LIG       0.14100
@<TRIPOS>BOND
      1       1       2 ar
      2       1       3 ar
      3       2       5 ar
      4       3       6 ar
      5       4       5 ar
      6       4       6 ar
      7       1       7 1
      8       2       8 1
      9       3       9 1
     10       4      10 1
@<TRIPOS>ALT_TYPE
CGenFF_4.0_ALT_TYPE_SET
CGenFF_4.0 1 CG2R61 2 CG2R61 3 CG2R61 4 CG2R64 5 NG2R62 6 NG2R62 7 HGR61 8 HGR62 9 HGR62 10 HGR62
@<TRIPOS>MOLECULE
pyrimidine
 10 10 0 0 0
****
USER_CHARGES
INVALID_CHARGES
Pose:  10 Cluster:  10 Fr_nu: 2436973 TotEn:   -14.80
@<TRIPOS>ATOM
      1 C1        -49.9020  -11.6051  -42.4203 C.ar   1 LIG      -0.13100
      2 C2        -50.5504  -12.8002  -42.6563 C.ar   1 LIG       0.28900
      3 C3        -48.6091  -11.7100  -41.9497 C.ar   1 LIG       0.28900
      4 C4        -48.7244  -13.9798  -41.9920 C.ar   1 LIG       0.50700
      5 N1        -49.9895  -14.0102  -42.4523 N.ar   1 LIG      -0.71900
      6 N2        -47.9868  -12.8855  -41.7232 N.ar   1 LIG      -0.71900
      7 H1        -50.3765  -10.6483  -42.5927 H      1 LIG       0.11500
      8 H2        -51.5696  -12.8180  -43.0269 H      1 LIG       0.11400
      9 H3        -48.0202  -10.8250  -41.7346 H      1 LIG       0.11400
     10 H4        -48.2495  -14.9376  -41.8182 H      1 LIG       0.14100
@<TRIPOS>BOND
      1       1       2 ar
      2       1       3 ar
      3       2       5 ar
      4       3       6 ar
      5       4       5 ar
      6       4       6 ar
      7       1       7 1
      8       2       8 1
      9       3       9 1
     10       4      10 1
@<TRIPOS>ALT_TYPE
CGenFF_4.0_ALT_TYPE_SET
CGenFF_4.0 1 CG2R61 2 CG2R61 3 CG2R61 4 CG2R64 5 NG2R62 6 NG2R62 7 HGR61 8 HGR62 9 HGR62 10 HGR62
@<TRIPOS>MOLECULE
pyrimidine
 10 10 0 0 0
****
USER_CHARGES
INVALID_CHARGES
Pose:  11 Cluster:  11 Fr_nu: 4464657 TotEn:   -14.39
@<TRIPOS>ATOM
      1 C1        -82.3641    1.2812  -39.8176 C.ar   1 LIG      -0.13100
      2 C2        -82.4934    2.4167  -39.0441 C.ar   1 LIG       0.28900
      3 C3        -83.4046    1.0304  -40.6886 C.ar   1 LIG       0.28900
      4 C4        -84.5009    2.8973  -39.9960 C.ar   1 LIG       0.50700
      5 N1        -83.5523    3.2504  -39.1078 N.ar   1 LIG      -0.71900
      6 N2        -84.4924    1.8200  -40.8042 N.ar   1 LIG      -0.71900
      7 H1        -81.5033    0.6300  -39.7457 H      1 LIG       0.11500
      8 H2        -81.7259    2.6956  -38.3303 H      1 LIG       0.11400
      9 H3        -83.3922    0.1608  -41.3367 H      1 LIG       0.11400
     10 H4        -85.3634    3.5485  -40.0674 H      1 LIG       0.14100
@<TRIPOS>BOND
      1       1       2 ar
      2       1       3 ar
      3       2       5 ar
      4       3       6 ar
      5       4       5 ar
      6       4       6 ar
      7       1       7 1
      8       2       8 1
      9       3       9 1
     10       4      10 1
@<TRIPOS>ALT_TYPE
CGenFF_4.0_ALT_TYPE_SET
CGenFF_4.0 1 CG2R61 2 CG2R61 3 CG2R61 4 CG2R64 5 NG2R62 6 NG2R62 7 HGR61 8 HGR62 9 HGR62 10 HGR62
@<TRIPOS>MOLECULE
pyrimidine
 10 10 0 0 0
****
USER_CHARGES
INVALID_CHARGES
Pose:  12 Cluster:  12 Fr_nu: 867214 TotEn:   -14.34
@<TRIPOS>ATOM
      1 C1        -61.9872    2.1381  -43.9040 C.ar   1 LIG      -0.13100
      2 C2        -62.7356    3.2174  -43.4803 C.ar   1 LIG       0.28900
      3 C3        -60.9996    2.4212  -44.8252 C.ar   1 LIG       0.28900
      4 C4        -61.5499    4.6266  -44.8127 C.ar   1 LIG       0.50700
      5 N1        -62.5433    4.4799  -43.9156 N.ar   1 LIG      -0.71900
      6 N2        -60.7525    3.6585  -45.3031 N.ar   1 LIG      -0.71900
      7 H1        -62.1634    1.1355  -43.5380 H      1 LIG       0.11500
      8 H2        -63.5346    3.0927  -42.7576 H      1 LIG       0.11400
      9 H3        -60.3607    1.6370  -45.2168 H      1 LIG       0.11400
     10 H4        -61.3740    5.6302  -45.1802 H      1 LIG       0.14100
@<TRIPOS>BOND
      1       1       2 ar
      2       1       3 ar
      3       2       5 ar
      4       3       6 ar
      5       4       5 ar
      6       4       6 ar
      7       1       7 1
      8       2       8 1
      9       3       9 1
     10       4      10 1
@<TRIPOS>ALT_TYPE
CGenFF_4.0_ALT_TYPE_SET
CGenFF_4.0 1 CG2R61 2 CG2R61 3 CG2R61 4 CG2R64 5 NG2R62 6 NG2R62 7 HGR61 8 HGR62 9 HGR62 10 HGR62
@<TRIPOS>MOLECULE
pyrimidine
 10 10 0 0 0
****
USER_CHARGES
INVALID_CHARGES
Pose:  13 Cluster:  13 Fr_nu: 4503649 TotEn:   -14.17
@<TRIPOS>ATOM
      1 C1        -58.1834    2.6174  -40.3508 C.ar   1 LIG      -0.13100
      2 C2        -57.6087    3.6424  -41.0745 C.ar   1 LIG       0.28900
      3 C3        -57.3546    1.9892  -39.4439 C.ar   1 LIG       0.28900
      4 C4        -55.6198    3.3422  -40.0156 C.ar   1 LIG       0.50700
      5 N1        -56.3251    4.0325  -40.9318 N.ar   1 LIG      -0.71900
      6 N2        -56.0629    2.3269  -39.2498 N.ar   1 LIG      -0.71900
      7 H1        -59.2161    2.3252  -40.4859 H      1 LIG       0.11500
      8 H2        -58.1821    4.1946  -41.8112 H      1 LIG       0.11400
      9 H3        -57.7171    1.1717  -38.8302 H      1 LIG       0.11400
     10 H4        -54.5854    3.6338  -39.8810 H      1 LIG       0.14100
@<TRIPOS>BOND
      1       1       2 ar
      2       1       3 ar
      3       2       5 ar
      4       3       6 ar
      5       4       5 ar
      6       4       6 ar
      7       1       7 1
      8       2       8 1
      9       3       9 1
     10       4      10 1
@<TRIPOS>ALT_TYPE
CGenFF_4.0_ALT_TYPE_SET
CGenFF_4.0 1 CG2R61 2 CG2R61 3 CG2R61 4 CG2R64 5 NG2R62 6 NG2R62 7 HGR61 8 HGR62 9 HGR62 10 HGR62
@<TRIPOS>MOLECULE
pyrimidine
 10 10 0 0 0
****
USER_CHARGES
INVALID_CHARGES
Pose:  14 Cluster:  14 Fr_nu: 146711 TotEn:   -14.08
@<TRIPOS>ATOM
      1 C1        -61.3862    2.9039  -43.4737 C.ar   1 LIG      -0.13100
      2 C2        -60.1730    2.5454  -42.9224 C.ar   1 LIG       0.28900
      3 C3        -61.3287    3.4508  -44.7393 C.ar   1 LIG       0.28900
      4 C4        -59.0650    3.2478  -44.7787 C.ar   1 LIG       0.50700
      5 N1        -58.9888    2.7039  -43.5492 N.ar   1 LIG      -0.71900
      6 N2        -60.1811    3.6381  -45.4235 N.ar   1 LIG      -0.71900
      7 H1        -62.3214    2.7655  -42.9479 H      1 LIG       0.11500
      8 H2        -60.1182    2.1078  -41.9315 H      1 LIG       0.11400
      9 H3        -62.2310    3.7636  -45.2534 H      1 LIG       0.11400
     10 H4        -58.1286    3.3876  -45.3049 H      1 LIG       0.14100
@<TRIPOS>BOND
      1       1       2 ar
      2       1       3 ar
      3       2       5 ar
      4       3       6 ar
      5       4       5 ar
      6       4       6 ar
      7       1       7 1
      8       2       8 1
      9       3       9 1
     10       4      10 1
@<TRIPOS>ALT_TYPE
CGenFF_4.0_ALT_TYPE_SET
CGenFF_4.0 1 CG2R61 2 CG2R61 3 CG2R61 4 CG2R64 5 NG2R62 6 NG2R62 7 HGR61 8 HGR62 9 HGR62 10 HGR62
@<TRIPOS>MOLECULE
pyrimidine
 10 10 0 0 0
****
USER_CHARGES
INVALID_CHARGES
Pose:  15 Cluster:  15 Fr_nu: 1428934 TotEn:   -13.88
@<TRIPOS>ATOM
      1 C1        -82.2188    1.3021  -40.1899 C.ar   1 LIG      -0.13100
      2 C2        -81.2346    0.7455  -39.3987 C.ar   1 LIG       0.28900
      3 C3        -82.9886    2.2765  -39.5883 C.ar   1 LIG       0.28900
      4 C4        -81.8272    2.0656  -37.6457 C.ar   1 LIG       0.50700
      5 N1        -81.0102    1.1049  -38.1178 N.ar   1 LIG      -0.71900
      6 N2        -82.8199    2.6842  -38.3133 N.ar   1 LIG      -0.71900
      7 H1        -82.3767    0.9944  -41.2149 H      1 LIG       0.11500
      8 H2        -80.5798   -0.0282  -39.7848 H      1 LIG       0.11400
      9 H3        -83.7871    2.7708  -40.1310 H      1 LIG       0.11400
     10 H4        -81.6700    2.3731  -36.6191 H      1 LIG       0.14100
@<TRIPOS>BOND
      1       1       2 ar
      2       1       3 ar
      3       2       5 ar
      4       3       6 ar
      5       4       5 ar
      6       4       6 ar
      7       1       7 1
      8       2       8 1
      9       3       9 1
     10       4      10 1
@<TRIPOS>ALT_TYPE
CGenFF_4.0_ALT_TYPE_SET
CGenFF_4.0 1 CG2R61 2 CG2R61 3 CG2R61 4 CG2R64 5 NG2R62 6 NG2R62 7 HGR61 8 HGR62 9 HGR62 10 HGR62
@<TRIPOS>MOLECULE
pyrimidine
 10 10 0 0 0
****
USER_CHARGES
INVALID_CHARGES
Pose:  16 Cluster:  16 Fr_nu: 1773760 TotEn:   -13.67
@<TRIPOS>ATOM
      1 C1        -75.5998  -23.6443  -40.2624 C.ar   1 LIG      -0.13100
      2 C2        -75.2053  -22.5885  -39.4659 C.ar   1 LIG       0.28900
      3 C3        -76.9051  -24.0604  -40.0986 C.ar   1 LIG       0.28900
      4 C4        -77.2639  -22.4760  -38.5087 C.ar   1 LIG       0.50700
      5 N1        -76.0143  -21.9785  -38.5751 N.ar   1 LIG      -0.71900
      6 N2        -77.7680  -23.4971  -39.2278 N.ar   1 LIG      -0.71900
      7 H1        -74.9293  -24.1151  -40.9688 H      1 LIG       0.11500
      8 H2        -74.1972  -22.1924  -39.5240 H      1 LIG       0.11400
      9 H3        -77.3053  -24.8838  -40.6804 H      1 LIG       0.11400
     10 H4        -77.9351  -22.0055  -37.8007 H      1 LIG       0.14100
@<TRIPOS>BOND
      1       1       2 ar
      2       1       3 ar
      3       2       5 ar
      4       3       6 ar
      5       4       5 ar
      6       4       6 ar
      7       1       7 1
      8       2       8 1
      9       3       9 1
     10       4      10 1
@<TRIPOS>ALT_TYPE
CGenFF_4.0_ALT_TYPE_SET
CGenFF_4.0 1 CG2R61 2 CG2R61 3 CG2R61 4 CG2R64 5 NG2R62 6 NG2R62 7 HGR61 8 HGR62 9 HGR62 10 HGR62
@<TRIPOS>MOLECULE
pyrimidine
 10 10 0 0 0
****
USER_CHARGES
INVALID_CHARGES
Pose:  17 Cluster:  17 Fr_nu: 120886 TotEn:   -13.53
@<TRIPOS>ATOM
      1 C1        -74.9294   -8.1126  -53.2408 C.ar   1 LIG      -0.13100
      2 C2        -75.9541   -7.7463  -54.0895 C.ar   1 LIG       0.28900
      3 C3        -75.2027   -9.1688  -52.3959 C.ar   1 LIG       0.28900
      4 C4        -77.3002   -9.3732  -53.2478 C.ar   1 LIG       0.50700
      5 N1        -77.1568   -8.3571  -54.1198 N.ar   1 LIG      -0.71900
      6 N2        -76.3816   -9.8244  -52.3724 N.ar   1 LIG      -0.71900
      7 H1        -73.9743   -7.6047  -53.2379 H      1 LIG       0.11500
      8 H2        -75.8324   -6.9269  -54.7896 H      1 LIG       0.11400
      9 H3        -74.4589   -9.5274  -51.6927 H      1 LIG       0.11400
     10 H4        -78.2568   -9.8812  -53.2497 H      1 LIG       0.14100
@<TRIPOS>BOND
      1       1       2 ar
      2       1       3 ar
      3       2       5 ar
      4       3       6 ar
      5       4       5 ar
      6       4       6 ar
      7       1       7 1
      8       2       8 1
      9       3       9 1
     10       4      10 1
@<TRIPOS>ALT_TYPE
CGenFF_4.0_ALT_TYPE_SET
CGenFF_4.0 1 CG2R61 2 CG2R61 3 CG2R61 4 CG2R64 5 NG2R62 6 NG2R62 7 HGR61 8 HGR62 9 HGR62 10 HGR62
@<TRIPOS>MOLECULE
pyrimidine
 10 10 0 0 0
****
USER_CHARGES
INVALID_CHARGES
Pose:  18 Cluster:  18 Fr_nu: 2063330 TotEn:   -13.42
@<TRIPOS>ATOM
      1 C1        -61.3141    2.4025  -42.9934 C.ar   1 LIG      -0.13100
      2 C2        -60.7599    2.9552  -41.8568 C.ar   1 LIG       0.28900
      3 C3        -61.0557    3.0740  -44.1708 C.ar   1 LIG       0.28900
      4 C4        -59.8295    4.6385  -43.0683 C.ar   1 LIG       0.50700
      5 N1        -60.0095    4.0764  -41.8579 N.ar   1 LIG      -0.71900
      6 N2        -60.3148    4.1991  -44.2452 N.ar   1 LIG      -0.71900
      7 H1        -61.9124    1.5017  -42.9632 H      1 LIG       0.11500
      8 H2        -60.9087    2.4977  -40.8847 H      1 LIG       0.11400
      9 H3        -61.4498    2.7154  -45.1156 H      1 LIG       0.11400
     10 H4        -59.2314    5.5411  -43.0986 H      1 LIG       0.14100
@<TRIPOS>BOND
      1       1       2 ar
      2       1       3 ar
      3       2       5 ar
      4       3       6 ar
      5       4       5 ar
      6       4       6 ar
      7       1       7 1
      8       2       8 1
      9       3       9 1
     10       4      10 1
@<TRIPOS>ALT_TYPE
CGenFF_4.0_ALT_TYPE_SET
CGenFF_4.0 1 CG2R61 2 CG2R61 3 CG2R61 4 CG2R64 5 NG2R62 6 NG2R62 7 HGR61 8 HGR62 9 HGR62 10 HGR62
@<TRIPOS>MOLECULE
pyrimidine
 10 10 0 0 0
****
USER_CHARGES
INVALID_CHARGES
Pose:  19 Cluster:  19 Fr_nu:    635 TotEn:   -13.32
@<TRIPOS>ATOM
      1 C1        -61.2356    2.1954  -43.9046 C.ar   1 LIG      -0.13100
      2 C2        -61.2148    2.7232  -42.6296 C.ar   1 LIG       0.28900
      3 C3        -60.0954    2.4001  -44.6542 C.ar   1 LIG       0.28900
      4 C4        -59.1144    3.5330  -42.9451 C.ar   1 LIG       0.50700
      5 N1        -60.1670    3.4001  -42.1157 N.ar   1 LIG      -0.71900
      6 N2        -59.0122    3.0669  -44.2045 N.ar   1 LIG      -0.71900
      7 H1        -62.0903    1.6566  -44.2912 H      1 LIG       0.11500
      8 H2        -62.0659    2.6129  -41.9664 H      1 LIG       0.11400
      9 H3        -60.0192    2.0226  -45.6682 H      1 LIG       0.11400
     10 H4        -58.2590    4.0735  -42.5586 H      1 LIG       0.14100
@<TRIPOS>BOND
      1       1       2 ar
      2       1       3 ar
      3       2       5 ar
      4       3       6 ar
      5       4       5 ar
      6       4       6 ar
      7       1       7 1
      8       2       8 1
      9       3       9 1
     10       4      10 1
@<TRIPOS>ALT_TYPE
CGenFF_4.0_ALT_TYPE_SET
CGenFF_4.0 1 CG2R61 2 CG2R61 3 CG2R61 4 CG2R64 5 NG2R62 6 NG2R62 7 HGR61 8 HGR62 9 HGR62 10 HGR62
@<TRIPOS>MOLECULE
pyrimidine
 10 10 0 0 0
****
USER_CHARGES
INVALID_CHARGES
Pose:  20 Cluster:  20 Fr_nu: 1595029 TotEn:   -13.28
@<TRIPOS>ATOM
      1 C1        -76.6081  -23.5649  -40.3182 C.ar   1 LIG      -0.13100
      2 C2        -76.5777  -22.2991  -39.7694 C.ar   1 LIG       0.28900
      3 C3        -77.0513  -24.5682  -39.4810 C.ar   1 LIG       0.28900
      4 C4        -77.3625  -23.0855  -37.7863 C.ar   1 LIG       0.50700
      5 N1        -76.9491  -22.0225  -38.5022 N.ar   1 LIG      -0.71900
      6 N2        -77.4376  -24.3635  -38.2046 N.ar   1 LIG      -0.71900
      7 H1        -76.3041  -23.7581  -41.3383 H      1 LIG       0.11500
      8 H2        -76.2435  -21.4469  -40.3512 H      1 LIG       0.11400
      9 H3        -77.1092  -25.5957  -39.8235 H      1 LIG       0.11400
     10 H4        -77.6659  -22.8925  -36.7646 H      1 LIG       0.14100
@<TRIPOS>BOND
      1       1       2 ar
      2       1       3 ar
      3       2       5 ar
      4       3       6 ar
      5       4       5 ar
      6       4       6 ar
      7       1       7 1
      8       2       8 1
      9       3       9 1
     10       4      10 1
@<TRIPOS>ALT_TYPE
CGenFF_4.0_ALT_TYPE_SET
CGenFF_4.0 1 CG2R61 2 CG2R61 3 CG2R61 4 CG2R64 5 NG2R62 6 NG2R62 7 HGR61 8 HGR62 9 HGR62 10 HGR62
@<TRIPOS>MOLECULE
pyrimidine
 10 10 0 0 0
****
USER_CHARGES
INVALID_CHARGES
Pose:  21 Cluster:  21 Fr_nu: 1350597 TotEn:   -13.16
@<TRIPOS>ATOM
      1 C1        -41.0617  -12.5786  -37.5790 C.ar   1 LIG      -0.13100
      2 C2        -39.7438  -12.7618  -37.2128 C.ar   1 LIG       0.28900
      3 C3        -41.9262  -13.5944  -37.2260 C.ar   1 LIG       0.28900
      4 C4        -40.2339  -14.7689  -36.2649 C.ar   1 LIG       0.50700
      5 N1        -39.2936  -13.8489  -36.5524 N.ar   1 LIG      -0.71900
      6 N2        -41.5451  -14.7079  -36.5663 N.ar   1 LIG      -0.71900
      7 H1        -41.3951  -11.6963  -38.1086 H      1 LIG       0.11500
      8 H2        -38.9910  -12.0171  -37.4475 H      1 LIG       0.11400
      9 H3        -42.9812  -13.5398  -37.4719 H      1 LIG       0.11400
     10 H4        -39.9001  -15.6530  -35.7356 H      1 LIG       0.14100
@<TRIPOS>BOND
      1       1       2 ar
      2       1       3 ar
      3       2       5 ar
      4       3       6 ar
      5       4       5 ar
      6       4       6 ar
      7       1       7 1
      8       2       8 1
      9       3       9 1
     10       4      10 1
@<TRIPOS>ALT_TYPE
CGenFF_4.0_ALT_TYPE_SET
CGenFF_4.0 1 CG2R61 2 CG2R61 3 CG2R61 4 CG2R64 5 NG2R62 6 NG2R62 7 HGR61 8 HGR62 9 HGR62 10 HGR62
@<TRIPOS>MOLECULE
pyrimidine
 10 10 0 0 0
****
USER_CHARGES
INVALID_CHARGES
Pose:  22 Cluster:  22 Fr_nu: 2969484 TotEn:   -13.07
@<TRIPOS>ATOM
      1 C1        -50.2598  -11.1002  -43.2776 C.ar   1 LIG      -0.13100
      2 C2        -50.7722  -12.3144  -42.8681 C.ar   1 LIG       0.28900
      3 C3        -49.0705  -11.1588  -43.9750 C.ar   1 LIG       0.28900
      4 C4        -49.0235  -13.4249  -43.8037 C.ar   1 LIG       0.50700
      5 N1        -50.1781  -13.5003  -43.1149 N.ar   1 LIG      -0.71900
      6 N2        -48.4224  -12.3081  -44.2567 N.ar   1 LIG      -0.71900
      7 H1        -50.7578  -10.1636  -43.0656 H      1 LIG       0.11500
      8 H2        -51.7027  -12.3684  -42.3134 H      1 LIG       0.11400
      9 H3        -48.5910  -10.2557  -44.3368 H      1 LIG       0.11400
     10 H4        -48.5241  -14.3625  -44.0152 H      1 LIG       0.14100
@<TRIPOS>BOND
      1       1       2 ar
      2       1       3 ar
      3       2       5 ar
      4       3       6 ar
      5       4       5 ar
      6       4       6 ar
      7       1       7 1
      8       2       8 1
      9       3       9 1
     10       4      10 1
@<TRIPOS>ALT_TYPE
CGenFF_4.0_ALT_TYPE_SET
CGenFF_4.0 1 CG2R61 2 CG2R61 3 CG2R61 4 CG2R64 5 NG2R62 6 NG2R62 7 HGR61 8 HGR62 9 HGR62 10 HGR62
@<TRIPOS>MOLECULE
pyrimidine
 10 10 0 0 0
****
USER_CHARGES
INVALID_CHARGES
Pose:  23 Cluster:  23 Fr_nu: 1405015 TotEn:   -12.93
@<TRIPOS>ATOM
      1 C1        -50.1281  -11.0020  -43.2277 C.ar   1 LIG      -0.13100
      2 C2        -50.4168  -12.0510  -42.3787 C.ar   1 LIG       0.28900
      3 C3        -48.8098  -10.8982  -43.6216 C.ar   1 LIG       0.28900
      4 C4        -48.2471  -12.7285  -42.3967 C.ar   1 LIG       0.50700
      5 N1        -49.4973  -12.9363  -41.9417 N.ar   1 LIG      -0.71900
      6 N2        -47.8394  -11.7469  -43.2238 N.ar   1 LIG      -0.71900
      7 H1        -50.8859  -10.3064  -43.5625 H      1 LIG       0.11500
      8 H2        -51.4259  -12.2130  -42.0155 H      1 LIG       0.11400
      9 H3        -48.4874  -10.1052  -44.2877 H      1 LIG       0.11400
     10 H4        -47.4879  -13.4242  -42.0608 H      1 LIG       0.14100
@<TRIPOS>BOND
      1       1       2 ar
      2       1       3 ar
      3       2       5 ar
      4       3       6 ar
      5       4       5 ar
      6       4       6 ar
      7       1       7 1
      8       2       8 1
      9       3       9 1
     10       4      10 1
@<TRIPOS>ALT_TYPE
CGenFF_4.0_ALT_TYPE_SET
CGenFF_4.0 1 CG2R61 2 CG2R61 3 CG2R61 4 CG2R64 5 NG2R62 6 NG2R62 7 HGR61 8 HGR62 9 HGR62 10 HGR62
@<TRIPOS>MOLECULE
pyrimidine
 10 10 0 0 0
****
USER_CHARGES
INVALID_CHARGES
Pose:  24 Cluster:  24 Fr_nu:  10947 TotEn:   -12.91
@<TRIPOS>ATOM
      1 C1        -52.4697  -11.4641  -44.0063 C.ar   1 LIG      -0.13100
      2 C2        -52.4862  -12.1107  -45.2254 C.ar   1 LIG       0.28900
      3 C3        -51.2189  -11.2160  -43.4790 C.ar   1 LIG       0.28900
      4 C4        -50.2150  -12.1916  -45.2700 C.ar   1 LIG       0.50700
      5 N1        -51.3737  -12.4902  -45.8877 N.ar   1 LIG      -0.71900
      6 N2        -50.0663  -11.5673  -44.0859 N.ar   1 LIG      -0.71900
      7 H1        -53.3780  -11.1711  -43.4971 H      1 LIG       0.11500
      8 H2        -53.4229  -12.3486  -45.7178 H      1 LIG       0.11400
      9 H3        -51.1056  -10.7132  -42.5247 H      1 LIG       0.11400
     10 H4        -49.3054  -12.4858  -45.7791 H      1 LIG       0.14100
@<TRIPOS>BOND
      1       1       2 ar
      2       1       3 ar
      3       2       5 ar
      4       3       6 ar
      5       4       5 ar
      6       4       6 ar
      7       1       7 1
      8       2       8 1
      9       3       9 1
     10       4      10 1
@<TRIPOS>ALT_TYPE
CGenFF_4.0_ALT_TYPE_SET
CGenFF_4.0 1 CG2R61 2 CG2R61 3 CG2R61 4 CG2R64 5 NG2R62 6 NG2R62 7 HGR61 8 HGR62 9 HGR62 10 HGR62
@<TRIPOS>MOLECULE
pyrimidine
 10 10 0 0 0
****
USER_CHARGES
INVALID_CHARGES
Pose:  25 Cluster:  25 Fr_nu: 2233925 TotEn:   -12.80
@<TRIPOS>ATOM
      1 C1        -59.4651    2.6541  -41.1391 C.ar   1 LIG      -0.13100
      2 C2        -58.8360    2.6568  -39.9108 C.ar   1 LIG       0.28900
      3 C3        -58.6330    2.5601  -42.2358 C.ar   1 LIG       0.28900
      4 C4        -56.7960    2.4870  -40.8990 C.ar   1 LIG       0.50700
      5 N1        -57.4986    2.5743  -39.7535 N.ar   1 LIG      -0.71900
      6 N2        -57.2891    2.4748  -42.1521 N.ar   1 LIG      -0.71900
      7 H1        -60.5404    2.7215  -41.2359 H      1 LIG       0.11500
      8 H2        -59.4076    2.7275  -38.9917 H      1 LIG       0.11400
      9 H3        -59.0360    2.5512  -43.2427 H      1 LIG       0.11400
     10 H4        -55.7192    2.4206  -40.8023 H      1 LIG       0.14100
@<TRIPOS>BOND
      1       1       2 ar
      2       1       3 ar
      3       2       5 ar
      4       3       6 ar
      5       4       5 ar
      6       4       6 ar
      7       1       7 1
      8       2       8 1
      9       3       9 1
     10       4      10 1
@<TRIPOS>ALT_TYPE
CGenFF_4.0_ALT_TYPE_SET
CGenFF_4.0 1 CG2R61 2 CG2R61 3 CG2R61 4 CG2R64 5 NG2R62 6 NG2R62 7 HGR61 8 HGR62 9 HGR62 10 HGR62
@<TRIPOS>MOLECULE
pyrimidine
 10 10 0 0 0
****
USER_CHARGES
INVALID_CHARGES
Pose:  26 Cluster:  26 Fr_nu: 620210 TotEn:   -12.63
@<TRIPOS>ATOM
      1 C1        -52.1079  -12.2147  -44.7974 C.ar   1 LIG      -0.13100
      2 C2        -52.1666  -11.2613  -43.8014 C.ar   1 LIG       0.28900
      3 C3        -50.8708  -12.7917  -44.9994 C.ar   1 LIG       0.28900
      4 C4        -49.9554  -11.5274  -43.3470 C.ar   1 LIG       0.50700
      5 N1        -51.1059  -10.8919  -43.0540 N.ar   1 LIG      -0.71900
      6 N2        -49.7690  -12.4706  -44.2900 N.ar   1 LIG      -0.71900
      7 H1        -52.9751  -12.4916  -45.3819 H      1 LIG       0.11500
      8 H2        -53.0964  -10.7529  -43.5702 H      1 LIG       0.11400
      9 H3        -50.7269  -13.5506  -45.7608 H      1 LIG       0.11400
     10 H4        -49.0867  -11.2496  -42.7627 H      1 LIG       0.14100
@<TRIPOS>BOND
      1       1       2 ar
      2       1       3 ar
      3       2       5 ar
      4       3       6 ar
      5       4       5 ar
      6       4       6 ar
      7       1       7 1
      8       2       8 1
      9       3       9 1
     10       4      10 1
@<TRIPOS>ALT_TYPE
CGenFF_4.0_ALT_TYPE_SET
CGenFF_4.0 1 CG2R61 2 CG2R61 3 CG2R61 4 CG2R64 5 NG2R62 6 NG2R62 7 HGR61 8 HGR62 9 HGR62 10 HGR62
@<TRIPOS>MOLECULE
pyrimidine
 10 10 0 0 0
****
USER_CHARGES
INVALID_CHARGES
Pose:  27 Cluster:  27 Fr_nu: 2630814 TotEn:   -12.27
@<TRIPOS>ATOM
      1 C1        -50.4981    3.9070  -34.5368 C.ar   1 LIG      -0.13100
      2 C2        -50.3530    5.2754  -34.4322 C.ar   1 LIG       0.28900
      3 C3        -51.6435    3.4750  -35.1734 C.ar   1 LIG       0.28900
      4 C4        -52.3255    5.6172  -35.5090 C.ar   1 LIG       0.50700
      5 N1        -51.2506    6.1629  -34.9089 N.ar   1 LIG      -0.71900
      6 N2        -52.5820    4.3054  -35.6734 N.ar   1 LIG      -0.71900
      7 H1        -49.7620    3.2180  -34.1450 H      1 LIG       0.11500
      8 H2        -49.4849    5.7088  -33.9475 H      1 LIG       0.11400
      9 H3        -51.8448    2.4170  -35.3024 H      1 LIG       0.11400
     10 H4        -53.0633    6.3069  -35.9004 H      1 LIG       0.14100
@<TRIPOS>BOND
      1       1       2 ar
      2       1       3 ar
      3       2       5 ar
      4       3       6 ar
      5       4       5 ar
      6       4       6 ar
      7       1       7 1
      8       2       8 1
      9       3       9 1
     10       4      10 1
@<TRIPOS>ALT_TYPE
CGenFF_4.0_ALT_TYPE_SET
CGenFF_4.0 1 CG2R61 2 CG2R61 3 CG2R61 4 CG2R64 5 NG2R62 6 NG2R62 7 HGR61 8 HGR62 9 HGR62 10 HGR62
@<TRIPOS>MOLECULE
pyrimidine
 10 10 0 0 0
****
USER_CHARGES
INVALID_CHARGES
Pose:  28 Cluster:  28 Fr_nu: 2528213 TotEn:   -12.25
@<TRIPOS>ATOM
      1 C1        -82.9385  -15.5924  -46.5008 C.ar   1 LIG      -0.13100
      2 C2        -83.1318  -16.8773  -46.0359 C.ar   1 LIG       0.28900
      3 C3        -81.7115  -15.3460  -47.0818 C.ar   1 LIG       0.28900
      4 C4        -81.0501  -17.4893  -46.7132 C.ar   1 LIG       0.50700
      5 N1        -82.2057  -17.8542  -46.1261 N.ar   1 LIG      -0.71900
      6 N2        -80.7403  -16.2744  -47.2050 N.ar   1 LIG      -0.71900
      7 H1        -83.6993  -14.8281  -46.4151 H      1 LIG       0.11500
      8 H2        -84.0649  -17.1650  -45.5637 H      1 LIG       0.11400
      9 H3        -81.4676  -14.3653  -47.4757 H      1 LIG       0.11400
     10 H4        -80.2878  -18.2540  -46.7981 H      1 LIG       0.14100
@<TRIPOS>BOND
      1       1       2 ar
      2       1       3 ar
      3       2       5 ar
      4       3       6 ar
      5       4       5 ar
      6       4       6 ar
      7       1       7 1
      8       2       8 1
      9       3       9 1
     10       4      10 1
@<TRIPOS>ALT_TYPE
CGenFF_4.0_ALT_TYPE_SET
CGenFF_4.0 1 CG2R61 2 CG2R61 3 CG2R61 4 CG2R64 5 NG2R62 6 NG2R62 7 HGR61 8 HGR62 9 HGR62 10 HGR62
@<TRIPOS>MOLECULE
pyrimidine
 10 10 0 0 0
****
USER_CHARGES
INVALID_CHARGES
Pose:  29 Cluster:  29 Fr_nu: 377057 TotEn:   -12.22
@<TRIPOS>ATOM
      1 C1        -68.7155  -22.9825  -42.2854 C.ar   1 LIG      -0.13100
      2 C2        -67.9251  -23.7389  -41.4441 C.ar   1 LIG       0.28900
      3 C3        -68.5704  -23.2405  -43.6331 C.ar   1 LIG       0.28900
      4 C4        -67.0071  -24.8357  -43.2108 C.ar   1 LIG       0.50700
      5 N1        -67.0569  -24.6776  -41.8744 N.ar   1 LIG      -0.71900
      6 N2        -67.7225  -24.1633  -44.1327 N.ar   1 LIG      -0.71900
      7 H1        -69.4037  -22.2357  -41.9126 H      1 LIG       0.11500
      8 H2        -67.9697  -23.6067  -40.3685 H      1 LIG       0.11400
      9 H3        -69.1491  -22.6954  -44.3709 H      1 LIG       0.11400
     10 H4        -66.3172  -25.5825  -43.5844 H      1 LIG       0.14100
@<TRIPOS>BOND
      1       1       2 ar
      2       1       3 ar
      3       2       5 ar
      4       3       6 ar
      5       4       5 ar
      6       4       6 ar
      7       1       7 1
      8       2       8 1
      9       3       9 1
     10       4      10 1
@<TRIPOS>ALT_TYPE
CGenFF_4.0_ALT_TYPE_SET
CGenFF_4.0 1 CG2R61 2 CG2R61 3 CG2R61 4 CG2R64 5 NG2R62 6 NG2R62 7 HGR61 8 HGR62 9 HGR62 10 HGR62
@<TRIPOS>MOLECULE
pyrimidine
 10 10 0 0 0
****
USER_CHARGES
INVALID_CHARGES
Pose:  30 Cluster:  30 Fr_nu: 4150837 TotEn:   -12.20
@<TRIPOS>ATOM
      1 C1        -59.3847    2.6308  -41.2817 C.ar   1 LIG      -0.13100
      2 C2        -58.3681    1.7499  -40.9737 C.ar   1 LIG       0.28900
      3 C3        -58.9837    3.8897  -41.6799 C.ar   1 LIG       0.28900
      4 C4        -56.7952    3.3213  -41.4468 C.ar   1 LIG       0.50700
      5 N1        -57.0577    2.0629  -41.0455 N.ar   1 LIG      -0.71900
      6 N2        -57.6928    4.2705  -41.7739 N.ar   1 LIG      -0.71900
      7 H1        -60.4280    2.3528  -41.2151 H      1 LIG       0.11500
      8 H2        -58.5860    0.7377  -40.6508 H      1 LIG       0.11400
      9 H3        -59.7114    4.6501  -41.9417 H      1 LIG       0.11400
     10 H4        -55.7507    3.6003  -41.5126 H      1 LIG       0.14100
@<TRIPOS>BOND
      1       1       2 ar
      2       1       3 ar
      3       2       5 ar
      4       3       6 ar
      5       4       5 ar
      6       4       6 ar
      7       1       7 1
      8       2       8 1
      9       3       9 1
     10       4      10 1
@<TRIPOS>ALT_TYPE
CGenFF_4.0_ALT_TYPE_SET
CGenFF_4.0 1 CG2R61 2 CG2R61 3 CG2R61 4 CG2R64 5 NG2R62 6 NG2R62 7 HGR61 8 HGR62 9 HGR62 10 HGR62
@<TRIPOS>MOLECULE
pyrimidine
 10 10 0 0 0
****
USER_CHARGES
INVALID_CHARGES
Pose:  31 Cluster:  31 Fr_nu: 2569813 TotEn:   -12.20
@<TRIPOS>ATOM
      1 C1        -63.1200    0.8643  -26.0906 C.ar   1 LIG      -0.13100
      2 C2        -62.9542   -0.5044  -26.1525 C.ar   1 LIG       0.28900
      3 C3        -62.3180    1.5223  -25.1808 C.ar   1 LIG       0.28900
      4 C4        -61.3517   -0.4335  -24.5419 C.ar   1 LIG       0.50700
      5 N1        -62.0760   -1.1882  -25.3900 N.ar   1 LIG      -0.71900
      6 N2        -61.4198    0.9026  -24.3874 N.ar   1 LIG      -0.71900
      7 H1        -63.8326    1.3871  -26.7144 H      1 LIG       0.11500
      8 H2        -63.5408   -1.1067  -26.8377 H      1 LIG       0.11400
      9 H3        -62.3777    2.5986  -25.0605 H      1 LIG       0.11400
     10 H4        -60.6391   -0.9570  -23.9164 H      1 LIG       0.14100
@<TRIPOS>BOND
      1       1       2 ar
      2       1       3 ar
      3       2       5 ar
      4       3       6 ar
      5       4       5 ar
      6       4       6 ar
      7       1       7 1
      8       2       8 1
      9       3       9 1
     10       4      10 1
@<TRIPOS>ALT_TYPE
CGenFF_4.0_ALT_TYPE_SET
CGenFF_4.0 1 CG2R61 2 CG2R61 3 CG2R61 4 CG2R64 5 NG2R62 6 NG2R62 7 HGR61 8 HGR62 9 HGR62 10 HGR62
@<TRIPOS>MOLECULE
pyrimidine
 10 10 0 0 0
****
USER_CHARGES
INVALID_CHARGES
Pose:  32 Cluster:  32 Fr_nu: 2007664 TotEn:   -12.15
@<TRIPOS>ATOM
      1 C1        -69.4539  -23.1720  -43.0775 C.ar   1 LIG      -0.13100
      2 C2        -69.9949  -23.6499  -41.9013 C.ar   1 LIG       0.28900
      3 C3        -69.7216  -23.9207  -44.2053 C.ar   1 LIG       0.28900
      4 C4        -70.9313  -25.4124  -42.9894 C.ar   1 LIG       0.50700
      5 N1        -70.7413  -24.7709  -41.8207 N.ar   1 LIG      -0.71900
      6 N2        -70.4592  -25.0503  -44.1976 N.ar   1 LIG      -0.71900
      7 H1        -68.8585  -22.2695  -43.1130 H      1 LIG       0.11500
      8 H2        -69.8381  -23.1288  -40.9631 H      1 LIG       0.11400
      9 H3        -69.3381  -23.6242  -45.1756 H      1 LIG       0.11400
     10 H4        -71.5264  -26.3167  -42.9539 H      1 LIG       0.14100
@<TRIPOS>BOND
      1       1       2 ar
      2       1       3 ar
      3       2       5 ar
      4       3       6 ar
      5       4       5 ar
      6       4       6 ar
      7       1       7 1
      8       2       8 1
      9       3       9 1
     10       4      10 1
@<TRIPOS>ALT_TYPE
CGenFF_4.0_ALT_TYPE_SET
CGenFF_4.0 1 CG2R61 2 CG2R61 3 CG2R61 4 CG2R64 5 NG2R62 6 NG2R62 7 HGR61 8 HGR62 9 HGR62 10 HGR62
@<TRIPOS>MOLECULE
pyrimidine
 10 10 0 0 0
****
USER_CHARGES
INVALID_CHARGES
Pose:  33 Cluster:  33 Fr_nu:   2939 TotEn:   -11.98
@<TRIPOS>ATOM
      1 C1        -46.5433   -9.4497  -39.3740 C.ar   1 LIG      -0.13100
      2 C2        -45.7132  -10.2552  -38.6212 C.ar   1 LIG       0.28900
      3 C3        -47.5616   -8.8282  -38.6807 C.ar   1 LIG       0.28900
      4 C4        -46.8872   -9.7853  -36.7323 C.ar   1 LIG       0.50700
      5 N1        -45.8567  -10.4462  -37.2933 N.ar   1 LIG      -0.71900
      6 N2        -47.7638   -8.9742  -37.3547 N.ar   1 LIG      -0.71900
      7 H1        -46.4048   -9.3146  -40.4383 H      1 LIG       0.11500
      8 H2        -44.8849  -10.7850  -39.0790 H      1 LIG       0.11400
      9 H3        -48.2648   -8.1764  -39.1876 H      1 LIG       0.11400
     10 H4        -47.0267   -9.9213  -35.6668 H      1 LIG       0.14100
@<TRIPOS>BOND
      1       1       2 ar
      2       1       3 ar
      3       2       5 ar
      4       3       6 ar
      5       4       5 ar
      6       4       6 ar
      7       1       7 1
      8       2       8 1
      9       3       9 1
     10       4      10 1
@<TRIPOS>ALT_TYPE
CGenFF_4.0_ALT_TYPE_SET
CGenFF_4.0 1 CG2R61 2 CG2R61 3 CG2R61 4 CG2R64 5 NG2R62 6 NG2R62 7 HGR61 8 HGR62 9 HGR62 10 HGR62
@<TRIPOS>MOLECULE
pyrimidine
 10 10 0 0 0
****
USER_CHARGES
INVALID_CHARGES
Pose:  34 Cluster:  34 Fr_nu: 721604 TotEn:   -11.96
@<TRIPOS>ATOM
      1 C1        -48.3979   -9.6977  -24.5631 C.ar   1 LIG      -0.13100
      2 C2        -48.0831   -9.7810  -23.2220 C.ar   1 LIG       0.28900
      3 C3        -48.5851  -10.9030  -25.2083 C.ar   1 LIG       0.28900
      4 C4        -48.1652  -12.0515  -23.2922 C.ar   1 LIG       0.50700
      5 N1        -47.9583  -10.9455  -22.5523 N.ar   1 LIG      -0.71900
      6 N2        -48.4760  -12.1031  -24.6016 N.ar   1 LIG      -0.71900
      7 H1        -48.4915   -8.7494  -25.0751 H      1 LIG       0.11500
      8 H2        -47.9175   -8.8864  -22.6315 H      1 LIG       0.11400
      9 H3        -48.8348  -10.9381  -26.2632 H      1 LIG       0.11400
     10 H4        -48.0703  -13.0011  -22.7800 H      1 LIG       0.14100
@<TRIPOS>BOND
      1       1       2 ar
      2       1       3 ar
      3       2       5 ar
      4       3       6 ar
      5       4       5 ar
      6       4       6 ar
      7       1       7 1
      8       2       8 1
      9       3       9 1
     10       4      10 1
@<TRIPOS>ALT_TYPE
CGenFF_4.0_ALT_TYPE_SET
CGenFF_4.0 1 CG2R61 2 CG2R61 3 CG2R61 4 CG2R64 5 NG2R62 6 NG2R62 7 HGR61 8 HGR62 9 HGR62 10 HGR62
@<TRIPOS>MOLECULE
pyrimidine
 10 10 0 0 0
****
USER_CHARGES
INVALID_CHARGES
Pose:  35 Cluster:  35 Fr_nu: 122378 TotEn:   -11.94
@<TRIPOS>ATOM
      1 C1        -40.6625  -12.5451  -37.7674 C.ar   1 LIG      -0.13100
      2 C2        -40.2388  -13.8490  -37.6096 C.ar   1 LIG       0.28900
      3 C3        -41.5767  -12.0975  -36.8358 C.ar   1 LIG       0.28900
      4 C4        -41.5586  -14.1090  -35.7772 C.ar   1 LIG       0.50700
      5 N1        -40.6678  -14.6622  -36.6222 N.ar   1 LIG      -0.71900
      6 N2        -42.0482  -12.8553  -35.8240 N.ar   1 LIG      -0.71900
      7 H1        -40.3016  -11.9151  -38.5693 H      1 LIG       0.11500
      8 H2        -39.5212  -14.2889  -38.2937 H      1 LIG       0.11400
      9 H3        -41.9678  -11.0868  -36.8790 H      1 LIG       0.11400
     10 H4        -41.9210  -14.7400  -34.9749 H      1 LIG       0.14100
@<TRIPOS>BOND
      1       1       2 ar
      2       1       3 ar
      3       2       5 ar
      4       3       6 ar
      5       4       5 ar
      6       4       6 ar
      7       1       7 1
      8       2       8 1
      9       3       9 1
     10       4      10 1
@<TRIPOS>ALT_TYPE
CGenFF_4.0_ALT_TYPE_SET
CGenFF_4.0 1 CG2R61 2 CG2R61 3 CG2R61 4 CG2R64 5 NG2R62 6 NG2R62 7 HGR61 8 HGR62 9 HGR62 10 HGR62
@<TRIPOS>MOLECULE
pyrimidine
 10 10 0 0 0
****
USER_CHARGES
INVALID_CHARGES
Pose:  36 Cluster:  36 Fr_nu:    294 TotEn:   -11.79
@<TRIPOS>ATOM
      1 C1        -62.7044    3.0672  -43.3348 C.ar   1 LIG      -0.13100
      2 C2        -62.2032    4.3478  -43.4508 C.ar   1 LIG       0.28900
      3 C3        -61.9040    2.0646  -43.8428 C.ar   1 LIG       0.28900
      4 C4        -60.3266    3.5745  -44.4742 C.ar   1 LIG       0.50700
      5 N1        -61.0135    4.6386  -44.0169 N.ar   1 LIG      -0.71900
      6 N2        -60.7050    2.2831  -44.4214 N.ar   1 LIG      -0.71900
      7 H1        -63.6624    2.8629  -42.8759 H      1 LIG       0.11500
      8 H2        -62.7614    5.2008  -43.0805 H      1 LIG       0.11400
      9 H3        -62.2144    1.0263  -43.7977 H      1 LIG       0.11400
     10 H4        -59.3678    3.7790  -44.9348 H      1 LIG       0.14100
@<TRIPOS>BOND
      1       1       2 ar
      2       1       3 ar
      3       2       5 ar
      4       3       6 ar
      5       4       5 ar
      6       4       6 ar
      7       1       7 1
      8       2       8 1
      9       3       9 1
     10       4      10 1
@<TRIPOS>ALT_TYPE
CGenFF_4.0_ALT_TYPE_SET
CGenFF_4.0 1 CG2R61 2 CG2R61 3 CG2R61 4 CG2R64 5 NG2R62 6 NG2R62 7 HGR61 8 HGR62 9 HGR62 10 HGR62
@<TRIPOS>MOLECULE
pyrimidine
 10 10 0 0 0
****
USER_CHARGES
INVALID_CHARGES
Pose:  37 Cluster:  37 Fr_nu:  71138 TotEn:   -11.74
@<TRIPOS>ATOM
      1 C1        -76.9831  -23.9377  -38.0820 C.ar   1 LIG      -0.13100
      2 C2        -76.9577  -24.4707  -39.3547 C.ar   1 LIG       0.28900
      3 C3        -76.5040  -22.6491  -37.9647 C.ar   1 LIG       0.28900
      4 C4        -76.0616  -22.5569  -40.1924 C.ar   1 LIG       0.50700
      5 N1        -76.5020  -23.8058  -40.4367 N.ar   1 LIG      -0.71900
      6 N2        -76.0337  -21.9266  -39.0026 N.ar   1 LIG      -0.71900
      7 H1        -77.3543  -24.4940  -37.2317 H      1 LIG       0.11500
      8 H2        -77.3137  -25.4773  -39.5450 H      1 LIG       0.11400
      9 H3        -76.4836  -22.1468  -37.0036 H      1 LIG       0.11400
     10 H4        -75.6889  -22.0001  -41.0434 H      1 LIG       0.14100
@<TRIPOS>BOND
      1       1       2 ar
      2       1       3 ar
      3       2       5 ar
      4       3       6 ar
      5       4       5 ar
      6       4       6 ar
      7       1       7 1
      8       2       8 1
      9       3       9 1
     10       4      10 1
@<TRIPOS>ALT_TYPE
CGenFF_4.0_ALT_TYPE_SET
CGenFF_4.0 1 CG2R61 2 CG2R61 3 CG2R61 4 CG2R64 5 NG2R62 6 NG2R62 7 HGR61 8 HGR62 9 HGR62 10 HGR62
@<TRIPOS>MOLECULE
pyrimidine
 10 10 0 0 0
****
USER_CHARGES
INVALID_CHARGES
Pose:  38 Cluster:  38 Fr_nu: 2372006 TotEn:   -11.51
@<TRIPOS>ATOM
      1 C1        -51.4168    4.4893  -34.1900 C.ar   1 LIG      -0.13100
      2 C2        -51.1288    4.2800  -35.5233 C.ar   1 LIG       0.28900
      3 C3        -51.5214    5.8093  -33.8018 C.ar   1 LIG       0.28900
      4 C4        -51.0821    6.5184  -35.9163 C.ar   1 LIG       0.50700
      5 N1        -50.9545    5.2751  -36.4176 N.ar   1 LIG      -0.71900
      6 N2        -51.3594    6.8528  -34.6415 N.ar   1 LIG      -0.71900
      7 H1        -51.5515    3.6718  -33.4945 H      1 LIG       0.11500
      8 H2        -51.0271    3.2761  -35.9210 H      1 LIG       0.11400
      9 H3        -51.7445    6.0723  -32.7735 H      1 LIG       0.11400
     10 H4        -50.9461    7.3371  -36.6123 H      1 LIG       0.14100
@<TRIPOS>BOND
      1       1       2 ar
      2       1       3 ar
      3       2       5 ar
      4       3       6 ar
      5       4       5 ar
      6       4       6 ar
      7       1       7 1
      8       2       8 1
      9       3       9 1
     10       4      10 1
@<TRIPOS>ALT_TYPE
CGenFF_4.0_ALT_TYPE_SET
CGenFF_4.0 1 CG2R61 2 CG2R61 3 CG2R61 4 CG2R64 5 NG2R62 6 NG2R62 7 HGR61 8 HGR62 9 HGR62 10 HGR62
@<TRIPOS>MOLECULE
pyrimidine
 10 10 0 0 0
****
USER_CHARGES
INVALID_CHARGES
Pose:  39 Cluster:  39 Fr_nu: 3377761 TotEn:   -11.48
@<TRIPOS>ATOM
      1 C1        -39.4866  -12.7521  -37.7182 C.ar   1 LIG      -0.13100
      2 C2        -38.3979  -13.1642  -36.9770 C.ar   1 LIG       0.28900
      3 C3        -40.5171  -13.6637  -37.8231 C.ar   1 LIG       0.28900
      4 C4        -39.3807  -15.1701  -36.5557 C.ar   1 LIG       0.50700
      5 N1        -38.3113  -14.3708  -36.3797 N.ar   1 LIG      -0.71900
      6 N2        -40.4975  -14.8862  -37.2527 N.ar   1 LIG      -0.71900
      7 H1        -39.5292  -11.7780  -38.1867 H      1 LIG       0.11500
      8 H2        -37.5395  -12.5158  -36.8391 H      1 LIG       0.11400
      9 H3        -41.4139  -13.4295  -38.3863 H      1 LIG       0.11400
     10 H4        -39.3377  -16.1459  -36.0876 H      1 LIG       0.14100
@<TRIPOS>BOND
      1       1       2 ar
      2       1       3 ar
      3       2       5 ar
      4       3       6 ar
      5       4       5 ar
      6       4       6 ar
      7       1       7 1
      8       2       8 1
      9       3       9 1
     10       4      10 1
@<TRIPOS>ALT_TYPE
CGenFF_4.0_ALT_TYPE_SET
CGenFF_4.0 1 CG2R61 2 CG2R61 3 CG2R61 4 CG2R64 5 NG2R62 6 NG2R62 7 HGR61 8 HGR62 9 HGR62 10 HGR62
@<TRIPOS>MOLECULE
pyrimidine
 10 10 0 0 0
****
USER_CHARGES
INVALID_CHARGES
Pose:  40 Cluster:  40 Fr_nu: 1300695 TotEn:   -11.46
@<TRIPOS>ATOM
      1 C1        -41.9417  -11.9730  -36.6963 C.ar   1 LIG      -0.13100
      2 C2        -42.4819  -12.8735  -35.8008 C.ar   1 LIG       0.28900
      3 C3        -40.8373  -12.4156  -37.3952 C.ar   1 LIG       0.28900
      4 C4        -40.9110  -14.4263  -36.3377 C.ar   1 LIG       0.50700
      5 N1        -41.9901  -14.1130  -35.5955 N.ar   1 LIG      -0.71900
      6 N2        -40.2934  -13.6405  -37.2403 N.ar   1 LIG      -0.71900
      7 H1        -42.3568  -10.9846  -36.8407 H      1 LIG       0.11500
      8 H2        -43.3511  -12.6150  -35.2058 H      1 LIG       0.11400
      9 H3        -40.3439  -11.7779  -38.1207 H      1 LIG       0.11400
     10 H4        -40.4945  -15.4156  -36.1924 H      1 LIG       0.14100
@<TRIPOS>BOND
      1       1       2 ar
      2       1       3 ar
      3       2       5 ar
      4       3       6 ar
      5       4       5 ar
      6       4       6 ar
      7       1       7 1
      8       2       8 1
      9       3       9 1
     10       4      10 1
@<TRIPOS>ALT_TYPE
CGenFF_4.0_ALT_TYPE_SET
CGenFF_4.0 1 CG2R61 2 CG2R61 3 CG2R61 4 CG2R64 5 NG2R62 6 NG2R62 7 HGR61 8 HGR62 9 HGR62 10 HGR62
@<TRIPOS>MOLECULE
pyrimidine
 10 10 0 0 0
****
USER_CHARGES
INVALID_CHARGES
Pose:  41 Cluster:  41 Fr_nu: 103846 TotEn:   -11.25
@<TRIPOS>ATOM
      1 C1        -63.5631    1.1161  -26.5504 C.ar   1 LIG      -0.13100
      2 C2        -62.4972    1.2259  -25.6807 C.ar   1 LIG       0.28900
      3 C3        -64.0567   -0.1597  -26.7317 C.ar   1 LIG       0.28900
      4 C4        -62.5181   -1.0137  -25.2928 C.ar   1 LIG       0.50700
      5 N1        -61.9478    0.1780  -25.0324 N.ar   1 LIG      -0.71900
      6 N2        -63.5565   -1.2515  -26.1168 N.ar   1 LIG      -0.71900
      7 H1        -63.9840    1.9741  -27.0572 H      1 LIG       0.11500
      8 H2        -62.0421    2.1887  -25.4752 H      1 LIG       0.11400
      9 H3        -64.8930   -0.3449  -27.3971 H      1 LIG       0.11400
     10 H4        -62.0961   -1.8731  -24.7863 H      1 LIG       0.14100
@<TRIPOS>BOND
      1       1       2 ar
      2       1       3 ar
      3       2       5 ar
      4       3       6 ar
      5       4       5 ar
      6       4       6 ar
      7       1       7 1
      8       2       8 1
      9       3       9 1
     10       4      10 1
@<TRIPOS>ALT_TYPE
CGenFF_4.0_ALT_TYPE_SET
CGenFF_4.0 1 CG2R61 2 CG2R61 3 CG2R61 4 CG2R64 5 NG2R62 6 NG2R62 7 HGR61 8 HGR62 9 HGR62 10 HGR62
@<TRIPOS>MOLECULE
pyrimidine
 10 10 0 0 0
****
USER_CHARGES
INVALID_CHARGES
Pose:  42 Cluster:  42 Fr_nu:  13162 TotEn:   -10.96
@<TRIPOS>ATOM
      1 C1        -51.8301  -11.2244  -43.5636 C.ar   1 LIG      -0.13100
      2 C2        -51.7895  -12.2364  -44.5010 C.ar   1 LIG       0.28900
      3 C3        -50.6714  -11.0352  -42.8388 C.ar   1 LIG       0.28900
      4 C4        -49.6390  -12.7270  -43.9519 C.ar   1 LIG       0.50700
      5 N1        -50.7065  -13.0100  -44.7223 N.ar   1 LIG      -0.71900
      6 N2        -49.5531  -11.7709  -43.0073 N.ar   1 LIG      -0.71900
      7 H1        -52.7129  -10.6191  -43.4071 H      1 LIG       0.11500
      8 H2        -52.6528  -12.4597  -45.1184 H      1 LIG       0.11400
      9 H3        -50.6084  -10.2638  -42.0789 H      1 LIG       0.11400
     10 H4        -48.7553  -13.3336  -44.1077 H      1 LIG       0.14100
@<TRIPOS>BOND
      1       1       2 ar
      2       1       3 ar
      3       2       5 ar
      4       3       6 ar
      5       4       5 ar
      6       4       6 ar
      7       1       7 1
      8       2       8 1
      9       3       9 1
     10       4      10 1
@<TRIPOS>ALT_TYPE
CGenFF_4.0_ALT_TYPE_SET
CGenFF_4.0 1 CG2R61 2 CG2R61 3 CG2R61 4 CG2R64 5 NG2R62 6 NG2R62 7 HGR61 8 HGR62 9 HGR62 10 HGR62
@<TRIPOS>MOLECULE
pyrimidine
 10 10 0 0 0
****
USER_CHARGES
INVALID_CHARGES
Pose:  43 Cluster:  43 Fr_nu: 446009 TotEn:   -10.91
@<TRIPOS>ATOM
      1 C1        -75.5770  -23.7285  -41.2390 C.ar   1 LIG      -0.13100
      2 C2        -76.4779  -24.6705  -40.7856 C.ar   1 LIG       0.28900
      3 C3        -75.5959  -22.5175  -40.5779 C.ar   1 LIG       0.28900
      4 C4        -77.2569  -23.2369  -39.2030 C.ar   1 LIG       0.50700
      5 N1        -77.3356  -24.4575  -39.7662 N.ar   1 LIG      -0.71900
      6 N2        -76.4259  -22.2363  -39.5520 N.ar   1 LIG      -0.71900
      7 H1        -74.9002  -23.9265  -42.0594 H      1 LIG       0.11500
      8 H2        -76.5365  -25.6519  -41.2436 H      1 LIG       0.11400
      9 H3        -74.9244  -21.7152  -40.8640 H      1 LIG       0.11400
     10 H4        -77.9352  -23.0380  -38.3823 H      1 LIG       0.14100
@<TRIPOS>BOND
      1       1       2 ar
      2       1       3 ar
      3       2       5 ar
      4       3       6 ar
      5       4       5 ar
      6       4       6 ar
      7       1       7 1
      8       2       8 1
      9       3       9 1
     10       4      10 1
@<TRIPOS>ALT_TYPE
CGenFF_4.0_ALT_TYPE_SET
CGenFF_4.0 1 CG2R61 2 CG2R61 3 CG2R61 4 CG2R64 5 NG2R62 6 NG2R62 7 HGR61 8 HGR62 9 HGR62 10 HGR62
@<TRIPOS>MOLECULE
pyrimidine
 10 10 0 0 0
****
USER_CHARGES
INVALID_CHARGES
Pose:  44 Cluster:  44 Fr_nu: 4398384 TotEn:   -10.17
@<TRIPOS>ATOM
      1 C1        -57.9992    2.0782  -40.8657 C.ar   1 LIG      -0.13100
      2 C2        -56.7840    2.5922  -41.2701 C.ar   1 LIG       0.28900
      3 C3        -58.5333    2.6370  -39.7227 C.ar   1 LIG       0.28900
      4 C4        -56.7553    4.0382  -39.5164 C.ar   1 LIG       0.50700
      5 N1        -56.1316    3.5760  -40.6168 N.ar   1 LIG      -0.71900
      6 N2        -57.9362    3.6221  -39.0203 N.ar   1 LIG      -0.71900
      7 H1        -58.5004    1.2885  -41.4092 H      1 LIG       0.11500
      8 H2        -56.2866    2.2156  -42.1573 H      1 LIG       0.11400
      9 H3        -59.4846    2.2974  -39.3277 H      1 LIG       0.11400
     10 H4        -56.2532    4.8281  -38.9714 H      1 LIG       0.14100
@<TRIPOS>BOND
      1       1       2 ar
      2       1       3 ar
      3       2       5 ar
      4       3       6 ar
      5       4       5 ar
      6       4       6 ar
      7       1       7 1
      8       2       8 1
      9       3       9 1
     10       4      10 1
@<TRIPOS>ALT_TYPE
CGenFF_4.0_ALT_TYPE_SET
CGenFF_4.0 1 CG2R61 2 CG2R61 3 CG2R61 4 CG2R64 5 NG2R62 6 NG2R62 7 HGR61 8 HGR62 9 HGR62 10 HGR62
@<TRIPOS>MOLECULE
pyrimidine
 10 10 0 0 0
****
USER_CHARGES
INVALID_CHARGES
Pose:  45 Cluster:  45 Fr_nu: 4226262 TotEn:    -9.94
@<TRIPOS>ATOM
      1 C1        -50.8743    8.4495  -31.7038 C.ar   1 LIG      -0.13100
      2 C2        -50.4931    9.5669  -32.4184 C.ar   1 LIG       0.28900
      3 C3        -50.7539    8.5478  -30.3328 C.ar   1 LIG       0.28900
      4 C4        -49.9583   10.6702  -30.5043 C.ar   1 LIG       0.50700
      5 N1        -50.0289   10.6984  -31.8488 N.ar   1 LIG      -0.71900
      6 N2        -50.2978    9.6470  -29.6971 N.ar   1 LIG      -0.71900
      7 H1        -51.2432    7.5548  -32.1871 H      1 LIG       0.11500
      8 H2        -50.5522    9.5834  -33.5012 H      1 LIG       0.11400
      9 H3        -51.0285    7.7201  -29.6879 H      1 LIG       0.11400
     10 H4        -49.5879   11.5656  -30.0203 H      1 LIG       0.14100
@<TRIPOS>BOND
      1       1       2 ar
      2       1       3 ar
      3       2       5 ar
      4       3       6 ar
      5       4       5 ar
      6       4       6 ar
      7       1       7 1
      8       2       8 1
      9       3       9 1
     10       4      10 1
@<TRIPOS>ALT_TYPE
CGenFF_4.0_ALT_TYPE_SET
CGenFF_4.0 1 CG2R61 2 CG2R61 3 CG2R61 4 CG2R64 5 NG2R62 6 NG2R62 7 HGR61 8 HGR62 9 HGR62 10 HGR62
@<TRIPOS>MOLECULE
pyrimidine
 10 10 0 0 0
****
USER_CHARGES
INVALID_CHARGES
Pose:  46 Cluster:  46 Fr_nu: 120843 TotEn:    -9.61
@<TRIPOS>ATOM
      1 C1        -76.0754   -7.7781  -54.1300 C.ar   1 LIG      -0.13100
      2 C2        -75.2009   -8.0008  -53.0858 C.ar   1 LIG       0.28900
      3 C3        -77.1297   -8.6632  -54.2249 C.ar   1 LIG       0.28900
      4 C4        -76.4045   -9.8015  -52.3959 C.ar   1 LIG       0.50700
      5 N1        -75.3358   -9.0067  -52.1968 N.ar   1 LIG      -0.71900
      6 N2        -77.3256   -9.6901  -53.3720 N.ar   1 LIG      -0.71900
      7 H1        -75.9427   -6.9630  -54.8287 H      1 LIG       0.11500
      8 H2        -74.3419   -7.3571  -52.9309 H      1 LIG       0.11400
      9 H3        -77.8682   -8.5685  -55.0136 H      1 LIG       0.11400
     10 H4        -76.5368  -10.6184  -51.6971 H      1 LIG       0.14100
@<TRIPOS>BOND
      1       1       2 ar
      2       1       3 ar
      3       2       5 ar
      4       3       6 ar
      5       4       5 ar
      6       4       6 ar
      7       1       7 1
      8       2       8 1
      9       3       9 1
     10       4      10 1
@<TRIPOS>ALT_TYPE
CGenFF_4.0_ALT_TYPE_SET
CGenFF_4.0 1 CG2R61 2 CG2R61 3 CG2R61 4 CG2R64 5 NG2R62 6 NG2R62 7 HGR61 8 HGR62 9 HGR62 10 HGR62
@<TRIPOS>MOLECULE
pyrimidine
 10 10 0 0 0
****
USER_CHARGES
INVALID_CHARGES
Pose:  47 Cluster:  47 Fr_nu:    143 TotEn:    -9.33
@<TRIPOS>ATOM
      1 C1        -81.5335   -7.0129  -31.4690 C.ar   1 LIG      -0.13100
      2 C2        -80.7431   -6.0101  -31.9925 C.ar   1 LIG       0.28900
      3 C3        -81.4852   -8.2203  -32.1353 C.ar   1 LIG       0.28900
      4 C4        -80.0013   -7.3869  -33.6420 C.ar   1 LIG       0.50700
      5 N1        -79.9618   -6.1631  -33.0817 N.ar   1 LIG      -0.71900
      6 N2        -80.7275   -8.4432  -33.2291 N.ar   1 LIG      -0.71900
      7 H1        -82.1509   -6.8622  -30.5937 H      1 LIG       0.11500
      8 H2        -80.7157   -5.0263  -31.5366 H      1 LIG       0.11400
      9 H3        -82.0728   -9.0674  -31.7981 H      1 LIG       0.11400
     10 H4        -79.3840   -7.5377  -34.5192 H      1 LIG       0.14100
@<TRIPOS>BOND
      1       1       2 ar
      2       1       3 ar
      3       2       5 ar
      4       3       6 ar
      5       4       5 ar
      6       4       6 ar
      7       1       7 1
      8       2       8 1
      9       3       9 1
     10       4      10 1
@<TRIPOS>ALT_TYPE
CGenFF_4.0_ALT_TYPE_SET
CGenFF_4.0 1 CG2R61 2 CG2R61 3 CG2R61 4 CG2R64 5 NG2R62 6 NG2R62 7 HGR61 8 HGR62 9 HGR62 10 HGR62
@<TRIPOS>MOLECULE
pyrimidine
 10 10 0 0 0
****
USER_CHARGES
INVALID_CHARGES
Pose:  48 Cluster:  48 Fr_nu:  70289 TotEn:    -9.21
@<TRIPOS>ATOM
      1 C1        -77.5709  -24.5362  -37.4654 C.ar   1 LIG      -0.13100
      2 C2        -77.1492  -23.2907  -37.0467 C.ar   1 LIG       0.28900
      3 C3        -77.4681  -24.7770  -38.8202 C.ar   1 LIG       0.28900
      4 C4        -76.6124  -22.7013  -39.1754 C.ar   1 LIG       0.50700
      5 N1        -76.6627  -22.3456  -37.8776 N.ar   1 LIG      -0.71900
      6 N2        -76.9918  -23.8789  -39.7073 N.ar   1 LIG      -0.71900
      7 H1        -77.9572  -25.2754  -36.7766 H      1 LIG       0.11500
      8 H2        -77.1924  -23.0101  -35.9999 H      1 LIG       0.11400
      9 H3        -77.7757  -25.7274  -39.2428 H      1 LIG       0.11400
     10 H4        -76.2267  -21.9609  -39.8655 H      1 LIG       0.14100
@<TRIPOS>BOND
      1       1       2 ar
      2       1       3 ar
      3       2       5 ar
      4       3       6 ar
      5       4       5 ar
      6       4       6 ar
      7       1       7 1
      8       2       8 1
      9       3       9 1
     10       4      10 1
@<TRIPOS>ALT_TYPE
CGenFF_4.0_ALT_TYPE_SET
CGenFF_4.0 1 CG2R61 2 CG2R61 3 CG2R61 4 CG2R64 5 NG2R62 6 NG2R62 7 HGR61 8 HGR62 9 HGR62 10 HGR62
@<TRIPOS>MOLECULE
pyrimidine
 10 10 0 0 0
****
USER_CHARGES
INVALID_CHARGES
Pose:  49 Cluster:  49 Fr_nu:  18849 TotEn:    -9.02
@<TRIPOS>ATOM
      1 C1        -46.7724   -8.9613  -38.9368 C.ar   1 LIG      -0.13100
      2 C2        -46.7120  -10.1480  -38.2349 C.ar   1 LIG       0.28900
      3 C3        -47.0660   -7.8396  -38.1888 C.ar   1 LIG       0.28900
      4 C4        -47.1982   -9.0796  -36.2884 C.ar   1 LIG       0.50700
      5 N1        -46.9202  -10.2438  -36.9054 N.ar   1 LIG      -0.71900
      6 N2        -47.2857   -7.8623  -36.8579 N.ar   1 LIG      -0.71900
      7 H1        -46.6010   -8.9137  -40.0038 H      1 LIG       0.11500
      8 H2        -46.4878  -11.0825  -38.7377 H      1 LIG       0.11400
      9 H3        -47.1356   -6.8619  -38.6533 H      1 LIG       0.11400
     10 H4        -47.3710   -9.1272  -35.2202 H      1 LIG       0.14100
@<TRIPOS>BOND
      1       1       2 ar
      2       1       3 ar
      3       2       5 ar
      4       3       6 ar
      5       4       5 ar
      6       4       6 ar
      7       1       7 1
      8       2       8 1
      9       3       9 1
     10       4      10 1
@<TRIPOS>ALT_TYPE
CGenFF_4.0_ALT_TYPE_SET
CGenFF_4.0 1 CG2R61 2 CG2R61 3 CG2R61 4 CG2R64 5 NG2R62 6 NG2R62 7 HGR61 8 HGR62 9 HGR62 10 HGR62
@<TRIPOS>MOLECULE
pyrimidine
 10 10 0 0 0
****
USER_CHARGES
INVALID_CHARGES
Pose:  50 Cluster:  50 Fr_nu: 700416 TotEn:    -8.89
@<TRIPOS>ATOM
      1 C1        -68.7423  -23.4465  -41.9656 C.ar   1 LIG      -0.13100
      2 C2        -70.0450  -23.3685  -42.4145 C.ar   1 LIG       0.28900
      3 C3        -67.7857  -23.6430  -42.9404 C.ar   1 LIG       0.28900
      4 C4        -69.3741  -23.6628  -44.5663 C.ar   1 LIG       0.50700
      5 N1        -70.3979  -23.4728  -43.7125 N.ar   1 LIG      -0.71900
      6 N2        -68.0671  -23.7562  -44.2550 N.ar   1 LIG      -0.71900
      7 H1        -68.4878  -23.3594  -40.9178 H      1 LIG       0.11500
      8 H2        -70.8654  -23.2155  -41.7217 H      1 LIG       0.11400
      9 H3        -66.7346  -23.7179  -42.6834 H      1 LIG       0.11400
     10 H4        -69.6288  -23.7511  -45.6153 H      1 LIG       0.14100
@<TRIPOS>BOND
      1       1       2 ar
      2       1       3 ar
      3       2       5 ar
      4       3       6 ar
      5       4       5 ar
      6       4       6 ar
      7       1       7 1
      8       2       8 1
      9       3       9 1
     10       4      10 1
@<TRIPOS>ALT_TYPE
CGenFF_4.0_ALT_TYPE_SET
CGenFF_4.0 1 CG2R61 2 CG2R61 3 CG2R61 4 CG2R64 5 NG2R62 6 NG2R62 7 HGR61 8 HGR62 9 HGR62 10 HGR62
@<TRIPOS>MOLECULE
pyrimidine
 10 10 0 0 0
****
USER_CHARGES
INVALID_CHARGES
Pose:  51 Cluster:  51 Fr_nu: 2018304 TotEn:    -8.61
@<TRIPOS>ATOM
      1 C1        -55.6829    3.2576  -40.4359 C.ar   1 LIG      -0.13100
      2 C2        -55.9886    2.1353  -41.1784 C.ar   1 LIG       0.28900
      3 C3        -56.6181    3.6194  -39.4880 C.ar   1 LIG       0.28900
      4 C4        -57.9496    1.8683  -40.0603 C.ar   1 LIG       0.50700
      5 N1        -57.1172    1.4140  -41.0164 N.ar   1 LIG      -0.71900
      6 N2        -57.7667    2.9452  -39.2726 N.ar   1 LIG      -0.71900
      7 H1        -54.7697    3.8175  -40.5873 H      1 LIG       0.11500
      8 H2        -55.3140    1.7745  -41.9473 H      1 LIG       0.11400
      9 H3        -56.4653    4.4881  -38.8569 H      1 LIG       0.11400
     10 H4        -58.8645    1.3085  -39.9093 H      1 LIG       0.14100
@<TRIPOS>BOND
      1       1       2 ar
      2       1       3 ar
      3       2       5 ar
      4       3       6 ar
      5       4       5 ar
      6       4       6 ar
      7       1       7 1
      8       2       8 1
      9       3       9 1
     10       4      10 1
@<TRIPOS>ALT_TYPE
CGenFF_4.0_ALT_TYPE_SET
CGenFF_4.0 1 CG2R61 2 CG2R61 3 CG2R61 4 CG2R64 5 NG2R62 6 NG2R62 7 HGR61 8 HGR62 9 HGR62 10 HGR62
@<TRIPOS>MOLECULE
pyrimidine
 10 10 0 0 0
****
USER_CHARGES
INVALID_CHARGES
Pose:  52 Cluster:  52 Fr_nu: 1405751 TotEn:    -8.32
@<TRIPOS>ATOM
      1 C1        -48.5579  -11.5302  -43.4829 C.ar   1 LIG      -0.13100
      2 C2        -49.5310  -10.6017  -43.7918 C.ar   1 LIG       0.28900
      3 C3        -49.0027  -12.6736  -42.8513 C.ar   1 LIG       0.28900
      4 C4        -51.1479  -11.9231  -42.8937 C.ar   1 LIG       0.50700
      5 N1        -50.8403  -10.7664  -43.5108 N.ar   1 LIG      -0.71900
      6 N2        -50.2952  -12.9038  -42.5403 N.ar   1 LIG      -0.71900
      7 H1        -47.5144  -11.3719  -43.7201 H      1 LIG       0.11500
      8 H2        -49.2768   -9.6718  -44.2887 H      1 LIG       0.11400
      9 H3        -48.3110  -13.4598  -42.5687 H      1 LIG       0.11400
     10 H4        -52.1925  -12.0813  -42.6551 H      1 LIG       0.14100
@<TRIPOS>BOND
      1       1       2 ar
      2       1       3 ar
      3       2       5 ar
      4       3       6 ar
      5       4       5 ar
      6       4       6 ar
      7       1       7 1
      8       2       8 1
      9       3       9 1
     10       4      10 1
@<TRIPOS>ALT_TYPE
CGenFF_4.0_ALT_TYPE_SET
CGenFF_4.0 1 CG2R61 2 CG2R61 3 CG2R61 4 CG2R64 5 NG2R62 6 NG2R62 7 HGR61 8 HGR62 9 HGR62 10 HGR62
@<TRIPOS>MOLECULE
pyrimidine
 10 10 0 0 0
****
USER_CHARGES
INVALID_CHARGES
Pose:  53 Cluster:  53 Fr_nu: 168469 TotEn:    -8.14
@<TRIPOS>ATOM
      1 C1        -68.4936   -0.5373  -29.3608 C.ar   1 LIG      -0.13100
      2 C2        -69.4119   -0.8166  -30.3524 C.ar   1 LIG       0.28900
      3 C3        -67.9604   -1.6338  -28.7148 C.ar   1 LIG       0.28900
      4 C4        -69.1967   -3.0506  -29.9920 C.ar   1 LIG       0.50700
      5 N1        -69.7880   -2.0661  -30.6952 N.ar   1 LIG      -0.71900
      6 N2        -68.2906   -2.9092  -29.0057 N.ar   1 LIG      -0.71900
      7 H1        -68.2104    0.4753  -29.1064 H      1 LIG       0.11500
      8 H2        -69.8849   -0.0191  -30.9152 H      1 LIG       0.11400
      9 H3        -67.2313   -1.5135  -27.9209 H      1 LIG       0.11400
     10 H4        -69.4810   -4.0645  -30.2457 H      1 LIG       0.14100
@<TRIPOS>BOND
      1       1       2 ar
      2       1       3 ar
      3       2       5 ar
      4       3       6 ar
      5       4       5 ar
      6       4       6 ar
      7       1       7 1
      8       2       8 1
      9       3       9 1
     10       4      10 1
@<TRIPOS>ALT_TYPE
CGenFF_4.0_ALT_TYPE_SET
CGenFF_4.0 1 CG2R61 2 CG2R61 3 CG2R61 4 CG2R64 5 NG2R62 6 NG2R62 7 HGR61 8 HGR62 9 HGR62 10 HGR62
@<TRIPOS>MOLECULE
pyrimidine
 10 10 0 0 0
****
USER_CHARGES
INVALID_CHARGES
Pose:  54 Cluster:  54 Fr_nu: 4545454 TotEn:    -3.59
@<TRIPOS>ATOM
      1 C1        -52.4294   12.1229  -23.7393 C.ar   1 LIG      -0.13100
      2 C2        -52.5123   11.0288  -24.5762 C.ar   1 LIG       0.28900
      3 C3        -51.1725   12.6755  -23.6017 C.ar   1 LIG       0.28900
      4 C4        -50.2848   11.1339  -25.0169 C.ar   1 LIG       0.50700
      5 N1        -51.4562   10.5061  -25.2333 N.ar   1 LIG      -0.71900
      6 N2        -50.0740   12.2048  -24.2278 N.ar   1 LIG      -0.71900
      7 H1        -53.2933   12.5213  -23.2245 H      1 LIG       0.11500
      8 H2        -53.4588   10.5273  -24.7463 H      1 LIG       0.11400
      9 H3        -51.0089   13.5377  -22.9644 H      1 LIG       0.11400
     10 H4        -49.4194   10.7345  -25.5313 H      1 LIG       0.14100
@<TRIPOS>BOND
      1       1       2 ar
      2       1       3 ar
      3       2       5 ar
      4       3       6 ar
      5       4       5 ar
      6       4       6 ar
      7       1       7 1
      8       2       8 1
      9       3       9 1
     10       4      10 1
@<TRIPOS>ALT_TYPE
CGenFF_4.0_ALT_TYPE_SET
CGenFF_4.0 1 CG2R61 2 CG2R61 3 CG2R61 4 CG2R64 5 NG2R62 6 NG2R62 7 HGR61 8 HGR62 9 HGR62 10 HGR62
@<TRIPOS>MOLECULE
naphtalene
 18 19 0 0 0
****
USER_CHARGES
INVALID_CHARGES
Pose:   1 Cluster:   1 Fr_nu: 158899 TotEn:   -13.75
@<TRIPOS>ATOM
      1 C1        -37.3663  -15.6576  -36.3457 C.ar   1 LIG      -0.11500
      2 C2        -38.3021  -16.4951  -35.7460 C.ar   1 LIG      -0.11500
      3 C3        -40.9043  -12.5158  -37.4787 C.ar   1 LIG      -0.11500
      4 C4        -41.8401  -13.3533  -36.8789 C.ar   1 LIG      -0.11500
      5 C5        -37.7748  -14.4574  -36.9280 C.ar   1 LIG      -0.11700
      6 C6        -39.6500  -16.1357  -35.7261 C.ar   1 LIG      -0.11700
      7 C7        -39.5564  -12.8752  -37.4985 C.ar   1 LIG      -0.11700
      8 C8        -41.4317  -14.5536  -36.2967 C.ar   1 LIG      -0.11700
      9 C9        -39.1275  -14.0796  -36.9173 C.ar   1 LIG       0.00400
     10 C10       -40.0791  -14.9313  -36.3074 C.ar   1 LIG       0.00400
     11 H1        -36.3172  -15.9382  -36.3614 H      1 LIG       0.11500
     12 H2        -37.9830  -17.4291  -35.2928 H      1 LIG       0.11500
     13 H3        -41.2229  -11.5813  -37.9321 H      1 LIG       0.11500
     14 H4        -42.8892  -13.0729  -36.8648 H      1 LIG       0.11500
     15 H5        -37.0260  -13.8185  -37.3916 H      1 LIG       0.11500
     16 H6        -40.3641  -16.8054  -35.2513 H      1 LIG       0.11500
     17 H7        -38.8424  -12.2050  -37.9726 H      1 LIG       0.11500
     18 H8        -42.1805  -15.1931  -35.8337 H      1 LIG       0.11500
@<TRIPOS>BOND
      1       1       2 ar
      2       1       5 ar
      3       2       6 ar
      4       3       4 ar
      5       3       7 ar
      6       4       8 ar
      7       5       9 ar
      8       6      10 ar
      9       7       9 ar
     10       8      10 ar
     11       9      10 ar
     12       1      11 1
     13       2      12 1
     14       3      13 1
     15       4      14 1
     16       5      15 1
     17       6      16 1
     18       7      17 1
     19       8      18 1
@<TRIPOS>ALT_TYPE
CGenFF_4.0_ALT_TYPE_SET
CGenFF_4.0 1 CG2R61 2 CG2R61 3 CG2R61 4 CG2R61 5 CG2R61 6 CG2R61 7 CG2R61 8 CG2R61 9 CG2R61 10 CG2R61 11 HGR61 12 HGR61 13 HGR61 14 HGR61 15 HGR61 16 HGR61 17 HGR61 18 HGR61
@<TRIPOS>MOLECULE
naphtalene
 18 19 0 0 0
****
USER_CHARGES
INVALID_CHARGES
Pose:   2 Cluster:   2 Fr_nu:  80588 TotEn:   -13.46
@<TRIPOS>ATOM
      1 C1        -48.9647  -11.1996  -43.4570 C.ar   1 LIG      -0.11500
      2 C2        -50.1785  -10.9357  -42.8294 C.ar   1 LIG      -0.11500
      3 C3        -51.3424  -12.6273  -47.4546 C.ar   1 LIG      -0.11500
      4 C4        -52.5562  -12.3634  -46.8269 C.ar   1 LIG      -0.11500
      5 C5        -48.9457  -11.6865  -44.7644 C.ar   1 LIG      -0.11700
      6 C6        -51.3778  -11.1575  -43.5065 C.ar   1 LIG      -0.11700
      7 C7        -50.1430  -12.4054  -46.7774 C.ar   1 LIG      -0.11700
      8 C8        -52.5753  -11.8766  -45.5195 C.ar   1 LIG      -0.11700
      9 C9        -50.1434  -11.9157  -45.4611 C.ar   1 LIG       0.00400
     10 C10       -51.3776  -11.6473  -44.8228 C.ar   1 LIG       0.00400
     11 H1        -48.0313  -11.0273  -42.9292 H      1 LIG       0.11500
     12 H2        -50.1921  -10.5564  -41.8117 H      1 LIG       0.11500
     13 H3        -51.3280  -13.0066  -48.4725 H      1 LIG       0.11500
     14 H4        -53.4892  -12.5373  -47.3547 H      1 LIG       0.11500
     15 H5        -47.9852  -11.8862  -45.2351 H      1 LIG       0.11500
     16 H6        -52.3149  -10.9437  -42.9966 H      1 LIG       0.11500
     17 H7        -49.2060  -12.6185  -47.2877 H      1 LIG       0.11500
     18 H8        -53.5357  -11.6775  -45.0483 H      1 LIG       0.11500
@<TRIPOS>BOND
      1       1       2 ar
      2       1       5 ar
      3       2       6 ar
      4       3       4 ar
      5       3       7 ar
      6       4       8 ar
      7       5       9 ar
      8       6      10 ar
      9       7       9 ar
     10       8      10 ar
     11       9      10 ar
     12       1      11 1
     13       2      12 1
     14       3      13 1
     15       4      14 1
     16       5      15 1
     17       6      16 1
     18       7      17 1
     19       8      18 1
@<TRIPOS>ALT_TYPE
CGenFF_4.0_ALT_TYPE_SET
CGenFF_4.0 1 CG2R61 2 CG2R61 3 CG2R61 4 CG2R61 5 CG2R61 6 CG2R61 7 CG2R61 8 CG2R61 9 CG2R61 10 CG2R61 11 HGR61 12 HGR61 13 HGR61 14 HGR61 15 HGR61 16 HGR61 17 HGR61 18 HGR61
@<TRIPOS>MOLECULE
naphtalene
 18 19 0 0 0
****
USER_CHARGES
INVALID_CHARGES
Pose:   3 Cluster:   3 Fr_nu: 538309 TotEn:   -13.42
@<TRIPOS>ATOM
      1 C1        -85.2830  -16.9028  -47.0098 C.ar   1 LIG      -0.11500
      2 C2        -84.7186  -18.0703  -47.5149 C.ar   1 LIG      -0.11500
      3 C3        -80.8688  -14.8697  -46.7773 C.ar   1 LIG      -0.11500
      4 C4        -80.3045  -16.0373  -47.2824 C.ar   1 LIG      -0.11500
      5 C5        -84.4706  -15.8121  -46.6986 C.ar   1 LIG      -0.11700
      6 C6        -83.3398  -18.1518  -47.7108 C.ar   1 LIG      -0.11700
      7 C7        -82.2478  -14.7883  -46.5815 C.ar   1 LIG      -0.11700
      8 C8        -81.1168  -17.1281  -47.5936 C.ar   1 LIG      -0.11700
      9 C9        -83.0806  -15.8764  -46.8893 C.ar   1 LIG       0.00400
     10 C10       -82.5068  -17.0638  -47.4029 C.ar   1 LIG       0.00400
     11 H1        -86.3565  -16.8402  -46.8570 H      1 LIG       0.11500
     12 H2        -85.3520  -18.9187  -47.7571 H      1 LIG       0.11500
     13 H3        -80.2358  -14.0207  -46.5350 H      1 LIG       0.11500
     14 H4        -79.2309  -16.0999  -47.4337 H      1 LIG       0.11500
     15 H5        -84.9334  -14.9097  -46.3045 H      1 LIG       0.11500
     16 H6        -82.9203  -19.0741  -48.1072 H      1 LIG       0.11500
     17 H7        -82.6672  -13.8657  -46.1858 H      1 LIG       0.11500
     18 H8        -80.6541  -18.0309  -47.9871 H      1 LIG       0.11500
@<TRIPOS>BOND
      1       1       2 ar
      2       1       5 ar
      3       2       6 ar
      4       3       4 ar
      5       3       7 ar
      6       4       8 ar
      7       5       9 ar
      8       6      10 ar
      9       7       9 ar
     10       8      10 ar
     11       9      10 ar
     12       1      11 1
     13       2      12 1
     14       3      13 1
     15       4      14 1
     16       5      15 1
     17       6      16 1
     18       7      17 1
     19       8      18 1
@<TRIPOS>ALT_TYPE
CGenFF_4.0_ALT_TYPE_SET
CGenFF_4.0 1 CG2R61 2 CG2R61 3 CG2R61 4 CG2R61 5 CG2R61 6 CG2R61 7 CG2R61 8 CG2R61 9 CG2R61 10 CG2R61 11 HGR61 12 HGR61 13 HGR61 14 HGR61 15 HGR61 16 HGR61 17 HGR61 18 HGR61
@<TRIPOS>MOLECULE
naphtalene
 18 19 0 0 0
****
USER_CHARGES
INVALID_CHARGES
Pose:   4 Cluster:   4 Fr_nu: 547479 TotEn:   -13.09
@<TRIPOS>ATOM
      1 C1        -59.2646    3.5935  -44.7990 C.ar   1 LIG      -0.11500
      2 C2        -60.3985    3.0868  -44.1709 C.ar   1 LIG      -0.11500
      3 C3        -56.7466    3.0789  -40.6677 C.ar   1 LIG      -0.11500
      4 C4        -57.8805    2.5723  -40.0397 C.ar   1 LIG      -0.11500
      5 C5        -58.0704    3.7200  -44.0887 C.ar   1 LIG      -0.11700
      6 C6        -60.3427    2.7048  -42.8304 C.ar   1 LIG      -0.11700
      7 C7        -56.8024    3.4609  -42.0084 C.ar   1 LIG      -0.11700
      8 C8        -59.0747    2.4457  -40.7499 C.ar   1 LIG      -0.11700
      9 C9        -57.9960    3.3405  -42.7386 C.ar   1 LIG       0.00400
     10 C10       -59.1491    2.8253  -42.1000 C.ar   1 LIG       0.00400
     11 H1        -59.3088    3.8912  -45.8425 H      1 LIG       0.11500
     12 H2        -61.3276    2.9884  -44.7248 H      1 LIG       0.11500
     13 H3        -55.8169    3.1774  -40.1143 H      1 LIG       0.11500
     14 H4        -57.8361    2.2760  -38.9958 H      1 LIG       0.11500
     15 H5        -57.1967    4.1190  -44.5999 H      1 LIG       0.11500
     16 H6        -61.2411    2.3108  -42.3598 H      1 LIG       0.11500
     17 H7        -55.9037    3.8541  -42.4790 H      1 LIG       0.11500
     18 H8        -59.9489    2.0475  -40.2387 H      1 LIG       0.11500
@<TRIPOS>BOND
      1       1       2 ar
      2       1       5 ar
      3       2       6 ar
      4       3       4 ar
      5       3       7 ar
      6       4       8 ar
      7       5       9 ar
      8       6      10 ar
      9       7       9 ar
     10       8      10 ar
     11       9      10 ar
     12       1      11 1
     13       2      12 1
     14       3      13 1
     15       4      14 1
     16       5      15 1
     17       6      16 1
     18       7      17 1
     19       8      18 1
@<TRIPOS>ALT_TYPE
CGenFF_4.0_ALT_TYPE_SET
CGenFF_4.0 1 CG2R61 2 CG2R61 3 CG2R61 4 CG2R61 5 CG2R61 6 CG2R61 7 CG2R61 8 CG2R61 9 CG2R61 10 CG2R61 11 HGR61 12 HGR61 13 HGR61 14 HGR61 15 HGR61 16 HGR61 17 HGR61 18 HGR61
@<TRIPOS>MOLECULE
naphtalene
 18 19 0 0 0
****
USER_CHARGES
INVALID_CHARGES
Pose:   5 Cluster:   5 Fr_nu: 126289 TotEn:   -12.58
@<TRIPOS>ATOM
      1 C1        -59.7741   -8.4151  -55.4820 C.ar   1 LIG      -0.11500
      2 C2        -60.8493   -8.0396  -56.2820 C.ar   1 LIG      -0.11500
      3 C3        -59.3084   -3.8202  -53.9515 C.ar   1 LIG      -0.11500
      4 C4        -60.3836   -3.4448  -54.7515 C.ar   1 LIG      -0.11500
      5 C5        -59.1189   -7.4630  -54.7006 C.ar   1 LIG      -0.11700
      6 C6        -61.2734   -6.7107  -56.3036 C.ar   1 LIG      -0.11700
      7 C7        -58.8844   -5.1492  -53.9298 C.ar   1 LIG      -0.11700
      8 C8        -61.0388   -4.3968  -55.5330 C.ar   1 LIG      -0.11700
      9 C9        -59.5322   -6.1207  -54.7100 C.ar   1 LIG       0.00400
     10 C10       -60.6255   -5.7390  -55.5236 C.ar   1 LIG       0.00400
     11 H1        -59.4441   -9.4497  -55.4660 H      1 LIG       0.11500
     12 H2        -61.3588   -8.7816  -56.8898 H      1 LIG       0.11500
     13 H3        -58.7984   -3.0785  -53.3432 H      1 LIG       0.11500
     14 H4        -60.7123   -2.4098  -54.7682 H      1 LIG       0.11500
     15 H5        -58.2806   -7.7790  -54.0832 H      1 LIG       0.11500
     16 H6        -62.1163   -6.4398  -56.9360 H      1 LIG       0.11500
     17 H7        -58.0420   -5.4200  -53.2968 H      1 LIG       0.11500
     18 H8        -61.8768   -4.0808  -56.1511 H      1 LIG       0.11500
@<TRIPOS>BOND
      1       1       2 ar
      2       1       5 ar
      3       2       6 ar
      4       3       4 ar
      5       3       7 ar
      6       4       8 ar
      7       5       9 ar
      8       6      10 ar
      9       7       9 ar
     10       8      10 ar
     11       9      10 ar
     12       1      11 1
     13       2      12 1
     14       3      13 1
     15       4      14 1
     16       5      15 1
     17       6      16 1
     18       7      17 1
     19       8      18 1
@<TRIPOS>ALT_TYPE
CGenFF_4.0_ALT_TYPE_SET
CGenFF_4.0 1 CG2R61 2 CG2R61 3 CG2R61 4 CG2R61 5 CG2R61 6 CG2R61 7 CG2R61 8 CG2R61 9 CG2R61 10 CG2R61 11 HGR61 12 HGR61 13 HGR61 14 HGR61 15 HGR61 16 HGR61 17 HGR61 18 HGR61
@<TRIPOS>MOLECULE
naphtalene
 18 19 0 0 0
****
USER_CHARGES
INVALID_CHARGES
Pose:   6 Cluster:   6 Fr_nu: 385752 TotEn:   -12.38
@<TRIPOS>ATOM
      1 C1        -77.4569  -23.0924  -39.0692 C.ar   1 LIG      -0.11500
      2 C2        -77.4528  -24.4671  -38.8523 C.ar   1 LIG      -0.11500
      3 C3        -74.0426  -23.6231  -42.4946 C.ar   1 LIG      -0.11500
      4 C4        -74.0385  -24.9978  -42.2776 C.ar   1 LIG      -0.11500
      5 C5        -76.6114  -22.5342  -40.0284 C.ar   1 LIG      -0.11700
      6 C6        -76.6034  -25.2888  -39.5935 C.ar   1 LIG      -0.11700
      7 C7        -74.8921  -22.8014  -41.7533 C.ar   1 LIG      -0.11700
      8 C8        -74.8839  -25.5561  -41.3184 C.ar   1 LIG      -0.11700
      9 C9        -75.7497  -23.3462  -40.7838 C.ar   1 LIG       0.00400
     10 C10       -75.7456  -24.7441  -40.5630 C.ar   1 LIG       0.00400
     11 H1        -78.1180  -22.4531  -38.4915 H      1 LIG       0.11500
     12 H2        -78.1116  -24.9007  -38.1055 H      1 LIG       0.11500
     13 H3        -73.3840  -23.1888  -43.2415 H      1 LIG       0.11500
     14 H4        -73.3762  -25.6364  -42.8546 H      1 LIG       0.11500
     15 H5        -76.6311  -21.4570  -40.1808 H      1 LIG       0.11500
     16 H6        -76.6172  -26.3608  -39.4076 H      1 LIG       0.11500
     17 H7        -74.8787  -21.7296  -41.9400 H      1 LIG       0.11500
     18 H8        -74.8638  -26.6332  -41.1652 H      1 LIG       0.11500
@<TRIPOS>BOND
      1       1       2 ar
      2       1       5 ar
      3       2       6 ar
      4       3       4 ar
      5       3       7 ar
      6       4       8 ar
      7       5       9 ar
      8       6      10 ar
      9       7       9 ar
     10       8      10 ar
     11       9      10 ar
     12       1      11 1
     13       2      12 1
     14       3      13 1
     15       4      14 1
     16       5      15 1
     17       6      16 1
     18       7      17 1
     19       8      18 1
@<TRIPOS>ALT_TYPE
CGenFF_4.0_ALT_TYPE_SET
CGenFF_4.0 1 CG2R61 2 CG2R61 3 CG2R61 4 CG2R61 5 CG2R61 6 CG2R61 7 CG2R61 8 CG2R61 9 CG2R61 10 CG2R61 11 HGR61 12 HGR61 13 HGR61 14 HGR61 15 HGR61 16 HGR61 17 HGR61 18 HGR61
@<TRIPOS>MOLECULE
naphtalene
 18 19 0 0 0
****
USER_CHARGES
INVALID_CHARGES
Pose:   7 Cluster:   7 Fr_nu: 361434 TotEn:   -12.06
@<TRIPOS>ATOM
      1 C1        -84.8152  -16.0013  -46.8575 C.ar   1 LIG      -0.11500
      2 C2        -83.7291  -15.2905  -46.3555 C.ar   1 LIG      -0.11500
      3 C3        -82.1187  -20.0499  -46.9579 C.ar   1 LIG      -0.11500
      4 C4        -81.0327  -19.3390  -46.4559 C.ar   1 LIG      -0.11500
      5 C5        -84.6910  -17.3631  -47.1344 C.ar   1 LIG      -0.11700
      6 C6        -82.5148  -15.9385  -46.1284 C.ar   1 LIG      -0.11700
      7 C7        -83.3332  -19.4018  -47.1849 C.ar   1 LIG      -0.11700
      8 C8        -81.1568  -17.9772  -46.1791 C.ar   1 LIG      -0.11700
      9 C9        -83.4761  -18.0316  -46.9119 C.ar   1 LIG       0.00400
     10 C10       -82.3717  -17.3087  -46.4015 C.ar   1 LIG       0.00400
     11 H1        -85.7602  -15.4961  -47.0346 H      1 LIG       0.11500
     12 H2        -83.8270  -14.2304  -46.1401 H      1 LIG       0.11500
     13 H3        -82.0216  -21.1103  -47.1735 H      1 LIG       0.11500
     14 H4        -80.0875  -19.8443  -46.2804 H      1 LIG       0.11500
     15 H5        -85.5531  -17.8986  -47.5266 H      1 LIG       0.11500
     16 H6        -81.6792  -15.3632  -45.7351 H      1 LIG       0.11500
     17 H7        -84.1688  -19.9774  -47.5775 H      1 LIG       0.11500
     18 H8        -80.2946  -17.4412  -45.7875 H      1 LIG       0.11500
@<TRIPOS>BOND
      1       1       2 ar
      2       1       5 ar
      3       2       6 ar
      4       3       4 ar
      5       3       7 ar
      6       4       8 ar
      7       5       9 ar
      8       6      10 ar
      9       7       9 ar
     10       8      10 ar
     11       9      10 ar
     12       1      11 1
     13       2      12 1
     14       3      13 1
     15       4      14 1
     16       5      15 1
     17       6      16 1
     18       7      17 1
     19       8      18 1
@<TRIPOS>ALT_TYPE
CGenFF_4.0_ALT_TYPE_SET
CGenFF_4.0 1 CG2R61 2 CG2R61 3 CG2R61 4 CG2R61 5 CG2R61 6 CG2R61 7 CG2R61 8 CG2R61 9 CG2R61 10 CG2R61 11 HGR61 12 HGR61 13 HGR61 14 HGR61 15 HGR61 16 HGR61 17 HGR61 18 HGR61
@<TRIPOS>MOLECULE
naphtalene
 18 19 0 0 0
****
USER_CHARGES
INVALID_CHARGES
Pose:   8 Cluster:   8 Fr_nu: 211595 TotEn:   -11.58
@<TRIPOS>ATOM
      1 C1        -68.8699   -5.8258  -25.1401 C.ar   1 LIG      -0.11500
      2 C2        -67.9513   -5.2042  -24.2996 C.ar   1 LIG      -0.11500
      3 C3        -67.8392   -2.6111  -28.6438 C.ar   1 LIG      -0.11500
      4 C4        -66.9206   -1.9895  -27.8032 C.ar   1 LIG      -0.11500
      5 C5        -69.0751   -5.3399  -26.4318 C.ar   1 LIG      -0.11700
      6 C6        -67.2344   -4.0943  -24.7473 C.ar   1 LIG      -0.11700
      7 C7        -68.5561   -3.7211  -28.1961 C.ar   1 LIG      -0.11700
      8 C8        -66.7154   -2.4753  -26.5116 C.ar   1 LIG      -0.11700
      9 C9        -68.3623   -4.2237  -26.8991 C.ar   1 LIG       0.00400
     10 C10       -67.4282   -3.5915  -26.0442 C.ar   1 LIG       0.00400
     11 H1        -69.4281   -6.6895  -24.7909 H      1 LIG       0.11500
     12 H2        -67.7921   -5.5834  -23.2944 H      1 LIG       0.11500
     13 H3        -67.9988   -2.2324  -29.6495 H      1 LIG       0.11500
     14 H4        -66.3637   -1.1250  -28.1525 H      1 LIG       0.11500
     15 H5        -69.7985   -5.8414  -27.0713 H      1 LIG       0.11500
     16 H6        -66.5210   -3.6244  -24.0734 H      1 LIG       0.11500
     17 H7        -69.2688   -4.1913  -28.8704 H      1 LIG       0.11500
     18 H8        -65.9925   -1.9735  -25.8715 H      1 LIG       0.11500
@<TRIPOS>BOND
      1       1       2 ar
      2       1       5 ar
      3       2       6 ar
      4       3       4 ar
      5       3       7 ar
      6       4       8 ar
      7       5       9 ar
      8       6      10 ar
      9       7       9 ar
     10       8      10 ar
     11       9      10 ar
     12       1      11 1
     13       2      12 1
     14       3      13 1
     15       4      14 1
     16       5      15 1
     17       6      16 1
     18       7      17 1
     19       8      18 1
@<TRIPOS>ALT_TYPE
CGenFF_4.0_ALT_TYPE_SET
CGenFF_4.0 1 CG2R61 2 CG2R61 3 CG2R61 4 CG2R61 5 CG2R61 6 CG2R61 7 CG2R61 8 CG2R61 9 CG2R61 10 CG2R61 11 HGR61 12 HGR61 13 HGR61 14 HGR61 15 HGR61 16 HGR61 17 HGR61 18 HGR61
@<TRIPOS>MOLECULE
naphtalene
 18 19 0 0 0
****
USER_CHARGES
INVALID_CHARGES
Pose:   9 Cluster:   9 Fr_nu: 393906 TotEn:   -11.42
@<TRIPOS>ATOM
      1 C1        -76.3257  -22.4319  -37.7801 C.ar   1 LIG      -0.11500
      2 C2        -77.4155  -23.2962  -37.8279 C.ar   1 LIG      -0.11500
      3 C3        -74.9558  -23.9149  -42.2070 C.ar   1 LIG      -0.11500
      4 C4        -76.0456  -24.7792  -42.2546 C.ar   1 LIG      -0.11500
      5 C5        -75.4387  -22.3662  -38.8551 C.ar   1 LIG      -0.11700
      6 C6        -77.6225  -24.0981  -38.9505 C.ar   1 LIG      -0.11700
      7 C7        -74.7489  -23.1129  -41.0842 C.ar   1 LIG      -0.11700
      8 C8        -76.9326  -24.8451  -41.1797 C.ar   1 LIG      -0.11700
      9 C9        -75.6316  -23.1662  -39.9932 C.ar   1 LIG       0.00400
     10 C10       -76.7397  -24.0451  -40.0416 C.ar   1 LIG       0.00400
     11 H1        -76.1648  -21.8083  -36.9057 H      1 LIG       0.11500
     12 H2        -78.1055  -23.3464  -36.9907 H      1 LIG       0.11500
     13 H3        -74.2653  -23.8641  -43.0441 H      1 LIG       0.11500
     14 H4        -76.2052  -25.4036  -43.1287 H      1 LIG       0.11500
     15 H5        -74.5935  -21.6836  -38.7958 H      1 LIG       0.11500
     16 H6        -78.4812  -24.7660  -38.9665 H      1 LIG       0.11500
     17 H7        -73.8906  -22.4445  -41.0689 H      1 LIG       0.11500
     18 H8        -77.7776  -25.5281  -41.2385 H      1 LIG       0.11500
@<TRIPOS>BOND
      1       1       2 ar
      2       1       5 ar
      3       2       6 ar
      4       3       4 ar
      5       3       7 ar
      6       4       8 ar
      7       5       9 ar
      8       6      10 ar
      9       7       9 ar
     10       8      10 ar
     11       9      10 ar
     12       1      11 1
     13       2      12 1
     14       3      13 1
     15       4      14 1
     16       5      15 1
     17       6      16 1
     18       7      17 1
     19       8      18 1
@<TRIPOS>ALT_TYPE
CGenFF_4.0_ALT_TYPE_SET
CGenFF_4.0 1 CG2R61 2 CG2R61 3 CG2R61 4 CG2R61 5 CG2R61 6 CG2R61 7 CG2R61 8 CG2R61 9 CG2R61 10 CG2R61 11 HGR61 12 HGR61 13 HGR61 14 HGR61 15 HGR61 16 HGR61 17 HGR61 18 HGR61
@<TRIPOS>MOLECULE
naphtalene
 18 19 0 0 0
****
USER_CHARGES
INVALID_CHARGES
Pose:  10 Cluster:  10 Fr_nu: 146563 TotEn:   -11.38
@<TRIPOS>ATOM
      1 C1        -73.3848   -0.2116  -31.4505 C.ar   1 LIG      -0.11500
      2 C2        -72.7232    0.9511  -31.0667 C.ar   1 LIG      -0.11500
      3 C3        -69.4826   -2.8405  -30.2116 C.ar   1 LIG      -0.11500
      4 C4        -68.8211   -1.6778  -29.8279 C.ar   1 LIG      -0.11500
      5 C5        -72.7482   -1.4478  -31.3356 C.ar   1 LIG      -0.11700
      6 C6        -71.4227    0.8822  -30.5666 C.ar   1 LIG      -0.11700
      7 C7        -70.7833   -2.7717  -30.7117 C.ar   1 LIG      -0.11700
      8 C8        -69.4576   -0.4416  -29.9428 C.ar   1 LIG      -0.11700
      9 C9        -71.4392   -1.5359  -30.8343 C.ar   1 LIG       0.00400
     10 C10       -70.7665   -0.3535  -30.4441 C.ar   1 LIG       0.00400
     11 H1        -74.3970   -0.1573  -31.8403 H      1 LIG       0.11500
     12 H2        -73.2197    1.9129  -31.1563 H      1 LIG       0.11500
     13 H3        -68.9866   -3.8029  -30.1221 H      1 LIG       0.11500
     14 H4        -67.8084   -1.7325  -29.4395 H      1 LIG       0.11500
     15 H5        -73.2844   -2.3436  -31.6420 H      1 LIG       0.11500
     16 H6        -70.9248    1.8038  -30.2722 H      1 LIG       0.11500
     17 H7        -71.2812   -3.6934  -31.0053 H      1 LIG       0.11500
     18 H8        -68.9213    0.4545  -29.6371 H      1 LIG       0.11500
@<TRIPOS>BOND
      1       1       2 ar
      2       1       5 ar
      3       2       6 ar
      4       3       4 ar
      5       3       7 ar
      6       4       8 ar
      7       5       9 ar
      8       6      10 ar
      9       7       9 ar
     10       8      10 ar
     11       9      10 ar
     12       1      11 1
     13       2      12 1
     14       3      13 1
     15       4      14 1
     16       5      15 1
     17       6      16 1
     18       7      17 1
     19       8      18 1
@<TRIPOS>ALT_TYPE
CGenFF_4.0_ALT_TYPE_SET
CGenFF_4.0 1 CG2R61 2 CG2R61 3 CG2R61 4 CG2R61 5 CG2R61 6 CG2R61 7 CG2R61 8 CG2R61 9 CG2R61 10 CG2R61 11 HGR61 12 HGR61 13 HGR61 14 HGR61 15 HGR61 16 HGR61 17 HGR61 18 HGR61
@<TRIPOS>MOLECULE
naphtalene
 18 19 0 0 0
****
USER_CHARGES
INVALID_CHARGES
Pose:  11 Cluster:  11 Fr_nu: 434554 TotEn:   -11.19
@<TRIPOS>ATOM
      1 C1        -71.8054    8.0451  -44.7772 C.ar   1 LIG      -0.11500
      2 C2        -73.1613    8.1112  -45.0836 C.ar   1 LIG      -0.11500
      3 C3        -71.4843   12.8852  -45.1559 C.ar   1 LIG      -0.11500
      4 C4        -72.8403   12.9511  -45.4624 C.ar   1 LIG      -0.11500
      5 C5        -71.0451    9.2134  -44.7174 C.ar   1 LIG      -0.11700
      6 C6        -73.7623    9.3455  -45.3314 C.ar   1 LIG      -0.11700
      7 C7        -70.8834   11.6507  -44.9080 C.ar   1 LIG      -0.11700
      8 C8        -73.6006   11.7829  -45.5222 C.ar   1 LIG      -0.11700
      9 C9        -71.6334   10.4646  -44.9640 C.ar   1 LIG       0.00400
     10 C10       -73.0123   10.5317  -45.2756 C.ar   1 LIG       0.00400
     11 H1        -71.3380    7.0838  -44.5849 H      1 LIG       0.11500
     12 H2        -73.7524    7.2011  -45.1296 H      1 LIG       0.11500
     13 H3        -70.8926   13.7951  -45.1095 H      1 LIG       0.11500
     14 H4        -73.3068   13.9125  -45.6559 H      1 LIG       0.11500
     15 H5        -69.9868    9.1379  -44.4764 H      1 LIG       0.11500
     16 H6        -74.8238    9.3736  -45.5685 H      1 LIG       0.11500
     17 H7        -69.8221   11.6230  -44.6701 H      1 LIG       0.11500
     18 H8        -74.6589   11.8581  -45.7639 H      1 LIG       0.11500
@<TRIPOS>BOND
      1       1       2 ar
      2       1       5 ar
      3       2       6 ar
      4       3       4 ar
      5       3       7 ar
      6       4       8 ar
      7       5       9 ar
      8       6      10 ar
      9       7       9 ar
     10       8      10 ar
     11       9      10 ar
     12       1      11 1
     13       2      12 1
     14       3      13 1
     15       4      14 1
     16       5      15 1
     17       6      16 1
     18       7      17 1
     19       8      18 1
@<TRIPOS>ALT_TYPE
CGenFF_4.0_ALT_TYPE_SET
CGenFF_4.0 1 CG2R61 2 CG2R61 3 CG2R61 4 CG2R61 5 CG2R61 6 CG2R61 7 CG2R61 8 CG2R61 9 CG2R61 10 CG2R61 11 HGR61 12 HGR61 13 HGR61 14 HGR61 15 HGR61 16 HGR61 17 HGR61 18 HGR61
@<TRIPOS>MOLECULE
naphtalene
 18 19 0 0 0
****
USER_CHARGES
INVALID_CHARGES
Pose:  12 Cluster:  12 Fr_nu:  42167 TotEn:   -11.02
@<TRIPOS>ATOM
      1 C1        -77.2616  -24.6043  -37.7548 C.ar   1 LIG      -0.11500
      2 C2        -76.7427  -23.3175  -37.8624 C.ar   1 LIG      -0.11500
      3 C3        -76.7837  -24.3921  -32.9175 C.ar   1 LIG      -0.11500
      4 C4        -76.2648  -23.1052  -33.0253 C.ar   1 LIG      -0.11500
      5 C5        -77.4034  -25.1975  -36.5000 C.ar   1 LIG      -0.11700
      6 C6        -76.3637  -22.6188  -36.7159 C.ar   1 LIG      -0.11700
      7 C7        -77.1628  -25.0907  -34.0641 C.ar   1 LIG      -0.11700
      8 C8        -76.1229  -22.5119  -34.2800 C.ar   1 LIG      -0.11700
      9 C9        -77.0270  -24.5090  -35.3352 C.ar   1 LIG       0.00400
     10 C10       -76.4993  -23.2004  -35.4448 C.ar   1 LIG       0.00400
     11 H1        -77.5560  -25.1479  -38.6477 H      1 LIG       0.11500
     12 H2        -76.6330  -22.8564  -38.8397 H      1 LIG       0.11500
     13 H3        -76.8938  -24.8537  -31.9403 H      1 LIG       0.11500
     14 H4        -75.9692  -22.5627  -32.1321 H      1 LIG       0.11500
     15 H5        -77.8109  -26.2046  -36.4397 H      1 LIG       0.11500
     16 H6        -75.9610  -21.6138  -36.8237 H      1 LIG       0.11500
     17 H7        -77.5662  -26.0953  -33.9561 H      1 LIG       0.11500
     18 H8        -75.7147  -21.5051  -34.3406 H      1 LIG       0.11500
@<TRIPOS>BOND
      1       1       2 ar
      2       1       5 ar
      3       2       6 ar
      4       3       4 ar
      5       3       7 ar
      6       4       8 ar
      7       5       9 ar
      8       6      10 ar
      9       7       9 ar
     10       8      10 ar
     11       9      10 ar
     12       1      11 1
     13       2      12 1
     14       3      13 1
     15       4      14 1
     16       5      15 1
     17       6      16 1
     18       7      17 1
     19       8      18 1
@<TRIPOS>ALT_TYPE
CGenFF_4.0_ALT_TYPE_SET
CGenFF_4.0 1 CG2R61 2 CG2R61 3 CG2R61 4 CG2R61 5 CG2R61 6 CG2R61 7 CG2R61 8 CG2R61 9 CG2R61 10 CG2R61 11 HGR61 12 HGR61 13 HGR61 14 HGR61 15 HGR61 16 HGR61 17 HGR61 18 HGR61
@<TRIPOS>MOLECULE
naphtalene
 18 19 0 0 0
****
USER_CHARGES
INVALID_CHARGES
Pose:  13 Cluster:  13 Fr_nu: 163040 TotEn:   -11.00
@<TRIPOS>ATOM
      1 C1        -67.0420  -24.1090  -46.4576 C.ar   1 LIG      -0.11500
      2 C2        -66.0589  -24.9830  -46.0033 C.ar   1 LIG      -0.11500
      3 C3        -68.4438  -23.3008  -41.8691 C.ar   1 LIG      -0.11500
      4 C4        -67.4606  -24.1748  -41.4149 C.ar   1 LIG      -0.11500
      5 C5        -67.8834  -23.4697  -45.5467 C.ar   1 LIG      -0.11700
      6 C6        -65.9133  -25.2211  -44.6364 C.ar   1 LIG      -0.11700
      7 C7        -68.5893  -23.0626  -43.2361 C.ar   1 LIG      -0.11700
      8 C8        -66.6192  -24.8143  -42.3257 C.ar   1 LIG      -0.11700
      9 C9        -67.7512  -23.6976  -44.1672 C.ar   1 LIG       0.00400
     10 C10       -66.7515  -24.5864  -43.7052 C.ar   1 LIG       0.00400
     11 H1        -67.1552  -23.9245  -47.5219 H      1 LIG       0.11500
     12 H2        -65.4042  -25.4800  -46.7133 H      1 LIG       0.11500
     13 H3        -69.0988  -22.8032  -41.1595 H      1 LIG       0.11500
     14 H4        -67.3488  -24.3601  -40.3506 H      1 LIG       0.11500
     15 H5        -68.6452  -22.7908  -45.9244 H      1 LIG       0.11500
     16 H6        -65.1377  -25.9079  -44.3037 H      1 LIG       0.11500
     17 H7        -69.3644  -22.3753  -43.5685 H      1 LIG       0.11500
     18 H8        -65.8578  -25.4938  -41.9482 H      1 LIG       0.11500
@<TRIPOS>BOND
      1       1       2 ar
      2       1       5 ar
      3       2       6 ar
      4       3       4 ar
      5       3       7 ar
      6       4       8 ar
      7       5       9 ar
      8       6      10 ar
      9       7       9 ar
     10       8      10 ar
     11       9      10 ar
     12       1      11 1
     13       2      12 1
     14       3      13 1
     15       4      14 1
     16       5      15 1
     17       6      16 1
     18       7      17 1
     19       8      18 1
@<TRIPOS>ALT_TYPE
CGenFF_4.0_ALT_TYPE_SET
CGenFF_4.0 1 CG2R61 2 CG2R61 3 CG2R61 4 CG2R61 5 CG2R61 6 CG2R61 7 CG2R61 8 CG2R61 9 CG2R61 10 CG2R61 11 HGR61 12 HGR61 13 HGR61 14 HGR61 15 HGR61 16 HGR61 17 HGR61 18 HGR61
@<TRIPOS>MOLECULE
naphtalene
 18 19 0 0 0
****
USER_CHARGES
INVALID_CHARGES
Pose:  14 Cluster:  14 Fr_nu: 134076 TotEn:   -10.98
@<TRIPOS>ATOM
      1 C1        -76.4114  -23.0485  -31.7424 C.ar   1 LIG      -0.11500
      2 C2        -75.9682  -22.7405  -33.0252 C.ar   1 LIG      -0.11500
      3 C3        -78.2347  -27.2510  -33.3816 C.ar   1 LIG      -0.11500
      4 C4        -77.7915  -26.9429  -34.6644 C.ar   1 LIG      -0.11500
      5 C5        -77.0864  -24.2463  -31.5054 C.ar   1 LIG      -0.11700
      6 C6        -76.1982  -23.6289  -34.0759 C.ar   1 LIG      -0.11700
      7 C7        -78.0046  -26.3626  -32.3308 C.ar   1 LIG      -0.11700
      8 C8        -77.1165  -25.7451  -34.9015 C.ar   1 LIG      -0.11700
      9 C9        -77.3268  -25.1524  -32.5512 C.ar   1 LIG       0.00400
     10 C10       -76.8761  -24.8391  -33.8557 C.ar   1 LIG       0.00400
     11 H1        -76.2325  -22.3563  -30.9249 H      1 LIG       0.11500
     12 H2        -75.4426  -21.8079  -33.2085 H      1 LIG       0.11500
     13 H3        -78.7604  -28.1838  -33.1975 H      1 LIG       0.11500
     14 H4        -77.9719  -27.6349  -35.4818 H      1 LIG       0.11500
     15 H5        -77.4242  -24.4662  -30.4947 H      1 LIG       0.11500
     16 H6        -75.8425  -23.3679  -35.0704 H      1 LIG       0.11500
     17 H7        -78.3597  -26.6242  -31.3363 H      1 LIG       0.11500
     18 H8        -76.7793  -25.5247  -35.9123 H      1 LIG       0.11500
@<TRIPOS>BOND
      1       1       2 ar
      2       1       5 ar
      3       2       6 ar
      4       3       4 ar
      5       3       7 ar
      6       4       8 ar
      7       5       9 ar
      8       6      10 ar
      9       7       9 ar
     10       8      10 ar
     11       9      10 ar
     12       1      11 1
     13       2      12 1
     14       3      13 1
     15       4      14 1
     16       5      15 1
     17       6      16 1
     18       7      17 1
     19       8      18 1
@<TRIPOS>ALT_TYPE
CGenFF_4.0_ALT_TYPE_SET
CGenFF_4.0 1 CG2R61 2 CG2R61 3 CG2R61 4 CG2R61 5 CG2R61 6 CG2R61 7 CG2R61 8 CG2R61 9 CG2R61 10 CG2R61 11 HGR61 12 HGR61 13 HGR61 14 HGR61 15 HGR61 16 HGR61 17 HGR61 18 HGR61
@<TRIPOS>MOLECULE
naphtalene
 18 19 0 0 0
****
USER_CHARGES
INVALID_CHARGES
Pose:  15 Cluster:  15 Fr_nu:  56833 TotEn:   -10.94
@<TRIPOS>ATOM
      1 C1        -61.3671    1.2501  -24.1196 C.ar   1 LIG      -0.11500
      2 C2        -61.2190   -0.0897  -23.7736 C.ar   1 LIG      -0.11500
      3 C3        -64.8291    0.0411  -27.3175 C.ar   1 LIG      -0.11500
      4 C4        -64.6808   -1.2987  -26.9714 C.ar   1 LIG      -0.11500
      5 C5        -62.3009    1.6225  -25.0871 C.ar   1 LIG      -0.11700
      6 C6        -62.0038   -1.0623  -24.3935 C.ar   1 LIG      -0.11700
      7 C7        -64.0442    1.0137  -26.6974 C.ar   1 LIG      -0.11700
      8 C8        -63.7471   -1.6712  -26.0039 C.ar   1 LIG      -0.11700
      9 C9        -63.0993    0.6568  -25.7215 C.ar   1 LIG       0.00400
     10 C10       -62.9486   -0.7056  -25.3696 C.ar   1 LIG       0.00400
     11 H1        -60.7554    2.0068  -23.6371 H      1 LIG       0.11500
     12 H2        -60.4920   -0.3785  -23.0201 H      1 LIG       0.11500
     13 H3        -65.5561    0.3306  -28.0709 H      1 LIG       0.11500
     14 H4        -65.2917   -2.0551  -27.4553 H      1 LIG       0.11500
     15 H5        -62.3993    2.6756  -25.3422 H      1 LIG       0.11500
     16 H6        -61.8715   -2.1036  -24.1070 H      1 LIG       0.11500
     17 H7        -64.1772    2.0549  -26.9835 H      1 LIG       0.11500
     18 H8        -63.6479   -2.7245  -25.7493 H      1 LIG       0.11500
@<TRIPOS>BOND
      1       1       2 ar
      2       1       5 ar
      3       2       6 ar
      4       3       4 ar
      5       3       7 ar
      6       4       8 ar
      7       5       9 ar
      8       6      10 ar
      9       7       9 ar
     10       8      10 ar
     11       9      10 ar
     12       1      11 1
     13       2      12 1
     14       3      13 1
     15       4      14 1
     16       5      15 1
     17       6      16 1
     18       7      17 1
     19       8      18 1
@<TRIPOS>ALT_TYPE
CGenFF_4.0_ALT_TYPE_SET
CGenFF_4.0 1 CG2R61 2 CG2R61 3 CG2R61 4 CG2R61 5 CG2R61 6 CG2R61 7 CG2R61 8 CG2R61 9 CG2R61 10 CG2R61 11 HGR61 12 HGR61 13 HGR61 14 HGR61 15 HGR61 16 HGR61 17 HGR61 18 HGR61
@<TRIPOS>MOLECULE
naphtalene
 18 19 0 0 0
****
USER_CHARGES
INVALID_CHARGES
Pose:  16 Cluster:  16 Fr_nu: 483116 TotEn:   -10.93
@<TRIPOS>ATOM
      1 C1        -75.5826  -23.6370  -30.6721 C.ar   1 LIG      -0.11500
      2 C2        -76.4109  -24.6451  -30.1880 C.ar   1 LIG      -0.11500
      3 C3        -77.6795  -24.0149  -35.0463 C.ar   1 LIG      -0.11500
      4 C4        -78.5077  -25.0231  -34.5621 C.ar   1 LIG      -0.11500
      5 C5        -75.6874  -23.2248  -32.0009 C.ar   1 LIG      -0.11700
      6 C6        -77.3471  -25.2449  -31.0306 C.ar   1 LIG      -0.11700
      7 C7        -76.7433  -23.4150  -34.2036 C.ar   1 LIG      -0.11700
      8 C8        -78.4030  -25.4354  -33.2333 C.ar   1 LIG      -0.11700
      9 C9        -76.6241  -23.8175  -32.8633 C.ar   1 LIG       0.00400
     10 C10       -77.4663  -24.8427  -32.3709 C.ar   1 LIG       0.00400
     11 H1        -74.8536  -23.1707  -30.0158 H      1 LIG       0.11500
     12 H2        -76.3287  -24.9651  -29.1534 H      1 LIG       0.11500
     13 H3        -77.7613  -23.6943  -36.0810 H      1 LIG       0.11500
     14 H4        -79.2356  -25.4900  -35.2192 H      1 LIG       0.11500
     15 H5        -75.0293  -22.4352  -32.3579 H      1 LIG       0.11500
     16 H6        -77.9846  -26.0307  -30.6307 H      1 LIG       0.11500
     17 H7        -76.1064  -22.6288  -34.6034 H      1 LIG       0.11500
     18 H8        -79.0605  -26.2256  -32.8763 H      1 LIG       0.11500
@<TRIPOS>BOND
      1       1       2 ar
      2       1       5 ar
      3       2       6 ar
      4       3       4 ar
      5       3       7 ar
      6       4       8 ar
      7       5       9 ar
      8       6      10 ar
      9       7       9 ar
     10       8      10 ar
     11       9      10 ar
     12       1      11 1
     13       2      12 1
     14       3      13 1
     15       4      14 1
     16       5      15 1
     17       6      16 1
     18       7      17 1
     19       8      18 1
@<TRIPOS>ALT_TYPE
CGenFF_4.0_ALT_TYPE_SET
CGenFF_4.0 1 CG2R61 2 CG2R61 3 CG2R61 4 CG2R61 5 CG2R61 6 CG2R61 7 CG2R61 8 CG2R61 9 CG2R61 10 CG2R61 11 HGR61 12 HGR61 13 HGR61 14 HGR61 15 HGR61 16 HGR61 17 HGR61 18 HGR61
@<TRIPOS>MOLECULE
naphtalene
 18 19 0 0 0
****
USER_CHARGES
INVALID_CHARGES
Pose:  17 Cluster:  17 Fr_nu: 380079 TotEn:   -10.92
@<TRIPOS>ATOM
      1 C1        -61.8500    2.1661  -43.5383 C.ar   1 LIG      -0.11500
      2 C2        -61.4134    2.3367  -44.8487 C.ar   1 LIG      -0.11500
      3 C3        -58.0135    4.6906  -41.9318 C.ar   1 LIG      -0.11500
      4 C4        -57.5770    4.8611  -43.2422 C.ar   1 LIG      -0.11500
      5 C5        -61.1167    2.7071  -42.4817 C.ar   1 LIG      -0.11700
      6 C6        -60.2422    3.0489  -45.1077 C.ar   1 LIG      -0.11700
      7 C7        -59.1849    3.9783  -41.6728 C.ar   1 LIG      -0.11700
      8 C8        -58.3101    4.3201  -44.2988 C.ar   1 LIG      -0.11700
      9 C9        -59.9353    3.4269  -42.7240 C.ar   1 LIG       0.00400
     10 C10       -59.4915    3.6003  -44.0566 C.ar   1 LIG       0.00400
     11 H1        -62.7616    1.6110  -43.3372 H      1 LIG       0.11500
     12 H2        -61.9851    1.9154  -45.6704 H      1 LIG       0.11500
     13 H3        -57.4422    5.1119  -41.1094 H      1 LIG       0.11500
     14 H4        -56.6646    5.4150  -43.4426 H      1 LIG       0.11500
     15 H5        -61.4766    2.5609  -41.4654 H      1 LIG       0.11500
     16 H6        -59.9200    3.1704  -46.1398 H      1 LIG       0.11500
     17 H7        -59.5072    3.8577  -40.6407 H      1 LIG       0.11500
     18 H8        -57.9500    4.4655  -45.3153 H      1 LIG       0.11500
@<TRIPOS>BOND
      1       1       2 ar
      2       1       5 ar
      3       2       6 ar
      4       3       4 ar
      5       3       7 ar
      6       4       8 ar
      7       5       9 ar
      8       6      10 ar
      9       7       9 ar
     10       8      10 ar
     11       9      10 ar
     12       1      11 1
     13       2      12 1
     14       3      13 1
     15       4      14 1
     16       5      15 1
     17       6      16 1
     18       7      17 1
     19       8      18 1
@<TRIPOS>ALT_TYPE
CGenFF_4.0_ALT_TYPE_SET
CGenFF_4.0 1 CG2R61 2 CG2R61 3 CG2R61 4 CG2R61 5 CG2R61 6 CG2R61 7 CG2R61 8 CG2R61 9 CG2R61 10 CG2R61 11 HGR61 12 HGR61 13 HGR61 14 HGR61 15 HGR61 16 HGR61 17 HGR61 18 HGR61
@<TRIPOS>MOLECULE
naphtalene
 18 19 0 0 0
****
USER_CHARGES
INVALID_CHARGES
Pose:  18 Cluster:  18 Fr_nu: 432486 TotEn:   -10.83
@<TRIPOS>ATOM
      1 C1        -47.2869  -11.7206  -41.7709 C.ar   1 LIG      -0.11500
      2 C2        -46.6233  -12.1403  -42.9200 C.ar   1 LIG      -0.11500
      3 C3        -51.5237  -11.8873  -44.1573 C.ar   1 LIG      -0.11500
      4 C4        -50.8599  -12.3069  -45.3063 C.ar   1 LIG      -0.11500
      5 C5        -48.6717  -11.5514  -41.7865 C.ar   1 LIG      -0.11700
      6 C6        -47.3416  -12.3923  -44.0890 C.ar   1 LIG      -0.11700
      7 C7        -50.8052  -11.6353  -42.9882 C.ar   1 LIG      -0.11700
      8 C8        -49.4751  -12.4761  -45.2908 C.ar   1 LIG      -0.11700
      9 C9        -49.4109  -11.8004  -42.9545 C.ar   1 LIG       0.00400
     10 C10       -48.7359  -12.2271  -44.1229 C.ar   1 LIG       0.00400
     11 H1        -46.7270  -11.5240  -40.8613 H      1 LIG       0.11500
     12 H2        -45.5452  -12.2720  -42.9067 H      1 LIG       0.11500
     13 H3        -52.6019  -11.7555  -44.1699 H      1 LIG       0.11500
     14 H4        -51.4201  -12.5020  -46.2160 H      1 LIG       0.11500
     15 H5        -49.1695  -11.2221  -40.8768 H      1 LIG       0.11500
     16 H6        -46.8023  -12.7200  -44.9753 H      1 LIG       0.11500
     17 H7        -51.3448  -11.3084  -42.1018 H      1 LIG       0.11500
     18 H8        -48.9770  -12.8046  -46.2007 H      1 LIG       0.11500
@<TRIPOS>BOND
      1       1       2 ar
      2       1       5 ar
      3       2       6 ar
      4       3       4 ar
      5       3       7 ar
      6       4       8 ar
      7       5       9 ar
      8       6      10 ar
      9       7       9 ar
     10       8      10 ar
     11       9      10 ar
     12       1      11 1
     13       2      12 1
     14       3      13 1
     15       4      14 1
     16       5      15 1
     17       6      16 1
     18       7      17 1
     19       8      18 1
@<TRIPOS>ALT_TYPE
CGenFF_4.0_ALT_TYPE_SET
CGenFF_4.0 1 CG2R61 2 CG2R61 3 CG2R61 4 CG2R61 5 CG2R61 6 CG2R61 7 CG2R61 8 CG2R61 9 CG2R61 10 CG2R61 11 HGR61 12 HGR61 13 HGR61 14 HGR61 15 HGR61 16 HGR61 17 HGR61 18 HGR61
@<TRIPOS>MOLECULE
naphtalene
 18 19 0 0 0
****
USER_CHARGES
INVALID_CHARGES
Pose:  19 Cluster:  19 Fr_nu: 557505 TotEn:   -10.70
@<TRIPOS>ATOM
      1 C1        -66.3792  -23.7565  -41.2648 C.ar   1 LIG      -0.11500
      2 C2        -65.1657  -23.6164  -40.5980 C.ar   1 LIG      -0.11500
      3 C3        -64.4256  -27.1968  -44.0968 C.ar   1 LIG      -0.11500
      4 C4        -63.2122  -27.0567  -43.4300 C.ar   1 LIG      -0.11500
      5 C5        -66.5034  -24.6808  -42.3025 C.ar   1 LIG      -0.11700
      6 C6        -64.0718  -24.4000  -40.9661 C.ar   1 LIG      -0.11700
      7 C7        -65.5197  -26.4132  -43.7286 C.ar   1 LIG      -0.11700
      8 C8        -63.0879  -26.1324  -42.3923 C.ar   1 LIG      -0.11700
      9 C9        -65.4126  -25.4778  -42.6865 C.ar   1 LIG       0.00400
     10 C10       -64.1786  -25.3353  -42.0083 C.ar   1 LIG       0.00400
     11 H1        -67.2303  -23.1458  -40.9781 H      1 LIG       0.11500
     12 H2        -65.0702  -22.8967  -39.7902 H      1 LIG       0.11500
     13 H3        -64.5219  -27.9166  -44.9049 H      1 LIG       0.11500
     14 H4        -62.3610  -27.6666  -43.7180 H      1 LIG       0.11500
     15 H5        -67.4614  -24.7730  -42.8100 H      1 LIG       0.11500
     16 H6        -63.1329  -24.2741  -40.4308 H      1 LIG       0.11500
     17 H7        -66.4585  -26.5399  -44.2635 H      1 LIG       0.11500
     18 H8        -62.1297  -26.0394  -41.8851 H      1 LIG       0.11500
@<TRIPOS>BOND
      1       1       2 ar
      2       1       5 ar
      3       2       6 ar
      4       3       4 ar
      5       3       7 ar
      6       4       8 ar
      7       5       9 ar
      8       6      10 ar
      9       7       9 ar
     10       8      10 ar
     11       9      10 ar
     12       1      11 1
     13       2      12 1
     14       3      13 1
     15       4      14 1
     16       5      15 1
     17       6      16 1
     18       7      17 1
     19       8      18 1
@<TRIPOS>ALT_TYPE
CGenFF_4.0_ALT_TYPE_SET
CGenFF_4.0 1 CG2R61 2 CG2R61 3 CG2R61 4 CG2R61 5 CG2R61 6 CG2R61 7 CG2R61 8 CG2R61 9 CG2R61 10 CG2R61 11 HGR61 12 HGR61 13 HGR61 14 HGR61 15 HGR61 16 HGR61 17 HGR61 18 HGR61
@<TRIPOS>MOLECULE
naphtalene
 18 19 0 0 0
****
USER_CHARGES
INVALID_CHARGES
Pose:  20 Cluster:  20 Fr_nu:   9075 TotEn:   -10.66
@<TRIPOS>ATOM
      1 C1        -77.1765  -26.1975  -35.6486 C.ar   1 LIG      -0.11500
      2 C2        -77.1765  -24.9362  -35.0604 C.ar   1 LIG      -0.11500
      3 C3        -77.1765  -24.1410  -40.0580 C.ar   1 LIG      -0.11500
      4 C4        -77.1765  -22.8797  -39.4698 C.ar   1 LIG      -0.11500
      5 C5        -77.1765  -26.3201  -37.0384 C.ar   1 LIG      -0.11700
      6 C6        -77.1765  -23.7927  -35.8595 C.ar   1 LIG      -0.11700
      7 C7        -77.1765  -25.2846  -39.2588 C.ar   1 LIG      -0.11700
      8 C8        -77.1766  -22.7570  -38.0800 C.ar   1 LIG      -0.11700
      9 C9        -77.1765  -25.1798  -37.8583 C.ar   1 LIG       0.00400
     10 C10       -77.1766  -23.8973  -37.2601 C.ar   1 LIG       0.00400
     11 H1        -77.1771  -27.0874  -35.0259 H      1 LIG       0.11500
     12 H2        -77.1762  -24.8419  -33.9784 H      1 LIG       0.11500
     13 H3        -77.1766  -24.2360  -41.1403 H      1 LIG       0.11500
     14 H4        -77.1774  -21.9902  -40.0929 H      1 LIG       0.11500
     15 H5        -77.1769  -27.3161  -37.4764 H      1 LIG       0.11500
     16 H6        -77.1760  -22.8169  -35.3783 H      1 LIG       0.11500
     17 H7        -77.1762  -26.2602  -39.7403 H      1 LIG       0.11500
     18 H8        -77.1769  -21.7611  -37.6417 H      1 LIG       0.11500
@<TRIPOS>BOND
      1       1       2 ar
      2       1       5 ar
      3       2       6 ar
      4       3       4 ar
      5       3       7 ar
      6       4       8 ar
      7       5       9 ar
      8       6      10 ar
      9       7       9 ar
     10       8      10 ar
     11       9      10 ar
     12       1      11 1
     13       2      12 1
     14       3      13 1
     15       4      14 1
     16       5      15 1
     17       6      16 1
     18       7      17 1
     19       8      18 1
@<TRIPOS>ALT_TYPE
CGenFF_4.0_ALT_TYPE_SET
CGenFF_4.0 1 CG2R61 2 CG2R61 3 CG2R61 4 CG2R61 5 CG2R61 6 CG2R61 7 CG2R61 8 CG2R61 9 CG2R61 10 CG2R61 11 HGR61 12 HGR61 13 HGR61 14 HGR61 15 HGR61 16 HGR61 17 HGR61 18 HGR61
@<TRIPOS>MOLECULE
naphtalene
 18 19 0 0 0
****
USER_CHARGES
INVALID_CHARGES
Pose:  21 Cluster:  21 Fr_nu: 275152 TotEn:   -10.51
@<TRIPOS>ATOM
      1 C1        -52.2585  -13.0512  -46.2397 C.ar   1 LIG      -0.11500
      2 C2        -52.8682  -12.0101  -45.5461 C.ar   1 LIG      -0.11500
      3 C3        -48.6722  -13.1405  -42.9528 C.ar   1 LIG      -0.11500
      4 C4        -49.2820  -12.0993  -42.2593 C.ar   1 LIG      -0.11500
      5 C5        -51.0622  -13.5960  -45.7720 C.ar   1 LIG      -0.11700
      6 C6        -52.2842  -11.5097  -44.3822 C.ar   1 LIG      -0.11700
      7 C7        -49.2563  -13.6410  -44.1168 C.ar   1 LIG      -0.11700
      8 C8        -50.4782  -11.5545  -42.7270 C.ar   1 LIG      -0.11700
      9 C9        -50.4602  -13.1046  -44.6021 C.ar   1 LIG       0.00400
     10 C10       -51.0803  -12.0459  -43.8969 C.ar   1 LIG       0.00400
     11 H1        -52.7133  -13.4400  -47.1461 H      1 LIG       0.11500
     12 H2        -53.7996  -11.5869  -45.9110 H      1 LIG       0.11500
     13 H3        -47.7407  -13.5643  -42.5883 H      1 LIG       0.11500
     14 H4        -48.8260  -11.7100  -41.3538 H      1 LIG       0.11500
     15 H5        -50.6031  -14.4090  -46.3306 H      1 LIG       0.11500
     16 H6        -52.7786  -10.6958  -43.8558 H      1 LIG       0.11500
     17 H7        -48.7622  -14.4553  -44.6426 H      1 LIG       0.11500
     18 H8        -50.9372  -10.7409  -42.1690 H      1 LIG       0.11500
@<TRIPOS>BOND
      1       1       2 ar
      2       1       5 ar
      3       2       6 ar
      4       3       4 ar
      5       3       7 ar
      6       4       8 ar
      7       5       9 ar
      8       6      10 ar
      9       7       9 ar
     10       8      10 ar
     11       9      10 ar
     12       1      11 1
     13       2      12 1
     14       3      13 1
     15       4      14 1
     16       5      15 1
     17       6      16 1
     18       7      17 1
     19       8      18 1
@<TRIPOS>ALT_TYPE
CGenFF_4.0_ALT_TYPE_SET
CGenFF_4.0 1 CG2R61 2 CG2R61 3 CG2R61 4 CG2R61 5 CG2R61 6 CG2R61 7 CG2R61 8 CG2R61 9 CG2R61 10 CG2R61 11 HGR61 12 HGR61 13 HGR61 14 HGR61 15 HGR61 16 HGR61 17 HGR61 18 HGR61
@<TRIPOS>MOLECULE
naphtalene
 18 19 0 0 0
****
USER_CHARGES
INVALID_CHARGES
Pose:  22 Cluster:  22 Fr_nu: 133532 TotEn:   -10.50
@<TRIPOS>ATOM
      1 C1        -55.3376    5.5480  -38.2636 C.ar   1 LIG      -0.11500
      2 C2        -54.3931    5.4685  -39.2826 C.ar   1 LIG      -0.11500
      3 C3        -57.8797    1.9565  -40.3401 C.ar   1 LIG      -0.11500
      4 C4        -56.9351    1.8771  -41.3590 C.ar   1 LIG      -0.11500
      5 C5        -56.4428    4.6964  -38.2676 C.ar   1 LIG      -0.11700
      6 C6        -54.5499    4.5372  -40.3094 C.ar   1 LIG      -0.11700
      7 C7        -57.7229    2.8879  -39.3131 C.ar   1 LIG      -0.11700
      8 C8        -55.8300    2.7287  -41.3552 C.ar   1 LIG      -0.11700
      9 C9        -56.6167    3.7529  -39.2933 C.ar   1 LIG       0.00400
     10 C10       -55.6561    3.6722  -40.3295 C.ar   1 LIG       0.00400
     11 H1        -55.2153    6.2736  -37.4648 H      1 LIG       0.11500
     12 H2        -53.5330    6.1318  -39.2784 H      1 LIG       0.11500
     13 H3        -58.7402    1.2933  -40.3436 H      1 LIG       0.11500
     14 H4        -57.0587    1.1523  -42.1583 H      1 LIG       0.11500
     15 H5        -57.1687    4.7766  -37.4611 H      1 LIG       0.11500
     16 H6        -53.7989    4.4922  -41.0955 H      1 LIG       0.11500
     17 H7        -58.4735    2.9321  -38.5268 H      1 LIG       0.11500
     18 H8        -55.1042    2.6492  -42.1620 H      1 LIG       0.11500
@<TRIPOS>BOND
      1       1       2 ar
      2       1       5 ar
      3       2       6 ar
      4       3       4 ar
      5       3       7 ar
      6       4       8 ar
      7       5       9 ar
      8       6      10 ar
      9       7       9 ar
     10       8      10 ar
     11       9      10 ar
     12       1      11 1
     13       2      12 1
     14       3      13 1
     15       4      14 1
     16       5      15 1
     17       6      16 1
     18       7      17 1
     19       8      18 1
@<TRIPOS>ALT_TYPE
CGenFF_4.0_ALT_TYPE_SET
CGenFF_4.0 1 CG2R61 2 CG2R61 3 CG2R61 4 CG2R61 5 CG2R61 6 CG2R61 7 CG2R61 8 CG2R61 9 CG2R61 10 CG2R61 11 HGR61 12 HGR61 13 HGR61 14 HGR61 15 HGR61 16 HGR61 17 HGR61 18 HGR61
@<TRIPOS>MOLECULE
naphtalene
 18 19 0 0 0
****
USER_CHARGES
INVALID_CHARGES
Pose:  23 Cluster:  23 Fr_nu: 326623 TotEn:   -10.45
@<TRIPOS>ATOM
      1 C1        -75.3355  -23.1971  -40.5575 C.ar   1 LIG      -0.11500
      2 C2        -75.6408  -24.5015  -40.1804 C.ar   1 LIG      -0.11500
      3 C3        -71.5198  -24.8256  -43.0995 C.ar   1 LIG      -0.11500
      4 C4        -71.8252  -26.1299  -42.7222 C.ar   1 LIG      -0.11500
      5 C5        -74.2351  -22.9467  -41.3778 C.ar   1 LIG      -0.11700
      6 C6        -74.8471  -25.5604  -40.6220 C.ar   1 LIG      -0.11700
      7 C7        -72.3136  -23.7666  -42.6579 C.ar   1 LIG      -0.11700
      8 C8        -72.9255  -26.3805  -41.9019 C.ar   1 LIG      -0.11700
      9 C9        -73.4250  -24.0004  -41.8317 C.ar   1 LIG       0.00400
     10 C10       -73.7356  -25.3267  -41.4481 C.ar   1 LIG       0.00400
     11 H1        -75.9534  -22.3731  -40.2130 H      1 LIG       0.11500
     12 H2        -76.4978  -24.6954  -39.5420 H      1 LIG       0.11500
     13 H3        -70.6628  -24.6309  -43.7381 H      1 LIG       0.11500
     14 H4        -71.2060  -26.9533  -43.0659 H      1 LIG       0.11500
     15 H5        -74.0150  -21.9191  -41.6598 H      1 LIG       0.11500
     16 H6        -75.1046  -26.5720  -40.3152 H      1 LIG       0.11500
     17 H7        -72.0564  -22.7552  -42.9654 H      1 LIG       0.11500
     18 H8        -73.1454  -27.4080  -41.6192 H      1 LIG       0.11500
@<TRIPOS>BOND
      1       1       2 ar
      2       1       5 ar
      3       2       6 ar
      4       3       4 ar
      5       3       7 ar
      6       4       8 ar
      7       5       9 ar
      8       6      10 ar
      9       7       9 ar
     10       8      10 ar
     11       9      10 ar
     12       1      11 1
     13       2      12 1
     14       3      13 1
     15       4      14 1
     16       5      15 1
     17       6      16 1
     18       7      17 1
     19       8      18 1
@<TRIPOS>ALT_TYPE
CGenFF_4.0_ALT_TYPE_SET
CGenFF_4.0 1 CG2R61 2 CG2R61 3 CG2R61 4 CG2R61 5 CG2R61 6 CG2R61 7 CG2R61 8 CG2R61 9 CG2R61 10 CG2R61 11 HGR61 12 HGR61 13 HGR61 14 HGR61 15 HGR61 16 HGR61 17 HGR61 18 HGR61
@<TRIPOS>MOLECULE
naphtalene
 18 19 0 0 0
****
USER_CHARGES
INVALID_CHARGES
Pose:  24 Cluster:  24 Fr_nu: 243835 TotEn:   -10.36
@<TRIPOS>ATOM
      1 C1        -81.3864    1.2331  -37.9055 C.ar   1 LIG      -0.11500
      2 C2        -81.7364    0.5225  -39.0498 C.ar   1 LIG      -0.11500
      3 C3        -84.0716    4.9966  -39.4218 C.ar   1 LIG      -0.11500
      4 C4        -84.4216    4.2858  -40.5660 C.ar   1 LIG      -0.11500
      5 C5        -81.8773    2.5240  -37.7076 C.ar   1 LIG      -0.11700
      6 C6        -82.5786    1.0998  -40.0004 C.ar   1 LIG      -0.11700
      7 C7        -83.2295    4.4192  -38.4711 C.ar   1 LIG      -0.11700
      8 C8        -83.9307    2.9950  -40.7641 C.ar   1 LIG      -0.11700
      9 C9        -82.7261    3.1209  -38.6541 C.ar   1 LIG       0.00400
     10 C10       -83.0819    2.3981  -39.8176 C.ar   1 LIG       0.00400
     11 H1        -80.7303    0.7834  -37.1661 H      1 LIG       0.11500
     12 H2        -81.3540   -0.4825  -39.2028 H      1 LIG       0.11500
     13 H3        -84.4539    6.0018  -39.2681 H      1 LIG       0.11500
     14 H4        -85.0765    4.7366  -41.3058 H      1 LIG       0.11500
     15 H5        -81.5901    3.0611  -36.8060 H      1 LIG       0.11500
     16 H6        -82.8394    0.5257  -40.8871 H      1 LIG       0.11500
     17 H7        -82.9694    4.9930  -37.5841 H      1 LIG       0.11500
     18 H8        -84.2171    2.4579  -41.6661 H      1 LIG       0.11500
@<TRIPOS>BOND
      1       1       2 ar
      2       1       5 ar
      3       2       6 ar
      4       3       4 ar
      5       3       7 ar
      6       4       8 ar
      7       5       9 ar
      8       6      10 ar
      9       7       9 ar
     10       8      10 ar
     11       9      10 ar
     12       1      11 1
     13       2      12 1
     14       3      13 1
     15       4      14 1
     16       5      15 1
     17       6      16 1
     18       7      17 1
     19       8      18 1
@<TRIPOS>ALT_TYPE
CGenFF_4.0_ALT_TYPE_SET
CGenFF_4.0 1 CG2R61 2 CG2R61 3 CG2R61 4 CG2R61 5 CG2R61 6 CG2R61 7 CG2R61 8 CG2R61 9 CG2R61 10 CG2R61 11 HGR61 12 HGR61 13 HGR61 14 HGR61 15 HGR61 16 HGR61 17 HGR61 18 HGR61
@<TRIPOS>MOLECULE
naphtalene
 18 19 0 0 0
****
USER_CHARGES
INVALID_CHARGES
Pose:  25 Cluster:  25 Fr_nu:  34488 TotEn:   -10.35
@<TRIPOS>ATOM
      1 C1        -72.2830  -24.3113  -41.7416 C.ar   1 LIG      -0.11500
      2 C2        -73.3401  -23.5585  -41.2390 C.ar   1 LIG      -0.11500
      3 C3        -74.1557  -23.9523  -46.2178 C.ar   1 LIG      -0.11500
      4 C4        -75.2128  -23.1994  -45.7151 C.ar   1 LIG      -0.11500
      5 C5        -72.2173  -24.6001  -43.1050 C.ar   1 LIG      -0.11700
      6 C6        -74.3355  -23.0914  -42.0977 C.ar   1 LIG      -0.11700
      7 C7        -73.1602  -24.4193  -45.3590 C.ar   1 LIG      -0.11700
      8 C8        -75.2787  -22.9107  -44.3518 C.ar   1 LIG      -0.11700
      9 C9        -73.2105  -24.1381  -43.9840 C.ar   1 LIG       0.00400
     10 C10       -74.2855  -23.3726  -43.4728 C.ar   1 LIG       0.00400
     11 H1        -71.5087  -24.6751  -41.0725 H      1 LIG       0.11500
     12 H2        -73.3902  -23.3340  -40.1775 H      1 LIG       0.11500
     13 H3        -74.1049  -24.1770  -47.2795 H      1 LIG       0.11500
     14 H4        -75.9876  -22.8372  -46.3844 H      1 LIG       0.11500
     15 H5        -71.3820  -25.1906  -43.4757 H      1 LIG       0.11500
     16 H6        -75.1523  -22.5043  -41.6831 H      1 LIG       0.11500
     17 H7        -72.3431  -25.0056  -45.7740 H      1 LIG       0.11500
     18 H8        -76.1143  -22.3207  -43.9807 H      1 LIG       0.11500
@<TRIPOS>BOND
      1       1       2 ar
      2       1       5 ar
      3       2       6 ar
      4       3       4 ar
      5       3       7 ar
      6       4       8 ar
      7       5       9 ar
      8       6      10 ar
      9       7       9 ar
     10       8      10 ar
     11       9      10 ar
     12       1      11 1
     13       2      12 1
     14       3      13 1
     15       4      14 1
     16       5      15 1
     17       6      16 1
     18       7      17 1
     19       8      18 1
@<TRIPOS>ALT_TYPE
CGenFF_4.0_ALT_TYPE_SET
CGenFF_4.0 1 CG2R61 2 CG2R61 3 CG2R61 4 CG2R61 5 CG2R61 6 CG2R61 7 CG2R61 8 CG2R61 9 CG2R61 10 CG2R61 11 HGR61 12 HGR61 13 HGR61 14 HGR61 15 HGR61 16 HGR61 17 HGR61 18 HGR61
@<TRIPOS>MOLECULE
naphtalene
 18 19 0 0 0
****
USER_CHARGES
INVALID_CHARGES
Pose:  26 Cluster:  26 Fr_nu:  33748 TotEn:   -10.18
@<TRIPOS>ATOM
      1 C1        -76.3897  -27.2273  -38.7866 C.ar   1 LIG      -0.11500
      2 C2        -76.8478  -26.7746  -37.5529 C.ar   1 LIG      -0.11500
      3 C3        -76.1385  -22.6361  -40.3776 C.ar   1 LIG      -0.11500
      4 C4        -76.5967  -22.1836  -39.1438 C.ar   1 LIG      -0.11500
      5 C5        -76.0974  -26.3148  -39.8007 C.ar   1 LIG      -0.11700
      6 C6        -77.0154  -25.4080  -37.3284 C.ar   1 LIG      -0.11700
      7 C7        -75.9709  -24.0029  -40.6019 C.ar   1 LIG      -0.11700
      8 C8        -76.8890  -23.0959  -38.1296 C.ar   1 LIG      -0.11700
      9 C9        -76.2603  -24.9355  -39.5925 C.ar   1 LIG       0.00400
     10 C10       -76.7262  -24.4753  -38.3379 C.ar   1 LIG       0.00400
     11 H1        -76.2599  -28.2914  -38.9609 H      1 LIG       0.11500
     12 H2        -77.0748  -27.4858  -36.7639 H      1 LIG       0.11500
     13 H3        -75.9111  -21.9254  -41.1671 H      1 LIG       0.11500
     14 H4        -76.7276  -21.1195  -38.9706 H      1 LIG       0.11500
     15 H5        -75.7409  -26.6913  -40.7574 H      1 LIG       0.11500
     16 H6        -77.3742  -25.0765  -36.3562 H      1 LIG       0.11500
     17 H7        -75.6113  -24.3340  -41.5739 H      1 LIG       0.11500
     18 H8        -77.2462  -22.7198  -37.1731 H      1 LIG       0.11500
@<TRIPOS>BOND
      1       1       2 ar
      2       1       5 ar
      3       2       6 ar
      4       3       4 ar
      5       3       7 ar
      6       4       8 ar
      7       5       9 ar
      8       6      10 ar
      9       7       9 ar
     10       8      10 ar
     11       9      10 ar
     12       1      11 1
     13       2      12 1
     14       3      13 1
     15       4      14 1
     16       5      15 1
     17       6      16 1
     18       7      17 1
     19       8      18 1
@<TRIPOS>ALT_TYPE
CGenFF_4.0_ALT_TYPE_SET
CGenFF_4.0 1 CG2R61 2 CG2R61 3 CG2R61 4 CG2R61 5 CG2R61 6 CG2R61 7 CG2R61 8 CG2R61 9 CG2R61 10 CG2R61 11 HGR61 12 HGR61 13 HGR61 14 HGR61 15 HGR61 16 HGR61 17 HGR61 18 HGR61
@<TRIPOS>MOLECULE
naphtalene
 18 19 0 0 0
****
USER_CHARGES
INVALID_CHARGES
Pose:  27 Cluster:  27 Fr_nu: 200039 TotEn:   -10.16
@<TRIPOS>ATOM
      1 C1        -66.3190  -24.3980  -24.6475 C.ar   1 LIG      -0.11500
      2 C2        -66.2628  -23.0185  -24.4726 C.ar   1 LIG      -0.11500
      3 C3        -61.8243  -24.3449  -26.5095 C.ar   1 LIG      -0.11500
      4 C4        -61.7682  -22.9654  -26.3346 C.ar   1 LIG      -0.11500
      5 C5        -65.2315  -25.0773  -25.1975 C.ar   1 LIG      -0.11700
      6 C6        -65.1190  -22.3129  -24.8469 C.ar   1 LIG      -0.11700
      7 C7        -62.9681  -25.0506  -26.1351 C.ar   1 LIG      -0.11700
      8 C8        -62.8556  -22.2860  -25.7847 C.ar   1 LIG      -0.11700
      9 C9        -64.0721  -24.3831  -25.5800 C.ar   1 LIG       0.00400
     10 C10       -64.0150  -22.9802  -25.4022 C.ar   1 LIG       0.00400
     11 H1        -67.2099  -24.9467  -24.3564 H      1 LIG       0.11500
     12 H2        -67.1098  -22.4907  -24.0441 H      1 LIG       0.11500
     13 H3        -60.9773  -24.8734  -26.9379 H      1 LIG       0.11500
     14 H4        -60.8776  -22.4170  -26.6272 H      1 LIG       0.11500
     15 H5        -65.2978  -26.1557  -25.3254 H      1 LIG       0.11500
     16 H6        -65.0968  -21.2349  -24.7006 H      1 LIG       0.11500
     17 H7        -62.9898  -26.1285  -26.2807 H      1 LIG       0.11500
     18 H8        -62.7899  -21.2074  -25.6574 H      1 LIG       0.11500
@<TRIPOS>BOND
      1       1       2 ar
      2       1       5 ar
      3       2       6 ar
      4       3       4 ar
      5       3       7 ar
      6       4       8 ar
      7       5       9 ar
      8       6      10 ar
      9       7       9 ar
     10       8      10 ar
     11       9      10 ar
     12       1      11 1
     13       2      12 1
     14       3      13 1
     15       4      14 1
     16       5      15 1
     17       6      16 1
     18       7      17 1
     19       8      18 1
@<TRIPOS>ALT_TYPE
CGenFF_4.0_ALT_TYPE_SET
CGenFF_4.0 1 CG2R61 2 CG2R61 3 CG2R61 4 CG2R61 5 CG2R61 6 CG2R61 7 CG2R61 8 CG2R61 9 CG2R61 10 CG2R61 11 HGR61 12 HGR61 13 HGR61 14 HGR61 15 HGR61 16 HGR61 17 HGR61 18 HGR61
@<TRIPOS>MOLECULE
naphtalene
 18 19 0 0 0
****
USER_CHARGES
INVALID_CHARGES
Pose:  28 Cluster:  28 Fr_nu:  10257 TotEn:   -10.10
@<TRIPOS>ATOM
      1 C1        -76.7481  -23.9947  -45.5988 C.ar   1 LIG      -0.11500
      2 C2        -75.6755  -23.1948  -45.9819 C.ar   1 LIG      -0.11500
      3 C3        -75.0835  -24.0366  -41.0271 C.ar   1 LIG      -0.11500
      4 C4        -74.0110  -23.2368  -41.4104 C.ar   1 LIG      -0.11500
      5 C5        -76.8732  -24.4065  -44.2717 C.ar   1 LIG      -0.11700
      6 C6        -74.7241  -22.8038  -45.0396 C.ar   1 LIG      -0.11700
      7 C7        -76.0350  -24.4277  -41.9696 C.ar   1 LIG      -0.11700
      8 C8        -73.8857  -22.8250  -42.7375 C.ar   1 LIG      -0.11700
      9 C9        -75.9248  -24.0224  -43.3097 C.ar   1 LIG       0.00400
     10 C10       -74.8341  -23.2091  -43.6994 C.ar   1 LIG       0.00400
     11 H1        -77.4882  -24.2993  -46.3330 H      1 LIG       0.11500
     12 H2        -75.5792  -22.8745  -47.0153 H      1 LIG       0.11500
     13 H3        -75.1805  -24.3572  -39.9937 H      1 LIG       0.11500
     14 H4        -73.2704  -22.9337  -40.6761 H      1 LIG       0.11500
     15 H5        -77.7195  -25.0319  -43.9949 H      1 LIG       0.11500
     16 H6        -73.8941  -22.1780  -45.3613 H      1 LIG       0.11500
     17 H7        -76.8652  -25.0528  -41.6475 H      1 LIG       0.11500
     18 H8        -73.0390  -22.2002  -43.0147 H      1 LIG       0.11500
@<TRIPOS>BOND
      1       1       2 ar
      2       1       5 ar
      3       2       6 ar
      4       3       4 ar
      5       3       7 ar
      6       4       8 ar
      7       5       9 ar
      8       6      10 ar
      9       7       9 ar
     10       8      10 ar
     11       9      10 ar
     12       1      11 1
     13       2      12 1
     14       3      13 1
     15       4      14 1
     16       5      15 1
     17       6      16 1
     18       7      17 1
     19       8      18 1
@<TRIPOS>ALT_TYPE
CGenFF_4.0_ALT_TYPE_SET
CGenFF_4.0 1 CG2R61 2 CG2R61 3 CG2R61 4 CG2R61 5 CG2R61 6 CG2R61 7 CG2R61 8 CG2R61 9 CG2R61 10 CG2R61 11 HGR61 12 HGR61 13 HGR61 14 HGR61 15 HGR61 16 HGR61 17 HGR61 18 HGR61
@<TRIPOS>MOLECULE
naphtalene
 18 19 0 0 0
****
USER_CHARGES
INVALID_CHARGES
Pose:  29 Cluster:  29 Fr_nu:  13253 TotEn:    -9.99
@<TRIPOS>ATOM
      1 C1        -38.8648  -15.6630  -38.5249 C.ar   1 LIG      -0.11500
      2 C2        -39.3531  -16.5028  -37.5284 C.ar   1 LIG      -0.11500
      3 C3        -41.6242  -12.0363  -36.8205 C.ar   1 LIG      -0.11500
      4 C4        -42.1125  -12.8762  -35.8240 C.ar   1 LIG      -0.11500
      5 C5        -39.3046  -14.3413  -38.6020 C.ar   1 LIG      -0.11700
      6 C6        -40.2830  -16.0243  -36.6051 C.ar   1 LIG      -0.11700
      7 C7        -40.6941  -12.5149  -37.7438 C.ar   1 LIG      -0.11700
      8 C8        -41.6727  -14.1980  -35.7468 C.ar   1 LIG      -0.11700
      9 C9        -40.2404  -13.8426  -37.6811 C.ar   1 LIG       0.00400
     10 C10       -40.7370  -14.6967  -36.6678 C.ar   1 LIG       0.00400
     11 H1        -38.1412  -16.0363  -39.2437 H      1 LIG       0.11500
     12 H2        -39.0098  -17.5316  -37.4690 H      1 LIG       0.11500
     13 H3        -41.9671  -11.0072  -36.8803 H      1 LIG       0.11500
     14 H4        -42.8371  -12.5028  -35.1064 H      1 LIG       0.11500
     15 H5        -38.9097  -13.7028  -39.3896 H      1 LIG       0.11500
     16 H6        -40.6508  -16.6982  -35.8342 H      1 LIG       0.11500
     17 H7        -40.3259  -11.8406  -38.5141 H      1 LIG       0.11500
     18 H8        -42.0681  -14.8369  -34.9597 H      1 LIG       0.11500
@<TRIPOS>BOND
      1       1       2 ar
      2       1       5 ar
      3       2       6 ar
      4       3       4 ar
      5       3       7 ar
      6       4       8 ar
      7       5       9 ar
      8       6      10 ar
      9       7       9 ar
     10       8      10 ar
     11       9      10 ar
     12       1      11 1
     13       2      12 1
     14       3      13 1
     15       4      14 1
     16       5      15 1
     17       6      16 1
     18       7      17 1
     19       8      18 1
@<TRIPOS>ALT_TYPE
CGenFF_4.0_ALT_TYPE_SET
CGenFF_4.0 1 CG2R61 2 CG2R61 3 CG2R61 4 CG2R61 5 CG2R61 6 CG2R61 7 CG2R61 8 CG2R61 9 CG2R61 10 CG2R61 11 HGR61 12 HGR61 13 HGR61 14 HGR61 15 HGR61 16 HGR61 17 HGR61 18 HGR61
@<TRIPOS>MOLECULE
naphtalene
 18 19 0 0 0
****
USER_CHARGES
INVALID_CHARGES
Pose:  30 Cluster:  30 Fr_nu:  20753 TotEn:    -9.99
@<TRIPOS>ATOM
      1 C1        -65.5680  -25.3920  -42.6514 C.ar   1 LIG      -0.11500
      2 C2        -65.8042  -24.8188  -41.4054 C.ar   1 LIG      -0.11500
      3 C3        -70.0021  -24.0288  -44.1188 C.ar   1 LIG      -0.11500
      4 C4        -70.2382  -23.4556  -42.8727 C.ar   1 LIG      -0.11500
      5 C5        -66.5502  -25.3413  -43.6410 C.ar   1 LIG      -0.11700
      6 C6        -67.0232  -24.1927  -41.1442 C.ar   1 LIG      -0.11700
      7 C7        -68.7830  -24.6549  -44.3800 C.ar   1 LIG      -0.11700
      8 C8        -69.2562  -23.5063  -41.8830 C.ar   1 LIG      -0.11700
      9 C9        -67.7831  -24.7152  -43.3955 C.ar   1 LIG       0.00400
     10 C10       -68.0232  -24.1324  -42.1285 C.ar   1 LIG       0.00400
     11 H1        -64.6190  -25.8798  -42.8540 H      1 LIG       0.11500
     12 H2        -65.0389  -24.8585  -40.6357 H      1 LIG       0.11500
     13 H3        -70.7672  -23.9892  -44.8891 H      1 LIG       0.11500
     14 H4        -71.1879  -22.9693  -42.6702 H      1 LIG       0.11500
     15 H5        -66.3439  -25.7965  -44.6075 H      1 LIG       0.11500
     16 H6        -67.1860  -23.7508  -40.1633 H      1 LIG       0.11500
     17 H7        -68.6201  -25.0959  -45.3611 H      1 LIG       0.11500
     18 H8        -69.4625  -23.0518  -40.9161 H      1 LIG       0.11500
@<TRIPOS>BOND
      1       1       2 ar
      2       1       5 ar
      3       2       6 ar
      4       3       4 ar
      5       3       7 ar
      6       4       8 ar
      7       5       9 ar
      8       6      10 ar
      9       7       9 ar
     10       8      10 ar
     11       9      10 ar
     12       1      11 1
     13       2      12 1
     14       3      13 1
     15       4      14 1
     16       5      15 1
     17       6      16 1
     18       7      17 1
     19       8      18 1
@<TRIPOS>ALT_TYPE
CGenFF_4.0_ALT_TYPE_SET
CGenFF_4.0 1 CG2R61 2 CG2R61 3 CG2R61 4 CG2R61 5 CG2R61 6 CG2R61 7 CG2R61 8 CG2R61 9 CG2R61 10 CG2R61 11 HGR61 12 HGR61 13 HGR61 14 HGR61 15 HGR61 16 HGR61 17 HGR61 18 HGR61
@<TRIPOS>MOLECULE
naphtalene
 18 19 0 0 0
****
USER_CHARGES
INVALID_CHARGES
Pose:  31 Cluster:  31 Fr_nu: 216672 TotEn:    -9.95
@<TRIPOS>ATOM
      1 C1        -67.0181  -24.0634  -44.2472 C.ar   1 LIG      -0.11500
      2 C2        -66.7942  -24.5059  -42.9468 C.ar   1 LIG      -0.11500
      3 C3        -71.8049  -23.9483  -43.3837 C.ar   1 LIG      -0.11500
      4 C4        -71.5810  -24.3908  -42.0834 C.ar   1 LIG      -0.11500
      5 C5        -68.3187  -23.8127  -44.6855 C.ar   1 LIG      -0.11700
      6 C6        -67.8699  -24.6994  -42.0798 C.ar   1 LIG      -0.11700
      7 C7        -70.7291  -23.7547  -44.2507 C.ar   1 LIG      -0.11700
      8 C8        -70.2804  -24.6416  -41.6449 C.ar   1 LIG      -0.11700
      9 C9        -69.4134  -24.0022  -43.8264 C.ar   1 LIG       0.00400
     10 C10       -69.1857  -24.4522  -42.5041 C.ar   1 LIG       0.00400
     11 H1        -66.1803  -23.9135  -44.9219 H      1 LIG       0.11500
     12 H2        -65.7813  -24.7006  -42.6065 H      1 LIG       0.11500
     13 H3        -72.8178  -23.7533  -43.7247 H      1 LIG       0.11500
     14 H4        -72.4192  -24.5420  -41.4096 H      1 LIG       0.11500
     15 H5        -68.4701  -23.4678  -45.7063 H      1 LIG       0.11500
     16 H6        -67.6715  -25.0454  -41.0675 H      1 LIG       0.11500
     17 H7        -70.9277  -23.4080  -45.2627 H      1 LIG       0.11500
     18 H8        -70.1288  -24.9873  -40.6244 H      1 LIG       0.11500
@<TRIPOS>BOND
      1       1       2 ar
      2       1       5 ar
      3       2       6 ar
      4       3       4 ar
      5       3       7 ar
      6       4       8 ar
      7       5       9 ar
      8       6      10 ar
      9       7       9 ar
     10       8      10 ar
     11       9      10 ar
     12       1      11 1
     13       2      12 1
     14       3      13 1
     15       4      14 1
     16       5      15 1
     17       6      16 1
     18       7      17 1
     19       8      18 1
@<TRIPOS>ALT_TYPE
CGenFF_4.0_ALT_TYPE_SET
CGenFF_4.0 1 CG2R61 2 CG2R61 3 CG2R61 4 CG2R61 5 CG2R61 6 CG2R61 7 CG2R61 8 CG2R61 9 CG2R61 10 CG2R61 11 HGR61 12 HGR61 13 HGR61 14 HGR61 15 HGR61 16 HGR61 17 HGR61 18 HGR61
@<TRIPOS>MOLECULE
naphtalene
 18 19 0 0 0
****
USER_CHARGES
INVALID_CHARGES
Pose:  32 Cluster:  32 Fr_nu:  99252 TotEn:    -9.92
@<TRIPOS>ATOM
      1 C1        -58.6333  -22.6146  -23.0876 C.ar   1 LIG      -0.11500
      2 C2        -58.4240  -21.8764  -24.2487 C.ar   1 LIG      -0.11500
      3 C3        -63.2849  -23.2802  -24.3495 C.ar   1 LIG      -0.11500
      4 C4        -63.0755  -22.5420  -25.5106 C.ar   1 LIG      -0.11500
      5 C5        -59.8930  -23.1503  -22.8181 C.ar   1 LIG      -0.11700
      6 C6        -59.4734  -21.6711  -25.1447 C.ar   1 LIG      -0.11700
      7 C7        -62.2353  -23.4856  -23.4535 C.ar   1 LIG      -0.11700
      8 C8        -61.8158  -22.0061  -25.7802 C.ar   1 LIG      -0.11700
      9 C9        -60.9609  -22.9536  -23.7088 C.ar   1 LIG       0.00400
     10 C10       -60.7480  -22.2029  -24.8894 C.ar   1 LIG       0.00400
     11 H1        -57.8161  -22.7736  -22.3901 H      1 LIG       0.11500
     12 H2        -57.4429  -21.4599  -24.4577 H      1 LIG       0.11500
     13 H3        -64.2659  -23.6971  -24.1400 H      1 LIG       0.11500
     14 H4        -63.8934  -22.3821  -26.2070 H      1 LIG       0.11500
     15 H5        -60.0338  -23.7237  -21.9041 H      1 LIG       0.11500
     16 H6        -59.2870  -21.0913  -26.0463 H      1 LIG       0.11500
     17 H7        -62.4218  -24.0661  -22.5524 H      1 LIG       0.11500
     18 H8        -61.6750  -21.4321  -26.6937 H      1 LIG       0.11500
@<TRIPOS>BOND
      1       1       2 ar
      2       1       5 ar
      3       2       6 ar
      4       3       4 ar
      5       3       7 ar
      6       4       8 ar
      7       5       9 ar
      8       6      10 ar
      9       7       9 ar
     10       8      10 ar
     11       9      10 ar
     12       1      11 1
     13       2      12 1
     14       3      13 1
     15       4      14 1
     16       5      15 1
     17       6      16 1
     18       7      17 1
     19       8      18 1
@<TRIPOS>ALT_TYPE
CGenFF_4.0_ALT_TYPE_SET
CGenFF_4.0 1 CG2R61 2 CG2R61 3 CG2R61 4 CG2R61 5 CG2R61 6 CG2R61 7 CG2R61 8 CG2R61 9 CG2R61 10 CG2R61 11 HGR61 12 HGR61 13 HGR61 14 HGR61 15 HGR61 16 HGR61 17 HGR61 18 HGR61
@<TRIPOS>MOLECULE
naphtalene
 18 19 0 0 0
****
USER_CHARGES
INVALID_CHARGES
Pose:  33 Cluster:  33 Fr_nu: 146587 TotEn:    -9.56
@<TRIPOS>ATOM
      1 C1        -66.1958   -0.9363  -27.3227 C.ar   1 LIG      -0.11500
      2 C2        -66.5939    0.3440  -27.6958 C.ar   1 LIG      -0.11500
      3 C3        -69.7391   -2.8362  -30.0627 C.ar   1 LIG      -0.11500
      4 C4        -70.1372   -1.5558  -30.4357 C.ar   1 LIG      -0.11500
      5 C5        -66.8755   -2.0505  -27.8156 C.ar   1 LIG      -0.11700
      6 C6        -67.6731    0.5151  -28.5631 C.ar   1 LIG      -0.11700
      7 C7        -68.6598   -3.0073  -29.1954 C.ar   1 LIG      -0.11700
      8 C8        -69.4576   -0.4416  -29.9428 C.ar   1 LIG      -0.11700
      9 C9        -67.9641   -1.8970  -28.6896 C.ar   1 LIG       0.00400
     10 C10       -68.3689   -0.5951  -29.0688 C.ar   1 LIG       0.00400
     11 H1        -65.3559   -1.0689  -26.6470 H      1 LIG       0.11500
     12 H2        -66.0639    1.2107  -27.3117 H      1 LIG       0.11500
     13 H3        -70.2687   -3.7036  -30.4467 H      1 LIG       0.11500
     14 H4        -70.9780   -1.4238  -31.1102 H      1 LIG       0.11500
     15 H5        -66.5472   -3.0419  -27.5102 H      1 LIG       0.11500
     16 H6        -67.9666    1.5251  -28.8417 H      1 LIG       0.11500
     17 H7        -68.3659   -4.0173  -28.9176 H      1 LIG       0.11500
     18 H8        -69.7862    0.5500  -30.2475 H      1 LIG       0.11500
@<TRIPOS>BOND
      1       1       2 ar
      2       1       5 ar
      3       2       6 ar
      4       3       4 ar
      5       3       7 ar
      6       4       8 ar
      7       5       9 ar
      8       6      10 ar
      9       7       9 ar
     10       8      10 ar
     11       9      10 ar
     12       1      11 1
     13       2      12 1
     14       3      13 1
     15       4      14 1
     16       5      15 1
     17       6      16 1
     18       7      17 1
     19       8      18 1
@<TRIPOS>ALT_TYPE
CGenFF_4.0_ALT_TYPE_SET
CGenFF_4.0 1 CG2R61 2 CG2R61 3 CG2R61 4 CG2R61 5 CG2R61 6 CG2R61 7 CG2R61 8 CG2R61 9 CG2R61 10 CG2R61 11 HGR61 12 HGR61 13 HGR61 14 HGR61 15 HGR61 16 HGR61 17 HGR61 18 HGR61
@<TRIPOS>MOLECULE
naphtalene
 18 19 0 0 0
****
USER_CHARGES
INVALID_CHARGES
Pose:  34 Cluster:  34 Fr_nu: 156946 TotEn:    -9.06
@<TRIPOS>ATOM
      1 C1        -73.3997  -23.9170  -44.8259 C.ar   1 LIG      -0.11500
      2 C2        -73.6484  -23.4079  -43.5548 C.ar   1 LIG      -0.11500
      3 C3        -68.7607  -24.7181  -43.5968 C.ar   1 LIG      -0.11500
      4 C4        -69.0096  -24.2090  -42.3257 C.ar   1 LIG      -0.11500
      5 C5        -72.1232  -24.3714  -45.1588 C.ar   1 LIG      -0.11700
      6 C6        -72.6220  -23.3512  -42.6117 C.ar   1 LIG      -0.11700
      7 C7        -69.7872  -24.7749  -44.5399 C.ar   1 LIG      -0.11700
      8 C8        -70.2859  -23.7545  -41.9927 C.ar   1 LIG      -0.11700
      9 C9        -71.0780  -24.3218  -44.2220 C.ar   1 LIG       0.00400
     10 C10       -71.3311  -23.8040  -42.9295 C.ar   1 LIG       0.00400
     11 H1        -74.1990  -23.9604  -45.5599 H      1 LIG       0.11500
     12 H2        -74.6425  -23.0546  -43.2966 H      1 LIG       0.11500
     13 H3        -67.7666  -25.0718  -43.8557 H      1 LIG       0.11500
     14 H4        -68.2095  -24.1645  -41.5926 H      1 LIG       0.11500
     15 H5        -71.9515  -24.7650  -46.1585 H      1 LIG       0.11500
     16 H6        -72.8392  -22.9498  -41.6240 H      1 LIG       0.11500
     17 H7        -69.5700  -25.1770  -45.5272 H      1 LIG       0.11500
     18 H8        -70.4577  -23.3601  -40.9932 H      1 LIG       0.11500
@<TRIPOS>BOND
      1       1       2 ar
      2       1       5 ar
      3       2       6 ar
      4       3       4 ar
      5       3       7 ar
      6       4       8 ar
      7       5       9 ar
      8       6      10 ar
      9       7       9 ar
     10       8      10 ar
     11       9      10 ar
     12       1      11 1
     13       2      12 1
     14       3      13 1
     15       4      14 1
     16       5      15 1
     17       6      16 1
     18       7      17 1
     19       8      18 1
@<TRIPOS>ALT_TYPE
CGenFF_4.0_ALT_TYPE_SET
CGenFF_4.0 1 CG2R61 2 CG2R61 3 CG2R61 4 CG2R61 5 CG2R61 6 CG2R61 7 CG2R61 8 CG2R61 9 CG2R61 10 CG2R61 11 HGR61 12 HGR61 13 HGR61 14 HGR61 15 HGR61 16 HGR61 17 HGR61 18 HGR61
@<TRIPOS>MOLECULE
naphtalene
 18 19 0 0 0
****
USER_CHARGES
INVALID_CHARGES
Pose:  35 Cluster:  35 Fr_nu: 101901 TotEn:    -9.03
@<TRIPOS>ATOM
      1 C1        -61.1263  -23.2073  -26.0124 C.ar   1 LIG      -0.11500
      2 C2        -62.0328  -22.3793  -26.6677 C.ar   1 LIG      -0.11500
      3 C3        -64.2936  -23.7878  -22.3650 C.ar   1 LIG      -0.11500
      4 C4        -65.2000  -22.9597  -23.0204 C.ar   1 LIG      -0.11500
      5 C5        -61.4575  -23.7670  -24.7781 C.ar   1 LIG      -0.11700
      6 C6        -63.2739  -22.1077  -26.0915 C.ar   1 LIG      -0.11700
      7 C7        -63.0524  -24.0594  -22.9414 C.ar   1 LIG      -0.11700
      8 C8        -64.8689  -22.3999  -24.2547 C.ar   1 LIG      -0.11700
      9 C9        -62.7023  -23.5045  -24.1832 C.ar   1 LIG       0.00400
     10 C10       -63.6241  -22.6624  -24.8496 C.ar   1 LIG       0.00400
     11 H1        -60.1600  -23.4179  -26.4613 H      1 LIG       0.11500
     12 H2        -61.7740  -21.9442  -27.6287 H      1 LIG       0.11500
     13 H3        -64.5519  -24.2234  -21.4039 H      1 LIG       0.11500
     14 H4        -66.1656  -22.7483  -22.5704 H      1 LIG       0.11500
     15 H5        -60.7332  -24.4111  -24.2837 H      1 LIG       0.11500
     16 H6        -63.9672  -21.4581  -26.6217 H      1 LIG       0.11500
     17 H7        -62.3597  -24.7097  -22.4114 H      1 LIG       0.11500
     18 H8        -65.5928  -21.7552  -24.7490 H      1 LIG       0.11500
@<TRIPOS>BOND
      1       1       2 ar
      2       1       5 ar
      3       2       6 ar
      4       3       4 ar
      5       3       7 ar
      6       4       8 ar
      7       5       9 ar
      8       6      10 ar
      9       7       9 ar
     10       8      10 ar
     11       9      10 ar
     12       1      11 1
     13       2      12 1
     14       3      13 1
     15       4      14 1
     16       5      15 1
     17       6      16 1
     18       7      17 1
     19       8      18 1
@<TRIPOS>ALT_TYPE
CGenFF_4.0_ALT_TYPE_SET
CGenFF_4.0 1 CG2R61 2 CG2R61 3 CG2R61 4 CG2R61 5 CG2R61 6 CG2R61 7 CG2R61 8 CG2R61 9 CG2R61 10 CG2R61 11 HGR61 12 HGR61 13 HGR61 14 HGR61 15 HGR61 16 HGR61 17 HGR61 18 HGR61
@<TRIPOS>MOLECULE
naphtalene
 18 19 0 0 0
****
USER_CHARGES
INVALID_CHARGES
Pose:  36 Cluster:  36 Fr_nu:  51650 TotEn:    -6.63
@<TRIPOS>ATOM
      1 C1        -67.2953    1.5050  -28.2322 C.ar   1 LIG      -0.11500
      2 C2        -67.4178    0.1315  -28.4207 C.ar   1 LIG      -0.11500
      3 C3        -63.0667    0.8113  -25.9278 C.ar   1 LIG      -0.11500
      4 C4        -63.1892   -0.5621  -26.1165 C.ar   1 LIG      -0.11500
      5 C5        -66.1842    2.0221  -27.5655 C.ar   1 LIG      -0.11700
      6 C6        -66.4297   -0.7300  -27.9435 C.ar   1 LIG      -0.11700
      7 C7        -64.0548    1.6729  -26.4052 C.ar   1 LIG      -0.11700
      8 C8        -64.3003   -1.0794  -26.7830 C.ar   1 LIG      -0.11700
      9 C9        -65.1799    1.1697  -27.0784 C.ar   1 LIG       0.00400
     10 C10       -65.3046   -0.2269  -27.2702 C.ar   1 LIG       0.00400
     11 H1        -68.0651    2.1751  -28.6035 H      1 LIG       0.11500
     12 H2        -68.2831   -0.2700  -28.9401 H      1 LIG       0.11500
     13 H3        -62.2014    1.2136  -25.4086 H      1 LIG       0.11500
     14 H4        -62.4198   -1.2319  -25.7437 H      1 LIG       0.11500
     15 H5        -66.1095    3.0990  -27.4291 H      1 LIG       0.11500
     16 H6        -66.5459   -1.8001  -28.1026 H      1 LIG       0.11500
     17 H7        -63.9380    2.7429  -26.2467 H      1 LIG       0.11500
     18 H8        -64.3756   -2.1564  -26.9189 H      1 LIG       0.11500
@<TRIPOS>BOND
      1       1       2 ar
      2       1       5 ar
      3       2       6 ar
      4       3       4 ar
      5       3       7 ar
      6       4       8 ar
      7       5       9 ar
      8       6      10 ar
      9       7       9 ar
     10       8      10 ar
     11       9      10 ar
     12       1      11 1
     13       2      12 1
     14       3      13 1
     15       4      14 1
     16       5      15 1
     17       6      16 1
     18       7      17 1
     19       8      18 1
@<TRIPOS>ALT_TYPE
CGenFF_4.0_ALT_TYPE_SET
CGenFF_4.0 1 CG2R61 2 CG2R61 3 CG2R61 4 CG2R61 5 CG2R61 6 CG2R61 7 CG2R61 8 CG2R61 9 CG2R61 10 CG2R61 11 HGR61 12 HGR61 13 HGR61 14 HGR61 15 HGR61 16 HGR61 17 HGR61 18 HGR61
# TRIPOS MOL2 file generated by SEED

@<TRIPOS>MOLECULE
pyrazole
 9 9 0 0 0
****
USER_CHARGES
INVALID_CHARGES
Pose:   1 Cluster:   1 Fr_nu: 5429874 TotEn:   -20.57
@<TRIPOS>ATOM
      1 C1        -82.3435    1.8756  -38.6823 C.2    1 LIG      -0.25100
      2 C2        -83.2228    2.3568  -39.6708 C.2    1 LIG       0.13200
      3 C3        -82.1164    0.5670  -39.0324 C.2    1 LIG      -0.03800
      4 N1        -83.5330    1.4295  -40.5807 N.2    1 LIG      -0.57800
      5 N2        -82.8448    0.3524  -40.1654 N.pl3  1 LIG      -0.05900
      6 H1        -81.9310    2.4029  -37.8349 H      1 LIG       0.15700
      7 H2        -83.6509    3.3445  -39.7659 H      1 LIG       0.15600
      8 H3        -81.5176   -0.2138  -38.5861 H      1 LIG       0.15900
      9 H4        -82.9197   -0.5014  -40.7041 H      1 LIG       0.32200
@<TRIPOS>BOND
      1       1       2 1
      2       1       3 2
      3       2       4 2
      4       3       5 1
      5       4       5 1
      6       1       6 1
      7       2       7 1
      8       3       8 1
      9       5       9 1
@<TRIPOS>ALT_TYPE
CGenFF_4.0_ALT_TYPE_SET
CGenFF_4.0 1 CG2R51 2 CG2R52 3 CG2R51 4 NG2R50 5 NG2R51 6 HGR51 7 HGR52 8 HGR52 9 HGP1
@<TRIPOS>MOLECULE
pyrazole
 9 9 0 0 0
****
USER_CHARGES
INVALID_CHARGES
Pose:   2 Cluster:   2 Fr_nu: 8001815 TotEn:   -19.87
@<TRIPOS>ATOM
      1 C1        -57.5070    2.9441  -41.4900 C.2    1 LIG      -0.25100
      2 C2        -56.6102    2.8074  -40.4135 C.2    1 LIG       0.13200
      3 C3        -58.6186    2.2365  -41.1028 C.2    1 LIG      -0.03800
      4 N1        -57.1091    2.0710  -39.4171 N.2    1 LIG      -0.57800
      5 N2        -58.3315    1.7387  -39.8658 N.pl3  1 LIG      -0.05900
      6 H1        -57.3681    3.4807  -42.4169 H      1 LIG       0.15700
      7 H2        -55.6137    3.2132  -40.3137 H      1 LIG       0.15600
      8 H3        -59.5658    2.0447  -41.5861 H      1 LIG       0.15900
      9 H4        -58.9199    1.1653  -39.2743 H      1 LIG       0.32200
@<TRIPOS>BOND
      1       1       2 1
      2       1       3 2
      3       2       4 2
      4       3       5 1
      5       4       5 1
      6       1       6 1
      7       2       7 1
      8       3       8 1
      9       5       9 1
@<TRIPOS>ALT_TYPE
CGenFF_4.0_ALT_TYPE_SET
CGenFF_4.0 1 CG2R51 2 CG2R52 3 CG2R51 4 NG2R50 5 NG2R51 6 HGR51 7 HGR52 8 HGR52 9 HGP1
@<TRIPOS>MOLECULE
pyrazole
 9 9 0 0 0
****
USER_CHARGES
INVALID_CHARGES
Pose:   3 Cluster:   3 Fr_nu: 5429143 TotEn:   -19.82
@<TRIPOS>ATOM
      1 C1        -83.1549    2.3767  -39.7416 C.2    1 LIG      -0.25100
      2 C2        -84.5440    2.2585  -39.9374 C.2    1 LIG       0.13200
      3 C3        -82.6730    1.1034  -39.9233 C.2    1 LIG      -0.03800
      4 N1        -84.9201    1.0089  -40.2220 N.2    1 LIG      -0.57800
      5 N2        -83.7603    0.3302  -40.2063 N.pl3  1 LIG      -0.05900
      6 H1        -82.5823    3.2607  -39.5028 H      1 LIG       0.15700
      7 H2        -85.2980    3.0308  -39.8842 H      1 LIG       0.15600
      8 H3        -81.6772    0.6870  -39.8754 H      1 LIG       0.15900
      9 H4        -83.7840   -0.6639  -40.3965 H      1 LIG       0.32200
@<TRIPOS>BOND
      1       1       2 1
      2       1       3 2
      3       2       4 2
      4       3       5 1
      5       4       5 1
      6       1       6 1
      7       2       7 1
      8       3       8 1
      9       5       9 1
@<TRIPOS>ALT_TYPE
CGenFF_4.0_ALT_TYPE_SET
CGenFF_4.0 1 CG2R51 2 CG2R52 3 CG2R51 4 NG2R50 5 NG2R51 6 HGR51 7 HGR52 8 HGR52 9 HGP1
@<TRIPOS>MOLECULE
pyrazole
 9 9 0 0 0
****
USER_CHARGES
INVALID_CHARGES
Pose:   4 Cluster:   4 Fr_nu: 8171216 TotEn:   -18.04
@<TRIPOS>ATOM
      1 C1        -83.1093    1.6269  -39.3061 C.2    1 LIG      -0.25100
      2 C2        -82.1066    2.1286  -38.4547 C.2    1 LIG       0.13200
      3 C3        -82.5495    0.5085  -39.8739 C.2    1 LIG      -0.03800
      4 N1        -80.9943    1.3895  -38.4765 N.2    1 LIG      -0.57800
      5 N2        -81.2946    0.4119  -39.3483 N.pl3  1 LIG      -0.05900
      6 H1        -84.0995    2.0198  -39.4833 H      1 LIG       0.15700
      7 H2        -82.1399    3.0023  -37.8197 H      1 LIG       0.15600
      8 H3        -82.9218   -0.2096  -40.5902 H      1 LIG       0.15900
      9 H4        -80.5923   -0.2913  -39.5408 H      1 LIG       0.32200
@<TRIPOS>BOND
      1       1       2 1
      2       1       3 2
      3       2       4 2
      4       3       5 1
      5       4       5 1
      6       1       6 1
      7       2       7 1
      8       3       8 1
      9       5       9 1
@<TRIPOS>ALT_TYPE
CGenFF_4.0_ALT_TYPE_SET
CGenFF_4.0 1 CG2R51 2 CG2R52 3 CG2R51 4 NG2R50 5 NG2R51 6 HGR51 7 HGR52 8 HGR52 9 HGP1
@<TRIPOS>MOLECULE
pyrazole
 9 9 0 0 0
****
USER_CHARGES
INVALID_CHARGES
Pose:   5 Cluster:   5 Fr_nu: 363842 TotEn:   -17.63
@<TRIPOS>ATOM
      1 C1        -46.1724   -9.0630  -38.6580 C.2    1 LIG      -0.25100
      2 C2        -46.0114   -9.8431  -37.4973 C.2    1 LIG       0.13200
      3 C3        -47.5185   -8.7946  -38.7073 C.2    1 LIG      -0.03800
      4 N1        -47.1632  -10.0564  -36.8555 N.2    1 LIG      -0.57800
      5 N2        -48.0609   -9.4062  -37.6155 N.pl3  1 LIG      -0.05900
      6 H1        -45.4187   -8.7394  -39.3606 H      1 LIG       0.15700
      7 H2        -45.1029  -10.2656  -37.0925 H      1 LIG       0.15600
      8 H3        -48.1260   -8.2382  -39.4065 H      1 LIG       0.15900
      9 H4        -49.0320   -9.4225  -37.3301 H      1 LIG       0.32200
@<TRIPOS>BOND
      1       1       2 1
      2       1       3 2
      3       2       4 2
      4       3       5 1
      5       4       5 1
      6       1       6 1
      7       2       7 1
      8       3       8 1
      9       5       9 1
@<TRIPOS>ALT_TYPE
CGenFF_4.0_ALT_TYPE_SET
CGenFF_4.0 1 CG2R51 2 CG2R52 3 CG2R51 4 NG2R50 5 NG2R51 6 HGR51 7 HGR52 8 HGR52 9 HGP1
@<TRIPOS>MOLECULE
pyrazole
 9 9 0 0 0
****
USER_CHARGES
INVALID_CHARGES
Pose:   6 Cluster:   6 Fr_nu: 3241018 TotEn:   -17.59
@<TRIPOS>ATOM
      1 C1        -58.1982   -4.2065  -21.0169 C.2    1 LIG      -0.25100
      2 C2        -56.8842   -3.7795  -20.7470 C.2    1 LIG       0.13200
      3 C3        -58.5686   -4.9077  -19.8955 C.2    1 LIG      -0.03800
      4 N1        -56.4492   -4.1761  -19.5481 N.2    1 LIG      -0.57800
      5 N2        -57.4957   -4.8596  -19.0546 N.pl3  1 LIG      -0.05900
      6 H1        -58.7945   -4.0304  -21.9000 H      1 LIG       0.15700
      7 H2        -56.2253   -3.1963  -21.3742 H      1 LIG       0.15600
      8 H3        -59.4774   -5.4267  -19.6271 H      1 LIG       0.15900
      9 H4        -57.4084   -5.2711  -18.1338 H      1 LIG       0.32200
@<TRIPOS>BOND
      1       1       2 1
      2       1       3 2
      3       2       4 2
      4       3       5 1
      5       4       5 1
      6       1       6 1
      7       2       7 1
      8       3       8 1
      9       5       9 1
@<TRIPOS>ALT_TYPE
CGenFF_4.0_ALT_TYPE_SET
CGenFF_4.0 1 CG2R51 2 CG2R52 3 CG2R51 4 NG2R50 5 NG2R51 6 HGR51 7 HGR52 8 HGR52 9 HGP1
@<TRIPOS>MOLECULE
pyrazole
 9 9 0 0 0
****
USER_CHARGES
INVALID_CHARGES
Pose:   7 Cluster:   7 Fr_nu: 10379509 TotEn:   -17.45
@<TRIPOS>ATOM
      1 C1        -58.7896    3.5553  -41.9702 C.2    1 LIG      -0.25100
      2 C2        -57.8768    3.7627  -40.9187 C.2    1 LIG       0.13200
      3 C3        -59.6001    2.5394  -41.5259 C.2    1 LIG      -0.03800
      4 N1        -58.0872    2.9444  -39.8843 N.2    1 LIG      -0.57800
      5 N2        -59.1416    2.2130  -40.2834 N.pl3  1 LIG      -0.05900
      6 H1        -58.8524    4.0702  -42.9175 H      1 LIG       0.15700
      7 H2        -57.0666    4.4757  -40.8633 H      1 LIG       0.15600
      8 H3        -60.4413    2.0293  -41.9727 H      1 LIG       0.15900
      9 H4        -59.4979    1.5031  -39.6558 H      1 LIG       0.32200
@<TRIPOS>BOND
      1       1       2 1
      2       1       3 2
      3       2       4 2
      4       3       5 1
      5       4       5 1
      6       1       6 1
      7       2       7 1
      8       3       8 1
      9       5       9 1
@<TRIPOS>ALT_TYPE
CGenFF_4.0_ALT_TYPE_SET
CGenFF_4.0 1 CG2R51 2 CG2R52 3 CG2R51 4 NG2R50 5 NG2R51 6 HGR51 7 HGR52 8 HGR52 9 HGP1
@<TRIPOS>MOLECULE
pyrazole
 9 9 0 0 0
****
USER_CHARGES
INVALID_CHARGES
Pose:   8 Cluster:   8 Fr_nu: 5178706 TotEn:   -16.45
@<TRIPOS>ATOM
      1 C1        -58.3810   -4.4594  -19.8660 C.2    1 LIG      -0.25100
      2 C2        -57.0212   -4.1803  -19.6318 C.2    1 LIG       0.13200
      3 C3        -58.4342   -4.8211  -21.1899 C.2    1 LIG      -0.03800
      4 N1        -56.2651   -4.3503  -20.7196 N.2    1 LIG      -0.57800
      5 N2        -57.1528   -4.7402  -21.6502 N.pl3  1 LIG      -0.05900
      6 H1        -59.2074   -4.4068  -19.1726 H      1 LIG       0.15700
      7 H2        -56.5497   -3.8596  -18.7138 H      1 LIG       0.15600
      8 H3        -59.2502   -5.1198  -21.8320 H      1 LIG       0.15900
      9 H4        -56.8142   -4.9339  -22.5844 H      1 LIG       0.32200
@<TRIPOS>BOND
      1       1       2 1
      2       1       3 2
      3       2       4 2
      4       3       5 1
      5       4       5 1
      6       1       6 1
      7       2       7 1
      8       3       8 1
      9       5       9 1
@<TRIPOS>ALT_TYPE
CGenFF_4.0_ALT_TYPE_SET
CGenFF_4.0 1 CG2R51 2 CG2R52 3 CG2R51 4 NG2R50 5 NG2R51 6 HGR51 7 HGR52 8 HGR52 9 HGP1
@<TRIPOS>MOLECULE
pyrazole
 9 9 0 0 0
****
USER_CHARGES
INVALID_CHARGES
Pose:   9 Cluster:   9 Fr_nu: 256405 TotEn:   -16.38
@<TRIPOS>ATOM
      1 C1        -46.4887   -9.3870  -38.5468 C.2    1 LIG      -0.25100
      2 C2        -46.0953   -8.6603  -37.4070 C.2    1 LIG       0.13200
      3 C3        -47.8318   -9.1283  -38.6722 C.2    1 LIG      -0.03800
      4 N1        -47.1066   -7.9902  -36.8483 N.2    1 LIG      -0.57800
      5 N2        -48.1488   -8.2946  -37.6404 N.pl3  1 LIG      -0.05900
      6 H1        -45.8839  -10.0105  -39.1885 H      1 LIG       0.15700
      7 H2        -45.1139   -8.5916  -36.9599 H      1 LIG       0.15600
      8 H3        -48.5741   -9.4568  -39.3852 H      1 LIG       0.15900
      9 H4        -49.0530   -7.8982  -37.4165 H      1 LIG       0.32200
@<TRIPOS>BOND
      1       1       2 1
      2       1       3 2
      3       2       4 2
      4       3       5 1
      5       4       5 1
      6       1       6 1
      7       2       7 1
      8       3       8 1
      9       5       9 1
@<TRIPOS>ALT_TYPE
CGenFF_4.0_ALT_TYPE_SET
CGenFF_4.0 1 CG2R51 2 CG2R52 3 CG2R51 4 NG2R50 5 NG2R51 6 HGR51 7 HGR52 8 HGR52 9 HGP1
@<TRIPOS>MOLECULE
pyrazole
 9 9 0 0 0
****
USER_CHARGES
INVALID_CHARGES
Pose:  10 Cluster:  10 Fr_nu: 3249155 TotEn:   -16.37
@<TRIPOS>ATOM
      1 C1        -56.4281    2.5608  -40.2250 C.2    1 LIG      -0.25100
      2 C2        -56.1986    1.7337  -41.3408 C.2    1 LIG       0.13200
      3 C3        -57.7323    2.3103  -39.8745 C.2    1 LIG      -0.03800
      4 N1        -57.2709    1.0117  -41.6768 N.2    1 LIG      -0.57800
      5 N2        -58.1868    1.3842  -40.7667 N.pl3  1 LIG      -0.05900
      6 H1        -55.7444    3.2427  -39.7414 H      1 LIG       0.15700
      7 H2        -55.2948    1.6274  -41.9235 H      1 LIG       0.15600
      8 H3        -58.3643    2.7005  -39.0898 H      1 LIG       0.15900
      9 H4        -59.1075    0.9659  -40.8141 H      1 LIG       0.32200
@<TRIPOS>BOND
      1       1       2 1
      2       1       3 2
      3       2       4 2
      4       3       5 1
      5       4       5 1
      6       1       6 1
      7       2       7 1
      8       3       8 1
      9       5       9 1
@<TRIPOS>ALT_TYPE
CGenFF_4.0_ALT_TYPE_SET
CGenFF_4.0 1 CG2R51 2 CG2R52 3 CG2R51 4 NG2R50 5 NG2R51 6 HGR51 7 HGR52 8 HGR52 9 HGP1
@<TRIPOS>MOLECULE
pyrazole
 9 9 0 0 0
****
USER_CHARGES
INVALID_CHARGES
Pose:  11 Cluster:  11 Fr_nu: 11123865 TotEn:   -15.55
@<TRIPOS>ATOM
      1 C1        -83.7372    2.3396  -40.1831 C.2    1 LIG      -0.25100
      2 C2        -82.7470    2.4762  -39.1919 C.2    1 LIG       0.13200
      3 C3        -83.3922    1.1939  -40.8576 C.2    1 LIG      -0.03800
      4 N1        -81.8409    1.4956  -39.2296 N.2    1 LIG      -0.57800
      5 N2        -82.2604    0.7317  -40.2526 N.pl3  1 LIG      -0.05900
      6 H1        -84.5834    2.9808  -40.3812 H      1 LIG       0.15700
      7 H2        -82.6475    3.2497  -38.4439 H      1 LIG       0.15600
      8 H3        -83.8385    0.6789  -41.6960 H      1 LIG       0.15900
      9 H4        -81.7232   -0.0938  -40.4864 H      1 LIG       0.32200
@<TRIPOS>BOND
      1       1       2 1
      2       1       3 2
      3       2       4 2
      4       3       5 1
      5       4       5 1
      6       1       6 1
      7       2       7 1
      8       3       8 1
      9       5       9 1
@<TRIPOS>ALT_TYPE
CGenFF_4.0_ALT_TYPE_SET
CGenFF_4.0 1 CG2R51 2 CG2R52 3 CG2R51 4 NG2R50 5 NG2R51 6 HGR51 7 HGR52 8 HGR52 9 HGP1
@<TRIPOS>MOLECULE
pyrazole
 9 9 0 0 0
****
USER_CHARGES
INVALID_CHARGES
Pose:  12 Cluster:  12 Fr_nu: 3990244 TotEn:   -15.30
@<TRIPOS>ATOM
      1 C1        -76.6935  -23.7297  -39.3599 C.2    1 LIG      -0.25100
      2 C2        -76.4636  -22.3783  -39.6805 C.2    1 LIG       0.13200
      3 C3        -77.4399  -23.6870  -38.2078 C.2    1 LIG      -0.03800
      4 N1        -77.0192  -21.5385  -38.8031 N.2    1 LIG      -0.57800
      5 N2        -77.6057  -22.3641  -37.9197 N.pl3  1 LIG      -0.05900
      6 H1        -76.3651  -24.6117  -39.8896 H      1 LIG       0.15700
      7 H2        -75.9139  -21.9704  -40.5168 H      1 LIG       0.15600
      8 H3        -77.8567  -24.4612  -37.5798 H      1 LIG       0.15900
      9 H4        -78.1036  -21.9554  -37.1388 H      1 LIG       0.32200
@<TRIPOS>BOND
      1       1       2 1
      2       1       3 2
      3       2       4 2
      4       3       5 1
      5       4       5 1
      6       1       6 1
      7       2       7 1
      8       3       8 1
      9       5       9 1
@<TRIPOS>ALT_TYPE
CGenFF_4.0_ALT_TYPE_SET
CGenFF_4.0 1 CG2R51 2 CG2R52 3 CG2R51 4 NG2R50 5 NG2R51 6 HGR51 7 HGR52 8 HGR52 9 HGP1
@<TRIPOS>MOLECULE
pyrazole
 9 9 0 0 0
****
USER_CHARGES
INVALID_CHARGES
Pose:  13 Cluster:  13 Fr_nu: 9558533 TotEn:   -14.84
@<TRIPOS>ATOM
      1 C1        -83.3611    1.9029  -39.8826 C.2    1 LIG      -0.25100
      2 C2        -82.4533    1.9251  -38.8069 C.2    1 LIG       0.13200
      3 C3        -83.4685    0.5742  -40.2138 C.2    1 LIG      -0.03800
      4 N1        -82.0153    0.7073  -38.4765 N.2    1 LIG      -0.57800
      5 N2        -82.6507   -0.0927  -39.3496 N.pl3  1 LIG      -0.05900
      6 H1        -83.8676    2.7330  -40.3523 H      1 LIG       0.15700
      7 H2        -82.0921    2.7780  -38.2502 H      1 LIG       0.15600
      8 H3        -84.0386    0.0552  -40.9708 H      1 LIG       0.15900
      9 H4        -82.4776   -1.0889  -39.3008 H      1 LIG       0.32200
@<TRIPOS>BOND
      1       1       2 1
      2       1       3 2
      3       2       4 2
      4       3       5 1
      5       4       5 1
      6       1       6 1
      7       2       7 1
      8       3       8 1
      9       5       9 1
@<TRIPOS>ALT_TYPE
CGenFF_4.0_ALT_TYPE_SET
CGenFF_4.0 1 CG2R51 2 CG2R52 3 CG2R51 4 NG2R50 5 NG2R51 6 HGR51 7 HGR52 8 HGR52 9 HGP1
@<TRIPOS>MOLECULE
pyrazole
 9 9 0 0 0
****
USER_CHARGES
INVALID_CHARGES
Pose:  14 Cluster:  14 Fr_nu: 432788 TotEn:   -14.76
@<TRIPOS>ATOM
      1 C1        -47.3810   -8.9008  -37.6694 C.2    1 LIG      -0.25100
      2 C2        -46.4322   -9.5780  -36.8801 C.2    1 LIG       0.13200
      3 C3        -46.7393   -8.6797  -38.8635 C.2    1 LIG      -0.03800
      4 N1        -45.2758   -9.7743  -37.5189 N.2    1 LIG      -0.57800
      5 N2        -45.4937   -9.2173  -38.7224 N.pl3  1 LIG      -0.05900
      6 H1        -48.3893   -8.6135  -37.4103 H      1 LIG       0.15700
      7 H2        -46.5351   -9.9362  -35.8658 H      1 LIG       0.15600
      8 H3        -47.0489   -8.1971  -39.7793 H      1 LIG       0.15900
      9 H4        -44.7445   -9.2378  -39.4029 H      1 LIG       0.32200
@<TRIPOS>BOND
      1       1       2 1
      2       1       3 2
      3       2       4 2
      4       3       5 1
      5       4       5 1
      6       1       6 1
      7       2       7 1
      8       3       8 1
      9       5       9 1
@<TRIPOS>ALT_TYPE
CGenFF_4.0_ALT_TYPE_SET
CGenFF_4.0 1 CG2R51 2 CG2R52 3 CG2R51 4 NG2R50 5 NG2R51 6 HGR51 7 HGR52 8 HGR52 9 HGP1
@<TRIPOS>MOLECULE
pyrazole
 9 9 0 0 0
****
USER_CHARGES
INVALID_CHARGES
Pose:  15 Cluster:  15 Fr_nu: 11229188 TotEn:   -14.76
@<TRIPOS>ATOM
      1 C1        -46.6379   -8.0913  -26.9862 C.2    1 LIG      -0.25100
      2 C2        -47.2143   -7.5753  -28.1624 C.2    1 LIG       0.13200
      3 C3        -45.3068   -8.2373  -27.2916 C.2    1 LIG      -0.03800
      4 N1        -46.3224   -7.4048  -29.1418 N.2    1 LIG      -0.57800
      5 N2        -45.1720   -7.8159  -28.5818 N.pl3  1 LIG      -0.05900
      6 H1        -47.1191   -8.3243  -26.0478 H      1 LIG       0.15700
      7 H2        -48.2472   -7.3168  -28.3468 H      1 LIG       0.15600
      8 H3        -44.4630   -8.5972  -26.7209 H      1 LIG       0.15900
      9 H4        -44.3284   -7.7838  -29.1406 H      1 LIG       0.32200
@<TRIPOS>BOND
      1       1       2 1
      2       1       3 2
      3       2       4 2
      4       3       5 1
      5       4       5 1
      6       1       6 1
      7       2       7 1
      8       3       8 1
      9       5       9 1
@<TRIPOS>ALT_TYPE
CGenFF_4.0_ALT_TYPE_SET
CGenFF_4.0 1 CG2R51 2 CG2R52 3 CG2R51 4 NG2R50 5 NG2R51 6 HGR51 7 HGR52 8 HGR52 9 HGP1
@<TRIPOS>MOLECULE
pyrazole
 9 9 0 0 0
****
USER_CHARGES
INVALID_CHARGES
Pose:  16 Cluster:  16 Fr_nu: 405860 TotEn:   -14.64
@<TRIPOS>ATOM
      1 C1        -47.6874   -8.0074  -38.2297 C.2    1 LIG      -0.25100
      2 C2        -47.6242   -8.3512  -36.8660 C.2    1 LIG       0.13200
      3 C3        -46.6546   -8.7043  -38.8077 C.2    1 LIG      -0.03800
      4 N1        -46.6299   -9.2004  -36.5939 N.2    1 LIG      -0.57800
      5 N2        -46.0588   -9.3964  -37.7945 N.pl3  1 LIG      -0.05900
      6 H1        -48.3842   -7.3477  -38.7252 H      1 LIG       0.15700
      7 H2        -48.2608   -8.0178  -36.0590 H      1 LIG       0.15600
      8 H3        -46.2964   -8.7667  -39.8251 H      1 LIG       0.15900
      9 H4        -45.2608  -10.0168  -37.8504 H      1 LIG       0.32200
@<TRIPOS>BOND
      1       1       2 1
      2       1       3 2
      3       2       4 2
      4       3       5 1
      5       4       5 1
      6       1       6 1
      7       2       7 1
      8       3       8 1
      9       5       9 1
@<TRIPOS>ALT_TYPE
CGenFF_4.0_ALT_TYPE_SET
CGenFF_4.0 1 CG2R51 2 CG2R52 3 CG2R51 4 NG2R50 5 NG2R51 6 HGR51 7 HGR52 8 HGR52 9 HGP1
@<TRIPOS>MOLECULE
pyrazole
 9 9 0 0 0
****
USER_CHARGES
INVALID_CHARGES
Pose:  17 Cluster:  17 Fr_nu: 255577 TotEn:   -14.42
@<TRIPOS>ATOM
      1 C1        -47.6328   -9.2617  -37.7479 C.2    1 LIG      -0.25100
      2 C2        -47.6087   -8.6216  -36.4943 C.2    1 LIG       0.13200
      3 C3        -47.3249   -8.2693  -38.6461 C.2    1 LIG      -0.03800
      4 N1        -47.3088   -7.3232  -36.5840 N.2    1 LIG      -0.57800
      5 N2        -47.1416   -7.1392  -37.9047 N.pl3  1 LIG      -0.05900
      6 H1        -47.8432  -10.2974  -37.9702 H      1 LIG       0.15700
      7 H2        -47.7975   -9.0471  -35.5191 H      1 LIG       0.15600
      8 H3        -47.2241   -8.2650  -39.7219 H      1 LIG       0.15900
      9 H4        -46.9040   -6.2117  -38.2333 H      1 LIG       0.32200
@<TRIPOS>BOND
      1       1       2 1
      2       1       3 2
      3       2       4 2
      4       3       5 1
      5       4       5 1
      6       1       6 1
      7       2       7 1
      8       3       8 1
      9       5       9 1
@<TRIPOS>ALT_TYPE
CGenFF_4.0_ALT_TYPE_SET
CGenFF_4.0 1 CG2R51 2 CG2R52 3 CG2R51 4 NG2R50 5 NG2R51 6 HGR51 7 HGR52 8 HGR52 9 HGP1
@<TRIPOS>MOLECULE
pyrazole
 9 9 0 0 0
****
USER_CHARGES
INVALID_CHARGES
Pose:  18 Cluster:  18 Fr_nu: 579062 TotEn:   -13.06
@<TRIPOS>ATOM
      1 C1        -77.2258  -23.0571  -39.2769 C.2    1 LIG      -0.25100
      2 C2        -75.8722  -22.7019  -39.4298 C.2    1 LIG       0.13200
      3 C3        -77.5041  -22.7896  -37.9587 C.2    1 LIG      -0.03800
      4 N1        -75.3284  -22.2436  -38.2993 N.2    1 LIG      -0.57800
      5 N2        -76.3454  -22.3088  -37.4232 N.pl3  1 LIG      -0.05900
      6 H1        -77.9055  -23.4511  -40.0179 H      1 LIG       0.15700
      7 H2        -75.2591  -22.7585  -40.3179 H      1 LIG       0.15600
      8 H3        -78.4012  -22.8978  -37.3664 H      1 LIG       0.15900
      9 H4        -76.1778  -22.0095  -36.4708 H      1 LIG       0.32200
@<TRIPOS>BOND
      1       1       2 1
      2       1       3 2
      3       2       4 2
      4       3       5 1
      5       4       5 1
      6       1       6 1
      7       2       7 1
      8       3       8 1
      9       5       9 1
@<TRIPOS>ALT_TYPE
CGenFF_4.0_ALT_TYPE_SET
CGenFF_4.0 1 CG2R51 2 CG2R52 3 CG2R51 4 NG2R50 5 NG2R51 6 HGR51 7 HGR52 8 HGR52 9 HGP1
@<TRIPOS>MOLECULE
pyrazole
 9 9 0 0 0
****
USER_CHARGES
INVALID_CHARGES
Pose:  19 Cluster:  19 Fr_nu: 202873 TotEn:   -12.86
@<TRIPOS>ATOM
      1 C1        -72.9318    9.8094  -45.3650 C.2    1 LIG      -0.25100
      2 C2        -74.2494    9.4002  -45.6448 C.2    1 LIG       0.13200
      3 C3        -72.3480    8.7117  -44.7812 C.2    1 LIG      -0.03800
      4 N1        -74.4888    8.1408  -45.2699 N.2    1 LIG      -0.57800
      5 N2        -73.3137    7.7491  -44.7486 N.pl3  1 LIG      -0.05900
      6 H1        -72.4690   10.7656  -45.5595 H      1 LIG       0.15700
      7 H2        -75.0453    9.9674  -46.1059 H      1 LIG       0.15600
      8 H3        -71.3556    8.5336  -44.3929 H      1 LIG       0.15900
      9 H4        -73.2409    6.8072  -44.3846 H      1 LIG       0.32200
@<TRIPOS>BOND
      1       1       2 1
      2       1       3 2
      3       2       4 2
      4       3       5 1
      5       4       5 1
      6       1       6 1
      7       2       7 1
      8       3       8 1
      9       5       9 1
@<TRIPOS>ALT_TYPE
CGenFF_4.0_ALT_TYPE_SET
CGenFF_4.0 1 CG2R51 2 CG2R52 3 CG2R51 4 NG2R50 5 NG2R51 6 HGR51 7 HGR52 8 HGR52 9 HGP1
@<TRIPOS>MOLECULE
pyrazole
 9 9 0 0 0
****
USER_CHARGES
INVALID_CHARGES
Pose:  20 Cluster:  20 Fr_nu: 357346 TotEn:   -12.78
@<TRIPOS>ATOM
      1 C1        -47.0411   -8.3589  -36.9462 C.2    1 LIG      -0.25100
      2 C2        -46.0189   -9.2428  -37.3407 C.2    1 LIG       0.13200
      3 C3        -47.8392   -8.2391  -38.0576 C.2    1 LIG      -0.03800
      4 N1        -46.1530   -9.6554  -38.6039 N.2    1 LIG      -0.57800
      5 N2        -47.2689   -9.0281  -39.0129 N.pl3  1 LIG      -0.05900
      6 H1        -47.1810   -7.8764  -35.9901 H      1 LIG       0.15700
      7 H2        -45.1815   -9.6032  -36.7604 H      1 LIG       0.15600
      8 H3        -48.7398   -7.6744  -38.2511 H      1 LIG       0.15900
      9 H4        -47.5853   -9.1827  -39.9620 H      1 LIG       0.32200
@<TRIPOS>BOND
      1       1       2 1
      2       1       3 2
      3       2       4 2
      4       3       5 1
      5       4       5 1
      6       1       6 1
      7       2       7 1
      8       3       8 1
      9       5       9 1
@<TRIPOS>ALT_TYPE
CGenFF_4.0_ALT_TYPE_SET
CGenFF_4.0 1 CG2R51 2 CG2R52 3 CG2R51 4 NG2R50 5 NG2R51 6 HGR51 7 HGR52 8 HGR52 9 HGP1
@<TRIPOS>MOLECULE
pyrazole
 9 9 0 0 0
****
USER_CHARGES
INVALID_CHARGES
Pose:  21 Cluster:  21 Fr_nu: 376448 TotEn:   -12.63
@<TRIPOS>ATOM
      1 C1        -51.5564  -11.8564  -45.5164 C.2    1 LIG      -0.25100
      2 C2        -50.6524  -11.5957  -44.4693 C.2    1 LIG       0.13200
      3 C3        -52.7932  -11.6135  -44.9708 C.2    1 LIG      -0.03800
      4 N1        -51.2629  -11.2160  -43.3436 N.2    1 LIG      -0.57800
      5 N2        -52.5638  -11.2363  -43.6803 N.pl3  1 LIG      -0.05900
      6 H1        -51.3423  -12.1751  -46.5259 H      1 LIG       0.15700
      7 H2        -49.5742  -11.6669  -44.4793 H      1 LIG       0.15600
      8 H3        -53.7934  -11.6760  -45.3747 H      1 LIG       0.15900
      9 H4        -53.2453  -10.9819  -42.9763 H      1 LIG       0.32200
@<TRIPOS>BOND
      1       1       2 1
      2       1       3 2
      3       2       4 2
      4       3       5 1
      5       4       5 1
      6       1       6 1
      7       2       7 1
      8       3       8 1
      9       5       9 1
@<TRIPOS>ALT_TYPE
CGenFF_4.0_ALT_TYPE_SET
CGenFF_4.0 1 CG2R51 2 CG2R52 3 CG2R51 4 NG2R50 5 NG2R51 6 HGR51 7 HGR52 8 HGR52 9 HGP1
@<TRIPOS>MOLECULE
pyrazole
 9 9 0 0 0
****
USER_CHARGES
INVALID_CHARGES
Pose:  22 Cluster:  22 Fr_nu: 11181624 TotEn:   -12.55
@<TRIPOS>ATOM
      1 C1        -50.4678   10.7688  -31.6418 C.2    1 LIG      -0.25100
      2 C2        -49.7238   10.3592  -30.5191 C.2    1 LIG       0.13200
      3 C3        -51.4834    9.8489  -31.7349 C.2    1 LIG      -0.03800
      4 N1        -50.2242    9.2645  -29.9403 N.2    1 LIG      -0.57800
      5 N2        -51.2937    8.9783  -30.7022 N.pl3  1 LIG      -0.05900
      6 H1        -50.2935   11.6129  -32.2925 H      1 LIG       0.15700
      7 H2        -48.8375   10.8126  -30.0988 H      1 LIG       0.15600
      8 H3        -52.3041    9.7365  -32.4286 H      1 LIG       0.15900
      9 H4        -51.8518    8.1690  -30.4605 H      1 LIG       0.32200
@<TRIPOS>BOND
      1       1       2 1
      2       1       3 2
      3       2       4 2
      4       3       5 1
      5       4       5 1
      6       1       6 1
      7       2       7 1
      8       3       8 1
      9       5       9 1
@<TRIPOS>ALT_TYPE
CGenFF_4.0_ALT_TYPE_SET
CGenFF_4.0 1 CG2R51 2 CG2R52 3 CG2R51 4 NG2R50 5 NG2R51 6 HGR51 7 HGR52 8 HGR52 9 HGP1
@<TRIPOS>MOLECULE
pyrazole
 9 9 0 0 0
****
USER_CHARGES
INVALID_CHARGES
Pose:  23 Cluster:  23 Fr_nu: 11230325 TotEn:   -12.17
@<TRIPOS>ATOM
      1 C1        -50.1551   10.1314  -31.4539 C.2    1 LIG      -0.25100
      2 C2        -49.9834   11.0462  -30.3977 C.2    1 LIG       0.13200
      3 C3        -50.0164    8.8980  -30.8657 C.2    1 LIG      -0.03800
      4 N1        -49.7534   10.4453  -29.2273 N.2    1 LIG      -0.57800
      5 N2        -49.7798    9.1396  -29.5444 N.pl3  1 LIG      -0.05900
      6 H1        -50.3525   10.3365  -32.4957 H      1 LIG       0.15700
      7 H2        -50.0157   12.1258  -30.4322 H      1 LIG       0.15600
      8 H3        -50.0615    7.8930  -31.2599 H      1 LIG       0.15900
      9 H4        -49.6257    8.4638  -28.8065 H      1 LIG       0.32200
@<TRIPOS>BOND
      1       1       2 1
      2       1       3 2
      3       2       4 2
      4       3       5 1
      5       4       5 1
      6       1       6 1
      7       2       7 1
      8       3       8 1
      9       5       9 1
@<TRIPOS>ALT_TYPE
CGenFF_4.0_ALT_TYPE_SET
CGenFF_4.0 1 CG2R51 2 CG2R52 3 CG2R51 4 NG2R50 5 NG2R51 6 HGR51 7 HGR52 8 HGR52 9 HGP1
@<TRIPOS>MOLECULE
pyrazole
 9 9 0 0 0
****
USER_CHARGES
INVALID_CHARGES
Pose:  24 Cluster:  24 Fr_nu: 356784 TotEn:   -12.08
@<TRIPOS>ATOM
      1 C1        -45.7424  -10.2560  -38.5507 C.2    1 LIG      -0.25100
      2 C2        -46.0328   -9.7800  -37.2581 C.2    1 LIG       0.13200
      3 C3        -46.5844   -9.5491  -39.3740 C.2    1 LIG      -0.03800
      4 N1        -46.9847   -8.8431  -37.2553 N.2    1 LIG      -0.57800
      5 N2        -47.2998   -8.7245  -38.5563 N.pl3  1 LIG      -0.05900
      6 H1        -45.0232  -11.0058  -38.8453 H      1 LIG       0.15700
      7 H2        -45.5907  -10.0771  -36.3178 H      1 LIG       0.15600
      8 H3        -46.7372   -9.5601  -40.4435 H      1 LIG       0.15900
      9 H4        -48.0172   -8.0596  -38.8172 H      1 LIG       0.32200
@<TRIPOS>BOND
      1       1       2 1
      2       1       3 2
      3       2       4 2
      4       3       5 1
      5       4       5 1
      6       1       6 1
      7       2       7 1
      8       3       8 1
      9       5       9 1
@<TRIPOS>ALT_TYPE
CGenFF_4.0_ALT_TYPE_SET
CGenFF_4.0 1 CG2R51 2 CG2R52 3 CG2R51 4 NG2R50 5 NG2R51 6 HGR51 7 HGR52 8 HGR52 9 HGP1
@<TRIPOS>MOLECULE
pyrazole
 9 9 0 0 0
****
USER_CHARGES
INVALID_CHARGES
Pose:  25 Cluster:  25 Fr_nu: 11229977 TotEn:    -8.92
@<TRIPOS>ATOM
      1 C1        -50.4063   11.7403  -23.6783 C.2    1 LIG      -0.25100
      2 C2        -50.2657   11.1008  -24.9245 C.2    1 LIG       0.13200
      3 C3        -51.7476   11.6515  -23.3963 C.2    1 LIG      -0.03800
      4 N1        -51.4250   10.6397  -25.4012 N.2    1 LIG      -0.57800
      5 N2        -52.3070   10.9897  -24.4496 N.pl3  1 LIG      -0.05900
      6 H1        -49.6428   12.2007  -23.0687 H      1 LIG       0.15700
      7 H2        -49.3667   10.9520  -25.5054 H      1 LIG       0.15600
      8 H3        -52.3413   11.9940  -22.5611 H      1 LIG       0.15900
      9 H4        -53.2801   10.7459  -24.5848 H      1 LIG       0.32200
@<TRIPOS>BOND
      1       1       2 1
      2       1       3 2
      3       2       4 2
      4       3       5 1
      5       4       5 1
      6       1       6 1
      7       2       7 1
      8       3       8 1
      9       5       9 1
@<TRIPOS>ALT_TYPE
CGenFF_4.0_ALT_TYPE_SET
CGenFF_4.0 1 CG2R51 2 CG2R52 3 CG2R51 4 NG2R50 5 NG2R51 6 HGR51 7 HGR52 8 HGR52 9 HGP1
@<TRIPOS>MOLECULE
pyrazole
 9 9 0 0 0
****
USER_CHARGES
INVALID_CHARGES
Pose:  26 Cluster:  26 Fr_nu: 635201 TotEn:    -7.53
@<TRIPOS>ATOM
      1 C1        -76.0677   -9.4242  -52.6783 C.2    1 LIG      -0.25100
      2 C2        -77.1024   -9.1844  -53.6022 C.2    1 LIG       0.13200
      3 C3        -75.1760   -8.4009  -52.8882 C.2    1 LIG      -0.03800
      4 N1        -76.8891   -8.0942  -54.3438 N.2    1 LIG      -0.57800
      5 N2        -75.7102   -7.6397  -53.8860 N.pl3  1 LIG      -0.05900
      6 H1        -75.9801  -10.2259  -51.9599 H      1 LIG       0.15700
      7 H2        -78.0028   -9.7590  -53.7665 H      1 LIG       0.15600
      8 H3        -74.2298   -8.1527  -52.4294 H      1 LIG       0.15900
      9 H4        -75.3249   -6.8016  -54.3029 H      1 LIG       0.32200
@<TRIPOS>BOND
      1       1       2 1
      2       1       3 2
      3       2       4 2
      4       3       5 1
      5       4       5 1
      6       1       6 1
      7       2       7 1
      8       3       8 1
      9       5       9 1
@<TRIPOS>ALT_TYPE
CGenFF_4.0_ALT_TYPE_SET
CGenFF_4.0 1 CG2R51 2 CG2R52 3 CG2R51 4 NG2R50 5 NG2R51 6 HGR51 7 HGR52 8 HGR52 9 HGP1
@<TRIPOS>MOLECULE
pyrazole
 9 9 0 0 0
****
USER_CHARGES
INVALID_CHARGES
Pose:  27 Cluster:  27 Fr_nu: 11145301 TotEn:    -5.95
@<TRIPOS>ATOM
      1 C1        -71.8166   -2.2093  -63.1607 C.2    1 LIG      -0.25100
      2 C2        -73.0786   -2.8228  -63.2737 C.2    1 LIG       0.13200
      3 C3        -70.9537   -3.2450  -62.8978 C.2    1 LIG      -0.03800
      4 N1        -73.0265   -4.1457  -63.0973 N.2    1 LIG      -0.57800
      5 N2        -71.7213   -4.3721  -62.8708 N.pl3  1 LIG      -0.05900
      6 H1        -71.5665   -1.1631  -63.2568 H      1 LIG       0.15700
      7 H2        -74.0343   -2.3610  -63.4767 H      1 LIG       0.15600
      8 H3        -69.8871   -3.2805  -62.7291 H      1 LIG       0.15900
      9 H4        -71.4221   -5.3244  -62.7024 H      1 LIG       0.32200
@<TRIPOS>BOND
      1       1       2 1
      2       1       3 2
      3       2       4 2
      4       3       5 1
      5       4       5 1
      6       1       6 1
      7       2       7 1
      8       3       8 1
      9       5       9 1
@<TRIPOS>ALT_TYPE
CGenFF_4.0_ALT_TYPE_SET
CGenFF_4.0 1 CG2R51 2 CG2R52 3 CG2R51 4 NG2R50 5 NG2R51 6 HGR51 7 HGR52 8 HGR52 9 HGP1
@<TRIPOS>MOLECULE
4_lactone
 9 9 0 0 0
****
USER_CHARGES
INVALID_CHARGES
Pose:   1 Cluster:   1 Fr_nu: 7257035 TotEn:   -27.01
@<TRIPOS>ATOM
      1 C1        -81.9319    1.2788  -38.6054 C.2    1 LIG       0.04000
      2 C2        -81.9664   -0.0707  -39.3448 C.3    1 LIG       0.11000
      3 C3        -82.9125    0.6730  -40.2828 C.3    1 LIG       0.08100
      4 O1        -81.4004    1.7460  -37.6238 O.2    1 LIG      -0.32000
      5 O2        -82.7821    1.8794  -39.4808 O.3    1 LIG      -0.27100
      6 H1        -81.0088   -0.3673  -39.7755 H      1 LIG       0.09000
      7 H2        -82.4116   -0.8832  -38.7682 H      1 LIG       0.09000
      8 H3        -82.5466    0.8249  -41.3020 H      1 LIG       0.09000
      9 H4        -83.9438    0.3100  -40.2976 H      1 LIG       0.09000
@<TRIPOS>BOND
      1       1       2 1
      2       1       4 2
      3       1       5 1
      4       2       3 1
      5       3       5 1
      6       2       6 1
      7       2       7 1
      8       3       8 1
      9       3       9 1
@<TRIPOS>ALT_TYPE
CGenFF_4.0_ALT_TYPE_SET
CGenFF_4.0 1 CG2O4 2 CG3C41 3 CG3C41 4 OG2D1 5 OG3C51 6 HGA2 7 HGA2 8 HGA2 9 HGA2
@<TRIPOS>MOLECULE
4_lactone
 9 9 0 0 0
****
USER_CHARGES
INVALID_CHARGES
Pose:   2 Cluster:   2 Fr_nu: 5518899 TotEn:   -24.86
@<TRIPOS>ATOM
      1 C1        -80.9789    1.3521  -38.4471 C.2    1 LIG       0.04000
      2 C2        -80.8326    0.4429  -39.6804 C.3    1 LIG       0.11000
      3 C3        -82.2832    0.0889  -39.3665 C.3    1 LIG       0.08100
      4 O1        -80.2910    2.1274  -37.8225 O.2    1 LIG      -0.32000
      5 O2        -82.2709    0.9901  -38.2249 O.3    1 LIG      -0.27100
      6 H1        -80.6682    0.9821  -40.6145 H      1 LIG       0.09000
      7 H2        -80.1093   -0.3646  -39.5551 H      1 LIG       0.09000
      8 H3        -83.0184    0.3964  -40.1151 H      1 LIG       0.09000
      9 H4        -82.4604   -0.9456  -39.0598 H      1 LIG       0.09000
@<TRIPOS>BOND
      1       1       2 1
      2       1       4 2
      3       1       5 1
      4       2       3 1
      5       3       5 1
      6       2       6 1
      7       2       7 1
      8       3       8 1
      9       3       9 1
@<TRIPOS>ALT_TYPE
CGenFF_4.0_ALT_TYPE_SET
CGenFF_4.0 1 CG2O4 2 CG3C41 3 CG3C41 4 OG2D1 5 OG3C51 6 HGA2 7 HGA2 8 HGA2 9 HGA2
@<TRIPOS>MOLECULE
4_lactone
 9 9 0 0 0
****
USER_CHARGES
INVALID_CHARGES
Pose:   3 Cluster:   3 Fr_nu: 7835362 TotEn:   -23.86
@<TRIPOS>ATOM
      1 C1        -83.4203    2.0001  -40.0291 C.2    1 LIG       0.04000
      2 C2        -83.2785    0.4860  -40.2676 C.3    1 LIG       0.11000
      3 C3        -81.8132    0.7546  -39.9382 C.3    1 LIG       0.08100
      4 O1        -84.3012    2.8294  -40.0538 O.2    1 LIG      -0.32000
      5 O2        -82.1005    2.1675  -39.7467 O.3    1 LIG      -0.27100
      6 H1        -83.8202   -0.1308  -39.5488 H      1 LIG       0.09000
      7 H2        -83.4852    0.1755  -41.2931 H      1 LIG       0.09000
      8 H3        -81.4413    0.2908  -39.0205 H      1 LIG       0.09000
      9 H4        -81.1085    0.5956  -40.7590 H      1 LIG       0.09000
@<TRIPOS>BOND
      1       1       2 1
      2       1       4 2
      3       1       5 1
      4       2       3 1
      5       3       5 1
      6       2       6 1
      7       2       7 1
      8       3       8 1
      9       3       9 1
@<TRIPOS>ALT_TYPE
CGenFF_4.0_ALT_TYPE_SET
CGenFF_4.0 1 CG2O4 2 CG3C41 3 CG3C41 4 OG2D1 5 OG3C51 6 HGA2 7 HGA2 8 HGA2 9 HGA2
@<TRIPOS>MOLECULE
4_lactone
 9 9 0 0 0
****
USER_CHARGES
INVALID_CHARGES
Pose:   4 Cluster:   4 Fr_nu: 2369267 TotEn:   -22.63
@<TRIPOS>ATOM
      1 C1        -82.8647    2.4111  -39.6477 C.2    1 LIG       0.04000
      2 C2        -82.1388    1.0539  -39.6685 C.3    1 LIG       0.11000
      3 C3        -82.6728    0.9945  -41.0965 C.3    1 LIG       0.08100
      4 O1        -83.0444    3.3159  -38.8646 O.2    1 LIG      -0.32000
      5 O2        -83.3090    2.2915  -40.9276 O.3    1 LIG      -0.27100
      6 H1        -81.0546    1.1271  -39.5709 H      1 LIG       0.09000
      7 H2        -82.5513    0.3177  -38.9766 H      1 LIG       0.09000
      8 H3        -81.9169    1.0159  -41.8861 H      1 LIG       0.09000
      9 H4        -83.4079    0.2091  -41.2928 H      1 LIG       0.09000
@<TRIPOS>BOND
      1       1       2 1
      2       1       4 2
      3       1       5 1
      4       2       3 1
      5       3       5 1
      6       2       6 1
      7       2       7 1
      8       3       8 1
      9       3       9 1
@<TRIPOS>ALT_TYPE
CGenFF_4.0_ALT_TYPE_SET
CGenFF_4.0 1 CG2O4 2 CG3C41 3 CG3C41 4 OG2D1 5 OG3C51 6 HGA2 7 HGA2 8 HGA2 9 HGA2
@<TRIPOS>MOLECULE
4_lactone
 9 9 0 0 0
****
USER_CHARGES
INVALID_CHARGES
Pose:   5 Cluster:   5 Fr_nu: 7797455 TotEn:   -22.40
@<TRIPOS>ATOM
      1 C1        -82.5604    1.9104  -38.9646 C.2    1 LIG       0.04000
      2 C2        -82.7686    1.0404  -40.2172 C.3    1 LIG       0.11000
      3 C3        -81.3895    0.5007  -39.8502 C.3    1 LIG       0.08100
      4 O1        -83.1695    2.7613  -38.3570 O.2    1 LIG      -0.32000
      5 O2        -81.3346    1.3855  -38.6971 O.3    1 LIG      -0.27100
      6 H1        -83.5927    0.3301  -40.1344 H      1 LIG       0.09000
      7 H2        -82.8241    1.6066  -41.1484 H      1 LIG       0.09000
      8 H3        -81.3562   -0.5511  -39.5532 H      1 LIG       0.09000
      9 H4        -80.5914    0.7213  -40.5643 H      1 LIG       0.09000
@<TRIPOS>BOND
      1       1       2 1
      2       1       4 2
      3       1       5 1
      4       2       3 1
      5       3       5 1
      6       2       6 1
      7       2       7 1
      8       3       8 1
      9       3       9 1
@<TRIPOS>ALT_TYPE
CGenFF_4.0_ALT_TYPE_SET
CGenFF_4.0 1 CG2O4 2 CG3C41 3 CG3C41 4 OG2D1 5 OG3C51 6 HGA2 7 HGA2 8 HGA2 9 HGA2
@<TRIPOS>MOLECULE
4_lactone
 9 9 0 0 0
****
USER_CHARGES
INVALID_CHARGES
Pose:   6 Cluster:   6 Fr_nu: 245903 TotEn:   -21.54
@<TRIPOS>ATOM
      1 C1        -56.8803   -4.4087  -19.9502 C.2    1 LIG       0.04000
      2 C2        -58.3521   -4.1353  -19.5922 C.3    1 LIG       0.11000
      3 C3        -58.5951   -4.5685  -21.0348 C.3    1 LIG       0.08100
      4 O1        -55.8025   -4.3506  -19.4032 O.2    1 LIG      -0.32000
      5 O2        -57.1691   -4.7825  -21.2256 O.3    1 LIG      -0.27100
      6 H1        -58.7544   -4.7980  -18.8245 H      1 LIG       0.09000
      7 H2        -58.5690   -3.0896  -19.3679 H      1 LIG       0.09000
      8 H3        -59.1623   -5.4946  -21.1621 H      1 LIG       0.09000
      9 H4        -58.9776   -3.7917  -21.7025 H      1 LIG       0.09000
@<TRIPOS>BOND
      1       1       2 1
      2       1       4 2
      3       1       5 1
      4       2       3 1
      5       3       5 1
      6       2       6 1
      7       2       7 1
      8       3       8 1
      9       3       9 1
@<TRIPOS>ALT_TYPE
CGenFF_4.0_ALT_TYPE_SET
CGenFF_4.0 1 CG2O4 2 CG3C41 3 CG3C41 4 OG2D1 5 OG3C51 6 HGA2 7 HGA2 8 HGA2 9 HGA2
@<TRIPOS>MOLECULE
4_lactone
 9 9 0 0 0
****
USER_CHARGES
INVALID_CHARGES
Pose:   7 Cluster:   7 Fr_nu: 7875517 TotEn:   -21.47
@<TRIPOS>ATOM
      1 C1        -48.9313  -21.7007  -34.9392 C.2    1 LIG       0.04000
      2 C2        -49.9505  -22.7431  -35.4329 C.3    1 LIG       0.11000
      3 C3        -50.8291  -22.1335  -34.3446 C.3    1 LIG       0.08100
      4 O1        -47.8019  -21.3591  -35.2077 O.2    1 LIG      -0.32000
      5 O2        -49.7673  -21.2059  -33.9873 O.3    1 LIG      -0.27100
      6 H1        -50.2883  -22.5850  -36.4583 H      1 LIG       0.09000
      7 H2        -49.6435  -23.7777  -35.2708 H      1 LIG       0.09000
      8 H3        -51.7219  -21.6087  -34.6953 H      1 LIG       0.09000
      9 H4        -51.0788  -22.7980  -33.5128 H      1 LIG       0.09000
@<TRIPOS>BOND
      1       1       2 1
      2       1       4 2
      3       1       5 1
      4       2       3 1
      5       3       5 1
      6       2       6 1
      7       2       7 1
      8       3       8 1
      9       3       9 1
@<TRIPOS>ALT_TYPE
CGenFF_4.0_ALT_TYPE_SET
CGenFF_4.0 1 CG2O4 2 CG3C41 3 CG3C41 4 OG2D1 5 OG3C51 6 HGA2 7 HGA2 8 HGA2 9 HGA2
@<TRIPOS>MOLECULE
4_lactone
 9 9 0 0 0
****
USER_CHARGES
INVALID_CHARGES
Pose:   8 Cluster:   8 Fr_nu: 145765 TotEn:   -21.20
@<TRIPOS>ATOM
      1 C1        -57.0377   -4.6006  -20.5940 C.2    1 LIG       0.04000
      2 C2        -58.4761   -4.8831  -21.0634 C.3    1 LIG       0.11000
      3 C3        -58.7652   -4.9184  -19.5657 C.3    1 LIG       0.08100
      4 O1        -55.9565   -4.4005  -21.0992 O.2    1 LIG      -0.32000
      5 O2        -57.3661   -4.6472  -19.2750 O.3    1 LIG      -0.27100
      6 H1        -58.9344   -4.0607  -21.6150 H      1 LIG       0.09000
      7 H2        -58.5941   -5.8305  -21.5919 H      1 LIG       0.09000
      8 H3        -59.4163   -4.1244  -19.1901 H      1 LIG       0.09000
      9 H4        -59.0773   -5.8882  -19.1684 H      1 LIG       0.09000
@<TRIPOS>BOND
      1       1       2 1
      2       1       4 2
      3       1       5 1
      4       2       3 1
      5       3       5 1
      6       2       6 1
      7       2       7 1
      8       3       8 1
      9       3       9 1
@<TRIPOS>ALT_TYPE
CGenFF_4.0_ALT_TYPE_SET
CGenFF_4.0 1 CG2O4 2 CG3C41 3 CG3C41 4 OG2D1 5 OG3C51 6 HGA2 7 HGA2 8 HGA2 9 HGA2
@<TRIPOS>MOLECULE
4_lactone
 9 9 0 0 0
****
USER_CHARGES
INVALID_CHARGES
Pose:   9 Cluster:   9 Fr_nu: 3811572 TotEn:   -20.96
@<TRIPOS>ATOM
      1 C1        -41.6494  -12.2151  -35.2783 C.2    1 LIG       0.04000
      2 C2        -42.3905  -11.8305  -36.5713 C.3    1 LIG       0.11000
      3 C3        -42.0706  -13.2686  -36.9680 C.3    1 LIG       0.08100
      4 O1        -41.3445  -11.6872  -34.2329 O.2    1 LIG      -0.32000
      5 O2        -41.3976  -13.4844  -35.6967 O.3    1 LIG      -0.27100
      6 H1        -43.4479  -11.6028  -36.4278 H      1 LIG       0.09000
      7 H2        -41.8929  -11.0551  -37.1560 H      1 LIG       0.09000
      8 H3        -42.9329  -13.9306  -37.0851 H      1 LIG       0.09000
      9 H4        -41.3836  -13.3836  -37.8108 H      1 LIG       0.09000
@<TRIPOS>BOND
      1       1       2 1
      2       1       4 2
      3       1       5 1
      4       2       3 1
      5       3       5 1
      6       2       6 1
      7       2       7 1
      8       3       8 1
      9       3       9 1
@<TRIPOS>ALT_TYPE
CGenFF_4.0_ALT_TYPE_SET
CGenFF_4.0 1 CG2O4 2 CG3C41 3 CG3C41 4 OG2D1 5 OG3C51 6 HGA2 7 HGA2 8 HGA2 9 HGA2
@<TRIPOS>MOLECULE
4_lactone
 9 9 0 0 0
****
USER_CHARGES
INVALID_CHARGES
Pose:  10 Cluster:  10 Fr_nu:  45578 TotEn:   -20.74
@<TRIPOS>ATOM
      1 C1        -47.3005   -8.4770  -37.0078 C.2    1 LIG       0.04000
      2 C2        -47.8562   -8.0100  -38.3651 C.3    1 LIG       0.11000
      3 C3        -46.7930   -8.9528  -38.9206 C.3    1 LIG       0.08100
      4 O1        -47.5157   -8.2689  -35.8353 O.2    1 LIG      -0.32000
      5 O2        -46.3742   -9.2981  -37.5712 O.3    1 LIG      -0.27100
      6 H1        -48.8912   -8.3032  -38.5475 H      1 LIG       0.09000
      7 H2        -47.7022   -6.9489  -38.5680 H      1 LIG       0.09000
      8 H3        -47.1695   -9.8252  -39.4616 H      1 LIG       0.09000
      9 H4        -45.9855   -8.4747  -39.4819 H      1 LIG       0.09000
@<TRIPOS>BOND
      1       1       2 1
      2       1       4 2
      3       1       5 1
      4       2       3 1
      5       3       5 1
      6       2       6 1
      7       2       7 1
      8       3       8 1
      9       3       9 1
@<TRIPOS>ALT_TYPE
CGenFF_4.0_ALT_TYPE_SET
CGenFF_4.0 1 CG2O4 2 CG3C41 3 CG3C41 4 OG2D1 5 OG3C51 6 HGA2 7 HGA2 8 HGA2 9 HGA2
@<TRIPOS>MOLECULE
4_lactone
 9 9 0 0 0
****
USER_CHARGES
INVALID_CHARGES
Pose:  11 Cluster:  11 Fr_nu: 7831811 TotEn:   -20.50
@<TRIPOS>ATOM
      1 C1        -50.1716   10.0508  -29.5811 C.2    1 LIG       0.04000
      2 C2        -50.4720    9.3360  -30.9107 C.3    1 LIG       0.11000
      3 C3        -50.2683   10.7296  -31.4974 C.3    1 LIG       0.08100
      4 O1        -50.0888    9.7597  -28.4094 O.2    1 LIG      -0.32000
      5 O2        -50.0049   11.2649  -30.1709 O.3    1 LIG      -0.27100
      6 H1        -49.7278    8.5897  -31.1933 H      1 LIG       0.09000
      7 H2        -51.4842    8.9345  -30.9818 H      1 LIG       0.09000
      8 H3        -49.4040   10.8441  -32.1573 H      1 LIG       0.09000
      9 H4        -51.1545   11.1865  -31.9463 H      1 LIG       0.09000
@<TRIPOS>BOND
      1       1       2 1
      2       1       4 2
      3       1       5 1
      4       2       3 1
      5       3       5 1
      6       2       6 1
      7       2       7 1
      8       3       8 1
      9       3       9 1
@<TRIPOS>ALT_TYPE
CGenFF_4.0_ALT_TYPE_SET
CGenFF_4.0 1 CG2O4 2 CG3C41 3 CG3C41 4 OG2D1 5 OG3C51 6 HGA2 7 HGA2 8 HGA2 9 HGA2
@<TRIPOS>MOLECULE
4_lactone
 9 9 0 0 0
****
USER_CHARGES
INVALID_CHARGES
Pose:  12 Cluster:  12 Fr_nu:  73732 TotEn:   -20.38
@<TRIPOS>ATOM
      1 C1        -46.4740   -9.9446  -37.3798 C.2    1 LIG       0.04000
      2 C2        -46.3996   -9.1057  -38.6682 C.3    1 LIG       0.11000
      3 C3        -47.3949   -8.2151  -37.9306 C.3    1 LIG       0.08100
      4 O1        -45.9860  -10.9645  -36.9487 O.2    1 LIG      -0.32000
      5 O2        -47.3630   -9.1067  -36.7819 O.3    1 LIG      -0.27100
      6 H1        -45.4193   -8.6653  -38.8571 H      1 LIG       0.09000
      7 H2        -46.7838   -9.6146  -39.5537 H      1 LIG       0.09000
      8 H3        -47.0359   -7.2146  -37.6745 H      1 LIG       0.09000
      9 H4        -48.3949   -8.1611  -38.3697 H      1 LIG       0.09000
@<TRIPOS>BOND
      1       1       2 1
      2       1       4 2
      3       1       5 1
      4       2       3 1
      5       3       5 1
      6       2       6 1
      7       2       7 1
      8       3       8 1
      9       3       9 1
@<TRIPOS>ALT_TYPE
CGenFF_4.0_ALT_TYPE_SET
CGenFF_4.0 1 CG2O4 2 CG3C41 3 CG3C41 4 OG2D1 5 OG3C51 6 HGA2 7 HGA2 8 HGA2 9 HGA2
@<TRIPOS>MOLECULE
4_lactone
 9 9 0 0 0
****
USER_CHARGES
INVALID_CHARGES
Pose:  13 Cluster:  13 Fr_nu: 7813777 TotEn:   -20.34
@<TRIPOS>ATOM
      1 C1        -50.7108  -21.7932  -34.3724 C.2    1 LIG       0.04000
      2 C2        -51.9931  -22.6441  -34.3446 C.3    1 LIG       0.11000
      3 C3        -51.5938  -22.9669  -35.7814 C.3    1 LIG       0.08100
      4 O1        -50.1014  -21.0714  -33.6162 O.2    1 LIG      -0.32000
      5 O2        -50.4158  -22.1226  -35.6586 O.3    1 LIG      -0.27100
      6 H1        -51.9580  -23.4800  -33.6441 H      1 LIG       0.09000
      7 H2        -52.9098  -22.0643  -34.2257 H      1 LIG       0.09000
      8 H3        -51.3247  -24.0087  -35.9756 H      1 LIG       0.09000
      9 H4        -52.2738  -22.5978  -36.5541 H      1 LIG       0.09000
@<TRIPOS>BOND
      1       1       2 1
      2       1       4 2
      3       1       5 1
      4       2       3 1
      5       3       5 1
      6       2       6 1
      7       2       7 1
      8       3       8 1
      9       3       9 1
@<TRIPOS>ALT_TYPE
CGenFF_4.0_ALT_TYPE_SET
CGenFF_4.0 1 CG2O4 2 CG3C41 3 CG3C41 4 OG2D1 5 OG3C51 6 HGA2 7 HGA2 8 HGA2 9 HGA2
@<TRIPOS>MOLECULE
4_lactone
 9 9 0 0 0
****
USER_CHARGES
INVALID_CHARGES
Pose:  14 Cluster:  14 Fr_nu: 7887814 TotEn:   -19.96
@<TRIPOS>ATOM
      1 C1        -39.7088   -3.4941  -45.3906 C.2    1 LIG       0.04000
      2 C2        -38.7010   -3.3203  -44.2402 C.3    1 LIG       0.11000
      3 C3        -39.3352   -1.9366  -44.1348 C.3    1 LIG       0.08100
      4 O1        -40.0149   -4.3514  -46.1879 O.2    1 LIG      -0.32000
      5 O2        -40.2273   -2.2457  -45.2412 O.3    1 LIG      -0.27100
      6 H1        -38.8730   -3.9859  -43.3930 H      1 LIG       0.09000
      7 H2        -37.6567   -3.3408  -44.5562 H      1 LIG       0.09000
      8 H3        -39.8894   -1.7385  -43.2132 H      1 LIG       0.09000
      9 H4        -38.6767   -1.0966  -44.3723 H      1 LIG       0.09000
@<TRIPOS>BOND
      1       1       2 1
      2       1       4 2
      3       1       5 1
      4       2       3 1
      5       3       5 1
      6       2       6 1
      7       2       7 1
      8       3       8 1
      9       3       9 1
@<TRIPOS>ALT_TYPE
CGenFF_4.0_ALT_TYPE_SET
CGenFF_4.0 1 CG2O4 2 CG3C41 3 CG3C41 4 OG2D1 5 OG3C51 6 HGA2 7 HGA2 8 HGA2 9 HGA2
@<TRIPOS>MOLECULE
4_lactone
 9 9 0 0 0
****
USER_CHARGES
INVALID_CHARGES
Pose:  15 Cluster:  15 Fr_nu:  10788 TotEn:   -19.68
@<TRIPOS>ATOM
      1 C1        -46.9560   -9.8385  -37.4637 C.2    1 LIG       0.04000
      2 C2        -47.5923   -8.8622  -38.4693 C.3    1 LIG       0.11000
      3 C3        -46.8091   -9.6850  -39.4879 C.3    1 LIG       0.08100
      4 O1        -46.9683  -10.0228  -36.2678 O.2    1 LIG      -0.32000
      5 O2        -46.2843  -10.5276  -38.4248 O.3    1 LIG      -0.27100
      6 H1        -48.6788   -8.9362  -38.5355 H      1 LIG       0.09000
      7 H2        -47.2711   -7.8264  -38.3484 H      1 LIG       0.09000
      8 H3        -47.4117  -10.2591  -40.1970 H      1 LIG       0.09000
      9 H4        -46.0096   -9.1523  -40.0100 H      1 LIG       0.09000
@<TRIPOS>BOND
      1       1       2 1
      2       1       4 2
      3       1       5 1
      4       2       3 1
      5       3       5 1
      6       2       6 1
      7       2       7 1
      8       3       8 1
      9       3       9 1
@<TRIPOS>ALT_TYPE
CGenFF_4.0_ALT_TYPE_SET
CGenFF_4.0 1 CG2O4 2 CG3C41 3 CG3C41 4 OG2D1 5 OG3C51 6 HGA2 7 HGA2 8 HGA2 9 HGA2
@<TRIPOS>MOLECULE
4_lactone
 9 9 0 0 0
****
USER_CHARGES
INVALID_CHARGES
Pose:  16 Cluster:  16 Fr_nu:   8931 TotEn:   -19.54
@<TRIPOS>ATOM
      1 C1        -46.9289   -9.2419  -36.9985 C.2    1 LIG       0.04000
      2 C2        -48.2731   -9.0455  -37.7222 C.3    1 LIG       0.11000
      3 C3        -47.7085   -7.6577  -38.0110 C.3    1 LIG       0.08100
      4 O1        -46.3688  -10.1160  -36.3768 O.2    1 LIG      -0.32000
      5 O2        -46.4887   -7.9888  -37.2913 O.3    1 LIG      -0.27100
      6 H1        -48.4099   -9.6913  -38.5909 H      1 LIG       0.09000
      7 H2        -49.1423   -9.0763  -37.0632 H      1 LIG       0.09000
      8 H3        -47.5086   -7.4373  -39.0632 H      1 LIG       0.09000
      9 H4        -48.2392   -6.8254  -37.5407 H      1 LIG       0.09000
@<TRIPOS>BOND
      1       1       2 1
      2       1       4 2
      3       1       5 1
      4       2       3 1
      5       3       5 1
      6       2       6 1
      7       2       7 1
      8       3       8 1
      9       3       9 1
@<TRIPOS>ALT_TYPE
CGenFF_4.0_ALT_TYPE_SET
CGenFF_4.0 1 CG2O4 2 CG3C41 3 CG3C41 4 OG2D1 5 OG3C51 6 HGA2 7 HGA2 8 HGA2 9 HGA2
@<TRIPOS>MOLECULE
4_lactone
 9 9 0 0 0
****
USER_CHARGES
INVALID_CHARGES
Pose:  17 Cluster:  17 Fr_nu: 2132746 TotEn:   -19.34
@<TRIPOS>ATOM
      1 C1        -61.1952   -1.4735  -25.7200 C.2    1 LIG       0.04000
      2 C2        -62.6420   -1.4761  -26.2452 C.3    1 LIG       0.11000
      3 C3        -62.7069   -0.1219  -25.5452 C.3    1 LIG       0.08100
      4 O1        -60.2296   -2.2019  -25.7588 O.2    1 LIG      -0.32000
      5 O2        -61.3237   -0.2610  -25.1173 O.3    1 LIG      -0.27100
      6 H1        -62.7211   -1.4512  -27.3332 H      1 LIG       0.09000
      7 H2        -63.2690   -2.2610  -25.8191 H      1 LIG       0.09000
      8 H3        -62.8414    0.7436  -26.1997 H      1 LIG       0.09000
      9 H4        -63.3877   -0.0645  -24.6915 H      1 LIG       0.09000
@<TRIPOS>BOND
      1       1       2 1
      2       1       4 2
      3       1       5 1
      4       2       3 1
      5       3       5 1
      6       2       6 1
      7       2       7 1
      8       3       8 1
      9       3       9 1
@<TRIPOS>ALT_TYPE
CGenFF_4.0_ALT_TYPE_SET
CGenFF_4.0 1 CG2O4 2 CG3C41 3 CG3C41 4 OG2D1 5 OG3C51 6 HGA2 7 HGA2 8 HGA2 9 HGA2
@<TRIPOS>MOLECULE
4_lactone
 9 9 0 0 0
****
USER_CHARGES
INVALID_CHARGES
Pose:  18 Cluster:  18 Fr_nu: 7090063 TotEn:   -19.06
@<TRIPOS>ATOM
      1 C1        -42.9587   -4.6073  -48.9260 C.2    1 LIG       0.04000
      2 C2        -44.3326   -4.8400  -49.5797 C.3    1 LIG       0.11000
      3 C3        -43.6037   -4.3978  -50.8450 C.3    1 LIG       0.08100
      4 O1        -42.4679   -4.6953  -47.8234 O.2    1 LIG      -0.32000
      5 O2        -42.3725   -4.2213  -50.0909 O.3    1 LIG      -0.27100
      6 H1        -44.6638   -5.8795  -49.5626 H      1 LIG       0.09000
      7 H2        -45.1149   -4.1678  -49.2233 H      1 LIG       0.09000
      8 H3        -43.4956   -5.1609  -51.6205 H      1 LIG       0.09000
      9 H4        -43.9460   -3.4555  -51.2816 H      1 LIG       0.09000
@<TRIPOS>BOND
      1       1       2 1
      2       1       4 2
      3       1       5 1
      4       2       3 1
      5       3       5 1
      6       2       6 1
      7       2       7 1
      8       3       8 1
      9       3       9 1
@<TRIPOS>ALT_TYPE
CGenFF_4.0_ALT_TYPE_SET
CGenFF_4.0 1 CG2O4 2 CG3C41 3 CG3C41 4 OG2D1 5 OG3C51 6 HGA2 7 HGA2 8 HGA2 9 HGA2
@<TRIPOS>MOLECULE
4_lactone
 9 9 0 0 0
****
USER_CHARGES
INVALID_CHARGES
Pose:  19 Cluster:  19 Fr_nu: 2383160 TotEn:   -18.85
@<TRIPOS>ATOM
      1 C1        -56.7172    2.0598  -40.0028 C.2    1 LIG       0.04000
      2 C2        -58.1250    2.6625  -39.8475 C.3    1 LIG       0.11000
      3 C3        -58.2155    2.3763  -41.3435 C.3    1 LIG       0.08100
      4 O1        -55.7626    1.8270  -39.2965 O.2    1 LIG      -0.32000
      5 O2        -56.8660    1.8338  -41.3356 O.3    1 LIG      -0.27100
      6 H1        -58.7923    2.0779  -39.2123 H      1 LIG       0.09000
      7 H2        -58.1295    3.7165  -39.5649 H      1 LIG       0.09000
      8 H3        -58.9512    1.6230  -41.6380 H      1 LIG       0.09000
      9 H4        -58.2909    3.2563  -41.9882 H      1 LIG       0.09000
@<TRIPOS>BOND
      1       1       2 1
      2       1       4 2
      3       1       5 1
      4       2       3 1
      5       3       5 1
      6       2       6 1
      7       2       7 1
      8       3       8 1
      9       3       9 1
@<TRIPOS>ALT_TYPE
CGenFF_4.0_ALT_TYPE_SET
CGenFF_4.0 1 CG2O4 2 CG3C41 3 CG3C41 4 OG2D1 5 OG3C51 6 HGA2 7 HGA2 8 HGA2 9 HGA2
@<TRIPOS>MOLECULE
4_lactone
 9 9 0 0 0
****
USER_CHARGES
INVALID_CHARGES
Pose:  20 Cluster:  20 Fr_nu: 2447533 TotEn:   -18.69
@<TRIPOS>ATOM
      1 C1        -60.6002    2.6539  -43.6282 C.2    1 LIG       0.04000
      2 C2        -61.8313    1.9522  -44.2291 C.3    1 LIG       0.11000
      3 C3        -62.5947    3.0155  -43.4453 C.3    1 LIG       0.08100
      4 O1        -59.3968    2.5318  -43.6636 O.2    1 LIG      -0.32000
      5 O2        -61.3437    3.5718  -42.9542 O.3    1 LIG      -0.27100
      6 H1        -61.8993    2.0247  -45.3157 H      1 LIG       0.09000
      7 H2        -61.9674    0.9239  -43.8902 H      1 LIG       0.09000
      8 H3        -63.1496    3.7405  -44.0471 H      1 LIG       0.09000
      9 H4        -63.2171    2.6424  -42.6273 H      1 LIG       0.09000
@<TRIPOS>BOND
      1       1       2 1
      2       1       4 2
      3       1       5 1
      4       2       3 1
      5       3       5 1
      6       2       6 1
      7       2       7 1
      8       3       8 1
      9       3       9 1
@<TRIPOS>ALT_TYPE
CGenFF_4.0_ALT_TYPE_SET
CGenFF_4.0 1 CG2O4 2 CG3C41 3 CG3C41 4 OG2D1 5 OG3C51 6 HGA2 7 HGA2 8 HGA2 9 HGA2
@<TRIPOS>MOLECULE
4_lactone
 9 9 0 0 0
****
USER_CHARGES
INVALID_CHARGES
Pose:  21 Cluster:  21 Fr_nu: 7829500 TotEn:   -18.34
@<TRIPOS>ATOM
      1 C1        -50.2000    9.2359  -30.3158 C.2    1 LIG       0.04000
      2 C2        -51.1380    9.1344  -31.5319 C.3    1 LIG       0.11000
      3 C3        -49.9834    8.3346  -32.1277 C.3    1 LIG       0.08100
      4 O1        -50.2186    9.7327  -29.2125 O.2    1 LIG      -0.32000
      5 O2        -49.2105    8.5155  -30.9089 O.3    1 LIG      -0.27100
      6 H1        -52.0545    8.5735  -31.3421 H      1 LIG       0.09000
      7 H2        -51.3500   10.0912  -32.0119 H      1 LIG       0.09000
      8 H3        -50.1891    7.2784  -32.3216 H      1 LIG       0.09000
      9 H4        -49.4881    8.7914  -32.9890 H      1 LIG       0.09000
@<TRIPOS>BOND
      1       1       2 1
      2       1       4 2
      3       1       5 1
      4       2       3 1
      5       3       5 1
      6       2       6 1
      7       2       7 1
      8       3       8 1
      9       3       9 1
@<TRIPOS>ALT_TYPE
CGenFF_4.0_ALT_TYPE_SET
CGenFF_4.0 1 CG2O4 2 CG3C41 3 CG3C41 4 OG2D1 5 OG3C51 6 HGA2 7 HGA2 8 HGA2 9 HGA2
@<TRIPOS>MOLECULE
4_lactone
 9 9 0 0 0
****
USER_CHARGES
INVALID_CHARGES
Pose:  22 Cluster:  22 Fr_nu: 683411 TotEn:   -17.37
@<TRIPOS>ATOM
      1 C1        -62.2820   -1.0908  -26.0312 C.2    1 LIG       0.04000
      2 C2        -63.7161   -1.0396  -26.5880 C.3    1 LIG       0.11000
      3 C3        -63.6978    0.3712  -26.0073 C.3    1 LIG       0.08100
      4 O1        -61.3695   -1.8842  -25.9855 O.2    1 LIG      -0.32000
      5 O2        -62.3355    0.1752  -25.5370 O.3    1 LIG      -0.27100
      6 H1        -63.7742   -1.1034  -27.6757 H      1 LIG       0.09000
      7 H2        -64.4040   -1.7400  -26.1115 H      1 LIG       0.09000
      8 H3        -63.7597    1.1841  -26.7359 H      1 LIG       0.09000
      9 H4        -64.3876    0.5487  -25.1777 H      1 LIG       0.09000
@<TRIPOS>BOND
      1       1       2 1
      2       1       4 2
      3       1       5 1
      4       2       3 1
      5       3       5 1
      6       2       6 1
      7       2       7 1
      8       3       8 1
      9       3       9 1
@<TRIPOS>ALT_TYPE
CGenFF_4.0_ALT_TYPE_SET
CGenFF_4.0 1 CG2O4 2 CG3C41 3 CG3C41 4 OG2D1 5 OG3C51 6 HGA2 7 HGA2 8 HGA2 9 HGA2
@<TRIPOS>MOLECULE
4_lactone
 9 9 0 0 0
****
USER_CHARGES
INVALID_CHARGES
Pose:  23 Cluster:  23 Fr_nu: 840336 TotEn:   -16.97
@<TRIPOS>ATOM
      1 C1        -45.8512   -9.4066  -37.7095 C.2    1 LIG       0.04000
      2 C2        -47.0144   -8.9489  -38.6076 C.3    1 LIG       0.11000
      3 C3        -47.3266   -8.0331  -37.4278 C.3    1 LIG       0.08100
      4 O1        -44.9350  -10.1950  -37.7673 O.2    1 LIG      -0.32000
      5 O2        -46.1879   -8.5649  -36.6956 O.3    1 LIG      -0.27100
      6 H1        -46.6991   -8.4489  -39.5247 H      1 LIG       0.09000
      7 H2        -47.7517   -9.7269  -38.8124 H      1 LIG       0.09000
      8 H3        -47.2188   -6.9618  -37.6182 H      1 LIG       0.09000
      9 H4        -48.2678   -8.2360  -36.9094 H      1 LIG       0.09000
@<TRIPOS>BOND
      1       1       2 1
      2       1       4 2
      3       1       5 1
      4       2       3 1
      5       3       5 1
      6       2       6 1
      7       2       7 1
      8       3       8 1
      9       3       9 1
@<TRIPOS>ALT_TYPE
CGenFF_4.0_ALT_TYPE_SET
CGenFF_4.0 1 CG2O4 2 CG3C41 3 CG3C41 4 OG2D1 5 OG3C51 6 HGA2 7 HGA2 8 HGA2 9 HGA2
@<TRIPOS>MOLECULE
4_lactone
 9 9 0 0 0
****
USER_CHARGES
INVALID_CHARGES
Pose:  24 Cluster:  24 Fr_nu:  45245 TotEn:   -16.55
@<TRIPOS>ATOM
      1 C1        -46.3872  -10.2314  -38.0522 C.2    1 LIG       0.04000
      2 C2        -47.7301   -9.4995  -38.2262 C.3    1 LIG       0.11000
      3 C3        -46.8325   -8.3039  -38.5307 C.3    1 LIG       0.08100
      4 O1        -46.0070  -11.3464  -37.7756 O.2    1 LIG      -0.32000
      5 O2        -45.6481   -9.1245  -38.3322 O.3    1 LIG      -0.27100
      6 H1        -48.3317   -9.8646  -39.0600 H      1 LIG       0.09000
      7 H2        -48.3205   -9.4288  -37.3112 H      1 LIG       0.09000
      8 H3        -46.8887   -7.9173  -39.5519 H      1 LIG       0.09000
      9 H4        -46.8785   -7.4837  -37.8089 H      1 LIG       0.09000
@<TRIPOS>BOND
      1       1       2 1
      2       1       4 2
      3       1       5 1
      4       2       3 1
      5       3       5 1
      6       2       6 1
      7       2       7 1
      8       3       8 1
      9       3       9 1
@<TRIPOS>ALT_TYPE
CGenFF_4.0_ALT_TYPE_SET
CGenFF_4.0 1 CG2O4 2 CG3C41 3 CG3C41 4 OG2D1 5 OG3C51 6 HGA2 7 HGA2 8 HGA2 9 HGA2
@<TRIPOS>MOLECULE
4_lactone
 9 9 0 0 0
****
USER_CHARGES
INVALID_CHARGES
Pose:  25 Cluster:  25 Fr_nu: 5424855 TotEn:   -16.17
@<TRIPOS>ATOM
      1 C1        -49.8314  -13.0185  -42.1995 C.2    1 LIG       0.04000
      2 C2        -49.9185  -11.4852  -42.0967 C.3    1 LIG       0.11000
      3 C3        -51.0061  -11.6570  -43.1528 C.3    1 LIG       0.08100
      4 O1        -49.1887  -13.9122  -41.6969 O.2    1 LIG      -0.32000
      5 O2        -50.8091  -13.0981  -43.1416 O.3    1 LIG      -0.27100
      6 H1        -50.2556  -11.1223  -41.1244 H      1 LIG       0.09000
      7 H2        -49.0170  -10.9649  -42.4242 H      1 LIG       0.09000
      8 H3        -52.0179  -11.3860  -42.8393 H      1 LIG       0.09000
      9 H4        -50.7828  -11.2287  -44.1338 H      1 LIG       0.09000
@<TRIPOS>BOND
      1       1       2 1
      2       1       4 2
      3       1       5 1
      4       2       3 1
      5       3       5 1
      6       2       6 1
      7       2       7 1
      8       3       8 1
      9       3       9 1
@<TRIPOS>ALT_TYPE
CGenFF_4.0_ALT_TYPE_SET
CGenFF_4.0 1 CG2O4 2 CG3C41 3 CG3C41 4 OG2D1 5 OG3C51 6 HGA2 7 HGA2 8 HGA2 9 HGA2
@<TRIPOS>MOLECULE
4_lactone
 9 9 0 0 0
****
USER_CHARGES
INVALID_CHARGES
Pose:  26 Cluster:  26 Fr_nu: 4178538 TotEn:   -15.85
@<TRIPOS>ATOM
      1 C1        -50.4012    5.0229  -35.0191 C.2    1 LIG       0.04000
      2 C2        -51.7389    4.2655  -35.0975 C.3    1 LIG       0.11000
      3 C3        -51.0083    3.2509  -34.2230 C.3    1 LIG       0.08100
      4 O1        -49.9342    6.0567  -35.4404 O.2    1 LIG      -0.32000
      5 O2        -49.8111    4.0767  -34.2404 O.3    1 LIG      -0.27100
      6 H1        -52.5734    4.7850  -34.6240 H      1 LIG       0.09000
      7 H2        -52.0002    3.9259  -36.1011 H      1 LIG       0.09000
      8 H3        -51.4001    3.1302  -33.2094 H      1 LIG       0.09000
      9 H4        -50.8297    2.2747  -34.6821 H      1 LIG       0.09000
@<TRIPOS>BOND
      1       1       2 1
      2       1       4 2
      3       1       5 1
      4       2       3 1
      5       3       5 1
      6       2       6 1
      7       2       7 1
      8       3       8 1
      9       3       9 1
@<TRIPOS>ALT_TYPE
CGenFF_4.0_ALT_TYPE_SET
CGenFF_4.0 1 CG2O4 2 CG3C41 3 CG3C41 4 OG2D1 5 OG3C51 6 HGA2 7 HGA2 8 HGA2 9 HGA2
@<TRIPOS>MOLECULE
4_lactone
 9 9 0 0 0
****
USER_CHARGES
INVALID_CHARGES
Pose:  27 Cluster:  27 Fr_nu:  99681 TotEn:   -15.80
@<TRIPOS>ATOM
      1 C1        -46.0921   -9.0509  -37.4430 C.2    1 LIG       0.04000
      2 C2        -47.1495   -7.9633  -37.7044 C.3    1 LIG       0.11000
      3 C3        -48.1097   -9.1489  -37.6922 C.3    1 LIG       0.08100
      4 O1        -44.8943   -9.1117  -37.2821 O.2    1 LIG      -0.32000
      5 O2        -47.0034  -10.0605  -37.4459 O.3    1 LIG      -0.27100
      6 H1        -47.2668   -7.2504  -36.8868 H      1 LIG       0.09000
      7 H2        -47.0368   -7.4539  -38.6628 H      1 LIG       0.09000
      8 H3        -48.8340   -9.1634  -36.8732 H      1 LIG       0.09000
      9 H4        -48.6043   -9.3651  -38.6431 H      1 LIG       0.09000
@<TRIPOS>BOND
      1       1       2 1
      2       1       4 2
      3       1       5 1
      4       2       3 1
      5       3       5 1
      6       2       6 1
      7       2       7 1
      8       3       8 1
      9       3       9 1
@<TRIPOS>ALT_TYPE
CGenFF_4.0_ALT_TYPE_SET
CGenFF_4.0 1 CG2O4 2 CG3C41 3 CG3C41 4 OG2D1 5 OG3C51 6 HGA2 7 HGA2 8 HGA2 9 HGA2
@<TRIPOS>MOLECULE
4_lactone
 9 9 0 0 0
****
USER_CHARGES
INVALID_CHARGES
Pose:  28 Cluster:  28 Fr_nu: 6844377 TotEn:   -15.29
@<TRIPOS>ATOM
      1 C1        -50.9954   10.1572  -30.6601 C.2    1 LIG       0.04000
      2 C2        -51.6867    9.3260  -31.7557 C.3    1 LIG       0.11000
      3 C3        -51.8371   10.6829  -32.4370 C.3    1 LIG       0.08100
      4 O1        -50.4702    9.9607  -29.5878 O.2    1 LIG      -0.32000
      5 O2        -51.1646   11.3327  -31.3230 O.3    1 LIG      -0.27100
      6 H1        -51.0287    8.6146  -32.2571 H      1 LIG       0.09000
      7 H2        -52.6151    8.8507  -31.4349 H      1 LIG       0.09000
      8 H3        -51.2826   10.8079  -33.3711 H      1 LIG       0.09000
      9 H4        -52.8635   11.0420  -32.5514 H      1 LIG       0.09000
@<TRIPOS>BOND
      1       1       2 1
      2       1       4 2
      3       1       5 1
      4       2       3 1
      5       3       5 1
      6       2       6 1
      7       2       7 1
      8       3       8 1
      9       3       9 1
@<TRIPOS>ALT_TYPE
CGenFF_4.0_ALT_TYPE_SET
CGenFF_4.0 1 CG2O4 2 CG3C41 3 CG3C41 4 OG2D1 5 OG3C51 6 HGA2 7 HGA2 8 HGA2 9 HGA2
@<TRIPOS>MOLECULE
4_lactone
 9 9 0 0 0
****
USER_CHARGES
INVALID_CHARGES
Pose:  29 Cluster:  29 Fr_nu: 7840751 TotEn:   -15.27
@<TRIPOS>ATOM
      1 C1        -49.7842   10.9953  -30.2515 C.2    1 LIG       0.04000
      2 C2        -50.5136   10.8146  -31.5948 C.3    1 LIG       0.11000
      3 C3        -49.7428   12.0748  -31.9764 C.3    1 LIG       0.08100
      4 O1        -49.7308   10.4326  -29.1815 O.2    1 LIG      -0.32000
      5 O2        -49.1299   12.1162  -30.6580 O.3    1 LIG      -0.27100
      6 H1        -50.2357    9.9078  -32.1342 H      1 LIG       0.09000
      7 H2        -51.5976   10.9225  -31.5309 H      1 LIG       0.09000
      8 H3        -48.9952   11.9523  -32.7649 H      1 LIG       0.09000
      9 H4        -50.3532   12.9625  -32.1636 H      1 LIG       0.09000
@<TRIPOS>BOND
      1       1       2 1
      2       1       4 2
      3       1       5 1
      4       2       3 1
      5       3       5 1
      6       2       6 1
      7       2       7 1
      8       3       8 1
      9       3       9 1
@<TRIPOS>ALT_TYPE
CGenFF_4.0_ALT_TYPE_SET
CGenFF_4.0 1 CG2O4 2 CG3C41 3 CG3C41 4 OG2D1 5 OG3C51 6 HGA2 7 HGA2 8 HGA2 9 HGA2
@<TRIPOS>MOLECULE
4_lactone
 9 9 0 0 0
****
USER_CHARGES
INVALID_CHARGES
Pose:  30 Cluster:  30 Fr_nu: 3346309 TotEn:   -15.26
@<TRIPOS>ATOM
      1 C1        -57.6964    1.6003  -40.7773 C.2    1 LIG       0.04000
      2 C2        -58.7871    2.5741  -40.2964 C.3    1 LIG       0.11000
      3 C3        -57.7463    2.9334  -39.2402 C.3    1 LIG       0.08100
      4 O1        -57.5559    0.7797  -41.6555 O.2    1 LIG      -0.32000
      5 O2        -56.8173    1.9685  -39.8071 O.3    1 LIG      -0.27100
      6 H1        -59.0276    3.3621  -41.0118 H      1 LIG       0.09000
      7 H2        -59.6894    2.0846  -39.9262 H      1 LIG       0.09000
      8 H3        -57.3513    3.9517  -39.2917 H      1 LIG       0.09000
      9 H4        -58.0118    2.6785  -38.2106 H      1 LIG       0.09000
@<TRIPOS>BOND
      1       1       2 1
      2       1       4 2
      3       1       5 1
      4       2       3 1
      5       3       5 1
      6       2       6 1
      7       2       7 1
      8       3       8 1
      9       3       9 1
@<TRIPOS>ALT_TYPE
CGenFF_4.0_ALT_TYPE_SET
CGenFF_4.0 1 CG2O4 2 CG3C41 3 CG3C41 4 OG2D1 5 OG3C51 6 HGA2 7 HGA2 8 HGA2 9 HGA2
@<TRIPOS>MOLECULE
4_lactone
 9 9 0 0 0
****
USER_CHARGES
INVALID_CHARGES
Pose:  31 Cluster:  31 Fr_nu: 1801282 TotEn:   -15.24
@<TRIPOS>ATOM
      1 C1        -45.6370  -10.5016  -37.9029 C.2    1 LIG       0.04000
      2 C2        -46.6467   -9.7939  -38.8242 C.3    1 LIG       0.11000
      3 C3        -47.0504   -9.0839  -37.5354 C.3    1 LIG       0.08100
      4 O1        -44.7704  -11.3400  -38.0047 O.2    1 LIG      -0.32000
      5 O2        -46.0483   -9.8322  -36.7928 O.3    1 LIG      -0.27100
      6 H1        -46.1877   -9.1643  -39.5880 H      1 LIG       0.09000
      7 H2        -47.3977  -10.4580  -39.2553 H      1 LIG       0.09000
      8 H3        -46.8546   -8.0086  -37.5058 H      1 LIG       0.09000
      9 H4        -48.0604   -9.2982  -37.1754 H      1 LIG       0.09000
@<TRIPOS>BOND
      1       1       2 1
      2       1       4 2
      3       1       5 1
      4       2       3 1
      5       3       5 1
      6       2       6 1
      7       2       7 1
      8       3       8 1
      9       3       9 1
@<TRIPOS>ALT_TYPE
CGenFF_4.0_ALT_TYPE_SET
CGenFF_4.0 1 CG2O4 2 CG3C41 3 CG3C41 4 OG2D1 5 OG3C51 6 HGA2 7 HGA2 8 HGA2 9 HGA2
@<TRIPOS>MOLECULE
4_lactone
 9 9 0 0 0
****
USER_CHARGES
INVALID_CHARGES
Pose:  32 Cluster:  32 Fr_nu: 7830047 TotEn:   -14.53
@<TRIPOS>ATOM
      1 C1        -50.0704    9.9955  -30.0282 C.2    1 LIG       0.04000
      2 C2        -49.8029    8.7546  -30.8986 C.3    1 LIG       0.11000
      3 C3        -51.1380    9.1344  -31.5319 C.3    1 LIG       0.08100
      4 O1        -49.5233   10.5888  -29.1266 O.2    1 LIG      -0.32000
      5 O2        -51.2541   10.2750  -30.6369 O.3    1 LIG      -0.27100
      6 H1        -48.9291    8.8443  -31.5458 H      1 LIG       0.09000
      7 H2        -49.7912    7.8153  -30.3433 H      1 LIG       0.09000
      8 H3        -51.0939    9.4463  -32.5789 H      1 LIG       0.09000
      9 H4        -51.9521    8.4202  -31.3802 H      1 LIG       0.09000
@<TRIPOS>BOND
      1       1       2 1
      2       1       4 2
      3       1       5 1
      4       2       3 1
      5       3       5 1
      6       2       6 1
      7       2       7 1
      8       3       8 1
      9       3       9 1
@<TRIPOS>ALT_TYPE
CGenFF_4.0_ALT_TYPE_SET
CGenFF_4.0 1 CG2O4 2 CG3C41 3 CG3C41 4 OG2D1 5 OG3C51 6 HGA2 7 HGA2 8 HGA2 9 HGA2
@<TRIPOS>MOLECULE
4_lactone
 9 9 0 0 0
****
USER_CHARGES
INVALID_CHARGES
Pose:  33 Cluster:  33 Fr_nu:   7741 TotEn:   -13.91
@<TRIPOS>ATOM
      1 C1        -75.8708  -22.3593  -39.5519 C.2    1 LIG       0.04000
      2 C2        -75.4992  -23.0934  -40.8528 C.3    1 LIG       0.11000
      3 C3        -74.0929  -23.0494  -40.2627 C.3    1 LIG       0.08100
      4 O1        -76.8677  -21.9102  -39.0334 O.2    1 LIG      -0.32000
      5 O2        -74.5927  -22.3543  -39.0868 O.3    1 LIG      -0.27100
      6 H1        -75.9427  -24.0859  -40.9465 H      1 LIG       0.09000
      7 H2        -75.6531  -22.5024  -41.7571 H      1 LIG       0.09000
      8 H3        -73.6574  -24.0183  -40.0036 H      1 LIG       0.09000
      9 H4        -73.3697  -22.4404  -40.8122 H      1 LIG       0.09000
@<TRIPOS>BOND
      1       1       2 1
      2       1       4 2
      3       1       5 1
      4       2       3 1
      5       3       5 1
      6       2       6 1
      7       2       7 1
      8       3       8 1
      9       3       9 1
@<TRIPOS>ALT_TYPE
CGenFF_4.0_ALT_TYPE_SET
CGenFF_4.0 1 CG2O4 2 CG3C41 3 CG3C41 4 OG2D1 5 OG3C51 6 HGA2 7 HGA2 8 HGA2 9 HGA2
@<TRIPOS>MOLECULE
4_lactone
 9 9 0 0 0
****
USER_CHARGES
INVALID_CHARGES
Pose:  34 Cluster:  34 Fr_nu: 7885944 TotEn:   -13.78
@<TRIPOS>ATOM
      1 C1        -46.6122   -7.1860  -28.1443 C.2    1 LIG       0.04000
      2 C2        -47.4567   -7.8162  -27.0222 C.3    1 LIG       0.11000
      3 C3        -47.0388   -6.5665  -26.2531 C.3    1 LIG       0.08100
      4 O1        -46.2937   -7.4545  -29.2804 O.2    1 LIG      -0.32000
      5 O2        -46.2777   -6.0976  -27.4005 O.3    1 LIG      -0.27100
      6 H1        -48.5196   -7.8954  -27.2556 H      1 LIG       0.09000
      7 H2        -47.0614   -8.7604  -26.6441 H      1 LIG       0.09000
      8 H3        -47.8468   -5.8762  -25.9959 H      1 LIG       0.09000
      9 H4        -46.3942   -6.7394  -25.3869 H      1 LIG       0.09000
@<TRIPOS>BOND
      1       1       2 1
      2       1       4 2
      3       1       5 1
      4       2       3 1
      5       3       5 1
      6       2       6 1
      7       2       7 1
      8       3       8 1
      9       3       9 1
@<TRIPOS>ALT_TYPE
CGenFF_4.0_ALT_TYPE_SET
CGenFF_4.0 1 CG2O4 2 CG3C41 3 CG3C41 4 OG2D1 5 OG3C51 6 HGA2 7 HGA2 8 HGA2 9 HGA2
@<TRIPOS>MOLECULE
4_lactone
 9 9 0 0 0
****
USER_CHARGES
INVALID_CHARGES
Pose:  35 Cluster:  35 Fr_nu: 2499931 TotEn:   -13.48
@<TRIPOS>ATOM
      1 C1        -71.4333   -4.6350  -63.2295 C.2    1 LIG       0.04000
      2 C2        -70.1239   -3.9869  -62.7452 C.3    1 LIG       0.11000
      3 C3        -69.5269   -4.7313  -63.9357 C.3    1 LIG       0.08100
      4 O1        -72.5973   -4.6512  -62.8990 O.2    1 LIG      -0.32000
      5 O2        -70.8349   -5.2715  -64.2718 O.3    1 LIG      -0.27100
      6 H1        -70.1137   -2.8980  -62.8139 H      1 LIG       0.09000
      7 H2        -69.7966   -4.3260  -61.7609 H      1 LIG       0.09000
      8 H3        -69.1321   -4.1022  -64.7381 H      1 LIG       0.09000
      9 H4        -68.8163   -5.5246  -63.6878 H      1 LIG       0.09000
@<TRIPOS>BOND
      1       1       2 1
      2       1       4 2
      3       1       5 1
      4       2       3 1
      5       3       5 1
      6       2       6 1
      7       2       7 1
      8       3       8 1
      9       3       9 1
@<TRIPOS>ALT_TYPE
CGenFF_4.0_ALT_TYPE_SET
CGenFF_4.0 1 CG2O4 2 CG3C41 3 CG3C41 4 OG2D1 5 OG3C51 6 HGA2 7 HGA2 8 HGA2 9 HGA2
@<TRIPOS>MOLECULE
4_lactone
 9 9 0 0 0
****
USER_CHARGES
INVALID_CHARGES
Pose:  36 Cluster:  36 Fr_nu: 7887785 TotEn:   -13.48
@<TRIPOS>ATOM
      1 C1        -51.6147   11.1359  -24.9026 C.2    1 LIG       0.04000
      2 C2        -51.2036   11.6970  -23.5296 C.3    1 LIG       0.11000
      3 C3        -49.8377   11.8323  -24.1958 C.3    1 LIG       0.08100
      4 O1        -52.6152   10.7014  -25.4266 O.2    1 LIG      -0.32000
      5 O2        -50.3709   11.2831  -25.4326 O.3    1 LIG      -0.27100
      6 H1        -51.6966   12.6339  -23.2654 H      1 LIG       0.09000
      7 H2        -51.2650   10.9725  -22.7159 H      1 LIG       0.09000
      8 H3        -49.4762   12.8552  -24.3318 H      1 LIG       0.09000
      9 H4        -49.0470   11.1996  -23.7833 H      1 LIG       0.09000
@<TRIPOS>BOND
      1       1       2 1
      2       1       4 2
      3       1       5 1
      4       2       3 1
      5       3       5 1
      6       2       6 1
      7       2       7 1
      8       3       8 1
      9       3       9 1
@<TRIPOS>ALT_TYPE
CGenFF_4.0_ALT_TYPE_SET
CGenFF_4.0 1 CG2O4 2 CG3C41 3 CG3C41 4 OG2D1 5 OG3C51 6 HGA2 7 HGA2 8 HGA2 9 HGA2
@<TRIPOS>MOLECULE
4_lactone
 9 9 0 0 0
****
USER_CHARGES
INVALID_CHARGES
Pose:  37 Cluster:  37 Fr_nu: 206411 TotEn:   -12.78
@<TRIPOS>ATOM
      1 C1        -73.3742   -9.0675  -44.3365 C.2    1 LIG       0.04000
      2 C2        -74.2660   -9.2162  -45.5822 C.3    1 LIG       0.11000
      3 C3        -75.1886   -8.2768  -44.8112 C.3    1 LIG       0.08100
      4 O1        -72.3036   -9.4786  -43.9504 O.2    1 LIG      -0.32000
      5 O2        -74.2444   -8.2341  -43.7056 O.3    1 LIG      -0.27100
      6 H1        -73.8288   -8.8074  -46.4944 H      1 LIG       0.09000
      7 H2        -74.6439  -10.2275  -45.7411 H      1 LIG       0.09000
      8 H3        -75.3355   -7.2881  -45.2544 H      1 LIG       0.09000
      9 H4        -76.1472   -8.7041  -44.5045 H      1 LIG       0.09000
@<TRIPOS>BOND
      1       1       2 1
      2       1       4 2
      3       1       5 1
      4       2       3 1
      5       3       5 1
      6       2       6 1
      7       2       7 1
      8       3       8 1
      9       3       9 1
@<TRIPOS>ALT_TYPE
CGenFF_4.0_ALT_TYPE_SET
CGenFF_4.0 1 CG2O4 2 CG3C41 3 CG3C41 4 OG2D1 5 OG3C51 6 HGA2 7 HGA2 8 HGA2 9 HGA2
@<TRIPOS>MOLECULE
4_lactone
 9 9 0 0 0
****
USER_CHARGES
INVALID_CHARGES
Pose:  38 Cluster:  38 Fr_nu: 6700938 TotEn:   -12.39
@<TRIPOS>ATOM
      1 C1        -53.3820   11.1870  -24.6097 C.2    1 LIG       0.04000
      2 C2        -54.9186   11.2439  -24.6790 C.3    1 LIG       0.11000
      3 C3        -54.7582   12.1685  -23.4760 C.3    1 LIG       0.08100
      4 O1        -52.4800   10.6515  -25.2130 O.2    1 LIG      -0.32000
      5 O2        -53.3128   12.0171  -23.5346 O.3    1 LIG      -0.27100
      6 H1        -55.3067   11.7098  -25.5861 H      1 LIG       0.09000
      7 H2        -55.4089   10.2892  -24.4816 H      1 LIG       0.09000
      8 H3        -55.0615   13.2072  -23.6332 H      1 LIG       0.09000
      9 H4        -55.1638   11.7908  -22.5334 H      1 LIG       0.09000
@<TRIPOS>BOND
      1       1       2 1
      2       1       4 2
      3       1       5 1
      4       2       3 1
      5       3       5 1
      6       2       6 1
      7       2       7 1
      8       3       8 1
      9       3       9 1
@<TRIPOS>ALT_TYPE
CGenFF_4.0_ALT_TYPE_SET
CGenFF_4.0 1 CG2O4 2 CG3C41 3 CG3C41 4 OG2D1 5 OG3C51 6 HGA2 7 HGA2 8 HGA2 9 HGA2
@<TRIPOS>MOLECULE
4_lactone
 9 9 0 0 0
****
USER_CHARGES
INVALID_CHARGES
Pose:  39 Cluster:  39 Fr_nu:   9390 TotEn:   -12.37
@<TRIPOS>ATOM
      1 C1        -49.8187  -12.7959  -28.1521 C.2    1 LIG       0.04000
      2 C2        -49.8471  -11.4213  -28.8441 C.3    1 LIG       0.11000
      3 C3        -51.3510  -11.6751  -28.8857 C.3    1 LIG       0.08100
      4 O1        -48.9898  -13.5437  -27.6851 O.2    1 LIG      -0.32000
      5 O2        -51.1673  -12.9572  -28.2240 O.3    1 LIG      -0.27100
      6 H1        -49.5235  -10.5957  -28.2084 H      1 LIG       0.09000
      7 H2        -49.3427  -11.3992  -29.8115 H      1 LIG       0.09000
      8 H3        -51.9628  -10.9958  -28.2858 H      1 LIG       0.09000
      9 H4        -51.7815  -11.7961  -29.8836 H      1 LIG       0.09000
@<TRIPOS>BOND
      1       1       2 1
      2       1       4 2
      3       1       5 1
      4       2       3 1
      5       3       5 1
      6       2       6 1
      7       2       7 1
      8       3       8 1
      9       3       9 1
@<TRIPOS>ALT_TYPE
CGenFF_4.0_ALT_TYPE_SET
CGenFF_4.0 1 CG2O4 2 CG3C41 3 CG3C41 4 OG2D1 5 OG3C51 6 HGA2 7 HGA2 8 HGA2 9 HGA2
@<TRIPOS>MOLECULE
4_lactone
 9 9 0 0 0
****
USER_CHARGES
INVALID_CHARGES
Pose:  40 Cluster:  40 Fr_nu: 4028550 TotEn:   -12.35
@<TRIPOS>ATOM
      1 C1        -41.1588  -12.7953  -35.7027 C.2    1 LIG       0.04000
      2 C2        -41.6928  -13.2632  -37.0684 C.3    1 LIG       0.11000
      3 C3        -40.2131  -13.4820  -37.3690 C.3    1 LIG       0.08100
      4 O1        -41.6127  -12.3758  -34.6623 O.2    1 LIG      -0.32000
      5 O2        -39.8589  -13.0129  -36.0385 O.3    1 LIG      -0.27100
      6 H1        -42.3052  -14.1650  -37.0221 H      1 LIG       0.09000
      7 H2        -42.1836  -12.4789  -37.6470 H      1 LIG       0.09000
      8 H3        -39.9099  -14.5210  -37.5241 H      1 LIG       0.09000
      9 H4        -39.7900  -12.8406  -38.1469 H      1 LIG       0.09000
@<TRIPOS>BOND
      1       1       2 1
      2       1       4 2
      3       1       5 1
      4       2       3 1
      5       3       5 1
      6       2       6 1
      7       2       7 1
      8       3       8 1
      9       3       9 1
@<TRIPOS>ALT_TYPE
CGenFF_4.0_ALT_TYPE_SET
CGenFF_4.0 1 CG2O4 2 CG3C41 3 CG3C41 4 OG2D1 5 OG3C51 6 HGA2 7 HGA2 8 HGA2 9 HGA2
@<TRIPOS>MOLECULE
4_lactone
 9 9 0 0 0
****
USER_CHARGES
INVALID_CHARGES
Pose:  41 Cluster:  41 Fr_nu: 319615 TotEn:   -11.50
@<TRIPOS>ATOM
      1 C1        -77.1895   -8.7527  -53.7274 C.2    1 LIG       0.04000
      2 C2        -75.8804   -8.6831  -52.9208 C.3    1 LIG       0.11000
      3 C3        -76.3839   -9.9985  -52.3340 C.3    1 LIG       0.08100
      4 O1        -77.7605   -8.0883  -54.5621 O.2    1 LIG      -0.32000
      5 O2        -77.5777   -9.9271  -53.1618 O.3    1 LIG      -0.27100
      6 H1        -74.9777   -8.7510  -53.5298 H      1 LIG       0.09000
      7 H2        -75.8292   -7.8427  -52.2267 H      1 LIG       0.09000
      8 H3        -75.7835  -10.8819  -52.5676 H      1 LIG       0.09000
      9 H4        -76.6315   -9.9757  -51.2691 H      1 LIG       0.09000
@<TRIPOS>BOND
      1       1       2 1
      2       1       4 2
      3       1       5 1
      4       2       3 1
      5       3       5 1
      6       2       6 1
      7       2       7 1
      8       3       8 1
      9       3       9 1
@<TRIPOS>ALT_TYPE
CGenFF_4.0_ALT_TYPE_SET
CGenFF_4.0 1 CG2O4 2 CG3C41 3 CG3C41 4 OG2D1 5 OG3C51 6 HGA2 7 HGA2 8 HGA2 9 HGA2
@<TRIPOS>MOLECULE
4_lactone
 9 9 0 0 0
****
USER_CHARGES
INVALID_CHARGES
Pose:  42 Cluster:  42 Fr_nu: 7870153 TotEn:   -11.21
@<TRIPOS>ATOM
      1 C1        -51.1536   11.0618  -25.1232 C.2    1 LIG       0.04000
      2 C2        -52.4824   11.4568  -24.4543 C.3    1 LIG       0.11000
      3 C3        -51.5749   11.8288  -23.2856 C.3    1 LIG       0.08100
      4 O1        -50.7880   10.6066  -26.1831 O.2    1 LIG      -0.32000
      5 O2        -50.4050   11.4131  -24.0434 O.3    1 LIG      -0.27100
      6 H1        -52.9952   12.2889  -24.9392 H      1 LIG       0.09000
      7 H2        -53.1600   10.6192  -24.2809 H      1 LIG       0.09000
      8 H3        -51.5363   12.8926  -23.0358 H      1 LIG       0.09000
      9 H4        -51.7014   11.2285  -22.3805 H      1 LIG       0.09000
@<TRIPOS>BOND
      1       1       2 1
      2       1       4 2
      3       1       5 1
      4       2       3 1
      5       3       5 1
      6       2       6 1
      7       2       7 1
      8       3       8 1
      9       3       9 1
@<TRIPOS>ALT_TYPE
CGenFF_4.0_ALT_TYPE_SET
CGenFF_4.0 1 CG2O4 2 CG3C41 3 CG3C41 4 OG2D1 5 OG3C51 6 HGA2 7 HGA2 8 HGA2 9 HGA2
@<TRIPOS>MOLECULE
4_lactone
 9 9 0 0 0
****
USER_CHARGES
INVALID_CHARGES
Pose:  43 Cluster:  43 Fr_nu: 176157 TotEn:   -11.19
@<TRIPOS>ATOM
      1 C1        -76.4240   -8.5837  -54.1731 C.2    1 LIG       0.04000
      2 C2        -75.0388   -8.1883  -53.6308 C.3    1 LIG       0.11000
      3 C3        -75.5898   -8.7516  -52.3242 C.3    1 LIG       0.08100
      4 O1        -77.0183   -8.5338  -55.2260 O.2    1 LIG      -0.32000
      5 O2        -76.8509   -9.0680  -52.9761 O.3    1 LIG      -0.27100
      6 H1        -74.2114   -8.7441  -54.0746 H      1 LIG       0.09000
      7 H2        -74.8466   -7.1142  -53.6408 H      1 LIG       0.09000
      8 H3        -75.0931   -9.6506  -51.9492 H      1 LIG       0.09000
      9 H4        -75.7254   -8.0257  -51.5178 H      1 LIG       0.09000
@<TRIPOS>BOND
      1       1       2 1
      2       1       4 2
      3       1       5 1
      4       2       3 1
      5       3       5 1
      6       2       6 1
      7       2       7 1
      8       3       8 1
      9       3       9 1
@<TRIPOS>ALT_TYPE
CGenFF_4.0_ALT_TYPE_SET
CGenFF_4.0 1 CG2O4 2 CG3C41 3 CG3C41 4 OG2D1 5 OG3C51 6 HGA2 7 HGA2 8 HGA2 9 HGA2
@<TRIPOS>MOLECULE
4_lactone
 9 9 0 0 0
****
USER_CHARGES
INVALID_CHARGES
Pose:  44 Cluster:  44 Fr_nu: 7406728 TotEn:   -11.16
@<TRIPOS>ATOM
      1 C1        -51.1998    9.0262  -30.6365 C.2    1 LIG       0.04000
      2 C2        -52.3792    9.6108  -31.4342 C.3    1 LIG       0.11000
      3 C3        -51.8831    8.6584  -32.5180 C.3    1 LIG       0.08100
      4 O1        -50.7080    9.1639  -29.5394 O.2    1 LIG      -0.32000
      5 O2        -50.8117    8.2022  -31.6465 O.3    1 LIG      -0.27100
      6 H1        -53.3593    9.3804  -31.0135 H      1 LIG       0.09000
      7 H2        -52.2825   10.6747  -31.6568 H      1 LIG       0.09000
      8 H3        -52.5637    7.8439  -32.7806 H      1 LIG       0.09000
      9 H4        -51.4913    9.1346  -33.4210 H      1 LIG       0.09000
@<TRIPOS>BOND
      1       1       2 1
      2       1       4 2
      3       1       5 1
      4       2       3 1
      5       3       5 1
      6       2       6 1
      7       2       7 1
      8       3       8 1
      9       3       9 1
@<TRIPOS>ALT_TYPE
CGenFF_4.0_ALT_TYPE_SET
CGenFF_4.0 1 CG2O4 2 CG3C41 3 CG3C41 4 OG2D1 5 OG3C51 6 HGA2 7 HGA2 8 HGA2 9 HGA2
@<TRIPOS>MOLECULE
4_lactone
 9 9 0 0 0
****
USER_CHARGES
INVALID_CHARGES
Pose:  45 Cluster:  45 Fr_nu:  56994 TotEn:   -11.04
@<TRIPOS>ATOM
      1 C1        -47.3413   -8.0683  -36.8660 C.2    1 LIG       0.04000
      2 C2        -46.8529   -8.7277  -38.1683 C.3    1 LIG       0.11000
      3 C3        -46.3905   -9.8322  -37.2227 C.3    1 LIG       0.08100
      4 O1        -47.9042   -7.0486  -36.5378 O.2    1 LIG      -0.32000
      5 O2        -46.9023   -9.0892  -36.0818 O.3    1 LIG      -0.27100
      6 H1        -47.6538   -8.9990  -38.8578 H      1 LIG       0.09000
      7 H2        -46.0606   -8.1759  -38.6768 H      1 LIG       0.09000
      8 H3        -46.8958  -10.7952  -37.3362 H      1 LIG       0.09000
      9 H4        -45.3083   -9.9742  -37.1568 H      1 LIG       0.09000
@<TRIPOS>BOND
      1       1       2 1
      2       1       4 2
      3       1       5 1
      4       2       3 1
      5       3       5 1
      6       2       6 1
      7       2       7 1
      8       3       8 1
      9       3       9 1
@<TRIPOS>ALT_TYPE
CGenFF_4.0_ALT_TYPE_SET
CGenFF_4.0 1 CG2O4 2 CG3C41 3 CG3C41 4 OG2D1 5 OG3C51 6 HGA2 7 HGA2 8 HGA2 9 HGA2
@<TRIPOS>MOLECULE
4_lactone
 9 9 0 0 0
****
USER_CHARGES
INVALID_CHARGES
Pose:  46 Cluster:  46 Fr_nu: 7782861 TotEn:   -11.03
@<TRIPOS>ATOM
      1 C1        -52.1922   11.5957  -25.3475 C.2    1 LIG       0.04000
      2 C2        -53.4912   11.6742  -24.5257 C.3    1 LIG       0.11000
      3 C3        -53.4719   13.1331  -24.9719 C.3    1 LIG       0.08100
      4 O1        -51.3666   10.7591  -25.6353 O.2    1 LIG      -0.32000
      5 O2        -52.2371   12.9068  -25.7065 O.3    1 LIG      -0.27100
      6 H1        -54.3070   11.0682  -24.9229 H      1 LIG       0.09000
      7 H2        -53.3530   11.5030  -23.4569 H      1 LIG       0.09000
      8 H3        -54.2862   13.4363  -25.6357 H      1 LIG       0.09000
      9 H4        -53.3357   13.8685  -24.1742 H      1 LIG       0.09000
@<TRIPOS>BOND
      1       1       2 1
      2       1       4 2
      3       1       5 1
      4       2       3 1
      5       3       5 1
      6       2       6 1
      7       2       7 1
      8       3       8 1
      9       3       9 1
@<TRIPOS>ALT_TYPE
CGenFF_4.0_ALT_TYPE_SET
CGenFF_4.0 1 CG2O4 2 CG3C41 3 CG3C41 4 OG2D1 5 OG3C51 6 HGA2 7 HGA2 8 HGA2 9 HGA2
@<TRIPOS>MOLECULE
4_lactone
 9 9 0 0 0
****
USER_CHARGES
INVALID_CHARGES
Pose:  47 Cluster:  47 Fr_nu:   9420 TotEn:   -10.62
@<TRIPOS>ATOM
      1 C1        -51.3744  -11.4841  -28.6630 C.2    1 LIG       0.04000
      2 C2        -49.8471  -11.4213  -28.8441 C.3    1 LIG       0.11000
      3 C3        -49.9943  -10.0997  -28.0961 C.3    1 LIG       0.08100
      4 O1        -52.2775  -12.2365  -28.9501 O.2    1 LIG      -0.32000
      5 O2        -51.4324  -10.2965  -28.0027 O.3    1 LIG      -0.27100
      6 H1        -49.3032  -12.2062  -28.3163 H      1 LIG       0.09000
      7 H2        -49.5248  -11.3447  -29.8838 H      1 LIG       0.09000
      8 H3        -49.5278  -10.0601  -27.1080 H      1 LIG       0.09000
      9 H4        -49.7482   -9.2025  -28.6708 H      1 LIG       0.09000
@<TRIPOS>BOND
      1       1       2 1
      2       1       4 2
      3       1       5 1
      4       2       3 1
      5       3       5 1
      6       2       6 1
      7       2       7 1
      8       3       8 1
      9       3       9 1
@<TRIPOS>ALT_TYPE
CGenFF_4.0_ALT_TYPE_SET
CGenFF_4.0 1 CG2O4 2 CG3C41 3 CG3C41 4 OG2D1 5 OG3C51 6 HGA2 7 HGA2 8 HGA2 9 HGA2
@<TRIPOS>MOLECULE
4_lactone
 9 9 0 0 0
****
USER_CHARGES
INVALID_CHARGES
Pose:  48 Cluster:  48 Fr_nu: 7812941 TotEn:   -10.15
@<TRIPOS>ATOM
      1 C1        -73.2428   -3.6572  -63.2710 C.2    1 LIG       0.04000
      2 C2        -72.1031   -2.8004  -63.8507 C.3    1 LIG       0.11000
      3 C3        -71.2253   -3.7235  -63.0108 C.3    1 LIG       0.08100
      4 O1        -74.4492   -3.7105  -63.3503 O.2    1 LIG      -0.32000
      5 O2        -72.4014   -4.4419  -62.5457 O.3    1 LIG      -0.27100
      6 H1        -71.9848   -2.8888  -64.9317 H      1 LIG       0.09000
      7 H2        -72.1282   -1.7553  -63.5378 H      1 LIG       0.09000
      8 H3        -70.5504   -4.3754  -63.5721 H      1 LIG       0.09000
      9 H4        -70.6937   -3.2450  -62.1837 H      1 LIG       0.09000
@<TRIPOS>BOND
      1       1       2 1
      2       1       4 2
      3       1       5 1
      4       2       3 1
      5       3       5 1
      6       2       6 1
      7       2       7 1
      8       3       8 1
      9       3       9 1
@<TRIPOS>ALT_TYPE
CGenFF_4.0_ALT_TYPE_SET
CGenFF_4.0 1 CG2O4 2 CG3C41 3 CG3C41 4 OG2D1 5 OG3C51 6 HGA2 7 HGA2 8 HGA2 9 HGA2
@<TRIPOS>MOLECULE
4_lactone
 9 9 0 0 0
****
USER_CHARGES
INVALID_CHARGES
Pose:  49 Cluster:  49 Fr_nu: 7735942 TotEn:    -8.80
@<TRIPOS>ATOM
      1 C1        -79.9842  -10.8340  -57.0429 C.2    1 LIG       0.04000
      2 C2        -81.5001  -10.9873  -56.8239 C.3    1 LIG       0.11000
      3 C3        -81.0595  -11.8252  -55.6273 C.3    1 LIG       0.08100
      4 O1        -79.2465  -10.2843  -57.8290 O.2    1 LIG      -0.32000
      5 O2        -79.6630  -11.5930  -55.9610 O.3    1 LIG      -0.27100
      6 H1        -82.0124  -10.0539  -56.5857 H      1 LIG       0.09000
      7 H2        -82.0124  -11.5298  -57.6202 H      1 LIG       0.09000
      8 H3        -81.3125  -11.4175  -54.6448 H      1 LIG       0.09000
      9 H4        -81.3131  -12.8877  -55.6766 H      1 LIG       0.09000
@<TRIPOS>BOND
      1       1       2 1
      2       1       4 2
      3       1       5 1
      4       2       3 1
      5       3       5 1
      6       2       6 1
      7       2       7 1
      8       3       8 1
      9       3       9 1
@<TRIPOS>ALT_TYPE
CGenFF_4.0_ALT_TYPE_SET
CGenFF_4.0 1 CG2O4 2 CG3C41 3 CG3C41 4 OG2D1 5 OG3C51 6 HGA2 7 HGA2 8 HGA2 9 HGA2
@<TRIPOS>MOLECULE
4_lactone
 9 9 0 0 0
****
USER_CHARGES
INVALID_CHARGES
Pose:  50 Cluster:  50 Fr_nu: 7335776 TotEn:    -8.30
@<TRIPOS>ATOM
      1 C1        -72.0626   -3.5320  -62.9778 C.2    1 LIG       0.04000
      2 C2        -70.5287   -3.5764  -62.8568 C.3    1 LIG       0.11000
      3 C3        -70.6633   -2.0568  -62.8856 C.3    1 LIG       0.08100
      4 O1        -72.9767   -4.3224  -63.0407 O.2    1 LIG      -0.32000
      5 O2        -72.1087   -2.1729  -62.9989 O.3    1 LIG      -0.27100
      6 H1        -70.1679   -4.0022  -61.9193 H      1 LIG       0.09000
      7 H2        -70.0271   -4.0247  -63.7160 H      1 LIG       0.09000
      8 H3        -70.3711   -1.5380  -61.9685 H      1 LIG       0.09000
      9 H4        -70.2303   -1.5615  -63.7590 H      1 LIG       0.09000
@<TRIPOS>BOND
      1       1       2 1
      2       1       4 2
      3       1       5 1
      4       2       3 1
      5       3       5 1
      6       2       6 1
      7       2       7 1
      8       3       8 1
      9       3       9 1
@<TRIPOS>ALT_TYPE
CGenFF_4.0_ALT_TYPE_SET
CGenFF_4.0 1 CG2O4 2 CG3C41 3 CG3C41 4 OG2D1 5 OG3C51 6 HGA2 7 HGA2 8 HGA2 9 HGA2
@<TRIPOS>MOLECULE
4_lactone
 9 9 0 0 0
****
USER_CHARGES
INVALID_CHARGES
Pose:  51 Cluster:  51 Fr_nu: 7885363 TotEn:    -8.12
@<TRIPOS>ATOM
      1 C1        -80.1495  -10.5857  -58.1622 C.2    1 LIG       0.04000
      2 C2        -80.8296  -11.9478  -58.3886 C.3    1 LIG       0.11000
      3 C3        -79.9985  -12.3605  -57.1775 C.3    1 LIG       0.08100
      4 O1        -80.1595   -9.4871  -58.6697 O.2    1 LIG      -0.32000
      5 O2        -79.4370  -11.0216  -57.0889 O.3    1 LIG      -0.27100
      6 H1        -81.9104  -11.9364  -58.2397 H      1 LIG       0.09000
      7 H2        -80.5635  -12.4270  -59.3322 H      1 LIG       0.09000
      8 H3        -80.5661  -12.6199  -56.2797 H      1 LIG       0.09000
      9 H4        -79.2246  -13.1088  -57.3694 H      1 LIG       0.09000
@<TRIPOS>BOND
      1       1       2 1
      2       1       4 2
      3       1       5 1
      4       2       3 1
      5       3       5 1
      6       2       6 1
      7       2       7 1
      8       3       8 1
      9       3       9 1
@<TRIPOS>ALT_TYPE
CGenFF_4.0_ALT_TYPE_SET
CGenFF_4.0 1 CG2O4 2 CG3C41 3 CG3C41 4 OG2D1 5 OG3C51 6 HGA2 7 HGA2 8 HGA2 9 HGA2
@<TRIPOS>MOLECULE
4_lactone
 9 9 0 0 0
****
USER_CHARGES
INVALID_CHARGES
Pose:  52 Cluster:  52 Fr_nu: 6580579 TotEn:    -7.15
@<TRIPOS>ATOM
      1 C1        -52.6325   11.0947  -24.6459 C.2    1 LIG       0.04000
      2 C2        -52.5285   11.6944  -23.2321 C.3    1 LIG       0.11000
      3 C3        -54.0452   11.5290  -23.2466 C.3    1 LIG       0.08100
      4 O1        -51.8820   10.7986  -25.5478 O.2    1 LIG      -0.32000
      5 O2        -53.9863   10.9766  -24.5908 O.3    1 LIG      -0.27100
      6 H1        -51.9904   11.0666  -22.5203 H      1 LIG       0.09000
      7 H2        -52.1635   12.7226  -23.2103 H      1 LIG       0.09000
      8 H3        -54.4498   10.8074  -22.5316 H      1 LIG       0.09000
      9 H4        -54.6212   12.4580  -23.2189 H      1 LIG       0.09000
@<TRIPOS>BOND
      1       1       2 1
      2       1       4 2
      3       1       5 1
      4       2       3 1
      5       3       5 1
      6       2       6 1
      7       2       7 1
      8       3       8 1
      9       3       9 1
@<TRIPOS>ALT_TYPE
CGenFF_4.0_ALT_TYPE_SET
CGenFF_4.0 1 CG2O4 2 CG3C41 3 CG3C41 4 OG2D1 5 OG3C51 6 HGA2 7 HGA2 8 HGA2 9 HGA2
@<TRIPOS>MOLECULE
4_lactone
 9 9 0 0 0
****
USER_CHARGES
INVALID_CHARGES
Pose:  53 Cluster:  53 Fr_nu: 7879959 TotEn:    -6.95
@<TRIPOS>ATOM
      1 C1        -56.2906   -0.9390  -18.4512 C.2    1 LIG       0.04000
      2 C2        -57.4854   -1.7403  -18.9985 C.3    1 LIG       0.11000
      3 C3        -57.9420   -1.7076  -17.5431 C.3    1 LIG       0.08100
      4 O1        -55.2756   -0.4418  -18.8835 O.2    1 LIG      -0.32000
      5 O2        -56.7569   -0.9495  -17.1736 O.3    1 LIG      -0.27100
      6 H1        -58.1081   -1.1865  -19.7028 H      1 LIG       0.09000
      7 H2        -57.2201   -2.7235  -19.3906 H      1 LIG       0.09000
      8 H3        -58.8583   -1.1443  -17.3466 H      1 LIG       0.09000
      9 H4        -57.9733   -2.6762  -17.0367 H      1 LIG       0.09000
@<TRIPOS>BOND
      1       1       2 1
      2       1       4 2
      3       1       5 1
      4       2       3 1
      5       3       5 1
      6       2       6 1
      7       2       7 1
      8       3       8 1
      9       3       9 1
@<TRIPOS>ALT_TYPE
CGenFF_4.0_ALT_TYPE_SET
CGenFF_4.0 1 CG2O4 2 CG3C41 3 CG3C41 4 OG2D1 5 OG3C51 6 HGA2 7 HGA2 8 HGA2 9 HGA2
@<TRIPOS>MOLECULE
4_lactone
 9 9 0 0 0
****
USER_CHARGES
INVALID_CHARGES
Pose:  54 Cluster:  54 Fr_nu: 5288302 TotEn:    -6.58
@<TRIPOS>ATOM
      1 C1        -45.5473   -7.4165  -28.4937 C.2    1 LIG       0.04000
      2 C2        -46.5025   -7.1639  -27.3135 C.3    1 LIG       0.11000
      3 C3        -45.5441   -8.0926  -26.5740 C.3    1 LIG       0.08100
      4 O1        -45.4497   -7.0790  -29.6517 O.2    1 LIG      -0.32000
      5 O2        -44.7356   -8.2372  -27.7744 O.3    1 LIG      -0.27100
      6 H1        -46.5202   -6.1290  -26.9682 H      1 LIG       0.09000
      7 H2        -47.5120   -7.5487  -27.4674 H      1 LIG       0.09000
      8 H3        -44.9769   -7.6359  -25.7584 H      1 LIG       0.09000
      9 H4        -45.9662   -9.0500  -26.2562 H      1 LIG       0.09000
@<TRIPOS>BOND
      1       1       2 1
      2       1       4 2
      3       1       5 1
      4       2       3 1
      5       3       5 1
      6       2       6 1
      7       2       7 1
      8       3       8 1
      9       3       9 1
@<TRIPOS>ALT_TYPE
CGenFF_4.0_ALT_TYPE_SET
CGenFF_4.0 1 CG2O4 2 CG3C41 3 CG3C41 4 OG2D1 5 OG3C51 6 HGA2 7 HGA2 8 HGA2 9 HGA2
@<TRIPOS>MOLECULE
4_lactone
 9 9 0 0 0
****
USER_CHARGES
INVALID_CHARGES
Pose:  55 Cluster:  55 Fr_nu: 7776734 TotEn:    -6.25
@<TRIPOS>ATOM
      1 C1        -55.3879   -0.4073  -18.0314 C.2    1 LIG       0.04000
      2 C2        -56.5657   -1.3810  -18.2155 C.3    1 LIG       0.11000
      3 C3        -55.6932   -1.9397  -19.3355 C.3    1 LIG       0.08100
      4 O1        -55.1008    0.5207  -17.3097 O.2    1 LIG      -0.32000
      5 O2        -54.6639   -0.9542  -19.0445 O.3    1 LIG      -0.27100
      6 H1        -56.7304   -2.0465  -17.3666 H      1 LIG       0.09000
      7 H2        -57.4941   -0.9023  -18.5311 H      1 LIG       0.09000
      8 H3        -55.3281   -2.9597  -19.1876 H      1 LIG       0.09000
      9 H4        -56.0901   -1.8193  -20.3473 H      1 LIG       0.09000
@<TRIPOS>BOND
      1       1       2 1
      2       1       4 2
      3       1       5 1
      4       2       3 1
      5       3       5 1
      6       2       6 1
      7       2       7 1
      8       3       8 1
      9       3       9 1
@<TRIPOS>ALT_TYPE
CGenFF_4.0_ALT_TYPE_SET
CGenFF_4.0 1 CG2O4 2 CG3C41 3 CG3C41 4 OG2D1 5 OG3C51 6 HGA2 7 HGA2 8 HGA2 9 HGA2
@<TRIPOS>MOLECULE
pyridine
 11 11 0 0 0
****
USER_CHARGES
INVALID_CHARGES
Pose:   1 Cluster:   1 Fr_nu:  21469 TotEn:   -15.08
@<TRIPOS>ATOM
      1 C1        -46.6553   -9.0032  -38.9498 C.ar   1 LIG      -0.11300
      2 C2        -46.1494  -10.1168  -38.2886 C.ar   1 LIG      -0.11700
      3 C3        -47.3332   -8.0240  -38.2322 C.ar   1 LIG      -0.11700
      4 C4        -46.3463  -10.2034  -36.9198 C.ar   1 LIG       0.17700
      5 C5        -47.4774   -8.2044  -36.8660 C.ar   1 LIG       0.17700
      6 N1        -46.9997   -9.2726  -36.1889 N.ar   1 LIG      -0.60000
      7 H1        -46.5222   -8.8990  -40.0224 H      1 LIG       0.11500
      8 H2        -45.6175  -10.8923  -38.8275 H      1 LIG       0.11500
      9 H3        -47.7365   -7.1478  -38.7268 H      1 LIG       0.11500
     10 H4        -45.9713  -11.0525  -36.3581 H      1 LIG       0.12400
     11 H5        -47.9986   -7.4702  -36.2604 H      1 LIG       0.12400
@<TRIPOS>BOND
      1       1       2 ar
      2       1       3 ar
      3       2       4 ar
      4       3       5 ar
      5       4       6 ar
      6       5       6 ar
      7       1       7 1
      8       2       8 1
      9       3       9 1
     10       4      10 1
     11       5      11 1
@<TRIPOS>ALT_TYPE
CGenFF_4.0_ALT_TYPE_SET
CGenFF_4.0 1 CG2R61 2 CG2R61 3 CG2R61 4 CG2R61 5 CG2R61 6 NG2R60 7 HGR61 8 HGR61 9 HGR61 10 HGR62 11 HGR62
@<TRIPOS>MOLECULE
pyridine
 11 11 0 0 0
****
USER_CHARGES
INVALID_CHARGES
Pose:   2 Cluster:   2 Fr_nu: 2200094 TotEn:   -14.39
@<TRIPOS>ATOM
      1 C1        -57.6687    2.9525  -41.5300 C.ar   1 LIG      -0.11300
      2 C2        -58.2166    2.3244  -40.4171 C.ar   1 LIG      -0.11700
      3 C3        -56.3020    3.2037  -41.5771 C.ar   1 LIG      -0.11700
      4 C4        -57.3617    1.9703  -39.3858 C.ar   1 LIG       0.17700
      5 C5        -55.5328    2.8105  -40.4938 C.ar   1 LIG       0.17700
      6 N1        -56.0292    2.1980  -39.3955 N.ar   1 LIG      -0.60000
      7 H1        -58.3058    3.2463  -42.3589 H      1 LIG       0.11500
      8 H2        -59.2790    2.1183  -40.3589 H      1 LIG       0.11500
      9 H3        -55.8532    3.6925  -42.4342 H      1 LIG       0.11500
     10 H4        -57.7401    1.4784  -38.4959 H      1 LIG       0.12400
     11 H5        -54.4618    2.9840  -40.4804 H      1 LIG       0.12400
@<TRIPOS>BOND
      1       1       2 ar
      2       1       3 ar
      3       2       4 ar
      4       3       5 ar
      5       4       6 ar
      6       5       6 ar
      7       1       7 1
      8       2       8 1
      9       3       9 1
     10       4      10 1
     11       5      11 1
@<TRIPOS>ALT_TYPE
CGenFF_4.0_ALT_TYPE_SET
CGenFF_4.0 1 CG2R61 2 CG2R61 3 CG2R61 4 CG2R61 5 CG2R61 6 NG2R60 7 HGR61 8 HGR61 9 HGR61 10 HGR62 11 HGR62
@<TRIPOS>MOLECULE
pyridine
 11 11 0 0 0
****
USER_CHARGES
INVALID_CHARGES
Pose:   3 Cluster:   3 Fr_nu: 333096 TotEn:   -14.29
@<TRIPOS>ATOM
      1 C1        -64.0204    0.2842  -26.7550 C.ar   1 LIG      -0.11300
      2 C2        -63.2082    1.2519  -26.1744 C.ar   1 LIG      -0.11700
      3 C3        -63.7069   -1.0617  -26.6018 C.ar   1 LIG      -0.11700
      4 C4        -62.1028    0.8252  -25.4562 C.ar   1 LIG       0.17700
      5 C5        -62.5791   -1.3849  -25.8647 C.ar   1 LIG       0.17700
      6 N1        -61.7660   -0.4729  -25.2859 N.ar   1 LIG      -0.60000
      7 H1        -64.8957    0.5785  -27.3264 H      1 LIG       0.11500
      8 H2        -63.4334    2.3068  -26.2804 H      1 LIG       0.11500
      9 H3        -64.3254   -1.8333  -27.0460 H      1 LIG       0.11500
     10 H4        -61.4378    1.5409  -24.9844 H      1 LIG       0.12400
     11 H5        -62.2901   -2.4202  -25.7160 H      1 LIG       0.12400
@<TRIPOS>BOND
      1       1       2 ar
      2       1       3 ar
      3       2       4 ar
      4       3       5 ar
      5       4       6 ar
      6       5       6 ar
      7       1       7 1
      8       2       8 1
      9       3       9 1
     10       4      10 1
     11       5      11 1
@<TRIPOS>ALT_TYPE
CGenFF_4.0_ALT_TYPE_SET
CGenFF_4.0 1 CG2R61 2 CG2R61 3 CG2R61 4 CG2R61 5 CG2R61 6 NG2R60 7 HGR61 8 HGR61 9 HGR61 10 HGR62 11 HGR62
@<TRIPOS>MOLECULE
pyridine
 11 11 0 0 0
****
USER_CHARGES
INVALID_CHARGES
Pose:   4 Cluster:   4 Fr_nu: 2031623 TotEn:   -14.17
@<TRIPOS>ATOM
      1 C1        -62.6997   -0.0383  -25.7954 C.ar   1 LIG      -0.11300
      2 C2        -62.6997    1.3520  -25.7954 C.ar   1 LIG      -0.11700
      3 C3        -62.0073   -0.7280  -24.8064 C.ar   1 LIG      -0.11700
      4 C4        -61.9974    2.0006  -24.7924 C.ar   1 LIG       0.17700
      5 C5        -61.3357    0.0136  -23.8479 C.ar   1 LIG       0.17700
      6 N1        -61.3129    1.3650  -23.8153 N.ar   1 LIG      -0.60000
      7 H1        -63.2379   -0.5834  -26.5651 H      1 LIG       0.11500
      8 H2        -63.2328    1.9104  -26.5561 H      1 LIG       0.11500
      9 H3        -61.9930   -1.8118  -24.7870 H      1 LIG       0.11500
     10 H4        -61.9663    3.0842  -24.7487 H      1 LIG       0.12400
     11 H5        -60.7796   -0.4761  -23.0552 H      1 LIG       0.12400
@<TRIPOS>BOND
      1       1       2 ar
      2       1       3 ar
      3       2       4 ar
      4       3       5 ar
      5       4       6 ar
      6       5       6 ar
      7       1       7 1
      8       2       8 1
      9       3       9 1
     10       4      10 1
     11       5      11 1
@<TRIPOS>ALT_TYPE
CGenFF_4.0_ALT_TYPE_SET
CGenFF_4.0 1 CG2R61 2 CG2R61 3 CG2R61 4 CG2R61 5 CG2R61 6 NG2R60 7 HGR61 8 HGR61 9 HGR61 10 HGR62 11 HGR62
@<TRIPOS>MOLECULE
pyridine
 11 11 0 0 0
****
USER_CHARGES
INVALID_CHARGES
Pose:   5 Cluster:   5 Fr_nu: 127701 TotEn:   -14.01
@<TRIPOS>ATOM
      1 C1        -75.7174   -9.4150  -52.2830 C.ar   1 LIG      -0.11300
      2 C2        -76.8804  -10.1749  -52.3404 C.ar   1 LIG      -0.11700
      3 C3        -75.5136   -8.3952  -53.2059 C.ar   1 LIG      -0.11700
      4 C4        -77.8012   -9.8774  -53.3321 C.ar   1 LIG       0.17700
      5 C5        -76.4954   -8.1775  -54.1590 C.ar   1 LIG       0.17700
      6 N1        -77.6381   -8.8949  -54.2462 N.ar   1 LIG      -0.60000
      7 H1        -74.9709   -9.6176  -51.5208 H      1 LIG       0.11500
      8 H2        -77.0605  -10.9744  -51.6313 H      1 LIG       0.11500
      9 H3        -74.6143   -7.7904  -53.1805 H      1 LIG       0.11500
     10 H4        -78.7240  -10.4413  -53.4193 H      1 LIG       0.12400
     11 H5        -76.3847   -7.3948  -54.9023 H      1 LIG       0.12400
@<TRIPOS>BOND
      1       1       2 ar
      2       1       3 ar
      3       2       4 ar
      4       3       5 ar
      5       4       6 ar
      6       5       6 ar
      7       1       7 1
      8       2       8 1
      9       3       9 1
     10       4      10 1
     11       5      11 1
@<TRIPOS>ALT_TYPE
CGenFF_4.0_ALT_TYPE_SET
CGenFF_4.0 1 CG2R61 2 CG2R61 3 CG2R61 4 CG2R61 5 CG2R61 6 NG2R60 7 HGR61 8 HGR61 9 HGR61 10 HGR62 11 HGR62
@<TRIPOS>MOLECULE
pyridine
 11 11 0 0 0
****
USER_CHARGES
INVALID_CHARGES
Pose:   6 Cluster:   6 Fr_nu: 724266 TotEn:   -13.66
@<TRIPOS>ATOM
      1 C1        -61.4270    2.8983  -43.3662 C.ar   1 LIG      -0.11300
      2 C2        -60.8365    2.6561  -42.1309 C.ar   1 LIG      -0.11700
      3 C3        -60.6473    2.8873  -44.5174 C.ar   1 LIG      -0.11700
      4 C4        -59.4732    2.4103  -42.1008 C.ar   1 LIG       0.17700
      5 C5        -59.2925    2.6314  -44.3805 C.ar   1 LIG       0.17700
      6 N1        -58.6832    2.3916  -43.1977 N.ar   1 LIG      -0.60000
      7 H1        -62.4927    3.0959  -43.4315 H      1 LIG       0.11500
      8 H2        -61.4246    2.6594  -41.2206 H      1 LIG       0.11500
      9 H3        -61.0861    3.0740  -45.4909 H      1 LIG       0.11500
     10 H4        -58.9653    2.2160  -41.1620 H      1 LIG       0.12400
     11 H5        -58.6401    2.6123  -45.2473 H      1 LIG       0.12400
@<TRIPOS>BOND
      1       1       2 ar
      2       1       3 ar
      3       2       4 ar
      4       3       5 ar
      5       4       6 ar
      6       5       6 ar
      7       1       7 1
      8       2       8 1
      9       3       9 1
     10       4      10 1
     11       5      11 1
@<TRIPOS>ALT_TYPE
CGenFF_4.0_ALT_TYPE_SET
CGenFF_4.0 1 CG2R61 2 CG2R61 3 CG2R61 4 CG2R61 5 CG2R61 6 NG2R60 7 HGR61 8 HGR61 9 HGR61 10 HGR62 11 HGR62
@<TRIPOS>MOLECULE
pyridine
 11 11 0 0 0
****
USER_CHARGES
INVALID_CHARGES
Pose:   7 Cluster:   7 Fr_nu:  77593 TotEn:   -13.60
@<TRIPOS>ATOM
      1 C1        -76.4620  -24.6010  -39.4010 C.ar   1 LIG      -0.11300
      2 C2        -75.9308  -23.6998  -40.3169 C.ar   1 LIG      -0.11700
      3 C3        -77.0986  -24.1288  -38.2586 C.ar   1 LIG      -0.11700
      4 C4        -76.0613  -22.3472  -40.0463 C.ar   1 LIG       0.17700
      5 C5        -77.1766  -22.7570  -38.0800 C.ar   1 LIG       0.17700
      6 N1        -76.6727  -21.8508  -38.9475 N.ar   1 LIG      -0.60000
      7 H1        -76.3794  -25.6694  -39.5768 H      1 LIG       0.11500
      8 H2        -75.4308  -24.0451  -41.2143 H      1 LIG       0.11500
      9 H3        -77.5196  -24.8129  -37.5307 H      1 LIG       0.11500
     10 H4        -75.6636  -21.6040  -40.7294 H      1 LIG       0.12400
     11 H5        -77.6622  -22.3371  -37.2052 H      1 LIG       0.12400
@<TRIPOS>BOND
      1       1       2 ar
      2       1       3 ar
      3       2       4 ar
      4       3       5 ar
      5       4       6 ar
      6       5       6 ar
      7       1       7 1
      8       2       8 1
      9       3       9 1
     10       4      10 1
     11       5      11 1
@<TRIPOS>ALT_TYPE
CGenFF_4.0_ALT_TYPE_SET
CGenFF_4.0 1 CG2R61 2 CG2R61 3 CG2R61 4 CG2R61 5 CG2R61 6 NG2R60 7 HGR61 8 HGR61 9 HGR61 10 HGR62 11 HGR62
@<TRIPOS>MOLECULE
pyridine
 11 11 0 0 0
****
USER_CHARGES
INVALID_CHARGES
Pose:   8 Cluster:   8 Fr_nu:  65022 TotEn:   -13.22
@<TRIPOS>ATOM
      1 C1        -76.3009  -23.6822  -40.3154 C.ar   1 LIG      -0.11300
      2 C2        -74.9458  -23.4083  -40.4631 C.ar   1 LIG      -0.11700
      3 C3        -76.9922  -23.1732  -39.2216 C.ar   1 LIG      -0.11700
      4 C4        -74.3331  -22.6265  -39.4971 C.ar   1 LIG       0.17700
      5 C5        -76.2879  -22.4021  -38.3110 C.ar   1 LIG       0.17700
      6 N1        -74.9714  -22.1146  -38.4210 N.ar   1 LIG      -0.60000
      7 H1        -76.8172  -24.2918  -41.0509 H      1 LIG       0.11500
      8 H2        -74.3870  -23.7941  -41.3078 H      1 LIG       0.11500
      9 H3        -78.0487  -23.3743  -39.0858 H      1 LIG       0.11500
     10 H4        -73.2777  -22.3846  -39.5667 H      1 LIG       0.12400
     11 H5        -76.7802  -21.9820  -37.4401 H      1 LIG       0.12400
@<TRIPOS>BOND
      1       1       2 ar
      2       1       3 ar
      3       2       4 ar
      4       3       5 ar
      5       4       6 ar
      6       5       6 ar
      7       1       7 1
      8       2       8 1
      9       3       9 1
     10       4      10 1
     11       5      11 1
@<TRIPOS>ALT_TYPE
CGenFF_4.0_ALT_TYPE_SET
CGenFF_4.0 1 CG2R61 2 CG2R61 3 CG2R61 4 CG2R61 5 CG2R61 6 NG2R60 7 HGR61 8 HGR61 9 HGR61 10 HGR62 11 HGR62
@<TRIPOS>MOLECULE
pyridine
 11 11 0 0 0
****
USER_CHARGES
INVALID_CHARGES
Pose:   9 Cluster:   9 Fr_nu: 253024 TotEn:   -12.95
@<TRIPOS>ATOM
      1 C1        -48.0257  -10.8294  -24.9656 C.ar   1 LIG      -0.11300
      2 C2        -48.3564  -12.0399  -24.3669 C.ar   1 LIG      -0.11700
      3 C3        -47.6697   -9.7430  -24.1742 C.ar   1 LIG      -0.11700
      4 C4        -48.3161  -12.1117  -22.9838 C.ar   1 LIG       0.17700
      5 C5        -47.6604   -9.9175  -22.7997 C.ar   1 LIG       0.17700
      6 N1        -47.9754  -11.0781  -22.1818 N.ar   1 LIG      -0.60000
      7 H1        -48.0460  -10.7326  -26.0470 H      1 LIG       0.11500
      8 H2        -48.6365  -12.9000  -24.9639 H      1 LIG       0.11500
      9 H3        -47.4086   -8.7896  -24.6191 H      1 LIG       0.11500
     10 H4        -48.5656  -13.0335  -22.4687 H      1 LIG       0.12400
     11 H5        -47.3907   -9.1013  -22.1376 H      1 LIG       0.12400
@<TRIPOS>BOND
      1       1       2 ar
      2       1       3 ar
      3       2       4 ar
      4       3       5 ar
      5       4       6 ar
      6       5       6 ar
      7       1       7 1
      8       2       8 1
      9       3       9 1
     10       4      10 1
     11       5      11 1
@<TRIPOS>ALT_TYPE
CGenFF_4.0_ALT_TYPE_SET
CGenFF_4.0 1 CG2R61 2 CG2R61 3 CG2R61 4 CG2R61 5 CG2R61 6 NG2R60 7 HGR61 8 HGR61 9 HGR61 10 HGR62 11 HGR62
@<TRIPOS>MOLECULE
pyridine
 11 11 0 0 0
****
USER_CHARGES
INVALID_CHARGES
Pose:  10 Cluster:  10 Fr_nu: 2391058 TotEn:   -12.66
@<TRIPOS>ATOM
      1 C1        -51.7719    4.2487  -35.6116 C.ar   1 LIG      -0.11300
      2 C2        -51.0822    3.3608  -34.7936 C.ar   1 LIG      -0.11700
      3 C3        -51.4209    5.5940  -35.6196 C.ar   1 LIG      -0.11700
      4 C4        -50.0575    3.8644  -34.0086 C.ar   1 LIG       0.17700
      5 C5        -50.3813    5.9978  -34.7974 C.ar   1 LIG       0.17700
      6 N1        -49.6880    5.1647  -33.9893 N.ar   1 LIG      -0.60000
      7 H1        -52.5820    3.8929  -36.2412 H      1 LIG       0.11500
      8 H2        -51.3383    2.3079  -34.7713 H      1 LIG       0.11500
      9 H3        -51.9451    6.3042  -36.2489 H      1 LIG       0.11500
     10 H4        -49.4894    3.2127  -33.3531 H      1 LIG       0.12400
     11 H5        -50.0688    7.0364  -34.7659 H      1 LIG       0.12400
@<TRIPOS>BOND
      1       1       2 ar
      2       1       3 ar
      3       2       4 ar
      4       3       5 ar
      5       4       6 ar
      6       5       6 ar
      7       1       7 1
      8       2       8 1
      9       3       9 1
     10       4      10 1
     11       5      11 1
@<TRIPOS>ALT_TYPE
CGenFF_4.0_ALT_TYPE_SET
CGenFF_4.0 1 CG2R61 2 CG2R61 3 CG2R61 4 CG2R61 5 CG2R61 6 NG2R60 7 HGR61 8 HGR61 9 HGR61 10 HGR62 11 HGR62
@<TRIPOS>MOLECULE
pyridine
 11 11 0 0 0
****
USER_CHARGES
INVALID_CHARGES
Pose:  11 Cluster:  11 Fr_nu: 130675 TotEn:   -12.39
@<TRIPOS>ATOM
      1 C1        -62.1351    3.1734  -43.3964 C.ar   1 LIG      -0.11300
      2 C2        -61.4133    4.3567  -43.2867 C.ar   1 LIG      -0.11700
      3 C3        -61.5771    2.0836  -44.0552 C.ar   1 LIG      -0.11700
      4 C4        -60.1475    4.3986  -43.8487 C.ar   1 LIG       0.17700
      5 C5        -60.3041    2.2273  -44.5830 C.ar   1 LIG       0.17700
      6 N1        -59.5722    3.3608  -44.4964 N.ar   1 LIG      -0.60000
      7 H1        -63.1311    3.1010  -42.9697 H      1 LIG       0.11500
      8 H2        -61.8281    5.2187  -42.7773 H      1 LIG       0.11500
      9 H3        -62.1217    1.1514  -44.1532 H      1 LIG       0.11500
     10 H4        -59.5443    5.2986  -43.7904 H      1 LIG       0.12400
     11 H5        -59.8239    1.4075  -45.1072 H      1 LIG       0.12400
@<TRIPOS>BOND
      1       1       2 ar
      2       1       3 ar
      3       2       4 ar
      4       3       5 ar
      5       4       6 ar
      6       5       6 ar
      7       1       7 1
      8       2       8 1
      9       3       9 1
     10       4      10 1
     11       5      11 1
@<TRIPOS>ALT_TYPE
CGenFF_4.0_ALT_TYPE_SET
CGenFF_4.0 1 CG2R61 2 CG2R61 3 CG2R61 4 CG2R61 5 CG2R61 6 NG2R60 7 HGR61 8 HGR61 9 HGR61 10 HGR62 11 HGR62
@<TRIPOS>MOLECULE
pyridine
 11 11 0 0 0
****
USER_CHARGES
INVALID_CHARGES
Pose:  12 Cluster:  12 Fr_nu: 381035 TotEn:   -12.32
@<TRIPOS>ATOM
      1 C1        -69.4445   -1.4824  -29.9819 C.ar   1 LIG      -0.11300
      2 C2        -68.2982   -0.8754  -29.4812 C.ar   1 LIG      -0.11700
      3 C3        -69.7144   -2.8101  -29.6694 C.ar   1 LIG      -0.11700
      4 C4        -67.4606   -1.6334  -28.6789 C.ar   1 LIG       0.17700
      5 C5        -68.8133   -3.4816  -28.8589 C.ar   1 LIG       0.17700
      6 N1        -67.6894   -2.9255  -28.3537 N.ar   1 LIG      -0.60000
      7 H1        -70.1258   -0.9221  -30.6150 H      1 LIG       0.11500
      8 H2        -68.0678    0.1583  -29.7113 H      1 LIG       0.11500
      9 H3        -70.6017   -3.3039  -30.0490 H      1 LIG       0.11500
     10 H4        -66.5538   -1.2060  -28.2640 H      1 LIG       0.12400
     11 H5        -68.9771   -4.5190  -28.5861 H      1 LIG       0.12400
@<TRIPOS>BOND
      1       1       2 ar
      2       1       3 ar
      3       2       4 ar
      4       3       5 ar
      5       4       6 ar
      6       5       6 ar
      7       1       7 1
      8       2       8 1
      9       3       9 1
     10       4      10 1
     11       5      11 1
@<TRIPOS>ALT_TYPE
CGenFF_4.0_ALT_TYPE_SET
CGenFF_4.0 1 CG2R61 2 CG2R61 3 CG2R61 4 CG2R61 5 CG2R61 6 NG2R60 7 HGR61 8 HGR61 9 HGR61 10 HGR62 11 HGR62
@<TRIPOS>MOLECULE
pyridine
 11 11 0 0 0
****
USER_CHARGES
INVALID_CHARGES
Pose:  13 Cluster:  13 Fr_nu:    248 TotEn:   -12.14
@<TRIPOS>ATOM
      1 C1        -61.9040    2.0646  -43.8428 C.ar   1 LIG      -0.11300
      2 C2        -60.8026    2.4125  -44.6168 C.ar   1 LIG      -0.11700
      3 C3        -62.7644    3.0552  -43.3829 C.ar   1 LIG      -0.11700
      4 C4        -60.6074    3.7545  -44.9008 C.ar   1 LIG       0.17700
      5 C5        -62.4813    4.3685  -43.7219 C.ar   1 LIG       0.17700
      6 N1        -61.4212    4.7450  -44.4717 N.ar   1 LIG      -0.60000
      7 H1        -62.0911    1.0233  -43.5978 H      1 LIG       0.11500
      8 H2        -60.1188    1.6572  -44.9863 H      1 LIG       0.11500
      9 H3        -63.6289    2.8073  -42.7776 H      1 LIG       0.11500
     10 H4        -59.7628    4.0774  -45.5003 H      1 LIG       0.12400
     11 H5        -63.1206    5.1790  -43.3877 H      1 LIG       0.12400
@<TRIPOS>BOND
      1       1       2 ar
      2       1       3 ar
      3       2       4 ar
      4       3       5 ar
      5       4       6 ar
      6       5       6 ar
      7       1       7 1
      8       2       8 1
      9       3       9 1
     10       4      10 1
     11       5      11 1
@<TRIPOS>ALT_TYPE
CGenFF_4.0_ALT_TYPE_SET
CGenFF_4.0 1 CG2R61 2 CG2R61 3 CG2R61 4 CG2R61 5 CG2R61 6 NG2R60 7 HGR61 8 HGR61 9 HGR61 10 HGR62 11 HGR62
@<TRIPOS>MOLECULE
pyridine
 11 11 0 0 0
****
USER_CHARGES
INVALID_CHARGES
Pose:  14 Cluster:  14 Fr_nu: 2488397 TotEn:   -11.84
@<TRIPOS>ATOM
      1 C1        -60.6652   -6.4027  -55.4386 C.ar   1 LIG      -0.11300
      2 C2        -61.3600   -5.2236  -55.1934 C.ar   1 LIG      -0.11700
      3 C3        -59.4262   -6.6099  -54.8426 C.ar   1 LIG      -0.11700
      4 C4        -60.7771   -4.2905  -54.3512 C.ar   1 LIG       0.17700
      5 C5        -58.9297   -5.6146  -54.0163 C.ar   1 LIG       0.17700
      6 N1        -59.5755   -4.4562  -53.7542 N.ar   1 LIG      -0.60000
      7 H1        -61.0882   -7.1585  -56.0936 H      1 LIG       0.11500
      8 H2        -62.3272   -5.0408  -55.6469 H      1 LIG       0.11500
      9 H3        -58.8666   -7.5212  -55.0198 H      1 LIG       0.11500
     10 H4        -61.2787   -3.3546  -54.1285 H      1 LIG       0.12400
     11 H5        -57.9674   -5.7266  -53.5276 H      1 LIG       0.12400
@<TRIPOS>BOND
      1       1       2 ar
      2       1       3 ar
      3       2       4 ar
      4       3       5 ar
      5       4       6 ar
      6       5       6 ar
      7       1       7 1
      8       2       8 1
      9       3       9 1
     10       4      10 1
     11       5      11 1
@<TRIPOS>ALT_TYPE
CGenFF_4.0_ALT_TYPE_SET
CGenFF_4.0 1 CG2R61 2 CG2R61 3 CG2R61 4 CG2R61 5 CG2R61 6 NG2R60 7 HGR61 8 HGR61 9 HGR61 10 HGR62 11 HGR62
@<TRIPOS>MOLECULE
pyridine
 11 11 0 0 0
****
USER_CHARGES
INVALID_CHARGES
Pose:  15 Cluster:  15 Fr_nu: 1307160 TotEn:   -11.75
@<TRIPOS>ATOM
      1 C1        -81.0840   -5.7997  -31.3208 C.ar   1 LIG      -0.11300
      2 C2        -81.8398   -6.7582  -30.6551 C.ar   1 LIG      -0.11700
      3 C3        -80.2717   -6.1782  -32.3839 C.ar   1 LIG      -0.11700
      4 C4        -81.7487   -8.0713  -31.0877 C.ar   1 LIG       0.17700
      5 C5        -80.2506   -7.5173  -32.7390 C.ar   1 LIG       0.17700
      6 N1        -80.9707   -8.4771  -32.1162 N.ar   1 LIG      -0.60000
      7 H1        -81.1274   -4.7598  -31.0113 H      1 LIG       0.11500
      8 H2        -82.4801   -6.4861  -29.8241 H      1 LIG       0.11500
      9 H3        -79.6734   -5.4482  -32.9171 H      1 LIG       0.11500
     10 H4        -82.3180   -8.8564  -30.6012 H      1 LIG       0.12400
     11 H5        -79.6330   -7.8647  -33.5608 H      1 LIG       0.12400
@<TRIPOS>BOND
      1       1       2 ar
      2       1       3 ar
      3       2       4 ar
      4       3       5 ar
      5       4       6 ar
      6       5       6 ar
      7       1       7 1
      8       2       8 1
      9       3       9 1
     10       4      10 1
     11       5      11 1
@<TRIPOS>ALT_TYPE
CGenFF_4.0_ALT_TYPE_SET
CGenFF_4.0 1 CG2R61 2 CG2R61 3 CG2R61 4 CG2R61 5 CG2R61 6 NG2R60 7 HGR61 8 HGR61 9 HGR61 10 HGR62 11 HGR62
@<TRIPOS>MOLECULE
pyridine
 11 11 0 0 0
****
USER_CHARGES
INVALID_CHARGES
Pose:  16 Cluster:  16 Fr_nu: 169714 TotEn:   -11.68
@<TRIPOS>ATOM
      1 C1        -69.0408  -22.7722  -43.2062 C.ar   1 LIG      -0.11300
      2 C2        -68.3227  -23.3842  -44.2274 C.ar   1 LIG      -0.11700
      3 C3        -68.8403  -23.1686  -41.8887 C.ar   1 LIG      -0.11700
      4 C4        -67.4232  -24.3796  -43.8814 C.ar   1 LIG       0.17700
      5 C5        -67.9179  -24.1739  -41.6473 C.ar   1 LIG       0.17700
      6 N1        -67.2015  -24.7918  -42.6131 N.ar   1 LIG      -0.60000
      7 H1        -69.7559  -21.9882  -43.4368 H      1 LIG       0.11500
      8 H2        -68.4623  -23.0912  -45.2615 H      1 LIG       0.11500
      9 H3        -69.3894  -22.7059  -41.0765 H      1 LIG       0.11500
     10 H4        -66.8390  -24.8880  -44.6413 H      1 LIG       0.12400
     11 H5        -67.7249  -24.5204  -40.6373 H      1 LIG       0.12400
@<TRIPOS>BOND
      1       1       2 ar
      2       1       3 ar
      3       2       4 ar
      4       3       5 ar
      5       4       6 ar
      6       5       6 ar
      7       1       7 1
      8       2       8 1
      9       3       9 1
     10       4      10 1
     11       5      11 1
@<TRIPOS>ALT_TYPE
CGenFF_4.0_ALT_TYPE_SET
CGenFF_4.0 1 CG2R61 2 CG2R61 3 CG2R61 4 CG2R61 5 CG2R61 6 NG2R60 7 HGR61 8 HGR61 9 HGR61 10 HGR62 11 HGR62
@<TRIPOS>MOLECULE
pyridine
 11 11 0 0 0
****
USER_CHARGES
INVALID_CHARGES
Pose:  17 Cluster:  17 Fr_nu: 1932385 TotEn:   -11.64
@<TRIPOS>ATOM
      1 C1        -71.9893    9.2030  -45.0087 C.ar   1 LIG      -0.11300
      2 C2        -72.4654    7.9246  -45.2774 C.ar   1 LIG      -0.11700
      3 C3        -72.8180   10.3025  -45.2025 C.ar   1 LIG      -0.11700
      4 C4        -73.7675    7.8003  -45.7345 C.ar   1 LIG       0.17700
      5 C5        -74.1042   10.0718  -45.6631 C.ar   1 LIG       0.17700
      6 N1        -74.6022    8.8447  -45.9350 N.ar   1 LIG      -0.60000
      7 H1        -70.9739    9.3422  -44.6497 H      1 LIG       0.11500
      8 H2        -71.8374    7.0531  -45.1334 H      1 LIG       0.11500
      9 H3        -72.4679   11.3083  -45.0000 H      1 LIG       0.11500
     10 H4        -74.1858    6.8247  -45.9587 H      1 LIG       0.12400
     11 H5        -74.7904   10.8954  -45.8315 H      1 LIG       0.12400
@<TRIPOS>BOND
      1       1       2 ar
      2       1       3 ar
      3       2       4 ar
      4       3       5 ar
      5       4       6 ar
      6       5       6 ar
      7       1       7 1
      8       2       8 1
      9       3       9 1
     10       4      10 1
     11       5      11 1
@<TRIPOS>ALT_TYPE
CGenFF_4.0_ALT_TYPE_SET
CGenFF_4.0 1 CG2R61 2 CG2R61 3 CG2R61 4 CG2R61 5 CG2R61 6 NG2R60 7 HGR61 8 HGR61 9 HGR61 10 HGR62 11 HGR62
@<TRIPOS>MOLECULE
pyridine
 11 11 0 0 0
****
USER_CHARGES
INVALID_CHARGES
Pose:  18 Cluster:  18 Fr_nu: 3159171 TotEn:   -11.62
@<TRIPOS>ATOM
      1 C1        -61.1035   -3.5789  -55.3384 C.ar   1 LIG      -0.11300
      2 C2        -60.5462   -2.4057  -54.8422 C.ar   1 LIG      -0.11700
      3 C3        -60.6326   -4.8087  -54.8922 C.ar   1 LIG      -0.11700
      4 C4        -59.5283   -2.5155  -53.9086 C.ar   1 LIG       0.17700
      5 C5        -59.6106   -4.8110  -53.9566 C.ar   1 LIG       0.17700
      6 N1        -59.0443   -3.6921  -53.4515 N.ar   1 LIG      -0.60000
      7 H1        -61.9029   -3.5349  -56.0721 H      1 LIG       0.11500
      8 H2        -60.8977   -1.4361  -55.1753 H      1 LIG       0.11500
      9 H3        -61.0517   -5.7361  -55.2656 H      1 LIG       0.11500
     10 H4        -59.0605   -1.6300  -53.4914 H      1 LIG       0.12400
     11 H5        -59.2069   -5.7438  -53.5767 H      1 LIG       0.12400
@<TRIPOS>BOND
      1       1       2 ar
      2       1       3 ar
      3       2       4 ar
      4       3       5 ar
      5       4       6 ar
      6       5       6 ar
      7       1       7 1
      8       2       8 1
      9       3       9 1
     10       4      10 1
     11       5      11 1
@<TRIPOS>ALT_TYPE
CGenFF_4.0_ALT_TYPE_SET
CGenFF_4.0 1 CG2R61 2 CG2R61 3 CG2R61 4 CG2R61 5 CG2R61 6 NG2R60 7 HGR61 8 HGR61 9 HGR61 10 HGR62 11 HGR62
@<TRIPOS>MOLECULE
pyridine
 11 11 0 0 0
****
USER_CHARGES
INVALID_CHARGES
Pose:  19 Cluster:  19 Fr_nu: 1151860 TotEn:   -11.41
@<TRIPOS>ATOM
      1 C1        -57.5353    3.3764  -39.1800 C.ar   1 LIG      -0.11300
      2 C2        -58.5109    2.5377  -39.7074 C.ar   1 LIG      -0.11700
      3 C3        -56.2490    3.3553  -39.7075 C.ar   1 LIG      -0.11700
      4 C4        -58.1522    1.7031  -40.7536 C.ar   1 LIG       0.17700
      5 C5        -55.9915    2.4839  -40.7536 C.ar   1 LIG       0.17700
      6 N1        -56.9132    1.6543  -41.2922 N.ar   1 LIG      -0.60000
      7 H1        -57.7769    4.0447  -38.3590 H      1 LIG       0.11500
      8 H2        -59.5201    2.5374  -39.3122 H      1 LIG       0.11500
      9 H3        -55.4725    3.9999  -39.3119 H      1 LIG       0.11500
     10 H4        -58.8767    1.0298  -41.1994 H      1 LIG       0.12400
     11 H5        -55.0042    2.4281  -41.2002 H      1 LIG       0.12400
@<TRIPOS>BOND
      1       1       2 ar
      2       1       3 ar
      3       2       4 ar
      4       3       5 ar
      5       4       6 ar
      6       5       6 ar
      7       1       7 1
      8       2       8 1
      9       3       9 1
     10       4      10 1
     11       5      11 1
@<TRIPOS>ALT_TYPE
CGenFF_4.0_ALT_TYPE_SET
CGenFF_4.0 1 CG2R61 2 CG2R61 3 CG2R61 4 CG2R61 5 CG2R61 6 NG2R60 7 HGR61 8 HGR61 9 HGR61 10 HGR62 11 HGR62
@<TRIPOS>MOLECULE
pyridine
 11 11 0 0 0
****
USER_CHARGES
INVALID_CHARGES
Pose:  20 Cluster:  20 Fr_nu: 2745736 TotEn:   -11.41
@<TRIPOS>ATOM
      1 C1        -82.5512    1.6021  -38.5513 C.ar   1 LIG      -0.11300
      2 C2        -82.7891    0.6882  -39.5718 C.ar   1 LIG      -0.11700
      3 C3        -82.9071    2.9353  -38.7226 C.ar   1 LIG      -0.11700
      4 C4        -83.3806    1.1543  -40.7349 C.ar   1 LIG       0.17700
      5 C5        -83.4931    3.3008  -39.9237 C.ar   1 LIG       0.17700
      6 N1        -83.7399    2.4416  -40.9379 N.ar   1 LIG      -0.60000
      7 H1        -82.0887    1.2761  -37.6245 H      1 LIG       0.11500
      8 H2        -82.5203   -0.3558  -39.4603 H      1 LIG       0.11500
      9 H3        -82.7306    3.6653  -37.9408 H      1 LIG       0.11500
     10 H4        -83.5867    0.4811  -41.5605 H      1 LIG       0.12400
     11 H5        -83.7886    4.3284  -40.1080 H      1 LIG       0.12400
@<TRIPOS>BOND
      1       1       2 ar
      2       1       3 ar
      3       2       4 ar
      4       3       5 ar
      5       4       6 ar
      6       5       6 ar
      7       1       7 1
      8       2       8 1
      9       3       9 1
     10       4      10 1
     11       5      11 1
@<TRIPOS>ALT_TYPE
CGenFF_4.0_ALT_TYPE_SET
CGenFF_4.0 1 CG2R61 2 CG2R61 3 CG2R61 4 CG2R61 5 CG2R61 6 NG2R60 7 HGR61 8 HGR61 9 HGR61 10 HGR62 11 HGR62
@<TRIPOS>MOLECULE
pyridine
 11 11 0 0 0
****
USER_CHARGES
INVALID_CHARGES
Pose:  21 Cluster:  21 Fr_nu: 370083 TotEn:   -11.38
@<TRIPOS>ATOM
      1 C1        -62.7414    0.0472  -25.7167 C.ar   1 LIG      -0.11300
      2 C2        -62.3361    1.1370  -24.9543 C.ar   1 LIG      -0.11700
      3 C3        -62.1601   -1.1978  -25.5038 C.ar   1 LIG      -0.11700
      4 C4        -61.3536    0.9309  -23.9993 C.ar   1 LIG       0.17700
      5 C5        -61.1853   -1.2993  -24.5244 C.ar   1 LIG       0.17700
      6 N1        -60.7656   -0.2634  -23.7638 N.ar   1 LIG      -0.60000
      7 H1        -63.5083    0.1681  -26.4759 H      1 LIG       0.11500
      8 H2        -62.7755    2.1166  -25.1027 H      1 LIG       0.11500
      9 H3        -62.4600   -2.0612  -26.0867 H      1 LIG       0.11500
     10 H4        -61.0028    1.7491  -23.3790 H      1 LIG       0.12400
     11 H5        -60.7001   -2.2480  -24.3193 H      1 LIG       0.12400
@<TRIPOS>BOND
      1       1       2 ar
      2       1       3 ar
      3       2       4 ar
      4       3       5 ar
      5       4       6 ar
      6       5       6 ar
      7       1       7 1
      8       2       8 1
      9       3       9 1
     10       4      10 1
     11       5      11 1
@<TRIPOS>ALT_TYPE
CGenFF_4.0_ALT_TYPE_SET
CGenFF_4.0 1 CG2R61 2 CG2R61 3 CG2R61 4 CG2R61 5 CG2R61 6 NG2R60 7 HGR61 8 HGR61 9 HGR61 10 HGR62 11 HGR62
@<TRIPOS>MOLECULE
pyridine
 11 11 0 0 0
****
USER_CHARGES
INVALID_CHARGES
Pose:  22 Cluster:  22 Fr_nu: 1388484 TotEn:   -11.33
@<TRIPOS>ATOM
      1 C1        -40.9042  -12.8310  -37.2387 C.ar   1 LIG      -0.11300
      2 C2        -41.2304  -13.8975  -36.4084 C.ar   1 LIG      -0.11700
      3 C3        -39.5837  -12.6408  -37.6304 C.ar   1 LIG      -0.11700
      4 C4        -40.2075  -14.7384  -36.0006 C.ar   1 LIG       0.17700
      5 C5        -38.6345  -13.5378  -37.1677 C.ar   1 LIG       0.17700
      6 N1        -38.9133  -14.5855  -36.3601 N.ar   1 LIG      -0.60000
      7 H1        -41.6775  -12.1490  -37.5794 H      1 LIG       0.11500
      8 H2        -42.2529  -14.0653  -36.0907 H      1 LIG       0.11500
      9 H3        -39.3062  -11.8159  -38.2768 H      1 LIG       0.11500
     10 H4        -40.4103  -15.5844  -35.3523 H      1 LIG       0.12400
     11 H5        -37.5902  -13.4334  -37.4433 H      1 LIG       0.12400
@<TRIPOS>BOND
      1       1       2 ar
      2       1       3 ar
      3       2       4 ar
      4       3       5 ar
      5       4       6 ar
      6       5       6 ar
      7       1       7 1
      8       2       8 1
      9       3       9 1
     10       4      10 1
     11       5      11 1
@<TRIPOS>ALT_TYPE
CGenFF_4.0_ALT_TYPE_SET
CGenFF_4.0 1 CG2R61 2 CG2R61 3 CG2R61 4 CG2R61 5 CG2R61 6 NG2R60 7 HGR61 8 HGR61 9 HGR61 10 HGR62 11 HGR62
@<TRIPOS>MOLECULE
pyridine
 11 11 0 0 0
****
USER_CHARGES
INVALID_CHARGES
Pose:  23 Cluster:  23 Fr_nu: 3701881 TotEn:   -11.32
@<TRIPOS>ATOM
      1 C1        -58.1821    3.6139  -42.2543 C.ar   1 LIG      -0.11300
      2 C2        -56.8423    3.2509  -42.3331 C.ar   1 LIG      -0.11700
      3 C3        -58.9818    3.0852  -41.2472 C.ar   1 LIG      -0.11700
      4 C4        -56.3543    2.3627  -41.3882 C.ar   1 LIG       0.17700
      5 C5        -58.3982    2.2042  -40.3511 C.ar   1 LIG       0.17700
      6 N1        -57.1004    1.8280  -40.3957 N.ar   1 LIG      -0.60000
      7 H1        -58.6025    4.3070  -42.9768 H      1 LIG       0.11500
      8 H2        -56.2001    3.6507  -43.1092 H      1 LIG       0.11500
      9 H3        -60.0290    3.3536  -41.1668 H      1 LIG       0.11500
     10 H4        -55.3161    2.0481  -41.4068 H      1 LIG       0.12400
     11 H5        -58.9786    1.7630  -39.5475 H      1 LIG       0.12400
@<TRIPOS>BOND
      1       1       2 ar
      2       1       3 ar
      3       2       4 ar
      4       3       5 ar
      5       4       6 ar
      6       5       6 ar
      7       1       7 1
      8       2       8 1
      9       3       9 1
     10       4      10 1
     11       5      11 1
@<TRIPOS>ALT_TYPE
CGenFF_4.0_ALT_TYPE_SET
CGenFF_4.0 1 CG2R61 2 CG2R61 3 CG2R61 4 CG2R61 5 CG2R61 6 NG2R60 7 HGR61 8 HGR61 9 HGR61 10 HGR62 11 HGR62
@<TRIPOS>MOLECULE
pyridine
 11 11 0 0 0
****
USER_CHARGES
INVALID_CHARGES
Pose:  24 Cluster:  24 Fr_nu:  12389 TotEn:   -11.23
@<TRIPOS>ATOM
      1 C1        -51.8301  -11.2244  -43.5636 C.ar   1 LIG      -0.11300
      2 C2        -50.7564  -10.6574  -42.8863 C.ar   1 LIG      -0.11700
      3 C3        -51.5989  -12.0172  -44.6822 C.ar   1 LIG      -0.11700
      4 C4        -49.4809  -10.9117  -43.3641 C.ar   1 LIG       0.17700
      5 C5        -50.2857  -12.2104  -45.0798 C.ar   1 LIG       0.17700
      6 N1        -49.2169  -11.6762  -44.4473 N.ar   1 LIG      -0.60000
      7 H1        -52.8453  -11.0482  -43.2208 H      1 LIG       0.11500
      8 H2        -50.9129  -10.0364  -42.0119 H      1 LIG       0.11500
      9 H3        -52.4206  -12.4690  -45.2262 H      1 LIG       0.11500
     10 H4        -48.6102  -10.4922  -42.8711 H      1 LIG       0.12400
     11 H5        -50.0513  -12.8197  -45.9465 H      1 LIG       0.12400
@<TRIPOS>BOND
      1       1       2 ar
      2       1       3 ar
      3       2       4 ar
      4       3       5 ar
      5       4       6 ar
      6       5       6 ar
      7       1       7 1
      8       2       8 1
      9       3       9 1
     10       4      10 1
     11       5      11 1
@<TRIPOS>ALT_TYPE
CGenFF_4.0_ALT_TYPE_SET
CGenFF_4.0 1 CG2R61 2 CG2R61 3 CG2R61 4 CG2R61 5 CG2R61 6 NG2R60 7 HGR61 8 HGR61 9 HGR61 10 HGR62 11 HGR62
@<TRIPOS>MOLECULE
pyridine
 11 11 0 0 0
****
USER_CHARGES
INVALID_CHARGES
Pose:  25 Cluster:  25 Fr_nu:  32774 TotEn:   -11.16
@<TRIPOS>ATOM
      1 C1        -45.6767   -9.1714  -37.3007 C.ar   1 LIG      -0.11300
      2 C2        -44.9035  -10.3236  -37.3882 C.ar   1 LIG      -0.11700
      3 C3        -46.8074   -9.0373  -38.0987 C.ar   1 LIG      -0.11700
      4 C4        -45.3004  -11.3046  -38.2825 C.ar   1 LIG       0.17700
      5 C5        -47.1190  -10.0758  -38.9614 C.ar   1 LIG       0.17700
      6 N1        -46.3921  -11.2101  -39.0743 N.ar   1 LIG      -0.60000
      7 H1        -45.3983   -8.3791  -36.6123 H      1 LIG       0.11500
      8 H2        -44.0183  -10.4499  -36.7757 H      1 LIG       0.11500
      9 H3        -47.4247   -8.1476  -38.0477 H      1 LIG       0.11500
     10 H4        -44.7307  -12.2219  -38.3884 H      1 LIG       0.12400
     11 H5        -47.9900  -10.0205  -39.6061 H      1 LIG       0.12400
@<TRIPOS>BOND
      1       1       2 ar
      2       1       3 ar
      3       2       4 ar
      4       3       5 ar
      5       4       6 ar
      6       5       6 ar
      7       1       7 1
      8       2       8 1
      9       3       9 1
     10       4      10 1
     11       5      11 1
@<TRIPOS>ALT_TYPE
CGenFF_4.0_ALT_TYPE_SET
CGenFF_4.0 1 CG2R61 2 CG2R61 3 CG2R61 4 CG2R61 5 CG2R61 6 NG2R60 7 HGR61 8 HGR61 9 HGR61 10 HGR62 11 HGR62
@<TRIPOS>MOLECULE
pyridine
 11 11 0 0 0
****
USER_CHARGES
INVALID_CHARGES
Pose:  26 Cluster:  26 Fr_nu:   2265 TotEn:   -11.14
@<TRIPOS>ATOM
      1 C1        -77.5507  -24.2655  -38.6276 C.ar   1 LIG      -0.11300
      2 C2        -77.0903  -24.1038  -37.3257 C.ar   1 LIG      -0.11700
      3 C3        -77.3491  -23.2548  -39.5610 C.ar   1 LIG      -0.11700
      4 C4        -76.4394  -22.9220  -37.0100 C.ar   1 LIG       0.17700
      5 C5        -76.6869  -22.1109  -39.1453 C.ar   1 LIG       0.17700
      6 N1        -76.2252  -21.9178  -37.8894 N.ar   1 LIG      -0.60000
      7 H1        -78.0663  -25.1772  -38.9142 H      1 LIG       0.11500
      8 H2        -77.2359  -24.8782  -36.5817 H      1 LIG       0.11500
      9 H3        -77.6999  -23.3589  -40.5814 H      1 LIG       0.11500
     10 H4        -76.0618  -22.7473  -36.0080 H      1 LIG       0.12400
     11 H5        -76.5049  -21.2927  -39.8342 H      1 LIG       0.12400
@<TRIPOS>BOND
      1       1       2 ar
      2       1       3 ar
      3       2       4 ar
      4       3       5 ar
      5       4       6 ar
      6       5       6 ar
      7       1       7 1
      8       2       8 1
      9       3       9 1
     10       4      10 1
     11       5      11 1
@<TRIPOS>ALT_TYPE
CGenFF_4.0_ALT_TYPE_SET
CGenFF_4.0 1 CG2R61 2 CG2R61 3 CG2R61 4 CG2R61 5 CG2R61 6 NG2R60 7 HGR61 8 HGR61 9 HGR61 10 HGR62 11 HGR62
@<TRIPOS>MOLECULE
pyridine
 11 11 0 0 0
****
USER_CHARGES
INVALID_CHARGES
Pose:  27 Cluster:  27 Fr_nu: 4196435 TotEn:   -11.12
@<TRIPOS>ATOM
      1 C1        -57.5304   -1.9365  -17.8174 C.ar   1 LIG      -0.11300
      2 C2        -57.2491   -0.8724  -16.9679 C.ar   1 LIG      -0.11700
      3 C3        -56.6026   -2.3127  -18.7823 C.ar   1 LIG      -0.11700
      4 C4        -56.0355   -0.2221  -17.1229 C.ar   1 LIG       0.17700
      5 C5        -55.4180   -1.5978  -18.8562 C.ar   1 LIG       0.17700
      6 N1        -55.1094   -0.5585  -18.0484 N.ar   1 LIG      -0.60000
      7 H1        -58.4713   -2.4713  -17.7282 H      1 LIG       0.11500
      8 H2        -57.9572   -0.5620  -16.2084 H      1 LIG       0.11500
      9 H3        -56.8007   -3.1388  -19.4556 H      1 LIG       0.11500
     10 H4        -55.7690    0.6142  -16.4852 H      1 LIG       0.12400
     11 H5        -54.6613   -1.8504  -19.5918 H      1 LIG       0.12400
@<TRIPOS>BOND
      1       1       2 ar
      2       1       3 ar
      3       2       4 ar
      4       3       5 ar
      5       4       6 ar
      6       5       6 ar
      7       1       7 1
      8       2       8 1
      9       3       9 1
     10       4      10 1
     11       5      11 1
@<TRIPOS>ALT_TYPE
CGenFF_4.0_ALT_TYPE_SET
CGenFF_4.0 1 CG2R61 2 CG2R61 3 CG2R61 4 CG2R61 5 CG2R61 6 NG2R60 7 HGR61 8 HGR61 9 HGR61 10 HGR62 11 HGR62
@<TRIPOS>MOLECULE
pyridine
 11 11 0 0 0
****
USER_CHARGES
INVALID_CHARGES
Pose:  28 Cluster:  28 Fr_nu: 287380 TotEn:   -11.04
@<TRIPOS>ATOM
      1 C1        -70.1599  -23.6125  -44.0294 C.ar   1 LIG      -0.11300
      2 C2        -71.0080  -24.6863  -43.7826 C.ar   1 LIG      -0.11700
      3 C3        -69.4665  -23.0252  -42.9770 C.ar   1 LIG      -0.11700
      4 C4        -71.1270  -25.1317  -42.4760 C.ar   1 LIG       0.17700
      5 C5        -69.6548  -23.5448  -41.7064 C.ar   1 LIG       0.17700
      6 N1        -70.4700  -24.5867  -41.4278 N.ar   1 LIG      -0.60000
      7 H1        -70.0400  -23.2336  -45.0400 H      1 LIG       0.11500
      8 H2        -71.5581  -25.1598  -44.5875 H      1 LIG       0.11500
      9 H3        -68.8004  -22.1868  -43.1458 H      1 LIG       0.11500
     10 H4        -71.7762  -25.9660  -42.2315 H      1 LIG       0.12400
     11 H5        -69.1380  -23.1224  -40.8509 H      1 LIG       0.12400
@<TRIPOS>BOND
      1       1       2 ar
      2       1       3 ar
      3       2       4 ar
      4       3       5 ar
      5       4       6 ar
      6       5       6 ar
      7       1       7 1
      8       2       8 1
      9       3       9 1
     10       4      10 1
     11       5      11 1
@<TRIPOS>ALT_TYPE
CGenFF_4.0_ALT_TYPE_SET
CGenFF_4.0 1 CG2R61 2 CG2R61 3 CG2R61 4 CG2R61 5 CG2R61 6 NG2R60 7 HGR61 8 HGR61 9 HGR61 10 HGR62 11 HGR62
@<TRIPOS>MOLECULE
pyridine
 11 11 0 0 0
****
USER_CHARGES
INVALID_CHARGES
Pose:  29 Cluster:  29 Fr_nu: 174312 TotEn:   -11.00
@<TRIPOS>ATOM
      1 C1        -67.8440  -23.8933  -43.6596 C.ar   1 LIG      -0.11300
      2 C2        -66.8511  -24.8452  -43.8629 C.ar   1 LIG      -0.11700
      3 C3        -68.0561  -23.3792  -42.3853 C.ar   1 LIG      -0.11700
      4 C4        -66.1036  -25.2467  -42.7675 C.ar   1 LIG       0.17700
      5 C5        -67.2549  -23.8466  -41.3560 C.ar   1 LIG       0.17700
      6 N1        -66.2806  -24.7703  -41.5148 N.ar   1 LIG      -0.60000
      7 H1        -68.4519  -23.5532  -44.4927 H      1 LIG       0.11500
      8 H2        -66.6679  -25.2594  -44.8475 H      1 LIG       0.11500
      9 H3        -68.8248  -22.6368  -42.2033 H      1 LIG       0.11500
     10 H4        -65.3176  -25.9870  -42.8738 H      1 LIG       0.12400
     11 H5        -67.3802  -23.4783  -40.3430 H      1 LIG       0.12400
@<TRIPOS>BOND
      1       1       2 ar
      2       1       3 ar
      3       2       4 ar
      4       3       5 ar
      5       4       6 ar
      6       5       6 ar
      7       1       7 1
      8       2       8 1
      9       3       9 1
     10       4      10 1
     11       5      11 1
@<TRIPOS>ALT_TYPE
CGenFF_4.0_ALT_TYPE_SET
CGenFF_4.0 1 CG2R61 2 CG2R61 3 CG2R61 4 CG2R61 5 CG2R61 6 NG2R60 7 HGR61 8 HGR61 9 HGR61 10 HGR62 11 HGR62
@<TRIPOS>MOLECULE
pyridine
 11 11 0 0 0
****
USER_CHARGES
INVALID_CHARGES
Pose:  30 Cluster:  30 Fr_nu: 2241946 TotEn:   -10.99
@<TRIPOS>ATOM
      1 C1        -39.9951  -12.9503  -37.1660 C.ar   1 LIG      -0.11300
      2 C2        -41.3320  -12.5861  -37.0513 C.ar   1 LIG      -0.11700
      3 C3        -39.6059  -14.2504  -36.8634 C.ar   1 LIG      -0.11700
      4 C4        -42.2336  -13.5516  -36.6331 C.ar   1 LIG       0.17700
      5 C5        -40.5847  -15.1413  -36.4533 C.ar   1 LIG       0.17700
      6 N1        -41.8932  -14.8243  -36.3300 N.ar   1 LIG      -0.60000
      7 H1        -39.2576  -12.2220  -37.4900 H      1 LIG       0.11500
      8 H2        -41.6581  -11.5787  -37.2821 H      1 LIG       0.11500
      9 H3        -38.5692  -14.5564  -36.9451 H      1 LIG       0.11500
     10 H4        -43.2877  -13.3174  -36.5273 H      1 LIG       0.12400
     11 H5        -40.3335  -16.1672  -36.2046 H      1 LIG       0.12400
@<TRIPOS>BOND
      1       1       2 ar
      2       1       3 ar
      3       2       4 ar
      4       3       5 ar
      5       4       6 ar
      6       5       6 ar
      7       1       7 1
      8       2       8 1
      9       3       9 1
     10       4      10 1
     11       5      11 1
@<TRIPOS>ALT_TYPE
CGenFF_4.0_ALT_TYPE_SET
CGenFF_4.0 1 CG2R61 2 CG2R61 3 CG2R61 4 CG2R61 5 CG2R61 6 NG2R60 7 HGR61 8 HGR61 9 HGR61 10 HGR62 11 HGR62
@<TRIPOS>MOLECULE
pyridine
 11 11 0 0 0
****
USER_CHARGES
INVALID_CHARGES
Pose:  31 Cluster:  31 Fr_nu:  45247 TotEn:   -10.98
@<TRIPOS>ATOM
      1 C1        -46.7980  -10.3380  -38.9192 C.ar   1 LIG      -0.11300
      2 C2        -45.5760  -10.4058  -38.2596 C.ar   1 LIG      -0.11700
      3 C3        -47.6934   -9.3203  -38.6096 C.ar   1 LIG      -0.11700
      4 C4        -45.2992   -9.4394  -37.3060 C.ar   1 LIG       0.17700
      5 C5        -47.3220   -8.4027  -37.6402 C.ar   1 LIG       0.17700
      6 N1        -46.1437   -8.4361  -36.9781 N.ar   1 LIG      -0.60000
      7 H1        -47.0525  -11.0774  -39.6727 H      1 LIG       0.11500
      8 H2        -44.8626  -11.1900  -38.4849 H      1 LIG       0.11500
      9 H3        -48.6520   -9.2482  -39.1107 H      1 LIG       0.11500
     10 H4        -44.3597   -9.4487  -36.7634 H      1 LIG       0.12400
     11 H5        -47.9846   -7.5900  -37.3612 H      1 LIG       0.12400
@<TRIPOS>BOND
      1       1       2 ar
      2       1       3 ar
      3       2       4 ar
      4       3       5 ar
      5       4       6 ar
      6       5       6 ar
      7       1       7 1
      8       2       8 1
      9       3       9 1
     10       4      10 1
     11       5      11 1
@<TRIPOS>ALT_TYPE
CGenFF_4.0_ALT_TYPE_SET
CGenFF_4.0 1 CG2R61 2 CG2R61 3 CG2R61 4 CG2R61 5 CG2R61 6 NG2R60 7 HGR61 8 HGR61 9 HGR61 10 HGR62 11 HGR62
@<TRIPOS>MOLECULE
pyridine
 11 11 0 0 0
****
USER_CHARGES
INVALID_CHARGES
Pose:  32 Cluster:  32 Fr_nu: 525371 TotEn:   -10.68
@<TRIPOS>ATOM
      1 C1        -51.3496  -11.7564  -44.1054 C.ar   1 LIG      -0.11300
      2 C2        -51.0793  -10.9026  -43.0419 C.ar   1 LIG      -0.11700
      3 C3        -50.7333  -13.0013  -44.1642 C.ar   1 LIG      -0.11700
      4 C4        -50.1922  -11.3374  -42.0704 C.ar   1 LIG       0.17700
      5 C5        -49.8615  -13.3421  -43.1427 C.ar   1 LIG       0.17700
      6 N1        -49.5740  -12.5394  -42.0935 N.ar   1 LIG      -0.60000
      7 H1        -52.0387  -11.4518  -44.8874 H      1 LIG       0.11500
      8 H2        -51.5483   -9.9278  -42.9753 H      1 LIG       0.11500
      9 H3        -50.9285  -13.6830  -44.9842 H      1 LIG       0.11500
     10 H4        -49.9480  -10.7083  -41.2208 H      1 LIG       0.12400
     11 H5        -49.3542  -14.3014  -43.1417 H      1 LIG       0.12400
@<TRIPOS>BOND
      1       1       2 ar
      2       1       3 ar
      3       2       4 ar
      4       3       5 ar
      5       4       6 ar
      6       5       6 ar
      7       1       7 1
      8       2       8 1
      9       3       9 1
     10       4      10 1
     11       5      11 1
@<TRIPOS>ALT_TYPE
CGenFF_4.0_ALT_TYPE_SET
CGenFF_4.0 1 CG2R61 2 CG2R61 3 CG2R61 4 CG2R61 5 CG2R61 6 NG2R60 7 HGR61 8 HGR61 9 HGR61 10 HGR62 11 HGR62
@<TRIPOS>MOLECULE
pyridine
 11 11 0 0 0
****
USER_CHARGES
INVALID_CHARGES
Pose:  33 Cluster:  33 Fr_nu: 333935 TotEn:   -10.66
@<TRIPOS>ATOM
      1 C1        -65.1482    0.6075  -27.4921 C.ar   1 LIG      -0.11300
      2 C2        -64.3360    1.5752  -26.9115 C.ar   1 LIG      -0.11700
      3 C3        -64.8347   -0.7385  -27.3389 C.ar   1 LIG      -0.11700
      4 C4        -63.2306    1.1484  -26.1933 C.ar   1 LIG       0.17700
      5 C5        -63.7069   -1.0617  -26.6018 C.ar   1 LIG       0.17700
      6 N1        -62.8939   -0.1497  -26.0229 N.ar   1 LIG      -0.60000
      7 H1        -66.0235    0.9017  -28.0634 H      1 LIG       0.11500
      8 H2        -64.5612    2.6300  -27.0175 H      1 LIG       0.11500
      9 H3        -65.4532   -1.5100  -27.7831 H      1 LIG       0.11500
     10 H4        -62.5656    1.8641  -25.7215 H      1 LIG       0.12400
     11 H5        -63.4180   -2.0970  -26.4531 H      1 LIG       0.12400
@<TRIPOS>BOND
      1       1       2 ar
      2       1       3 ar
      3       2       4 ar
      4       3       5 ar
      5       4       6 ar
      6       5       6 ar
      7       1       7 1
      8       2       8 1
      9       3       9 1
     10       4      10 1
     11       5      11 1
@<TRIPOS>ALT_TYPE
CGenFF_4.0_ALT_TYPE_SET
CGenFF_4.0 1 CG2R61 2 CG2R61 3 CG2R61 4 CG2R61 5 CG2R61 6 NG2R60 7 HGR61 8 HGR61 9 HGR61 10 HGR62 11 HGR62
@<TRIPOS>MOLECULE
pyridine
 11 11 0 0 0
****
USER_CHARGES
INVALID_CHARGES
Pose:  34 Cluster:  34 Fr_nu:    174 TotEn:   -10.30
@<TRIPOS>ATOM
      1 C1        -81.2969   -7.9548  -31.8057 C.ar   1 LIG      -0.11300
      2 C2        -81.2398   -6.6154  -31.4371 C.ar   1 LIG      -0.11700
      3 C3        -80.6788   -8.3744  -32.9784 C.ar   1 LIG      -0.11700
      4 C4        -80.5575   -5.7423  -32.2690 C.ar   1 LIG       0.17700
      5 C5        -80.0219   -7.4226  -33.7414 C.ar   1 LIG       0.17700
      6 N1        -79.9450   -6.1127  -33.4158 N.ar   1 LIG      -0.60000
      7 H1        -81.8228   -8.6702  -31.1806 H      1 LIG       0.11500
      8 H2        -81.7139   -6.2659  -30.5273 H      1 LIG       0.11500
      9 H3        -80.7109   -9.4135  -33.2857 H      1 LIG       0.11500
     10 H4        -80.4846   -4.6875  -32.0259 H      1 LIG       0.12400
     11 H5        -79.5242   -7.6978  -34.6655 H      1 LIG       0.12400
@<TRIPOS>BOND
      1       1       2 ar
      2       1       3 ar
      3       2       4 ar
      4       3       5 ar
      5       4       6 ar
      6       5       6 ar
      7       1       7 1
      8       2       8 1
      9       3       9 1
     10       4      10 1
     11       5      11 1
@<TRIPOS>ALT_TYPE
CGenFF_4.0_ALT_TYPE_SET
CGenFF_4.0 1 CG2R61 2 CG2R61 3 CG2R61 4 CG2R61 5 CG2R61 6 NG2R60 7 HGR61 8 HGR61 9 HGR61 10 HGR62 11 HGR62
@<TRIPOS>MOLECULE
pyridine
 11 11 0 0 0
****
USER_CHARGES
INVALID_CHARGES
Pose:  35 Cluster:  35 Fr_nu: 2294499 TotEn:   -10.14
@<TRIPOS>ATOM
      1 C1        -83.2103  -16.4334  -46.2687 C.ar   1 LIG      -0.11300
      2 C2        -82.4992  -17.6080  -46.4876 C.ar   1 LIG      -0.11700
      3 C3        -82.6072  -15.2056  -46.5175 C.ar   1 LIG      -0.11700
      4 C4        -81.1982  -17.5015  -46.9521 C.ar   1 LIG       0.17700
      5 C5        -81.3013  -15.2066  -46.9804 C.ar   1 LIG       0.17700
      6 N1        -80.5786  -16.3269  -47.2050 N.ar   1 LIG      -0.60000
      7 H1        -84.2323  -16.4748  -45.9042 H      1 LIG       0.11500
      8 H2        -82.9492  -18.5761  -46.3009 H      1 LIG       0.11500
      9 H3        -83.1422  -14.2771  -46.3535 H      1 LIG       0.11500
     10 H4        -80.6014  -18.3883  -47.1383 H      1 LIG       0.12400
     11 H5        -80.7848  -14.2754  -47.1892 H      1 LIG       0.12400
@<TRIPOS>BOND
      1       1       2 ar
      2       1       3 ar
      3       2       4 ar
      4       3       5 ar
      5       4       6 ar
      6       5       6 ar
      7       1       7 1
      8       2       8 1
      9       3       9 1
     10       4      10 1
     11       5      11 1
@<TRIPOS>ALT_TYPE
CGenFF_4.0_ALT_TYPE_SET
CGenFF_4.0 1 CG2R61 2 CG2R61 3 CG2R61 4 CG2R61 5 CG2R61 6 NG2R60 7 HGR61 8 HGR61 9 HGR61 10 HGR62 11 HGR62
@<TRIPOS>MOLECULE
pyridine
 11 11 0 0 0
****
USER_CHARGES
INVALID_CHARGES
Pose:  36 Cluster:  36 Fr_nu: 196527 TotEn:   -10.09
@<TRIPOS>ATOM
      1 C1        -50.4359  -10.8951  -42.9846 C.ar   1 LIG      -0.11300
      2 C2        -51.3840  -11.8750  -43.2567 C.ar   1 LIG      -0.11700
      3 C3        -49.1569  -11.0056  -43.5187 C.ar   1 LIG      -0.11700
      4 C4        -51.0061  -12.9372  -44.0622 C.ar   1 LIG       0.17700
      5 C5        -48.8786  -12.1068  -44.3123 C.ar   1 LIG       0.17700
      6 N1        -49.7734  -13.0789  -44.5989 N.ar   1 LIG      -0.60000
      7 H1        -50.6930  -10.0472  -42.3568 H      1 LIG       0.11500
      8 H2        -52.3870  -11.8094  -42.8515 H      1 LIG       0.11500
      9 H3        -48.4016  -10.2540  -43.3195 H      1 LIG       0.11500
     10 H4        -51.7089  -13.7276  -44.3038 H      1 LIG       0.12400
     11 H5        -47.8959  -12.2406  -44.7524 H      1 LIG       0.12400
@<TRIPOS>BOND
      1       1       2 ar
      2       1       3 ar
      3       2       4 ar
      4       3       5 ar
      5       4       6 ar
      6       5       6 ar
      7       1       7 1
      8       2       8 1
      9       3       9 1
     10       4      10 1
     11       5      11 1
@<TRIPOS>ALT_TYPE
CGenFF_4.0_ALT_TYPE_SET
CGenFF_4.0 1 CG2R61 2 CG2R61 3 CG2R61 4 CG2R61 5 CG2R61 6 NG2R60 7 HGR61 8 HGR61 9 HGR61 10 HGR62 11 HGR62
@<TRIPOS>MOLECULE
pyridine
 11 11 0 0 0
****
USER_CHARGES
INVALID_CHARGES
Pose:  37 Cluster:  37 Fr_nu: 3396171 TotEn:   -10.08
@<TRIPOS>ATOM
      1 C1        -53.2396   11.2731  -22.7813 C.ar   1 LIG      -0.11300
      2 C2        -51.8655   11.3441  -22.9809 C.ar   1 LIG      -0.11700
      3 C3        -54.0927   11.1979  -23.8766 C.ar   1 LIG      -0.11700
      4 C4        -51.3984   11.3369  -24.2854 C.ar   1 LIG       0.17700
      5 C5        -53.5260   11.1975  -25.1410 C.ar   1 LIG       0.17700
      6 N1        -52.1961   11.2653  -25.3745 N.ar   1 LIG      -0.60000
      7 H1        -53.6450   11.2769  -21.7739 H      1 LIG       0.11500
      8 H2        -51.1817   11.4030  -22.1421 H      1 LIG       0.11500
      9 H3        -55.1673   11.1422  -23.7448 H      1 LIG       0.11500
     10 H4        -50.3351   11.3909  -24.4941 H      1 LIG       0.12400
     11 H5        -54.1476   11.1413  -26.0286 H      1 LIG       0.12400
@<TRIPOS>BOND
      1       1       2 ar
      2       1       3 ar
      3       2       4 ar
      4       3       5 ar
      5       4       6 ar
      6       5       6 ar
      7       1       7 1
      8       2       8 1
      9       3       9 1
     10       4      10 1
     11       5      11 1
@<TRIPOS>ALT_TYPE
CGenFF_4.0_ALT_TYPE_SET
CGenFF_4.0 1 CG2R61 2 CG2R61 3 CG2R61 4 CG2R61 5 CG2R61 6 NG2R60 7 HGR61 8 HGR61 9 HGR61 10 HGR62 11 HGR62
@<TRIPOS>MOLECULE
pyridine
 11 11 0 0 0
****
USER_CHARGES
INVALID_CHARGES
Pose:  38 Cluster:  38 Fr_nu: 174232 TotEn:    -9.89
@<TRIPOS>ATOM
      1 C1        -68.4925  -23.6763  -41.9664 C.ar   1 LIG      -0.11300
      2 C2        -68.8288  -24.4505  -43.0713 C.ar   1 LIG      -0.11700
      3 C3        -67.2549  -23.8466  -41.3560 C.ar   1 LIG      -0.11700
      4 C4        -67.8998  -25.3737  -43.5234 C.ar   1 LIG       0.17700
      5 C5        -66.3964  -24.7970  -41.8847 C.ar   1 LIG       0.17700
      6 N1        -66.6879  -25.5677  -42.9565 N.ar   1 LIG      -0.60000
      7 H1        -69.1938  -22.9422  -41.5814 H      1 LIG       0.11500
      8 H2        -69.7876  -24.3347  -43.5632 H      1 LIG       0.11500
      9 H3        -66.9715  -23.2546  -40.4932 H      1 LIG       0.11500
     10 H4        -68.1145  -26.0019  -44.3815 H      1 LIG       0.12400
     11 H5        -65.4195  -24.9694  -41.4450 H      1 LIG       0.12400
@<TRIPOS>BOND
      1       1       2 ar
      2       1       3 ar
      3       2       4 ar
      4       3       5 ar
      5       4       6 ar
      6       5       6 ar
      7       1       7 1
      8       2       8 1
      9       3       9 1
     10       4      10 1
     11       5      11 1
@<TRIPOS>ALT_TYPE
CGenFF_4.0_ALT_TYPE_SET
CGenFF_4.0 1 CG2R61 2 CG2R61 3 CG2R61 4 CG2R61 5 CG2R61 6 NG2R60 7 HGR61 8 HGR61 9 HGR61 10 HGR62 11 HGR62
@<TRIPOS>MOLECULE
pyridine
 11 11 0 0 0
****
USER_CHARGES
INVALID_CHARGES
Pose:  39 Cluster:  39 Fr_nu: 110533 TotEn:    -9.77
@<TRIPOS>ATOM
      1 C1        -40.3462  -13.8631  -37.6754 C.ar   1 LIG      -0.11300
      2 C2        -40.8341  -14.7021  -36.6798 C.ar   1 LIG      -0.11700
      3 C3        -40.7889  -12.5469  -37.7464 C.ar   1 LIG      -0.11700
      4 C4        -41.7561  -14.1807  -35.7866 C.ar   1 LIG       0.17700
      5 C5        -41.7131  -12.1221  -36.8057 C.ar   1 LIG       0.17700
      6 N1        -42.2099  -12.9078  -35.8240 N.ar   1 LIG      -0.60000
      7 H1        -39.6228  -14.2345  -38.3952 H      1 LIG       0.11500
      8 H2        -40.5029  -15.7313  -36.6051 H      1 LIG       0.11500
      9 H3        -40.4227  -11.8752  -38.5144 H      1 LIG       0.11500
     10 H4        -42.1670  -14.7947  -34.9920 H      1 LIG       0.12400
     11 H5        -42.0911  -11.1050  -36.8176 H      1 LIG       0.12400
@<TRIPOS>BOND
      1       1       2 ar
      2       1       3 ar
      3       2       4 ar
      4       3       5 ar
      5       4       6 ar
      6       5       6 ar
      7       1       7 1
      8       2       8 1
      9       3       9 1
     10       4      10 1
     11       5      11 1
@<TRIPOS>ALT_TYPE
CGenFF_4.0_ALT_TYPE_SET
CGenFF_4.0 1 CG2R61 2 CG2R61 3 CG2R61 4 CG2R61 5 CG2R61 6 NG2R60 7 HGR61 8 HGR61 9 HGR61 10 HGR62 11 HGR62
@<TRIPOS>MOLECULE
pyridine
 11 11 0 0 0
****
USER_CHARGES
INVALID_CHARGES
Pose:  40 Cluster:  40 Fr_nu: 196288 TotEn:    -9.77
@<TRIPOS>ATOM
      1 C1        -49.1569  -11.0056  -43.5187 C.ar   1 LIG      -0.11300
      2 C2        -48.3297  -11.9990  -43.0068 C.ar   1 LIG      -0.11700
      3 C3        -50.5309  -11.0817  -43.3194 C.ar   1 LIG      -0.11700
      4 C4        -48.9211  -13.0393  -42.3083 C.ar   1 LIG       0.17700
      5 C5        -51.0238  -12.1632  -42.6072 C.ar   1 LIG       0.17700
      6 N1        -50.2516  -13.1474  -42.0946 N.ar   1 LIG      -0.60000
      7 H1        -48.7317  -10.1741  -44.0726 H      1 LIG       0.11500
      8 H2        -47.2561  -11.9601  -43.1496 H      1 LIG       0.11500
      9 H3        -51.1949  -10.3191  -43.7099 H      1 LIG       0.11500
     10 H4        -48.3192  -13.8389  -41.8894 H      1 LIG       0.12400
     11 H5        -52.0880  -12.2700  -42.4246 H      1 LIG       0.12400
@<TRIPOS>BOND
      1       1       2 ar
      2       1       3 ar
      3       2       4 ar
      4       3       5 ar
      5       4       6 ar
      6       5       6 ar
      7       1       7 1
      8       2       8 1
      9       3       9 1
     10       4      10 1
     11       5      11 1
@<TRIPOS>ALT_TYPE
CGenFF_4.0_ALT_TYPE_SET
CGenFF_4.0 1 CG2R61 2 CG2R61 3 CG2R61 4 CG2R61 5 CG2R61 6 NG2R60 7 HGR61 8 HGR61 9 HGR61 10 HGR62 11 HGR62
@<TRIPOS>MOLECULE
pyridine
 11 11 0 0 0
****
USER_CHARGES
INVALID_CHARGES
Pose:  41 Cluster:  41 Fr_nu: 2035928 TotEn:    -9.53
@<TRIPOS>ATOM
      1 C1        -77.1687  -24.3464  -33.9503 C.ar   1 LIG      -0.11300
      2 C2        -76.7588  -23.8630  -35.1878 C.ar   1 LIG      -0.11700
      3 C3        -76.9274  -23.5984  -32.8033 C.ar   1 LIG      -0.11700
      4 C4        -76.1165  -22.6358  -35.2243 C.ar   1 LIG       0.17700
      5 C5        -76.2774  -22.3832  -32.9465 C.ar   1 LIG       0.17700
      6 N1        -75.8643  -21.8808  -34.1317 N.ar   1 LIG      -0.60000
      7 H1        -77.6748  -25.3046  -33.8797 H      1 LIG       0.11500
      8 H2        -76.9366  -24.4286  -36.0950 H      1 LIG       0.11500
      9 H3        -77.2377  -23.9557  -31.8280 H      1 LIG       0.11500
     10 H4        -75.7769  -22.2153  -36.1651 H      1 LIG       0.12400
     11 H5        -76.0644  -21.7616  -32.0830 H      1 LIG       0.12400
@<TRIPOS>BOND
      1       1       2 ar
      2       1       3 ar
      3       2       4 ar
      4       3       5 ar
      5       4       6 ar
      6       5       6 ar
      7       1       7 1
      8       2       8 1
      9       3       9 1
     10       4      10 1
     11       5      11 1
@<TRIPOS>ALT_TYPE
CGenFF_4.0_ALT_TYPE_SET
CGenFF_4.0 1 CG2R61 2 CG2R61 3 CG2R61 4 CG2R61 5 CG2R61 6 NG2R60 7 HGR61 8 HGR61 9 HGR61 10 HGR62 11 HGR62
@<TRIPOS>MOLECULE
pyridine
 11 11 0 0 0
****
USER_CHARGES
INVALID_CHARGES
Pose:  42 Cluster:  42 Fr_nu: 3930270 TotEn:    -9.50
@<TRIPOS>ATOM
      1 C1        -50.7966    9.6497  -32.4576 C.ar   1 LIG      -0.11300
      2 C2        -50.4045   10.8247  -31.8260 C.ar   1 LIG      -0.11700
      3 C3        -50.9392    8.4824  -31.7158 C.ar   1 LIG      -0.11700
      4 C4        -50.1690   10.7800  -30.4614 C.ar   1 LIG       0.17700
      5 C5        -50.6794    8.5425  -30.3561 C.ar   1 LIG       0.17700
      6 N1        -50.2967    9.6652  -29.7074 N.ar   1 LIG      -0.60000
      7 H1        -50.9900    9.6436  -33.5261 H      1 LIG       0.11500
      8 H2        -50.2873   11.7463  -32.3841 H      1 LIG       0.11500
      9 H3        -51.2432    7.5548  -32.1871 H      1 LIG       0.11500
     10 H4        -49.8607   11.6697  -29.9223 H      1 LIG       0.12400
     11 H5        -50.7751    7.6597  -29.7324 H      1 LIG       0.12400
@<TRIPOS>BOND
      1       1       2 ar
      2       1       3 ar
      3       2       4 ar
      4       3       5 ar
      5       4       6 ar
      6       5       6 ar
      7       1       7 1
      8       2       8 1
      9       3       9 1
     10       4      10 1
     11       5      11 1
@<TRIPOS>ALT_TYPE
CGenFF_4.0_ALT_TYPE_SET
CGenFF_4.0 1 CG2R61 2 CG2R61 3 CG2R61 4 CG2R61 5 CG2R61 6 NG2R60 7 HGR61 8 HGR61 9 HGR61 10 HGR62 11 HGR62
@<TRIPOS>MOLECULE
pyridine
 11 11 0 0 0
****
USER_CHARGES
INVALID_CHARGES
Pose:  43 Cluster:  43 Fr_nu:  11158 TotEn:    -9.43
@<TRIPOS>ATOM
      1 C1        -51.4654  -11.5287  -43.9145 C.ar   1 LIG      -0.11300
      2 C2        -52.6811  -11.5149  -44.5893 C.ar   1 LIG      -0.11700
      3 C3        -50.3149  -11.9454  -44.5748 C.ar   1 LIG      -0.11700
      4 C4        -52.6928  -11.9241  -45.9130 C.ar   1 LIG       0.17700
      5 C5        -50.4326  -12.3357  -45.8990 C.ar   1 LIG       0.17700
      6 N1        -51.5960  -12.3357  -46.5876 N.ar   1 LIG      -0.60000
      7 H1        -51.4149  -11.2160  -42.8759 H      1 LIG       0.11500
      8 H2        -53.5905  -11.1937  -44.0949 H      1 LIG       0.11500
      9 H3        -49.3565  -11.9649  -44.0685 H      1 LIG       0.11500
     10 H4        -53.6160  -11.9319  -46.4829 H      1 LIG       0.12400
     11 H5        -49.5655  -12.6700  -46.4591 H      1 LIG       0.12400
@<TRIPOS>BOND
      1       1       2 ar
      2       1       3 ar
      3       2       4 ar
      4       3       5 ar
      5       4       6 ar
      6       5       6 ar
      7       1       7 1
      8       2       8 1
      9       3       9 1
     10       4      10 1
     11       5      11 1
@<TRIPOS>ALT_TYPE
CGenFF_4.0_ALT_TYPE_SET
CGenFF_4.0 1 CG2R61 2 CG2R61 3 CG2R61 4 CG2R61 5 CG2R61 6 NG2R60 7 HGR61 8 HGR61 9 HGR61 10 HGR62 11 HGR62
@<TRIPOS>MOLECULE
pyridine
 11 11 0 0 0
****
USER_CHARGES
INVALID_CHARGES
Pose:  44 Cluster:  44 Fr_nu:  47351 TotEn:    -9.34
@<TRIPOS>ATOM
      1 C1        -76.4918  -24.5295  -41.0443 C.ar   1 LIG      -0.11300
      2 C2        -75.3478  -23.7610  -41.2282 C.ar   1 LIG      -0.11700
      3 C3        -77.4061  -24.1800  -40.0568 C.ar   1 LIG      -0.11700
      4 C4        -75.1659  -22.6615  -40.4049 C.ar   1 LIG       0.17700
      5 C5        -77.1319  -23.0619  -39.2857 C.ar   1 LIG       0.17700
      6 N1        -76.0315  -22.2909  -39.4349 N.ar   1 LIG      -0.60000
      7 H1        -76.6702  -25.3996  -41.6690 H      1 LIG       0.11500
      8 H2        -74.6217  -24.0144  -41.9919 H      1 LIG       0.11500
      9 H3        -78.3045  -24.7648  -39.8952 H      1 LIG       0.11500
     10 H4        -74.2895  -22.0303  -40.5081 H      1 LIG       0.12400
     11 H5        -77.8126  -22.7470  -38.5016 H      1 LIG       0.12400
@<TRIPOS>BOND
      1       1       2 ar
      2       1       3 ar
      3       2       4 ar
      4       3       5 ar
      5       4       6 ar
      6       5       6 ar
      7       1       7 1
      8       2       8 1
      9       3       9 1
     10       4      10 1
     11       5      11 1
@<TRIPOS>ALT_TYPE
CGenFF_4.0_ALT_TYPE_SET
CGenFF_4.0 1 CG2R61 2 CG2R61 3 CG2R61 4 CG2R61 5 CG2R61 6 NG2R60 7 HGR61 8 HGR61 9 HGR61 10 HGR62 11 HGR62
@<TRIPOS>MOLECULE
pyridine
 11 11 0 0 0
****
USER_CHARGES
INVALID_CHARGES
Pose:  45 Cluster:  45 Fr_nu: 1833751 TotEn:    -9.26
@<TRIPOS>ATOM
      1 C1        -56.7699    3.8505  -41.2861 C.ar   1 LIG      -0.11300
      2 C2        -57.9647    3.1664  -41.4803 C.ar   1 LIG      -0.11700
      3 C3        -55.5661    3.1550  -41.3047 C.ar   1 LIG      -0.11700
      4 C4        -57.9021    1.7978  -41.6875 C.ar   1 LIG       0.17700
      5 C5        -55.6109    1.7870  -41.5194 C.ar   1 LIG       0.17700
      6 N1        -56.7519    1.0879  -41.7120 N.ar   1 LIG      -0.60000
      7 H1        -56.7770    4.9236  -41.1198 H      1 LIG       0.11500
      8 H2        -58.9147    3.6879  -41.4702 H      1 LIG       0.11500
      9 H3        -54.6226    3.6675  -41.1550 H      1 LIG       0.11500
     10 H4        -58.8061    1.2186  -41.8436 H      1 LIG       0.12400
     11 H5        -54.6999    1.1978  -41.5424 H      1 LIG       0.12400
@<TRIPOS>BOND
      1       1       2 ar
      2       1       3 ar
      3       2       4 ar
      4       3       5 ar
      5       4       6 ar
      6       5       6 ar
      7       1       7 1
      8       2       8 1
      9       3       9 1
     10       4      10 1
     11       5      11 1
@<TRIPOS>ALT_TYPE
CGenFF_4.0_ALT_TYPE_SET
CGenFF_4.0 1 CG2R61 2 CG2R61 3 CG2R61 4 CG2R61 5 CG2R61 6 NG2R60 7 HGR61 8 HGR61 9 HGR61 10 HGR62 11 HGR62
@<TRIPOS>MOLECULE
pyridine
 11 11 0 0 0
****
USER_CHARGES
INVALID_CHARGES
Pose:  46 Cluster:  46 Fr_nu: 552224 TotEn:    -9.16
@<TRIPOS>ATOM
      1 C1        -51.6784  -10.9794  -43.8609 C.ar   1 LIG      -0.11300
      2 C2        -52.5205  -11.6520  -44.7394 C.ar   1 LIG      -0.11700
      3 C3        -50.3832  -11.4420  -43.6566 C.ar   1 LIG      -0.11700
      4 C4        -52.0234  -12.7734  -45.3837 C.ar   1 LIG       0.17700
      5 C5        -49.9819  -12.5729  -44.3492 C.ar   1 LIG       0.17700
      6 N1        -50.7714  -13.2530  -45.2106 N.ar   1 LIG      -0.60000
      7 H1        -52.0311  -10.0966  -43.3361 H      1 LIG       0.11500
      8 H2        -53.5336  -11.3093  -44.9144 H      1 LIG       0.11500
      9 H3        -49.7095  -10.9339  -42.9761 H      1 LIG       0.11500
     10 H4        -52.6408  -13.3332  -46.0783 H      1 LIG       0.12400
     11 H5        -48.9818  -12.9752  -44.2248 H      1 LIG       0.12400
@<TRIPOS>BOND
      1       1       2 ar
      2       1       3 ar
      3       2       4 ar
      4       3       5 ar
      5       4       6 ar
      6       5       6 ar
      7       1       7 1
      8       2       8 1
      9       3       9 1
     10       4      10 1
     11       5      11 1
@<TRIPOS>ALT_TYPE
CGenFF_4.0_ALT_TYPE_SET
CGenFF_4.0 1 CG2R61 2 CG2R61 3 CG2R61 4 CG2R61 5 CG2R61 6 NG2R60 7 HGR61 8 HGR61 9 HGR61 10 HGR62 11 HGR62
@<TRIPOS>MOLECULE
pyridine
 11 11 0 0 0
****
USER_CHARGES
INVALID_CHARGES
Pose:  47 Cluster:  47 Fr_nu: 2291829 TotEn:    -9.15
@<TRIPOS>ATOM
      1 C1        -75.2030  -24.3273  -40.5269 C.ar   1 LIG      -0.11300
      2 C2        -75.4871  -22.9781  -40.7063 C.ar   1 LIG      -0.11700
      3 C3        -76.0443  -25.1114  -39.7455 C.ar   1 LIG      -0.11700
      4 C4        -76.6159  -22.4653  -40.0877 C.ar   1 LIG       0.17700
      5 C5        -77.1480  -24.5030  -39.1697 C.ar   1 LIG       0.17700
      6 N1        -77.4566  -23.1955  -39.3212 N.ar   1 LIG      -0.60000
      7 H1        -74.3270  -24.7668  -40.9947 H      1 LIG       0.11500
      8 H2        -74.8457  -22.3480  -41.3113 H      1 LIG       0.11500
      9 H3        -75.8421  -26.1652  -39.5915 H      1 LIG       0.11500
     10 H4        -76.8808  -21.4188  -40.1965 H      1 LIG       0.12400
     11 H5        -77.8353  -25.0701  -38.5506 H      1 LIG       0.12400
@<TRIPOS>BOND
      1       1       2 ar
      2       1       3 ar
      3       2       4 ar
      4       3       5 ar
      5       4       6 ar
      6       5       6 ar
      7       1       7 1
      8       2       8 1
      9       3       9 1
     10       4      10 1
     11       5      11 1
@<TRIPOS>ALT_TYPE
CGenFF_4.0_ALT_TYPE_SET
CGenFF_4.0 1 CG2R61 2 CG2R61 3 CG2R61 4 CG2R61 5 CG2R61 6 NG2R60 7 HGR61 8 HGR61 9 HGR61 10 HGR62 11 HGR62
@<TRIPOS>MOLECULE
pyridine
 11 11 0 0 0
****
USER_CHARGES
INVALID_CHARGES
Pose:  48 Cluster:  48 Fr_nu: 521937 TotEn:    -8.90
@<TRIPOS>ATOM
      1 C1        -47.6060   -9.7191  -24.0829 C.ar   1 LIG      -0.11300
      2 C2        -47.6524  -10.8699  -23.3040 C.ar   1 LIG      -0.11700
      3 C3        -48.1083   -9.7430  -25.3792 C.ar   1 LIG      -0.11700
      4 C4        -48.2067  -12.0098  -23.8634 C.ar   1 LIG       0.17700
      5 C5        -48.6420  -10.9334  -25.8459 C.ar   1 LIG       0.17700
      6 N1        -48.7044  -12.0715  -25.1188 N.ar   1 LIG      -0.60000
      7 H1        -47.1785   -8.8055  -23.6807 H      1 LIG       0.11500
      8 H2        -47.2671  -10.8743  -22.2910 H      1 LIG       0.11500
      9 H3        -48.0821   -8.8580  -26.0047 H      1 LIG       0.11500
     10 H4        -48.2659  -12.9332  -23.2969 H      1 LIG       0.12400
     11 H5        -49.0463  -11.0054  -26.8503 H      1 LIG       0.12400
@<TRIPOS>BOND
      1       1       2 ar
      2       1       3 ar
      3       2       4 ar
      4       3       5 ar
      5       4       6 ar
      6       5       6 ar
      7       1       7 1
      8       2       8 1
      9       3       9 1
     10       4      10 1
     11       5      11 1
@<TRIPOS>ALT_TYPE
CGenFF_4.0_ALT_TYPE_SET
CGenFF_4.0 1 CG2R61 2 CG2R61 3 CG2R61 4 CG2R61 5 CG2R61 6 NG2R60 7 HGR61 8 HGR61 9 HGR61 10 HGR62 11 HGR62
@<TRIPOS>MOLECULE
pyridine
 11 11 0 0 0
****
USER_CHARGES
INVALID_CHARGES
Pose:  49 Cluster:  49 Fr_nu: 2390590 TotEn:    -8.90
@<TRIPOS>ATOM
      1 C1        -50.5847    5.3652  -34.2362 C.ar   1 LIG      -0.11300
      2 C2        -51.5679    6.1606  -34.8141 C.ar   1 LIG      -0.11700
      3 C3        -50.5989    3.9906  -34.4448 C.ar   1 LIG      -0.11700
      4 C4        -52.5354    5.5377  -35.5859 C.ar   1 LIG       0.17700
      5 C5        -51.6099    3.4648  -35.2329 C.ar   1 LIG       0.17700
      6 N1        -52.5820    4.2055  -35.8109 N.ar   1 LIG      -0.60000
      7 H1        -49.8094    5.8157  -33.6239 H      1 LIG       0.11500
      8 H2        -51.5765    7.2341  -34.6654 H      1 LIG       0.11500
      9 H3        -49.8428    3.3510  -34.0038 H      1 LIG       0.11500
     10 H4        -53.3242    6.1140  -36.0580 H      1 LIG       0.12400
     11 H5        -51.6666    2.3985  -35.4259 H      1 LIG       0.12400
@<TRIPOS>BOND
      1       1       2 ar
      2       1       3 ar
      3       2       4 ar
      4       3       5 ar
      5       4       6 ar
      6       5       6 ar
      7       1       7 1
      8       2       8 1
      9       3       9 1
     10       4      10 1
     11       5      11 1
@<TRIPOS>ALT_TYPE
CGenFF_4.0_ALT_TYPE_SET
CGenFF_4.0 1 CG2R61 2 CG2R61 3 CG2R61 4 CG2R61 5 CG2R61 6 NG2R60 7 HGR61 8 HGR61 9 HGR61 10 HGR62 11 HGR62
@<TRIPOS>MOLECULE
pyridine
 11 11 0 0 0
****
USER_CHARGES
INVALID_CHARGES
Pose:  50 Cluster:  50 Fr_nu: 1983563 TotEn:    -8.39
@<TRIPOS>ATOM
      1 C1        -83.0819    2.3981  -39.8176 C.ar   1 LIG      -0.11300
      2 C2        -82.6435    2.9695  -38.6283 C.ar   1 LIG      -0.11700
      3 C3        -82.7142    1.0949  -40.1334 C.ar   1 LIG      -0.11700
      4 C4        -81.8454    2.2018  -37.7955 C.ar   1 LIG       0.17700
      5 C5        -81.9128    0.4112  -39.2334 C.ar   1 LIG       0.17700
      6 N1        -81.4673    0.9329  -38.0684 N.ar   1 LIG      -0.60000
      7 H1        -83.7085    2.9676  -40.4975 H      1 LIG       0.11500
      8 H2        -82.9179    3.9835  -38.3615 H      1 LIG       0.11500
      9 H3        -83.0439    0.6294  -41.0552 H      1 LIG       0.11500
     10 H4        -81.4774    2.6020  -36.8566 H      1 LIG       0.12400
     11 H5        -81.5972   -0.6076  -39.4327 H      1 LIG       0.12400
@<TRIPOS>BOND
      1       1       2 ar
      2       1       3 ar
      3       2       4 ar
      4       3       5 ar
      5       4       6 ar
      6       5       6 ar
      7       1       7 1
      8       2       8 1
      9       3       9 1
     10       4      10 1
     11       5      11 1
@<TRIPOS>ALT_TYPE
CGenFF_4.0_ALT_TYPE_SET
CGenFF_4.0 1 CG2R61 2 CG2R61 3 CG2R61 4 CG2R61 5 CG2R61 6 NG2R60 7 HGR61 8 HGR61 9 HGR61 10 HGR62 11 HGR62
@<TRIPOS>MOLECULE
pyridine
 11 11 0 0 0
****
USER_CHARGES
INVALID_CHARGES
Pose:  51 Cluster:  51 Fr_nu: 622573 TotEn:    -8.27
@<TRIPOS>ATOM
      1 C1        -69.6768  -23.5944  -42.0169 C.ar   1 LIG      -0.11300
      2 C2        -70.2174  -23.4887  -43.2935 C.ar   1 LIG      -0.11700
      3 C3        -68.2997  -23.7024  -41.8579 C.ar   1 LIG      -0.11700
      4 C4        -69.3451  -23.4957  -44.3699 C.ar   1 LIG       0.17700
      5 C5        -67.5132  -23.7001  -42.9986 C.ar   1 LIG       0.17700
      6 N1        -68.0021  -23.5991  -44.2550 N.ar   1 LIG      -0.60000
      7 H1        -70.3275  -23.5934  -41.1476 H      1 LIG       0.11500
      8 H2        -71.2877  -23.4032  -43.4413 H      1 LIG       0.11500
      9 H3        -67.8562  -23.7865  -40.8723 H      1 LIG       0.11500
     10 H4        -69.7172  -23.4161  -45.3860 H      1 LIG       0.12400
     11 H5        -66.4334  -23.7827  -42.9294 H      1 LIG       0.12400
@<TRIPOS>BOND
      1       1       2 ar
      2       1       3 ar
      3       2       4 ar
      4       3       5 ar
      5       4       6 ar
      6       5       6 ar
      7       1       7 1
      8       2       8 1
      9       3       9 1
     10       4      10 1
     11       5      11 1
@<TRIPOS>ALT_TYPE
CGenFF_4.0_ALT_TYPE_SET
CGenFF_4.0 1 CG2R61 2 CG2R61 3 CG2R61 4 CG2R61 5 CG2R61 6 NG2R60 7 HGR61 8 HGR61 9 HGR61 10 HGR62 11 HGR62
@<TRIPOS>MOLECULE
pyridine
 11 11 0 0 0
****
USER_CHARGES
INVALID_CHARGES
Pose:  52 Cluster:  52 Fr_nu: 4098070 TotEn:    -8.21
@<TRIPOS>ATOM
      1 C1        -57.7077    2.3980  -39.6320 C.ar   1 LIG      -0.11300
      2 C2        -58.9296    2.4527  -40.2932 C.ar   1 LIG      -0.11700
      3 C3        -56.5275    2.5574  -40.3496 C.ar   1 LIG      -0.11700
      4 C4        -58.9173    2.6674  -41.6620 C.ar   1 LIG       0.17700
      5 C5        -56.6227    2.7671  -41.7159 C.ar   1 LIG       0.17700
      6 N1        -57.7914    2.8265  -42.3930 N.ar   1 LIG      -0.60000
      7 H1        -57.6752    2.2307  -38.5596 H      1 LIG       0.11500
      8 H2        -59.8620    2.3315  -39.7542 H      1 LIG       0.11500
      9 H3        -55.5636    2.5179  -39.8552 H      1 LIG       0.11500
     10 H4        -59.8441    2.7180  -42.2238 H      1 LIG       0.12400
     11 H5        -55.7319    2.8966  -42.3217 H      1 LIG       0.12400
@<TRIPOS>BOND
      1       1       2 ar
      2       1       3 ar
      3       2       4 ar
      4       3       5 ar
      5       4       6 ar
      6       5       6 ar
      7       1       7 1
      8       2       8 1
      9       3       9 1
     10       4      10 1
     11       5      11 1
@<TRIPOS>ALT_TYPE
CGenFF_4.0_ALT_TYPE_SET
CGenFF_4.0 1 CG2R61 2 CG2R61 3 CG2R61 4 CG2R61 5 CG2R61 6 NG2R60 7 HGR61 8 HGR61 9 HGR61 10 HGR62 11 HGR62
@<TRIPOS>MOLECULE
pyridine
 11 11 0 0 0
****
USER_CHARGES
INVALID_CHARGES
Pose:  53 Cluster:  53 Fr_nu:     99 TotEn:    -8.06
@<TRIPOS>ATOM
      1 C1        -72.9422    9.8109  -44.8263 C.ar   1 LIG      -0.11300
      2 C2        -71.8063    9.1573  -45.2906 C.ar   1 LIG      -0.11700
      3 C3        -74.1975    9.2581  -45.0539 C.ar   1 LIG      -0.11700
[truncated: 4,674,406 more chars]
