# Supplementary material for: The pocketome of G-protein-coupled receptors reveals previously untargeted allosteric sites
Source: Nat Commun. 2022 May 10;13:2567. doi: 10.1038/s41467-022-29609-6 (PMC9091257; doi:10.1038/s41467-022-29609-6)
Supplement: Supplementary file 4 — Supplementary Data 1 [file 41467_2022_29609_MOESM4_ESM.zip › docking_files/2ycy/rec.mol2]

@<TRIPOS>MOLECULE
2ycy_align.pdb
4714 4770 288 0 0
PROTEIN
NO_CHARGES


@<TRIPOS>ATOM
      1 N         -64.2460  -34.1750  -42.2510 N.4       1 TRP   -0.2700
      2 CA        -64.8140  -32.8460  -42.4210 C.3       1 TRP    0.0900
      3 CAY       -63.5710  -36.1580  -41.0810 C.3       1 TRP    0.0900
      4 C         -66.3040  -32.7740  -42.1250 C.2       1 TRP    0.0900
      5 O         -66.7600  -31.9300  -41.3650 O.2       1 TRP    0.5100
      6 CB        -64.5480  -32.2970  -43.8510 C.3       1 TRP   -0.5100
      7 CG        -63.1080  -32.3610  -44.2550 C.ar      1 TRP   -0.4700
      8 CD1       -62.1680  -31.3740  -44.1020 C.ar      1 TRP    0.3100
      9 CD2       -62.4230  -33.5000  -44.8080 C.ar      1 TRP    0.0700
     10 CE2       -61.0650  -33.1320  -44.9430 C.ar      1 TRP    0.0900
     11 CE3       -62.8320  -34.7800  -45.1890 C.ar      1 TRP   -0.1800
     12 NE1       -60.9420  -31.8430  -44.5130 N.ar      1 TRP    0.0900
     13 CZ2       -60.1130  -34.0150  -45.4260 C.ar      1 TRP    0.0900
     14 CZ3       -61.8720  -35.6690  -45.6790 C.ar      1 TRP   -0.0300
     15 CH2       -60.5350  -35.2950  -45.7910 C.ar      1 TRP   -0.1500
     16 CY        -64.2800  -34.8600  -41.0990 C.2       1 TRP    0.2200
     17 OY        -64.8750  -34.4420  -40.1120 O.2       1 TRP   -0.5100
     18 HN        -63.8180  -34.5580  -43.0640 H         1 TRP    0.3700
     19 HA        -64.3650  -32.1960  -41.6840 H         1 TRP    0.2400
     20 HB1       -64.8750  -31.2370  -43.8940 H         1 TRP    0.1100
     21 HB2       -65.1410  -32.8930  -44.5780 H         1 TRP   -0.2500
     22 HD1       -62.3610  -30.3830  -43.7180 H         1 TRP    0.1700
     23 HE1       -60.1110  -31.3320  -44.4990 H         1 TRP   -0.2000
     24 HE3       -63.8630  -35.0930  -45.1150 H         1 TRP    0.1400
     25 HZ2       -59.0730  -33.7390  -45.5250 H         1 TRP   -0.2700
     26 HZ3       -62.1710  -36.6640  -45.9740 H         1 TRP    0.1600
     27 HH2       -59.8140  -36.0060  -46.1670 H         1 TRP   -0.1400
     28 HY1       -63.6810  -36.6270  -40.0800 H         1 TRP    0.1400
     29 HY2       -62.4920  -35.9990  -41.2870 H         1 TRP    0.5100
     30 HY3       -64.0080  -36.8360  -41.8460 H         1 TRP   -0.5100
     31 N         -67.1070  -33.7340  -42.6150 N.am      2 GLU   -0.4700
     32 CA        -68.5570  -33.6960  -42.4800 C.3       2 GLU    0.3100
     33 C         -68.9900  -34.0470  -41.0570 C.2       2 GLU    0.0700
     34 O         -70.1760  -34.0400  -40.7380 O.2       2 GLU    0.0900
     35 CB        -69.1930  -34.6580  -43.4770 C.3       2 GLU   -0.1800
     36 CG        -70.5830  -34.2570  -43.8930 C.3       2 GLU    0.0900
     37 CD        -71.0990  -35.0640  -45.0760 C.2       2 GLU    0.0900
     38 OE1       -70.5760  -36.1820  -45.3060 O.co2     2 GLU   -0.2800
     39 OE2       -72.0120  -34.5710  -45.7870 O.co2     2 GLU    0.0900
     40 HN        -66.7400  -34.5250  -43.0980 H         2 GLU    0.0900
     41 HA        -68.8880  -32.6850  -42.6640 H         2 GLU    0.6200
     42 HB1       -69.2380  -35.6670  -43.0160 H         2 GLU   -0.7600
     43 HB2       -68.5520  -34.7050  -44.3830 H         2 GLU   -0.7600
     44 HG1       -70.5800  -33.1820  -44.1740 H         2 GLU    0.5100
     45 HG2       -71.2730  -34.4070  -43.0360 H         2 GLU   -0.5100
     46 N         -68.0120  -34.3790  -40.2160 N.am      3 ALA   -0.4700
     47 CA        -68.2270  -34.6250  -38.8070 C.3       3 ALA    0.3100
     48 C         -67.8390  -33.3800  -38.0380 C.2       3 ALA    0.0700
     49 O         -68.6620  -32.7970  -37.3160 O.2       3 ALA    0.0900
     50 CB        -67.3840  -35.7830  -38.3620 C.3       3 ALA   -0.2700
     51 HN        -67.0700  -34.4740  -40.5270 H         3 ALA    0.0900
     52 HA        -69.2740  -34.8390  -38.6570 H         3 ALA    0.0900
     53 HB1       -66.3090  -35.5600  -38.5320 H         3 ALA    0.0900
     54 HB2       -67.6540  -36.6920  -38.9420 H         3 ALA    0.5100
     55 HB3       -67.5420  -35.9700  -37.2780 H         3 ALA   -0.5100
     56 N         -66.5900  -32.9450  -38.2290 N.am      4 GLY   -0.4700
     57 CA        -66.0620  -31.7670  -37.5310 C.3       4 GLY    0.3100
     58 C         -66.8600  -30.4950  -37.7720 C.2       4 GLY   -0.0200
     59 O         -67.0910  -29.7030  -36.8560 O.2       4 GLY    0.0900
     60 HN        -65.9620  -33.3990  -38.8550 H         4 GLY    0.0900
     61 HA1       -65.0500  -31.6120  -37.8720 H         4 GLY    0.5100
     62 HA2       -66.0690  -31.9850  -36.4730 H         4 GLY   -0.5100
     63 N         -67.2850  -30.2970  -39.0150 N.am      5 MET   -0.4700
     64 CA        -68.0710  -29.1250  -39.3650 C.3       5 MET    0.3100
     65 C         -69.4710  -29.2540  -38.8060 C.2       5 MET    0.0700
     66 O         -70.0730  -28.2550  -38.4490 O.2       5 MET    0.0900
     67 CB        -68.1200  -28.9190  -40.8840 C.3       5 MET   -0.1800
     68 CG        -66.7390  -28.7910  -41.5630 C.3       5 MET    0.0900
     69 SD        -65.6000  -27.5610  -40.8630 S.3       5 MET    0.0900
     70 CE        -64.6650  -28.5030  -39.6420 C.3       5 MET   -0.1400
     71 HN        -67.0850  -30.9340  -39.7550 H         5 MET    0.0900
     72 HA        -67.6200  -28.2680  -38.8870 H         5 MET    0.0900
     73 HB1       -68.6960  -27.9930  -41.0920 H         5 MET   -0.0900
     74 HB2       -68.6510  -29.7830  -41.3360 H         5 MET   -0.2200
     75 HG1       -66.9140  -28.5380  -42.6280 H         5 MET    0.0900
     76 HG2       -66.2510  -29.7870  -41.5130 H         5 MET    0.0900
     77 HE1       -64.5730  -29.5700  -39.9390 H         5 MET    0.0900
     78 HE2       -65.1750  -28.4650  -38.6550 H         5 MET    0.5100
     79 HE3       -63.6410  -28.0870  -39.5370 H         5 MET   -0.5100
     80 N         -69.9680  -30.4870  -38.7190 N.am      6 SER   -0.4700
     81 CA        -71.2920  -30.7560  -38.1570 C.3       6 SER    0.3100
     82 C         -71.3360  -30.5310  -36.6540 C.2       6 SER    0.0700
     83 O         -72.3530  -30.0900  -36.1120 O.2       6 SER    0.0900
     84 CB        -71.7360  -32.1830  -38.4740 C.3       6 SER    0.0500
     85 OG        -72.0850  -32.2980  -39.8390 O.3       6 SER    0.0900
     86 HN        -69.4590  -31.2840  -39.0330 H         6 SER    0.0900
     87 HA        -71.9850  -30.0440  -38.5800 H         6 SER   -0.6600
     88 HB1       -72.6220  -32.4450  -37.8550 H         6 SER    0.4300
     89 HB2       -70.9080  -32.8900  -38.2550 H         6 SER    0.5100
     90 HG1       -71.4970  -32.9620  -40.2060 H         6 SER   -0.5100
     91 N         -70.2360  -30.8500  -35.9770 N.am      7 LEU   -0.4700
     92 CA        -70.1240  -30.5880  -34.5480 C.3       7 LEU    0.3100
     93 C         -69.9010  -29.1020  -34.3120 C.2       7 LEU    0.0700
     94 O         -70.5410  -28.4850  -33.4440 O.2       7 LEU    0.0900
     95 CB        -68.9690  -31.3910  -33.9330 C.3       7 LEU   -0.1800
     96 CG        -68.5940  -31.0750  -32.4720 C.3       7 LEU    0.0900
     97 CD1       -69.7190  -31.4400  -31.5200 C.3       7 LEU    0.0900
     98 CD2       -67.3160  -31.7990  -32.0720 C.3       7 LEU   -0.0900
     99 HN        -69.4480  -31.2790  -36.4120 H         7 LEU    0.0900
    100 HA        -71.0590  -30.8630  -34.0850 H         7 LEU   -0.2700
    101 HB1       -68.0680  -31.2170  -34.5570 H         7 LEU    0.0900
    102 HB2       -69.2420  -32.4660  -33.9840 H         7 LEU    0.0900
    103 HG        -68.3760  -29.9900  -32.3790 H         7 LEU    0.0900
    104 HD11      -69.9440  -32.5260  -31.5930 H         7 LEU   -0.2700
    105 HD12      -70.6370  -30.8710  -31.7820 H         7 LEU    0.0900
    106 HD13      -69.4210  -31.2090  -30.4750 H         7 LEU    0.0900
    107 HD21      -66.4760  -31.4830  -32.7280 H         7 LEU    0.0900
    108 HD22      -67.4530  -32.8970  -32.1780 H         7 LEU    0.5100
    109 HD23      -67.0550  -31.5550  -31.0200 H         7 LEU   -0.5100
    110 N         -68.9980  -28.5300  -35.1040 N.am      8 LEU   -0.4700
    111 CA        -68.6150  -27.1290  -34.9710 C.3       8 LEU    0.3100
    112 C         -69.8140  -26.1930  -34.7430 C.2       8 LEU    0.0700
    113 O         -69.7730  -25.3190  -33.8620 O.2       8 LEU    0.0900
    114 CB        -67.8280  -26.6840  -36.2120 C.3       8 LEU   -0.1800
    115 CG        -67.2660  -25.2500  -36.2120 C.3       8 LEU    0.0900
    116 CD1       -66.2500  -25.0390  -35.0850 C.3       8 LEU    0.0900
    117 CD2       -66.6380  -24.9150  -37.5590 C.3       8 LEU   -0.0900
    118 HN        -68.5400  -29.0380  -35.8290 H         8 LEU    0.0900
    119 HA        -68.0110  -27.0260  -34.0830 H         8 LEU   -0.2700
    120 HB1       -68.5000  -26.7810  -37.0890 H         8 LEU    0.0900
    121 HB2       -66.9720  -27.3800  -36.3340 H         8 LEU    0.0900
    122 HG        -68.1050  -24.5320  -36.0840 H         8 LEU    0.0900
    123 HD11      -65.3980  -25.7420  -35.2030 H         8 LEU   -0.2700
    124 HD12      -66.7320  -25.2280  -34.1010 H         8 LEU    0.0900
    125 HD13      -65.8600  -24.0000  -35.1170 H         8 LEU    0.0900
    126 HD21      -67.2580  -25.3290  -38.3830 H         8 LEU    0.0900
    127 HD22      -65.6210  -25.3580  -37.6230 H         8 LEU    0.5100
    128 HD23      -66.5740  -23.8130  -37.6820 H         8 LEU   -0.5100
    129 N         -70.8880  -26.4190  -35.5050 N.am      9 MET   -0.4700
    130 CA        -72.0070  -25.4740  -35.6010 C.3       9 MET    0.3100
    131 C         -72.9360  -25.4690  -34.3870 C.2       9 MET    0.0700
    132 O         -73.7190  -24.5430  -34.2090 O.2       9 MET    0.0900
    133 CB        -72.8270  -25.7630  -36.8700 C.3       9 MET   -0.1800
    134 CG        -72.0070  -25.7450  -38.1720 C.3       9 MET    0.0900
    135 SD        -71.4740  -24.1070  -38.7650 S.3       9 MET    0.0900
    136 CE        -69.8320  -23.9130  -38.0470 C.3       9 MET   -0.1400
    137 HN        -70.9780  -27.2490  -36.0490 H         9 MET    0.0900
    138 HA        -71.6030  -24.4730  -35.6300 H         9 MET    0.0900
    139 HB1       -73.6290  -24.9990  -36.9500 H         9 MET   -0.0900
    140 HB2       -73.2940  -26.7650  -36.7640 H         9 MET   -0.2200
    141 HG1       -72.6230  -26.2200  -38.9620 H         9 MET    0.0900
    142 HG2       -71.1050  -26.3690  -38.0070 H         9 MET    0.0900
    143 HE1       -69.1980  -24.8050  -38.2420 H         9 MET    0.0900
    144 HE2       -69.9080  -23.7800  -36.9470 H         9 MET    0.5100
    145 HE3       -69.3240  -23.0290  -38.4870 H         9 MET   -0.5100
    146 N         -72.8430  -26.4940  -33.5510 N.am     10 ALA   -0.4700
    147 CA        -73.7390  -26.6270  -32.4260 C.3      10 ALA    0.3100
    148 C         -73.1740  -25.9230  -31.2070 C.2      10 ALA    0.0700
    149 O         -73.8490  -25.7790  -30.1850 O.2      10 ALA    0.0900
    150 CB        -73.9290  -28.0790  -32.1490 C.3      10 ALA   -0.2700
    151 HN        -72.1590  -27.2120  -33.6600 H        10 ALA    0.0900
    152 HA        -74.6780  -26.1560  -32.6750 H        10 ALA    0.0900
    153 HB1       -72.9640  -28.6190  -32.2660 H        10 ALA    0.0900
    154 HB2       -74.6640  -28.5070  -32.8630 H        10 ALA    0.5100
    155 HB3       -74.2900  -28.2210  -31.1080 H        10 ALA   -0.5100
    156 N         -71.9280  -25.4850  -31.3290 N.am     11 LEU   -0.4700
    157 CA        -71.2120  -24.8970  -30.2130 C.3      11 LEU    0.3100
    158 C         -70.6040  -23.5550  -30.5800 C.2      11 LEU    0.0700
    159 O         -69.9180  -22.9250  -29.7630 O.2      11 LEU    0.0900
    160 CB        -70.0850  -25.8350  -29.7650 C.3      11 LEU   -0.1800
    161 CG        -70.4540  -27.2550  -29.3300 C.3      11 LEU    0.0900
    162 CD1       -70.8740  -28.0930  -30.5430 C.3      11 LEU    0.0900
    163 CD2       -69.2460  -27.8840  -28.5990 C.3      11 LEU   -0.0900
    164 HN        -71.4310  -25.5380  -32.1900 H        11 LEU    0.0900
    165 HA        -71.9130  -24.7370  -29.4060 H        11 LEU   -0.2700
    166 HB1       -69.5720  -25.3500  -28.9090 H        11 LEU    0.0900
    167 HB2       -69.3730  -25.9230  -30.6110 H        11 LEU    0.0900
    168 HG        -71.2910  -27.2120  -28.6020 H        11 LEU    0.0900
    169 HD11      -70.6490  -27.5440  -31.4820 H        11 LEU   -0.2700
    170 HD12      -71.9670  -28.2940  -30.5020 H        11 LEU    0.0900
    171 HD13      -70.3180  -29.0540  -30.5500 H        11 LEU    0.0900
    172 HD21      -68.9850  -27.2790  -27.7040 H        11 LEU    0.0900
    173 HD22      -68.3680  -27.9130  -29.2780 H        11 LEU    0.5100
    174 HD23      -69.4990  -28.9140  -28.2700 H        11 LEU   -0.5100
    175 N         -70.8310  -23.1230  -31.8170 N.am     12 VAL   -0.4700
    176 CA        -70.2860  -21.8550  -32.3080 C.3      12 VAL    0.3100
    177 C         -70.6490  -20.7190  -31.3650 C.2      12 VAL    0.0700
    178 O         -69.7840  -20.0020  -30.9090 O.2      12 VAL    0.0900
    179 CB        -70.7960  -21.5020  -33.7180 C.3      12 VAL   -0.0900
    180 CG1       -69.9380  -22.1720  -34.7840 C.3      12 VAL    0.0900
    181 CG2       -72.2810  -21.8740  -33.8650 C.3      12 VAL   -0.2700
    182 HN        -71.3820  -23.6420  -32.4670 H        12 VAL    0.0900
    183 HA        -69.2100  -21.9440  -32.3180 H        12 VAL    0.0900
    184 HB        -70.7610  -20.4000  -33.8570 H        12 VAL    0.0900
    185 HG11      -70.1110  -23.2700  -34.7790 H        12 VAL   -0.2700
    186 HG12      -68.8620  -21.9820  -34.5800 H        12 VAL    0.0900
    187 HG13      -70.2040  -21.7760  -35.7880 H        12 VAL    0.0900
    188 HG21      -72.9080  -21.1930  -33.2490 H        12 VAL    0.0900
    189 HG22      -72.4450  -22.9170  -33.5190 H        12 VAL    0.5100
    190 HG23      -72.5920  -21.7780  -34.9270 H        12 VAL   -0.5100
    191 N         -71.9260  -20.5820  -31.0470 N.am     13 VAL   -0.4700
    192 CA        -72.3860  -19.5650  -30.1210 C.3      13 VAL    0.3100
    193 C         -71.6260  -19.6790  -28.8320 C.2      13 VAL    0.0700
    194 O         -71.1250  -18.6980  -28.2950 O.2      13 VAL    0.0900
    195 CB        -73.8560  -19.7700  -29.8160 C.3      13 VAL   -0.0900
    196 CG1       -74.2980  -18.8300  -28.7070 C.3      13 VAL    0.0900
    197 CG2       -74.6710  -19.6030  -31.0820 C.3      13 VAL   -0.2700
    198 HN        -72.6320  -21.1740  -31.4300 H        13 VAL    0.0900
    199 HA        -72.2250  -18.5980  -30.5740 H        13 VAL    0.0900
    200 HB        -74.0260  -20.8220  -29.4990 H        13 VAL    0.0900
    201 HG11      -73.9770  -17.7910  -28.9370 H        13 VAL   -0.2700
    202 HG12      -73.8370  -19.1380  -27.7440 H        13 VAL    0.0900
    203 HG13      -75.4050  -18.8470  -28.6150 H        13 VAL    0.0900
    204 HG21      -74.3520  -20.3460  -31.8430 H        13 VAL    0.0900
    205 HG22      -74.5190  -18.5830  -31.4980 H        13 VAL    0.5100
    206 HG23      -75.7490  -19.7600  -30.8620 H        13 VAL   -0.5100
    207 N         -71.5430  -20.9030  -28.3380 N.am     14 LEU   -0.4700
    208 CA        -70.8350  -21.1750  -27.1070 C.3      14 LEU    0.3100
    209 C         -69.3610  -20.8300  -27.2740 C.2      14 LEU    0.0700
    210 O         -68.8550  -19.9420  -26.5960 O.2      14 LEU    0.0900
    211 CB        -71.0210  -22.6320  -26.6920 C.3      14 LEU   -0.1800
    212 CG        -70.2840  -23.0100  -25.4160 C.3      14 LEU    0.0900
    213 CD1       -70.7330  -22.1400  -24.2500 C.3      14 LEU    0.0900
    214 CD2       -70.5250  -24.4800  -25.1340 C.3      14 LEU   -0.0900
    215 HN        -71.9610  -21.6890  -28.7890 H        14 LEU    0.0900
    216 HA        -71.2250  -20.5140  -26.3460 H        14 LEU   -0.2700
    217 HB1       -70.6560  -23.2820  -27.5150 H        14 LEU    0.0900
    218 HB2       -72.1050  -22.8200  -26.5400 H        14 LEU    0.0900
    219 HG        -69.1920  -22.8790  -25.5720 H        14 LEU    0.0900
    220 HD11      -71.8230  -22.2670  -24.0750 H        14 LEU   -0.2700
    221 HD12      -70.5330  -21.0710  -24.4760 H        14 LEU    0.0900
    222 HD13      -70.1900  -22.4340  -23.3260 H        14 LEU    0.0900
    223 HD21      -70.1500  -25.0980  -25.9780 H        14 LEU    0.0900
    224 HD22      -71.6130  -24.6680  -25.0140 H        14 LEU    0.5100
    225 HD23      -69.9900  -24.7810  -24.2080 H        14 LEU   -0.5100
    226 N         -68.6870  -21.5110  -28.1960 N.am     15 LEU   -0.4700
    227 CA        -67.2740  -21.2620  -28.5030 C.3      15 LEU    0.3100
    228 C         -66.8670  -19.7880  -28.7310 C.2      15 LEU    0.0700
    229 O         -65.7430  -19.3690  -28.4010 O.2      15 LEU    0.0900
    230 CB        -66.9090  -21.9840  -29.7790 C.3      15 LEU   -0.1800
    231 CG        -66.7170  -23.4750  -29.6570 C.3      15 LEU    0.0900
    232 CD1       -66.7610  -24.1260  -31.0600 C.3      15 LEU    0.0900
    233 CD2       -65.3950  -23.7050  -28.9260 C.3      15 LEU   -0.0900
    234 HN        -69.1190  -22.2340  -28.7280 H        15 LEU    0.0900
    235 HA        -66.6770  -21.6200  -27.6780 H        15 LEU   -0.2700
    236 HB1       -65.9640  -21.5460  -30.1620 H        15 LEU    0.0900
    237 HB2       -67.7170  -21.8010  -30.5180 H        15 LEU    0.0900
    238 HG        -67.5220  -23.9040  -29.0230 H        15 LEU    0.0900
    239 HD11      -65.9550  -23.7080  -31.7000 H        15 LEU   -0.2700
    240 HD12      -67.7400  -23.9180  -31.5420 H        15 LEU    0.0900
    241 HD13      -66.6120  -25.2230  -30.9730 H        15 LEU    0.0900
    242 HD21      -65.4290  -23.2390  -27.9180 H        15 LEU    0.0900
    243 HD22      -64.5610  -23.2490  -29.5010 H        15 LEU    0.5100
    244 HD23      -65.2130  -24.7950  -28.8070 H        15 LEU   -0.5100
    245 N         -67.7560  -19.0260  -29.3640 N.am     16 ILE   -0.4700
    246 CA        -67.5680  -17.5900  -29.5180 C.3      16 ILE    0.3100
    247 C         -67.7840  -16.8960  -28.1750 C.2      16 ILE    0.0700
    248 O         -66.8490  -16.3390  -27.6170 O.2      16 ILE    0.0900
    249 CB        -68.5230  -16.9800  -30.5580 C.3      16 ILE   -0.0900
    250 CG1       -68.2020  -17.4940  -31.9560 C.3      16 ILE    0.0900
    251 CG2       -68.3810  -15.5010  -30.5680 C.3      16 ILE   -0.2700
    252 CD        -69.1080  -16.9040  -33.0330 C.3      16 ILE    0.0900
    253 HN        -68.5890  -19.4020  -29.7610 H        16 ILE    0.0900
    254 HA        -66.5440  -17.4260  -29.8200 H        16 ILE    0.0900
    255 HB        -69.5700  -17.2510  -30.3040 H        16 ILE   -0.1800
    256 HG11      -68.3130  -18.5990  -31.9640 H        16 ILE    0.0900
    257 HG12      -67.1490  -17.2360  -32.1980 H        16 ILE    0.0900
    258 HG21      -67.3380  -15.2180  -30.8260 H        16 ILE   -0.2700
    259 HG22      -68.6190  -15.0910  -29.5630 H        16 ILE    0.0900
    260 HG23      -69.0650  -15.0600  -31.3230 H        16 ILE    0.0900
    261 HD1       -68.8760  -15.8290  -33.1800 H        16 ILE    0.0900
    262 HD2       -70.1710  -16.9990  -32.7250 H        16 ILE    0.5100
    263 HD3       -68.9480  -17.4370  -33.9940 H        16 ILE   -0.5100
    264 N         -69.0060  -16.9600  -27.6480 N.am     17 VAL   -0.4700
    265 CA        -69.3600  -16.2170  -26.4420 C.3      17 VAL    0.3100
    266 C         -68.4440  -16.5530  -25.2900 C.2      17 VAL    0.0700
    267 O         -67.8360  -15.6690  -24.7010 O.2      17 VAL    0.0900
    268 CB        -70.7970  -16.4920  -25.9890 C.3      17 VAL   -0.0900
    269 CG1       -71.0620  -15.8220  -24.6530 C.3      17 VAL    0.0900
    270 CG2       -71.7760  -16.0000  -27.0080 C.3      17 VAL   -0.2700
    271 HN        -69.7300  -17.5140  -28.0510 H        17 VAL    0.0900
    272 HA        -69.2380  -15.1670  -26.6590 H        17 VAL    0.0900
    273 HB        -70.9500  -17.5880  -25.8900 H        17 VAL    0.0900
    274 HG11      -70.7470  -14.7560  -24.6920 H        17 VAL   -0.2700
    275 HG12      -70.4860  -16.3330  -23.8520 H        17 VAL    0.0900
    276 HG13      -72.1460  -15.8630  -24.4180 H        17 VAL    0.0900
    277 HG21      -71.6080  -16.5130  -27.9780 H        17 VAL    0.0900
    278 HG22      -71.6480  -14.9060  -27.1580 H        17 VAL    0.5100
    279 HG23      -72.8120  -16.2120  -26.6680 H        17 VAL   -0.5100
    280 N         -68.3580  -17.8350  -24.9610 N.am     18 ALA   -0.4700
    281 CA        -67.5250  -18.2850  -23.8440 C.3      18 ALA    0.3100
    282 C         -66.0400  -18.0860  -24.1490 C.2      18 ALA    0.0700
    283 O         -65.2820  -17.6410  -23.2890 O.2      18 ALA    0.0900
    284 CB        -67.8150  -19.7450  -23.5020 C.3      18 ALA   -0.2700
    285 HN        -68.8530  -18.5460  -25.4540 H        18 ALA    0.0900
    286 HA        -67.7360  -17.6530  -22.9950 H        18 ALA    0.0900
    287 HB1       -67.6050  -20.3920  -24.3810 H        18 ALA    0.0900
    288 HB2       -68.8840  -19.8630  -23.2230 H        18 ALA    0.5100
    289 HB3       -67.1700  -20.0710  -22.6580 H        18 ALA   -0.5100
    290 N         -65.6330  -18.3870  -25.3810 N.am     19 GLY   -0.4700
    291 CA        -64.2280  -18.2330  -25.7910 C.3      19 GLY    0.3100
    292 C         -63.6880  -16.8090  -25.7210 C.2      19 GLY   -0.0200
    293 O         -62.5380  -16.5780  -25.3410 O.2      19 GLY    0.0900
    294 HN        -66.2590  -18.7300  -26.0770 H        19 GLY    0.0900
    295 HA1       -64.1520  -18.5790  -26.8110 H        19 GLY    0.5100
    296 HA2       -63.6340  -18.8570  -25.1390 H        19 GLY   -0.5100
    297 N         -64.5180  -15.8450  -26.0980 N.am     20 ASN   -0.4700
    298 CA        -64.1100  -14.4490  -26.0670 C.3      20 ASN    0.3100
    299 C         -64.2020  -13.8510  -24.6750 C.2      20 ASN    0.0700
    300 O         -63.3050  -13.1460  -24.2490 O.2      20 ASN    0.0900
    301 CB        -64.9240  -13.6410  -27.0810 C.3      20 ASN   -0.1800
    302 CG        -64.5060  -13.9450  -28.5330 C.2      20 ASN    0.0900
    303 ND2       -65.3430  -14.7250  -29.2540 N.am     20 ASN    0.0900
    304 OD1       -63.4370  -13.5000  -28.9950 O.2      20 ASN    0.5500
    305 HN        -65.4440  -16.0300  -26.4150 H        20 ASN   -0.5500
    306 HA        -63.0580  -14.4010  -26.3040 H        20 ASN   -0.6200
    307 HB1       -64.7720  -12.5580  -26.8880 H        20 ASN    0.3200
    308 HB2       -66.0010  -13.8860  -26.9620 H        20 ASN    0.3000
    309 HD21      -65.1220  -14.9550  -30.2020 H        20 ASN    0.5100
    310 HD22      -66.1830  -15.0730  -28.8380 H        20 ASN   -0.5100
    311 N         -65.2670  -14.1600  -23.9460 N.am     21 VAL   -0.4700
    312 CA        -65.4120  -13.7080  -22.5600 C.3      21 VAL    0.3100
    313 C         -64.2410  -14.1990  -21.7100 C.2      21 VAL    0.0700
    314 O         -63.8100  -13.5630  -20.7400 O.2      21 VAL    0.0900
    315 CB        -66.7360  -14.2210  -21.9300 C.3      21 VAL   -0.0900
    316 CG1       -66.8120  -13.8560  -20.4410 C.3      21 VAL    0.0900
    317 CG2       -67.9390  -13.6440  -22.6720 C.3      21 VAL   -0.2700
    318 HN        -66.0140  -14.7110  -24.3080 H        21 VAL    0.0900
    319 HA        -65.3960  -12.6280  -22.5600 H        21 VAL    0.0900
    320 HB        -66.7900  -15.3250  -22.0410 H        21 VAL    0.0900
    321 HG11      -66.5870  -12.7770  -20.3010 H        21 VAL   -0.2700
    322 HG12      -66.0680  -14.4510  -19.8680 H        21 VAL    0.0900
    323 HG13      -67.8320  -14.0600  -20.0540 H        21 VAL    0.0900
    324 HG21      -67.7430  -13.6310  -23.7660 H        21 VAL    0.0900
    325 HG22      -68.1300  -12.6040  -22.3330 H        21 VAL    0.5100
    326 HG23      -68.8370  -14.2710  -22.4800 H        21 VAL   -0.5100
    327 N         -63.7230  -15.3580  -22.0940 N.am     22 LEU   -0.4700
    328 CA        -62.5910  -15.9530  -21.4030 C.3      22 LEU    0.3100
    329 C         -61.3230  -15.1380  -21.6260 C.2      22 LEU    0.0700
    330 O         -60.4140  -15.1850  -20.7970 O.2      22 LEU    0.0900
    331 CB        -62.4040  -17.4030  -21.8730 C.3      22 LEU   -0.1800
    332 CG        -61.7870  -18.3720  -20.8720 C.3      22 LEU    0.0900
    333 CD1       -62.6810  -18.4860  -19.5990 C.3      22 LEU    0.0900
    334 CD2       -61.6030  -19.7310  -21.5600 C.3      22 LEU   -0.0900
    335 HN        -64.0850  -15.8690  -22.8690 H        22 LEU    0.0900
    336 HA        -62.7870  -15.9200  -20.3420 H        22 LEU   -0.2700
    337 HB1       -61.7530  -17.3850  -22.7720 H        22 LEU    0.0900
    338 HB2       -63.4010  -17.7980  -22.1580 H        22 LEU    0.0900
    339 HG        -60.7780  -18.0100  -20.5830 H        22 LEU    0.0900
    340 HD11      -63.7360  -18.6800  -19.8890 H        22 LEU   -0.2700
    341 HD12      -62.6400  -17.5380  -19.0220 H        22 LEU    0.0900
    342 HD13      -62.3280  -19.3260  -18.9630 H        22 LEU    0.0900
    343 HD21      -60.9320  -19.6260  -22.4390 H        22 LEU    0.0900
    344 HD22      -62.5850  -20.1160  -21.9080 H        22 LEU    0.5100
    345 HD23      -61.1470  -20.4550  -20.8510 H        22 LEU   -0.5100
    346 N         -61.2870  -14.3860  -22.7340 N.am     23 VAL   -0.4700
    347 CA        -60.1150  -13.5980  -23.1450 C.3      23 VAL    0.3100
    348 C         -60.1040  -12.2110  -22.4930 C.2      23 VAL    0.0700
    349 O         -59.0540  -11.7100  -22.0750 O.2      23 VAL    0.0900
    350 CB        -60.0530  -13.4130  -24.6950 C.3      23 VAL   -0.0900
    351 CG1       -58.7990  -12.6540  -25.0900 C.3      23 VAL    0.0900
    352 CG2       -60.1080  -14.7390  -25.4290 C.3      23 VAL   -0.2700
    353 HN        -62.0730  -14.3270  -23.3440 H        23 VAL    0.0900
    354 HA        -59.2320  -14.1170  -22.8000 H        23 VAL    0.0900
    355 HB        -60.9470  -12.8490  -25.0340 H        23 VAL    0.0900
    356 HG11      -57.9080  -13.1120  -24.6110 H        23 VAL   -0.2700
    357 HG12      -58.8760  -11.5960  -24.7560 H        23 VAL    0.0900
    358 HG13      -58.6670  -12.6890  -26.1920 H        23 VAL    0.0900
    359 HG21      -60.6950  -15.4760  -24.8410 H        23 VAL    0.0900
    360 HG22      -59.0810  -15.1350  -25.5710 H        23 VAL    0.5100
    361 HG23      -60.5980  -14.6030  -26.4170 H        23 VAL   -0.5100
    362 N         -61.2790  -11.5860  -22.4310 N.am     24 ILE   -0.4700
    363 CA        -61.4340  -10.2510  -21.8390 C.3      24 ILE    0.3100
    364 C         -61.1800  -10.2810  -20.3320 C.2      24 ILE    0.0700
    365 O         -60.6400   -9.3280  -19.7600 O.2      24 ILE    0.0900
    366 CB        -62.8560   -9.6780  -22.0840 C.3      24 ILE   -0.0900
    367 CG1       -63.1090   -9.4830  -23.5840 C.3      24 ILE    0.0900
    368 CG2       -63.0630   -8.3650  -21.3450 C.3      24 ILE   -0.2700
    369 CD        -64.5510   -9.0820  -23.9190 C.3      24 ILE    0.0900
    370 HN        -62.1130  -12.0000  -22.7880 H        24 ILE    0.0900
    371 HA        -60.6930   -9.6040  -22.2830 H        24 ILE    0.0900
    372 HB        -63.6110  -10.4150  -21.7330 H        24 ILE   -0.1800
    373 HG11      -62.8770  -10.4350  -24.1080 H        24 ILE    0.0900
    374 HG12      -62.4270   -8.6910  -23.9570 H        24 ILE    0.0900
    375 HG21      -62.2200   -7.6730  -21.5550 H        24 ILE   -0.2700
    376 HG22      -63.1070   -8.5490  -20.2500 H        24 ILE    0.0900
    377 HG23      -64.0070   -7.8850  -21.6830 H        24 ILE    0.0900
    378 HD1       -64.7490   -8.0440  -23.5730 H        24 ILE    0.0900
    379 HD2       -65.2620   -9.7670  -23.4090 H        24 ILE    0.5100
    380 HD3       -64.7100   -9.1260  -25.0180 H        24 ILE   -0.5100
    381 N         -61.5920  -11.3800  -19.6940 N.am     25 ALA   -0.4700
    382 CA        -61.4080  -11.5670  -18.2560 C.3      25 ALA    0.3100
    383 C         -59.9800  -11.9810  -17.9170 C.2      25 ALA    0.0700
    384 O         -59.4740  -11.6540  -16.8410 O.2      25 ALA    0.0900
    385 CB        -62.3710  -12.5980  -17.7460 C.3      25 ALA   -0.2700
    386 HN        -62.0460  -12.1270  -20.1740 H        25 ALA    0.0900
    387 HA        -61.5750  -10.6190  -17.7680 H        25 ALA    0.0900
    388 HB1       -62.1990  -13.5680  -18.2600 H        25 ALA    0.0900
    389 HB2       -63.4140  -12.2710  -17.9440 H        25 ALA    0.5100
    390 HB3       -62.2250  -12.7440  -16.6540 H        25 ALA   -0.5100
    391 N         -59.3380  -12.7110  -18.8340 N.am     26 ALA   -0.4700
    392 CA        -57.9460  -13.1410  -18.6720 C.3      26 ALA    0.3100
    393 C         -56.9920  -11.9660  -18.5520 C.2      26 ALA    0.0700
    394 O         -56.0080  -12.0110  -17.8030 O.2      26 ALA    0.0900
    395 CB        -57.5260  -14.0060  -19.8450 C.3      26 ALA   -0.2700
    396 HN        -59.7830  -13.0000  -19.6780 H        26 ALA    0.0900
    397 HA        -57.8690  -13.6960  -17.7480 H        26 ALA    0.0900
    398 HB1       -57.6160  -13.4340  -20.7920 H        26 ALA    0.0900
    399 HB2       -58.1800  -14.9020  -19.9070 H        26 ALA    0.5100
    400 HB3       -56.4680  -14.3230  -19.7220 H        26 ALA   -0.5100
    401 N         -57.2950  -10.9110  -19.3070 N.am     27 ILE   -0.4700
    402 CA        -56.4790   -9.6940  -19.3220 C.3      27 ILE    0.3100
    403 C         -56.9000   -8.7260  -18.2080 C.2      27 ILE    0.0700
    404 O         -56.0770   -7.9690  -17.6820 O.2      27 ILE    0.0900
    405 CB        -56.5740   -8.9590  -20.6750 C.3      27 ILE   -0.0900
    406 CG1       -56.3000   -9.9190  -21.8270 C.3      27 ILE    0.0900
    407 CG2       -55.5740   -7.8120  -20.7470 C.3      27 ILE   -0.2700
    408 CD        -56.2140   -9.2260  -23.1730 C.3      27 ILE    0.0900
    409 HN        -58.0940  -10.9040  -19.9020 H        27 ILE    0.0900
    410 HA        -55.4570   -9.9790  -19.1260 H        27 ILE    0.0900
    411 HB        -57.6020   -8.5580  -20.8010 H        27 ILE   -0.1800
    412 HG11      -57.1150  -10.6720  -21.8650 H        27 ILE    0.0900
    413 HG12      -55.3380  -10.4410  -21.6340 H        27 ILE    0.0900
    414 HG21      -54.5400   -8.2000  -20.6310 H        27 ILE   -0.2700
    415 HG22      -55.7750   -7.0850  -19.9310 H        27 ILE    0.0900
    416 HG23      -55.6540   -7.3030  -21.7300 H        27 ILE    0.0900
    417 HD1       -55.1670   -8.9190  -23.3780 H        27 ILE    0.0900
    418 HD2       -56.8560   -8.3200  -23.1740 H        27 ILE    0.5100
    419 HD3       -56.5450   -9.9190  -23.9770 H        27 ILE   -0.5100
    420 N         -58.1860   -8.7510  -17.8530 N.am     28 GLY   -0.4700
    421 CA        -58.7140   -7.9130  -16.7770 C.3      28 GLY    0.3100
    422 C         -58.2590   -8.3450  -15.3940 C.2      28 GLY   -0.0200
    423 O         -58.5360   -7.6500  -14.4180 O.2      28 GLY    0.0900
    424 HN        -58.8460   -9.3450  -18.3060 H        28 GLY    0.0900
    425 HA1       -59.7920   -7.9620  -16.8210 H        28 GLY    0.5100
    426 HA2       -58.3810   -6.9020  -16.9550 H        28 GLY   -0.5100
    427 N         -57.5660   -9.4870  -15.3070 N.am     29 SER   -0.4700
    428 CA        -57.0450   -9.9980  -14.0470 C.3      29 SER    0.3100
    429 C         -55.5350   -9.8160  -13.9930 C.2      29 SER    0.0700
    430 O         -55.0140   -9.1290  -13.1090 O.2      29 SER    0.0900
    431 CB        -57.4100  -11.4730  -13.8810 C.3      29 SER    0.0500
    432 OG        -58.8090  -11.6220  -13.7260 O.3      29 SER    0.0900
    433 HN        -57.3760  -10.0450  -16.1120 H        29 SER    0.0900
    434 HA        -57.4700   -9.4130  -13.2460 H        29 SER   -0.6600
    435 HB1       -56.9040  -11.8840  -12.9810 H        29 SER    0.4300
    436 HB2       -57.0860  -12.0430  -14.7780 H        29 SER    0.5100
    437 HG1       -59.1940  -11.4130  -14.5800 H        29 SER   -0.5100
    438 N         -54.8370  -10.4170  -14.9560 N.am     30 THR   -0.4700
    439 CA        -53.3800  -10.3360  -15.0180 C.3      30 THR    0.3100
    440 C         -52.9350   -9.0240  -15.6240 C.2      30 THR    0.0700
    441 O         -53.0940   -8.8130  -16.8230 O.2      30 THR    0.0900
    442 CB        -52.8020  -11.4510  -15.8940 C.3      30 THR    0.1400
    443 CG2       -51.3240  -11.6700  -15.5820 C.3      30 THR    0.0900
    444 OG1       -53.5530  -12.6630  -15.6990 O.3      30 THR   -0.6600
    445 HN        -55.2760  -10.9490  -15.6760 H        30 THR    0.4300
    446 HA        -53.0000  -10.4180  -14.0110 H        30 THR   -0.2700
    447 HB        -52.8630  -11.1590  -16.9650 H        30 THR    0.0900
    448 HG1       -54.1580  -12.7220  -16.4420 H        30 THR    0.0900
    449 HG21      -51.2080  -12.1270  -14.5770 H        30 THR    0.0900
    450 HG22      -50.7870  -10.6980  -15.5930 H        30 THR    0.5100
    451 HG23      -50.8750  -12.3520  -16.3360 H        30 THR   -0.5100
    452 N         -52.3520   -8.1430  -14.8080 N.am     31 GLN   -0.4700
    453 CA        -51.8250   -6.8770  -15.3270 C.3      31 GLN    0.3100
    454 C         -50.5000   -7.0850  -16.0660 C.2      31 GLN    0.0700
    455 O         -49.9910   -6.1740  -16.7160 O.2      31 GLN    0.0900
    456 CB        -51.6760   -5.8180  -14.2290 C.3      31 GLN   -0.1800
    457 CG        -50.6040   -6.1200  -13.1970 C.3      31 GLN    0.0900
    458 CD        -50.2580   -4.9100  -12.3590 C.2      31 GLN    0.0900
    459 NE2       -50.1000   -5.1180  -11.0600 N.am     31 GLN   -0.1800
    460 OE1       -50.1210   -3.8040  -12.8710 O.2      31 GLN    0.0900
    461 HN        -52.2500   -8.3020  -13.8300 H        31 GLN    0.0900
    462 HA        -52.5060   -6.5260  -16.0870 H        31 GLN    0.5500
    463 HB1       -52.6490   -5.7220  -13.7040 H        31 GLN   -0.5500
    464 HB2       -51.4310   -4.8480  -14.7130 H        31 GLN   -0.6200
    465 HG1       -49.6850   -6.4650  -13.7180 H        31 GLN    0.3200
    466 HG2       -50.9660   -6.9260  -12.5240 H        31 GLN    0.3000
    467 HE21      -49.8700   -4.3550  -10.4550 H        31 GLN    0.5100
    468 HE22      -50.2100   -6.0380  -10.6840 H        31 GLN   -0.5100
    469 N         -49.9500   -8.2940  -15.9660 N.am     32 ARG   -0.4700
    470 CA        -48.8360   -8.6870  -16.8080 C.3      32 ARG    0.3100
    471 C         -49.3130   -8.8600  -18.2480 C.2      32 ARG    0.0700
    472 O         -48.5300   -8.7770  -19.2000 O.2      32 ARG    0.0900
    473 CB        -48.2300   -9.9860  -16.3100 C.3      32 ARG   -0.1800
    474 CG        -47.0040  -10.4210  -17.0890 C.3      32 ARG    0.0900
    475 CD        -46.5880  -11.8130  -16.7090 C.3      32 ARG    0.0900
    476 NE        -45.4920  -12.2920  -17.5470 N.pl3    32 ARG   -0.1800
    477 CZ        -44.9930  -13.5240  -17.4930 C.cat    32 ARG    0.0900
    478 NH1       -45.4850  -14.4160  -16.6380 N.pl3    32 ARG    0.0900
    479 NH2       -43.9950  -13.8690  -18.2980 N.pl3    32 ARG    0.2000
    480 HN        -50.2750   -8.9760  -15.3160 H        32 ARG    0.0900
    481 HA        -48.1010   -7.8960  -16.7830 H        32 ARG    0.0900
    482 HB1       -48.9980  -10.7840  -16.3840 H        32 ARG   -0.7000
    483 HB2       -47.9460   -9.8580  -15.2440 H        32 ARG    0.4400
    484 HG1       -46.1690   -9.7200  -16.8760 H        32 ARG    0.6400
    485 HG2       -47.2310  -10.3910  -18.1750 H        32 ARG   -0.8000
    486 HD1       -47.4430  -12.5100  -16.8390 H        32 ARG    0.4600
    487 HD2       -46.2400  -11.8280  -15.6550 H        32 ARG    0.4600
    488 HE        -45.0910  -11.6530  -18.2040 H        32 ARG   -0.8000
    489 HH11      -46.3270  -14.2180  -16.1370 H        32 ARG    0.4600
    490 HH12      -45.0120  -15.2870  -16.4970 H        32 ARG    0.4600
    491 HH21      -43.6210  -13.2020  -18.9440 H        32 ARG    0.5100
    492 HH22      -43.6190  -14.7940  -18.2590 H        32 ARG   -0.5100
    493 N         -50.6040   -9.1280  -18.4050 N.am     33 LEU   -0.4700
    494 CA        -51.2300   -9.1380  -19.7200 C.3      33 LEU    0.3100
    495 C         -51.6170   -7.7310  -20.1410 C.2      33 LEU    0.0700
    496 O         -51.6940   -7.4430  -21.3390 O.2      33 LEU    0.0900
    497 CB        -52.4760  -10.0210  -19.7240 C.3      33 LEU   -0.1800
    498 CG        -52.2400  -11.5220  -19.7520 C.3      33 LEU    0.0900
    499 CD1       -53.5940  -12.2260  -19.7140 C.3      33 LEU    0.0900
    500 CD2       -51.4330  -11.9110  -20.9960 C.3      33 LEU   -0.0900
    501 HN        -51.2000   -9.3350  -17.6330 H        33 LEU    0.0900
    502 HA        -50.5070   -9.5090  -20.4300 H        33 LEU   -0.2700
    503 HB1       -53.0780   -9.7540  -20.6180 H        33 LEU    0.0900
    504 HB2       -53.0620   -9.7860  -18.8110 H        33 LEU    0.0900
    505 HG        -51.6310  -11.8250  -18.8740 H        33 LEU    0.0900
    506 HD11      -54.2700  -11.7970  -20.4840 H        33 LEU   -0.2700
    507 HD12      -54.0620  -12.0910  -18.7160 H        33 LEU    0.0900
    508 HD13      -53.4620  -13.3090  -19.9210 H        33 LEU    0.0900
    509 HD21      -50.3540  -11.7070  -20.8300 H        33 LEU    0.0900
    510 HD22      -51.7770  -11.3180  -21.8700 H        33 LEU    0.5100
    511 HD23      -51.5610  -12.9950  -21.2050 H        33 LEU   -0.5100
    512 N         -51.8580   -6.8570  -19.1590 N.am     34 GLN   -0.4700
    513 CA        -52.2690   -5.4730  -19.4220 C.3      34 GLN    0.3100
    514 C         -51.1620   -4.6790  -20.1160 C.2      34 GLN    0.0700
    515 O         -50.3890   -3.9690  -19.4800 O.2      34 GLN    0.0900
    516 CB        -52.7060   -4.7640  -18.1300 C.3      34 GLN   -0.1800
    517 CG        -54.0450   -5.2390  -17.5750 C.3      34 GLN    0.0900
    518 CD        -54.4740   -4.4640  -16.3370 C.2      34 GLN    0.0900
    519 NE2       -55.7500   -4.5890  -15.9760 N.am     34 GLN   -0.1800
    520 OE1       -53.6740   -3.7620  -15.7170 O.2      34 GLN    0.0900
    521 HN        -51.7680   -7.1080  -18.1990 H        34 GLN    0.0900
    522 HA        -53.0870   -5.4990  -20.1270 H        34 GLN    0.5500
    523 HB1       -52.7780   -3.6750  -18.3350 H        34 GLN   -0.5500
    524 HB2       -51.9260   -4.9330  -17.3570 H        34 GLN   -0.6200
    525 HG1       -53.9640   -6.3150  -17.3080 H        34 GLN    0.3200
    526 HG2       -54.8250   -5.1150  -18.3570 H        34 GLN    0.3000
    527 HE21      -56.0920   -4.1040  -15.1710 H        34 GLN    0.5100
    528 HE22      -56.3660   -5.1670  -16.5110 H        34 GLN   -0.5100
    529 N         -51.0880   -4.8210  -21.4350 N.am     35 THR   -0.4700
    530 CA        -50.1560   -4.0580  -22.2480 C.3      35 THR    0.3100
    531 C         -50.9460   -3.1930  -23.2400 C.2      35 THR    0.0700
    532 O         -52.1760   -3.1100  -23.1730 O.2      35 THR    0.0900
    533 CB        -49.1680   -4.9940  -22.9930 C.3      35 THR    0.1400
    534 CG2       -48.4610   -5.8910  -22.0080 C.3      35 THR    0.0900
    535 OG1       -49.8720   -5.8330  -23.9230 O.3      35 THR   -0.6600
    536 HN        -51.6710   -5.4620  -21.9280 H        35 THR    0.4300
    537 HA        -49.6150   -3.3890  -21.5960 H        35 THR   -0.2700
    538 HB        -48.4250   -4.3870  -23.5510 H        35 THR    0.0900
    539 HG1       -50.1120   -6.6250  -23.4360 H        35 THR    0.0900
    540 HG21      -49.2000   -6.5120  -21.4590 H        35 THR    0.0900
    541 HG22      -47.8990   -5.2750  -21.2730 H        35 THR    0.5100
    542 HG23      -47.7600   -6.5650  -22.5460 H        35 THR   -0.5100
    543 N         -50.2340   -2.5420  -24.1570 N.am     36 LEU   -0.4700
    544 CA        -50.8710   -1.7270  -25.1830 C.3      36 LEU    0.3100
    545 C         -51.4860   -2.6070  -26.2650 C.2      36 LEU    0.0700
    546 O         -52.6600   -2.4650  -26.6070 O.2      36 LEU    0.0900
    547 CB        -49.8540   -0.7550  -25.7950 C.3      36 LEU   -0.1800
    548 CG        -49.3300    0.3220  -24.8380 C.3      36 LEU    0.0900
    549 CD1       -48.1430    1.0490  -25.4660 C.3      36 LEU    0.0900
    550 CD2       -50.4460    1.2800  -24.4380 C.3      36 LEU   -0.0900
    551 HN        -49.2380   -2.5830  -24.1840 H        36 LEU    0.0900
    552 HA        -51.6820   -1.1820  -24.7240 H        36 LEU   -0.2700
    553 HB1       -50.3340   -0.2480  -26.6580 H        36 LEU    0.0900
    554 HB2       -48.9870   -1.3450  -26.1620 H        36 LEU    0.0900
    555 HG        -49.0130   -0.1530  -23.8850 H        36 LEU    0.0900
    556 HD11      -48.3980    1.3790  -26.4960 H        36 LEU   -0.2700
    557 HD12      -47.2670    0.3680  -25.5190 H        36 LEU    0.0900
    558 HD13      -47.8840    1.9440  -24.8610 H        36 LEU    0.0900
    559 HD21      -51.2640    0.7250  -23.9290 H        36 LEU    0.0900
    560 HD22      -50.8630    1.7740  -25.3420 H        36 LEU    0.5100
    561 HD23      -50.0530    2.0490  -23.7390 H        36 LEU   -0.5100
    562 N         -50.6960   -3.5400  -26.7900 N.am     37 THR   -0.4700
    563 CA        -51.1710   -4.4120  -27.8580 C.3      37 THR    0.3100
    564 C         -52.4110   -5.1740  -27.4240 C.2      37 THR    0.0700
    565 O         -53.3240   -5.3600  -28.2180 O.2      37 THR    0.0900
    566 CB        -50.0910   -5.3900  -28.3000 C.3      37 THR    0.1400
    567 CG2       -50.5140   -6.1090  -29.5660 C.3      37 THR    0.0900
    568 OG1       -48.8860   -4.6660  -28.5510 O.3      37 THR   -0.6600
    569 HN        -49.7580   -3.6820  -26.4840 H        37 THR    0.4300
    570 HA        -51.4690   -3.7880  -28.6860 H        37 THR   -0.2700
    571 HB        -49.9080   -6.1410  -27.5020 H        37 THR    0.0900
    572 HG1       -49.1290   -3.9370  -29.1250 H        37 THR    0.0900
    573 HG21      -50.6840   -5.3740  -30.3830 H        37 THR    0.0900
    574 HG22      -51.4580   -6.6660  -29.3880 H        37 THR    0.5100
    575 HG23      -49.7170   -6.8150  -29.8850 H        37 THR   -0.5100
    576 N         -52.4550   -5.5830  -26.1550 N.am     38 ASN   -0.4700
    577 CA        -53.5680   -6.3720  -25.6300 C.3      38 ASN    0.3100
    578 C         -54.8530   -5.5630  -25.4090 C.2      38 ASN    0.0700
    579 O         -55.9220   -6.1230  -25.1090 O.2      38 ASN    0.0900
    580 CB        -53.1640   -7.0770  -24.3280 C.3      38 ASN   -0.1800
    581 CG        -52.2430   -8.2720  -24.5580 C.2      38 ASN    0.0900
    582 ND2       -51.7890   -8.8700  -23.4630 N.am     38 ASN    0.0900
    583 OD1       -51.9350   -8.6530  -25.6930 O.2      38 ASN    0.5500
    584 HN        -51.7290   -5.3680  -25.5070 H        38 ASN   -0.5500
    585 HA        -53.8460   -7.0990  -26.3790 H        38 ASN   -0.6200
    586 HB1       -54.0810   -7.4340  -23.8130 H        38 ASN    0.3200
    587 HB2       -52.6370   -6.3500  -23.6740 H        38 ASN    0.3000
    588 HD21      -51.9300   -8.4470  -22.5680 H        38 ASN    0.5100
    589 HD22      -51.3060   -9.7430  -23.5330 H        38 ASN   -0.5100
    590 N         -54.7540   -4.2440  -25.5480 N.am     39 LEU   -0.4700
    591 CA        -55.9380   -3.3970  -25.4890 C.3      39 LEU    0.3100
    592 C         -56.7130   -3.4460  -26.8060 C.2      39 LEU    0.0700
    593 O         -57.9520   -3.4440  -26.8160 O.2      39 LEU    0.0900
    594 CB        -55.5440   -1.9630  -25.1490 C.3      39 LEU   -0.1800
    595 CG        -55.6020   -1.6080  -23.6660 C.3      39 LEU    0.0900
    596 CD1       -55.0080   -0.2190  -23.4020 C.3      39 LEU    0.0900
    597 CD2       -57.1020   -1.6350  -23.2740 C.3      39 LEU   -0.0900
    598 HN        -53.8820   -3.7830  -25.6940 H        39 LEU    0.0900
    599 HA        -56.5990   -3.7950  -24.7350 H        39 LEU   -0.2700
    600 HB1       -56.2260   -1.2780  -25.6960 H        39 LEU    0.0900
    601 HB2       -54.5050   -1.7950  -25.5040 H        39 LEU    0.0900
    602 HG        -55.0310   -2.3660  -23.0870 H        39 LEU    0.0900
    603 HD11      -55.4520    0.5240  -24.0970 H        39 LEU   -0.2700
    604 HD12      -53.9080   -0.2420  -23.5620 H        39 LEU    0.0900
    605 HD13      -55.2280    0.0950  -22.3600 H        39 LEU    0.0900
    606 HD21      -57.4810   -2.6790  -23.2840 H        39 LEU    0.0900
    607 HD22      -57.6930   -1.0370  -24.0000 H        39 LEU    0.5100
    608 HD23      -57.2340   -1.2190  -22.2520 H        39 LEU   -0.5100
    609 N         -55.9850   -3.5150  -27.9150 N.am     40 PHE   -0.4700
    610 CA        -56.6110   -3.7010  -29.2170 C.3      40 PHE    0.3100
    611 C         -57.2110   -5.0970  -29.3330 C.2      40 PHE    0.0700
    612 O         -58.2000   -5.3120  -30.0390 O.2      40 PHE    0.0900
    613 CB        -55.6030   -3.4620  -30.3520 C.3      40 PHE   -0.1800
    614 CG        -54.9490   -2.1110  -30.2940 C.ar     40 PHE    0.0900
    615 CD1       -55.7240   -0.9610  -30.2180 C.ar     40 PHE    0.0900
    616 CD2       -53.5640   -1.9890  -30.2950 C.ar     40 PHE    0.0000
    617 CE1       -55.1360    0.2820  -30.1450 C.ar     40 PHE   -0.1150
    618 CE2       -52.9690   -0.7460  -30.2220 C.ar     40 PHE    0.1150
    619 CZ        -53.7550    0.3920  -30.1450 C.ar     40 PHE   -0.1150
    620 HN        -54.9910   -3.4410  -27.9070 H        40 PHE    0.1150
    621 HA        -57.4330   -3.0050  -29.2940 H        40 PHE   -0.1150
    622 HB1       -56.1260   -3.5350  -31.3300 H        40 PHE    0.1150
    623 HB2       -54.7950   -4.2230  -30.2940 H        40 PHE   -0.1150
    624 HD1       -56.8000   -1.0420  -30.2150 H        40 PHE    0.1150
    625 HD2       -52.9490   -2.8740  -30.3530 H        40 PHE   -0.1150
    626 HE1       -55.7500    1.1680  -30.0860 H        40 PHE    0.1150
    627 HE2       -51.8930   -0.6610  -30.2260 H        40 PHE    0.5100
    628 HZ        -53.2920    1.3650  -30.0850 H        40 PHE   -0.5100
    629 N         -56.6110   -6.0490  -28.6280 N.am     41 ILE   -0.4700
    630 CA        -57.1180   -7.4090  -28.5960 C.3      41 ILE    0.3100
    631 C         -58.4800   -7.4600  -27.9210 C.2      41 ILE    0.0700
    632 O         -59.3370   -8.2730  -28.2820 O.2      41 ILE    0.0900
    633 CB        -56.1630   -8.3390  -27.8440 C.3      41 ILE   -0.0900
    634 CG1       -54.7710   -8.4070  -28.5390 C.3      41 ILE    0.0900
    635 CG2       -56.8050   -9.7240  -27.6860 C.3      41 ILE   -0.2700
    636 CD        -54.6930   -9.1350  -29.9120 C.3      41 ILE    0.0900
    637 HN        -55.7890   -5.8740  -28.0910 H        41 ILE    0.0900
    638 HA        -57.2350   -7.7430  -29.6170 H        41 ILE    0.0900
    639 HB        -55.9430   -7.9140  -26.8410 H        41 ILE   -0.1800
    640 HG11      -54.0760   -8.9250  -27.8460 H        41 ILE    0.0900
    641 HG12      -54.4220   -7.3650  -28.6910 H        41 ILE    0.0900
    642 HG21      -57.3430  -10.0050  -28.6160 H        41 ILE   -0.2700
    643 HG22      -57.5320   -9.7110  -26.8460 H        41 ILE    0.0900
    644 HG23      -56.0190  -10.4840  -27.4870 H        41 ILE    0.0900
    645 HD1       -55.3580   -8.6340  -30.6480 H        41 ILE    0.0900
    646 HD2       -55.0200  -10.1900  -29.8000 H        41 ILE    0.5100
    647 HD3       -53.6520   -9.1040  -30.2970 H        41 ILE   -0.5100
    648 N         -58.6800   -6.5850  -26.9390 N.am     42 THR   -0.4700
    649 CA        -59.9510   -6.5290  -26.2320 C.3      42 THR    0.3100
    650 C         -61.0430   -5.9700  -27.1240 C.2      42 THR    0.0700
    651 O         -62.2060   -6.4100  -27.0690 O.2      42 THR    0.0900
    652 CB        -59.8700   -5.6860  -24.9630 C.3      42 THR    0.1400
    653 CG2       -61.2240   -5.7270  -24.2110 C.3      42 THR    0.0900
    654 OG1       -58.8260   -6.1890  -24.1080 O.3      42 THR   -0.6600
    655 HN        -57.9790   -5.9390  -26.6450 H        42 THR    0.4300
    656 HA        -60.2330   -7.5420  -25.9850 H        42 THR   -0.2700
    657 HB        -59.6450   -4.6310  -25.2250 H        42 THR    0.0900
    658 HG1       -58.0140   -6.1260  -24.6160 H        42 THR    0.0900
    659 HG21      -61.5620   -6.7790  -24.0910 H        42 THR    0.0900
    660 HG22      -61.9930   -5.1700  -24.7870 H        42 THR    0.5100
    661 HG23      -61.1110   -5.2750  -23.2030 H        42 THR   -0.5100
    662 N         -60.6680   -4.9880  -27.9440 N.am     43 SER   -0.4700
    663 CA        -61.5810   -4.4570  -28.9780 C.3      43 SER    0.3100
    664 C         -62.0280   -5.5870  -29.9160 C.2      43 SER    0.0700
    665 O         -63.2240   -5.8260  -30.1440 O.2      43 SER    0.0900
    666 CB        -60.8860   -3.3340  -29.7930 C.3      43 SER    0.0500
    667 OG        -61.5400   -3.0370  -31.0500 O.3      43 SER    0.0900
    668 HN        -59.7630   -4.5710  -27.8970 H        43 SER    0.0900
    669 HA        -62.4600   -4.0720  -28.4830 H        43 SER   -0.6600
    670 HB1       -59.8430   -3.6460  -30.0160 H        43 SER    0.4300
    671 HB2       -60.8730   -2.4040  -29.1850 H        43 SER    0.5100
    672 HG1       -60.9500   -3.3540  -31.7370 H        43 SER   -0.5100
    673 N         -61.0350   -6.3020  -30.4310 N.am     44 LEU   -0.4700
    674 CA        -61.2820   -7.4150  -31.3270 C.3      44 LEU    0.3100
    675 C         -62.2640   -8.4000  -30.6630 C.2      44 LEU    0.0700
    676 O         -63.2190   -8.8680  -31.2890 O.2      44 LEU    0.0900
    677 CB        -59.9560   -8.1040  -31.6710 C.3      44 LEU   -0.1800
    678 CG        -59.7970   -8.5610  -33.1100 C.3      44 LEU    0.0900
    679 CD1       -59.9860   -7.4090  -34.0270 C.3      44 LEU    0.0900
    680 CD2       -58.4220   -9.1270  -33.3220 C.3      44 LEU   -0.0900
    681 HN        -60.0790   -6.1050  -30.2260 H        44 LEU    0.0900
    682 HA        -61.7550   -7.0340  -32.2200 H        44 LEU   -0.2700
    683 HB1       -59.8530   -8.9940  -31.0160 H        44 LEU    0.0900
    684 HB2       -59.1330   -7.3930  -31.4460 H        44 LEU    0.0900
    685 HG        -60.5530   -9.3440  -33.3360 H        44 LEU    0.0900
    686 HD11      -59.3560   -6.5540  -33.6990 H        44 LEU   -0.2700
    687 HD12      -61.0500   -7.0890  -34.0190 H        44 LEU    0.0900
    688 HD13      -59.6880   -7.6940  -35.0580 H        44 LEU    0.0900
    689 HD21      -58.2580   -9.9960  -32.6490 H        44 LEU    0.0900
    690 HD22      -57.6570   -8.3550  -33.0970 H        44 LEU    0.5100
    691 HD23      -58.3120   -9.4690  -34.3730 H        44 LEU   -0.5100
    692 N         -62.0350   -8.6710  -29.3820 N.am     45 ALA   -0.4700
    693 CA        -62.8470   -9.6100  -28.6420 C.3      45 ALA    0.3100
    694 C         -64.2810   -9.1110  -28.4860 C.2      45 ALA    0.0700
    695 O         -65.2300   -9.8910  -28.5550 O.2      45 ALA    0.0900
    696 CB        -62.2300   -9.8500  -27.2880 C.3      45 ALA   -0.2700
    697 HN        -61.2940   -8.2400  -28.8730 H        45 ALA    0.0900
    698 HA        -62.9000  -10.5290  -29.2050 H        45 ALA    0.0900
    699 HB1       -62.1670   -8.8960  -26.7210 H        45 ALA    0.0900
    700 HB2       -61.2030  -10.2600  -27.4080 H        45 ALA    0.5100
    701 HB3       -62.8520  -10.5670  -26.7100 H        45 ALA   -0.5100
    702 N         -64.4380   -7.8090  -28.2720 N.am     46 CYS   -0.4700
    703 CA        -65.7750   -7.2180  -28.1330 C.3      46 CYS    0.3100
    704 C         -66.5800   -7.3230  -29.4190 C.2      46 CYS    0.0700
    705 O         -67.8100   -7.4650  -29.4090 O.2      46 CYS    0.0900
    706 CB        -65.6690   -5.7570  -27.7480 C.3      46 CYS   -0.1100
    707 SG        -64.9800   -5.5510  -26.1220 S.3      46 CYS    0.0900
    708 HN        -63.6660   -7.1820  -28.1960 H        46 CYS    0.0900
    709 HA        -66.3090   -7.7690  -27.3720 H        46 CYS   -0.2300
    710 HB1       -66.6810   -5.3030  -27.7840 H        46 CYS    0.1600
    711 HB2       -65.0280   -5.2380  -28.4930 H        46 CYS    0.5100
    712 HG1       -63.8330   -6.1510  -26.4050 H        46 CYS   -0.5100
    713 N         -65.8610   -7.2390  -30.5360 N.am     47 ALA   -0.4700
    714 CA        -66.4560   -7.4340  -31.8520 C.3      47 ALA    0.3100
    715 C         -66.9790   -8.8650  -31.9700 C.2      47 ALA    0.0700
    716 O         -68.1580   -9.1100  -32.2220 O.2      47 ALA    0.0900
    717 CB        -65.4180   -7.1490  -32.9460 C.3      47 ALA   -0.2700
    718 HN        -64.8850   -7.0380  -30.5230 H        47 ALA    0.0900
    719 HA        -67.2970   -6.7640  -31.9450 H        47 ALA    0.0900
    720 HB1       -64.6420   -7.9440  -32.9520 H        47 ALA    0.0900
    721 HB2       -64.9260   -6.1730  -32.7530 H        47 ALA    0.5100
    722 HB3       -65.9140   -7.1290  -33.9400 H        47 ALA   -0.5100
    723 N         -66.0790   -9.8100  -31.7510 N.am     48 ASP   -0.4700
    724 CA        -66.4070  -11.2100  -31.8820 C.3      48 ASP    0.3100
    725 C         -67.4640  -11.5810  -30.8750 C.2      48 ASP    0.0700
    726 O         -68.3350  -12.3860  -31.1520 O.2      48 ASP    0.0900
    727 CB        -65.1600  -12.0680  -31.6860 C.3      48 ASP   -0.2800
    728 CG        -64.1060  -11.8470  -32.7700 C.2      48 ASP    0.0900
    729 OD1       -64.4340  -11.2940  -33.8560 O.co2    48 ASP    0.0900
    730 OD2       -62.9420  -12.2400  -32.5170 O.co2    48 ASP    0.6200
    731 HN        -65.1410   -9.6000  -31.4870 H        48 ASP   -0.7600
    732 HA        -66.8220  -11.3680  -32.8660 H        48 ASP   -0.7600
    733 HB1       -65.4540  -13.1390  -31.6970 H        48 ASP    0.5100
    734 HB2       -64.7060  -11.8230  -30.7020 H        48 ASP   -0.5100
    735 N         -67.4130  -10.9730  -29.7030 N.am     49 LEU   -0.4700
    736 CA        -68.4210  -11.2360  -28.6740 C.3      49 LEU    0.3100
    737 C         -69.8270  -10.8650  -29.1460 C.2      49 LEU    0.0700
    738 O         -70.7630  -11.6410  -29.0180 O.2      49 LEU    0.0900
    739 CB        -68.0910  -10.4650  -27.4060 C.3      49 LEU   -0.1800
    740 CG        -68.8160  -10.9390  -26.1660 C.3      49 LEU    0.0900
    741 CD1       -68.6540  -12.4400  -26.0270 C.3      49 LEU    0.0900
    742 CD2       -68.2650  -10.2130  -24.9360 C.3      49 LEU   -0.0900
    743 HN        -66.6970  -10.3200  -29.4690 H        49 LEU    0.0900
    744 HA        -68.4340  -12.2970  -28.4780 H        49 LEU   -0.2700
    745 HB1       -68.3480   -9.3980  -27.5720 H        49 LEU    0.0900
    746 HB2       -67.0000  -10.5490  -27.2230 H        49 LEU    0.0900
    747 HG        -69.8950  -10.6850  -26.2450 H        49 LEU    0.0900
    748 HD11      -67.5830  -12.7190  -26.1230 H        49 LEU   -0.2700
    749 HD12      -69.2280  -12.9590  -26.8250 H        49 LEU    0.0900
    750 HD13      -69.0190  -12.7700  -25.0310 H        49 LEU    0.0900
    751 HD21      -68.4090   -9.1170  -25.0420 H        49 LEU    0.0900
    752 HD22      -67.1780  -10.4190  -24.8300 H        49 LEU    0.5100
    753 HD23      -68.8010  -10.5540  -24.0240 H        49 LEU   -0.5100
    754 N         -69.9520   -9.6790  -29.7260 N.am     50 VAL   -0.4700
    755 CA        -71.2140   -9.2360  -30.3080 C.3      50 VAL    0.3100
    756 C         -71.7270  -10.1920  -31.4070 C.2      50 VAL    0.0700
    757 O         -72.9480  -10.4120  -31.5610 O.2      50 VAL    0.0900
    758 CB        -71.0590   -7.8280  -30.9210 C.3      50 VAL   -0.0900
    759 CG1       -72.4060   -7.3510  -31.5280 C.3      50 VAL    0.0900
    760 CG2       -70.5080   -6.8530  -29.8770 C.3      50 VAL   -0.2700
    761 HN        -69.1900   -9.0390  -29.7910 H        50 VAL    0.0900
    762 HA        -71.9590   -9.2260  -29.5270 H        50 VAL    0.0900
    763 HB        -70.2850   -7.8570  -31.7170 H        50 VAL    0.0900
    764 HG11      -73.2250   -7.4820  -30.7890 H        50 VAL   -0.2700
    765 HG12      -72.6460   -7.9480  -32.4340 H        50 VAL    0.0900
    766 HG13      -72.3390   -6.2740  -31.7960 H        50 VAL    0.0900
    767 HG21      -70.1740   -7.4090  -28.9750 H        50 VAL    0.0900
    768 HG22      -71.2980   -6.1330  -29.5780 H        50 VAL    0.5100
    769 HG23      -69.6380   -6.3030  -30.2960 H        50 VAL   -0.5100
    770 N         -70.7720  -10.7370  -32.1720 N.am     51 VAL   -0.4700
    771 CA        -71.0710  -11.6240  -33.2850 C.3      51 VAL    0.3100
    772 C         -71.8210  -12.8210  -32.7710 C.2      51 VAL    0.0700
    773 O         -72.9430  -13.0830  -33.1860 O.2      51 VAL    0.0900
    774 CB        -69.7980  -12.1090  -33.9800 C.3      51 VAL   -0.0900
    775 CG1       -70.1170  -13.1920  -34.9590 C.3      51 VAL    0.0900
    776 CG2       -69.1150  -10.9510  -34.6810 C.3      51 VAL   -0.2700
    777 HN        -69.8050  -10.5540  -32.0130 H        51 VAL    0.0900
    778 HA        -71.6910  -11.0800  -33.9830 H        51 VAL    0.0900
    779 HB        -69.0880  -12.4970  -33.2200 H        51 VAL    0.0900
    780 HG11      -70.9520  -12.8760  -35.6190 H        51 VAL   -0.2700
    781 HG12      -70.4220  -14.1130  -34.4170 H        51 VAL    0.0900
    782 HG13      -69.2280  -13.4060  -35.5890 H        51 VAL    0.0900
    783 HG21      -69.1660  -10.0380  -34.0500 H        51 VAL    0.0900
    784 HG22      -69.6210  -10.7410  -35.6480 H        51 VAL    0.5100
    785 HG23      -68.0470  -11.1970  -34.8630 H        51 VAL   -0.5100
    786 N         -71.2080  -13.5330  -31.8380 N.am     52 GLY   -0.4700
    787 CA        -71.8270  -14.7260  -31.2830 C.3      52 GLY    0.3100
    788 C         -73.0430  -14.4250  -30.4110 C.2      52 GLY   -0.0200
    789 O         -73.8280  -15.3140  -30.0990 O.2      52 GLY    0.0900
    790 HN        -70.3090  -13.2890  -31.4800 H        52 GLY    0.0900
    791 HA1       -71.0850  -15.2350  -30.6840 H        52 GLY    0.5100
    792 HA2       -72.1340  -15.3530  -32.1080 H        52 GLY   -0.5100
    793 N         -73.2140  -13.1730  -30.0110 N.am     53 LEU   -0.4700
    794 CA        -74.3080  -12.8180  -29.1250 C.3      53 LEU    0.3100
    795 C         -75.5300  -12.2910  -29.8620 C.2      53 LEU    0.0700
    796 O         -76.6610  -12.3610  -29.3580 O.2      53 LEU    0.0900
    797 CB        -73.8510  -11.7580  -28.1380 C.3      53 LEU   -0.1800
    798 CG        -72.9790  -12.2750  -27.0080 C.3      53 LEU    0.0900
    799 CD1       -72.3080  -11.0950  -26.3090 C.3      53 LEU    0.0900
    800 CD2       -73.8140  -13.1480  -26.0380 C.3      53 LEU   -0.0900
    801 HN        -72.6090  -12.4320  -30.2950 H        53 LEU    0.0900
    802 HA        -74.6230  -13.7090  -28.6030 H        53 LEU   -0.2700
    803 HB1       -74.7520  -11.2850  -27.6930 H        53 LEU    0.0900
    804 HB2       -73.2780  -10.9870  -28.6950 H        53 LEU    0.0900
    805 HG        -72.2030  -12.9570  -27.4160 H        53 LEU    0.0900
    806 HD11      -73.0790  -10.4100  -25.8940 H        53 LEU   -0.2700
    807 HD12      -71.6860  -10.5310  -27.0350 H        53 LEU    0.0900
    808 HD13      -71.6720  -11.4610  -25.4750 H        53 LEU    0.0900
    809 HD21      -74.2460  -14.0160  -26.5810 H        53 LEU    0.0900
    810 HD22      -74.6450  -12.5470  -25.6100 H        53 LEU    0.5100
    811 HD23      -73.1660  -13.5280  -25.2200 H        53 LEU   -0.5100
    812 N         -75.3080  -11.7230  -31.0460 N.am     54 LEU   -0.4700
    813 CA        -76.4050  -11.0990  -31.8160 C.3      54 LEU    0.3100
    814 C         -76.4440  -11.5810  -33.2610 C.2      54 LEU    0.0700
    815 O         -77.4540  -12.0880  -33.7380 O.2      54 LEU    0.0900
    816 CB        -76.2670   -9.5730  -31.7890 C.3      54 LEU   -0.1800
    817 CG        -76.2630   -8.9740  -30.3680 C.3      54 LEU    0.0900
    818 CD1       -76.0390   -7.4380  -30.3950 C.3      54 LEU    0.0900
    819 CD2       -77.5570   -9.3850  -29.6150 C.3      54 LEU   -0.0900
    820 HN        -74.4030  -11.6940  -31.4630 H        54 LEU    0.0900
    821 HA        -77.3420  -11.4010  -31.3710 H        54 LEU   -0.2700
    822 HB1       -77.1140   -9.1310  -32.3560 H        54 LEU    0.0900
    823 HB2       -75.3160   -9.2960  -32.2910 H        54 LEU    0.0900
    824 HG        -75.4520   -9.4480  -29.7750 H        54 LEU    0.0900
    825 HD11      -76.9330   -6.9290  -30.8130 H        54 LEU   -0.2700
    826 HD12      -75.1620   -7.1940  -31.0300 H        54 LEU    0.0900
    827 HD13      -75.8690   -7.0620  -29.3630 H        54 LEU    0.0900
    828 HD21      -77.7130  -10.4830  -29.6950 H        54 LEU    0.0900
    829 HD22      -78.4340   -8.8700  -30.0620 H        54 LEU    0.5100
    830 HD23      -77.4730   -9.1170  -28.5410 H        54 LEU   -0.5100
    831 N         -75.3150  -11.4580  -33.9430 N.am     55 VAL   -0.4700
    832 CA        -75.2360  -11.8690  -35.3430 C.3      55 VAL    0.3100
    833 C         -75.5740  -13.3560  -35.5950 C.2      55 VAL    0.0700
    834 O         -76.4430  -13.6640  -36.4150 O.2      55 VAL    0.0900
    835 CB        -73.8310  -11.5960  -35.9400 C.3      55 VAL   -0.0900
    836 CG1       -73.8770  -11.8290  -37.4440 C.3      55 VAL    0.0900
    837 CG2       -73.3520  -10.1810  -35.6070 C.3      55 VAL   -0.2700
    838 HN        -74.4820  -11.0850  -33.5410 H        55 VAL    0.0900
    839 HA        -75.9850  -11.3190  -35.8930 H        55 VAL    0.0900
    840 HB        -73.0880  -12.2800  -35.4770 H        55 VAL    0.0900
    841 HG11      -74.7350  -11.2810  -37.8890 H        55 VAL   -0.2700
    842 HG12      -74.0000  -12.9130  -37.6550 H        55 VAL    0.0900
    843 HG13      -72.9400  -11.4610  -37.9130 H        55 VAL    0.0900
    844 HG21      -73.2940  -10.0470  -34.5050 H        55 VAL    0.0900
    845 HG22      -74.0640   -9.4340  -36.0180 H        55 VAL    0.5100
    846 HG23      -72.3420  -10.0130  -36.0380 H        55 VAL   -0.5100
    847 N         -74.8620  -14.2590  -34.9050 N.am     56 VAL   -0.4700
    848 CA        -74.9920  -15.7190  -35.1170 C.3      56 VAL    0.3100
    849 C         -76.3480  -16.3330  -34.6910 C.2      56 VAL    0.0700
    850 O         -76.9480  -17.0670  -35.4730 O.2      56 VAL    0.0900
    851 CB        -73.8060  -16.5040  -34.4810 C.3      56 VAL   -0.0900
    852 CG1       -74.0800  -17.9900  -34.5170 C.3      56 VAL    0.0900
    853 CG2       -72.5100  -16.2340  -35.2680 C.3      56 VAL   -0.2700
    854 HN        -74.2060  -13.9830  -34.2080 H        56 VAL    0.0900
    855 HA        -75.0250  -15.8950  -36.1830 H        56 VAL    0.0900
    856 HB        -73.6690  -16.1780  -33.4280 H        56 VAL    0.0900
    857 HG11      -74.7140  -18.2400  -35.3930 H        56 VAL   -0.2700
    858 HG12      -74.6140  -18.2970  -33.5920 H        56 VAL    0.0900
    859 HG13      -73.1230  -18.5490  -34.5990 H        56 VAL    0.0900
    860 HG21      -72.2720  -15.1490  -35.2500 H        56 VAL    0.0900
    861 HG22      -72.6360  -16.5530  -36.3240 H        56 VAL    0.5100
    862 HG23      -71.6650  -16.7900  -34.8070 H        56 VAL   -0.5100
    863 N         -76.8270  -16.0510  -33.4650 N.am     57 PRO   -0.2900
    864 CA        -78.1480  -16.5030  -33.0330 C.3      57 PRO    0.0000
    865 C         -79.2730  -16.1760  -34.0090 C.2      57 PRO    0.0900
    866 O         -80.0840  -17.0530  -34.3250 O.2      57 PRO    0.0900
    867 CB        -78.3740  -15.7460  -31.7330 C.3      57 PRO    0.0200
    868 CG        -77.0190  -15.4750  -31.2100 C.3      57 PRO    0.0900
    869 CD        -76.1550  -15.2700  -32.4110 C.3      57 PRO   -0.1800
    870 HA        -78.1640  -17.5770  -32.9370 H        57 PRO    0.0900
    871 HB1       -78.9580  -16.3620  -31.0150 H        57 PRO    0.0900
    872 HB2       -78.9220  -14.7980  -31.9190 H        57 PRO   -0.1800
    873 HG1       -77.0220  -14.5670  -30.5710 H        57 PRO    0.0900
    874 HG2       -76.6540  -16.3350  -30.6080 H        57 PRO    0.0900
    875 HD1       -76.1100  -14.2000  -32.7020 H        57 PRO    0.5100
    876 HD2       -75.1290  -15.6610  -32.2450 H        57 PRO   -0.5100
    877 N         -79.3350  -14.9280  -34.4780 N.am     58 PHE   -0.4700
    878 CA        -80.3560  -14.5400  -35.4510 C.3      58 PHE    0.3100
    879 C         -80.0780  -15.1120  -36.8550 C.2      58 PHE    0.0700
    880 O         -80.9850  -15.5030  -37.5920 O.2      58 PHE    0.0900
    881 CB        -80.4770  -13.0270  -35.4580 C.3      58 PHE   -0.1800
    882 CG        -81.1550  -12.5000  -34.2360 C.ar     58 PHE    0.0900
    883 CD1       -82.5360  -12.3970  -34.1860 C.ar     58 PHE    0.0900
    884 CD2       -80.4270  -12.1390  -33.1180 C.ar     58 PHE    0.0000
    885 CE1       -83.1740  -11.9100  -33.0540 C.ar     58 PHE   -0.1150
    886 CE2       -81.0580  -11.6450  -31.9880 C.ar     58 PHE    0.1150
    887 CZ        -82.4310  -11.5360  -31.9580 C.ar     58 PHE   -0.1150
    888 HN        -78.6990  -14.2160  -34.1930 H        58 PHE    0.1150
    889 HA        -81.2910  -14.9980  -35.1670 H        58 PHE   -0.1150
    890 HB1       -81.0770  -12.7070  -36.3370 H        58 PHE    0.1150
    891 HB2       -79.4640  -12.5740  -35.5010 H        58 PHE   -0.1150
    892 HD1       -83.1230  -12.7000  -35.0410 H        58 PHE    0.1150
    893 HD2       -79.3520  -12.2440  -33.1260 H        58 PHE   -0.1150
    894 HE1       -84.2500  -11.8250  -33.0340 H        58 PHE    0.1150
    895 HE2       -80.4740  -11.3460  -31.1300 H        58 PHE    0.5100
    896 HZ        -82.9240  -11.1560  -31.0750 H        58 PHE   -0.5100
    897 N         -78.8030  -15.1960  -37.2050 N.am     59 GLY   -0.4700
    898 CA        -78.4040  -15.8500  -38.4430 C.3      59 GLY    0.3100
    899 C         -78.8390  -17.3020  -38.4280 C.2      59 GLY   -0.0200
    900 O         -79.1220  -17.9050  -39.4610 O.2      59 GLY    0.0900
    901 HN        -78.0680  -14.8210  -36.6440 H        59 GLY    0.0900
    902 HA1       -77.3290  -15.7920  -38.5320 H        59 GLY    0.5100
    903 HA2       -78.8740  -15.3370  -39.2700 H        59 GLY   -0.5100
    904 N         -78.8940  -17.8730  -37.2340 N.am     60 ALA   -0.4700
    905 CA        -79.2480  -19.2700  -37.0900 C.3      60 ALA    0.3100
    906 C         -80.7370  -19.4750  -37.2990 C.2      60 ALA    0.0700
    907 O         -81.1240  -20.3890  -38.0240 O.2      60 ALA    0.0900
    908 CB        -78.8380  -19.7770  -35.7460 C.3      60 ALA   -0.2700
    909 HN        -78.6990  -17.3750  -36.3930 H        60 ALA    0.0900
    910 HA        -78.7470  -19.8230  -37.8700 H        60 ALA    0.0900
    911 HB1       -79.3480  -19.1970  -34.9460 H        60 ALA    0.0900
    912 HB2       -77.7400  -19.6650  -35.6180 H        60 ALA    0.5100
    913 HB3       -79.1190  -20.8470  -35.6440 H        60 ALA   -0.5100
    914 N         -81.5700  -18.6290  -36.6760 N.am     61 THR   -0.4700
    915 CA        -83.0380  -18.7240  -36.8130 C.3      61 THR    0.3100
    916 C         -83.4580  -18.5170  -38.2660 C.2      61 THR    0.0700
    917 O         -84.4460  -19.0690  -38.7370 O.2      61 THR    0.0900
    918 CB        -83.7490  -17.6800  -35.9760 C.3      61 THR    0.1400
    919 CG2       -83.1920  -17.6660  -34.5720 C.3      61 THR    0.0900
    920 OG1       -83.5770  -16.3940  -36.5780 O.3      61 THR   -0.6600
    921 HN        -81.2330  -17.8960  -36.0900 H        61 THR    0.4300
    922 HA        -83.3330  -19.7140  -36.5000 H        61 THR   -0.2700
    923 HB        -84.8340  -17.9130  -35.9210 H        61 THR    0.0900
    924 HG1       -82.6700  -16.3670  -36.8900 H        61 THR    0.0900
    925 HG21      -82.6140  -16.7330  -34.4000 H        61 THR    0.0900
    926 HG22      -82.5140  -18.5340  -34.4250 H        61 THR    0.5100
    927 HG23      -84.0220  -17.7100  -33.8350 H        61 THR   -0.5100
    928 N         -82.6880  -17.6970  -38.9740 N.am     62 LEU   -0.4700
    929 CA        -82.9390  -17.4540  -40.3770 C.3      62 LEU    0.3100
    930 C         -82.5900  -18.6920  -41.1760 C.2      62 LEU    0.0700
    931 O         -83.4280  -19.2120  -41.9110 O.2      62 LEU    0.0900
    932 CB        -82.1350  -16.2410  -40.8660 C.3      62 LEU   -0.1800
    933 CG        -82.2880  -15.8070  -42.3330 C.3      62 LEU    0.0900
    934 CD1       -83.7340  -15.6080  -42.7760 C.3      62 LEU    0.0900
    935 CD2       -81.4860  -14.5310  -42.5410 C.3      62 LEU   -0.0900
    936 HN        -81.9100  -17.2190  -38.5740 H        62 LEU    0.0900
    937 HA        -83.9970  -17.2790  -40.5020 H        62 LEU   -0.2700
    938 HB1       -81.0620  -16.4680  -40.6990 H        62 LEU    0.0900
    939 HB2       -82.4250  -15.3760  -40.2340 H        62 LEU    0.0900
    940 HG        -81.8270  -16.5840  -42.9780 H        62 LEU    0.0900
    941 HD11      -84.2710  -14.9600  -42.0500 H        62 LEU   -0.2700
    942 HD12      -84.2530  -16.5900  -42.8260 H        62 LEU    0.0900
    943 HD13      -83.7610  -15.1200  -43.7740 H        62 LEU    0.0900
    944 HD21      -80.4140  -14.7130  -42.3130 H        62 LEU    0.0900
    945 HD22      -81.8610  -13.7340  -41.8640 H        62 LEU    0.5100
    946 HD23      -81.5720  -14.1970  -43.5970 H        62 LEU   -0.5100
    947 N         -81.3620  -19.1820  -41.0180 N.am     63 VAL   -0.4700
    948 CA        -80.9090  -20.3230  -41.8230 C.3      63 VAL    0.3100
    949 C         -81.7380  -21.5770  -41.5240 C.2      63 VAL    0.0700
    950 O         -82.2540  -22.2250  -42.4430 O.2      63 VAL    0.0900
    951 CB        -79.4050  -20.6020  -41.6380 C.3      63 VAL   -0.0900
    952 CG1       -78.9910  -21.8310  -42.4400 C.3      63 VAL    0.0900
    953 CG2       -78.6140  -19.4170  -42.1200 C.3      63 VAL   -0.2700
    954 HN        -80.7100  -18.8070  -40.3630 H        63 VAL    0.0900
    955 HA        -81.1180  -20.0970  -42.8580 H        63 VAL    0.0900
    956 HB        -79.1920  -20.7740  -40.5610 H        63 VAL    0.0900
    957 HG11      -79.3550  -21.7440  -43.4860 H        63 VAL   -0.2700
    958 HG12      -79.4310  -22.7450  -41.9860 H        63 VAL    0.0900
    959 HG13      -77.8840  -21.9170  -42.4550 H        63 VAL    0.0900
    960 HG21      -79.0150  -18.4820  -41.6720 H        63 VAL    0.0900
    961 HG22      -78.6860  -19.3390  -43.2260 H        63 VAL    0.5100
    962 HG23      -77.5500  -19.5260  -41.8220 H        63 VAL   -0.5100
    963 N         -81.8840  -21.8820  -40.2330 N.am     64 VAL   -0.4700
    964 CA        -82.6390  -23.0470  -39.7750 C.3      64 VAL    0.3100
    965 C         -84.0800  -22.9760  -40.2720 C.2      64 VAL    0.0700
    966 O         -84.5190  -23.8190  -41.0550 O.2      64 VAL    0.0900
    967 CB        -82.6510  -23.1700  -38.2150 C.3      64 VAL   -0.0900
    968 CG1       -83.6560  -24.2500  -37.7550 C.3      64 VAL    0.0900
    969 CG2       -81.2480  -23.4710  -37.6570 C.3      64 VAL   -0.2700
    970 HN        -81.4810  -21.3200  -39.5140 H        64 VAL    0.0900
    971 HA        -82.1810  -23.9230  -40.2100 H        64 VAL    0.0900
    972 HB        -82.9380  -22.1910  -37.7720 H        64 VAL    0.0900
    973 HG11      -83.4890  -25.1920  -38.3190 H        64 VAL   -0.2700
    974 HG12      -84.6950  -23.9040  -37.9420 H        64 VAL    0.0900
    975 HG13      -83.5200  -24.4570  -36.6720 H        64 VAL    0.0900
    976 HG21      -80.5090  -22.7570  -38.0800 H        64 VAL    0.0900
    977 HG22      -80.9450  -24.5030  -37.9360 H        64 VAL    0.5100
    978 HG23      -81.2500  -23.3680  -36.5520 H        64 VAL   -0.5100
    979 N         -84.8060  -21.9490  -39.8310 N.am     65 ARG   -0.4700
    980 CA        -86.2120  -21.8020  -40.2020 C.3      65 ARG    0.3100
    981 C         -86.4170  -21.4570  -41.6770 C.2      65 ARG    0.0700
    982 O         -87.5580  -21.5320  -42.1720 O.2      65 ARG    0.0900
    983 CB        -86.8890  -20.7550  -39.3110 C.3      65 ARG   -0.1800
    984 CG        -87.0060  -21.2010  -37.8550 C.3      65 ARG    0.0900
    985 CD        -87.7970  -22.5200  -37.7140 C.3      65 ARG    0.0900
    986 NE        -88.9510  -22.5510  -38.6240 N.pl3    65 ARG   -0.1800
    987 CZ        -90.0790  -21.8580  -38.4470 C.cat    65 ARG    0.0900
    988 NH1       -90.2370  -21.0790  -37.3770 N.pl3    65 ARG    0.0900
    989 NH2       -91.0610  -21.9390  -39.3430 N.pl3    65 ARG    0.2000
    990 HN        -84.4280  -21.2430  -39.2360 H        65 ARG    0.0900
    991 HA        -86.6930  -22.7620  -40.0860 H        65 ARG    0.0900
    992 HB1       -87.9070  -20.5550  -39.7060 H        65 ARG   -0.7000
    993 HB2       -86.2960  -19.8160  -39.3510 H        65 ARG    0.4400
    994 HG1       -87.5210  -20.4060  -37.2740 H        65 ARG    0.6400
    995 HG2       -85.9860  -21.3450  -37.4380 H        65 ARG   -0.8000
    996 HD1       -88.1790  -22.6230  -36.6760 H        65 ARG    0.4600
    997 HD2       -87.1420  -23.3820  -37.9650 H        65 ARG    0.4600
    998 HE        -88.8870  -23.1310  -39.4350 H        65 ARG   -0.8000
    999 HH11      -89.5070  -21.0100  -36.6970 H        65 ARG    0.4600
   1000 HH12      -91.0860  -20.5650  -37.2530 H        65 ARG    0.4600
   1001 HH21      -90.9540  -22.5200  -40.1500 H        65 ARG    0.5100
   1002 HH22      -91.9060  -21.4200  -39.2080 H        65 ARG   -0.5100
   1003 N         -85.3150  -21.0920  -42.3660 N.am     66 GLY   -0.4700
   1004 CA        -85.3360  -20.6670  -43.7800 C.3      66 GLY    0.3100
   1005 C         -86.1660  -19.4090  -44.0210 C.2      66 GLY   -0.0200
   1006 O         -86.7140  -19.2180  -45.0980 O.2      66 GLY    0.0900
   1007 HN        -84.4160  -21.0940  -41.9370 H        66 GLY    0.0900
   1008 HA1       -85.7520  -21.4770  -44.3610 H        66 GLY    0.5100
   1009 HA2       -84.3170  -20.4770  -44.0820 H        66 GLY   -0.5100
   1010 N         -86.2620  -18.5530  -43.0050 N.am     67 THR   -0.4700
   1011 CA        -87.1220  -17.3710  -43.0470 C.3      67 THR    0.3100
   1012 C         -86.7990  -16.4340  -41.8580 C.2      67 THR    0.0700
   1013 O         -86.2910  -16.8690  -40.8060 O.2      67 THR    0.0900
   1014 CB        -88.6550  -17.7620  -43.0920 C.3      67 THR    0.1400
   1015 CG2       -89.0200  -18.7390  -41.9930 C.3      67 THR    0.0900
   1016 OG1       -89.4820  -16.6040  -42.9400 O.3      67 THR   -0.6600
   1017 HN        -85.7460  -18.6820  -42.1630 H        67 THR    0.4300
   1018 HA        -86.8580  -16.8030  -43.9280 H        67 THR   -0.2700
   1019 HB        -88.8880  -18.2400  -44.0670 H        67 THR    0.0900
   1020 HG1       -89.3800  -16.0970  -43.7490 H        67 THR    0.0900
   1021 HG21      -88.3670  -18.5790  -41.1080 H        67 THR    0.0900
   1022 HG22      -88.8810  -19.7810  -42.3520 H        67 THR    0.5100
   1023 HG23      -90.0760  -18.5860  -41.6860 H        67 THR   -0.5100
   1024 N         -87.0570  -15.1400  -42.0510 N.am     68 TRP   -0.4700
   1025 CA        -86.8730  -14.1510  -40.9990 C.3      68 TRP    0.3100
   1026 C         -88.1740  -14.0160  -40.1690 C.2      68 TRP    0.0700
   1027 O         -89.2610  -13.7940  -40.7020 O.2      68 TRP    0.0900
   1028 CB        -86.4310  -12.8060  -41.5940 C.3      68 TRP   -0.1800
   1029 CG        -85.9900  -11.8260  -40.5580 C.ar     68 TRP    0.0900
   1030 CD1       -86.7120  -10.7900  -40.0530 C.ar     68 TRP    0.0900
   1031 CD2       -84.7290  -11.8080  -39.8860 C.ar     68 TRP   -0.0300
   1032 CE2       -84.7600  -10.7250  -38.9800 C.ar     68 TRP   -0.1500
   1033 CE3       -83.5660  -12.5940  -39.9740 C.ar     68 TRP    0.2200
   1034 NE1       -85.9830  -10.1250  -39.1080 N.ar     68 TRP   -0.5100
   1035 CZ2       -83.6680  -10.4050  -38.1490 C.ar     68 TRP    0.3700
   1036 CZ3       -82.4760  -12.2760  -39.1460 C.ar     68 TRP    0.2400
   1037 CH2       -82.5400  -11.1860  -38.2490 C.ar     68 TRP    0.1100
   1038 HN        -87.3880  -14.7920  -42.9250 H        68 TRP   -0.2500
   1039 HA        -86.1240  -14.5250  -40.3160 H        68 TRP    0.1700
   1040 HB1       -87.2820  -12.3640  -42.1540 H        68 TRP   -0.2000
   1041 HB2       -85.5860  -12.9830  -42.2920 H        68 TRP    0.1400
   1042 HD1       -87.7160  -10.5310  -40.3540 H        68 TRP   -0.2700
   1043 HE1       -86.2860   -9.3450  -38.6060 H        68 TRP    0.1600
   1044 HE3       -83.4940  -13.4280  -40.6560 H        68 TRP   -0.1400
   1045 HZ2       -83.6980   -9.5790  -37.4540 H        68 TRP    0.1400
   1046 HZ3       -81.5780  -12.8720  -39.1970 H        68 TRP    0.5100
   1047 HH2       -81.6850  -10.9600  -37.6280 H        68 TRP   -0.5100
   1048 N         -88.0560  -14.1650  -38.8530 N.am     69 LEU   -0.4700
   1049 CA        -89.2350  -14.2210  -37.9860 C.3      69 LEU    0.3100
   1050 C         -89.3210  -13.0290  -37.0540 C.2      69 LEU    0.0700
   1051 O         -90.1630  -13.0070  -36.1550 O.2      69 LEU    0.0900
   1052 CB        -89.2210  -15.4960  -37.1330 C.3      69 LEU   -0.1800
   1053 CG        -88.8560  -16.7910  -37.8520 C.3      69 LEU    0.0900
   1054 CD1       -88.5180  -17.8850  -36.8500 C.3      69 LEU    0.0900
   1055 CD2       -90.0070  -17.1890  -38.7630 C.3      69 LEU   -0.0900
   1056 HN        -87.1710  -14.2450  -38.4020 H        69 LEU    0.0900
   1057 HA        -90.1130  -14.1990  -38.6140 H        69 LEU   -0.2700
   1058 HB1       -90.2330  -15.6230  -36.6960 H        69 LEU    0.0900
   1059 HB2       -88.4900  -15.3460  -36.3110 H        69 LEU    0.0900
   1060 HG        -87.9800  -16.6110  -38.5100 H        69 LEU    0.0900
   1061 HD11      -89.2150  -17.8400  -35.9860 H        69 LEU   -0.2700
   1062 HD12      -87.4810  -17.7500  -36.4760 H        69 LEU    0.0900
   1063 HD13      -88.6150  -18.8820  -37.3310 H        69 LEU    0.0900
   1064 HD21      -90.1950  -16.3900  -39.5110 H        69 LEU    0.0900
   1065 HD22      -90.9300  -17.3370  -38.1630 H        69 LEU    0.5100
   1066 HD23      -89.7560  -18.1280  -39.3010 H        69 LEU   -0.5100
   1067 N         -88.4480  -12.0450  -37.2590 N.am     70 TRP   -0.4700
   1068 CA        -88.3010  -10.9380  -36.3060 C.3      70 TRP    0.3100
   1069 C         -88.8480   -9.5940  -36.8090 C.2      70 TRP    0.0700
   1070 O         -89.0310   -8.6730  -36.0260 O.2      70 TRP    0.0900
   1071 CB        -86.8240  -10.7960  -35.8860 C.3      70 TRP   -0.1800
   1072 CG        -86.1840  -12.1270  -35.5880 C.ar     70 TRP    0.0900
   1073 CD1       -85.1830  -12.7460  -36.2930 C.ar     70 TRP    0.0900
   1074 CD2       -86.5330  -13.0200  -34.5230 C.ar     70 TRP   -0.0300
   1075 CE2       -85.6930  -14.1520  -34.6350 C.ar     70 TRP   -0.1500
   1076 CE3       -87.4760  -12.9710  -33.4870 C.ar     70 TRP    0.2200
   1077 NE1       -84.8750  -13.9570  -35.7180 N.ar     70 TRP   -0.5100
   1078 CZ2       -85.7730  -15.2220  -33.7540 C.ar     70 TRP    0.3700
   1079 CZ3       -87.5450  -14.0280  -32.6110 C.ar     70 TRP    0.2400
   1080 CH2       -86.7010  -15.1410  -32.7480 C.ar     70 TRP    0.1100
   1081 HN        -87.8580  -12.0180  -38.0630 H        70 TRP   -0.2500
   1082 HA        -88.9190  -11.1480  -35.4450 H        70 TRP    0.1700
   1083 HB1       -86.7650  -10.1630  -34.9760 H        70 TRP   -0.2000
   1084 HB2       -86.2590  -10.3080  -36.7080 H        70 TRP    0.1400
   1085 HD1       -84.7050  -12.3410  -37.1720 H        70 TRP   -0.2700
   1086 HE1       -84.1880  -14.5750  -36.0300 H        70 TRP    0.1600
   1087 HE3       -88.1420  -12.1300  -33.3650 H        70 TRP   -0.1400
   1088 HZ2       -85.1380  -16.0910  -33.8410 H        70 TRP    0.1400
   1089 HZ3       -88.2600  -14.0010  -31.8020 H        70 TRP    0.5100
   1090 HH2       -86.7850  -15.9550  -32.0430 H        70 TRP   -0.5100
   1091 N         -89.1080   -9.4770  -38.1050 N.am     71 GLY   -0.4700
   1092 CA        -89.6750   -8.2550  -38.6500 C.3      71 GLY    0.3100
   1093 C         -88.7150   -7.5190  -39.5420 C.2      71 GLY   -0.0200
   1094 O         -87.5000   -7.7500  -39.4810 O.2      71 GLY    0.0900
   1095 HN        -88.9300  -10.2120  -38.7550 H        71 GLY    0.0900
   1096 HA1       -89.9460   -7.6170  -37.8220 H        71 GLY    0.5100
   1097 HA2       -90.5530   -8.5210  -39.2190 H        71 GLY   -0.5100
   1098 N         -89.2740   -6.6250  -40.3710 N.am     72 SER   -0.4700
   1099 CA        -88.5240   -5.9090  -41.4150 C.3      72 SER    0.3100
   1100 C         -87.4470   -5.0140  -40.8180 C.2      72 SER    0.0700
   1101 O         -86.3370   -4.9210  -41.3440 O.2      72 SER    0.0900
   1102 CB        -89.4740   -5.0840  -42.2930 C.3      72 SER    0.0500
   1103 OG        -90.2980   -5.9160  -43.0930 O.3      72 SER    0.0900
   1104 HN        -90.2440   -6.4020  -40.3130 H        72 SER    0.0900
   1105 HA        -88.0020   -6.6400  -42.0130 H        72 SER   -0.6600
   1106 HB1       -88.8800   -4.4260  -42.9630 H        72 SER    0.4300
   1107 HB2       -90.1260   -4.4590  -41.6450 H        72 SER    0.5100
   1108 HG1       -89.7590   -6.1840  -43.8400 H        72 SER   -0.5100
   1109 N         -87.7730   -4.3790  -39.6920 N.am     73 PHE   -0.4700
   1110 CA        -86.8410   -3.4580  -39.0180 C.3      73 PHE    0.3100
   1111 C         -85.5920   -4.1360  -38.4460 C.2      73 PHE    0.0700
   1112 O         -84.4500   -3.7540  -38.7540 O.2      73 PHE    0.0900
   1113 CB        -87.5520   -2.7010  -37.8810 C.3      73 PHE   -0.1800
   1114 CG        -86.6070   -1.9910  -36.9730 C.ar     73 PHE    0.0900
   1115 CD1       -85.9540   -0.8370  -37.3950 C.ar     73 PHE    0.0900
   1116 CD2       -86.3160   -2.4980  -35.7220 C.ar     73 PHE    0.0000
   1117 CE1       -85.0460   -0.1800  -36.5690 C.ar     73 PHE   -0.1150
   1118 CE2       -85.4150   -1.8510  -34.8870 C.ar     73 PHE    0.1150
   1119 CZ        -84.7820   -0.6870  -35.3090 C.ar     73 PHE   -0.1150
   1120 HN        -88.6620   -4.4980  -39.2570 H        73 PHE    0.1150
   1121 HA        -86.4670   -2.7620  -39.7550 H        73 PHE   -0.1150
   1122 HB1       -88.1300   -3.4210  -37.2630 H        73 PHE    0.1150
   1123 HB2       -88.2330   -1.9380  -38.3150 H        73 PHE   -0.1150
   1124 HD1       -86.1550   -0.4450  -38.3800 H        73 PHE    0.1150
   1125 HD2       -86.7940   -3.4090  -35.3900 H        73 PHE   -0.1150
   1126 HE1       -84.5520    0.7180  -36.9100 H        73 PHE    0.1150
   1127 HE2       -85.2060   -2.2520  -33.9070 H        73 PHE    0.5100
   1128 HZ        -84.0870   -0.1810  -34.6550 H        73 PHE   -0.5100
   1129 N         -85.8240   -5.1240  -37.5820 N.am     74 LEU   -0.4700
   1130 CA        -84.7300   -5.8760  -36.9770 C.3      74 LEU    0.3100
   1131 C         -83.8530   -6.4920  -38.0460 C.2      74 LEU    0.0700
   1132 O         -82.6560   -6.6620  -37.8360 O.2      74 LEU    0.0900
   1133 CB        -85.2570   -6.9610  -36.0230 C.3      74 LEU   -0.1800
   1134 CG        -85.6840   -6.4650  -34.6390 C.3      74 LEU    0.0900
   1135 CD1       -86.1490   -7.6110  -33.7930 C.3      74 LEU    0.0900
   1136 CD2       -84.5260   -5.7540  -33.9590 C.3      74 LEU   -0.0900
   1137 HN        -86.7460   -5.3910  -37.3130 H        74 LEU    0.0900
   1138 HA        -84.1060   -5.1780  -36.4370 H        74 LEU   -0.2700
   1139 HB1       -84.4580   -7.7200  -35.8870 H        74 LEU    0.0900
   1140 HB2       -86.1350   -7.4440  -36.5030 H        74 LEU    0.0900
   1141 HG        -86.5100   -5.7300  -34.7490 H        74 LEU    0.0900
   1142 HD11      -85.3290   -8.3510  -33.6680 H        74 LEU   -0.2700
   1143 HD12      -87.0110   -8.1150  -34.2790 H        74 LEU    0.0900
   1144 HD13      -86.4490   -7.2420  -32.7880 H        74 LEU    0.0900
   1145 HD21      -84.3200   -4.7880  -34.4670 H        74 LEU    0.0900
   1146 HD22      -83.6120   -6.3840  -34.0100 H        74 LEU    0.5100
   1147 HD23      -84.7790   -5.5500  -32.8960 H        74 LEU   -0.5100
   1148 N         -84.4610   -6.8140  -39.1900 N.am     75 CYS   -0.4700
   1149 CA        -83.7340   -7.3430  -40.3330 C.3      75 CYS    0.3100
   1150 C         -82.6380   -6.3750  -40.7490 C.2      75 CYS    0.0700
   1151 O         -81.4690   -6.7530  -40.8800 O.2      75 CYS    0.0900
   1152 CB        -84.7010   -7.5970  -41.4840 C.3      75 CYS   -0.1000
   1153 SG        -84.0200   -8.2910  -43.0090 S.3      75 CYS    0.0900
   1154 HN        -85.4450   -6.7050  -39.3120 H        75 CYS    0.0900
   1155 HA        -83.2530   -8.2610  -40.0330 H        75 CYS   -0.0800
   1156 HB1       -85.1780   -6.6270  -41.7320 H        75 CYS    0.5100
   1157 HB2       -85.4810   -8.2910  -41.1100 H        75 CYS   -0.5100
   1158 N         -83.0200   -5.1180  -40.9280 N.am     76 GLU   -0.4700
   1159 CA        -82.0710   -4.0800  -41.2930 C.3      76 GLU    0.3100
   1160 C         -81.0800   -3.8750  -40.1620 C.2      76 GLU    0.0700
   1161 O         -79.8600   -3.8460  -40.3670 O.2      76 GLU    0.0900
   1162 CB        -82.7920   -2.7670  -41.6290 C.3      76 GLU   -0.1800
   1163 CG        -83.4820   -2.7730  -43.0100 C.3      76 GLU    0.0900
   1164 CD        -84.2960   -1.5180  -43.3250 C.2      76 GLU    0.0900
   1165 OE1       -85.3350   -1.2710  -42.6340 O.co2    76 GLU   -0.2800
   1166 OE2       -83.9040   -0.7980  -44.2860 O.co2    76 GLU    0.0900
   1167 HN        -83.9690   -4.8290  -40.8200 H        76 GLU    0.0900
   1168 HA        -81.5110   -4.4280  -42.1490 H        76 GLU    0.6200
   1169 HB1       -82.0500   -1.9400  -41.6090 H        76 GLU   -0.7600
   1170 HB2       -83.5610   -2.5770  -40.8510 H        76 GLU   -0.7600
   1171 HG1       -84.1670   -3.6460  -43.0560 H        76 GLU    0.5100
   1172 HG2       -82.7000   -2.8800  -43.7930 H        76 GLU   -0.5100
   1173 N         -81.6010   -3.7660  -38.9480 N.am     77 LEU   -0.4700
   1174 CA        -80.7380   -3.5380  -37.7880 C.3      77 LEU    0.3100
   1175 C         -79.6960   -4.6560  -37.5970 C.2      77 LEU    0.0700
   1176 O         -78.5120   -4.3920  -37.3250 O.2      77 LEU    0.0900
   1177 CB        -81.5830   -3.3600  -36.5270 C.3      77 LEU   -0.1800
   1178 CG        -80.7670   -3.1990  -35.2400 C.3      77 LEU    0.0900
   1179 CD1       -79.5730   -2.2840  -35.4140 C.3      77 LEU    0.0900
   1180 CD2       -81.6750   -2.7130  -34.1010 C.3      77 LEU   -0.0900
   1181 HN        -82.5810   -3.8340  -38.7730 H        77 LEU    0.0900
   1182 HA        -80.1500   -2.6530  -37.9760 H        77 LEU   -0.2700
   1183 HB1       -82.2390   -4.2500  -36.4160 H        77 LEU    0.0900
   1184 HB2       -82.2180   -2.4580  -36.6550 H        77 LEU    0.0900
   1185 HG        -80.4070   -4.1980  -34.9170 H        77 LEU    0.0900
   1186 HD11      -79.7900   -1.5180  -36.1900 H        77 LEU   -0.2700
   1187 HD12      -78.6880   -2.8750  -35.7350 H        77 LEU    0.0900
   1188 HD13      -79.3510   -1.7660  -34.4570 H        77 LEU    0.0900
   1189 HD21      -82.4880   -3.4480  -33.9210 H        77 LEU    0.0900
   1190 HD22      -82.1320   -1.7380  -34.3710 H        77 LEU    0.5100
   1191 HD23      -81.0840   -2.6020  -33.1670 H        77 LEU   -0.5100
   1192 N         -80.1590   -5.8990  -37.7420 N.am     78 TRP   -0.4700
   1193 CA        -79.2890   -7.0730  -37.6800 C.3      78 TRP    0.3100
   1194 C         -78.2100   -7.0170  -38.7710 C.2      78 TRP    0.0700
   1195 O         -77.0260   -7.3190  -38.5330 O.2      78 TRP    0.0900
   1196 CB        -80.1230   -8.3730  -37.7940 C.3      78 TRP   -0.1800
   1197 CG        -79.3120   -9.6040  -38.0830 C.ar     78 TRP    0.0900
   1198 CD1       -78.4010  -10.1810  -37.2640 C.ar     78 TRP    0.0900
   1199 CD2       -79.3320  -10.3910  -39.2820 C.ar     78 TRP   -0.0300
   1200 CE2       -78.3970  -11.4190  -39.1210 C.ar     78 TRP   -0.1500
   1201 CE3       -80.0490  -10.3230  -40.4710 C.ar     78 TRP    0.2200
   1202 NE1       -77.8360  -11.2690  -37.8810 N.ar     78 TRP   -0.5100
   1203 CZ2       -78.1580  -12.3750  -40.1130 C.ar     78 TRP    0.3700
   1204 CZ3       -79.8070  -11.2790  -41.4580 C.ar     78 TRP    0.2400
   1205 CH2       -78.8820  -12.2820  -41.2730 C.ar     78 TRP    0.1100
   1206 HN        -81.1260   -6.0840  -37.9010 H        78 TRP   -0.2500
   1207 HA        -78.7610   -7.0480  -36.7380 H        78 TRP    0.1700
   1208 HB1       -80.8630   -8.2470  -38.6140 H        78 TRP   -0.2000
   1209 HB2       -80.6630   -8.5330  -36.8370 H        78 TRP    0.1400
   1210 HD1       -78.1550   -9.8350  -36.2700 H        78 TRP   -0.2700
   1211 HE1       -77.1460  -11.8430  -37.4970 H        78 TRP    0.1600
   1212 HE3       -80.7840   -9.5510  -40.6450 H        78 TRP   -0.1400
   1213 HZ2       -77.4320  -13.1640  -39.9880 H        78 TRP    0.1400
   1214 HZ3       -80.3570  -11.2310  -42.3850 H        78 TRP    0.5100
   1215 HH2       -78.7230  -13.0090  -42.0570 H        78 TRP   -0.5100
   1216 N         -78.6360   -6.6230  -39.9670 N.am     79 THR   -0.4700
   1217 CA        -77.7270   -6.4510  -41.0840 C.3      79 THR    0.3100
   1218 C         -76.6710   -5.3910  -40.7710 C.2      79 THR    0.0700
   1219 O         -75.4910   -5.5540  -41.0340 O.2      79 THR    0.0900
   1220 CB        -78.5030   -6.0320  -42.3410 C.3      79 THR    0.1400
   1221 CG2       -77.5520   -5.7840  -43.5190 C.3      79 THR    0.0900
   1222 OG1       -79.4370   -7.0540  -42.6820 O.3      79 THR   -0.6600
   1223 HN        -79.5960   -6.4280  -40.1490 H        79 THR    0.4300
   1224 HA        -77.2170   -7.3880  -41.2500 H        79 THR   -0.2700
   1225 HB        -79.0540   -5.0870  -42.1480 H        79 THR    0.0900
   1226 HG1       -80.1130   -7.0330  -42.0010 H        79 THR    0.0900
   1227 HG21      -76.8580   -6.6440  -43.6380 H        79 THR    0.0900
   1228 HG22      -76.9530   -4.8670  -43.3360 H        79 THR    0.5100
   1229 HG23      -78.1350   -5.6680  -44.4580 H        79 THR   -0.5100
   1230 N         -77.1160   -4.2840  -40.2120 N.am     80 SER   -0.4700
   1231 CA        -76.2190   -3.2100  -39.8680 C.3      80 SER    0.3100
   1232 C         -75.1160   -3.7280  -38.9490 C.2      80 SER    0.0700
   1233 O         -73.9250   -3.6270  -39.2650 O.2      80 SER    0.0900
   1234 CB        -77.0040   -2.0690  -39.1750 C.3      80 SER    0.0500
   1235 OG        -78.0870   -1.6000  -39.9820 O.3      80 SER    0.0900
   1236 HN        -78.0800   -4.1420  -40.0030 H        80 SER    0.0900
   1237 HA        -75.7550   -2.8530  -40.7760 H        80 SER   -0.6600
   1238 HB1       -76.3180   -1.2170  -38.9790 H        80 SER    0.4300
   1239 HB2       -77.4170   -2.4400  -38.2120 H        80 SER    0.5100
   1240 HG1       -78.6610   -2.3570  -40.1210 H        80 SER   -0.5100
   1241 N         -75.5330   -4.2990  -37.8180 N.am     81 LEU   -0.4700
   1242 CA        -74.6150   -4.7800  -36.7820 C.3      81 LEU    0.3100
   1243 C         -73.6360   -5.7630  -37.3730 C.2      81 LEU    0.0700
   1244 O         -72.4400   -5.7210  -37.0760 O.2      81 LEU    0.0900
   1245 CB        -75.3940   -5.4520  -35.6340 C.3      81 LEU   -0.1800
   1246 CG        -76.0360   -4.4950  -34.6330 C.3      81 LEU    0.0900
   1247 CD1       -76.9210   -5.2550  -33.7110 C.3      81 LEU    0.0900
   1248 CD2       -74.9800   -3.7700  -33.8110 C.3      81 LEU   -0.0900
   1249 HN        -76.5020   -4.4260  -37.6250 H        81 LEU    0.0900
   1250 HA        -74.0560   -3.9330  -36.4110 H        81 LEU   -0.2700
   1251 HB1       -74.6910   -6.1100  -35.0800 H        81 LEU    0.0900
   1252 HB2       -76.1970   -6.0740  -36.0800 H        81 LEU    0.0900
   1253 HG        -76.6330   -3.7320  -35.1770 H        81 LEU    0.0900
   1254 HD11      -76.3310   -6.0170  -33.1570 H        81 LEU   -0.2700
   1255 HD12      -77.7150   -5.7730  -34.2900 H        81 LEU    0.0900
   1256 HD13      -77.3850   -4.5630  -32.9760 H        81 LEU    0.0900
   1257 HD21      -74.3140   -3.1810  -34.4780 H        81 LEU    0.0900
   1258 HD22      -74.3620   -4.5060  -33.2540 H        81 LEU    0.5100
   1259 HD23      -75.4690   -3.0740  -33.0950 H        81 LEU   -0.5100
   1260 N         -74.1630   -6.6500  -38.2120 N.am     82 ASP   -0.4700
   1261 CA        -73.3410   -7.6640  -38.8700 C.3      82 ASP    0.3100
   1262 C         -72.1910   -7.0190  -39.6390 C.2      82 ASP    0.0700
   1263 O         -71.0470   -7.4150  -39.4940 O.2      82 ASP    0.0900
   1264 CB        -74.2160   -8.5170  -39.8000 C.3      82 ASP   -0.2800
   1265 CG        -73.4750   -9.6870  -40.4110 C.2      82 ASP    0.0900
   1266 OD1       -72.2180   -9.7300  -40.3580 O.co2    82 ASP    0.0900
   1267 OD2       -74.1870  -10.5660  -40.9570 O.co2    82 ASP    0.6200
   1268 HN        -75.1350   -6.6640  -38.4300 H        82 ASP   -0.7600
   1269 HA        -72.8880   -8.2800  -38.1070 H        82 ASP   -0.7600
   1270 HB1       -74.5960   -7.8740  -40.6240 H        82 ASP    0.5100
   1271 HB2       -75.0770   -8.9120  -39.2200 H        82 ASP   -0.5100
   1272 N         -72.5120   -5.9950  -40.4250 N.am     83 VAL   -0.4700
   1273 CA        -71.5260   -5.2840  -41.2370 C.3      83 VAL    0.3100
   1274 C         -70.5790   -4.4490  -40.3740 C.2      83 VAL    0.0700
   1275 O         -69.3990   -4.3300  -40.6500 O.2      83 VAL    0.0900
   1276 CB        -72.1950   -4.3570  -42.2630 C.3      83 VAL   -0.0900
   1277 CG1       -71.1410   -3.7480  -43.1140 C.3      83 VAL    0.0900
   1278 CG2       -73.1770   -5.1130  -43.1400 C.3      83 VAL   -0.2700
   1279 HN        -73.4490   -5.6620  -40.4950 H        83 VAL    0.0900
   1280 HA        -70.9220   -6.0220  -41.7420 H        83 VAL    0.0900
   1281 HB        -72.7610   -3.5590  -41.7370 H        83 VAL    0.0900
   1282 HG11      -70.4610   -4.5360  -43.5020 H        83 VAL   -0.2700
   1283 HG12      -70.5440   -3.0270  -42.5180 H        83 VAL    0.0900
   1284 HG13      -71.6070   -3.2260  -43.9760 H        83 VAL    0.0900
   1285 HG21      -73.8670   -5.7150  -42.5100 H        83 VAL    0.0900
   1286 HG22      -72.6280   -5.8010  -43.8190 H        83 VAL    0.5100
   1287 HG23      -73.7780   -4.3960  -43.7400 H        83 VAL   -0.5100
   1288 N         -71.0970   -3.8690  -39.3110 N.am     84 LEU   -0.4700
   1289 CA        -70.2760   -3.0740  -38.3930 C.3      84 LEU    0.3100
   1290 C         -69.1020   -3.8520  -37.7810 C.2      84 LEU    0.0700
   1291 O         -67.9970   -3.3000  -37.6160 O.2      84 LEU    0.0900
   1292 CB        -71.1560   -2.5250  -37.2530 C.3      84 LEU   -0.1800
   1293 CG        -70.4630   -1.9090  -36.0180 C.3      84 LEU    0.0900
   1294 CD1       -69.4510   -0.8520  -36.3860 C.3      84 LEU    0.0900
   1295 CD2       -71.5230   -1.3650  -35.0440 C.3      84 LEU   -0.0900
   1296 HN        -72.0650   -3.9410  -39.0840 H        84 LEU    0.0900
   1297 HA        -69.8300   -2.2640  -38.9510 H        84 LEU   -0.2700
   1298 HB1       -71.7870   -3.3620  -36.8920 H        84 LEU    0.0900
   1299 HB2       -71.8090   -1.7410  -37.6900 H        84 LEU    0.0900
   1300 HG        -69.9490   -2.7160  -35.4550 H        84 LEU    0.0900
   1301 HD11      -69.9670    0.0510  -36.7760 H        84 LEU   -0.2700
   1302 HD12      -68.7710   -1.2390  -37.1740 H        84 LEU    0.0900
   1303 HD13      -68.8610   -0.5650  -35.4890 H        84 LEU    0.0900
   1304 HD21      -72.1930   -2.1850  -34.7110 H        84 LEU    0.0900
   1305 HD22      -72.1370   -0.5880  -35.5480 H        84 LEU    0.5100
   1306 HD23      -71.0270   -0.9270  -34.1510 H        84 LEU   -0.5100
   1307 N         -69.3600   -5.1170  -37.4100 N.am     85 CYS   -0.4700
   1308 CA        -68.3940   -5.9300  -36.6690 C.3      85 CYS    0.3100
   1309 C         -67.2270   -6.3560  -37.5310 C.2      85 CYS    0.0700
   1310 O         -66.0900   -6.3580  -37.0810 O.2      85 CYS    0.0900
   1311 CB        -69.0740   -7.1650  -36.0830 C.3      85 CYS   -0.1100
   1312 SG        -70.3210   -6.7970  -34.8270 S.3      85 CYS    0.0900
   1313 HN        -70.2250   -5.5610  -37.6270 H        85 CYS    0.0900
   1314 HA        -67.9800   -5.3200  -35.8800 H        85 CYS   -0.2300
   1315 HB1       -68.2900   -7.8110  -35.6360 H        85 CYS    0.1600
   1316 HB2       -69.5520   -7.7220  -36.9150 H        85 CYS    0.5100
   1317 HG1       -71.1900   -6.2710  -35.6770 H        85 CYS   -0.5100
   1318 N         -67.5170   -6.7050  -38.7780 N.am     86 VAL   -0.4700
   1319 CA        -66.4840   -7.1300  -39.7200 C.3      86 VAL    0.3100
   1320 C         -65.5400   -5.9770  -40.0840 C.2      86 VAL    0.0700
   1321 O         -64.3140   -6.1720  -40.2250 O.2      86 VAL    0.0900
   1322 CB        -67.0910   -7.6500  -41.0210 C.3      86 VAL   -0.0900
   1323 CG1       -66.0000   -8.1160  -41.9510 C.3      86 VAL    0.0900
   1324 CG2       -68.0390   -8.7880  -40.7250 C.3      86 VAL   -0.2700
   1325 HN        -68.4510   -6.6930  -39.1270 H        86 VAL    0.0900
   1326 HA        -65.9030   -7.9070  -39.2460 H        86 VAL    0.0900
   1327 HB        -67.6730   -6.8390  -41.5090 H        86 VAL    0.0900
   1328 HG11      -65.3070   -8.8000  -41.4150 H        86 VAL   -0.2700
   1329 HG12      -65.4200   -7.2430  -42.3210 H        86 VAL    0.0900
   1330 HG13      -66.4420   -8.6630  -42.8110 H        86 VAL    0.0900
   1331 HG21      -68.8560   -8.4400  -40.0580 H        86 VAL    0.0900
   1332 HG22      -67.4930   -9.6130  -40.2170 H        86 VAL    0.5100
   1333 HG23      -68.4870   -9.1640  -41.6700 H        86 VAL   -0.5100
   1334 N         -66.1170   -4.7770  -40.2310 N.am     87 THR   -0.4700
   1335 CA        -65.3400   -3.5980  -40.5510 C.3      87 THR    0.3100
   1336 C         -64.4660   -3.2220  -39.3590 C.2      87 THR    0.0700
   1337 O         -63.2410   -3.1060  -39.4800 O.2      87 THR    0.0900
   1338 CB        -66.2360   -2.4240  -40.9620 C.3      87 THR    0.1400
   1339 CG2       -65.3850   -1.2330  -41.4460 C.3      87 THR    0.0900
   1340 OG1       -67.0790   -2.8370  -42.0460 O.3      87 THR   -0.6600
   1341 HN        -67.1000   -4.6420  -40.1290 H        87 THR    0.4300
   1342 HA        -64.6700   -3.8540  -41.3590 H        87 THR   -0.2700
   1343 HB        -66.8700   -2.1100  -40.1050 H        87 THR    0.0900
   1344 HG1       -67.7230   -2.1350  -42.1620 H        87 THR    0.0900
   1345 HG21      -64.6430   -1.5740  -42.1990 H        87 THR    0.0900
   1346 HG22      -64.8380   -0.7850  -40.5890 H        87 THR    0.5100
   1347 HG23      -66.0390   -0.4660  -41.9130 H        87 THR   -0.5100
   1348 N         -65.0850   -3.0880  -38.1940 N.am     88 ALA   -0.4700
   1349 CA        -64.3320   -2.8010  -36.9690 C.3      88 ALA    0.3100
   1350 C         -63.1370   -3.7660  -36.7350 C.2      88 ALA    0.0700
   1351 O         -62.0610   -3.3480  -36.2870 O.2      88 ALA    0.0900
   1352 CB        -65.2990   -2.8000  -35.7550 C.3      88 ALA   -0.2700
   1353 HN        -66.0730   -3.1760  -38.0990 H        88 ALA    0.0900
   1354 HA        -63.8590   -1.8370  -37.0800 H        88 ALA    0.0900
   1355 HB1       -65.7890   -3.7920  -35.6570 H        88 ALA    0.0900
   1356 HB2       -66.0840   -2.0280  -35.8990 H        88 ALA    0.5100
   1357 HB3       -64.7330   -2.5900  -34.8230 H        88 ALA   -0.5100
   1358 N         -63.3400   -5.0470  -37.0600 N.am     89 SER   -0.4700
   1359 CA        -62.3090   -6.0730  -36.8830 C.3      89 SER    0.3100
   1360 C         -61.1250   -5.8820  -37.8040 C.2      89 SER    0.0700
   1361 O         -59.9950   -5.8840  -37.3450 O.2      89 SER    0.0900
   1362 CB        -62.8850   -7.4610  -37.0940 C.3      89 SER    0.0500
   1363 OG        -63.7970   -7.7440  -36.0360 O.3      89 SER    0.0900
   1364 HN        -64.2060   -5.3630  -37.4400 H        89 SER    0.0900
   1365 HA        -61.9140   -5.9800  -35.8830 H        89 SER   -0.6600
   1366 HB1       -62.0720   -8.2180  -37.0870 H        89 SER    0.4300
   1367 HB2       -63.4250   -7.5080  -38.0640 H        89 SER    0.5100
   1368 HG1       -64.6140   -7.2970  -36.2650 H        89 SER   -0.5100
   1369 N         -61.3920   -5.7080  -39.0970 N.am     90 ILE   -0.4700
   1370 CA        -60.3200   -5.5620  -40.0860 C.3      90 ILE    0.3100
   1371 C         -59.5580   -4.2450  -39.9100 C.2      90 ILE    0.0700
   1372 O         -58.3620   -4.1440  -40.2290 O.2      90 ILE    0.0900
   1373 CB        -60.8570   -5.6500  -41.5290 C.3      90 ILE   -0.0900
   1374 CG1       -59.7230   -5.5020  -42.5660 C.3      90 ILE    0.0900
   1375 CG2       -61.9330   -4.5970  -41.7300 C.3      90 ILE   -0.2700
   1376 CD        -58.5960   -6.4820  -42.4400 C.3      90 ILE    0.0900
   1377 HN        -62.3250   -5.6700  -39.4470 H        90 ILE    0.0900
   1378 HA        -59.6000   -6.3460  -39.9100 H        90 ILE    0.0900
   1379 HB        -61.2850   -6.6600  -41.7070 H        90 ILE   -0.1800
   1380 HG11      -59.3010   -4.4800  -42.4690 H        90 ILE    0.0900
   1381 HG12      -60.1650   -5.6160  -43.5770 H        90 ILE    0.0900
   1382 HG21      -61.5120   -3.5830  -41.5590 H        90 ILE   -0.2700
   1383 HG22      -62.7640   -4.7630  -41.0120 H        90 ILE    0.0900
   1384 HG23      -62.3220   -4.6480  -42.7700 H        90 ILE    0.0900
   1385 HD1       -58.9780   -7.5190  -42.5520 H        90 ILE    0.0900
   1386 HD2       -58.1210   -6.3850  -41.4410 H        90 ILE    0.5100
   1387 HD3       -57.8420   -6.2940  -43.2340 H        90 ILE   -0.5100
   1388 N         -60.2510   -3.2310  -39.4160 N.am     91 GLU   -0.4700
   1389 CA        -59.6060   -1.9560  -39.1330 C.3      91 GLU    0.3100
   1390 C         -58.6790   -2.0910  -37.9250 C.2      91 GLU    0.0700
   1391 O         -57.5090   -1.6800  -37.9650 O.2      91 GLU    0.0900
   1392 CB        -60.6580   -0.8540  -38.9050 C.3      91 GLU   -0.1800
   1393 CG        -61.4510   -0.4960  -40.2070 C.3      91 GLU    0.0900
   1394 CD        -62.3770    0.7190  -40.0690 C.2      91 GLU    0.0900
   1395 OE1       -62.3540    1.3680  -38.9950 O.co2    91 GLU   -0.2800
   1396 OE2       -63.1140    1.0300  -41.0400 O.co2    91 GLU    0.0900
   1397 HN        -61.2270   -3.2910  -39.2200 H        91 GLU    0.0900
   1398 HA        -58.9760   -1.7050  -39.9730 H        91 GLU    0.6200
   1399 HB1       -60.1440    0.0590  -38.5360 H        91 GLU   -0.7600
   1400 HB2       -61.3760   -1.2010  -38.1320 H        91 GLU   -0.7600
   1401 HG1       -62.0710   -1.3710  -40.4950 H        91 GLU    0.5100
   1402 HG2       -60.7220   -0.2830  -41.0170 H        91 GLU   -0.5100
   1403 N         -59.1940   -2.7110  -36.8570 N.am     92 THR   -0.4700
   1404 CA        -58.4050   -2.9350  -35.6360 C.3      92 THR    0.3100
   1405 C         -57.1590   -3.7540  -35.9600 C.2      92 THR    0.0700
   1406 O         -56.0950   -3.4880  -35.4400 O.2      92 THR    0.0900
   1407 CB        -59.2150   -3.6740  -34.5360 C.3      92 THR    0.1400
   1408 CG2       -58.3900   -3.8250  -33.2810 C.3      92 THR    0.0900
   1409 OG1       -60.3960   -2.9380  -34.2030 O.3      92 THR   -0.6600
   1410 HN        -60.1310   -3.0500  -36.8410 H        92 THR    0.4300
   1411 HA        -58.0850   -1.9690  -35.2730 H        92 THR   -0.2700
   1412 HB        -59.5110   -4.6790  -34.9010 H        92 THR    0.0900
   1413 HG1       -60.9760   -3.0110  -34.9650 H        92 THR    0.0900
   1414 HG21      -57.9460   -2.8480  -32.9940 H        92 THR    0.0900
   1415 HG22      -57.5660   -4.5510  -33.4550 H        92 THR    0.5100
   1416 HG23      -59.0320   -4.1810  -32.4460 H        92 THR   -0.5100
   1417 N         -57.3050   -4.7520  -36.8260 N.am     93 LEU   -0.4700
   1418 CA        -56.1700   -5.5480  -37.3020 C.3      93 LEU    0.3100
   1419 C         -55.1670   -4.6800  -38.0550 C.2      93 LEU    0.0700
   1420 O         -53.9920   -5.0090  -38.1190 O.2      93 LEU    0.0900
   1421 CB        -56.6370   -6.6710  -38.2340 C.3      93 LEU   -0.1800
   1422 CG        -57.4010   -7.7970  -37.5600 C.3      93 LEU    0.0900
   1423 CD1       -57.9600   -8.7570  -38.5800 C.3      93 LEU    0.0900
   1424 CD2       -56.4750   -8.4940  -36.6370 C.3      93 LEU   -0.0900
   1425 HN        -58.1970   -5.0050  -37.1920 H        93 LEU    0.0900
   1426 HA        -55.6710   -5.9640  -36.4390 H        93 LEU   -0.2700
   1427 HB1       -55.7430   -7.1070  -38.7270 H        93 LEU    0.0900
   1428 HB2       -57.2940   -6.2240  -39.0110 H        93 LEU    0.0900
   1429 HG        -58.2350   -7.3680  -36.9650 H        93 LEU    0.0900
   1430 HD11      -57.1370   -9.2020  -39.1790 H        93 LEU   -0.2700
   1431 HD12      -58.6480   -8.2200  -39.2690 H        93 LEU    0.0900
   1432 HD13      -58.5080   -9.5760  -38.0680 H        93 LEU    0.0900
   1433 HD21      -56.0940   -7.7850  -35.8710 H        93 LEU    0.0900
   1434 HD22      -55.6120   -8.9010  -37.2040 H        93 LEU    0.5100
   1435 HD23      -57.0080   -9.3220  -36.1210 H        93 LEU   -0.5100
   1436 N         -55.6400   -3.5870  -38.6480 N.am     94 CYS   -0.4700
   1437 CA        -54.7490   -2.6230  -39.2550 C.3      94 CYS    0.3100
   1438 C         -53.9990   -1.8730  -38.1770 C.2      94 CYS    0.0700
   1439 O         -52.7690   -1.8620  -38.1530 O.2      94 CYS    0.0900
   1440 CB        -55.5150   -1.6390  -40.1360 C.3      94 CYS   -0.1100
   1441 SG        -55.8640   -2.2560  -41.8050 S.3      94 CYS    0.0900
   1442 HN        -56.6150   -3.3850  -38.7000 H        94 CYS    0.0900
   1443 HA        -54.0250   -3.1650  -39.8440 H        94 CYS   -0.2300
   1444 HB1       -54.9180   -0.7060  -40.2130 H        94 CYS    0.1600
   1445 HB2       -56.4740   -1.3990  -39.6320 H        94 CYS    0.5100
   1446 HG1       -56.7510   -3.1590  -41.4100 H        94 CYS   -0.5100
   1447 N         -54.7540   -1.2600  -37.2710 N.am     95 VAL   -0.4700
   1448 CA        -54.1630   -0.5030  -36.1660 C.3      95 VAL    0.3100
   1449 C         -53.0530   -1.2960  -35.4860 C.2      95 VAL    0.0700
   1450 O         -51.9550   -0.7840  -35.2540 O.2      95 VAL    0.0900
   1451 CB        -55.1960   -0.1410  -35.0970 C.3      95 VAL   -0.0900
   1452 CG1       -54.4950    0.4270  -33.8830 C.3      95 VAL    0.0900
   1453 CG2       -56.2080    0.8250  -35.6460 C.3      95 VAL   -0.2700
   1454 HN        -55.7500   -1.2870  -37.3030 H        95 VAL    0.0900
   1455 HA        -53.7310    0.3950  -36.5800 H        95 VAL    0.0900
   1456 HB        -55.7660   -1.0490  -34.8060 H        95 VAL    0.0900
   1457 HG11      -53.7870    1.2270  -34.1900 H        95 VAL   -0.2700
   1458 HG12      -53.9230   -0.3740  -33.3680 H        95 VAL    0.0900
   1459 HG13      -55.2410    0.8630  -33.1850 H        95 VAL    0.0900
   1460 HG21      -56.7380    0.3720  -36.5110 H        95 VAL    0.0900
   1461 HG22      -55.7000    1.7520  -35.9880 H        95 VAL    0.5100
   1462 HG23      -56.9560    1.0750  -34.8630 H        95 VAL   -0.5100
   1463 N         -53.3400   -2.5590  -35.1880 N.am     96 ILE   -0.4700
   1464 CA        -52.3660   -3.4440  -34.5670 C.3      96 ILE    0.3100
   1465 C         -51.1280   -3.5610  -35.4690 C.2      96 ILE    0.0700
   1466 O         -50.0090   -3.3610  -35.0130 O.2      96 ILE    0.0900
   1467 CB        -52.9810   -4.8260  -34.2870 C.3      96 ILE   -0.0900
   1468 CG1       -54.1500   -4.6880  -33.2970 C.3      96 ILE    0.0900
   1469 CG2       -51.9280   -5.7440  -33.7470 C.3      96 ILE   -0.2700
   1470 CD        -54.9190   -5.9510  -33.0280 C.3      96 ILE    0.0900
   1471 HN        -54.2350   -2.9570  -35.3760 H        96 ILE    0.0900
   1472 HA        -52.0400   -2.9860  -33.6440 H        96 ILE    0.0900
   1473 HB        -53.3950   -5.2460  -35.2290 H        96 ILE   -0.1800
   1474 HG11      -54.8570   -3.9340  -33.7000 H        96 ILE    0.0900
   1475 HG12      -53.7420   -4.3210  -32.3310 H        96 ILE    0.0900
   1476 HG21      -51.5130   -5.3340  -32.8010 H        96 ILE   -0.2700
   1477 HG22      -51.1020   -5.8470  -34.4830 H        96 ILE    0.0900
   1478 HG23      -52.3690   -6.7420  -33.5360 H        96 ILE    0.0900
   1479 HD1       -54.2950   -6.6590  -32.4420 H        96 ILE    0.0900
   1480 HD2       -55.1970   -6.4350  -33.9880 H        96 ILE    0.5100
   1481 HD3       -55.8350   -5.7180  -32.4450 H        96 ILE   -0.5100
   1482 N         -51.3300   -3.8330  -36.7560 N.am     97 ALA   -0.4700
   1483 CA        -50.2170   -3.9810  -37.6850 C.3      97 ALA    0.3100
   1484 C         -49.3510   -2.7340  -37.7150 C.2      97 ALA    0.0700
   1485 O         -48.1220   -2.8260  -37.7540 O.2      97 ALA    0.0900
   1486 CB        -50.7110   -4.3030  -39.0950 C.3      97 ALA   -0.2700
   1487 HN        -52.2440   -3.9450  -37.1390 H        97 ALA    0.0900
   1488 HA        -49.5850   -4.7770  -37.3200 H        97 ALA    0.0900
   1489 HB1       -51.3670   -3.4870  -39.4660 H        97 ALA    0.0900
   1490 HB2       -51.2940   -5.2490  -39.0850 H        97 ALA    0.5100
   1491 HB3       -49.8460   -4.4040  -39.7850 H        97 ALA   -0.5100
   1492 N         -49.9910   -1.5670  -37.6940 N.am     98 ILE   -0.4700
   1493 CA        -49.2730   -0.2870  -37.7150 C.3      98 ILE    0.3100
   1494 C         -48.6010   -0.0060  -36.3680 C.2      98 ILE    0.0700
   1495 O         -47.4670    0.4790  -36.3080 O.2      98 ILE    0.0900
   1496 CB        -50.2080    0.8980  -38.0530 C.3      98 ILE   -0.0900
   1497 CG1       -50.8510    0.7000  -39.4290 C.3      98 ILE    0.0900
   1498 CG2       -49.4350    2.2170  -38.0270 C.3      98 ILE   -0.2700
   1499 CD        -51.8630    1.7780  -39.7930 C.3      98 ILE    0.0900
   1500 HN        -50.9860   -1.5100  -37.6630 H        98 ILE    0.0900
   1501 HA        -48.4900   -0.3630  -38.4550 H        98 ILE    0.0900
   1502 HB        -51.0330    0.9410  -37.3090 H        98 ILE   -0.1800
   1503 HG11      -51.3630   -0.2850  -39.4410 H        98 ILE    0.0900
   1504 HG12      -50.0480    0.6960  -40.1960 H        98 ILE    0.0900
   1505 HG21      -48.6110    2.1910  -38.7730 H        98 ILE   -0.2700
   1506 HG22      -48.9960    2.3780  -37.0190 H        98 ILE    0.0900
   1507 HG23      -50.1140    3.0590  -38.2780 H        98 ILE    0.0900
   1508 HD1       -51.3450    2.7420  -39.9820 H        98 ILE    0.0900
   1509 HD2       -52.5820    1.9190  -38.9580 H        98 ILE    0.5100
   1510 HD3       -52.4130    1.4850  -40.7140 H        98 ILE   -0.5100
   1511 N         -49.3120   -0.3100  -35.2880 N.am     99 ASP   -0.4700
   1512 CA        -48.7910   -0.1190  -33.9410 C.3      99 ASP    0.3100
   1513 C         -47.4500   -0.8210  -33.7770 C.2      99 ASP    0.0700
   1514 O         -46.4760   -0.2230  -33.3260 O.2      99 ASP    0.0900
   1515 CB        -49.8090   -0.6490  -32.9160 C.3      99 ASP   -0.2800
   1516 CG        -49.2290   -0.7940  -31.5190 C.2      99 ASP    0.0900
   1517 OD1       -48.3800    0.0430  -31.1490 O.co2    99 ASP    0.0900
   1518 OD2       -49.6330   -1.7310  -30.7870 O.co2    99 ASP    0.6200
   1519 HN        -50.2330   -0.6840  -35.3500 H        99 ASP   -0.7600
   1520 HA        -48.6140    0.9360  -33.7910 H        99 ASP   -0.7600
   1521 HB1       -50.1700   -1.6460  -33.2500 H        99 ASP    0.5100
   1522 HB2       -50.6690    0.0520  -32.8680 H        99 ASP   -0.5100
   1523 N         -47.4140   -2.0930  -34.1620 N.am    100 ARG   -0.4700
   1524 CA        -46.2280   -2.9180  -34.0000 C.3     100 ARG    0.3100
   1525 C         -45.0960   -2.4410  -34.8720 C.2     100 ARG    0.0700
   1526 O         -43.9250   -2.6020  -34.5200 O.2     100 ARG    0.0900
   1527 CB        -46.5430   -4.3890  -34.2850 C.3     100 ARG   -0.1800
   1528 CG        -47.4930   -5.0370  -33.2530 C.3     100 ARG    0.0900
   1529 CD        -46.8550   -5.2190  -31.8830 C.3     100 ARG    0.0900
   1530 NE        -46.6980   -3.9560  -31.1680 N.pl3   100 ARG   -0.1800
   1531 CZ        -46.0730   -3.8280  -30.0030 C.cat   100 ARG    0.0900
   1532 NH1       -45.5420   -4.8860  -29.4000 N.pl3   100 ARG    0.0900
   1533 NH2       -45.9780   -2.6330  -29.4320 N.pl3   100 ARG    0.2000
   1534 HN        -48.2010   -2.5410  -34.5800 H       100 ARG    0.0900
   1535 HA        -45.8770   -2.8010  -32.9850 H       100 ARG    0.0900
   1536 HB1       -45.5890   -4.9580  -34.2910 H       100 ARG   -0.7000
   1537 HB2       -47.0120   -4.4610  -35.2890 H       100 ARG    0.4400
   1538 HG1       -47.8070   -6.0320  -33.6340 H       100 ARG    0.6400
   1539 HG2       -48.3920   -4.3940  -33.1450 H       100 ARG   -0.8000
   1540 HD1       -45.8440   -5.6660  -32.0000 H       100 ARG    0.4600
   1541 HD2       -47.4950   -5.8790  -31.2590 H       100 ARG    0.4600
   1542 HE        -47.0860   -3.1340  -31.5820 H       100 ARG   -0.8000
   1543 HH11      -45.6100   -5.7900  -29.8220 H       100 ARG    0.4600
   1544 HH12      -45.0730   -4.7800  -28.5220 H       100 ARG    0.4600
   1545 HH21      -46.4980   -1.8620  -29.7970 H       100 ARG    0.5100
   1546 HH22      -45.3840   -2.5050  -28.6370 H       100 ARG   -0.5100
   1547 N         -45.4420   -1.8180  -35.9940 N.am    101 TYR   -0.4700
   1548 CA        -44.4400   -1.2680  -36.8850 C.3     101 TYR    0.3100
   1549 C         -43.7700   -0.0420  -36.2790 C.2     101 TYR    0.0700
   1550 O         -42.5530    0.0830  -36.3120 O.2     101 TYR    0.0900
   1551 CB        -45.0650   -0.9020  -38.2230 C.3     101 TYR   -0.1800
   1552 CG        -44.0810   -0.3050  -39.1920 C.ar    101 TYR    0.0900
   1553 CD1       -43.2760   -1.1170  -39.9810 C.ar    101 TYR    0.0900
   1554 CD2       -43.9540    1.0780  -39.3240 C.ar    101 TYR    0.0000
   1555 CE1       -42.3700   -0.5720  -40.8770 C.ar    101 TYR   -0.1150
   1556 CE2       -43.0520    1.6320  -40.2100 C.ar    101 TYR    0.1150
   1557 CZ        -42.2630    0.8060  -40.9840 C.ar    101 TYR   -0.1150
   1558 OH        -41.3700    1.3690  -41.8650 O.3     101 TYR    0.1150
   1559 HN        -46.3920   -1.7040  -36.2720 H       101 TYR    0.1100
   1560 HA        -43.6660   -2.0100  -37.0210 H       101 TYR   -0.5400
   1561 HB1       -45.8680   -0.1520  -38.0610 H       101 TYR    0.4300
   1562 HB2       -45.4830   -1.8160  -38.6950 H       101 TYR   -0.1150
   1563 HD1       -43.3580   -2.1910  -39.8940 H       101 TYR    0.1150
   1564 HD2       -44.5720    1.7260  -38.7210 H       101 TYR   -0.1150
   1565 HE1       -41.7510   -1.2150  -41.4860 H       101 TYR    0.1150
   1566 HE2       -42.9660    2.7050  -40.2980 H       101 TYR    0.5100
   1567 HH        -40.5610    0.8540  -41.8370 H       101 TYR   -0.5100
   1568 N         -44.5730    0.8650  -35.7290 N.am    102 LEU   -0.4700
   1569 CA        -44.0530    2.1010  -35.1260 C.3     102 LEU    0.3100
   1570 C         -43.3280    1.8410  -33.8030 C.2     102 LEU    0.0700
   1571 O         -42.5440    2.6780  -33.3400 O.2     102 LEU    0.0900
   1572 CB        -45.1720    3.1390  -34.8970 C.3     102 LEU   -0.1800
   1573 CG        -45.8130    3.8190  -36.1280 C.3     102 LEU    0.0900
   1574 CD1       -46.7880    4.9370  -35.7010 C.3     102 LEU    0.0900
   1575 CD2       -44.7630    4.4090  -37.0770 C.3     102 LEU   -0.0900
   1576 HN        -45.5620    0.7480  -35.7010 H       102 LEU    0.0900
   1577 HA        -43.3040    2.5040  -35.7920 H       102 LEU   -0.2700
   1578 HB1       -44.7500    3.9430  -34.2610 H       102 LEU    0.0900
   1579 HB2       -45.9850    2.6270  -34.3440 H       102 LEU    0.0900
   1580 HG        -46.3660    3.0580  -36.7200 H       102 LEU    0.0900
   1581 HD11      -46.2480    5.7120  -35.1160 H       102 LEU   -0.2700
   1582 HD12      -47.5950    4.5130  -35.0670 H       102 LEU    0.0900
   1583 HD13      -47.2310    5.4170  -36.6000 H       102 LEU    0.0900
   1584 HD21      -44.0880    3.6070  -37.4460 H       102 LEU    0.0900
   1585 HD22      -44.1530    5.1670  -36.5410 H       102 LEU    0.5100
   1586 HD23      -45.2640    4.8810  -37.9490 H       102 LEU   -0.5100
   1587 N         -43.6050    0.6960  -33.1840 N.am    103 ALA   -0.4700
   1588 CA        -42.8910    0.3060  -31.9720 C.3     103 ALA    0.3100
   1589 C         -41.5840   -0.4200  -32.3240 C.2     103 ALA    0.0700
   1590 O         -40.7050   -0.5750  -31.4790 O.2     103 ALA    0.0900
   1591 CB        -43.7840   -0.5560  -31.0750 C.3     103 ALA   -0.2700
   1592 HN        -44.3000    0.0630  -33.5140 H       103 ALA    0.0900
   1593 HA        -42.5970    1.2070  -31.4520 H       103 ALA    0.0900
   1594 HB1       -43.9440   -1.5530  -31.5410 H       103 ALA    0.0900
   1595 HB2       -44.7720   -0.0650  -30.9390 H       103 ALA    0.5100
   1596 HB3       -43.3000   -0.7020  -30.0860 H       103 ALA   -0.5100
   1597 N         -41.4500   -0.8440  -33.5760 N.am    104 ILE   -0.4700
   1598 CA        -40.2330   -1.4940  -34.0540 C.3     104 ILE    0.3100
   1599 C         -39.2660   -0.5070  -34.6920 C.2     104 ILE    0.0700
   1600 O         -38.0580   -0.7220  -34.6610 O.2     104 ILE    0.0900
   1601 CB        -40.5490   -2.6030  -35.0830 C.3     104 ILE   -0.0900
   1602 CG1       -40.7760   -3.9350  -34.3740 C.3     104 ILE    0.0900
   1603 CG2       -39.4080   -2.7610  -36.1040 C.3     104 ILE   -0.2700
   1604 CD        -40.9420   -5.1040  -35.3580 C.3     104 ILE    0.0900
   1605 HN        -42.1780   -0.7360  -34.2490 H       104 ILE    0.0900
   1606 HA        -39.7260   -1.9150  -33.1980 H       104 ILE    0.0900
   1607 HB        -41.4850   -2.3440  -35.6200 H       104 ILE   -0.1800
   1608 HG11      -41.6920   -3.8590  -33.7500 H       104 ILE    0.0900
   1609 HG12      -39.9080   -4.1440  -33.7130 H       104 ILE    0.0900
   1610 HG21      -38.4340   -2.8510  -35.5770 H       104 ILE   -0.2700
   1611 HG22      -39.3710   -1.8740  -36.7710 H       104 ILE    0.0900
   1612 HG23      -39.5700   -3.6780  -36.7110 H       104 ILE    0.0900
   1613 HD1       -39.9480   -5.4430  -35.7200 H       104 ILE    0.0900
   1614 HD2       -41.5480   -4.7800  -36.2310 H       104 ILE    0.5100
   1615 HD3       -41.4440   -5.9570  -34.8510 H       104 ILE   -0.5100
   1616 N         -39.7930    0.5650  -35.2760 N.am    105 THR   -0.4700
   1617 CA        -38.9790    1.5160  -36.0230 C.3     105 THR    0.3100
   1618 C         -38.6130    2.7450  -35.1840 C.2     105 THR    0.0700
   1619 O         -37.4370    3.1190  -35.1060 O.2     105 THR    0.0900
   1620 CB        -39.6950    1.9310  -37.3220 C.3     105 THR    0.1400
   1621 CG2       -39.9080    0.7030  -38.2200 C.3     105 THR    0.0900
   1622 OG1       -40.9670    2.5130  -37.0120 O.3     105 THR   -0.6600
   1623 HN        -40.7680    0.7660  -35.2280 H       105 THR    0.4300
   1624 HA        -38.0340    1.0450  -36.2480 H       105 THR   -0.2700
   1625 HB        -39.0810    2.6770  -37.8690 H       105 THR    0.0900
   1626 HG1       -41.5960    1.7880  -37.0050 H       105 THR    0.0900
   1627 HG21      -40.5290   -0.0530  -37.6930 H       105 THR    0.0900
   1628 HG22      -38.9280    0.2430  -38.4710 H       105 THR    0.5100
   1629 HG23      -40.4300    1.0030  -39.1530 H       105 THR   -0.5100
   1630 N         -39.6160    3.3600  -34.5520 N.am    106 SER   -0.4700
   1631 CA        -39.4220    4.5590  -33.7160 C.3     106 SER    0.3100
   1632 C         -39.7290    4.2750  -32.2420 C.2     106 SER    0.0700
   1633 O         -40.7050    4.7990  -31.6920 O.2     106 SER    0.0900
   1634 CB        -40.3020    5.7220  -34.2070 C.3     106 SER    0.0500
   1635 OG        -40.0180    6.0750  -35.5480 O.3     106 SER    0.0900
   1636 HN        -40.5550    3.0300  -34.6180 H       106 SER    0.0900
   1637 HA        -38.3790    4.8340  -33.7660 H       106 SER   -0.6600
   1638 HB1       -40.1250    6.6120  -33.5660 H       106 SER    0.4300
   1639 HB2       -41.3700    5.4260  -34.1430 H       106 SER    0.5100
   1640 HG1       -40.1910    5.2900  -36.0710 H       106 SER   -0.5100
   1641 N         -38.8870    3.4530  -31.5920 N.am    107 PRO   -0.2900
   1642 CA        -39.1010    3.0520  -30.2040 C.3     107 PRO    0.0000
   1643 C         -39.2600    4.2400  -29.2650 C.2     107 PRO    0.0900
   1644 O         -40.2370    4.3090  -28.5190 O.2     107 PRO    0.0900
   1645 CB        -37.8270    2.2690  -29.8680 C.3     107 PRO    0.0200
   1646 CG        -36.8250    2.7120  -30.9030 C.3     107 PRO    0.0900
   1647 CD        -37.6340    2.8870  -32.1190 C.3     107 PRO   -0.1800
   1648 HA        -40.0160    2.4880  -30.1110 H       107 PRO    0.0900
   1649 HB1       -38.0070    1.1750  -29.9340 H       107 PRO    0.0900
   1650 HB2       -37.4710    2.5120  -28.8440 H       107 PRO   -0.1800
   1651 HG1       -36.3410    3.6670  -30.6070 H       107 PRO    0.0900
   1652 HG2       -36.0390    1.9420  -31.0550 H       107 PRO    0.0900
   1653 HD1       -37.1610    3.5960  -32.8300 H       107 PRO    0.5100
   1654 HD2       -37.8320    1.9180  -32.6240 H       107 PRO   -0.5100
   1655 N         -38.3150    5.1810  -29.3270 N.am    108 PHE   -0.4700
   1656 CA        -38.3160    6.3200  -28.4090 C.3     108 PHE    0.3100
   1657 C         -39.5810    7.1540  -28.5700 C.2     108 PHE    0.0700
   1658 O         -40.3130    7.3900  -27.6010 O.2     108 PHE    0.0900
   1659 CB        -37.0820    7.2050  -28.6200 C.3     108 PHE   -0.1800
   1660 CG        -37.0030    8.3650  -27.6590 C.ar    108 PHE    0.0900
   1661 CD1       -36.4140    8.2160  -26.4060 C.ar    108 PHE    0.0900
   1662 CD2       -37.5400    9.6010  -27.9950 C.ar    108 PHE    0.0000
   1663 CE1       -36.3480    9.2820  -25.5150 C.ar    108 PHE   -0.1150
   1664 CE2       -37.4780   10.6680  -27.1120 C.ar    108 PHE    0.1150
   1665 CZ        -36.8820   10.5100  -25.8700 C.ar    108 PHE   -0.1150
   1666 HN        -37.5740    5.1510  -29.9920 H       108 PHE    0.1150
   1667 HA        -38.3290    5.9340  -27.4000 H       108 PHE   -0.1150
   1668 HB1       -37.1050    7.6280  -29.6470 H       108 PHE    0.1150
   1669 HB2       -36.1640    6.5950  -28.4780 H       108 PHE   -0.1150
   1670 HD1       -36.0030    7.2590  -26.1220 H       108 PHE    0.1150
   1671 HD2       -38.0150    9.7330  -28.9560 H       108 PHE   -0.1150
   1672 HE1       -35.8820    9.1540  -24.5500 H       108 PHE    0.1150
   1673 HE2       -37.8940   11.6250  -27.3930 H       108 PHE    0.5100
   1674 HZ        -36.8360   11.3410  -25.1810 H       108 PHE   -0.5100
   1675 N         -39.8390    7.5800  -29.8060 N.am    109 ARG   -0.4700
   1676 CA        -41.0160    8.3890  -30.1110 C.3     109 ARG    0.3100
   1677 C         -42.3160    7.6340  -29.8080 C.2     109 ARG    0.0700
   1678 O         -43.3710    8.2450  -29.6120 O.2     109 ARG    0.0900
   1679 CB        -40.9800    8.8430  -31.5720 C.3     109 ARG   -0.1800
   1680 CG        -39.7800    9.7110  -31.9100 C.3     109 ARG    0.0900
   1681 CD        -39.8990   10.2580  -33.3130 C.3     109 ARG    0.0900
   1682 NE        -38.8400   11.2190  -33.6170 N.pl3   109 ARG   -0.1800
   1683 CZ        -38.7790   11.9390  -34.7350 C.cat   109 ARG    0.0900
   1684 NH1       -39.7150   11.8170  -35.6730 N.pl3   109 ARG    0.0900
   1685 NH2       -37.7730   12.7910  -34.9170 N.pl3   109 ARG    0.2000
   1686 HN        -39.2430    7.3650  -30.5760 H       109 ARG    0.0900
   1687 HA        -41.0180    9.2440  -29.4510 H       109 ARG    0.0900
   1688 HB1       -41.9050    9.4180  -31.7870 H       109 ARG   -0.7000
   1689 HB2       -40.9600    7.9410  -32.2220 H       109 ARG    0.4400
   1690 HG1       -38.8520    9.1050  -31.8280 H       109 ARG    0.6400
   1691 HG2       -39.7220   10.5540  -31.1900 H       109 ARG   -0.8000
   1692 HD1       -40.8720   10.7790  -33.4310 H       109 ARG    0.4600
   1693 HD2       -39.8200    9.4260  -34.0470 H       109 ARG    0.4600
   1694 HE        -38.1140   11.3430  -32.9410 H       109 ARG   -0.8000
   1695 HH11      -40.4740   11.1790  -35.5430 H       109 ARG    0.4600
   1696 HH12      -39.6590   12.3640  -36.5090 H       109 ARG    0.4600
   1697 HH21      -37.0670   12.8870  -34.2160 H       109 ARG    0.5100
   1698 HH22      -37.7240   13.3340  -35.7560 H       109 ARG   -0.5100
   1699 N         -42.2230    6.3050  -29.7530 N.am    110 TYR   -0.4700
   1700 CA        -43.3640    5.4650  -29.4450 C.3     110 TYR    0.3100
   1701 C         -43.7090    5.4980  -27.9590 C.2     110 TYR    0.0700
   1702 O         -44.8770    5.5010  -27.5910 O.2     110 TYR    0.0900
   1703 CB        -43.0860    4.0280  -29.9030 C.3     110 TYR   -0.1800
   1704 CG        -44.2030    3.0650  -29.6060 C.ar    110 TYR    0.0900
   1705 CD1       -44.2510    2.3790  -28.4020 C.ar    110 TYR    0.0900
   1706 CD2       -45.2180    2.8420  -30.5280 C.ar    110 TYR    0.0000
   1707 CE1       -45.2810    1.4980  -28.1200 C.ar    110 TYR   -0.1150
   1708 CE2       -46.2530    1.9680  -30.2570 C.ar    110 TYR    0.1150
   1709 CZ        -46.2790    1.2930  -29.0550 C.ar    110 TYR   -0.1150
   1710 OH        -47.3080    0.4170  -28.7730 O.3     110 TYR    0.1150
   1711 HN        -41.3640    5.8290  -29.9190 H       110 TYR    0.1100
   1712 HA        -44.2270    5.8660  -29.9570 H       110 TYR   -0.5400
   1713 HB1       -42.1800    3.6490  -29.3840 H       110 TYR    0.4300
   1714 HB2       -42.9290    4.0190  -31.0020 H       110 TYR   -0.1150
   1715 HD1       -43.4730    2.5370  -27.6710 H       110 TYR    0.1150
   1716 HD2       -45.1980    3.3630  -31.4740 H       110 TYR   -0.1150
   1717 HE1       -45.3040    0.9710  -27.1770 H       110 TYR    0.1150
   1718 HE2       -47.0370    1.8120  -30.9840 H       110 TYR    0.5100
   1719 HH        -47.8110    0.2820  -29.5790 H       110 TYR   -0.5100
   1720 N         -42.6900    5.5310  -27.1060 N.am    111 GLN   -0.4700
   1721 CA        -42.8860    5.4270  -25.6550 C.3     111 GLN    0.3100
   1722 C         -43.3890    6.7190  -25.0080 C.2     111 GLN    0.0700
   1723 O         -44.2140    6.6800  -24.0960 O.2     111 GLN    0.0900
   1724 CB        -41.5800    4.9950  -24.9790 C.3     111 GLN   -0.1800
   1725 CG        -41.0030    3.6730  -25.5070 C.3     111 GLN    0.0900
   1726 CD        -39.6040    3.3470  -24.9740 C.2     111 GLN    0.0900
   1727 NE2       -39.0500    4.0850  -24.1330 N.am    111 GLN   -0.1800
   1728 OE1       -39.0240    2.2670  -25.4550 O.2     111 GLN    0.0900
   1729 HN        -41.7470    5.6290  -27.4130 H       111 GLN    0.0900
   1730 HA        -43.6640    4.7010  -25.4720 H       111 GLN    0.5500
   1731 HB1       -41.7690    4.8860  -23.8900 H       111 GLN   -0.5500
   1732 HB2       -40.8250    5.7940  -25.1350 H       111 GLN   -0.6200
   1733 HG1       -40.9480    3.7270  -26.6140 H       111 GLN    0.3200
   1734 HG2       -41.6860    2.8470  -25.2150 H       111 GLN    0.3000
   1735 HE21      -38.1360    3.8600  -23.7950 H       111 GLN    0.5100
   1736 HE22      -39.5200    4.9020  -23.7970 H       111 GLN   -0.5100
   1737 N         -42.8900    7.8630  -25.4770 N.am    112 SER   -0.4700
   1738 CA        -43.2540    9.1570  -24.9020 C.3     112 SER    0.3100
   1739 C         -44.6390    9.6400  -25.3570 C.2     112 SER    0.0700
   1740 O         -45.2590   10.4780  -24.6930 O.2     112 SER    0.0900
   1741 CB        -42.1890   10.2060  -25.2460 C.3     112 SER    0.0500
   1742 OG        -42.0840   10.4000  -26.6490 O.3     112 SER    0.0900
   1743 HN        -42.2480    7.8860  -26.2390 H       112 SER    0.0900
   1744 HA        -43.3370    9.0400  -23.8320 H       112 SER   -0.6600
   1745 HB1       -41.2020    9.8710  -24.8610 H       112 SER    0.4300
   1746 HB2       -42.4590   11.1750  -24.7750 H       112 SER    0.5100
   1747 HG1       -42.8910   10.8450  -26.9160 H       112 SER   -0.5100
   1748 N         -45.1240    9.1050  -26.4810 N.am    113 LEU   -0.4700
   1749 CA        -46.3950    9.5390  -27.0670 C.3     113 LEU    0.3100
   1750 C         -47.5070    8.5200  -26.8550 C.2     113 LEU    0.0700
   1751 O         -48.6120    8.8950  -26.4640 O.2     113 LEU    0.0900
   1752 CB        -46.2260    9.8370  -28.5680 C.3     113 LEU   -0.1800
   1753 CG        -45.2110   10.9380  -28.8920 C.3     113 LEU    0.0900
   1754 CD1       -45.0930   11.1040  -30.3860 C.3     113 LEU    0.0900
   1755 CD2       -45.5740   12.2730  -28.2270 C.3     113 LEU   -0.0900
   1756 HN        -44.6400    8.3850  -26.9730 H       113 LEU    0.0900
   1757 HA        -46.7210   10.4250  -26.5430 H       113 LEU   -0.2700
   1758 HB1       -47.2130   10.1420  -28.9760 H       113 LEU    0.0900
   1759 HB2       -45.9010    8.9030  -29.0730 H       113 LEU    0.0900
   1760 HG        -44.2200   10.6650  -28.4710 H       113 LEU    0.0900
   1761 HD11      -46.0780   11.3840  -30.8170 H       113 LEU   -0.2700
   1762 HD12      -44.7620   10.1500  -30.8470 H       113 LEU    0.0900
   1763 HD13      -44.3630   11.9070  -30.6200 H       113 LEU    0.0900
   1764 HD21      -45.6050   12.1530  -27.1220 H       113 LEU    0.0900
   1765 HD22      -46.5740   12.6090  -28.5740 H       113 LEU    0.5100
   1766 HD23      -44.8130   13.0410  -28.4790 H       113 LEU   -0.5100
   1767 N         -47.2170    7.2410  -27.1130 N.am    114 MET   -0.4700
   1768 CA        -48.2180    6.1820  -26.9970 C.3     114 MET    0.3100
   1769 C         -48.4930    5.7830  -25.5430 C.2     114 MET    0.0700
   1770 O         -47.7260    5.0380  -24.9260 O.2     114 MET    0.0900
   1771 CB        -47.8040    4.9480  -27.8090 C.3     114 MET   -0.1800
   1772 CG        -48.8380    3.8340  -27.8080 C.3     114 MET    0.0900
   1773 SD        -50.4030    4.3300  -28.5730 S.3     114 MET    0.0900
   1774 CE        -49.9340    4.4120  -30.2920 C.3     114 MET   -0.1400
   1775 HN        -46.3050    6.9530  -27.3950 H       114 MET    0.0900
   1776 HA        -49.1580    6.5700  -27.3610 H       114 MET    0.0900
   1777 HB1       -46.8580    4.5500  -27.3870 H       114 MET   -0.0900
   1778 HB2       -47.6260    5.2610  -28.8590 H       114 MET   -0.2200
   1779 HG1       -49.0230    3.5260  -26.7580 H       114 MET    0.0900
   1780 HG2       -48.4190    2.9640  -28.3570 H       114 MET    0.0900
   1781 HE1       -49.4050    3.4890  -30.6100 H       114 MET    0.0900
   1782 HE2       -49.2540    5.2740  -30.4620 H       114 MET    0.5100
   1783 HE3       -50.8350    4.5290  -30.9310 H       114 MET   -0.5100
   1784 N         -49.6080    6.2720  -25.0100 N.am    115 THR   -0.4700
   1785 CA        -49.9930    5.9700  -23.6470 C.3     115 THR    0.3100
   1786 C         -51.2730    5.1530  -23.6460 C.2     115 THR    0.0700
   1787 O         -51.9710    5.0890  -24.6540 O.2     115 THR    0.0900
   1788 CB        -50.2060    7.2480  -22.8340 C.3     115 THR    0.1400
   1789 CG2       -48.9490    8.1150  -22.8600 C.3     115 THR    0.0900
   1790 OG1       -51.2960    7.9890  -23.3920 O.3     115 THR   -0.6600
   1791 HN        -50.2260    6.8660  -25.5200 H       115 THR    0.4300
   1792 HA        -49.2090    5.3740  -23.2060 H       115 THR   -0.2700
   1793 HB        -50.4420    6.9920  -21.7790 H       115 THR    0.0900
   1794 HG1       -51.1920    8.8890  -23.0770 H       115 THR    0.0900
   1795 HG21      -48.8030    8.5450  -23.8740 H       115 THR    0.0900
   1796 HG22      -48.0600    7.5000  -22.6040 H       115 THR    0.5100
   1797 HG23      -49.0490    8.9480  -22.1330 H       115 THR   -0.5100
   1798 N         -51.5720    4.5430  -22.4960 N.am    116 ARG   -0.4700
   1799 CA        -52.7370    3.6750  -22.3390 C.3     116 ARG    0.3100
   1800 C         -54.0190    4.4500  -22.5000 C.2     116 ARG    0.0700
   1801 O         -54.9820    3.9370  -23.0440 O.2     116 ARG    0.0900
   1802 CB        -52.7410    2.9910  -20.9680 C.3     116 ARG   -0.1800
   1803 CG        -53.7990    1.8930  -20.8060 C.3     116 ARG    0.0900
   1804 CD        -53.6890    1.1790  -19.4710 C.3     116 ARG    0.0900
   1805 NE        -52.3440    0.6430  -19.2530 N.pl3   116 ARG   -0.1800
   1806 CZ        -51.9740   -0.0490  -18.1800 C.cat   116 ARG    0.0900
   1807 NH1       -52.8520   -0.3080  -17.2140 N.pl3   116 ARG    0.0900
   1808 NH2       -50.7220   -0.4870  -18.0670 N.pl3   116 ARG    0.2000
   1809 HN        -51.0050    4.6530  -21.6840 H       116 ARG    0.0900
   1810 HA        -52.7060    2.9330  -23.1250 H       116 ARG    0.0900
   1811 HB1       -52.9210    3.7660  -20.1930 H       116 ARG   -0.7000
   1812 HB2       -51.7400    2.5390  -20.8000 H       116 ARG    0.4400
   1813 HG1       -53.6740    1.1510  -21.6230 H       116 ARG    0.6400
   1814 HG2       -54.8070    2.3500  -20.8880 H       116 ARG   -0.8000
   1815 HD1       -54.4010    0.3270  -19.4400 H       116 ARG    0.4600
   1816 HD2       -53.9080    1.8900  -18.6450 H       116 ARG    0.4600
   1817 HE        -51.6560    0.8100  -19.9580 H       116 ARG   -0.8000
   1818 HH11      -53.7940    0.0190  -17.2950 H       116 ARG    0.4600
   1819 HH12      -52.5710   -0.8300  -16.4090 H       116 ARG    0.4600
   1820 HH21      -50.0570   -0.2940  -18.7890 H       116 ARG    0.5100
   1821 HH22      -50.4450   -1.0080  -17.2590 H       116 ARG   -0.5100
   1822 N         -54.0360    5.6900  -22.0210 N.am    117 ALA   -0.4700
   1823 CA        -55.2210    6.5420  -22.1350 C.3     117 ALA    0.3100
   1824 C         -55.4640    6.9960  -23.5760 C.2     117 ALA    0.0700
   1825 O         -56.5660    7.4240  -23.9240 O.2     117 ALA    0.0900
   1826 CB        -55.0870    7.7510  -21.2240 C.3     117 ALA   -0.2700
   1827 HN        -53.2460    6.0940  -21.5650 H       117 ALA    0.0900
   1828 HA        -56.0850    5.9560  -21.8580 H       117 ALA    0.0900
   1829 HB1       -54.1910    8.3450  -21.5060 H       117 ALA    0.0900
   1830 HB2       -54.9740    7.4200  -20.1690 H       117 ALA    0.5100
   1831 HB3       -55.9850    8.3980  -21.3180 H       117 ALA   -0.5100
   1832 N         -54.4250    6.8920  -24.4110 N.am    118 ARG   -0.4700
   1833 CA        -54.4930    7.3060  -25.8140 C.3     118 ARG    0.3100
   1834 C         -54.8660    6.1710  -26.7620 C.2     118 ARG    0.0700
   1835 O         -55.5660    6.3800  -27.7590 O.2     118 ARG    0.0900
   1836 CB        -53.1600    7.9090  -26.2500 C.3     118 ARG   -0.1800
   1837 CG        -53.2790    8.6920  -27.5510 C.3     118 ARG    0.0900
   1838 CD        -52.2800    9.8460  -27.6550 C.3     118 ARG    0.0900
   1839 NE        -52.8550   11.0000  -28.3520 N.pl3   118 ARG   -0.1800
   1840 CZ        -52.2030   12.1300  -28.5910 C.cat   118 ARG    0.0900
   1841 NH1       -50.9430   12.2740  -28.1950 N.pl3   118 ARG    0.0900
   1842 NH2       -52.8190   13.1200  -29.2260 N.pl3   118 ARG    0.2000
   1843 HN        -53.5490    6.5230  -24.1120 H       118 ARG    0.0900
   1844 HA        -55.2850    8.0320  -25.9130 H       118 ARG    0.0900
   1845 HB1       -52.4220    7.0910  -26.3880 H       118 ARG   -0.7000
   1846 HB2       -52.7950    8.5900  -25.4520 H       118 ARG    0.4400
   1847 HG1       -54.3070    9.1050  -27.6250 H       118 ARG    0.6400
   1848 HG2       -53.1080    7.9970  -28.4010 H       118 ARG   -0.8000
   1849 HD1       -51.3840    9.5170  -28.2240 H       118 ARG    0.4600
   1850 HD2       -51.9840   10.1780  -26.6370 H       118 ARG    0.4600
   1851 HE        -53.8000   10.9300  -28.6700 H       118 ARG   -0.8000
   1852 HH11      -50.4810   11.5290  -27.7150 H       118 ARG    0.4600
   1853 HH12      -50.4560   13.1290  -28.3770 H       118 ARG    0.4600
   1854 HH21      -53.7680   13.0110  -29.5220 H       118 ARG    0.5100
   1855 HH22      -52.3330   13.9760  -29.4090 H       118 ARG   -0.5100
   1856 N         -54.4040    4.9630  -26.4500 N.am    119 ALA   -0.4700
   1857 CA        -54.8200    3.7880  -27.2000 C.3     119 ALA    0.3100
   1858 C         -56.3400    3.5950  -27.1370 C.2     119 ALA    0.0700
   1859 O         -56.9230    3.0460  -28.0560 O.2     119 ALA    0.0900
   1860 CB        -54.1110    2.5650  -26.6860 C.3     119 ALA   -0.2700
   1861 HN        -53.7640    4.8100  -25.7020 H       119 ALA    0.0900
   1862 HA        -54.5830    3.9520  -28.2400 H       119 ALA    0.0900
   1863 HB1       -54.3510    2.4080  -25.6120 H       119 ALA    0.0900
   1864 HB2       -53.0130    2.6940  -26.7880 H       119 ALA    0.5100
   1865 HB3       -54.4390    1.6700  -27.2570 H       119 ALA   -0.5100
   1866 N         -56.9790    4.0660  -26.0590 N.am    120 LYS   -0.4700
   1867 CA        -58.4390    3.9800  -25.8980 C.3     120 LYS    0.3100
   1868 C         -59.1870    4.9530  -26.8030 C.2     120 LYS    0.0700
   1869 O         -60.2910    4.6660  -27.2870 O.2     120 LYS    0.0900
   1870 CB        -58.8350    4.2430  -24.4470 C.3     120 LYS   -0.1800
   1871 CG        -58.2640    3.2220  -23.4770 C.3     120 LYS    0.0900
   1872 CD        -58.6910    3.4820  -22.0460 C.3     120 LYS    0.0900
   1873 CE        -58.0440    2.4890  -21.0860 C.3     120 LYS   -0.1800
   1874 NZ        -58.4700    2.7370  -19.6880 N.4     120 LYS    0.0900
   1875 HN        -56.4870    4.5000  -25.3080 H       120 LYS    0.0900
   1876 HA        -58.7510    2.9910  -26.1990 H       120 LYS   -0.1800
   1877 HB1       -59.9430    4.2260  -24.3720 H       120 LYS    0.0900
   1878 HB2       -58.4710    5.2510  -24.1560 H       120 LYS    0.0900
   1879 HG1       -57.1560    3.2540  -23.5330 H       120 LYS    0.2100
   1880 HG2       -58.6100    2.2090  -23.7770 H       120 LYS    0.0500
   1881 HD1       -59.7960    3.3930  -21.9730 H       120 LYS    0.0500
   1882 HD2       -58.3940    4.5130  -21.7590 H       120 LYS   -0.3000
   1883 HE1       -56.9380    2.5880  -21.1280 H       120 LYS    0.3300
   1884 HE2       -58.3450    1.4540  -21.3550 H       120 LYS    0.3300
   1885 HZ1       -59.5030    2.6410  -19.6180 H       120 LYS    0.3300
   1886 HZ2       -58.1910    3.6980  -19.4070 H       120 LYS    0.5100
   1887 HZ3       -58.0140    2.0460  -19.0590 H       120 LYS   -0.5100
   1888 N         -58.5860    6.1210  -27.0200 N.am    121 VAL   -0.4700
   1889 CA        -59.1250    7.0890  -27.9760 C.3     121 VAL    0.3100
   1890 C         -59.0590    6.5210  -29.3810 C.2     121 VAL    0.0700
   1891 O         -60.0280    6.6210  -30.1270 O.2     121 VAL    0.0900
   1892 CB        -58.3580    8.4200  -27.9430 C.3     121 VAL   -0.0900
   1893 CG1       -58.8860    9.3570  -29.0030 C.3     121 VAL    0.0900
   1894 CG2       -58.4570    9.0530  -26.5590 C.3     121 VAL   -0.2700
   1895 HN        -57.7500    6.3860  -26.5450 H       121 VAL    0.0900
   1896 HA        -60.1620    7.2550  -27.7260 H       121 VAL    0.0900
   1897 HB        -57.2780    8.2290  -28.1230 H       121 VAL    0.0900
   1898 HG11      -59.9930    9.4210  -28.9400 H       121 VAL   -0.2700
   1899 HG12      -58.6090    8.9820  -30.0100 H       121 VAL    0.0900
   1900 HG13      -58.4620   10.3730  -28.8540 H       121 VAL    0.0900
   1901 HG21      -58.0230    8.3710  -25.7960 H       121 VAL    0.0900
   1902 HG22      -59.5220    9.2390  -26.3030 H       121 VAL    0.5100
   1903 HG23      -57.8950   10.0110  -26.5390 H       121 VAL   -0.5100
   1904 N         -57.9230    5.8890  -29.7070 N.am    122 ILE   -0.4700
   1905 CA        -57.7270    5.2350  -31.0100 C.3     122 ILE    0.3100
   1906 C         -58.7620    4.1360  -31.2860 C.2     122 ILE    0.0700
   1907 O         -59.1540    3.8950  -32.4360 O.2     122 ILE    0.0900
   1908 CB        -56.3510    4.5740  -31.1280 C.3     122 ILE   -0.0900
   1909 CG1       -55.2420    5.6050  -31.0130 C.3     122 ILE    0.0900
   1910 CG2       -56.2290    3.8640  -32.4670 C.3     122 ILE   -0.2700
   1911 CD        -53.8690    4.9870  -31.0890 C.3     122 ILE    0.0900
   1912 HN        -57.1530    5.8350  -29.0760 H       122 ILE    0.0900
   1913 HA        -57.8400    5.9890  -31.7740 H       122 ILE    0.0900
   1914 HB        -56.2220    3.8400  -30.3050 H       122 ILE   -0.1800
   1915 HG11      -55.3440    6.1350  -30.0410 H       122 ILE    0.0900
   1916 HG12      -55.3510    6.3420  -31.8360 H       122 ILE    0.0900
   1917 HG21      -56.5280    4.5470  -33.2910 H       122 ILE   -0.2700
   1918 HG22      -56.8950    2.9740  -32.4870 H       122 ILE    0.0900
   1919 HG23      -55.1770    3.5480  -32.6340 H       122 ILE    0.0900
   1920 HD1       -53.5990    4.7850  -32.1480 H       122 ILE    0.0900
   1921 HD2       -53.8550    4.0270  -30.5310 H       122 ILE    0.5100
   1922 HD3       -53.1160    5.6820  -30.6580 H       122 ILE   -0.5100
   1923 N         -59.1710    3.4450  -30.2270 N.am    123 ILE   -0.4700
   1924 CA        -60.1740    2.4000  -30.3410 C.3     123 ILE    0.3100
   1925 C         -61.5740    2.9830  -30.5350 C.2     123 ILE    0.0700
   1926 O         -62.3390    2.5040  -31.3830 O.2     123 ILE    0.0900
   1927 CB        -60.1700    1.4700  -29.1160 C.3     123 ILE   -0.0900
   1928 CG1       -58.8580    0.6890  -29.0600 C.3     123 ILE    0.0900
   1929 CG2       -61.3440    0.4910  -29.1800 C.3     123 ILE   -0.2700
   1930 CD        -58.7110   -0.1820  -27.8570 C.3     123 ILE    0.0900
   1931 HN        -58.8090    3.6110  -29.3120 H       123 ILE    0.0900
   1932 HA        -59.9620    1.8350  -31.2350 H       123 ILE    0.0900
   1933 HB        -60.2490    2.0800  -28.1910 H       123 ILE   -0.1800
   1934 HG11      -58.0170    1.4160  -29.0710 H       123 ILE    0.0900
   1935 HG12      -58.7920    0.0500  -29.9660 H       123 ILE    0.0900
   1936 HG21      -61.3760   -0.0030  -30.1750 H       123 ILE   -0.2700
   1937 HG22      -62.3000    1.0360  -29.0240 H       123 ILE    0.0900
   1938 HG23      -61.2270   -0.2910  -28.4000 H       123 ILE    0.0900
   1939 HD1       -59.4150   -1.0400  -27.9200 H       123 ILE    0.0900
   1940 HD2       -58.9410    0.3990  -26.9380 H       123 ILE    0.5100
   1941 HD3       -57.6740   -0.5770  -27.8000 H       123 ILE   -0.5100
   1942 N         -61.9080    4.0150  -29.7590 N.am    124 CYS   -0.4700
   1943 CA        -63.2060    4.6900  -29.8880 C.3     124 CYS    0.3100
   1944 C         -63.3920    5.3070  -31.2880 C.2     124 CYS    0.0700
   1945 O         -64.5210    5.4420  -31.7980 O.2     124 CYS    0.0900
   1946 CB        -63.3480    5.7780  -28.8230 C.3     124 CYS   -0.1100
   1947 SG        -63.5560    5.1770  -27.1410 S.3     124 CYS    0.0900
   1948 HN        -61.2950    4.3740  -29.0600 H       124 CYS    0.0900
   1949 HA        -63.9840    3.9480  -29.7740 H       124 CYS   -0.2300
   1950 HB1       -64.2250    6.4040  -29.0900 H       124 CYS    0.1600
   1951 HB2       -62.4390    6.4140  -28.8650 H       124 CYS    0.5100
   1952 HG1       -62.3180    4.7200  -27.0270 H       124 CYS   -0.5100
   1953 N         -62.2670    5.6570  -31.9110 N.am    125 THR   -0.4700
   1954 CA        -62.2630    6.1800  -33.2720 C.3     125 THR    0.3100
   1955 C         -62.6060    5.0970  -34.3080 C.2     125 THR    0.0700
   1956 O         -63.4420    5.3200  -35.1750 O.2     125 THR    0.0900
   1957 CB        -60.8840    6.8180  -33.6220 C.3     125 THR    0.1400
   1958 CG2       -60.8110    7.2680  -35.0840 C.3     125 THR    0.0900
   1959 OG1       -60.6470    7.9600  -32.7930 O.3     125 THR   -0.6600
   1960 HN        -61.3760    5.5760  -31.4730 H       125 THR    0.4300
   1961 HA        -63.0470    6.9210  -33.3460 H       125 THR   -0.2700
   1962 HB        -60.0750    6.0760  -33.4550 H       125 THR    0.0900
   1963 HG1       -60.6560    7.6370  -31.8890 H       125 THR    0.0900
   1964 HG21      -61.7010    7.8850  -35.3390 H       125 THR    0.0900
   1965 HG22      -60.7920    6.3810  -35.7530 H       125 THR    0.5100
   1966 HG23      -59.8980    7.8800  -35.2460 H       125 THR   -0.5100
   1967 N         -61.9580    3.9310  -34.2120 N.am    126 VAL   -0.4700
   1968 CA        -62.1910    2.8040  -35.1160 C.3     126 VAL    0.3100
   1969 C         -63.6200    2.2700  -35.0690 C.2     126 VAL    0.0700
   1970 O         -64.1530    1.7710  -36.0660 O.2     126 VAL    0.0900
   1971 CB        -61.2540    1.6640  -34.7860 C.3     126 VAL   -0.0900
   1972 CG1       -61.6820    0.3810  -35.4820 C.3     126 VAL    0.0900
   1973 CG2       -59.8450    2.0600  -35.1900 C.3     126 VAL   -0.2700
   1974 HN        -61.2730    3.7770  -33.5060 H       126 VAL    0.0900
   1975 HA        -62.0260    3.1450  -36.1280 H       126 VAL    0.0900
   1976 HB        -61.2530    1.5010  -33.6870 H       126 VAL    0.0900
   1977 HG11      -61.8540    0.5720  -36.5640 H       126 VAL   -0.2700
   1978 HG12      -62.6270    0.0040  -35.0340 H       126 VAL    0.0900
   1979 HG13      -60.8870   -0.3890  -35.3810 H       126 VAL    0.0900
   1980 HG21      -59.5310    2.9720  -34.6380 H       126 VAL    0.0900
   1981 HG22      -59.8100    2.2760  -36.2790 H       126 VAL    0.5100
   1982 HG23      -59.1370    1.2380  -34.9480 H       126 VAL   -0.5100
   1983 N         -64.2530    2.3550  -33.9070 N.am    127 TRP   -0.4700
   1984 CA        -65.6800    2.0580  -33.8170 C.3     127 TRP    0.3100
   1985 C         -66.5170    3.2040  -34.4210 C.2     127 TRP    0.0700
   1986 O         -67.6020    2.9980  -35.0160 O.2     127 TRP    0.0900
   1987 CB        -66.0720    1.7960  -32.3710 C.3     127 TRP   -0.1800
   1988 CG        -65.6100    0.4570  -31.8610 C.ar    127 TRP    0.0900
   1989 CD1       -64.5850    0.2170  -30.9960 C.ar    127 TRP    0.0900
   1990 CD2       -66.1740   -0.8230  -32.1730 C.ar    127 TRP   -0.0300
   1991 CE2       -65.4390   -1.7870  -31.4640 C.ar    127 TRP   -0.1500
   1992 CE3       -67.2330   -1.2470  -32.9800 C.ar    127 TRP    0.2200
   1993 NE1       -64.4780   -1.1250  -30.7480 N.ar    127 TRP   -0.5100
   1994 CZ2       -65.7210   -3.1410  -31.5440 C.ar    127 TRP    0.3700
   1995 CZ3       -67.5140   -2.5970  -33.0500 C.ar    127 TRP    0.2400
   1996 CH2       -66.7630   -3.5250  -32.3390 C.ar    127 TRP    0.1100
   1997 HN        -63.7960    2.6210  -33.0620 H       127 TRP   -0.2500
   1998 HA        -65.8820    1.1890  -34.4260 H       127 TRP    0.1700
   1999 HB1       -67.1780    1.8380  -32.2850 H       127 TRP   -0.2000
   2000 HB2       -65.6250    2.5850  -31.7300 H       127 TRP    0.1400
   2001 HD1       -63.9480    0.9770  -30.5670 H       127 TRP   -0.2700
   2002 HE1       -63.8240   -1.5430  -30.1580 H       127 TRP    0.1600
   2003 HE3       -67.8310   -0.5470  -33.5460 H       127 TRP   -0.1400
   2004 HZ2       -65.1490   -3.8810  -31.0030 H       127 TRP    0.1400
   2005 HZ3       -68.3330   -2.9390  -33.6670 H       127 TRP    0.5100
   2006 HH2       -67.0060   -4.5730  -32.4190 H       127 TRP   -0.5100
   2007 N         -65.9880    4.4190  -34.3070 N.am    128 ALA   -0.4700
   2008 CA        -66.6630    5.5840  -34.8760 C.3     128 ALA    0.3100
   2009 C         -66.6350    5.5760  -36.4160 C.2     128 ALA    0.0700
   2010 O         -67.6750    5.7300  -37.0550 O.2     128 ALA    0.0900
   2011 CB        -66.0440    6.8590  -34.3230 C.3     128 ALA   -0.2700
   2012 HN        -65.1250    4.5890  -33.8370 H       128 ALA    0.0900
   2013 HA        -67.7100    5.5280  -34.6160 H       128 ALA    0.0900
   2014 HB1       -65.0190    6.9950  -34.7320 H       128 ALA    0.0900
   2015 HB2       -65.9780    6.7990  -33.2160 H       128 ALA    0.5100
   2016 HB3       -66.6600    7.7360  -34.6140 H       128 ALA   -0.5100
   2017 N         -65.4490    5.3620  -36.9900 N.am    129 ILE   -0.4700
   2018 CA        -65.2650    5.2650  -38.4350 C.3     129 ILE    0.3100
   2019 C         -66.0950    4.1370  -39.0440 C.2     129 ILE    0.0700
   2020 O         -66.6020    4.2680  -40.1660 O.2     129 ILE    0.0900
   2021 CB        -63.7920    4.9970  -38.7860 C.3     129 ILE   -0.0900
   2022 CG1       -62.9100    6.1800  -38.3550 C.3     129 ILE    0.0900
   2023 CG2       -63.6270    4.7240  -40.2720 C.3     129 ILE   -0.2700
   2024 CD        -61.4080    6.0580  -38.7540 C.3     129 ILE    0.0900
   2025 HN        -64.6200    5.2570  -36.4460 H       129 ILE    0.0900
   2026 HA        -65.5900    6.1950  -38.8760 H       129 ILE    0.0900
   2027 HB        -63.4320    4.1170  -38.2110 H       129 ILE   -0.1800
   2028 HG11      -62.9700    6.2720  -37.2510 H       129 ILE    0.0900
   2029 HG12      -63.3170    7.1030  -38.8180 H       129 ILE    0.0900
   2030 HG21      -64.1350    5.5150  -40.8640 H       129 ILE   -0.2700
   2031 HG22      -64.0810    3.7430  -40.5290 H       129 ILE    0.0900
   2032 HG23      -62.5480    4.7200  -40.5390 H       129 ILE    0.0900
   2033 HD1       -61.2940    6.1620  -39.8540 H       129 ILE    0.0900
   2034 HD2       -61.0160    5.0630  -38.4500 H       129 ILE    0.5100
   2035 HD3       -60.8190    6.8590  -38.2580 H       129 ILE   -0.5100
   2036 N         -66.2230    3.0280  -38.3020 N.am    130 SER   -0.4700
   2037 CA        -66.9670    1.8610  -38.7690 C.3     130 SER    0.3100
   2038 C         -68.4710    2.1030  -38.7330 C.2     130 SER    0.0700
   2039 O         -69.2150    1.6760  -39.6360 O.2     130 SER    0.0900
   2040 CB        -66.6440    0.6510  -37.9170 C.3     130 SER    0.0500
   2041 OG        -65.2720    0.3090  -37.9640 O.3     130 SER    0.0900
   2042 HN        -65.8140    2.9490  -37.3970 H       130 SER    0.0900
   2043 HA        -66.6930    1.6780  -39.7980 H       130 SER   -0.6600
   2044 HB1       -67.2330   -0.2190  -38.2780 H       130 SER    0.4300
   2045 HB2       -66.9130    0.8670  -36.8610 H       130 SER    0.5100
   2046 HG1       -64.7970    1.0760  -37.6360 H       130 SER   -0.5100
   2047 N         -68.9220    2.8000  -37.6830 N.am    131 ALA   -0.4700
   2048 CA        -70.3260    3.1890  -37.5880 C.3     131 ALA    0.3100
   2049 C         -70.7330    4.1190  -38.7260 C.2     131 ALA    0.0700
   2050 O         -71.8530    4.1140  -39.2120 O.2     131 ALA    0.0900
   2051 CB        -70.5760    3.8620  -36.2800 C.3     131 ALA   -0.2700
   2052 HN        -68.3300    3.0810  -36.9310 H       131 ALA    0.0900
   2053 HA        -70.9300    2.2980  -37.6770 H       131 ALA    0.0900
   2054 HB1       -69.9420    4.7710  -36.1910 H       131 ALA    0.0900
   2055 HB2       -70.3260    3.1720  -35.4460 H       131 ALA    0.5100
   2056 HB3       -71.6430    4.1650  -36.2100 H       131 ALA   -0.5100
   2057 N         -69.8030    4.9330  -39.1620 N.am    132 LEU   -0.4700
   2058 CA        -70.0680    5.8580  -40.2560 C.3     132 LEU    0.3100
   2059 C         -70.2070    5.1120  -41.5740 C.2     132 LEU    0.0700
   2060 O         -71.2720    5.1590  -42.2110 O.2     132 LEU    0.0900
   2061 CB        -68.9200    6.8700  -40.3670 C.3     132 LEU   -0.1800
   2062 CG        -69.0310    7.9190  -41.4690 C.3     132 LEU    0.0900
   2063 CD1       -70.1040    8.9120  -41.0490 C.3     132 LEU    0.0900
   2064 CD2       -67.7010    8.5920  -41.7550 C.3     132 LEU   -0.0900
   2065 HN        -68.8860    4.9580  -38.7710 H       132 LEU    0.0900
   2066 HA        -71.0010    6.3640  -40.0530 H       132 LEU   -0.2700
   2067 HB1       -67.9830    6.3010  -40.5370 H       132 LEU    0.0900
   2068 HB2       -68.8470    7.4070  -39.3980 H       132 LEU    0.0900
   2069 HG        -69.3130    7.4360  -42.4290 H       132 LEU    0.0900
   2070 HD11      -69.6330    9.8250  -40.6260 H       132 LEU   -0.2700
   2071 HD12      -70.7570    8.4580  -40.2750 H       132 LEU    0.0900
   2072 HD13      -70.7140    9.2030  -41.9300 H       132 LEU    0.0900
   2073 HD21      -66.9520    7.8370  -42.0790 H       132 LEU    0.0900
   2074 HD22      -67.3250    9.0920  -40.8360 H       132 LEU    0.5100
   2075 HD23      -67.8220    9.3420  -42.5660 H       132 LEU   -0.5100
   2076 N         -69.1300    4.4050  -41.9580 N.am    133 VAL   -0.4700
   2077 CA        -69.0380    3.7490  -43.2710 C.3     133 VAL    0.3100
   2078 C         -69.8490    2.4710  -43.4090 C.2     133 VAL    0.0700
   2079 O         -69.9150    1.8910  -44.5050 O.2     133 VAL    0.0900
   2080 CB        -67.6160    3.3700  -43.6080 C.3     133 VAL   -0.0900
   2081 CG1       -66.7460    4.6400  -43.6830 C.3     133 VAL    0.0900
   2082 CG2       -67.1160    2.3550  -42.5920 C.3     133 VAL   -0.2700
   2083 HN        -68.3390    4.2920  -41.3620 H       133 VAL    0.0900
   2084 HA        -69.4230    4.4360  -44.0090 H       133 VAL    0.0900
   2085 HB        -67.5930    2.8440  -44.5860 H       133 VAL    0.0900
   2086 HG11      -66.7590    5.1700  -42.7070 H       133 VAL   -0.2700
   2087 HG12      -67.1430    5.3250  -44.4630 H       133 VAL    0.0900
   2088 HG13      -65.6970    4.3660  -43.9240 H       133 VAL    0.0900
   2089 HG21      -67.4950    1.3420  -42.8460 H       133 VAL    0.0900
   2090 HG22      -67.4780    2.6250  -41.5770 H       133 VAL    0.5100
   2091 HG23      -66.0050    2.3300  -42.5980 H       133 VAL   -0.5100
   2092 N         -70.4430    2.0190  -42.2970 N.am    134 SER   -0.4700
   2093 CA        -71.2070    0.7750  -42.2930 C.3     134 SER    0.3100
   2094 C         -72.6450    0.9900  -41.8760 C.2     134 SER    0.0700
   2095 O         -73.5800    0.7140  -42.6150 O.2     134 SER    0.0900
   2096 CB        -70.5610   -0.2480  -41.3530 C.3     134 SER    0.0500
   2097 OG        -69.1790   -0.4330  -41.6470 O.3     134 SER    0.0900
   2098 HN        -70.3880    2.5060  -41.4290 H       134 SER    0.0900
   2099 HA        -71.2340    0.3930  -43.3030 H       134 SER   -0.6600
   2100 HB1       -71.0770   -1.2260  -41.4610 H       134 SER    0.4300
   2101 HB2       -70.6540    0.1050  -40.3040 H       134 SER    0.5100
   2102 HG1       -68.7420    0.3800  -41.3830 H       134 SER   -0.5100
   2103 N         -72.8210    1.4850  -40.6730 N.am    135 PHE   -0.4700
   2104 CA        -74.1600    1.6860  -40.1150 C.3     135 PHE    0.3100
   2105 C         -75.0560    2.7360  -40.8200 C.2     135 PHE    0.0700
   2106 O         -76.2290    2.4840  -41.0280 O.2     135 PHE    0.0900
   2107 CB        -74.0180    2.0910  -38.6600 C.3     135 PHE   -0.1800
   2108 CG        -74.9400    1.3900  -37.7720 C.ar    135 PHE    0.0900
   2109 CD1       -74.6100    0.1430  -37.2780 C.ar    135 PHE    0.0900
   2110 CD2       -76.1370    1.9540  -37.4160 C.ar    135 PHE    0.0000
   2111 CE1       -75.4720   -0.5360  -36.4330 C.ar    135 PHE   -0.1150
   2112 CE2       -76.9910    1.2910  -36.5790 C.ar    135 PHE    0.1150
   2113 CZ        -76.6660    0.0390  -36.0860 C.ar    135 PHE   -0.1150
   2114 HN        -72.0570    1.7450  -40.0880 H       135 PHE    0.1150
   2115 HA        -74.7120    0.7620  -40.2030 H       135 PHE   -0.1150
   2116 HB1       -74.2250    3.1780  -38.5600 H       135 PHE    0.1150
   2117 HB2       -72.9870    1.8650  -38.3140 H       135 PHE   -0.1150
   2118 HD1       -73.6690   -0.3080  -37.5540 H       135 PHE    0.1150
   2119 HD2       -76.4080    2.9260  -37.8010 H       135 PHE   -0.1150
   2120 HE1       -75.2060   -1.5100  -36.0510 H       135 PHE    0.1150
   2121 HE2       -77.9270    1.7500  -36.2990 H       135 PHE    0.5100
   2122 HZ        -77.3500   -0.4810  -35.4320 H       135 PHE   -0.5100
   2123 N         -74.5040    3.9050  -41.1800 N.am    136 LEU   -0.4700
   2124 CA        -75.2880    5.0180  -41.8040 C.3     136 LEU    0.3100
   2125 C         -75.8860    4.7880  -43.2010 C.2     136 LEU    0.0700
   2126 O         -77.0850    4.9440  -43.3610 O.2     136 LEU    0.0900
   2127 CB        -74.4840    6.3190  -41.8580 C.3     136 LEU   -0.1800
   2128 CG        -74.5030    7.1190  -40.5590 C.3     136 LEU    0.0900
   2129 CD1       -73.5740    8.3230  -40.6880 C.3     136 LEU    0.0900
   2130 CD2       -75.9180    7.5420  -40.2070 C.3     136 LEU   -0.0900
   2131 HN        -73.5320    4.0860  -41.0460 H       136 LEU    0.0900
   2132 HA        -76.1830    5.1600  -41.2170 H       136 LEU   -0.2700
   2133 HB1       -74.9000    6.9550  -42.6670 H       136 LEU    0.0900
   2134 HB2       -73.4300    6.0710  -42.1010 H       136 LEU    0.0900
   2135 HG        -74.1640    6.4750  -39.7190 H       136 LEU    0.0900
   2136 HD11      -74.0040    9.0640  -41.3950 H       136 LEU   -0.2700
   2137 HD12      -72.5850    7.9980  -41.0740 H       136 LEU    0.0900
   2138 HD13      -73.4480    8.8100  -39.6980 H       136 LEU    0.0900
   2139 HD21      -76.5170    6.6570  -39.9030 H       136 LEU    0.0900
   2140 HD22      -76.4030    8.0120  -41.0890 H       136 LEU    0.5100
   2141 HD23      -75.8990    8.2640  -39.3620 H       136 LEU   -0.5100
   2142 N         -75.0760    4.4320  -44.2140 N.am    137 PRO   -0.2900
   2143 CA        -75.6340    4.1460  -45.5400 C.3     137 PRO    0.0000
   2144 C         -76.8250    3.1850  -45.5530 C.2     137 PRO    0.0900
   2145 O         -77.7120    3.3160  -46.3880 O.2     137 PRO    0.0900
   2146 CB        -74.4550    3.5190  -46.2990 C.3     137 PRO    0.0200
   2147 CG        -73.2540    4.0300  -45.6210 C.3     137 PRO    0.0900
   2148 CD        -73.6240    4.1860  -44.1690 C.3     137 PRO   -0.1800
   2149 HA        -76.0250    5.0470  -45.9840 H       137 PRO    0.0900
   2150 HB1       -74.4650    3.8280  -47.3670 H       137 PRO    0.0900
   2151 HB2       -74.4970    2.4110  -46.2460 H       137 PRO   -0.1800
   2152 HG1       -72.4120    3.3140  -45.7310 H       137 PRO    0.0900
   2153 HG2       -72.9510    5.0080  -46.0520 H       137 PRO    0.0900
   2154 HD1       -73.4100    3.2630  -43.5920 H       137 PRO    0.5100
   2155 HD2       -73.1050    5.0510  -43.7060 H       137 PRO   -0.5100
   2156 N         -76.8400    2.2120  -44.6500 N.am    138 ILE   -0.4700
   2157 CA        -77.9840    1.2950  -44.5210 C.3     138 ILE    0.3100
   2158 C         -79.2260    2.0280  -43.9710 C.2     138 ILE    0.0700
   2159 O         -80.3840    1.7470  -44.3330 O.2     138 ILE    0.0900
   2160 CB        -77.6600    0.0530  -43.6100 C.3     138 ILE   -0.0900
   2161 CG1       -76.8470   -0.9970  -44.3750 C.3     138 ILE    0.0900
   2162 CG2       -78.9410   -0.5850  -43.0570 C.3     138 ILE   -0.2700
   2163 CD        -75.3580   -0.7250  -44.3950 C.3     138 ILE    0.0900
   2164 HN        -76.0810    2.0600  -44.0220 H       138 ILE    0.0900
   2165 HA        -78.2480    0.9620  -45.5140 H       138 ILE    0.0900
   2166 HB        -77.0210    0.3800  -42.7620 H       138 ILE   -0.1800
   2167 HG11      -77.2120   -1.0300  -45.4240 H       138 ILE    0.0900
   2168 HG12      -77.0180   -1.9880  -43.9040 H       138 ILE    0.0900
   2169 HG21      -79.6650   -0.7630  -43.8810 H       138 ILE   -0.2700
   2170 HG22      -79.4110    0.0940  -42.3130 H       138 ILE    0.0900
   2171 HG23      -78.7040   -1.5580  -42.5780 H       138 ILE    0.0900
   2172 HD1       -74.9600   -0.7040  -43.3580 H       138 ILE    0.0900
   2173 HD2       -75.1590    0.2580  -44.8710 H       138 ILE    0.5100
   2174 HD3       -74.8340   -1.5270  -44.9590 H       138 ILE   -0.5100
   2175 N         -78.9730    2.9780  -43.0850 N.am    139 MET   -0.4700
   2176 CA        -80.0500    3.7510  -42.4810 C.3     139 MET    0.3100
   2177 C         -80.6630    4.7140  -43.4620 C.2     139 MET    0.0700
   2178 O         -81.8270    5.0450  -43.3700 O.2     139 MET    0.0900
   2179 CB        -79.5490    4.5520  -41.2810 C.3     139 MET   -0.1800
   2180 CG        -78.8670    3.7320  -40.2080 C.3     139 MET    0.0900
   2181 SD        -78.2990    4.8120  -38.8940 S.3     139 MET    0.0900
   2182 CE        -79.8530    5.5390  -38.3670 C.3     139 MET   -0.1400
   2183 HN        -78.0460    3.2040  -42.7940 H       139 MET    0.0900
   2184 HA        -80.8210    3.0620  -42.1740 H       139 MET    0.0900
   2185 HB1       -80.4170    5.0700  -40.8220 H       139 MET   -0.0900
   2186 HB2       -78.8280    5.3120  -41.6470 H       139 MET   -0.2200
   2187 HG1       -78.0090    3.1850  -40.6530 H       139 MET    0.0900
   2188 HG2       -79.5850    2.9840  -39.8070 H       139 MET    0.0900
   2189 HE1       -80.6690    4.7840  -38.3550 H       139 MET    0.0900
   2190 HE2       -80.1500    6.3550  -39.0600 H       139 MET    0.5100
   2191 HE3       -79.7550    5.9530  -37.3400 H       139 MET   -0.5100
   2192 N         -79.8650    5.1830  -44.4070 N.am    140 MET   -0.4700
   2193 CA        -80.3480    6.1450  -45.4020 C.3     140 MET    0.3100
   2194 C         -80.8360    5.4180  -46.6450 C.2     140 MET    0.0700
   2195 O         -81.2160    6.0430  -47.6090 O.2     140 MET    0.0900
   2196 CB        -79.2440    7.1170  -45.7910 C.3     140 MET   -0.1800
   2197 CG        -78.4230    7.6510  -44.6370 C.3     140 MET    0.0900
   2198 SD        -77.0850    8.7180  -45.2330 S.3     140 MET    0.0900
   2199 CE        -78.1040    9.9490  -46.0050 C.3     140 MET   -0.1400
   2200 HN        -78.9090    4.9090  -44.4830 H       140 MET    0.0900
   2201 HA        -81.1830    6.6790  -44.9750 H       140 MET    0.0900
   2202 HB1       -79.7090    7.9790  -46.3130 H       140 MET   -0.0900
   2203 HB2       -78.5570    6.5980  -46.4930 H       140 MET   -0.2200
   2204 HG1       -77.9990    6.7970  -44.0700 H       140 MET    0.0900
   2205 HG2       -79.0880    8.2250  -43.9570 H       140 MET    0.0900
   2206 HE1       -78.9030   10.3010  -45.3170 H       140 MET    0.0900
   2207 HE2       -78.5910    9.5310  -46.9110 H       140 MET    0.5100
   2208 HE3       -77.4890   10.8280  -46.2950 H       140 MET   -0.5100
   2209 N         -80.8140    4.0890  -46.6180 N.am    141 HSE   -0.4700
   2210 CA        -81.3270    3.2690  -47.7090 C.3     141 HSE    0.3100
   2211 C         -80.4630    3.3970  -48.9630 C.2     141 HSE    0.0700
   2212 O         -80.9330    3.2130  -50.1020 O.2     141 HSE    0.0900
   2213 CB        -82.7850    3.6150  -48.0250 C.3     141 HSE   -0.0800
   2214 CG        -83.6680    3.6980  -46.8150 C.ar    141 HSE    0.0900
   2215 CD2       -84.1890    4.7660  -46.1690 C.ar    141 HSE    0.0900
   2216 ND1       -84.1040    2.5840  -46.1310 N.ar    141 HSE   -0.7000
   2217 CE1       -84.8590    2.9660  -45.1140 C.ar    141 HSE    0.2200
   2218 NE2       -84.9300    4.2850  -45.1160 N.ar    141 HSE    0.2500
   2219 HN        -80.4420    3.5880  -45.8400 H       141 HSE    0.1300
   2220 HA        -81.2450    2.2340  -47.4140 H       141 HSE   -0.3600
   2221 HB1       -83.1960    2.8360  -48.7010 H       141 HSE    0.3200
   2222 HB2       -82.8130    4.5990  -48.5410 H       141 HSE   -0.0500
   2223 HD2       -84.0810    5.8210  -46.3880 H       141 HSE    0.0900
   2224 HE1       -85.3480    2.3220  -44.3850 H       141 HSE    0.5100
   2225 HE2       -85.4350    4.8520  -44.4650 H       141 HSE   -0.5100
   2226 N         -79.1770    3.6710  -48.7540 N.am    142 TRP   -0.4700
   2227 CA        -78.2640    3.8130  -49.8770 C.3     142 TRP    0.3100
   2228 C         -77.9500    2.4640  -50.4940 C.2     142 TRP    0.0700
   2229 O         -77.3900    2.3770  -51.5860 O.2     142 TRP    0.0900
   2230 CB        -76.9600    4.5010  -49.4470 C.3     142 TRP   -0.1800
   2231 CG        -77.0990    5.9680  -49.1090 C.ar    142 TRP    0.0900
   2232 CD1       -78.2190    6.6140  -48.7190 C.ar    142 TRP    0.0900
   2233 CD2       -76.0490    6.9410  -49.0900 C.ar    142 TRP   -0.0300
   2234 CE2       -76.6130    8.1510  -48.6810 C.ar    142 TRP   -0.1500
   2235 CE3       -74.6870    6.9020  -49.3910 C.ar    142 TRP    0.2200
   2236 NE1       -77.9440    7.9270  -48.4620 N.ar    142 TRP   -0.5100
   2237 CZ2       -75.8670    9.3120  -48.5700 C.ar    142 TRP    0.3700
   2238 CZ3       -73.9490    8.0560  -49.2710 C.ar    142 TRP    0.2400
   2239 CH2       -74.5330    9.2410  -48.8640 C.ar    142 TRP    0.1100
   2240 HN        -78.7890    3.7870  -47.8430 H       142 TRP   -0.2500
   2241 HA        -78.7610    4.3990  -50.6370 H       142 TRP    0.1700
   2242 HB1       -76.2260    4.4080  -50.2750 H       142 TRP   -0.2000
   2243 HB2       -76.5680    3.9780  -48.5500 H       142 TRP    0.1400
   2244 HD1       -79.1930    6.1570  -48.6240 H       142 TRP   -0.2700
   2245 HE1       -78.5920    8.5960  -48.1710 H       142 TRP    0.1600
   2246 HE3       -74.2040    5.9920  -49.7140 H       142 TRP   -0.1400
   2247 HZ2       -76.3060   10.2490  -48.2620 H       142 TRP    0.1400
   2248 HZ3       -72.8930    8.0360  -49.4990 H       142 TRP    0.5100
   2249 HH2       -73.9240   10.1280  -48.7780 H       142 TRP   -0.5100
   2250 N         -78.3100    1.4060  -49.7780 N.am    143 TRP   -0.4700
   2251 CA        -77.9790    0.0530  -50.1920 C.3     143 TRP    0.3100
   2252 C         -78.9750   -0.5270  -51.1750 C.2     143 TRP    0.0700
   2253 O         -78.6110   -1.3280  -52.0310 O.2     143 TRP    0.0900
   2254 CB        -77.8800   -0.8420  -48.9660 C.3     143 TRP   -0.1800
   2255 CG        -79.1400   -0.9800  -48.2180 C.ar    143 TRP    0.0900
   2256 CD1       -79.6540   -0.1050  -47.3090 C.ar    143 TRP    0.0900
   2257 CD2       -80.0560   -2.0610  -48.2900 C.ar    143 TRP   -0.0300
   2258 CE2       -81.1130   -1.7760  -47.3850 C.ar    143 TRP   -0.1500
   2259 CE3       -80.0850   -3.2500  -49.0180 C.ar    143 TRP    0.2200
   2260 NE1       -80.8450   -0.5750  -46.8010 N.ar    143 TRP   -0.5100
   2261 CZ2       -82.1910   -2.6340  -47.2010 C.ar    143 TRP    0.3700
   2262 CZ3       -81.1620   -4.1080  -48.8340 C.ar    143 TRP    0.2400
   2263 CH2       -82.2040   -3.7940  -47.9300 C.ar    143 TRP    0.1100
   2264 HN        -78.8220    1.4920  -48.9280 H       143 TRP   -0.2500
   2265 HA        -77.0380    0.0800  -50.7200 H       143 TRP    0.1700
   2266 HB1       -77.1140   -0.4200  -48.2800 H       143 TRP   -0.2000
   2267 HB2       -77.5580   -1.8550  -49.2920 H       143 TRP    0.1400
   2268 HD1       -79.1920    0.8290  -47.0250 H       143 TRP   -0.2700
   2269 HE1       -81.4000   -0.1260  -46.1360 H       143 TRP    0.1600
   2270 HE3       -79.3000   -3.5140  -49.7110 H       143 TRP   -0.1400
   2271 HZ2       -82.9960   -2.4120  -46.5160 H       143 TRP    0.1400
   2272 HZ3       -81.2060   -5.0320  -49.3920 H       143 TRP    0.5100
   2273 HH2       -83.0280   -4.4820  -47.8120 H       143 TRP   -0.5100
   2274 N         -80.2270   -0.0850  -51.0810 N.am    144 ARG   -0.4700
   2275 CA        -81.3410   -0.6990  -51.8220 C.3     144 ARG    0.3100
   2276 C         -81.1260   -0.7650  -53.3110 C.2     144 ARG    0.0700
   2277 O         -80.2570   -0.0910  -53.8340 O.2     144 ARG    0.0900
   2278 CB        -82.6730    0.0130  -51.5350 C.3     144 ARG   -0.1800
   2279 CG        -83.1310   -0.1290  -50.0850 C.3     144 ARG    0.0900
   2280 CD        -84.5740    0.2710  -49.9380 C.3     144 ARG    0.0900
   2281 NE        -84.9330    0.5040  -48.5360 N.pl3   144 ARG   -0.1800
   2282 CZ        -85.2590   -0.4510  -47.6620 C.cat   144 ARG    0.0900
   2283 NH1       -85.2750   -1.7310  -48.0220 N.pl3   144 ARG    0.0900
   2284 NH2       -85.5630   -0.1320  -46.4130 N.pl3   144 ARG    0.2000
   2285 HN        -80.4680    0.6870  -50.4990 H       144 ARG    0.0900
   2286 HA        -81.4030   -1.7360  -51.5250 H       144 ARG    0.0900
   2287 HB1       -83.4540   -0.4160  -52.1980 H       144 ARG   -0.7000
   2288 HB2       -82.5560    1.0920  -51.7670 H       144 ARG    0.4400
   2289 HG1       -82.5030    0.5180  -49.4360 H       144 ARG    0.6400
   2290 HG2       -83.0080   -1.1860  -49.7620 H       144 ARG   -0.8000
   2291 HD1       -85.2290   -0.5390  -50.3250 H       144 ARG    0.4600
   2292 HD2       -84.7610    1.2130  -50.4960 H       144 ARG    0.4600
   2293 HE        -84.9340    1.4490  -48.2100 H       144 ARG   -0.8000
   2294 HH11      -85.0430   -1.9900  -48.9600 H       144 ARG    0.4600
   2295 HH12      -85.5220   -2.4350  -47.3560 H       144 ARG    0.4600
   2296 HH21      -85.5500    0.8260  -46.1250 H       144 ARG    0.5100
   2297 HH22      -85.8070   -0.8480  -45.7580 H       144 ARG   -0.5100
   2298 N         -81.9290   -1.6120  -53.9580 N.am    145 ASP   -0.4700
   2299 CA        -81.9440   -1.7630  -55.4190 C.3     145 ASP    0.3100
   2300 C         -83.3330   -1.4280  -55.9560 C.2     145 ASP    0.0700
   2301 O         -84.2680   -1.2120  -55.1790 O.2     145 ASP    0.0900
   2302 CB        -81.5590   -3.1930  -55.8440 C.3     145 ASP   -0.2800
   2303 CG        -81.0470   -3.2780  -57.3080 C.2     145 ASP    0.0900
   2304 OD1       -80.7440   -2.2290  -57.9270 O.co2   145 ASP    0.0900
   2305 OD2       -80.9340   -4.4040  -57.8470 O.co2   145 ASP    0.6200
   2306 HN        -82.5700   -2.1950  -53.4650 H       145 ASP   -0.7600
   2307 HA        -81.2430   -1.0530  -55.8320 H       145 ASP   -0.7600
   2308 HB1       -82.4500   -3.8490  -55.7460 H       145 ASP    0.5100
   2309 HB2       -80.7570   -3.5630  -55.1700 H       145 ASP   -0.5100
   2310 N         -83.4540   -1.3730  -57.2840 N.am    146 GLU   -0.4700
   2311 CA        -84.7040   -0.9970  -57.9500 C.3     146 GLU    0.3100
   2312 C         -85.3340   -2.1760  -58.7130 C.2     146 GLU    0.0700
   2313 O         -86.4580   -2.0860  -59.2210 O.2     146 GLU    0.0900
   2314 CB        -84.4560    0.1900  -58.9030 C.3     146 GLU   -0.1800
   2315 CG        -85.7090    1.0530  -59.1620 C.3     146 GLU    0.0900
   2316 CD        -86.2280    1.7900  -57.9060 C.2     146 GLU    0.0900
   2317 OE1       -85.4030    2.1160  -57.0160 O.co2   146 GLU   -0.2800
   2318 OE2       -87.4570    2.0460  -57.8040 O.co2   146 GLU    0.0900
   2319 HN        -82.6900   -1.5860  -57.8870 H       146 GLU    0.0900
   2320 HA        -85.4230   -0.7290  -57.1910 H       146 GLU    0.6200
   2321 HB1       -84.0950   -0.2080  -59.8750 H       146 GLU   -0.7600
   2322 HB2       -83.6670    0.8360  -58.4630 H       146 GLU   -0.7600
   2323 HG1       -86.5210    0.3980  -59.5400 H       146 GLU    0.5100
   2324 HG2       -85.4650    1.8130  -59.9340 H       146 GLU   -0.5100
   2325 N         -84.6120   -3.2940  -58.7790 N.am    147 ASP   -0.4700
   2326 CA        -85.0980   -4.4970  -59.4570 C.3     147 ASP    0.3100
   2327 C         -86.3970   -5.0200  -58.8370 C.2     147 ASP    0.0700
   2328 O         -86.5050   -5.1080  -57.6070 O.2     147 ASP    0.0900
   2329 CB        -84.0390   -5.5980  -59.3930 C.3     147 ASP   -0.2800
   2330 CG        -84.4080   -6.8300  -60.2120 C.2     147 ASP    0.0900
   2331 OD1       -84.7090   -6.7070  -61.4130 O.co2   147 ASP    0.0900
   2332 OD2       -84.3640   -7.9420  -59.6580 O.co2   147 ASP    0.6200
   2333 HN        -83.7070   -3.3620  -58.3670 H       147 ASP   -0.7600
   2334 HA        -85.3150   -4.2420  -60.4830 H       147 ASP   -0.7600
   2335 HB1       -83.9050   -5.9090  -58.3340 H       147 ASP    0.5100
   2336 HB2       -83.0780   -5.1950  -59.7790 H       147 ASP   -0.5100
   2337 N         -87.3790   -5.3860  -59.6810 N.am    148 PRO   -0.2900
   2338 CA        -88.6630   -5.9050  -59.2120 C.3     148 PRO    0.0000
   2339 C         -88.5060   -6.9840  -58.1490 C.2     148 PRO    0.0900
   2340 O         -89.1990   -6.9660  -57.1240 O.2     148 PRO    0.0900
   2341 CB        -89.2810   -6.4970  -60.4790 C.3     148 PRO    0.0200
   2342 CG        -88.7190   -5.6870  -61.5690 C.3     148 PRO    0.0900
   2343 CD        -87.3360   -5.3100  -61.1500 C.3     148 PRO   -0.1800
   2344 HA        -89.2420   -5.1200  -58.7520 H       148 PRO    0.0900
   2345 HB1       -90.3890   -6.4160  -60.4550 H       148 PRO    0.0900
   2346 HB2       -89.0010   -7.5650  -60.5940 H       148 PRO   -0.1800
   2347 HG1       -88.6910   -6.2740  -62.5110 H       148 PRO    0.0900
   2348 HG2       -89.3360   -4.7780  -61.7300 H       148 PRO    0.0900
   2349 HD1       -86.5840   -6.0240  -61.5450 H       148 PRO    0.5100
   2350 HD2       -87.0820   -4.2770  -61.4700 H       148 PRO   -0.5100
   2351 N         -87.5870   -7.9110  -58.3910 N.am    149 GLN   -0.4700
   2352 CA        -87.3200   -8.9710  -57.4350 C.3     149 GLN    0.3100
   2353 C         -86.7990   -8.3920  -56.1260 C.2     149 GLN    0.0700
   2354 O         -87.2050   -8.7960  -55.0350 O.2     149 GLN    0.0900
   2355 CB        -86.3140   -9.9700  -58.0110 C.3     149 GLN   -0.1800
   2356 CG        -86.8100  -10.7110  -59.2550 C.3     149 GLN    0.0900
   2357 CD        -85.9110  -11.8810  -59.6450 C.2     149 GLN    0.0900
   2358 NE2       -86.1940  -12.4750  -60.8010 N.am    149 GLN   -0.1800
   2359 OE1       -84.9880  -12.2550  -58.9180 O.2     149 GLN    0.0900
   2360 HN        -87.0470   -7.9220  -59.2270 H       149 GLN    0.0900
   2361 HA        -88.2540   -9.4650  -57.2120 H       149 GLN    0.5500
   2362 HB1       -86.0760  -10.7190  -57.2260 H       149 GLN   -0.5500
   2363 HB2       -85.3860   -9.4200  -58.2760 H       149 GLN   -0.6200
   2364 HG1       -86.8500   -9.9990  -60.1060 H       149 GLN    0.3200
   2365 HG2       -87.8310  -11.1030  -59.0570 H       149 GLN    0.3000
   2366 HE21      -85.6410  -13.2490  -61.1130 H       149 GLN    0.5100
   2367 HE22      -86.9580  -12.1500  -61.3570 H       149 GLN   -0.5100
   2368 N         -85.9030   -7.4220  -56.2390 N.am    150 ALA   -0.4700
   2369 CA        -85.3560   -6.7730  -55.0690 C.3     150 ALA    0.3100
   2370 C         -86.4630   -6.1130  -54.2760 C.2     150 ALA    0.0700
   2371 O         -86.5270   -6.2860  -53.0630 O.2     150 ALA    0.0900
   2372 CB        -84.3200   -5.7580  -55.4710 C.3     150 ALA   -0.2700
   2373 HN        -85.5700   -7.1010  -57.1220 H       150 ALA    0.0900
   2374 HA        -84.9160   -7.5310  -54.4380 H       150 ALA    0.0900
   2375 HB1       -84.8050   -4.8940  -55.9740 H       150 ALA    0.0900
   2376 HB2       -83.5950   -6.2170  -56.1760 H       150 ALA    0.5100
   2377 HB3       -83.7820   -5.3880  -54.5710 H       150 ALA   -0.5100
   2378 N         -87.3290   -5.3710  -54.9800 N.am    151 LEU   -0.4700
   2379 CA        -88.4920   -4.6930  -54.3700 C.3     151 LEU    0.3100
   2380 C         -89.4890   -5.6990  -53.7490 C.2     151 LEU    0.0700
   2381 O         -90.2510   -5.3890  -52.8140 O.2     151 LEU    0.0900
   2382 CB        -89.2160   -3.7870  -55.3940 C.3     151 LEU   -0.1800
   2383 CG        -88.4480   -2.5800  -55.9640 C.3     151 LEU    0.0900
   2384 CD1       -89.2470   -1.9470  -57.1030 C.3     151 LEU    0.0900
   2385 CD2       -88.1150   -1.5200  -54.9000 C.3     151 LEU   -0.0900
   2386 HN        -87.2250   -5.2420  -55.9620 H       151 LEU    0.0900
   2387 HA        -88.1340   -4.1030  -53.5400 H       151 LEU   -0.2700
   2388 HB1       -90.1310   -3.3960  -54.9030 H       151 LEU    0.0900
   2389 HB2       -89.5110   -4.4260  -56.2520 H       151 LEU    0.0900
   2390 HG        -87.4590   -2.9150  -56.3440 H       151 LEU    0.0900
   2391 HD11      -90.2360   -1.6040  -56.7310 H       151 LEU   -0.2700
   2392 HD12      -89.4110   -2.6940  -57.9090 H       151 LEU    0.0900
   2393 HD13      -88.6970   -1.0720  -57.5110 H       151 LEU    0.0900
   2394 HD21      -87.4850   -1.9670  -54.1010 H       151 LEU    0.0900
   2395 HD22      -89.0520   -1.1390  -54.4400 H       151 LEU    0.5100
   2396 HD23      -87.5560   -0.6800  -55.3640 H       151 LEU   -0.5100
   2397 N         -89.4710   -6.9140  -54.2830 N.am    152 LYS   -0.4700
   2398 CA        -90.3030   -7.9760  -53.7630 C.3     152 LYS    0.3100
   2399 C         -89.8310   -8.4110  -52.3710 C.2     152 LYS    0.0700
   2400 O         -90.6380   -8.7600  -51.4910 O.2     152 LYS    0.0900
   2401 CB        -90.2720   -9.1560  -54.7320 C.3     152 LYS   -0.1800
   2402 CG        -91.0830  -10.3670  -54.2900 C.3     152 LYS    0.0900
   2403 CD        -90.9790  -11.4810  -55.3190 C.3     152 LYS    0.0900
   2404 CE        -91.8720  -12.6550  -54.9590 C.3     152 LYS   -0.1800
   2405 NZ        -91.8510  -13.7290  -55.9930 N.4     152 LYS    0.0900
   2406 HN        -88.8890   -7.1480  -55.0590 H       152 LYS    0.0900
   2407 HA        -91.3080   -7.6000  -53.6530 H       152 LYS   -0.1800
   2408 HB1       -89.2160   -9.4730  -54.8610 H       152 LYS    0.0900
   2409 HB2       -90.6670   -8.8110  -55.7110 H       152 LYS    0.0900
   2410 HG1       -92.1480  -10.0740  -54.1710 H       152 LYS    0.2100
   2411 HG2       -90.6990  -10.7310  -53.3130 H       152 LYS    0.0500
   2412 HD1       -89.9250  -11.8300  -55.3730 H       152 LYS    0.0500
   2413 HD2       -91.2790  -11.0880  -56.3130 H       152 LYS   -0.3000
   2414 HE1       -92.9220  -12.3050  -54.8610 H       152 LYS    0.3300
   2415 HE2       -91.5280  -13.1030  -54.0030 H       152 LYS    0.3300
   2416 HZ1       -90.8810  -14.0870  -56.1010 H       152 LYS    0.3300
   2417 HZ2       -92.1800  -13.3420  -56.9010 H       152 LYS    0.5100
   2418 HZ3       -92.4760  -14.5050  -55.7000 H       152 LYS   -0.5100
   2419 N         -88.5140   -8.3810  -52.1750 N.am    153 CYS   -0.4700
   2420 CA        -87.9240   -8.8070  -50.9120 C.3     153 CYS    0.3100
   2421 C         -88.1470   -7.7680  -49.8190 C.2     153 CYS    0.0700
   2422 O         -88.1650   -8.1090  -48.6450 O.2     153 CYS    0.0900
   2423 CB        -86.4200   -9.1090  -51.0780 C.3     153 CYS   -0.1000
   2424 SG        -85.5440   -9.7340  -49.5280 S.3     153 CYS    0.0900
   2425 HN        -87.8790   -8.0690  -52.8770 H       153 CYS    0.0900
   2426 HA        -88.4470   -9.6910  -50.5800 H       153 CYS   -0.0800
   2427 HB1       -85.9200   -8.1760  -51.4120 H       153 CYS    0.5100
   2428 HB2       -86.3120   -9.8730  -51.8760 H       153 CYS   -0.5100
   2429 N         -88.3270   -6.5050  -50.2010 N.am    154 TYR   -0.4700
   2430 CA        -88.4590   -5.4260  -49.2250 C.3     154 TYR    0.3100
   2431 C         -89.8750   -5.3260  -48.6600 C.2     154 TYR    0.0700
   2432 O         -90.0730   -4.8540  -47.5360 O.2     154 TYR    0.0900
   2433 CB        -88.0430   -4.0790  -49.8260 C.3     154 TYR   -0.1800
   2434 CG        -86.6770   -4.0820  -50.5040 C.ar    154 TYR    0.0900
   2435 CD1       -85.5960   -4.7500  -49.9510 C.ar    154 TYR    0.0900
   2436 CD2       -86.4700   -3.3960  -51.6950 C.ar    154 TYR    0.0000
   2437 CE1       -84.3620   -4.7530  -50.5770 C.ar    154 TYR   -0.1150
   2438 CE2       -85.2420   -3.3860  -52.3200 C.ar    154 TYR    0.1150
   2439 CZ        -84.1910   -4.0660  -51.7630 C.ar    154 TYR   -0.1150
   2440 OH        -82.9540   -4.0500  -52.3860 O.3     154 TYR    0.1150
   2441 HN        -88.3800   -6.2420  -51.1610 H       154 TYR    0.1100
   2442 HA        -87.8330   -5.6640  -48.3790 H       154 TYR   -0.5400
   2443 HB1       -88.0040   -3.3180  -49.0180 H       154 TYR    0.4300
   2444 HB2       -88.7870   -3.7810  -50.5960 H       154 TYR   -0.1150
   2445 HD1       -85.7200   -5.2780  -49.0160 H       154 TYR    0.1150
   2446 HD2       -87.2930   -2.8560  -52.1410 H       154 TYR   -0.1150
   2447 HE1       -83.5340   -5.2900  -50.1390 H       154 TYR    0.1150
   2448 HE2       -85.1100   -2.8440  -53.2450 H       154 TYR    0.5100
   2449 HH        -82.3450   -4.5640  -51.8520 H       154 TYR   -0.5100
   2450 N         -90.8580   -5.7700  -49.4390 N.am    155 GLN   -0.4700
   2451 CA        -92.2480   -5.8070  -48.9710 C.3     155 GLN    0.3100
   2452 C         -92.5260   -6.9650  -48.0170 C.2     155 GLN    0.0700
   2453 O         -93.4990   -6.9310  -47.2570 O.2     155 GLN    0.0900
   2454 CB        -93.2170   -5.8860  -50.1560 C.3     155 GLN   -0.1800
   2455 CG        -93.6020   -4.5270  -50.7140 C.3     155 GLN    0.0900
   2456 CD        -94.5540   -3.7420  -49.7970 C.2     155 GLN    0.0900
   2457 NE2       -94.8990   -2.5120  -50.2050 N.am    155 GLN   -0.1800
   2458 OE1       -94.9940   -4.2410  -48.7520 O.2     155 GLN    0.0900
   2459 HN        -90.6970   -6.0940  -50.3670 H       155 GLN    0.0900
   2460 HA        -92.4320   -4.9110  -48.3960 H       155 GLN    0.5500
   2461 HB1       -94.1400   -6.4070  -49.8240 H       155 GLN   -0.5500
   2462 HB2       -92.7390   -6.4790  -50.9640 H       155 GLN   -0.6200
   2463 HG1       -94.1010   -4.6720  -51.6960 H       155 GLN    0.3200
   2464 HG2       -92.6790   -3.9250  -50.8590 H       155 GLN    0.3000
   2465 HE21      -95.5160   -1.9560  -49.6490 H       155 GLN    0.5100
   2466 HE22      -94.5390   -2.1520  -51.0660 H       155 GLN   -0.5100
   2467 N         -91.6760   -7.9890  -48.0730 N.am    156 ASP   -0.4700
   2468 CA        -91.8360   -9.1640  -47.2460 C.3     156 ASP    0.3100
   2469 C         -91.0560   -8.9680  -45.9480 C.2     156 ASP    0.0700
   2470 O         -89.8340   -8.7460  -45.9740 O.2     156 ASP    0.0900
   2471 CB        -91.3640  -10.4080  -48.0070 C.3     156 ASP   -0.2800
   2472 CG        -91.6300  -11.7110  -47.2570 C.2     156 ASP    0.0900
   2473 OD1       -92.4550  -11.7280  -46.3080 O.co2   156 ASP    0.0900
   2474 OD2       -91.0020  -12.7300  -47.6410 O.co2   156 ASP    0.6200
   2475 HN        -90.8910   -7.9910  -48.6880 H       156 ASP   -0.7600
   2476 HA        -92.8810   -9.2540  -46.9860 H       156 ASP   -0.7600
   2477 HB1       -90.2710  -10.3250  -48.1860 H       156 ASP    0.5100
   2478 HB2       -91.8910  -10.4520  -48.9830 H       156 ASP   -0.5100
   2479 N         -91.7690   -9.0240  -44.8050 N.am    157 PRO   -0.2900
   2480 CA        -91.1520   -8.9950  -43.4740 C.3     157 PRO    0.0000
   2481 C         -90.3430  -10.2560  -43.1600 C.2     157 PRO    0.0900
   2482 O         -89.4580  -10.2320  -42.2930 O.2     157 PRO    0.0900
   2483 CB        -92.3580   -8.8750  -42.5330 C.3     157 PRO    0.0200
   2484 CG        -93.4900   -8.3950  -43.3880 C.3     157 PRO    0.0900
   2485 CD        -93.2430   -8.9940  -44.7210 C.3     157 PRO   -0.1800
   2486 HA        -90.4440   -8.1860  -43.4050 H       157 PRO    0.0900
   2487 HB1       -92.1480   -8.1490  -41.7190 H       157 PRO    0.0900
   2488 HB2       -92.6000   -9.8600  -42.0800 H       157 PRO   -0.1800
   2489 HG1       -94.4650   -8.7350  -42.9780 H       157 PRO    0.0900
   2490 HG2       -93.4950   -7.2850  -43.4490 H       157 PRO    0.0900
   2491 HD1       -93.6510  -10.0230  -44.7900 H       157 PRO    0.5100
   2492 HD2       -93.6600   -8.3650  -45.5360 H       157 PRO   -0.5100
   2493 N         -90.6450  -11.3380  -43.8800 N.am    158 GLY   -0.4700
   2494 CA        -89.9920  -12.6220  -43.6910 C.3     158 GLY    0.3100
   2495 C         -88.7940  -12.8300  -44.5920 C.2     158 GLY   -0.0200
   2496 O         -88.1520  -13.8890  -44.5520 O.2     158 GLY    0.0900
   2497 HN        -91.3440  -11.3120  -44.5900 H       158 GLY    0.0900
   2498 HA1       -90.7200  -13.3940  -43.8940 H       158 GLY    0.5100
   2499 HA2       -89.6680  -12.6770  -42.6630 H       158 GLY   -0.5100
   2500 N         -88.4860  -11.8320  -45.4190 N.am    159 CYS   -0.4700
   2501 CA        -87.3110  -11.8890  -46.2860 C.3     159 CYS    0.3100
   2502 C         -86.2300  -10.9900  -45.7260 C.2     159 CYS    0.0700
   2503 O         -86.4870   -9.8300  -45.4110 O.2     159 CYS    0.0900
   2504 CB        -87.6730  -11.4750  -47.7210 C.3     159 CYS   -0.1000
   2505 SG        -86.2860  -11.6530  -48.9710 S.3     159 CYS    0.0900
   2506 HN        -89.0400  -11.0050  -45.4830 H       159 CYS    0.0900
   2507 HA        -86.9350  -12.9010  -46.2720 H       159 CYS   -0.0800
   2508 HB1       -87.9970  -10.4140  -47.7000 H       159 CYS    0.5100
   2509 HB2       -88.5300  -12.0990  -48.0510 H       159 CYS   -0.5100
   2510 N         -85.0280  -11.5400  -45.5740 N.am    160 CYS   -0.4700
   2511 CA        -83.8790  -10.7710  -45.0830 C.3     160 CYS    0.3100
   2512 C         -82.6070  -10.9950  -45.9160 C.2     160 CYS    0.0700
   2513 O         -81.4960  -11.1390  -45.3850 O.2     160 CYS    0.0900
   2514 CB        -83.6060  -11.0840  -43.6000 C.3     160 CYS   -0.1000
   2515 SG        -82.6650   -9.7880  -42.7280 S.3     160 CYS    0.0900
   2516 HN        -84.8540  -12.4970  -45.7860 H       160 CYS    0.0900
   2517 HA        -84.1000   -9.7220  -45.2090 H       160 CYS   -0.0800
   2518 HB1       -83.0410  -12.0380  -43.5460 H       160 CYS    0.5100
   2519 HB2       -84.5820  -11.2240  -43.0910 H       160 CYS   -0.5100
   2520 N         -82.7780  -10.9960  -47.2320 N.am    161 ASP   -0.4700
   2521 CA        -81.6570  -11.1060  -48.1550 C.3     161 ASP    0.3100
   2522 C         -81.0480   -9.7310  -48.3670 C.2     161 ASP    0.0700
   2523 O         -81.7610   -8.7300  -48.4810 O.2     161 ASP    0.0900
   2524 CB        -82.1180  -11.6670  -49.5010 C.3     161 ASP   -0.2800
   2525 CG        -82.6870  -13.0590  -49.3940 C.2     161 ASP    0.0900
   2526 OD1       -83.4210  -13.3520  -48.4210 O.co2   161 ASP    0.0900
   2527 OD2       -82.4010  -13.8600  -50.3050 O.co2   161 ASP    0.6200
   2528 HN        -83.6800  -10.9230  -47.6470 H       161 ASP   -0.7600
   2529 HA        -80.9200  -11.7570  -47.7090 H       161 ASP   -0.7600
   2530 HB1       -81.2510  -11.6940  -50.1960 H       161 ASP    0.5100
   2531 HB2       -82.9000  -10.9990  -49.9210 H       161 ASP   -0.5100
   2532 N         -79.7240   -9.6800  -48.4270 N.am    162 PHE   -0.4700
   2533 CA        -79.0350   -8.4250  -48.6550 C.3     162 PHE    0.3100
   2534 C         -78.9400   -8.1630  -50.1440 C.2     162 PHE    0.0700
   2535 O         -77.8800   -8.2940  -50.7630 O.2     162 PHE    0.0900
   2536 CB        -77.6540   -8.4530  -48.0110 C.3     162 PHE   -0.1800
   2537 CG        -77.0700   -7.0850  -47.7430 C.ar    162 PHE    0.0900
   2538 CD1       -77.8010   -6.1260  -47.0710 C.ar    162 PHE    0.0900
   2539 CD2       -75.7610   -6.7770  -48.1370 C.ar    162 PHE    0.0000
   2540 CE1       -77.2510   -4.8870  -46.8170 C.ar    162 PHE   -0.1150
   2541 CE2       -75.2130   -5.5410  -47.8760 C.ar    162 PHE    0.1150
   2542 CZ        -75.9510   -4.5970  -47.2170 C.ar    162 PHE   -0.1150
   2543 HN        -79.1510  -10.4900  -48.3200 H       162 PHE    0.1150
   2544 HA        -79.6330   -7.6330  -48.2310 H       162 PHE   -0.1150
   2545 HB1       -76.9480   -8.9830  -48.6860 H       162 PHE    0.1150
   2546 HB2       -77.7170   -8.9790  -47.0350 H       162 PHE   -0.1150
   2547 HD1       -78.8070   -6.3450  -46.7440 H       162 PHE    0.1150
   2548 HD2       -75.1730   -7.5210  -48.6560 H       162 PHE   -0.1150
   2549 HE1       -77.8340   -4.1370  -46.3040 H       162 PHE    0.1150
   2550 HE2       -74.2040   -5.3160  -48.1890 H       162 PHE    0.5100
   2551 HZ        -75.5240   -3.6270  -47.0080 H       162 PHE   -0.5100
   2552 N         -80.0790   -7.7960  -50.7200 N.am    163 VAL   -0.4700
   2553 CA        -80.1390   -7.4060  -52.1150 C.3     163 VAL    0.3100
   2554 C         -79.7910   -5.9240  -52.2200 C.2     163 VAL    0.0700
   2555 O         -80.5540   -5.0590  -51.7670 O.2     163 VAL    0.0900
   2556 CB        -81.5270   -7.6540  -52.7110 C.3     163 VAL   -0.0900
   2557 CG1       -81.4420   -7.6610  -54.2520 C.3     163 VAL    0.0900
   2558 CG2       -82.1150   -8.9770  -52.1750 C.3     163 VAL   -0.2700
   2559 HN        -80.9420   -7.7720  -50.2200 H       163 VAL    0.0900
   2560 HA        -79.3980   -7.9810  -52.6500 H       163 VAL    0.0900
   2561 HB        -82.2220   -6.8520  -52.3820 H       163 VAL    0.0900
   2562 HG11      -80.7540   -8.4640  -54.5930 H       163 VAL   -0.2700
   2563 HG12      -81.0530   -6.6850  -54.6140 H       163 VAL    0.0900
   2564 HG13      -82.4470   -7.8470  -54.6870 H       163 VAL    0.0900
   2565 HG21      -82.3740   -8.8720  -51.0990 H       163 VAL    0.0900
   2566 HG22      -81.3690   -9.7930  -52.2820 H       163 VAL    0.5100
   2567 HG23      -83.0370   -9.2360  -52.7380 H       163 VAL   -0.5100
   2568 N         -78.6320   -5.6490  -52.8140 N.am    164 THR   -0.4700
   2569 CA        -78.1320   -4.2910  -52.9310 C.3     164 THR    0.3100
   2570 C         -77.8090   -3.9350  -54.3730 C.2     164 THR    0.0700
   2571 O         -77.4290   -4.8040  -55.1590 O.2     164 THR    0.0900
   2572 CB        -76.8800   -4.1080  -52.0620 C.3     164 THR    0.1400
   2573 CG2       -77.1990   -4.4810  -50.6090 C.3     164 THR    0.0900
   2574 OG1       -75.8310   -4.9670  -52.5290 O.3     164 THR   -0.6600
   2575 HN        -78.0550   -6.3620  -53.2050 H       164 THR    0.4300
   2576 HA        -78.9130   -3.6160  -52.6130 H       164 THR   -0.2700
   2577 HB        -76.5340   -3.0540  -52.1160 H       164 THR    0.0900
   2578 HG1       -75.6600   -4.7050  -53.4370 H       164 THR    0.0900
   2579 HG21      -78.1980   -4.9640  -50.5490 H       164 THR    0.0900
   2580 HG22      -77.2090   -3.5660  -49.9780 H       164 THR    0.5100
   2581 HG23      -76.4370   -5.1910  -50.2250 H       164 THR   -0.5100
   2582 N         -77.9570   -2.6560  -54.7160 N.am    165 ASN   -0.4700
   2583 CA        -77.5100   -2.1470  -56.0130 C.3     165 ASN    0.3100
   2584 C         -76.0030   -2.3640  -56.2280 C.2     165 ASN    0.0700
   2585 O         -75.2270   -2.4580  -55.2710 O.2     165 ASN    0.0900
   2586 CB        -77.8320   -0.6660  -56.1330 C.3     165 ASN   -0.1800
   2587 CG        -77.1690    0.1450  -55.0490 C.2     165 ASN    0.0900
   2588 ND2       -77.9610    0.8240  -54.2460 N.am    165 ASN    0.0900
   2589 OD1       -75.9610    0.1450  -54.9170 O.2     165 ASN    0.5500
   2590 HN        -78.3800   -1.9900  -54.1070 H       165 ASN   -0.5500
   2591 HA        -78.0150   -2.7060  -56.7880 H       165 ASN   -0.6200
   2592 HB1       -78.9320   -0.5260  -56.0610 H       165 ASN    0.3200
   2593 HB2       -77.4800   -0.2960  -57.1200 H       165 ASN    0.3000
   2594 HD21      -78.9490    0.6720  -54.2720 H       165 ASN    0.5100
   2595 HD22      -77.5750    1.4920  -53.6100 H       165 ASN   -0.5100
   2596 N         -75.5950   -2.4420  -57.4900 N.am    166 ARG   -0.4700
   2597 CA        -74.2180   -2.7910  -57.8270 C.3     166 ARG    0.3100
   2598 C         -73.2280   -1.6720  -57.4510 C.2     166 ARG    0.0700
   2599 O         -72.0400   -1.8950  -57.2310 O.2     166 ARG    0.0900
   2600 CB        -74.1120   -3.1410  -59.3160 C.3     166 ARG   -0.1800
   2601 CG        -74.9580   -4.3370  -59.7520 C.3     166 ARG    0.0900
   2602 CD        -74.6550   -4.7420  -61.1860 C.3     166 ARG    0.0900
   2603 NE        -75.2670   -6.0230  -61.5450 N.pl3   166 ARG   -0.1800
   2604 CZ        -75.0280   -6.6850  -62.6790 C.cat   166 ARG    0.0900
   2605 NH1       -74.1900   -6.2010  -63.6000 N.pl3   166 ARG    0.0900
   2606 NH2       -75.6290   -7.8500  -62.8910 N.pl3   166 ARG    0.2000
   2607 HN        -76.2060   -2.2650  -58.2580 H       166 ARG    0.0900
   2608 HA        -73.9270   -3.6360  -57.2200 H       166 ARG    0.0900
   2609 HB1       -73.0490   -3.3630  -59.5480 H       166 ARG   -0.7000
   2610 HB2       -74.4310   -2.2550  -59.9050 H       166 ARG    0.4400
   2611 HG1       -76.0330   -4.0710  -59.6690 H       166 ARG    0.6400
   2612 HG2       -74.7470   -5.1950  -59.0800 H       166 ARG   -0.8000
   2613 HD1       -73.5570   -4.8450  -61.3190 H       166 ARG    0.4600
   2614 HD2       -75.0540   -3.9730  -61.8820 H       166 ARG    0.4600
   2615 HE        -75.9080   -6.4300  -60.8960 H       166 ARG   -0.8000
   2616 HH11      -73.7280   -5.3280  -63.4460 H       166 ARG    0.4600
   2617 HH12      -74.0250   -6.7120  -64.4440 H       166 ARG    0.4600
   2618 HH21      -76.3630   -8.1530  -62.2820 H       166 ARG    0.5100
   2619 HH22      -75.3490   -8.4250  -63.6600 H       166 ARG   -0.5100
   2620 N         -73.7310   -0.4550  -57.3650 N.am    167 ALA   -0.4700
   2621 CA        -72.9130    0.6430  -56.9060 C.3     167 ALA    0.3100
   2622 C         -72.4850    0.4250  -55.4510 C.2     167 ALA    0.0700
   2623 O         -71.2960    0.3380  -55.1530 O.2     167 ALA    0.0900
   2624 CB        -73.6900    1.9260  -57.0270 C.3     167 ALA   -0.2700
   2625 HN        -74.6730   -0.2420  -57.6080 H       167 ALA    0.0900
   2626 HA        -72.0200    0.6800  -57.5120 H       167 ALA    0.0900
   2627 HB1       -74.6120    1.8730  -56.4100 H       167 ALA    0.0900
   2628 HB2       -73.9800    2.0940  -58.0860 H       167 ALA    0.5100
   2629 HB3       -73.0720    2.7770  -56.6680 H       167 ALA   -0.5100
   2630 N         -73.4700    0.3240  -54.5500 N.am    168 TYR   -0.4700
   2631 CA        -73.2300    0.1060  -53.1220 C.3     168 TYR    0.3100
   2632 C         -72.3590   -1.1410  -52.9280 C.2     168 TYR    0.0700
   2633 O         -71.3350   -1.1180  -52.2270 O.2     168 TYR    0.0900
   2634 CB        -74.5880    0.0180  -52.3510 C.3     168 TYR   -0.1800
   2635 CG        -74.4140   -0.3600  -50.9090 C.ar    168 TYR    0.0900
   2636 CD1       -74.1330    0.5830  -49.9600 C.ar    168 TYR    0.0900
   2637 CD2       -74.4610   -1.6780  -50.5130 C.ar    168 TYR    0.0000
   2638 CE1       -73.9210    0.2440  -48.6450 C.ar    168 TYR   -0.1150
   2639 CE2       -74.2480   -2.0290  -49.1950 C.ar    168 TYR    0.1150
   2640 CZ        -73.9800   -1.0510  -48.2640 C.ar    168 TYR   -0.1150
   2641 OH        -73.7680   -1.3470  -46.9370 O.3     168 TYR    0.1150
   2642 HN        -74.4270    0.3940  -54.8180 H       168 TYR    0.1100
   2643 HA        -72.6380    0.9290  -52.7500 H       168 TYR   -0.5400
   2644 HB1       -75.2320   -0.7540  -52.8230 H       168 TYR    0.4300
   2645 HB2       -75.0940    1.0060  -52.3770 H       168 TYR   -0.1150
   2646 HD1       -74.0760    1.6210  -50.2520 H       168 TYR    0.1150
   2647 HD2       -74.6670   -2.4470  -51.2420 H       168 TYR   -0.1150
   2648 HE1       -73.7080    1.0120  -47.9170 H       168 TYR    0.1150
   2649 HE2       -74.2930   -3.0650  -48.8960 H       168 TYR    0.5100
   2650 HH        -73.6850   -2.2990  -46.8550 H       168 TYR   -0.5100
   2651 N         -72.7810   -2.2170  -53.5890 N.am    169 ALA   -0.4700
   2652 CA        -72.1510   -3.5150  -53.4530 C.3     169 ALA    0.3100
   2653 C         -70.6510   -3.3750  -53.5590 C.2     169 ALA    0.0700
   2654 O         -69.9040   -3.8940  -52.7390 O.2     169 ALA    0.0900
   2655 CB        -72.6760   -4.4680  -54.5060 C.3     169 ALA   -0.2700
   2656 HN        -73.5570   -2.1770  -54.2130 H       169 ALA    0.0900
   2657 HA        -72.3660   -3.8920  -52.4650 H       169 ALA    0.0900
   2658 HB1       -72.4610   -4.0720  -55.5210 H       169 ALA    0.0900
   2659 HB2       -73.7760   -4.5840  -54.3970 H       169 ALA    0.5100
   2660 HB3       -72.1830   -5.4590  -54.4000 H       169 ALA   -0.5100
   2661 N         -70.2030   -2.6310  -54.5600 N.am    170 ILE   -0.4700
   2662 CA        -68.7620   -2.4800  -54.8120 C.3     170 ILE    0.3100
   2663 C         -68.1100   -1.4660  -53.8730 C.2     170 ILE    0.0700
   2664 O         -67.0190   -1.6820  -53.3710 O.2     170 ILE    0.0900
   2665 CB        -68.4820   -2.0550  -56.2460 C.3     170 ILE   -0.0900
   2666 CG1       -69.1360   -3.0310  -57.2290 C.3     170 ILE    0.0900
   2667 CG2       -66.9920   -2.0270  -56.4740 C.3     170 ILE   -0.2700
   2668 CD        -69.0190   -2.5960  -58.6860 C.3     170 ILE    0.0900
   2669 HN        -70.8140   -2.1460  -55.1810 H       170 ILE    0.0900
   2670 HA        -68.2910   -3.4300  -54.6090 H       170 ILE    0.0900
   2671 HB        -68.9080   -1.0450  -56.4260 H       170 ILE   -0.1800
   2672 HG11      -70.2130   -3.1230  -56.9740 H       170 ILE    0.0900
   2673 HG12      -68.6530   -4.0240  -57.1160 H       170 ILE    0.0900
   2674 HG21      -66.5340   -2.9800  -56.1290 H       170 ILE   -0.2700
   2675 HG22      -66.5380   -1.1880  -55.9040 H       170 ILE    0.0900
   2676 HG23      -66.7770   -1.9030  -57.5570 H       170 ILE    0.0900
   2677 HD1       -67.9650   -2.6840  -59.0260 H       170 ILE    0.0900
   2678 HD2       -69.3390   -1.5380  -58.7920 H       170 ILE    0.5100
   2679 HD3       -69.6540   -3.2450  -59.3270 H       170 ILE   -0.5100
   2680 N         -68.7940   -0.3600  -53.6140 N.am    171 ALA   -0.4700
   2681 CA        -68.2560    0.6740  -52.7360 C.3     171 ALA    0.3100
   2682 C         -68.0330    0.1580  -51.3060 C.2     171 ALA    0.0700
   2683 O         -66.9230    0.2320  -50.7820 O.2     171 ALA    0.0900
   2684 CB        -69.1700    1.8830  -52.7400 C.3     171 ALA   -0.2700
   2685 HN        -69.6950   -0.1850  -54.0030 H       171 ALA    0.0900
   2686 HA        -67.2720    0.9420  -53.0940 H       171 ALA    0.0900
   2687 HB1       -70.1810    1.5980  -52.3820 H       171 ALA    0.0900
   2688 HB2       -69.2600    2.2870  -53.7720 H       171 ALA    0.5100
   2689 HB3       -68.7640    2.6670  -52.0660 H       171 ALA   -0.5100
   2690 N         -69.0960   -0.3840  -50.7010 N.am    172 SER   -0.4700
   2691 CA        -69.0820   -0.8170  -49.2970 C.3     172 SER    0.3100
   2692 C         -68.0450   -1.8870  -49.0120 C.2     172 SER    0.0700
   2693 O         -67.4290   -1.9090  -47.9400 O.2     172 SER    0.0900
   2694 CB        -70.4480   -1.3640  -48.9350 C.3     172 SER    0.0500
   2695 OG        -70.8370   -2.3270  -49.9150 O.3     172 SER    0.0900
   2696 HN        -69.9570   -0.5200  -51.1830 H       172 SER    0.0900
   2697 HA        -68.8350    0.0340  -48.6790 H       172 SER   -0.6600
   2698 HB1       -71.1950   -0.5420  -48.9150 H       172 SER    0.4300
   2699 HB2       -70.4110   -1.8530  -47.9380 H       172 SER    0.5100
   2700 HG1       -71.0130   -1.8310  -50.7190 H       172 SER   -0.5100
   2701 N         -67.8680   -2.7890  -49.9750 N.am    173 SER   -0.4700
   2702 CA        -66.8960   -3.8730  -49.8350 C.3     173 SER    0.3100
   2703 C         -65.4420   -3.3930  -50.0180 C.2     173 SER    0.0700
   2704 O         -64.5040   -3.9950  -49.4930 O.2     173 SER    0.0900
   2705 CB        -67.2300   -5.0260  -50.7910 C.3     173 SER    0.0500
   2706 OG        -67.3780   -4.5550  -52.1140 O.3     173 SER    0.0900
   2707 HN        -68.3850   -2.7670  -50.8270 H       173 SER    0.0900
   2708 HA        -66.9230   -4.2160  -48.8110 H       173 SER   -0.6600
   2709 HB1       -68.1810   -5.5070  -50.4760 H       173 SER    0.4300
   2710 HB2       -66.4110   -5.7760  -50.7700 H       173 SER    0.5100
   2711 HG1       -68.3060   -4.3300  -52.2130 H       173 SER   -0.5100
   2712 N         -65.2580   -2.2970  -50.7420 N.am    174 ILE   -0.4700
   2713 CA        -63.9280   -1.7230  -50.9130 C.3     174 ILE    0.3100
   2714 C         -63.5140   -0.9340  -49.6720 C.2     174 ILE    0.0700
   2715 O         -62.4010   -1.0810  -49.1460 O.2     174 ILE    0.0900
   2716 CB        -63.8730   -0.8200  -52.1550 C.3     174 ILE   -0.0900
   2717 CG1       -63.9910   -1.6950  -53.4080 C.3     174 ILE    0.0900
   2718 CG2       -62.5840   -0.0120  -52.1790 C.3     174 ILE   -0.2700
   2719 CD        -63.9470   -0.9310  -54.6950 C.3     174 ILE    0.0900
   2720 HN        -66.0090   -1.8220  -51.1960 H       174 ILE    0.0900
   2721 HA        -63.2250   -2.5360  -51.0090 H       174 ILE    0.0900
   2722 HB        -64.7400   -0.1260  -52.1430 H       174 ILE   -0.1800
   2723 HG11      -64.9540   -2.2470  -53.3610 H       174 ILE    0.0900
   2724 HG12      -63.1560   -2.4260  -53.4050 H       174 ILE    0.0900
   2725 HG21      -61.7110   -0.6800  -52.0190 H       174 ILE   -0.2700
   2726 HG22      -62.6000    0.7510  -51.3720 H       174 ILE    0.0900
   2727 HG23      -62.4700    0.4890  -53.1640 H       174 ILE    0.0900
   2728 HD1       -62.9260   -0.5280  -54.8640 H       174 ILE    0.0900
   2729 HD2       -64.6610   -0.0800  -54.6540 H       174 ILE    0.5100
   2730 HD3       -64.2100   -1.5990  -55.5410 H       174 ILE   -0.5100
   2731 N         -64.4340   -0.1030  -49.2010 N.am    175 ILE   -0.4700
   2732 CA        -64.2020    0.7090  -48.0180 C.3     175 ILE    0.3100
   2733 C         -63.9310   -0.1750  -46.8120 C.2     175 ILE    0.0700
   2734 O         -62.8770   -0.0660  -46.1850 O.2     175 ILE    0.0900
   2735 CB        -65.4270    1.5800  -47.6830 C.3     175 ILE   -0.0900
   2736 CG1       -65.7560    2.5450  -48.8100 C.3     175 ILE    0.0900
   2737 CG2       -65.1950    2.4040  -46.4080 C.3     175 ILE   -0.2700
   2738 CD        -67.0570    3.3480  -48.5170 C.3     175 ILE    0.0900
   2739 HN        -65.3240    0.0030  -49.6370 H       175 ILE    0.0900
   2740 HA        -63.3430    1.3340  -48.2100 H       175 ILE    0.0900
   2741 HB        -66.3110    0.9240  -47.5370 H       175 ILE   -0.1800
   2742 HG11      -65.8890    1.9710  -49.7520 H       175 ILE    0.0900
   2743 HG12      -64.9110    3.2550  -48.9380 H       175 ILE    0.0900
   2744 HG21      -64.3180    3.0740  -46.5410 H       175 ILE   -0.2700
   2745 HG22      -64.9960    1.7270  -45.5500 H       175 ILE    0.0900
   2746 HG23      -66.0890    3.0280  -46.1930 H       175 ILE    0.0900
   2747 HD1       -66.8820    4.0710  -47.6920 H       175 ILE    0.0900
   2748 HD2       -67.8700    2.6540  -48.2130 H       175 ILE    0.5100
   2749 HD3       -67.3660    3.9110  -49.4230 H       175 ILE   -0.5100
   2750 N         -64.9000   -1.0540  -46.5000 N.am    176 SER   -0.4700
   2751 CA        -64.8950   -1.8690  -45.2680 C.3     176 SER    0.3100
   2752 C         -63.7820   -2.9030  -45.2490 C.2     176 SER    0.0700
   2753 O         -63.1100   -3.0660  -44.2400 O.2     176 SER    0.0900
   2754 CB        -66.2370   -2.5910  -45.0740 C.3     176 SER    0.0500
   2755 OG        -67.3170   -1.6820  -45.0690 O.3     176 SER    0.0900
   2756 HN        -65.6820   -1.1960  -47.1020 H       176 SER    0.0900
   2757 HA        -64.7030   -1.2110  -44.4350 H       176 SER   -0.6600
   2758 HB1       -66.2290   -3.1340  -44.1060 H       176 SER    0.4300
   2759 HB2       -66.3900   -3.3140  -45.9030 H       176 SER    0.5100
   2760 HG1       -67.4980   -1.4800  -45.9900 H       176 SER   -0.5100
   2761 N         -63.5890   -3.5840  -46.3740 N.am    177 PHE   -0.4700
   2762 CA        -62.7070   -4.7190  -46.4160 C.3     177 PHE    0.3100
   2763 C         -61.4270   -4.4290  -47.1800 C.2     177 PHE    0.0700
   2764 O         -60.3710   -4.2320  -46.5670 O.2     177 PHE    0.0900
   2765 CB        -63.4380   -5.9310  -47.0120 C.3     177 PHE   -0.1800
   2766 CG        -62.6600   -7.2200  -46.9180 C.ar    177 PHE    0.0900
   2767 CD1       -62.4050   -7.8010  -45.6820 C.ar    177 PHE    0.0900
   2768 CD2       -62.1870   -7.8590  -48.0620 C.ar    177 PHE    0.0000
   2769 CE1       -61.6850   -8.9780  -45.5920 C.ar    177 PHE   -0.1150
   2770 CE2       -61.4720   -9.0470  -47.9720 C.ar    177 PHE    0.1150
   2771 CZ        -61.2240   -9.6000  -46.7420 C.ar    177 PHE   -0.1150
   2772 HN        -64.0420   -3.3420  -47.2280 H       177 PHE    0.1150
   2773 HA        -62.3830   -4.9320  -45.4080 H       177 PHE   -0.1150
   2774 HB1       -63.6350   -5.7450  -48.0890 H       177 PHE    0.1150
   2775 HB2       -64.3950   -6.0830  -46.4700 H       177 PHE   -0.1150
   2776 HD1       -62.7730   -7.3290  -44.7840 H       177 PHE    0.1150
   2777 HD2       -62.3790   -7.4230  -49.0320 H       177 PHE   -0.1150
   2778 HE1       -61.4820   -9.4130  -44.6250 H       177 PHE    0.1150
   2779 HE2       -61.1130   -9.5320  -48.8670 H       177 PHE    0.5100
   2780 HZ        -60.6690  -10.5250  -46.6690 H       177 PHE   -0.5100
   2781 N         -61.5160   -4.3940  -48.5130 N.am    178 TYR   -0.4700
   2782 CA        -60.3290   -4.4170  -49.3740 C.3     178 TYR    0.3100
   2783 C         -59.2890   -3.3380  -49.0570 C.2     178 TYR    0.0700
   2784 O         -58.0900   -3.5800  -49.1380 O.2     178 TYR    0.0900
   2785 CB        -60.7470   -4.3220  -50.8310 C.3     178 TYR   -0.1800
   2786 CG        -61.3760   -5.5770  -51.3470 C.ar    178 TYR    0.0900
   2787 CD1       -60.5940   -6.6850  -51.6510 C.ar    178 TYR    0.0900
   2788 CD2       -62.7530   -5.6680  -51.5400 C.ar    178 TYR    0.0000
   2789 CE1       -61.1690   -7.8570  -52.1330 C.ar    178 TYR   -0.1150
   2790 CE2       -63.3390   -6.8340  -52.0250 C.ar    178 TYR    0.1150
   2791 CZ        -62.5440   -7.9270  -52.3200 C.ar    178 TYR   -0.1150
   2792 OH        -63.1090   -9.0890  -52.8040 O.3     178 TYR    0.1150
   2793 HN        -62.3950   -4.3500  -48.9820 H       178 TYR    0.1100
   2794 HA        -59.7980   -5.3400  -49.1920 H       178 TYR   -0.5400
   2795 HB1       -59.8530   -4.1160  -51.4580 H       178 TYR    0.4300
   2796 HB2       -61.4920   -3.5050  -50.9470 H       178 TYR   -0.1150
   2797 HD1       -59.5240   -6.6340  -51.5110 H       178 TYR    0.1150
   2798 HD2       -63.3770   -4.8170  -51.3090 H       178 TYR   -0.1150
   2799 HE1       -60.5470   -8.7110  -52.3610 H       178 TYR    0.1150
   2800 HE2       -64.4070   -6.8850  -52.1710 H       178 TYR    0.5100
   2801 HH        -64.0280   -8.9060  -53.0150 H       178 TYR   -0.5100
   2802 N         -59.7380   -2.1450  -48.6880 N.am    179 ILE   -0.4700
   2803 CA        -58.7920   -1.0960  -48.3580 C.3     179 ILE    0.3100
   2804 C         -58.0480   -1.4660  -47.0830 C.2     179 ILE    0.0700
   2805 O         -56.8260   -1.6330  -47.1320 O.2     179 ILE    0.0900
   2806 CB        -59.4310    0.2960  -48.2550 C.3     179 ILE   -0.0900
   2807 CG1       -59.9290    0.7340  -49.6300 C.3     179 ILE    0.0900
   2808 CG2       -58.4070    1.3130  -47.7130 C.3     179 ILE   -0.2700
   2809 CD        -60.7710    1.9780  -49.5910 C.3     179 ILE    0.0900
   2810 HN        -60.7080   -1.9220  -48.6230 H       179 ILE    0.0900
   2811 HA        -58.0360   -1.0920  -49.1290 H       179 ILE    0.0900
   2812 HB        -60.3040    0.2520  -47.5720 H       179 ILE   -0.1800
   2813 HG11      -60.5330   -0.0900  -50.0660 H       179 ILE    0.0900
   2814 HG12      -59.0500    0.9200  -50.2820 H       179 ILE    0.0900
   2815 HG21      -57.4580    1.2410  -48.2870 H       179 ILE   -0.2700
   2816 HG22      -58.1920    1.1010  -46.6440 H       179 ILE    0.0900
   2817 HG23      -58.8070    2.3440  -47.8160 H       179 ILE    0.0900
   2818 HD1       -60.1400    2.8590  -49.3440 H       179 ILE    0.0900
   2819 HD2       -61.5580    1.8770  -48.8130 H       179 ILE    0.5100
   2820 HD3       -61.2430    2.1460  -50.5820 H       179 ILE   -0.5100
   2821 N         -58.7630   -1.6400  -45.9490 N.am    180 PRO   -0.2900
   2822 CA        -58.0440   -1.9690  -44.7210 C.3     180 PRO    0.0000
   2823 C         -57.2470   -3.2370  -44.8960 C.2     180 PRO    0.0900
   2824 O         -56.1700   -3.3640  -44.3370 O.2     180 PRO    0.0900
   2825 CB        -59.1590   -2.1850  -43.7080 C.3     180 PRO    0.0200
   2826 CG        -60.3090   -1.3790  -44.2310 C.3     180 PRO    0.0900
   2827 CD        -60.2090   -1.4940  -45.7160 C.3     180 PRO   -0.1800
   2828 HA        -57.3520   -1.1820  -44.4670 H       180 PRO    0.0900
   2829 HB1       -58.8530   -1.8280  -42.7010 H       180 PRO    0.0900
   2830 HB2       -59.4290   -3.2610  -43.6410 H       180 PRO   -0.1800
   2831 HG1       -61.2750   -1.7890  -43.8680 H       180 PRO    0.0900
   2832 HG2       -60.2250   -0.3190  -43.9110 H       180 PRO    0.0900
   2833 HD1       -60.7480   -2.3890  -46.0930 H       180 PRO    0.5100
   2834 HD2       -60.5880   -0.5820  -46.2230 H       180 PRO   -0.5100
   2835 N         -57.7660   -4.1720  -45.6860 N.am    181 LEU   -0.4700
   2836 CA        -57.0460   -5.4200  -45.9570 C.3     181 LEU    0.3100
   2837 C         -55.6880   -5.1090  -46.5740 C.2     181 LEU    0.0700
   2838 O         -54.6540   -5.3790  -45.9710 O.2     181 LEU    0.0900
   2839 CB        -57.8590   -6.3490  -46.8790 C.3     181 LEU   -0.1800
   2840 CG        -57.2060   -7.6990  -47.2320 C.3     181 LEU    0.0900
   2841 CD1       -57.0340   -8.5060  -45.9660 C.3     181 LEU    0.0900
   2842 CD2       -58.0070   -8.5060  -48.2610 C.3     181 LEU   -0.0900
   2843 HN        -58.6550   -4.0690  -46.1240 H       181 LEU    0.0900
   2844 HA        -56.8600   -5.9060  -45.0110 H       181 LEU   -0.2700
   2845 HB1       -58.0500   -5.8060  -47.8280 H       181 LEU    0.0900
   2846 HB2       -58.8290   -6.5590  -46.3820 H       181 LEU    0.0900
   2847 HG        -56.2150   -7.5240  -47.7040 H       181 LEU    0.0900
   2848 HD11      -58.0220   -8.6870  -45.4920 H       181 LEU   -0.2700
   2849 HD12      -56.3920   -7.9520  -45.2480 H       181 LEU    0.0900
   2850 HD13      -56.5700   -9.4870  -46.2040 H       181 LEU    0.0900
   2851 HD21      -58.2600   -7.8680  -49.1340 H       181 LEU    0.0900
   2852 HD22      -58.9530   -8.8700  -47.8030 H       181 LEU    0.5100
   2853 HD23      -57.4060   -9.3700  -48.6150 H       181 LEU   -0.5100
   2854 N         -55.7000   -4.4870  -47.7510 N.am    182 LEU   -0.4700
   2855 CA        -54.4680   -4.1520  -48.4610 C.3     182 LEU    0.3100
   2856 C         -53.5040   -3.3730  -47.5900 C.2     182 LEU    0.0700
   2857 O         -52.3040   -3.6200  -47.6060 O.2     182 LEU    0.0900
   2858 CB        -54.7590   -3.3600  -49.7330 C.3     182 LEU   -0.1800
   2859 CG        -55.6030   -4.1250  -50.7670 C.3     182 LEU    0.0900
   2860 CD1       -55.8350   -3.2510  -51.9900 C.3     182 LEU    0.0900
   2861 CD2       -54.9870   -5.4770  -51.1700 C.3     182 LEU   -0.0900
   2862 HN        -56.5500   -4.2200  -48.2000 H       182 LEU    0.0900
   2863 HA        -53.9640   -5.0760  -48.7040 H       182 LEU   -0.2700
   2864 HB1       -53.7930   -3.0830  -50.2030 H       182 LEU    0.0900
   2865 HB2       -55.3030   -2.4330  -49.4520 H       182 LEU    0.0900
   2866 HG        -56.5810   -4.4020  -50.3180 H       182 LEU    0.0900
   2867 HD11      -54.8630   -2.9740  -52.4510 H       182 LEU   -0.2700
   2868 HD12      -56.3670   -2.3220  -51.6950 H       182 LEU    0.0900
   2869 HD13      -56.4390   -3.8050  -52.7410 H       182 LEU    0.0900
   2870 HD21      -54.8850   -6.1320  -50.2770 H       182 LEU    0.0900
   2871 HD22      -53.9780   -5.3170  -51.6080 H       182 LEU    0.5100
   2872 HD23      -55.6400   -5.9860  -51.9110 H       182 LEU   -0.5100
   2873 N         -54.0370   -2.4380  -46.8250 N.am    183 ILE   -0.4700
   2874 CA        -53.2210   -1.6990  -45.8810 C.3     183 ILE    0.3100
   2875 C         -52.6140   -2.6260  -44.8270 C.2     183 ILE    0.0700
   2876 O         -51.4110   -2.5650  -44.5580 O.2     183 ILE    0.0900
   2877 CB        -54.0180   -0.6210  -45.1400 C.3     183 ILE   -0.0900
   2878 CG1       -54.5620    0.4270  -46.0980 C.3     183 ILE    0.0900
   2879 CG2       -53.1300    0.0840  -44.1140 C.3     183 ILE   -0.2700
   2880 CD        -55.5420    1.4230  -45.3880 C.3     183 ILE    0.0900
   2881 HN        -55.0050   -2.2000  -46.8590 H       183 ILE    0.0900
   2882 HA        -52.4130   -1.2440  -46.4340 H       183 ILE    0.0900
   2883 HB        -54.8800   -1.0910  -44.6220 H       183 ILE   -0.1800
   2884 HG11      -55.1020   -0.0830  -46.9240 H       183 ILE    0.0900
   2885 HG12      -53.7120    1.0010  -46.5250 H       183 ILE    0.0900
   2886 HG21      -52.2660    0.5640  -44.6210 H       183 ILE   -0.2700
   2887 HG22      -52.7440   -0.6540  -43.3780 H       183 ILE    0.0900
   2888 HG23      -53.7120    0.8690  -43.5860 H       183 ILE    0.0900
   2889 HD1       -54.9810    2.0810  -44.6910 H       183 ILE    0.0900
   2890 HD2       -56.3020    0.8570  -44.8070 H       183 ILE    0.5100
   2891 HD3       -56.0490    2.0590  -46.1450 H       183 ILE   -0.5100
   2892 N         -53.4420   -3.4750  -44.2160 N.am    184 MET   -0.4700
   2893 CA        -52.9690   -4.3680  -43.1580 C.3     184 MET    0.3100
   2894 C         -51.9420   -5.3530  -43.6640 C.2     184 MET    0.0700
   2895 O         -50.9440   -5.6300  -42.9950 O.2     184 MET    0.0900
   2896 CB        -54.1080   -5.1800  -42.5570 C.3     184 MET   -0.1800
   2897 CG        -53.6560   -6.1400  -41.4440 C.3     184 MET    0.0900
   2898 SD        -54.8080   -7.4790  -41.2130 S.3     184 MET    0.0900
   2899 CE        -54.5930   -8.3750  -42.7480 C.3     184 MET   -0.1400
   2900 HN        -54.4090   -3.5400  -44.4510 H       184 MET    0.0900
   2901 HA        -52.5060   -3.7580  -42.3960 H       184 MET    0.0900
   2902 HB1       -54.5840   -5.7740  -43.3650 H       184 MET   -0.0900
   2903 HB2       -54.8600   -4.4790  -42.1350 H       184 MET   -0.2200
   2904 HG1       -53.5560   -5.5670  -40.4990 H       184 MET    0.0900
   2905 HG2       -52.6580   -6.5480  -41.7110 H       184 MET    0.0900
   2906 HE1       -53.5190   -8.5660  -42.9570 H       184 MET    0.0900
   2907 HE2       -55.0080   -7.7890  -43.5960 H       184 MET    0.5100
   2908 HE3       -55.1130   -9.3560  -42.6960 H       184 MET   -0.5100
   2909 N         -52.2180   -5.9160  -44.8340 N.am    185 ILE   -0.4700
   2910 CA        -51.2870   -6.8330  -45.4770 C.3     185 ILE    0.3100
   2911 C         -49.9630   -6.1330  -45.7560 C.2     185 ILE    0.0700
   2912 O         -48.9310   -6.5630  -45.2720 O.2     185 ILE    0.0900
   2913 CB        -51.8260   -7.3770  -46.8060 C.3     185 ILE   -0.0900
   2914 CG1       -53.0800   -8.2270  -46.5750 C.3     185 ILE    0.0900
   2915 CG2       -50.7630   -8.2100  -47.4920 C.3     185 ILE   -0.2700
   2916 CD        -53.7090   -8.7860  -47.8680 C.3     185 ILE    0.0900
   2917 HN        -53.0700   -5.7380  -45.3230 H       185 ILE    0.0900
   2918 HA        -51.1070   -7.6470  -44.7920 H       185 ILE    0.0900
   2919 HB        -52.1150   -6.5300  -47.4640 H       185 ILE   -0.1800
   2920 HG11      -53.8380   -7.6020  -46.0580 H       185 ILE    0.0900
   2921 HG12      -52.8090   -9.0810  -45.9200 H       185 ILE    0.0900
   2922 HG21      -50.3420   -8.9530  -46.7810 H       185 ILE   -0.2700
   2923 HG22      -49.9400   -7.5550  -47.8480 H       185 ILE    0.0900
   2924 HG23      -51.2060   -8.7550  -48.3530 H       185 ILE    0.0900
   2925 HD1       -53.0510   -9.5670  -48.3040 H       185 ILE    0.0900
   2926 HD2       -53.8320   -7.9700  -48.6110 H       185 ILE    0.5100
   2927 HD3       -54.6970   -9.2390  -47.6410 H       185 ILE   -0.5100
   2928 N         -50.0020   -5.0410  -46.5210 N.am    186 PHE   -0.4700
   2929 CA        -48.7980   -4.2770  -46.8300 C.3     186 PHE    0.3100
   2930 C         -47.9970   -3.9640  -45.5660 C.2     186 PHE    0.0700
   2931 O         -46.8140   -4.2640  -45.4860 O.2     186 PHE    0.0900
   2932 CB        -49.1570   -2.9780  -47.5490 C.3     186 PHE   -0.1800
   2933 CG        -47.9690   -2.1070  -47.8590 C.ar    186 PHE    0.0900
   2934 CD1       -47.2560   -2.2730  -49.0410 C.ar    186 PHE    0.0900
   2935 CD2       -47.5630   -1.1180  -46.9680 C.ar    186 PHE    0.0000
   2936 CE1       -46.1620   -1.4640  -49.3290 C.ar    186 PHE   -0.1150
   2937 CE2       -46.4730   -0.3050  -47.2510 C.ar    186 PHE    0.1150
   2938 CZ        -45.7750   -0.4760  -48.4320 C.ar    186 PHE   -0.1150
   2939 HN        -50.8510   -4.6990  -46.9160 H       186 PHE    0.1150
   2940 HA        -48.1640   -4.8890  -47.4550 H       186 PHE   -0.1150
   2941 HB1       -49.8430   -2.3830  -46.9100 H       186 PHE    0.1150
   2942 HB2       -49.6480   -3.2190  -48.5170 H       186 PHE   -0.1150
   2943 HD1       -47.5560   -3.0380  -49.7420 H       186 PHE    0.1150
   2944 HD2       -48.1040   -0.9790  -46.0440 H       186 PHE   -0.1150
   2945 HE1       -45.6140   -1.6030  -50.2490 H       186 PHE    0.1150
   2946 HE2       -46.1700    0.4580  -46.5510 H       186 PHE    0.5100
   2947 HZ        -44.9310    0.1570  -48.6580 H       186 PHE   -0.5100
   2948 N         -48.6470   -3.3620  -44.5780 N.am    187 VAL   -0.4700
   2949 CA        -47.9890   -3.0110  -43.3250 C.3     187 VAL    0.3100
   2950 C         -47.4780   -4.2430  -42.6010 C.2     187 VAL    0.0700
   2951 O         -46.4230   -4.2080  -41.9850 O.2     187 VAL    0.0900
   2952 CB        -48.9440   -2.2770  -42.3540 C.3     187 VAL   -0.0900
   2953 CG1       -48.3040   -2.1060  -40.9600 C.3     187 VAL    0.0900
   2954 CG2       -49.4050   -0.9400  -42.9260 C.3     187 VAL   -0.2700
   2955 HN        -49.6130   -3.1240  -44.6470 H       187 VAL    0.0900
   2956 HA        -47.1460   -2.3800  -43.5630 H       187 VAL    0.0900
   2957 HB        -49.8830   -2.8630  -42.2550 H       187 VAL    0.0900
   2958 HG11      -47.2860   -1.6740  -41.0580 H       187 VAL   -0.2700
   2959 HG12      -48.2250   -3.0930  -40.4570 H       187 VAL    0.0900
   2960 HG13      -48.9230   -1.4190  -40.3420 H       187 VAL    0.0900
   2961 HG21      -49.7810   -1.0790  -43.9630 H       187 VAL    0.0900
   2962 HG22      -48.5550   -0.2250  -42.9490 H       187 VAL    0.5100
   2963 HG23      -50.2260   -0.5260  -42.3040 H       187 VAL   -0.5100
   2964 N         -48.2450   -5.3260  -42.6450 N.am    188 ALA   -0.4700
   2965 CA        -47.8550   -6.5600  -41.9700 C.3     188 ALA    0.3100
   2966 C         -46.6040   -7.1770  -42.6020 C.2     188 ALA    0.0700
   2967 O         -45.7500   -7.7100  -41.8940 O.2     188 ALA    0.0900
   2968 CB        -49.0080   -7.5490  -41.9570 C.3     188 ALA   -0.2700
   2969 HN        -49.1130   -5.3450  -43.1350 H       188 ALA    0.0900
   2970 HA        -47.5620   -6.3120  -40.9610 H       188 ALA    0.0900
   2971 HB1       -49.3120   -7.7960  -42.9970 H       188 ALA    0.0900
   2972 HB2       -49.8790   -7.1080  -41.4280 H       188 ALA    0.5100
   2973 HB3       -48.6960   -8.4870  -41.4470 H       188 ALA   -0.5100
   2974 N         -46.4910   -7.0860  -43.9310 N.am    189 LEU   -0.4700
   2975 CA        -45.2920   -7.5430  -44.6650 C.3     189 LEU    0.3100
   2976 C         -44.0670   -6.7380  -44.2510 C.2     189 LEU    0.0700
   2977 O         -42.9720   -7.2730  -44.1680 O.2     189 LEU    0.0900
   2978 CB        -45.4740   -7.4050  -46.1830 C.3     189 LEU   -0.1800
   2979 CG        -46.6440   -8.1630  -46.8060 C.3     189 LEU    0.0900
   2980 CD1       -46.8590   -7.7470  -48.2500 C.3     189 LEU    0.0900
   2981 CD2       -46.3710   -9.6410  -46.6960 C.3     189 LEU   -0.0900
   2982 HN        -47.2190   -6.7020  -44.4930 H       189 LEU    0.0900
   2983 HA        -45.1190   -8.5760  -44.4030 H       189 LEU   -0.2700
   2984 HB1       -44.5420   -7.7630  -46.6690 H       189 LEU    0.0900
   2985 HB2       -45.6090   -6.3280  -46.4120 H       189 LEU    0.0900
   2986 HG        -47.5650   -7.9530  -46.2240 H       189 LEU    0.0900
   2987 HD11      -45.9480   -7.9590  -48.8490 H       189 LEU   -0.2700
   2988 HD12      -47.0720   -6.6580  -48.3030 H       189 LEU    0.0900
   2989 HD13      -47.7100   -8.3150  -48.6850 H       189 LEU    0.0900
   2990 HD21      -46.2650   -9.9300  -45.6280 H       189 LEU    0.0900
   2991 HD22      -45.4280   -9.8920  -47.2270 H       189 LEU    0.5100
   2992 HD23      -47.2140  -10.2150  -47.1370 H       189 LEU   -0.5100
   2993 N         -44.2690   -5.4460  -44.0000 N.am    190 ARG   -0.4700
   2994 CA        -43.2060   -4.5610  -43.5290 C.3     190 ARG    0.3100
   2995 C         -42.7260   -4.9330  -42.1340 C.2     190 ARG    0.0700
   2996 O         -41.5250   -5.0410  -41.8980 O.2     190 ARG    0.0900
   2997 CB        -43.6790   -3.1040  -43.5160 C.3     190 ARG   -0.1800
   2998 CG        -43.9870   -2.5460  -44.8920 C.3     190 ARG    0.0900
   2999 CD        -42.7170   -2.3510  -45.7020 C.3     190 ARG    0.0900
   3000 NE        -42.9830   -1.7550  -47.0090 N.pl3   190 ARG   -0.1800
   3001 CZ        -42.0380   -1.3770  -47.8640 C.cat   190 ARG    0.0900
   3002 NH1       -40.7530   -1.5320  -47.5580 N.pl3   190 ARG    0.0900
   3003 NH2       -42.3750   -0.8420  -49.0320 N.pl3   190 ARG    0.2000
   3004 HN        -45.1630   -5.0220  -44.1210 H       190 ARG    0.0900
   3005 HA        -42.3590   -4.6740  -44.1890 H       190 ARG    0.0900
   3006 HB1       -42.8870   -2.4800  -43.0510 H       190 ARG   -0.7000
   3007 HB2       -44.5980   -3.0380  -42.8960 H       190 ARG    0.4400
   3008 HG1       -44.5030   -1.5690  -44.7830 H       190 ARG    0.6400
   3009 HG2       -44.6580   -3.2490  -45.4290 H       190 ARG   -0.8000
   3010 HD1       -42.2290   -3.3350  -45.8730 H       190 ARG    0.4600
   3011 HD2       -42.0260   -1.6730  -45.1560 H       190 ARG    0.4600
   3012 HE        -43.9370   -1.6240  -47.2770 H       190 ARG   -0.8000
   3013 HH11      -40.4940   -1.9350  -46.6800 H       190 ARG    0.4600
   3014 HH12      -40.0460   -1.2460  -48.2040 H       190 ARG    0.4600
   3015 HH21      -43.3390   -0.7230  -49.2680 H       190 ARG    0.5100
   3016 HH22      -41.6640   -0.5570  -49.6750 H       190 ARG   -0.5100
   3017 N         -43.6690   -5.1310  -41.2120 N.am    191 VAL   -0.4700
   3018 CA        -43.3470   -5.4700  -39.8250 C.3     191 VAL    0.3100
   3019 C         -42.5660   -6.7730  -39.7330 C.2     191 VAL    0.0700
   3020 O         -41.7560   -6.9420  -38.8230 O.2     191 VAL    0.0900
   3021 CB        -44.6010   -5.5860  -38.9560 C.3     191 VAL   -0.0900
   3022 CG1       -44.2310   -5.9500  -37.5240 C.3     191 VAL    0.0900
   3023 CG2       -45.3760   -4.2800  -38.9730 C.3     191 VAL   -0.2700
   3024 HN        -44.6400   -5.0570  -41.4280 H       191 VAL    0.0900
   3025 HA        -42.7010   -4.6950  -39.4400 H       191 VAL    0.0900
   3026 HB        -45.2680   -6.3710  -39.3740 H       191 VAL    0.0900
   3027 HG11      -43.4350   -5.2710  -37.1510 H       191 VAL   -0.2700
   3028 HG12      -43.8550   -6.9940  -37.4840 H       191 VAL    0.0900
   3029 HG13      -45.1210   -5.8480  -36.8660 H       191 VAL    0.0900
   3030 HG21      -45.2220   -3.7580  -39.9420 H       191 VAL    0.0900
   3031 HG22      -45.0210   -3.6200  -38.1530 H       191 VAL    0.5100
   3032 HG23      -46.4610   -4.4820  -38.8460 H       191 VAL   -0.5100
   3033 N         -42.8060   -7.6870  -40.6790 N.am    192 TYR   -0.4700
   3034 CA        -42.0870   -8.9660  -40.7430 C.3     192 TYR    0.3100
   3035 C         -40.6300   -8.7930  -41.1810 C.2     192 TYR    0.0700
   3036 O         -39.7100   -9.2830  -40.5180 O.2     192 TYR    0.0900
   3037 CB        -42.7970   -9.9400  -41.6960 C.3     192 TYR   -0.1800
   3038 CG        -42.0550  -11.2530  -41.9200 C.ar    192 TYR    0.0900
   3039 CD1       -42.1280  -12.2830  -40.9830 C.ar    192 TYR    0.0900
   3040 CD2       -41.2900  -11.4610  -43.0700 C.ar    192 TYR    0.0000
   3041 CE1       -41.4530  -13.4820  -41.1850 C.ar    192 TYR   -0.1150
   3042 CE2       -40.6170  -12.6540  -43.2760 C.ar    192 TYR    0.1150
   3043 CZ        -40.6990  -13.6570  -42.3360 C.ar    192 TYR   -0.1150
   3044 OH        -40.0170  -14.8280  -42.5660 O.3     192 TYR    0.1150
   3045 HN        -43.4890   -7.5400  -41.3890 H       192 TYR    0.1100
   3046 HA        -42.0490   -9.3780  -39.7460 H       192 TYR   -0.5400
   3047 HB1       -42.9110   -9.4570  -42.6910 H       192 TYR    0.4300
   3048 HB2       -43.7940  -10.1950  -41.2790 H       192 TYR   -0.1150
   3049 HD1       -42.7170  -12.1490  -40.0890 H       192 TYR    0.1150
   3050 HD2       -41.2200  -10.6790  -43.8110 H       192 TYR   -0.1150
   3051 HE1       -41.5150  -14.2710  -40.4500 H       192 TYR    0.1150
   3052 HE2       -40.0300  -12.7970  -44.1720 H       192 TYR    0.5100
   3053 HH        -40.4090  -15.5130  -42.0160 H       192 TYR   -0.5100
   3054 N         -40.4270   -8.0910  -42.2970 N.am    193 ARG   -0.4700
   3055 CA        -39.0830   -7.8430  -42.8260 C.3     193 ARG    0.3100
   3056 C         -38.2560   -7.0190  -41.8490 C.2     193 ARG    0.0700
   3057 O         -37.0400   -6.9980  -41.9300 O.2     193 ARG    0.0900
   3058 CB        -39.1480   -7.1200  -44.1710 C.3     193 ARG   -0.1800
   3059 CG        -39.9340   -7.8640  -45.2410 C.3     193 ARG    0.0900
   3060 CD        -40.0680   -7.0240  -46.4950 C.3     193 ARG    0.0900
   3061 NE        -40.9060   -7.6760  -47.4990 N.pl3   193 ARG   -0.1800
   3062 CZ        -41.1860   -7.1580  -48.6920 C.cat   193 ARG    0.0900
   3063 NH1       -40.6950   -5.9760  -49.0440 N.pl3   193 ARG    0.0900
   3064 NH2       -41.9620   -7.8270  -49.5380 N.pl3   193 ARG    0.2000
   3065 HN        -41.1810   -7.7040  -42.8210 H       193 ARG    0.0900
   3066 HA        -38.5880   -8.7970  -42.9390 H       193 ARG    0.0900
   3067 HB1       -38.1110   -6.9690  -44.5390 H       193 ARG   -0.7000
   3068 HB2       -39.6230   -6.1290  -44.0130 H       193 ARG    0.4400
   3069 HG1       -40.9460   -8.1040  -44.8520 H       193 ARG    0.6400
   3070 HG2       -39.4090   -8.8100  -45.4900 H       193 ARG   -0.8000
   3071 HD1       -39.0660   -6.8600  -46.9450 H       193 ARG    0.4600
   3072 HD2       -40.5370   -6.0490  -46.2440 H       193 ARG    0.4600
   3073 HE        -41.2950   -8.5680  -47.2740 H       193 ARG   -0.8000
   3074 HH11      -40.1110   -5.4680  -48.4120 H       193 ARG    0.4600
   3075 HH12      -40.9100   -5.5930  -49.9440 H       193 ARG    0.4600
   3076 HH21      -42.3340   -8.7170  -49.2780 H       193 ARG    0.5100
   3077 HH22      -42.1730   -7.4390  -50.4360 H       193 ARG   -0.5100
   3078 N         -38.9330   -6.3270  -40.9360 N.am    194 GLU   -0.4700
   3079 CA        -38.2840   -5.6070  -39.8360 C.3     194 GLU    0.3100
   3080 C         -37.8980   -6.5320  -38.6840 C.2     194 GLU    0.0700
   3081 O         -36.8400   -6.3720  -38.0840 O.2     194 GLU    0.0900
   3082 CB        -39.2110   -4.5130  -39.2880 C.3     194 GLU   -0.1800
   3083 CG        -39.2370   -3.2400  -40.1280 C.3     194 GLU    0.0900
   3084 CD        -38.0390   -2.3380  -39.8730 C.2     194 GLU    0.0900
   3085 OE1       -37.1960   -2.6800  -39.0150 O.co2   194 GLU   -0.2800
   3086 OE2       -37.9450   -1.2740  -40.5180 O.co2   194 GLU    0.0900
   3087 HN        -39.9270   -6.2650  -40.9610 H       194 GLU    0.0900
   3088 HA        -37.3700   -5.1710  -40.2130 H       194 GLU    0.6200
   3089 HB1       -38.8770   -4.2500  -38.2630 H       194 GLU   -0.7600
   3090 HB2       -40.2430   -4.9210  -39.2360 H       194 GLU   -0.7600
   3091 HG1       -40.1620   -2.6720  -39.8930 H       194 GLU    0.5100
   3092 HG2       -39.2450   -3.5180  -41.2040 H       194 GLU   -0.5100
   3093 N         -38.7730   -7.4840  -38.3680 N.am    195 ALA   -0.4700
   3094 CA        -38.5120   -8.4520  -37.3080 C.3     195 ALA    0.3100
   3095 C         -37.5070   -9.5170  -37.7440 C.2     195 ALA    0.0700
   3096 O         -36.9930  -10.2720  -36.9140 O.2     195 ALA    0.0900
   3097 CB        -39.8070   -9.1110  -36.8750 C.3     195 ALA   -0.2700
   3098 HN        -39.6460   -7.5770  -38.8400 H       195 ALA    0.0900
   3099 HA        -38.0590   -7.9310  -36.4780 H       195 ALA    0.0900
   3100 HB1       -40.2750   -9.6380  -37.7350 H       195 ALA    0.0900
   3101 HB2       -40.5170   -8.3430  -36.5010 H       195 ALA    0.5100
   3102 HB3       -39.6040   -9.8540  -36.0730 H       195 ALA   -0.5100
   3103 N         -37.2320   -9.5860  -39.0450 N.am    196 LYS   -0.4700
   3104 CA        -36.2770  -10.5450  -39.5760 C.3     196 LYS    0.3100
   3105 C         -34.8570   -9.9930  -39.5390 C.2     196 LYS    0.0700
   3106 O         -33.9220  -10.7270  -39.2400 O.2     196 LYS    0.0900
   3107 CB        -36.6580  -10.9260  -41.0030 C.3     196 LYS   -0.1800
   3108 CG        -36.1190  -12.2710  -41.4510 C.3     196 LYS    0.0900
   3109 CD        -36.9260  -12.8240  -42.6210 C.3     196 LYS    0.0900
   3110 CE        -36.5560  -14.2630  -42.9520 C.3     196 LYS   -0.1800
   3111 NZ        -35.1930  -14.3760  -43.5390 N.4     196 LYS    0.0900
   3112 HN        -37.6670   -8.9850  -39.7110 H       196 LYS    0.0900
   3113 HA        -36.2820  -11.4160  -38.9390 H       196 LYS   -0.1800
   3114 HB1       -36.2690  -10.1460  -41.6920 H       196 LYS    0.0900
   3115 HB2       -37.7660  -10.9490  -41.0760 H       196 LYS    0.0900
   3116 HG1       -36.1700  -12.9860  -40.6020 H       196 LYS    0.2100
   3117 HG2       -35.0580  -12.1560  -41.7600 H       196 LYS    0.0500
   3118 HD1       -36.7410  -12.1910  -43.5160 H       196 LYS    0.0500
   3119 HD2       -38.0050  -12.7800  -42.3660 H       196 LYS   -0.3000
   3120 HE1       -37.2760  -14.6720  -43.6930 H       196 LYS    0.3300
   3121 HE2       -36.5740  -14.8750  -42.0250 H       196 LYS    0.3300
   3122 HZ1       -34.4920  -14.0120  -42.8630 H       196 LYS    0.3300
   3123 HZ2       -35.1480  -13.8220  -44.4180 H       196 LYS    0.5100
   3124 HZ3       -34.9870  -15.3740  -43.7480 H       196 LYS   -0.5100
   3125 N         -34.7120   -8.6960  -39.8170 N.am    197 GLU   -0.4700
   3126 CA        -33.4130   -8.0220  -39.7890 C.3     197 GLU    0.3100
   3127 C         -32.9190   -7.7510  -38.3640 C.2     197 GLU    0.0700
   3128 O         -31.7380   -7.4700  -38.1540 O.2     197 GLU    0.0900
   3129 CB        -33.4750   -6.7050  -40.5700 C.3     197 GLU   -0.1800
   3130 CG        -33.8300   -6.8830  -42.0410 C.3     197 GLU    0.0900
   3131 CD        -33.7870   -5.5810  -42.8350 C.2     197 GLU    0.0900
   3132 OE1       -33.4150   -4.5260  -42.2650 O.co2   197 GLU   -0.2800
   3133 OE2       -34.1240   -5.6230  -44.0390 O.co2   197 GLU    0.0900
   3134 HN        -35.4920   -8.1220  -40.0600 H       197 GLU    0.0900
   3135 HA        -32.6820   -8.6840  -40.2260 H       197 GLU    0.6200
   3136 HB1       -32.4840   -6.2070  -40.5030 H       197 GLU   -0.7600
   3137 HB2       -34.2390   -6.0500  -40.0980 H       197 GLU   -0.7600
   3138 HG1       -34.8560   -7.3030  -42.1140 H       197 GLU    0.5100
   3139 HG2       -33.1110   -7.5960  -42.4980 H       197 GLU   -0.5100
   3140 N         -33.8230   -7.8320  -37.3890 N.am    198 GLN   -0.4700
   3141 CA        -33.4650   -7.6620  -35.9790 C.3     198 GLN    0.3100
   3142 C         -32.6820   -8.8650  -35.4800 C.2     198 GLN    0.0700
   3143 O         -31.5660   -8.7290  -34.9740 O.2     198 GLN    0.0900
   3144 CB        -34.7130   -7.4790  -35.1060 C.3     198 GLN   -0.1800
   3145 CG        -35.2570   -6.0580  -35.0650 C.3     198 GLN    0.0900
   3146 CD        -36.2540   -5.8490  -33.9230 C.2     198 GLN    0.0900
   3147 NE2       -36.5640   -4.5850  -33.6270 N.am    198 GLN   -0.1800
   3148 OE1       -36.7320   -6.8080  -33.3100 O.2     198 GLN    0.0900
   3149 HN        -34.7850   -8.0120  -37.5770 H       198 GLN    0.0900
   3150 HA        -32.8270   -6.7950  -35.9020 H       198 GLN    0.5500
   3151 HB1       -34.4610   -7.7870  -34.0690 H       198 GLN   -0.5500
   3152 HB2       -35.5110   -8.1470  -35.4960 H       198 GLN   -0.6200
   3153 HG1       -35.7690   -5.8380  -36.0260 H       198 GLN    0.3200
   3154 HG2       -34.4120   -5.3500  -34.9310 H       198 GLN    0.3000
   3155 HE21      -37.2100   -4.3880  -32.8890 H       198 GLN    0.5100
   3156 HE22      -36.1500   -3.8340  -34.1420 H       198 GLN   -0.5100
   3157 N         -33.2770  -10.0460  -35.6460 N.am    199 ILE   -0.4700
   3158 CA        -32.6580  -11.2960  -35.2170 C.3     199 ILE    0.3100
   3159 C         -31.6250  -11.7880  -36.2470 C.2     199 ILE    0.0700
   3160 O         -31.0430  -12.8650  -36.1010 O.2     199 ILE    0.0900
   3161 CB        -33.7360  -12.3770  -34.9450 C.3     199 ILE   -0.0900
   3162 CG1       -33.2050  -13.4420  -33.9760 C.3     199 ILE    0.0900
   3163 CG2       -34.2540  -12.9900  -36.2540 C.3     199 ILE   -0.2700
   3164 CD        -34.2840  -14.3950  -33.4850 C.3     199 ILE    0.0900
   3165 HN        -34.1750  -10.1270  -36.0710 H       199 ILE    0.0900
   3166 HA        -32.0910  -11.0980  -34.3200 H       199 ILE    0.0900
   3167 HB        -34.5850  -11.9150  -34.3980 H       199 ILE   -0.1800
   3168 HG11      -32.7550  -12.9320  -33.0980 H       199 ILE    0.0900
   3169 HG12      -32.4170  -14.0320  -34.4920 H       199 ILE    0.0900
   3170 HG21      -33.4640  -13.6170  -36.7200 H       199 ILE   -0.2700
   3171 HG22      -34.5330  -12.1830  -36.9650 H       199 ILE    0.0900
   3172 HG23      -35.1390  -13.6290  -36.0480 H       199 ILE    0.0900
   3173 HD1       -34.7410  -14.9300  -34.3450 H       199 ILE    0.0900
   3174 HD2       -35.0800  -13.8260  -32.9580 H       199 ILE    0.5100
   3175 HD3       -33.8410  -15.1460  -32.7960 H       199 ILE   -0.5100
   3176 N         -31.2370  -10.9320  -37.2220 N.am    200 ARG   -0.4700
   3177 CA        -30.0560  -11.0920  -38.0590 C.3     200 ARG    0.3100
   3178 CAT       -26.8860   -9.3500  -36.8260 C.3     200 ARG    0.0700
   3179 C         -29.0390  -10.0150  -37.7140 C.2     200 ARG    0.0900
   3180 O         -29.2680   -8.8350  -37.9730 O.2     200 ARG   -0.1800
   3181 CB        -30.4480  -10.9580  -39.5640 C.3     200 ARG    0.0900
   3182 CG        -29.3010  -11.0050  -40.6070 C.3     200 ARG    0.0900
   3183 CD        -28.5730   -9.6860  -40.9640 C.3     200 ARG   -0.1800
   3184 NE        -29.5040   -8.7680  -41.7150 N.pl3   200 ARG    0.0900
   3185 CZ        -29.8920   -7.5600  -41.3070 C.cat   200 ARG    0.0900
   3186 NH1       -29.7040   -7.1250  -40.0810 N.pl3   200 ARG    0.2000
   3187 NH2       -30.5230   -6.7610  -42.1560 N.pl3   200 ARG    0.0900
   3188 NT        -27.8620  -10.3600  -37.1630 N.pl3   200 ARG    0.0900
   3189 HN        -31.7720  -10.1140  -37.4180 H       200 ARG   -0.7000
   3190 HNT       -27.6160  -11.3060  -36.9650 H       200 ARG    0.4400
   3191 HA        -29.6330  -12.0660  -37.8620 H       200 ARG    0.6400
   3192 HB1       -30.9750   -9.9900  -39.6880 H       200 ARG   -0.8000
   3193 HB2       -31.1500  -11.7850  -39.8010 H       200 ARG    0.4600
   3194 HG1       -29.7270  -11.4110  -41.5470 H       200 ARG    0.4600
   3195 HG2       -28.5350  -11.7100  -40.2220 H       200 ARG   -0.8000
   3196 HD1       -27.6960   -9.8960  -41.6110 H       200 ARG    0.4600
   3197 HD2       -28.2480   -9.1670  -40.0370 H       200 ARG    0.4600
   3198 HE        -29.8570   -9.0910  -42.5910 H       200 ARG    0.5100
   3199 HH11      -29.8760   -6.1650  -39.8600 H       200 ARG   -0.5100
   3200 HH12      -29.3920   -7.7540  -39.3700 H       200 ARG   -0.4700
   3201 HH21      -30.9510   -5.9190  -41.8280 H       200 ARG    0.3100
   3202 HH22      -30.5710   -7.0010  -43.1260 H       200 ARG   -0.1100
   3203 HT1       -27.3230   -8.6430  -36.0900 H       200 ARG    0.0900
   3204 HT2       -26.5970   -8.7880  -37.7390 H       200 ARG    0.0900
   3205 HT3       -25.9900   -9.8300  -36.3760 H       200 ARG    0.0900
   3206 N         -26.4550  -12.5970  -33.7110 N.am    201 ASP   -0.2700
   3207 CA        -25.1090  -13.1250  -33.8570 C.3     201 ASP    0.0900
   3208 CAY       -28.6220  -11.9800  -32.9320 C.3     201 ASP    0.0900
   3209 C         -24.1440  -12.9570  -32.6800 C.2     201 ASP    0.0900
   3210 O         -23.4260  -13.8760  -32.2900 O.2     201 ASP    0.5100
   3211 CB        -24.4360  -12.4910  -35.1180 C.3     201 ASP   -0.5100
   3212 CG        -25.2760  -12.4600  -36.3990 C.2     201 ASP   -0.4700
   3213 OD1       -26.5170  -12.6620  -36.3640 O.co2   201 ASP    0.3100
   3214 OD2       -24.6640  -12.0850  -37.4310 O.co2   201 ASP    0.0700
   3215 CY        -27.2470  -12.4510  -32.6410 C.2     201 ASP    0.0900
   3216 OY        -26.8920  -12.6690  -31.4880 O.2     201 ASP   -0.2800
   3217 HN        -26.8180  -12.3010  -34.5850 H       201 ASP    0.0900
   3218 HA        -25.1750  -14.1980  -33.9600 H       201 ASP    0.0900
   3219 HB1       -23.5120  -13.0660  -35.3380 H       201 ASP    0.6200
   3220 HB2       -24.1660  -11.4430  -34.8720 H       201 ASP   -0.7600
   3221 HY1       -28.5880  -10.9230  -33.2700 H       201 ASP   -0.7600
   3222 HY2       -29.2440  -12.0440  -32.0130 H       201 ASP    0.5100
   3223 HY3       -29.0690  -12.6020  -33.7370 H       201 ASP   -0.5100
   3224 N         -24.0810  -11.7420  -32.1050 N.am    202 ARG   -0.4700
   3225 CA        -23.1920  -11.3670  -31.0110 C.3     202 ARG    0.3100
   3226 C         -23.9670  -10.6420  -29.9150 C.2     202 ARG    0.0700
   3227 O         -23.7570   -9.4540  -29.6620 O.2     202 ARG    0.0900
   3228 CB        -22.0490  -10.4950  -31.5370 C.3     202 ARG   -0.1800
   3229 CG        -21.2010  -11.1730  -32.6030 C.3     202 ARG    0.0900
   3230 CD        -20.2430  -10.2040  -33.2580 C.3     202 ARG    0.0900
   3231 NE        -19.5250  -10.8150  -34.3820 N.pl3   202 ARG   -0.1800
   3232 CZ        -18.6730  -10.1650  -35.1800 C.cat   202 ARG    0.0900
   3233 NH1       -18.4210   -8.8740  -34.9860 N.pl3   202 ARG    0.0900
   3234 NH2       -18.0660  -10.7990  -36.1810 N.pl3   202 ARG    0.2000
   3235 HN        -24.6720  -11.0060  -32.4220 H       202 ARG    0.0900
   3236 HA        -22.8030  -12.2720  -30.5680 H       202 ARG    0.0900
   3237 HB1       -21.3910  -10.2230  -30.6840 H       202 ARG   -0.7000
   3238 HB2       -22.4820   -9.5670  -31.9670 H       202 ARG    0.4400
   3239 HG1       -21.8690  -11.6020  -33.3800 H       202 ARG    0.6400
   3240 HG2       -20.6200  -11.9970  -32.1360 H       202 ARG   -0.8000
   3241 HD1       -19.4870   -9.8680  -32.5160 H       202 ARG    0.4600
   3242 HD2       -20.8070   -9.3300  -33.6500 H       202 ARG    0.4600
   3243 HE        -19.6840  -11.7840  -34.5640 H       202 ARG   -0.8000
   3244 HH11      -18.8690   -8.3830  -34.2390 H       202 ARG    0.4600
   3245 HH12      -17.7810   -8.3930  -35.5870 H       202 ARG    0.4600
   3246 HH21      -18.2460  -11.7690  -36.3400 H       202 ARG    0.5100
   3247 HH22      -17.4300  -10.3040  -36.7720 H       202 ARG   -0.5100
   3248 N         -24.8730  -11.3710  -29.2700 N.am    203 ALA   -0.4700
   3249 CA        -25.6620  -10.8360  -28.1690 C.3     203 ALA    0.3100
   3250 C         -26.0510  -11.9560  -27.2140 C.2     203 ALA    0.0700
   3251 O         -26.5360  -13.0050  -27.6430 O.2     203 ALA    0.0900
   3252 CB        -26.8990  -10.1430  -28.7050 C.3     203 ALA   -0.2700
   3253 HN        -25.0520  -12.3210  -29.5110 H       203 ALA    0.0900
   3254 HA        -25.0470  -10.1380  -27.6200 H       203 ALA    0.0900
   3255 HB1       -27.4280  -10.8080  -29.4220 H       203 ALA    0.0900
   3256 HB2       -26.6100   -9.2100  -29.2340 H       203 ALA    0.5100
   3257 HB3       -27.5890   -9.9020  -27.8690 H       203 ALA   -0.5100
   3258 N         -25.8290  -11.7290  -25.9210 N.am    204 SER   -0.4700
   3259 CA        -26.1380  -12.7190  -24.8870 C.3     204 SER    0.3100
   3260 C         -27.6410  -12.9680  -24.8120 C.2     204 SER    0.0700
   3261 O         -28.4080  -12.4410  -25.6250 O.2     204 SER    0.0900
   3262 CB        -25.6120  -12.2380  -23.5300 C.3     204 SER    0.0500
   3263 OG        -26.1690  -10.9780  -23.1960 O.3     204 SER    0.0900
   3264 HN        -25.4420  -10.8700  -25.5970 H       204 SER    0.0900
   3265 HA        -25.6710  -13.6520  -25.1640 H       204 SER   -0.6600
   3266 HB1       -24.5060  -12.1400  -23.5710 H       204 SER    0.4300
   3267 HB2       -25.8900  -12.9710  -22.7420 H       204 SER    0.5100
   3268 HG1       -25.6830  -10.6690  -22.4270 H       204 SER   -0.5100
   3269 N         -28.0650  -13.7620  -23.8250 N.am    205 LYS   -0.4700
   3270 CA        -29.4920  -14.0110  -23.5870 C.3     205 LYS    0.3100
   3271 C         -30.2010  -12.8030  -22.9600 C.2     205 LYS    0.0700
   3272 O         -31.3350  -12.9150  -22.4970 O.2     205 LYS    0.0900
   3273 CB        -29.6950  -15.2620  -22.7200 C.3     205 LYS   -0.1800
   3274 CG        -29.4410  -16.5760  -23.4530 C.3     205 LYS    0.0900
   3275 CD        -30.0510  -17.7620  -22.7130 C.3     205 LYS    0.0900
   3276 CE        -29.6960  -19.0770  -23.3950 C.3     205 LYS   -0.1800
   3277 NZ        -30.0320  -20.2790  -22.5670 N.4     205 LYS    0.0900
   3278 HN        -27.4330  -14.2200  -23.2050 H       205 LYS    0.0900
   3279 HA        -29.9710  -14.1400  -24.5470 H       205 LYS   -0.1800
   3280 HB1       -30.7400  -15.2650  -22.3460 H       205 LYS    0.0900
   3281 HB2       -29.0030  -15.2050  -21.8530 H       205 LYS    0.0900
   3282 HG1       -28.3460  -16.7320  -23.5500 H       205 LYS    0.2100
   3283 HG2       -29.8860  -16.5150  -24.4700 H       205 LYS    0.0500
   3284 HD1       -31.1560  -17.6500  -22.6890 H       205 LYS    0.0500
   3285 HD2       -29.6690  -17.7780  -21.6690 H       205 LYS   -0.3000
   3286 HE1       -28.6020  -19.1060  -23.5930 H       205 LYS    0.3300
   3287 HE2       -30.2590  -19.1610  -24.3490 H       205 LYS    0.3300
   3288 HZ1       -31.0540  -20.2910  -22.3730 H       205 LYS    0.3300
   3289 HZ2       -29.5100  -20.2390  -21.6680 H       205 LYS    0.5100
   3290 HZ3       -29.7670  -21.1410  -23.0840 H       205 LYS   -0.5100
   3291 N         -29.5270  -11.6520  -22.9390 N.am    206 ARG   -0.4700
   3292 CA        -30.1500  -10.3950  -22.5470 C.3     206 ARG    0.3100
   3293 C         -30.9610   -9.8210  -23.7000 C.2     206 ARG    0.0700
   3294 O         -32.0830   -9.3560  -23.5090 O.2     206 ARG    0.0900
   3295 CB        -29.0970   -9.3770  -22.1070 C.3     206 ARG   -0.1800
   3296 CG        -28.7700   -9.4290  -20.6250 C.3     206 ARG    0.0900
   3297 CD        -28.0550   -8.1650  -20.1890 C.3     206 ARG    0.0900
   3298 NE        -28.1050   -7.9670  -18.7410 N.pl3   206 ARG   -0.1800
   3299 CZ        -27.7220   -6.8520  -18.1230 C.cat   206 ARG    0.0900
   3300 NH1       -27.2530   -5.8200  -18.8190 N.pl3   206 ARG    0.0900
   3301 NH2       -27.8080   -6.7670  -16.7980 N.pl3   206 ARG    0.2000
   3302 HN        -28.5630  -11.6010  -23.1890 H       206 ARG    0.0900
   3303 HA        -30.8330  -10.6000  -21.7360 H       206 ARG    0.0900
   3304 HB1       -29.4690   -8.3590  -22.3500 H       206 ARG   -0.7000
   3305 HB2       -28.1640   -9.5660  -22.6810 H       206 ARG    0.4400
   3306 HG1       -28.1190  -10.3080  -20.4230 H       206 ARG    0.6400
   3307 HG2       -29.7110   -9.5390  -20.0440 H       206 ARG   -0.8000
   3308 HD1       -28.5360   -7.2830  -20.6660 H       206 ARG    0.4600
   3309 HD2       -26.9850   -8.2220  -20.4830 H       206 ARG    0.4600
   3310 HE        -28.4520   -8.7170  -18.1790 H       206 ARG   -0.8000
   3311 HH11      -27.1870   -5.8780  -19.8160 H       206 ARG    0.4600
   3312 HH12      -26.9660   -4.9860  -18.3470 H       206 ARG    0.4600
   3313 HH21      -28.1610   -7.5380  -16.2690 H       206 ARG    0.5100
   3314 HH22      -27.5200   -5.9310  -16.3300 H       206 ARG   -0.5100
   3315 N         -30.3710   -9.8500  -24.8920 N.am    207 LYS   -0.4700
   3316 CA        -31.0240   -9.3560  -26.0990 C.3     207 LYS    0.3100
   3317 C         -31.7900  -10.4710  -26.7980 C.2     207 LYS    0.0700
   3318 O         -32.7970  -10.2170  -27.4510 O.2     207 LYS    0.0900
   3319 CB        -29.9950   -8.7520  -27.0580 C.3     207 LYS   -0.1800
   3320 CG        -29.1540   -7.6550  -26.4270 C.3     207 LYS    0.0900
   3321 CD        -28.1470   -7.0820  -27.3970 C.3     207 LYS    0.0900
   3322 CE        -27.2880   -6.0220  -26.7200 C.3     207 LYS   -0.1800
   3323 NZ        -26.2690   -5.4520  -27.6370 N.4     207 LYS    0.0900
   3324 HN        -29.4500  -10.2130  -25.0150 H       207 LYS    0.0900
   3325 HA        -31.7480   -8.6100  -25.8070 H       207 LYS   -0.1800
   3326 HB1       -30.5320   -8.3290  -27.9320 H       207 LYS    0.0900
   3327 HB2       -29.3190   -9.5610  -27.4080 H       207 LYS    0.0900
   3328 HG1       -28.6150   -8.0740  -25.5500 H       207 LYS    0.2100
   3329 HG2       -29.8250   -6.8410  -26.0800 H       207 LYS    0.0500
   3330 HD1       -28.6830   -6.6260  -28.2570 H       207 LYS    0.0500
   3331 HD2       -27.4940   -7.8980  -27.7740 H       207 LYS   -0.3000
   3332 HE1       -26.7510   -6.4730  -25.8590 H       207 LYS    0.3300
   3333 HE2       -27.9330   -5.1860  -26.3730 H       207 LYS    0.3300
   3334 HZ1       -26.7430   -5.0100  -28.4510 H       207 LYS    0.3300
   3335 HZ2       -25.6410   -6.2100  -27.9710 H       207 LYS    0.5100
   3336 HZ3       -25.7100   -4.7350  -27.1320 H       207 LYS   -0.5100
   3337 N         -31.3100  -11.7030  -26.6580 N.am    208 ARG   -0.4700
   3338 CA        -31.9510  -12.8440  -27.2970 C.3     208 ARG    0.3100
   3339 C         -33.3010  -13.1630  -26.6710 C.2     208 ARG    0.0700
   3340 O         -34.2740  -13.3920  -27.3830 O.2     208 ARG    0.0900
   3341 CB        -31.0530  -14.0810  -27.2310 C.3     208 ARG   -0.1800
   3342 CG        -31.7300  -15.3590  -27.7220 C.3     208 ARG    0.0900
   3343 CD        -30.7540  -16.5130  -27.7860 C.3     208 ARG    0.0900
   3344 NE        -31.3910  -17.7320  -28.2830 N.pl3   208 ARG   -0.1800
   3345 CZ        -30.7480  -18.8700  -28.5270 C.cat   208 ARG    0.0900
   3346 NH1       -29.4370  -18.9650  -28.3210 N.pl3   208 ARG    0.0900
   3347 NH2       -31.4210  -19.9220  -28.9820 N.pl3   208 ARG    0.2000
   3348 HN        -30.4970  -11.9000  -26.1140 H       208 ARG    0.0900
   3349 HA        -32.1520  -12.5820  -28.3250 H       208 ARG    0.0900
   3350 HB1       -30.7370  -14.2320  -26.1780 H       208 ARG   -0.7000
   3351 HB2       -30.1530  -13.8970  -27.8550 H       208 ARG    0.4400
   3352 HG1       -32.1500  -15.1820  -28.7350 H       208 ARG    0.6400
   3353 HG2       -32.5580  -15.6210  -27.0310 H       208 ARG   -0.8000
   3354 HD1       -30.3580  -16.7270  -26.7700 H       208 ARG    0.4600
   3355 HD2       -29.9190  -16.2610  -28.4750 H       208 ARG    0.4600
   3356 HE        -32.3760  -17.7080  -28.4500 H       208 ARG   -0.8000
   3357 HH11      -28.9260  -18.1760  -27.9790 H       208 ARG    0.4600
   3358 HH12      -28.9620  -19.8260  -28.5080 H       208 ARG    0.4600
   3359 HH21      -32.4060  -19.8560  -29.1390 H       208 ARG    0.5100
   3360 HH22      -30.9420  -20.7810  -29.1670 H       208 ARG   -0.5100
   3361 N         -33.3540  -13.1840  -25.3420 N.am    209 VAL   -0.4700
   3362 CA        -34.5840  -13.5060  -24.6260 C.3     209 VAL    0.3100
   3363 C         -35.6500  -12.4270  -24.7880 C.2     209 VAL    0.0700
   3364 O         -36.8180  -12.7390  -24.9830 O.2     209 VAL    0.0900
   3365 CB        -34.3290  -13.7520  -23.1340 C.3     209 VAL   -0.0900
   3366 CG1       -35.6420  -13.9020  -22.3920 C.3     209 VAL    0.0900
   3367 CG2       -33.4680  -15.0000  -22.9420 C.3     209 VAL   -0.2700
   3368 HN        -32.5580  -12.9810  -24.7760 H       209 VAL    0.0900
   3369 HA        -35.0060  -14.3910  -25.0790 H       209 VAL    0.0900
   3370 HB        -33.7620  -12.8950  -22.7110 H       209 VAL    0.0900
   3371 HG11      -36.2920  -14.6400  -22.9110 H       209 VAL   -0.2700
   3372 HG12      -36.1720  -12.9260  -22.3560 H       209 VAL    0.0900
   3373 HG13      -35.4540  -14.2640  -21.3580 H       209 VAL    0.0900
   3374 HG21      -32.5730  -14.9520  -23.5990 H       209 VAL    0.0900
   3375 HG22      -34.0530  -15.9070  -23.2080 H       209 VAL    0.5100
   3376 HG23      -33.1310  -15.0690  -21.8860 H       209 VAL   -0.5100
   3377 N         -35.2490  -11.1580  -24.7210 N.am    210 MET   -0.4700
   3378 CA        -36.1880  -10.0470  -24.9300 C.3     210 MET    0.3100
   3379 C         -36.7150   -9.9960  -26.3710 C.2     210 MET    0.0700
   3380 O         -37.7900   -9.4470  -26.6270 O.2     210 MET    0.0900
   3381 CB        -35.5420   -8.7040  -24.5640 C.3     210 MET   -0.1800
   3382 CG        -34.3640   -8.3030  -25.4370 C.3     210 MET    0.0900
   3383 SD        -33.7600   -6.6310  -25.0880 S.3     210 MET    0.0900
   3384 CE        -33.4300   -6.6990  -23.3250 C.3     210 MET   -0.1400
   3385 HN        -34.3040  -10.9080  -24.5270 H       210 MET    0.0900
   3386 HA        -37.0560  -10.2250  -24.3150 H       210 MET    0.0900
   3387 HB1       -35.1920   -8.7630  -23.5120 H       210 MET   -0.0900
   3388 HB2       -36.3180   -7.9140  -24.6420 H       210 MET   -0.2200
   3389 HG1       -34.6790   -8.3660  -26.5000 H       210 MET    0.0900
   3390 HG2       -33.5430   -9.0310  -25.2730 H       210 MET    0.0900
   3391 HE1       -33.6660   -7.7020  -22.9080 H       210 MET    0.0900
   3392 HE2       -34.0500   -5.9500  -22.7890 H       210 MET    0.5100
   3393 HE3       -32.3570   -6.4900  -23.1280 H       210 MET   -0.5100
   3394 N         -35.9430  -10.5600  -27.3020 N.am    211 LEU   -0.4700
   3395 CA        -36.3580  -10.6940  -28.6960 C.3     211 LEU    0.3100
   3396 C         -37.0050  -12.0500  -28.9640 C.2     211 LEU    0.0700
   3397 O         -37.4950  -12.3040  -30.0570 O.2     211 LEU    0.0900
   3398 CB        -35.1630  -10.4880  -29.6340 C.3     211 LEU   -0.1800
   3399 CG        -34.6570   -9.0450  -29.7760 C.3     211 LEU    0.0900
   3400 CD1       -33.4730   -8.9830  -30.7350 C.3     211 LEU    0.0900
   3401 CD2       -35.7720   -8.1100  -30.2440 C.3     211 LEU   -0.0900
   3402 HN        -35.0390  -10.9180  -27.0850 H       211 LEU    0.0900
   3403 HA        -37.1210   -9.9550  -28.8910 H       211 LEU   -0.2700
   3404 HB1       -35.4560  -10.8480  -30.6430 H       211 LEU    0.0900
   3405 HB2       -34.3230  -11.1090  -29.2590 H       211 LEU    0.0900
   3406 HG        -34.3450   -8.6660  -28.7790 H       211 LEU    0.0900
   3407 HD11      -33.7750   -9.3520  -31.7380 H       211 LEU   -0.2700
   3408 HD12      -32.6460   -9.6210  -30.3560 H       211 LEU    0.0900
   3409 HD13      -33.1210   -7.9350  -30.8340 H       211 LEU    0.0900
   3410 HD21      -36.5220   -7.9750  -29.4360 H       211 LEU    0.0900
   3411 HD22      -36.2810   -8.5440  -31.1310 H       211 LEU    0.5100
   3412 HD23      -35.3480   -7.1170  -30.5050 H       211 LEU   -0.5100
   3413 N         -37.0040  -12.9240  -27.9630 N.am    212 MET   -0.4700
   3414 CA        -37.6540  -14.2280  -28.0710 C.3     212 MET    0.3100
   3415 C         -39.1300  -14.1170  -27.6890 C.2     212 MET    0.0700
   3416 O         -39.9750  -14.8950  -28.1470 O.2     212 MET    0.0900
   3417 CB        -36.9650  -15.2360  -27.1460 C.3     212 MET   -0.1800
   3418 CG        -37.1820  -16.7010  -27.5220 C.3     212 MET    0.0900
   3419 SD        -36.4970  -17.1620  -29.1290 S.3     212 MET    0.0900
   3420 CE        -34.8180  -16.5400  -28.9970 C.3     212 MET   -0.1400
   3421 HN        -36.5590  -12.7290  -27.0940 H       212 MET    0.0900
   3422 HA        -37.5900  -14.5520  -29.0980 H       212 MET    0.0900
   3423 HB1       -37.3480  -15.0810  -26.1150 H       212 MET   -0.0900
   3424 HB2       -35.8740  -15.0320  -27.1590 H       212 MET   -0.2200
   3425 HG1       -38.2750  -16.8980  -27.5250 H       212 MET    0.0900
   3426 HG2       -36.7160  -17.3310  -26.7360 H       212 MET    0.0900
   3427 HE1       -34.3360  -16.8770  -28.0540 H       212 MET    0.0900
   3428 HE2       -34.8170  -15.4300  -29.0050 H       212 MET    0.5100
   3429 HE3       -34.2050  -16.9090  -29.8460 H       212 MET   -0.5100
   3430 N         -39.4300  -13.1500  -26.8270 N.am    213 ARG   -0.4700
   3431 CA        -40.7950  -12.8960  -26.3850 C.3     213 ARG    0.3100
   3432 C         -41.5060  -12.0580  -27.4320 C.2     213 ARG    0.0700
   3433 O         -42.6500  -12.3440  -27.7940 O.2     213 ARG    0.0900
   3434 CB        -40.8040  -12.1460  -25.0510 C.3     213 ARG   -0.1800
   3435 CG        -39.8810  -12.7380  -23.9870 C.3     213 ARG    0.0900
   3436 CD        -39.5900  -11.7210  -22.8970 C.3     213 ARG    0.0900
   3437 NE        -38.5620  -12.1840  -21.9630 N.pl3   213 ARG   -0.1800
   3438 CZ        -38.0160  -11.4270  -21.0130 C.cat   213 ARG    0.0900
   3439 NH1       -38.3900  -10.1620  -20.8600 N.pl3   213 ARG    0.0900
   3440 NH2       -37.0880  -11.9340  -20.2090 N.pl3   213 ARG    0.2000
   3441 HN        -38.7300  -12.5520  -26.4430 H       213 ARG    0.0900
   3442 HA        -41.2950  -13.8480  -26.2830 H       213 ARG    0.0900
   3443 HB1       -41.8410  -12.1500  -24.6560 H       213 ARG   -0.7000
   3444 HB2       -40.4940  -11.0970  -25.2390 H       213 ARG    0.4400
   3445 HG1       -38.9270  -13.0490  -24.4620 H       213 ARG    0.6400
   3446 HG2       -40.3670  -13.6300  -23.5370 H       213 ARG   -0.8000
   3447 HD1       -40.5150  -11.5300  -22.3100 H       213 ARG    0.4600
   3448 HD2       -39.2270  -10.7770  -23.3550 H       213 ARG    0.4600
   3449 HE        -38.2490  -13.1300  -22.0430 H       213 ARG   -0.8000
   3450 HH11      -39.0880   -9.7710  -21.4600 H       213 ARG    0.4600
   3451 HH12      -37.9740   -9.6000  -20.1440 H       213 ARG    0.4600
   3452 HH21      -36.8000  -12.8850  -20.3160 H       213 ARG    0.5100
   3453 HH22      -36.6790  -11.3640  -19.4970 H       213 ARG   -0.5100
   3454 N         -40.8080  -11.0360  -27.9310 N.am    214 GLU   -0.4700
   3455 CA        -41.3670  -10.1080  -28.9080 C.3     214 GLU    0.3100
   3456 C         -41.3110  -10.6540  -30.3370 C.2     214 GLU    0.0700
   3457 O         -41.4140   -9.8880  -31.2940 O.2     214 GLU    0.0900
   3458 CB        -40.6370   -8.7600  -28.8320 C.3     214 GLU   -0.1800
   3459 CG        -40.7020   -8.0890  -27.4600 C.3     214 GLU    0.0900
   3460 CD        -39.9440   -6.7660  -27.4080 C.2     214 GLU    0.0900
   3461 OE1       -39.4200   -6.3140  -28.4530 O.co2   214 GLU   -0.2800
   3462 OE2       -39.8680   -6.1720  -26.3110 O.co2   214 GLU    0.0900
   3463 HN        -39.8670  -10.8610  -27.6560 H       214 GLU    0.0900
   3464 HA        -42.4180   -9.9810  -28.6900 H       214 GLU    0.6200
   3465 HB1       -41.0890   -8.0750  -29.5790 H       214 GLU   -0.7600
   3466 HB2       -39.5710   -8.9250  -29.0910 H       214 GLU   -0.7600
   3467 HG1       -40.2640   -8.7740  -26.7030 H       214 GLU    0.5100
   3468 HG2       -41.7650   -7.8940  -27.2060 H       214 GLU   -0.5100
   3469 N         -41.1370  -11.9710  -30.4790 N.am    215 HSP   -0.4700
   3470 CA        -41.1940  -12.6460  -31.7770 C.3     215 HSP    0.3100
   3471 C         -42.2260  -13.7510  -31.7640 C.2     215 HSP    0.0700
   3472 O         -42.8540  -14.0240  -32.7720 O.2     215 HSP    0.0900
   3473 CB        -39.8340  -13.2280  -32.1460 C.3     215 HSP   -0.0500
   3474 CG        -38.9430  -12.2670  -32.8660 C.ar    215 HSP    0.0900
   3475 CD2       -38.4050  -12.3120  -34.1070 C.ar    215 HSP    0.0900
   3476 ND1       -38.5040  -11.0900  -32.3000 N.ar    215 HSP    0.1900
   3477 CE1       -37.7370  -10.4470  -33.1630 C.ar    215 HSP    0.1300
   3478 NE2       -37.6600  -11.1680  -34.2660 N.ar    215 HSP    0.1900
   3479 HN        -40.9590  -12.5600  -29.6960 H       215 HSP   -0.5100
   3480 HA        -41.5050  -11.9220  -32.5150 H       215 HSP    0.4400
   3481 HB1       -39.9910  -14.1130  -32.7990 H       215 HSP   -0.5100
   3482 HB2       -39.3190  -13.5480  -31.2160 H       215 HSP    0.4400
   3483 HD1       -38.7300  -10.7730  -31.3800 H       215 HSP    0.3200
   3484 HD2       -38.4920  -13.0610  -34.8840 H       215 HSP    0.1800
   3485 HE1       -37.2620   -9.5030  -32.9960 H       215 HSP    0.5100
   3486 HE2       -37.1430  -10.9210  -35.0850 H       215 HSP   -0.5100
   3487 N         -42.3840  -14.4000  -30.6180 N.am    216 LYS   -0.4700
   3488 CA        -43.4260  -15.3980  -30.4350 C.3     216 LYS    0.3100
   3489 C         -44.7860  -14.7120  -30.3120 C.2     216 LYS    0.0700
   3490 O         -45.8120  -15.2630  -30.7130 O.2     216 LYS    0.0900
   3491 CB        -43.1440  -16.2250  -29.1760 C.3     216 LYS   -0.1800
   3492 CG        -43.8810  -17.5680  -29.1070 C.3     216 LYS    0.0900
   3493 CD        -43.6930  -18.2540  -27.7520 C.3     216 LYS    0.0900
   3494 CE        -42.2220  -18.5440  -27.4270 C.3     216 LYS   -0.1800
   3495 NZ        -41.6540  -19.6660  -28.2160 N.4     216 LYS    0.0900
   3496 HN        -41.7950  -14.2330  -29.8310 H       216 LYS    0.0900
   3497 HA        -43.4430  -16.0330  -31.3080 H       216 LYS   -0.1800
   3498 HB1       -43.4390  -15.6210  -28.2910 H       216 LYS    0.0900
   3499 HB2       -42.0530  -16.4250  -29.1290 H       216 LYS    0.0900
   3500 HG1       -43.4940  -18.2340  -29.9070 H       216 LYS    0.2100
   3501 HG2       -44.9650  -17.3950  -29.2770 H       216 LYS    0.0500
   3502 HD1       -44.2520  -19.2140  -27.7580 H       216 LYS    0.0500
   3503 HD2       -44.1110  -17.5980  -26.9600 H       216 LYS   -0.3000
   3504 HE1       -42.1300  -18.8160  -26.3530 H       216 LYS    0.3300
   3505 HE2       -41.6120  -17.6420  -27.6460 H       216 LYS    0.3300
   3506 HZ1       -41.7100  -19.4410  -29.2300 H       216 LYS    0.3300
   3507 HZ2       -42.1930  -20.5340  -28.0240 H       216 LYS    0.5100
   3508 HZ3       -40.6590  -19.8110  -27.9490 H       216 LYS   -0.5100
   3509 N         -44.7870  -13.5050  -29.7490 N.am    217 ALA   -0.4700
   3510 CA        -46.0070  -12.7270  -29.6050 C.3     217 ALA    0.3100
   3511 C         -46.3970  -12.0990  -30.9450 C.2     217 ALA    0.0700
   3512 O         -47.5750  -12.0230  -31.2750 O.2     217 ALA    0.0900
   3513 CB        -45.8410  -11.6600  -28.5290 C.3     217 ALA   -0.2700
   3514 HN        -43.9530  -13.0810  -29.4030 H       217 ALA    0.0900
   3515 HA        -46.8050  -13.4030  -29.3400 H       217 ALA    0.0900
   3516 HB1       -45.0120  -10.9700  -28.8000 H       217 ALA    0.0900
   3517 HB2       -45.6010  -12.1390  -27.5550 H       217 ALA    0.5100
   3518 HB3       -46.7770  -11.0690  -28.4340 H       217 ALA   -0.5100
   3519 N         -45.4060  -11.6630  -31.7190 N.am    218 LEU   -0.4700
   3520 CA        -45.6580  -11.1010  -33.0440 C.3     218 LEU    0.3100
   3521 C         -46.1770  -12.1580  -34.0130 C.2     218 LEU    0.0700
   3522 O         -47.0590  -11.8990  -34.8280 O.2     218 LEU    0.0900
   3523 CB        -44.3870  -10.4640  -33.6220 C.3     218 LEU   -0.1800
   3524 CG        -43.8830   -9.1670  -32.9810 C.3     218 LEU    0.0900
   3525 CD1       -42.7490   -8.5840  -33.8050 C.3     218 LEU    0.0900
   3526 CD2       -44.9770   -8.1430  -32.8580 C.3     218 LEU   -0.0900
   3527 HN        -44.4520  -11.7010  -31.4320 H       218 LEU    0.0900
   3528 HA        -46.4370  -10.3600  -32.9490 H       218 LEU   -0.2700
   3529 HB1       -44.5800  -10.2520  -34.6940 H       218 LEU    0.0900
   3530 HB2       -43.5730  -11.2130  -33.5420 H       218 LEU    0.0900
   3531 HG        -43.5240   -9.3790  -31.9510 H       218 LEU    0.0900
   3532 HD11      -43.1000   -8.3620  -34.8360 H       218 LEU   -0.2700
   3533 HD12      -41.9120   -9.3120  -33.8650 H       218 LEU    0.0900
   3534 HD13      -42.3900   -7.6390  -33.3420 H       218 LEU    0.0900
   3535 HD21      -45.7120   -8.4620  -32.0890 H       218 LEU    0.0900
   3536 HD22      -45.5050   -8.0340  -33.8290 H       218 LEU    0.5100
   3537 HD23      -44.5470   -7.1650  -32.5540 H       218 LEU   -0.5100
   3538 N         -45.6220  -13.3590  -33.9270 N.am    219 LYS   -0.4700
   3539 CA        -46.0380  -14.4420  -34.8010 C.3     219 LYS    0.3100
   3540 C         -47.5160  -14.7600  -34.6260 C.2     219 LYS    0.0700
   3541 O         -48.1810  -15.1300  -35.5760 O.2     219 LYS    0.0900
   3542 CB        -45.1910  -15.6820  -34.5400 C.3     219 LYS   -0.1800
   3543 CG        -45.5190  -16.8770  -35.4250 C.3     219 LYS    0.0900
   3544 CD        -44.6260  -18.0630  -35.0770 C.3     219 LYS    0.0900
   3545 CE        -45.0480  -19.3280  -35.7960 C.3     219 LYS   -0.1800
   3546 NZ        -44.2370  -20.4960  -35.3230 N.4     219 LYS    0.0900
   3547 HN        -44.9040  -13.5720  -33.2680 H       219 LYS    0.0900
   3548 HA        -45.9190  -14.1130  -35.8240 H       219 LYS   -0.1800
   3549 HB1       -45.3360  -15.9830  -33.4810 H       219 LYS    0.0900
   3550 HB2       -44.1250  -15.4150  -34.6960 H       219 LYS    0.0900
   3551 HG1       -45.3630  -16.6000  -36.4890 H       219 LYS    0.2100
   3552 HG2       -46.5820  -17.1610  -35.2800 H       219 LYS    0.0500
   3553 HD1       -44.6720  -18.2400  -33.9820 H       219 LYS    0.0500
   3554 HD2       -43.5790  -17.8210  -35.3580 H       219 LYS   -0.3000
   3555 HE1       -44.8830  -19.2160  -36.8890 H       219 LYS    0.3300
   3556 HE2       -46.1170  -19.5440  -35.5900 H       219 LYS    0.3300
   3557 HZ1       -44.2440  -20.5230  -34.2830 H       219 LYS    0.3300
   3558 HZ2       -43.2580  -20.3990  -35.6610 H       219 LYS    0.5100
   3559 HZ3       -44.6470  -21.3750  -35.6950 H       219 LYS   -0.5100
   3560 N         -48.0270  -14.6140  -33.4060 N.am    220 THR   -0.4700
   3561 CA        -49.4420  -14.8510  -33.1170 C.3     220 THR    0.3100
   3562 C         -50.3320  -13.8190  -33.7990 C.2     220 THR    0.0700
   3563 O         -51.4170  -14.1350  -34.3070 O.2     220 THR    0.0900
   3564 CB        -49.7230  -14.7930  -31.6060 C.3     220 THR    0.1400
   3565 CG2       -51.1900  -15.1050  -31.3150 C.3     220 THR    0.0900
   3566 OG1       -48.8830  -15.7330  -30.9230 O.3     220 THR   -0.6600
   3567 HN        -47.4650  -14.3350  -32.6320 H       220 THR    0.4300
   3568 HA        -49.7020  -15.8250  -33.5060 H       220 THR   -0.2700
   3569 HB        -49.5090  -13.7730  -31.2200 H       220 THR    0.0900
   3570 HG1       -48.7240  -15.3640  -30.0520 H       220 THR    0.0900
   3571 HG21      -51.4920  -16.0390  -31.8360 H       220 THR    0.0900
   3572 HG22      -51.8330  -14.2750  -31.6760 H       220 THR    0.5100
   3573 HG23      -51.3380  -15.2450  -30.2220 H       220 THR   -0.5100
   3574 N         -49.8670  -12.5710  -33.7950 N.am    221 LEU   -0.4700
   3575 CA        -50.6040  -11.4870  -34.4160 C.3     221 LEU    0.3100
   3576 C         -50.7290  -11.7870  -35.8950 C.2     221 LEU    0.0700
   3577 O         -51.8130  -11.6330  -36.4650 O.2     221 LEU    0.0900
   3578 CB        -49.9290  -10.1280  -34.1640 C.3     221 LEU   -0.1800
   3579 CG        -49.7740   -9.7190  -32.6840 C.3     221 LEU    0.0900
   3580 CD1       -49.0310   -8.4060  -32.5050 C.3     221 LEU    0.0900
   3581 CD2       -51.0920   -9.6550  -31.9350 C.3     221 LEU   -0.0900
   3582 HN        -48.9990  -12.3270  -33.3690 H       221 LEU    0.0900
   3583 HA        -51.6030  -11.4880  -34.0030 H       221 LEU   -0.2700
   3584 HB1       -50.5300   -9.3470  -34.6740 H       221 LEU    0.0900
   3585 HB2       -48.9160  -10.1590  -34.6180 H       221 LEU    0.0900
   3586 HG        -49.2190  -10.5180  -32.1490 H       221 LEU    0.0900
   3587 HD11      -49.6580   -7.5610  -32.8600 H       221 LEU   -0.2700
   3588 HD12      -48.0900   -8.4200  -33.0950 H       221 LEU    0.0900
   3589 HD13      -48.7970   -8.2470  -31.4310 H       221 LEU    0.0900
   3590 HD21      -51.5880  -10.6490  -31.9500 H       221 LEU    0.0900
   3591 HD22      -51.7670   -8.9160  -32.4180 H       221 LEU    0.5100
   3592 HD23      -50.9140   -9.3630  -30.8780 H       221 LEU   -0.5100
   3593 N         -49.6380  -12.2660  -36.4990 N.am    222 GLY   -0.4700
   3594 CA        -49.6170  -12.6010  -37.9270 C.3     222 GLY    0.3100
   3595 C         -50.5940  -13.7030  -38.2840 C.2     222 GLY   -0.0200
   3596 O         -51.0820  -13.7750  -39.4210 O.2     222 GLY    0.0900
   3597 HN        -48.7850  -12.4180  -36.0040 H       222 GLY    0.0900
   3598 HA1       -48.6170  -12.9220  -38.1780 H       222 GLY    0.5100
   3599 HA2       -49.8720  -11.7100  -38.4800 H       222 GLY   -0.5100
   3600 N         -50.8740  -14.5520  -37.2950 N.am    223 ILE   -0.4700
   3601 CA        -51.8360  -15.6430  -37.4330 C.3     223 ILE    0.3100
   3602 C         -53.2580  -15.1050  -37.3160 C.2     223 ILE    0.0700
   3603 O         -54.1050  -15.3730  -38.1710 O.2     223 ILE    0.0900
   3604 CB        -51.6080  -16.7410  -36.3620 C.3     223 ILE   -0.0900
   3605 CG1       -50.2020  -17.3480  -36.5040 C.3     223 ILE    0.0900
   3606 CG2       -52.6540  -17.8490  -36.4680 C.3     223 ILE   -0.2700
   3607 CD        -49.8360  -18.3650  -35.4170 C.3     223 ILE    0.0900
   3608 HN        -50.4310  -14.4810  -36.4050 H       223 ILE    0.0900
   3609 HA        -51.7250  -16.0590  -38.4220 H       223 ILE    0.0900
   3610 HB        -51.6650  -16.2840  -35.3530 H       223 ILE   -0.1800
   3611 HG11      -49.4610  -16.5220  -36.4720 H       223 ILE    0.0900
   3612 HG12      -50.1380  -17.8530  -37.4910 H       223 ILE    0.0900
   3613 HG21      -52.4880  -18.4440  -37.3930 H       223 ILE   -0.2700
   3614 HG22      -53.6710  -17.4060  -36.5080 H       223 ILE    0.0900
   3615 HG23      -52.5760  -18.5270  -35.5920 H       223 ILE    0.0900
   3616 HD1       -50.4320  -19.2940  -35.5480 H       223 ILE    0.0900
   3617 HD2       -50.0540  -17.9420  -34.4140 H       223 ILE    0.5100
   3618 HD3       -48.7570  -18.6230  -35.4880 H       223 ILE   -0.5100
   3619 N         -53.5160  -14.3250  -36.2700 N.am    224 ILE   -0.4700
   3620 CA        -54.8220  -13.6940  -36.1070 C.3     224 ILE    0.3100
   3621 C         -55.2720  -13.0190  -37.4050 C.2     224 ILE    0.0700
   3622 O         -56.4360  -13.1560  -37.8140 O.2     224 ILE    0.0900
   3623 CB        -54.8030  -12.6610  -34.9640 C.3     224 ILE   -0.0900
   3624 CG1       -54.6770  -13.3730  -33.6180 C.3     224 ILE    0.0900
   3625 CG2       -56.0850  -11.8570  -34.9430 C.3     224 ILE   -0.2700
   3626 CD        -55.9290  -14.2330  -33.2700 C.3     224 ILE    0.0900
   3627 HN        -52.8410  -14.1380  -35.5600 H       224 ILE    0.0900
   3628 HA        -55.5420  -14.4700  -35.8960 H       224 ILE    0.0900
   3629 HB        -53.9400  -11.9740  -35.1060 H       224 ILE   -0.1800
   3630 HG11      -54.5340  -12.6110  -32.8230 H       224 ILE    0.0900
   3631 HG12      -53.7850  -14.0360  -33.6450 H       224 ILE    0.0900
   3632 HG21      -56.9620  -12.5380  -34.9760 H       224 ILE   -0.2700
   3633 HG22      -56.1240  -11.1850  -35.8270 H       224 ILE    0.0900
   3634 HG23      -56.1370  -11.2540  -34.0120 H       224 ILE    0.0900
   3635 HD1       -56.1910  -14.8890  -34.1270 H       224 ILE    0.0900
   3636 HD2       -56.7940  -13.5700  -33.0540 H       224 ILE    0.5100
   3637 HD3       -55.7160  -14.8710  -32.3860 H       224 ILE   -0.5100
   3638 N         -54.3230  -12.3300  -38.0520 N.am    225 MET   -0.4700
   3639 CA        -54.5520  -11.6130  -39.3130 C.3     225 MET    0.3100
   3640 C         -54.6930  -12.5320  -40.5210 C.2     225 MET    0.0700
   3641 O         -55.6480  -12.4240  -41.3040 O.2     225 MET    0.0900
   3642 CB        -53.4110  -10.6400  -39.5710 C.3     225 MET   -0.1800
   3643 CG        -53.2490   -9.5750  -38.4840 C.3     225 MET    0.0900
   3644 SD        -51.7640   -8.5500  -38.7100 S.3     225 MET    0.0900
   3645 CE        -51.7010   -7.7010  -37.1090 C.3     225 MET   -0.1400
   3646 HN        -53.3960  -12.2710  -37.6940 H       225 MET    0.0900
   3647 HA        -55.4900  -11.0840  -39.2370 H       225 MET    0.0900
   3648 HB1       -53.5960  -10.1280  -40.5390 H       225 MET   -0.0900
   3649 HB2       -52.4650  -11.2160  -39.6440 H       225 MET   -0.2200
   3650 HG1       -53.1970  -10.0860  -37.4990 H       225 MET    0.0900
   3651 HG2       -54.1480   -8.9250  -38.4930 H       225 MET    0.0900
   3652 HE1       -51.7870   -8.4210  -36.2670 H       225 MET    0.0900
   3653 HE2       -52.5380   -6.9750  -37.0260 H       225 MET    0.5100
   3654 HE3       -50.7390   -7.1590  -36.9990 H       225 MET   -0.5100
   3655 N         -53.7280  -13.4270  -40.6900 N.am    226 GLY   -0.4700
   3656 CA        -53.7980  -14.4430  -41.7400 C.3     226 GLY    0.3100
   3657 C         -55.0630  -15.3000  -41.6910 C.2     226 GLY   -0.0200
   3658 O         -55.6930  -15.5610  -42.7210 O.2     226 GLY    0.0900
   3659 HN        -52.9160  -13.4480  -40.1120 H       226 GLY    0.0900
   3660 HA1       -52.9380  -15.0870  -41.6300 H       226 GLY    0.5100
   3661 HA2       -53.7620  -13.9320  -42.6910 H       226 GLY   -0.5100
   3662 N         -55.4430  -15.7370  -40.4930 N.am    227 VAL   -0.4700
   3663 CA        -56.6790  -16.4850  -40.3200 C.3     227 VAL    0.3100
   3664 C         -57.8630  -15.6220  -40.7090 C.2     227 VAL    0.0700
   3665 O         -58.7050  -16.0440  -41.5110 O.2     227 VAL    0.0900
   3666 CB        -56.8820  -16.9790  -38.8630 C.3     227 VAL   -0.0900
   3667 CG1       -58.2880  -17.5410  -38.6590 C.3     227 VAL    0.0900
   3668 CG2       -55.8580  -18.0340  -38.5100 C.3     227 VAL   -0.2700
   3669 HN        -54.9050  -15.5730  -39.6710 H       227 VAL    0.0900
   3670 HA        -56.6430  -17.3300  -40.9910 H       227 VAL    0.0900
   3671 HB        -56.7240  -16.1300  -38.1650 H       227 VAL    0.0900
   3672 HG11      -58.4590  -18.4000  -39.3440 H       227 VAL   -0.2700
   3673 HG12      -59.0440  -16.7570  -38.8780 H       227 VAL    0.0900
   3674 HG13      -58.4060  -17.8940  -37.6120 H       227 VAL    0.0900
   3675 HG21      -54.8330  -17.6170  -38.6030 H       227 VAL    0.0900
   3676 HG22      -55.9530  -18.8990  -39.2030 H       227 VAL    0.5100
   3677 HG23      -56.0110  -18.3750  -37.4640 H       227 VAL   -0.5100
   3678 N         -57.9170  -14.4040  -40.1690 N.am    228 PHE   -0.4700
   3679 CA        -59.0240  -13.4910  -40.4770 C.3     228 PHE    0.3100
   3680 C         -59.2680  -13.3300  -41.9720 C.2     228 PHE    0.0700
   3681 O         -60.4060  -13.1260  -42.4190 O.2     228 PHE    0.0900
   3682 CB        -58.7730  -12.1180  -39.8640 C.3     228 PHE   -0.1800
   3683 CG        -59.8770  -11.1330  -40.1300 C.ar    228 PHE    0.0900
   3684 CD1       -60.9680  -11.0350  -39.2640 C.ar    228 PHE    0.0900
   3685 CD2       -59.8310  -10.3140  -41.2450 C.ar    228 PHE    0.0000
   3686 CE1       -61.9850  -10.1320  -39.4900 C.ar    228 PHE   -0.1150
   3687 CE2       -60.8400   -9.3990  -41.4850 C.ar    228 PHE    0.1150
   3688 CZ        -61.9250   -9.3060  -40.6020 C.ar    228 PHE   -0.1150
   3689 HN        -57.2210  -14.0640  -39.5410 H       228 PHE    0.1150
   3690 HA        -59.9310  -13.9200  -40.0790 H       228 PHE   -0.1150
   3691 HB1       -57.8400  -11.6910  -40.2890 H       228 PHE    0.1150
   3692 HB2       -58.6790  -12.2200  -38.7620 H       228 PHE   -0.1150
   3693 HD1       -61.0180  -11.6810  -38.3990 H       228 PHE    0.1150
   3694 HD2       -59.0010  -10.3910  -41.9310 H       228 PHE   -0.1150
   3695 HE1       -62.8200  -10.0680  -38.8070 H       228 PHE    0.1150
   3696 HE2       -60.7920   -8.7570  -42.3520 H       228 PHE    0.5100
   3697 HZ        -62.7140   -8.5900  -40.7880 H       228 PHE   -0.5100
   3698 N         -58.1810  -13.4090  -42.7370 N.am    229 THR   -0.4700
   3699 CA        -58.2470  -13.2900  -44.1870 C.3     229 THR    0.3100
   3700 C         -58.8180  -14.5470  -44.8120 C.2     229 THR    0.0700
   3701 O         -59.7510  -14.4930  -45.6120 O.2     229 THR    0.0900
   3702 CB        -56.8820  -13.0290  -44.7880 C.3     229 THR    0.1400
   3703 CG2       -57.0210  -12.7060  -46.2520 C.3     229 THR    0.0900
   3704 OG1       -56.2760  -11.9320  -44.1080 O.3     229 THR   -0.6600
   3705 HN        -57.2730  -13.5550  -42.3510 H       229 THR    0.4300
   3706 HA        -58.9180  -12.4770  -44.4200 H       229 THR   -0.2700
   3707 HB        -56.2370  -13.9270  -44.6760 H       229 THR    0.0900
   3708 HG1       -56.2080  -12.1960  -43.1880 H       229 THR    0.0900
   3709 HG21      -57.7920  -11.9180  -46.3970 H       229 THR    0.0900
   3710 HG22      -57.3310  -13.6130  -46.8110 H       229 THR    0.5100
   3711 HG23      -56.0540  -12.3320  -46.6510 H       229 THR   -0.5100
   3712 N         -58.2700  -15.6910  -44.4300 N.am    230 LEU   -0.4700
   3713 CA        -58.7090  -16.9510  -45.0050 C.3     230 LEU    0.3100
   3714 C         -60.1960  -17.1640  -44.8010 C.2     230 LEU    0.0700
   3715 O         -60.8320  -17.8630  -45.5780 O.2     230 LEU    0.0900
   3716 CB        -57.9150  -18.1270  -44.4260 C.3     230 LEU   -0.1800
   3717 CG        -56.4290  -18.1960  -44.8350 C.3     230 LEU    0.0900
   3718 CD1       -55.6720  -19.3280  -44.1100 C.3     230 LEU    0.0900
   3719 CD2       -56.2690  -18.3320  -46.3530 C.3     230 LEU   -0.0900
   3720 HN        -57.5460  -15.7400  -43.7460 H       230 LEU    0.0900
   3721 HA        -58.5690  -16.8960  -46.0740 H       230 LEU   -0.2700
   3722 HB1       -58.4060  -19.0680  -44.7540 H       230 LEU    0.0900
   3723 HB2       -57.9640  -18.0630  -43.3180 H       230 LEU    0.0900
   3724 HG        -55.9440  -17.2260  -44.5920 H       230 LEU    0.0900
   3725 HD11      -56.1330  -20.3100  -44.3500 H       230 LEU   -0.2700
   3726 HD12      -55.7210  -19.1720  -43.0110 H       230 LEU    0.0900
   3727 HD13      -54.6120  -19.3460  -44.4390 H       230 LEU    0.0900
   3728 HD21      -56.7280  -17.4600  -46.8660 H       230 LEU    0.0900
   3729 HD22      -56.7750  -19.2570  -46.7060 H       230 LEU    0.5100
   3730 HD23      -55.1910  -18.3710  -46.6180 H       230 LEU   -0.5100
   3731 N         -60.7540  -16.5470  -43.7660 N.am    231 CYS   -0.4700
   3732 CA        -62.1690  -16.7460  -43.4280 C.3     231 CYS    0.3100
   3733 C         -63.1050  -15.8520  -44.2440 C.2     231 CYS    0.0700
   3734 O         -64.0930  -16.3310  -44.8270 O.2     231 CYS    0.0900
   3735 CB        -62.4070  -16.4890  -41.9300 C.3     231 CYS   -0.1100
   3736 SG        -61.6170  -17.6570  -40.7840 S.3     231 CYS    0.0900
   3737 HN        -60.2430  -15.9270  -43.1760 H       231 CYS    0.0900
   3738 HA        -62.4340  -17.7620  -43.6810 H       231 CYS   -0.2300
   3739 HB1       -63.5030  -16.5120  -41.7560 H       231 CYS    0.1600
   3740 HB2       -62.0370  -15.4680  -41.7030 H       231 CYS    0.5100
   3741 HG1       -60.4200  -17.0930  -40.8520 H       231 CYS   -0.5100
   3742 N         -62.7740  -14.5590  -44.2910 N.am    232 TRP   -0.4700
   3743 CA        -63.6430  -13.5540  -44.9040 C.3     232 TRP    0.3100
   3744 C         -63.3720  -13.3200  -46.3930 C.2     232 TRP    0.0700
   3745 O         -64.2990  -13.0900  -47.1570 O.2     232 TRP    0.0900
   3746 CB        -63.5390  -12.2490  -44.1220 C.3     232 TRP   -0.1800
   3747 CG        -64.4000  -12.2430  -42.9050 C.ar    232 TRP    0.0900
   3748 CD1       -63.9900  -12.1880  -41.6030 C.ar    232 TRP    0.0900
   3749 CD2       -65.8240  -12.2960  -42.8780 C.ar    232 TRP   -0.0300
   3750 CE2       -66.2150  -12.2600  -41.5230 C.ar    232 TRP   -0.1500
   3751 CE3       -66.8060  -12.3600  -43.8660 C.ar    232 TRP    0.2200
   3752 NE1       -65.0730  -12.2050  -40.7650 N.ar    232 TRP   -0.5100
   3753 CZ2       -67.5520  -12.2790  -41.1330 C.ar    232 TRP    0.3700
   3754 CZ3       -68.1280  -12.3770  -43.4820 C.ar    232 TRP    0.2400
   3755 CH2       -68.4980  -12.3360  -42.1270 C.ar    232 TRP    0.1100
   3756 HN        -61.9170  -14.2200  -43.9100 H       232 TRP   -0.2500
   3757 HA        -64.6560  -13.9260  -44.8900 H       232 TRP    0.1700
   3758 HB1       -63.8490  -11.4080  -44.7780 H       232 TRP   -0.2000
   3759 HB2       -62.4840  -12.0980  -43.8090 H       232 TRP    0.1400
   3760 HD1       -62.9600  -12.1390  -41.2800 H       232 TRP   -0.2700
   3761 HE1       -65.0380  -12.1810  -39.7900 H       232 TRP    0.1600
   3762 HE3       -66.5520  -12.3950  -44.9160 H       232 TRP   -0.1400
   3763 HZ2       -67.8510  -12.2500  -40.0950 H       232 TRP    0.1400
   3764 HZ3       -68.8980  -12.4230  -44.2390 H       232 TRP    0.5100
   3765 HH2       -69.5450  -12.3510  -41.8620 H       232 TRP   -0.5100
   3766 N         -62.1150  -13.4190  -46.8130 N.am    233 LEU   -0.4700
   3767 CA        -61.7420  -13.1510  -48.2070 C.3     233 LEU    0.3100
   3768 C         -62.6440  -13.8730  -49.2120 C.2     233 LEU    0.0700
   3769 O         -63.0800  -13.2670  -50.1860 O.2     233 LEU    0.0900
   3770 CB        -60.2650  -13.4960  -48.4710 C.3     233 LEU   -0.1800
   3771 CG        -59.7460  -13.2040  -49.8870 C.3     233 LEU    0.0900
   3772 CD1       -60.0990  -11.7920  -50.2980 C.3     233 LEU    0.0900
   3773 CD2       -58.2340  -13.4070  -49.9640 C.3     233 LEU   -0.0900
   3774 HN        -61.3710  -13.6770  -46.2020 H       233 LEU    0.0900
   3775 HA        -61.9190  -12.1040  -48.4010 H       233 LEU   -0.2700
   3776 HB1       -60.1280  -14.5800  -48.2740 H       233 LEU    0.0900
   3777 HB2       -59.6460  -12.9170  -47.7540 H       233 LEU    0.0900
   3778 HG        -60.2030  -13.9220  -50.6020 H       233 LEU    0.0900
   3779 HD11      -59.6410  -11.0640  -49.5940 H       233 LEU   -0.2700
   3780 HD12      -61.2010  -11.6560  -50.2810 H       233 LEU    0.0900
   3781 HD13      -59.7120  -11.5870  -51.3200 H       233 LEU    0.0900
   3782 HD21      -57.9750  -14.4550  -49.7030 H       233 LEU    0.0900
   3783 HD22      -57.7240  -12.7280  -49.2470 H       233 LEU    0.5100
   3784 HD23      -57.8760  -13.1990  -50.9950 H       233 LEU   -0.5100
   3785 N         -62.9390  -15.1590  -48.9830 N.am    234 PRO   -0.2900
   3786 CA        -63.7980  -15.8850  -49.9100 C.3     234 PRO    0.0000
   3787 C         -65.1420  -15.2150  -50.0740 C.2     234 PRO    0.0900
   3788 O         -65.6180  -15.0480  -51.1910 O.2     234 PRO    0.0900
   3789 CB        -63.9920  -17.2360  -49.2250 C.3     234 PRO    0.0200
   3790 CG        -62.7830  -17.4080  -48.3880 C.3     234 PRO    0.0900
   3791 CD        -62.4300  -16.0340  -47.9130 C.3     234 PRO   -0.1800
   3792 HA        -63.3400  -15.9350  -50.8850 H       234 PRO    0.0900
   3793 HB1       -64.0720  -18.0510  -49.9760 H       234 PRO    0.0900
   3794 HB2       -64.9100  -17.2340  -48.5990 H       234 PRO   -0.1800
   3795 HG1       -62.9960  -18.0770  -47.5270 H       234 PRO    0.0900
   3796 HG2       -61.9530  -17.8420  -48.9840 H       234 PRO    0.0900
   3797 HD1       -62.9320  -15.7930  -46.9530 H       234 PRO    0.5100
   3798 HD2       -61.3330  -15.9080  -47.8080 H       234 PRO   -0.5100
   3799 N         -65.7530  -14.8360  -48.9570 N.am    235 PHE   -0.4700
   3800 CA        -67.0640  -14.2120  -48.9950 C.3     235 PHE    0.3100
   3801 C         -67.0800  -12.9650  -49.8310 C.2     235 PHE    0.0700
   3802 O         -68.0200  -12.7770  -50.5730 O.2     235 PHE    0.0900
   3803 CB        -67.5490  -13.8860  -47.5810 C.3     235 PHE   -0.1800
   3804 CG        -68.8190  -13.0970  -47.5470 C.ar    235 PHE    0.0900
   3805 CD1       -70.0390  -13.7310  -47.5390 C.ar    235 PHE    0.0900
   3806 CD2       -68.7870  -11.7100  -47.5260 C.ar    235 PHE    0.0000
   3807 CE1       -71.2160  -13.0030  -47.5020 C.ar    235 PHE   -0.1150
   3808 CE2       -69.9590  -10.9680  -47.4860 C.ar    235 PHE    0.1150
   3809 CZ        -71.1820  -11.6160  -47.4750 C.ar    235 PHE   -0.1150
   3810 HN        -65.3460  -14.9600  -48.0560 H       235 PHE    0.1150
   3811 HA        -67.7460  -14.8970  -49.4760 H       235 PHE   -0.1150
   3812 HB1       -66.7750  -13.2860  -47.0580 H       235 PHE    0.1150
   3813 HB2       -67.7360  -14.8330  -47.0300 H       235 PHE   -0.1150
   3814 HD1       -70.0790  -14.8100  -47.5630 H       235 PHE    0.1150
   3815 HD2       -67.8340  -11.2010  -47.5400 H       235 PHE   -0.1150
   3816 HE1       -72.1670  -13.5160  -47.4930 H       235 PHE    0.1150
   3817 HE2       -69.9170   -9.8890  -47.4630 H       235 PHE    0.5100
   3818 HZ        -72.1000  -11.0490  -47.4460 H       235 PHE   -0.5100
   3819 N         -66.0540  -12.1250  -49.6960 N.am    236 PHE   -0.4700
   3820 CA        -65.9850  -10.8450  -50.4250 C.3     236 PHE    0.3100
   3821 C         -65.6180  -11.0220  -51.8930 C.2     236 PHE    0.0700
   3822 O         -66.1410  -10.3130  -52.7410 O.2     236 PHE    0.0900
   3823 CB        -65.0310   -9.8500  -49.7410 C.3     236 PHE   -0.1800
   3824 CG        -65.6190   -9.1980  -48.5120 C.ar    236 PHE    0.0900
   3825 CD1       -66.6050   -8.2330  -48.6190 C.ar    236 PHE    0.0900
   3826 CD2       -65.2010   -9.5560  -47.2420 C.ar    236 PHE    0.0000
   3827 CE1       -67.1580   -7.6360  -47.4710 C.ar    236 PHE   -0.1150
   3828 CE2       -65.7490   -8.9530  -46.1140 C.ar    236 PHE    0.1150
   3829 CZ        -66.7250   -8.0010  -46.2340 C.ar    236 PHE   -0.1150
   3830 HN        -65.2850  -12.3250  -49.0960 H       236 PHE    0.1150
   3831 HA        -66.9830  -10.4340  -50.4630 H       236 PHE   -0.1150
   3832 HB1       -64.7750   -9.0380  -50.4540 H       236 PHE    0.1150
   3833 HB2       -64.1100  -10.3830  -49.4230 H       236 PHE   -0.1150
   3834 HD1       -66.9550   -7.9350  -49.5960 H       236 PHE    0.1150
   3835 HD2       -64.4400  -10.3120  -47.1250 H       236 PHE   -0.1150
   3836 HE1       -67.9290   -6.8860  -47.5730 H       236 PHE    0.1150
   3837 HE2       -65.4020   -9.2410  -45.1320 H       236 PHE    0.5100
   3838 HZ        -67.1480   -7.5400  -45.3540 H       236 PHE   -0.5100
   3839 N         -64.7510  -11.9840  -52.1970 N.am    237 LEU   -0.4700
   3840 CA        -64.4430  -12.3030  -53.5800 C.3     237 LEU    0.3100
   3841 C         -65.7020  -12.7170  -54.3250 C.2     237 LEU    0.0700
   3842 O         -65.9720  -12.2640  -55.4300 O.2     237 LEU    0.0900
   3843 CB        -63.4010  -13.4190  -53.6610 C.3     237 LEU   -0.1800
   3844 CG        -61.9730  -12.9990  -53.2680 C.3     237 LEU    0.0900
   3845 CD1       -60.9970  -14.1880  -53.2620 C.3     237 LEU    0.0900
   3846 CD2       -61.4680  -11.9140  -54.2340 C.3     237 LEU   -0.0900
   3847 HN        -64.2820  -12.5210  -51.5010 H       237 LEU    0.0900
   3848 HA        -64.0690  -11.4080  -54.0540 H       237 LEU   -0.2700
   3849 HB1       -63.3770  -13.7980  -54.7030 H       237 LEU    0.0900
   3850 HB2       -63.7190  -14.2420  -52.9850 H       237 LEU    0.0900
   3851 HG        -61.9970  -12.5470  -52.2550 H       237 LEU    0.0900
   3852 HD11      -60.9490  -14.6480  -54.2720 H       237 LEU   -0.2700
   3853 HD12      -61.3430  -14.9560  -52.5380 H       237 LEU    0.0900
   3854 HD13      -59.9800  -13.8410  -52.9810 H       237 LEU    0.0900
   3855 HD21      -62.1320  -11.0250  -54.1900 H       237 LEU    0.0900
   3856 HD22      -61.4660  -12.3050  -55.2740 H       237 LEU    0.5100
   3857 HD23      -60.4390  -11.6030  -53.9480 H       237 LEU   -0.5100
   3858 N         -66.4940  -13.5740  -53.7000 N.am    238 VAL   -0.4700
   3859 CA        -67.7590  -14.0260  -54.2780 C.3     238 VAL    0.3100
   3860 C         -68.7790  -12.8950  -54.3490 C.2     238 VAL    0.0700
   3861 O         -69.6270  -12.8560  -55.2380 O.2     238 VAL    0.0900
   3862 CB        -68.3540  -15.1590  -53.4490 C.3     238 VAL   -0.0900
   3863 CG1       -69.7300  -15.5410  -53.9750 C.3     238 VAL    0.0900
   3864 CG2       -67.4110  -16.3470  -53.4620 C.3     238 VAL   -0.2700
   3865 HN        -66.2620  -13.9500  -52.8060 H       238 VAL    0.0900
   3866 HA        -67.5660  -14.3610  -55.2860 H       238 VAL    0.0900
   3867 HB        -68.4420  -14.8350  -52.3900 H       238 VAL    0.0900
   3868 HG11      -69.6890  -15.7020  -55.0740 H       238 VAL   -0.2700
   3869 HG12      -70.4560  -14.7270  -53.7630 H       238 VAL    0.0900
   3870 HG13      -70.0720  -16.4820  -53.4920 H       238 VAL    0.0900
   3871 HG21      -66.3810  -16.0200  -53.2030 H       238 VAL    0.0900
   3872 HG22      -67.3930  -16.8050  -54.4750 H       238 VAL    0.5100
   3873 HG23      -67.7410  -17.1020  -52.7160 H       238 VAL   -0.5100
   3874 N         -68.6850  -11.9660  -53.4090 N.am    239 ASN   -0.4700
   3875 CA        -69.6050  -10.8490  -53.3560 C.3     239 ASN    0.3100
   3876 C         -69.4220   -9.8880  -54.5270 C.2     239 ASN    0.0700
   3877 O         -70.3420   -9.1420  -54.8610 O.2     239 ASN    0.0900
   3878 CB        -69.4500  -10.1000  -52.0350 C.3     239 ASN   -0.1800
   3879 CG        -70.6400   -9.2310  -51.7270 C.2     239 ASN    0.0900
   3880 ND2       -70.4430   -8.2680  -50.8350 N.am    239 ASN    0.0900
   3881 OD1       -71.7250   -9.4150  -52.2830 O.2     239 ASN    0.5500
   3882 HN        -67.9840  -11.9940  -52.7000 H       239 ASN   -0.5500
   3883 HA        -70.6100  -11.2340  -53.4560 H       239 ASN   -0.6200
   3884 HB1       -68.5460   -9.4560  -52.0870 H       239 ASN    0.3200
   3885 HB2       -69.3260  -10.8360  -51.2120 H       239 ASN    0.3000
   3886 HD21      -71.1950   -7.6570  -50.5860 H       239 ASN    0.5100
   3887 HD22      -69.5450   -8.1540  -50.4130 H       239 ASN   -0.5100
   3888 N         -68.2310   -9.9260  -55.1350 N.am    240 ILE   -0.4700
   3889 CA        -67.8710   -9.0940  -56.3000 C.3     240 ILE    0.3100
   3890 C         -68.2590   -9.7810  -57.5930 C.2     240 ILE    0.0700
   3891 O         -68.7740   -9.1550  -58.5140 O.2     240 ILE    0.0900
   3892 CB        -66.3450   -8.8110  -56.3410 C.3     240 ILE   -0.0900
   3893 CG1       -65.9720   -7.9350  -55.1410 C.3     240 ILE    0.0900
   3894 CG2       -65.9020   -8.1800  -57.6780 C.3     240 ILE   -0.2700
   3895 CD        -64.4770   -7.7140  -55.0030 C.3     240 ILE    0.0900
   3896 HN        -67.5120  -10.5380  -54.8160 H       240 ILE    0.0900
   3897 HA        -68.4210   -8.1670  -56.2260 H       240 ILE    0.0900
   3898 HB        -65.7970   -9.7650  -56.1950 H       240 ILE   -0.1800
   3899 HG11      -66.3460   -8.4220  -54.2160 H       240 ILE    0.0900
   3900 HG12      -66.4680   -6.9470  -55.2540 H       240 ILE    0.0900
   3901 HG21      -66.4300   -7.2150  -57.8380 H       240 ILE   -0.2700
   3902 HG22      -66.1500   -8.8620  -58.5190 H       240 ILE    0.0900
   3903 HG23      -64.8080   -7.9880  -57.6620 H       240 ILE    0.0900
   3904 HD1       -64.0800   -7.2130  -55.9120 H       240 ILE    0.0900
   3905 HD2       -63.9610   -8.6890  -54.8810 H       240 ILE    0.5100
   3906 HD3       -64.2700   -7.0680  -54.1240 H       240 ILE   -0.5100
   3907 N         -68.0070  -11.0780  -57.6630 N.am    241 VAL   -0.4700
   3908 CA        -68.3790  -11.8570  -58.8380 C.3     241 VAL    0.3100
   3909 C         -69.8780  -11.8130  -59.0700 C.2     241 VAL    0.0700
   3910 O         -70.3340  -11.8100  -60.2050 O.2     241 VAL    0.0900
   3911 CB        -67.9270  -13.3260  -58.7150 C.3     241 VAL   -0.0900
   3912 CG1       -68.3090  -14.1220  -59.9740 C.3     241 VAL    0.0900
   3913 CG2       -66.4040  -13.3980  -58.4610 C.3     241 VAL   -0.2700
   3914 HN        -67.5590  -11.5760  -56.9250 H       241 VAL    0.0900
   3915 HA        -67.9160  -11.3980  -59.6980 H       241 VAL    0.0900
   3916 HB        -68.4130  -13.7860  -57.8270 H       241 VAL    0.0900
   3917 HG11      -67.9760  -13.5790  -60.8840 H       241 VAL   -0.2700
   3918 HG12      -69.4120  -14.2490  -60.0200 H       241 VAL    0.0900
   3919 HG13      -67.8180  -15.1190  -59.9550 H       241 VAL    0.0900
   3920 HG21      -66.1230  -12.7210  -57.6260 H       241 VAL    0.0900
   3921 HG22      -65.8540  -13.0840  -59.3730 H       241 VAL    0.5100
   3922 HG23      -66.1150  -14.4360  -58.1880 H       241 VAL   -0.5100
   3923 N         -70.6460  -11.7630  -57.9850 N.am    242 ASN   -0.4700
   3924 CA        -72.1120  -11.6530  -58.0720 C.3     242 ASN    0.3100
   3925 C         -72.5500  -10.3960  -58.8260 C.2     242 ASN    0.0700
   3926 O         -73.5810  -10.3900  -59.4850 O.2     242 ASN    0.0900
   3927 CB        -72.7350  -11.6820  -56.6630 C.3     242 ASN   -0.1800
   3928 CG        -74.1990  -12.1290  -56.6650 C.2     242 ASN    0.0900
   3929 ND2       -75.0410  -11.3560  -56.0000 N.am    242 ASN    0.0900
   3930 OD1       -74.5590  -13.1690  -57.2130 O.2     242 ASN    0.5500
   3931 HN        -70.2650  -11.7960  -57.0660 H       242 ASN   -0.5500
   3932 HA        -72.4770  -12.4810  -58.6620 H       242 ASN   -0.6200
   3933 HB1       -72.6800  -10.6620  -56.2250 H       242 ASN    0.3200
   3934 HB2       -72.1540  -12.3840  -56.0280 H       242 ASN    0.3000
   3935 HD21      -76.0130  -11.5930  -55.9610 H       242 ASN    0.5100
   3936 HD22      -74.7080  -10.5360  -55.5350 H       242 ASN   -0.5100
   3937 N         -71.7320   -9.3450  -58.7430 N.am    243 VAL   -0.4700
   3938 CA        -71.9860   -8.0790  -59.4370 C.3     243 VAL    0.3100
   3939 C         -71.8400   -8.2440  -60.9530 C.2     243 VAL    0.0700
   3940 O         -72.5990   -7.6640  -61.7110 O.2     243 VAL    0.0900
   3941 CB        -71.0490   -6.9160  -58.9500 C.3     243 VAL   -0.0900
   3942 CG1       -71.4360   -5.6110  -59.5980 C.3     243 VAL    0.0900
   3943 CG2       -71.1100   -6.7300  -57.4520 C.3     243 VAL   -0.2700
   3944 HN        -70.8990   -9.3740  -58.1980 H       243 VAL    0.0900
   3945 HA        -73.0180   -7.8150  -59.2610 H       243 VAL    0.0900
   3946 HB        -69.9970   -7.1590  -59.2110 H       243 VAL    0.0900
   3947 HG11      -72.5290   -5.4410  -59.4910 H       243 VAL   -0.2700
   3948 HG12      -71.1860   -5.6390  -60.6810 H       243 VAL    0.0900
   3949 HG13      -70.8950   -4.7720  -59.1100 H       243 VAL    0.0900
   3950 HG21      -70.7920   -7.6620  -56.9380 H       243 VAL    0.0900
   3951 HG22      -72.1500   -6.4910  -57.1430 H       243 VAL    0.5100
   3952 HG23      -70.4290   -5.9070  -57.1460 H       243 VAL   -0.5100
   3953 N         -70.8680   -9.0420  -61.3910 N.am    244 PHE   -0.4700
   3954 CA        -70.6400   -9.2630  -62.8210 C.3     244 PHE    0.3100
   3955 C         -71.7140  -10.1460  -63.4380 C.2     244 PHE    0.0700
   3956 O         -72.3470   -9.7660  -64.4210 O.2     244 PHE    0.0900
   3957 CB        -69.2600   -9.8650  -63.0690 C.3     244 PHE   -0.1800
   3958 CG        -68.1360   -8.8700  -62.9270 C.ar    244 PHE    0.0900
   3959 CD1       -67.9190   -8.2060  -61.7160 C.ar    244 PHE    0.0900
   3960 CD2       -67.2830   -8.6000  -64.0000 C.ar    244 PHE    0.0000
   3961 CE1       -66.8750   -7.2910  -61.5780 C.ar    244 PHE   -0.1150
   3962 CE2       -66.2330   -7.6920  -63.8690 C.ar    244 PHE    0.1150
   3963 CZ        -66.0290   -7.0330  -62.6580 C.ar    244 PHE   -0.1150
   3964 HN        -70.2550   -9.5220  -60.7680 H       244 PHE    0.1150
   3965 HA        -70.7270   -8.3110  -63.3230 H       244 PHE   -0.1150
   3966 HB1       -69.2160  -10.2660  -64.1040 H       244 PHE    0.1150
   3967 HB2       -69.0770  -10.6780  -62.3360 H       244 PHE   -0.1150
   3968 HD1       -68.5690   -8.4040  -60.8750 H       244 PHE    0.1150
   3969 HD2       -67.4380   -9.1030  -64.9440 H       244 PHE   -0.1150
   3970 HE1       -66.7210   -6.7840  -60.6370 H       244 PHE    0.1150
   3971 HE2       -65.5770   -7.5000  -64.7060 H       244 PHE    0.5100
   3972 HZ        -65.2200   -6.3250  -62.5550 H       244 PHE   -0.5100
   3973 N         -71.9130  -11.3250  -62.8590 N.am    245 ASN   -0.4700
   3974 CA        -72.9880  -12.2130  -63.2760 C.3     245 ASN    0.3100
   3975 C         -73.6880  -12.7310  -62.0360 C.2     245 ASN    0.0700
   3976 O         -73.1280  -13.5010  -61.2600 O.2     245 ASN    0.0900
   3977 CB        -72.4550  -13.3700  -64.1350 C.3     245 ASN   -0.1800
   3978 CG        -73.5600  -14.0780  -64.9220 C.2     245 ASN    0.0900
   3979 ND2       -73.3370  -15.3560  -65.2050 N.am    245 ASN    0.0900
   3980 OD1       -74.5970  -13.4920  -65.2660 O.2     245 ASN    0.5500
   3981 HN        -71.3380  -11.6530  -62.1140 H       245 ASN   -0.5500
   3982 HA        -73.7010  -11.6290  -63.8390 H       245 ASN   -0.6200
   3983 HB1       -71.9620  -14.1140  -63.4730 H       245 ASN    0.3200
   3984 HB2       -71.7100  -12.9720  -64.8550 H       245 ASN    0.3000
   3985 HD21      -74.0170  -15.8810  -65.7170 H       245 ASN    0.5100
   3986 HD22      -72.4890  -15.7940  -64.9050 H       245 ASN   -0.5100
   3987 N         -74.9280  -12.3000  -61.8470 N.am    246 ARG   -0.4700
   3988 CA        -75.6890  -12.6590  -60.6580 C.3     246 ARG    0.3100
   3989 C         -76.1070  -14.1120  -60.5970 C.2     246 ARG    0.0700
   3990 O         -76.4660  -14.6090  -59.5300 O.2     246 ARG    0.0900
   3991 CB        -76.9320  -11.7860  -60.5400 C.3     246 ARG   -0.1800
   3992 CG        -76.5860  -10.3170  -60.3370 C.3     246 ARG    0.0900
   3993 CD        -77.6270   -9.5770  -59.5170 C.3     246 ARG    0.0900
   3994 NE        -77.1180   -8.2960  -59.0140 N.pl3   246 ARG   -0.1800
   3995 CZ        -77.7310   -7.5490  -58.0950 C.cat   246 ARG    0.0900
   3996 NH1       -78.8820   -7.9430  -57.5580 N.pl3   246 ARG    0.0900
   3997 NH2       -77.1900   -6.4010  -57.7030 N.pl3   246 ARG    0.2000
   3998 HN        -75.3920  -11.7140  -62.5080 H       246 ARG    0.0900
   3999 HA        -75.0500  -12.5230  -59.7980 H       246 ARG    0.0900
   4000 HB1       -77.5380  -12.1360  -59.6780 H       246 ARG   -0.7000
   4001 HB2       -77.5350  -11.8890  -61.4680 H       246 ARG    0.4400
   4002 HG1       -76.5020   -9.8290  -61.3310 H       246 ARG    0.6400
   4003 HG2       -75.6070  -10.2490  -59.8190 H       246 ARG   -0.8000
   4004 HD1       -77.9190  -10.1920  -58.6380 H       246 ARG    0.4600
   4005 HD2       -78.5180   -9.3630  -60.1440 H       246 ARG    0.4600
   4006 HE        -76.2530   -7.9600  -59.3860 H       246 ARG   -0.8000
   4007 HH11      -79.2200   -8.8680  -57.7260 H       246 ARG    0.4600
   4008 HH12      -79.4070   -7.3150  -56.9850 H       246 ARG    0.4600
   4009 HH21      -76.3220   -6.0970  -58.0980 H       246 ARG    0.5100
   4010 HH22      -77.6490   -5.8400  -57.0140 H       246 ARG   -0.5100
   4011 N         -76.0620  -14.7930  -61.7390 N.am    247 ASP   -0.4700
   4012 CA        -76.4690  -16.1880  -61.8020 C.3     247 ASP    0.3100
   4013 C         -75.2790  -17.1440  -61.8950 C.2     247 ASP    0.0700
   4014 O         -75.4440  -18.3110  -62.2430 O.2     247 ASP    0.0900
   4015 CB        -77.4340  -16.3880  -62.9750 C.3     247 ASP   -0.2800
   4016 CG        -78.7170  -15.5600  -62.8270 C.2     247 ASP    0.0900
   4017 OD1       -79.1830  -15.3370  -61.6820 O.co2   247 ASP    0.0900
   4018 OD2       -79.2700  -15.1360  -63.8620 O.co2   247 ASP    0.6200
   4019 HN        -75.7520  -14.3830  -62.5930 H       247 ASP   -0.7600
   4020 HA        -76.9460  -16.4450  -60.8690 H       247 ASP   -0.7600
   4021 HB1       -77.7110  -17.4620  -63.0370 H       247 ASP    0.5100
   4022 HB2       -76.9270  -16.0880  -63.9170 H       247 ASP   -0.5100
   4023 N         -74.0880  -16.6630  -61.5430 N.am    248 LEU   -0.4700
   4024 CA        -72.8790  -17.4690  -61.6670 C.3     248 LEU    0.3100
   4025 C         -72.6300  -18.3290  -60.4330 C.2     248 LEU    0.0700
   4026 O         -72.0860  -19.4290  -60.5400 O.2     248 LEU    0.0900
   4027 CB        -71.6660  -16.5800  -61.9580 C.3     248 LEU   -0.1800
   4028 CG        -70.3060  -17.2850  -62.1390 C.3     248 LEU    0.0900
   4029 CD1       -70.3800  -18.4710  -63.0970 C.3     248 LEU    0.0900
   4030 CD2       -69.2250  -16.3020  -62.6030 C.3     248 LEU   -0.0900
   4031 HN        -73.9710  -15.7410  -61.1820 H       248 LEU    0.0900
   4032 HA        -73.0270  -18.1740  -62.4700 H       248 LEU   -0.2700
   4033 HB1       -71.5650  -15.8640  -61.1170 H       248 LEU    0.0900
   4034 HB2       -71.8780  -16.0150  -62.8900 H       248 LEU    0.0900
   4035 HG        -69.9560  -17.6470  -61.1480 H       248 LEU    0.0900
   4036 HD11      -70.7150  -18.1300  -64.1010 H       248 LEU   -0.2700
   4037 HD12      -71.1060  -19.2200  -62.7160 H       248 LEU    0.0900
   4038 HD13      -69.3780  -18.9380  -63.1980 H       248 LEU    0.0900
   4039 HD21      -69.2230  -15.4010  -61.9530 H       248 LEU    0.0900
   4040 HD22      -69.4270  -15.9840  -63.6490 H       248 LEU    0.5100
   4041 HD23      -68.2260  -16.7840  -62.5460 H       248 LEU   -0.5100
   4042 N         -73.0390  -17.8360  -59.2670 N.am    249 VAL   -0.4700
   4043 CA        -72.8070  -18.5440  -58.0070 C.3     249 VAL    0.3100
   4044 C         -74.1060  -18.8700  -57.2630 C.2     249 VAL    0.0700
   4045 O         -74.9620  -18.0000  -57.0780 O.2     249 VAL    0.0900
   4046 CB        -71.8640  -17.7490  -57.0780 C.3     249 VAL   -0.0900
   4047 CG1       -71.8830  -18.3320  -55.6580 C.3     249 VAL    0.0900
   4048 CG2       -70.4360  -17.7350  -57.6670 C.3     249 VAL   -0.2700
   4049 HN        -73.5210  -16.9670  -59.1990 H       249 VAL    0.0900
   4050 HA        -72.3750  -19.5040  -58.2420 H       249 VAL    0.0900
   4051 HB        -72.1910  -16.6880  -57.0430 H       249 VAL    0.0900
   4052 HG11      -71.7260  -19.4320  -55.6940 H       249 VAL   -0.2700
   4053 HG12      -72.8650  -18.1290  -55.1790 H       249 VAL    0.0900
   4054 HG13      -71.0700  -17.8780  -55.0530 H       249 VAL    0.0900
   4055 HG21      -70.4420  -17.2560  -58.6690 H       249 VAL    0.0900
   4056 HG22      -70.0610  -18.7750  -57.7720 H       249 VAL    0.5100
   4057 HG23      -69.7590  -17.1570  -57.0020 H       249 VAL   -0.5100
   4058 N         -74.2470  -20.1340  -56.8290 N.am    250 PRO   -0.2900
   4059 CA        -75.3750  -20.6370  -56.0490 C.3     250 PRO    0.0000
   4060 C         -75.5380  -19.9560  -54.7100 C.2     250 PRO    0.0900
   4061 O         -74.5520  -19.6030  -54.0770 O.2     250 PRO    0.0900
   4062 CB        -74.9890  -22.0870  -55.7990 C.3     250 PRO    0.0200
   4063 CG        -73.5070  -22.1130  -55.9450 C.3     250 PRO    0.0900
   4064 CD        -73.2570  -21.1970  -57.0670 C.3     250 PRO   -0.1800
   4065 HA        -76.2990  -20.5010  -56.5880 H       250 PRO    0.0900
   4066 HB1       -75.4700  -22.7580  -56.5420 H       250 PRO    0.0900
   4067 HB2       -75.2910  -22.4060  -54.7800 H       250 PRO   -0.1800
   4068 HG1       -73.0080  -21.7570  -55.0190 H       250 PRO    0.0900
   4069 HG2       -73.1460  -23.1380  -56.1770 H       250 PRO    0.0900
   4070 HD1       -72.2280  -20.7810  -57.0370 H       250 PRO    0.5100
   4071 HD2       -73.4410  -21.6850  -58.0460 H       250 PRO   -0.5100
   4072 N         -76.7790  -19.8240  -54.2650 N.am    251 ASP   -0.4700
   4073 CA        -77.0900  -19.1330  -53.0150 C.3     251 ASP    0.3100
   4074 C         -76.5980  -19.8700  -51.7690 C.2     251 ASP    0.0700
   4075 O         -76.2160  -19.2420  -50.7780 O.2     251 ASP    0.0900
   4076 CB        -78.6010  -18.8930  -52.8850 C.3     251 ASP   -0.2800
   4077 CG        -79.1140  -17.8070  -53.8270 C.2     251 ASP    0.0900
   4078 OD1       -78.3170  -17.2360  -54.6150 O.co2   251 ASP    0.0900
   4079 OD2       -80.3340  -17.5270  -53.7720 O.co2   251 ASP    0.6200
   4080 HN        -77.5590  -20.1910  -54.7640 H       251 ASP   -0.7600
   4081 HA        -76.5590  -18.1930  -53.0130 H       251 ASP   -0.7600
   4082 HB1       -78.8280  -18.5880  -51.8410 H       251 ASP    0.5100
   4083 HB2       -79.1370  -19.8380  -53.1150 H       251 ASP   -0.5100
   4084 N         -76.6240  -21.2000  -51.8010 N.am    252 TRP   -0.4700
   4085 CA        -76.1200  -22.0000  -50.6740 C.3     252 TRP    0.3100
   4086 C         -74.6210  -21.7680  -50.4490 C.2     252 TRP    0.0700
   4087 O         -74.1180  -21.9000  -49.3350 O.2     252 TRP    0.0900
   4088 CB        -76.3900  -23.4960  -50.8940 C.3     252 TRP   -0.1800
   4089 CG        -75.5850  -24.0850  -52.0150 C.ar    252 TRP    0.0900
   4090 CD1       -76.0130  -24.3320  -53.2880 C.ar    252 TRP    0.0900
   4091 CD2       -74.2010  -24.4750  -51.9770 C.ar    252 TRP   -0.0300
   4092 CE2       -73.8610  -24.9580  -53.2590 C.ar    252 TRP   -0.1500
   4093 CE3       -73.2140  -24.4590  -50.9880 C.ar    252 TRP    0.2200
   4094 NE1       -74.9830  -24.8630  -54.0390 N.ar    252 TRP   -0.5100
   4095 CZ2       -72.5820  -25.4280  -53.5710 C.ar    252 TRP    0.3700
   4096 CZ3       -71.9280  -24.9320  -51.3110 C.ar    252 TRP    0.2400
   4097 CH2       -71.6330  -25.4060  -52.5850 C.ar    252 TRP    0.1100
   4098 HN        -76.9820  -21.7080  -52.5790 H       252 TRP   -0.2500
   4099 HA        -76.6160  -21.6590  -49.7770 H       252 TRP    0.1700
   4100 HB1       -77.4670  -23.6370  -51.1250 H       252 TRP   -0.2000
   4101 HB2       -76.1430  -24.0460  -49.9600 H       252 TRP    0.1400
   4102 HD1       -77.0100  -24.1400  -53.6540 H       252 TRP   -0.2700
   4103 HE1       -75.0440  -25.1280  -54.9760 H       252 TRP    0.1600
   4104 HE3       -73.4170  -24.0960  -49.9920 H       252 TRP   -0.1400
   4105 HZ2       -72.3320  -25.8000  -54.5540 H       252 TRP    0.1400
   4106 HZ3       -71.1570  -24.9250  -50.5550 H       252 TRP    0.5100
   4107 HH2       -70.6370  -25.7630  -52.8000 H       252 TRP   -0.5100
   4108 N         -73.9040  -21.4470  -51.5270 N.am    253 LEU   -0.4700
   4109 CA        -72.4770  -21.1800  -51.4480 C.3     253 LEU    0.3100
   4110 C         -72.2170  -19.8200  -50.8150 C.2     253 LEU    0.0700
   4111 O         -71.2390  -19.6280  -50.0610 O.2     253 LEU    0.0900
   4112 CB        -71.8600  -21.2290  -52.8390 C.3     253 LEU   -0.1800
   4113 CG        -70.3390  -21.1380  -52.8350 C.3     253 LEU    0.0900
   4114 CD1       -69.7880  -22.2820  -51.9950 C.3     253 LEU    0.0900
   4115 CD2       -69.7630  -21.1320  -54.2540 C.3     253 LEU   -0.0900
   4116 HN        -74.3130  -21.3760  -52.4330 H       253 LEU    0.0900
   4117 HA        -72.0290  -21.9270  -50.8100 H       253 LEU   -0.2700
   4118 HB1       -72.2630  -20.3830  -53.4350 H       253 LEU    0.0900
   4119 HB2       -72.1550  -22.1840  -53.3230 H       253 LEU    0.0900
   4120 HG        -70.0200  -20.1660  -52.4030 H       253 LEU    0.0900
   4121 HD11      -70.2450  -23.2430  -52.3130 H       253 LEU   -0.2700
   4122 HD12      -70.0260  -22.1130  -50.9240 H       253 LEU    0.0900
   4123 HD13      -68.6870  -22.3520  -52.1280 H       253 LEU    0.0900
   4124 HD21      -70.0080  -20.1750  -54.7610 H       253 LEU    0.0900
   4125 HD22      -70.2000  -21.9670  -54.8420 H       253 LEU    0.5100
   4126 HD23      -68.6580  -21.2400  -54.2140 H       253 LEU   -0.5100
   4127 N         -73.1150  -18.8810  -51.1230 N.am    254 PHE   -0.4700
   4128 CA        -73.0700  -17.5220  -50.5720 C.3     254 PHE    0.3100
   4129 C         -73.2390  -17.5940  -49.0450 C.2     254 PHE    0.0700
   4130 O         -72.5360  -16.9150  -48.2880 O.2     254 PHE    0.0900
   4131 CB        -74.1600  -16.6340  -51.2220 C.3     254 PHE   -0.1800
   4132 CG        -73.7430  -15.2030  -51.4240 C.ar    254 PHE    0.0900
   4133 CD1       -72.9610  -14.8410  -52.5160 C.ar    254 PHE    0.0900
   4134 CD2       -74.1350  -14.2200  -50.5220 C.ar    254 PHE    0.0000
   4135 CE1       -72.5660  -13.5290  -52.7000 C.ar    254 PHE   -0.1150
   4136 CE2       -73.7490  -12.9020  -50.6950 C.ar    254 PHE    0.1150
   4137 CZ        -72.9600  -12.5540  -51.7860 C.ar    254 PHE   -0.1150
   4138 HN        -73.8650  -19.0650  -51.7520 H       254 PHE    0.1150
   4139 HA        -72.0890  -17.1140  -50.7650 H       254 PHE   -0.1150
   4140 HB1       -75.0590  -16.6240  -50.5690 H       254 PHE    0.1150
   4141 HB2       -74.4170  -17.0440  -52.2210 H       254 PHE   -0.1150
   4142 HD1       -72.6560  -15.5940  -53.2280 H       254 PHE    0.1150
   4143 HD2       -74.7490  -14.4890  -49.6750 H       254 PHE   -0.1150
   4144 HE1       -71.9570  -13.2610  -53.5510 H       254 PHE    0.1150
   4145 HE2       -74.0590  -12.1470  -49.9860 H       254 PHE    0.5100
   4146 HZ        -72.6520  -11.5270  -51.9240 H       254 PHE   -0.5100
   4147 N         -74.1420  -18.4630  -48.5970 N.am    255 VAL   -0.4700
   4148 CA        -74.3830  -18.6720  -47.1730 C.3     255 VAL    0.3100
   4149 C         -73.2890  -19.5330  -46.5520 C.2     255 VAL    0.0700
   4150 O         -73.0670  -19.5250  -45.3460 O.2     255 VAL    0.0900
   4151 CB        -75.7380  -19.3540  -46.9430 C.3     255 VAL   -0.0900
   4152 CG1       -76.0290  -19.5060  -45.4570 C.3     255 VAL    0.0900
   4153 CG2       -76.8460  -18.5600  -47.6190 C.3     255 VAL   -0.2700
   4154 HN        -74.6970  -19.0130  -49.2170 H       255 VAL    0.0900
   4155 HA        -74.3620  -17.7080  -46.6860 H       255 VAL    0.0900
   4156 HB        -75.7270  -20.3580  -47.4170 H       255 VAL    0.0900
   4157 HG11      -75.8770  -18.5370  -44.9360 H       255 VAL   -0.2700
   4158 HG12      -75.3440  -20.2600  -45.0120 H       255 VAL    0.0900
   4159 HG13      -77.0830  -19.8260  -45.3090 H       255 VAL    0.0900
   4160 HG21      -76.6580  -18.4960  -48.7120 H       255 VAL    0.0900
   4161 HG22      -76.8790  -17.5290  -47.2050 H       255 VAL    0.5100
   4162 HG23      -77.8240  -19.0610  -47.4560 H       255 VAL   -0.5100
   4163 N         -72.5950  -20.2830  -47.3900 N.am    256 ALA   -0.4700
   4164 CA        -71.5050  -21.1390  -46.9350 C.3     256 ALA    0.3100
   4165 C         -70.3110  -20.3410  -46.4150 C.2     256 ALA    0.0700
   4166 O         -69.8400  -20.5690  -45.2970 O.2     256 ALA    0.0900
   4167 CB        -71.0570  -22.0630  -48.0670 C.3     256 ALA   -0.2700
   4168 HN        -72.7850  -20.2990  -48.3690 H       256 ALA    0.0900
   4169 HA        -71.8590  -21.7170  -46.0950 H       256 ALA    0.0900
   4170 HB1       -70.5390  -21.4760  -48.8560 H       256 ALA    0.0900
   4171 HB2       -71.9390  -22.5650  -48.5190 H       256 ALA    0.5100
   4172 HB3       -70.3530  -22.8270  -47.6750 H       256 ALA   -0.5100
   4173 N         -69.8250  -19.4040  -47.2260 N.am    257 PHE   -0.4700
   4174 CA        -68.6620  -18.6070  -46.8350 C.3     257 PHE    0.3100
   4175 C         -68.9640  -17.6040  -45.7120 C.2     257 PHE    0.0700
   4176 O         -68.0580  -17.2090  -44.9450 O.2     257 PHE    0.0900
   4177 CB        -68.0970  -17.8570  -48.0420 C.3     257 PHE   -0.1800
   4178 CG        -67.5830  -18.7510  -49.1050 C.ar    257 PHE    0.0900
   4179 CD1       -66.4500  -19.5180  -48.8860 C.ar    257 PHE    0.0900
   4180 CD2       -68.2260  -18.8570  -50.3250 C.ar    257 PHE    0.0000
   4181 CE1       -65.9540  -20.3750  -49.8720 C.ar    257 PHE   -0.1150
   4182 CE2       -67.7340  -19.7080  -51.3190 C.ar    257 PHE    0.1150
   4183 CZ        -66.6000  -20.4680  -51.0880 C.ar    257 PHE   -0.1150
   4184 HN        -70.2210  -19.2060  -48.1190 H       257 PHE    0.1150
   4185 HA        -67.9180  -19.2770  -46.4280 H       257 PHE   -0.1150
   4186 HB1       -67.2540  -17.2140  -47.7140 H       257 PHE    0.1150
   4187 HB2       -68.8990  -17.2330  -48.4940 H       257 PHE   -0.1150
   4188 HD1       -65.9410  -19.4520  -47.9350 H       257 PHE    0.1150
   4189 HD2       -69.1170  -18.2760  -50.5100 H       257 PHE   -0.1150
   4190 HE1       -65.0680  -20.9630  -49.6830 H       257 PHE    0.1150
   4191 HE2       -68.2390  -19.7720  -52.2710 H       257 PHE    0.5100
   4192 HZ        -66.2240  -21.1310  -51.8520 H       257 PHE   -0.5100
   4193 N         -70.2330  -17.1860  -45.6350 N.am    258 ASN   -0.4700
   4194 CA        -70.6470  -16.2100  -44.6420 C.3     258 ASN    0.3100
   4195 C         -70.5380  -16.7830  -43.2250 C.2     258 ASN    0.0700
   4196 O         -70.0970  -16.0940  -42.2990 O.2     258 ASN    0.0900
   4197 CB        -72.0650  -15.7070  -44.9340 C.3     258 ASN   -0.1800
   4198 CG        -72.2840  -14.2730  -44.4660 C.2     258 ASN    0.0900
   4199 ND2       -73.3190  -13.6680  -44.8020 N.am    258 ASN    0.0900
   4200 OD1       -71.3410  -13.7190  -43.7280 O.2     258 ASN    0.5500
   4201 HN        -70.9440  -17.5210  -46.2490 H       258 ASN   -0.5500
   4202 HA        -69.9460  -15.3890  -44.6660 H       258 ASN   -0.6200
   4203 HB1       -72.7960  -16.3630  -44.4160 H       258 ASN    0.3200
   4204 HB2       -72.2470  -15.7530  -46.0290 H       258 ASN    0.3000
   4205 HD21      -73.4700  -12.7260  -44.5000 H       258 ASN    0.5100
   4206 HD22      -74.0010  -14.1230  -45.3760 H       258 ASN   -0.5100
   4207 N         -70.9160  -18.0530  -43.0600 N.am    259 TRP   -0.4700
   4208 CA        -70.7220  -18.7400  -41.7830 C.3     259 TRP    0.3100
   4209 C         -69.2470  -19.1000  -41.5460 C.2     259 TRP    0.0700
   4210 O         -68.8010  -19.2770  -40.4130 O.2     259 TRP    0.0900
   4211 CB        -71.6230  -19.9730  -41.6880 C.3     259 TRP   -0.1800
   4212 CG        -73.0480  -19.6330  -41.4480 C.ar    259 TRP    0.0900
   4213 CD1       -73.9930  -19.4250  -42.3890 C.ar    259 TRP    0.0900
   4214 CD2       -73.6980  -19.4600  -40.1790 C.ar    259 TRP   -0.0300
   4215 CE2       -75.0490  -19.1370  -40.4400 C.ar    259 TRP   -0.1500
   4216 CE3       -73.2700  -19.5390  -38.8590 C.ar    259 TRP    0.2200
   4217 NE1       -75.2000  -19.1320  -41.7990 N.ar    259 TRP   -0.5100
   4218 CZ2       -75.9840  -18.8940  -39.4290 C.ar    259 TRP    0.3700
   4219 CZ3       -74.1940  -19.2890  -37.8450 C.ar    259 TRP    0.2400
   4220 CH2       -75.5440  -18.9730  -38.1400 C.ar    259 TRP    0.1100
   4221 HN        -71.3440  -18.5830  -43.7890 H       259 TRP   -0.2500
   4222 HA        -70.9550  -18.0450  -40.9900 H       259 TRP    0.1700
   4223 HB1       -71.2680  -20.6140  -40.8520 H       259 TRP   -0.2000
   4224 HB2       -71.5540  -20.5420  -42.6390 H       259 TRP    0.1400
   4225 HD1       -73.8260  -19.4820  -43.4540 H       259 TRP   -0.2700
   4226 HE1       -76.0320  -18.9480  -42.2750 H       259 TRP    0.1600
   4227 HE3       -72.2500  -19.7870  -38.6060 H       259 TRP   -0.1400
   4228 HZ2       -77.0150  -18.6520  -39.6400 H       259 TRP    0.1400
   4229 HZ3       -73.8750  -19.3360  -36.8140 H       259 TRP    0.5100
   4230 HH2       -76.2360  -18.7930  -37.3310 H       259 TRP   -0.5100
   4231 N         -68.4840  -19.1910  -42.6270 N.am    260 LEU   -0.4700
   4232 CA        -67.0570  -19.3890  -42.5190 C.3     260 LEU    0.3100
   4233 C         -66.4170  -18.1720  -41.8720 C.2     260 LEU    0.0700
   4234 O         -65.4630  -18.2830  -41.1020 O.2     260 LEU    0.0900
   4235 CB        -66.4330  -19.6190  -43.8970 C.3     260 LEU   -0.1800
   4236 CG        -64.8890  -19.5800  -43.9810 C.3     260 LEU    0.0900
   4237 CD1       -64.2830  -20.5420  -42.9960 C.3     260 LEU    0.0900
   4238 CD2       -64.3800  -19.8820  -45.4020 C.3     260 LEU   -0.0900
   4239 HN        -68.8540  -19.1280  -43.5510 H       260 LEU    0.0900
   4240 HA        -66.8860  -20.2440  -41.8830 H       260 LEU   -0.2700
   4241 HB1       -66.8290  -18.8390  -44.5800 H       260 LEU    0.0900
   4242 HB2       -66.7660  -20.6150  -44.2550 H       260 LEU    0.0900
   4243 HG        -64.5330  -18.5520  -43.7580 H       260 LEU    0.0900
   4244 HD11      -64.6260  -21.5760  -43.2130 H       260 LEU   -0.2700
   4245 HD12      -64.5970  -20.2750  -41.9650 H       260 LEU    0.0900
   4246 HD13      -63.1760  -20.5120  -43.0710 H       260 LEU    0.0900
   4247 HD21      -64.7790  -19.1310  -46.1180 H       260 LEU    0.0900
   4248 HD22      -64.7200  -20.8900  -45.7200 H       260 LEU    0.5100
   4249 HD23      -63.2700  -19.8380  -45.4240 H       260 LEU   -0.5100
   4250 N         -66.9290  -16.9990  -42.2190 N.am    261 GLY   -0.4700
   4251 CA        -66.4560  -15.7620  -41.6250 C.3     261 GLY    0.3100
   4252 C         -66.8480  -15.7060  -40.1710 C.2     261 GLY   -0.0200
   4253 O         -66.0740  -15.2520  -39.3430 O.2     261 GLY    0.0900
   4254 HN        -67.6560  -16.9140  -42.8970 H       261 GLY    0.0900
   4255 HA1       -66.9010  -14.9330  -42.1560 H       261 GLY    0.5100
   4256 HA2       -65.3800  -15.7260  -41.7150 H       261 GLY   -0.5100
   4257 N         -68.0490  -16.1710  -39.8460 N.am    262 TYR   -0.4700
   4258 CA        -68.5020  -16.1400  -38.4670 C.3     262 TYR    0.3100
   4259 C         -67.6100  -17.0090  -37.5740 C.2     262 TYR    0.0700
   4260 O         -67.4250  -16.7500  -36.3740 O.2     262 TYR    0.0900
   4261 CB        -69.9430  -16.6260  -38.3490 C.3     262 TYR   -0.1800
   4262 CG        -70.9830  -15.7060  -38.9290 C.ar    262 TYR    0.0900
   4263 CD1       -70.8760  -14.3310  -38.8250 C.ar    262 TYR    0.0900
   4264 CD2       -72.0970  -16.2230  -39.5850 C.ar    262 TYR    0.0000
   4265 CE1       -71.8540  -13.4970  -39.3640 C.ar    262 TYR   -0.1150
   4266 CE2       -73.0760  -15.4070  -40.1240 C.ar    262 TYR    0.1150
   4267 CZ        -72.9590  -14.0490  -40.0160 C.ar    262 TYR   -0.1150
   4268 OH        -73.9650  -13.2710  -40.5720 O.3     262 TYR    0.1150
   4269 HN        -68.6790  -16.5530  -40.5170 H       262 TYR    0.1100
   4270 HA        -68.4210  -15.1220  -38.1130 H       262 TYR   -0.5400
   4271 HB1       -70.1920  -16.7530  -37.2740 H       262 TYR    0.4300
   4272 HB2       -70.0390  -17.5950  -38.8810 H       262 TYR   -0.1150
   4273 HD1       -70.0250  -13.8990  -38.3200 H       262 TYR    0.1150
   4274 HD2       -72.2010  -17.2940  -39.6750 H       262 TYR   -0.1150
   4275 HE1       -71.7590  -12.4250  -39.2760 H       262 TYR    0.1150
   4276 HE2       -73.9270  -15.8400  -40.6280 H       262 TYR    0.5100
   4277 HH        -73.6740  -12.3550  -40.5590 H       262 TYR   -0.5100
   4278 N         -67.0580  -18.0630  -38.1640 N.am    263 ALA   -0.4700
   4279 CA        -66.1980  -18.9630  -37.4100 C.3     263 ALA    0.3100
   4280 C         -64.9950  -18.2210  -36.8290 C.2     263 ALA    0.0700
   4281 O         -64.5280  -18.5480  -35.7340 O.2     263 ALA    0.0900
   4282 CB        -65.7480  -20.1250  -38.2820 C.3     263 ALA   -0.2700
   4283 HN        -67.2020  -18.2810  -39.1260 H       263 ALA    0.0900
   4284 HA        -66.7570  -19.3260  -36.5600 H       263 ALA    0.0900
   4285 HB1       -65.1820  -19.7460  -39.1610 H       263 ALA    0.0900
   4286 HB2       -66.6340  -20.6890  -38.6470 H       263 ALA    0.5100
   4287 HB3       -65.0870  -20.8020  -37.6990 H       263 ALA   -0.5100
   4288 N         -64.5150  -17.2030  -37.5550 N.am    264 ASN   -0.4700
   4289 CA        -63.3610  -16.4290  -37.1340 C.3     264 ASN    0.3100
   4290 C         -63.5350  -15.8270  -35.7400 C.2     264 ASN    0.0700
   4291 O         -62.5570  -15.5990  -35.0250 O.2     264 ASN    0.0900
   4292 CB        -63.0500  -15.3230  -38.1530 C.3     264 ASN   -0.1800
   4293 CG        -61.6760  -14.6920  -37.9320 C.2     264 ASN    0.0900
   4294 ND2       -61.6480  -13.4980  -37.3120 N.am    264 ASN    0.0900
   4295 OD1       -60.6550  -15.2790  -38.3030 O.2     264 ASN    0.5500
   4296 HN        -64.9320  -16.9310  -38.4180 H       264 ASN   -0.5500
   4297 HA        -62.5210  -17.1030  -37.0450 H       264 ASN   -0.6200
   4298 HB1       -63.8210  -14.5280  -38.0700 H       264 ASN    0.3200
   4299 HB2       -63.0810  -15.7540  -39.1760 H       264 ASN    0.3000
   4300 HD21      -60.7740  -13.0430  -37.1430 H       264 ASN    0.5100
   4301 HD22      -62.5020  -13.0670  -37.0200 H       264 ASN   -0.5100
   4302 N         -64.7840  -15.5840  -35.3460 N.am    265 SER   -0.4700
   4303 CA        -65.0880  -15.0260  -34.0020 C.3     265 SER    0.3100
   4304 C         -64.8080  -15.9930  -32.8160 C.2     265 SER    0.0700
   4305 O         -64.7470  -15.5810  -31.6250 O.2     265 SER    0.0900
   4306 CB        -66.5530  -14.5510  -33.9100 C.3     265 SER    0.0500
   4307 OG        -66.7920  -13.3990  -34.7440 O.3     265 SER    0.0900
   4308 HN        -65.5690  -15.7670  -35.9330 H       265 SER    0.0900
   4309 HA        -64.4170  -14.1980  -33.8280 H       265 SER   -0.6600
   4310 HB1       -66.7870  -14.2810  -32.8580 H       265 SER    0.4300
   4311 HB2       -67.2270  -15.3710  -34.2400 H       265 SER    0.5100
   4312 HG1       -66.0970  -12.7700  -34.5310 H       265 SER   -0.5100
   4313 N         -64.6550  -17.2800  -33.1500 N.am    266 ALA   -0.4700
   4314 CA        -64.3100  -18.3010  -32.1670 C.3     266 ALA    0.3100
   4315 C         -62.8400  -18.7200  -32.2260 C.2     266 ALA    0.0700
   4316 O         -62.3260  -19.2560  -31.2550 O.2     266 ALA    0.0900
   4317 CB        -65.2190  -19.5110  -32.3410 C.3     266 ALA   -0.2700
   4318 HN        -64.7700  -17.5990  -34.0880 H       266 ALA    0.0900
   4319 HA        -64.4300  -17.8760  -31.1810 H       266 ALA    0.0900
   4320 HB1       -65.0980  -19.9360  -33.3600 H       266 ALA    0.0900
   4321 HB2       -66.2790  -19.2110  -32.2060 H       266 ALA    0.5100
   4322 HB3       -64.9540  -20.2940  -31.5980 H       266 ALA   -0.5100
   4323 N         -62.1650  -18.4440  -33.3390 N.am    267 MET   -0.4700
   4324 CA        -60.7840  -18.8730  -33.5610 C.3     267 MET    0.3100
   4325 C         -59.7770  -18.0740  -32.7590 C.2     267 MET    0.0700
   4326 O         -58.7680  -18.5960  -32.3270 O.2     267 MET    0.0900
   4327 CB        -60.4150  -18.7630  -35.0440 C.3     267 MET   -0.1800
   4328 CG        -61.2910  -19.6180  -35.9500 C.3     267 MET    0.0900
   4329 SD        -60.9450  -19.4110  -37.7220 S.3     267 MET    0.0900
   4330 CE        -62.1790  -20.4840  -38.4850 C.3     267 MET   -0.1400
   4331 HN        -62.5780  -17.9240  -34.0830 H       267 MET    0.0900
   4332 HA        -60.6940  -19.8960  -33.2280 H       267 MET    0.0900
   4333 HB1       -59.3590  -19.0790  -35.1700 H       267 MET   -0.0900
   4334 HB2       -60.5120  -17.7020  -35.3550 H       267 MET   -0.2200
   4335 HG1       -62.3510  -19.3540  -35.7550 H       267 MET    0.0900
   4336 HG2       -61.1390  -20.6820  -35.6730 H       267 MET    0.0900
   4337 HE1       -63.2020  -20.0660  -38.3690 H       267 MET    0.0900
   4338 HE2       -62.1630  -21.4870  -38.0070 H       267 MET    0.5100
   4339 HE3       -61.9740  -20.5940  -39.5710 H       267 MET   -0.5100
   4340 N         -60.0350  -16.7940  -32.5690 N.am    268 ASN   -0.4700
   4341 CA        -59.0710  -15.9360  -31.8760 C.3     268 ASN    0.3100
   4342 C         -58.6870  -16.4880  -30.4810 C.2     268 ASN    0.0700
   4343 O         -57.5070  -16.7320  -30.2240 O.2     268 ASN    0.0900
   4344 CB        -59.5720  -14.4650  -31.8060 C.3     268 ASN   -0.1800
   4345 CG        -59.5640  -13.7670  -33.1570 C.2     268 ASN    0.0900
   4346 ND2       -60.0790  -12.5470  -33.1720 N.am    268 ASN    0.0900
   4347 OD1       -59.0950  -14.2980  -34.1680 O.2     268 ASN    0.5500
   4348 HN        -60.8780  -16.3610  -32.8790 H       268 ASN   -0.5500
   4349 HA        -58.1370  -15.9850  -32.4160 H       268 ASN   -0.6200
   4350 HB1       -58.9170  -13.8960  -31.1130 H       268 ASN    0.3200
   4351 HB2       -60.6110  -14.4580  -31.4130 H       268 ASN    0.3000
   4352 HD21      -60.6970  -12.2570  -32.4410 H       268 ASN    0.5100
   4353 HD22      -59.8510  -11.9170  -33.9150 H       268 ASN   -0.5100
   4354 N         -59.6770  -16.7180  -29.5870 N.am    269 PRO   -0.2900
   4355 CA        -59.3400  -17.1440  -28.2320 C.3     269 PRO    0.0000
   4356 C         -58.4600  -18.3920  -28.2580 C.2     269 PRO    0.0900
   4357 O         -57.5600  -18.5450  -27.4210 O.2     269 PRO    0.0900
   4358 CB        -60.7160  -17.4200  -27.5950 C.3     269 PRO    0.0200
   4359 CG        -61.6620  -16.5890  -28.3560 C.3     269 PRO    0.0900
   4360 CD        -61.1410  -16.6170  -29.7620 C.3     269 PRO   -0.1800
   4361 HA        -58.7550  -16.3870  -27.7330 H       269 PRO    0.0900
   4362 HB1       -60.7170  -17.1330  -26.5210 H       269 PRO    0.0900
   4363 HB2       -60.9800  -18.4950  -27.6790 H       269 PRO   -0.1800
   4364 HG1       -62.6880  -17.0130  -28.3060 H       269 PRO    0.0900
   4365 HG2       -61.6820  -15.5510  -27.9620 H       269 PRO    0.0900
   4366 HD1       -61.5180  -17.5000  -30.3190 H       269 PRO    0.5100
   4367 HD2       -61.3960  -15.6860  -30.3090 H       269 PRO   -0.5100
   4368 N         -58.6950  -19.2490  -29.2520 N.am    270 ILE   -0.4700
   4369 CA        -57.9490  -20.4910  -29.4080 C.3     270 ILE    0.3100
   4370 C         -56.4790  -20.2560  -29.7510 C.2     270 ILE    0.0700
   4371 O         -55.5940  -20.9120  -29.2180 O.2     270 ILE    0.0900
   4372 CB        -58.5700  -21.3650  -30.5180 C.3     270 ILE   -0.0900
   4373 CG1       -59.9580  -21.8760  -30.0830 C.3     270 ILE    0.0900
   4374 CG2       -57.6150  -22.4980  -30.8920 C.3     270 ILE   -0.2700
   4375 CD        -60.6380  -22.8270  -31.0980 C.3     270 ILE    0.0900
   4376 HN        -59.3990  -19.0770  -29.9370 H       270 ILE    0.0900
   4377 HA        -57.9690  -21.0140  -28.4630 H       270 ILE    0.0900
   4378 HB        -58.7700  -20.7390  -31.4140 H       270 ILE   -0.1800
   4379 HG11      -60.6210  -21.0000  -29.9270 H       270 ILE    0.0900
   4380 HG12      -59.8450  -22.4170  -29.1200 H       270 ILE    0.0900
   4381 HG21      -57.2710  -23.0260  -29.9760 H       270 ILE   -0.2700
   4382 HG22      -56.7270  -22.0870  -31.4180 H       270 ILE    0.0900
   4383 HG23      -58.1340  -23.2300  -31.5480 H       270 ILE    0.0900
   4384 HD1       -60.1020  -23.7990  -31.1280 H       270 ILE    0.0900
   4385 HD2       -60.6110  -22.3760  -32.1130 H       270 ILE    0.5100
   4386 HD3       -61.6910  -23.0100  -30.7980 H       270 ILE   -0.5100
   4387 N         -56.2220  -19.3260  -30.6590 N.am    271 ILE   -0.4700
   4388 CA        -54.8660  -19.0520  -31.1090 C.3     271 ILE    0.3100
   4389 C         -54.0730  -18.3740  -29.9980 C.2     271 ILE    0.0700
   4390 O         -52.8450  -18.4970  -29.9320 O.2     271 ILE    0.0900
   4391 CB        -54.8520  -18.1680  -32.3710 C.3     271 ILE   -0.0900
   4392 CG1       -55.6570  -18.8150  -33.5020 C.3     271 ILE    0.0900
   4393 CG2       -53.4280  -17.9320  -32.8480 C.3     271 ILE   -0.2700
   4394 CD        -55.7030  -17.9930  -34.7890 C.3     271 ILE    0.0900
   4395 HN        -56.9430  -18.7750  -31.0720 H       271 ILE    0.0900
   4396 HA        -54.3880  -19.9980  -31.3140 H       271 ILE    0.0900
   4397 HB        -55.3290  -17.1910  -32.1410 H       271 ILE   -0.1800
   4398 HG11      -56.6990  -18.9700  -33.1470 H       271 ILE    0.0900
   4399 HG12      -55.2060  -19.8030  -33.7330 H       271 ILE    0.0900
   4400 HG21      -52.9410  -18.9010  -33.0900 H       271 ILE   -0.2700
   4401 HG22      -52.8400  -17.4300  -32.0510 H       271 ILE    0.0900
   4402 HG23      -53.4340  -17.3010  -33.7620 H       271 ILE    0.0900
   4403 HD1       -55.1060  -18.4910  -35.5820 H       271 ILE    0.0900
   4404 HD2       -55.2800  -16.9820  -34.6070 H       271 ILE    0.5100
   4405 HD3       -56.7530  -17.9000  -35.1410 H       271 ILE   -0.5100
   4406 N         -54.7790  -17.6730  -29.1080 N.am    272 TYR   -0.4700
   4407 CA        -54.1350  -16.9780  -27.9910 C.3     272 TYR    0.3100
   4408 C         -53.5020  -17.9390  -26.9910 C.2     272 TYR    0.0700
   4409 O         -52.7890  -17.5220  -26.0790 O.2     272 TYR    0.0900
   4410 CB        -55.1280  -16.0530  -27.2660 C.3     272 TYR   -0.1800
   4411 CG        -55.6350  -14.8880  -28.1100 C.ar    272 TYR    0.0900
   4412 CD1       -54.7800  -14.1830  -28.9670 C.ar    272 TYR    0.0900
   4413 CD2       -56.9730  -14.4960  -28.0550 C.ar    272 TYR    0.0000
   4414 CE1       -55.2460  -13.1320  -29.7420 C.ar    272 TYR   -0.1150
   4415 CE2       -57.4420  -13.4420  -28.8240 C.ar    272 TYR    0.1150
   4416 CZ        -56.5760  -12.7700  -29.6680 C.ar    272 TYR   -0.1150
   4417 OH        -57.0490  -11.7330  -30.4370 O.3     272 TYR    0.1150
   4418 HN        -55.7710  -17.5890  -29.1640 H       272 TYR    0.1100
   4419 HA        -53.3110  -16.4040  -28.3860 H       272 TYR   -0.5400
   4420 HB1       -54.6320  -15.6170  -26.3730 H       272 TYR    0.4300
   4421 HB2       -56.0170  -16.6440  -26.9580 H       272 TYR   -0.1150
   4422 HD1       -53.7390  -14.4630  -29.0240 H       272 TYR    0.1150
   4423 HD2       -57.6550  -15.0220  -27.4030 H       272 TYR   -0.1150
   4424 HE1       -54.5730  -12.6010  -30.3990 H       272 TYR    0.1150
   4425 HE2       -58.4790  -13.1470  -28.7640 H       272 TYR    0.5100
   4426 HH        -57.9850  -11.6300  -30.2520 H       272 TYR   -0.5100
   4427 N         -53.7470  -19.2350  -27.1750 N.am    273 CYS   -0.4700
   4428 CA        -53.1400  -20.2640  -26.3300 C.3     273 CYS    0.3100
   4429 C         -51.7140  -20.6000  -26.7400 C.2     273 CYS    0.0700
   4430 O         -51.0730  -21.4600  -26.1320 O.2     273 CYS    0.0900
   4431 CB        -53.9860  -21.5290  -26.3420 C.3     273 CYS   -0.1100
   4432 SG        -55.5210  -21.2520  -25.4940 S.3     273 CYS    0.0900
   4433 HN        -54.3550  -19.5610  -27.8960 H       273 CYS    0.0900
   4434 HA        -53.0630  -19.8720  -25.3270 H       273 CYS   -0.2300
   4435 HB1       -53.4220  -22.3480  -25.8490 H       273 CYS    0.1600
   4436 HB2       -54.1820  -21.8250  -27.3950 H       273 CYS    0.5100
   4437 HG1       -56.0220  -20.4480  -26.4210 H       273 CYS   -0.5100
   4438 N         -51.2030  -19.9160  -27.7620 N.am    274 ARG   -0.4700
   4439 CA        -49.7830  -19.9850  -28.0970 C.3     274 ARG    0.3100
   4440 C         -48.9150  -19.3330  -27.0160 C.2     274 ARG    0.0700
   4441 O         -47.6960  -19.4880  -27.0160 O.2     274 ARG    0.0900
   4442 CB        -49.5180  -19.2930  -29.4280 C.3     274 ARG   -0.1800
   4443 CG        -50.0360  -20.0520  -30.6340 C.3     274 ARG    0.0900
   4444 CD        -49.8210  -19.2470  -31.8980 C.3     274 ARG    0.0900
   4445 NE        -48.4980  -18.6200  -31.8810 N.pl3   274 ARG   -0.1800
   4446 CZ        -47.3870  -19.1670  -32.3630 C.cat   274 ARG    0.0900
   4447 NH1       -47.4070  -20.3650  -32.9370 N.pl3   274 ARG    0.0900
   4448 NH2       -46.2430  -18.5040  -32.2700 N.pl3   274 ARG    0.2000
   4449 HN        -51.7650  -19.3320  -28.3420 H       274 ARG    0.0900
   4450 HA        -49.5010  -21.0260  -28.1510 H       274 ARG    0.0900
   4451 HB1       -48.4210  -19.1580  -29.5420 H       274 ARG   -0.7000
   4452 HB2       -50.0030  -18.2940  -29.4070 H       274 ARG    0.4400
   4453 HG1       -51.1210  -20.2540  -30.5050 H       274 ARG    0.6400
   4454 HG2       -49.4980  -21.0210  -30.7190 H       274 ARG   -0.8000
   4455 HD1       -50.5830  -18.4420  -31.9710 H       274 ARG    0.4600
   4456 HD2       -49.8790  -19.9100  -32.7870 H       274 ARG    0.4600
   4457 HE        -48.4230  -17.7100  -31.4760 H       274 ARG   -0.8000
   4458 HH11      -48.2810  -20.8040  -33.1470 H       274 ARG    0.4600
   4459 HH12      -46.5490  -20.8280  -33.1590 H       274 ARG    0.4600
   4460 HH21      -45.3810  -18.9610  -32.4910 H       274 ARG    0.5100
   4461 HH22      -46.2420  -17.5460  -31.9810 H       274 ARG   -0.5100
   4462 N         -49.5450  -18.5790  -26.1180 N.am    275 SER   -0.4700
   4463 CA        -48.8480  -17.9470  -25.0190 C.3     275 SER    0.3100
   4464 C         -49.0900  -18.6730  -23.7120 C.2     275 SER    0.0700
   4465 O         -50.2150  -19.0670  -23.4130 O.2     275 SER    0.0900
   4466 CB        -49.2940  -16.5030  -24.8600 C.3     275 SER    0.0500
   4467 OG        -48.8660  -15.9990  -23.6000 O.3     275 SER    0.0900
   4468 HN        -50.5280  -18.4170  -26.1620 H       275 SER    0.0900
   4469 HA        -47.7890  -17.9910  -25.2260 H       275 SER   -0.6600
   4470 HB1       -50.4030  -16.4440  -24.9130 H       275 SER    0.4300
   4471 HB2       -48.8500  -15.8810  -25.6660 H       275 SER    0.5100
   4472 HG1       -49.0330  -15.0540  -23.6230 H       275 SER   -0.5100
   4473 N         -48.0290  -18.8410  -22.9170 N.am    276 PRO   -0.2900
   4474 CA        -48.1520  -19.4580  -21.6050 C.3     276 PRO    0.0000
   4475 C         -49.0610  -18.6380  -20.7180 C.2     276 PRO    0.0900
   4476 O         -49.9180  -19.1960  -20.0360 O.2     276 PRO    0.0900
   4477 CB        -46.7090  -19.4540  -21.0770 C.3     276 PRO    0.0200
   4478 CG        -45.8540  -19.3360  -22.2910 C.3     276 PRO    0.0900
   4479 CD        -46.6330  -18.4930  -23.2330 C.3     276 PRO   -0.1800
   4480 HA        -48.5980  -20.4360  -21.6900 H       276 PRO    0.0900
   4481 HB1       -46.4870  -20.3950  -20.5290 H       276 PRO    0.0900
   4482 HB2       -46.5420  -18.5940  -20.3940 H       276 PRO   -0.1800
   4483 HG1       -44.8830  -18.8550  -22.0430 H       276 PRO    0.0900
   4484 HG2       -45.6560  -20.3370  -22.7310 H       276 PRO    0.0900
   4485 HD1       -46.4590  -17.4120  -23.0540 H       276 PRO    0.5100
   4486 HD2       -46.4070  -18.7430  -24.2910 H       276 PRO   -0.5100
   4487 N         -48.8910  -17.3180  -20.7690 N.am    277 ASP   -0.4700
   4488 CA        -49.6580  -16.4100  -19.9310 C.3     277 ASP    0.3100
   4489 C         -51.1590  -16.6730  -20.0310 C.2     277 ASP    0.0700
   4490 O         -51.8320  -16.9230  -19.0250 O.2     277 ASP    0.0900
   4491 CB        -49.3420  -14.9480  -20.2890 C.3     277 ASP   -0.2800
   4492 CG        -48.6670  -14.1910  -19.1500 C.2     277 ASP    0.0900
   4493 OD1       -48.8200  -14.5820  -17.9750 O.co2   277 ASP    0.0900
   4494 OD2       -47.9830  -13.1830  -19.4330 O.co2   277 ASP    0.6200
   4495 HN        -48.2320  -16.8940  -21.3850 H       277 ASP   -0.7600
   4496 HA        -49.4000  -16.6080  -18.9000 H       277 ASP   -0.7600
   4497 HB1       -50.2890  -14.4270  -20.5430 H       277 ASP    0.5100
   4498 HB2       -48.6680  -14.9310  -21.1720 H       277 ASP   -0.5100
   4499 N         -51.6710  -16.6140  -21.2550 N.am    278 PHE   -0.4700
   4500 CA        -53.0910  -16.8300  -21.5020 C.3     278 PHE    0.3100
   4501 C         -53.4800  -18.2290  -21.0530 C.2     278 PHE    0.0700
   4502 O         -54.3930  -18.4140  -20.2380 O.2     278 PHE    0.0900
   4503 CB        -53.4140  -16.6530  -22.9950 C.3     278 PHE   -0.1800
   4504 CG        -53.4560  -15.2150  -23.4480 C.ar    278 PHE    0.0900
   4505 CD1       -54.5350  -14.3960  -23.1040 C.ar    278 PHE    0.0900
   4506 CD2       -52.4200  -14.6790  -24.2190 C.ar    278 PHE    0.0000
   4507 CE1       -54.5810  -13.0660  -23.5190 C.ar    278 PHE   -0.1150
   4508 CE2       -52.4530  -13.3540  -24.6490 C.ar    278 PHE    0.1150
   4509 CZ        -53.5390  -12.5440  -24.3010 C.ar    278 PHE   -0.1150
   4510 HN        -51.1090  -16.4190  -22.0560 H       278 PHE    0.1150
   4511 HA        -53.6460  -16.1170  -20.9120 H       278 PHE   -0.1150
   4512 HB1       -54.4120  -17.0930  -23.2070 H       278 PHE    0.1150
   4513 HB2       -52.6350  -17.1640  -23.6000 H       278 PHE   -0.1150
   4514 HD1       -55.3420  -14.7980  -22.5090 H       278 PHE    0.1150
   4515 HD2       -51.5800  -15.3040  -24.4870 H       278 PHE   -0.1150
   4516 HE1       -55.4160  -12.4390  -23.2410 H       278 PHE    0.1150
   4517 HE2       -51.6460  -12.9540  -25.2460 H       278 PHE    0.5100
   4518 HZ        -53.5760  -11.5170  -24.6330 H       278 PHE   -0.5100
   4519 N         -52.7540  -19.2070  -21.5920 N.am    279 ARG   -0.4700
   4520 CA        -53.0040  -20.6150  -21.3240 C.3     279 ARG    0.3100
   4521 C         -53.2110  -20.8620  -19.8370 C.2     279 ARG    0.0700
   4522 O         -54.2150  -21.4370  -19.4400 O.2     279 ARG    0.0900
   4523 CB        -51.8370  -21.4360  -21.8470 C.3     279 ARG   -0.1800
   4524 CG        -52.0920  -22.9160  -21.8990 C.3     279 ARG    0.0900
   4525 CD        -51.1190  -23.5500  -22.8490 C.3     279 ARG    0.0900
   4526 NE        -49.8000  -22.9060  -22.7700 N.pl3   279 ARG   -0.1800
   4527 CZ        -48.8760  -22.9490  -23.7270 C.cat   279 ARG    0.0900
   4528 NH1       -49.1040  -23.5940  -24.8650 N.pl3   279 ARG    0.0900
   4529 NH2       -47.7110  -22.3360  -23.5510 N.pl3   279 ARG    0.2000
   4530 HN        -51.9960  -19.0150  -22.2100 H       279 ARG    0.0900
   4531 HA        -53.9220  -20.8990  -21.8180 H       279 ARG    0.0900
   4532 HB1       -50.9610  -21.2550  -21.1910 H       279 ARG   -0.7000
   4533 HB2       -51.5980  -21.0870  -22.8740 H       279 ARG    0.4400
   4534 HG1       -53.1310  -23.1070  -22.2450 H       279 ARG    0.6400
   4535 HG2       -51.9650  -23.3540  -20.8850 H       279 ARG   -0.8000
   4536 HD1       -51.4870  -23.4450  -23.8930 H       279 ARG    0.4600
   4537 HD2       -50.9890  -24.6250  -22.5960 H       279 ARG    0.4600
   4538 HE        -49.5810  -22.4000  -21.9360 H       279 ARG   -0.8000
   4539 HH11      -50.0230  -23.9270  -25.0760 H       279 ARG    0.4600
   4540 HH12      -48.3560  -23.7470  -25.5120 H       279 ARG    0.4600
   4541 HH21      -47.5280  -21.8450  -22.7000 H       279 ARG    0.5100
   4542 HH22      -47.0160  -22.3670  -24.2690 H       279 ARG   -0.5100
   4543 N         -52.2740  -20.3790  -19.0260 N.am    280 LYS   -0.4700
   4544 CA        -52.3580  -20.4910  -17.5700 C.3     280 LYS    0.3100
   4545 C         -53.5350  -19.6980  -17.0310 C.2     280 LYS    0.0700
   4546 O         -54.2930  -20.1830  -16.1910 O.2     280 LYS    0.0900
   4547 CB        -51.0700  -19.9920  -16.9090 C.3     280 LYS   -0.1800
   4548 CG        -49.8160  -20.7560  -17.3320 C.3     280 LYS    0.0900
   4549 CD        -48.5440  -20.0130  -16.9460 C.3     280 LYS    0.0900
   4550 CE        -47.3180  -20.5990  -17.6440 C.3     280 LYS   -0.1800
   4551 NZ        -46.1110  -19.7050  -17.5490 N.4     280 LYS    0.0900
   4552 HN        -51.4640  -19.9150  -19.3770 H       280 LYS    0.0900
   4553 HA        -52.5260  -21.5300  -17.3250 H       280 LYS   -0.1800
   4554 HB1       -51.1820  -20.0830  -15.8070 H       280 LYS    0.0900
   4555 HB2       -50.9330  -18.9210  -17.1690 H       280 LYS    0.0900
   4556 HG1       -49.8330  -20.8970  -18.4340 H       280 LYS    0.2100
   4557 HG2       -49.8170  -21.7530  -16.8420 H       280 LYS    0.0500
   4558 HD1       -48.4020  -20.0810  -15.8460 H       280 LYS    0.0500
   4559 HD2       -48.6460  -18.9430  -17.2290 H       280 LYS   -0.3000
   4560 HE1       -47.5400  -20.7480  -18.7230 H       280 LYS    0.3300
   4561 HE2       -47.0520  -21.5700  -17.1730 H       280 LYS    0.3300
   4562 HZ1       -45.8670  -19.5550  -16.5490 H       280 LYS    0.3300
   4563 HZ2       -46.3240  -18.7890  -17.9940 H       280 LYS    0.5100
   4564 HZ3       -45.3090  -20.1500  -18.0390 H       280 LYS   -0.5100
   4565 N         -53.6820  -18.4760  -17.5310 N.am    281 ALA   -0.4700
   4566 CA        -54.7610  -17.5990  -17.1240 C.3     281 ALA    0.3100
   4567 C         -56.1300  -18.2170  -17.3900 C.2     281 ALA    0.0700
   4568 O         -57.0690  -18.0160  -16.6190 O.2     281 ALA    0.0900
   4569 CB        -54.6180  -16.2670  -17.8210 C.3     281 ALA   -0.2700
   4570 HN        -53.0540  -18.1070  -18.2120 H       281 ALA    0.0900
   4571 HA        -54.7120  -17.4750  -16.0530 H       281 ALA    0.0900
   4572 HB1       -54.6570  -16.4060  -18.9220 H       281 ALA    0.0900
   4573 HB2       -53.6430  -15.8040  -17.5560 H       281 ALA    0.5100
   4574 HB3       -55.4470  -15.5920  -17.5180 H       281 ALA   -0.5100
   4575 N         -56.2420  -18.9780  -18.4730 N.am    282 PHE   -0.4700
   4576 CA        -57.4890  -19.6570  -18.7860 C.3     282 PHE    0.3100
   4577 C         -57.7800  -20.7430  -17.7580 C.2     282 PHE    0.0700
   4578 O         -58.8500  -20.7600  -17.1390 O.2     282 PHE    0.0900
   4579 CB        -57.4440  -20.2600  -20.1930 C.3     282 PHE   -0.1800
   4580 CG        -57.3330  -19.2360  -21.2870 C.ar    282 PHE    0.0900
   4581 CD1       -58.1900  -18.1460  -21.3270 C.ar    282 PHE    0.0900
   4582 CD2       -56.3850  -19.3770  -22.2970 C.ar    282 PHE    0.0000
   4583 CE1       -58.0880  -17.2040  -22.3380 C.ar    282 PHE   -0.1150
   4584 CE2       -56.2830  -18.4440  -23.3150 C.ar    282 PHE    0.1150
   4585 CZ        -57.1280  -17.3520  -23.3300 C.ar    282 PHE   -0.1150
   4586 HN        -55.4880  -19.1160  -19.1100 H       282 PHE    0.1150
   4587 HA        -58.2900  -18.9360  -18.7140 H       282 PHE   -0.1150
   4588 HB1       -58.3780  -20.8350  -20.3750 H       282 PHE    0.1150
   4589 HB2       -56.5610  -20.9300  -20.2770 H       282 PHE   -0.1150
   4590 HD1       -58.9440  -18.0300  -20.5630 H       282 PHE    0.1150
   4591 HD2       -55.7200  -20.2280  -22.2880 H       282 PHE   -0.1150
   4592 HE1       -58.7550  -16.3540  -22.3540 H       282 PHE    0.1150
   4593 HE2       -55.5450  -18.5690  -24.0920 H       282 PHE    0.5100
   4594 HZ        -57.0410  -16.6130  -24.1130 H       282 PHE   -0.5100
   4595 N         -56.8010  -21.6240  -17.5490 N.am    283 LYS   -0.4700
   4596 CA        -56.9210  -22.7150  -16.5810 C.3     283 LYS    0.3100
   4597 C         -57.1520  -22.1840  -15.1600 C.2     283 LYS    0.0700
   4598 O         -57.7080  -22.8850  -14.3100 O.2     283 LYS    0.0900
   4599 CB        -55.6810  -23.6200  -16.6210 C.3     283 LYS   -0.1800
   4600 CG        -55.4700  -24.3140  -17.9730 C.3     283 LYS    0.0900
   4601 CD        -54.2120  -25.1840  -17.9930 C.3     283 LYS    0.0900
   4602 CE        -53.9970  -25.8240  -19.3750 C.3     283 LYS   -0.1800
   4603 NZ        -52.7730  -26.6950  -19.4750 N.4     283 LYS    0.0900
   4604 HN        -55.9390  -21.5780  -18.0470 H       283 LYS    0.0900
   4605 HA        -57.8070  -23.2820  -16.8260 H       283 LYS   -0.1800
   4606 HB1       -55.7870  -24.3990  -15.8370 H       283 LYS    0.0900
   4607 HB2       -54.7860  -23.0020  -16.3960 H       283 LYS    0.0900
   4608 HG1       -55.3820  -23.5400  -18.7640 H       283 LYS    0.2100
   4609 HG2       -56.3520  -24.9520  -18.1910 H       283 LYS    0.0500
   4610 HD1       -54.3130  -25.9870  -17.2310 H       283 LYS    0.0500
   4611 HD2       -53.3310  -24.5570  -17.7390 H       283 LYS   -0.3000
   4612 HE1       -53.8870  -25.0210  -20.1340 H       283 LYS    0.3300
   4613 HE2       -54.8720  -26.4640  -19.6200 H       283 LYS    0.3300
   4614 HZ1       -52.8440  -27.4730  -18.7890 H       283 LYS    0.3300
   4615 HZ2       -51.9260  -26.1280  -19.2690 H       283 LYS    0.5100
   4616 HZ3       -52.7020  -27.0850  -20.4360 H       283 LYS   -0.5100
   4617 N         -56.7220  -20.9450  -14.9090 N.am    284 ARG   -0.4700
   4618 CA        -57.0320  -20.2600  -13.6600 C.3     284 ARG    0.3100
   4619 C         -58.5330  -20.1410  -13.4560 C.2     284 ARG    0.0700
   4620 O         -59.0870  -20.6250  -12.4660 O.2     284 ARG    0.0900
   4621 CB        -56.4650  -18.8470  -13.6680 C.3     284 ARG   -0.1800
   4622 CG        -54.9850  -18.7420  -13.4660 C.3     284 ARG    0.0900
   4623 CD        -54.5820  -17.2860  -13.5790 C.3     284 ARG    0.0900
   4624 NE        -53.2690  -17.0130  -13.0090 N.pl3   284 ARG   -0.1800
   4625 CZ        -52.7880  -15.7900  -12.7960 C.cat   284 ARG    0.0900
   4626 NH1       -53.5060  -14.7170  -13.1050 N.pl3   284 ARG    0.0900
   4627 NH2       -51.5820  -15.6350  -12.2630 N.pl3   284 ARG    0.2000
   4628 HN        -56.1710  -20.4330  -15.5630 H       284 ARG    0.0900
   4629 HA        -56.6050  -20.8320  -12.8500 H       284 ARG    0.0900
   4630 HB1       -56.9630  -18.2730  -12.8580 H       284 ARG   -0.7000
   4631 HB2       -56.7130  -18.3830  -14.6450 H       284 ARG    0.4400
   4632 HG1       -54.4560  -19.3410  -14.2380 H       284 ARG    0.6400
   4633 HG2       -54.7130  -19.1320  -12.4610 H       284 ARG   -0.8000
   4634 HD1       -55.3180  -16.6550  -13.0360 H       284 ARG    0.4600
   4635 HD2       -54.5450  -16.9950  -14.6500 H       284 ARG    0.4600
   4636 HE        -52.6950  -17.7930  -12.7610 H       284 ARG   -0.8000
   4637 HH11      -54.4180  -14.8220  -13.5000 H       284 ARG    0.4600
   4638 HH12      -53.1340  -13.8020  -12.9410 H       284 ARG    0.4600
   4639 HH21      -51.0340  -16.4360  -12.0210 H       284 ARG    0.5100
   4640 HH22      -51.2200  -14.7160  -12.1040 H       284 ARG   -0.5100
   4641 N         -59.1800  -19.4880  -14.4170 N.am    285 LEU   -0.4700
   4642 CA        -60.5960  -19.1440  -14.3260 C.3     285 LEU    0.3100
   4643 C         -61.4960  -20.3680  -14.4750 C.2     285 LEU    0.0700
   4644 O         -62.6340  -20.3730  -13.9890 O.2     285 LEU    0.0900
   4645 CB        -60.9500  -18.1190  -15.4040 C.3     285 LEU   -0.1800
   4646 CG        -60.0010  -16.9110  -15.4920 C.3     285 LEU    0.0900
   4647 CD1       -60.0460  -16.2900  -16.8790 C.3     285 LEU    0.0900
   4648 CD2       -60.2950  -15.8720  -14.4030 C.3     285 LEU   -0.0900
   4649 HN        -58.7210  -19.2000  -15.2520 H       285 LEU    0.0900
   4650 HA        -60.7840  -18.7400  -13.3420 H       285 LEU   -0.2700
   4651 HB1       -61.9730  -17.7410  -15.2000 H       285 LEU    0.0900
   4652 HB2       -60.9450  -18.6350  -16.3870 H       285 LEU    0.0900
   4653 HG        -58.9630  -17.2420  -15.2710 H       285 LEU    0.0900
   4654 HD11      -61.0760  -15.9450  -17.1100 H       285 LEU   -0.2700
   4655 HD12      -59.7430  -17.0410  -17.6400 H       285 LEU    0.0900
   4656 HD13      -59.3610  -15.4150  -16.9240 H       285 LEU    0.0900
   4657 HD21      -60.1750  -16.3280  -13.3980 H       285 LEU    0.0900
   4658 HD22      -61.3390  -15.5050  -14.5030 H       285 LEU    0.5100
   4659 HD23      -59.5890  -15.0190  -14.4920 H       285 LEU   -0.5100
   4660 N         -60.9740  -21.4040  -15.1390 N.am    286 LEU   -0.4700
   4661 CA        -61.7040  -22.6560  -15.3500 C.3     286 LEU    0.3100
   4662 C         -61.6380  -23.5970  -14.1300 C.2     286 LEU    0.0700
   4663 O         -62.0730  -24.7560  -14.1940 O.2     286 LEU    0.0900
   4664 CB        -61.1780  -23.3590  -16.6070 C.3     286 LEU   -0.1800
   4665 CG        -61.4190  -22.6220  -17.9270 C.3     286 LEU    0.0900
   4666 CD1       -60.6940  -23.3270  -19.0970 C.3     286 LEU    0.0900
   4667 CD2       -62.9270  -22.5310  -18.1740 C.3     286 LEU   -0.0900
   4668 HN        -60.0560  -21.3700  -15.5240 H       286 LEU    0.0900
   4669 HA        -62.7530  -22.4210  -15.4590 H       286 LEU   -0.2700
   4670 HB1       -61.6660  -24.3540  -16.6740 H       286 LEU    0.0900
   4671 HB2       -60.0830  -23.5020  -16.4880 H       286 LEU    0.0900
   4672 HG        -61.0430  -21.5810  -17.8390 H       286 LEU    0.0900
   4673 HD11      -61.0660  -24.3680  -19.2050 H       286 LEU   -0.2700
   4674 HD12      -59.6010  -23.3590  -18.9000 H       286 LEU    0.0900
   4675 HD13      -60.8870  -22.7810  -20.0460 H       286 LEU    0.0900
   4676 HD21      -63.4160  -21.9750  -17.3450 H       286 LEU    0.0900
   4677 HD22      -63.3640  -23.5500  -18.2250 H       286 LEU    0.5100
   4678 HD23      -63.1220  -21.9910  -19.1250 H       286 LEU   -0.5100
   4679 N         -61.1090  -23.0870  -13.0160 N.am    287 ALA   -0.4700
   4680 CA        -61.0010  -23.8410  -11.7750 C.3     287 ALA    0.3100
   4681 C         -60.3450  -25.2060  -12.0080 C.2     287 ALA    0.0700
   4682 O         -60.9660  -26.2400  -11.7650 O.2     287 ALA    0.0900
   4683 CB        -62.3740  -24.0020  -11.1290 C.3     287 ALA   -0.2700
   4684 HN        -60.7610  -22.1530  -12.9830 H       287 ALA    0.0900
   4685 HA        -60.3340  -23.3080  -11.1150 H       287 ALA    0.0900
   4686 HB1       -63.0590  -24.5430  -11.8160 H       287 ALA    0.0900
   4687 HB2       -62.8090  -23.0030  -10.9100 H       287 ALA    0.5100
   4688 HB3       -62.2840  -24.5850  -10.1870 H       287 ALA   -0.5100
   4689 N         -59.0820  -25.2290  -12.4960 N.am    288 PHE   -0.4700
   4690 CA        -58.2910  -26.4460  -12.6190 C.3     288 PHE    0.3100
   4691 CAT       -58.3480  -28.0570   -9.1600 C.3     288 PHE    0.0700
   4692 C         -57.7840  -26.9480  -11.2670 C.2     288 PHE    0.0900
   4693 O         -56.6040  -26.8470  -10.9340 O.2     288 PHE   -0.1800
   4694 CB        -57.1080  -26.2950  -13.6310 C.3     288 PHE    0.0900
   4695 CG        -57.5170  -26.6060  -15.0540 C.ar    288 PHE    0.0900
   4696 CD1       -58.5630  -25.9170  -15.6910 C.ar    288 PHE    0.0000
   4697 CD2       -56.8300  -27.5990  -15.7780 C.ar    288 PHE   -0.1150
   4698 CE1       -58.9270  -26.2240  -17.0080 C.ar    288 PHE    0.1150
   4699 CE2       -57.1910  -27.9110  -17.0960 C.ar    288 PHE   -0.1150
   4700 CZ        -58.2430  -27.2210  -17.7100 C.ar    288 PHE    0.1150
   4701 NT        -58.6920  -27.5160  -10.4520 N.am    288 PHE   -0.1150
   4702 HN        -58.6280  -24.3950  -12.7970 H       288 PHE    0.1150
   4703 HNT       -59.6530  -27.5880  -10.7090 H       288 PHE   -0.1150
   4704 HA        -58.9540  -27.2330  -12.9450 H       288 PHE    0.1150
   4705 HB1       -56.2930  -26.9970  -13.3560 H       288 PHE   -0.1150
   4706 HB2       -56.7340  -25.2490  -13.6110 H       288 PHE    0.1150
   4707 HD1       -59.0920  -25.1400  -15.1580 H       288 PHE    0.5100
   4708 HD2       -56.0130  -28.1290  -15.3120 H       288 PHE   -0.5100
   4709 HE1       -59.7370  -25.6900  -17.4820 H       288 PHE   -0.4700
   4710 HE2       -56.6590  -28.6800  -17.6350 H       288 PHE    0.3100
   4711 HZ        -58.5250  -27.4610  -18.7250 H       288 PHE   -0.1100
   4712 HT1       -57.9210  -27.2530   -8.5230 H       288 PHE    0.0900
   4713 HT2       -57.5910  -28.8620   -9.2790 H       288 PHE    0.0900
   4714 HT3       -59.2580  -28.4630   -8.6680 H       288 PHE    0.0900
@<TRIPOS>BOND
     1    1    2 1
     2    2   19 1
     3    2    4 1
     4    2    6 1
     5    4    5 2
     6    6   21 1
     7    6    7 1
     8    7    9 ar
     9    7    8 ar
    10    8   22 1
    11    8   12 ar
    12    9   11 ar
    13    9   10 ar
    14   10   12 ar
    15   10   13 ar
    16   11   24 1
    17   11   14 ar
    18   12   23 1
    19   13   25 1
    20   13   15 ar
    21   14   15 ar
    22   14   26 1
    23   15   27 1
    24    3   16 1
    25    3   28 1
    26    3   29 1
    27    3   30 1
    28   16    1 1
    29   16   17 2
    30   18    1 1
    31   20    6 1
    32   31   32 1
    33   32   33 1
    34   32   41 1
    35   32   35 1
    36   33   34 2
    37   35   43 1
    38   35   36 1
    39   36   45 1
    40   36   37 1
    41   37   38 2
    42   37   39 2
    43   40   31 1
    44   42   35 1
    45   44   36 1
    46    4   31 am
    47   46   47 1
    48   47   52 1
    49   47   48 1
    50   47   50 1
    51   48   49 2
    52   50   55 1
    53   50   54 1
    54   50   53 1
    55   51   46 1
    56   33   46 am
    57   56   57 1
    58   57   62 1
    59   57   58 1
    60   58   59 2
    61   60   56 1
    62   61   57 1
    63   48   56 am
    64   63   64 1
    65   64   72 1
    66   64   67 1
    67   64   65 1
    68   65   66 2
    69   67   68 1
    70   67   74 1
    71   68   76 1
    72   68   69 1
    73   69   70 1
    74   70   79 1
    75   70   77 1
    76   70   78 1
    77   71   63 1
    78   73   67 1
    79   75   68 1
    80   58   63 am
    81   80   81 1
    82   81   84 1
    83   81   82 1
    84   81   87 1
    85   82   83 2
    86   84   89 1
    87   84   85 1
    88   86   80 1
    89   88   84 1
    90   90   85 1
    91   65   80 am
    92   91   92 1
    93   92  100 1
    94   92   95 1
    95   92   93 1
    96   93   94 2
    97   95   96 1
    98   95  102 1
    99   96  103 1
   100   96   97 1
   101   96   98 1
   102   97  104 1
   103   97  105 1
   104   97  106 1
   105   98  107 1
   106   98  108 1
   107   98  109 1
   108   99   91 1
   109  101   95 1
   110   82   91 am
   111  110  111 1
   112  111  119 1
   113  111  114 1
   114  111  112 1
   115  112  113 2
   116  114  115 1
   117  114  121 1
   118  115  122 1
   119  115  116 1
   120  115  117 1
   121  116  123 1
   122  116  124 1
   123  116  125 1
   124  117  126 1
   125  117  127 1
   126  117  128 1
   127  118  110 1
   128  120  114 1
   129   93  110 am
   130  129  130 1
   131  130  138 1
   132  130  133 1
   133  130  131 1
   134  131  132 2
   135  133  134 1
   136  133  140 1
   137  134  142 1
   138  134  135 1
   139  135  136 1
   140  136  145 1
   141  136  143 1
   142  136  144 1
   143  137  129 1
   144  139  133 1
   145  141  134 1
   146  112  129 am
   147  146  147 1
   148  147  152 1
   149  147  148 1
   150  147  150 1
   151  148  149 2
   152  150  155 1
   153  150  154 1
   154  150  153 1
   155  151  146 1
   156  131  146 am
   157  156  157 1
   158  157  165 1
   159  157  160 1
   160  157  158 1
   161  158  159 2
   162  160  161 1
   163  160  167 1
   164  161  168 1
   165  161  162 1
   166  161  163 1
   167  162  169 1
   168  162  170 1
   169  162  171 1
   170  163  172 1
   171  163  173 1
   172  163  174 1
   173  164  156 1
   174  166  160 1
   175  148  156 am
   176  175  176 1
   177  176  183 1
   178  176  179 1
   179  176  177 1
   180  177  178 2
   181  179  184 1
   182  179  180 1
   183  179  181 1
   184  180  185 1
   185  180  186 1
   186  180  187 1
   187  181  188 1
   188  181  189 1
   189  181  190 1
   190  182  175 1
   191  158  175 am
   192  191  192 1
   193  192  199 1
   194  192  195 1
   195  192  193 1
   196  193  194 2
   197  195  200 1
   198  195  196 1
   199  195  197 1
   200  196  201 1
   201  196  202 1
   202  196  203 1
   203  197  204 1
   204  197  205 1
   205  197  206 1
   206  198  191 1
   207  177  191 am
   208  207  208 1
   209  208  216 1
   210  208  211 1
   211  208  209 1
   212  209  210 2
   213  211  212 1
   214  211  218 1
   215  212  219 1
   216  212  213 1
   217  212  214 1
   218  213  220 1
   219  213  221 1
   220  213  222 1
   221  214  223 1
   222  214  224 1
   223  214  225 1
   224  215  207 1
   225  217  211 1
   226  193  207 am
   227  226  227 1
   228  227  235 1
   229  227  230 1
   230  227  228 1
   231  228  229 2
   232  230  231 1
   233  230  237 1
   234  231  238 1
   235  231  232 1
   236  231  233 1
   237  232  239 1
   238  232  240 1
   239  232  241 1
   240  233  242 1
   241  233  243 1
   242  233  244 1
   243  234  226 1
   244  236  230 1
   245  209  226 am
   246  245  246 1
   247  246  254 1
   248  246  249 1
   249  246  247 1
   250  247  248 2
   251  249  255 1
   252  249  251 1
   253  249  250 1
   254  250  257 1
   255  251  258 1
   256  251  259 1
   257  251  260 1
   258  252  250 1
   259  252  261 1
   260  252  262 1
   261  252  263 1
   262  253  245 1
   263  256  250 1
   264  228  245 am
   265  264  265 1
   266  265  272 1
   267  265  268 1
   268  265  266 1
   269  266  267 2
   270  268  273 1
   271  268  269 1
   272  268  270 1
   273  269  274 1
   274  269  275 1
   275  269  276 1
   276  270  277 1
   277  270  278 1
   278  270  279 1
   279  271  264 1
   280  247  264 am
   281  280  281 1
   282  281  286 1
   283  281  282 1
   284  281  284 1
   285  282  283 2
   286  284  289 1
   287  284  288 1
   288  284  287 1
   289  285  280 1
   290  266  280 am
   291  290  291 1
   292  291  296 1
   293  291  292 1
   294  292  293 2
   295  294  290 1
   296  295  291 1
   297  282  290 am
   298  297  298 1
   299  298  306 1
   300  298  301 1
   301  298  299 1
   302  299  300 2
   303  301  308 1
   304  301  302 1
   305  302  304 2
   306  302  303 am
   307  303  309 1
   308  303  310 1
   309  305  297 1
   310  307  301 1
   311  292  297 am
   312  311  312 1
   313  312  319 1
   314  312  315 1
   315  312  313 1
   316  313  314 2
   317  315  320 1
   318  315  316 1
   319  315  317 1
   320  316  321 1
   321  316  322 1
   322  316  323 1
   323  317  324 1
   324  317  325 1
   325  317  326 1
   326  318  311 1
   327  299  311 am
   328  327  328 1
   329  328  336 1
   330  328  331 1
   331  328  329 1
   332  329  330 2
   333  331  332 1
   334  331  338 1
   335  332  339 1
   336  332  333 1
   337  332  334 1
   338  333  340 1
   339  333  341 1
   340  333  342 1
   341  334  343 1
   342  334  344 1
   343  334  345 1
   344  335  327 1
   345  337  331 1
   346  313  327 am
   347  346  347 1
   348  347  354 1
   349  347  350 1
   350  347  348 1
   351  348  349 2
   352  350  355 1
   353  350  351 1
   354  350  352 1
   355  351  356 1
   356  351  357 1
   357  351  358 1
   358  352  359 1
   359  352  360 1
   360  352  361 1
   361  353  346 1
   362  329  346 am
   363  362  363 1
   364  363  371 1
   365  363  366 1
   366  363  364 1
   367  364  365 2
   368  366  372 1
   369  366  368 1
   370  366  367 1
   371  367  374 1
   372  368  375 1
   373  368  376 1
   374  368  377 1
   375  369  367 1
   376  369  378 1
   377  369  379 1
   378  369  380 1
   379  370  362 1
   380  373  367 1
   381  348  362 am
   382  381  382 1
   383  382  387 1
   384  382  383 1
   385  382  385 1
   386  383  384 2
   387  385  390 1
   388  385  389 1
   389  385  388 1
   390  386  381 1
   391  364  381 am
   392  391  392 1
   393  392  397 1
   394  392  393 1
   395  392  395 1
   396  393  394 2
   397  395  400 1
   398  395  399 1
   399  395  398 1
   400  396  391 1
   401  383  391 am
   402  401  402 1
   403  402  410 1
   404  402  405 1
   405  402  403 1
   406  403  404 2
   407  405  411 1
   408  405  407 1
   409  405  406 1
   410  406  413 1
   411  407  414 1
   412  407  415 1
   413  407  416 1
   414  408  406 1
   415  408  417 1
   416  408  418 1
   417  408  419 1
   418  409  401 1
   419  412  406 1
   420  393  401 am
   421  420  421 1
   422  421  426 1
   423  421  422 1
   424  422  423 2
   425  424  420 1
   426  425  421 1
   427  403  420 am
   428  427  428 1
   429  428  431 1
   430  428  429 1
   431  428  434 1
   432  429  430 2
   433  431  436 1
   434  431  432 1
   435  433  427 1
   436  435  431 1
   437  437  432 1
   438  422  427 am
   439  438  439 1
   440  439  440 1
   441  439  442 1
   442  439  446 1
   443  440  441 2
   444  442  444 1
   445  442  447 1
   446  442  443 1
   447  443  450 1
   448  443  451 1
   449  443  449 1
   450  444  448 1
   451  445  438 1
   452  429  438 am
   453  452  453 1
   454  453  462 1
   455  453  456 1
   456  453  454 1
   457  454  455 2
   458  456  464 1
   459  456  457 1
   460  457  466 1
   461  457  458 1
   462  458  460 2
   463  458  459 am
   464  459  467 1
   465  459  468 1
   466  461  452 1
   467  463  456 1
   468  465  457 1
   469  440  452 am
   470  469  470 1
   471  470  471 1
   472  470  481 1
   473  470  473 1
   474  471  472 2
   475  473  483 1
   476  473  474 1
   477  474  485 1
   478  474  475 1
   479  475  487 1
   480  475  476 1
   481  476  488 1
   482  476  477 2
   483  477  478 2
   484  477  479 2
   485  478  489 1
   486  478  490 1
   487  479  492 1
   488  479  491 1
   489  480  469 1
   490  482  473 1
   491  484  474 1
   492  486  475 1
   493  454  469 am
   494  493  494 1
   495  494  502 1
   496  494  497 1
   497  494  495 1
   498  495  496 2
   499  497  498 1
   500  497  504 1
   501  498  505 1
   502  498  499 1
   503  498  500 1
   504  499  506 1
   505  499  507 1
   506  499  508 1
   507  500  509 1
   508  500  510 1
   509  500  511 1
   510  501  493 1
   511  503  497 1
   512  471  493 am
   513  512  513 1
   514  513  522 1
   515  513  516 1
   516  513  514 1
   517  514  515 2
   518  516  524 1
   519  516  517 1
   520  517  526 1
   521  517  518 1
   522  518  520 2
   523  518  519 am
   524  519  527 1
   525  519  528 1
   526  521  512 1
   527  523  516 1
   528  525  517 1
   529  495  512 am
   530  529  530 1
   531  530  531 1
   532  530  533 1
   533  530  537 1
   534  531  532 2
   535  533  535 1
   536  533  538 1
   537  533  534 1
   538  534  541 1
   539  534  542 1
   540  534  540 1
   541  535  539 1
   542  536  529 1
   543  514  529 am
   544  543  544 1
   545  544  552 1
   546  544  547 1
   547  544  545 1
   548  545  546 2
   549  547  548 1
   550  547  554 1
   551  548  555 1
   552  548  549 1
   553  548  550 1
   554  549  556 1
   555  549  557 1
   556  549  558 1
   557  550  559 1
   558  550  560 1
   559  550  561 1
   560  551  543 1
   561  553  547 1
   562  531  543 am
   563  562  563 1
   564  563  564 1
   565  563  566 1
   566  563  570 1
   567  564  565 2
   568  566  568 1
   569  566  571 1
   570  566  567 1
   571  567  574 1
   572  567  575 1
   573  567  573 1
   574  568  572 1
   575  569  562 1
   576  545  562 am
   577  576  577 1
   578  577  585 1
   579  577  580 1
   580  577  578 1
   581  578  579 2
   582  580  587 1
   583  580  581 1
   584  581  583 2
   585  581  582 am
   586  582  588 1
   587  582  589 1
   588  584  576 1
   589  586  580 1
   590  564  576 am
   591  590  591 1
   592  591  599 1
   593  591  594 1
   594  591  592 1
   595  592  593 2
   596  594  595 1
   597  594  601 1
   598  595  602 1
   599  595  596 1
   600  595  597 1
   601  596  603 1
   602  596  604 1
   603  596  605 1
   604  597  606 1
   605  597  607 1
   606  597  608 1
   607  598  590 1
   608  600  594 1
   609  578  590 am
   610  609  610 1
   611  610  621 1
   612  610  613 1
   613  610  611 1
   614  611  612 2
   615  613  623 1
   616  613  614 1
   617  614  615 ar
   618  614  616 ar
   619  615  624 1
   620  615  617 ar
   621  616  618 ar
   622  616  625 1
   623  617  626 1
   624  617  619 ar
   625  618  619 ar
   626  618  627 1
   627  619  628 1
   628  620  609 1
   629  622  613 1
   630  592  609 am
   631  629  630 1
   632  630  638 1
   633  630  633 1
   634  630  631 1
   635  631  632 2
   636  633  639 1
   637  633  635 1
   638  633  634 1
   639  634  641 1
   640  635  642 1
   641  635  643 1
   642  635  644 1
   643  636  634 1
   644  636  645 1
   645  636  646 1
   646  636  647 1
   647  637  629 1
   648  640  634 1
   649  611  629 am
   650  648  649 1
   651  649  650 1
   652  649  652 1
   653  649  656 1
   654  650  651 2
   655  652  654 1
   656  652  657 1
   657  652  653 1
   658  653  660 1
   659  653  661 1
   660  653  659 1
   661  654  658 1
   662  655  648 1
   663  631  648 am
   664  662  663 1
   665  663  666 1
   666  663  664 1
   667  663  669 1
   668  664  665 2
   669  666  671 1
   670  666  667 1
   671  668  662 1
   672  670  666 1
   673  672  667 1
   674  650  662 am
   675  673  674 1
   676  674  682 1
   677  674  677 1
   678  674  675 1
   679  675  676 2
   680  677  678 1
   681  677  684 1
   682  678  685 1
   683  678  679 1
   684  678  680 1
   685  679  686 1
   686  679  687 1
   687  679  688 1
   688  680  689 1
   689  680  690 1
   690  680  691 1
   691  681  673 1
   692  683  677 1
   693  664  673 am
   694  692  693 1
   695  693  698 1
   696  693  694 1
   697  693  696 1
   698  694  695 2
   699  696  701 1
   700  696  700 1
   701  696  699 1
   702  697  692 1
   703  675  692 am
   704  702  703 1
   705  703  709 1
   706  703  706 1
   707  703  704 1
   708  704  705 2
   709  706  711 1
   710  706  707 1
   711  708  702 1
   712  710  706 1
   713  712  707 1
   714  694  702 am
   715  713  714 1
   716  714  719 1
   717  714  715 1
   718  714  717 1
   719  715  716 2
   720  717  722 1
   721  717  721 1
   722  717  720 1
   723  718  713 1
   724  704  713 am
   725  723  724 1
   726  724  732 1
   727  724  727 1
   728  724  725 1
   729  725  726 2
   730  727  734 1
   731  727  728 1
   732  728  729 2
   733  728  730 2
   734  731  723 1
   735  733  727 1
   736  715  723 am
   737  735  736 1
   738  736  744 1
   739  736  739 1
   740  736  737 1
   741  737  738 2
   742  739  740 1
   743  739  746 1
   744  740  747 1
   745  740  741 1
   746  740  742 1
   747  741  748 1
   748  741  749 1
   749  741  750 1
   750  742  751 1
   751  742  752 1
   752  742  753 1
   753  743  735 1
   754  745  739 1
   755  725  735 am
   756  754  755 1
   757  755  762 1
   758  755  758 1
   759  755  756 1
   760  756  757 2
   761  758  763 1
   762  758  759 1
   763  758  760 1
   764  759  764 1
   765  759  765 1
   766  759  766 1
   767  760  767 1
   768  760  768 1
   769  760  769 1
   770  761  754 1
   771  737  754 am
   772  770  771 1
   773  771  778 1
   774  771  774 1
   775  771  772 1
   776  772  773 2
   777  774  779 1
   778  774  775 1
   779  774  776 1
   780  775  780 1
   781  775  781 1
   782  775  782 1
   783  776  783 1
   784  776  784 1
   785  776  785 1
   786  777  770 1
   787  756  770 am
   788  786  787 1
   789  787  792 1
   790  787  788 1
   791  788  789 2
   792  790  786 1
   793  791  787 1
   794  772  786 am
   795  793  794 1
   796  794  802 1
   797  794  797 1
   798  794  795 1
   799  795  796 2
   800  797  798 1
   801  797  804 1
   802  798  805 1
   803  798  799 1
   804  798  800 1
   805  799  806 1
   806  799  807 1
   807  799  808 1
   808  800  809 1
   809  800  810 1
   810  800  811 1
   811  801  793 1
   812  803  797 1
   813  788  793 am
   814  812  813 1
   815  813  821 1
   816  813  816 1
   817  813  814 1
   818  814  815 2
   819  816  817 1
   820  816  823 1
   821  817  824 1
   822  817  818 1
   823  817  819 1
   824  818  825 1
   825  818  826 1
   826  818  827 1
   827  819  828 1
   828  819  829 1
   829  819  830 1
   830  820  812 1
   831  822  816 1
   832  795  812 am
   833  831  832 1
   834  832  839 1
   835  832  835 1
   836  832  833 1
   837  833  834 2
   838  835  840 1
   839  835  836 1
   840  835  837 1
   841  836  841 1
   842  836  842 1
   843  836  843 1
   844  837  844 1
   845  837  845 1
   846  837  846 1
   847  838  831 1
   848  814  831 am
   849  847  848 1
   850  848  855 1
   851  848  851 1
   852  848  849 1
   853  849  850 2
   854  851  856 1
   855  851  852 1
   856  851  853 1
   857  852  857 1
   858  852  858 1
   859  852  859 1
   860  853  860 1
   861  853  861 1
   862  853  862 1
   863  854  847 1
   864  833  847 am
   865  863  869 1
   866  863  864 1
   867  864  867 1
   868  864  870 1
   869  864  865 1
   870  865  866 2
   871  867  868 1
   872  867  872 1
   873  868  869 1
   874  868  874 1
   875  869  876 1
   876  871  867 1
   877  873  868 1
   878  875  869 1
   879  849  863 am
   880  877  878 1
   881  878  889 1
   882  878  881 1
   883  878  879 1
   884  879  880 2
   885  881  891 1
   886  881  882 1
   887  882  883 ar
   888  882  884 ar
   889  883  892 1
   890  883  885 ar
   891  884  886 ar
   892  884  893 1
   893  885  894 1
   894  885  887 ar
   895  886  887 ar
   896  886  895 1
   897  887  896 1
   898  888  877 1
   899  890  881 1
   900  865  877 am
   901  897  898 1
   902  898  903 1
   903  898  899 1
   904  899  900 2
   905  901  897 1
   906  902  898 1
   907  879  897 am
   908  904  905 1
   909  905  910 1
   910  905  906 1
   911  905  908 1
   912  906  907 2
   913  908  913 1
   914  908  912 1
   915  908  911 1
   916  909  904 1
   917  899  904 am
   918  914  915 1
   919  915  916 1
   920  915  918 1
   921  915  922 1
   922  916  917 2
   923  918  920 1
   924  918  923 1
   925  918  919 1
   926  919  926 1
   927  919  927 1
   928  919  925 1
   929  920  924 1
   930  921  914 1
   931  906  914 am
   932  928  929 1
   933  929  937 1
   934  929  932 1
   935  929  930 1
   936  930  931 2
   937  932  933 1
   938  932  939 1
   939  933  940 1
   940  933  934 1
   941  933  935 1
   942  934  941 1
   943  934  942 1
   944  934  943 1
   945  935  944 1
   946  935  945 1
   947  935  946 1
   948  936  928 1
   949  938  932 1
   950  916  928 am
   951  947  948 1
   952  948  955 1
   953  948  951 1
   954  948  949 1
   955  949  950 2
   956  951  956 1
   957  951  952 1
   958  951  953 1
   959  952  957 1
   960  952  958 1
   961  952  959 1
   962  953  960 1
   963  953  961 1
   964  953  962 1
   965  954  947 1
   966  930  947 am
   967  963  964 1
   968  964  971 1
   969  964  967 1
   970  964  965 1
   971  965  966 2
   972  967  972 1
   973  967  968 1
   974  967  969 1
   975  968  973 1
   976  968  974 1
   977  968  975 1
   978  969  976 1
   979  969  977 1
   980  969  978 1
   981  970  963 1
   982  949  963 am
   983  979  980 1
   984  980  981 1
   985  980  991 1
   986  980  983 1
   987  981  982 2
   988  983  993 1
   989  983  984 1
   990  984  995 1
   991  984  985 1
   992  985  997 1
   993  985  986 1
   994  986  998 1
   995  986  987 2
   996  987  988 2
   997  987  989 2
   998  988  999 1
   999  988 1000 1
  1000  989 1002 1
  1001  989 1001 1
  1002  990  979 1
  1003  992  983 1
  1004  994  984 1
  1005  996  985 1
  1006  965  979 am
  1007 1003 1004 1
  1008 1004 1009 1
  1009 1004 1005 1
  1010 1005 1006 2
  1011 1007 1003 1
  1012 1008 1004 1
  1013  981 1003 am
  1014 1010 1011 1
  1015 1011 1012 1
  1016 1011 1014 1
  1017 1011 1018 1
  1018 1012 1013 2
  1019 1014 1016 1
  1020 1014 1019 1
  1021 1014 1015 1
  1022 1015 1022 1
  1023 1015 1023 1
  1024 1015 1021 1
  1025 1016 1020 1
  1026 1017 1010 1
  1027 1005 1010 am
  1028 1024 1025 1
  1029 1025 1026 1
  1030 1025 1039 1
  1031 1025 1028 1
  1032 1026 1027 2
  1033 1028 1041 1
  1034 1028 1029 1
  1035 1029 1031 ar
  1036 1029 1030 ar
  1037 1030 1042 1
  1038 1030 1034 ar
  1039 1031 1032 ar
  1040 1031 1033 ar
  1041 1032 1034 ar
  1042 1032 1035 ar
  1043 1033 1036 ar
  1044 1033 1044 1
  1045 1034 1043 1
  1046 1035 1045 1
  1047 1035 1037 ar
  1048 1036 1046 1
  1049 1036 1037 ar
  1050 1037 1047 1
  1051 1038 1024 1
  1052 1040 1028 1
  1053 1012 1024 am
  1054 1048 1049 1
  1055 1049 1057 1
  1056 1049 1052 1
  1057 1049 1050 1
  1058 1050 1051 2
  1059 1052 1053 1
  1060 1052 1059 1
  1061 1053 1060 1
  1062 1053 1054 1
  1063 1053 1055 1
  1064 1054 1061 1
  1065 1054 1062 1
  1066 1054 1063 1
  1067 1055 1064 1
  1068 1055 1065 1
  1069 1055 1066 1
  1070 1056 1048 1
  1071 1058 1052 1
  1072 1026 1048 am
  1073 1067 1068 1
  1074 1068 1069 1
  1075 1068 1082 1
  1076 1068 1071 1
  1077 1069 1070 2
  1078 1071 1084 1
  1079 1071 1072 1
  1080 1072 1074 ar
  1081 1072 1073 ar
  1082 1073 1085 1
  1083 1073 1077 ar
  1084 1074 1075 ar
  1085 1074 1076 ar
  1086 1075 1077 ar
  1087 1075 1078 ar
  1088 1076 1079 ar
  1089 1076 1087 1
  1090 1077 1086 1
  1091 1078 1088 1
  1092 1078 1080 ar
  1093 1079 1089 1
  1094 1079 1080 ar
  1095 1080 1090 1
  1096 1081 1067 1
  1097 1083 1071 1
  1098 1050 1067 am
  1099 1091 1092 1
  1100 1092 1097 1
  1101 1092 1093 1
  1102 1093 1094 2
  1103 1095 1091 1
  1104 1096 1092 1
  1105 1069 1091 am
  1106 1098 1099 1
  1107 1099 1102 1
  1108 1099 1100 1
  1109 1099 1105 1
  1110 1100 1101 2
  1111 1102 1107 1
  1112 1102 1103 1
  1113 1104 1098 1
  1114 1106 1102 1
  1115 1108 1103 1
  1116 1093 1098 am
  1117 1109 1110 1
  1118 1110 1121 1
  1119 1110 1113 1
  1120 1110 1111 1
  1121 1111 1112 2
  1122 1113 1123 1
  1123 1113 1114 1
  1124 1114 1115 ar
  1125 1114 1116 ar
  1126 1115 1124 1
  1127 1115 1117 ar
  1128 1116 1118 ar
  1129 1116 1125 1
  1130 1117 1126 1
  1131 1117 1119 ar
  1132 1118 1119 ar
  1133 1118 1127 1
  1134 1119 1128 1
  1135 1120 1109 1
  1136 1122 1113 1
  1137 1100 1109 am
  1138 1129 1130 1
  1139 1130 1138 1
  1140 1130 1133 1
  1141 1130 1131 1
  1142 1131 1132 2
  1143 1133 1134 1
  1144 1133 1140 1
  1145 1134 1141 1
  1146 1134 1135 1
  1147 1134 1136 1
  1148 1135 1142 1
  1149 1135 1143 1
  1150 1135 1144 1
  1151 1136 1145 1
  1152 1136 1146 1
  1153 1136 1147 1
  1154 1137 1129 1
  1155 1139 1133 1
  1156 1111 1129 am
  1157 1148 1149 1
  1158 1149 1155 1
  1159 1149 1152 1
  1160 1149 1150 1
  1161 1150 1151 2
  1162 1152 1157 1
  1163 1152 1153 1
  1164 1154 1148 1
  1165 1156 1152 1
  1166 1131 1148 am
  1167 1158 1159 1
  1168 1159 1160 1
  1169 1159 1168 1
  1170 1159 1162 1
  1171 1160 1161 2
  1172 1162 1170 1
  1173 1162 1163 1
  1174 1163 1172 1
  1175 1163 1164 1
  1176 1164 1165 2
  1177 1164 1166 2
  1178 1167 1158 1
  1179 1169 1162 1
  1180 1171 1163 1
  1181 1150 1158 am
  1182 1173 1174 1
  1183 1174 1182 1
  1184 1174 1177 1
  1185 1174 1175 1
  1186 1175 1176 2
  1187 1177 1178 1
  1188 1177 1184 1
  1189 1178 1185 1
  1190 1178 1179 1
  1191 1178 1180 1
  1192 1179 1186 1
  1193 1179 1187 1
  1194 1179 1188 1
  1195 1180 1189 1
  1196 1180 1190 1
  1197 1180 1191 1
  1198 1181 1173 1
  1199 1183 1177 1
  1200 1160 1173 am
  1201 1192 1193 1
  1202 1193 1194 1
  1203 1193 1207 1
  1204 1193 1196 1
  1205 1194 1195 2
  1206 1196 1209 1
  1207 1196 1197 1
  1208 1197 1199 ar
  1209 1197 1198 ar
  1210 1198 1210 1
  1211 1198 1202 ar
  1212 1199 1200 ar
  1213 1199 1201 ar
  1214 1200 1202 ar
  1215 1200 1203 ar
  1216 1201 1204 ar
  1217 1201 1212 1
  1218 1202 1211 1
  1219 1203 1213 1
  1220 1203 1205 ar
  1221 1204 1214 1
  1222 1204 1205 ar
  1223 1205 1215 1
  1224 1206 1192 1
  1225 1208 1196 1
  1226 1175 1192 am
  1227 1216 1217 1
  1228 1217 1218 1
  1229 1217 1220 1
  1230 1217 1224 1
  1231 1218 1219 2
  1232 1220 1222 1
  1233 1220 1225 1
  1234 1220 1221 1
  1235 1221 1228 1
  1236 1221 1229 1
  1237 1221 1227 1
  1238 1222 1226 1
  1239 1223 1216 1
  1240 1194 1216 am
  1241 1230 1231 1
  1242 1231 1234 1
  1243 1231 1232 1
  1244 1231 1237 1
  1245 1232 1233 2
  1246 1234 1239 1
  1247 1234 1235 1
  1248 1236 1230 1
  1249 1238 1234 1
  1250 1240 1235 1
  1251 1218 1230 am
  1252 1241 1242 1
  1253 1242 1250 1
  1254 1242 1245 1
  1255 1242 1243 1
  1256 1243 1244 2
  1257 1245 1246 1
  1258 1245 1252 1
  1259 1246 1253 1
  1260 1246 1247 1
  1261 1246 1248 1
  1262 1247 1254 1
  1263 1247 1255 1
  1264 1247 1256 1
  1265 1248 1257 1
  1266 1248 1258 1
  1267 1248 1259 1
  1268 1249 1241 1
  1269 1251 1245 1
  1270 1232 1241 am
  1271 1260 1261 1
  1272 1261 1269 1
  1273 1261 1264 1
  1274 1261 1262 1
  1275 1262 1263 2
  1276 1264 1271 1
  1277 1264 1265 1
  1278 1265 1266 2
  1279 1265 1267 2
  1280 1268 1260 1
  1281 1270 1264 1
  1282 1243 1260 am
  1283 1272 1273 1
  1284 1273 1280 1
  1285 1273 1276 1
  1286 1273 1274 1
  1287 1274 1275 2
  1288 1276 1281 1
  1289 1276 1277 1
  1290 1276 1278 1
  1291 1277 1282 1
  1292 1277 1283 1
  1293 1277 1284 1
  1294 1278 1285 1
  1295 1278 1286 1
  1296 1278 1287 1
  1297 1279 1272 1
  1298 1262 1272 am
  1299 1288 1289 1
  1300 1289 1297 1
  1301 1289 1292 1
  1302 1289 1290 1
  1303 1290 1291 2
  1304 1292 1293 1
  1305 1292 1299 1
  1306 1293 1300 1
  1307 1293 1294 1
  1308 1293 1295 1
  1309 1294 1301 1
  1310 1294 1302 1
  1311 1294 1303 1
  1312 1295 1304 1
  1313 1295 1305 1
  1314 1295 1306 1
  1315 1296 1288 1
  1316 1298 1292 1
  1317 1274 1288 am
  1318 1307 1308 1
  1319 1308 1314 1
  1320 1308 1311 1
  1321 1308 1309 1
  1322 1309 1310 2
  1323 1311 1316 1
  1324 1311 1312 1
  1325 1313 1307 1
  1326 1315 1311 1
  1327 1317 1312 1
  1328 1290 1307 am
  1329 1318 1319 1
  1330 1319 1326 1
  1331 1319 1322 1
  1332 1319 1320 1
  1333 1320 1321 2
  1334 1322 1327 1
  1335 1322 1323 1
  1336 1322 1324 1
  1337 1323 1328 1
  1338 1323 1329 1
  1339 1323 1330 1
  1340 1324 1331 1
  1341 1324 1332 1
  1342 1324 1333 1
  1343 1325 1318 1
  1344 1309 1318 am
  1345 1334 1335 1
  1346 1335 1336 1
  1347 1335 1338 1
  1348 1335 1342 1
  1349 1336 1337 2
  1350 1338 1340 1
  1351 1338 1343 1
  1352 1338 1339 1
  1353 1339 1346 1
  1354 1339 1347 1
  1355 1339 1345 1
  1356 1340 1344 1
  1357 1341 1334 1
  1358 1320 1334 am
  1359 1348 1349 1
  1360 1349 1354 1
  1361 1349 1350 1
  1362 1349 1352 1
  1363 1350 1351 2
  1364 1352 1357 1
  1365 1352 1356 1
  1366 1352 1355 1
  1367 1353 1348 1
  1368 1336 1348 am
  1369 1358 1359 1
  1370 1359 1362 1
  1371 1359 1360 1
  1372 1359 1365 1
  1373 1360 1361 2
  1374 1362 1367 1
  1375 1362 1363 1
  1376 1364 1358 1
  1377 1366 1362 1
  1378 1368 1363 1
  1379 1350 1358 am
  1380 1369 1370 1
  1381 1370 1378 1
  1382 1370 1373 1
  1383 1370 1371 1
  1384 1371 1372 2
  1385 1373 1379 1
  1386 1373 1375 1
  1387 1373 1374 1
  1388 1374 1381 1
  1389 1375 1382 1
  1390 1375 1383 1
  1391 1375 1384 1
  1392 1376 1374 1
  1393 1376 1385 1
  1394 1376 1386 1
  1395 1376 1387 1
  1396 1377 1369 1
  1397 1380 1374 1
  1398 1360 1369 am
  1399 1388 1389 1
  1400 1389 1390 1
  1401 1389 1398 1
  1402 1389 1392 1
  1403 1390 1391 2
  1404 1392 1400 1
  1405 1392 1393 1
  1406 1393 1402 1
  1407 1393 1394 1
  1408 1394 1395 2
  1409 1394 1396 2
  1410 1397 1388 1
  1411 1399 1392 1
  1412 1401 1393 1
  1413 1371 1388 am
  1414 1403 1404 1
  1415 1404 1405 1
  1416 1404 1407 1
  1417 1404 1411 1
  1418 1405 1406 2
  1419 1407 1409 1
  1420 1407 1412 1
  1421 1407 1408 1
  1422 1408 1415 1
  1423 1408 1416 1
  1424 1408 1414 1
  1425 1409 1413 1
  1426 1410 1403 1
  1427 1390 1403 am
  1428 1417 1418 1
  1429 1418 1426 1
  1430 1418 1421 1
  1431 1418 1419 1
  1432 1419 1420 2
  1433 1421 1422 1
  1434 1421 1428 1
  1435 1422 1429 1
  1436 1422 1423 1
  1437 1422 1424 1
  1438 1423 1430 1
  1439 1423 1431 1
  1440 1423 1432 1
  1441 1424 1433 1
  1442 1424 1434 1
  1443 1424 1435 1
  1444 1425 1417 1
  1445 1427 1421 1
  1446 1405 1417 am
  1447 1436 1437 1
  1448 1437 1443 1
  1449 1437 1440 1
  1450 1437 1438 1
  1451 1438 1439 2
  1452 1440 1445 1
  1453 1440 1441 1
  1454 1442 1436 1
  1455 1444 1440 1
  1456 1446 1441 1
  1457 1419 1436 am
  1458 1447 1448 1
  1459 1448 1455 1
  1460 1448 1451 1
  1461 1448 1449 1
  1462 1449 1450 2
  1463 1451 1456 1
  1464 1451 1452 1
  1465 1451 1453 1
  1466 1452 1457 1
  1467 1452 1458 1
  1468 1452 1459 1
  1469 1453 1460 1
  1470 1453 1461 1
  1471 1453 1462 1
  1472 1454 1447 1
  1473 1438 1447 am
  1474 1463 1464 1
  1475 1464 1472 1
  1476 1464 1467 1
  1477 1464 1465 1
  1478 1465 1466 2
  1479 1467 1473 1
  1480 1467 1469 1
  1481 1467 1468 1
  1482 1468 1475 1
  1483 1469 1476 1
  1484 1469 1477 1
  1485 1469 1478 1
  1486 1470 1468 1
  1487 1470 1479 1
  1488 1470 1480 1
  1489 1470 1481 1
  1490 1471 1463 1
  1491 1474 1468 1
  1492 1449 1463 am
  1493 1482 1483 1
  1494 1483 1488 1
  1495 1483 1484 1
  1496 1483 1486 1
  1497 1484 1485 2
  1498 1486 1491 1
  1499 1486 1490 1
  1500 1486 1489 1
  1501 1487 1482 1
  1502 1465 1482 am
  1503 1492 1493 1
  1504 1493 1501 1
  1505 1493 1496 1
  1506 1493 1494 1
  1507 1494 1495 2
  1508 1496 1502 1
  1509 1496 1498 1
  1510 1496 1497 1
  1511 1497 1504 1
  1512 1498 1505 1
  1513 1498 1506 1
  1514 1498 1507 1
  1515 1499 1497 1
  1516 1499 1508 1
  1517 1499 1509 1
  1518 1499 1510 1
  1519 1500 1492 1
  1520 1503 1497 1
  1521 1484 1492 am
  1522 1511 1512 1
  1523 1512 1520 1
  1524 1512 1515 1
  1525 1512 1513 1
  1526 1513 1514 2
  1527 1515 1522 1
  1528 1515 1516 1
  1529 1516 1517 2
  1530 1516 1518 2
  1531 1519 1511 1
  1532 1521 1515 1
  1533 1494 1511 am
  1534 1523 1524 1
  1535 1524 1525 1
  1536 1524 1535 1
  1537 1524 1527 1
  1538 1525 1526 2
  1539 1527 1537 1
  1540 1527 1528 1
  1541 1528 1539 1
  1542 1528 1529 1
  1543 1529 1541 1
  1544 1529 1530 1
  1545 1530 1542 1
  1546 1530 1531 2
  1547 1531 1532 2
  1548 1531 1533 2
  1549 1532 1543 1
  1550 1532 1544 1
  1551 1533 1546 1
  1552 1533 1545 1
  1553 1534 1523 1
  1554 1536 1527 1
  1555 1538 1528 1
  1556 1540 1529 1
  1557 1513 1523 am
  1558 1547 1548 1
  1559 1548 1560 1
  1560 1548 1551 1
  1561 1548 1549 1
  1562 1549 1550 2
  1563 1551 1562 1
  1564 1551 1552 1
  1565 1552 1553 ar
  1566 1552 1554 ar
  1567 1553 1563 1
  1568 1553 1555 ar
  1569 1554 1556 ar
  1570 1554 1564 1
  1571 1555 1565 1
  1572 1555 1557 ar
  1573 1556 1557 ar
  1574 1556 1566 1
  1575 1557 1558 1
  1576 1558 1567 1
  1577 1559 1547 1
  1578 1561 1551 1
  1579 1525 1547 am
  1580 1568 1569 1
  1581 1569 1577 1
  1582 1569 1572 1
  1583 1569 1570 1
  1584 1570 1571 2
  1585 1572 1573 1
  1586 1572 1579 1
  1587 1573 1580 1
  1588 1573 1574 1
  1589 1573 1575 1
  1590 1574 1581 1
  1591 1574 1582 1
  1592 1574 1583 1
  1593 1575 1584 1
  1594 1575 1585 1
  1595 1575 1586 1
  1596 1576 1568 1
  1597 1578 1572 1
  1598 1549 1568 am
  1599 1587 1588 1
  1600 1588 1593 1
  1601 1588 1589 1
  1602 1588 1591 1
  1603 1589 1590 2
  1604 1591 1596 1
  1605 1591 1595 1
  1606 1591 1594 1
  1607 1592 1587 1
  1608 1570 1587 am
  1609 1597 1598 1
  1610 1598 1606 1
  1611 1598 1601 1
  1612 1598 1599 1
  1613 1599 1600 2
  1614 1601 1607 1
  1615 1601 1603 1
  1616 1601 1602 1
  1617 1602 1609 1
  1618 1603 1610 1
  1619 1603 1611 1
  1620 1603 1612 1
  1621 1604 1602 1
  1622 1604 1613 1
  1623 1604 1614 1
  1624 1604 1615 1
  1625 1605 1597 1
  1626 1608 1602 1
  1627 1589 1597 am
  1628 1616 1617 1
  1629 1617 1618 1
  1630 1617 1620 1
  1631 1617 1624 1
  1632 1618 1619 2
  1633 1620 1622 1
  1634 1620 1625 1
  1635 1620 1621 1
  1636 1621 1628 1
  1637 1621 1629 1
  1638 1621 1627 1
  1639 1622 1626 1
  1640 1623 1616 1
  1641 1599 1616 am
  1642 1630 1631 1
  1643 1631 1634 1
  1644 1631 1632 1
  1645 1631 1637 1
  1646 1632 1633 2
  1647 1634 1639 1
  1648 1634 1635 1
  1649 1636 1630 1
  1650 1638 1634 1
  1651 1640 1635 1
  1652 1618 1630 am
  1653 1641 1647 1
  1654 1641 1642 1
  1655 1642 1645 1
  1656 1642 1648 1
  1657 1642 1643 1
  1658 1643 1644 2
  1659 1645 1646 1
  1660 1645 1650 1
  1661 1646 1647 1
  1662 1646 1652 1
  1663 1647 1654 1
  1664 1649 1645 1
  1665 1651 1646 1
  1666 1653 1647 1
  1667 1632 1641 am
  1668 1655 1656 1
  1669 1656 1667 1
  1670 1656 1659 1
  1671 1656 1657 1
  1672 1657 1658 2
  1673 1659 1669 1
  1674 1659 1660 1
  1675 1660 1661 ar
  1676 1660 1662 ar
  1677 1661 1670 1
  1678 1661 1663 ar
  1679 1662 1664 ar
  1680 1662 1671 1
  1681 1663 1672 1
  1682 1663 1665 ar
  1683 1664 1665 ar
  1684 1664 1673 1
  1685 1665 1674 1
  1686 1666 1655 1
  1687 1668 1659 1
  1688 1643 1655 am
  1689 1675 1676 1
  1690 1676 1677 1
  1691 1676 1687 1
  1692 1676 1679 1
  1693 1677 1678 2
  1694 1679 1689 1
  1695 1679 1680 1
  1696 1680 1691 1
  1697 1680 1681 1
  1698 1681 1693 1
  1699 1681 1682 1
  1700 1682 1694 1
  1701 1682 1683 2
  1702 1683 1684 2
  1703 1683 1685 2
  1704 1684 1695 1
  1705 1684 1696 1
  1706 1685 1698 1
  1707 1685 1697 1
  1708 1686 1675 1
  1709 1688 1679 1
  1710 1690 1680 1
  1711 1692 1681 1
  1712 1657 1675 am
  1713 1699 1700 1
  1714 1700 1712 1
  1715 1700 1703 1
  1716 1700 1701 1
  1717 1701 1702 2
  1718 1703 1714 1
  1719 1703 1704 1
  1720 1704 1705 ar
  1721 1704 1706 ar
  1722 1705 1715 1
  1723 1705 1707 ar
  1724 1706 1708 ar
  1725 1706 1716 1
  1726 1707 1717 1
  1727 1707 1709 ar
  1728 1708 1709 ar
  1729 1708 1718 1
  1730 1709 1710 1
  1731 1710 1719 1
  1732 1711 1699 1
  1733 1713 1703 1
  1734 1677 1699 am
  1735 1720 1721 1
  1736 1721 1730 1
  1737 1721 1724 1
  1738 1721 1722 1
  1739 1722 1723 2
  1740 1724 1732 1
  1741 1724 1725 1
  1742 1725 1734 1
  1743 1725 1726 1
  1744 1726 1728 2
  1745 1726 1727 am
  1746 1727 1735 1
  1747 1727 1736 1
  1748 1729 1720 1
  1749 1731 1724 1
  1750 1733 1725 1
  1751 1701 1720 am
  1752 1737 1738 1
  1753 1738 1741 1
  1754 1738 1739 1
  1755 1738 1744 1
  1756 1739 1740 2
  1757 1741 1746 1
  1758 1741 1742 1
  1759 1743 1737 1
  1760 1745 1741 1
  1761 1747 1742 1
  1762 1722 1737 am
  1763 1748 1749 1
  1764 1749 1757 1
  1765 1749 1752 1
  1766 1749 1750 1
  1767 1750 1751 2
  1768 1752 1753 1
  1769 1752 1759 1
  1770 1753 1760 1
  1771 1753 1754 1
  1772 1753 1755 1
  1773 1754 1761 1
  1774 1754 1762 1
  1775 1754 1763 1
  1776 1755 1764 1
  1777 1755 1765 1
  1778 1755 1766 1
  1779 1756 1748 1
  1780 1758 1752 1
  1781 1739 1748 am
  1782 1767 1768 1
  1783 1768 1776 1
  1784 1768 1771 1
  1785 1768 1769 1
  1786 1769 1770 2
  1787 1771 1772 1
  1788 1771 1778 1
  1789 1772 1780 1
  1790 1772 1773 1
  1791 1773 1774 1
  1792 1774 1783 1
  1793 1774 1781 1
  1794 1774 1782 1
  1795 1775 1767 1
  1796 1777 1771 1
  1797 1779 1772 1
  1798 1750 1767 am
  1799 1784 1785 1
  1800 1785 1786 1
  1801 1785 1788 1
  1802 1785 1792 1
  1803 1786 1787 2
  1804 1788 1790 1
  1805 1788 1793 1
  1806 1788 1789 1
  1807 1789 1796 1
  1808 1789 1797 1
  1809 1789 1795 1
  1810 1790 1794 1
  1811 1791 1784 1
  1812 1769 1784 am
  1813 1798 1799 1
  1814 1799 1800 1
  1815 1799 1810 1
  1816 1799 1802 1
  1817 1800 1801 2
  1818 1802 1812 1
  1819 1802 1803 1
  1820 1803 1814 1
  1821 1803 1804 1
  1822 1804 1816 1
  1823 1804 1805 1
  1824 1805 1817 1
  1825 1805 1806 2
  1826 1806 1807 2
  1827 1806 1808 2
  1828 1807 1818 1
  1829 1807 1819 1
  1830 1808 1821 1
  1831 1808 1820 1
  1832 1809 1798 1
  1833 1811 1802 1
  1834 1813 1803 1
  1835 1815 1804 1
  1836 1786 1798 am
  1837 1822 1823 1
  1838 1823 1828 1
  1839 1823 1824 1
  1840 1823 1826 1
  1841 1824 1825 2
  1842 1826 1831 1
  1843 1826 1830 1
  1844 1826 1829 1
  1845 1827 1822 1
  1846 1800 1822 am
  1847 1832 1833 1
  1848 1833 1834 1
  1849 1833 1844 1
  1850 1833 1836 1
  1851 1834 1835 2
  1852 1836 1846 1
  1853 1836 1837 1
  1854 1837 1848 1
  1855 1837 1838 1
  1856 1838 1850 1
  1857 1838 1839 1
  1858 1839 1851 1
  1859 1839 1840 2
  1860 1840 1841 2
  1861 1840 1842 2
  1862 1841 1852 1
  1863 1841 1853 1
  1864 1842 1855 1
  1865 1842 1854 1
  1866 1843 1832 1
  1867 1845 1836 1
  1868 1847 1837 1
  1869 1849 1838 1
  1870 1824 1832 am
  1871 1856 1857 1
  1872 1857 1862 1
  1873 1857 1858 1
  1874 1857 1860 1
  1875 1858 1859 2
  1876 1860 1865 1
  1877 1860 1864 1
  1878 1860 1863 1
  1879 1861 1856 1
  1880 1834 1856 am
  1881 1866 1867 1
  1882 1867 1876 1
  1883 1867 1870 1
  1884 1867 1868 1
  1885 1868 1869 2
  1886 1870 1878 1
  1887 1870 1871 1
  1888 1871 1880 1
  1889 1871 1872 1
  1890 1872 1882 1
  1891 1872 1873 1
  1892 1873 1884 1
  1893 1873 1874 1
  1894 1874 1885 1
  1895 1874 1886 1
  1896 1874 1887 1
  1897 1875 1866 1
  1898 1877 1870 1
  1899 1879 1871 1
  1900 1881 1872 1
  1901 1883 1873 1
  1902 1858 1866 am
  1903 1888 1889 1
  1904 1889 1896 1
  1905 1889 1892 1
  1906 1889 1890 1
  1907 1890 1891 2
  1908 1892 1897 1
  1909 1892 1893 1
  1910 1892 1894 1
  1911 1893 1898 1
  1912 1893 1899 1
  1913 1893 1900 1
  1914 1894 1901 1
  1915 1894 1902 1
  1916 1894 1903 1
  1917 1895 1888 1
  1918 1868 1888 am
  1919 1904 1905 1
  1920 1905 1913 1
  1921 1905 1908 1
  1922 1905 1906 1
  1923 1906 1907 2
  1924 1908 1914 1
  1925 1908 1910 1
  1926 1908 1909 1
  1927 1909 1916 1
  1928 1910 1917 1
  1929 1910 1918 1
  1930 1910 1919 1
  1931 1911 1909 1
  1932 1911 1920 1
  1933 1911 1921 1
  1934 1911 1922 1
  1935 1912 1904 1
  1936 1915 1909 1
  1937 1890 1904 am
  1938 1923 1924 1
  1939 1924 1932 1
  1940 1924 1927 1
  1941 1924 1925 1
  1942 1925 1926 2
  1943 1927 1933 1
  1944 1927 1929 1
  1945 1927 1928 1
  1946 1928 1935 1
  1947 1929 1936 1
  1948 1929 1937 1
  1949 1929 1938 1
  1950 1930 1928 1
  1951 1930 1939 1
  1952 1930 1940 1
  1953 1930 1941 1
  1954 1931 1923 1
  1955 1934 1928 1
  1956 1906 1923 am
  1957 1942 1943 1
  1958 1943 1949 1
  1959 1943 1946 1
  1960 1943 1944 1
  1961 1944 1945 2
  1962 1946 1951 1
  1963 1946 1947 1
  1964 1948 1942 1
  1965 1950 1946 1
  1966 1952 1947 1
  1967 1925 1942 am
  1968 1953 1954 1
  1969 1954 1955 1
  1970 1954 1957 1
  1971 1954 1961 1
  1972 1955 1956 2
  1973 1957 1959 1
  1974 1957 1962 1
  1975 1957 1958 1
  1976 1958 1965 1
  1977 1958 1966 1
  1978 1958 1964 1
  1979 1959 1963 1
  1980 1960 1953 1
  1981 1944 1953 am
  1982 1967 1968 1
  1983 1968 1975 1
  1984 1968 1971 1
  1985 1968 1969 1
  1986 1969 1970 2
  1987 1971 1976 1
  1988 1971 1972 1
  1989 1971 1973 1
  1990 1972 1977 1
  1991 1972 1978 1
  1992 1972 1979 1
  1993 1973 1980 1
  1994 1973 1981 1
  1995 1973 1982 1
  1996 1974 1967 1
  1997 1955 1967 am
  1998 1983 1984 1
  1999 1984 1985 1
  2000 1984 1998 1
  2001 1984 1987 1
  2002 1985 1986 2
  2003 1987 2000 1
  2004 1987 1988 1
  2005 1988 1990 ar
  2006 1988 1989 ar
  2007 1989 2001 1
  2008 1989 1993 ar
  2009 1990 1991 ar
  2010 1990 1992 ar
  2011 1991 1993 ar
  2012 1991 1994 ar
  2013 1992 1995 ar
  2014 1992 2003 1
  2015 1993 2002 1
  2016 1994 2004 1
  2017 1994 1996 ar
  2018 1995 2005 1
  2019 1995 1996 ar
  2020 1996 2006 1
  2021 1997 1983 1
  2022 1999 1987 1
  2023 1969 1983 am
  2024 2007 2008 1
  2025 2008 2013 1
  2026 2008 2009 1
  2027 2008 2011 1
  2028 2009 2010 2
  2029 2011 2016 1
  2030 2011 2015 1
  2031 2011 2014 1
  2032 2012 2007 1
  2033 1985 2007 am
  2034 2017 2018 1
  2035 2018 2026 1
  2036 2018 2021 1
  2037 2018 2019 1
  2038 2019 2020 2
  2039 2021 2027 1
  2040 2021 2023 1
  2041 2021 2022 1
  2042 2022 2029 1
  2043 2023 2030 1
  2044 2023 2031 1
  2045 2023 2032 1
  2046 2024 2022 1
  2047 2024 2033 1
  2048 2024 2034 1
  2049 2024 2035 1
  2050 2025 2017 1
  2051 2028 2022 1
  2052 2009 2017 am
  2053 2036 2037 1
  2054 2037 2040 1
  2055 2037 2038 1
  2056 2037 2043 1
  2057 2038 2039 2
  2058 2040 2045 1
  2059 2040 2041 1
  2060 2042 2036 1
  2061 2044 2040 1
  2062 2046 2041 1
  2063 2019 2036 am
  2064 2047 2048 1
  2065 2048 2053 1
  2066 2048 2049 1
  2067 2048 2051 1
  2068 2049 2050 2
  2069 2051 2056 1
  2070 2051 2055 1
  2071 2051 2054 1
  2072 2052 2047 1
  2073 2038 2047 am
  2074 2057 2058 1
  2075 2058 2066 1
  2076 2058 2061 1
  2077 2058 2059 1
  2078 2059 2060 2
  2079 2061 2062 1
  2080 2061 2068 1
  2081 2062 2069 1
  2082 2062 2063 1
  2083 2062 2064 1
  2084 2063 2070 1
  2085 2063 2071 1
  2086 2063 2072 1
  2087 2064 2073 1
  2088 2064 2074 1
  2089 2064 2075 1
  2090 2065 2057 1
  2091 2067 2061 1
  2092 2049 2057 am
  2093 2076 2077 1
  2094 2077 2084 1
  2095 2077 2080 1
  2096 2077 2078 1
  2097 2078 2079 2
  2098 2080 2085 1
  2099 2080 2081 1
  2100 2080 2082 1
  2101 2081 2086 1
  2102 2081 2087 1
  2103 2081 2088 1
  2104 2082 2089 1
  2105 2082 2090 1
  2106 2082 2091 1
  2107 2083 2076 1
  2108 2059 2076 am
  2109 2092 2093 1
  2110 2093 2096 1
  2111 2093 2094 1
  2112 2093 2099 1
  2113 2094 2095 2
  2114 2096 2101 1
  2115 2096 2097 1
  2116 2098 2092 1
  2117 2100 2096 1
  2118 2102 2097 1
  2119 2078 2092 am
  2120 2103 2104 1
  2121 2104 2115 1
  2122 2104 2107 1
  2123 2104 2105 1
  2124 2105 2106 2
  2125 2107 2117 1
  2126 2107 2108 1
  2127 2108 2109 ar
  2128 2108 2110 ar
  2129 2109 2118 1
  2130 2109 2111 ar
  2131 2110 2112 ar
  2132 2110 2119 1
  2133 2111 2120 1
  2134 2111 2113 ar
  2135 2112 2113 ar
  2136 2112 2121 1
  2137 2113 2122 1
  2138 2114 2103 1
  2139 2116 2107 1
  2140 2094 2103 am
  2141 2123 2124 1
  2142 2124 2132 1
  2143 2124 2127 1
  2144 2124 2125 1
  2145 2125 2126 2
  2146 2127 2128 1
  2147 2127 2134 1
  2148 2128 2135 1
  2149 2128 2129 1
  2150 2128 2130 1
  2151 2129 2136 1
  2152 2129 2137 1
  2153 2129 2138 1
  2154 2130 2139 1
  2155 2130 2140 1
  2156 2130 2141 1
  2157 2131 2123 1
  2158 2133 2127 1
  2159 2105 2123 am
  2160 2142 2148 1
  2161 2142 2143 1
  2162 2143 2146 1
  2163 2143 2149 1
  2164 2143 2144 1
  2165 2144 2145 2
  2166 2146 2147 1
  2167 2146 2151 1
  2168 2147 2148 1
  2169 2147 2153 1
  2170 2148 2155 1
  2171 2150 2146 1
  2172 2152 2147 1
  2173 2154 2148 1
  2174 2125 2142 am
  2175 2156 2157 1
  2176 2157 2165 1
  2177 2157 2160 1
  2178 2157 2158 1
  2179 2158 2159 2
  2180 2160 2166 1
  2181 2160 2162 1
  2182 2160 2161 1
  2183 2161 2168 1
  2184 2162 2169 1
  2185 2162 2170 1
  2186 2162 2171 1
  2187 2163 2161 1
  2188 2163 2172 1
  2189 2163 2173 1
  2190 2163 2174 1
  2191 2164 2156 1
  2192 2167 2161 1
  2193 2144 2156 am
  2194 2175 2176 1
  2195 2176 2184 1
  2196 2176 2179 1
  2197 2176 2177 1
  2198 2177 2178 2
  2199 2179 2180 1
  2200 2179 2186 1
  2201 2180 2188 1
  2202 2180 2181 1
  2203 2181 2182 1
  2204 2182 2191 1
  2205 2182 2189 1
  2206 2182 2190 1
  2207 2183 2175 1
  2208 2185 2179 1
  2209 2187 2180 1
  2210 2158 2175 am
  2211 2192 2193 1
  2212 2193 2201 1
  2213 2193 2196 1
  2214 2193 2194 1
  2215 2194 2195 2
  2216 2196 2197 1
  2217 2196 2203 1
  2218 2197 2205 1
  2219 2197 2198 1
  2220 2198 2199 1
  2221 2199 2208 1
  2222 2199 2206 1
  2223 2199 2207 1
  2224 2200 2192 1
  2225 2202 2196 1
  2226 2204 2197 1
  2227 2177 2192 am
  2228 2209 2210 1
  2229 2209 2219 1
  2230 2210 2211 1
  2231 2210 2213 1
  2232 2210 2220 1
  2233 2211 2212 2
  2234 2213 2214 1
  2235 2213 2221 1
  2236 2213 2222 1
  2237 2214 2215 ar
  2238 2214 2216 ar
  2239 2215 2218 ar
  2240 2215 2223 1
  2241 2216 2217 ar
  2242 2217 2218 ar
  2243 2217 2224 1
  2244 2218 2225 1
  2245 2194 2209 am
  2246 2226 2227 1
  2247 2227 2228 1
  2248 2227 2241 1
  2249 2227 2230 1
  2250 2228 2229 2
  2251 2230 2243 1
  2252 2230 2231 1
  2253 2231 2233 ar
  2254 2231 2232 ar
  2255 2232 2244 1
  2256 2232 2236 ar
  2257 2233 2234 ar
  2258 2233 2235 ar
  2259 2234 2236 ar
  2260 2234 2237 ar
  2261 2235 2238 ar
  2262 2235 2246 1
  2263 2236 2245 1
  2264 2237 2247 1
  2265 2237 2239 ar
  2266 2238 2248 1
  2267 2238 2239 ar
  2268 2239 2249 1
  2269 2240 2226 1
  2270 2242 2230 1
  2271 2226 2211 am
  2272 2250 2251 1
  2273 2251 2252 1
  2274 2251 2265 1
  2275 2251 2254 1
  2276 2252 2253 2
  2277 2254 2267 1
  2278 2254 2255 1
  2279 2255 2257 ar
  2280 2255 2256 ar
  2281 2256 2268 1
  2282 2256 2260 ar
  2283 2257 2258 ar
  2284 2257 2259 ar
  2285 2258 2260 ar
  2286 2258 2261 ar
  2287 2259 2262 ar
  2288 2259 2270 1
  2289 2260 2269 1
  2290 2261 2271 1
  2291 2261 2263 ar
  2292 2262 2272 1
  2293 2262 2263 ar
  2294 2263 2273 1
  2295 2264 2250 1
  2296 2266 2254 1
  2297 2228 2250 am
  2298 2274 2275 1
  2299 2275 2276 1
  2300 2275 2286 1
  2301 2275 2278 1
  2302 2276 2277 2
  2303 2278 2288 1
  2304 2278 2279 1
  2305 2279 2290 1
  2306 2279 2280 1
  2307 2280 2292 1
  2308 2280 2281 1
  2309 2281 2293 1
  2310 2281 2282 2
  2311 2282 2283 2
  2312 2282 2284 2
  2313 2283 2294 1
  2314 2283 2295 1
  2315 2284 2297 1
  2316 2284 2296 1
  2317 2285 2274 1
  2318 2287 2278 1
  2319 2289 2279 1
  2320 2291 2280 1
  2321 2252 2274 am
  2322 2298 2299 1
  2323 2299 2307 1
  2324 2299 2302 1
  2325 2299 2300 1
  2326 2300 2301 2
  2327 2302 2309 1
  2328 2302 2303 1
  2329 2303 2304 2
  2330 2303 2305 2
  2331 2306 2298 1
  2332 2308 2302 1
  2333 2276 2298 am
  2334 2310 2311 1
  2335 2311 2312 1
  2336 2311 2320 1
  2337 2311 2314 1
  2338 2312 2313 2
  2339 2314 2322 1
  2340 2314 2315 1
  2341 2315 2324 1
  2342 2315 2316 1
  2343 2316 2317 2
  2344 2316 2318 2
  2345 2319 2310 1
  2346 2321 2314 1
  2347 2323 2315 1
  2348 2300 2310 am
  2349 2325 2326 1
  2350 2326 2334 1
  2351 2326 2329 1
  2352 2326 2327 1
  2353 2327 2328 2
  2354 2329 2336 1
  2355 2329 2330 1
  2356 2330 2331 2
  2357 2330 2332 2
  2358 2333 2325 1
  2359 2335 2329 1
  2360 2312 2325 am
  2361 2337 2343 1
  2362 2337 2338 1
  2363 2338 2341 1
  2364 2338 2344 1
  2365 2338 2339 1
  2366 2339 2340 2
  2367 2341 2342 1
  2368 2341 2346 1
  2369 2342 2343 1
  2370 2342 2348 1
  2371 2343 2350 1
  2372 2345 2341 1
  2373 2347 2342 1
  2374 2349 2343 1
  2375 2327 2337 am
  2376 2351 2352 1
  2377 2352 2361 1
  2378 2352 2355 1
  2379 2352 2353 1
  2380 2353 2354 2
  2381 2355 2363 1
  2382 2355 2356 1
  2383 2356 2365 1
  2384 2356 2357 1
  2385 2357 2359 2
  2386 2357 2358 am
  2387 2358 2366 1
  2388 2358 2367 1
  2389 2360 2351 1
  2390 2362 2355 1
  2391 2364 2356 1
  2392 2339 2351 am
  2393 2368 2369 1
  2394 2369 2374 1
  2395 2369 2370 1
  2396 2369 2372 1
  2397 2370 2371 2
  2398 2372 2377 1
  2399 2372 2376 1
  2400 2372 2375 1
  2401 2373 2368 1
  2402 2353 2368 am
  2403 2378 2379 1
  2404 2379 2387 1
  2405 2379 2382 1
  2406 2379 2380 1
  2407 2380 2381 2
  2408 2382 2383 1
  2409 2382 2389 1
  2410 2383 2390 1
  2411 2383 2384 1
  2412 2383 2385 1
  2413 2384 2391 1
  2414 2384 2392 1
  2415 2384 2393 1
  2416 2385 2394 1
  2417 2385 2395 1
  2418 2385 2396 1
  2419 2386 2378 1
  2420 2388 2382 1
  2421 2370 2378 am
  2422 2397 2398 1
  2423 2398 2407 1
  2424 2398 2401 1
  2425 2398 2399 1
  2426 2399 2400 2
  2427 2401 2409 1
  2428 2401 2402 1
  2429 2402 2411 1
  2430 2402 2403 1
  2431 2403 2413 1
  2432 2403 2404 1
  2433 2404 2415 1
  2434 2404 2405 1
  2435 2405 2416 1
  2436 2405 2417 1
  2437 2405 2418 1
  2438 2406 2397 1
  2439 2408 2401 1
  2440 2410 2402 1
  2441 2412 2403 1
  2442 2414 2404 1
  2443 2380 2397 am
  2444 2419 2420 1
  2445 2420 2426 1
  2446 2420 2423 1
  2447 2420 2421 1
  2448 2421 2422 2
  2449 2423 2428 1
  2450 2423 2424 1
  2451 2425 2419 1
  2452 2427 2423 1
  2453 2399 2419 am
  2454 2429 2430 1
  2455 2430 2442 1
  2456 2430 2433 1
  2457 2430 2431 1
  2458 2431 2432 2
  2459 2433 2444 1
  2460 2433 2434 1
  2461 2434 2435 ar
  2462 2434 2436 ar
  2463 2435 2445 1
  2464 2435 2437 ar
  2465 2436 2438 ar
  2466 2436 2446 1
  2467 2437 2447 1
  2468 2437 2439 ar
  2469 2438 2439 ar
  2470 2438 2448 1
  2471 2439 2440 1
  2472 2440 2449 1
  2473 2441 2429 1
  2474 2443 2433 1
  2475 2421 2429 am
  2476 2450 2451 1
  2477 2451 2460 1
  2478 2451 2454 1
  2479 2451 2452 1
  2480 2452 2453 2
  2481 2454 2462 1
  2482 2454 2455 1
  2483 2455 2464 1
  2484 2455 2456 1
  2485 2456 2458 2
  2486 2456 2457 am
  2487 2457 2465 1
  2488 2457 2466 1
  2489 2459 2450 1
  2490 2461 2454 1
  2491 2463 2455 1
  2492 2431 2450 am
  2493 2467 2468 1
  2494 2468 2476 1
  2495 2468 2471 1
  2496 2468 2469 1
  2497 2469 2470 2
  2498 2471 2478 1
  2499 2471 2472 1
  2500 2472 2473 2
  2501 2472 2474 2
  2502 2475 2467 1
  2503 2477 2471 1
  2504 2452 2467 am
  2505 2479 2485 1
  2506 2479 2480 1
  2507 2480 2483 1
  2508 2480 2486 1
  2509 2480 2481 1
  2510 2481 2482 2
  2511 2483 2484 1
  2512 2483 2488 1
  2513 2484 2485 1
  2514 2484 2490 1
  2515 2485 2492 1
  2516 2487 2483 1
  2517 2489 2484 1
  2518 2491 2485 1
  2519 2469 2479 am
  2520 2493 2494 1
  2521 2494 2499 1
  2522 2494 2495 1
  2523 2495 2496 2
  2524 2497 2493 1
  2525 2498 2494 1
  2526 2481 2493 am
  2527 2500 2501 1
  2528 2501 2507 1
  2529 2501 2504 1
  2530 2501 2502 1
  2531 2502 2503 2
  2532 2504 2509 1
  2533 2504 2505 1
  2534 2506 2500 1
  2535 2508 2504 1
  2536 2495 2500 am
  2537 2510 2511 1
  2538 2511 2517 1
  2539 2511 2514 1
  2540 2511 2512 1
  2541 2512 2513 2
  2542 2514 2519 1
  2543 2514 2515 1
  2544 2516 2510 1
  2545 2518 2514 1
  2546 2502 2510 am
  2547 2520 2521 1
  2548 2521 2529 1
  2549 2521 2524 1
  2550 2521 2522 1
  2551 2522 2523 2
  2552 2524 2531 1
  2553 2524 2525 1
  2554 2525 2526 2
  2555 2525 2527 2
  2556 2528 2520 1
  2557 2530 2524 1
  2558 2512 2520 am
  2559 2532 2533 1
  2560 2533 2544 1
  2561 2533 2536 1
  2562 2533 2534 1
  2563 2534 2535 2
  2564 2536 2546 1
  2565 2536 2537 1
  2566 2537 2538 ar
  2567 2537 2539 ar
  2568 2538 2547 1
  2569 2538 2540 ar
  2570 2539 2541 ar
  2571 2539 2548 1
  2572 2540 2549 1
  2573 2540 2542 ar
  2574 2541 2542 ar
  2575 2541 2550 1
  2576 2542 2551 1
  2577 2543 2532 1
  2578 2545 2536 1
  2579 2522 2532 am
  2580 2552 2553 1
  2581 2553 2560 1
  2582 2553 2556 1
  2583 2553 2554 1
  2584 2554 2555 2
  2585 2556 2561 1
  2586 2556 2557 1
  2587 2556 2558 1
  2588 2557 2562 1
  2589 2557 2563 1
  2590 2557 2564 1
  2591 2558 2565 1
  2592 2558 2566 1
  2593 2558 2567 1
  2594 2559 2552 1
  2595 2534 2552 am
  2596 2568 2569 1
  2597 2569 2570 1
  2598 2569 2572 1
  2599 2569 2576 1
  2600 2570 2571 2
  2601 2572 2574 1
  2602 2572 2577 1
  2603 2572 2573 1
  2604 2573 2580 1
  2605 2573 2581 1
  2606 2573 2579 1
  2607 2574 2578 1
  2608 2575 2568 1
  2609 2554 2568 am
  2610 2582 2583 1
  2611 2583 2591 1
  2612 2583 2586 1
  2613 2583 2584 1
  2614 2584 2585 2
  2615 2586 2593 1
  2616 2586 2587 1
  2617 2587 2589 2
  2618 2587 2588 am
  2619 2588 2594 1
  2620 2588 2595 1
  2621 2590 2582 1
  2622 2592 2586 1
  2623 2570 2582 am
  2624 2596 2597 1
  2625 2597 2598 1
  2626 2597 2608 1
  2627 2597 2600 1
  2628 2598 2599 2
  2629 2600 2610 1
  2630 2600 2601 1
  2631 2601 2612 1
  2632 2601 2602 1
  2633 2602 2614 1
  2634 2602 2603 1
  2635 2603 2615 1
  2636 2603 2604 2
  2637 2604 2605 2
  2638 2604 2606 2
  2639 2605 2616 1
  2640 2605 2617 1
  2641 2606 2619 1
  2642 2606 2618 1
  2643 2607 2596 1
  2644 2609 2600 1
  2645 2611 2601 1
  2646 2613 2602 1
  2647 2584 2596 am
  2648 2620 2621 1
  2649 2621 2626 1
  2650 2621 2622 1
  2651 2621 2624 1
  2652 2622 2623 2
  2653 2624 2629 1
  2654 2624 2628 1
  2655 2624 2627 1
  2656 2625 2620 1
  2657 2598 2620 am
  2658 2630 2631 1
  2659 2631 2643 1
  2660 2631 2634 1
  2661 2631 2632 1
  2662 2632 2633 2
  2663 2634 2645 1
  2664 2634 2635 1
  2665 2635 2636 ar
  2666 2635 2637 ar
  2667 2636 2646 1
  2668 2636 2638 ar
  2669 2637 2639 ar
  2670 2637 2647 1
  2671 2638 2648 1
  2672 2638 2640 ar
  2673 2639 2640 ar
  2674 2639 2649 1
  2675 2640 2641 1
  2676 2641 2650 1
  2677 2642 2630 1
  2678 2644 2634 1
  2679 2622 2630 am
  2680 2651 2652 1
  2681 2652 2657 1
  2682 2652 2653 1
  2683 2652 2655 1
  2684 2653 2654 2
  2685 2655 2660 1
  2686 2655 2659 1
  2687 2655 2658 1
  2688 2656 2651 1
  2689 2632 2651 am
  2690 2661 2662 1
  2691 2662 2670 1
  2692 2662 2665 1
  2693 2662 2663 1
  2694 2663 2664 2
  2695 2665 2671 1
  2696 2665 2667 1
  2697 2665 2666 1
  2698 2666 2673 1
  2699 2667 2674 1
  2700 2667 2675 1
  2701 2667 2676 1
  2702 2668 2666 1
  2703 2668 2677 1
  2704 2668 2678 1
  2705 2668 2679 1
  2706 2669 2661 1
  2707 2672 2666 1
  2708 2653 2661 am
  2709 2680 2681 1
  2710 2681 2686 1
  2711 2681 2682 1
  2712 2681 2684 1
  2713 2682 2683 2
  2714 2684 2689 1
  2715 2684 2688 1
  2716 2684 2687 1
  2717 2685 2680 1
  2718 2663 2680 am
  2719 2690 2691 1
  2720 2691 2694 1
  2721 2691 2692 1
  2722 2691 2697 1
  2723 2692 2693 2
  2724 2694 2699 1
  2725 2694 2695 1
  2726 2696 2690 1
  2727 2698 2694 1
  2728 2700 2695 1
  2729 2682 2690 am
  2730 2701 2702 1
  2731 2702 2705 1
  2732 2702 2703 1
  2733 2702 2708 1
  2734 2703 2704 2
  2735 2705 2710 1
  2736 2705 2706 1
  2737 2707 2701 1
  2738 2709 2705 1
  2739 2711 2706 1
  2740 2692 2701 am
  2741 2712 2713 1
  2742 2713 2721 1
  2743 2713 2716 1
  2744 2713 2714 1
  2745 2714 2715 2
  2746 2716 2722 1
  2747 2716 2718 1
  2748 2716 2717 1
  2749 2717 2724 1
  2750 2718 2725 1
  2751 2718 2726 1
  2752 2718 2727 1
  2753 2719 2717 1
  2754 2719 2728 1
  2755 2719 2729 1
  2756 2719 2730 1
  2757 2720 2712 1
  2758 2723 2717 1
  2759 2703 2712 am
  2760 2731 2732 1
  2761 2732 2740 1
  2762 2732 2735 1
  2763 2732 2733 1
  2764 2733 2734 2
  2765 2735 2741 1
  2766 2735 2737 1
  2767 2735 2736 1
  2768 2736 2743 1
  2769 2737 2744 1
  2770 2737 2745 1
  2771 2737 2746 1
  2772 2738 2736 1
  2773 2738 2747 1
  2774 2738 2748 1
  2775 2738 2749 1
  2776 2739 2731 1
  2777 2742 2736 1
  2778 2714 2731 am
  2779 2750 2751 1
  2780 2751 2754 1
  2781 2751 2752 1
  2782 2751 2757 1
  2783 2752 2753 2
  2784 2754 2759 1
  2785 2754 2755 1
  2786 2756 2750 1
  2787 2758 2754 1
  2788 2760 2755 1
  2789 2733 2750 am
  2790 2761 2762 1
  2791 2762 2773 1
  2792 2762 2765 1
  2793 2762 2763 1
  2794 2763 2764 2
  2795 2765 2775 1
  2796 2765 2766 1
  2797 2766 2767 ar
  2798 2766 2768 ar
  2799 2767 2776 1
  2800 2767 2769 ar
  2801 2768 2770 ar
  2802 2768 2777 1
  2803 2769 2778 1
  2804 2769 2771 ar
  2805 2770 2771 ar
  2806 2770 2779 1
  2807 2771 2780 1
  2808 2772 2761 1
  2809 2774 2765 1
  2810 2752 2761 am
  2811 2781 2782 1
  2812 2782 2794 1
  2813 2782 2785 1
  2814 2782 2783 1
  2815 2783 2784 2
  2816 2785 2796 1
  2817 2785 2786 1
  2818 2786 2787 ar
  2819 2786 2788 ar
  2820 2787 2797 1
  2821 2787 2789 ar
  2822 2788 2790 ar
  2823 2788 2798 1
  2824 2789 2799 1
  2825 2789 2791 ar
  2826 2790 2791 ar
  2827 2790 2800 1
  2828 2791 2792 1
  2829 2792 2801 1
  2830 2793 2781 1
  2831 2795 2785 1
  2832 2763 2781 am
  2833 2802 2803 1
  2834 2803 2811 1
  2835 2803 2806 1
  2836 2803 2804 1
  2837 2804 2805 2
  2838 2806 2812 1
  2839 2806 2808 1
  2840 2806 2807 1
  2841 2807 2814 1
  2842 2808 2815 1
  2843 2808 2816 1
  2844 2808 2817 1
  2845 2809 2807 1
  2846 2809 2818 1
  2847 2809 2819 1
  2848 2809 2820 1
  2849 2810 2802 1
  2850 2813 2807 1
  2851 2783 2802 am
  2852 2821 2827 1
  2853 2821 2822 1
  2854 2822 2825 1
  2855 2822 2828 1
  2856 2822 2823 1
  2857 2823 2824 2
  2858 2825 2826 1
  2859 2825 2830 1
  2860 2826 2827 1
  2861 2826 2832 1
  2862 2827 2834 1
  2863 2829 2825 1
  2864 2831 2826 1
  2865 2833 2827 1
  2866 2804 2821 am
  2867 2835 2836 1
  2868 2836 2844 1
  2869 2836 2839 1
  2870 2836 2837 1
  2871 2837 2838 2
  2872 2839 2840 1
  2873 2839 2846 1
  2874 2840 2847 1
  2875 2840 2841 1
  2876 2840 2842 1
  2877 2841 2848 1
  2878 2841 2849 1
  2879 2841 2850 1
  2880 2842 2851 1
  2881 2842 2852 1
  2882 2842 2853 1
  2883 2843 2835 1
  2884 2845 2839 1
  2885 2823 2835 am
  2886 2854 2855 1
  2887 2855 2863 1
  2888 2855 2858 1
  2889 2855 2856 1
  2890 2856 2857 2
  2891 2858 2859 1
  2892 2858 2865 1
  2893 2859 2866 1
  2894 2859 2860 1
  2895 2859 2861 1
  2896 2860 2867 1
  2897 2860 2868 1
  2898 2860 2869 1
  2899 2861 2870 1
  2900 2861 2871 1
  2901 2861 2872 1
  2902 2862 2854 1
  2903 2864 2858 1
  2904 2837 2854 am
  2905 2873 2874 1
  2906 2874 2882 1
  2907 2874 2877 1
  2908 2874 2875 1
  2909 2875 2876 2
  2910 2877 2883 1
  2911 2877 2879 1
  2912 2877 2878 1
  2913 2878 2885 1
  2914 2879 2886 1
  2915 2879 2887 1
  2916 2879 2888 1
  2917 2880 2878 1
  2918 2880 2889 1
[truncated: 89,531 more chars]
